# Supplementary material for: LED-pump-X-ray-multiprobe crystallography for sub-second timescales
Source: Commun Chem. 2022 Aug 26;5:102. doi: 10.1038/s42004-022-00716-1 (PMC9814726; doi:10.1038/s42004-022-00716-1)
Supplement: Supplementary file 10 — Supplementary Data 1 [file 42004_2022_716_MOESM10_ESM.zip › CIFs/4s_272K/272K_4s_t6_excit.cif]

  data_global

# SUBMISSION DETAILS
 
_publ_contact_author_name       'Hatcher, Lauren'
_publ_contact_author_address
;
School of Chemistry
Cardiff University
Main Building
Park Place 
Cardiff
CF10 3AT
United Kingdom
;
_publ_contact_author_email       'HatcherL1@cardiff.ac.uk'
_publ_requested_category          FM
_publ_section_comment
; 
?
;
_publ_section_references
;
Diamond General Data Aquisition (GDA) software: http://www.opengda.org/

XIA2: Winter, G. (2010) J. Appl. Cryst. 43, 186-190.
POINTLESS: Evans, P. (2006) Acta Cryst. D62, 72-82.
AIMLESS: Evans, P. R. and Murshudov, G. N. (2013) Acta Cryst. D69, 1204-1214.
DIALS: Winter, G., et al. Acta Cryst. (2018) D74, 85-97.
CCP4: Winn, M. D. et al. (2011) Acta Cryst. D67, 235-242.
   
SHELXL: Sheldrick G. M. (2015). Acta Cryst. C71, 3-8.
SHELXT:	Sheldrick, G. M. (2015). Acta Cryst. A71, 3-8.
 
OLEX2: Dolomanov, O.V.; Bourhis, L.J.; Gildea, R.J.; Howard, J.A.K.; Puschmann,
 H., OLEX2: A complete structure solution, refinement and analysis program 
 (2009). J. Appl. Cryst., 42, 339-341.

MERCURY: Macrae, C. F., Bruno, I. J., Chisholm, J. A., Edgington,
P. R., McCabe, P., Pidcock, E., Rodriguez-Monge, L., Taylor, R.,
van de Streek, J. & Wood, P. A. (2008). J. Appl. Cryst. 41, 466-470.
;

####
 
data_272K_4s_t6_excit
 
_audit_creation_method            'SHELXL-2018/3'
_shelx_SHELXL_version_number      '2018/3'
_chemical_name_systematic         
;
Nitro-(N,N,N',N'-tetrabutyldiethylenetriamine)palladium(II)
tetraphenylborate, tetrahydrofuran solvate
;
_chemical_name_common             ?
_chemical_melting_point           ?
_chemical_formula_moiety          
;
C20 H45 N4 O2 Pd, C24 H20 B, C4 H8 O
;
_chemical_formula_sum            'C48 H73 B N4 O3 Pd' 
_chemical_formula_weight          871.31

loop_
 _atom_type_symbol
 _atom_type_description
 _atom_type_scat_dispersion_real
 _atom_type_scat_dispersion_imag
 _atom_type_scat_source
 'C'  'C'   0.0010   0.0010
 'International Tables Vol C Tables 4.2.6.8 and 6.1.1.4'
 'H'  'H'   0.0000   0.0000
 'International Tables Vol C Tables 4.2.6.8 and 6.1.1.4'
 'B'  'B'   0.0000   0.0000
 'International Tables Vol C Tables 4.2.6.8 and 6.1.1.4'
 'N'  'N'   0.0030   0.0020
 'International Tables Vol C Tables 4.2.6.8 and 6.1.1.4'
 'O'  'O'   0.0050   0.0030
 'International Tables Vol C Tables 4.2.6.8 and 6.1.1.4'
 'Pd'  'Pd'  -2.5040   0.6150
 'International Tables Vol C Tables 4.2.6.8 and 6.1.1.4'
 
_space_group_crystal_system       monoclinic
_space_group_IT_number            14
_space_group_name_H-M_alt         'P 21/n'
_space_group_name_Hall            '-P 2yn'
 
_shelx_space_group_comment
;
The symmetry employed for this shelxl refinement is uniquely defined
by the following loop, which should always be used as a source of
symmetry information in preference to the above space-group names.
They are only intended as comments.
;
 
loop_
 _space_group_symop_operation_xyz
 'x, y, z'
 '-x+1/2, y+1/2, -z+1/2'
 '-x, -y, -z'
 'x-1/2, -y-1/2, z-1/2'
 
_cell_length_a                    11.6632(4)
_cell_length_b                    13.5810(4)
_cell_length_c                    30.1872(10)
_cell_angle_alpha                 90
_cell_angle_beta                  93.304(3)
_cell_angle_gamma                 90
_cell_volume                      4773.6(3)
_cell_formula_units_Z             4
_cell_measurement_temperature     272(2)
_cell_measurement_reflns_used     8814
_cell_measurement_theta_max       18.4008850955
_cell_measurement_theta_min       1.22860534557
 
_exptl_crystal_description        Plate
_exptl_crystal_colour             Yellow
_exptl_crystal_density_meas       ?
_exptl_crystal_density_method     ?
_exptl_crystal_density_diffrn     1.212          
_exptl_crystal_F_000              1856
_exptl_transmission_factor_min    ?
_exptl_transmission_factor_max    ?
_exptl_crystal_size_max           0.100
_exptl_crystal_size_mid           0.100
_exptl_crystal_size_min           0.050
_exptl_absorpt_coefficient_mu     0.202
_shelx_estimated_absorpt_T_min    0.980
_shelx_estimated_absorpt_T_max    0.990
_exptl_absorpt_correction_T_min   0.996258352575
_exptl_absorpt_correction_T_max   1.0
_exptl_absorpt_correction_type    empirical
_exptl_absorpt_process_details    
;
CCP4 7.0.048: AIMLESS, version 0.5.32 : 29/03/17
Scaling & analysis of unmerged intensities, absorption correction using spherical harmonics
;
_exptl_absorpt_special_details    ?
_diffrn_ambient_temperature       272(2)
_diffrn_radiation_wavelength      0.534
_diffrn_measurement_device_type   'Photon counting pixel array'
_diffrn_radiation_type            Synchrotron
_diffrn_measurement_method        'shutterless scans'
_diffrn_radiation_source          'Diamond Light Source Beamline I19-2'
_diffrn_radiation_monochromator   'Silicon 111'
_diffrn_detector_area_resol_mean  ?
_diffrn_reflns_number             32772
_diffrn_reflns_av_unetI/netI      0.1226
_diffrn_reflns_av_R_equivalents   0.1002
_diffrn_reflns_limit_h_min        -14
_diffrn_reflns_limit_h_max        14
_diffrn_reflns_limit_k_min        -16
_diffrn_reflns_limit_k_max        13
_diffrn_reflns_limit_l_min        -35
_diffrn_reflns_limit_l_max        37
_diffrn_reflns_theta_min          1.236
_diffrn_reflns_theta_max          19.497
_diffrn_reflns_theta_full         18.687
_diffrn_measured_fraction_theta_max   0.991
_diffrn_measured_fraction_theta_full  0.992
_diffrn_reflns_Laue_measured_fraction_max    0.991
_diffrn_reflns_Laue_measured_fraction_full   0.992
_diffrn_reflns_point_group_measured_fraction_max   0.991
_diffrn_reflns_point_group_measured_fraction_full  0.992
_reflns_number_total              9681
_reflns_number_gt                 4508
_reflns_threshold_expression      'I > 2\s(I)'
_reflns_Friedel_coverage          0.000
_reflns_Friedel_fraction_max      .
_reflns_Friedel_fraction_full     .
 
_reflns_special_details
;
 Reflections were merged by SHELXL according to the crystal
 class for the calculation of statistics and refinement.
 
 _reflns_Friedel_fraction is defined as the number of unique
 Friedel pairs measured divided by the number that would be
 possible theoretically, ignoring centric projections and
 systematic absences.
;
 
_computing_data_collection        'Diamond GDA (http://www.opengda.org/)'
_computing_cell_refinement        'DIALS (Winter, 2018)'
_computing_data_reduction         'XIA2 (Winter 2010)'
_computing_structure_solution     'SHELXT (Sheldrick, 2015)'
_computing_structure_refinement   'SHELXL (Sheldrick, 2015)'
_computing_molecular_graphics     'OLEX2 (Dolomanov et al., 2009)'
_computing_publication_material   'MERCURY (Macrae et al., 2008)'
_refine_special_details           ?
_refine_ls_structure_factor_coef  Fsqd
_refine_ls_matrix_type            full
_refine_ls_weighting_scheme       calc
_refine_ls_weighting_details
'w=1/[\s^2^(Fo^2^)+(0.0587P)^2^] where P=(Fo^2^+2Fc^2^)/3'
_atom_sites_solution_primary      ?
_atom_sites_solution_secondary    ?
_atom_sites_solution_hydrogens    geom
_refine_ls_hydrogen_treatment     constr
_refine_ls_extinction_method      'SHELXL-2018/3 (Sheldrick 2018)'
_refine_ls_extinction_coef        0.0023(4)
_refine_ls_extinction_expression
 'Fc^*^=kFc[1+0.001xFc^2^\l^3^/sin(2\q)]^-1/4^'
_refine_ls_number_reflns          9681
_refine_ls_number_parameters      527
_refine_ls_number_restraints      490
_refine_ls_R_factor_all           0.1254
_refine_ls_R_factor_gt            0.0605
_refine_ls_wR_factor_ref          0.1588
_refine_ls_wR_factor_gt           0.1320
_refine_ls_goodness_of_fit_ref    0.872
_refine_ls_restrained_S_all       0.870
_refine_ls_shift/su_max           0.001
_refine_ls_shift/su_mean          0.000
 
loop_
 _atom_site_label
 _atom_site_type_symbol
 _atom_site_fract_x
 _atom_site_fract_y
 _atom_site_fract_z
 _atom_site_U_iso_or_equiv
 _atom_site_adp_type
 _atom_site_occupancy
 _atom_site_site_symmetry_order  
 _atom_site_calc_flag
 _atom_site_refinement_flags_posn
 _atom_site_refinement_flags_adp
 _atom_site_refinement_flags_occupancy
 _atom_site_disorder_assembly
 _atom_site_disorder_group
Pd1 Pd 0.33959(3) 0.77544(3) 0.34694(2) 0.05576(17) Uani 1 1 d . . . . .
N2 N 0.3461(3) 0.9270(3) 0.33827(11) 0.0635(9) Uani 1 1 d . . . . .
N3 N 0.4540(3) 0.7983(2) 0.39807(10) 0.0547(8) Uani 1 1 d . . . . .
H3 H 0.531029 0.787784 0.387579 0.066 Uiso 1 1 calc R U . . .
N4 N 0.3309(3) 0.6321(2) 0.37142(11) 0.0570(8) Uani 1 1 d . . . . .
C1 C 0.4410(4) 0.9639(3) 0.37019(14) 0.0699(12) Uani 1 1 d . . . . .
H1A H 0.514072 0.959583 0.356474 0.084 Uiso 1 1 calc R U . . .
H1B H 0.427461 1.032363 0.377381 0.084 Uiso 1 1 calc R U . . .
C2 C 0.4452(4) 0.9029(3) 0.41202(14) 0.0679(12) Uani 1 1 d . . . . .
H2A H 0.511239 0.921061 0.431304 0.082 Uiso 1 1 calc R U . . .
H2B H 0.376264 0.912983 0.427922 0.082 Uiso 1 1 calc R U . . .
C3 C 0.4339(4) 0.7229(3) 0.43272(13) 0.0607(11) Uani 1 1 d . . . . .
H3A H 0.364781 0.738147 0.447726 0.073 Uiso 1 1 calc R U . . .
H3B H 0.498239 0.720934 0.454566 0.073 Uiso 1 1 calc R U . . .
C4 C 0.4215(4) 0.6262(3) 0.40913(13) 0.0610(11) Uani 1 1 d . . . . .
H4A H 0.400528 0.575698 0.429913 0.073 Uiso 1 1 calc R U . . .
H4B H 0.494435 0.607808 0.397590 0.073 Uiso 1 1 calc R U . . .
C5 C 0.2310(4) 0.9658(3) 0.35148(15) 0.0750(13) Uani 1 1 d . . . . .
H5A H 0.171733 0.934571 0.332472 0.090 Uiso 1 1 calc R U . . .
H5B H 0.220257 0.943982 0.381557 0.090 Uiso 1 1 calc R U . . .
C6 C 0.2106(5) 1.0753(4) 0.34974(18) 0.0978(17) Uani 1 1 d . . . . .
H6A H 0.270190 1.108016 0.368026 0.117 Uiso 1 1 calc R U . . .
H6B H 0.216208 1.097895 0.319468 0.117 Uiso 1 1 calc R U . . .
C7 C 0.0951(5) 1.1038(4) 0.3655(2) 0.126(2) Uani 1 1 d . . . . .
H7A H 0.036118 1.065138 0.349655 0.151 Uiso 1 1 calc R U . . .
H7B H 0.092938 1.088284 0.396832 0.151 Uiso 1 1 calc R U . . .
C8 C 0.0693(7) 1.2095(5) 0.3589(3) 0.184(4) Uani 1 1 d . . . . .
H8A H 0.029829 1.233916 0.383703 0.276 Uiso 1 1 calc R U . . .
H8B H 0.021683 1.217969 0.332183 0.276 Uiso 1 1 calc R U . . .
H8C H 0.139703 1.245276 0.356575 0.276 Uiso 1 1 calc R U . . .
C9 C 0.3659(4) 0.9607(3) 0.29202(14) 0.0715(12) Uani 1 1 d . . . . .
H9A H 0.298003 0.945505 0.273165 0.086 Uiso 1 1 calc R U . . .
H9B H 0.374939 1.031675 0.292294 0.086 Uiso 1 1 calc R U . . .
C10 C 0.4680(4) 0.9159(4) 0.27193(14) 0.0786(14) Uani 1 1 d . . . . .
H10A H 0.465236 0.844904 0.275025 0.094 Uiso 1 1 calc R U . . .
H10B H 0.537666 0.939255 0.287677 0.094 Uiso 1 1 calc R U . . .
C11 C 0.4710(5) 0.9427(4) 0.22287(16) 0.0992(17) Uani 1 1 d . . . . .
H11A H 0.406649 0.911481 0.206609 0.119 Uiso 1 1 calc R U . . .
H11B H 0.462152 1.013381 0.219566 0.119 Uiso 1 1 calc R U . . .
C12 C 0.5796(5) 0.9117(5) 0.2033(2) 0.138(2) Uani 1 1 d . . . . .
H12A H 0.577011 0.929339 0.172500 0.207 Uiso 1 1 calc R U . . .
H12B H 0.588429 0.841653 0.206240 0.207 Uiso 1 1 calc R U . . .
H12C H 0.643416 0.944033 0.218668 0.207 Uiso 1 1 calc R U . . .
C13 C 0.2126(4) 0.6237(3) 0.38874(14) 0.0652(11) Uani 1 1 d . . . . .
H13A H 0.157270 0.636789 0.364218 0.078 Uiso 1 1 calc R U . . .
H13B H 0.204609 0.675816 0.410325 0.078 Uiso 1 1 calc R U . . .
C14 C 0.1789(4) 0.5281(3) 0.41003(16) 0.0743(13) Uani 1 1 d . . . . .
H14A H 0.185103 0.474916 0.388853 0.089 Uiso 1 1 calc R U . . .
H14B H 0.231755 0.514486 0.435264 0.089 Uiso 1 1 calc R U . . .
C15 C 0.0587(4) 0.5312(4) 0.42519(17) 0.0863(15) Uani 1 1 d . . . . .
H15A H 0.006554 0.546522 0.399945 0.104 Uiso 1 1 calc R U . . .
H15B H 0.053371 0.584001 0.446597 0.104 Uiso 1 1 calc R U . . .
C16 C 0.0202(5) 0.4363(4) 0.44600(18) 0.0997(18) Uani 1 1 d . . . . .
H16A H 0.026584 0.383174 0.425302 0.150 Uiso 1 1 calc R U . . .
H16B H -0.058310 0.442576 0.453586 0.150 Uiso 1 1 calc R U . . .
H16C H 0.067764 0.422892 0.472321 0.150 Uiso 1 1 calc R U . . .
C17 C 0.3495(4) 0.5514(3) 0.33898(14) 0.0690(12) Uani 1 1 d . . . . .
H17A H 0.354332 0.489348 0.354920 0.083 Uiso 1 1 calc R U . . .
H17B H 0.283058 0.547958 0.318172 0.083 Uiso 1 1 calc R U . . .
C18 C 0.4546(4) 0.5624(4) 0.31335(15) 0.0837(14) Uani 1 1 d . . . . .
H18A H 0.522144 0.561969 0.333657 0.100 Uiso 1 1 calc R U . . .
H18B H 0.452040 0.625128 0.297953 0.100 Uiso 1 1 calc R U . . .
C19 C 0.4634(6) 0.4789(4) 0.27957(19) 0.123(2) Uani 1 1 d . . . . .
H19A H 0.455385 0.416565 0.294804 0.148 Uiso 1 1 calc R U . . .
H19B H 0.399670 0.484468 0.257615 0.148 Uiso 1 1 calc R U . . .
C20 C 0.5676(6) 0.4770(5) 0.2572(2) 0.156(3) Uani 1 1 d . . . . .
H20A H 0.568303 0.420251 0.238245 0.234 Uiso 1 1 calc R U . . .
H20B H 0.631649 0.474035 0.278570 0.234 Uiso 1 1 calc R U . . .
H20C H 0.573035 0.535578 0.239594 0.234 Uiso 1 1 calc R U . . .
C21 C 0.6566(4) 0.3735(3) 0.42710(14) 0.0580(10) Uani 1 1 d . . . . .
C22 C 0.7096(4) 0.4235(3) 0.39336(16) 0.0720(13) Uani 1 1 d . . . . .
H22 H 0.726574 0.389300 0.367871 0.086 Uiso 1 1 calc R U . . .
C23 C 0.7376(5) 0.5225(4) 0.3967(2) 0.0917(16) Uani 1 1 d . . . . .
H23 H 0.772108 0.553289 0.373432 0.110 Uiso 1 1 calc R U . . .
C24 C 0.7156(4) 0.5752(4) 0.43334(19) 0.0858(15) Uani 1 1 d . . . . .
H24 H 0.737246 0.640935 0.435766 0.103 Uiso 1 1 calc R U . . .
C25 C 0.6611(4) 0.5303(3) 0.46659(17) 0.0791(14) Uani 1 1 d . . . . .
H25 H 0.643810 0.566023 0.491618 0.095 Uiso 1 1 calc R U . . .
C26 C 0.6313(4) 0.4321(3) 0.46337(14) 0.0675(12) Uani 1 1 d . . . . .
H26 H 0.592873 0.403665 0.486291 0.081 Uiso 1 1 calc R U . . .
C27 C 0.7347(4) 0.2014(3) 0.45883(14) 0.0604(11) Uani 1 1 d . . . . .
C28 C 0.8093(4) 0.2504(4) 0.48849(16) 0.0711(13) Uani 1 1 d . . . . .
H28 H 0.804497 0.318612 0.490003 0.085 Uiso 1 1 calc R U . . .
C29 C 0.8908(5) 0.2033(4) 0.51605(17) 0.0893(16) Uani 1 1 d . . . . .
H29 H 0.938249 0.240141 0.535531 0.107 Uiso 1 1 calc R U . . .
C30 C 0.9023(5) 0.1045(4) 0.51499(19) 0.0961(17) Uani 1 1 d . . . . .
H30 H 0.956008 0.072802 0.533987 0.115 Uiso 1 1 calc R U . . .
C31 C 0.8334(5) 0.0517(4) 0.4855(2) 0.0957(17) Uani 1 1 d . . . . .
H31 H 0.841266 -0.016319 0.483805 0.115 Uiso 1 1 calc R U . . .
C32 C 0.7518(4) 0.0997(3) 0.45804(18) 0.0839(15) Uani 1 1 d . . . . .
H32 H 0.706173 0.062276 0.438154 0.101 Uiso 1 1 calc R U . . .
C33 C 0.5052(4) 0.2299(3) 0.44426(13) 0.0557(9) Uani 1 1 d . . . . .
C34 C 0.4799(4) 0.1456(3) 0.46679(13) 0.0609(11) Uani 1 1 d . . . . .
H34 H 0.538784 0.101100 0.473784 0.073 Uiso 1 1 calc R U . . .
C35 C 0.3703(4) 0.1238(3) 0.47961(15) 0.0711(12) Uani 1 1 d . . . . .
H35 H 0.356991 0.064845 0.494100 0.085 Uiso 1 1 calc R U . . .
C36 C 0.2805(5) 0.1892(4) 0.47102(17) 0.0811(14) Uani 1 1 d . . . . .
H36 H 0.207473 0.175987 0.480414 0.097 Uiso 1 1 calc R U . . .
C37 C 0.3023(5) 0.2734(4) 0.44834(19) 0.0889(16) Uani 1 1 d . . . . .
H37 H 0.243312 0.317832 0.441395 0.107 Uiso 1 1 calc R U . . .
C38 C 0.4122(4) 0.2928(3) 0.43569(18) 0.0810(14) Uani 1 1 d . . . . .
H38 H 0.424686 0.351122 0.420585 0.097 Uiso 1 1 calc R U . . .
C39 C 0.6372(5) 0.2127(3) 0.37467(15) 0.0721(12) Uani 1 1 d . . . . .
C40 C 0.5450(5) 0.2196(3) 0.34436(16) 0.0866(15) Uani 1 1 d . . . . .
H40 H 0.476005 0.243846 0.353884 0.104 Uiso 1 1 calc R U . . .
C41 C 0.5499(7) 0.1916(4) 0.29962(18) 0.1053(19) Uani 1 1 d . . . . .
H41 H 0.486062 0.197859 0.279900 0.126 Uiso 1 1 calc R U . . .
C42 C 0.6515(7) 0.1550(5) 0.2859(2) 0.126(2) Uani 1 1 d . . . . .
H42 H 0.656996 0.135545 0.256597 0.151 Uiso 1 1 calc R U . . .
C43 C 0.7435(7) 0.1471(5) 0.3148(2) 0.146(3) Uani 1 1 d . . . . .
H43 H 0.811984 0.122102 0.305176 0.175 Uiso 1 1 calc R U . . .
C44 C 0.7374(6) 0.1751(5) 0.35797(19) 0.119(2) Uani 1 1 d . . . . .
H44 H 0.802538 0.169016 0.377029 0.143 Uiso 1 1 calc R U . . .
B1 B 0.6329(5) 0.2550(4) 0.42638(17) 0.0608(10) Uani 1 1 d . . . . .
O3 O 0.6892(12) 0.805(2) 0.3655(8) 0.097(2) Uani 0.594(18) 1 d D . P A 1
C45 C 0.7363(11) 0.7767(15) 0.3253(6) 0.101(2) Uani 0.594(18) 1 d D . P A 1
H45A H 0.729572 0.829896 0.303907 0.121 Uiso 0.594(18) 1 calc R U P A 1
H45B H 0.696393 0.719520 0.312878 0.121 Uiso 0.594(18) 1 calc R U P A 1
C46 C 0.8601(11) 0.7529(15) 0.3363(6) 0.115(3) Uani 0.594(18) 1 d D . P A 1
H46A H 0.870289 0.684022 0.344041 0.138 Uiso 0.594(18) 1 calc R U P A 1
H46B H 0.907147 0.768655 0.311787 0.138 Uiso 0.594(18) 1 calc R U P A 1
C47 C 0.8865(10) 0.8156(14) 0.3738(4) 0.115(3) Uani 0.594(18) 1 d D . P A 1
H47A H 0.928940 0.872788 0.364510 0.138 Uiso 0.594(18) 1 calc R U P A 1
H47B H 0.934006 0.780377 0.395907 0.138 Uiso 0.594(18) 1 calc R U P A 1
C48 C 0.7819(11) 0.8465(11) 0.3924(4) 0.101(2) Uani 0.594(18) 1 d D . P A 1
H48A H 0.779583 0.823435 0.422754 0.121 Uiso 0.594(18) 1 calc R U P A 1
H48B H 0.776648 0.917821 0.392395 0.121 Uiso 0.594(18) 1 calc R U P A 1
O3A O 0.6762(18) 0.806(3) 0.3605(12) 0.097(2) Uani 0.406(18) 1 d D . P A 2
C45A C 0.7305(15) 0.755(2) 0.3263(9) 0.101(2) Uani 0.406(18) 1 d D . P A 2
H45C H 0.701271 0.776049 0.297053 0.121 Uiso 0.406(18) 1 calc R U P A 2
H45D H 0.721331 0.684399 0.328967 0.121 Uiso 0.406(18) 1 calc R U P A 2
C46A C 0.8541(15) 0.7859(19) 0.3355(9) 0.115(3) Uani 0.406(18) 1 d D . P A 2
H46C H 0.897502 0.731961 0.349212 0.138 Uiso 0.406(18) 1 calc R U P A 2
H46D H 0.888055 0.802350 0.307833 0.138 Uiso 0.406(18) 1 calc R U P A 2
C47A C 0.8587(16) 0.8689(18) 0.3641(7) 0.115(3) Uani 0.406(18) 1 d D . P A 2
H47C H 0.876502 0.928069 0.347903 0.138 Uiso 0.406(18) 1 calc R U P A 2
H47D H 0.916938 0.859695 0.388038 0.138 Uiso 0.406(18) 1 calc R U P A 2
C48A C 0.7476(16) 0.8758(15) 0.3812(6) 0.101(2) Uani 0.406(18) 1 d D . P A 2
H48C H 0.752814 0.864469 0.412933 0.121 Uiso 0.406(18) 1 calc R U P A 2
H48D H 0.716496 0.941289 0.375770 0.121 Uiso 0.406(18) 1 calc R U P A 2
O1 O 0.1266(4) 0.7612(3) 0.29906(13) 0.1157(13) Uani 0.787(5) 1 d D . P B 3
O2 O 0.2613(4) 0.7234(2) 0.25909(14) 0.1157(13) Uani 0.787(5) 1 d D . P B 3
N1 N 0.2271(3) 0.74951(14) 0.29399(11) 0.0757(14) Uani 0.787(5) 1 d D . P B 3
O1A O 0.2096(13) 0.7591(2) 0.3062(3) 0.1157(13) Uani 0.213(5) 1 d D . P B 4
O2A O 0.3153(11) 0.7166(3) 0.2556(4) 0.1157(13) Uani 0.213(5) 1 d D . P B 4
N1A N 0.2093(9) 0.7316(2) 0.2650(3) 0.0757(14) Uani 0.213(5) 1 d D . P B 4
 
loop_
 _atom_site_aniso_label
 _atom_site_aniso_U_11
 _atom_site_aniso_U_22
 _atom_site_aniso_U_33
 _atom_site_aniso_U_23
 _atom_site_aniso_U_13
 _atom_site_aniso_U_12
Pd1 0.0588(3) 0.0554(3) 0.0527(2) 0.00174(16) 0.00006(17) -0.00240(19)
N2 0.071(2) 0.060(2) 0.0590(18) 0.0026(15) 0.0011(15) 0.0030(16)
N3 0.061(2) 0.0554(17) 0.0477(18) -0.0021(13) 0.0023(16) -0.0046(16)
N4 0.061(2) 0.0525(19) 0.0575(19) -0.0035(14) 0.0015(14) -0.0044(16)
C1 0.083(3) 0.059(3) 0.067(2) 0.0007(19) -0.005(2) -0.004(2)
C2 0.086(3) 0.056(2) 0.062(2) -0.0035(17) -0.004(2) -0.002(2)
C3 0.074(3) 0.060(2) 0.048(2) 0.0032(14) 0.000(2) -0.002(2)
C4 0.063(3) 0.062(2) 0.058(2) 0.0012(18) 0.0004(18) -0.004(2)
C5 0.080(3) 0.068(2) 0.077(3) -0.002(2) 0.005(2) 0.012(2)
C6 0.115(4) 0.070(3) 0.107(4) -0.004(3) 0.002(3) 0.022(3)
C7 0.118(5) 0.100(4) 0.159(6) -0.032(4) 0.003(4) 0.039(4)
C8 0.181(8) 0.097(4) 0.268(10) -0.051(5) -0.033(7) 0.050(5)
C9 0.085(3) 0.064(3) 0.065(2) 0.011(2) 0.003(2) -0.002(2)
C10 0.080(3) 0.086(4) 0.070(2) 0.008(2) 0.004(2) -0.002(3)
C11 0.104(4) 0.122(5) 0.073(3) 0.012(3) 0.015(3) -0.005(3)
C12 0.115(5) 0.202(7) 0.100(4) -0.011(5) 0.033(4) -0.001(5)
C13 0.063(2) 0.061(3) 0.073(3) 0.005(2) 0.007(2) -0.003(2)
C14 0.069(3) 0.067(3) 0.087(3) 0.013(2) 0.011(3) -0.003(2)
C15 0.073(3) 0.087(3) 0.101(4) 0.001(3) 0.023(3) -0.011(3)
C16 0.094(4) 0.090(3) 0.119(4) 0.008(3) 0.035(4) -0.009(3)
C17 0.088(3) 0.053(3) 0.066(3) -0.0057(18) 0.007(2) 0.001(2)
C18 0.087(3) 0.096(4) 0.069(3) -0.012(2) 0.008(2) 0.006(3)
C19 0.137(5) 0.128(5) 0.108(4) -0.043(3) 0.041(4) 0.001(4)
C20 0.164(7) 0.175(7) 0.137(6) -0.022(5) 0.071(5) 0.026(5)
C21 0.053(3) 0.0575(19) 0.063(2) 0.0038(15) -0.0028(19) -0.0007(19)
C22 0.066(3) 0.070(2) 0.081(3) 0.013(2) 0.011(2) -0.001(2)
C23 0.082(4) 0.071(3) 0.123(4) 0.020(2) 0.017(3) -0.009(3)
C24 0.071(4) 0.056(3) 0.130(4) 0.013(2) -0.008(3) -0.002(3)
C25 0.080(4) 0.058(2) 0.097(3) -0.003(2) -0.011(3) 0.006(2)
C26 0.082(3) 0.056(2) 0.064(2) 0.0050(18) -0.002(2) 0.004(2)
C27 0.063(3) 0.052(2) 0.068(2) 0.0053(18) 0.0118(18) -0.0008(18)
C28 0.066(3) 0.067(3) 0.080(3) -0.003(2) 0.000(2) 0.010(2)
C29 0.080(4) 0.089(3) 0.096(4) -0.005(3) -0.017(3) 0.013(3)
C30 0.078(4) 0.088(3) 0.122(4) 0.016(3) 0.002(3) 0.016(3)
C31 0.078(4) 0.065(3) 0.144(5) 0.015(3) 0.003(3) 0.013(3)
C32 0.074(3) 0.054(2) 0.124(4) 0.003(2) 0.001(3) 0.003(2)
C33 0.065(2) 0.047(2) 0.054(2) -0.0048(17) 0.0004(19) -0.0007(17)
C34 0.065(2) 0.052(2) 0.065(3) 0.0037(18) 0.002(2) 0.001(2)
C35 0.068(2) 0.068(3) 0.077(3) 0.007(2) 0.004(2) -0.007(2)
C36 0.071(3) 0.070(3) 0.103(4) -0.005(2) 0.011(3) -0.001(2)
C37 0.069(3) 0.069(3) 0.129(5) 0.006(3) 0.004(3) 0.006(3)
C38 0.072(2) 0.052(3) 0.119(4) 0.009(3) 0.005(3) 0.005(2)
C39 0.097(3) 0.060(3) 0.060(2) -0.003(2) 0.0098(19) -0.012(3)
C40 0.114(4) 0.075(3) 0.069(2) 0.009(2) -0.006(2) -0.026(3)
C41 0.158(5) 0.086(4) 0.070(3) 0.007(3) -0.006(3) -0.035(4)
C42 0.184(6) 0.114(5) 0.082(4) -0.015(4) 0.017(3) -0.028(4)
C43 0.171(6) 0.182(7) 0.088(3) -0.039(4) 0.026(3) 0.021(5)
C44 0.123(4) 0.155(5) 0.081(3) -0.024(4) 0.023(3) 0.018(4)
B1 0.068(2) 0.057(2) 0.057(2) 0.0003(19) 0.008(2) 0.002(2)
O3 0.086(3) 0.104(3) 0.101(5) -0.013(3) 0.009(3) -0.003(3)
C45 0.096(3) 0.106(6) 0.101(3) -0.015(3) 0.007(2) -0.002(3)
C46 0.093(3) 0.117(8) 0.135(4) -0.008(4) 0.014(3) -0.001(3)
C47 0.093(3) 0.117(8) 0.135(4) -0.008(4) 0.014(3) -0.001(3)
C48 0.096(3) 0.106(6) 0.101(3) -0.015(3) 0.007(2) -0.002(3)
O3A 0.086(3) 0.104(3) 0.101(5) -0.013(3) 0.009(3) -0.003(3)
C45A 0.096(3) 0.106(6) 0.101(3) -0.015(3) 0.007(2) -0.002(3)
C46A 0.093(3) 0.117(8) 0.135(4) -0.008(4) 0.014(3) -0.001(3)
C47A 0.093(3) 0.117(8) 0.135(4) -0.008(4) 0.014(3) -0.001(3)
C48A 0.096(3) 0.106(6) 0.101(3) -0.015(3) 0.007(2) -0.002(3)
O1 0.080(3) 0.184(3) 0.0804(19) -0.0242(18) -0.015(2) 0.002(2)
O2 0.080(3) 0.184(3) 0.0804(19) -0.0242(18) -0.015(2) 0.002(2)
N1 0.080(3) 0.078(3) 0.068(2) 0.008(2) -0.014(2) -0.004(2)
O1A 0.080(3) 0.184(3) 0.0804(19) -0.0242(18) -0.015(2) 0.002(2)
O2A 0.080(3) 0.184(3) 0.0804(19) -0.0242(18) -0.015(2) 0.002(2)
N1A 0.080(3) 0.078(3) 0.068(2) 0.008(2) -0.014(2) -0.004(2)
 
_geom_special_details
;
 All esds (except the esd in the dihedral angle between two l.s. planes)
 are estimated using the full covariance matrix.  The cell esds are taken
 into account individually in the estimation of esds in distances, angles
 and torsion angles; correlations between esds in cell parameters are only
 used when they are defined by crystal symmetry.  An approximate (isotropic)
 treatment of cell esds is used for estimating esds involving l.s. planes.
;
 
loop_
 _geom_bond_atom_site_label_1
 _geom_bond_atom_site_label_2
 _geom_bond_distance
 _geom_bond_site_symmetry_2
 _geom_bond_publ_flag
Pd1 O1A 1.909(15) . ?
Pd1 N3 2.006(3) . ?
Pd1 N1 2.039(3) . ?
Pd1 N2 2.077(4) . ?
Pd1 N4 2.087(3) . ?
N2 C9 1.499(5) . ?
N2 C1 1.511(5) . ?
N2 C5 1.516(5) . ?
N3 C2 1.486(5) . ?
N3 C3 1.492(5) . ?
N3 H3 0.9800 . ?
N4 C17 1.494(5) . ?
N4 C13 1.507(5) . ?
N4 C4 1.510(5) . ?
C1 C2 1.509(5) . ?
C1 H1A 0.9700 . ?
C1 H1B 0.9700 . ?
C2 H2A 0.9700 . ?
C2 H2B 0.9700 . ?
C3 C4 1.497(5) . ?
C3 H3A 0.9700 . ?
C3 H3B 0.9700 . ?
C4 H4A 0.9700 . ?
C4 H4B 0.9700 . ?
C5 C6 1.507(6) . ?
C5 H5A 0.9700 . ?
C5 H5B 0.9700 . ?
C6 C7 1.506(7) . ?
C6 H6A 0.9700 . ?
C6 H6B 0.9700 . ?
C7 C8 1.478(8) . ?
C7 H7A 0.9700 . ?
C7 H7B 0.9700 . ?
C8 H8A 0.9600 . ?
C8 H8B 0.9600 . ?
C8 H8C 0.9600 . ?
C9 C10 1.497(6) . ?
C9 H9A 0.9700 . ?
C9 H9B 0.9700 . ?
C10 C11 1.527(6) . ?
C10 H10A 0.9700 . ?
C10 H10B 0.9700 . ?
C11 C12 1.489(7) . ?
C11 H11A 0.9700 . ?
C11 H11B 0.9700 . ?
C12 H12A 0.9600 . ?
C12 H12B 0.9600 . ?
C12 H12C 0.9600 . ?
C13 C14 1.511(5) . ?
C13 H13A 0.9700 . ?
C13 H13B 0.9700 . ?
C14 C15 1.500(6) . ?
C14 H14A 0.9700 . ?
C14 H14B 0.9700 . ?
C15 C16 1.514(6) . ?
C15 H15A 0.9700 . ?
C15 H15B 0.9700 . ?
C16 H16A 0.9600 . ?
C16 H16B 0.9600 . ?
C16 H16C 0.9600 . ?
C17 C18 1.494(6) . ?
C17 H17A 0.9700 . ?
C17 H17B 0.9700 . ?
C18 C19 1.533(6) . ?
C18 H18A 0.9700 . ?
C18 H18B 0.9700 . ?
C19 C20 1.424(8) . ?
C19 H19A 0.9700 . ?
C19 H19B 0.9700 . ?
C20 H20A 0.9600 . ?
C20 H20B 0.9600 . ?
C20 H20C 0.9600 . ?
C21 C22 1.398(6) . ?
C21 C26 1.398(6) . ?
C21 B1 1.633(6) . ?
C22 C23 1.386(6) . ?
C22 H22 0.9300 . ?
C23 C24 1.353(7) . ?
C23 H23 0.9300 . ?
C24 C25 1.362(6) . ?
C24 H24 0.9300 . ?
C25 C26 1.380(6) . ?
C25 H25 0.9300 . ?
C26 H26 0.9300 . ?
C27 C28 1.382(6) . ?
C27 C32 1.396(6) . ?
C27 B1 1.663(7) . ?
C28 C29 1.383(6) . ?
C28 H28 0.9300 . ?
C29 C30 1.349(7) . ?
C29 H29 0.9300 . ?
C30 C31 1.367(7) . ?
C30 H30 0.9300 . ?
C31 C32 1.388(6) . ?
C31 H31 0.9300 . ?
C32 H32 0.9300 . ?
C33 C34 1.372(5) . ?
C33 C38 1.393(6) . ?
C33 B1 1.648(7) . ?
C34 C35 1.389(6) . ?
C34 H34 0.9300 . ?
C35 C36 1.386(6) . ?
C35 H35 0.9300 . ?
C36 C37 1.365(6) . ?
C36 H36 0.9300 . ?
C37 C38 1.383(7) . ?
C37 H37 0.9300 . ?
C38 H38 0.9300 . ?
C39 C40 1.375(7) . ?
C39 C44 1.395(7) . ?
C39 B1 1.667(7) . ?
C40 C41 1.407(7) . ?
C40 H40 0.9300 . ?
C41 C42 1.371(9) . ?
C41 H41 0.9300 . ?
C42 C43 1.346(9) . ?
C42 H42 0.9300 . ?
C43 C44 1.364(7) . ?
C43 H43 0.9300 . ?
C44 H44 0.9300 . ?
O3 C45 1.413(12) . ?
O3 C48 1.431(11) . ?
C45 C46 1.497(14) . ?
C45 H45A 0.9700 . ?
C45 H45B 0.9700 . ?
C46 C47 1.435(12) . ?
C46 H46A 0.9700 . ?
C46 H46B 0.9700 . ?
C47 C48 1.435(10) . ?
C47 H47A 0.9700 . ?
C47 H47B 0.9700 . ?
C48 H48A 0.9700 . ?
C48 H48B 0.9700 . ?
O3A C48A 1.382(16) . ?
O3A C45A 1.426(14) . ?
C45A C46A 1.511(15) . ?
C45A H45C 0.9700 . ?
C45A H45D 0.9700 . ?
C46A C47A 1.420(14) . ?
C46A H46C 0.9700 . ?
C46A H46D 0.9700 . ?
C47A C48A 1.425(14) . ?
C47A H47C 0.9700 . ?
C47A H47D 0.9700 . ?
C48A H48C 0.9700 . ?
C48A H48D 0.9700 . ?
O1 N1 1.2007(10) . ?
O2 N1 1.2016(10) . ?
O1A N1A 1.3002(10) . ?
O2A N1A 1.3003(10) . ?
 
loop_
 _geom_angle_atom_site_label_1
 _geom_angle_atom_site_label_2
 _geom_angle_atom_site_label_3
 _geom_angle
 _geom_angle_site_symmetry_1
 _geom_angle_site_symmetry_3
 _geom_angle_publ_flag
O1A Pd1 N3 169.1(3) . . ?
N3 Pd1 N1 178.16(15) . . ?
O1A Pd1 N2 93.86(12) . . ?
N3 Pd1 N2 85.18(13) . . ?
N1 Pd1 N2 95.68(11) . . ?
O1A Pd1 N4 93.81(11) . . ?
N3 Pd1 N4 85.17(13) . . ?
N1 Pd1 N4 94.25(10) . . ?
N2 Pd1 N4 166.42(12) . . ?
C9 N2 C1 110.3(3) . . ?
C9 N2 C5 109.0(3) . . ?
C1 N2 C5 110.2(3) . . ?
C9 N2 Pd1 115.3(3) . . ?
C1 N2 Pd1 106.2(2) . . ?
C5 N2 Pd1 105.7(3) . . ?
C2 N3 C3 116.2(3) . . ?
C2 N3 Pd1 108.2(2) . . ?
C3 N3 Pd1 108.0(2) . . ?
C2 N3 H3 108.1 . . ?
C3 N3 H3 108.1 . . ?
Pd1 N3 H3 108.1 . . ?
C17 N4 C13 110.0(3) . . ?
C17 N4 C4 109.4(3) . . ?
C13 N4 C4 110.5(3) . . ?
C17 N4 Pd1 116.1(3) . . ?
C13 N4 Pd1 104.9(2) . . ?
C4 N4 Pd1 105.7(2) . . ?
C2 C1 N2 109.8(4) . . ?
C2 C1 H1A 109.7 . . ?
N2 C1 H1A 109.7 . . ?
C2 C1 H1B 109.7 . . ?
N2 C1 H1B 109.7 . . ?
H1A C1 H1B 108.2 . . ?
N3 C2 C1 106.7(3) . . ?
N3 C2 H2A 110.4 . . ?
C1 C2 H2A 110.4 . . ?
N3 C2 H2B 110.4 . . ?
C1 C2 H2B 110.4 . . ?
H2A C2 H2B 108.6 . . ?
N3 C3 C4 106.5(3) . . ?
N3 C3 H3A 110.4 . . ?
C4 C3 H3A 110.4 . . ?
N3 C3 H3B 110.4 . . ?
C4 C3 H3B 110.4 . . ?
H3A C3 H3B 108.6 . . ?
C3 C4 N4 110.9(3) . . ?
C3 C4 H4A 109.5 . . ?
N4 C4 H4A 109.5 . . ?
C3 C4 H4B 109.5 . . ?
N4 C4 H4B 109.5 . . ?
H4A C4 H4B 108.1 . . ?
C6 C5 N2 118.3(4) . . ?
C6 C5 H5A 107.7 . . ?
N2 C5 H5A 107.7 . . ?
C6 C5 H5B 107.7 . . ?
N2 C5 H5B 107.7 . . ?
H5A C5 H5B 107.1 . . ?
C7 C6 C5 112.7(5) . . ?
C7 C6 H6A 109.1 . . ?
C5 C6 H6A 109.1 . . ?
C7 C6 H6B 109.1 . . ?
C5 C6 H6B 109.1 . . ?
H6A C6 H6B 107.8 . . ?
C8 C7 C6 112.7(6) . . ?
C8 C7 H7A 109.0 . . ?
C6 C7 H7A 109.0 . . ?
C8 C7 H7B 109.0 . . ?
C6 C7 H7B 109.0 . . ?
H7A C7 H7B 107.8 . . ?
C7 C8 H8A 109.5 . . ?
C7 C8 H8B 109.5 . . ?
H8A C8 H8B 109.5 . . ?
C7 C8 H8C 109.5 . . ?
H8A C8 H8C 109.5 . . ?
H8B C8 H8C 109.5 . . ?
C10 C9 N2 115.0(4) . . ?
C10 C9 H9A 108.5 . . ?
N2 C9 H9A 108.5 . . ?
C10 C9 H9B 108.5 . . ?
N2 C9 H9B 108.5 . . ?
H9A C9 H9B 107.5 . . ?
C9 C10 C11 111.0(4) . . ?
C9 C10 H10A 109.4 . . ?
C11 C10 H10A 109.4 . . ?
C9 C10 H10B 109.4 . . ?
C11 C10 H10B 109.4 . . ?
H10A C10 H10B 108.0 . . ?
C12 C11 C10 112.6(5) . . ?
C12 C11 H11A 109.1 . . ?
C10 C11 H11A 109.1 . . ?
C12 C11 H11B 109.1 . . ?
C10 C11 H11B 109.1 . . ?
H11A C11 H11B 107.8 . . ?
C11 C12 H12A 109.5 . . ?
C11 C12 H12B 109.5 . . ?
H12A C12 H12B 109.5 . . ?
C11 C12 H12C 109.5 . . ?
H12A C12 H12C 109.5 . . ?
H12B C12 H12C 109.5 . . ?
N4 C13 C14 118.6(4) . . ?
N4 C13 H13A 107.7 . . ?
C14 C13 H13A 107.7 . . ?
N4 C13 H13B 107.7 . . ?
C14 C13 H13B 107.7 . . ?
H13A C13 H13B 107.1 . . ?
C15 C14 C13 112.1(4) . . ?
C15 C14 H14A 109.2 . . ?
C13 C14 H14A 109.2 . . ?
C15 C14 H14B 109.2 . . ?
C13 C14 H14B 109.2 . . ?
H14A C14 H14B 107.9 . . ?
C14 C15 C16 114.1(4) . . ?
C14 C15 H15A 108.7 . . ?
C16 C15 H15A 108.7 . . ?
C14 C15 H15B 108.7 . . ?
C16 C15 H15B 108.7 . . ?
H15A C15 H15B 107.6 . . ?
C15 C16 H16A 109.5 . . ?
C15 C16 H16B 109.5 . . ?
H16A C16 H16B 109.5 . . ?
C15 C16 H16C 109.5 . . ?
H16A C16 H16C 109.5 . . ?
H16B C16 H16C 109.5 . . ?
C18 C17 N4 114.9(4) . . ?
C18 C17 H17A 108.6 . . ?
N4 C17 H17A 108.6 . . ?
C18 C17 H17B 108.6 . . ?
N4 C17 H17B 108.6 . . ?
H17A C17 H17B 107.5 . . ?
C17 C18 C19 111.0(4) . . ?
C17 C18 H18A 109.4 . . ?
C19 C18 H18A 109.4 . . ?
C17 C18 H18B 109.4 . . ?
C19 C18 H18B 109.4 . . ?
H18A C18 H18B 108.0 . . ?
C20 C19 C18 114.9(6) . . ?
C20 C19 H19A 108.6 . . ?
C18 C19 H19A 108.6 . . ?
C20 C19 H19B 108.6 . . ?
C18 C19 H19B 108.6 . . ?
H19A C19 H19B 107.5 . . ?
C19 C20 H20A 109.5 . . ?
C19 C20 H20B 109.5 . . ?
H20A C20 H20B 109.5 . . ?
C19 C20 H20C 109.5 . . ?
H20A C20 H20C 109.5 . . ?
H20B C20 H20C 109.5 . . ?
C22 C21 C26 114.6(4) . . ?
C22 C21 B1 123.4(4) . . ?
C26 C21 B1 121.9(4) . . ?
C23 C22 C21 122.0(5) . . ?
C23 C22 H22 119.0 . . ?
C21 C22 H22 119.0 . . ?
C24 C23 C22 121.2(5) . . ?
C24 C23 H23 119.4 . . ?
C22 C23 H23 119.4 . . ?
C23 C24 C25 118.9(5) . . ?
C23 C24 H24 120.6 . . ?
C25 C24 H24 120.6 . . ?
C24 C25 C26 120.4(5) . . ?
C24 C25 H25 119.8 . . ?
C26 C25 H25 119.8 . . ?
C25 C26 C21 122.8(5) . . ?
C25 C26 H26 118.6 . . ?
C21 C26 H26 118.6 . . ?
C28 C27 C32 113.7(4) . . ?
C28 C27 B1 125.0(4) . . ?
C32 C27 B1 121.4(4) . . ?
C27 C28 C29 123.5(5) . . ?
C27 C28 H28 118.2 . . ?
C29 C28 H28 118.2 . . ?
C30 C29 C28 120.7(5) . . ?
C30 C29 H29 119.6 . . ?
C28 C29 H29 119.6 . . ?
C29 C30 C31 118.8(6) . . ?
C29 C30 H30 120.6 . . ?
C31 C30 H30 120.6 . . ?
C30 C31 C32 120.0(6) . . ?
C30 C31 H31 120.0 . . ?
C32 C31 H31 120.0 . . ?
C31 C32 C27 123.2(5) . . ?
C31 C32 H32 118.4 . . ?
C27 C32 H32 118.4 . . ?
C34 C33 C38 114.5(4) . . ?
C34 C33 B1 124.0(4) . . ?
C38 C33 B1 121.4(4) . . ?
C33 C34 C35 122.9(4) . . ?
C33 C34 H34 118.5 . . ?
C35 C34 H34 118.5 . . ?
C36 C35 C34 120.6(5) . . ?
C36 C35 H35 119.7 . . ?
C34 C35 H35 119.7 . . ?
C37 C36 C35 118.0(5) . . ?
C37 C36 H36 121.0 . . ?
C35 C36 H36 121.0 . . ?
C36 C37 C38 120.0(5) . . ?
C36 C37 H37 120.0 . . ?
C38 C37 H37 120.0 . . ?
C37 C38 C33 123.8(5) . . ?
C37 C38 H38 118.1 . . ?
C33 C38 H38 118.1 . . ?
C40 C39 C44 115.1(5) . . ?
C40 C39 B1 122.3(5) . . ?
C44 C39 B1 122.4(5) . . ?
C39 C40 C41 123.1(6) . . ?
C39 C40 H40 118.4 . . ?
C41 C40 H40 118.4 . . ?
C42 C41 C40 118.1(7) . . ?
C42 C41 H41 121.0 . . ?
C40 C41 H41 121.0 . . ?
C43 C42 C41 120.3(7) . . ?
C43 C42 H42 119.9 . . ?
C41 C42 H42 119.9 . . ?
C42 C43 C44 120.9(8) . . ?
C42 C43 H43 119.6 . . ?
C44 C43 H43 119.6 . . ?
C43 C44 C39 122.6(7) . . ?
C43 C44 H44 118.7 . . ?
C39 C44 H44 118.7 . . ?
C21 B1 C33 110.8(4) . . ?
C21 B1 C27 108.0(4) . . ?
C33 B1 C27 110.2(4) . . ?
C21 B1 C39 109.8(4) . . ?
C33 B1 C39 108.2(4) . . ?
C27 B1 C39 110.0(4) . . ?
C45 O3 C48 106.0(8) . . ?
O3 C45 C46 106.7(14) . . ?
O3 C45 H45A 110.4 . . ?
C46 C45 H45A 110.4 . . ?
O3 C45 H45B 110.4 . . ?
C46 C45 H45B 110.4 . . ?
H45A C45 H45B 108.6 . . ?
C47 C46 C45 101.9(9) . . ?
C47 C46 H46A 111.4 . . ?
C45 C46 H46A 111.4 . . ?
C47 C46 H46B 111.4 . . ?
C45 C46 H46B 111.4 . . ?
H46A C46 H46B 109.2 . . ?
C46 C47 C48 109.5(9) . . ?
C46 C47 H47A 109.8 . . ?
C48 C47 H47A 109.8 . . ?
C46 C47 H47B 109.8 . . ?
C48 C47 H47B 109.8 . . ?
H47A C47 H47B 108.2 . . ?
O3 C48 C47 107.1(8) . . ?
O3 C48 H48A 110.3 . . ?
C47 C48 H48A 110.3 . . ?
O3 C48 H48B 110.3 . . ?
C47 C48 H48B 110.3 . . ?
H48A C48 H48B 108.6 . . ?
C48A O3A C45A 112.3(12) . . ?
O3A C45A C46A 101.0(11) . . ?
O3A C45A H45C 111.6 . . ?
C46A C45A H45C 111.6 . . ?
O3A C45A H45D 111.6 . . ?
C46A C45A H45D 111.6 . . ?
H45C C45A H45D 109.4 . . ?
C47A C46A C45A 109.5(12) . . ?
C47A C46A H46C 109.8 . . ?
C45A C46A H46C 109.8 . . ?
C47A C46A H46D 109.8 . . ?
C45A C46A H46D 109.8 . . ?
H46C C46A H46D 108.2 . . ?
C46A C47A C48A 105.6(12) . . ?
C46A C47A H47C 110.6 . . ?
C48A C47A H47C 110.6 . . ?
C46A C47A H47D 110.6 . . ?
C48A C47A H47D 110.6 . . ?
H47C C47A H47D 108.7 . . ?
O3A C48A C47A 109.2(12) . . ?
O3A C48A H48C 109.8 . . ?
C47A C48A H48C 109.8 . . ?
O3A C48A H48D 109.8 . . ?
C47A C48A H48D 109.8 . . ?
H48C C48A H48D 108.3 . . ?
O1 N1 O2 121.77(16) . . ?
O1 N1 Pd1 117.8(3) . . ?
O2 N1 Pd1 120.5(3) . . ?
N1A O1A Pd1 127.4(7) . . ?
O2A N1A O1A 107.69(12) . . ?
 
loop_
 _geom_torsion_atom_site_label_1
 _geom_torsion_atom_site_label_2
 _geom_torsion_atom_site_label_3
 _geom_torsion_atom_site_label_4
 _geom_torsion
 _geom_torsion_site_symmetry_1
 _geom_torsion_site_symmetry_2
 _geom_torsion_site_symmetry_3
 _geom_torsion_site_symmetry_4
 _geom_torsion_publ_flag
C9 N2 C1 C2 -160.1(4) . . . . ?
C5 N2 C1 C2 79.6(4) . . . . ?
Pd1 N2 C1 C2 -34.5(4) . . . . ?
C3 N3 C2 C1 -167.2(4) . . . . ?
Pd1 N3 C2 C1 -45.6(4) . . . . ?
N2 C1 C2 N3 53.6(5) . . . . ?
C2 N3 C3 C4 167.9(4) . . . . ?
Pd1 N3 C3 C4 46.2(4) . . . . ?
N3 C3 C4 N4 -53.4(5) . . . . ?
C17 N4 C4 C3 159.1(3) . . . . ?
C13 N4 C4 C3 -79.6(4) . . . . ?
Pd1 N4 C4 C3 33.3(4) . . . . ?
C9 N2 C5 C6 -56.9(5) . . . . ?
C1 N2 C5 C6 64.2(5) . . . . ?
Pd1 N2 C5 C6 178.5(4) . . . . ?
N2 C5 C6 C7 -177.6(5) . . . . ?
C5 C6 C7 C8 -173.2(5) . . . . ?
C1 N2 C9 C10 67.5(5) . . . . ?
C5 N2 C9 C10 -171.4(4) . . . . ?
Pd1 N2 C9 C10 -52.7(5) . . . . ?
N2 C9 C10 C11 171.6(4) . . . . ?
C9 C10 C11 C12 171.8(5) . . . . ?
C17 N4 C13 C14 55.7(5) . . . . ?
C4 N4 C13 C14 -65.2(5) . . . . ?
Pd1 N4 C13 C14 -178.6(3) . . . . ?
N4 C13 C14 C15 -179.6(4) . . . . ?
C13 C14 C15 C16 178.9(4) . . . . ?
C13 N4 C17 C18 169.3(4) . . . . ?
C4 N4 C17 C18 -69.2(5) . . . . ?
Pd1 N4 C17 C18 50.3(5) . . . . ?
N4 C17 C18 C19 -177.4(4) . . . . ?
C17 C18 C19 C20 -173.1(6) . . . . ?
C26 C21 C22 C23 1.9(7) . . . . ?
B1 C21 C22 C23 -174.2(5) . . . . ?
C21 C22 C23 C24 0.6(8) . . . . ?
C22 C23 C24 C25 -2.4(8) . . . . ?
C23 C24 C25 C26 1.5(8) . . . . ?
C24 C25 C26 C21 1.2(7) . . . . ?
C22 C21 C26 C25 -2.9(7) . . . . ?
B1 C21 C26 C25 173.3(4) . . . . ?
C32 C27 C28 C29 -2.1(7) . . . . ?
B1 C27 C28 C29 177.9(5) . . . . ?
C27 C28 C29 C30 0.5(8) . . . . ?
C28 C29 C30 C31 1.4(9) . . . . ?
C29 C30 C31 C32 -1.5(9) . . . . ?
C30 C31 C32 C27 -0.3(9) . . . . ?
C28 C27 C32 C31 2.0(7) . . . . ?
B1 C27 C32 C31 -178.0(5) . . . . ?
C38 C33 C34 C35 0.7(6) . . . . ?
B1 C33 C34 C35 -176.7(4) . . . . ?
C33 C34 C35 C36 -1.8(7) . . . . ?
C34 C35 C36 C37 2.2(7) . . . . ?
C35 C36 C37 C38 -1.7(8) . . . . ?
C36 C37 C38 C33 0.7(9) . . . . ?
C34 C33 C38 C37 -0.2(7) . . . . ?
B1 C33 C38 C37 177.3(5) . . . . ?
C44 C39 C40 C41 -0.3(7) . . . . ?
B1 C39 C40 C41 174.6(4) . . . . ?
C39 C40 C41 C42 0.6(8) . . . . ?
C40 C41 C42 C43 -0.5(10) . . . . ?
C41 C42 C43 C44 0.0(12) . . . . ?
C42 C43 C44 C39 0.3(12) . . . . ?
C40 C39 C44 C43 -0.2(9) . . . . ?
B1 C39 C44 C43 -175.1(6) . . . . ?
C22 C21 B1 C33 -139.1(4) . . . . ?
C26 C21 B1 C33 45.0(6) . . . . ?
C22 C21 B1 C27 100.2(5) . . . . ?
C26 C21 B1 C27 -75.7(5) . . . . ?
C22 C21 B1 C39 -19.7(6) . . . . ?
C26 C21 B1 C39 164.4(4) . . . . ?
C34 C33 B1 C21 -148.1(4) . . . . ?
C38 C33 B1 C21 34.6(6) . . . . ?
C34 C33 B1 C27 -28.7(6) . . . . ?
C38 C33 B1 C27 154.0(4) . . . . ?
C34 C33 B1 C39 91.5(5) . . . . ?
C38 C33 B1 C39 -85.8(5) . . . . ?
C28 C27 B1 C21 13.2(6) . . . . ?
C32 C27 B1 C21 -166.8(4) . . . . ?
C28 C27 B1 C33 -107.9(5) . . . . ?
C32 C27 B1 C33 72.1(5) . . . . ?
C28 C27 B1 C39 132.9(5) . . . . ?
C32 C27 B1 C39 -47.0(6) . . . . ?
C40 C39 B1 C21 -81.8(5) . . . . ?
C44 C39 B1 C21 92.8(6) . . . . ?
C40 C39 B1 C33 39.2(6) . . . . ?
C44 C39 B1 C33 -146.2(5) . . . . ?
C40 C39 B1 C27 159.6(4) . . . . ?
C44 C39 B1 C27 -25.8(6) . . . . ?
C48 O3 C45 C46 29(3) . . . . ?
O3 C45 C46 C47 -29(2) . . . . ?
C45 C46 C47 C48 18(2) . . . . ?
C45 O3 C48 C47 -17(3) . . . . ?
C46 C47 C48 O3 -2(2) . . . . ?
C48A O3A C45A C46A 12(4) . . . . ?
O3A C45A C46A C47A -16(4) . . . . ?
C45A C46A C47A C48A 13(3) . . . . ?
C45A O3A C48A C47A -5(4) . . . . ?
C46A C47A C48A O3A -6(3) . . . . ?
Pd1 O1A N1A O2A 0.00(3) . . . . ?
 
_refine_diff_density_max    0.485
_refine_diff_density_min   -0.555
_refine_diff_density_rms    0.069

_shelx_res_file
;
TITL shelxt in P 1 21/n 1
    06_decay.res
    created by SHELXL-2018/3 at 18:09:55 on 30-Mar-2020
CELL 0.534 11.6632 13.581 30.1872 90 93.304 90
ZERR 4 0.000405 0.00041 0.000996 0 0.002916 0
LATT 1
SYMM 0.5-X,0.5+Y,0.5-Z
SFAC C H B N O Pd
DISP B 0 0 4.561
DISP C 0.001 0.001 6.94
DISP H -0 0 0.611
DISP N 0.003 0.002 10.693
DISP O 0.005 0.003 16.398
DISP Pd -2.504 0.615 1934.604
UNIT 192 292 4 16 12 4
DFIX 1.2 0.001 N1 O1 N1 O2
DFIX 1.3 0.001 O1A N1A N1A O2A
DANG 2.1 0.001 O1 O2 O1A O2A
FLAT 0.001 Pd1 O1 O2 N1 O1A O2A N1A
RIGU 0.001 0.002
EADP O3 O3A
EADP C45 C45A C48 C48A
EADP C46 C46A C47 C47A
EADP O1 O1A O2 O2A
EADP N1 N1A

L.S. 20
PLAN  5
SIZE 0.1 0.1 0.05
TEMP -1
BOND $H
list 4
CONF
fmap 2
acta
SHEL 999 0.8
OMIT -4 0 18
OMIT 8 0 6
OMIT -1 2 3
OMIT -5 2 25
REM <olex2.extras>
REM <HklSrc "%.\\06_decay.hkl">
REM </olex2.extras>

WGHT    0.058700
EXTI    0.002316
FVAR       0.25119   0.59434   0.78734
PD1   6    0.339593    0.775437    0.346938    11.00000    0.05881    0.05545 =
         0.05267    0.00174    0.00006   -0.00240
N2    4    0.346090    0.927033    0.338270    11.00000    0.07121    0.06008 =
         0.05897    0.00260    0.00105    0.00302
N3    4    0.454014    0.798305    0.398072    11.00000    0.06102    0.05537 =
         0.04766   -0.00211    0.00233   -0.00463
AFIX  13
H3    2    0.531029    0.787784    0.387579    11.00000   -1.20000
AFIX   0
N4    4    0.330852    0.632081    0.371420    11.00000    0.06070    0.05250 =
         0.05748   -0.00347    0.00150   -0.00438
C1    1    0.441048    0.963894    0.370190    11.00000    0.08268    0.05852 =
         0.06734    0.00073   -0.00546   -0.00379
AFIX  23
H1A   2    0.514072    0.959583    0.356474    11.00000   -1.20000
H1B   2    0.427461    1.032363    0.377381    11.00000   -1.20000
AFIX   0
C2    1    0.445236    0.902851    0.412023    11.00000    0.08556    0.05563 =
         0.06170   -0.00355   -0.00382   -0.00248
AFIX  23
H2A   2    0.511239    0.921061    0.431304    11.00000   -1.20000
H2B   2    0.376264    0.912983    0.427922    11.00000   -1.20000
AFIX   0
C3    1    0.433945    0.722896    0.432721    11.00000    0.07352    0.05975 =
         0.04840    0.00320   -0.00009   -0.00190
AFIX  23
H3A   2    0.364781    0.738147    0.447726    11.00000   -1.20000
H3B   2    0.498239    0.720934    0.454566    11.00000   -1.20000
AFIX   0
C4    1    0.421513    0.626157    0.409128    11.00000    0.06271    0.06215 =
         0.05787    0.00119    0.00042   -0.00410
AFIX  23
H4A   2    0.400528    0.575698    0.429913    11.00000   -1.20000
H4B   2    0.494435    0.607808    0.397590    11.00000   -1.20000
AFIX   0
C5    1    0.231021    0.965755    0.351477    11.00000    0.07974    0.06819 =
         0.07718   -0.00242    0.00494    0.01180
AFIX  23
H5A   2    0.171733    0.934571    0.332472    11.00000   -1.20000
H5B   2    0.220257    0.943982    0.381557    11.00000   -1.20000
AFIX   0
C6    1    0.210624    1.075262    0.349745    11.00000    0.11547    0.07015 =
         0.10734   -0.00436    0.00186    0.02173
AFIX  23
H6A   2    0.270190    1.108016    0.368026    11.00000   -1.20000
H6B   2    0.216208    1.097895    0.319468    11.00000   -1.20000
AFIX   0
C7    1    0.095106    1.103820    0.365528    11.00000    0.11837    0.10000 =
         0.15940   -0.03222    0.00287    0.03917
AFIX  23
H7A   2    0.036118    1.065138    0.349655    11.00000   -1.20000
H7B   2    0.092938    1.088284    0.396832    11.00000   -1.20000
AFIX   0
C8    1    0.069322    1.209500    0.358918    11.00000    0.18059    0.09721 =
         0.26845   -0.05095   -0.03305    0.05001
AFIX 137
H8A   2    0.029829    1.233916    0.383703    11.00000   -1.50000
H8B   2    0.021683    1.217969    0.332183    11.00000   -1.50000
H8C   2    0.139703    1.245276    0.356575    11.00000   -1.50000
AFIX   0
C9    1    0.365855    0.960678    0.292024    11.00000    0.08504    0.06413 =
         0.06529    0.01097    0.00298   -0.00227
AFIX  23
H9A   2    0.298003    0.945505    0.273165    11.00000   -1.20000
H9B   2    0.374939    1.031675    0.292294    11.00000   -1.20000
AFIX   0
C10   1    0.468047    0.915941    0.271935    11.00000    0.08006    0.08611 =
         0.06972    0.00815    0.00386   -0.00185
AFIX  23
H10A  2    0.465236    0.844904    0.275025    11.00000   -1.20000
H10B  2    0.537666    0.939255    0.287677    11.00000   -1.20000
AFIX   0
C11   1    0.470967    0.942694    0.222868    11.00000    0.10399    0.12156 =
         0.07315    0.01173    0.01466   -0.00512
AFIX  23
H11A  2    0.406649    0.911481    0.206609    11.00000   -1.20000
H11B  2    0.462152    1.013381    0.219566    11.00000   -1.20000
AFIX   0
C12   1    0.579603    0.911675    0.203335    11.00000    0.11509    0.20186 =
         0.10016   -0.01097    0.03294   -0.00143
AFIX 137
H12A  2    0.577011    0.929339    0.172500    11.00000   -1.50000
H12B  2    0.588429    0.841653    0.206240    11.00000   -1.50000
H12C  2    0.643416    0.944033    0.218668    11.00000   -1.50000
AFIX   0
C13   1    0.212614    0.623725    0.388737    11.00000    0.06251    0.06105 =
         0.07250    0.00533    0.00748   -0.00324
AFIX  23
H13A  2    0.157270    0.636789    0.364218    11.00000   -1.20000
H13B  2    0.204609    0.675816    0.410325    11.00000   -1.20000
AFIX   0
C14   1    0.178877    0.528106    0.410025    11.00000    0.06869    0.06749 =
         0.08742    0.01262    0.01080   -0.00328
AFIX  23
H14A  2    0.185103    0.474916    0.388853    11.00000   -1.20000
H14B  2    0.231755    0.514486    0.435264    11.00000   -1.20000
AFIX   0
C15   1    0.058725    0.531178    0.425188    11.00000    0.07270    0.08723 =
         0.10120    0.00121    0.02321   -0.01097
AFIX  23
H15A  2    0.006554    0.546522    0.399945    11.00000   -1.20000
H15B  2    0.053371    0.584001    0.446597    11.00000   -1.20000
AFIX   0
C16   1    0.020165    0.436279    0.446002    11.00000    0.09391    0.09011 =
         0.11854    0.00777    0.03519   -0.00932
AFIX 137
H16A  2    0.026584    0.383174    0.425302    11.00000   -1.50000
H16B  2   -0.058310    0.442576    0.453586    11.00000   -1.50000
H16C  2    0.067764    0.422892    0.472321    11.00000   -1.50000
AFIX   0
C17   1    0.349500    0.551355    0.338975    11.00000    0.08774    0.05335 =
         0.06616   -0.00573    0.00683    0.00057
AFIX  23
H17A  2    0.354332    0.489348    0.354920    11.00000   -1.20000
H17B  2    0.283058    0.547958    0.318172    11.00000   -1.20000
AFIX   0
C18   1    0.454597    0.562405    0.313348    11.00000    0.08658    0.09573 =
         0.06919   -0.01183    0.00839    0.00647
AFIX  23
H18A  2    0.522144    0.561969    0.333657    11.00000   -1.20000
H18B  2    0.452040    0.625128    0.297953    11.00000   -1.20000
AFIX   0
C19   1    0.463411    0.478856    0.279569    11.00000    0.13687    0.12836 =
         0.10818   -0.04277    0.04082    0.00112
AFIX  23
H19A  2    0.455385    0.416565    0.294804    11.00000   -1.20000
H19B  2    0.399670    0.484468    0.257615    11.00000   -1.20000
AFIX   0
C20   1    0.567591    0.477031    0.257169    11.00000    0.16421    0.17500 =
         0.13673   -0.02237    0.07139    0.02551
AFIX 137
H20A  2    0.568303    0.420251    0.238245    11.00000   -1.50000
H20B  2    0.631649    0.474035    0.278570    11.00000   -1.50000
H20C  2    0.573035    0.535578    0.239594    11.00000   -1.50000
AFIX   0

C21   1    0.656575    0.373510    0.427105    11.00000    0.05309    0.05751 =
         0.06257    0.00385   -0.00275   -0.00071
C22   1    0.709574    0.423501    0.393364    11.00000    0.06582    0.06994 =
         0.08108    0.01280    0.01071   -0.00099
AFIX  43
H22   2    0.726574    0.389300    0.367871    11.00000   -1.20000
AFIX   0
C23   1    0.737568    0.522502    0.396742    11.00000    0.08241    0.07071 =
         0.12322    0.02022    0.01656   -0.00925
AFIX  43
H23   2    0.772108    0.553289    0.373432    11.00000   -1.20000
AFIX   0
C24   1    0.715551    0.575173    0.433343    11.00000    0.07064    0.05568 =
         0.12954    0.01262   -0.00775   -0.00203
AFIX  43
H24   2    0.737246    0.640935    0.435766    11.00000   -1.20000
AFIX   0
C25   1    0.661070    0.530262    0.466587    11.00000    0.08041    0.05765 =
         0.09736   -0.00317   -0.01128    0.00641
AFIX  43
H25   2    0.643810    0.566023    0.491618    11.00000   -1.20000
AFIX   0
C26   1    0.631337    0.432087    0.463367    11.00000    0.08242    0.05592 =
         0.06352    0.00505   -0.00193    0.00389
AFIX  43
H26   2    0.592873    0.403665    0.486291    11.00000   -1.20000
AFIX   0
C27   1    0.734735    0.201437    0.458829    11.00000    0.06291    0.05150 =
         0.06769    0.00532    0.01182   -0.00075
C28   1    0.809347    0.250354    0.488494    11.00000    0.06581    0.06677 =
         0.08032   -0.00312    0.00036    0.00999
AFIX  43
H28   2    0.804497    0.318612    0.490003    11.00000   -1.20000
AFIX   0
C29   1    0.890822    0.203275    0.516052    11.00000    0.07984    0.08921 =
         0.09619   -0.00548   -0.01748    0.01295
AFIX  43
H29   2    0.938249    0.240141    0.535531    11.00000   -1.20000
AFIX   0
C30   1    0.902267    0.104450    0.514994    11.00000    0.07764    0.08797 =
         0.12211    0.01614    0.00156    0.01625
AFIX  43
H30   2    0.956008    0.072802    0.533987    11.00000   -1.20000
AFIX   0
C31   1    0.833416    0.051702    0.485490    11.00000    0.07760    0.06476 =
         0.14431    0.01465    0.00304    0.01337
AFIX  43
H31   2    0.841266   -0.016319    0.483805    11.00000   -1.20000
AFIX   0
C32   1    0.751762    0.099716    0.458041    11.00000    0.07353    0.05372 =
         0.12395    0.00281    0.00109    0.00284
AFIX  43
H32   2    0.706173    0.062276    0.438154    11.00000   -1.20000
AFIX   0
C33   1    0.505247    0.229915    0.444258    11.00000    0.06510    0.04744 =
         0.05411   -0.00480    0.00040   -0.00068
C34   1    0.479917    0.145623    0.466787    11.00000    0.06524    0.05220 =
         0.06493    0.00365    0.00176    0.00082
AFIX  43
H34   2    0.538784    0.101100    0.473784    11.00000   -1.20000
AFIX   0
C35   1    0.370252    0.123836    0.479610    11.00000    0.06833    0.06755 =
         0.07741    0.00653    0.00388   -0.00741
AFIX  43
H35   2    0.356991    0.064845    0.494100    11.00000   -1.20000
AFIX   0
C36   1    0.280455    0.189158    0.471015    11.00000    0.07127    0.06963 =
         0.10307   -0.00487    0.01129   -0.00103
AFIX  43
H36   2    0.207473    0.175987    0.480414    11.00000   -1.20000
AFIX   0
C37   1    0.302316    0.273410    0.448343    11.00000    0.06900    0.06875 =
         0.12880    0.00629    0.00397    0.00565
AFIX  43
H37   2    0.243312    0.317832    0.441395    11.00000   -1.20000
AFIX   0
C38   1    0.412205    0.292763    0.435689    11.00000    0.07249    0.05183 =
         0.11855    0.00943    0.00532    0.00459
AFIX  43
H38   2    0.424686    0.351122    0.420585    11.00000   -1.20000
AFIX   0
C39   1    0.637244    0.212663    0.374669    11.00000    0.09734    0.05986 =
         0.05959   -0.00324    0.00977   -0.01204
C40   1    0.544965    0.219566    0.344361    11.00000    0.11351    0.07546 =
         0.06946    0.00947   -0.00628   -0.02591
AFIX  43
H40   2    0.476005    0.243846    0.353884    11.00000   -1.20000
AFIX   0
C41   1    0.549905    0.191638    0.299621    11.00000    0.15794    0.08648 =
         0.06985    0.00705   -0.00641   -0.03528
AFIX  43
H41   2    0.486062    0.197859    0.279900    11.00000   -1.20000
AFIX   0
C42   1    0.651532    0.154996    0.285938    11.00000    0.18391    0.11370 =
         0.08214   -0.01545    0.01688   -0.02790
AFIX  43
H42   2    0.656996    0.135545    0.256597    11.00000   -1.20000
AFIX   0
C43   1    0.743458    0.147056    0.314805    11.00000    0.17059    0.18200 =
         0.08816   -0.03947    0.02626    0.02051
AFIX  43
H43   2    0.811984    0.122102    0.305176    11.00000   -1.20000
AFIX   0
C44   1    0.737381    0.175130    0.357974    11.00000    0.12328    0.15480 =
         0.08120   -0.02413    0.02344    0.01771
AFIX  43
H44   2    0.802538    0.169016    0.377029    11.00000   -1.20000
AFIX   0
B1    3    0.632909    0.255011    0.426378    11.00000    0.06837    0.05723 =
         0.05726    0.00031    0.00753    0.00237

PART 1
O3    5    0.689189    0.805016    0.365499    21.00000    0.08613    0.10367 =
         0.10090   -0.01279    0.00918   -0.00326
C45   1    0.736343    0.776682    0.325331    21.00000    0.09584    0.10600 =
         0.10117   -0.01520    0.00685   -0.00150
AFIX  23
H45A  2    0.729572    0.829896    0.303907    21.00000   -1.20000
H45B  2    0.696393    0.719520    0.312878    21.00000   -1.20000
AFIX   0
C46   1    0.860082    0.752905    0.336288    21.00000    0.09261    0.11743 =
         0.13518   -0.00848    0.01390   -0.00059
AFIX  23
H46A  2    0.870289    0.684022    0.344041    21.00000   -1.20000
H46B  2    0.907147    0.768655    0.311787    21.00000   -1.20000
AFIX   0
C47   1    0.886507    0.815649    0.373754    21.00000    0.09261    0.11743 =
         0.13518   -0.00848    0.01390   -0.00059
AFIX  23
H47A  2    0.928940    0.872788    0.364510    21.00000   -1.20000
H47B  2    0.934006    0.780377    0.395907    21.00000   -1.20000
AFIX   0
C48   1    0.781942    0.846542    0.392415    21.00000    0.09584    0.10600 =
         0.10117   -0.01520    0.00685   -0.00150
AFIX  23
H48A  2    0.779583    0.823435    0.422754    21.00000   -1.20000
H48B  2    0.776648    0.917821    0.392395    21.00000   -1.20000
AFIX   0

SAME 0.02 0.04 O3 > C48
PART 0
PART 2
O3A   5    0.676151    0.806480    0.360515   -21.00000    0.08613    0.10367 =
         0.10090   -0.01279    0.00918   -0.00326
C45A  1    0.730534    0.755093    0.326274   -21.00000    0.09584    0.10600 =
         0.10117   -0.01520    0.00685   -0.00150
AFIX  23
H45C  2    0.701271    0.776049    0.297053   -21.00000   -1.20000
H45D  2    0.721331    0.684399    0.328967   -21.00000   -1.20000
AFIX   0
C46A  1    0.854094    0.785904    0.335470   -21.00000    0.09261    0.11743 =
         0.13518   -0.00848    0.01390   -0.00059
AFIX  23
H46C  2    0.897502    0.731961    0.349212   -21.00000   -1.20000
H46D  2    0.888055    0.802350    0.307833   -21.00000   -1.20000
AFIX   0
C47A  1    0.858740    0.868862    0.364123   -21.00000    0.09261    0.11743 =
         0.13518   -0.00848    0.01390   -0.00059
AFIX  23
H47C  2    0.876502    0.928069    0.347903   -21.00000   -1.20000
H47D  2    0.916938    0.859695    0.388038   -21.00000   -1.20000
AFIX   0
C48A  1    0.747568    0.875848    0.381159   -21.00000    0.09584    0.10600 =
         0.10117   -0.01520    0.00685   -0.00150
AFIX  23
H48C  2    0.752814    0.864469    0.412933   -21.00000   -1.20000
H48D  2    0.716496    0.941289    0.375770   -21.00000   -1.20000
AFIX   0

PART 0
PART 3
O1    5    0.126630    0.761239    0.299056    31.00000    0.08002    0.18450 =
         0.08042   -0.02421   -0.01508    0.00156
O2    5    0.261293    0.723405    0.259088    31.00000    0.08002    0.18450 =
         0.08042   -0.02421   -0.01508    0.00156
N1    4    0.227069    0.749513    0.293995    31.00000    0.07970    0.07756 =
         0.06780    0.00762   -0.01366   -0.00367
PART 0
PART 4
O1A   5    0.209552    0.759121    0.306226   -31.00000    0.08002    0.18450 =
         0.08042   -0.02421   -0.01508    0.00156
O2A   5    0.315278    0.716579    0.255582   -31.00000    0.08002    0.18450 =
         0.08042   -0.02421   -0.01508    0.00156
N1A   4    0.209274    0.731644    0.264960   -31.00000    0.07970    0.07756 =
         0.06780    0.00762   -0.01366   -0.00367
HKLF 4


REM  shelxt in P 1 21/n 1
REM wR2 = 0.1588, GooF = S = 0.872, Restrained GooF = 0.870 for all data
REM R1 = 0.0605 for 4508 Fo > 4sig(Fo) and 0.1254 for all 9681 data
REM 527 parameters refined using 490 restraints

END

WGHT      0.0586      0.0000

REM Highest difference peak  0.485,  deepest hole -0.555,  1-sigma level  0.069
Q1    1   0.3383  0.6729  0.3467  11.00000  0.05    0.48
Q2    1   0.3595  0.7037  0.3875  11.00000  0.05    0.40
Q3    1   0.2109  0.6744  0.2680  11.00000  0.05    0.39
Q4    1   0.2266  0.7906  0.2555  11.00000  0.05    0.37
Q5    1   0.4464  0.7811  0.4178  11.00000  0.05    0.35
;
_shelx_res_checksum   41255

_shelx_hkl_file
;
 -15   0   1   -0.00    7.71
 -15   0   2    2.34    6.86
 -15   0   3    7.04    8.47
 -15   0   4   -0.00    7.06
 -15   0   5    8.28    7.56
 -15   0   6   -0.00    6.99
 -15   0   7   -0.00    5.65
 -15   0   8    0.00    5.88
 -15   0   9    5.61    7.61
 -15   0  10    1.10    6.73
 -15   0  11   -0.00    5.49
 -15   0  12   -0.00    5.05
 -15   0  13    2.81    6.42
 -15   0  14   -0.00    6.06
 -15   0  15    2.51    6.45
 -15   0  16   -0.00    5.37
 -15   0  17    3.64    6.63
 -15   0  18   -0.00    6.34
 -15   0  19   -0.00    6.32
 -15   0  20   -0.00    6.16
 -15   0  21    3.86    7.02
 -15   0  22   -0.00    6.26
 -15   1   1    2.31    6.51
 -15  -1   1    5.37    7.54
 -15   1   2    8.89    7.14
 -15  -1   2   -0.00    6.72
 -15   1   3    3.51    7.17
 -15  -1   3    8.28    6.62
 -15   1   4    3.13    5.61
 -15  -1   4    4.09    5.71
 -15   1   5   -0.00    6.36
 -15  -1   5   17.70    9.25
 -15   1   6    0.81    6.23
 -15  -1   6   -0.00    6.00
 -15   1   7   12.13    8.63
 -15  -1   7    0.78    6.19
 -15   1   8   -0.00    6.00
 -15  -1   8    0.00    7.24
 -15   1   9    2.39    4.46
 -15  -1   9    2.16    6.51
 -15   1  10    9.07    7.08
 -15  -1  10    0.00    6.33
 -15   1  11    2.09    6.06
 -15  -1  11    0.25    5.29
 -15   1  12   -0.00    6.02
 -15  -1  12    0.40    5.39
 -15   1  13   -0.00    5.63
 -15  -1  13    0.00    5.03
 -15   1  14    3.41    5.84
 -15  -1  14    1.19    5.00
 -15   1  15    0.06    6.19
 -15  -1  15    1.58    6.29
 -15   1  16    1.53    6.59
 -15  -1  16    2.29    6.19
 -15   1  17    0.71    5.97
 -15  -1  17    0.00    5.81
 -15   1  18    1.19    5.15
 -15  -1  18    4.72    7.00
 -15   1  19    5.23    6.84
 -15  -1  19    2.12    6.62
 -15   1  20   13.70    9.14
 -15  -1  20   -0.00    5.93
 -15   1  21   -0.00    6.58
 -15  -1  21   -0.00    5.86
 -15   2   1    3.13    6.56
 -15  -2   1    1.83    7.54
 -15   2   2    1.86    7.35
 -15  -2   2    3.37    7.47
 -15   2   3   11.71    8.66
 -15  -2   3   17.65    9.39
 -15   2   4   -0.00    6.47
 -15  -2   4    4.23    6.03
 -15   2   5   -0.00    6.21
 -15  -2   5   -0.00    7.46
 -15   2   6   -0.00    6.65
 -15  -2   6    1.94    5.75
 -15   2   7    7.85    7.99
 -15  -2   7   -0.00    7.38
 -15   2   8    1.66    6.15
 -15  -2   8   -0.00    6.55
 -15   2   9   -0.00    7.12
 -15  -2   9    4.71    6.82
 -15   2  10    7.92    7.46
 -15  -2  10    1.49    6.36
 -15   2  11    1.74    5.76
 -15  -2  11    0.00    5.87
 -15   2  12   -0.00    5.96
 -15  -2  12    1.20    5.73
 -15   2  13    5.75    6.56
 -15  -2  13    9.46    7.39
 -15   2  14    4.61    7.10
 -15  -2  14    5.98    6.72
 -15   2  15    2.01    6.41
 -15  -2  15   -0.00    5.62
 -15   2  16    2.44    7.13
 -15  -2  16   -0.00    4.62
 -15   2  17    6.67    7.68
 -15  -2  17   -0.00    5.99
 -15  -2  18   -0.00    5.43
 -15  -2  19    2.82    6.42
 -15  -2  20   -0.00    5.62
 -15   3   1    3.11    7.43
 -15  -3   1    5.93    7.12
 -15   3   2   -0.00    6.28
 -15  -3   2   -0.00    6.76
 -15   3   3    0.42    7.14
 -15  -3   3    1.89    6.91
 -15   3   4    0.00    4.97
 -15  -3   4    3.62    7.24
 -15   3   5    2.58    6.74
 -15  -3   5    2.90    7.85
 -15   3   6   -0.00    6.93
 -15  -3   6    1.19    6.29
 -15   3   7    0.30    5.74
 -15  -3   7   -0.00    7.33
 -15   3   8    2.62    6.86
 -15  -3   8    6.38    6.82
 -15   3   9    0.00    5.94
 -15  -3   9   -0.00    6.66
 -15   3  10   -0.00    5.62
 -15  -3  10   -0.00    6.85
 -15   3  11    4.75    7.16
 -15  -3  11    6.39    7.36
 -15   3  12   -0.00    7.22
 -15  -3  12    2.47    6.32
 -15   3  13    6.85    6.70
 -15  -3  13    0.00    7.11
 -15   3  14    0.00    6.53
 -15  -3  14   -0.00    6.10
 -15  -3  15    3.63    6.57
 -15  -3  16    0.47    5.25
 -15  -3  17   11.43    7.45
 -15  -3  18   -0.00    5.69
 -15   4   1   -0.00    5.90
 -15  -4   1   -0.00    7.85
 -15   4   2    0.00    5.49
 -15  -4   2   -0.00    7.24
 -15   4   3   -0.00    6.39
 -15  -4   3    0.33    5.86
 -15   4   4    1.39    7.33
 -15  -4   4    2.18    7.14
 -15   4   5    2.23    6.36
 -15  -4   5    3.80    7.04
 -15   4   6    0.22    6.91
 -15  -4   6    3.00    6.99
 -15   4   7    4.65    8.12
 -15  -4   7    6.87    7.21
 -15   4   8    3.90    6.45
 -15  -4   8   -0.00    5.99
 -15   4   9    4.39    7.48
 -15  -4   9    2.37    5.67
 -15  -4  10    2.74    6.12
 -15  -4  11   -0.00    6.99
 -15  -4  12   -0.00    6.44
 -15  -4  13    6.59    7.17
 -15  -4  14    0.00    6.98
 -15  -4  15    3.24    6.50
 -15  -4  16    0.11    5.29
 -15  -4  17    3.44    6.31
 -15   5   1    3.72    7.23
 -15  -5   1   -0.00    6.44
 -15   5   2    1.50    5.00
 -15  -5   2    2.00    6.72
 -15   5   3    0.77    6.15
 -15  -5   3    0.48    5.64
 -15  -5   4   -0.00    7.65
 -15  -5   5    0.29    6.61
 -15  -5   6    0.00    5.82
 -15  -5   7   -0.00    7.87
 -15  -5   8    7.15    7.41
 -15  -5   9   -0.00    7.15
 -15  -5  10    5.65    6.83
 -15  -5  11   -0.00    6.92
 -15  -5  12   -0.00    6.10
 -15  -5  13    2.28    6.46
 -15  -5  14    2.99    7.58
 -15  -5  15    0.00    6.72
 -15  -6   1    0.00    6.75
 -15  -6   2    0.30    6.70
 -15  -6   3    2.25    7.83
 -15  -6   4   -0.00    6.86
 -15  -6   5    6.01    7.35
 -15  -6   6    6.20    7.98
 -15  -6   7   10.31    8.05
 -15  -6   8   11.31    8.26
 -15  -6   9    4.94    7.51
 -15  -6  10    5.31    6.65
 -15  -6  11    3.50    7.01
 -15  -6  12   -0.00    5.87
 -15  -6  13   -0.00    6.36
 -15  -7   3    1.92    7.07
 -15  -7   4    9.07    8.78
 -15  -7   5    5.65    7.50
 -15  -7   6    0.74    5.95
 -15  -7   7    1.08    6.99
 -15  -7   8   -0.00    6.22
 -15  -7   9   -0.00    7.20
 -15  -7  10    8.35    7.71
 -15  -7  11   11.60    8.26
 -15  -7  12   10.01    7.86
 -15  -8   6    2.64    6.21
 -15  -8   7   -0.00    7.43
 -15  -8   8    5.90    7.92
 -15  -8   9    4.10    6.96
 -15  -8  10    1.50    6.80
 -14   0   1   -0.00    7.02
 -14   0   2    0.00    8.10
 -14   0   3   10.98    7.05
 -14   0   4   11.81    8.35
 -14   0   5    1.61    6.40
 -14   0   6    1.81    6.79
 -14   0   7   -0.00    6.13
 -14   0   8    7.42    7.37
 -14   0   9    4.28    6.62
 -14   0  10    6.85    6.12
 -14   0  11    2.68    5.34
 -14   0  12    1.83    5.90
 -14   0  13   -0.00    5.06
 -14   0  14    0.44    5.83
 -14   0  15    1.51    5.61
 -14   0  16   -0.00    5.38
 -14   0  17   -0.00    6.83
 -14   0  18   -0.00    4.99
 -14   0  19    0.00    5.38
 -14   0  20    3.00    6.26
 -14   0  21   -0.00    6.77
 -14   0  22   -0.00    6.72
 -14   0  23    0.00    6.13
 -14   1   1    0.65    6.03
 -14  -1   1   -0.00    6.70
 -14   1   2   -0.00    6.35
 -14  -1   2    0.94    6.70
 -14   1   3    4.09    7.17
 -14  -1   3    5.13    7.24
 -14   1   4    2.02    6.14
 -14  -1   4    0.58    6.23
 -14   1   5   -0.00    5.51
 -14  -1   5    1.54    6.22
 -14   1   6    6.44    7.24
 -14  -1   6    3.52    5.75
 -14   1   7    5.24    6.09
 -14  -1   7   -0.00    6.34
 -14   1   8    2.96    6.72
 -14  -1   8    1.74    5.69
 -14   1   9    0.34    4.48
 -14  -1   9   -0.00    5.62
 -14   1  10   13.99    8.10
 -14  -1  10   10.39    7.64
 -14   1  11    1.06    5.44
 -14  -1  11   -0.00    4.99
 -14   1  12    0.40    5.80
 -14  -1  12    1.01    4.47
 -14   1  13   -0.00    5.34
 -14  -1  13   -0.00    5.38
 -14   1  14    1.76    5.83
 -14  -1  14    4.90    6.52
 -14   1  15   -0.00    5.77
 -14  -1  15   -0.00    5.62
 -14   1  16    4.45    6.70
 -14  -1  16    0.00    5.33
 -14   1  17   -0.00    5.95
 -14  -1  17    1.21    5.18
 -14   1  18   -0.00    5.24
 -14  -1  18    1.59    5.26
 -14   1  19    3.93    6.96
 -14  -1  19   -0.00    5.02
 -14   1  20    2.58    7.25
 -14  -1  20   -0.00    5.74
 -14   1  21   -0.00    6.71
 -14  -1  21   -0.00    7.03
 -14   1  22   16.06    9.45
 -14  -1  22    1.52    6.26
 -14   1  23    3.48    8.22
 -14   1  24   -0.00    6.37
 -14   2   1    0.00    5.96
 -14  -2   1   -0.00    6.31
 -14   2   2    2.30    6.72
 -14  -2   2   17.74    8.89
 -14   2   3    7.50    5.76
 -14  -2   3   -0.00    7.35
 -14   2   4    9.62    7.33
 -14  -2   4   10.03    7.10
 -14   2   5    1.43    6.51
 -14  -2   5   -0.00    6.36
 -14   2   6    0.00    6.46
 -14  -2   6    1.67    5.42
 -14   2   7    0.92    6.33
 -14  -2   7    4.50    6.35
 -14   2   8   18.19    8.48
 -14  -2   8   -0.00    6.22
 -14   2   9    0.60    5.36
 -14  -2   9   -0.00    5.75
 -14   2  10    1.55    6.90
 -14  -2  10    0.63    5.62
 -14   2  11    0.00    5.91
 -14  -2  11    2.48    6.94
 -14   2  12    9.45    7.67
 -14  -2  12    6.19    6.98
 -14   2  13   -0.00    6.13
 -14  -2  13    0.00    5.74
 -14   2  14    6.95    7.36
 -14  -2  14   20.45    8.46
 -14   2  15    2.91    6.47
 -14  -2  15    0.81    6.18
 -14   2  16   -0.00    5.90
 -14  -2  16    1.50    6.44
 -14   2  17    3.74    6.76
 -14  -2  17    0.97    4.69
 -14   2  18    1.63    6.82
 -14  -2  18    9.35    7.16
 -14   2  19   -0.00    6.97
 -14  -2  19   -0.00    5.73
 -14   2  20    0.28    6.97
 -14  -2  20    0.13    6.33
 -14   2  21    0.00    5.32
 -14   2  22   -0.00    7.13
 -14   2  23   -0.00    6.28
 -14   2  24   11.73    9.21
 -14   2  25   -0.00    6.56
 -14   2  26   -0.00    7.58
 -14   3   1    5.66    6.37
 -14  -3   1   -0.00    6.37
 -14   3   2   -0.00    6.86
 -14  -3   2    3.37    6.37
 -14   3   3    6.05    6.84
 -14  -3   3    1.13    6.48
 -14   3   4    1.23    6.50
 -14  -3   4    8.68    7.19
 -14   3   5   -0.00    5.28
 -14  -3   5    0.00    6.06
 -14   3   6   18.67    8.48
 -14  -3   6   20.28    8.87
 -14   3   7    2.53    5.94
 -14  -3   7   -0.00    5.59
 -14   3   8    1.71    5.77
 -14  -3   8   -0.00    5.85
 -14   3   9    2.35    5.22
 -14  -3   9   -0.00    5.14
 -14   3  10   -0.00    6.59
 -14  -3  10    4.57    6.39
 -14   3  11    7.61    7.45
 -14  -3  11    6.48    6.98
 -14   3  12    5.65    5.90
 -14  -3  12   -0.00    5.41
 -14   3  13    0.00    6.26
 -14  -3  13   -0.00    6.49
 -14   3  14   -0.00    5.99
 -14  -3  14    0.11    5.76
 -14   3  15    0.32    6.31
 -14  -3  15    6.53    6.43
 -14   3  16   12.50    9.49
 -14  -3  16   12.13    7.26
 -14   3  17    0.21    6.95
 -14  -3  17    1.22    5.17
 -14   3  18   -0.00    7.20
 -14  -3  18   -0.00    6.31
 -14   3  19    8.93    8.09
 -14  -3  19   -0.00    5.89
 -14   3  20   27.50   11.09
 -14   3  21    3.21    7.57
 -14   3  22    3.87    7.97
 -14   3  23    6.32    7.89
 -14   3  24    7.44    8.50
 -14   4   1    5.34    8.18
 -14  -4   1   -0.00    6.86
 -14   4   2    1.89    7.46
 -14  -4   2    2.08    5.45
 -14   4   3   -0.00    6.60
 -14  -4   3    5.60    7.20
 -14   4   4    0.48    5.67
 -14  -4   4    1.39    6.69
 -14   4   5    4.21    6.54
 -14  -4   5   -0.00    6.41
 -14   4   6   -0.00    6.96
 -14  -4   6    0.51    6.35
 -14   4   7    2.78    7.02
 -14  -4   7    4.13    6.76
 -14   4   8    3.30    6.08
 -14  -4   8   -0.00    4.88
 -14   4   9    2.43    6.76
 -14  -4   9    5.28    6.89
 -14   4  10    8.54    7.44
 -14  -4  10    4.60    6.72
 -14   4  11    0.62    5.86
 -14  -4  11   -0.00    5.91
 -14   4  12    8.79    8.28
 -14  -4  12    7.55    7.12
 -14   4  13    1.02    6.73
 -14  -4  13    3.07    6.24
 -14   4  14    4.23    7.14
 -14  -4  14    4.93    6.84
 -14   4  15   -0.00    6.45
 -14  -4  15    1.44    5.06
 -14   4  16    5.60    7.84
 -14  -4  16    4.85    6.63
 -14   4  17    0.51    6.47
 -14  -4  17    2.36    5.44
 -14   4  18    5.69    7.79
 -14   4  19   -0.00    7.24
 -14   4  20    0.29    7.71
 -14   4  21   -0.00    7.45
 -14   5   1    6.23    7.40
 -14  -5   1   -0.00    6.78
 -14   5   2    2.95    7.34
 -14  -5   2   -0.00    5.92
 -14   5   3    0.68    6.09
 -14  -5   3    0.32    5.30
 -14   5   4    0.44    6.05
 -14  -5   4    4.26    7.93
 -14   5   5   19.68   10.24
 -14  -5   5    3.80    6.62
 -14   5   6   -0.00    5.76
 -14  -5   6    3.72    7.13
 -14   5   7    2.03    5.84
 -14  -5   7    4.24    6.78
 -14   5   8    0.36    6.06
 -14  -5   8   -0.00    6.74
 -14   5   9   -0.00    6.11
 -14  -5   9   -0.00    6.02
 -14   5  10    3.04    5.99
 -14  -5  10    3.11    7.51
 -14   5  11    9.22    8.02
 -14  -5  11    5.76    7.15
 -14   5  12    9.45    7.29
 -14  -5  12    6.38    6.67
 -14   5  13   -0.00    7.18
 -14  -5  13    0.68    5.93
 -14   5  14   -0.00    6.39
 -14  -5  14    1.78    6.78
 -14   5  15    6.24    7.94
 -14  -5  15    3.77    6.42
 -14   5  16    0.00    6.97
 -14  -5  16    2.81    6.06
 -14   5  17   -0.00    7.12
 -14   5  18   -0.00    5.90
 -14   6   1    5.17    6.91
 -14  -6   1    3.25    8.27
 -14   6   2   -0.00    5.51
 -14  -6   2    0.00    7.13
 -14   6   3    7.93    6.85
 -14  -6   3    3.11    8.01
 -14   6   4    5.71    8.29
 -14  -6   4    4.84    6.74
 -14   6   5   -0.00    6.04
 -14  -6   5    0.00    6.71
 -14   6   6    0.00    6.88
 -14  -6   6   10.16    7.93
 -14   6   7   -0.00    6.84
 -14  -6   7   -0.00    6.43
 -14   6   8   -0.00    6.19
 -14  -6   8   -0.00    6.36
 -14   6   9    7.79    7.95
 -14  -6   9   -0.00    6.52
 -14   6  10   -0.00    6.92
 -14  -6  10    6.26    6.49
 -14   6  11   -0.00    6.16
 -14  -6  11    3.34    6.19
 -14   6  12   -0.00    8.66
 -14  -6  12    1.23    6.32
 -14   6  13    8.01    9.27
 -14  -6  13    0.00    6.03
 -14   6  14   -0.00    8.12
 -14  -6  14    2.67    6.45
 -14   7   1    0.00    5.88
 -14  -7   1    0.00    5.99
 -14   7   2    0.48    5.03
 -14  -7   2    0.75    7.84
 -14   7   3    0.30    5.83
 -14  -7   3   -0.00    6.63
 -14   7   4    5.35    7.23
 -14  -7   4   -0.00    6.75
 -14   7   5    0.00    5.89
 -14  -7   5    2.71    7.23
 -14   7   6    2.61    5.90
 -14  -7   6    1.90    7.11
 -14   7   7    4.04    8.04
 -14  -7   7   -0.00    7.64
 -14   7   8   10.47    7.88
 -14  -7   8   -0.00    6.40
 -14   7   9    6.04    6.79
 -14  -7   9    1.18    6.69
 -14   7  10    0.00    5.88
 -14  -7  10    8.55    8.18
 -14  -7  11    4.05    7.35
 -14  -7  12    1.62    5.33
 -14  -7  13    6.00    6.87
 -14   8   1    5.86    7.72
 -14  -8   1    4.59    7.73
 -14   8   2    0.00    5.88
 -14  -8   2   -0.00    7.31
 -14   8   3    4.64    7.43
 -14  -8   3   -0.00    7.50
 -14   8   4    4.52    7.20
 -14  -8   4    4.03    8.03
 -14   8   5   -0.00    6.72
 -14  -8   5    0.00    6.97
 -14  -8   6    0.00    7.44
 -14  -8   7   -0.00    7.22
 -14  -8   8    0.35    6.71
 -14  -8   9    1.43    7.06
 -14  -8  10   -0.00    6.17
 -14  -8  11    0.00    6.30
 -14  -9   1    4.57    8.42
 -14  -9   2    0.73    6.83
 -14  -9   3   -0.00    7.11
 -14  -9   4   -0.00    9.20
 -14  -9   5   12.48    8.92
 -14  -9   6    0.00    6.59
 -14  -9   7    0.00    5.88
 -14  -9   8   -0.00    6.84
 -14  -9   9   -0.00    6.23
 -14 -10   2    5.94    8.58
 -14 -10   3   -0.00    8.36
 -14 -10   4   -0.00    7.98
 -14 -10   5   -0.00    8.52
 -14 -10   6   -0.00    7.87
 -14 -10   7   -0.00    6.41
 -14 -11   5    7.50    9.72
 -13   0   1   55.28   14.07
 -13   0   2   -0.00    4.94
 -13   0   3    8.66    7.55
 -13   0   4   -0.00    6.95
 -13   0   5   -0.00    6.46
 -13   0   6    0.69    6.47
 -13   0   7    1.11    5.89
 -13   0   8    1.44    6.15
 -13   0   9    1.44    6.34
 -13   0  10   -0.00    6.21
 -13   0  11   19.38    8.88
 -13   0  12   -0.00    4.88
 -13   0  13    6.05    6.74
 -13   0  14    3.16    5.99
 -13   0  15    2.49    6.74
 -13   0  16    5.23    5.69
 -13   0  17    3.71    6.35
 -13   0  18   -0.00    5.55
 -13   0  19    0.65    5.61
 -13   0  20   -0.00    6.33
 -13   0  21   -0.00    5.89
 -13   0  22   -0.00    6.41
 -13   0  23    7.91    7.72
 -13   0  24    5.04    7.49
 -13   1   1    0.89    6.36
 -13  -1   1   13.39    8.46
 -13   1   2    3.20    5.82
 -13  -1   2   -0.00    4.91
 -13   1   3    1.39    6.36
 -13  -1   3    1.83    6.31
 -13   1   4   -0.00    6.83
 -13  -1   4   -0.00    6.13
 -13   1   5   42.54   12.79
 -13  -1   5   41.11   12.37
 -13   1   6    0.65    4.71
 -13  -1   6    5.12    6.92
 -13   1   7   10.81    7.67
 -13  -1   7    5.79    6.67
 -13   1   8    1.32    6.17
 -13  -1   8    5.80    6.24
 -13   1   9   18.98    8.87
 -13  -1   9    6.77    7.41
 -13   1  10    4.57    6.21
 -13  -1  10    0.87    4.77
 -13   1  11    0.00    6.36
 -13  -1  11    6.12    7.78
 -13   1  12   -0.00    5.84
 -13  -1  12   -0.00    4.96
 -13   1  13    2.65    5.27
 -13  -1  13    8.52    6.90
 -13   1  14    4.78    6.60
 -13  -1  14    3.12    6.26
 -13   1  15    0.00    6.17
 -13  -1  15   12.01    7.28
 -13   1  16    4.04    6.45
 -13  -1  16   -0.00    4.61
 -13   1  17    0.00    5.42
 -13  -1  17   -0.00    5.07
 -13   1  18    1.92    6.42
 -13  -1  18    0.00    4.71
 -13   1  19    5.00    6.55
 -13  -1  19    2.91    6.78
 -13   1  20   -0.00    5.45
 -13  -1  20   -0.00    5.16
 -13   1  21    2.80    6.92
 -13  -1  21    0.00    5.46
 -13   1  22    7.93    6.84
 -13  -1  22    5.40    6.89
 -13   1  23    0.97    6.54
 -13   1  24    5.13    7.81
 -13   1  25    3.96    7.72
 -13   2   1   17.29    9.01
 -13  -2   1   19.63    9.76
 -13   2   2    0.37    4.66
 -13  -2   2    6.50    6.99
 -13   2   3    4.18    6.67
 -13  -2   3   21.20    8.88
 -13   2   4   10.55    7.01
 -13  -2   4    3.33    6.59
 -13   2   5   15.38    7.71
 -13  -2   5   -0.00    5.86
 -13   2   6   -0.00    5.78
 -13  -2   6    3.19    6.32
 -13   2   7   24.24    9.37
 -13  -2   7    2.39    6.54
 -13   2   8   -0.00    6.26
 -13  -2   8    2.92    5.41
 -13   2   9    0.00    7.17
 -13  -2   9   -0.00    5.67
 -13   2  10   -0.00    6.95
 -13  -2  10    0.55    6.31
 -13   2  11    8.11    6.60
 -13  -2  11    7.44    6.85
 -13   2  12    1.41    6.23
 -13  -2  12    0.85    5.68
 -13   2  13    0.00    5.70
 -13  -2  13    9.69    7.65
 -13   2  14   -0.00    6.29
 -13  -2  14    0.50    4.78
 -13   2  15   -0.00    6.37
 -13  -2  15    0.91    5.35
 -13   2  16   -0.00    6.07
 -13  -2  16    4.98    5.91
 -13   2  17    1.84    7.53
 -13  -2  17    4.30    6.18
 -13   2  18   -0.00    5.45
 -13  -2  18   -0.00    5.56
 -13   2  19    3.10    7.18
 -13  -2  19    2.26    5.37
 -13   2  20   -0.00    6.59
 -13  -2  20    2.73    6.18
 -13   2  21    2.09    7.14
 -13  -2  21    7.80    7.44
 -13   2  22    0.69    6.55
 -13   2  23   -0.00    8.08
 -13   2  24   -0.00    5.93
 -13   2  25    0.00    6.85
 -13   2  26    0.00    7.07
 -13   3   1    3.14    5.77
 -13  -3   1    0.00    6.70
 -13   3   2    1.14    6.00
 -13  -3   2    7.31    6.84
 -13   3   3    3.32    5.68
 -13  -3   3    5.74    7.16
 -13   3   4    1.72    6.46
 -13  -3   4    3.72    7.84
 -13   3   5   16.14    7.99
 -13  -3   5   10.51    7.92
 -13   3   6    2.16    5.53
 -13  -3   6   -0.00    5.61
 -13   3   7    1.07    5.83
 -13  -3   7    1.32    5.05
 -13   3   8    3.39    6.65
 -13  -3   8    2.44    6.48
 -13   3   9    6.03    7.09
 -13  -3   9    4.00    6.80
 -13   3  10    4.11    5.64
 -13  -3  10    7.19    6.56
 -13   3  11    7.60    7.51
 -13  -3  11    0.00    5.30
 -13   3  12   -0.00    5.33
 -13  -3  12    3.43    5.93
 -13   3  13    0.00    5.25
 -13  -3  13    0.59    5.01
 -13   3  14    0.45    5.26
 -13  -3  14   -0.00    5.50
 -13   3  15   14.09    8.82
 -13  -3  15   12.90    7.56
 -13   3  16   -0.00    6.46
 -13  -3  16    2.54    5.45
 -13   3  17   -0.00    6.33
 -13  -3  17    0.72    5.01
 -13   3  18   -0.00    7.03
 -13  -3  18    3.53    5.29
 -13   3  19   13.05    8.53
 -13  -3  19    4.04    6.09
 -13   3  20   -0.00    6.65
 -13  -3  20    0.94    5.85
 -13   3  21    0.00    7.24
 -13   3  22    3.18    6.48
 -13   3  23   -0.00    7.12
 -13   3  24    0.47    7.34
 -13   3  25    0.77    7.92
 -13   3  26   -0.00    6.02
 -13   3  27   -0.00    7.23
 -13   3  28    2.51    6.78
 -13   4   1    9.68    8.11
 -13  -4   1   10.21    7.17
 -13   4   2    0.00    5.14
 -13  -4   2    3.73    7.02
 -13   4   3    1.23    4.11
 -13  -4   3    2.26    5.76
 -13   4   4   -0.00    6.38
 -13  -4   4    0.68    6.07
 -13   4   5   -0.00    7.12
 -13  -4   5    7.50    6.50
 -13   4   6    8.45    8.26
 -13  -4   6    1.25    5.59
 -13   4   7    5.91    7.79
 -13  -4   7    8.98    9.10
 -13   4   8   -0.00    5.76
 -13  -4   8    1.47    6.29
 -13   4   9    2.30    5.99
 -13  -4   9    4.09    6.71
 -13   4  10   -0.00    6.50
 -13  -4  10    9.62    7.30
 -13   4  11    5.33    7.10
 -13  -4  11    3.57    6.78
 -13   4  12   11.98    8.66
 -13  -4  12    5.06    5.87
 -13   4  13   15.92    9.16
 -13  -4  13    2.98    7.60
 -13   4  14    4.33    6.17
 -13  -4  14   -0.00    5.10
 -13   4  15   -0.00    6.45
 -13  -4  15    0.00    5.15
 -13   4  16    3.36    7.10
 -13  -4  16    0.28    6.01
 -13   4  17    1.14    6.65
 -13  -4  17   -0.00    5.16
 -13   4  18    3.69    7.57
 -13  -4  18    1.78    5.08
 -13   4  19    0.02    6.23
 -13   4  20    1.23    6.50
 -13   4  21    3.97    8.04
 -13   4  22    2.47    7.14
 -13   4  23    1.60    7.27
 -13   4  24   -0.00    6.51
 -13   4  25    0.92    5.75
 -13   4  26    4.27    7.07
 -13   4  27    1.56    6.54
 -13   4  28   -0.00    6.29
 -13  -5   1    2.58    7.40
 -13   5   2    3.38    5.79
 -13  -5   2    0.00    6.77
 -13   5   3    3.81    6.43
 -13  -5   3    4.16    6.21
 -13   5   4    0.00    5.95
 -13  -5   4    3.19    6.56
 -13   5   5    7.12    5.70
 -13  -5   5    4.02    6.97
 -13   5   6    1.53    5.82
 -13  -5   6   -0.00    4.33
 -13   5   7    3.87    6.07
 -13  -5   7   -0.00    5.16
 -13   5   8    2.14    5.94
 -13  -5   8   -0.00    6.31
 -13   5   9   14.91    7.74
 -13  -5   9   -0.00    6.54
 -13   5  10    2.97    8.09
 -13  -5  10    8.06    7.39
 -13   5  11    8.03    6.71
 -13  -5  11    4.05    6.53
 -13   5  12    6.01    7.64
 -13  -5  12   -0.00    4.71
 -13   5  13    6.58    6.87
 -13  -5  13    2.16    5.33
 -13   5  14    5.84    8.09
 -13  -5  14    9.19    6.91
 -13   5  15   19.15   10.06
 -13  -5  15   12.23    8.70
 -13   5  16    5.47    7.03
 -13  -5  16   -0.00    6.41
 -13   5  17   -0.00    8.06
 -13   5  18    8.12    7.55
 -13   5  19   -0.00    8.15
 -13   5  20   -0.00    8.07
 -13   5  21    0.99    7.22
 -13   5  22    1.51    7.08
 -13   5  23    2.59    6.32
 -13   5  24    1.33    6.07
 -13   5  25   -0.00    5.71
 -13   6   1    5.13    6.78
  13  -6  -1   19.33   10.04
 -13  -6   1    7.17    8.55
 -13   6   2    6.13    6.68
 -13  -6   2    0.84    7.14
 -13   6   3    4.82    6.45
 -13  -6   3    0.00    6.70
 -13   6   4    4.29    6.94
 -13  -6   4   -0.00    6.33
 -13   6   5    3.96    6.96
 -13  -6   5    0.54    7.39
 -13   6   6    7.61    8.52
 -13  -6   6    0.00    7.27
 -13   6   7    7.10    7.13
 -13  -6   7    1.18    6.00
 -13   6   8   -0.00    6.13
 -13  -6   8    2.16    6.37
 -13   6   9    5.43    7.89
 -13  -6   9    0.28    5.74
 -13   6  10   -0.00    5.24
 -13  -6  10    1.81    6.96
 -13   6  11    3.18    5.65
 -13  -6  11    0.00    6.53
 -13   6  12    0.85    8.16
 -13  -6  12   -0.00    6.56
 -13   6  13   13.40    8.75
 -13  -6  13    3.79    5.76
 -13   6  14   -0.00    6.87
 -13  -6  14    0.00    4.96
 -13   6  15    0.00    8.73
 -13  -6  15   -0.00    5.66
 -13   6  16    0.08    6.46
 -13   6  17    4.95    8.17
 -13   6  18    4.53    8.00
 -13   6  19   -0.00    6.94
 -13   6  20    3.60    8.12
 -13   6  21    0.00    6.16
 -13   6  22    0.00    6.13
 -13   7   1   -0.00    7.06
  13  -7  -1   -0.00    7.52
 -13  -7   1    2.92    6.64
 -13   7   2   -0.00    5.39
 -13  -7   2   -0.00    8.01
 -13   7   3   -0.00    5.99
 -13  -7   3    0.36    6.69
 -13   7   4   -0.00    6.04
 -13  -7   4   21.99   10.13
 -13   7   5    0.01    8.86
 -13  -7   5    5.72    8.50
 -13   7   6   -0.00    8.13
 -13  -7   6    3.56    7.19
 -13   7   7    3.86    6.52
 -13  -7   7   -0.00    6.80
 -13   7   8    0.00    6.49
 -13  -7   8    2.53    5.91
 -13   7   9   -0.00    6.49
 -13  -7   9    1.50    6.13
 -13   7  10    5.98    7.79
 -13  -7  10    1.41    6.33
 -13   7  11   -0.00    6.66
 -13  -7  11    0.00    5.95
 -13   7  12   -0.00    6.84
 -13  -7  12    1.46    5.95
 -13   7  13   -0.00    7.11
 -13  -7  13   -0.00    5.71
 -13   7  14    9.93    8.77
 -13   7  15    2.30    6.02
 -13   7  16    5.74    7.94
 -13   7  17   -0.00    7.08
 -13   7  18    6.58    9.03
 -13   7  19    8.54    9.20
 -13   8   1   -0.00    7.20
  13  -8  -1   12.68   10.27
 -13  -8   1    0.46    7.46
 -13   8   2   -0.00    7.15
 -13  -8   2    0.00    7.15
 -13   8   3   -0.00    7.46
 -13  -8   3    3.14    8.01
 -13   8   4    0.80    6.78
 -13  -8   4   -0.00    7.84
 -13   8   5   -0.00    6.44
 -13  -8   5   -0.00    6.83
 -13   8   6   -0.00    7.70
 -13  -8   6   -0.00    6.04
 -13   8   7    8.96    8.16
 -13  -8   7   -0.00    6.36
 -13   8   8    9.85    9.16
 -13  -8   8    3.08    6.61
 -13   8   9   -0.00    6.57
 -13  -8   9   10.45    8.78
 -13   8  10   -0.00    7.41
 -13  -8  10   -0.00    6.46
 -13   8  11   -0.00    7.52
 -13  -8  11    4.61    6.50
 -13   8  12    0.85    6.33
 -13  -8  12    1.66    6.29
 -13   8  13   12.15    8.97
 -13   8  14    6.04    8.51
 -13   8  15    0.00    7.44
 -13   9   1    0.09    6.55
  13  -9  -1    2.22    9.52
 -13  -9   1    0.00    8.44
 -13   9   2    2.80    6.02
 -13  -9   2    2.31    7.18
 -13   9   3    4.87    7.64
 -13  -9   3    4.15    7.75
 -13   9   4    6.30    6.06
 -13  -9   4    5.69    8.33
 -13   9   5    2.87    8.19
 -13  -9   5    1.37    6.90
 -13   9   6    3.87    6.34
 -13  -9   6   -0.00    6.17
 -13   9   7   -0.00    7.17
 -13  -9   7   10.38    8.77
 -13   9   8    2.48    7.85
 -13  -9   8    2.86    7.07
 -13   9   9   -0.00    8.42
 -13  -9   9    0.87    6.63
 -13   9  10   14.19    8.62
 -13  -9  10    7.32    7.77
 -13   9  11   -0.00    7.55
 -13  10   1   -0.00    6.38
  13 -10  -1   -0.00    7.75
 -13 -10   1   -0.00    7.40
 -13  10   2   -0.00    8.17
 -13 -10   2   -0.00    7.53
 -13  10   3   -0.00    6.38
 -13 -10   3    2.82    8.88
 -13  10   4    0.00    4.27
 -13 -10   4   -0.00    9.01
 -13  10   5    6.49    8.21
 -13 -10   5   -0.00    7.72
 -13  10   6    1.70    8.42
 -13 -10   6    5.64    8.47
 -13 -10   7   -0.00    6.70
 -13 -10   8   -0.00    8.37
  13 -11  -1    7.14    8.53
 -13 -11   1    0.00    8.21
 -13 -11   2    4.30    8.78
 -13 -11   3    7.97    9.17
 -13 -11   4    0.00    7.40
 -13 -11   5    4.27    7.70
 -13 -11   6    1.92    7.53
  13 -12  -1   -0.00    7.37
 -13 -12   1    1.76    7.72
 -13 -12   2   12.40   10.92
 -13 -12   3   -0.00    8.09
 -13 -12   4    0.00    7.01
 -12   0   1   -0.00    6.84
 -12   0   2    8.98    6.50
 -12   0   3   -0.00    5.68
 -12   0   4    7.54    7.07
 -12   0   5    1.57    5.97
 -12   0   6   51.11   13.56
 -12   0   7   -0.00    5.31
 -12   0   8    1.13    6.68
 -12   0   9    1.90    6.49
 -12   0  10   35.45   10.94
 -12   0  11   -3.43    6.21
 -12   0  12   24.65    8.89
 -12   0  13   -0.00    5.53
 -12   0  14    2.02    5.12
 -12   0  15   -0.00    4.98
 -12   0  16   18.85    8.71
 -12   0  17    3.33    5.30
 -12   0  18    3.20    5.91
 -12   0  19    1.62    4.88
 -12   0  20    2.74    5.85
 -12   0  21    1.98    5.71
 -12   0  22    9.17    7.60
 -12   0  23   -0.00    6.33
 -12   0  24    2.52    6.85
 -12   1   1   -0.00    6.11
 -12  -1   1    0.92    6.00
 -12   1   2   21.39    9.14
 -12  -1   2   25.67   10.41
 -12   1   3    4.07    6.79
 -12  -1   3   -0.00    5.76
 -12   1   4   41.10   11.73
 -12  -1   4   27.22   10.69
 -12   1   5   -0.00    5.44
 -12  -1   5   -0.00    5.57
 -12   1   6    7.65    6.76
 -12  -1   6    1.06    5.44
 -12   1   7    6.29    7.52
 -12  -1   7    5.42    6.32
 -12   1   8   39.65   12.35
 -12  -1   8   52.03   13.14
 -12   1   9    3.55    6.16
 -12  -1   9   -8.76    8.15
 -12   1  10   11.83    7.09
 -12  -1  10    3.28    5.44
 -12   1  11   -0.00    5.20
 -12  -1  11    0.40    5.64
 -12   1  12    3.04    5.65
 -12  -1  12    4.12    5.06
 -12   1  13   -0.00    4.87
 -12  -1  13    1.31    4.87
 -12   1  14   38.94   12.23
 -12  -1  14   35.32   11.46
 -12   1  15   -0.00    5.91
 -12  -1  15    4.26    5.22
 -12   1  16    5.80    6.08
 -12  -1  16   -0.00    5.45
 -12   1  17   -0.00    6.07
 -12  -1  17    3.22    5.29
 -12   1  18    1.76    6.73
 -12  -1  18   15.44    7.66
 -12   1  19   -0.00    5.14
 -12  -1  19   -0.00    4.56
 -12   1  20    1.70    5.41
 -12  -1  20    5.34    5.91
 -12   1  21    0.10    7.92
 -12  -1  21    2.96    6.37
 -12   1  22    0.90    6.72
 -12  -1  22   -0.00    6.13
 -12   1  23   -0.00    6.63
 -12  -1  23    0.00    5.59
 -12   1  24    2.79    8.60
 -12   1  25   -0.00    7.55
 -12   1  26    5.44    7.34
 -12   2   1    8.13    6.98
 -12  -2   1    6.05    6.99
 -12   2   2   14.74    7.83
 -12  -2   2    6.21    7.34
 -12   2   3    0.00    6.11
 -12  -2   3   -0.00    6.42
 -12   2   4    5.34    6.30
 -12  -2   4    0.00    6.59
 -12   2   5    5.02    6.49
 -12  -2   5   20.73    8.27
 -12   2   6   19.44    9.06
 -12  -2   6   20.87    9.71
 -12   2   7   12.96    8.83
 -12  -2   7    6.45    6.76
 -12   2   8    1.88    6.31
 -12  -2   8    0.34    5.46
 -12   2   9   -0.00    5.22
 -12  -2   9    0.00    5.08
 -12   2  10   24.35    9.66
 -12  -2  10   17.54    8.55
 -12   2  11    6.50    7.15
 -12  -2  11    8.70    6.90
 -12   2  12   14.75    7.77
 -12  -2  12    1.97    5.38
 -12   2  13    2.42    5.93
 -12  -2  13    0.00    5.10
 -12   2  14    2.58    6.27
 -12  -2  14   -0.00    4.77
 -12   2  15   -0.00    5.82
 -12  -2  15   -0.00    4.38
 -12   2  16   28.34    9.88
 -12  -2  16    0.27    4.88
 -12   2  17    0.00    5.62
 -12  -2  17   -0.00    4.61
 -12   2  18    2.55    5.58
 -12  -2  18    2.61    5.66
 -12   2  19    0.38    5.94
 -12  -2  19   -0.00    4.33
 -12   2  20    0.00    6.32
 -12  -2  20    2.92    5.74
 -12   2  21    7.98    8.04
 -12  -2  21    0.90    5.61
 -12   2  22    9.21    7.47
 -12  -2  22   11.81    7.11
 -12   2  23    4.47    6.94
 -12   2  24    0.28    5.37
 -12   2  25    5.72    7.57
 -12   2  26    6.13    7.23
 -12   2  27    3.08    6.49
 -12   3   1    3.35    5.64
  12  -3  -1    5.39    7.96
 -12  -3   1   -0.00    7.83
 -12   3   2   25.00   10.06
 -12  -3   2   15.60    9.51
 -12   3   3   10.94    7.62
 -12  -3   3    1.48    6.40
 -12   3   4    5.78    7.41
 -12  -3   4   13.29    8.11
 -12   3   5    1.78    5.09
 -12  -3   5   11.43    7.25
 -12   3   6    4.50    5.91
 -12  -3   6   -0.00    5.66
 -12   3   7    4.30    6.73
 -12  -3   7    2.66    5.98
 -12   3   8   10.34    8.16
 -12  -3   8   20.49    8.65
 -12   3   9   20.15    9.13
 -12  -3   9    2.34    6.25
 -12   3  10   29.92   10.06
 -12  -3  10   -0.00    5.78
 -12   3  11    1.86    5.49
 -12  -3  11    0.00    4.92
 -12   3  12   10.46    7.93
 -12  -3  12   10.91    6.91
 -12   3  13   -0.00    5.34
 -12  -3  13   -0.00    5.91
 -12   3  14    7.33    7.19
 -12  -3  14    5.31    6.55
 -12   3  15   13.69    7.89
 -12  -3  15    0.87    5.38
 -12   3  16    0.56    5.62
 -12  -3  16   -0.00    4.97
 -12   3  17   -0.00    6.71
 -12  -3  17    5.43    6.07
 -12   3  18   -0.00    6.94
 -12  -3  18    2.06    5.34
 -12   3  19   -0.00    6.89
 -12  -3  19    4.92    6.11
 -12   3  20    0.10    5.85
 -12  -3  20    5.13    6.13
 -12   3  21    5.59    6.46
 -12   3  22    0.00    7.45
 -12   3  23   -0.00    7.29
 -12   3  24   25.33   11.20
 -12   3  25    4.83    7.12
 -12   3  26    4.96    6.94
 -12   3  27    1.71    6.72
 -12   3  28    7.19    8.69
 -12   4   1   12.42    7.96
  12  -4  -1    8.93    8.92
 -12  -4   1   -0.00    6.76
 -12   4   2    8.44    7.30
  12  -4  -2    6.68    8.73
 -12  -4   2    1.43    6.92
 -12   4   3    3.12    6.03
  12  -4  -3    4.95    8.19
 -12  -4   3    1.73    5.90
 -12   4   4    8.03    7.34
 -12  -4   4    3.78    6.78
 -12   4   5    1.67    5.83
 -12  -4   5    5.17    7.50
 -12   4   6   31.65   10.16
 -12  -4   6    4.71    6.62
 -12   4   7    9.98    7.07
 -12  -4   7    9.51    7.93
 -12   4   8   -0.00    5.91
 -12  -4   8   -0.00    6.17
 -12   4   9    4.18    7.10
 -12  -4   9    7.67    6.77
 -12   4  10   11.63    8.22
 -12  -4  10    8.37    6.33
 -12   4  11    9.69    7.88
 -12  -4  11    1.47    5.82
 -12   4  12   12.68    8.39
 -12  -4  12    1.96    5.93
 -12   4  13    6.85    7.02
 -12  -4  13    0.00    4.50
 -12   4  14    0.00    5.85
 -12  -4  14   -0.00    5.82
 -12   4  15   -0.00    7.39
 -12  -4  15    2.14    5.06
 -12   4  16    4.97    7.08
 -12  -4  16   15.99    8.05
 -12   4  17    1.64    7.31
 -12  -4  17    8.45    6.56
 -12   4  18   15.74    9.52
 -12  -4  18    2.88    5.73
 -12   4  19    1.66    6.96
 -12  -4  19   -0.00    5.19
 -12   4  20   13.55    8.88
 -12   4  21    9.46    8.85
 -12   4  22    6.20    8.25
 -12   4  23    0.14    6.65
 -12   4  24    2.53    6.06
 -12   4  25    6.63    7.69
 -12   4  26    2.76    6.71
 -12   4  27   -0.00    7.73
 -12   4  28   -0.00    7.03
  12  -4 -28   -0.00    6.65
 -12   4  29    4.27    9.12
  12  -4 -29    8.52    7.72
 -12   5   1   -0.00    5.77
  12  -5  -1    0.24    6.72
 -12  -5   1   -0.00    7.47
 -12   5   2   -0.00    6.23
  12  -5  -2    6.82    8.05
 -12  -5   2    0.00    7.29
 -12   5   3   14.08    8.08
  12  -5  -3   -0.00    8.22
 -12  -5   3    3.30    7.02
 -12   5   4    7.38    5.65
  12  -5  -4    0.00    7.45
 -12  -5   4    1.58    6.16
 -12   5   5   14.89    7.64
 -12  -5   5    2.98    5.79
 -12   5   6   -0.00    5.81
 -12  -5   6    0.84    6.67
 -12   5   7   -0.00    5.72
 -12  -5   7    4.93    7.11
 -12   5   8   10.53    8.44
 -12  -5   8    6.69    7.61
 -12   5   9   10.96    7.53
 -12  -5   9    4.12    6.79
 -12   5  10    9.38    8.33
 -12  -5  10    6.77    6.81
 -12   5  11   -0.00    5.36
 -12  -5  11   -0.00    6.21
 -12   5  12    4.58    6.72
 -12  -5  12   -0.00    5.36
 -12   5  13    6.59    7.29
 -12  -5  13   12.38    7.23
 -12   5  14    5.16    7.14
 -12  -5  14    4.59    6.51
 -12   5  15    8.97    7.43
 -12  -5  15    4.84    6.02
 -12   5  16   -0.00    6.19
 -12  -5  16    0.48    6.59
 -12   5  17    2.78    8.76
 -12  -5  17    4.58    6.58
 -12   5  18    6.66    7.80
 -12   5  19    0.05    8.04
 -12   5  20    8.98    8.04
 -12   5  21   -0.00    6.72
 -12   5  22   -0.00    6.94
 -12   5  23    0.56    5.24
 -12   5  24   -0.00    7.34
 -12   5  25   -0.00    7.03
 -12   5  26    3.79    7.29
 -12   5  27   -0.00    6.90
  12  -5 -27    1.86    6.62
 -12   5  28   -0.00    7.00
  12  -5 -28    5.18    7.22
  12  -5 -29    7.65    7.72
  12  -5 -30    0.68    5.55
 -12   6   1    8.14    6.70
  12  -6  -1    0.00    8.43
 -12  -6   1    8.18    8.65
 -12   6   2    4.36    7.11
  12  -6  -2    2.43    7.77
 -12  -6   2    3.52    7.85
 -12   6   3    8.74    7.03
  12  -6  -3    8.32    7.74
 -12  -6   3    2.33    7.47
 -12   6   4    1.03    4.30
  12  -6  -4    1.43    7.85
 -12  -6   4    0.56    6.67
 -12   6   5   34.98   12.47
 -12  -6   5   14.94    8.81
 -12   6   6    7.67    8.40
 -12  -6   6   -0.00    6.87
 -12   6   7    8.43    8.17
 -12  -6   7    2.84    6.92
 -12   6   8    0.00    5.80
 -12  -6   8    3.51    6.59
 -12   6   9    1.46    5.03
 -12  -6   9    3.85    5.81
 -12   6  10   -0.00    5.75
 -12  -6  10    4.65    5.91
 -12   6  11   22.58   10.49
 -12  -6  11   22.94    9.62
 -12   6  12    9.57    7.95
 -12  -6  12    0.04    5.87
 -12   6  13   -0.00    6.59
 -12  -6  13   -0.00    4.38
 -12   6  14    5.23    8.00
 -12  -6  14    0.00    5.54
 -12   6  15   13.74    9.42
 -12  -6  15    6.57    6.94
 -12   6  16    1.77    7.08
 -12  -6  16   -0.00    5.38
 -12   6  17    6.60    7.61
 -12   6  18    2.19    6.66
 -12   6  19    1.88    6.40
 -12   6  20   -0.00    5.77
 -12   6  21   -0.00    7.00
 -12   6  22   -0.00    6.82
 -12   6  23    5.70    8.02
 -12   6  24   -0.00    7.45
 -12   6  25    0.51    7.15
  12  -6 -25   -0.00    6.47
 -12   6  26   -0.00    6.71
  12  -6 -26    1.92    6.50
 -12   6  27    7.00    9.74
  12  -6 -27   13.08    8.45
  12  -6 -28   21.25    9.97
 -12   7   1    9.44    7.37
  12  -7  -1   22.20   11.20
 -12  -7   1   10.47    8.76
 -12   7   2    0.53    5.48
  12  -7  -2    0.06    7.05
 -12  -7   2   13.40    8.23
 -12   7   3   19.54    9.47
  12  -7  -3   10.19    9.52
 -12  -7   3    6.64    8.10
 -12   7   4   -0.00    5.52
  12  -7  -4   -0.00    6.43
 -12  -7   4    0.57    6.42
 -12   7   5    2.44    6.82
 -12  -7   5   16.19    9.22
 -12   7   6    2.98    6.17
 -12  -7   6    1.32    6.28
 -12   7   7    7.27    8.60
 -12  -7   7    0.00    6.07
 -12   7   8    2.37    7.51
 -12  -7   8   -0.00    6.68
 -12   7   9   10.76    7.91
 -12  -7   9    6.72    7.67
 -12   7  10    4.84    7.47
 -12  -7  10   -0.00    5.58
 -12   7  11   -0.00    7.64
 -12  -7  11    1.16    5.28
 -12   7  12   -0.00    7.14
 -12  -7  12    1.94    6.05
 -12   7  13    1.66    6.05
 -12  -7  13    3.80    7.15
 -12   7  14    9.94    8.99
 -12  -7  14   -0.00    6.16
 -12   7  15   12.74    9.48
 -12   7  16    0.82    6.74
 -12   7  17    6.63    7.30
 -12   7  18   -0.00    7.62
 -12   7  19    8.63    7.69
 -12   7  20   -0.00    6.24
 -12   7  21    5.52    7.24
 -12   7  22    1.62    6.41
 -12   7  23    7.17    8.92
  12  -7 -23    1.52    7.38
 -12   7  24   -0.00    7.08
  12  -7 -24   -0.00    6.24
 -12   7  25   -0.00    8.01
  12  -7 -25    0.00    6.89
 -12   8   1    8.86    8.38
  12  -8  -1    3.24    7.88
 -12  -8   1    5.89    8.51
 -12   8   2   -0.00    6.38
  12  -8  -2    3.80    7.00
 -12  -8   2   -0.00    6.77
 -12   8   3    1.08    6.20
  12  -8  -3    1.43    7.45
 -12  -8   3    8.87    8.39
 -12   8   4   -0.00    6.60
  12  -8  -4    5.22    7.80
 -12  -8   4    0.00    6.27
 -12   8   5    9.11    9.01
 -12  -8   5   12.58    8.98
 -12   8   6    0.61    5.38
 -12  -8   6    3.16    5.88
 -12   8   7   16.36    9.60
 -12  -8   7   16.33    9.97
 -12   8   8    0.00    6.43
 -12  -8   8    0.00    5.93
 -12   8   9   12.37    9.07
 -12  -8   9    6.15    7.00
 -12   8  10    0.89    6.36
 -12  -8  10   -0.00    6.52
 -12   8  11   17.14   10.22
 -12  -8  11    4.21    6.92
 -12   8  12   -0.00    7.65
 -12  -8  12   -0.00    5.64
 -12   8  13    0.00    7.00
 -12   8  14   -0.00    6.49
 -12   8  15   -0.00    7.41
 -12   8  16    2.44    6.79
 -12   8  17    4.58    8.51
 -12   8  18   -0.00    5.83
 -12   8  19   11.33    9.36
 -12   8  20   -0.00    7.17
 -12   8  21   -0.00    8.51
  12  -8 -21   13.30    8.64
  12  -8 -22    3.87    7.73
 -12   9   1    5.08    5.57
  12  -9  -1    6.07    8.34
 -12  -9   1    6.50    8.29
 -12   9   2   -0.00    5.48
  12  -9  -2    1.33    7.05
 -12  -9   2    0.24    7.97
 -12   9   3   14.86    9.50
  12  -9  -3   11.23    9.57
 -12  -9   3    3.15    8.28
 -12   9   4   -0.00    5.49
  12  -9  -4   -0.00    8.43
 -12  -9   4    0.29    7.59
 -12   9   5   -0.00    7.99
 -12  -9   5    4.00    8.30
 -12   9   6    3.27    7.74
 -12  -9   6    3.83    8.06
 -12   9   7    0.00    7.10
 -12  -9   7    0.11    7.70
 -12   9   8    5.80    6.27
 -12  -9   8    4.86    8.38
 -12   9   9    9.43    9.81
 -12  -9   9   27.27   10.52
 -12   9  10    6.56    8.66
 -12  -9  10   -0.00    6.78
 -12   9  11    0.00    6.05
 -12  -9  11   -0.00    6.53
 -12   9  12    5.20    6.96
 -12   9  13    3.15    7.85
 -12   9  14   -0.00    6.66
 -12   9  15   -0.00    7.47
 -12   9  16   -0.00    7.53
 -12   9  17    1.51    5.24
 -12   9  18   -0.00    7.80
 -12  10   1    3.95    6.81
  12 -10  -1    0.00    7.97
 -12 -10   1    3.32    7.06
 -12  10   2    0.08    6.45
  12 -10  -2   -0.00    6.36
 -12 -10   2   -0.00    7.88
 -12  10   3    7.70    7.97
  12 -10  -3   -0.00    6.69
 -12 -10   3    0.07    6.14
 -12  10   4    0.89    6.69
  12 -10  -4    1.05    7.32
 -12 -10   4    5.45    7.46
 -12  10   5    1.46    6.05
 -12 -10   5   11.80    9.01
 -12  10   6   -0.00    6.21
 -12 -10   6    0.00    7.42
 -12  10   7    0.00    6.78
 -12 -10   7    3.11    8.26
 -12  10   8    3.68    7.00
 -12 -10   8    1.38    7.36
 -12  10   9   -0.00    8.51
 -12 -10   9   11.10    8.87
 -12  10  10   -0.00    7.92
 -12  10  11    0.12    6.29
 -12  10  12   10.30    9.54
 -12  10  13    4.80    8.39
 -12  10  14   -0.00    8.21
 -12  11   1    4.72    6.44
  12 -11  -1    0.10    8.23
 -12 -11   1   -0.00    8.45
 -12  11   2   -0.00    5.97
  12 -11  -2   -0.00    8.24
 -12 -11   2   -0.00    7.17
 -12  11   3    7.17    8.25
  12 -11  -3   -0.00    7.18
 -12 -11   3    0.00    7.33
 -12  11   4   -0.00    7.74
  12 -11  -4   -0.00    8.76
 -12 -11   4   -0.00    7.57
 -12  11   5   -0.00    7.50
 -12 -11   5    4.93    9.15
 -12  11   6    5.91    8.17
 -12 -11   6    1.59    8.12
 -12  11   7   15.24   10.14
 -12 -11   7   -0.00    6.50
 -12  11   8   -0.00    7.80
 -12  11   9   12.12   10.17
 -12  11  10   -0.00    6.92
 -12  12   1    5.28    8.58
  12 -12  -1   -0.00    8.04
 -12 -12   1    1.97    7.69
 -12  12   2   -0.00    7.06
  12 -12  -2   -0.00    7.58
 -12 -12   2   -0.00    7.11
 -12  12   3    0.88    6.29
  12 -12  -3    0.00    9.17
 -12 -12   3   -0.00    7.68
 -12  12   4   -0.00    5.89
  12 -12  -4    0.95    6.70
 -12 -12   4    6.98    8.27
 -12  12   5    0.00    5.65
 -12 -12   5    8.97    9.40
  12 -13  -1   -0.00    8.68
 -12 -13   1   -0.00    7.70
  12 -13  -2   -0.00    8.49
 -12 -13   2    3.45    6.93
  12 -13  -3   25.89   12.53
 -12 -13   3   -0.00    7.99
  12 -13  -4   -0.00    8.57
 -12 -14   1    3.56    7.96
  12 -14  -3   -0.00    9.00
 -11   0   1   67.09   16.16
  11   0  -1  110.95   22.07
 -11   0   2    0.00    5.42
  11   0  -2   -0.00    6.97
 -11   0   3   16.52    8.98
  11   0  -3   41.22   13.07
 -11   0   4    0.00    5.33
 -11   0   5   85.30   17.93
 -11   0   6    1.17    5.36
 -11   0   7   -0.00    5.93
 -11   0   8    2.76    5.97
 -11   0   9   34.07   10.87
 -11   0  10    2.46    4.62
 -11   0  11   48.11   12.44
 -11   0  12    0.00    4.97
 -11   0  13    5.32    5.53
 -11   0  14   -0.00    4.22
 -11   0  15   32.15   10.02
 -11   0  16   -0.00    4.88
 -11   0  17    7.62    7.14
 -11   0  18   -0.00    4.31
 -11   0  20    4.24    6.08
 -11   0  21   16.95    8.93
 -11   0  22    0.00    6.45
 -11   0  23   -0.00    6.45
 -11   0  24   -0.00    6.75
 -11   0  25    0.86    6.26
 -11   1   1   98.77   18.70
  11  -1  -1  115.11   22.39
  11   1  -1   76.23   19.21
 -11  -1   1   73.51   17.77
 -11   1   2   -0.00    7.03
  11  -1  -2   16.36    9.76
 -11  -1   2    5.01    6.82
 -11   1   3   59.33   13.73
  11  -1  -3   36.46   14.01
 -11  -1   3   51.01   13.32
 -11   1   4    2.70    5.33
  11  -1  -4    1.37    7.00
 -11  -1   4    1.48    6.04
 -11   1   5    2.49    5.79
 -11  -1   5   -0.00    6.40
 -11   1   6    4.63    5.70
 -11  -1   6    3.34    6.09
 -11   1   7   53.22   13.02
 -11  -1   7   32.21   10.50
 -11   1   8    5.68    6.35
 -11  -1   8   -0.00    6.33
 -11   1   9    1.33    5.51
 -11  -1   9   16.21    7.86
 -11   1  10    0.96    5.94
 -11   1  11    9.32    6.52
 -11  -1  11    3.08    5.67
 -11   1  12    1.18    5.49
 -11  -1  12    1.02    4.60
 -11   1  13   16.07    8.56
 -11  -1  13   31.81    9.58
 -11   1  14   -0.00    5.05
 -11  -1  14   -0.00    3.84
 -11   1  15    4.29    5.46
 -11  -1  15    4.34    5.32
 -11   1  16    1.35    5.35
 -11  -1  16    0.00    4.44
 -11   1  17    3.69    6.21
 -11  -1  17    5.70    6.16
 -11   1  18    0.00    5.59
 -11  -1  18    0.00    5.12
 -11   1  19    3.84    5.71
 -11  -1  19    5.72    6.55
 -11   1  20    0.43    5.97
 -11  -1  20    2.21    5.94
 -11   1  21    0.00    5.80
 -11  -1  21   -0.00    5.18
 -11   1  22    1.38    6.01
 -11  -1  22    1.44    4.67
 -11   1  23    9.00    9.21
 -11  -1  23   14.35    8.11
 -11   1  24    5.42    6.97
 -11  -1  24   -0.00    5.83
 -11   1  25    5.22    7.43
 -11   1  26   -0.00    5.23
 -11   2   1   11.11    7.41
  11  -2  -1   23.00   10.16
 -11  -2   1    7.94    7.41
 -11   2   2    1.34    5.83
  11  -2  -2    5.81    8.19
 -11  -2   2    2.37    4.86
 -11   2   3   10.16    6.83
  11  -2  -3   21.20   10.81
 -11  -2   3    2.18    5.55
 -11   2   4    0.00    5.96
  11  -2  -4   11.84    8.96
 -11  -2   4   14.82    7.63
 -11   2   5   31.10   10.25
  11  -2  -5   24.64   12.46
 -11  -2   5   28.41    9.84
 -11   2   6   10.90    7.77
 -11  -2   6   12.43    7.73
 -11   2   7    5.76    5.98
 -11  -2   7    2.23    6.13
 -11   2   8   14.95    8.53
 -11  -2   8   25.34    9.11
 -11   2   9   19.36    8.89
 -11  -2   9   23.34    8.64
 -11   2  10    0.23    5.14
 -11  -2  10    4.07    5.60
 -11   2  11    6.94    7.13
 -11  -2  11   14.73    7.71
 -11   2  12   -0.00    4.94
 -11  -2  12   -0.00    5.96
 -11  -2  13    0.00    4.88
 -11   2  14   -0.00    4.97
 -11  -2  14   -0.00    5.71
 -11   2  15   12.85    7.51
 -11  -2  15   28.35    8.68
 -11   2  16    5.74    6.80
 -11  -2  16    2.31    4.55
 -11   2  17    5.82    6.98
 -11  -2  17    3.93    5.77
 -11   2  18    6.02    7.11
 -11  -2  18   -0.00    4.55
 -11   2  19    4.70    6.88
 -11  -2  19    2.42    5.57
 -11   2  20   -0.00    6.40
 -11  -2  20    3.92    5.44
 -11   2  21    6.09    7.71
 -11  -2  21   19.49    8.73
 -11   2  22    0.90    6.51
 -11  -2  22   -0.00    5.85
 -11   2  23    7.96    7.53
 -11   2  24   -0.00    7.33
 -11   2  25   -0.00    5.50
 -11   2  26    0.00    6.78
 -11   2  27   11.12    7.97
 -11   2  28    2.34    6.96
 -11   3   1    9.26    6.75
 -11  -3   1   13.87    8.52
 -11   3   2   19.18    8.49
  11  -3  -2    7.83    8.59
 -11  -3   2   14.50    7.65
 -11   3   3   47.07   11.73
  11  -3  -3   30.92   13.20
 -11  -3   3   28.83   11.55
 -11   3   4    3.88    6.12
  11  -3  -4   14.31   10.49
 -11  -3   4    3.95    6.06
 -11   3   5    1.98    5.36
  11  -3  -5    6.25    6.77
 -11  -3   5    3.45    6.32
 -11   3   6    5.75    6.47
  11  -3  -6   21.61   11.30
 -11  -3   6    2.85    6.33
 -11   3   7   25.36    9.86
 -11   3   8    6.15    6.23
 -11  -3   8    8.71    6.91
 -11   3   9   13.66    7.85
 -11  -3   9    8.18    6.78
 -11   3  10   12.22    7.24
 -11  -3  10   -0.00    4.77
 -11   3  11   12.09    7.93
 -11  -3  11    3.06    4.82
 -11   3  12   12.30    7.79
 -11  -3  12   14.68    7.56
 -11   3  13    1.35    5.50
 -11  -3  13   14.53    7.99
 -11   3  14   -0.00    5.63
 -11  -3  14   -0.00    4.52
 -11   3  15   -0.00    6.01
 -11  -3  15    1.57    4.82
 -11   3  16    0.78    6.10
 -11  -3  16    5.25    5.29
 -11   3  17    5.61    6.26
 -11  -3  17   -0.00    5.02
 -11   3  18    2.27    5.98
 -11  -3  18    6.94    5.63
 -11   3  19    9.78    8.45
 -11  -3  19    8.22    6.49
 -11   3  20   11.96    7.87
 -11  -3  20    7.83    6.15
 -11   3  21   -0.00    5.36
 -11  -3  21    0.62    5.21
 -11   3  22    5.83    7.08
 -11   3  23    4.11    7.99
 -11   3  24    7.79    7.53
 -11   3  25   -0.00    6.67
 -11   3  26    1.26    7.12
 -11   3  27    4.62    7.24
 -11   3  28    7.76    8.82
  11  -3 -28    8.69    7.65
 -11   3  29    7.70    7.78
 -11   4   1   39.10   10.82
 -11  -4   1   20.18    9.74
 -11   4   2    0.00    7.17
 -11  -4   2    0.20    6.41
 -11   4   3    4.88    5.74
 -11  -4   3    5.40    6.99
 -11   4   4    3.27    5.87
 -11  -4   4    7.98    7.46
 -11   4   5   20.29    9.28
  11  -4  -5   37.24   13.45
 -11  -4   5   46.64   12.17
 -11   4   6    3.49    6.69
  11  -4  -6   13.30    9.57
 -11  -4   6    4.25    6.67
 -11  -4   7    8.62    6.93
 -11   4   8   13.82    7.38
 -11  -4   8   13.36    7.65
 -11   4   9   31.52   11.04
 -11  -4   9   22.39    8.85
 -11   4  10   10.89    7.55
 -11  -4  10    0.00    5.70
 -11   4  11    1.83    7.05
 -11  -4  11   14.04    8.18
 -11   4  12   -0.00    5.71
 -11  -4  12    1.24    5.07
 -11   4  13   -0.00    6.04
 -11  -4  13    5.56    5.92
 -11   4  14    5.06    6.76
 -11  -4  14    0.01    4.73
 -11   4  15   11.36    8.15
 -11  -4  15   13.27    7.33
 -11   4  16    4.51    5.83
 -11  -4  16    3.35    5.77
 -11   4  17    0.01    5.30
 -11  -4  17    0.61    5.29
 -11   4  18    2.04    6.45
 -11  -4  18    2.95    5.47
 -11   4  19   -0.00    5.36
 -11  -4  19    3.49    5.21
 -11   4  20    0.00    7.95
 -11   4  21   17.86    9.74
 -11   4  22   -0.00    5.96
 -11   4  23   -0.00    5.06
 -11   4  24    3.19    5.97
 -11   4  25    8.12    8.17
 -11   4  26   -0.00    7.09
 -11   4  27    5.10    7.32
  11  -4 -27    7.67    8.15
 -11   4  28   -0.00    5.75
  11  -4 -28   -0.00    6.94
  11  -4 -29    1.37    5.92
 -11   5   1   -0.00    4.92
  11  -5  -1    1.63    6.83
 -11  -5   1    7.96    8.59
 -11   5   2   30.28   10.60
  11  -5  -2   35.05   12.70
 -11  -5   2   11.59    9.32
 -11   5   3   26.65   10.14
 -11  -5   3   31.13   11.47
 -11   5   4    6.38    5.78
 -11  -5   4    7.12    7.51
 -11   5   5    0.58    5.47
 -11  -5   5    1.98    6.54
 -11   5   6    8.50    7.62
 -11  -5   6    8.69    7.89
 -11   5   7   20.13    9.33
  11  -5  -7    5.44    8.95
 -11  -5   7   21.87    9.27
 -11   5   8   10.81    7.25
 -11  -5   8    3.53    6.15
 -11   5   9    5.54    7.45
 -11  -5   9   19.13    7.76
 -11   5  10   -0.00    5.54
 -11  -5  10    2.53    5.38
 -11   5  11   16.52    8.71
 -11  -5  11   -0.00    6.06
 -11   5  12   22.60    9.64
 -11  -5  12   16.19    8.37
 -11   5  13   15.68    8.78
 -11  -5  13    4.80    6.40
 -11   5  14    0.00    7.73
 -11  -5  14    3.60    5.34
 -11   5  15   -0.00    5.76
 -11  -5  15    2.35    4.87
 -11   5  16    1.79    7.62
 -11  -5  16    0.26    4.68
 -11   5  17    7.37    7.03
 -11  -5  17    2.43    5.95
 -11   5  18    3.07    7.17
 -11  -5  18    0.00    5.25
 -11   5  19    3.82    6.42
 -11   5  20    0.71    6.11
 -11   5  21   -0.00    5.76
 -11   5  22    1.86    6.15
 -11   5  23    0.34    6.21
 -11   5  24    2.80    7.05
 -11   5  25    0.31    7.24
  11  -5 -25   -0.00    7.35
 -11   5  26   -0.00    6.95
  11  -5 -26    3.11    6.06
 -11   5  27    2.29    8.17
  11  -5 -27   -0.00    5.68
  11  -5 -28    7.40    6.57
  11  -5 -29    3.31    5.35
  11  -5 -30    0.00    6.14
  11  -5 -31   -0.00    4.34
 -11   6   1    4.76    6.66
  11  -6  -1   10.47    9.51
 -11  -6   1    8.35    7.83
 -11   6   2    0.13    5.47
  11  -6  -2   -0.00    6.55
 -11  -6   2    4.63    7.29
 -11   6   3   -0.00    5.60
  11  -6  -3    0.65    6.26
 -11  -6   3   -0.00    7.36
 -11   6   4   15.45    9.11
  11  -6  -4    1.95    7.36
 -11  -6   4   32.00   11.50
 -11   6   5   15.29    8.37
  11  -6  -5    7.09    8.70
 -11  -6   5   17.11    8.96
 -11   6   6    5.59    7.97
 -11  -6   6   16.66    9.27
 -11   6   7    5.72    6.85
 -11  -6   7    7.75    7.33
 -11   6   8    8.77    8.45
 -11  -6   8   -0.00    6.27
 -11   6   9   11.79    7.54
 -11  -6   9    3.02    6.61
 -11   6  10   10.81    8.14
 -11  -6  10   12.77    8.12
 -11   6  11    0.51    5.86
 -11  -6  11   -0.00    5.49
 -11   6  12   -0.00    7.25
 -11  -6  12    0.46    5.32
 -11   6  13   -0.00    7.31
 -11  -6  13    5.51    6.02
 -11   6  14   12.46    9.18
 -11  -6  14   13.18    7.39
 -11   6  15    6.89    7.54
 -11  -6  15    8.90    6.47
 -11   6  16   12.23    8.80
 -11  -6  16    9.84    6.99
 -11   6  17   10.15    7.07
 -11   6  18   -0.00    7.38
 -11   6  19    4.58    7.36
 -11   6  20    7.31    7.11
 -11   6  21    1.04    6.35
 -11   6  22    2.55    5.92
 -11   6  23    2.59    7.44
 -11   6  24    0.00    7.18
  11  -6 -24    0.00    6.80
 -11   6  25    2.12    5.41
  11  -6 -25    3.92    6.78
  11  -6 -26    9.01    7.36
  11  -6 -27   -0.00    7.71
  11  -6 -28    0.00    5.26
  11  -6 -29    2.64    6.21
  11  -6 -30    3.41    6.13
  11  -6 -31    3.41    7.03
  11  -6 -32    0.11    6.05
 -11   7   1    9.09    7.21
  11  -7  -1    7.25    7.66
 -11  -7   1    0.00    7.77
 -11   7   2   17.00    8.34
  11  -7  -2   12.24    9.23
 -11  -7   2    3.68    6.71
 -11   7   3    1.11    7.00
  11  -7  -3    5.41    8.62
 -11  -7   3    8.21    8.20
 -11   7   4   15.99    7.66
  11  -7  -4    0.21    6.06
 -11  -7   4    3.65    7.32
 -11   7   5   -0.00    6.82
  11  -7  -5   -0.00    7.17
 -11  -7   5    1.59    7.32
 -11   7   6    7.33    8.24
  11  -7  -6   13.32   10.23
 -11  -7   6    4.52    7.17
 -11   7   7    0.00    5.57
  11  -7  -7    0.00    6.91
 -11  -7   7   -0.00    6.04
 -11   7   8   16.88    9.24
 -11  -7   8    4.81    8.27
 -11   7   9    3.26    7.66
 -11  -7   9    7.37    7.63
 -11   7  10   -0.00    7.68
 -11  -7  10   -0.00    5.08
 -11   7  11    0.00    6.80
 -11  -7  11    5.34    5.91
 -11   7  12    9.18    9.27
 -11  -7  12    8.63    7.04
 -11   7  13    3.91    6.96
 -11  -7  13    6.07    6.38
 -11   7  14    1.12    5.64
 -11  -7  14   -0.00    5.80
 -11   7  15    0.00    7.27
 -11   7  16    6.19    7.95
 -11   7  17    1.78    5.90
 -11   7  18   25.58   11.05
 -11   7  19   -0.00    6.49
 -11   7  20    6.12    7.91
 -11   7  21    0.00    6.38
 -11   7  22    9.55    8.39
  11  -7 -22    9.56    9.10
 -11   7  23   -0.00    7.97
  11  -7 -23   10.89    8.03
 -11   7  24    9.67    8.83
  11  -7 -24    0.00    5.85
  11  -7 -25    2.15    6.22
  11  -7 -26   -0.00    4.75
  11  -7 -27   -0.00    6.13
  11  -7 -28   -0.00    6.54
  11  -7 -29   -0.00    5.76
  11  -7 -30   -0.00    6.01
 -11   8   1    0.47    7.60
  11  -8  -1    0.00    7.01
 -11  -8   1    7.25    8.25
 -11   8   2   -0.00    6.17
  11  -8  -2   -0.00    9.05
 -11  -8   2   11.62    8.46
 -11   8   3   -0.00    6.25
  11  -8  -3    0.00    7.27
 -11  -8   3    5.02    6.76
 -11   8   4   27.08   10.41
  11  -8  -4   17.08   10.44
 -11  -8   4   17.96    9.49
 -11   8   5    3.84    8.33
  11  -8  -5    1.22    7.93
 -11  -8   5   -0.00    8.14
 -11   8   6   16.72   10.13
  11  -8  -6   15.51   11.99
 -11  -8   6   27.83   10.63
 -11   8   7    5.18    6.89
  11  -8  -7    7.88    9.02
 -11  -8   7    4.69    7.71
 -11   8   8    0.00    5.51
 -11  -8   8    0.00    6.69
 -11   8   9    7.65    6.75
 -11  -8   9   -0.00    7.60
 -11   8  10    3.22    7.48
 -11  -8  10    9.85    7.77
 -11   8  11    6.85    8.61
 -11  -8  11    0.24    6.40
 -11   8  12    2.85    6.56
 -11  -8  12   -0.00    5.76
 -11   8  13   -0.00    6.81
 -11  -8  13   -0.00    4.75
 -11   8  14    1.05    5.62
 -11   8  15    1.79    7.20
 -11   8  16   12.25   10.16
 -11   8  17   -0.00    7.69
 -11   8  18    1.95    8.27
 -11   8  19   11.18    8.79
 -11   8  20   10.10   10.67
  11  -8 -20   19.47    9.91
 -11   8  21    3.42    7.39
  11  -8 -21   -0.00    7.92
 -11   8  22    0.71    6.21
  11  -8 -22    4.15    7.67
  11  -8 -23    1.08    6.58
  11  -8 -24   -0.00    5.83
  11  -8 -25   -0.00    5.68
  11  -8 -26   12.50    8.73
  11  -8 -27    6.82    7.36
 -11   8  29    4.80    7.88
 -11   9   1   -0.00    6.06
  11  -9  -1    1.11    7.45
 -11  -9   1   -0.00    7.46
 -11   9   2   16.75   10.20
  11  -9  -2   19.20   11.91
 -11  -9   2   26.78   10.94
 -11   9   3    2.81    6.99
  11  -9  -3   -0.00    6.36
 -11  -9   3   -0.00    7.13
 -11   9   4   -0.00    7.11
  11  -9  -4   10.25    9.66
 -11  -9   4    0.00    7.75
 -11   9   5   -0.00    8.07
  11  -9  -5    0.00    6.62
 -11  -9   5    0.60    6.44
 -11   9   6   16.60    9.82
  11  -9  -6    5.99    8.10
 -11  -9   6    4.42    7.17
 -11   9   7    1.80    7.07
  11  -9  -7   -0.00    6.69
 -11  -9   7   -0.00    6.44
 -11   9   8   20.50   11.28
 -11  -9   8   28.23   11.60
 -11   9   9   -0.00    6.87
 -11  -9   9    3.68    7.29
 -11   9  10    0.12    5.83
 -11  -9  10    4.34    7.87
 -11   9  11   -0.00    7.13
 -11  -9  11    3.16    6.84
 -11   9  12    7.47    8.14
 -11   9  13    0.06    6.52
 -11   9  14   -0.00    7.81
 -11   9  15    7.30    9.10
 -11   9  16    8.15    8.21
 -11   9  17    0.94    7.89
 -11   9  18   12.32   10.18
  11  -9 -18   16.09    9.26
 -11   9  19    0.56    7.02
  11  -9 -19   -0.00    5.34
 -11   9  20   -0.00    7.30
  11  -9 -20    1.24    6.68
  11  -9 -21   12.15    8.28
  11  -9 -22    9.59    7.94
  11  -9 -23   -0.00    5.72
 -11   9  26    1.69    6.84
 -11   9  27    2.28    6.75
 -11   9  28    4.38    7.82
 -11  10   1   -0.00    6.10
  11 -10  -1   -0.00    8.39
 -11 -10   1    3.94    6.34
 -11  10   2    1.05    6.63
  11 -10  -2   -0.00    7.71
 -11 -10   2    1.15    7.11
 -11  10   3   -0.00    7.25
  11 -10  -3   -0.00    7.07
 -11 -10   3    4.41    6.72
 -11  10   4    6.76    7.30
  11 -10  -4    5.56    8.22
 -11 -10   4    7.12    7.18
 -11  10   5    8.35    8.86
  11 -10  -5    0.00    8.38
 -11 -10   5    6.61    8.14
 -11  10   6   12.29    9.39
  11 -10  -6    9.41    9.97
 -11 -10   6   10.65    8.31
 -11  10   7    1.97    5.67
  11 -10  -7    3.01    6.95
 -11 -10   7    0.00    7.91
 -11  10   8   -0.00    6.60
 -11 -10   8   14.52    9.76
 -11  10   9    4.25    8.26
 -11 -10   9    8.93    8.49
 -11  10  10   21.81   11.48
 -11  10  11    4.21    8.34
 -11  10  12   -0.00    7.78
 -11  10  13   -0.00    8.50
 -11  10  14   -0.00    7.07
 -11  10  15   -0.00    7.43
  11 -10 -15   -0.00    6.78
 -11  10  16   17.08    9.63
  11 -10 -16   14.42    8.64
 -11  10  17   -0.00    8.45
  11 -10 -17    0.08    5.79
 -11  10  18    9.21    9.29
  11 -10 -18    3.36    6.77
  11 -10 -19   -0.00    6.59
  11 -10 -20    4.17    7.05
 -11  11   1    6.12    7.54
  11 -11  -1    0.00    7.67
 -11 -11   1    0.11    5.64
 -11  11   2   -0.00    7.26
  11 -11  -2   11.48    9.91
 -11 -11   2    9.79    8.85
 -11  11   3    3.27    8.25
  11 -11  -3   -0.00    6.51
 -11 -11   3    0.12    7.10
 -11  11   4    0.00    7.56
  11 -11  -4   -0.00    6.39
 -11 -11   4    1.61    7.13
 -11  11   5    4.54    6.56
  11 -11  -5    3.30    7.50
 -11 -11   5   11.39    9.21
 -11  11   6   -0.00    7.23
  11 -11  -6    2.27    7.57
 -11 -11   6   -0.00    6.94
 -11  11   7    6.12    7.32
  11 -11  -7   -0.00    7.29
 -11 -11   7    3.26    8.72
 -11  11   8   14.78    9.58
 -11 -11   8   10.25    8.87
 -11  11   9    0.55    7.42
 -11  11  10   -0.00    8.67
 -11  11  11    4.60    6.95
 -11  11  12    8.58   10.22
  11 -11 -12   17.37    9.15
 -11  11  13   -0.00    7.19
  11 -11 -13    4.86    7.68
 -11  11  14   -0.00    8.46
  11 -11 -14    0.00    6.35
 -11  11  15   11.48    8.91
  11 -11 -15    0.33    7.80
  11 -11 -16    5.39    7.70
 -11  12   1    1.95    6.81
  11 -12  -1    9.57    9.08
 -11 -12   1   -0.00    7.37
 -11  12   2    0.00    7.00
  11 -12  -2    7.24    7.84
 -11 -12   2    1.90    6.70
 -11  12   3    6.97    7.29
  11 -12  -3   -0.00    7.29
 -11 -12   3    4.82    8.46
 -11  12   4   11.35    9.20
  11 -12  -4    0.00    6.71
 -11 -12   4    8.60    8.33
 -11  12   5   -0.00    6.64
  11 -12  -5   13.39   10.19
 -11 -12   5   -0.00    6.11
 -11  12   6    6.78    7.95
  11 -12  -6   12.76    9.53
 -11 -12   6    2.89    6.38
 -11  12   7   -0.00    6.42
 -11  12   8    2.48    7.26
 -11  12   9   -0.00    8.13
  11 -12  -9    1.47    6.31
 -11  12  10    9.72   10.76
  11 -12 -10    8.24    7.75
 -11  12  11    4.61    8.75
  11 -12 -11   -0.00    8.43
 -11  12  12    2.10    8.10
  11 -12 -12    3.67    6.66
 -11  13   1   11.50    9.00
  11 -13  -1   -0.00    7.05
 -11 -13   1   12.68   10.23
 -11  13   2    5.18    7.93
  11 -13  -2    1.85    7.57
 -11 -13   2   -0.00    7.84
 -11  13   3    9.05    8.80
  11 -13  -3   -0.00    6.14
 -11 -13   3   -0.00    8.29
 -11  13   4    8.98    9.17
  11 -13  -4   -0.00    7.16
  11 -13  -4    0.56    7.99
 -11 -13   4    3.41    7.17
 -11  13   5    7.74    8.65
  11 -13  -5   -0.00    5.98
  11 -13  -5   -0.00    7.46
 -11  13   6   -0.00    7.72
  11 -13  -6    1.91    6.48
  11 -13  -6   -0.00    8.29
 -11  13   7   20.00   10.85
  11 -13  -7    0.00    6.18
 -11  14   1    4.03    7.82
  11 -14  -1   -0.00    6.30
  11 -14  -1    7.26    8.96
 -11 -14   1   -0.00    7.22
 -11  14   2   -0.00    6.60
  11 -14  -2   12.80    9.79
 -11 -14   2   -0.00    7.38
  11 -14  -3   -0.00    8.60
  11 -14  -4   12.31   10.60
  11 -14  -5    0.00    8.52
  11 -15  -5    4.65    9.30
 -10   0   1    2.38    6.33
  10   0  -1   -0.00    6.86
 -10   0   2   19.33    8.70
  10   0  -2   14.36   10.14
 -10   0   3    0.00    6.67
 -10   0   3    2.11    5.31
  10   0  -3    2.96    7.66
 -10   0   4  127.33   24.28
 -10   0   4  142.98   26.42
  10   0  -4  193.45   29.44
 -10   0   5    3.69    6.12
 -10   0   5    3.86    6.61
  10   0  -5    2.29    6.99
 -10   0   6    8.23    6.80
 -10   0   6   20.97    9.14
  10   0  -6    3.59    6.97
 -10   0   7   11.33    6.78
  10   0  -7    0.00    5.33
 -10   0   8   10.60    7.24
 -10   0   9    3.71    5.73
 -10   0  10  118.31   21.15
 -10   0  11    6.86    5.62
 -10   0  12   -0.00    4.50
 -10   0  13    1.18    4.45
 -10   0  14   15.83    7.97
 -10   0  15    0.00    4.93
 -10   0  16   32.23   10.39
 -10   0  17    0.65    5.05
 -10   0  18   30.97   10.52
 -10   0  19   -0.00    4.83
 -10   0  20   45.72   12.35
 -10   0  21    1.22    5.40
 -10   0  22    2.82    5.86
 -10   0  23   -0.00    5.61
 -10   0  24    0.00    5.95
 -10   0  25    1.33    6.74
 -10   1   1    0.89    4.35
  10  -1  -1   -0.00    6.26
  10   1  -1   -0.00    5.64
 -10  -1   1    2.57    6.99
 -10   1   2  114.78   21.72
  10  -1  -2  121.12   24.29
  10   1  -2  107.90   23.28
 -10  -1   2  117.77   21.78
 -10  -1   2  142.11   24.14
 -10   1   3    1.50    5.82
  10  -1  -3    0.17    6.39
  10   1  -3    0.00    6.92
 -10  -1   3    6.85    6.35
 -10  -1   3    5.13    6.13
 -10   1   4    0.04    5.51
  10  -1  -4   -0.00    6.66
  10   1  -4   -0.00    5.73
 -10  -1   4   -0.00    4.89
 -10  -1   4   -0.00    5.64
 -10   1   5    9.38    6.84
 -10   1   5   19.67    8.56
  10  -1  -5    9.01    8.92
  10   1  -5    2.52    6.21
 -10  -1   5    6.10    6.77
 -10  -1   5   12.41    7.90
 -10   1   6   55.84   15.21
 -10   1   6  107.48   19.26
  10  -1  -6   92.92   19.31
 -10  -1   6   77.78   16.03
 -10   1   7    1.42    4.78
 -10   1   7    0.00    6.34
  10  -1  -7   15.11    8.66
 -10  -1   7    1.76    5.58
 -10   1   8   28.74   10.13
  10  -1  -8   25.92   10.56
 -10  -1   8   28.80    9.47
 -10   1   9    8.09    6.52
 -10  -1   9    2.64    5.70
 -10   1  10   -0.00    5.78
 -10  -1  10   -0.00    4.96
 -10   1  11   12.26    6.84
 -10  -1  11    4.30    5.36
 -10   1  12   52.46   13.37
 -10  -1  12   71.01   14.52
 -10   1  13   -0.00    4.91
 -10  -1  13   -0.00    4.96
 -10   1  14    4.78    5.60
 -10  -1  14    7.13    5.50
 -10   1  15   -0.00    4.90
 -10  -1  15    0.19    4.35
 -10   1  16   27.34    9.69
 -10  -1  16   27.07    8.95
 -10   1  17    0.36    4.93
 -10  -1  17    1.84    4.89
 -10   1  18    6.06    6.97
 -10  -1  18   25.19    8.73
 -10   1  19   -0.00    5.89
 -10  -1  19    0.00    4.80
 -10   1  20    7.27    6.66
 -10  -1  20   -0.00    4.77
 -10   1  21    1.57    5.34
 -10  -1  21    1.26    4.56
 -10   1  22   35.54   11.95
 -10  -1  22   42.30   11.75
 -10   1  23    0.00    6.00
 -10  -1  23   -0.00    4.61
 -10   1  24    2.24    6.30
 -10  -1  24   -0.00    4.91
 -10   1  25   -0.00    5.82
 -10   1  26    0.00    6.98
 -10   1  27   -0.00    4.70
 -10   2   1    5.41    6.67
  10  -2  -1   -0.00    6.86
  10   2  -1   -0.00    7.18
 -10  -2   1    0.00    6.76
 -10  -2   1   -0.00    5.50
 -10   2   2    0.00    4.83
  10  -2  -2    3.01    5.90
  10   2  -2   -0.00    6.73
 -10  -2   2   -0.00    4.88
 -10  -2   2    0.00    4.87
 -10   2   3   -0.00    5.70
  10  -2  -3    6.45    6.86
  10   2  -3    4.51    6.85
 -10  -2   3    3.77    7.14
 -10  -2   3   -0.00    5.84
 -10   2   4  130.48   25.07
  10  -2  -4  146.50   28.11
  10   2  -4  165.58   29.29
 -10  -2   4  195.43   27.81
 -10   2   5   33.07   10.58
  10  -2  -5   24.05   11.74
 -10  -2   5   54.94   12.11
 -10   2   6   20.47    8.04
  10  -2  -6   49.54   13.61
 -10  -2   6   18.76    8.24
 -10   2   7    4.06    5.69
  10  -2  -7   15.35    9.13
 -10  -2   7    6.40    6.00
 -10   2   8   18.54    8.48
 -10   2   8   25.09   10.47
  10  -2  -8   15.86    9.65
 -10  -2   8   10.45    6.77
 -10   2   9    2.67    5.67
 -10  -2   9    3.24    5.17
 -10   2  10    7.33    7.00
 -10  -2  10   70.29   12.61
 -10   2  11   11.32    7.49
 -10  -2  11    6.62    5.65
 -10   2  12    1.96    5.18
 -10  -2  12   -0.00    4.32
 -10   2  13   -0.00    4.93
 -10  -2  13   -0.00    5.51
 -10   2  14    1.13    6.20
 -10  -2  14   17.57    7.45
 -10   2  15   12.27    7.49
 -10  -2  15   17.04    7.01
 -10   2  16    9.34    7.16
 -10  -2  16    3.28    4.50
 -10   2  17   -0.00    5.63
 -10  -2  17   -0.00    4.20
 -10   2  18   11.43    7.70
 -10  -2  18   -0.00    4.61
 -10   2  19    1.11    5.46
 -10  -2  19    0.72    4.60
 -10   2  20    6.02    6.48
 -10  -2  20   16.96    8.26
 -10   2  21   -0.00    5.12
 -10  -2  21    3.66    5.36
 -10   2  22   -0.00    5.71
 -10  -2  22    2.14    4.94
 -10   2  23   -0.00    5.72
 -10  -2  23   -0.00    6.12
 -10   2  24    9.40    6.94
 -10   2  25    4.04    6.80
 -10   2  26    3.80    6.79
 -10   2  27   -0.00    5.90
 -10   2  28    6.64    6.78
 -10   3   1    4.89    6.51
  10  -3  -1   13.16    9.55
  10   3  -1    6.49    8.12
 -10  -3   1    0.00    6.72
 -10  -3   1    0.00    5.81
 -10   3   2   92.77   17.36
  10  -3  -2   84.94   19.55
 -10  -3   2   65.94   16.33
 -10   3   3   51.07   13.22
  10  -3  -3   57.90   15.73
 -10  -3   3   51.70   13.56
 -10   3   4   -0.00    5.40
  10  -3  -4    6.63    7.43
 -10  -3   4   -0.00    6.13
 -10   3   5    3.33    5.66
  10  -3  -5    3.21    7.62
 -10  -3   5    7.69    6.09
 -10   3   6   24.10    8.75
  10  -3  -6   16.14    9.61
 -10  -3   6   18.12    8.97
 -10   3   7    8.92    6.10
  10  -3  -7   17.85    9.52
 -10  -3   7    1.70    5.98
 -10   3   8   31.57   11.12
  10  -3  -8   59.68   15.97
 -10  -3   8   37.36   10.78
 -10   3   9    2.95    6.16
  10  -3  -9   -0.00    6.79
 -10  -3   9    7.17    6.05
 -10   3  10   -0.00    5.40
 -10  -3  10   -0.00    5.35
 -10   3  11   11.64    7.44
 -10  -3  11    4.16    5.40
 -10   3  12   17.58    8.76
 -10  -3  12   20.11    8.08
 -10   3  13   -0.00    5.01
 -10  -3  13    4.16    5.29
 -10   3  14    0.00    5.44
 -10  -3  14    2.30    5.38
 -10   3  15    1.34    5.71
 -10  -3  15    3.31    5.21
 -10   3  16   11.35    7.37
 -10  -3  16   14.10    6.91
 -10   3  17    6.76    7.27
 -10  -3  17   16.97    6.84
 -10   3  18   26.05   10.61
 -10  -3  18   10.20    6.24
 -10   3  19   -0.00    6.70
 -10  -3  19    5.46    5.03
 -10   3  20    0.40    6.06
 -10  -3  20   -0.00    4.98
 -10   3  21    0.82    5.75
 -10  -3  21    0.56    4.55
 -10   3  22   27.21   11.33
 -10   3  23    1.32    6.40
 -10   3  24    0.93    5.78
 -10   3  25   -0.00    6.04
 -10   3  26    3.38    6.82
 -10   3  27   15.30    9.07
  10  -3 -27    5.41    6.37
 -10   3  28   -0.00    6.22
  10  -3 -28    5.43    6.38
  10  -3 -29    4.48    5.72
 -10   4   1    4.80    6.52
  10  -4  -1    6.84    8.57
 -10  -4   1    2.94    6.79
 -10   4   2   -0.00    5.64
  10  -4  -2   -0.00    7.28
 -10  -4   2    3.97    5.71
 -10   4   3    5.91    6.21
  10  -4  -3   16.61    9.24
 -10  -4   3   14.30    7.88
 -10   4   4   73.66   16.49
  10  -4  -4   74.50   19.20
 -10  -4   4   98.89   18.72
 -10   4   5   34.25   10.79
  10  -4  -5   33.89   12.45
 -10  -4   5   29.75   10.44
 -10   4   6   35.01   10.65
  10  -4  -6   24.69   11.60
 -10  -4   6   45.87   11.99
 -10   4   7   -0.00    6.18
  10  -4  -7    0.50    5.90
 -10  -4   7   -0.00    5.71
 -10   4   8   62.69   13.57
  10  -4  -8   80.31   17.46
 -10  -4   8   22.94    9.77
 -10   4   9    3.63    6.57
  10  -4  -9   28.73   11.22
 -10  -4   9    0.64    5.82
 -10   4  10   20.99    9.72
 -10  -4  10   18.23    8.10
 -10   4  11   -0.00    5.48
 -10  -4  11    0.81    5.22
 -10   4  12    4.69    6.81
 -10  -4  12   -0.00    4.63
 -10   4  13   -0.00    6.12
 -10  -4  13    1.78    5.10
 -10   4  14   11.17    7.66
 -10  -4  14   17.38    7.72
 -10   4  15    3.05    6.91
 -10  -4  15   17.53    7.68
 -10   4  16    9.44    8.03
 -10  -4  16   10.89    6.99
 -10   4  17    2.13    7.06
 -10  -4  17    1.29    4.54
 -10   4  18   -0.00    7.32
 -10  -4  18    0.96    4.86
 -10   4  19    1.86    6.38
 -10  -4  19   -0.00    5.10
 -10   4  20    9.01    8.07
 -10  -4  20    9.68    6.24
 -10   4  21    5.49    6.43
 -10   4  22    1.99    6.58
 -10   4  23    1.73    7.19
 -10   4  24    3.43    6.44
 -10   4  25    1.04    6.50
  10  -4 -25   14.48    8.16
 -10   4  26    5.84    7.68
  10  -4 -26    6.51    7.53
 -10   4  27    0.00    6.87
  10  -4 -27   -0.00    5.67
  10  -4 -28    9.83    7.65
  10  -4 -29    6.51    6.42
  10  -4 -30    6.08    6.06
 -10   5   1   50.58   13.44
 -10  -5   1   47.09   14.73
 -10   5   2  168.05   27.41
 -10  -5   2  140.38   27.47
 -10   5   3    7.01    6.53
 -10  -5   3    6.42    7.69
 -10   5   4   -0.00    6.31
  10  -5  -4    0.34    7.56
 -10  -5   4    6.56    7.89
 -10   5   5    2.49    5.71
  10  -5  -5    2.32    6.79
 -10  -5   5    2.78    7.14
 -10   5   6    9.63    8.30
  10  -5  -6   17.82   10.93
 -10  -5   6   27.79   10.07
 -10   5   7   42.79   12.10
  10  -5  -7   45.28   13.57
 -10  -5   7   23.43   10.07
 -10   5   8    9.67    8.06
  10  -5  -8   35.06   12.28
 -10  -5   8   24.50    9.29
 -10   5   9   -0.00    5.08
  10  -5  -9    6.32    8.73
 -10  -5   9    1.29    5.39
 -10   5  10   -0.00    5.43
 -10  -5  10    3.16    5.40
 -10   5  11    5.68    6.16
 -10  -5  11    0.00    5.48
 -10   5  12   28.24   11.12
 -10  -5  12   32.01   10.14
 -10   5  13    1.80    5.29
 -10  -5  13   20.31    7.79
 -10   5  14   -0.00    6.53
 -10  -5  14   -0.00    4.82
 -10   5  15    4.98    6.93
 -10  -5  15    0.14    3.97
 -10   5  16    8.58    7.72
 -10  -5  16    3.38    5.61
 -10   5  17    1.26    6.48
 -10  -5  17   32.29    8.79
 -10   5  18    5.59    7.35
 -10  -5  18    4.93    5.39
 -10   5  19    4.11    7.04
 -10   5  20    0.00    5.88
 -10   5  21    0.15    6.89
 -10   5  22    8.94    8.05
 -10   5  23    1.72    6.68
 -10   5  24    5.93    7.43
  10  -5 -24    0.96    4.99
 -10   5  25   10.09    8.06
  10  -5 -25    2.29    5.78
  10  -5 -26    2.56    7.35
  10  -5 -27   12.13    8.86
  10  -5 -28    3.60    5.94
  10  -5 -29    3.56    5.99
  10  -5 -30    0.44    5.53
  10  -5 -31   -0.00    5.20
 -10   6   1    1.73    5.59
  10  -6  -1    0.00    5.92
 -10  -6   1   -0.00    7.39
 -10   6   2    1.61    6.00
  10  -6  -2   16.52    9.21
 -10  -6   2    9.99    8.38
 -10   6   3   12.85    7.89
 -10  -6   3   11.73    8.71
 -10   6   4   13.36    7.86
 -10  -6   4    1.73    6.46
 -10   6   5    1.88    5.13
 -10  -6   5    1.23    6.75
 -10   6   6   15.95    7.92
 -10  -6   6    9.28    8.28
 -10   6   7   -0.00    5.59
  10  -6  -7   -0.00    7.22
 -10  -6   7    5.95    7.79
 -10   6   8   -0.00    6.97
  10  -6  -8    3.42    8.60
 -10  -6   8    6.47    7.48
 -10   6   9   48.76   13.07
  10  -6  -9   32.07   13.64
 -10  -6   9   46.47   12.33
 -10   6  10    7.57    6.39
  10  -6 -10   40.56   13.26
 -10  -6  10   11.73    7.77
 -10   6  11   -0.00    5.53
 -10  -6  11    2.70    6.10
 -10   6  12    8.16    9.01
 -10  -6  12    1.60    4.82
 -10   6  13   28.85   10.83
 -10  -6  13    9.04    6.29
 -10   6  14   -0.00    7.01
 -10  -6  14    2.42    5.56
 -10   6  15    9.43    8.22
 -10  -6  15   12.05    6.62
 -10   6  16   -0.00    5.95
 -10  -6  16   -0.00    5.16
 -10   6  17   13.94    9.59
 -10  -6  17    5.17    5.45
 -10   6  18    0.91    7.82
 -10   6  19   25.60   10.72
 -10   6  20    1.69    6.01
 -10   6  21   -0.00    7.51
 -10   6  22   -0.00    6.55
  10  -6 -22    1.26    6.21
 -10   6  23    4.51    7.38
  10  -6 -23   -0.00    6.51
 -10   6  24   -0.00    6.34
  10  -6 -24    0.91    6.36
  10  -6 -25    3.85    6.00
  10  -6 -26    1.17    5.83
  10  -6 -27    7.62    7.38
  10  -6 -28    8.52    7.17
  10  -6 -29    5.29    6.36
  10  -6 -30    2.02    5.43
  10  -6 -31    4.72    6.41
  10  -6 -32    0.98    6.47
 -10   7   1   78.56   16.12
  10  -7  -1   46.72   15.09
 -10  -7   1   57.70   16.42
 -10   7   2    2.53    6.68
  10  -7  -2    8.25    8.50
 -10  -7   2    3.75    6.77
 -10   7   3   22.95    9.25
  10  -7  -3    8.80    9.99
 -10  -7   3   12.08    8.72
 -10   7   4   -0.00    7.43
  10  -7  -4   13.57    9.80
 -10  -7   4    3.09    6.26
 -10   7   5   28.68   10.25
  10  -7  -5   45.11   14.58
 -10  -7   5   21.94   10.23
 -10   7   6   -0.00    6.79
  10  -7  -6   -0.00    7.75
 -10  -7   6    8.37    8.54
 -10   7   7   10.23    8.81
 -10  -7   7   30.81   10.87
 -10   7   8    5.54    7.34
 -10  -7   8    7.31    7.28
 -10   7   9    3.00    6.26
 -10  -7   9    0.00    5.62
 -10   7  10    0.08    7.09
 -10  -7  10    2.21    5.96
 -10   7  11   10.37    8.11
 -10  -7  11    5.74    6.80
 -10   7  12    7.60    8.02
 -10  -7  12    0.21    5.22
 -10   7  13    8.79    8.52
 -10  -7  13   22.52    8.43
 -10   7  14   -0.00    4.79
 -10  -7  14    2.09    5.22
 -10   7  15    3.13    7.06
 -10  -7  15    2.79    5.69
 -10   7  16    4.09    7.07
 -10   7  17    3.29    9.16
 -10   7  18   15.09   10.49
 -10   7  19    1.29    6.60
 -10   7  20    1.26    6.90
  10  -7 -20   -0.00    6.42
 -10   7  21   -0.00    6.84
  10  -7 -21   13.26    8.93
 -10   7  22    7.55    7.72
  10  -7 -22   -0.00    6.58
  10  -7 -23   12.90    9.37
  10  -7 -24    2.40    6.21
  10  -7 -25    1.99    5.48
  10  -7 -26   -0.00    5.81
  10  -7 -27    0.00    6.33
  10  -7 -28    0.00    6.50
  10  -7 -29    0.00    5.53
 -10   7  30    4.18    7.06
  10  -7 -30   -0.00    5.95
 -10   7  31    0.99    5.58
  10  -7 -31   10.25    8.52
  10  -7 -32    0.00    6.76
  10  -7 -33    4.81    6.48
 -10   8   1   -0.00    5.69
  10  -8  -1    0.70    6.40
 -10  -8   1    6.44    8.65
 -10   8   2    1.15    5.64
  10  -8  -2   -0.00    7.53
 -10  -8   2   -0.00    7.25
 -10   8   3    9.63    8.76
  10  -8  -3   25.80   10.84
 -10  -8   3    7.64    8.19
 -10   8   4   10.54    9.56
  10  -8  -4   11.59    8.58
 -10  -8   4    6.00    7.72
 -10   8   5   29.33   11.31
  10  -8  -5   10.20   10.47
 -10  -8   5   37.30   12.45
 -10   8   6   -0.00    7.23
  10  -8  -6    2.39    8.37
 -10  -8   6    0.03    6.13
 -10   8   7    4.35    6.77
  10  -8  -7    0.24    7.49
 -10  -8   7   -0.00    7.58
 -10   8   8    3.79    6.77
  10  -8  -8   12.98    9.09
 -10  -8   8   10.13    7.54
 -10   8   9    1.37    6.92
  10  -8  -9    8.87    8.77
 -10  -8   9    8.39    7.54
 -10   8  10    2.31    6.53
 -10  -8  10    8.46    7.46
 -10   8  11   12.61    8.24
 -10  -8  11   18.73    9.32
 -10   8  12   -0.00    5.81
 -10  -8  12   -0.00    6.15
 -10   8  13   -0.00    6.40
 -10  -8  13    6.46    6.43
 -10   8  14    1.78    6.28
 -10   8  15    4.31    7.79
 -10   8  16    0.00    6.84
 -10   8  17   -0.00    7.01
 -10   8  18    1.23    7.77
  10  -8 -18    2.18    6.22
 -10   8  19   13.99   10.40
  10  -8 -19   27.17   10.35
 -10   8  20    0.15    7.40
  10  -8 -20   -0.00    7.11
  10  -8 -21    8.48    7.86
  10  -8 -22   -0.00    6.84
  10  -8 -23   -0.00    6.40
  10  -8 -24   -0.00    6.08
  10  -8 -25    2.01    6.07
  10  -8 -26    0.00    5.61
 -10   8  27    5.01    6.31
  10  -8 -27    4.14    5.85
 -10   8  28    2.51    6.09
  10  -8 -28    2.03    6.14
 -10   8  29    5.28    7.15
  10  -8 -29    0.00    6.40
 -10   8  30    6.97    8.62
  10  -8 -30   -0.00    5.44
 -10   9   1   26.66   10.92
  10  -9  -1    4.88    9.99
 -10  -9   1   30.91   12.13
 -10   9   2    5.87    5.91
  10  -9  -2   11.00    9.69
 -10  -9   2    4.30    7.60
 -10   9   3   27.68   11.27
  10  -9  -3   27.49   12.80
 -10  -9   3   35.28   11.97
 -10   9   4    0.17    6.99
  10  -9  -4    8.21    8.24
 -10  -9   4    5.57    8.34
 -10   9   5   10.21    8.46
  10  -9  -5    2.91    8.25
 -10  -9   5    9.53    8.15
 -10   9   6    6.19    8.85
  10  -9  -6   -0.00    7.21
 -10  -9   6   -0.00    6.64
 -10   9   7   18.26   10.99
  10  -9  -7   15.92   10.82
 -10  -9   7   19.66   10.06
 -10   9   8    0.40    6.22
  10  -9  -8    4.12    7.87
 -10  -9   8    0.83    6.88
 -10   9   9    1.74    5.80
  10  -9  -9   -0.00    7.22
 -10  -9   9    3.01    6.68
 -10   9  10    4.39    5.68
 -10  -9  10   -0.00    5.93
 -10   9  11    5.68    8.51
 -10  -9  11   31.18   10.78
 -10   9  12   -0.00    6.09
 -10  -9  12    3.15    5.58
 -10   9  13    1.67    8.21
 -10   9  14   -0.00    7.19
 -10   9  15    2.83    8.60
 -10   9  16   -0.00    7.73
  10  -9 -16    2.76    6.56
 -10   9  17    4.89    8.58
  10  -9 -17   16.54   10.21
 -10   9  18    2.64    7.45
  10  -9 -18   -0.00    7.02
  10  -9 -19    7.39    7.15
  10  -9 -20    0.00    5.89
  10  -9 -21   10.71    7.64
  10  -9 -22    1.52    5.90
  10  -9 -23   13.91    8.33
 -10   9  24    0.25    4.56
  10  -9 -24    3.73    6.64
 -10   9  25   -0.00    5.47
  10  -9 -25    1.03    6.19
 -10   9  26   -0.00    4.88
  10  -9 -26   -0.00    7.05
 -10   9  27   -0.00    7.09
  10  -9 -27    1.64    6.27
 -10   9  28   -0.00    6.92
 -10   9  29    0.41    6.25
 -10   9  30   -0.00    6.82
 -10  10   1    2.18    6.32
  10 -10  -1   -0.00    7.05
 -10 -10   1    0.97    6.85
 -10  10   2    4.08    6.88
  10 -10  -2   -0.00    7.84
 -10 -10   2    1.38    6.61
 -10  10   3    2.78    7.01
  10 -10  -3   11.38    8.24
 -10 -10   3    8.82    7.90
 -10  10   4    0.83    5.46
  10 -10  -4    3.86    7.96
 -10 -10   4   -0.00    6.68
 -10  10   5   19.78   10.94
  10 -10  -5   17.11    9.82
 -10 -10   5   33.24   11.47
 -10  10   6   -0.00    4.87
  10 -10  -6   -0.00    7.39
 -10 -10   6   -0.00    6.59
 -10  10   7    0.00    8.08
  10 -10  -7    2.66    7.93
 -10 -10   7    1.35    7.01
 -10  10   8   -0.00    6.24
  10 -10  -8   -0.00    7.26
 -10 -10   8    2.31    7.05
 -10  10   9    6.97    8.30
  10 -10  -9    8.51    9.67
 -10 -10   9   26.96   10.39
 -10  10  10    0.00    7.78
 -10 -10  10   -0.00    6.97
 -10  10  11   -0.00    5.66
 -10  10  12   -0.00    7.40
 -10  10  13   15.51   10.00
  10 -10 -13   11.28    8.98
 -10  10  14    1.90    7.14
  10 -10 -14   -0.00    7.39
 -10  10  15    6.72   10.11
  10 -10 -15   -0.00    6.68
 -10  10  16    0.00    6.64
  10 -10 -16    1.47    6.95
  10 -10 -17    7.23    6.92
  10 -10 -18    0.00    5.41
  10 -10 -19    7.73    7.95
  10 -10 -20    0.00    4.78
  10 -10 -21   12.66    8.21
  10 -10 -22    0.00    5.88
  10 -10 -23    1.16    6.68
  10 -10 -24   -0.00    7.26
 -10  11   1    0.35    7.04
  10 -11  -1    9.40    8.51
 -10 -11   1    9.47    8.90
 -10  11   2    0.43    6.37
  10 -11  -2   -0.00    6.21
 -10 -11   2    5.47    8.35
 -10  11   3    5.90    8.00
  10 -11  -3    5.71    8.44
 -10 -11   3    3.41    7.52
 -10  11   4    2.93    7.10
  10 -11  -4    3.84    8.09
 -10 -11   4    1.47    6.94
 -10  11   5   -0.00    5.73
  10 -11  -5    2.94    7.59
 -10 -11   5    7.64    8.50
 -10  11   6   -0.00    5.04
  10 -11  -6   -0.00    8.25
 -10 -11   6   -0.00    6.43
 -10  11   7   14.86   10.59
  10 -11  -7   35.86   14.04
 -10 -11   7   18.56   11.16
 -10  11   8    0.00    8.85
  10 -11  -8    8.94    8.01
 -10 -11   8    2.56    7.12
 -10  11   9    0.05    7.01
  10 -11  -9   -0.00    9.72
 -10  11  10   11.23    9.48
  10 -11 -10   -0.00    6.95
 -10  11  11    4.82   10.47
  10 -11 -11   17.76    9.74
 -10  11  12   -0.00    7.82
  10 -11 -12    5.40    6.16
 -10  11  13   -0.00    8.52
  10 -11 -13    0.00    7.45
  10 -11 -14    0.06    7.03
  10 -11 -15   -0.00    5.73
  10 -11 -16    6.54    6.56
  10 -11 -17    4.96    7.67
  10 -11 -18    4.62    5.78
  10 -11 -19   -0.00    5.81
  10 -11 -20   -0.00    6.28
 -10  12   1    3.85    7.22
  10 -12  -1   -0.00    7.59
 -10 -12   1    0.00    6.72
 -10  12   2    5.48    6.63
  10 -12  -2    0.00    7.59
 -10 -12   2    2.87    7.32
 -10  12   3    5.44    7.84
  10 -12  -3   19.07   11.38
 -10 -12   3   -0.00    6.93
 -10  12   4    0.00    6.24
  10 -12  -4    4.71    8.43
 -10 -12   4    5.34    7.43
 -10  12   5   23.94   11.13
  10 -12  -5    9.97    9.82
 -10 -12   5    3.40    7.94
 -10  12   6    3.23    7.01
  10 -12  -6   -0.00    6.35
  10 -12  -6   -0.00    6.41
 -10 -12   6   -0.00    6.08
 -10  12   7    0.20    7.16
  10 -12  -7    4.63    7.08
  10 -12  -7   -0.00    7.71
 -10  12   8   -0.00    6.73
  10 -12  -8   10.08    8.07
  10 -12  -8   -0.00    7.44
 -10  12   9    8.91    9.77
  10 -12  -9   20.76   10.31
 -10  12  10    3.21    8.04
  10 -12 -10    0.00    6.75
  10 -12 -11    3.11    7.55
  10 -12 -12   -0.00    5.77
  10 -12 -13   -0.00    6.35
  10 -12 -14    1.76    5.61
  10 -12 -15    0.57    5.90
  10 -12 -16    1.94    5.67
  10 -12 -17    0.00    6.05
 -10  13   1    0.00    5.68
  10 -13  -1    1.92    6.80
  10 -13  -1   -0.00    7.77
 -10 -13   1    3.14    7.97
 -10  13   2    1.66    6.59
  10 -13  -2    0.00    5.71
  10 -13  -2    5.29    8.17
 -10 -13   2    0.63    7.56
 -10  13   3    3.32    7.45
  10 -13  -3   11.38    7.75
  10 -13  -3    2.27    9.04
 -10 -13   3    4.81    8.34
 -10  13   4    1.17    6.58
  10 -13  -4   -0.00    6.44
  10 -13  -4    0.00    9.02
 -10 -13   4    3.13    7.19
 -10  13   5   -0.00    6.64
  10 -13  -5    9.22    7.23
  10 -13  -5   -0.00    8.70
 -10  13   6    0.32    6.96
  10 -13  -6    6.35    7.33
  10 -13  -6    3.04    7.44
  10 -13  -7    8.71    8.46
  10 -13  -7   16.90   11.21
  10 -13  -8    0.00    6.23
  10 -13  -8    0.00    6.90
  10 -13  -9    0.63    5.77
  10 -13 -10   -0.00    6.73
  10 -13 -11   -0.00    5.98
  10 -13 -12    7.50    7.10
  10 -13 -13    2.39    8.02
 -10  14   1    0.35    6.40
  10 -14  -1   -0.00    5.86
  10 -14  -1   -0.00    7.16
 -10 -14   1   -0.00    6.34
  10 -14  -2    0.80    5.78
  10 -14  -2   -0.00    7.56
 -10 -14   2    3.76    8.09
  10 -14  -3    2.44    5.84
  10 -14  -3    7.25    9.70
  10 -14  -4    2.71    6.77
  10 -14  -4   -0.00    7.42
  10 -14  -5   -0.00    5.95
  10 -14  -5   -0.00    8.48
  10 -14  -6   -0.00    6.66
  10 -14  -6   14.25   10.18
  10 -14  -7   -0.00    7.05
  10 -14  -7    3.81    7.99
  10 -14  -8    2.56    6.90
  10 -15  -1    3.16    6.75
  10 -15  -1    0.00    7.60
  10 -15  -2    4.90    7.23
  10 -15  -2    7.46    9.23
  10 -15  -3   -0.00    8.18
  10 -15  -4    1.59    7.80
  10 -15  -5   -0.00    8.11
  10 -15  -6    0.98    8.08
  10 -15  -7    0.00    7.13
  -9   0   1   12.48    7.07
   9   0  -1    4.06    6.56
  -9   0   2    6.77    6.07
   9   0  -2    0.00    5.83
  -9   0   3  145.41   23.75
   9   0  -3  108.61   22.72
  -9   0   4    2.11    4.68
   9   0  -4    0.04    6.48
  -9   0   5   49.23   13.11
   9   0  -5   50.57   13.46
  -9   0   6    0.76    3.95
   9   0  -6    4.48    6.40
  -9   0   7  123.82   22.97
   9   0  -7  120.15   23.33
  -9   0   8   -0.00    4.44
   9   0  -8    6.34    6.55
  -9   0   9   85.15   17.50
   9   0  -9   65.51   16.58
  -9   0  10    0.00    5.49
   9   0 -10    1.43    5.72
  -9   0  15   16.66    7.17
  -9   0  16    0.76    4.72
  -9   0  17   14.51    7.53
  -9   0  18    0.00    5.16
  -9   0  19   32.28   10.25
  -9   0  20   -0.00    5.17
  -9   0  21    2.05    5.71
  -9   0  22   -0.00    5.64
  -9   0  23   53.95   14.00
  -9   0  24   12.77    8.09
  -9   0  25    7.55    6.06
  -9   0  26    0.00    4.96
  -9   1   1  434.59   54.16
   9  -1  -1  322.74   53.11
   9   1  -1  327.27   53.01
  -9  -1   1  397.68   53.60
  -9   1   2   10.94    7.62
   9  -1  -2    0.00    6.11
   9   1  -2    8.50    7.60
  -9  -1   2    2.46    5.56
  -9   1   3   -0.00    5.44
   9  -1  -3   12.22    7.52
   9   1  -3   11.11    7.16
  -9  -1   3    1.46    5.44
  -9   1   4   60.13   14.23
   9  -1  -4   32.48   12.53
   9   1  -4   43.55   13.55
  -9  -1   4   93.59   16.63
  -9   1   5  123.58   23.01
   9  -1  -5  151.69   25.30
   9   1  -5  116.96   22.81
  -9  -1   5  116.38   22.69
  -9   1   6    0.00    4.60
   9  -1  -6    1.75    5.54
   9   1  -6    2.77    5.81
  -9  -1   6   -0.00    5.32
  -9   1   7   58.52   13.61
   9  -1  -7   49.57   13.56
   9   1  -7   50.30   13.62
  -9  -1   7   34.98   11.23
  -9   1   8    0.00    5.03
   9  -1  -8   -0.00    5.88
   9   1  -8    1.77    5.18
  -9  -1   8   -0.00    6.51
  -9   1   9   24.33    8.65
  -9   1   9    7.32    7.99
   9  -1  -9   16.13    8.70
   9   1  -9   23.27    9.98
  -9  -1   9   41.12   11.19
  -9   1  10    4.43    5.28
  -9   1  10    0.00    5.78
   9  -1 -10    0.73    5.24
  -9   1  11   76.73   14.81
   9  -1 -11   52.26   14.92
  -9   1  12    1.48    4.29
  -9   1  13   -0.00    5.38
  -9   1  14    0.00    4.54
  -9   1  15   71.91   15.93
  -9   1  16   13.13    7.25
  -9   1  17   22.91    8.99
  -9   1  18    0.00    5.85
  -9   1  19    0.06    4.91
  -9   1  20   -0.00    6.20
  -9  -1  20    3.46    5.52
  -9   1  21   20.18   10.03
  -9  -1  21   54.35   12.35
  -9   1  22   -0.00    5.33
  -9  -1  22    0.00    4.94
  -9   1  23   -0.00    6.28
  -9  -1  23    2.15    5.32
  -9   1  24   -0.00    5.66
  -9  -1  24   -0.00    4.38
  -9   1  25    0.00    5.29
  -9   1  26    4.28    5.14
  -9   1  27   10.52    8.18
  -9   2   1   37.87   11.17
   9  -2  -1   37.81   12.29
   9   2  -1   63.43   14.92
  -9  -2   1   64.96   14.33
  -9   2   2    0.28    4.63
   9  -2  -2    2.48    6.53
   9   2  -2    0.00    5.74
  -9  -2   2    3.93    5.49
  -9   2   3  102.70   20.16
  -9   2   3  153.37   23.60
   9  -2  -3  142.80   24.56
   9   2  -3   92.18   21.46
  -9  -2   3  130.37   22.74
  -9   2   4    1.00    4.78
  -9   2   4    0.42    4.87
   9  -2  -4    9.29    7.42
   9   2  -4   -0.00    5.45
  -9  -2   4   11.44    7.17
  -9   2   5    9.63    6.65
  -9   2   5   21.16    8.34
   9  -2  -5   17.76    9.26
   9   2  -5   13.89    8.18
  -9  -2   5   13.94    7.49
  -9   2   6    5.11    5.18
  -9   2   6    3.45    5.66
   9  -2  -6    7.67    7.26
   9   2  -6    5.56    7.26
  -9  -2   6   -0.00    5.53
  -9   2   7   35.98    9.76
  -9   2   7    6.21    8.19
   9  -2  -7   42.75   12.50
   9   2  -7   69.45   14.43
  -9  -2   7   51.49   12.57
  -9   2   8   25.94    8.85
  -9   2   8   42.68   11.77
   9  -2  -8   16.11    9.19
   9   2  -8   19.82    9.56
  -9  -2   8   36.88   11.10
  -9   2   9   22.88    8.81
  -9   2   9   64.46   14.07
   9  -2  -9   40.65   12.35
  -9   2  10   -0.00    5.34
  -9   2  10    2.93    6.66
   9  -2 -10    0.00    5.98
  -9   2  11    0.96    5.01
  -9   2  11   -0.00    5.75
   9  -2 -11    1.34    6.41
  -9   2  12    1.20    5.02
  -9   2  13   41.93   11.53
  -9   2  14   24.20    8.75
  -9   2  15    6.61    6.24
  -9   2  16   -0.00    5.97
  -9   2  17   27.55    9.90
  -9   2  18    1.66    5.60
  -9   2  19   71.05   16.63
  -9   2  20    3.15    6.94
  -9   2  21    0.04    5.40
  -9   2  22    4.29    6.36
  -9   2  23   36.48   11.70
  -9   2  24   -0.00    4.82
  -9   2  25    5.05    6.74
  -9   2  26    0.00    6.32
   9  -2 -26    1.18    5.54
  -9   2  27    6.09    6.95
   9  -2 -27    1.31    6.07
   9  -2 -28    6.73    6.09
  -9   3   1  160.69   26.71
   9  -3  -1  154.38   28.46
   9   3  -1  167.82   28.91
  -9  -3   1  157.22   27.64
  -9  -3   1  184.77   29.29
  -9   3   2   30.36    9.48
   9  -3  -2   32.72   11.78
   9   3  -2   32.18   11.45
  -9  -3   2   44.47   11.70
  -9   3   3    6.38    6.22
   9  -3  -3    1.71    6.30
   9   3  -3   -0.00    5.55
  -9  -3   3   -0.00    5.94
  -9   3   4    7.83    6.40
   9  -3  -4   -0.00    6.42
   9   3  -4    3.22    6.59
  -9  -3   4   11.70    7.00
  -9   3   5   41.09   12.06
   9  -3  -5   45.88   14.21
   9   3  -5   79.15   16.27
  -9  -3   5   77.50   15.47
  -9   3   6   34.04   11.33
  -9   3   6   51.46   13.42
   9  -3  -6   57.95   14.72
   9   3  -6   59.86   14.65
  -9  -3   6   53.19   13.46
  -9   3   7   30.88    9.09
  -9   3   7   33.54   10.73
   9  -3  -7    0.00    7.65
  -9   3   8    3.79    5.69
  -9   3   8    2.95    6.11
   9  -3  -8    1.14    5.19
  -9   3   9   15.38    7.60
  -9   3   9   14.35    8.04
   9  -3  -9   17.07    9.31
  -9   3  10    3.82    5.61
  -9   3  10    9.55    7.21
   9  -3 -10    0.00    6.20
  -9   3  11  129.34   24.03
  -9   3  11  135.87   25.70
   9  -3 -11  171.17   27.91
  -9   3  12    7.97    7.18
  -9   3  13   14.60    7.82
  -9   3  14   -0.00    6.09
  -9   3  15   46.06   13.23
  -9   3  16    1.29    5.60
  -9   3  17    7.81    7.14
  -9   3  18    3.63    6.31
  -9   3  19    8.68    6.78
  -9   3  20    3.80    6.79
  -9   3  21   42.47   12.76
  -9   3  22    4.23    6.36
  -9   3  23    4.67    6.77
  -9   3  25    6.63    7.29
   9  -3 -25    1.85    5.74
  -9   3  26    0.00    5.56
   9  -3 -26   13.42    7.88
   9  -3 -27   -0.00    5.55
   9  -3 -28    0.00    5.27
   9  -3 -29    8.39    6.46
  -9   4   1    2.02    5.26
   9  -4  -1    0.55    6.19
   9   4  -1    4.11    6.66
  -9  -4   1    2.31    5.83
  -9  -4   1   -0.00    5.11
  -9   4   2   43.78   11.06
   9  -4  -2   41.77   13.80
   9   4  -2   43.19   12.81
  -9  -4   2   64.57   14.86
  -9  -4   2   42.93   12.81
  -9   4   3   41.10   12.02
   9  -4  -3   65.36   16.28
   9   4  -3   56.52   14.35
  -9  -4   3   66.85   14.76
  -9   4   4    9.13    7.10
   9  -4  -4   52.04   13.59
  -9   4   5   72.73   15.52
   9  -4  -5   67.27   17.07
  -9   4   6    0.28    5.02
   9  -4  -6    7.21    7.14
  -9   4   7   76.45   16.21
   9  -4  -7   73.63   18.07
  -9   4   8  117.27   20.04
   9  -4  -8   76.67   19.42
  -9   4   9   66.54   14.79
   9  -4  -9   56.04   16.24
  -9   4  10    2.79    5.89
  -9   4  10    0.38    6.83
   9  -4 -10    3.85    7.11
  -9   4  11    2.89    5.54
  -9   4  11    2.40    6.73
   9  -4 -11   -0.00    6.62
  -9   4  12   -0.00    6.07
   9  -4 -12    0.01    5.62
  -9   4  13   23.72   10.07
  -9   4  14    3.30    6.81
  -9   4  15    3.09    7.08
  -9   4  16    8.98    7.56
  -9   4  17    9.11    7.84
  -9   4  19   33.46   11.57
  -9   4  20    1.19    5.24
  -9   4  21   -0.00    4.74
  -9   4  22   10.39    7.72
  -9   4  23   10.18    8.11
  -9   4  24   -0.00    6.35
   9  -4 -24   21.50    8.89
  -9   4  25    6.32    7.96
   9  -4 -25    3.64    6.53
   9  -4 -26    0.00    5.06
   9  -4 -27   14.86    7.90
   9  -4 -28   19.94    8.73
   9  -4 -29    0.59    4.21
   9  -4 -30    0.00    6.03
  -9   5   1   84.59   18.31
   9  -5  -1  101.69   21.19
  -9  -5   1  109.23   20.50
  -9   5   2   43.92   12.21
   9  -5  -2   45.92   14.34
  -9  -5   2   52.46   13.82
  -9   5   3    3.51    5.76
   9  -5  -3    7.01    7.61
  -9  -5   3    5.57    7.02
  -9   5   4   79.86   15.44
   9  -5  -4   48.89   15.19
  -9  -5   4   45.64   13.71
  -9   5   5   29.25   10.09
   9  -5  -5   24.17   11.13
  -9   5   6   51.59   12.46
   9  -5  -6   34.28   13.11
  -9   5   7    6.15    7.95
   9  -5  -7   56.74   14.43
  -9   5   8   11.50    7.17
   9  -5  -8   -0.00    7.78
  -9   5   9   -0.00    5.42
   9  -5  -9   -0.00    5.44
  -9   5  10    3.31    5.33
   9  -5 -10   -0.00    7.93
  -9   5  11   62.70   15.81
   9  -5 -11   78.43   18.40
  -9   5  12   28.81   11.08
   9  -5 -12   22.58   10.45
  -9   5  13   -0.00    5.46
  -9   5  14   12.96    8.50
  -9   5  15   16.77    9.63
  -9   5  16   18.79    9.48
  -9   5  17   19.41    9.51
  -9   5  18    1.35    5.50
  -9  -5  18    5.92    5.35
  -9   5  19    1.67    6.34
  -9  -5  19    2.58    4.29
  -9   5  20    6.41    7.08
  -9   5  21   14.45    8.49
  -9   5  22    4.45    8.11
   9  -5 -22   32.53   10.67
  -9   5  23    5.94    8.12
   9  -5 -23    5.43    6.37
  -9   5  24    1.66    7.18
   9  -5 -24   -0.00    6.41
   9  -5 -25   -0.00    5.88
   9  -5 -26   16.29    8.49
   9  -5 -27    8.23    6.84
   9  -5 -28    2.92    5.82
   9  -5 -29    2.04    5.75
   9  -5 -30   -0.00    5.29
   9  -5 -31    7.53    6.83
  -9   5  32    6.12    6.47
   9  -5 -32    7.01    6.63
  -9   5  33    6.54    6.18
  -9   6   1    1.49    5.10
  -9  -6   1   -0.00    6.06
  -9   6   2  106.20   19.01
  -9  -6   2   62.41   16.74
  -9   6   3   34.21   10.58
  -9  -6   3   21.10   10.23
  -9   6   4   13.31    8.33
   9  -6  -4   30.58   11.82
  -9  -6   4    8.74    8.38
  -9   6   5    7.64    6.66
   9  -6  -5   16.45    9.11
  -9  -6   5   10.80    8.70
  -9   6   6    9.99    6.85
   9  -6  -6    9.33    9.07
  -9  -6   6   11.50    8.57
  -9   6   7   26.95   10.79
   9  -6  -7   12.81   10.01
  -9   6   8   44.47   12.99
   9  -6  -8   59.87   15.83
  -9   6   9   11.54    8.23
   9  -6  -9    6.29    8.23
  -9   6  10   -0.00    4.34
   9  -6 -10   -0.00    7.39
  -9   6  11    4.16    6.32
   9  -6 -11   10.42    8.92
  -9   6  12   30.68   11.62
   9  -6 -12   39.75   13.49
  -9   6  13   24.35   10.09
  -9   6  14   32.94   11.87
  -9   6  15    9.91    7.16
  -9   6  16    0.00    6.34
  -9   6  17   12.29    8.32
  -9   6  18   18.78   10.35
  -9   6  19   21.02    9.45
  -9   6  20    0.76    7.04
   9  -6 -20    0.85    5.14
  -9   6  21   -0.00    7.05
   9  -6 -21    5.86    6.96
  -9   6  22    6.38    6.77
   9  -6 -22    0.00    5.71
   9  -6 -23    4.72    6.68
   9  -6 -24    3.14    6.20
   9  -6 -25    6.10    6.65
   9  -6 -26    0.72    5.26
   9  -6 -27    0.87    5.37
   9  -6 -28    3.67    6.36
   9  -6 -29   -0.00    5.98
  -9   6  30   -0.00    6.40
   9  -6 -30    6.77    6.52
  -9   6  31    1.27    6.76
   9  -6 -31    6.19    7.49
  -9   6  32    3.67    5.70
   9  -6 -32    1.53    5.31
  -9   6  33    0.00    5.29
   9  -6 -33    1.75    5.84
  -9   7   1   14.72    7.70
   9  -7  -1   19.01    9.66
  -9  -7   1    3.34    6.16
  -9   7   2    0.05    5.27
   9  -7  -2   13.02    8.75
  -9  -7   2    0.00    6.30
  -9   7   3    0.00    5.78
  -9  -7   3    0.00    7.20
  -9   7   4   17.01    9.07
  -9  -7   4   16.60    9.59
  -9   7   5    3.28    6.40
  -9  -7   5    0.00    6.29
  -9   7   6   20.65   10.24
  -9  -7   6   39.85   11.66
  -9   7   7    8.55    7.23
  -9  -7   7   -0.00    6.15
  -9   7   8    3.90    6.19
   9  -7  -8   -0.00    7.47
  -9  -7   8    1.68    7.30
  -9   7   9    8.55    7.25
   9  -7  -9   17.65   10.67
  -9  -7   9    6.19    6.96
  -9   7  10   11.72    8.72
   9  -7 -10   26.13   10.83
  -9   7  11    3.79    7.36
   9  -7 -11   25.88   10.82
  -9   7  12   41.00   13.25
   9  -7 -12   38.87   13.50
  -9   7  13    3.62    6.98
  -9   7  14    3.35    6.57
  -9   7  15   -0.00    6.70
  -9   7  16   58.10   16.60
  -9   7  17   -0.00    5.39
  -9   7  18    6.83    6.82
   9  -7 -18   -0.00    7.23
  -9   7  19    0.00    6.01
   9  -7 -19   -0.00    5.80
  -9   7  20    4.34    6.65
   9  -7 -20    6.47    6.91
   9  -7 -21    0.44    6.33
   9  -7 -22   43.58   12.77
   9  -7 -23    2.54    6.17
   9  -7 -24   -0.00    6.11
   9  -7 -25    3.25    6.33
   9  -7 -26   14.21    8.36
  -9   7  27   -0.00    5.21
   9  -7 -27    6.45    7.44
  -9   7  28    0.00    4.28
   9  -7 -28   -0.00    5.94
  -9   7  29    2.79    6.64
   9  -7 -29   -0.00    6.11
  -9   7  30    4.91    6.02
   9  -7 -30    6.66    6.98
  -9   7  31    5.42    7.36
   9  -7 -31    0.01    5.54
  -9   7  32    4.74    7.28
   9  -7 -32    2.32    5.61
   9  -7 -33    2.04    5.87
   9  -7 -34    1.41    5.54
  -9   8   1   15.46    8.19
   9  -8  -1    8.77    8.67
  -9  -8   1   24.78   10.12
  -9   8   2   16.18    8.50
   9  -8  -2   16.56    9.80
  -9  -8   2   14.26    8.84
  -9   8   3    6.23    7.16
   9  -8  -3    2.33    7.10
  -9  -8   3    1.55    6.04
  -9   8   4   67.55   15.79
   9  -8  -4   59.47   16.20
  -9  -8   4   42.86   13.78
  -9   8   5    1.31    6.99
   9  -8  -5   -0.00    6.70
  -9  -8   5   -0.00    6.16
  -9   8   6    3.37    7.02
   9  -8  -6   -0.00    6.94
  -9  -8   6    5.25    7.41
  -9   8   7    2.74    6.60
  -9  -8   7    5.97    7.53
  -9   8   8   76.10   17.37
  -9  -8   8   58.68   15.28
  -9   8   9   17.55    9.44
  -9  -8   9    2.73    6.71
  -9   8  10    8.47    7.35
  -9  -8  10    4.08    7.16
  -9   8  11    0.78    7.56
  -9  -8  11    2.11    6.17
  -9   8  12   13.96    9.31
  -9   8  13   -0.00    7.02
  -9   8  14    5.40    7.74
  -9   8  15    0.96    6.44
  -9   8  16    3.65    6.61
   9  -8 -16    0.00    6.16
  -9   8  17    4.76    7.37
   9  -8 -17    6.96    7.10
  -9   8  18   17.49   10.57
   9  -8 -18   11.80    8.25
   9  -8 -19    0.00    5.22
   9  -8 -20   14.62    8.93
   9  -8 -21    1.57    6.02
   9  -8 -22    0.13    5.28
   9  -8 -23    4.18    6.09
  -9   8  24    0.00    4.60
   9  -8 -24   10.60    7.19
  -9   8  25    4.51    7.23
   9  -8 -25   -0.00    6.37
  -9   8  26   12.22    8.69
   9  -8 -26    4.54    6.59
  -9   8  27   -0.00    6.18
   9  -8 -27   -0.00    5.90
  -9   8  28    3.62    5.87
   9  -8 -28    0.83    5.86
  -9   8  29    6.44    7.20
   9  -8 -29    2.26    6.41
  -9   8  30   15.01    8.43
   9  -8 -30    4.32    6.45
  -9   8  31   -0.00    5.68
   9  -8 -31    1.09    5.51
  -9   8  32   -0.00    6.56
   9  -8 -32    3.50    6.08
   9  -8 -33   -0.00    4.83
  -9   9   1    0.00    6.56
   9  -9  -1    3.89    6.97
  -9  -9   1    0.00    7.05
  -9   9   2   31.03   11.09
   9  -9  -2   27.31   10.71
  -9  -9   2   11.46    9.11
  -9   9   3    0.00    6.13
   9  -9  -3    8.11    8.26
  -9  -9   3   -0.00    6.52
  -9   9   4    8.21    8.00
   9  -9  -4   -0.00    7.76
  -9  -9   4   13.70    8.90
  -9   9   5    1.22    6.33
   9  -9  -5    8.97    9.46
  -9  -9   5    0.56    6.23
  -9   9   6   70.35   16.98
   9  -9  -6   75.74   18.58
  -9  -9   6   51.73   14.90
  -9   9   7   -0.00    6.73
   9  -9  -7    0.59    6.09
  -9  -9   7    2.40    7.18
  -9   9   8    3.82    7.29
   9  -9  -8    2.12    6.92
  -9  -9   8    2.67    6.77
  -9   9   9    6.41    6.76
   9  -9  -9    1.67    8.12
  -9  -9   9    1.05    5.48
  -9   9  10    9.06    7.41
   9  -9 -10    8.39    8.18
  -9  -9  10    2.25    6.28
  -9   9  11   -0.00    6.57
   9  -9 -11    5.61    8.84
  -9  -9  11   -0.00    5.88
  -9   9  12   24.50   11.04
  -9  -9  12   17.50    8.88
  -9   9  13    0.00    5.50
  -9   9  14   -0.00    8.01
   9  -9 -14    0.81    5.87
  -9   9  15   -0.00    8.64
   9  -9 -15    1.75    4.73
  -9   9  16   21.06   12.22
   9  -9 -16   36.56   11.74
   9  -9 -17   -0.00    5.95
   9  -9 -18   -0.00    6.00
   9  -9 -19    1.76    5.81
   9  -9 -20    5.54    7.12
  -9   9  21   -0.00    7.23
   9  -9 -21    0.51    5.37
  -9   9  22    3.61    7.76
   9  -9 -22   20.80   10.12
  -9   9  23    1.67    6.10
   9  -9 -23   -0.00    6.65
  -9   9  24    5.29    7.06
   9  -9 -24    6.60    7.50
  -9   9  25    2.12    5.19
   9  -9 -25    4.38    6.69
  -9   9  26   11.87    7.93
   9  -9 -26    4.16    5.99
  -9   9  27    0.28    6.43
   9  -9 -27    4.44    6.99
  -9   9  28   -0.00    6.48
   9  -9 -28    1.60    6.09
  -9   9  29    6.17    8.53
   9  -9 -29    5.39    7.23
  -9   9  30    5.73    7.99
   9  -9 -30   -0.00    5.70
  -9   9  31    1.80    6.59
  -9  10   1   -0.00    5.81
   9 -10  -1    0.00    7.35
  -9 -10   1    5.74    7.51
  -9  10   2    6.17    7.25
   9 -10  -2    9.23    8.54
  -9 -10   2   22.60    9.52
  -9  10   3    0.00    7.41
   9 -10  -3    0.58    5.67
  -9 -10   3    0.99    6.59
  -9  10   4   25.60   10.75
   9 -10  -4   16.15    9.87
  -9 -10   4   16.47    9.21
  -9  10   5    1.32    7.29
   9 -10  -5    3.15    7.61
  -9 -10   5   -0.00    7.04
  -9  10   6    6.40    8.72
   9 -10  -6    8.95    8.54
  -9 -10   6   -0.00    6.38
  -9  10   7   -0.00    6.83
   9 -10  -7    5.06    8.24
  -9 -10   7    0.76    6.56
  -9  10   8   32.20   12.76
   9 -10  -8   22.25   11.45
  -9 -10   8   32.92   11.92
  -9  10   9   -0.00    5.88
   9 -10  -9   -0.00    7.52
  -9 -10   9    2.57    6.72
  -9  10  10    8.01    7.99
   9 -10 -10   -3.37    8.56
  -9 -10  10    0.39    6.56
  -9  10  11    6.92    8.81
   9 -10 -11    0.92    6.03
   9 -10 -11    8.15    9.09
  -9  10  12   24.04   10.69
   9 -10 -12    1.22    6.87
  -9  10  13    5.64    7.62
   9 -10 -13    1.69    6.77
   9 -10 -14   18.08    8.84
   9 -10 -15   -0.00    5.92
   9 -10 -16   -0.00    6.08
   9 -10 -17    1.59    6.79
   9 -10 -18   31.62   12.34
   9 -10 -19    6.57    6.50
   9 -10 -20    2.73    5.99
   9 -10 -21    4.27    5.14
   9 -10 -22    5.02    7.13
  -9  10  23   -0.00    6.15
   9 -10 -23   -0.00    7.01
  -9  10  24    1.66    5.80
   9 -10 -24    8.58    7.71
  -9  10  25    4.31    7.63
   9 -10 -25    1.13    5.25
  -9  10  26    7.55    8.53
   9 -10 -26    3.21    6.10
  -9  10  27   -0.00    7.11
   9 -10 -27    3.56    6.81
  -9  10  28    1.75    7.05
  -9  10  29    7.06    8.36
  -9  10  30    4.03    6.27
  -9  10  31    0.00    4.93
  -9  11   1    4.63    6.89
   9 -11  -1   -0.00    6.17
  -9 -11   1   -0.00    6.23
  -9  11   2   40.81   13.09
   9 -11  -2   16.70    9.89
  -9 -11   2   25.51   10.69
  -9  11   3    0.38    5.72
   9 -11  -3    7.06    6.91
  -9 -11   3    1.15    7.23
  -9  11   4    5.84    7.50
   9 -11  -4   15.45    9.75
  -9 -11   4    9.74    8.66
  -9  11   5   -0.00    8.38
   9 -11  -5    6.06    8.13
  -9 -11   5    0.00    6.27
  -9  11   6   11.97    9.13
   9 -11  -6   13.88   10.32
  -9 -11   6    1.57    6.80
  -9  11   7   -0.00    7.19
   9 -11  -7   -0.00    6.89
   9 -11  -7   -0.00    7.02
  -9 -11   7    8.97    8.02
  -9  11   8    8.54    8.44
   9 -11  -8   -0.00    5.14
   9 -11  -8    0.94    6.15
  -9 -11   8   -0.00    6.07
  -9  11   9    9.42    9.19
   9 -11  -9    0.00    6.59
   9 -11  -9    2.03    6.16
  -9 -11   9   12.85    7.76
  -9  11  10   23.02   11.75
   9 -11 -10   13.52    9.35
   9 -11 -10    6.08    7.40
   9 -11 -11    1.99    5.61
   9 -11 -11   -0.00    7.15
   9 -11 -12   16.40   10.09
   9 -11 -13    1.22    6.19
   9 -11 -14    7.15    6.57
   9 -11 -15   -0.00    6.79
   9 -11 -16   25.42   11.52
   9 -11 -17    3.00    6.34
   9 -11 -18    0.20    6.25
   9 -11 -19   -0.00    6.16
   9 -11 -20   13.92    8.56
   9 -11 -21   -0.00    7.38
   9 -11 -22    5.87    8.21
   9 -11 -23   -0.00    5.81
   9 -11 -24    0.00    6.78
  -9  12   1    3.62    6.95
   9 -12  -1    0.77    7.15
  -9 -12   1   14.85    8.91
  -9  12   2   -0.00    6.13
   9 -12  -2    0.00    6.00
  -9 -12   2    4.11    7.73
  -9  12   3    2.14    6.69
   9 -12  -3    3.34    7.27
   9 -12  -3   -0.00    9.09
  -9 -12   3   -0.00    6.22
  -9  12   4   12.12    8.83
   9 -12  -4    9.09    8.34
   9 -12  -4    9.14    8.71
  -9 -12   4    7.32    8.84
  -9  12   5   -0.00    5.86
   9 -12  -5   -0.00    5.39
   9 -12  -5    0.00    8.22
  -9 -12   5   -0.00    6.60
  -9  12   6   -0.00    6.37
   9 -12  -6   12.80    8.45
   9 -12  -6    3.38    8.19
  -9 -12   6    0.00    6.98
  -9  12   7   -0.00    6.21
   9 -12  -7   -0.00    6.01
   9 -12  -7   -0.00    7.91
  -9 -12   7    2.59    6.91
   9 -12  -8   28.74   10.73
   9 -12  -8    8.99    9.63
   9 -12  -9   -0.00    6.11
   9 -12  -9   -0.00    7.48
   9 -12 -10    1.52    5.41
   9 -12 -10    2.78    8.45
   9 -12 -11    0.00    6.45
   9 -12 -12    1.93    6.10
   9 -12 -13    0.00    6.08
   9 -12 -14   10.35    9.66
   9 -12 -15   -0.00    5.69
   9 -12 -16    0.22    6.30
   9 -12 -17    2.18    5.57
   9 -12 -18   -0.00    6.77
   9 -12 -19    3.97    6.45
   9 -12 -20    6.07    8.18
  -9  13   1    6.48    7.54
   9 -13  -1   17.17    9.22
   9 -13  -1   -0.00    7.44
  -9 -13   1    5.24    8.10
  -9  13   2    0.10    5.35
   9 -13  -2    5.21    7.39
   9 -13  -2    4.29    7.45
  -9 -13   2    6.29    7.72
  -9  13   3   -0.00    5.36
   9 -13  -3    2.25    5.95
   9 -13  -3   -0.00    7.40
  -9 -13   3    4.38    8.07
   9 -13  -4   -0.00    5.99
   9 -13  -4    6.86    9.13
  -9 -13   4   -0.00    8.77
   9 -13  -5   -0.00    6.94
   9 -13  -5   -0.00    6.57
  -9 -13   5    3.13    7.40
   9 -13  -6   27.82   10.92
   9 -13  -6    0.00    7.47
   9 -13  -7    8.43    7.76
   9 -13  -8    0.38    7.29
   9 -13  -8   -0.00    8.03
   9 -13  -9    4.79    6.95
   9 -13  -9    0.00    7.32
   9 -13 -10   13.28    9.53
   9 -13 -10   11.62   10.36
   9 -13 -11    3.47    5.99
   9 -13 -12    6.36    6.94
   9 -13 -13    0.62    5.24
   9 -13 -14   -0.00    6.27
   9 -13 -15    0.40    6.77
   9 -13 -16    0.00    7.13
   9 -13 -17    3.24    6.36
   9 -14  -1    2.16    7.22
   9 -14  -1    8.39    8.96
  -9 -14   1   -0.00    7.63
   9 -14  -2   13.89    8.58
   9 -14  -2    3.27    6.93
  -9 -14   2   -0.00    6.75
   9 -14  -3   22.82    9.84
   9 -14  -3    1.37    7.32
  -9 -14   3    5.43    6.70
   9 -14  -4   22.23    9.21
   9 -14  -4    3.30    8.32
   9 -14  -5   -0.00    6.02
   9 -14  -5    5.06    8.59
   9 -14  -6    6.90    7.48
   9 -14  -6    0.94    8.37
   9 -14  -7    6.90    7.87
   9 -14  -7    4.17    9.43
   9 -14  -8   -0.00    5.78
   9 -14  -8    4.52    8.87
   9 -14  -9    0.00    5.65
   9 -14  -9    4.25    7.81
   9 -14 -10    4.25    7.44
   9 -14 -11    3.25    7.19
   9 -14 -12   -0.00    7.55
   9 -14 -13    0.00    6.31
   9 -15  -1    5.54    7.04
   9 -15  -1    6.76    7.16
  -9 -15   1    2.70    7.15
   9 -15  -2    4.75    7.69
   9 -15  -2   -0.00    7.58
   9 -15  -3    0.76    7.27
   9 -15  -3    7.74    7.79
   9 -15  -4   -0.00    6.58
   9 -15  -4    2.75    6.86
   9 -15  -5   -0.00    5.30
   9 -15  -5    2.31    7.15
   9 -15  -6    6.39    7.66
   9 -15  -6    8.47    8.72
   9 -15  -7    0.26    6.45
   9 -15  -7   -0.00    6.31
   9 -15  -8   -0.00    6.98
   9 -15  -8   -0.00    7.17
   9 -16  -1    6.10    6.33
   9 -16  -2   -0.00    6.69
   9 -16  -2    0.00    7.53
   9 -16  -3   -0.00    6.38
   9 -16  -3    4.79    8.14
   9 -16  -4   -0.00    6.49
   9 -16  -5    5.97    8.91
  -8   0   1    1.03    4.19
  -8   0   1   -0.00    4.18
   8   0  -1    3.47    5.45
  -8   0   2  579.93   76.38
  -8   0   2  575.43   77.66
  -8   0   3   -0.00    4.71
  -8   0   3    0.00    5.65
   8   0  -3   -0.00    5.52
  -8   0   4   67.05   14.57
  -8   0   4   84.77   16.45
   8   0  -4   86.02   17.16
  -8   0   5   -0.00    4.36
  -8   0   5   -0.00    4.55
   8   0  -5   -0.00    5.01
  -8   0   6   80.88   16.02
  -8   0   6  102.92   18.38
   8   0  -6   87.62   18.10
  -8   0   7   -0.00    4.13
  -8   0   7    0.75    3.83
   8   0  -7   -0.00    5.47
  -8   0   8  179.39   29.38
  -8   0   8  190.84   31.23
   8   0  -8  233.76   32.98
  -8   0   9   -0.00    4.23
  -8   0   9   -0.00    4.83
   8   0  -9    2.01    4.40
  -8   0  10    1.59    3.81
  -8   0  10    4.49    4.97
   8   0 -10    2.37    4.99
  -8   0  11   -0.00    4.03
  -8   0  11   -0.00    4.42
   8   0 -11    0.18    5.43
  -8   0  12  188.95   27.14
  -8   0  12  148.47   27.24
   8   0 -12  159.29   27.57
  -8   0  13   -0.00    4.64
  -8   0  13   -0.00    5.04
   8   0 -13    2.92    5.48
  -8   0  14   58.37   12.79
  -8   0  15   -0.00    4.39
  -8   0  16    1.39    5.35
  -8   0  25   -0.00    4.90
  -8   0  26    3.30    6.00
  -8   1   1   83.13   14.25
  -8   1   1   50.54   13.05
   8  -1  -1   52.92   13.84
   8   1  -1   66.51   15.02
  -8  -1   1   57.48   13.61
  -8  -1   1   58.82   13.61
  -8   1   2   13.40    6.55
  -8   1   2   10.82    6.67
   8  -1  -2    3.96    5.39
   8   1  -2    5.72    6.34
  -8  -1   2    8.66    6.51
  -8  -1   2    6.87    5.58
  -8   1   3    5.07    4.54
  -8   1   3    2.60    5.68
   8  -1  -3    5.58    6.88
   8   1  -3   11.12    6.91
  -8  -1   3    7.01    5.54
  -8  -1   3    5.60    5.96
  -8   1   4   38.58   10.10
  -8   1   4   43.69   11.14
   8  -1  -4   46.18   12.04
   8   1  -4   30.44   10.18
  -8  -1   4   39.52   10.20
  -8  -1   4   28.61   10.02
  -8   1   5    0.00    4.89
  -8   1   5    0.00    5.11
   8  -1  -5    9.89    7.11
   8   1  -5    8.22    6.89
  -8  -1   5    3.57    5.53
  -8  -1   5    8.44    6.16
  -8   1   6  106.30   17.23
  -8   1   6   89.03   17.17
   8  -1  -6   82.90   17.90
   8   1  -6   92.67   18.15
  -8  -1   6   77.32   15.62
  -8  -1   6   70.67   16.52
  -8   1   7    3.60    4.22
  -8   1   7    0.26    4.24
   8  -1  -7   12.92    7.37
   8   1  -7    0.00    5.83
  -8  -1   7    0.00    4.02
  -8  -1   7    6.51    5.84
  -8   1   8    8.69    6.01
  -8   1   8    7.58    6.20
   8  -1  -8    0.00    5.03
   8   1  -8    7.73    6.17
  -8  -1   8    7.37    5.54
  -8  -1   8    2.04    5.18
  -8   1   9   16.14    6.92
  -8   1   9   15.90    7.75
   8  -1  -9   14.21    7.97
   8   1  -9   10.22    6.89
  -8  -1   9   10.78    5.84
  -8  -1   9   14.58    7.51
  -8   1  10  136.68   23.54
  -8   1  10  140.09   25.21
   8  -1 -10  141.42   25.59
   8   1 -10  151.85   25.51
  -8  -1  10  150.56   23.59
  -8  -1  10  162.72   26.01
  -8   1  11    2.67    4.62
  -8   1  11    8.46    6.62
   8  -1 -11   13.01    7.49
   8   1 -11    8.22    6.46
  -8  -1  11    8.31    6.03
  -8  -1  11    7.07    6.47
  -8   1  12    3.44    5.70
   8  -1 -12   -0.00    5.21
   8   1 -12    2.67    5.35
  -8  -1  12    5.68    4.85
  -8  -1  12    3.93    6.05
  -8   1  13   -0.00    5.54
   8  -1 -13   -0.00    5.86
  -8  -1  13    1.22    4.31
  -8  -1  14   61.86   12.82
  -8  -1  15   54.32   12.04
  -8  -1  16   64.84   13.87
  -8  -1  17    2.72    5.40
  -8  -1  18    0.90    4.37
  -8  -1  19   19.34    7.74
  -8  -1  20   14.29    7.25
  -8   1  21    7.39    6.34
  -8  -1  21    2.02    4.77
  -8   1  22   38.19   11.58
  -8   1  23    4.09    5.95
  -8   1  24    3.91    5.98
  -8   1  25   12.93    7.72
  -8   1  26    3.22    5.91
   8  -1 -26   16.97    7.62
   8  -1 -27   -0.00    5.40
  -8   2   1    0.00    4.15
  -8   2   1   -0.00    5.12
   8  -2  -1    4.15    6.31
   8   2  -1    0.29    4.91
  -8  -2   1   -0.00    5.86
  -8  -2   1    0.00    4.21
  -8   2   2   71.70   13.63
  -8   2   2   81.54   15.07
   8  -2  -2   34.15   12.70
   8   2  -2   40.87   12.89
  -8  -2   2   65.23   13.95
  -8  -2   2   78.07   14.86
  -8   2   3   12.72    6.59
  -8   2   3    0.95    4.78
   8  -2  -3   11.21    7.20
   8   2  -3   13.68    7.50
  -8  -2   3   12.50    7.19
  -8  -2   3    6.44    5.73
  -8   2   4   48.75   11.13
  -8   2   4   35.29   10.59
   8  -2  -4   52.13   13.12
   8   2  -4   26.92   10.17
  -8  -2   4   39.44   10.48
  -8  -2   4   38.03   10.84
  -8   2   5   10.98    6.18
  -8   2   5    7.54    6.48
   8  -2  -5    3.18    5.81
   8   2  -5    1.57    5.46
  -8  -2   5    8.20    5.93
  -8  -2   5    4.84    5.81
  -8   2   6   65.48   15.21
  -8   2   6  112.75   18.95
   8  -2  -6   89.71   18.47
   8   2  -6   80.38   17.01
  -8  -2   6   75.49   15.63
  -8  -2   6  110.56   18.80
  -8   2   7   49.33   12.44
   8  -2  -7   43.84   12.52
   8   2  -7   44.36   11.85
  -8  -2   7   45.73   10.75
  -8  -2   7   33.50   11.03
  -8   2   8   78.99   18.15
   8  -2  -8   98.01   19.98
   8   2  -8  125.35   20.64
  -8  -2   8   96.76   17.60
  -8  -2   8  114.58   20.06
  -8   2   9    9.04    6.14
   8  -2  -9    3.50    6.64
   8   2  -9    9.93    6.75
  -8  -2   9    7.07    5.00
  -8  -2   9   -0.00    4.82
  -8   2  10   -0.00    5.44
   8  -2 -10    0.00    5.67
   8   2 -10    3.10    5.11
  -8  -2  10    2.14    4.43
  -8  -2  10   -0.00    5.12
  -8   2  11    0.00    5.28
   8  -2 -11    0.00    5.79
   8   2 -11    2.20    4.92
  -8  -2  11    0.00    4.10
  -8  -2  11   -0.00    3.99
  -8   2  12   46.61   13.31
   8  -2 -12   46.90   13.04
  -8  -2  12   55.24   11.91
  -8  -2  12   66.74   14.07
  -8   2  13   31.00   11.09
   8  -2 -13   27.20   10.18
  -8  -2  13   38.82    9.39
  -8   2  14   45.10   11.89
   8  -2 -14   19.17    9.10
  -8  -2  14   17.39    6.70
  -8  -2  15   15.49    6.49
  -8  -2  16   23.87    7.90
  -8   2  17    9.39    8.43
  -8  -2  17   29.79    8.16
  -8   2  18  111.83   23.20
  -8  -2  18  158.40   23.47
  -8   2  19    0.00    6.22
  -8  -2  19    1.62    4.64
  -8   2  20    0.00    5.47
  -8  -2  20    1.83    3.89
  -8   2  21    0.00    5.24
  -8  -2  21   -0.00    4.35
  -8   2  22   15.48    8.25
  -8  -2  22   26.46    8.63
  -8   2  23    4.71    5.58
  -8  -2  23   -0.00    4.66
  -8   2  24    7.23    6.74
  -8   2  25    0.00    5.15
   8  -2 -25    6.12    6.72
   8  -2 -26    6.79    6.20
   8  -2 -27    0.14    4.94
   8  -2 -28   22.31    8.72
  -8   2  35    0.80    3.10
   8  -3  -1   90.72   18.41
   8   3  -1   65.89   16.77
  -8  -3   1  112.23   18.90
  -8  -3   1   79.02   16.87
  -8   3   2    2.49    4.78
   8  -3  -2    0.73    5.60
   8   3  -2   -0.00    4.74
  -8  -3   2   -0.00    5.32
  -8  -3   2    3.95    5.81
  -8   3   3   41.82   11.83
   8  -3  -3   50.91   13.12
   8   3  -3   46.03   12.68
  -8  -3   3   51.57   12.83
  -8  -3   3   56.37   13.12
  -8   3   4  137.81   25.07
   8  -3  -4  136.39   25.74
   8   3  -4  131.04   25.03
  -8  -3   4  190.67   26.52
  -8  -3   4  162.23   25.95
  -8   3   5    9.58    7.30
   8  -3  -5   14.61    8.46
   8   3  -5   13.98    7.11
  -8  -3   5   15.29    7.22
  -8  -3   5   12.07    6.89
  -8   3   6   36.57   10.85
   8  -3  -6   41.58   12.41
   8   3  -6   25.92   10.13
  -8  -3   6   39.00   10.43
  -8  -3   6   48.19   11.46
  -8   3   7   16.67    8.31
   8  -3  -7   23.37    9.44
   8   3  -7   15.83    8.59
  -8  -3   7   15.44    6.83
  -8  -3   7   32.77    9.70
  -8   3   8    6.16    5.91
   8  -3  -8   10.68    7.10
   8   3  -8    6.15    5.78
  -8  -3   8    6.07    5.59
  -8  -3   8   15.12    7.42
  -8   3   9    3.11    5.78
   8  -3  -9   -0.00    5.51
   8   3  -9    3.19    4.65
  -8  -3   9   -0.00    5.08
  -8  -3   9    6.75    6.26
  -8   3  10  103.88   19.45
   8  -3 -10   99.81   19.60
   8   3 -10  104.03   18.71
  -8  -3  10   58.75   14.86
  -8  -3  10  131.41   20.30
  -8   3  11  103.67   19.83
   8  -3 -11   88.57   19.89
  -8  -3  11  100.99   17.75
  -8   3  12    0.00    5.92
   8  -3 -12   -0.00    5.59
  -8  -3  12    4.36    5.19
  -8   3  13   17.83    7.79
  -8   3  13   13.62    7.73
   8  -3 -13   11.44    8.34
  -8  -3  13    9.87    6.05
  -8   3  14   15.58    8.05
  -8   3  14   22.46    9.56
   8  -3 -14   15.65    8.54
  -8  -3  14   21.63    7.46
  -8   3  15   23.34    9.50
  -8  -3  15   14.25    6.88
  -8   3  16   65.63   15.05
  -8  -3  16   61.63   12.84
  -8   3  17   -0.00    5.63
  -8  -3  17    1.32    4.49
  -8   3  18    7.98    6.47
  -8  -3  18   13.24    6.02
  -8   3  19   16.13    9.15
  -8  -3  19   16.99    7.14
  -8   3  20   61.94   16.49
  -8  -3  20   93.41   15.96
  -8   3  21    1.22    4.49
  -8  -3  21    5.93    5.30
  -8   3  22   12.16    7.66
  -8  -3  22    2.87    4.79
  -8   3  23   -0.00    5.37
   8  -3 -23    1.05    4.89
  -8   3  24   28.74   10.74
   8  -3 -24   12.52    6.90
   8  -3 -25   14.99    8.05
   8  -3 -26    6.48    5.70
   8  -3 -27    5.66    5.79
   8  -3 -28   -0.00    4.79
   8  -3 -29    0.00    4.83
   8  -3 -30    7.91    6.91
  -8   3  34    3.54    5.60
  -8   3  35   -0.00    7.42
   8  -4  -1   74.46   17.20
   8   4  -1   88.12   17.67
  -8  -4   1   85.15   16.94
  -8  -4   1   64.86   15.94
   8  -4  -2   45.51   12.44
   8   4  -2   28.80   10.22
  -8  -4   2   14.77    9.07
  -8  -4   2   51.36   12.06
   8  -4  -3   11.43    7.63
   8   4  -3   13.74    7.55
  -8  -4   3   12.90    7.45
  -8  -4   3   11.13    7.00
   8  -4  -4  119.93   22.77
   8   4  -4   91.40   20.77
  -8  -4   4  135.03   22.41
  -8  -4   4  151.54   23.70
  -8   4   5   10.06    6.58
   8  -4  -5    9.52    7.26
   8   4  -5   16.35    8.14
  -8  -4   5    7.64    6.76
  -8  -4   5    7.78    6.55
  -8   4   6   27.80   10.40
   8  -4  -6   62.10   14.57
   8   4  -6   59.96   13.13
  -8  -4   6   50.88   12.18
  -8  -4   6   47.29   12.34
  -8   4   7   65.27   16.88
   8  -4  -7  102.95   20.14
   8   4  -7  124.22   19.87
  -8  -4   7  108.57   18.49
  -8  -4   7   76.92   17.31
  -8   4   8   36.08   10.25
   8  -4  -8   22.24    9.36
   8   4  -8   24.60    8.61
  -8  -4   8   18.85    7.76
  -8  -4   8   15.56    7.55
  -8   4   9    3.81    5.65
  -8   4   9    4.33    6.17
   8  -4  -9   18.23    8.69
  -8  -4   9   -0.00    4.14
  -8   4  10    1.67    5.11
  -8   4  10    1.71    6.15
   8  -4 -10    4.63    7.16
  -8  -4  10    0.00    3.73
  -8   4  11    1.42    5.57
  -8   4  11    3.44    6.05
   8  -4 -11    0.00    5.00
  -8  -4  11    5.05    5.35
  -8   4  12   80.88   17.41
  -8   4  12   87.20   18.00
   8  -4 -12   82.66   18.57
  -8  -4  12   72.61   14.81
  -8   4  13   13.04    7.81
  -8   4  13   25.95   10.06
   8  -4 -13    6.59    7.82
  -8  -4  13   19.84    7.29
  -8   4  14   29.61   10.60
  -8   4  14   44.64   12.91
   8  -4 -14   42.33   13.01
  -8  -4  14   39.59    9.84
  -8   4  15   -0.00    6.42
  -8  -4  15   -0.00    4.37
  -8   4  16    6.29    7.54
  -8  -4  16   21.66    7.19
  -8   4  17   23.33    9.74
  -8  -4  17   19.73    6.93
  -8   4  18   45.23   14.15
  -8  -4  18   76.65   13.46
  -8   4  19    5.47    6.27
  -8  -4  19   -0.00    3.78
  -8   4  20   11.14    7.78
  -8  -4  20    4.87    4.81
  -8   4  21    4.20    5.54
  -8   4  22    8.74    7.46
   8  -4 -22   21.25    8.97
  -8   4  23    2.16    6.38
   8  -4 -23   12.74    7.50
   8  -4 -24    8.20    6.48
   8  -4 -25    4.48    6.13
   8  -4 -26    0.88    4.91
   8  -4 -27    0.00    5.03
   8  -4 -28   11.47    6.95
   8  -4 -29    2.10    5.69
   8  -4 -30   -0.00    4.99
   8  -4 -31   -0.00    4.75
  -8   4  32    9.99    8.80
  -8   4  33    3.51    8.01
  -8   4  34    5.32    7.71
  -8   4  35    1.40    5.26
   8  -5  -1   23.49   10.26
   8   5  -1   36.82   11.48
  -8  -5   1   23.59    9.63
   8  -5  -2   21.95    9.83
   8   5  -2   34.70   10.50
  -8  -5   2   28.32   10.20
   8  -5  -3   82.59   17.64
   8   5  -3   74.22   15.95
  -8  -5   3   54.02   14.64
  -8   5   4    0.84    4.96
   8  -5  -4   15.13    9.03
   8   5  -4   12.51    7.62
  -8  -5   4   12.42    7.87
  -8  -5   4   15.42    7.68
  -8   5   5   60.70   12.65
   8  -5  -5   46.14   13.32
   8   5  -5   54.34   12.88
  -8  -5   5   57.33   12.88
  -8  -5   5   15.13    9.44
  -8   5   6   89.14   17.08
   8  -5  -6   73.56   17.87
  -8  -5   6   80.41   16.67
  -8  -5   6   82.03   17.25
  -8   5   7    1.29    5.33
   8  -5  -7    2.65    6.65
  -8  -5   7   -0.00    5.69
  -8   5   8    8.44    6.08
   8  -5  -8    6.59    7.09
  -8  -5   8    7.05    6.01
  -8   5   9   11.13    8.16
   8  -5  -9    2.36    7.53
  -8  -5   9   16.68    7.84
  -8   5  10  149.77   27.40
  -8   5  10  155.67   27.85
   8  -5 -10  167.84   29.19
  -8  -5  10  173.79   26.44
  -8   5  11   24.82   10.17
  -8   5  11   38.53   11.97
   8  -5 -11   50.88   13.93
  -8  -5  11   24.37    9.02
  -8   5  12    0.29    5.10
  -8   5  12   -0.00    7.38
   8  -5 -12   -0.00    6.27
  -8  -5  12    2.41    5.18
  -8   5  13   -0.00    5.82
  -8   5  13   -0.00    6.15
   8  -5 -13   -0.00    6.31
  -8  -5  13   -0.00    4.44
  -8   5  14    7.28    6.97
   8  -5 -14    5.72    6.74
  -8  -5  14   -0.00    5.32
  -8   5  15   16.75    8.77
  -8  -5  15   38.16    9.39
  -8   5  16   38.33   12.78
  -8  -5  16   54.38   11.21
  -8   5  17    1.85    5.78
  -8  -5  17    3.32    4.45
  -8   5  18    4.64    7.00
  -8  -5  18    5.09    4.87
  -8   5  19    8.98    7.39
  -8  -5  19   25.56    7.25
  -8   5  20   22.22    9.92
   8  -5 -20   13.95    8.01
  -8   5  21   36.88   12.72
   8  -5 -21   26.90   10.45
  -8   5  22    3.59    7.69
   8  -5 -22    9.56    6.55
   8  -5 -23    1.92    5.41
   8  -5 -24    6.38    5.50
   8  -5 -25   16.59    7.92
   8  -5 -26   11.94    7.98
   8  -5 -27    2.80    5.48
   8  -5 -28   -0.00    5.81
   8  -5 -29    6.09    6.26
  -8   5  30    0.00    6.60
   8  -5 -30    3.24    5.35
  -8   5  31   -0.00    6.19
   8  -5 -31    4.95    5.96
  -8   5  32    0.63    6.70
   8  -5 -32   10.39    7.48
  -8   5  33   -0.00    6.18
  -8   5  34    2.78    6.81
  -8   6   1   90.51   17.69
   8  -6  -1  106.91   20.37
   8   6  -1   87.16   18.84
  -8  -6   1   79.95   18.19
  -8   6   2   97.45   15.77
   8  -6  -2   16.60    9.44
   8   6  -2   77.66   15.30
  -8   6   3   62.48   14.94
   8  -6  -3   79.94   17.77
  -8   6   4   33.31   10.22
   8  -6  -4   14.55    9.42
  -8   6   5   10.49    7.43
   8  -6  -5    0.00    6.52
  -8   6   6   36.69   11.13
   8  -6  -6   37.65   12.60
  -8  -6   6   41.76   11.94
  -8   6   7    9.60    8.32
   8  -6  -7   30.94   11.22
  -8  -6   7   27.03   10.05
  -8   6   8   20.47    9.05
   8  -6  -8   24.18   10.37
  -8  -6   8   32.55   10.27
  -8   6   9    2.10    5.56
   8  -6  -9    0.51    6.49
  -8  -6   9   -0.00    6.16
  -8   6  10    0.69    4.12
   8  -6 -10   -0.00    6.86
  -8  -6  10    3.97    6.55
  -8   6  11   12.74    7.80
   8  -6 -11   20.29    9.98
  -8  -6  11   30.22    8.93
  -8   6  12   27.85   10.20
   8  -6 -12   30.47   11.96
  -8  -6  12   27.11    9.23
  -8   6  13    9.82    7.60
   8  -6 -13    7.07    9.42
  -8  -6  13   11.85    6.86
  -8   6  14   41.84   12.72
   8  -6 -14   38.50   13.42
  -8  -6  14   38.90   10.10
  -8   6  15   13.70    9.14
  -8  -6  15   16.20    6.60
  -8   6  16    9.39    8.41
  -8  -6  16    6.29    5.01
  -8   6  17   35.26   14.03
  -8  -6  17   89.08   14.09
  -8   6  18   22.91   10.25
   8  -6 -18   14.06    8.79
  -8   6  19    6.31    7.03
   8  -6 -19   15.65    8.37
   8  -6 -20    1.12    5.57
   8  -6 -21   -0.00    5.65
   8  -6 -22    7.41    6.96
   8  -6 -23   21.04    9.00
   8  -6 -24    2.79    5.89
   8  -6 -25    2.68    5.56
   8  -6 -26   -0.00    5.24
  -8   6  27    3.85    7.19
   8  -6 -27   23.53    8.94
  -8   6  28    9.08    7.49
   8  -6 -28    6.03    6.66
  -8   6  29    5.72    6.49
   8  -6 -29    1.79    6.09
  -8   6  30    4.03    6.22
   8  -6 -30    0.00    5.70
  -8   6  31   -0.00    6.22
   8  -6 -31   -0.00    5.10
  -8   6  32    5.47    7.14
   8  -6 -32   -0.00    4.86
  -8   6  33   12.77    7.91
   8  -6 -33    4.91    6.78
  -8   6  34   11.29    7.96
  -8   7   1   36.18   11.53
  -8  -7   1   60.66   14.62
  -8   7   2    0.36    4.67
  -8   7   3   24.23    9.15
  -8   7   4   -0.00    6.59
   8  -7  -4   -0.00    6.84
  -8   7   5   69.33   16.71
   8  -7  -5   83.87   18.77
  -8   7   6    5.97    7.16
   8  -7  -6   20.69    9.37
   8  -7  -7   -0.00    6.47
  -8   7   8   -0.00    6.11
   8  -7  -8    0.55    6.77
  -8  -7   8   -0.00    5.07
  -8   7   9   38.96   13.53
   8  -7  -9   38.17   13.60
  -8  -7   9   66.47   13.86
  -8   7  10   14.30    8.66
   8  -7 -10   11.01    8.62
  -8  -7  10   18.54    8.90
  -8   7  11   32.19   11.85
   8  -7 -11   22.81   11.92
  -8  -7  11   48.95   11.64
  -8   7  12   -0.00    7.55
   8  -7 -12    3.80    7.87
  -8  -7  12    4.77    5.81
  -8   7  13   27.48   11.26
   8  -7 -13    0.00    7.77
  -8  -7  13   10.06    6.75
  -8   7  14   17.36    9.29
   8  -7 -14   14.11    9.75
  -8  -7  14    7.87    5.42
  -8   7  15   57.58   16.65
  -8  -7  15   74.04   14.08
  -8   7  16   -0.00    6.86
   8  -7 -16    6.32    8.31
  -8  -7  16    4.50    4.93
  -8   7  17   -0.00    7.08
   8  -7 -17   -0.00    5.11
  -8   7  18    0.00    5.80
   8  -7 -18    1.99    5.28
   8  -7 -19    5.19    6.88
   8  -7 -20    8.47    6.35
   8  -7 -21   12.17    7.84
   8  -7 -22    5.63    6.53
   8  -7 -23    4.46    6.00
  -8   7  24   -0.00    5.80
   8  -7 -24    3.33    5.76
  -8   7  25    7.93    7.90
   8  -7 -25    4.04    5.96
  -8   7  26    0.31    6.12
   8  -7 -26    0.99    5.70
  -8   7  27    7.44    7.22
   8  -7 -27    0.00    4.96
  -8   7  28    2.41    6.28
   8  -7 -28    0.00    6.31
  -8   7  29    3.04    7.20
   8  -7 -29    2.28    6.01
  -8   7  30   -0.00    6.38
   8  -7 -30    1.41    5.65
  -8   7  31    9.30    8.76
   8  -7 -31    4.42    6.82
  -8   7  32    0.03    5.88
   8  -7 -32    1.34    4.78
  -8   7  33   -0.00    6.49
   8  -7 -33    4.73    6.33
   8  -7 -34    6.38    6.86
  -8   8   1   79.60   16.82
   8  -8  -1   82.81   18.35
  -8  -8   1   57.14   15.13
  -8   8   2    0.00    6.13
   8  -8  -2    0.00    6.61
  -8  -8   2    3.05    6.82
  -8   8   3   28.00    9.72
   8  -8  -3   28.00   12.50
  -8  -8   3   15.23    8.98
  -8   8   4    7.61    7.22
  -8  -8   4    7.92    7.32
  -8   8   5    3.84    5.96
  -8   8   6   -0.00    6.05
  -8   8   7  150.39   27.51
  -8   8   8    4.80    6.73
  -8   8   9    9.51    9.16
   8  -8  -9    9.40    7.53
  -8   8  10   -0.00    6.79
   8  -8 -10    4.18    8.60
  -8  -8  10    0.00    5.41
  -8   8  11   -0.00    6.27
   8  -8 -11    4.47    7.58
  -8  -8  11    6.42    6.17
  -8   8  12   -0.00    7.10
   8  -8 -12   -0.00    6.54
  -8  -8  12    0.00    5.83
  -8   8  13    9.74    9.51
   8  -8 -13   39.47   13.66
  -8  -8  13   23.86    8.90
  -8   8  14   -0.00    6.92
   8  -8 -14    6.23    6.72
  -8  -8  14   -0.00    4.92
  -8   8  15    5.98    8.42
   8  -8 -15    5.68    5.77
  -8   8  16   -0.00    6.73
   8  -8 -16    8.71    6.89
   8  -8 -17   40.61   12.50
   8  -8 -18    3.38    5.64
   8  -8 -19    5.93    6.29
   8  -8 -20   -0.00    6.67
  -8   8  21    9.17    7.36
   8  -8 -21    0.00    4.76
  -8   8  22    0.00    4.43
   8  -8 -22    1.78    6.04
  -8   8  23   24.59   10.53
   8  -8 -23   10.02    8.07
  -8   8  24    5.25    7.92
   8  -8 -24    0.00    5.55
  -8   8  25   -0.00    5.61
   8  -8 -25   -0.00    6.64
  -8   8  26    9.19    8.45
   8  -8 -26   -0.00    5.76
  -8   8  27    0.00    7.49
   8  -8 -27    4.17    6.85
  -8   8  28    2.77    6.99
   8  -8 -28   -0.00    6.72
  -8   8  29   -0.00    6.31
   8  -8 -29    0.56    5.72
  -8   8  30   -0.00    5.91
   8  -8 -30   -0.00    5.65
  -8   8  31    1.96    6.95
   8  -8 -31    1.93    5.40
  -8   8  32   -0.00    8.17
   8  -8 -32    3.53    6.63
  -8   8  33    3.85    6.55
   8  -8 -33   -0.00    4.59
   8  -8 -34   12.61    7.90
   8  -8 -35    5.36    7.56
  -8   9   1   73.51   17.50
   8  -9  -1   68.13   17.47
  -8  -9   1   87.25   18.19
  -8   9   2    3.73    7.01
   8  -9  -2   -0.00    6.80
  -8  -9   2   12.12    7.85
  -8   9   3   34.63   11.93
   8  -9  -3   45.59   13.92
  -8  -9   3   25.47   10.60
  -8   9   4    6.80    7.54
   8  -9  -4    9.38    8.25
  -8  -9   4   -0.00    6.13
  -8   9   5   67.55   15.93
   8  -9  -5   33.26   13.59
  -8  -9   5   55.02   14.09
  -8   9   6    1.32    6.09
   8  -9  -6    3.31    6.98
  -8  -9   6    4.02    5.91
  -8   9   7    0.00    5.84
   8  -9  -7   -0.00    5.93
  -8   9   8   -0.00    8.15
   8  -9  -8   -0.00    7.20
  -8   9   9    4.12    7.86
  -8   9  10    0.00    5.98
  -8   9  11   75.33   18.98
   8  -9 -11   77.88   17.49
  -8   9  12    1.55    7.67
   8  -9 -12    0.40    5.09
  -8  -9  12   -0.00    5.44
  -8   9  13   -0.00    6.49
   8  -9 -13    5.67    6.88
  -8  -9  13    1.19    5.87
  -8   9  14   -0.00    7.34
   8  -9 -14    6.36    7.56
   8  -9 -15   39.76   12.49
   8  -9 -16   -0.00    5.09
  -8   9  17   -0.00    6.45
   8  -9 -17    8.95    6.65
  -8   9  18    7.25    6.05
   8  -9 -18    7.30    7.51
  -8   9  19    6.74    7.73
   8  -9 -19   18.91    9.38
  -8   9  20    0.47    6.05
   8  -9 -20   -0.00    6.16
  -8   9  21   14.42    8.86
   8  -9 -21   14.92    8.87
  -8   9  22    0.45    4.91
   8  -9 -22   -0.00    6.22
  -8   9  23    1.91    4.87
   8  -9 -23    0.00    5.81
  -8   9  24   -0.00    5.35
   8  -9 -24   -0.00    5.90
  -8   9  25    6.68    8.13
   8  -9 -25   22.69    9.49
  -8   9  26    4.50    7.72
   8  -9 -26    1.29    5.34
  -8   9  27   -0.00    7.63
   8  -9 -27   -0.00    4.50
  -8   9  28    0.59    6.65
   8  -9 -28    6.01    7.78
  -8   9  29    0.12    6.77
   8  -9 -29    3.41    6.24
  -8   9  30    2.56    8.62
   8  -9 -30    1.90    6.82
  -8   9  31   -0.00    8.48
   8  -9 -31   -0.00    5.16
  -8   9  32    8.95    7.65
   8  -9 -32   -0.00    4.88
   8  -9 -33   -0.00    6.25
  -8  10   1   20.09    9.66
   8 -10  -1   19.68   10.55
  -8 -10   1   15.61    9.11
  -8  10   2    0.36    5.05
   8 -10  -2    8.71    8.01
  -8 -10   2   -0.00    6.14
  -8  10   3   58.65   14.61
   8 -10  -3   25.95   11.39
  -8 -10   3   30.27   11.43
  -8  10   4    9.00    8.38
   8 -10  -4   23.81   10.67
  -8 -10   4    9.44    7.58
  -8  10   5    0.00    7.26
   8 -10  -5    0.00    6.89
  -8 -10   5    5.11    7.38
  -8  10   6   -0.00    6.44
   8 -10  -6   -0.00    6.50
  -8 -10   6    0.00    5.95
  -8  10   7   76.67   18.01
   8 -10  -7   69.82   17.68
  -8 -10   7   42.92   13.95
  -8  10   8   -0.00    6.73
   8 -10  -8    2.04    6.14
   8 -10  -8   -0.00    6.82
  -8 -10   8    0.33    4.99
  -8  10   9    7.62    7.31
   8 -10  -9   12.09    7.78
   8 -10  -9    0.00    6.70
  -8 -10   9    7.35    7.14
  -8  10  10   -0.00    7.07
   8 -10 -10   -0.00    6.14
   8 -10 -10    0.00    7.29
  -8  10  11    9.93    8.60
   8 -10 -11    9.82    7.53
   8 -10 -11    0.00    6.40
   8 -10 -12   -0.00    6.67
   8 -10 -12    1.56    7.06
   8 -10 -13   48.45   12.66
   8 -10 -13   35.90   13.99
   8 -10 -14    1.00    5.58
   8 -10 -15    1.28    5.06
   8 -10 -16    5.02    6.20
  -8  10  17   15.51   10.29
   8 -10 -17   31.26   11.08
  -8  10  18    1.72    6.98
   8 -10 -18   -0.00    5.29
  -8  10  19   10.24    8.60
   8 -10 -19    9.99    8.53
  -8  10  20    5.27    7.55
   8 -10 -20    8.68    7.42
  -8  10  21    4.21    8.26
   8 -10 -21    9.84    8.18
  -8  10  22    9.46    7.94
   8 -10 -22   -0.00    5.57
  -8  10  23   -0.00    6.21
   8 -10 -23    3.70    5.84
  -8  10  24    1.27    7.29
   8 -10 -24    2.85    6.49
  -8  10  25    1.14    7.03
   8 -10 -25   -0.00    5.49
  -8  10  26    2.91    6.12
   8 -10 -26    1.57    5.40
  -8  10  27    3.30    7.86
   8 -10 -27    1.57    5.99
  -8  10  28   10.92    8.59
   8 -10 -28    5.39    6.62
  -8  10  29    3.01    7.57
   8 -10 -29    4.11    7.18
  -8  10  30    3.08    7.70
   8 -10 -30   -0.00    5.93
  -8  10  31   -0.00    6.50
  -8  10  32    4.55    7.20
  -8  11   1   42.22   13.48
   8 -11  -1   59.15   15.53
  -8 -11   1   23.85   10.84
  -8  11   2   -0.00    7.19
   8 -11  -2    6.44    7.70
  -8 -11   2    0.31    6.02
  -8  11   3    8.73    7.22
   8 -11  -3    6.79    7.09
  -8 -11   3   10.41    7.02
  -8  11   4   -0.00    6.18
   8 -11  -4    1.96    5.37
   8 -11  -4    4.76    8.46
  -8  11   5   12.96    8.95
   8 -11  -5   26.97   10.19
   8 -11  -5   18.54   10.84
  -8 -11   5   -0.00    7.22
  -8  11   6    7.78    7.37
   8 -11  -6   -0.00    6.47
   8 -11  -6   -0.00    5.94
  -8 -11   6    6.60    6.74
  -8  11   7    1.36    6.99
   8 -11  -7    6.61    7.56
   8 -11  -7   -0.00    6.66
  -8 -11   7    6.18    6.89
   8 -11  -8    4.32    6.52
   8 -11  -8   -0.00    8.13
  -8 -11   8    0.22    6.11
   8 -11  -9   24.98    9.44
   8 -11  -9   24.83   11.85
  -8 -11   9    3.33    6.98
   8 -11 -10   -0.00    5.17
   8 -11 -10    2.09    8.24
   8 -11 -11   18.33    8.81
   8 -11 -11    5.14    9.50
   8 -11 -12    7.27    7.30
   8 -11 -12    1.82    6.76
   8 -11 -13    0.38    5.46
   8 -11 -14    2.97    5.96
   8 -11 -15   35.84   12.13
   8 -11 -16   -0.00    5.59
   8 -11 -17   -0.00    6.08
   8 -11 -18    5.62    7.20
   8 -11 -19   18.01    8.93
   8 -11 -20   -0.00    6.32
   8 -11 -21    4.14    6.48
   8 -11 -22    3.81    6.58
   8 -11 -23    1.14    6.99
   8 -11 -24   -0.00    6.70
   8 -11 -25    9.67    7.50
   8 -11 -26   -0.00    5.61
   8 -11 -27    2.30    6.37
  -8  12   1   10.67    8.36
   8 -12  -1    2.23    6.93
   8 -12  -1    5.24    6.49
  -8 -12   1    0.00    5.04
  -8  12   2   -0.00    5.72
   8 -12  -2   -0.00    6.84
   8 -12  -2   -0.00    7.41
  -8 -12   2    2.71    6.13
  -8  12   3   67.61   16.85
   8 -12  -3   37.68   12.28
   8 -12  -3   34.31   13.92
  -8 -12   3   40.38   13.05
   8 -12  -4   -0.00    4.76
   8 -12  -4   -0.00    7.27
  -8 -12   4    0.97    5.01
   8 -12  -5    0.25    5.26
   8 -12  -5   -0.00    7.69
  -8 -12   5   -0.00    6.79
   8 -12  -6    8.71    7.21
   8 -12  -6    3.02    8.04
  -8 -12   6    1.11    5.97
   8 -12  -7   31.62   10.44
   8 -12  -7   21.81   11.02
  -8 -12   7    4.33    7.59
   8 -12  -8    6.10    7.92
   8 -12  -8   14.81    9.88
   8 -12  -9   13.35    9.14
   8 -12  -9    5.46    9.07
   8 -12 -10    2.97    5.82
   8 -12 -10    1.45    8.50
   8 -12 -11    2.55    5.25
   8 -12 -11    1.66    6.91
   8 -12 -12    4.58    5.84
   8 -12 -12    0.00    6.49
   8 -12 -13   31.26   11.21
   8 -12 -14    0.00    5.93
   8 -12 -15   -0.00    5.38
   8 -12 -16   -0.00    5.77
   8 -12 -17    0.93    6.86
   8 -12 -18    0.00    5.01
   8 -12 -19   19.86   10.11
   8 -12 -20   -0.00    5.60
   8 -12 -21    6.49    6.93
   8 -12 -22    5.96    6.23
   8 -12 -23    4.76    6.67
   8 -13  -1   19.83    9.46
   8 -13  -1   10.68   10.86
  -8 -13   1    2.43    6.43
   8 -13  -2    0.00    5.43
   8 -13  -2    2.91    8.23
  -8 -13   2    5.04    6.86
   8 -13  -3    9.16    6.78
   8 -13  -3   -0.00    7.31
  -8 -13   3   -0.00    5.11
   8 -13  -4   14.49    8.32
   8 -13  -4   18.69   10.78
  -8 -13   4    0.85    7.03
   8 -13  -5   27.39   10.28
   8 -13  -5   21.15   10.92
  -8 -13   5   10.51    8.25
   8 -13  -6    0.00    5.75
   8 -13  -6   -0.00    7.64
  -8 -13   6    0.06    6.79
   8 -13  -7    2.39    5.98
   8 -13  -7    0.37    6.82
   8 -13  -8    0.00    5.51
   8 -13  -8    4.25    8.22
   8 -13  -9   18.57    8.47
   8 -13  -9    1.21    7.17
   8 -13 -10    2.64    6.73
   8 -13 -10    0.00    7.04
   8 -13 -11   16.29    8.37
   8 -13 -12   16.67    9.22
   8 -13 -13    4.13    6.97
   8 -13 -14    0.01    5.83
   8 -13 -15    2.26    7.36
   8 -13 -16   -0.00    7.38
   8 -13 -17    3.13    6.81
   8 -13 -18   -0.00    6.05
   8 -13 -19    2.00    6.83
   8 -13 -20    5.75    6.58
   8 -14  -1   31.85   11.27
   8 -14  -1   16.57   10.71
  -8 -14   1   10.59    8.84
   8 -14  -2    8.97    7.62
   8 -14  -2    5.66    8.99
  -8 -14   2    4.83    7.61
   8 -14  -3   12.36    6.90
   8 -14  -3   -0.00    6.62
  -8 -14   3   11.42    7.93
   8 -14  -4   -0.00    7.28
   8 -14  -4    8.40    8.50
  -8 -14   4    0.13    5.79
   8 -14  -5   -0.00    6.31
   8 -14  -5   -0.00    8.12
   8 -14  -6    0.98    5.76
   8 -14  -6   -0.00    7.66
   8 -14  -7    6.93    7.89
   8 -14  -7   11.58   10.19
   8 -14  -8   39.06   11.88
   8 -14  -8    6.44    9.12
   8 -14  -9   -0.00    6.81
   8 -14 -10    2.77    6.22
   8 -14 -11   -0.00    6.87
   8 -14 -12    5.76    6.16
   8 -14 -13   10.33    7.67
   8 -14 -14    1.75    7.09
   8 -14 -15   -0.00    6.68
   8 -14 -16    4.39    6.06
   8 -15  -1   -0.00    5.08
   8 -15  -1    1.63    7.22
  -8 -15   1    2.48    6.58
   8 -15  -2   -0.00    6.06
   8 -15  -2   -0.00    6.64
  -8 -15   2    0.00    6.55
   8 -15  -3    4.11    7.05
   8 -15  -3   -0.00    6.38
   8 -15  -4    0.00    6.24
   8 -15  -4    2.28    7.95
   8 -15  -5   13.64    8.26
   8 -15  -5    7.53    8.12
   8 -15  -6   -0.00    5.69
   8 -15  -7    0.00    6.63
   8 -15  -8    0.05    6.47
   8 -15  -9   -0.00    5.28
   8 -15 -10    4.80    6.69
   8 -15 -11    0.00    5.78
   8 -15 -12    0.00    5.55
   8 -16  -1    7.85    7.61
   8 -16  -1   -0.00    7.35
   8 -16  -2    5.75    7.17
   8 -16  -2   -0.00    8.07
   8 -16  -3   -0.00    5.99
   8 -16  -4    0.54    5.83
   8 -16  -5   -0.00    5.43
   8 -16  -6   -0.00    6.24
   8 -16  -7   -0.00    6.35
   8 -17  -1   -0.00    6.40
   8 -17  -2   -0.00    5.77
  -7   0   1 1330.40  127.06
  -7   0   1  893.53  125.47
   7   0  -1  903.84  125.03
   7   0  -1  883.69  125.84
  -7   0   2   -0.00    3.62
  -7   0   2   -0.00    4.72
   7   0  -2    2.48    5.33
   7   0  -2    0.00    4.15
  -7   0   3   13.91    6.36
  -7   0   3    9.95    6.27
   7   0  -3   11.98    6.54
   7   0  -3   13.64    7.51
  -7   0   4    1.52    3.87
  -7   0   4   -0.00    3.87
   7   0  -4    0.62    4.64
   7   0  -4   -0.00    4.90
  -7   0   5   62.36   11.11
  -7   0   5   42.30   10.96
   7   0  -5   37.89   10.10
   7   0  -5   30.13   10.21
  -7   0   6   -0.00    3.78
  -7   0   6    0.79    4.37
   7   0  -6    2.45    4.88
   7   0  -6   -0.00    3.79
  -7   0   7  317.38   45.35
  -7   0   7  348.18   47.50
   7   0  -7  343.81   46.14
   7   0  -7  322.06   47.12
  -7   0   8   -0.00    3.65
  -7   0   8    0.00    4.77
   7   0  -8    0.09    4.43
   7   0  -8    3.57    5.05
  -7   0   9    9.97    5.35
  -7   0   9   11.80    6.39
   7   0  -9   15.84    8.05
  -7   0  10    4.20    4.08
  -7   0  10    1.46    4.72
   7   0 -10    4.14    5.22
  -7   0  11  314.64   46.32
  -7   0  11  406.59   49.59
   7   0 -11  318.13   47.95
  -7   0  12   -0.00    3.60
  -7   0  12    2.21    5.36
   7   0 -12   -0.00    4.98
  -7   0  13  116.87   18.79
  -7   0  13  143.02   21.48
   7   0 -13   73.36   17.86
  -7   0  14    0.11    4.13
  -7   0  14    3.44    5.28
   7   0 -14   -0.00    4.23
  -7   0  15   24.78    7.62
  -7   0  15   11.33    6.84
   7   0 -15   15.15    7.33
  -7   0  16   -0.00    3.81
  -7   0  16    0.00    6.31
  -7   0  17  426.44   58.27
  -7   0  18   -0.00    4.18
  -7   0  19    8.32    6.55
  -7   0  20    7.39    6.29
  -7   0  21    3.44    5.70
  -7   0  22   -0.00    5.31
  -7   0  23   49.84   12.42
  -7   0  24    2.02    5.63
   7   0 -25   -0.00    4.68
  -7   0  36   -0.00    4.40
  -7   0  37    4.76    6.09
  -7   1   1    2.30    4.50
  -7   1   1    2.67    4.81
   7  -1  -1    0.22    5.01
   7   1  -1    1.97    5.09
   7   1  -1   -0.00    4.37
  -7  -1   1    0.00    5.11
  -7  -1   1    0.27    3.91
  -7   1   2   44.68   10.48
  -7   1   2   43.33   10.75
   7  -1  -2   39.33   10.93
   7   1  -2   34.60    9.99
   7   1  -2   47.42   11.69
  -7  -1   2   46.63   10.69
  -7  -1   2   32.98    9.81
  -7   1   3  315.08   40.74
  -7   1   3  282.55   41.31
   7  -1  -3  272.65   41.84
   7   1  -3  327.03   41.58
   7   1  -3  289.59   41.89
  -7  -1   3  259.58   39.97
  -7  -1   3  269.04   41.26
  -7   1   4    2.43    3.84
  -7   1   4    0.75    5.12
   7  -1  -4   -0.00    5.15
   7   1  -4    2.27    3.84
   7   1  -4    2.07    5.10
  -7  -1   4   -0.00    4.27
  -7  -1   4    5.86    5.59
  -7   1   5   90.96   16.19
  -7   1   5  117.13   18.71
   7  -1  -5  104.21   18.52
   7   1  -5   66.67   15.82
   7   1  -5   85.46   17.07
  -7  -1   5   83.78   15.90
  -7  -1   5  116.79   18.46
  -7   1   6    0.66    4.11
  -7   1   6   -0.00    4.64
   7  -1  -6    4.47    5.05
   7   1  -6    5.42    5.11
   7   1  -6    4.10    4.88
  -7  -1   6   -0.00    3.68
  -7  -1   6   -0.00    4.72
  -7   1   7   25.63    8.58
  -7   1   7   32.38    9.86
   7  -1  -7   38.54   10.69
   7   1  -7   33.62    9.55
   7   1  -7   45.74   10.99
  -7  -1   7   34.88    9.04
  -7  -1   7   47.93   10.78
  -7   1   8   15.31    6.69
  -7   1   8   12.19    7.10
   7  -1  -8   15.92    7.68
   7   1  -8   18.55    7.20
   7   1  -8   14.33    7.25
  -7  -1   8   23.37    6.83
  -7  -1   8   11.31    6.44
  -7   1   9  265.77   38.82
  -7   1   9  199.48   38.60
   7  -1  -9  268.04   40.53
   7   1  -9  305.04   39.72
   7   1  -9  306.57   40.85
  -7  -1   9  284.26   38.68
  -7  -1   9  324.42   41.32
  -7   1  10   29.43    8.20
  -7   1  10   19.14    7.76
   7  -1 -10   31.42    9.27
   7   1 -10   18.75    7.57
   7   1 -10   28.00    8.39
  -7  -1  10    7.04    5.33
  -7  -1  10   39.12    9.76
  -7   1  11   67.96   13.40
  -7   1  11   89.01   15.94
   7  -1 -11   69.17   14.89
   7   1 -11   90.76   14.79
   7   1 -11   45.07   12.79
  -7  -1  11   71.34   13.17
  -7  -1  11   53.64   13.74
  -7   1  12    0.00    3.99
  -7   1  12    4.45    5.67
   7  -1 -12   10.35    5.85
   7   1 -12    4.33    4.71
   7   1 -12    3.54    5.14
  -7  -1  12    1.28    3.21
  -7  -1  12    1.02    4.71
  -7   1  13  175.92   29.21
  -7   1  13  226.31   31.93
   7  -1 -13  166.64   29.97
   7   1 -13  193.02   29.01
   7   1 -13  205.52   30.52
  -7  -1  13  198.63   29.16
  -7  -1  13  216.60   31.29
  -7   1  14    5.23    5.61
  -7   1  14    4.66    6.34
   7  -1 -14    5.46    5.41
   7   1 -14    2.63    4.91
  -7  -1  14    4.19    4.38
  -7  -1  14    6.53    5.94
  -7   1  15   81.86   18.17
  -7   1  15  100.70   20.07
   7  -1 -15  134.80   21.25
  -7  -1  15  112.86   18.33
  -7  -1  15  111.49   20.29
  -7   1  16   34.28    9.66
  -7   1  16   16.46    8.32
   7  -1 -16   36.15   10.66
  -7  -1  16   34.97    8.80
  -7  -1  16   27.11    9.55
  -7   1  17   20.10    8.31
  -7  -1  17   29.23    8.67
  -7   1  18   -0.00    4.51
  -7  -1  18   -0.00    4.15
  -7   1  19  153.71   26.58
  -7  -1  19  168.14   26.06
  -7   1  20    4.88    6.05
  -7  -1  20   -0.00    4.35
  -7  -1  21   72.45   14.95
  -7  -1  22    0.00    4.99
  -7  -1  23   44.34   11.61
  -7  -1  24   23.10    8.46
  -7  -1  25   57.98   13.97
  -7   1  34   -0.00    5.26
  -7   1  35   12.89    7.41
  -7   1  36   -0.00    5.27
  -7   1  37   -0.00    5.79
  -7  -1  37    1.12    4.20
  -7   2   1   72.14   13.70
   7  -2  -1   51.27   12.79
   7   2  -1   49.93   12.59
  -7  -2   1   62.51   13.21
  -7  -2   1   46.95   12.13
  -7   2   2   46.95   10.47
  -7   2   2   54.15   12.15
   7  -2  -2   69.07   13.91
   7   2  -2   31.72    9.74
   7   2  -2   40.48   11.24
  -7  -2   2   46.14   11.44
  -7  -2   2   41.34   10.75
  -7   2   3   12.58    5.31
  -7   2   3   18.98    7.31
   7  -2  -3    6.58    5.97
   7   2  -3    5.93    5.45
   7   2  -3   10.78    6.33
  -7  -2   3    1.33    5.14
  -7  -2   3    0.93    4.42
  -7   2   4    2.59    4.25
  -7   2   4    0.50    4.66
   7  -2  -4    9.44    6.40
   7   2  -4   -0.00    4.74
   7   2  -4    8.43    5.85
  -7  -2   4    1.83    4.56
  -7  -2   4    0.00    4.05
  -7   2   5  276.57   41.57
  -7   2   5  310.39   43.49
   7   2  -5  372.79   43.56
   7   2  -5  271.49   42.55
  -7  -2   5  283.33   41.77
  -7  -2   5  301.75   43.13
  -7   2   6   19.58    7.13
  -7   2   6   14.60    7.76
   7  -2  -6    8.95    6.63
   7   2  -6   12.03    6.53
   7   2  -6   16.76    7.26
  -7  -2   6   17.97    7.15
  -7  -2   6    9.04    6.50
  -7   2   7  239.26   30.56
  -7   2   7   77.56   26.49
   7  -2  -7  221.78   31.96
   7   2  -7  255.18   30.87
   7   2  -7  246.13   31.58
  -7  -2   7  263.15   30.35
  -7  -2   7  232.09   31.20
  -7   2   8    2.40    4.29
  -7   2   8    0.00    4.40
   7  -2  -8    5.46    5.55
   7   2  -8   10.15    5.46
   7   2  -8   -0.00    5.39
  -7  -2   8    4.86    4.52
  -7  -2   8    0.63    4.17
  -7   2   9   82.65   15.07
  -7   2   9   61.69   14.94
   7  -2  -9   75.80   16.20
   7   2  -9   71.08   14.34
   7   2  -9   75.57   15.05
  -7  -2   9   76.65   14.04
  -7  -2   9   87.84   15.89
  -7   2  10   12.27    6.23
  -7   2  10   13.69    6.96
   7  -2 -10   21.21    8.51
   7   2 -10   26.58    7.93
   7   2 -10   17.71    7.25
  -7  -2  10   22.84    6.92
  -7  -2  10   18.65    7.50
  -7   2  11  136.97   24.95
  -7   2  11  168.44   27.20
   7  -2 -11  186.53   27.94
   7   2 -11  145.34   24.66
   7   2 -11  156.41   25.60
  -7  -2  11  188.77   25.33
  -7  -2  11  158.64   26.10
  -7   2  12   28.81    9.62
  -7   2  12   48.37   12.53
   7  -2 -12   41.44   11.23
   7   2 -12   37.13    9.94
  -7  -2  12   46.78    9.67
  -7  -2  12   47.27   11.02
  -7   2  13   59.66   13.45
  -7   2  13   60.01   14.28
   7  -2 -13   53.04   13.92
   7   2 -13   65.16   13.07
  -7  -2  13   65.34   12.51
  -7  -2  13   86.14   15.34
  -7   2  14    0.59    4.56
  -7   2  14    2.20    6.07
   7  -2 -14    0.00    4.76
   7   2 -14    0.00    4.40
  -7  -2  14    4.00    3.72
  -7  -2  14    4.68    5.02
  -7   2  15   50.28   11.51
  -7   2  15   37.52   11.36
   7  -2 -15   20.46    9.49
   7   2 -15   37.93    9.73
  -7  -2  15   33.68    8.72
  -7  -2  15   36.86   10.93
  -7   2  16   90.06   17.92
  -7   2  16   94.85   19.22
   7  -2 -16   72.24   17.39
   7   2 -16   98.59   16.80
  -7  -2  16   97.66   16.54
  -7   2  17   61.92   14.87
   7   2 -17   70.64   14.00
  -7  -2  17   81.01   14.23
   7   2 -18   37.92    9.90
  -7  -2  18   51.34   10.97
   7   2 -19   -0.00    4.32
  -7  -2  19   -0.00    4.31
   7   2 -20    0.00    4.84
  -7  -2  20   16.91    6.52
  -7  -2  21   69.56   14.09
  -7  -2  22    7.20    5.88
  -7   2  23   21.45    9.51
  -7  -2  23   37.55    9.84
   7  -2 -24    0.73    4.54
  -7  -2  24    5.87    5.60
   7  -2 -25    5.38    5.89
   7  -2 -26    0.81    4.51
   7  -2 -27   10.17    6.81
   7  -2 -28   -0.00    5.08
   7  -2 -29    1.90    5.04
  -7   2  33    3.90    6.03
  -7   2  34    1.11    5.24
  -7   2  35   -0.00    5.44
  -7   2  36   -0.00    6.24
  -7   3   1    0.00    4.31
  -7   3   1    2.61    4.50
   7  -3  -1    3.04    5.82
   7   3  -1   -0.00    3.83
  -7  -3   1   -0.00    5.12
  -7  -3   1    0.00    4.55
  -7   3   2  156.48   25.10
  -7   3   2  144.99   25.64
   7  -3  -2  166.14   27.28
   7   3  -2  160.72   26.62
  -7  -3   2  185.42   26.93
  -7  -3   2  160.16   26.15
  -7   3   3   57.09   12.21
  -7   3   3   67.29   13.59
   7  -3  -3   56.35   13.52
   7   3  -3   54.83   12.89
  -7  -3   3   64.20   13.34
  -7  -3   3   56.57   12.95
  -7   3   4    4.56    4.77
  -7   3   4    3.96    5.52
   7  -3  -4   11.73    7.03
   7   3  -4   -0.00    4.28
   7   3  -4    3.84    5.17
  -7  -3   4    0.00    5.01
  -7  -3   4    6.02    4.41
  -7   3   5  164.61   21.39
  -7   3   5  107.00   19.80
   7  -3  -5  110.57   21.02
   7   3  -5  132.21   19.97
   7   3  -5   81.17   18.53
  -7  -3   5   90.11   18.62
  -7  -3   5  134.52   20.91
  -7   3   6   16.46    6.96
  -7   3   6   22.90    8.46
   7  -3  -6   18.80    8.02
   7   3  -6   17.79    6.62
   7   3  -6   12.46    6.64
  -7  -3   6   23.40    7.67
  -7  -3   6   14.77    6.89
  -7   3   7    1.32    4.48
  -7   3   7    0.00    5.32
   7  -3  -7    7.89    6.23
   7   3  -7   -0.00    4.22
   7   3  -7    9.45    5.76
  -7  -3   7    2.32    4.32
  -7  -3   7    1.77    4.33
  -7   3   8   -0.00    5.05
  -7   3   8    1.17    4.92
   7  -3  -8    1.89    5.30
   7   3  -8    1.36    5.09
   7   3  -8    1.59    4.64
  -7  -3   8    1.74    4.12
  -7  -3   8    1.05    4.56
  -7   3   9  202.43   34.14
  -7   3   9  243.71   35.73
   7  -3  -9  252.13   36.85
   7   3  -9  297.57   35.30
   7   3  -9  221.67   34.16
  -7  -3   9  193.16   32.63
  -7  -3   9  255.13   35.57
  -7   3  10   95.19   16.54
  -7   3  10   95.38   17.54
   7  -3 -10   46.80   15.02
   7   3 -10   96.64   15.84
  -7  -3  10   74.58   14.09
  -7  -3  10   79.76   15.88
  -7   3  11    6.92    5.77
  -7   3  11    3.82    5.38
   7  -3 -11    8.81    6.58
   7   3 -11    7.32    5.46
  -7  -3  11    3.89    4.49
  -7  -3  11   13.22    6.49
  -7   3  12    5.06    5.04
  -7   3  12    2.73    5.02
   7  -3 -12   -0.00    5.20
   7   3 -12    0.00    4.48
  -7  -3  12   -0.00    3.86
  -7  -3  12    2.37    4.34
  -7   3  13   94.55   17.93
  -7   3  13   91.68   18.47
   7  -3 -13   77.67   17.80
   7   3 -13   74.34   15.76
   7   3 -13   94.94   16.83
  -7  -3  13   90.38   15.70
  -7  -3  13  115.96   18.49
  -7   3  14  109.54   20.43
   7  -3 -14   96.49   19.64
   7   3 -14  100.34   17.60
  -7  -3  14   89.45   16.53
  -7  -3  14  113.57   19.10
  -7   3  15  165.86   27.62
   7  -3 -15  162.70   27.92
   7   3 -15  160.07   24.92
  -7  -3  15  150.48   23.93
  -7   3  16   13.47    8.48
   7  -3 -16    7.39    7.45
   7   3 -16   12.11    6.44
  -7  -3  16   19.41    6.30
   7   3 -17    2.88    5.14
  -7  -3  17    5.89    4.30
   7   3 -18   21.62    7.32
  -7  -3  18   26.72    7.79
   7   3 -19  280.50   41.86
  -7  -3  19  318.32   42.20
  -7   3  20    2.62    6.24
  -7  -3  20   -0.00    3.71
  -7   3  21    2.94    5.76
   7  -3 -21    0.00    5.48
  -7  -3  21    3.12    4.52
  -7   3  22    4.45    6.19
   7  -3 -22    1.69    4.90
  -7  -3  22   -0.00    4.14
   7  -3 -23   15.46    7.74
   7  -3 -24    7.39    5.96
   7  -3 -25   60.44   13.80
   7  -3 -26   -0.00    3.79
   7  -3 -27    1.27    5.20
   7  -3 -28    4.79    5.60
   7  -3 -29   14.11    6.83
   7  -3 -30    3.09    5.54
  -7   3  32   -0.00    5.59
  -7   3  33    0.00    5.24
  -7   3  34   13.31    7.81
  -7   3  35   15.94    8.36
  -7   3  36   -0.00    5.32
  -7   4   1   91.59   15.20
  -7   4   1   79.11   14.74
   7  -4  -1   71.17   15.65
   7   4  -1   38.97   13.18
  -7  -4   1   81.69   15.49
  -7  -4   1   72.37   15.04
  -7   4   2  100.24   19.13
   7  -4  -2  108.64   20.25
   7   4  -2  108.32   19.89
  -7  -4   2   93.42   18.97
  -7  -4   2  126.47   20.51
  -7   4   3    5.83    5.51
  -7   4   3   12.96    7.00
   7  -4  -3   20.95    8.06
   7   4  -3   16.81    7.18
  -7  -4   3   16.86    7.21
  -7  -4   3   21.41    7.70
  -7   4   4   33.37    9.22
  -7   4   4   32.99    9.75
   7  -4  -4   37.30   10.82
   7   4  -4   52.84   11.57
  -7  -4   4   21.52    8.86
  -7  -4   4   43.58   10.76
  -7   4   5   75.01   14.88
  -7   4   5   80.87   15.90
   7  -4  -5   61.47   14.92
   7   4  -5   96.86   15.25
   7   4  -5   66.74   14.57
  -7  -4   5   52.81   14.21
  -7  -4   5   79.85   15.61
  -7   4   6   95.82   16.44
  -7   4   6   63.80   15.30
   7  -4  -6   57.31   15.34
   7   4  -6   82.02   15.06
   7   4  -6   66.81   14.81
  -7  -4   6   91.98   15.98
  -7  -4   6   84.66   15.94
  -7   4   7   13.10    7.72
  -7   4   7   56.99   12.39
   7  -4  -7   22.62    9.41
   7   4  -7   39.92    9.55
   7   4  -7   39.53    9.69
  -7  -4   7   44.14   10.60
  -7  -4   7   46.10   10.91
  -7   4   8   69.76   13.07
  -7   4   8   41.22   11.50
   7  -4  -8   52.53   12.96
   7   4  -8   50.41   10.98
   7   4  -8   19.61    8.94
  -7  -4   8   42.05   10.41
  -7  -4   8   55.80   11.99
  -7   4   9   40.64   11.22
  -7   4   9   35.51   10.85
   7  -4  -9   48.05   12.43
   7   4  -9   33.43    9.27
  -7  -4   9   32.60    9.19
  -7  -4   9   30.20    9.35
  -7   4  10   -0.00    5.71
   7  -4 -10    2.08    6.21
   7   4 -10    0.41    3.91
  -7  -4  10   -0.00    4.71
  -7  -4  10   -0.00    4.92
  -7   4  11  104.14   21.90
   7  -4 -11  150.10   24.83
   7   4 -11  115.59   20.09
   7   4 -11  113.14   20.51
  -7  -4  11  157.83   21.20
  -7  -4  11  115.14   21.39
  -7   4  12  109.16   23.64
   7  -4 -12  151.97   26.43
   7   4 -12  148.75   23.12
   7   4 -12  130.88   22.65
  -7  -4  12  157.90   22.84
  -7  -4  12  171.50   24.96
  -7   4  13   53.97   16.88
   7  -4 -13  109.49   20.71
   7   4 -13  114.22   18.01
  -7  -4  13  114.45   17.33
  -7  -4  13  117.98   19.30
  -7   4  14   11.76    7.77
   7  -4 -14    9.00    7.12
   7   4 -14   26.79    7.84
  -7  -4  14   23.18    7.08
  -7   4  15   74.72   16.12
   7  -4 -15   68.87   16.34
   7   4 -15   63.54   12.90
  -7  -4  15   59.74   12.21
  -7   4  16   11.68    7.35
  -7   4  16   53.87   13.24
   7  -4 -16   24.79   10.20
   7   4 -16   25.51    8.20
  -7  -4  16   35.22    8.53
  -7   4  17  125.62   23.98
   7   4 -17  115.97   20.97
  -7  -4  17  148.07   21.21
  -7   4  18   23.98    9.61
  -7  -4  18   26.24    7.49
  -7   4  19    4.12    6.45
  -7  -4  19    3.86    4.23
  -7   4  20   18.83    9.45
   7  -4 -20   29.70   10.60
  -7  -4  20   46.57    9.57
  -7   4  21   47.39   13.70
   7  -4 -21   80.83   14.71
  -7  -4  21   25.12    8.33
   7  -4 -22   44.87   12.52
   7  -4 -23    3.83    5.72
   7  -4 -24    2.85    5.13
   7  -4 -25   -0.00    5.23
   7  -4 -26    5.52    6.00
   7  -4 -27    8.07    6.88
   7  -4 -28    7.81    6.55
  -7   4  29   -0.00    5.20
   7  -4 -29    3.13    4.65
  -7   4  30    0.00    5.90
   7  -4 -30    3.76    5.61
  -7   4  31    2.33    5.90
   7  -4 -31    9.50    6.39
  -7   4  32    8.43    7.13
  -7   4  33   14.40    7.83
  -7   4  34   -0.00    6.07
  -7   4  35    1.04    5.52
  -7   4  36    5.39    7.11
  -7   5   1    5.91    4.78
   7  -5  -1   -0.00    5.80
   7   5  -1    4.80    5.36
  -7  -5   1   -0.00    5.60
  -7  -5   1    3.68    5.40
  -7   5   2    2.15    5.16
   7  -5  -2    5.24    5.93
   7   5  -2    2.50    5.83
  -7  -5   2    0.15    4.66
  -7  -5   2    6.32    5.61
  -7   5   3   24.90    9.76
   7  -5  -3   75.63   15.37
   7   5  -3   53.76   12.81
  -7  -5   3   54.73   12.41
  -7  -5   3   77.60   14.33
  -7   5   4   37.18   12.24
   7  -5  -4   95.04   17.75
   7   5  -4   44.77   13.04
  -7  -5   4  118.03   17.44
  -7  -5   4  136.75   18.54
  -7   5   5   40.18   11.16
   7  -5  -5   37.30   12.13
   7   5  -5   31.55   10.20
  -7  -5   5   47.34   11.28
  -7  -5   5   47.83   11.43
  -7   5   6    4.84    6.24
   7  -5  -6    1.54    5.36
   7   5  -6    4.98    5.63
  -7  -5   6    4.57    5.06
  -7  -5   6    2.15    5.29
  -7   5   7   25.96    8.39
   7  -5  -7   -0.00    5.95
   7   5  -7   17.05    6.88
   7   5  -7    9.26    5.98
  -7  -5   7   17.66    7.48
  -7  -5   7   17.00    7.40
  -7   5   8   93.47   18.29
   7  -5  -8   69.36   17.45
   7   5  -8   93.23   16.48
  -7  -5   8   86.63   16.54
  -7  -5   8   95.16   17.65
  -7   5   9  103.99   20.74
   7  -5  -9  111.56   22.03
   7   5  -9   90.83   18.34
  -7  -5   9  124.88   20.19
  -7  -5   9  144.44   21.58
  -7   5  10   46.87   12.60
   7  -5 -10   54.60   13.14
   7   5 -10   43.07   10.46
   7   5 -10   42.77   10.53
  -7  -5  10   46.47   10.76
  -7  -5  10   33.87   10.12
  -7   5  11  103.53   19.77
   7  -5 -11  103.33   20.78
   7   5 -11   97.00   17.49
  -7  -5  11   94.08   17.39
  -7  -5  11  112.88   19.24
  -7   5  12   -0.00    6.16
  -7   5  12   13.11    7.61
   7  -5 -12   -0.00    6.18
   7   5 -12   -0.00    4.46
  -7  -5  12    5.96    4.66
  -7   5  13   50.75   13.10
  -7   5  13   25.88   10.51
   7  -5 -13   32.75   11.93
   7   5 -13   35.65    9.50
  -7  -5  13   42.32    9.66
  -7   5  14   54.25   13.68
  -7   5  14   57.51   14.25
   7  -5 -14   31.00   12.15
   7   5 -14   50.52   10.96
  -7  -5  14   41.86   10.18
  -7   5  15  104.33   26.56
  -7   5  15  167.08   29.20
   7  -5 -15  193.48   31.02
   7   5 -15  162.50   25.71
  -7  -5  15  227.64   26.72
  -7   5  16   -0.00    5.28
   7  -5 -16    2.04    6.67
   7   5 -16    2.82    4.84
  -7  -5  16    0.28    3.60
  -7   5  17   -0.00    5.91
  -7  -5  17    6.81    4.72
  -7   5  18    4.89    5.92
   7  -5 -18    2.03    5.68
  -7  -5  18    7.47    4.67
  -7   5  19   45.20   13.73
   7  -5 -19   34.52   11.22
  -7  -5  19   37.68    8.80
   7  -5 -20   32.10   10.33
   7  -5 -21    6.80    5.63
   7  -5 -22    4.82    5.44
   7  -5 -23   11.64    7.02
   7  -5 -24   15.63    8.39
   7  -5 -25    4.67    5.47
   7  -5 -26    2.29    5.13
  -7   5  27    2.88    5.41
   7  -5 -27   -0.00    4.47
  -7   5  28    1.19    5.18
   7  -5 -28   12.54    6.87
  -7   5  29    1.28    5.29
   7  -5 -29   13.69    8.36
  -7   5  30    3.47    5.75
   7  -5 -30   -0.00    5.16
  -7   5  31    7.30    7.77
   7  -5 -31   14.21    7.13
  -7   5  32    3.08    6.00
   7  -5 -32   -0.00    3.93
  -7   5  33    1.84    5.64
  -7   5  34    0.00    5.85
  -7   5  35    0.23    5.12
   7  -6  -1   33.55   12.85
   7   6  -1   96.73   17.21
  -7  -6   1  117.74   18.30
  -7  -6   1   85.92   16.28
   7  -6  -2   61.91   15.64
   7   6  -2   71.49   15.34
  -7  -6   2   65.10   14.79
  -7  -6   2   77.53   15.50
   7  -6  -3   41.02   11.68
   7   6  -3   36.69   10.61
  -7  -6   3   43.00   11.56
  -7  -6   3   37.92   10.69
   7  -6  -4    8.62    7.22
   7   6  -4   13.88    6.62
  -7  -6   4    9.67    6.62
  -7  -6   4   -0.00    4.60
   7  -6  -5   -0.00    5.70
   7   6  -5   -0.00    4.82
  -7  -6   5   -0.00    5.20
  -7  -6   5    0.00    4.82
   7  -6  -6   87.15   18.24
   7   6  -6   86.57   16.18
  -7  -6   6   65.01   15.25
  -7  -6   6   81.43   16.53
   7  -6  -7  146.64   26.70
  -7  -6   7  141.76   24.74
  -7  -6   7  163.21   25.66
  -7   6   8   78.47   15.34
   7  -6  -8   34.43   12.87
  -7  -6   8   55.36   13.03
  -7  -6   8   73.83   14.36
  -7   6   9    3.79    4.85
   7  -6  -9    0.00    5.64
   7   6  -9    1.04    4.42
  -7  -6   9    2.24    4.91
  -7   6  10   59.69   15.02
   7  -6 -10   70.76   17.17
   7   6 -10   64.81   13.49
  -7  -6  10   81.12   14.95
  -7   6  11  118.12   22.60
  -7   6  11  118.32   22.39
   7  -6 -11   98.50   22.38
   7   6 -11  131.63   20.34
  -7  -6  11  116.65   20.33
  -7   6  12    5.56    7.30
  -7   6  12   20.26    9.27
   7  -6 -12   12.04    8.60
   7   6 -12   21.84    7.00
  -7  -6  12    6.91    6.17
  -7   6  13   -0.00    6.87
  -7   6  13    7.22    7.28
   7  -6 -13   14.47    8.79
   7   6 -13    6.82    5.33
  -7  -6  13   16.61    6.46
  -7   6  14   21.15    8.85
  -7   6  14    8.27    7.76
   7  -6 -14   19.58   10.24
   7   6 -14    8.90    5.87
  -7  -6  14   13.08    6.03
  -7   6  15    6.35    6.54
  -7   6  15    3.53    6.54
   7  -6 -15   11.13    8.50
  -7  -6  15    1.65    4.32
  -7   6  16   50.72   14.62
   7  -6 -16   55.96   14.05
   7  -6 -16   55.33   15.53
  -7  -6  16   63.14   11.84
  -7   6  17   54.90   15.51
   7  -6 -17   50.01   13.84
  -7  -6  17   62.61   11.72
  -7   6  18  105.22   21.72
   7  -6 -18   79.49   18.00
  -7  -6  18   92.70   15.59
   7  -6 -19    4.75    6.55
   7  -6 -20    1.88    5.33
   7  -6 -21   10.48    6.65
   7  -6 -22   37.32   11.12
   7  -6 -23   15.04    8.35
  -7   6  24    8.62    6.72
   7  -6 -24    1.76    6.00
  -7   6  25    2.73    6.02
   7  -6 -25   -0.00    5.37
  -7   6  26    5.69    7.19
   7  -6 -26   37.56   10.85
  -7   6  27    5.49    6.42
   7  -6 -27    1.91    5.15
  -7   6  28   16.53    8.89
   7  -6 -28   15.95    8.14
  -7   6  29    3.45    5.96
   7  -6 -29   -0.00    4.05
  -7   6  30   -0.00    5.67
   7  -6 -30    0.84    5.22
  -7   6  31    3.66    6.08
   7  -6 -31    3.62    5.91
  -7   6  32    8.30    7.67
   7  -6 -32   16.42    8.33
  -7   6  33    8.61    7.38
   7  -6 -33   -0.00    4.93
  -7   6  34    0.00    6.22
   7  -6 -34   -0.00    6.50
  -7   6  35   -0.00    5.85
   7  -7  -1    7.48    7.41
   7   7  -1    0.67    5.31
  -7  -7   1    0.00    5.68
   7  -7  -2   30.64   10.45
   7   7  -2   19.18    8.72
  -7  -7   2   23.13    9.47
  -7  -7   2   35.83   10.39
   7  -7  -3    6.44    7.13
  -7  -7   3    4.46    6.91
  -7  -7   3   12.34    7.18
  -7   7   4  218.75   35.48
   7  -7  -4  178.78   35.12
  -7  -7   4  292.34   36.75
  -7   7   5   87.46   18.82
   7  -7  -5   88.52   20.21
  -7  -7   5  111.46   19.27
  -7   7   6   12.65    7.64
   7  -7  -6    2.92    6.76
  -7  -7   6   15.74    8.00
  -7   7   7   53.80   14.61
   7  -7  -7   81.05   17.70
  -7  -7   7   67.97   14.62
  -7   7   8    6.83    6.68
   7  -7  -8   14.17    9.02
  -7  -7   8   20.88    7.84
  -7   7   9   32.60   11.58
   7  -7  -9   37.82   12.37
  -7  -7   9   35.49   10.31
  -7   7  10   78.81   18.12
   7  -7 -10   92.14   19.98
  -7  -7  10   87.36   16.93
  -7   7  11   31.02   11.92
   7  -7 -11   28.99   12.45
   7   7 -11   35.02    9.11
  -7  -7  11   42.18   10.58
  -7   7  12    0.00    6.41
   7  -7 -12    8.67    7.59
   7   7 -12    6.30    4.67
  -7  -7  12    1.94    6.19
  -7   7  13    8.15    8.09
   7  -7 -13   12.33    9.10
  -7  -7  13   30.65    8.52
  -7   7  14  172.55   28.78
   7  -7 -14  167.00   26.57
   7  -7 -14  132.27   26.85
  -7  -7  14  130.17   22.70
  -7   7  15   -0.00    7.16
   7  -7 -15    0.32    5.19
   7  -7 -15    4.44    7.14
  -7  -7  15    2.51    4.52
  -7   7  16   18.57    8.43
   7  -7 -16    5.29    6.31
  -7  -7  16   -0.00    4.50
   7  -7 -17    3.20    5.12
   7  -7 -18    8.77    5.86
   7  -7 -19   10.36    7.59
   7  -7 -20   29.67   10.74
  -7   7  21    6.38    6.22
   7  -7 -21   -0.00    5.32
  -7   7  22   -0.00    5.68
   7  -7 -22   -0.00    3.97
  -7   7  23    3.56    5.82
   7  -7 -23    4.67    6.20
  -7   7  24   25.69    9.92
   7  -7 -24   27.35   10.39
  -7   7  25    9.14    7.64
   7  -7 -25    1.25    5.57
  -7   7  26    5.85    7.56
   7  -7 -26    1.91    5.29
  -7   7  27   -0.00    5.88
   7  -7 -27    6.13    6.02
  -7   7  28    1.02    4.77
   7  -7 -28   -0.00    5.19
  -7   7  29   -0.00    6.54
   7  -7 -29   -0.00    5.35
  -7   7  30   15.38    9.30
   7  -7 -30    5.78    7.05
  -7   7  31   -0.00    6.25
   7  -7 -31    2.25    5.24
  -7   7  32    0.00    6.35
   7  -7 -32    2.30    4.72
  -7   7  33   -0.00    6.20
   7  -7 -33   -0.00    5.17
  -7   7  34    0.00    6.33
   7  -7 -34    5.27    6.44
   7  -7 -35   -0.00    5.86
  -7   8   1   35.14   11.14
  -7   8   2  126.03   23.38
  -7   8   3    7.28    7.24
  -7   8   4   17.47    8.86
  -7  -8   4   33.42   10.76
  -7   8   5    5.52    6.56
  -7  -8   5   14.23    8.38
  -7   8   6   22.76    9.51
   7  -8  -6   10.94    8.76
  -7  -8   6   28.54    9.76
  -7   8   7   -0.00    6.35
   7  -8  -7    0.00    5.80
  -7  -8   7    0.41    5.79
  -7   8   8   50.55   14.28
   7  -8  -8   73.55   16.75
  -7  -8   8   52.27   13.22
  -7   8   9   -0.00    6.42
   7  -8  -9   -0.00    7.11
  -7  -8   9   -0.00    5.40
  -7   8  10   21.04    9.96
   7  -8 -10   13.26    9.86
  -7  -8  10   17.43    7.95
  -7   8  11    5.15    6.77
   7  -8 -11    1.89    5.36
   7  -8 -11    2.27    7.41
  -7  -8  11    0.00    5.11
  -7   8  12   98.29   22.30
   7  -8 -12   96.69   20.56
   7  -8 -12  141.69   25.25
  -7  -8  12  115.49   20.04
  -7   8  13    1.45    6.18
   7  -8 -13   -0.00    6.24
   7  -8 -13    2.31    6.97
  -7  -8  13    2.83    6.10
   7  -8 -14    5.58    6.82
   7  -8 -14    0.00    7.55
  -7  -8  14   18.57    7.33
   7  -8 -15    4.26    6.18
   7  -8 -15   -0.00    6.22
  -7  -8  15    5.71    5.65
   7  -8 -16   46.98   13.22
  -7   8  17   -0.00    5.20
   7  -8 -17    3.21    5.90
  -7   8  18    5.73    7.09
   7  -8 -18    2.05    6.06
  -7   8  19   -0.00    7.23
   7  -8 -19   -0.00    5.98
  -7   8  20   17.56    9.33
   7  -8 -20    6.43    6.47
  -7   8  21    6.36    6.93
   7  -8 -21   -0.00    5.87
  -7   8  22   16.19    8.52
   7  -8 -22   12.22    7.92
  -7   8  23    4.17    7.69
   7  -8 -23   18.99    8.83
  -7   8  24   11.87    7.47
   7  -8 -24    6.79    6.51
  -7   8  25   13.76    8.80
   7  -8 -25    8.18    7.30
  -7   8  26   18.38    9.20
   7  -8 -26    7.13    6.62
  -7   8  27   -0.00    4.38
   7  -8 -27    4.46    6.04
  -7   8  28   13.11    8.99
   7  -8 -28   14.76    8.61
  -7   8  29   -0.00    5.92
   7  -8 -29    4.32    6.79
  -7   8  30    7.06    7.15
   7  -8 -30   -0.00    5.72
  -7   8  31   18.15    9.16
   7  -8 -31   -0.00    5.44
  -7   8  32    3.30    6.33
   7  -8 -32    0.00    5.49
  -7   8  33    0.00    7.00
   7  -8 -33    0.00    5.39
  -7   8  34   -0.00    6.79
   7  -8 -34    0.00    5.92
   7  -8 -35   -0.00    6.08
   7  -8 -36   -0.00    5.01
  -7   9   1    4.72    6.18
   7  -9  -1    4.91    7.33
  -7  -9   1   -0.00    6.07
  -7   9   2   34.92   11.08
   7  -9  -2   18.64   10.05
  -7   9   3    2.49    6.72
   7  -9  -3    5.58    7.12
  -7   9   4   42.49   12.01
   7  -9  -4   10.27    8.61
  -7   9   5   -0.00    6.73
  -7   9   6   13.77    8.86
  -7   9   7   15.51    9.39
  -7  -9   7    5.05    6.96
  -7   9   8   22.46   10.69
   7  -9  -8   32.07   10.78
  -7  -9   8   45.73   11.60
  -7   9   9    0.00    7.12
   7  -9  -9    0.50    5.96
  -7  -9   9    0.00    4.85
  -7   9  10  125.90   24.91
   7  -9 -10  122.11   22.80
  -7  -9  10  111.95   21.20
  -7   9  11   -0.00    6.04
   7  -9 -11   -0.00    5.53
  -7  -9  11    1.72    5.90
   7  -9 -12    4.41    6.44
   7  -9 -12   15.07    8.73
  -7  -9  12    3.72    5.85
  -7   9  13    0.00    5.86
   7  -9 -13    1.30    6.39
   7  -9 -13   13.62    8.95
  -7  -9  13    9.22    5.99
   7  -9 -14   68.39   16.64
   7  -9 -14   90.76   20.18
   7  -9 -15    0.00    5.45
  -7   9  16    2.44    6.07
   7  -9 -16    5.97    6.11
  -7   9  17   -0.00    6.54
   7  -9 -17    2.05    6.27
  -7   9  18   28.33   11.30
   7  -9 -18   22.48    9.45
  -7   9  19   -0.00    5.78
   7  -9 -19    1.20    4.70
  -7   9  20   13.68    8.17
   7  -9 -20   14.66    8.72
  -7   9  21    9.02    7.42
   7  -9 -21    3.70    7.10
  -7   9  22    1.13    5.04
   7  -9 -22    1.70    5.12
  -7   9  23    1.57    6.18
   7  -9 -23   -0.00    5.72
  -7   9  24    4.09    7.78
   7  -9 -24   21.98    9.57
  -7   9  25    0.25    6.90
   7  -9 -25   -0.00    5.63
  -7   9  26    5.97    7.68
   7  -9 -26    2.04    5.11
  -7   9  27    9.37    8.04
   7  -9 -27    2.68    6.08
  -7   9  28    6.86    7.96
   7  -9 -28    1.37    5.40
  -7   9  29   -0.00    7.35
   7  -9 -29    8.73    6.64
  -7   9  30    8.24    8.69
   7  -9 -30    6.87    6.88
  -7   9  31   -0.00    7.38
   7  -9 -31   -0.00    4.90
  -7   9  32    7.88    7.83
   7  -9 -32   -0.00    5.25
  -7   9  33    0.00    6.51
   7  -9 -33   -0.00    5.78
   7  -9 -34    6.91    7.97
   7  -9 -35    0.00    6.74
  -7  10   1    8.25    7.27
   7 -10  -1   18.85    9.06
  -7 -10   1    4.42    6.72
  -7  10   2   57.18   14.26
   7 -10  -2   38.23   12.16
  -7 -10   2   27.97   10.79
  -7  10   3    2.76    5.28
   7 -10  -3    1.07    5.84
  -7 -10   3    3.45    5.64
  -7  10   4    6.27    6.59
   7 -10  -4   -0.00    6.42
  -7 -10   4    2.80    6.11
  -7  10   5    3.86    6.71
   7 -10  -5   -0.00    6.93
   7 -10  -5   -0.00    7.74
  -7  10   6  190.56   29.94
   7 -10  -6  137.95   25.67
   7 -10  -6  122.26   26.51
  -7  10   7   -0.00    7.14
   7 -10  -7    5.08    6.38
   7 -10  -7   -0.00    6.88
  -7  10   8    0.00    5.31
   7 -10  -8    3.98    6.87
   7 -10  -8   -0.00    7.98
   7 -10  -9    1.18    5.47
   7 -10  -9    0.78    7.51
  -7 -10   9   -0.01    6.88
   7 -10 -10    4.21    5.76
   7 -10 -10   11.14    9.48
  -7 -10  10    3.81    5.52
   7 -10 -11    2.24    7.36
  -7 -10  11   -0.00    5.46
   7 -10 -12   47.07   12.78
   7 -10 -13    4.50    6.68
   7 -10 -14   10.97    7.20
   7 -10 -15   -0.00    4.65
  -7  10  16   38.20   13.73
   7 -10 -16   54.37   13.86
  -7  10  17   -0.00    5.49
   7 -10 -17    5.74    6.40
  -7  10  18   31.70   12.64
   7 -10 -18   17.80    9.77
  -7  10  19    1.92    5.63
   7 -10 -19    1.31    6.65
  -7  10  20    1.76    6.79
   7 -10 -20    1.59    6.06
  -7  10  21    9.96    7.95
   7 -10 -21   -0.00    5.52
  -7  10  22   15.92    9.80
   7 -10 -22   16.49    9.44
  -7  10  23    0.73    6.76
   7 -10 -23   -0.00    5.92
  -7  10  24    0.00    5.73
   7 -10 -24    0.00    6.25
  -7  10  25   -0.00    6.98
   7 -10 -25    4.88    6.19
  -7  10  26    0.00    6.71
   7 -10 -26    7.67    7.71
  -7  10  27    0.04    5.56
   7 -10 -27    3.75    6.76
  -7  10  28    0.65    6.88
   7 -10 -28    7.32    6.38
  -7  10  29    1.26    6.54
   7 -10 -29   -0.00    5.93
  -7  10  30    2.96    7.88
   7 -10 -30    3.50    5.99
  -7  10  31   -0.00    7.17
   7 -10 -31    0.37    5.55
  -7  10  32    0.00    6.63
   7 -10 -32    4.40    6.76
  -7  10  33   -0.00    7.17
  -7  11   1   -0.00    4.81
   7 -11  -1   -0.00    5.08
   7 -11  -1   -0.00    6.88
  -7 -11   1   -0.00    5.96
  -7  11   2    3.20    7.40
   7 -11  -2    3.84    6.01
   7 -11  -2    3.89    6.60
  -7 -11   2    2.14    6.73
  -7  11   3   -0.00    5.86
   7 -11  -3    3.56    6.46
   7 -11  -3    8.54    8.89
  -7 -11   3    5.35    7.36
  -7  11   4   18.49    9.87
   7 -11  -4   15.42    8.71
   7 -11  -4   12.90    9.28
  -7 -11   4   31.93   10.81
   7 -11  -5   30.72   10.43
   7 -11  -5   18.16    9.51
  -7 -11   5    3.74    6.86
   7 -11  -6    3.11    6.31
   7 -11  -6   -0.00    7.89
  -7 -11   6    5.31    6.62
   7 -11  -7   22.76    9.44
   7 -11  -7    8.85    8.35
  -7 -11   7    7.90    6.66
   7 -11  -8   12.19    7.81
   7 -11  -8    6.45    8.49
   7 -11  -9    2.21    5.73
   7 -11  -9   -0.00    6.56
   7 -11 -10   22.88    8.91
   7 -11 -10   27.08   11.24
   7 -11 -11    1.51    6.55
   7 -11 -11    4.87    8.25
   7 -11 -12    6.82    6.96
   7 -11 -13    5.71    5.70
   7 -11 -14   17.90    8.83
   7 -11 -15    0.37    5.03
   7 -11 -16    0.79    6.16
   7 -11 -17   -0.00    5.44
   7 -11 -18   20.17   10.40
   7 -11 -19   -0.00    6.36
   7 -11 -20   30.57   10.77
   7 -11 -21    3.54    6.36
   7 -11 -22   -0.00    4.51
   7 -11 -23    5.57    6.93
  -7  11  24   22.85   11.13
   7 -11 -24   16.06    9.17
  -7  11  25    2.18    8.06
   7 -11 -25   -0.00    5.41
  -7  11  26   -0.00    7.03
   7 -11 -26   -0.00    5.47
  -7  11  27   -0.00    6.38
   7 -11 -27    2.70    6.06
  -7  11  28    0.00    6.95
   7 -11 -28    0.00    5.35
  -7  11  29   -0.00    7.02
   7 -11 -29   -0.00    6.94
  -7  11  30    4.87    8.47
  -7  11  31   -0.00    7.72
  -7  11  32    0.33    7.00
   7 -12  -1    0.28    5.70
   7 -12  -1    2.06    6.54
  -7 -12   1   -0.00    6.28
   7 -12  -2   24.95    9.55
   7 -12  -2   23.82   10.98
  -7 -12   2   10.41    7.87
   7 -12  -3   -0.00    5.95
   7 -12  -3    0.00    6.14
  -7 -12   3    0.00    6.41
   7 -12  -4   -0.00    6.32
   7 -12  -4   -0.00    7.67
  -7 -12   4   -0.00    5.77
   7 -12  -5   -0.00    6.25
   7 -12  -5   28.05   11.52
  -7 -12   5    9.94    6.98
   7 -12  -6   62.86   14.03
   7 -12  -6   29.70   12.60
  -7 -12   6   33.09   11.27
   7 -12  -7    3.02    6.80
   7 -12  -7    1.88    6.41
  -7 -12   7    6.61    7.20
   7 -12  -8   18.29    8.18
   7 -12  -8    8.70    8.52
  -7 -12   8    2.32    6.28
   7 -12  -9    4.84    6.51
   7 -12  -9   11.76    8.50
   7 -12 -10    0.65    5.90
   7 -12 -11    5.99    6.52
   7 -12 -12   27.24   10.71
   7 -12 -13    6.42    6.76
   7 -12 -14    7.17    6.62
   7 -12 -15    4.42    6.42
   7 -12 -16   41.21   12.97
   7 -12 -17   10.25    7.11
   7 -12 -18   -0.00    6.84
   7 -12 -19    0.56    6.64
   7 -12 -20   11.07    8.30
   7 -12 -21   -0.00    5.34
   7 -12 -22   15.01    8.58
   7 -12 -23    3.91    7.84
   7 -12 -24    7.02    5.83
   7 -12 -25   -0.00    5.68
   7 -12 -26    3.00    6.08
   7 -13  -1    1.84    5.76
   7 -13  -1    8.70    7.41
  -7 -13   1    8.79    6.75
   7 -13  -2   13.39    8.13
   7 -13  -2    6.71    7.70
  -7 -13   2    2.10    5.50
   7 -13  -3   21.45    9.38
   7 -13  -3   -0.00    7.41
  -7 -13   3    1.78    6.98
   7 -13  -4   45.08   12.89
   7 -13  -4   23.26   12.21
  -7 -13   4   44.38   13.29
   7 -13  -5    7.19    6.74
   7 -13  -5    0.91    7.60
  -7 -13   5    3.06    7.43
   7 -13  -6    6.94    6.81
   7 -13  -6   -0.00    6.36
  -7 -13   6    0.00    6.00
   7 -13  -7    4.01    6.90
   7 -13  -7   -0.00    7.16
   7 -13  -8   12.58    8.39
   7 -13  -9   14.13    7.63
   7 -13 -10   25.13   10.21
   7 -13 -11   10.68    8.49
   7 -13 -12    5.50    5.98
   7 -13 -13   10.42    7.39
   7 -13 -14    8.64    7.51
   7 -13 -15   -0.00    6.70
   7 -13 -16    3.21    7.25
   7 -13 -17   -0.00    5.93
   7 -13 -18   -0.00    6.12
   7 -13 -19    1.50    6.33
   7 -13 -20    5.43    6.97
   7 -13 -21    4.39    6.10
   7 -13 -22   -0.00    6.00
   7 -14  -1   11.06    7.29
   7 -14  -1    0.00    6.54
  -7 -14   1   -0.00    5.85
   7 -14  -2   21.36    8.56
   7 -14  -2    8.14    8.39
  -7 -14   2    6.37    7.37
   7 -14  -3   15.71    7.93
   7 -14  -3    4.20    7.90
  -7 -14   3   -0.00    7.32
   7 -14  -4   -0.00    5.38
   7 -14  -4   11.19    8.91
  -7 -14   4   -0.00    6.36
   7 -14  -5    5.70    6.09
   7 -14  -5   -0.00    7.91
   7 -14  -6   30.85   11.18
   7 -14  -7   34.73   11.74
   7 -14  -8    9.99    6.73
   7 -14  -9   -0.00    5.00
   7 -14 -10    9.36    6.94
   7 -14 -11    0.00    6.26
   7 -14 -12    8.20    7.80
   7 -14 -13   -0.00    5.60
   7 -14 -14    1.02    6.44
   7 -14 -15    1.54    6.57
   7 -14 -16    2.96    5.60
   7 -14 -17    8.42    7.53
   7 -14 -18    1.37    5.75
   7 -14 -19    2.20    6.53
   7 -15  -1   -0.00    6.30
   7 -15  -1    1.33    7.78
  -7 -15   1    1.69    6.41
   7 -15  -2   -0.00    6.48
   7 -15  -2    2.51    7.05
  -7 -15   2   -0.00    6.30
   7 -15  -3   10.59    8.09
   7 -15  -4    5.33    6.99
   7 -15  -5    3.07    6.21
   7 -15  -6   -0.00    6.23
   7 -15  -7    4.24    6.87
   7 -15  -8   13.73    8.20
   7 -15  -9    8.45    7.14
   7 -15 -10   -0.00    6.66
   7 -15 -11    2.84    5.83
   7 -15 -12   -0.00    5.98
   7 -15 -13   -0.00    5.15
   7 -15 -14   -0.00    5.45
   7 -15 -15   -0.00    6.02
   7 -16  -1    9.03    8.59
   7 -16  -2   -0.00    5.31
   7 -16  -3    4.32    5.70
   7 -16  -4    2.02    5.59
   7 -16  -5   -0.00    5.81
   7 -16  -6    2.79    6.03
   7 -16  -7   10.30    7.61
   7 -16  -8   -0.00    5.99
   7 -16  -9   -0.00    5.18
   7 -16 -10   -0.00    6.70
   7 -16 -11   -0.00    6.00
   7 -17  -1    0.05    5.16
   7 -17  -2    0.85    5.17
   7 -17  -3    6.72    6.40
   7 -17  -4    2.20    5.69
   7 -17  -5    7.68    7.82
   7 -17  -6   -0.00    6.14
   7 -18  -1    7.37    7.45
  -6   0   1   -0.00    4.79
  -6   0   1   -0.00    5.30
   6   0  -1   -0.00    5.29
   6   0  -1   -0.00    4.69
  -6   0   2  355.89   49.07
  -6   0   2  354.99   50.04
   6   0  -2  349.90   49.46
   6   0  -2  409.73   51.25
  -6   0   3    0.00    3.73
  -6   0   3   -0.00    4.58
   6   0  -3   -0.00    5.31
   6   0  -3    0.38    4.84
  -6   0   4    7.43    5.57
  -6   0   4   25.32    7.89
   6   0  -4    9.50    6.02
   6   0  -4   17.29    7.25
  -6   0   5   -0.00    3.78
  -6   0   5   -0.00    4.28
   6   0  -5   -0.00    4.68
   6   0  -5    0.90    5.08
  -6   0   6 1261.63  152.15
  -6   0   6 1262.87  153.65
   6   0  -6 1125.19  151.87
   6   0  -6 1241.37  153.74
  -6   0   7    2.77    4.49
  -6   0   7   -0.00    4.48
   6   0  -7   -0.00    4.73
   6   0  -7    1.28    4.94
  -6   0   8   27.46    7.32
  -6   0   8   32.49    8.85
   6   0  -8   23.04    7.12
   6   0  -8   24.38    8.34
  -6   0   9    1.53    3.85
  -6   0   9   -0.00    4.05
   6   0  -9    1.37    3.49
   6   0  -9   -0.00    4.70
  -6   0  10  180.75   33.60
  -6   0  10  241.65   35.92
   6   0 -10  333.76   35.77
   6   0 -10  275.16   36.66
  -6   0  11   -0.00    3.46
  -6   0  11    1.79    4.35
   6   0 -11    3.82    3.80
   6   0 -11    7.23    4.94
  -6   0  12  300.42   42.71
  -6   0  12  375.09   45.35
   6   0 -12  318.48   42.29
   6   0 -12  271.90   43.27
  -6   0  13    1.31    3.37
  -6   0  13   -0.00    5.31
   6   0 -13   -0.00    3.36
   6   0 -13    1.14    4.13
  -6   0  14  123.56   18.95
  -6   0  14  106.06   19.60
   6   0 -14  109.79   17.59
   6   0 -14  100.31   18.69
  -6   0  15   -0.00    3.60
  -6   0  15   -0.00    4.95
   6   0 -15   -0.00    3.50
  -6   0  16  274.40   37.22
  -6   0  16  241.62   37.61
   6   0 -16  250.91   35.41
  -6   0  17    2.52    5.17
  -6   0  17   -0.00    4.49
   6   0 -17    0.36    3.53
  -6   0  18  144.05   25.19
  -6   0  18  154.17   26.38
   6   0 -18  190.30   24.94
   6   0 -18  160.79   25.59
  -6   0  19    0.00    4.74
   6   0 -19   -0.00    3.37
  -6   0  20    1.32    3.95
   6   0 -20    2.61    4.32
  -6   0  21    4.95    4.89
  -6   0  22   99.64   19.26
  -6   0  23   -0.00    4.87
   6   0 -23    0.41    3.91
   6   0 -24    1.80    4.52
   6   0 -25    0.73    4.43
   6   0 -26   47.60   11.14
  -6   0  33   -0.00    4.56
  -6   0  34   -0.00    4.56
  -6   0  35   -0.00    6.06
  -6   0  36    3.89    4.46
  -6   0  37   -0.00    4.87
  -6   0  38    5.49    6.06
  -6   1   1    7.69    5.17
  -6   1   1   -0.00    4.58
   6  -1  -1    5.57    5.38
   6  -1  -1    6.63    5.98
   6   1  -1    2.68    4.67
   6   1  -1    9.06    6.21
  -6  -1   1   10.57    6.20
  -6  -1   1   -0.00    4.70
  -6   1   2  673.14   82.39
  -6   1   2  612.83   83.03
   6  -1  -2  816.82   83.85
   6  -1  -2  616.76   83.51
   6   1  -2  568.32   82.18
   6   1  -2  591.49   83.05
  -6  -1   2  572.82   82.10
  -6  -1   2  699.85   83.76
  -6   1   3   20.14    7.60
  -6   1   3   22.06    8.18
   6  -1  -3   31.02    9.12
   6  -1  -3   19.71    8.62
   6   1  -3   38.67    9.10
   6   1  -3   38.16    9.60
  -6  -1   3   32.31    8.41
  -6  -1   3   40.58    9.66
  -6   1   4  940.64  114.70
  -6   1   4  909.61  115.80
   6  -1  -4  906.95  114.45
   6  -1  -4  784.81  115.39
   6   1  -4  796.80  114.46
   6   1  -4 1218.53  117.95
  -6  -1   4  959.79  114.85
  -6  -1   4  841.20  115.24
  -6   1   5  112.37   20.63
  -6   1   5  143.76   22.55
   6  -1  -5  132.43   21.09
   6  -1  -5  146.80   23.11
   6   1  -5  184.83   23.26
   6   1  -5  106.37   21.30
  -6  -1   5  137.33   21.18
  -6  -1   5  153.74   22.68
  -6   1   6  107.77   16.95
  -6   1   6   88.25   17.37
   6  -1  -6  105.51   16.55
   6  -1  -6   78.10   17.21
   6   1  -6   99.67   17.15
   6   1  -6  102.52   17.55
  -6  -1   6   84.88   15.90
  -6  -1   6  121.70   18.37
  -6   1   7  269.94   36.74
  -6   1   7  242.39   37.38
   6  -1  -7  272.94   36.39
   6  -1  -7  294.64   38.85
   6   1  -7  288.15   37.30
   6   1  -7  229.59   37.07
  -6  -1   7  283.17   36.71
  -6  -1   7  216.95   36.62
  -6   1   8  714.92   90.25
  -6   1   8  719.60   91.64
   6  -1  -8  609.92   88.99
   6  -1  -8  743.04   92.14
   6   1  -8  705.32   90.24
   6   1  -8  747.64   91.51
  -6  -1   8  682.87   89.49
  -6  -1   8  771.19   91.70
  -6   1   9   -0.00    4.05
  -6   1   9   12.39    6.15
   6  -1  -9    7.28    5.07
   6  -1  -9    6.08    5.84
   6   1  -9    3.27    4.75
   6   1  -9   11.85    6.13
  -6  -1   9    1.78    4.03
  -6  -1   9   14.31    6.14
  -6   1  10   75.74   15.15
  -6   1  10   99.99   17.48
   6  -1 -10  107.37   15.75
   6  -1 -10   89.06   16.78
   6   1 -10   82.02   15.20
   6   1 -10   85.43   15.77
  -6  -1  10   82.71   14.79
  -6  -1  10   95.80   16.78
  -6   1  11   27.52    7.55
  -6   1  11   10.69    7.09
   6  -1 -11   23.68    6.25
   6  -1 -11    6.68    6.16
   6   1 -11   15.64    6.01
   6   1 -11    4.92    5.17
  -6  -1  11   16.20    5.67
  -6  -1  11   26.67    7.85
  -6   1  12  318.72   46.95
  -6   1  12  375.96   49.18
   6  -1 -12  395.35   46.87
   6  -1 -12  294.58   47.51
   6   1 -12  339.56   46.30
  -6  -1  12  331.65   46.33
  -6  -1  12  363.30   48.39
  -6   1  13   70.08   12.90
  -6   1  13   55.79   12.80
   6  -1 -13   57.80   11.25
   6  -1 -13   58.21   12.94
   6   1 -13   55.61   11.18
  -6  -1  13   50.47   11.05
  -6  -1  13   78.41   14.19
  -6   1  14  163.44   24.75
  -6   1  14  166.45   25.70
   6  -1 -14  149.83   22.99
   6  -1 -14  159.54   25.51
   6   1 -14  154.63   23.00
  -6  -1  14  128.37   22.82
  -6  -1  14  171.78   25.27
  -6   1  15    8.70    5.64
  -6   1  15   19.73    7.59
   6  -1 -15   10.27    5.20
   6  -1 -15    4.12    5.41
   6   1 -15    1.63    3.66
   6   1 -15   10.49    6.00
  -6  -1  15   14.30    5.51
  -6  -1  15   13.25    7.19
  -6   1  16    0.63    4.11
  -6   1  16   13.12    6.99
   6  -1 -16    7.90    4.51
   6  -1 -16   12.33    6.14
   6   1 -16    5.31    4.41
   6   1 -16    2.70    4.60
  -6  -1  16    3.66    4.64
  -6  -1  16    6.20    5.33
  -6   1  17    1.75    4.26
  -6   1  17    2.91    5.39
   6  -1 -17    6.80    5.73
   6   1 -17    2.96    4.09
   6   1 -17    8.65    5.38
  -6  -1  17    7.99    4.84
  -6  -1  17    6.12    6.25
  -6   1  18  208.20   34.37
  -6   1  18  219.37   35.04
   6   1 -18  259.79   32.76
   6   1 -18  208.05   32.86
  -6  -1  18  244.13   33.82
  -6   1  19   17.06    8.07
   6   1 -19   53.08    9.26
  -6  -1  19   30.50    8.94
  -6   1  20   -0.00    4.34
   6   1 -20    1.68    4.11
  -6  -1  20    5.55    5.18
  -6   1  21   -0.00    5.35
   6   1 -21    0.00    4.07
  -6  -1  21    2.49    5.02
  -6   1  22   20.32    8.47
   6  -1 -22   28.53    8.13
   6   1 -22   11.02    5.67
  -6  -1  22   14.59    6.81
   6  -1 -23    6.05    5.57
  -6  -1  23    1.09    5.32
   6  -1 -24   34.90    9.79
   6   1 -24   27.55    8.29
  -6  -1  24   36.56    9.92
   6  -1 -25    3.80    5.02
   6   1 -25    3.02    4.49
   6  -1 -26    1.72    4.35
  -6   1  32   -0.00    4.56
  -6   1  33   -0.00    4.76
  -6   1  34   11.14    7.65
  -6  -1  34    6.29    5.64
  -6   1  35    3.37    4.96
  -6  -1  35    5.41    5.44
  -6   1  36    0.00    5.30
  -6  -1  36   -0.00    4.64
  -6   1  37    8.85    5.92
  -6  -1  37    1.81    4.53
  -6   1  38    2.76    5.41
  -6  -1  38    1.02    4.88
  -6   2   1    4.94    5.30
  -6   2   1    4.82    5.04
   6  -2  -1    2.38    4.48
   6  -2  -1    6.20    5.47
   6   2  -1    1.64    5.22
   6   2  -1    9.04    6.06
  -6  -2   1    2.76    5.24
  -6  -2   1    4.24    4.39
  -6   2   2   25.98    7.09
  -6   2   2   23.05    7.59
   6  -2  -2   19.62    6.95
   6  -2  -2   15.57    7.14
   6   2  -2   33.14    8.30
   6   2  -2   13.03    7.30
  -6  -2   2   33.54    9.21
  -6  -2   2   22.78    7.48
  -6   2   3    2.16    4.54
  -6   2   3    2.08    5.04
   6  -2  -3   13.74    5.98
   6  -2  -3    4.56    5.30
   6   2  -3    0.00    4.83
   6   2  -3   -0.00    4.43
  -6  -2   3    7.92    5.94
  -6  -2   3    2.43    4.99
  -6   2   4   58.73   11.66
  -6   2   4   56.69   12.14
   6  -2  -4   38.01    9.68
   6  -2  -4   56.86   12.62
   6   2  -4   45.71   10.96
   6   2  -4   65.96   12.73
  -6  -2   4   37.07   10.56
  -6  -2   4   87.07   13.49
  -6   2   5   16.66    6.16
  -6   2   5   33.07    8.39
   6  -2  -5    6.99    5.17
   6  -2  -5   15.08    6.72
   6   2  -5   17.05    6.25
   6   2  -5   20.74    7.26
  -6  -2   5   19.60    6.77
  -6  -2   5    2.59    5.27
  -6   2   6  311.35   40.72
  -6   2   6  296.25   41.80
   6  -2  -6  331.35   40.35
   6  -2  -6  259.70   41.43
   6   2  -6  294.55   40.55
   6   2  -6  321.08   41.63
  -6  -2   6  219.36   39.02
  -6  -2   6  328.94   41.77
  -6   2   7   58.67   12.08
  -6   2   7   63.33   13.23
   6  -2  -7   48.27   11.03
   6  -2  -7   83.41   15.02
   6   2  -7   53.35   11.99
   6   2  -7   60.09   12.76
  -6  -2   7   84.26   12.77
  -6  -2   7   63.36   12.90
  -6   2   8   10.76    5.53
  -6   2   8    0.00    4.71
   6  -2  -8   -0.00    3.66
   6  -2  -8   10.40    6.26
   6   2  -8    0.00    4.60
   6   2  -8    0.00    4.17
  -6  -2   8    4.76    4.36
  -6  -2   8   -0.00    4.44
  -6   2   9    0.02    3.29
  -6   2   9    0.14    4.40
   6  -2  -9   -0.00    3.55
   6  -2  -9   -0.00    4.51
   6   2  -9   -0.00    4.18
   6   2  -9   -0.00    3.69
  -6  -2   9   -0.00    3.26
  -6  -2   9    0.60    4.50
  -6   2  10  325.28   41.99
  -6   2  10  245.82   41.37
   6  -2 -10  291.21   40.20
   6  -2 -10  266.00   41.88
   6   2 -10  295.11   40.69
  -6  -2  10  305.77   40.10
  -6  -2  10  323.45   42.00
  -6   2  11  262.37   40.34
  -6   2  11  273.28   41.33
   6  -2 -11  297.48   39.69
   6  -2 -11  260.31   41.31
   6   2 -11  343.87   40.92
  -6  -2  11  284.43   39.21
  -6  -2  11  290.72   41.05
  -6   2  12   97.39   17.23
  -6   2  12  124.25   19.08
   6  -2 -12   93.77   15.73
   6  -2 -12   77.71   17.02
   6   2 -12   97.85   16.11
  -6  -2  12   85.88   15.28
  -6  -2  12   80.32   16.32
  -6   2  13   15.64    6.92
  -6   2  13   12.26    6.54
   6  -2 -13   10.98    6.83
   6   2 -13    9.97    5.64
   6   2 -13   22.79    7.03
  -6  -2  13   21.91    6.22
  -6  -2  13   23.02    7.30
  -6   2  14  122.36   19.88
  -6   2  14  134.91   21.08
   6  -2 -14   76.92   18.38
   6   2 -14  118.13   18.03
   6   2 -14   88.10   17.24
  -6  -2  14  119.10   17.83
  -6   2  15   21.24    9.02
  -6   2  15   33.08   10.11
   6  -2 -15   45.11   11.08
   6   2 -15   43.48    9.37
   6   2 -15   36.61    8.89
  -6  -2  15   34.68    8.23
  -6   2  16   52.99   12.96
  -6   2  16   56.81   13.59
   6  -2 -16   50.17   12.68
   6   2 -16   54.84   11.15
   6   2 -16   55.18   11.27
  -6  -2  16   66.42   11.73
  -6   2  17   21.17    8.42
  -6   2  17   26.75    9.21
   6  -2 -17   13.36    8.05
   6   2 -17   26.27    7.01
   6   2 -17   19.67    6.90
  -6  -2  17   30.53    7.58
  -6   2  18   18.54    7.30
  -6   2  18    0.00    5.71
   6  -2 -18   13.38    6.59
   6   2 -18   15.27    5.70
  -6  -2  18    0.00    3.91
  -6   2  19   27.76    8.88
   6   2 -19    8.10    4.77
  -6  -2  19   11.62    5.78
  -6   2  20  162.36   27.58
   6  -2 -20  176.76   26.98
   6   2 -20  170.90   24.64
  -6  -2  20  152.15   25.13
  -6   2  21    7.18    6.21
   6  -2 -21   -0.00    4.26
   6   2 -21    2.28    4.01
  -6  -2  21    6.33    5.65
   6  -2 -22   17.63    7.44
  -6  -2  22   27.43    8.30
  -6  -2  23    0.00    3.89
  -6  -2  24   17.59    7.28
   6  -2 -28   10.53    6.55
   6  -2 -29   -0.00    4.48
  -6   2  30   10.63    6.91
  -6   2  31   -0.00    6.12
  -6   2  32    9.44    6.61
  -6   2  33    1.94    5.10
  -6   2  34   -0.00    4.00
  -6   2  35    1.69    5.37
  -6   2  36    4.76    6.96
  -6  -2  36    3.32    4.46
  -6   2  37    3.41    5.14
  -6  -2  37   -0.00    3.99
  -6  -2  38   -0.00    3.87
  -6   3   1    8.43    5.13
  -6   3   1    0.78    4.73
   6  -3  -1    6.57    4.29
   6  -3  -1    2.77    4.98
   6   3  -1   -0.00    4.26
   6   3  -1    3.87    4.87
  -6  -3   1    2.72    5.07
  -6  -3   1   -0.00    4.12
  -6   3   2  163.09   21.68
  -6   3   2  104.45   20.77
   6  -3  -2  132.42   20.38
   6  -3  -2  129.98   22.36
   6   3  -2  140.18   21.25
   6   3  -2  119.27   21.29
  -6  -3   2  108.69   20.84
  -6  -3   2  149.36   22.29
  -6   3   3  137.12   21.01
  -6   3   3  116.46   21.29
   6  -3  -3  134.72   20.58
   6  -3  -3  125.79   22.01
   6   3  -3  169.36   22.32
   6   3  -3  135.55   22.01
  -6  -3   3  139.04   22.11
  -6  -3   3  101.30   20.51
  -6   3   4   45.44    9.90
  -6   3   4   46.24   10.33
   6  -3  -4   40.35    9.04
   6  -3  -4   37.31   10.79
   6   3  -4   23.74    8.29
   6   3  -4   32.87    9.31
  -6  -3   4   47.50   10.60
  -6  -3   4   37.33    9.45
  -6   3   5   14.94    6.54
  -6   3   5   11.57    6.31
   6  -3  -5    9.46    5.12
   6  -3  -5    4.91    6.15
   6   3  -5    3.63    4.68
   6   3  -5    3.13    4.85
  -6  -3   5    6.28    6.00
  -6  -3   5   13.21    5.78
  -6   3   6   10.41    6.01
  -6   3   6   11.58    6.52
   6  -3  -6   10.76    4.94
   6  -3  -6    7.04    6.05
   6   3  -6   13.55    5.79
   6   3  -6   18.55    6.85
  -6  -3   6   16.31    6.47
  -6  -3   6   11.49    5.86
  -6   3   7   15.96    6.87
  -6   3   7   30.88    8.95
   6  -3  -7   25.19    7.39
   6  -3  -7   21.57    8.62
   6   3  -7   18.73    6.97
   6   3  -7   31.86    8.33
  -6  -3   7   22.55    7.29
  -6  -3   7   21.06    7.56
  -6   3   8  345.66   50.40
  -6   3   8  387.08   51.75
   6  -3  -8  383.67   49.74
   6  -3  -8  394.51   52.49
   6   3  -8  373.48   50.01
  -6  -3   8  344.24   49.24
  -6  -3   8  367.05   50.63
  -6   3   9   62.14   12.28
  -6   3   9   86.18   14.37
   6  -3  -9   83.26   14.63
   6   3  -9   69.78   11.92
  -6  -3   9   18.36    8.36
  -6  -3   9   90.40   13.69
  -6   3  10   27.21    8.30
  -6   3  10   12.49    6.97
   6  -3 -10   28.62    9.22
   6   3 -10   22.43    7.24
  -6  -3  10   21.46    6.45
  -6  -3  10   23.06    7.51
  -6   3  11   10.26    6.22
  -6   3  11    3.68    5.53
   6  -3 -11    4.87    5.31
   6   3 -11    9.70    5.38
   6   3 -11    7.66    4.81
  -6  -3  11    9.06    4.52
  -6  -3  11    0.00    3.78
  -6   3  12  106.92   18.30
  -6   3  12   77.79   16.94
   6  -3 -12   91.21   18.10
   6   3 -12   93.31   15.91
   6   3 -12   99.86   16.24
  -6  -3  12   82.07   14.80
  -6   3  13  117.09   22.88
  -6   3  13  140.90   24.26
   6  -3 -13  151.49   24.93
   6   3 -13  150.07   22.41
   6   3 -13  142.65   22.19
  -6  -3  13  147.41   21.52
  -6   3  14  163.77   25.84
  -6   3  14  172.08   26.36
   6  -3 -14  129.57   25.04
   6   3 -14  183.39   24.25
   6   3 -14  176.34   23.83
  -6  -3  14  117.77   21.89
  -6   3  15   16.97    8.08
  -6   3  15   13.19    7.93
   6  -3 -15    9.33    6.77
   6   3 -15   11.73    5.81
   6   3 -15   25.85    6.90
  -6  -3  15   18.73    5.51
  -6   3  16   13.07    7.32
  -6   3  16   33.25   10.11
   6  -3 -16   25.64    8.86
   6   3 -16   47.04    8.92
   6   3 -16   21.40    6.53
  -6  -3  16   22.77    6.57
  -6  -3  16   22.86    8.14
  -6   3  17   64.28   15.64
  -6   3  17   59.40   15.29
   6  -3 -17   71.30   16.07
   6   3 -17   89.77   14.76
   6   3 -17   84.75   13.81
  -6  -3  17   97.42   14.53
  -6  -3  17   67.98   14.42
  -6   3  18  123.51   22.94
  -6   3  18  125.71   23.08
   6  -3 -18  115.34   22.06
   6   3 -18  123.33   20.13
  -6  -3  18  120.05   19.81
  -6  -3  18  151.62   22.24
   6  -3 -19   42.33   10.65
   6   3 -19   45.36    9.65
  -6  -3  19   32.76    8.77
  -6  -3  20    7.81    4.73
  -6  -3  21    2.03    4.45
  -6  -3  22   66.06   13.10
  -6  -3  23    1.98    4.18
   6  -3 -24   74.90   15.77
   6  -3 -25   10.39    6.17
   6  -3 -26    3.22    5.25
   6  -3 -27    0.00    4.59
  -6   3  28   25.52    8.91
   6  -3 -28   18.37    7.81
  -6   3  29   14.87    7.38
   6  -3 -29    5.49    5.28
  -6   3  30   10.50    6.33
   6  -3 -30   11.00    6.69
  -6   3  31   -0.00    5.75
  -6   3  32    3.52    7.07
  -6   3  33    1.47    5.14
  -6   3  34   13.20    8.01
  -6   3  35    2.38    5.83
  -6   3  36   -0.00    5.22
  -6  -3  36   -0.00    3.79
  -6   3  37    2.21    4.58
  -6  -3  37   -0.00    3.81
  -6  -3  38   -0.00    4.03
  -6   4   1  200.31   28.00
  -6   4   1  168.20   27.78
   6  -4  -1  202.06   27.13
   6  -4  -1  210.25   30.04
   6   4  -1  164.51   27.04
  -6  -4   1  183.92   28.42
  -6  -4   1  156.63   27.78
  -6   4   2   18.90    7.12
  -6   4   2   21.58    7.69
   6  -4  -2   25.30    6.74
   6  -4  -2   18.10    8.03
   6   4  -2   21.69    7.68
   6   4  -2   19.95    7.59
  -6  -4   2   17.13    7.79
  -6  -4   2   18.93    6.90
  -6   4   3    4.63    5.14
  -6   4   3    7.03    5.71
   6  -4  -3    5.90    4.28
   6  -4  -3    2.62    5.45
   6   4  -3    7.15    5.50
   6   4  -3   -0.00    4.22
  -6  -4   3    7.57    5.97
  -6  -4   3    5.29    5.05
  -6   4   4   10.73    6.17
  -6   4   4    5.96    6.17
   6  -4  -4   12.81    6.42
   6   4  -4    6.10    5.37
   6   4  -4   16.16    6.70
  -6  -4   4    8.11    6.10
  -6  -4   4   14.73    6.38
  -6   4   5  338.08   41.42
  -6   4   5  302.96   41.35
   6  -4  -5  243.35   40.60
   6   4  -5  288.34   39.46
   6   4  -5  288.41   40.30
  -6  -4   5  300.14   40.42
  -6  -4   5  230.89   39.20
  -6   4   6  208.65   29.74
  -6   4   6  217.71   30.38
   6  -4  -6  222.75   31.23
   6   4  -6  239.06   29.08
   6   4  -6   89.96   25.78
  -6  -4   6  263.16   30.35
  -6  -4   6  223.48   29.60
  -6   4   7   92.24   17.19
  -6   4   7  100.37   18.15
   6  -4  -7  100.60   18.83
   6   4  -7  100.24   16.35
  -6  -4   7  109.28   17.35
  -6  -4   7   67.65   15.58
  -6   4   8    1.39    4.77
  -6   4   8   -0.00    5.02
   6  -4  -8    7.14    6.55
   6   4  -8    2.67    3.94
  -6  -4   8    4.40    4.51
  -6  -4   8    3.20    4.58
  -6   4   9   55.54   12.73
  -6   4   9   88.12   15.49
   6  -4  -9   38.97   12.09
   6   4  -9   71.86   12.25
   6   4  -9   46.56   10.91
  -6  -4   9   54.96   11.42
  -6  -4   9   52.42   11.69
  -6   4  10   42.01    9.86
  -6   4  10   20.97    8.16
   6  -4 -10   36.08    9.95
   6   4 -10    5.41    4.91
   6   4 -10   20.44    6.57
  -6  -4  10   29.07    7.26
  -6  -4  10   25.94    8.10
  -6   4  11  156.92   24.33
  -6   4  11  173.69   24.96
   6  -4 -11  130.84   23.69
   6   4 -11  141.58   21.57
   6   4 -11  133.27   21.15
  -6  -4  11  111.55   20.13
  -6   4  12  106.36   19.38
  -6   4  12   83.35   18.41
   6  -4 -12   99.90   19.94
   6   4 -12  104.20   17.34
   6   4 -12  110.04   17.30
  -6  -4  12  104.49   16.70
  -6   4  13   29.28    9.86
  -6   4  13   56.34   12.50
   6  -4 -13   28.83   10.22
   6   4 -13   24.16    8.02
   6   4 -13   42.75    8.67
  -6  -4  13   40.86    8.49
  -6   4  14    2.16    5.45
  -6   4  14    8.16    6.83
   6  -4 -14    4.13    6.18
   6   4 -14    4.92    4.40
   6   4 -14    5.49    4.22
  -6  -4  14    1.30    3.02
  -6  -4  14    7.53    4.72
  -6   4  15  125.83   24.03
  -6   4  15  130.44   24.19
   6  -4 -15  175.53   26.43
   6   4 -15  152.93   21.93
   6   4 -15  141.67   20.88
  -6  -4  15  119.46   20.40
  -6  -4  15  134.27   22.21
  -6   4  16  212.95   30.43
   6  -4 -16  169.33   28.83
   6   4 -16  257.99   27.80
   6   4 -16  155.04   24.43
  -6  -4  16  145.25   24.55
  -6  -4  16  159.11   26.30
  -6   4  17   11.05    8.05
   6  -4 -17    5.20    6.18
   6   4 -17    8.69    5.88
  -6  -4  17    9.94    4.76
  -6  -4  17   15.95    7.00
   6   4 -18   60.14   11.03
  -6  -4  18   41.17    9.58
  -6  -4  19  113.45   18.32
  -6  -4  20  144.02   21.99
   6  -4 -21    7.85    5.83
  -6  -4  21   10.05    5.47
   6  -4 -22   14.24    7.28
   6  -4 -23   -0.00    5.77
   6  -4 -24   -0.00    5.22
   6  -4 -25    6.72    6.05
  -6   4  26   14.88    7.36
   6  -4 -26   11.46    6.92
  -6   4  27   15.66    8.00
   6  -4 -27   12.46    6.61
  -6   4  28    8.14    7.04
   6  -4 -28    7.35    5.61
  -6   4  29   -0.00    5.67
   6  -4 -29    1.48    4.60
  -6   4  30    9.97    7.06
   6  -4 -30   15.39    8.07
  -6   4  31    8.65    7.07
   6  -4 -31    1.12    4.52
  -6   4  32    4.96    6.15
   6  -4 -32   22.17    8.39
  -6   4  33    0.00    5.57
  -6   4  34   -0.00    5.31
  -6   4  35    2.40    5.49
  -6   4  36   -0.00    5.89
  -6   4  37    0.00    5.61
  -6  -4  37    4.05    4.40
  -6  -4  38    0.00    3.84
  -6   5   1    6.84    5.54
  -6   5   1   21.92    7.36
   6  -5  -1   19.27    7.81
   6   5  -1    8.56    5.65
   6   5  -1   21.70    7.15
  -6  -5   1    5.45    5.56
  -6  -5   1   17.57    6.80
  -6   5   2  186.08   21.65
  -6   5   2  108.85   18.34
   6  -5  -2   40.81   16.15
   6   5  -2  132.76   18.80
   6   5  -2  103.02   18.72
  -6  -5   2   94.69   18.21
  -6  -5   2  147.85   20.89
  -6   5   3  153.71   24.43
  -6   5   3  181.05   25.66
   6  -5  -3  167.55   25.98
   6   5  -3  152.59   23.43
   6   5  -3  152.94   24.41
  -6  -5   3  123.66   23.57
  -6  -5   3  135.15   24.22
  -6   5   4   76.04   17.51
  -6   5   4   92.39   18.46
   6  -5  -4  128.06   20.97
   6   5  -4   91.84   18.08
  -6  -5   4  147.84   20.29
  -6  -5   4  119.19   19.36
  -6   5   5    6.25    5.42
  -6   5   5    5.21    5.92
   6  -5  -5   -0.00    5.43
   6   5  -5    8.71    5.03
   6   5  -5    1.78    4.08
  -6  -5   5    3.25    5.12
  -6  -5   5    2.63    4.27
  -6   5   6    1.27    4.78
  -6   5   6   10.00    6.49
   6  -5  -6    4.71    5.99
   6   5  -6   -0.00    3.92
  -6  -5   6   -0.00    4.70
  -6  -5   6    5.59    4.01
  -6   5   7  105.63   18.01
  -6   5   7   96.27   16.95
   6  -5  -7   75.96   16.89
   6   5  -7   68.36   14.08
  -6  -5   7   80.32   15.33
  -6  -5   7   77.26   15.47
  -6   5   8   47.22   11.28
  -6   5   8    6.36    7.69
   6  -5  -8   30.08   10.06
   6   5  -8   38.26    8.66
   6   5  -8   28.42    8.28
  -6  -5   8   36.83    9.12
  -6  -5   8   47.11   10.41
  -6   5   9  104.31   18.68
  -6   5   9  105.11   18.96
   6  -5  -9   90.59   18.79
   6   5  -9  103.53   16.39
   6   5  -9   81.11   15.68
  -6  -5   9   80.27   15.86
  -6  -5   9   87.86   16.58
  -6   5  10   39.62   11.36
  -6   5  10   45.20   12.10
   6  -5 -10   42.96   11.75
   6   5 -10   25.72    8.49
   6   5 -10   52.77   10.35
  -6  -5  10   64.11   11.33
  -6   5  11    0.28    5.71
  -6   5  11    0.00    5.37
   6  -5 -11    0.00    5.63
   6   5 -11    3.42    4.19
   6   5 -11    2.59    3.78
  -6  -5  11    0.77    4.12
  -6   5  12    0.13    4.89
   6  -5 -12   -0.00    6.07
   6   5 -12    4.39    4.61
   6   5 -12   12.09    5.01
  -6  -5  12    6.56    4.33
  -6   5  13  299.99   39.53
   6  -5 -13  250.72   38.97
   6   5 -13  289.84   35.58
   6   5 -13  220.38   33.93
  -6  -5  13  262.47   34.68
  -6  -5  13  202.31   34.90
  -6   5  14  298.01   41.94
   6  -5 -14  276.97   42.03
   6   5 -14  269.29   37.73
   6   5 -14  258.05   36.93
  -6  -5  14  259.33   37.07
  -6  -5  14  298.59   39.47
  -6   5  15    0.00    5.68
   6  -5 -15   -0.00    5.39
   6   5 -15    0.00    3.85
   6   5 -15    2.42    3.51
  -6  -5  15   -0.00    3.34
  -6  -5  15    3.24    3.94
  -6   5  16    6.57    7.05
   6  -5 -16    5.12    6.85
   6   5 -16    8.64    5.19
  -6  -5  16    7.30    4.28
  -6   5  17   -0.00    7.10
  -6   5  17    4.05    5.66
   6  -5 -17   -0.00    5.25
   6   5 -17   -0.00    4.04
  -6  -5  17    2.21    3.85
   6  -5 -18  160.12   24.68
  -6  -5  18  126.36   20.17
   6  -5 -19   38.69   10.53
  -6  -5  19   22.20    6.54
   6  -5 -20   -0.00    4.71
   6  -5 -21    0.00    4.39
   6  -5 -22   -0.00    4.86
   6  -5 -23   36.32   11.19
  -6   5  24   26.01    9.64
   6  -5 -24   24.10    9.59
  -6   5  25   11.07    6.74
   6  -5 -25   22.70    8.82
  -6   5  26   -0.00    5.13
   6  -5 -26    1.12    4.60
  -6   5  27    0.00    4.55
   6  -5 -27    4.69    5.07
  -6   5  28   15.00    7.60
   6  -5 -28   10.50    6.86
  -6   5  29   14.31    8.01
   6  -5 -29   16.49    8.23
  -6   5  30    2.75    5.62
   6  -5 -30    8.86    6.39
  -6   5  31    1.11    5.85
   6  -5 -31    1.60    4.72
  -6   5  32    0.00    5.31
   6  -5 -32   10.57    7.12
  -6   5  33    0.00    5.62
   6  -5 -33    2.34    5.99
  -6   5  34    5.29    6.81
  -6   5  35    3.41    6.46
  -6   5  36   -0.00    7.24
  -6  -5  38    4.25    4.31
  -6   6   1  143.58   24.43
   6  -6  -1  144.94   25.62
   6   6  -1  166.20   25.67
  -6  -6   1  156.67   24.99
  -6  -6   1  142.86   24.77
  -6   6   2   52.29   12.05
   6  -6  -2   38.43   11.52
   6   6  -2   45.24   10.39
   6   6  -2   48.08   11.78
  -6  -6   2   42.97   11.21
  -6  -6   2   47.16   11.67
  -6   6   3    0.00    4.35
   6  -6  -3   16.91    7.60
   6   6  -3    5.59    4.62
   6   6  -3   11.59    6.02
  -6  -6   3    8.19    6.11
  -6  -6   3    5.06    5.70
  -6   6   4   16.92    7.60
   6  -6  -4   15.21    7.42
   6   6  -4   14.31    5.87
   6   6  -4   13.39    7.20
  -6  -6   4   23.68    7.80
  -6  -6   4   34.67    9.12
  -6   6   5  165.21   27.44
  -6   6   5  144.47   26.35
   6  -6  -5  168.69   28.10
   6   6  -5  165.46   25.38
   6   6  -5  176.60   26.52
  -6  -6   5  164.36   26.42
  -6  -6   5  191.25   27.66
  -6   6   6   98.59   18.34
  -6   6   6   78.10   16.56
   6  -6  -6  106.46   19.20
   6   6  -6  100.98   16.28
  -6  -6   6   78.82   16.17
  -6  -6   6   75.00   16.51
  -6   6   7   61.71   15.57
  -6   6   7   84.31   16.17
   6  -6  -7   71.00   16.55
   6   6  -7   89.05   14.83
  -6  -6   7   76.71   14.84
  -6  -6   7   73.97   15.32
  -6   6   8   13.80    7.64
   6  -6  -8   15.28    8.34
   6   6  -8    6.65    4.86
   6   6  -8   14.64    6.26
  -6  -6   8   19.40    7.20
  -6  -6   8   28.16    8.26
  -6   6   9  119.32   21.49
   6  -6  -9  125.05   22.74
   6   6  -9  120.02   18.97
   6   6  -9   94.58   18.20
  -6  -6   9  126.75   20.14
  -6   6  10  133.75   20.37
   6  -6 -10   81.04   18.47
   6   6 -10   80.29   15.45
   6   6 -10   82.27   15.72
  -6  -6  10  111.41   17.38
  -6   6  11   48.35   13.89
   6  -6 -11   65.01   16.38
   6   6 -11   76.79   13.36
   6   6 -11   89.29   13.69
  -6  -6  11   62.60   13.12
  -6   6  12  115.62   18.74
   6  -6 -12   68.72   16.73
   6   6 -12   91.18   14.02
   6   6 -12   53.61   12.06
  -6  -6  12   67.96   13.38
  -6  -6  12   65.96   13.70
  -6   6  13    6.60    5.88
   6  -6 -13    2.53    5.48
   6   6 -13    7.04    4.61
  -6  -6  13    5.59    4.81
  -6  -6  13    4.36    4.64
  -6   6  14    3.19    5.70
  -6   6  14    0.00    5.58
   6  -6 -14    0.00    4.87
   6  -6 -14    4.26    6.40
   6   6 -14    4.32    3.87
  -6  -6  14    5.12    3.90
  -6   6  15   44.22   15.20
  -6   6  15   93.90   17.88
   6  -6 -15   80.95   16.18
   6  -6 -15   61.44   16.03
   6   6 -15   84.91   13.63
  -6  -6  15   70.01   12.90
  -6   6  16    6.77    6.73
   6  -6 -16    1.67    5.75
  -6  -6  16    3.51    4.09
  -6   6  17   10.90    8.19
   6  -6 -17   18.84    8.36
  -6  -6  17   15.72    5.37
   6  -6 -18   52.97   12.60
  -6  -6  18   49.16    9.78
   6  -6 -19   21.36    8.84
   6  -6 -20    0.00    5.13
  -6   6  21   17.80    8.77
   6  -6 -21   26.98    9.22
  -6   6  22   14.37    8.20
   6  -6 -22    4.98    6.21
  -6   6  23   26.95    9.96
   6  -6 -23   20.57    8.80
  -6   6  24    3.83    5.94
   6  -6 -24    4.90    4.93
  -6   6  25   18.28    9.67
   6  -6 -25   31.07   10.47
  -6   6  26   27.48   10.21
   6  -6 -26   20.39    8.88
  -6   6  27    4.09    6.22
   6  -6 -27    6.26    5.61
  -6   6  28   -0.00    5.57
   6  -6 -28    1.81    5.23
  -6   6  29    3.35    4.90
   6  -6 -29   -0.00    5.35
  -6   6  30    0.00    6.15
   6  -6 -30   -0.00    5.15
  -6   6  31   12.86    8.16
   6  -6 -31   19.80    8.67
  -6   6  32    6.20    7.68
   6  -6 -32    6.98    7.28
  -6   6  33    6.70    7.25
   6  -6 -33    8.99    7.07
  -6   6  34    1.06    4.93
   6  -6 -34    0.69    4.66
  -6   6  35   -0.00    6.24
  -6   6  36    0.64    5.91
  -6  -6  38    0.00    3.14
  -6   7   1   10.93    7.31
   6  -7  -1   16.12    8.43
   6   7  -1   16.48    7.75
  -6  -7   1   14.32    7.01
  -6  -7   1   19.31    7.92
  -6   7   2    9.84    6.63
   6  -7  -2    8.76    6.75
   6   7  -2    8.25    6.19
  -6  -7   2   19.44    7.25
  -6  -7   2   14.05    7.43
  -6   7   3  265.22   40.33
   6  -7  -3  267.66   41.00
   6   7  -3  242.92   39.22
  -6  -7   3  263.73   39.25
  -6  -7   3  317.01   41.14
   6  -7  -4   80.42   15.66
   6   7  -4   64.40   13.22
  -6  -7   4   62.11   13.04
  -6  -7   4   20.15    9.94
   6  -7  -5   30.85    9.98
   6   7  -5   21.70    7.10
  -6  -7   5   23.46    8.11
  -6  -7   5   21.41    8.18
   6  -7  -6    1.21    5.49
   6   7  -6   18.63    6.49
  -6  -7   6   13.13    6.53
  -6  -7   6   23.10    8.16
   6  -7  -7   21.70   10.29
   6   7  -7   14.37    6.53
   6   7  -7   28.45    8.03
  -6  -7   7   27.44    8.19
  -6  -7   7   38.64   10.16
   6  -7  -8   16.83    9.47
   6   7  -8   29.45    8.00
   6   7  -8   40.47    9.52
  -6  -7   8   51.26   10.96
  -6  -7   8   16.98    8.65
   6  -7  -9  147.18   26.35
   6   7  -9  145.65   22.55
  -6  -7   9  134.33   23.01
  -6   7  10    3.59    5.66
   6  -7 -10    4.42    6.61
   6   7 -10   -0.00    3.63
  -6  -7  10   -0.00    4.76
  -6   7  11   -0.00    6.58
   6  -7 -11    0.81    5.16
   6  -7 -11   -0.00    6.16
   6   7 -11   -0.00    3.73
  -6  -7  11   -0.00    5.26
  -6   7  12   43.56   12.93
   6  -7 -12   18.96    8.41
   6  -7 -12   22.71    9.92
   6   7 -12   27.56    7.67
  -6  -7  12   20.44    7.77
  -6   7  13  182.50   30.70
   6  -7 -13  170.78   27.76
   6  -7 -13  140.05   28.51
   6   7 -13  180.97   25.22
  -6  -7  13  156.23   25.28
   6  -7 -14    4.56    5.87
   6  -7 -14   -0.00    5.61
  -6  -7  14   -0.00    4.16
  -6   7  15    4.34    6.65
   6  -7 -15    3.18    5.30
  -6  -7  15    5.37    4.69
  -6   7  16    2.15    6.12
   6  -7 -16    9.71    7.08
  -6  -7  16    5.76    4.53
   6  -7 -17   10.77    6.89
  -6   7  18    2.17    5.46
   6  -7 -18    0.00    5.97
  -6   7  19   32.49   11.74
   6  -7 -19   50.42   12.68
  -6   7  20    4.79    6.67
   6  -7 -20    2.90    5.54
  -6   7  21   -0.00    5.60
   6  -7 -21   -0.00    5.01
  -6   7  22   -0.00    6.00
   6  -7 -22   -0.00    4.94
  -6   7  23   19.70    9.17
   6  -7 -23   22.54    8.63
  -6   7  24    1.59    6.50
   6  -7 -24    7.08    6.69
  -6   7  25   22.13    9.45
   6  -7 -25   21.03    9.23
  -6   7  26   -0.00    6.59
   6  -7 -26    3.20    5.75
  -6   7  27    0.00    5.94
   6  -7 -27    0.00    5.10
  -6   7  28    5.52    6.66
   6  -7 -28    8.48    6.63
  -6   7  29   22.31   10.19
   6  -7 -29   23.46    9.42
  -6   7  30   -0.00    5.57
   6  -7 -30   -0.00    5.14
  -6   7  31   -0.00    6.36
   6  -7 -31    2.21    5.59
  -6   7  32   -0.00    6.40
   6  -7 -32    4.39    5.77
  -6   7  33   -0.00    6.56
   6  -7 -33    3.63    5.49
  -6   7  34   -0.00    6.78
   6  -7 -34    9.26    7.91
  -6   7  35    5.27    7.26
   6  -7 -35   16.25    8.60
   6   8  -1  128.30   23.38
  -6  -8   1  163.34   24.42
  -6  -8   1  111.47   22.56
   6  -8  -2    0.00    5.66
   6   8  -2   13.84    6.88
  -6  -8   2    4.52    5.87
  -6  -8   2    8.70    5.96
   6  -8  -3   -0.00    6.98
  -6  -8   3    2.31    6.00
  -6  -8   3   -0.00    4.98
   6  -8  -4    1.35    6.51
  -6  -8   4   -0.00    5.49
   6  -8  -5  226.44   35.45
  -6  -8   5  206.57   32.76
  -6   8   6    0.00    5.45
   6  -8  -6    5.96    6.10
  -6  -8   6    5.44    5.79
  -6   8   7   61.73   17.20
   6  -8  -7  101.33   20.11
   6   8  -7  117.24   17.11
  -6  -8   7   74.46   16.28
  -6   8   8    6.51    6.84
   6  -8  -8    3.25    6.81
   6  -8  -8    4.53    6.70
   6   8  -8    4.02    4.40
  -6  -8   8    1.70    5.00
  -6   8   9  120.27   26.12
   6  -8  -9  156.23   26.38
   6  -8  -9  137.39   27.14
   6   8  -9  201.08   25.17
  -6  -8   9  145.73   24.82
  -6   8  10   36.21   12.88
   6  -8 -10   34.65   11.85
   6  -8 -10   40.03   13.08
   6   8 -10   50.88   10.38
  -6  -8  10   45.89   11.11
   6  -8 -11   97.28   19.01
   6  -8 -11   78.26   19.47
   6   8 -11  113.75   17.16
  -6  -8  11   84.06   17.00
   6  -8 -12   16.51    8.23
   6  -8 -12   30.60   10.85
  -6  -8  12   25.84    8.56
  -6   8  13   -0.00    6.11
   6  -8 -13    5.57    6.15
   6  -8 -13   -0.00    7.31
  -6  -8  13    0.00    4.38
  -6   8  14    0.94    5.94
   6  -8 -14    0.00    5.42
  -6  -8  14    2.74    4.93
   6  -8 -15  137.56   22.73
  -6  -8  15  103.97   18.59
   6  -8 -16   -0.00    5.88
   6  -8 -17   11.31    7.46
  -6   8  18    5.06    6.42
   6  -8 -18    0.94    4.89
  -6   8  19   11.78    7.92
   6  -8 -19   40.65   11.75
  -6   8  20    0.48    5.37
   6  -8 -20    1.84    5.19
  -6   8  21    8.18    7.83
   6  -8 -21   12.47    6.93
  -6   8  22   -0.00    3.90
   6  -8 -22    6.98    5.73
  -6   8  23    3.01    6.41
   6  -8 -23    3.34    6.90
  -6   8  24    1.97    6.40
   6  -8 -24   -0.00    4.87
  -6   8  25   26.27   10.59
   6  -8 -25   11.09    7.61
  -6   8  26   14.10    9.15
   6  -8 -26    1.33    4.77
  -6   8  27   25.86   10.48
   6  -8 -27   11.40    7.28
  -6   8  28   -0.00    6.59
   6  -8 -28    8.69    7.30
  -6   8  29   -0.00    6.73
   6  -8 -29    0.00    5.29
  -6   8  30   -0.00    6.23
   6  -8 -30    2.66    6.20
  -6   8  31    5.13    6.64
   6  -8 -31    0.00    5.89
  -6   8  32    5.28    8.04
   6  -8 -32    4.49    6.33
  -6   8  33    0.00    5.58
   6  -8 -33    4.80    5.98
  -6   8  34    3.18    6.51
   6  -8 -34   -0.00    6.09
  -6   8  35    0.00    6.10
   6  -8 -35   -0.00    6.08
   6  -8 -36    2.05    6.22
  -6   9   2   16.63    8.09
  -6  -9   2    8.65    7.05
  -6   9   3  198.47   33.46
  -6  -9   3  203.22   31.81
  -6   9   4   26.06   10.25
  -6  -9   4    7.46    7.10
  -6   9   5    6.23    6.44
   6  -9  -5    5.17    5.29
  -6  -9   5    0.71    5.53
  -6   9   6   14.92    8.53
  -6   9   6   14.72    8.06
   6  -9  -6   14.59    7.39
  -6  -9   6    4.98    5.61
  -6   9   7   28.86   10.79
  -6   9   7   18.28    8.84
   6  -9  -7   16.62    7.39
  -6  -9   7   12.62    7.38
  -6   9   8    6.54    5.36
   6  -9  -8   -0.00    4.94
   6  -9  -8    4.21    6.34
  -6  -9   8    4.46    5.56
  -6   9   9   95.65   19.75
   6  -9  -9   83.06   17.89
   6  -9  -9   81.76   19.96
  -6  -9   9  115.96   18.97
  -6   9  10   11.16    8.45
   6  -9 -10    5.67    6.42
   6  -9 -10    0.00    5.82
  -6  -9  10    9.67    5.76
  -6   9  11   -0.00    5.91
   6  -9 -11    0.00    5.46
   6  -9 -11    2.57    6.40
  -6  -9  11    0.00    4.70
  -6   9  12    1.12    5.65
   6  -9 -12    0.00    4.89
   6  -9 -12    8.50    6.74
  -6  -9  12    3.37    5.54
  -6   9  13   94.20   18.89
   6  -9 -13   87.49   17.30
  -6  -9  13   63.92   14.36
  -6   9  14    4.69    6.55
   6  -9 -14    5.17    4.73
   6  -9 -15   13.81    7.83
   6  -9 -16   15.71    8.27
  -6   9  17    3.03    6.82
   6  -9 -17   -0.00    5.70
  -6   9  18   -0.00    5.10
   6  -9 -18   -0.00    5.01
  -6   9  19   39.82   13.20
   6  -9 -19   32.72   11.87
  -6   9  20    3.02    6.36
   6  -9 -20    8.65    6.60
  -6   9  21    0.00    7.11
   6  -9 -21   -0.00    5.61
  -6   9  22   -0.00    5.37
   6  -9 -22    8.68    6.62
  -6   9  23   10.04    8.10
   6  -9 -23   31.55   10.35
  -6   9  24   -0.00    6.04
   6  -9 -24   -0.00    5.86
  -6   9  25    3.97    6.60
   6  -9 -25    2.88    6.18
  -6   9  26   -0.00    5.35
   6  -9 -26    1.86    4.97
  -6   9  27    1.99    6.21
   6  -9 -27    8.05    6.72
  -6   9  28    0.73    5.42
   6  -9 -28   -0.00    6.42
  -6   9  29   10.55    7.52
   6  -9 -29   -0.00    6.25
  -6   9  30   -0.00    6.24
   6  -9 -30    0.00    5.90
  -6   9  31    5.60    7.40
   6  -9 -31   -0.00    5.47
  -6   9  32    6.67    7.30
   6  -9 -32    4.27    7.20
  -6   9  33    0.81    6.86
   6  -9 -33    3.51    6.23
  -6   9  34   -0.00    6.23
   6  -9 -34    0.30    5.69
   6  -9 -35   -0.00    6.81
   6  -9 -36   -0.00    5.98
  -6  10   1   48.84   12.90
   6 -10  -1   18.41    8.24
   6 -10  -1   22.45   10.48
  -6  10   2    9.44    7.74
   6 -10  -2   19.67    7.88
   6 -10  -2   10.38    7.64
  -6  10   3   -0.00    5.82
   6 -10  -3   -0.00    4.84
   6 -10  -3   -0.00    6.66
  -6  10   4   13.19    8.50
   6 -10  -4   13.67    8.42
   6 -10  -4    4.58    8.10
   6 -10  -5   24.67   10.37
   6 -10  -5   46.43   13.90
  -6 -10   5   27.88    9.47
   6 -10  -6    0.00    4.70
   6 -10  -6    0.00    6.77
  -6 -10   6   -0.00    5.18
   6 -10  -7   19.45    8.03
   6 -10  -7    3.30    6.23
  -6 -10   7   23.80    8.35
   6 -10  -8    1.60    4.96
  -6 -10   8    7.07    5.90
  -6  10   9   -0.00    5.05
   6 -10  -9   -0.00    5.97
  -6 -10   9    3.04    5.24
  -6  10  10   -0.00    5.30
   6 -10 -10    0.00    5.30
  -6 -10  10    6.05    5.82
  -6  10  11   91.52   21.80
   6 -10 -11  134.01   22.49
  -6 -10  11  110.54   19.96
  -6  10  12    3.31    6.51
   6 -10 -12    2.60    5.42
  -6 -10  12    0.04    4.84
  -6  10  13   27.36   11.28
   6 -10 -13   21.51    8.91
  -6  10  14    8.28    8.38
   6 -10 -14    1.49    6.21
   6 -10 -15   75.48   17.32
   6 -10 -16   -0.00    6.14
  -6  10  17   25.59   11.72
   6 -10 -17   43.65   12.32
  -6  10  18    0.73    7.03
   6 -10 -18    1.21    5.49
  -6  10  19    8.56    8.41
   6 -10 -19    5.90    6.21
  -6  10  20    0.00    5.43
   6 -10 -20   -0.00    5.26
  -6  10  21   52.06   15.05
   6 -10 -21   41.56   12.42
  -6  10  22   -0.00    5.23
   6 -10 -22    0.58    5.97
  -6  10  23    3.74    7.03
   6 -10 -23    2.37    6.16
  -6  10  24    7.97    7.58
   6 -10 -24   -0.00    6.56
  -6  10  25   10.35    8.35
   6 -10 -25    0.91    6.51
  -6  10  26    0.52    6.08
   6 -10 -26    5.70    6.36
  -6  10  27    0.00    6.77
   6 -10 -27   13.74    8.13
  -6  10  28    0.06    7.10
   6 -10 -28    3.11    6.82
  -6  10  29    8.21    7.60
   6 -10 -29    1.20    5.66
  -6  10  30   -0.00    7.84
   6 -10 -30   -0.00    4.72
  -6  10  31    2.15    7.03
   6 -10 -31    0.53    5.65
  -6  10  32    0.88    5.87
   6 -10 -32   -0.00    5.76
  -6  10  33    2.60    7.41
   6 -10 -33   11.02    8.41
  -6  10  34   -0.00    5.51
   6 -11  -1    8.90    6.95
   6 -11  -1    0.00    6.68
  -6 -11   1    6.47    6.83
   6 -11  -2    1.19    4.88
   6 -11  -2    1.28    6.66
  -6 -11   2    0.70    4.57
   6 -11  -3   42.52   10.83
   6 -11  -3   12.35    9.27
  -6 -11   3   18.16    8.83
   6 -11  -4   -0.00    5.58
   6 -11  -4    2.98    6.84
   6 -11  -5    3.31    5.76
   6 -11  -5    7.30    8.39
   6 -11  -6    4.48    6.03
   6 -11  -6   -0.00    6.56
   6 -11  -7   -0.00    5.58
   6 -11  -7   19.13    8.80
   6 -11  -8   21.10    9.21
   6 -11  -8    5.29    8.65
  -6 -11   8   14.32    8.10
   6 -11  -9   18.12    8.66
   6 -11  -9   19.90   10.22
  -6 -11   9   22.27    9.37
   6 -11 -10    4.20    5.17
  -6 -11  10    3.47    6.21
   6 -11 -11    1.92    4.92
   6 -11 -12    3.85    5.00
   6 -11 -13   25.82    9.83
   6 -11 -14    3.78    6.06
   6 -11 -15    2.67    7.20
   6 -11 -16   -0.00    6.18
   6 -11 -17    6.89    7.55
   6 -11 -18   -0.00    5.62
  -6  11  19   20.30   10.76
   6 -11 -19   21.70   10.04
  -6  11  20    2.51    6.37
   6 -11 -20   -0.00    5.20
  -6  11  21   -0.00    6.12
   6 -11 -21    5.14    5.59
  -6  11  22    0.00    7.71
   6 -11 -22    1.36    6.60
  -6  11  23    2.77    6.83
   6 -11 -23    8.31    7.74
  -6  11  24    4.18    7.10
   6 -11 -24    4.12    6.79
  -6  11  25    5.12    8.11
   6 -11 -25    8.71    6.90
  -6  11  26   -0.00    7.02
   6 -11 -26   -0.00    6.95
  -6  11  27    0.00    5.39
   6 -11 -27   -0.00    6.43
  -6  11  28   -0.00    6.40
   6 -11 -28    1.43    5.77
  -6  11  29   -0.00    6.04
   6 -11 -29    3.31    6.91
  -6  11  30    0.09    6.20
   6 -11 -30    1.75    6.35
  -6  11  31   -0.00    4.71
  -6  11  32   -0.00    6.19
  -6  11  33    4.56    6.62
   6 -12  -1   93.49   15.45
   6 -12  -1   30.84   11.42
  -6 -12   1   11.37    8.13
   6 -12  -2    2.15    5.82
   6 -12  -2    9.91    7.62
  -6 -12   2    5.52    5.71
   6 -12  -3    0.35    4.58
   6 -12  -3    0.28    6.22
  -6 -12   3    5.41    6.12
   6 -12  -4   -0.00    5.37
   6 -12  -4    1.81    6.08
  -6 -12   4   -0.00    5.03
   6 -12  -5    9.87    9.54
  -6 -12   5   29.08    9.76
   6 -12  -6   -0.00    5.59
   6 -12  -6   -0.00    6.18
  -6 -12   6   -0.00    6.32
   6 -12  -7   -0.00    5.87
   6 -12  -7    3.03    6.34
   6 -12  -8    0.40    5.12
   6 -12  -9   15.96    8.68
   6 -12 -10   12.46    6.62
   6 -12 -11   25.57    9.89
   6 -12 -12    0.50    5.72
   6 -12 -13    1.28    4.49
   6 -12 -14    1.08    5.76
   6 -12 -15   32.79   11.05
   6 -12 -16    8.52    6.82
   6 -12 -17   17.28    8.78
   6 -12 -18   -0.00    5.71
   6 -12 -19   -0.00    5.91
   6 -12 -20   -0.00    5.53
   6 -12 -21   15.82    8.86
   6 -12 -22    1.01    5.58
   6 -12 -23    1.95    5.89
   6 -12 -24    4.39    5.84
   6 -12 -25    8.34    7.40
   6 -12 -26    4.29    7.01
   6 -12 -27   12.68    8.35
   6 -13  -1   34.09   10.33
   6 -13  -1    8.70    7.92
  -6 -13   1   -0.00    6.26
   6 -13  -2    3.57    6.07
   6 -13  -2    7.21    6.81
  -6 -13   2    1.04    4.97
   6 -13  -3   41.59   11.77
   6 -13  -3   28.23   11.85
  -6 -13   3   30.97   10.74
   6 -13  -4   20.25    8.67
   6 -13  -4   -0.00    6.63
  -6 -13   4   13.12    7.80
   6 -13  -5   10.72    7.40
   6 -13  -5   11.24    9.98
  -6 -13   5    4.48    6.83
   6 -13  -6   12.71    8.24
  -6 -13   6    1.63    5.27
   6 -13  -7   17.73    8.41
   6 -13  -8   36.08   11.75
   6 -13  -9   54.57   14.50
   6 -13 -10    7.84    5.88
   6 -13 -11    2.59    5.24
   6 -13 -12   15.07    8.24
   6 -13 -13   18.65    8.96
   6 -13 -14   -0.00    4.04
   6 -13 -15    0.00    6.44
   6 -13 -16   -0.00    5.30
   6 -13 -17    0.16    5.08
   6 -13 -18    4.82    6.73
   6 -13 -19   10.98    7.41
   6 -13 -20    2.21    5.61
   6 -13 -21    2.72    4.65
   6 -13 -22    1.58    5.82
   6 -13 -23   10.97    7.95
   6 -13 -24    0.31    6.60
   6 -14  -1   19.03    8.76
   6 -14  -1   12.01    9.26
  -6 -14   1   17.66    8.50
   6 -14  -2   22.51    8.89
   6 -14  -2    4.58    7.89
  -6 -14   2    4.67    6.66
   6 -14  -3    0.21    5.43
  -6 -14   3   -0.00    5.54
   6 -14  -4    3.14    5.94
  -6 -14   4    8.58    7.13
   6 -14  -5   35.96   10.55
  -6 -14   5    5.30    6.62
   6 -14  -6   11.41    7.82
   6 -14  -7    9.64    7.23
   6 -14  -8   -0.00    4.83
   6 -14  -9   19.59    9.27
   6 -14 -10    3.47    5.86
   6 -14 -11    7.57    7.34
   6 -14 -12    1.92    6.16
   6 -14 -13    5.69    5.59
   6 -14 -14    0.00    5.57
   6 -14 -15    4.68    7.53
   6 -14 -16    6.58    7.33
   6 -14 -17    4.10    7.29
   6 -14 -18    1.24    4.98
   6 -14 -19   -0.00    6.12
   6 -14 -20    1.56    6.74
   6 -14 -21   12.94    8.50
   6 -15  -1   -0.00    5.37
  -6 -15   1    1.18    6.21
   6 -15  -2    6.39    6.38
  -6 -15   2    5.77    6.57
   6 -15  -3    3.08    6.31
  -6 -15   3    3.92    7.08
   6 -15  -4    0.00    6.33
   6 -15  -5    4.10    5.85
   6 -15  -6    0.96    4.80
   6 -15  -7   -0.00    5.55
   6 -15  -8    1.19    5.67
   6 -15  -9   15.18    7.49
   6 -15 -10   -0.00    6.68
   6 -15 -11    8.91    6.67
   6 -15 -12    4.34    6.14
   6 -15 -13    1.80    5.17
   6 -15 -14   16.67    9.73
   6 -15 -15   -0.00    5.61
   6 -15 -16    0.89    6.65
   6 -15 -17    3.76    6.41
   6 -16  -1    3.26    5.60
  -6 -16   1    0.87    6.22
   6 -16  -2    3.55    5.43
   6 -16  -3   -0.00    4.81
   6 -16  -4    1.21    5.14
   6 -16  -5   -0.00    4.98
   6 -16  -6    8.46    7.13
   6 -16  -7    5.58    6.27
   6 -16  -8    0.00    5.87
   6 -16  -9    0.00    5.50
   6 -16 -10    4.59    6.15
   6 -16 -11    4.16    6.20
   6 -16 -12    4.37    6.69
   6 -16 -13    1.94    5.63
   6 -17  -1   -0.00    5.25
   6 -17  -2   -0.00    6.40
   6 -17  -3    3.36    6.63
   6 -17  -4    0.00    5.00
   6 -17  -5   -0.00    6.04
   6 -17  -6    1.55    5.49
   6 -17  -7    0.00    5.76
   6 -17  -8   -0.00    6.38
   6 -17  -9   -0.00    5.61
   6 -18  -1   10.98    8.07
   6 -18  -2    2.23    5.89
   6 -18  -3    2.04    6.27
   6 -18  -4    5.77    7.31
  -5   0   1   -0.00    4.19
  -5   0   1    1.10    3.60
   5   0  -1   -0.00    4.68
   5   0  -1    0.00    4.69
  -5   0   2    0.00    4.18
  -5   0   2   -0.00    4.47
   5   0  -2   -0.00    4.00
   5   0  -2   -0.00    4.64
  -5   0   3   87.03   14.61
  -5   0   3  103.52   15.86
   5   0  -3   80.48   14.81
   5   0  -3   80.67   15.36
  -5   0   4   -0.00    3.90
  -5   0   4   -0.00    4.62
   5   0  -4    1.52    4.35
   5   0  -4    0.36    4.39
  -5   0   5 2523.10  311.94
  -5   0   5 2583.74  313.28
   5   0  -5 2610.67  312.29
   5   0  -5 2468.07  313.15
  -5   0   6    0.70    3.45
  -5   0   6    0.39    4.17
   5   0  -6   -0.00    4.64
   5   0  -6    5.01    5.38
  -5   0   7   63.64   11.36
  -5   0   7   61.62   11.98
   5   0  -7   66.47   11.52
   5   0  -7   45.36   11.23
  -5   0   8    3.87    3.99
  -5   0   8   -0.00    4.86
   5   0  -8    0.00    3.57
   5   0  -8    2.57    5.40
  -5   0   9  621.02   77.19
  -5   0   9  625.79   78.42
   5   0  -9  599.72   76.67
   5   0  -9  562.03   77.82
  -5   0  10   -0.00    3.65
  -5   0  10    0.43    3.72
   5   0 -10    0.02    3.25
   5   0 -10   -0.00    4.11
  -5   0  11   21.52    6.37
  -5   0  11   21.04    7.49
   5   0 -11   24.27    6.21
   5   0 -11   17.44    6.51
  -5   0  12   -0.00    3.44
  -5   0  12    4.03    4.61
   5   0 -12   -0.00    3.44
  -5   0  13   15.98    5.24
  -5   0  13    3.34    5.45
   5   0 -13    3.28    3.54
  -5   0  14    0.00    3.26
  -5   0  14    1.73    4.08
   5   0 -14   -0.00    2.89
  -5   0  15  116.32   19.39
  -5   0  15  111.05   19.71
   5   0 -15  129.43   18.63
  -5   0  16    2.38    3.81
  -5   0  16   -0.00    3.47
   5   0 -16    0.00    3.13
   5   0 -16   -0.00    3.62
  -5   0  17   91.93   14.68
  -5   0  17   44.37   12.46
   5   0 -17   79.24   12.74
  -5   0  18   -0.00    4.53
  -5   0  18    4.67    4.61
   5   0 -18    0.00    3.55
  -5   0  19  142.85   24.48
   5   0 -19  163.34   23.16
  -5   0  20   -0.00    4.00
   5   0 -20    0.00    3.60
   5   0 -20   -0.00    3.76
   5   0 -21  233.56   33.39
   5   0 -21  228.07   32.38
   5   0 -22   -0.00    3.69
   5   0 -22   -0.00    2.94
   5   0 -23    4.84    4.86
   5   0 -23    0.34    3.63
   5   0 -24   -0.00    3.82
   5   0 -24   -0.00    3.79
   5   0 -25   24.48    7.71
   5   0 -26    2.14    4.16
   5   0 -27   67.13   13.50
  -5   0  30    0.17    4.58
  -5   0  31   30.31    9.20
  -5   0  32    0.15    4.11
  -5   0  33    0.00    4.26
  -5   0  34   -0.00    4.91
  -5   0  35    9.38    5.64
  -5   0  36   -0.00    4.26
  -5   0  37    9.06    6.96
  -5   0  38   -0.00    5.52
  -5   0  39    2.71    5.22
  -5   1   1  357.34   58.87
  -5   1   1  524.63   61.37
   5  -1  -1  519.86   60.56
   5  -1  -1  477.10   61.16
   5   1  -1  449.32   60.23
   5   1  -1  453.82   60.80
  -5  -1   1  494.79   60.88
  -5  -1   1  465.07   60.70
  -5   1   2    0.00    3.80
  -5   1   2    7.96    5.14
   5  -1  -2    3.23    5.07
   5  -1  -2   -0.00    4.43
   5   1  -2   -0.00    4.46
   5   1  -2    2.87    5.13
  -5  -1   2    7.41    5.54
  -5  -1   2    0.00    4.42
  -5   1   3  530.89   63.78
  -5   1   3  556.13   65.21
   5  -1  -3  473.20   63.31
   5  -1  -3  494.50   64.97
   5   1  -3  488.78   64.06
   5   1  -3  485.62   64.54
  -5  -1   3  413.47   63.08
  -5  -1   3  522.23   64.67
  -5   1   4   14.98    5.98
  -5   1   4   14.04    5.72
   5  -1  -4   15.17    5.65
   5  -1  -4    7.17    6.38
   5   1  -4   10.22    5.66
   5   1  -4   18.86    6.85
  -5  -1   4   11.41    5.48
  -5  -1   4   14.78    6.18
  -5   1   5  160.62   20.16
  -5   1   5  134.19   20.52
   5  -1  -5  107.83   18.49
   5  -1  -5  142.87   21.13
   5   1  -5  146.13   20.20
   5   1  -5   93.07   18.70
  -5  -1   5  115.28   18.86
  -5  -1   5  117.84   19.70
  -5   1   6  688.17   71.14
  -5   1   6  655.01   72.20
   5  -1  -6  619.00   70.20
   5  -1  -6  557.21   71.54
   5   1  -6  674.72   71.29
   5   1  -6  257.98   68.15
  -5  -1   6  637.26   70.41
  -5  -1   6  599.88   71.28
  -5   1   7  601.01   85.19
  -5   1   7  685.67   86.83
   5  -1  -7  652.89   84.98
   5  -1  -7  681.59   86.94
   5   1  -7  634.78   85.31
   5   1  -7  629.63   85.91
  -5  -1   7  863.19   86.23
  -5  -1   7  660.17   86.17
  -5   1   8    1.55    4.29
  -5   1   8    4.32    5.58
   5  -1  -8   -0.00    3.39
   5  -1  -8    4.09    4.88
   5   1  -8    3.83    4.63
   5   1  -8    0.72    3.96
  -5  -1   8   -0.00    3.82
  -5  -1   8   -0.00    4.25
  -5   1   9   20.68    6.91
  -5   1   9   42.63    9.91
   5  -1  -9   21.21    6.73
   5  -1  -9   38.05    8.91
   5   1  -9   28.11    7.33
   5   1  -9   31.25    8.39
  -5  -1   9   25.01    6.92
  -5  -1   9   27.43    7.59
  -5   1  10    3.36    4.46
  -5   1  10    0.00    4.50
   5  -1 -10    8.98    4.27
   5  -1 -10    0.27    3.75
   5   1 -10    1.61    3.44
  -5  -1  10    3.81    3.80
  -5  -1  10   -0.00    4.48
  -5   1  11  274.67   35.27
  -5   1  11  248.52   35.87
   5  -1 -11  248.03   33.87
   5  -1 -11  242.34   35.41
   5   1 -11  214.18   33.19
  -5  -1  11  243.30   33.74
  -5  -1  11  274.73   35.62
  -5   1  12   14.86    6.07
  -5   1  12   27.53    8.29
   5  -1 -12   24.59    6.27
   5  -1 -12   33.14    8.54
   5   1 -12   14.74    5.39
  -5  -1  12   20.34    5.94
  -5  -1  12   15.11    7.05
  -5   1  13  373.74   55.60
  -5   1  13  456.98   57.42
   5  -1 -13  465.06   55.39
   5  -1 -13  399.53   56.49
   5   1 -13  446.92   54.72
   5   1 -13  415.33   55.47
  -5  -1  13  407.91   54.96
  -5  -1  13  387.14   55.73
  -5   1  14    0.74    3.71
  -5   1  14   10.92    5.32
   5  -1 -14    0.00    3.48
   5  -1 -14    0.00    3.80
   5   1 -14    0.00    3.11
   5   1 -14   -0.00    3.79
  -5  -1  14   -0.00    3.55
  -5   1  15   49.92   11.93
  -5   1  15   52.67   12.78
   5  -1 -15   64.26   11.49
   5  -1 -15   55.24   12.01
   5   1 -15   67.51   11.17
   5   1 -15   74.46   12.28
  -5  -1  15   55.41   11.26
  -5   1  16   -0.00    4.05
  -5   1  16    6.96    5.53
   5  -1 -16    7.34    4.11
   5   1 -16    6.47    4.25
  -5  -1  16    5.85    4.63
  -5   1  17   38.48    8.83
  -5   1  17   23.58    7.97
   5  -1 -17   23.86    6.69
   5   1 -17    9.65    4.98
   5   1 -17   35.35    7.45
  -5  -1  17   21.94    7.05
  -5   1  18    3.93    5.23
  -5   1  18    0.71    5.11
   5  -1 -18    5.64    4.29
   5   1 -18    8.63    4.20
  -5  -1  18    4.04    4.81
  -5   1  19  193.79   26.71
  -5   1  19  143.08   24.91
   5  -1 -19  162.75   24.16
   5  -1 -19  155.06   23.07
   5   1 -19  159.93   22.40
  -5  -1  19  153.31   23.78
  -5  -1  19  110.16   22.98
  -5   1  20   -0.00    5.47
   5  -1 -20    0.59    3.74
   5  -1 -20    0.97    3.52
   5   1 -20    0.46    3.52
  -5  -1  20    3.96    4.36
  -5  -1  20    3.22    4.32
   5  -1 -21   -0.00    4.19
   5  -1 -21    3.44    4.50
   5   1 -21   -0.00    3.75
   5   1 -21    4.47    3.82
  -5  -1  21   -0.00    3.98
   5  -1 -22    8.59    5.42
   5   1 -22   12.73    5.64
   5   1 -22   10.40    4.88
   5  -1 -23   56.37   11.45
   5   1 -23   37.74    9.59
   5   1 -23   48.80    9.71
   5  -1 -24    3.41    4.30
   5   1 -24    8.13    4.65
   5  -1 -25   14.29    6.93
   5   1 -25   25.04    7.05
   5  -1 -26    5.28    5.01
   5  -1 -27   81.04   15.70
   5  -1 -28   14.05    6.27
  -5   1  29   26.81    8.96
  -5   1  30   -0.00    5.37
  -5   1  31    0.00    5.47
  -5   1  32    0.00    5.71
  -5  -1  32    0.46    4.85
  -5   1  33   31.65    9.55
  -5  -1  33   20.99    8.05
  -5   1  34   -0.00    5.25
  -5  -1  34   -0.00    3.75
  -5   1  35   -0.00    4.75
  -5  -1  35    0.14    3.44
  -5   1  36    2.25    5.24
  -5  -1  36   -0.00    4.90
  -5   1  37    4.38    6.20
  -5  -1  37    8.06    6.14
  -5   1  38    5.19    5.51
  -5  -1  38   10.88    6.16
  -5   1  39    6.46    6.10
  -5  -1  39   15.70    7.05
  -5   2   1   11.72    5.03
  -5   2   1    0.00    4.77
   5  -2  -1    9.98    4.76
   5  -2  -1    8.85    6.67
   5   2  -1   10.30    5.22
   5   2  -1    5.56    5.23
  -5  -2   1    3.93    5.33
  -5  -2   1    2.84    4.21
  -5   2   2    8.19    5.21
  -5   2   2   16.23    6.46
   5  -2  -2    9.18    5.45
   5  -2  -2    8.70    5.79
   5   2  -2   18.99    6.17
   5   2  -2   12.94    5.56
  -5  -2   2    8.95    6.12
  -5  -2   2    4.05    5.17
  -5   2   3  157.71   25.41
  -5   2   3  283.04   29.27
   5  -2  -3  177.31   25.46
   5  -2  -3  184.68   27.26
   5   2  -3  147.05   25.37
   5   2  -3  217.34   27.55
  -5  -2   3  146.04   25.71
  -5  -2   3  169.21   26.13
  -5   2   4   80.84   13.93
  -5   2   4   80.35   14.90
   5  -2  -4   68.55   13.28
   5  -2  -4   98.24   15.88
   5   2  -4   86.37   14.43
   5   2  -4   64.24   13.83
  -5  -2   4   76.96   14.48
  -5  -2   4   96.85   15.38
  -5   2   5  687.38   78.27
  -5   2   5  609.94   78.69
   5  -2  -5  625.63   77.14
   5  -2  -5  583.18   78.88
   5   2  -5  517.03   77.02
   5   2  -5  613.58   78.05
  -5  -2   5  579.24   77.30
  -5  -2   5  637.69   78.29
  -5   2   6    9.57    4.87
  -5   2   6    4.52    5.63
   5  -2  -6    6.99    4.93
   5  -2  -6    9.87    5.93
   5   2  -6   11.81    6.23
   5   2  -6    8.81    5.13
  -5  -2   6    3.31    4.25
  -5  -2   6    8.59    5.10
  -5   2   7   92.57   13.04
  -5   2   7   63.64   12.51
   5  -2  -7   55.33   10.58
   5  -2  -7   63.10   12.51
   5   2  -7   88.08   12.54
   5   2  -7   82.33   12.64
  -5  -2   7   20.98    8.88
  -5  -2   7   62.09   11.77
  -5   2   8    9.58    5.38
  -5   2   8    6.66    5.68
   5  -2  -8    5.33    3.99
   5  -2  -8    6.65    5.36
   5   2  -8    7.65    5.31
  -5  -2   8    5.65    4.29
  -5  -2   8   11.35    5.16
  -5   2   9  683.30   72.23
  -5   2   9  446.99   70.71
   5  -2  -9  295.78   67.96
   5  -2  -9  665.54   73.17
   5   2  -9  725.07   71.54
  -5  -2   9  672.46   70.28
  -5  -2   9  730.37   72.32
  -5   2  10    1.06    4.43
  -5   2  10    4.51    4.98
   5  -2 -10    0.00    3.78
   5  -2 -10   -0.00    4.39
   5   2 -10    3.57    4.91
   5   2 -10    3.32    3.93
  -5  -2  10    0.93    3.09
  -5  -2  10    0.00    4.30
  -5   2  11    4.17    4.97
  -5   2  11    2.38    4.58
   5  -2 -11    0.00    3.74
   5  -2 -11    8.39    6.07
   5   2 -11    0.00    4.10
   5   2 -11    7.08    4.79
  -5  -2  11    6.09    3.92
  -5   2  12   75.18   14.29
  -5   2  12   84.99   15.29
   5  -2 -12   85.88   13.63
   5  -2 -12   71.29   14.52
   5   2 -12   69.56   12.70
   5   2 -12   68.93   12.83
  -5  -2  12   65.44   12.03
  -5   2  13   80.14   14.69
  -5   2  13   45.46   12.73
   5  -2 -13   76.57   12.97
   5  -2 -13   62.66   13.93
   5   2 -13   80.78   12.79
   5   2 -13   69.60   12.43
  -5  -2  13   71.30   12.06
  -5   2  14   40.79   10.54
  -5   2  14   39.46   10.46
   5  -2 -14   41.26    8.99
   5  -2 -14   33.86    9.85
   5   2 -14   52.90    9.42
   5   2 -14   46.09    9.03
  -5  -2  14   33.34    8.21
  -5   2  15  459.25   54.70
  -5   2  15  365.44   53.04
   5  -2 -15  557.59   53.37
   5  -2 -15  333.51   52.52
   5   2 -15  391.10   50.53
   5   2 -15  373.71   50.62
  -5  -2  15  337.36   50.23
  -5  -2  15  345.86   51.42
  -5   2  16    0.20    4.51
  -5   2  16    4.30    5.61
   5  -2 -16    4.75    3.92
   5  -2 -16   -0.00    4.63
   5   2 -16    0.00    3.29
   5   2 -16    3.75    3.55
  -5  -2  16    0.00    2.93
  -5  -2  16    5.20    4.39
  -5   2  17    2.67    5.13
  -5   2  17    0.00    4.72
   5  -2 -17    0.00    4.12
   5   2 -17    0.00    2.87
   5   2 -17    3.02    3.28
  -5  -2  17    8.55    4.27
  -5  -2  17   10.60    5.46
  -5   2  18   -0.00    3.88
  -5   2  18    0.67    4.30
   5  -2 -18   -0.00    4.17
   5   2 -18    1.74    3.30
  -5  -2  18    1.50    3.40
  -5  -2  18    0.67    3.50
  -5   2  19  120.94   22.70
   5  -2 -19  121.26   21.11
   5   2 -19  137.65   19.58
  -5  -2  19  128.31   20.48
  -5  -2  19  132.36   21.25
  -5   2  20   85.67   15.77
   5  -2 -20   56.27   12.31
   5   2 -20   60.46   10.68
  -5  -2  20   49.69   11.27
  -5  -2  20   55.13   12.13
   5  -2 -21    2.84    4.36
   5   2 -21    0.00    3.13
  -5  -2  21    0.98    3.64
   5  -2 -22   11.31    5.94
   5   2 -22    5.77    4.22
  -5  -2  22    8.95    5.33
   5  -2 -23   28.49    8.57
   5   2 -23   21.90    6.66
   5  -2 -24    0.00    4.31
   5   2 -24    0.38    3.71
   5  -2 -25   22.12    8.23
   5  -2 -26   10.24    6.16
  -5   2  27   37.27   10.32
  -5   2  28   -0.00    4.64
  -5   2  29   41.28   11.69
  -5   2  30    9.06    5.79
  -5   2  31   18.76    8.89
  -5   2  32    1.43    4.02
  -5   2  33    4.06    4.98
  -5  -2  33    5.96    4.55
  -5   2  34   -0.00    5.48
  -5  -2  34    2.25    3.39
  -5   2  35   -0.00    4.40
  -5  -2  35    7.97    4.98
  -5   2  36   -0.00    5.21
  -5  -2  36   -0.00    3.92
  -5   2  37    0.00    4.32
  -5  -2  37   10.02    5.64
  -5   2  38   -0.00    5.69
  -5  -2  38   -0.00    3.81
  -5  -2  39    4.30    4.55
  -5   3   1  297.17   42.45
  -5   3   1  292.15   43.02
   5  -3  -1  309.00   41.97
   5  -3  -1  250.49   42.96
   5   3  -1  388.86   43.83
   5   3  -1  333.35   43.74
  -5  -3   1  345.94   43.95
  -5   3   2   82.04   13.10
  -5   3   2   98.16   14.38
   5  -3  -2   57.92   11.54
   5  -3  -2   42.92   12.15
   5   3  -2   71.58   12.68
   5   3  -2   64.97   12.60
  -5  -3   2   53.59   12.31
  -5  -3   2   55.16   12.11
  -5   3   3  124.31   18.41
  -5   3   3  126.30   18.93
   5  -3  -3   93.03   16.72
   5  -3  -3   96.23   18.46
   5   3  -3  102.43   17.56
   5   3  -3  132.24   19.01
  -5  -3   3  107.77   18.14
  -5  -3   3  101.17   18.13
  -5   3   4    0.34    4.19
  -5   3   4    5.67    5.20
   5  -3  -4    7.21    4.37
   5  -3  -4   13.87    7.15
   5   3  -4    9.91    5.31
   5   3  -4    0.74    4.98
  -5  -3   4    7.87    5.59
  -5  -3   4    5.35    4.42
  -5   3   5  207.93   32.85
  -5   3   5  191.75   32.99
   5  -3  -5  219.16   32.21
   5  -3  -5  243.21   34.61
   5   3  -5  227.76   32.51
   5   3  -5  315.76   34.48
  -5  -3   5  251.56   33.42
  -5  -3   5  226.24   32.99
  -5   3   6  194.85   32.35
   5  -3  -6  248.96   33.94
   5   3  -6  216.44   31.63
  -5  -3   6  243.33   32.35
  -5  -3   6  223.12   32.10
  -5   3   7   61.93   12.27
  -5   3   7   47.26   11.99
   5  -3  -7   62.95   11.28
   5  -3  -7   26.03   10.80
   5   3  -7   84.87   12.46
  -5  -3   7   61.89   11.25
  -5  -3   7   83.11   13.02
  -5   3   8  116.85   18.27
  -5   3   8   98.11   18.07
   5  -3  -8  107.92   16.88
   5  -3  -8  113.68   19.10
   5   3  -8  109.25   17.05
  -5  -3   8   89.25   16.01
  -5  -3   8   93.64   16.86
  -5   3   9   51.03   13.23
  -5   3   9  104.46   16.34
   5  -3  -9   76.77   13.29
   5  -3  -9   62.66   14.34
   5   3  -9   63.94   12.63
   5   3  -9   97.12   14.21
  -5  -3   9   78.08   12.78
  -5   3  10   28.99    7.87
  -5   3  10   19.08    8.08
   5  -3 -10   19.01    6.30
   5  -3 -10   20.21    7.91
   5   3 -10   20.37    6.39
   5   3 -10   29.39    7.07
  -5  -3  10   25.01    6.20
  -5   3  11    7.41    5.51
  -5   3  11    4.81    4.90
   5  -3 -11    0.00    3.38
   5  -3 -11    0.00    5.22
   5   3 -11    0.76    4.04
   5   3 -11    0.78    3.14
  -5  -3  11   -0.00    3.01
  -5   3  12   17.36    7.53
  -5   3  12   13.31    7.30
   5  -3 -12   16.46    6.17
   5  -3 -12   22.47    7.90
   5   3 -12   27.13    6.96
   5   3 -12   26.16    6.45
  -5  -3  12   25.46    5.97
  -5  -3  12   17.76    6.34
  -5   3  13  192.87   30.72
  -5   3  13  210.25   31.26
   5  -3 -13  199.76   29.19
   5  -3 -13  192.17   30.81
   5   3 -13  215.78   28.79
   5   3 -13  175.31   27.60
  -5  -3  13  229.60   28.23
  -5  -3  13  188.08   28.82
  -5   3  14   13.49    6.84
  -5   3  14   19.17    7.43
   5  -3 -14   14.58    5.67
   5  -3 -14   11.82    7.09
   5   3 -14   23.11    6.10
   5   3 -14   17.66    5.20
  -5  -3  14   12.19    4.58
  -5  -3  14   16.68    6.30
  -5   3  15   12.62    6.56
  -5   3  15   12.84    6.70
   5  -3 -15   14.23    6.88
   5   3 -15    9.19    4.71
   5   3 -15    9.19    4.08
  -5  -3  15    7.09    3.72
  -5  -3  15   10.98    5.57
  -5   3  16   56.42   12.91
  -5   3  16   43.60   11.92
   5  -3 -16   52.45   11.53
   5   3 -16   54.85    9.98
   5   3 -16   41.21    8.58
  -5  -3  16   48.45    9.42
  -5  -3  16   43.23    9.97
  -5   3  17   73.51   14.79
  -5   3  17   11.66    9.27
   5  -3 -17   52.17   11.84
   5   3 -17   78.24   11.44
  -5  -3  17   67.32   10.67
  -5  -3  17   65.28   11.48
  -5   3  18   16.98    7.65
   5  -3 -18    9.79    5.98
   5   3 -18   13.06    5.32
  -5  -3  18   17.16    5.44
  -5  -3  18   15.66    6.16
  -5   3  19    0.57    4.74
   5  -3 -19    5.39    5.20
   5   3 -19    0.71    3.38
  -5  -3  19   -0.00    3.22
  -5  -3  19    0.61    3.43
   5  -3 -20   -0.00    4.09
   5   3 -20   -0.00    3.24
  -5  -3  20   -0.00    3.54
  -5  -3  20   -0.00    3.85
   5  -3 -21   58.28   14.12
  -5  -3  21   94.32   14.49
   5  -3 -22  101.03   17.12
  -5  -3  22   74.99   14.84
  -5  -3  23   76.31   14.43
  -5   3  25   -0.00    4.59
  -5   3  26    5.56    5.53
  -5   3  27   31.36    9.62
   5  -3 -27   19.21    8.06
  -5   3  28    3.73    5.67
   5  -3 -28    8.78    5.37
  -5   3  29   20.94    8.87
   5  -3 -29    7.13    6.11
  -5   3  30    1.69    4.58
   5  -3 -30    3.82    4.44
  -5   3  31   -0.00    5.77
   5  -3 -31   -0.00    4.76
  -5   3  32    9.18    7.37
  -5   3  33   14.52    8.00
  -5   3  34   -0.00    5.72
  -5  -3  34    0.69    3.82
  -5   3  35    2.65    5.08
  -5  -3  35    2.87    4.07
  -5   3  36    5.09    6.18
  -5  -3  36   -0.00    3.29
  -5   3  37    4.45    5.75
  -5  -3  37    7.41    5.02
  -5   3  38   -0.00    4.78
  -5  -3  38    3.45    4.08
  -5  -3  39   13.03    5.87
  -5   4   1   85.91   15.68
  -5   4   1   94.12   16.50
   5  -4  -1   98.06   15.44
   5  -4  -1   80.29   16.63
   5   4  -1   87.32   15.58
   5   4  -1   92.39   16.31
  -5  -4   1   97.61   16.83
  -5  -4   1   94.40   16.48
  -5   4   2   11.69    5.39
  -5   4   2    8.72    5.88
   5  -4  -2   11.27    5.27
   5  -4  -2   16.60    7.32
   5   4  -2   12.75    5.65
   5   4  -2   13.31    6.23
  -5  -4   2   16.68    7.39
  -5  -4   2   25.24    7.10
  -5   4   3   44.96    9.63
  -5   4   3   38.30    9.60
   5  -4  -3   34.90    8.17
   5  -4  -3   42.37   10.07
   5   4  -3   20.07    7.29
   5   4  -3   44.27    9.21
  -5  -4   3   24.71    8.49
  -5  -4   3   34.26    8.91
  -5   4   4   52.84   12.62
  -5   4   4   86.23   14.97
   5  -4  -4   72.57   12.92
   5  -4  -4   68.53   14.40
   5   4  -4   73.83   13.16
   5   4  -4   76.43   14.05
  -5  -4   4   78.10   14.00
  -5  -4   4   74.92   14.13
  -5   4   5  182.30   26.64
  -5   4   5  174.77   26.70
   5  -4  -5  163.08   25.02
   5  -4  -5  197.49   27.90
   5   4  -5  158.45   24.89
   5   4  -5  153.95   25.25
  -5  -4   5  165.78   25.64
  -5  -4   5  185.82   26.28
  -5   4   6   -0.00    3.74
  -5   4   6    1.62    4.89
   5  -4  -6    0.00    4.13
   5  -4  -6   -0.00    5.12
   5   4  -6   -0.00    3.59
  -5  -4   6   -0.00    3.97
  -5  -4   6    2.21    4.09
  -5   4   7    5.40    5.49
  -5   4   7    0.00    4.77
   5  -4  -7    0.00    4.37
   5  -4  -7    0.00    5.13
   5   4  -7    0.00    3.02
  -5  -4   7    0.00    3.89
  -5  -4   7    4.20    3.85
  -5   4   8   69.71   15.19
  -5   4   8   96.94   16.41
   5  -4  -8   90.79   14.60
   5  -4  -8   63.73   15.31
   5   4  -8   78.95   13.89
   5   4  -8   98.80   14.56
  -5  -4   8   69.42   13.78
  -5   4   9  139.05   21.19
  -5   4   9  101.37   19.74
   5  -4  -9  122.08   18.98
   5  -4  -9  100.42   19.88
   5   4  -9  122.28   18.31
   5   4  -9  108.52   17.85
  -5   4  10  172.28   26.78
  -5   4  10  101.06   24.45
   5  -4 -10  177.11   25.19
   5  -4 -10  210.43   28.56
   5   4 -10  191.98   24.86
   5   4 -10  169.60   24.08
  -5  -4  10  164.27   23.93
  -5   4  11  182.71   26.99
  -5   4  11  139.56   25.32
   5  -4 -11  181.31   27.27
   5   4 -11  135.89   22.95
   5   4 -11  121.19   22.43
  -5  -4  11  220.46   24.22
  -5  -4  11  190.26   24.90
  -5   4  12   15.87    7.54
  -5   4  12   12.37    6.36
   5  -4 -12   12.86    6.38
   5   4 -12   13.88    5.17
   5   4 -12    7.46    4.04
  -5  -4  12    4.84    3.90
  -5  -4  12   15.91    5.86
  -5   4  13    1.65    5.10
  -5   4  13    2.91    5.25
   5  -4 -13    6.72    5.79
   5   4 -13    0.59    3.23
   5   4 -13   -0.00    2.70
  -5  -4  13    2.70    3.29
  -5  -4  13    2.67    4.05
  -5   4  14   41.10   10.98
  -5   4  14   27.66    9.37
   5  -4 -14   33.66    9.36
   5  -4 -14   33.27    9.86
   5   4 -14   39.93    8.36
   5   4 -14   37.57    7.32
  -5  -4  14   37.31    7.59
  -5  -4  14   25.75    7.73
  -5   4  15  348.50   49.75
  -5   4  15  410.89   50.11
   5  -4 -15  337.91   47.72
   5  -4 -15  384.63   49.93
   5   4 -15  356.13   45.32
   5   4 -15  324.33   43.76
  -5  -4  15  339.71   44.47
  -5  -4  15  287.04   45.10
  -5   4  16   47.42   12.26
   5  -4 -16   91.57   13.77
   5   4 -16   14.98    7.43
   5   4 -16   56.75    8.34
  -5  -4  16   62.29    9.44
  -5  -4  16   61.13   10.74
  -5   4  17   90.15   17.02
   5  -4 -17   56.63   13.75
   5   4 -17   68.41   12.78
  -5  -4  17   81.87   12.76
  -5  -4  17   89.64   14.45
  -5   4  18    2.87    6.20
   5  -4 -18    1.94    4.32
   5   4 -18    3.24    4.11
  -5  -4  18    6.24    3.72
  -5  -4  18   -0.00    3.86
  -5   4  19  245.91   34.31
   5  -4 -19  253.05   32.70
   5   4 -19  190.06   28.71
  -5  -4  19  194.69   28.56
  -5  -4  19  192.03   29.50
  -5  -4  20    6.01    3.79
  -5  -4  20    5.98    4.63
  -5  -4  21   51.42   10.01
  -5   4  23    4.10    5.86
  -5   4  24    9.75    6.48
   5  -4 -24    2.39    4.51
  -5   4  25   24.24   10.53
   5  -4 -25   29.41    9.52
  -5   4  26   18.79    8.28
   5  -4 -26   15.32    7.13
  -5   4  27   14.40    7.18
   5  -4 -27    9.89    6.18
  -5   4  28   -0.00    5.79
   5  -4 -28   -0.00    4.40
  -5   4  29   20.62    8.68
   5  -4 -29   15.34    6.94
  -5   4  30    4.74    6.28
   5  -4 -30    3.24    5.37
  -5   4  31    4.65    6.93
   5  -4 -31   14.69    7.41
  -5   4  32   14.18    7.70
   5  -4 -32    1.96    5.17
  -5   4  33    0.12    5.21
  -5   4  34    0.88    5.26
  -5   4  35    0.94    5.61
  -5  -4  35    6.68    4.70
  -5   4  36    7.26    6.22
  -5  -4  36    0.13    2.86
  -5   4  37    1.29    6.34
  -5  -4  37    0.78    3.12
  -5   4  38   -0.00    5.63
  -5  -4  38    1.71    3.13
  -5  -4  39    3.45    4.01
  -5   5   1  226.36   30.61
  -5   5   1  237.89   31.02
   5  -5  -1  136.03   27.57
   5  -5  -1  218.76   31.36
   5   5  -1  212.52   29.54
   5   5  -1  198.08   30.29
  -5  -5   1  222.33   30.62
  -5  -5   1  232.04   31.10
  -5   5   2   68.16   13.00
  -5   5   2   62.47   12.62
   5  -5  -2   58.24   11.39
   5  -5  -2   69.31   13.98
   5   5  -2   61.30   11.75
   5   5  -2   71.64   13.29
  -5  -5   2   39.10   11.26
  -5  -5   2   71.98   13.33
  -5   5   3  165.94   24.14
  -5   5   3  178.93   24.80
   5  -5  -3  126.47   21.72
   5  -5  -3  150.09   24.56
   5   5  -3  158.43   22.60
   5   5  -3  119.03   22.21
  -5  -5   3  154.42   23.45
  -5  -5   3  140.05   23.21
  -5   5   4   44.34   10.60
  -5   5   4   47.09   10.75
   5  -5  -4   39.34    9.02
   5  -5  -4   37.50   10.43
   5   5  -4   43.77    9.20
   5   5  -4   38.85    9.41
  -5  -5   4   30.11    9.16
  -5  -5   4   56.31   10.92
  -5   5   5   17.65    7.78
  -5   5   5   15.24    7.18
   5  -5  -5   24.13    6.94
   5  -5  -5   20.38    7.68
   5   5  -5   20.44    6.48
  -5  -5   5   26.72    7.63
  -5  -5   5   13.00    6.53
  -5   5   6   16.87    7.21
  -5   5   6   30.50    8.59
   5  -5  -6   11.23    5.47
   5  -5  -6   22.95    7.78
   5   5  -6   11.54    5.16
  -5  -5   6   19.89    6.84
  -5  -5   6    9.05    5.91
  -5   5   7  222.61   38.96
  -5   5   7  316.23   40.69
   5  -5  -7  333.20   41.92
   5   5  -7  298.91   38.00
   5   5  -7  260.04   37.64
  -5  -5   7  239.05   37.68
  -5  -5   7  287.53   38.85
  -5   5   8  107.72   21.30
  -5   5   8  124.18   21.96
   5  -5  -8  159.54   23.99
   5   5  -8  129.71   19.79
   5   5  -8  138.54   20.08
  -5  -5   8  118.37   20.12
  -5   5   9   10.63    6.80
  -5   5   9   19.36    7.38
   5  -5  -9    6.91    6.37
   5   5  -9   11.42    4.78
   5   5  -9   14.98    5.56
  -5  -5   9   17.81    6.14
  -5   5  10   11.06    6.68
  -5   5  10    0.00    4.83
   5  -5 -10    0.33    4.83
   5   5 -10   -0.00    3.13
   5   5 -10   -0.00    3.35
  -5  -5  10    1.07    3.87
  -5  -5  10    1.60    3.86
  -5   5  11    6.31    5.51
  -5   5  11   19.04    8.21
   5  -5 -11   16.39    7.86
   5   5 -11   27.31    6.51
   5   5 -11   11.98    4.61
  -5  -5  11   16.36    5.60
  -5  -5  11   11.08    5.48
  -5   5  12  220.88   39.24
  -5   5  12  317.66   40.88
   5  -5 -12  299.87   39.70
   5  -5 -12  323.98   41.65
   5   5 -12  256.74   36.29
   5   5 -12  252.53   35.60
  -5  -5  12  275.15   36.39
  -5  -5  12  247.96   36.99
  -5   5  13  230.02   38.70
  -5   5  13  237.44   38.25
   5  -5 -13  280.11   38.23
   5  -5 -13  317.74   40.81
   5   5 -13  236.10   33.91
  -5  -5  13  263.21   34.83
  -5  -5  13  267.66   36.06
  -5   5  14   15.31    8.44
  -5   5  14    6.02    5.99
   5  -5 -14   20.87    7.92
   5  -5 -14   14.19    7.06
   5   5 -14   13.87    5.44
   5   5 -14   22.20    4.77
  -5  -5  14   13.18    4.77
  -5  -5  14   23.51    6.35
  -5   5  15    3.14    5.57
   5  -5 -15   -0.00    4.19
   5   5 -15    1.98    3.85
   5   5 -15    4.29    2.59
  -5  -5  15   -0.00    2.66
  -5  -5  15    6.98    4.18
  -5   5  16   53.32   13.72
   5   5 -16   45.41    9.87
   5   5 -16   47.14    8.19
  -5  -5  16   88.60   11.11
  -5  -5  16   53.79   10.98
  -5   5  17  106.81   20.50
   5   5 -17  107.56   16.25
  -5  -5  17  103.80   15.55
  -5  -5  17   90.35   16.41
  -5   5  18   40.97   12.05
  -5  -5  18   39.02    7.60
  -5  -5  18   28.58    8.19
  -5  -5  19   74.51   12.97
  -5  -5  19   91.16   14.68
  -5   5  20    3.41    4.71
  -5  -5  20    0.00    3.05
  -5   5  21    0.00    5.35
   5  -5 -21    1.35    4.57
  -5   5  22   53.11   13.56
   5  -5 -22   58.14   13.23
  -5   5  23   23.09    9.13
   5  -5 -23   19.65    7.60
  -5   5  24   12.33    7.74
   5  -5 -24    5.15    6.10
  -5   5  25   -0.00    5.91
   5  -5 -25    0.57    4.34
  -5   5  26   -0.00    6.06
   5  -5 -26    2.87    5.34
  -5   5  27   11.67    7.33
   5  -5 -27   12.99    7.08
  -5   5  28   10.01    8.01
   5  -5 -28   16.14    7.52
  -5   5  29   15.24    7.68
   5  -5 -29   17.93    8.03
  -5   5  30    3.15    7.42
   5  -5 -30   -0.00    4.89
  -5   5  31   -0.00    5.70
   5  -5 -31    6.59    7.08
  -5   5  32    6.10    7.19
   5  -5 -32    4.19    5.21
  -5   5  33    1.84    5.20
   5  -5 -33   12.92    7.55
  -5   5  34   -0.00    5.40
  -5   5  35   -0.00    5.35
  -5  -5  35    0.32    3.09
  -5   5  36   -0.00    6.14
  -5  -5  36    0.99    2.87
  -5   5  37    4.44    6.64
  -5  -5  37    0.65    3.07
  -5  -5  38   -0.00    3.21
  -5  -5  39    3.15    3.96
  -5  -5  40   -0.00    3.25
  -5   6   1   15.10    7.07
  -5   6   1   22.38    7.38
   5  -6  -1   26.67    7.40
   5  -6  -1   20.46    7.68
   5   6  -1   21.62    7.04
   5   6  -1   25.07    8.33
  -5  -6   1   43.15    9.37
  -5  -6   1   18.15    7.23
  -5   6   2    2.44    4.93
  -5   6   2    0.00    4.22
   5  -6  -2    2.83    4.11
   5  -6  -2    4.48    6.01
   5   6  -2    3.75    4.12
   5   6  -2    0.35    4.19
  -5  -6   2    1.59    3.97
  -5  -6   2    1.47    4.21
  -5   6   3   85.02   15.73
  -5   6   3   71.03   14.81
   5  -6  -3   60.84   15.25
   5   6  -3   92.28   14.56
   5   6  -3   82.22   15.08
  -5  -6   3   80.04   14.85
  -5  -6   3   67.09   14.53
  -5   6   4  103.15   21.44
  -5   6   4  152.27   23.02
   5  -6  -4  124.43   22.67
   5   6  -4  138.10   21.00
  -5  -6   4  134.45   21.63
  -5  -6   4  145.82   22.49
  -5   6   5  124.18   20.00
  -5   6   5  109.96   18.65
   5  -6  -5   73.79   17.80
   5   6  -5   98.42   16.77
  -5  -6   5  105.71   17.69
  -5  -6   5  100.47   17.52
  -5   6   6    5.31    6.93
  -5   6   6   24.28    8.34
   5  -6  -6   26.07    9.14
   5   6  -6   29.56    7.09
   5   6  -6   22.94    7.00
  -5  -6   6   26.39    7.51
  -5  -6   6   25.35    7.37
  -5   6   7   71.27   16.24
  -5   6   7   86.88   16.50
   5  -6  -7   81.03   16.76
   5   6  -7   92.21   14.69
   5   6  -7   71.82   13.92
  -5  -6   7   85.92   15.30
  -5   6   8   34.15    9.84
  -5   6   8    9.56    7.31
   5  -6  -8   32.49   10.04
   5   6  -8   35.26    7.89
  -5  -6   8   42.00    8.96
  -5   6   9   93.18   19.37
  -5   6   9  109.39   19.37
   5  -6  -9  114.70   20.35
   5   6  -9   97.48   16.35
   5   6  -9   94.62   16.33
  -5  -6   9  108.48   17.46
  -5   6  10  105.45   22.68
  -5   6  10  190.84   25.69
   5  -6 -10  142.69   22.94
   5  -6 -10  103.75   22.57
   5   6 -10  123.54   20.24
   5   6 -10  150.63   20.60
  -5  -6  10  124.85   20.83
  -5  -6  10  159.12   22.26
  -5   6  11   82.13   18.30
  -5   6  11  121.97   19.54
   5  -6 -11  114.39   18.42
   5  -6 -11  116.79   19.94
   5   6 -11   88.16   15.06
   5   6 -11   81.92   14.51
  -5  -6  11   79.11   15.42
  -5  -6  11   97.43   16.38
  -5   6  12   20.03    8.27
   5  -6 -12   10.89    7.11
   5   6 -12   15.52    5.32
   5   6 -12   13.05    4.60
  -5  -6  12   13.45    5.53
  -5  -6  12    5.87    4.91
  -5   6  13   10.08    7.13
   5  -6 -13    6.18    6.28
   5   6 -13   10.03    4.49
   5   6 -13    5.93    3.44
  -5  -6  13    6.24    4.31
  -5  -6  13    9.25    5.00
  -5   6  14   91.35   18.34
   5   6 -14   97.10   14.95
   5   6 -14   87.64   13.29
  -5  -6  14   81.96   14.37
  -5  -6  14   99.81   15.93
  -5   6  15   80.01   16.79
   5   6 -15   80.56   12.44
   5   6 -15   64.12   10.16
  -5  -6  15   66.24   11.64
  -5  -6  15   70.71   12.80
  -5   6  16    4.47    5.74
  -5   6  16   -0.00    5.80
   5   6 -16    0.00    3.04
  -5  -6  16    1.39    3.08
  -5  -6  16    2.22    3.74
  -5   6  17   75.76   17.00
   5  -6 -17   65.07   15.01
  -5  -6  17   68.50   11.93
  -5  -6  17   96.41   14.32
  -5   6  18   35.80   11.00
   5  -6 -18   19.99    8.84
  -5  -6  18   32.43    6.31
  -5  -6  18   16.65    6.26
  -5   6  19   35.75   10.64
   5  -6 -19   36.16   10.82
  -5   6  20    3.45    5.34
   5  -6 -20    1.45    4.74
  -5   6  21   16.34    8.37
   5  -6 -21    4.38    5.72
  -5   6  22   31.19   10.78
   5  -6 -22   18.53    8.63
  -5   6  23    1.18    4.85
   5  -6 -23   -0.00    4.33
  -5   6  24    5.09    7.01
   5  -6 -24    1.68    4.39
  -5   6  25    2.96    6.02
   5  -6 -25    7.91    6.22
  -5   6  26   25.05    9.64
   5  -6 -26    3.03    5.83
  -5   6  27   16.64    9.09
   5  -6 -27    1.19    3.87
  -5   6  28    0.00    4.79
   5  -6 -28    0.39    4.21
  -5   6  29    7.41    6.52
   5  -6 -29    3.42    6.08
  -5   6  30   32.34   10.66
   5  -6 -30   21.87    9.43
  -5   6  31   20.48    8.54
   5  -6 -31    6.49    7.47
  -5   6  32    1.97    5.52
   5  -6 -32   -0.00    5.96
  -5   6  33    0.00    6.79
   5  -6 -33    1.86    6.60
  -5   6  34    3.15    5.94
   5  -6 -34   11.61    8.14
  -5   6  35   -0.00    6.70
  -5   6  36   14.19    7.75
  -5  -6  36   11.48    4.96
  -5   6  37   -0.00    6.51
  -5  -6  37   -0.00    2.83
  -5  -6  38    0.99    2.78
  -5  -6  39    5.01    3.93
  -5  -6  40    9.07    4.51
  -5   7   1    2.46    4.86
   5  -7  -1    8.84    6.33
   5   7  -1    5.63    4.19
   5   7  -1    8.18    5.59
  -5  -7   1    3.04    4.26
  -5  -7   1   13.95    6.23
  -5   7   2  199.94   29.76
   5  -7  -2  186.58   29.49
   5   7  -2  176.58   27.04
   5   7  -2  174.97   28.11
  -5  -7   2  165.45   27.57
  -5  -7   2  197.65   29.02
  -5   7   3  118.02   21.08
   5  -7  -3   99.06   20.52
   5   7  -3  104.81   18.53
   5   7  -3  129.35   20.52
  -5  -7   3  119.09   19.94
  -5  -7   3  131.16   20.92
  -5   7   4  101.08   18.03
   5  -7  -4   77.76   16.76
   5   7  -4   80.51   14.61
  -5  -7   4   61.63   14.43
  -5  -7   4  103.53   16.72
  -5   7   5   20.08    8.69
   5  -7  -5   13.89    7.31
   5   7  -5   20.03    6.51
  -5  -7   5   29.14    8.09
  -5  -7   5   17.58    7.39
  -5   7   6   45.24   10.86
   5  -7  -6   40.13   10.84
   5   7  -6   23.11    6.76
   5   7  -6    0.22    3.70
  -5  -7   6   38.73    8.52
  -5  -7   6    0.00    4.74
  -5   7   7  116.97   23.44
   5  -7  -7  149.44   23.38
   5  -7  -7  158.83   25.24
   5   7  -7  120.18   20.58
   5   7  -7  119.39   20.88
  -5  -7   7  174.52   23.08
  -5   7   8  310.38   47.85
  -5   7   8  318.05   46.80
   5  -7  -8  269.89   45.30
   5  -7  -8  529.41   52.71
   5   7  -8  340.39   44.15
   5   7  -8  321.00   44.14
  -5  -7   8  299.85   44.60
  -5   7   9   38.24   10.63
   5  -7  -9   22.14   10.04
   5   7  -9   41.28    8.38
   5   7  -9   22.24    6.98
  -5  -7   9   42.87    9.62
  -5  -7   9   33.67    8.99
  -5   7  10   16.68    8.08
   5  -7 -10    8.88    7.33
   5   7 -10   20.42    6.15
   5   7 -10    9.17    4.66
  -5  -7  10   11.55    5.59
  -5  -7  10   18.28    6.68
  -5   7  11   18.18    7.90
   5  -7 -11   24.12    9.23
   5   7 -11    7.45    4.90
   5   7 -11   17.71    5.46
  -5  -7  11   12.31    5.63
  -5  -7  11   13.06    6.12
  -5   7  12  161.79   27.64
  -5   7  12  148.01   27.12
   5  -7 -12  146.76   27.56
   5   7 -12  185.00   24.42
   5   7 -12  151.24   22.88
  -5  -7  12  175.90   24.92
  -5  -7  12  172.85   25.59
  -5   7  13   53.38   15.01
  -5   7  13  150.71   20.76
   5   7 -13   91.37   13.96
   5   7 -13   76.83   12.24
  -5  -7  13   73.88   13.87
  -5  -7  13   72.18   14.32
  -5   7  14    3.85    6.39
  -5   7  14    0.00    6.36
   5  -7 -14    2.24    4.26
   5   7 -14    3.85    3.83
   5   7 -14    2.81    2.53
  -5  -7  14   -0.00    3.91
  -5  -7  14    0.63    3.79
  -5   7  15   73.53   14.71
  -5   7  15   49.92   13.25
   5  -7 -15   39.43   11.01
   5   7 -15   34.94    6.29
  -5  -7  15   49.15    9.14
  -5  -7  15   57.38   10.67
  -5   7  16    7.17    6.10
  -5   7  16   10.89    6.61
   5  -7 -16    6.81    6.09
  -5  -7  16    5.36    4.01
  -5   7  17    1.66    4.76
   5  -7 -17    2.14    5.34
  -5  -7  17   -0.00    3.24
   5  -7 -18  178.02   29.25
  -5   7  19   -0.00    5.17
   5  -7 -19    3.44    5.83
  -5   7  20    5.20    6.54
   5  -7 -20    1.00    4.96
  -5   7  21   -0.00    5.33
   5  -7 -21    6.86    6.06
  -5   7  22   18.98    9.37
   5  -7 -22   20.27    8.30
  -5   7  23    0.00    6.78
   5  -7 -23   12.76    6.71
  -5   7  24   23.22    9.28
   5  -7 -24   10.20    6.88
  -5   7  25   -0.00    5.31
   5  -7 -25   -0.00    4.76
  -5   7  26    1.91    5.62
   5  -7 -26    1.59    5.17
  -5   7  27   12.94    8.09
   5  -7 -27    3.36    6.21
  -5   7  28   40.52   12.81
   5  -7 -28   32.32   11.22
  -5   7  29    0.00    6.15
   5  -7 -29    2.57    5.94
  -5   7  30   -0.00    6.48
   5  -7 -30   -0.00    5.68
  -5   7  31    7.58    7.08
   5  -7 -31   -0.00    5.02
  -5   7  32   13.81    8.00
   5  -7 -32   13.46    7.93
  -5   7  33   -0.00    6.17
   5  -7 -33    5.31    6.42
  -5   7  34    4.96    7.89
   5  -7 -34   17.68    8.64
  -5   7  35    0.08    6.53
   5  -7 -35   -0.00    5.38
  -5   7  36   -0.00    5.25
  -5  -7  36    0.35    2.62
  -5  -7  37   -0.00    2.68
  -5  -7  38    2.29    3.12
  -5  -7  39   -0.00    2.82
  -5   8   1   24.39    8.47
   5  -8  -1   15.67    8.13
   5   8  -1    8.11    6.16
  -5  -8   1   16.87    7.70
  -5  -8   1   11.79    6.74
  -5   8   2    8.76    6.81
   5  -8  -2    0.00    6.02
   5   8  -2   10.08    6.41
  -5  -8   2   -0.00    4.20
  -5  -8   2   15.23    6.94
  -5   8   3   12.49    7.48
   5  -8  -3    9.55    6.23
   5   8  -3    6.99    5.24
   5   8  -3   16.01    6.85
  -5  -8   3   25.95    8.33
  -5  -8   3   18.01    7.56
  -5   8   4  416.61   62.72
   5  -8  -4  508.75   62.37
   5  -8  -4  472.72   63.26
   5   8  -4  487.62   59.80
  -5  -8   4  468.73   60.79
  -5  -8   4  349.34   59.65
  -5   8   5   53.06   12.33
   5  -8  -5   31.98   11.68
   5   8  -5   50.26    9.69
   5   8  -5   45.75    9.88
  -5  -8   5   46.00   10.33
  -5  -8   5    7.72    6.87
  -5   8   6  126.25   23.96
   5  -8  -6  154.21   25.72
   5   8  -6  141.53   21.89
   5   8  -6  139.16   22.57
  -5  -8   6  131.34   22.50
  -5  -8   6  149.79   23.71
  -5   8   7    2.58    5.03
   5  -8  -7    2.13    6.34
   5   8  -7   -0.00    3.75
   5   8  -7    3.39    3.96
  -5  -8   7    0.48    4.79
  -5   8   8  132.92   22.78
   5  -8  -8  129.37   22.97
   5   8  -8  125.30   19.06
   5   8  -8  106.26   18.65
  -5  -8   8  104.69   19.37
  -5   8   9  119.22   25.16
   5  -8  -9  165.98   27.63
   5   8  -9  175.06   23.82
  -5  -8   9  158.70   24.54
  -5  -8   9  147.63   24.51
  -5   8  10   50.98   14.60
   5  -8 -10   60.84   14.55
   5  -8 -10   64.47   15.85
   5   8 -10   80.42   13.30
  -5  -8  10   63.38   13.33
  -5  -8  10   97.63   15.60
  -5   8  11   34.35   10.81
   5  -8 -11   41.02   10.36
   5  -8 -11   19.45    9.80
   5   8 -11   35.12    8.15
  -5  -8  11   30.08    8.84
  -5   8  12   27.00    9.72
   5  -8 -12   22.45    8.68
   5   8 -12   21.81    6.75
  -5  -8  12   32.44    8.24
  -5   8  13    4.23    6.25
   5  -8 -13    3.95    5.82
  -5  -8  13    1.98    4.38
  -5   8  14  134.10   23.95
   5  -8 -14  114.73   21.79
  -5  -8  14  127.60   20.12
  -5   8  15    3.79    6.07
   5  -8 -15    1.54    5.05
   5   8 -15    1.93    1.34
  -5  -8  15    4.12    4.51
   5  -8 -16   14.23    7.92
   5  -8 -17    4.84    5.95
   5  -8 -18    4.18    6.43
  -5   8  19   -0.00    6.27
   5  -8 -19    8.41    6.92
  -5   8  20   33.77   12.19
   5  -8 -20   62.90   13.96
  -5   8  21   -0.00    5.21
   5  -8 -21    0.00    4.96
  -5   8  22    6.76    7.79
   5  -8 -22   11.92    6.81
  -5   8  23    0.00    6.29
   5  -8 -23   -0.00    4.97
  -5   8  24   54.07   13.88
   5  -8 -24   19.83    9.20
  -5   8  25    4.46    6.74
   5  -8 -25   -0.00    5.20
  -5   8  26    4.68    6.23
   5  -8 -26   20.46    8.64
  -5   8  27    0.00    5.98
   5  -8 -27   -0.00    6.34
  -5   8  28   -0.00    5.25
   5  -8 -28    2.81    5.88
  -5   8  29   -0.00    5.71
   5  -8 -29   -0.00    5.58
  -5   8  30   11.43    8.73
   5  -8 -30   12.19    7.88
  -5   8  31    1.95    6.43
   5  -8 -31    6.38    7.24
  -5   8  32    1.71    6.58
   5  -8 -32    7.99    7.30
  -5   8  33    2.44    6.54
   5  -8 -33    1.42    6.58
  -5   8  34    0.00    5.19
   5  -8 -34    0.01    6.46
  -5   8  35   -0.00    6.22
   5  -8 -35    2.05    6.54
  -5   8  36    7.15    7.66
   5  -8 -36    0.00    6.68
   5  -8 -37   -0.00    5.45
  -5   9   1   -0.00    4.65
  -5  -9   1    0.01    5.01
  -5  -9   1    2.25    5.31
  -5   9   2  148.20   20.07
  -5  -9   2   43.93   13.08
  -5   9   3   14.30    7.68
  -5  -9   3   12.76    6.99
  -5   9   4   -0.00    4.80
  -5  -9   4   -0.00    4.53
  -5   9   5    2.65    5.88
   5  -9  -5    4.27    6.89
  -5  -9   5   11.38    6.13
  -5   9   6   40.62   12.17
   5  -9  -6   52.85   12.56
   5  -9  -6   62.49   14.55
   5   9  -6   37.22    9.74
  -5  -9   6   52.56   11.88
  -5   9   7    5.96    6.08
   5  -9  -7   15.58    7.72
   5  -9  -7    8.71    7.48
   5   9  -7    6.39    4.95
  -5  -9   7    2.87    5.41
  -5   9   8  151.90   26.10
   5  -9  -8  146.43   25.16
   5  -9  -8  123.34   25.27
   5   9  -8  156.15   22.78
  -5  -9   8  143.40   23.64
  -5   9   9   12.82    7.43
   5  -9  -9   15.31    7.77
   5  -9  -9    2.59    6.79
   5   9  -9   15.26    5.66
  -5  -9   9   10.25    6.29
  -5   9  10   -0.00    5.15
   5  -9 -10   -0.00    4.90
   5   9 -10   -0.00    3.65
  -5  -9  10   -0.00    4.61
  -5   9  11   -0.00    5.25
   5  -9 -11    2.90    5.53
  -5  -9  11    1.89    4.49
  -5   9  12   83.00   23.87
   5  -9 -12  182.06   26.88
  -5  -9  12  203.74   25.10
  -5   9  13   12.67    8.16
   5  -9 -13    3.49    6.06
  -5  -9  13    4.88    5.46
  -5   9  14   48.61   12.78
   5  -9 -14   20.65    9.29
  -5   9  15    3.12    6.35
   5  -9 -15    0.75    4.08
   5  -9 -16   19.06    8.72
   5  -9 -17    3.77    5.50
  -5   9  18   62.38   15.61
   5  -9 -18   51.27   13.80
  -5   9  19    0.00    5.42
   5  -9 -19    1.27    5.60
  -5   9  20    0.00    5.77
   5  -9 -20    3.25    5.29
  -5   9  21    0.00    5.26
   5  -9 -21    0.71    4.96
  -5   9  22   24.60   10.87
   5  -9 -22   28.58   10.21
  -5   9  23   -0.00    6.55
   5  -9 -23   -0.00    5.68
  -5   9  24   10.43    8.29
   5  -9 -24   12.00    8.47
  -5   9  25    3.14    7.47
   5  -9 -25    2.49    5.26
  -5   9  26    3.37    5.42
   5  -9 -26    3.86    6.70
  -5   9  27    7.23    7.74
   5  -9 -27    0.46    5.01
  -5   9  28   10.81    9.10
   5  -9 -28   18.09    9.24
  -5   9  29    6.25    7.75
   5  -9 -29   -0.00    5.91
  -5   9  30   -0.00    4.33
   5  -9 -30   -0.00    5.74
  -5   9  31   -0.00    6.05
   5  -9 -31    7.07    7.26
  -5   9  32    3.08    7.25
   5  -9 -32    0.00    6.97
  -5   9  33    0.66    6.01
   5  -9 -33   -0.00    5.99
  -5   9  34    3.21    6.18
   5  -9 -34   13.82    8.05
  -5   9  35    5.56    6.74
   5  -9 -35    1.51    6.20
   5  -9 -36   -0.00    6.40
   5  -9 -37    6.48    8.45
   5 -10  -1   16.24    8.81
   5 -10  -2    7.75    6.79
   5 -10  -2   -0.00    6.82
  -5 -10   2   -0.00    5.25
   5 -10  -3   -0.00    5.33
   5 -10  -3   -0.00    5.77
  -5 -10   3    1.20    4.69
   5 -10  -4   13.45    7.71
   5 -10  -4    2.26    7.08
  -5 -10   4   14.68    6.88
  -5  10   5    3.19    5.77
   5 -10  -5    0.00    5.29
  -5 -10   5   -0.00    5.11
  -5  10   6   27.99   10.22
   5 -10  -6   28.00    9.51
  -5 -10   6   49.27   11.18
  -5  10   7    5.55    5.84
   5 -10  -7   10.09    6.81
  -5 -10   7    0.00    4.55
  -5  10   8    7.52    7.18
   5 -10  -8    7.43    7.17
   5  10  -8    2.42    4.20
  -5 -10   8   -0.00    5.24
  -5  10   9    4.50    6.24
   5 -10  -9   -0.00    6.14
  -5 -10   9    3.74    4.59
  -5  10  10  101.83   21.38
   5 -10 -10  104.54   20.15
  -5 -10  10  109.42   18.94
  -5  10  11   10.85    6.99
   5 -10 -11   -0.00    5.13
  -5 -10  11   -0.00    5.07
  -5  10  12    6.37    6.92
   5 -10 -12    0.00    5.97
  -5 -10  12    0.74    5.07
  -5  10  13    5.95    6.80
   5 -10 -13    3.91    5.41
  -5  10  14   52.53   14.64
   5 -10 -14   47.40   13.46
  -5  10  15    7.47    6.82
   5 -10 -15    2.99    5.76
   5 -10 -16   16.97    7.87
   5 -10 -17    7.14    5.37
  -5  10  18    4.09    7.21
   5 -10 -18   -0.00    5.35
  -5  10  19    0.00    5.71
   5 -10 -19    0.30    4.90
  -5  10  20   33.89   12.47
   5 -10 -20   38.80   11.99
  -5  10  21   -0.00    5.77
   5 -10 -21   -0.00    5.74
  -5  10  22   11.79    8.30
   5 -10 -22   -0.00    5.91
  -5  10  23    0.00    5.18
   5 -10 -23   -0.00    5.28
  -5  10  24    2.62    6.43
   5 -10 -24    6.34    5.81
  -5  10  25   -0.00    5.92
   5 -10 -25   -0.00    5.33
  -5  10  26   14.45    9.34
   5 -10 -26   24.24   10.41
  -5  10  27    1.73    5.50
   5 -10 -27   -0.00    5.50
  -5  10  28    0.56    6.06
   5 -10 -28   -0.00    6.41
  -5  10  29    0.00    6.74
   5 -10 -29   -0.00    5.40
  -5  10  30    0.29    5.50
   5 -10 -30   12.11    8.28
  -5  10  31   -0.00    6.05
   5 -10 -31   -0.00    5.63
  -5  10  32   -0.00    6.37
   5 -10 -32   -0.00    6.41
  -5  10  33    2.76    5.84
   5 -10 -33   -0.00    5.85
  -5  10  34    1.64    6.85
   5 -10 -34    2.45    6.67
   5 -10 -35   -0.00    6.43
   5 -11  -1   13.05    7.44
   5 -11  -1    7.06    8.72
   5 -11  -2   78.14   16.42
   5 -11  -2   76.36   17.79
   5 -11  -3   23.53    8.52
   5 -11  -3    9.21    7.63
   5 -11  -4    6.84    5.96
   5 -11  -4    0.29    6.83
   5 -11  -5    3.74    4.88
   5 -11  -5   -0.00    6.11
  -5 -11   5    3.02    4.68
   5 -11  -6    2.51    6.05
   5 -11  -6    4.42    5.89
  -5 -11   6   12.01    7.41
   5 -11  -7    6.13    6.06
  -5 -11   7   -0.00    5.04
   5 -11  -8   54.90   13.07
  -5 -11   8   33.93   10.31
   5 -11  -9    1.26    4.68
  -5 -11   9    7.90    6.47
   5 -11 -10    1.70    4.70
  -5 -11  10    3.53    4.87
   5 -11 -11   -0.00    5.93
   5 -11 -12   68.36   16.09
   5 -11 -13    2.75    5.96
   5 -11 -14   26.32    9.41
   5 -11 -15   10.59    7.44
   5 -11 -16   20.26    9.17
   5 -11 -17    0.00    6.01
  -5  11  18   48.14   14.53
   5 -11 -18   30.21   10.87
  -5  11  19    1.38    6.11
   5 -11 -19    2.51    4.87
  -5  11  20    2.96    6.55
   5 -11 -20    1.09    5.05
  -5  11  21    6.44    7.63
   5 -11 -21    0.93    4.97
  -5  11  22   28.39   11.54
   5 -11 -22   40.95   12.02
  -5  11  23    8.95    7.90
   5 -11 -23    6.20    6.46
  -5  11  24   21.70   10.61
   5 -11 -24   11.32    7.84
  -5  11  25    2.47    5.97
   5 -11 -25   -0.00    4.92
  -5  11  26   11.51    8.60
   5 -11 -26    9.77    8.28
  -5  11  27    6.56    7.97
   5 -11 -27   -0.00    7.06
  -5  11  28    1.37    7.22
   5 -11 -28    9.73    8.55
  -5  11  29   -0.00    6.86
   5 -11 -29    1.13    5.86
  -5  11  30   13.36    9.07
   5 -11 -30    4.32    7.22
  -5  11  31    0.00    6.67
   5 -11 -31    1.83    7.11
  -5  11  32    7.57    7.36
   5 -11 -32   16.02    8.99
  -5  11  33   -0.00    7.10
  -5  11  34    1.49    6.24
   5 -12  -1   -0.00    5.39
   5 -12  -1    0.00    6.09
  -5 -12   1   -0.00    5.48
   5 -12  -2   -0.00    5.29
   5 -12  -2    1.44    6.49
  -5 -12   2    0.15    4.81
   5 -12  -3    0.00    5.70
   5 -12  -3   -0.00    5.90
  -5 -12   3    4.84    4.82
   5 -12  -4   63.54   16.10
   5 -12  -5   13.00    7.97
   5 -12  -6    7.83    6.56
   5 -12  -7   -0.00    4.80
   5 -12  -8    7.40    7.16
  -5 -12   8    4.81    5.43
   5 -12  -9    1.74    4.68
   5 -12 -10   22.51    9.27
   5 -12 -11    3.04    4.99
   5 -12 -12    0.00    6.22
   5 -12 -13   -0.00    6.05
   5 -12 -14   15.23    8.08
   5 -12 -15    9.23    6.75
   5 -12 -16   15.27    9.12
   5 -12 -17    0.35    5.33
   5 -12 -18   -0.00    4.72
   5 -12 -19    2.52    5.20
   5 -12 -20    9.58    8.69
   5 -12 -21    0.15    6.03
   5 -12 -22   -0.00    5.92
   5 -12 -23    0.69    5.52
   5 -12 -24   18.09    9.08
   5 -12 -25    1.88    5.66
   5 -12 -26   15.69    9.25
   5 -12 -27   -0.00    5.73
   5 -12 -28    4.50    6.21
   5 -12 -29    0.00    6.74
   5 -13  -1   36.31   10.17
   5 -13  -1   20.64    9.60
  -5 -13   1   10.06    7.60
   5 -13  -2   22.69    9.76
  -5 -13   2   59.82   13.37
   5 -13  -3    8.10    6.51
  -5 -13   3    6.34    5.89
   5 -13  -4   30.79   10.40
  -5 -13   4   24.34    9.30
   5 -13  -5    2.60    4.98
  -5 -13   5    2.45    6.16
   5 -13  -6   56.94   13.73
  -5 -13   6   40.21   12.24
   5 -13  -7   12.50    7.81
   5 -13  -8   46.10   12.64
   5 -13  -9   -0.00    6.34
   5 -13 -10   -0.00    5.62
   5 -13 -11   12.88    7.59
   5 -13 -12   15.79    9.08
   5 -13 -13    5.75    6.69
   5 -13 -14    5.74    5.82
   5 -13 -15    3.13    5.79
   5 -13 -16   10.96    7.44
   5 -13 -17    8.18    7.94
   5 -13 -18   19.38    9.61
   5 -13 -19   -0.00    5.66
   5 -13 -20   -0.00    6.65
   5 -13 -21    2.49    6.03
   5 -13 -22    6.36    8.39
   5 -13 -23   -0.00    6.19
   5 -13 -24   -0.00    6.48
   5 -13 -25    0.70    6.74
   5 -13 -26    1.67    6.36
   5 -14  -1   -0.00    5.41
  -5 -14   1   -0.00    5.36
   5 -14  -2    2.67    5.33
  -5 -14   2    0.00    5.49
   5 -14  -3    4.38    5.81
  -5 -14   3    5.12    6.94
   5 -14  -4   36.74   11.18
  -5 -14   4   14.91    8.23
   5 -14  -5   16.92    8.49
  -5 -14   5   32.65   10.19
   5 -14  -6   17.72    8.50
   5 -14  -7    1.58    4.81
   5 -14  -8   -0.00    5.64
   5 -14  -9   -0.00    5.84
   5 -14 -10   24.95    9.47
   5 -14 -11   19.83    9.12
   5 -14 -12    2.85    5.59
   5 -14 -13    1.29    5.80
   5 -14 -14    1.93    6.74
   5 -14 -15    9.31    7.53
   5 -14 -16   14.06    8.17
   5 -14 -17    1.97    5.59
   5 -14 -18   -0.00    4.72
   5 -14 -19   -0.00    5.68
   5 -14 -20    1.79    5.18
   5 -14 -21    0.00    5.95
   5 -14 -22    8.42    7.74
   5 -14 -23   -0.00    6.34
   5 -15  -1   10.29    6.73
  -5 -15   1    4.90    5.19
   5 -15  -2   11.01    6.74
  -5 -15   2    5.07    6.68
   5 -15  -3   18.01    7.77
  -5 -15   3    3.93    6.81
   5 -15  -4    1.16    5.07
   5 -15  -5    1.51    5.40
   5 -15  -6    3.33    6.67
   5 -15  -7   -0.00    5.82
   5 -15  -8    2.40    5.51
   5 -15  -9    3.31    6.97
   5 -15 -10    0.00    5.28
   5 -15 -11   -0.00    5.53
   5 -15 -12   11.13    8.42
   5 -15 -13   -0.00    5.44
   5 -15 -14    0.77    5.20
   5 -15 -15   -0.00    6.51
   5 -15 -16    2.19    6.51
   5 -15 -17    8.83    6.72
   5 -15 -18    8.72    7.68
   5 -15 -19    5.43    6.77
   5 -16  -1   -0.00    5.79
  -5 -16   1    1.52    5.71
   5 -16  -2   -0.00    4.43
   5 -16  -3   -0.00    4.95
   5 -16  -4   -0.00    4.80
   5 -16  -5    5.43    6.00
   5 -16  -6   -0.00    5.30
   5 -16  -7    2.61    5.56
   5 -16  -8    4.15    6.26
   5 -16  -9    3.88    6.40
   5 -16 -10    4.43    6.05
   5 -16 -11    9.33    7.00
   5 -16 -12    1.23    5.82
   5 -16 -13   -0.00    5.59
   5 -16 -14    4.18    7.13
   5 -16 -15   19.13    8.47
   5 -17  -1    2.63    6.06
   5 -17  -2   -0.00    5.64
   5 -17  -3    0.80    5.60
   5 -17  -4    3.37    5.38
   5 -17  -5    2.99    5.71
   5 -17  -6    9.52    6.87
   5 -17  -7   14.45    8.11
   5 -17  -8    3.03    6.03
   5 -17  -9    0.42    5.55
   5 -17 -10   -0.00    6.40
   5 -17 -11    8.58    7.45
   5 -18  -1    3.71    5.02
   5 -18  -2    0.00    5.67
   5 -18  -3    0.00    5.84
   5 -18  -4   15.11    9.34
   5 -18  -5    0.00    5.76
   5 -18  -6    6.32    6.49
   5 -18  -7    5.03    6.31
  -4   0   1   -0.00    3.31
  -4   0   1    0.20    3.66
   4   0  -1    0.18    4.08
   4   0  -1   -0.00    3.59
  -4   0   2   16.93    5.32
  -4   0   2   22.63    6.38
   4   0  -2   24.28    6.22
   4   0  -2   13.37    5.57
  -4   0   3    1.52    3.41
  -4   0   3   -0.00    3.59
   4   0  -3    2.98    3.77
   4   0  -3    3.48    4.05
  -4   0   4 1544.84  156.28
  -4   0   4 1162.67  156.07
   4   0  -4 1054.90  155.00
   4   0  -4 1390.14  156.96
  -4   0   5   -0.00    3.10
  -4   0   5   -0.00    3.63
   4   0  -5    1.49    3.31
   4   0  -5    0.00    4.34
  -4   0   6  590.95   81.58
  -4   0   6  718.78   83.27
   4   0  -6  657.73   81.78
   4   0  -6  662.01   82.99
  -4   0   7    0.13    3.11
  -4   0   7    1.17    3.98
   4   0  -7    1.79    3.21
   4   0  -7   -0.00    3.96
  -4   0   8 3141.73  366.57
  -4   0   8 2724.31  366.81
   4   0  -8 3177.44  366.22
   4   0  -8 2921.71  367.09
  -4   0   9    1.46    3.00
  -4   0   9    0.99    4.29
   4   0  -9    0.53    2.84
   4   0  -9   -0.00    3.52
  -4   0  10   21.20    6.76
  -4   0  10   32.76    7.90
   4   0 -10   43.25    7.54
  -4   0  11   -0.00    3.58
  -4   0  11   -0.00    4.89
   4   0 -11   -0.00    3.27
  -4   0  12   17.65    5.52
  -4   0  12   15.34    6.19
   4   0 -12   15.28    4.98
  -4   0  13   -0.00    3.61
  -4   0  13    0.36    4.22
   4   0 -13    0.95    2.94
  -4   0  14 1416.41  182.30
   4   0 -14 1570.47  181.42
   4   0 -14 1389.20  182.72
  -4   0  15   -0.00    3.31
   4   0 -15   -0.00    3.35
  -4   0  16   35.28    8.74
   4   0 -16   35.16    7.55
  -4   0  17   -0.00    3.55
   4   0 -17   -0.00    3.03
  -4   0  18  186.86   27.90
   4   0 -18  187.25   26.45
   4   0 -18  170.32   25.44
   4   0 -19   -0.00    3.43
   4   0 -19    2.08    3.38
   4   0 -20  127.26   21.26
   4   0 -20  154.68   21.48
  -4   0  21   -0.00    5.07
   4   0 -21    0.00    3.45
   4   0 -21   -0.00    3.66
  -4   0  22   18.95    7.88
   4   0 -22   24.23    6.87
   4   0 -22   24.17    6.79
   4   0 -23    2.20    3.49
   4   0 -23    1.49    3.44
   4   0 -24   33.78    8.52
   4   0 -24   39.84    8.79
   4   0 -25    0.00    3.48
   4   0 -26   58.96   11.99
  -4   0  27    0.11    3.58
   4   0 -27   -0.00    3.89
  -4   0  28   11.11    6.01
  -4   0  29   -0.00    4.58
  -4   0  30   51.16   11.76
  -4   0  31   -0.00    4.42
  -4   0  32   -0.00    4.95
  -4   0  33    2.04    4.92
  -4   0  34    4.98    5.11
  -4   0  35   -0.00    4.31
  -4   0  36   31.31    9.63
  -4   0  37    0.00    4.97
  -4   0  38   -0.00    4.93
  -4   0  39   -0.00    5.44
  -4   1   1   27.29    5.93
  -4   1   1   19.48    5.89
   4  -1  -1   22.07    5.79
   4  -1  -1   14.58    5.80
   4   1  -1   16.79    5.72
   4   1  -1   14.61    6.01
  -4  -1   1   25.03    6.92
  -4  -1   1   14.19    5.63
  -4   1   2 1014.57  129.33
  -4   1   2 1063.10  130.35
   4  -1  -2 1111.30  129.60
   4  -1  -2 1088.14  130.76
   4   1  -2 1056.97  129.94
   4   1  -2 1025.76  130.17
  -4  -1   2  910.67  129.43
  -4  -1   2 1102.78  130.36
  -4   1   3   17.57    5.37
  -4   1   3   36.18    7.80
   4  -1  -3   25.77    5.92
   4  -1  -3   21.04    6.52
   4   1  -3   23.36    6.40
   4   1  -3   15.27    5.94
  -4  -1   3   26.27    6.37
  -4  -1   3   17.82    6.03
  -4   1   4    2.51    3.52
  -4   1   4    0.90    3.85
   4  -1  -4    1.15    3.06
   4  -1  -4    3.47    4.30
   4   1  -4    2.02    3.52
   4   1  -4    4.78    3.95
  -4  -1   4   -0.00    3.30
  -4  -1   4    2.08    3.70
  -4   1   5   11.61    4.11
  -4   1   5    5.72    4.61
   4  -1  -5    2.67    3.42
   4  -1  -5   16.33    6.10
   4   1  -5   12.21    4.99
   4   1  -5   14.20    4.93
  -4  -1   5   13.37    4.70
  -4  -1   5    6.56    4.74
  -4   1   6  522.19   58.87
  -4   1   6  510.10   59.73
   4  -1  -6  427.76   57.74
   4  -1  -6  455.20   59.28
   4   1  -6  414.13   57.84
   4   1  -6  479.94   58.84
  -4  -1   6  394.01   57.36
  -4  -1   6  477.22   58.91
  -4   1   7   55.04   10.01
  -4   1   7   41.51    9.74
   4  -1  -7   56.30    9.57
   4  -1  -7   34.04    9.67
   4   1  -7   67.63   10.28
  -4  -1   7   45.60    8.86
  -4  -1   7   57.67   10.13
  -4   1   8 1316.21  152.04
  -4   1   8 1219.27  152.49
   4  -1  -8 1307.47  151.29
   4  -1  -8 1201.78  152.36
   4   1  -8 1093.61  150.49
  -4  -1   8 1164.49  150.60
  -4  -1   8 1319.84  152.13
  -4   1   9    0.00    3.42
  -4   1   9    5.92    5.67
   4  -1  -9    0.00    3.24
   4  -1  -9   -0.00    4.05
   4   1  -9    0.58    3.12
  -4  -1   9   -0.01    2.87
  -4  -1   9    0.00    3.78
  -4   1  10  563.61   73.61
  -4   1  10  659.99   75.06
   4  -1 -10  552.92   72.71
   4  -1 -10  490.00   73.50
   4   1 -10  626.63   72.62
   4   1 -10  571.28   73.16
  -4  -1  10  561.56   72.48
  -4   1  11  156.49   24.42
  -4   1  11  189.94   25.81
   4  -1 -11  169.08   23.86
   4  -1 -11  138.12   24.27
   4   1 -11  173.84   23.31
   4   1 -11  160.21   23.90
  -4  -1  11  177.59   23.70
  -4   1  12  422.19   59.36
  -4   1  12  495.00   60.42
   4  -1 -12  436.10   58.34
   4  -1 -12  495.24   60.28
   4   1 -12  502.89   58.08
   4   1 -12  447.04   58.56
  -4  -1  12  394.79   57.83
  -4   1  13  117.57   17.11
  -4   1  13   87.95   16.25
   4  -1 -13   75.20   14.44
   4  -1 -13   87.80   15.65
   4   1 -13  102.60   14.61
   4   1 -13  100.69   15.22
  -4  -1  13   94.02   14.95
  -4   1  14    1.43    3.42
  -4   1  14    0.00    3.95
   4  -1 -14    0.74    3.71
   4   1 -14    0.73    2.91
   4   1 -14   -0.00    3.32
  -4  -1  14    0.25    3.41
  -4   1  15   43.88   10.00
  -4   1  15   36.51    9.36
   4  -1 -15   36.25    8.21
   4   1 -15   42.01    8.01
  -4  -1  15   35.61    8.44
  -4  -1  15   39.35    9.01
  -4   1  16  268.52   37.87
  -4   1  16  247.13   37.16
   4  -1 -16  244.84   36.22
   4  -1 -16  275.86   36.07
   4   1 -16  236.22   34.60
  -4  -1  16  264.96   36.22
  -4  -1  16  313.16   37.30
  -4   1  17    1.38    4.65
   4  -1 -17   -0.00    3.26
   4  -1 -17    2.26    3.09
   4   1 -17   -0.00    3.10
  -4  -1  17   -0.00    3.13
  -4  -1  17   -0.00    3.48
  -4   1  18  287.36   42.29
   4  -1 -18  277.45   40.82
   4  -1 -18  299.48   40.72
   4   1 -18  338.56   40.10
  -4  -1  18  290.73   41.34
  -4  -1  18  288.62   41.13
  -4   1  19   23.94    7.32
   4  -1 -19   20.66    6.29
   4  -1 -19   17.19    6.03
   4   1 -19   21.60    5.92
   4   1 -19   13.73    4.93
  -4  -1  19   16.52    6.32
  -4   1  20    9.48    6.32
   4  -1 -20   29.20    7.69
   4  -1 -20   33.85    7.58
   4   1 -20   26.32    6.51
   4   1 -20   29.63    6.49
  -4  -1  20   18.04    6.89
  -4   1  21    0.00    5.68
   4  -1 -21    1.89    4.19
   4  -1 -21    7.99    4.58
   4   1 -21    7.18    4.11
   4   1 -21    4.28    3.57
  -4  -1  21    7.61    5.12
   4  -1 -22  293.46   35.18
   4  -1 -22  170.30   32.36
   4   1 -22  250.86   33.28
   4   1 -22  284.11   33.26
  -4  -1  22  213.82   34.02
   4  -1 -23    0.00    4.29
   4  -1 -23   15.74    5.75
   4   1 -23    9.25    4.39
   4   1 -23    5.45    4.06
   4  -1 -24    5.08    4.83
   4  -1 -24   12.97    5.57
   4   1 -24    7.93    4.24
  -4   1  25   13.18    7.18
   4  -1 -25   23.29    7.21
   4   1 -25   24.03    6.70
  -4   1  26   62.48   14.39
   4  -1 -26   88.41   15.30
  -4   1  27    5.34    5.35
   4  -1 -27    5.39    4.50
  -4   1  28   39.06   10.19
   4  -1 -28   34.77   10.00
  -4  -1  29   -0.00    4.19
  -4   1  30   -0.00    3.97
  -4  -1  30    1.26    3.51
  -4   1  31    2.11    4.54
  -4  -1  31    4.74    4.72
  -4   1  32   38.47   10.27
  -4  -1  32   31.74    9.32
  -4   1  33   -0.00    5.71
  -4  -1  33    0.51    3.61
  -4   1  34    9.95    6.21
  -4  -1  34    0.00    4.21
  -4   1  35   -0.00    4.15
  -4  -1  35   -0.00    4.20
  -4   1  36   10.07    6.28
  -4  -1  36    0.00    5.13
  -4   1  37    0.68    4.77
  -4  -1  37   -0.00    4.38
  -4   1  38    1.81    5.62
  -4  -1  38    8.76    5.34
  -4   1  39   -0.00    4.74
  -4  -1  39    2.99    4.36
  -4  -1  40   -0.00    3.45
  -4   2   1   86.89   13.42
  -4   2   1   88.22   14.23
   4  -2  -1   81.06   13.09
   4  -2  -1   70.48   13.80
   4   2  -1   64.07   13.15
   4   2  -1   74.35   13.62
  -4  -2   1   97.78   14.61
  -4  -2   1   90.71   14.29
  -4   2   2  248.22   25.60
  -4   2   2  171.31   24.81
   4  -2  -2   77.43   22.09
   4  -2  -2  244.20   26.79
   4   2  -2  214.03   25.20
   4   2  -2  229.65   25.83
  -4  -2   2  173.08   24.71
  -4  -2   2  214.77   25.60
  -4   2   3   14.05    4.60
  -4   2   3   24.52    6.75
   4  -2  -3   14.32    4.93
   4  -2  -3   15.04    6.39
   4   2  -3   12.63    5.16
   4   2  -3   24.84    6.08
  -4  -2   3   18.49    6.01
  -4  -2   3   12.44    5.29
  -4   2   4 1584.15  212.61
  -4   2   4 1780.13  213.90
   4  -2  -4 1808.04  212.67
   4  -2  -4 1802.52  214.29
   4   2  -4 1783.41  213.00
   4   2  -4 1686.47  212.96
  -4  -2   4 1695.81  212.93
  -4  -2   4 1728.95  213.15
  -4   2   5   37.77    8.34
  -4   2   5   41.43    9.00
   4  -2  -5   45.75    8.46
   4  -2  -5   49.94    9.84
   4   2  -5   36.08    8.12
   4   2  -5   37.62    8.27
  -4  -2   5   53.67    9.06
  -4  -2   5   25.08    7.72
  -4   2   6   16.17    5.96
  -4   2   6   15.03    6.08
   4  -2  -6   20.33    5.63
   4  -2  -6   15.93    6.47
   4   2  -6   32.29    7.02
  -4  -2   6   19.48    5.62
  -4  -2   6   19.35    5.83
  -4   2   7  322.69   44.55
  -4   2   7  304.88   44.87
   4  -2  -7  339.80   43.97
   4  -2  -7  356.28   45.70
   4   2  -7  350.82   44.04
  -4  -2   7  319.35   44.13
  -4   2   8  823.57  105.17
  -4   2   8  848.52  105.82
   4  -2  -8  858.80  104.42
   4  -2  -8  856.03  105.94
   4   2  -8  762.95  103.83
   4   2  -8  870.94  104.32
  -4  -2   8  821.37  103.50
  -4   2   9  155.58   28.29
  -4   2   9  180.16   29.35
   4  -2  -9  307.15   30.18
   4  -2  -9  214.36   30.12
   4   2  -9  189.19   27.99
   4   2  -9  218.75   28.31
  -4  -2   9  192.43   27.43
  -4   2  10   66.47   13.24
  -4   2  10   68.31   13.48
   4  -2 -10   70.44   12.53
   4  -2 -10   90.68   14.79
   4   2 -10   76.37   12.51
   4   2 -10   72.14   11.97
  -4  -2  10   66.71   11.64
  -4   2  11   57.98   11.84
  -4   2  11   62.70   12.51
   4  -2 -11   62.76   11.14
   4  -2 -11   58.55   12.31
   4   2 -11   59.59   10.44
   4   2 -11   66.91   10.60
  -4  -2  11   53.09    9.82
  -4  -2  11   49.48   10.71
  -4   2  12    0.00    4.54
  -4   2  12    6.90    5.61
   4  -2 -12    1.02    4.00
   4  -2 -12   -0.00    3.63
   4   2 -12    0.29    3.27
   4   2 -12    1.15    3.24
  -4  -2  12    0.87    2.69
  -4  -2  12   -0.00    3.06
  -4   2  13   11.72    6.23
  -4   2  13   19.63    7.61
   4  -2 -13   19.38    5.99
   4  -2 -13   14.81    6.45
   4   2 -13   15.87    5.05
   4   2 -13   19.42    5.08
  -4  -2  13   19.70    5.30
  -4  -2  13   25.02    6.45
  -4   2  14  662.00   97.45
  -4   2  14  714.71   97.55
   4  -2 -14  761.05   96.25
   4   2 -14  814.10   94.85
   4   2 -14  761.62   94.96
  -4  -2  14  684.80   94.68
  -4  -2  14  895.74   96.63
  -4   2  15   72.66   13.75
  -4   2  15   64.09   12.96
   4  -2 -15   70.70   12.47
   4  -2 -15   46.43   10.70
   4   2 -15   62.96   10.24
  -4  -2  15   62.34   10.55
  -4  -2  15   46.80   10.51
  -4   2  16   13.25    6.39
   4  -2 -16   13.89    5.66
   4  -2 -16   11.79    5.23
   4   2 -16   16.61    4.69
  -4  -2  16   13.81    4.89
  -4  -2  16   11.54    5.04
  -4   2  17    5.60    4.99
   4  -2 -17   -0.00    3.40
   4  -2 -17    0.00    3.23
   4   2 -17    3.20    2.92
  -4  -2  17    8.40    4.08
  -4  -2  17    2.69    3.57
  -4   2  18  147.01   24.11
   4  -2 -18  158.65   23.44
   4  -2 -18  167.53   23.33
   4   2 -18  152.69   20.90
  -4  -2  18  145.84   21.99
  -4  -2  18  120.58   21.51
  -4   2  19  105.68   20.93
   4  -2 -19  144.51   20.99
   4  -2 -19  108.29   19.63
   4   2 -19  139.90   18.60
  -4  -2  19  147.42   20.37
  -4  -2  19  108.01   19.25
  -4   2  20   38.85   10.38
   4  -2 -20   23.07    8.14
   4  -2 -20   37.43    8.58
   4   2 -20   32.61    7.29
   4   2 -20   30.82    6.84
  -4  -2  20   34.82    8.17
  -4   2  21    4.36    4.71
   4  -2 -21   -0.00    3.81
   4  -2 -21    0.93    3.55
   4   2 -21   -0.00    2.65
   4   2 -21   -0.00    2.44
  -4  -2  21    4.90    4.33
   4  -2 -22    3.84    4.45
   4   2 -22   12.09    4.56
   4   2 -22   19.26    5.16
  -4  -2  22    7.10    4.75
  -4   2  23    5.43    4.91
   4  -2 -23   -0.00    3.83
   4   2 -23   -0.00    2.90
  -4   2  24  162.68   24.30
   4  -2 -24  136.24   22.92
   4   2 -24  135.58   21.02
  -4   2  25   16.39    6.75
   4  -2 -25   17.86    6.80
  -4   2  26   38.84   10.38
   4  -2 -26   31.68    9.55
  -4   2  27    0.90    4.18
   4  -2 -27    0.00    4.37
  -4   2  28   25.27    9.68
   4  -2 -28   40.19   10.30
  -4   2  29   20.41    8.24
  -4   2  30   82.22   15.41
  -4  -2  30   58.88   12.54
  -4   2  31   -0.00    5.00
  -4  -2  31    0.14    3.38
  -4   2  32    3.08    5.30
  -4  -2  32   -0.00    2.88
  -4   2  33   -0.00    4.86
  -4  -2  33    2.35    3.76
  -4   2  34    6.55    5.65
  -4  -2  34    9.47    5.45
  -4   2  35    6.24    6.61
  -4  -2  35    4.99    4.57
  -4   2  36   -0.00    5.37
  -4  -2  36    8.00    5.05
  -4   2  37   -0.00    4.95
  -4  -2  37   -0.00    4.40
  -4   2  38   -0.00    4.62
  -4  -2  38   -0.00    3.47
  -4   2  39    2.10    5.59
  -4  -2  39    2.00    4.14
  -4  -2  40    6.74    4.93
  -4   3   1   30.18    7.87
  -4   3   1   42.91    9.03
   4  -3  -1   45.52    8.36
   4  -3  -1   55.71   10.14
   4   3  -1   39.32    8.50
   4   3  -1   43.99    9.28
  -4  -3   1   36.60    8.60
  -4  -3   1   28.34    7.95
  -4   3   2  330.03   46.66
  -4   3   2  537.73   49.69
   4  -3  -2  303.74   45.85
   4  -3  -2  317.13   47.40
   4   3  -2  326.12   46.34
   4   3  -2  541.72   49.22
  -4  -3   2  290.85   46.34
  -4  -3   2  352.68   47.18
  -4   3   3   -0.00    4.31
  -4   3   3    4.24    4.56
   4  -3  -3   10.04    4.81
   4  -3  -3    7.40    5.14
   4   3  -3    2.91    4.04
   4   3  -3    6.74    4.33
  -4  -3   3    2.05    4.20
  -4  -3   3   15.45    5.67
  -4   3   4   22.95    6.51
  -4   3   4   10.85    5.54
   4  -3  -4   12.03    5.05
   4  -3  -4   14.88    6.56
   4   3  -4   15.16    5.41
   4   3  -4   22.25    5.87
  -4  -3   4   22.17    6.56
  -4  -3   4    5.72    4.24
  -4   3   5   43.31    9.60
  -4   3   5   46.98   10.07
   4  -3  -5   48.74    9.12
   4  -3  -5   46.09   10.18
   4   3  -5   36.04    8.45
  -4  -3   5   48.03    9.44
  -4  -3   5   33.10    8.38
  -4   3   6   58.16   11.87
  -4   3   6   61.63   12.45
   4  -3  -6   94.57   12.48
   4  -3  -6   57.61   12.49
   4   3  -6   51.00   10.56
  -4  -3   6   57.65   11.09
  -4   3   7  345.99   63.80
  -4   3   7  499.87   65.65
   4  -3  -7  599.15   65.17
   4  -3  -7  513.07   66.12
   4   3  -7  555.17   64.20
   4   3  -7  535.37   64.01
  -4  -3   7  476.73   63.69
  -4   3   8   80.86   14.58
  -4   3   8   89.48   15.12
   4  -3  -8   81.58   13.42
   4  -3  -8   72.92   14.95
   4   3  -8   73.79   12.76
   4   3  -8   76.20   12.78
  -4  -3   8   70.17   12.65
  -4   3   9    0.00    4.74
  -4   3   9    3.76    4.32
   4  -3  -9    1.56    3.40
   4  -3  -9    3.61    5.40
   4   3  -9    1.45    3.72
   4   3  -9    0.40    2.81
  -4  -3   9    0.96    3.28
  -4  -3   9   -0.00    3.41
  -4   3  10  237.95   33.39
  -4   3  10  210.93   32.96
   4  -3 -10  222.58   31.82
   4  -3 -10  206.26   32.95
   4   3 -10  247.32   31.12
   4   3 -10  243.77   30.69
  -4  -3  10  198.14   29.92
  -4  -3  10  244.96   31.42
  -4   3  11  385.00   53.15
  -4   3  11  457.83   53.81
   4  -3 -11  389.50   51.47
   4  -3 -11  396.16   53.20
   4   3 -11  371.91   50.21
   4   3 -11  386.13   49.69
  -4  -3  11  372.91   49.53
  -4  -3  11  380.24   50.58
  -4   3  12  294.93   42.08
  -4   3  12  339.91   42.59
   4  -3 -12  350.15   41.17
   4  -3 -12  275.81   41.38
   4   3 -12  288.65   38.94
   4   3 -12  284.57   38.27
  -4  -3  12  290.61   38.36
  -4  -3  12  268.13   39.01
  -4   3  13   94.04   17.43
  -4   3  13   99.10   17.47
   4  -3 -13   67.82   15.16
   4  -3 -13  101.09   16.12
   4  -3 -13   97.75   17.03
   4   3 -13   86.20   13.54
  -4  -3  13   95.73   13.94
  -4  -3  13  104.01   15.16
  -4   3  14    0.00    4.95
  -4   3  14    7.74    5.79
   4  -3 -14    3.06    4.05
   4  -3 -14    3.60    3.85
   4   3 -14    1.37    3.37
   4   3 -14    4.13    2.70
  -4  -3  14    2.87    2.36
  -4  -3  14    1.14    3.01
  -4   3  15   33.10   10.33
   4  -3 -15   50.80   10.74
   4  -3 -15   45.47   10.13
   4   3 -15   50.85    9.01
  -4  -3  15   42.60    8.22
  -4  -3  15   51.84    9.41
  -4   3  16  298.38   41.57
   4  -3 -16  250.43   39.34
   4  -3 -16  247.91   39.06
   4   3 -16  298.26   37.72
  -4  -3  16  309.95   37.79
  -4  -3  16  282.63   38.30
  -4   3  17    1.36    5.02
   4  -3 -17   16.87    6.49
   4  -3 -17   13.55    6.41
   4   3 -17   19.47    5.30
  -4  -3  17   20.73    5.03
  -4  -3  17   18.17    5.33
  -4   3  18   57.18   12.38
   4  -3 -18   47.43   10.51
   4   3 -18   40.55    8.25
  -4  -3  18   44.99    8.81
  -4  -3  18   43.94    9.22
  -4   3  19    5.52    5.02
   4  -3 -19   -0.00    3.20
  -4  -3  19    9.97    4.00
  -4  -3  19    8.34    4.56
  -4   3  20   11.05    7.21
   4  -3 -20    3.19    5.06
   4   3 -20   20.14    4.89
   4   3 -20   18.50    4.72
  -4  -3  20    5.00    3.99
  -4  -3  20    8.86    4.60
  -4   3  21   24.03    9.87
   4  -3 -21   50.68   11.43
   4   3 -21   43.62    8.71
   4   3 -21   63.21    9.25
  -4  -3  21   60.83   10.65
  -4   3  22   78.57   15.04
   4  -3 -22   71.52   13.72
   4   3 -22   74.38   11.29
  -4  -3  22   45.49   11.20
  -4   3  23   40.29   10.89
   4  -3 -23   50.21   11.66
  -4   3  24    3.80    4.63
   4  -3 -24    3.92    4.47
  -4   3  25    2.66    4.76
  -4   3  26   80.35   16.57
  -4   3  27    4.61    5.27
  -4   3  28   53.26   13.27
  -4   3  29    6.24    6.10
   4  -3 -29    3.88    5.38
  -4   3  30    9.94    6.73
   4  -3 -30    8.02    6.64
  -4   3  31   18.17    7.12
   4  -3 -31    1.39    5.34
  -4  -3  31    2.81    3.81
  -4   3  32   30.66   10.12
  -4  -3  32   29.78    7.84
  -4   3  33    1.49    4.70
  -4  -3  33    2.54    3.87
  -4   3  34   -0.00    5.67
  -4  -3  34   -0.00    2.99
  -4   3  35   -0.00    4.95
  -4  -3  35   -0.00    3.63
  -4   3  36   11.43    6.90
  -4  -3  36   -0.00    3.88
  -4   3  37   -0.00    4.90
  -4  -3  37    3.27    3.64
  -4   3  38   12.70    7.52
  -4  -3  38    1.98    4.01
  -4   3  39   -0.00    4.61
  -4  -3  39    0.42    3.18
  -4  -3  40   -0.00    3.23
  -4   4   1   51.20   11.76
  -4   4   1   52.86   11.97
   4  -4  -1   77.59   12.19
   4  -4  -1   89.14   14.53
   4   4  -1   72.61   12.38
   4   4  -1   70.75   13.08
  -4  -4   1   59.68   12.19
  -4  -4   1   76.32   13.15
  -4   4   2  131.72   22.48
  -4   4   2  127.26   22.72
   4  -4  -2  155.35   22.35
   4  -4  -2  170.66   24.39
   4   4  -2  146.50   22.31
   4   4  -2  151.30   23.03
  -4  -4   2  169.04   23.33
  -4  -4   2  175.01   23.59
  -4   4   3   64.57   13.53
  -4   4   3  107.15   16.01
   4  -4  -3   72.33   13.18
   4  -4  -3   82.73   15.09
   4   4  -3   87.33   13.74
   4   4  -3   61.25   12.95
  -4  -4   3   91.22   14.28
  -4  -4   3   83.74   14.12
  -4   4   4  333.96   43.90
  -4   4   4  372.01   44.78
   4  -4  -4  301.00   42.50
   4  -4  -4  316.85   44.39
  -4  -4   4  316.13   42.90
  -4  -4   4  290.16   42.67
  -4   4   5    3.69    5.44
  -4   4   5    3.86    5.52
   4  -4  -5   -0.00    4.36
   4  -4  -5    5.35    5.69
   4   4  -5    9.17    4.65
  -4  -4   5   13.23    5.76
  -4  -4   5    4.70    4.93
  -4   4   6  106.69   16.03
  -4   4   6   96.13   15.77
   4  -4  -6   61.36   13.25
   4  -4  -6   91.08   15.84
   4   4  -6   75.43   13.23
   4   4  -6   85.52   13.56
  -4  -4   6   66.97   13.22
  -4   4   7    7.46    5.80
  -4   4   7    4.29    5.27
   4  -4  -7    2.46    4.09
   4  -4  -7    8.10    6.14
   4   4  -7    7.29    4.27
   4   4  -7   -0.00    3.47
  -4  -4   7    6.74    4.93
  -4   4   8  109.22   18.71
  -4   4   8   86.05   17.49
   4  -4  -8  102.00   18.57
   4   4  -8  112.47   16.63
   4   4  -8  103.22   16.04
  -4  -4   8  109.42   16.70
  -4  -4   8  108.24   16.70
  -4   4   9  325.14   47.99
  -4   4   9  309.63   47.27
   4  -4  -9  402.08   47.46
   4  -4  -9  359.95   48.62
   4   4  -9  359.18   45.33
   4   4  -9  426.32   45.56
  -4  -4   9  299.70   44.93
  -4  -4   9  298.25   45.17
  -4   4  10  228.85   36.38
  -4   4  10  335.63   38.30
   4  -4 -10  256.35   35.34
   4  -4 -10  253.91   36.80
   4   4 -10  244.76   33.58
   4   4 -10  260.08   33.21
  -4  -4  10  246.54   33.41
  -4  -4  10  217.38   33.57
  -4   4  11   30.48    9.44
  -4   4  11   41.68    9.83
   4  -4 -11   28.47    8.74
   4  -4 -11   30.17    8.28
   4  -4 -11   27.39    8.96
   4   4 -11   36.55    7.53
   4   4 -11   34.72    6.61
  -4  -4  11   27.78    6.53
  -4  -4  11   38.34    7.72
  -4   4  12   58.62   12.98
  -4   4  12   67.99   13.19
   4  -4 -12   67.94   12.21
   4  -4 -12   46.64   10.44
   4  -4 -12   53.00   12.04
   4   4 -12   58.71    9.67
   4   4 -12   39.61    7.98
  -4  -4  12   52.44    8.92
  -4  -4  12   46.20    9.37
  -4   4  13  126.40   19.57
   4  -4 -13   83.43   17.13
   4  -4 -13  126.76   18.48
   4   4 -13  127.44   16.34
   4   4 -13   89.49   14.37
  -4  -4  13  100.93   15.29
  -4  -4  13  111.36   16.42
  -4   4  14  327.69   40.78
   4  -4 -14  271.39   38.43
   4  -4 -14  296.53   38.66
   4   4 -14  277.28   35.80
   4   4 -14  286.52   34.29
  -4  -4  14  194.58   34.42
  -4  -4  14  333.72   36.96
  -4   4  15   82.05   16.18
   4  -4 -15   31.41   12.29
   4   4 -15  101.47   13.33
  -4  -4  15  104.29   12.79
  -4  -4  15   94.71   13.63
  -4   4  16    4.50    6.63
   4  -4 -16   21.24    7.30
   4   4 -16   23.19    5.78
  -4  -4  16   23.36    5.31
  -4  -4  16   34.99    6.79
  -4   4  17    9.95    6.42
   4  -4 -17    4.86    4.26
   4   4 -17    6.06    3.39
  -4  -4  17    5.40    3.04
  -4  -4  17    9.47    4.23
  -4   4  18  129.25   21.11
  -4   4  18  108.17   21.04
   4  -4 -18  129.20   20.37
   4   4 -18   98.13   16.65
  -4  -4  18  150.34   17.64
  -4  -4  18   96.42   17.15
  -4   4  19   65.96   14.91
   4  -4 -19   61.91   13.38
   4   4 -19   65.07   11.02
  -4  -4  19   68.55   11.21
  -4  -4  19   66.75   11.67
  -4   4  20   59.18   14.66
   4  -4 -20   63.43   13.79
  -4  -4  20   71.57   11.50
  -4  -4  20   66.45   11.84
  -4   4  21   11.20    7.12
   4  -4 -21   31.87    8.65
   4   4 -21   23.21    5.36
  -4  -4  21   20.53    6.14
  -4   4  22    3.81    5.92
  -4  -4  22    4.59    3.96
  -4   4  23   18.28    7.98
  -4   4  24   53.06   13.13
  -4   4  25   26.79    8.97
  -4   4  26   43.79   11.60
   4  -4 -26   42.03   11.12
  -4   4  27   -0.00    5.08
   4  -4 -27   -0.00    4.89
  -4   4  28   21.82    9.26
   4  -4 -28   25.77    9.00
  -4   4  29   14.48    7.27
   4  -4 -29   13.93    7.55
  -4   4  30    9.31    7.42
   4  -4 -30    2.82    5.27
  -4   4  31    0.87    5.58
   4  -4 -31    0.00    5.15
  -4   4  32   -0.00    4.08
   4  -4 -32    2.31    5.77
  -4  -4  32   -0.00    3.20
  -4   4  33    8.28    6.15
  -4  -4  33    2.39    3.12
  -4   4  34   13.27    7.17
  -4  -4  34   10.19    4.58
  -4   4  35    0.00    5.63
  -4  -4  35    0.61    3.66
  -4   4  36    0.18    5.51
  -4  -4  36   10.13    4.83
  -4   4  37    5.46    7.27
  -4  -4  37    6.72    4.13
  -4   4  38   -0.00    5.44
  -4  -4  38    0.25    3.57
  -4  -4  39    0.00    2.89
  -4  -4  40    6.73    4.12
  -4   5   1  102.79   15.71
  -4   5   1   80.16   14.92
   4  -5  -1   77.88   13.79
   4  -5  -1   80.72   15.19
   4   5  -1  100.22   14.92
   4   5  -1   67.13   14.25
  -4  -5   1   79.99   14.88
  -4  -5   1   73.33   14.53
  -4   5   2  301.81   42.96
  -4   5   2  320.65   43.15
   4  -5  -2  352.10   42.42
   4  -5  -2  357.23   44.51
   4   5  -2  314.95   41.91
   4   5  -2  335.69   43.11
  -4  -5   2  239.99   41.53
  -4  -5   2  296.47   42.53
  -4   5   3  174.95   27.79
  -4   5   3  190.16   28.01
   4  -5  -3  183.38   26.77
   4  -5  -3  214.85   29.22
   4   5  -3  165.97   26.09
  -4  -5   3  187.81   27.06
  -4  -5   3  188.31   27.36
  -4   5   4   41.95   10.29
  -4   5   4   30.31    9.16
   4  -5  -4   36.23    8.54
   4  -5  -4   27.10    9.07
   4   5  -4   37.03    8.18
  -4  -5   4   48.89    9.39
  -4  -5   4   33.27    8.18
  -4   5   5   52.36   11.50
  -4   5   5   57.79   11.71
   4  -5  -5   50.42   10.29
   4  -5  -5   20.46    9.68
   4   5  -5   63.81   10.17
   4   5  -5   50.98    9.77
  -4  -5   5   42.42    9.87
  -4  -5   5   50.25   10.17
  -4   5   6   84.60   17.38
  -4   5   6   75.51   16.46
   4  -5  -6  146.94   18.40
   4  -5  -6  115.68   19.07
   4   5  -6  108.53   15.88
   4   5  -6   86.22   15.29
  -4  -5   6   94.21   15.99
  -4   5   7  174.95   33.52
  -4   5   7  264.34   35.18
   4  -5  -7  206.17   32.78
   4  -5  -7  266.51   35.56
   4   5  -7  257.14   32.29
   4   5  -7  240.71   32.18
  -4  -5   7  235.02   32.46
  -4   5   8   39.99   10.51
  -4   5   8   38.81   10.33
   4  -5  -8   33.07    9.19
   4  -5  -8   42.82   11.10
   4   5  -8   46.97    8.69
   4   5  -8   45.79    8.35
  -4  -5   8   43.78    8.98
  -4  -5   8   39.41    8.99
  -4   5   9   57.05   11.99
  -4   5   9   21.60    8.89
   4  -5  -9   40.00    9.76
   4  -5  -9   39.47    9.22
   4  -5  -9   38.66   10.04
   4   5  -9   31.79    7.15
   4   5  -9   34.61    7.16
  -4  -5   9   30.17    7.62
  -4  -5   9   27.12    7.37
  -4   5  10   36.99   10.32
  -4   5  10   22.90    8.82
   4  -5 -10   37.66    8.84
   4  -5 -10   32.43    8.50
   4  -5 -10   23.61    8.94
   4   5 -10   28.15    6.64
  -4  -5  10   36.39    7.58
  -4  -5  10   27.10    6.98
  -4   5  11  318.31   40.23
   4  -5 -11  296.31   38.73
   4  -5 -11  274.22   39.61
   4   5 -11  176.86   34.47
   4   5 -11  303.47   34.98
  -4  -5  11  301.73   36.12
  -4  -5  11  286.89   36.47
  -4   5  12  284.59   43.53
   4  -5 -12  308.82   43.07
   4   5 -12  330.63   40.39
   4   5 -12  309.51   38.92
  -4  -5  12  291.11   39.92
  -4  -5  12  295.12   40.61
  -4   5  13   36.15   11.47
   4  -5 -13   38.62   10.10
   4   5 -13   46.83    8.48
   4   5 -13   41.73    6.77
  -4  -5  13   46.46    8.16
  -4  -5  13   54.02    9.19
  -4   5  14   13.31    7.38
   4  -5 -14   12.96    6.02
   4   5 -14   11.60    4.32
  -4  -5  14   16.51    4.44
  -4  -5  14   18.82    5.04
  -4   5  15  126.00   21.22
  -4   5  15  128.08   21.74
   4  -5 -15  103.46   19.58
   4   5 -15  112.52   16.93
  -4  -5  15  108.58   16.47
  -4  -5  15  133.42   18.06
  -4   5  16  128.85   22.98
  -4   5  16  153.51   24.47
   4  -5 -16  182.10   24.25
   4   5 -16  125.47   19.01
  -4  -5  16  123.81   18.56
  -4  -5  16  139.34   20.00
  -4   5  17  101.37   18.99
  -4   5  17  106.83   19.75
   4  -5 -17   85.54   17.42
   4   5 -17  123.30   15.50
  -4  -5  17  104.82   14.80
  -4  -5  17   81.79   15.15
  -4   5  18  129.57   22.79
  -4   5  18  148.94   24.30
   4  -5 -18  129.38   22.19
   4   5 -18  138.60   18.71
  -4  -5  18  120.24   18.13
  -4  -5  18  129.15   19.32
  -4   5  19    2.25    5.75
  -4  -5  19   -0.00    2.52
  -4  -5  19   -0.00    2.94
  -4  -5  20    3.27    2.60
  -4  -5  20    0.00    3.10
  -4   5  21   24.99    9.62
  -4  -5  21   48.03    8.58
  -4   5  22  106.42   19.26
  -4  -5  22   86.42   14.56
  -4   5  23    6.54    6.55
   4  -5 -23   13.15    6.47
  -4   5  24    2.05    5.18
   4  -5 -24    2.09    4.72
  -4   5  25   -0.00    6.79
   4  -5 -25    8.75    5.33
  -4   5  26    0.00    5.82
   4  -5 -26    9.76    6.24
  -4   5  27   27.49    9.99
   4  -5 -27   25.08    9.30
  -4   5  28   20.64    8.96
   4  -5 -28   16.25    8.14
  -4   5  29   -0.00    5.66
   4  -5 -29    7.05    5.80
  -4   5  30   -0.00    5.29
   4  -5 -30    0.00    4.88
  -4   5  31   11.29    7.52
   4  -5 -31   12.92    7.52
  -4   5  32    4.82    6.79
   4  -5 -32    0.87    6.38
  -4   5  33   12.96    7.98
   4  -5 -33   18.73    8.07
  -4  -5  33    3.64    3.82
  -4   5  34   -0.00    4.72
  -4  -5  34   -0.00    2.80
  -4   5  35    3.46    4.85
  -4  -5  35    2.07    3.08
  -4   5  36   -0.00    7.39
  -4  -5  36    2.35    3.66
  -4   5  37    7.44    8.47
  -4  -5  37   11.82    4.79
  -4   5  38    1.95    6.69
  -4  -5  38    6.93    3.90
  -4  -5  39   -0.00    2.74
  -4  -5  40    1.73    3.13
  -4   6   1   44.08   11.76
  -4   6   1   59.79   11.92
   4  -6  -1   67.15   11.47
   4  -6  -1   44.53   11.85
   4   6  -1   59.12   11.02
   4   6  -1   58.37   11.99
  -4  -6   1   51.43   11.30
  -4  -6   1   60.28   12.26
  -4   6   2   80.40   15.08
  -4   6   2   86.28   14.54
   4  -6  -2   87.11   13.49
   4  -6  -2   63.80   13.99
   4   6  -2   78.83   12.82
   4   6  -2   45.80   11.82
  -4  -6   2   70.39   13.26
  -4  -6   2   59.45   12.86
  -4   6   3   97.65   16.71
   4  -6  -3   79.97   15.15
   4  -6  -3   98.25   17.53
   4   6  -3   82.32   14.81
  -4  -6   3  108.16   16.44
  -4  -6   3   81.67   15.50
  -4   6   4  145.61   25.36
  -4   6   4  151.07   25.21
   4  -6  -4  176.70   24.86
   4  -6  -4  195.56   27.49
   4   6  -4  162.36   23.82
  -4  -6   4  149.81   24.09
  -4  -6   4  163.96   24.80
  -4   6   5   68.05   15.35
  -4   6   5   70.91   14.58
   4  -6  -5   60.62   13.54
   4  -6  -5  111.96   17.65
   4   6  -5  107.00   14.46
   4   6  -5   71.88   13.65
  -4  -6   5   80.49   14.11
  -4   6   6   34.05   10.56
  -4   6   6   47.12   10.68
   4  -6  -6   50.42   10.40
   4  -6  -6   44.24    9.55
   4  -6  -6   42.58   10.48
   4   6  -6   20.05    7.17
   4   6  -6   33.23    8.00
  -4  -6   6   62.09   10.28
  -4   6   7   -0.00    4.83
  -4   6   7    0.21    4.46
   4  -6  -7    1.13    4.50
   4  -6  -7    0.20    3.43
   4  -6  -7   -0.00    5.24
   4   6  -7    1.66    3.13
   4   6  -7    0.48    3.03
  -4  -6   7    3.55    3.96
  -4   6   8  307.42   49.13
  -4   6   8  339.07   48.32
   4  -6  -8  374.63   48.31
   4  -6  -8  301.78   48.25
   4   6  -8  354.09   45.43
   4   6  -8  345.14   45.23
  -4  -6   8  311.24   45.63
  -4  -6   8  411.93   47.24
  -4   6   9  390.64   53.96
   4  -6  -9  381.85   54.47
   4   6  -9  400.00   50.64
   4   6  -9  381.18   50.05
  -4  -6   9  352.30   50.69
  -4  -6   9  426.99   51.92
  -4   6  10    4.94    5.25
  -4   6  10    6.51    5.76
   4  -6 -10   10.93    6.19
   4  -6 -10    0.15    4.90
   4   6 -10    3.37    3.29
   4   6 -10    6.37    3.28
  -4  -6  10    4.42    3.88
  -4  -6  10    0.00    3.74
  -4   6  11   -0.00    4.20
  -4   6  11    1.84    5.72
   4  -6 -11    4.33    4.71
   4   6 -11    0.10    2.88
   4   6 -11    0.64    2.50
  -4  -6  11    5.22    3.87
  -4  -6  11    0.11    2.79
  -4   6  12    0.60    4.33
  -4   6  12   10.01    6.35
   4  -6 -12    0.00    4.04
   4   6 -12    5.81    3.45
   4   6 -12    5.69    2.62
  -4  -6  12    2.99    3.80
  -4  -6  12    5.35    3.93
  -4   6  13  117.55   21.71
  -4   6  13  117.71   22.09
   4  -6 -13  125.92   21.33
   4   6 -13  164.47   19.17
   4   6 -13  107.32   16.24
  -4  -6  13  174.56   19.60
  -4  -6  13  133.44   19.34
  -4   6  14   83.35   18.67
  -4   6  14  115.74   20.70
   4  -6 -14  106.74   19.42
   4   6 -14  124.41   16.57
  -4  -6  14  106.05   16.00
  -4  -6  14  111.22   17.10
  -4   6  15   87.22   16.79
  -4   6  15   28.39   12.91
   4   6 -15   78.30   12.03
  -4  -6  15   89.97   12.03
  -4  -6  15   97.37   13.50
  -4   6  16   46.50   11.47
  -4   6  16   35.24   11.18
   4   6 -16   41.61    7.51
  -4  -6  16   34.92    6.89
  -4  -6  16   39.77    8.09
  -4   6  17    2.70    5.05
  -4   6  17   13.36    6.85
  -4  -6  17   -0.00    1.99
  -4  -6  17    8.37    3.64
  -4   6  18   57.57   14.47
  -4  -6  18   59.41    9.29
  -4  -6  18   57.47   10.34
  -4   6  19   66.38   14.98
   4  -6 -19   41.54   12.23
  -4  -6  19   52.34    9.67
  -4   6  20   21.73    8.83
   4  -6 -20   24.43    8.84
  -4  -6  20   32.53    6.75
  -4   6  21   19.99    8.68
   4  -6 -21   17.10    7.00
  -4  -6  21   10.85    4.56
  -4   6  22   -0.00    5.42
   4  -6 -22    0.59    4.42
  -4   6  23    8.68    7.65
   4  -6 -23    8.38    6.25
  -4   6  24    0.28    5.98
   4  -6 -24   -0.00    3.83
  -4   6  25   49.64   12.99
   4  -6 -25   39.17   11.53
  -4   6  26   26.53   10.40
   4  -6 -26   20.68    8.57
  -4   6  27   -0.00    5.27
   4  -6 -27   -0.00    4.74
  -4   6  28    9.91    7.05
   4  -6 -28   20.16    8.62
  -4   6  29   27.79   10.44
   4  -6 -29   30.74   10.37
  -4   6  30   -0.00    4.71
   4  -6 -30    2.83    5.39
  -4   6  31    6.40    6.97
   4  -6 -31    1.86    4.62
  -4   6  32    4.59    6.53
   4  -6 -32    0.00    5.43
  -4   6  33    2.90    5.77
   4  -6 -33    2.69    5.92
  -4  -6  33    3.18    3.18
  -4   6  34   -0.00    5.04
   4  -6 -34    0.79    4.55
  -4  -6  34    0.00    2.69
  -4   6  35   23.53    9.34
   4  -6 -35   24.01    9.52
  -4  -6  35    6.62    3.64
  -4   6  36    7.43    7.70
  -4  -6  36    2.65    3.01
  -4   6  37   -0.00    6.49
  -4  -6  37   -0.00    2.44
  -4  -6  38   -0.00    2.77
  -4  -6  39    3.64    3.31
  -4  -6  40   -0.00    3.10
  -4  -6  41    2.15    3.23
  -4   7   1  308.64   44.64
   4  -7  -1  326.89   42.84
   4  -7  -1  315.63   44.66
   4   7  -1  345.17   42.98
   4   7  -1  304.38   43.63
  -4  -7   1  247.25   42.18
  -4  -7   1  338.12   44.27
  -4   7   2   27.13    9.36
  -4   7   2   26.82    8.90
   4  -7  -2   37.25    8.98
   4  -7  -2   43.10   11.02
   4   7  -2   44.49    9.04
   4   7  -2   38.31    9.61
  -4  -7   2   31.65    8.84
  -4  -7   2   42.23    9.89
  -4   7   3   64.62   16.77
  -4   7   3   95.08   17.37
  -4   7   3   97.68   17.46
   4  -7  -3  102.23   17.38
   4  -7  -3   72.42   15.43
   4  -7  -3   99.96   18.31
   4   7  -3  108.01   16.15
  -4  -7   3  114.39   17.27
  -4  -7   3  106.86   17.55
  -4   7   4   18.63    8.20
  -4   7   4   11.90    6.44
  -4   7   4   18.57    7.97
   4  -7  -4   18.12    6.93
   4  -7  -4   34.80    9.70
   4   7  -4   17.56    5.95
  -4  -7   4   13.06    6.03
  -4  -7   4   28.85    7.69
  -4   7   5  186.09   30.33
  -4   7   5  186.95   29.17
  -4   7   5  173.31   28.55
   4  -7  -5  192.54   28.80
   4  -7  -5  172.55   29.37
   4   7  -5  198.01   27.08
   4   7  -5  161.17   26.95
  -4  -7   5  213.56   28.30
  -4  -7   5  193.73   28.31
  -4   7   6  198.38   30.94
  -4   7   6  213.25   31.05
   4  -7  -6  202.06   30.28
   4  -7  -6  186.47   31.25
   4   7  -6  202.72   28.34
   4   7  -6  195.38   28.64
  -4  -7   6  194.24   28.93
  -4   7   7  494.91   68.09
  -4   7   7  434.15   66.79
   4  -7  -7  520.11   67.33
   4  -7  -7  477.07   68.26
   4   7  -7  485.62   64.57
   4   7  -7  604.09   65.74
  -4  -7   7  477.04   65.22
  -4   7   8    3.00    5.14
  -4   7   8    4.72    5.08
   4  -7  -8   -0.00    4.08
   4  -7  -8    3.05    5.16
   4   7  -8    1.28    3.06
   4   7  -8    5.07    3.45
  -4  -7   8   -0.00    4.19
  -4  -7   8   -0.00    3.56
  -4   7   9   14.37    6.78
  -4   7   9   20.70    7.54
   4  -7  -9    9.88    6.26
   4  -7  -9   18.96    7.57
   4   7  -9   15.81    5.07
   4   7  -9   17.33    5.21
  -4  -7   9   14.83    5.26
  -4  -7   9   10.27    4.94
  -4   7  10   13.80    6.67
  -4   7  10   11.64    6.64
   4  -7 -10   11.18    5.69
   4   7 -10   12.16    4.58
   4   7 -10   18.09    4.79
  -4  -7  10    9.36    4.73
  -4  -7  10   12.39    5.55
  -4   7  11  134.12   24.79
  -4   7  11  126.11   24.38
   4  -7 -11  171.70   25.27
   4   7 -11  153.66   21.55
   4   7 -11  159.07   20.70
  -4  -7  11  116.26   21.27
  -4  -7  11  182.49   23.46
  -4   7  12   30.12    9.48
  -4   7  12   27.41    9.15
   4   7 -12   17.62    5.17
   4   7 -12   22.14    4.58
  -4  -7  12   24.47    6.75
  -4  -7  12   21.48    6.52
  -4   7  13   39.37   10.71
  -4   7  13   38.37   10.97
   4   7 -13   28.42    6.70
   4   7 -13   30.48    4.96
  -4  -7  13   28.57    7.20
  -4  -7  13   61.94    9.66
  -4   7  14    1.77    4.60
  -4   7  14    2.54    5.73
   4   7 -14    0.00    2.56
  -4  -7  14    3.50    3.81
  -4  -7  14    9.30    4.34
  -4   7  15   30.69   11.50
  -4   7  15   32.25   12.86
   4   7 -15   86.71   11.02
  -4  -7  15   83.01   11.15
  -4  -7  15   56.98   11.10
  -4   7  16    0.00    4.78
  -4   7  16   11.67    7.25
   4  -7 -16    1.46    4.53
  -4  -7  16    1.76    2.51
  -4  -7  16    1.70    3.31
  -4   7  17   18.41    8.06
  -4   7  17    0.00    6.21
   4  -7 -17   16.14    6.90
  -4  -7  17   24.34    4.79
  -4  -7  17   21.25    6.01
  -4   7  18    6.63    7.45
   4  -7 -18   -0.00    5.01
  -4  -7  18    0.00    3.11
   4  -7 -19   -0.00    4.55
  -4  -7  19   -0.00    3.07
  -4   7  20    3.92    6.33
   4  -7 -20   -0.00    4.03
  -4  -7  20    0.68    3.27
  -4   7  21   70.68   16.69
   4  -7 -21   69.04   15.33
  -4   7  22   28.95   10.40
   4  -7 -22   33.06   10.03
  -4   7  23   67.39   15.01
   4  -7 -23   34.51   11.52
  -4   7  24   -0.00    5.99
   4  -7 -24    1.88    5.15
  -4   7  25    1.23    5.54
   4  -7 -25   10.24    6.88
  -4   7  26    0.74    5.16
   4  -7 -26   -0.00    5.27
  -4   7  27   16.17    8.59
   4  -7 -27   10.49    6.74
  -4   7  28    2.46    6.48
   4  -7 -28    6.82    6.25
  -4   7  29    4.57    6.63
   4  -7 -29    3.33    5.82
  -4   7  30   -0.00    5.46
   4  -7 -30    5.72    6.28
  -4   7  31   11.66    7.40
   4  -7 -31    2.43    5.44
  -4   7  32    7.44    6.20
   4  -7 -32    3.83    6.45
  -4   7  33   27.46   10.38
   4  -7 -33   20.70    9.68
  -4   7  34   13.99    7.46
   4  -7 -34   -0.00    5.78
  -4  -7  34    1.06    2.67
  -4   7  35   -0.00    6.26
   4  -7 -35   -0.00    5.77
  -4  -7  35    0.00    2.43
  -4   7  36   -0.00    5.22
   4  -7 -36   -0.00    5.62
  -4  -7  36    0.00    2.46
  -4   7  37   24.38   10.42
  -4  -7  37    3.95    3.31
  -4  -7  38   -0.00    2.54
  -4   8   1   17.06    7.78
  -4   8   1   20.84    7.61
   4  -8  -1    7.65    5.81
   4  -8  -1    9.00    6.82
   4   8  -1   23.72    6.68
   4   8  -1   33.51    8.70
  -4  -8   1   26.34    8.11
  -4  -8   1   15.12    6.71
  -4   8   2   42.37   11.45
  -4   8   2   15.90    7.52
   4  -8  -2   33.49    9.25
   4  -8  -2   34.12   10.11
   4   8  -2   33.04    8.11
   4   8  -2   43.64   10.11
  -4  -8   2   40.58    9.57
  -4  -8   2   26.70    8.62
  -4   8   3  157.67   25.94
   4  -8  -3  166.29   25.42
   4  -8  -3  161.84   26.78
   4   8  -3  139.88   23.36
  -4  -8   3  140.92   24.22
  -4  -8   3  206.77   26.96
  -4   8   4   25.37    8.58
   4  -8  -4   27.48    8.15
   4  -8  -4   11.44    7.29
   4   8  -4   30.46    7.27
   4   8  -4    4.52    5.02
  -4  -8   4   32.16    8.15
  -4  -8   4   36.15    8.72
  -4   8   5   52.52   12.67
   4  -8  -5   70.90   13.38
   4  -8  -5   69.21   14.80
   4   8  -5   63.79   11.50
   4   8  -5   74.46   12.94
  -4  -8   5   34.54   10.45
  -4  -8   5   62.82   12.82
  -4   8   6   36.60   10.74
   4  -8  -6   35.62   10.15
   4  -8  -6   35.82   11.34
   4   8  -6   41.95    9.19
   4   8  -6   46.98    9.74
  -4  -8   6   42.92    9.68
  -4   8   7    1.33    4.78
   4  -8  -7    5.42    5.08
   4  -8  -7    6.15    5.75
   4   8  -7    0.86    3.18
   4   8  -7    8.20    4.28
  -4  -8   7    2.73    4.11
  -4   8   8   36.38   10.53
   4  -8  -8   39.86   10.48
   4   8  -8   25.78    6.60
   4   8  -8    8.76    5.28
  -4  -8   8   34.14    7.94
  -4  -8   8   34.01    8.23
  -4   8   9  555.68   61.71
   4   8  -9  393.35   54.87
   4   8  -9  392.33   54.67
  -4  -8   9  416.34   55.96
  -4  -8   9  448.35   56.89
  -4   8  10   10.46    6.86
   4   8 -10    0.00    2.90
   4   8 -10    4.64    3.74
  -4  -8  10    1.80    4.36
  -4  -8  10    0.00    4.46
  -4   8  11   23.15    8.73
   4   8 -11   27.24    6.16
   4   8 -11   29.07    5.46
  -4  -8  11    4.02    5.00
  -4  -8  11   27.26    7.39
  -4   8  12    0.28    5.72
   4   8 -12    4.07    3.17
   4   8 -12   -0.00    2.39
  -4  -8  12    4.24    4.00
  -4  -8  12    0.00    2.62
  -4   8  13  128.03   21.31
   4  -8 -13  130.03   20.34
   4   8 -13  135.82   16.38
   4   8 -13  103.81   13.14
  -4  -8  13   43.94   14.25
  -4  -8  13  144.78   18.20
  -4   8  14    6.99    6.75
   4  -8 -14   11.42    7.32
  -4  -8  14    7.69    4.43
  -4  -8  14   13.59    5.00
  -4   8  15   46.53   12.78
   4  -8 -15   40.44   11.10
  -4  -8  15   38.84    8.76
  -4  -8  15   46.99    9.45
  -4   8  16    1.92    5.56
   4  -8 -16    4.48    4.88
  -4  -8  16    0.48    3.18
   4  -8 -17    0.00    4.70
  -4   8  18    8.92    7.57
   4  -8 -18    9.20    6.15
   4  -8 -19   73.98   16.04
  -4   8  20   -0.00    5.39
   4  -8 -20   -0.00    5.05
  -4   8  21   54.86   13.96
   4  -8 -21   27.78   10.08
  -4   8  22    4.82    7.41
   4  -8 -22   17.42    7.61
  -4   8  23   19.57    9.36
   4  -8 -23   10.83    7.70
  -4   8  24   11.00    7.07
   4  -8 -24    0.84    5.67
  -4   8  25   22.38   11.02
   4  -8 -25   25.22    9.66
  -4   8  26    3.72    6.50
   4  -8 -26   -0.00    5.00
  -4   8  27   -0.00    5.19
   4  -8 -27    7.11    6.57
  -4   8  28    2.51    5.14
   4  -8 -28    1.87    5.47
  -4   8  29   35.23   11.41
   4  -8 -29    7.32    8.03
  -4   8  30    0.89    5.70
   4  -8 -30    2.90    6.03
  -4   8  31    6.28    7.18
   4  -8 -31    9.84    6.63
  -4   8  32    0.56    5.82
   4  -8 -32    1.58    4.93
  -4   8  33   -0.00    6.79
   4  -8 -33   -0.00    6.04
  -4   8  34    1.91    6.56
   4  -8 -34    4.70    5.82
  -4  -8  34   -0.00    2.47
  -4   8  35   -0.00    6.50
   4  -8 -35    7.54    6.74
  -4   8  36    3.29    7.43
   4  -8 -36    9.13    7.98
   4  -8 -37    5.18    6.89
  -4   9   1  194.30   32.04
   4  -9  -1  194.75   31.46
   4  -9  -1  167.39   32.09
   4   9  -1  223.43   32.96
  -4  -9   1  243.35   32.92
  -4  -9   1  259.98   34.10
  -4   9   2   -0.00    4.75
   4  -9  -2   -0.00    4.07
   4  -9  -2   -0.00    5.36
   4   9  -2   -0.00    4.27
  -4  -9   2    0.50    3.28
  -4  -9   2    0.91    3.94
  -4   9   3   20.80    8.42
   4  -9  -3   22.69    7.76
   4  -9  -3   29.95    9.91
   4   9  -3   24.99    6.98
  -4  -9   3   15.66    6.69
  -4  -9   3   13.46    7.14
  -4   9   4   -0.00    4.59
   4  -9  -4   -0.00    4.95
   4   9  -4    0.00    3.73
   4   9  -4   -0.00    4.04
  -4  -9   4   -0.00    4.45
  -4  -9   4   -0.00    5.07
  -4   9   5  158.20   24.20
   4  -9  -5  114.63   22.69
   4   9  -5  146.60   20.69
   4   9  -5  104.37   20.17
  -4  -9   5  123.14   20.99
  -4  -9   5  128.75   21.97
  -4   9   6    2.49    4.10
   4  -9  -6    6.50    6.05
   4   9  -6    0.00    3.05
   4   9  -6    0.00    4.15
  -4  -9   6    1.70    4.02
  -4   9   7  224.98   42.48
   4   9  -7  315.86   40.83
  -4  -9   7  339.71   42.33
  -4   9   8    2.53    5.71
   4   9  -8    1.75    3.42
  -4  -9   8    5.85    5.08
  -4  -9   8   -0.00    4.62
  -4   9   9   38.21   10.88
   4  -9  -9   36.20   10.16
   4   9  -9   22.24    6.93
  -4  -9   9   28.51    8.00
  -4  -9   9   29.19    8.65
  -4   9  10    0.37    4.67
   4  -9 -10    5.86    5.41
   4   9 -10    0.00    3.15
  -4  -9  10    2.15    4.24
  -4   9  11  191.60   33.76
   4  -9 -11  160.76   31.73
   4   9 -11  249.76   30.39
  -4  -9  11  222.21   30.80
  -4   9  12    2.13    5.82
   4  -9 -12    2.63    5.11
  -4  -9  12    0.56    4.21
  -4   9  13   21.58    9.28
   4  -9 -13    6.06    5.10
   4   9 -13    5.21    2.22
  -4  -9  13    2.94    4.32
  -4   9  14    6.96    6.94
   4  -9 -14    4.02    6.04
  -4  -9  14   14.27    5.61
  -4   9  15   43.16   12.93
   4  -9 -15   49.55   13.12
  -4   9  16   -0.00    5.86
   4  -9 -16   -0.00    4.31
   4  -9 -17   89.86   18.10
   4  -9 -18   -0.00    4.33
  -4   9  19    3.55    5.61
   4  -9 -19   -0.00    5.16
  -4   9  20   -0.00    5.13
   4  -9 -20   -0.00    4.77
  -4   9  21   33.88   11.85
   4  -9 -21   20.86    9.81
  -4   9  22    6.25    6.53
   4  -9 -22    3.38    6.39
  -4   9  23   25.57   11.39
   4  -9 -23   42.93   12.55
  -4   9  24    0.00    5.50
   4  -9 -24    0.00    3.94
  -4   9  25   -0.00    5.70
   4  -9 -25   14.03    8.28
  -4   9  26    0.00    5.88
   4  -9 -26   -0.00    5.03
  -4   9  27   22.15    9.92
   4  -9 -27    8.07    6.92
  -4   9  28    1.80    5.48
   4  -9 -28    7.77    6.95
  -4   9  29    6.55    7.46
   4  -9 -29    0.00    5.90
  -4   9  30    3.09    6.50
   4  -9 -30   -0.00    6.54
  -4   9  31   12.37    8.38
   4  -9 -31    5.13    6.35
  -4   9  32   -0.00    6.62
   4  -9 -32    0.00    5.48
  -4   9  33    0.00    5.90
   4  -9 -33    3.15    6.30
  -4   9  34   -0.00    5.95
   4  -9 -34    0.79    5.89
  -4   9  35    0.00    6.26
   4  -9 -35    1.35    5.88
  -4   9  36   -0.00    7.20
   4  -9 -36   -0.00    5.95
   4  -9 -37   12.11    7.75
   4  -9 -38   -0.00    6.29
  -4 -10   1    3.46    5.57
  -4  10   2    3.10    5.26
  -4 -10   2    3.59    5.53
  -4  10   3   40.27   11.21
  -4 -10   3   36.18    9.92
  -4  10   4   13.62    6.78
  -4 -10   4    9.93    6.26
  -4  10   5   21.57    8.69
   4 -10  -5   24.37    8.58
  -4 -10   5    9.21    5.76
  -4  10   6    1.62    4.15
   4 -10  -6   -0.00    5.38
   4  10  -6    0.00    3.71
  -4 -10   6    7.29    5.48
  -4  10   7   15.79    7.51
   4 -10  -7   20.89    8.29
   4  10  -7   15.67    6.10
  -4 -10   7   19.53    7.00
  -4  10   8   11.78    7.01
   4 -10  -8   10.48    6.76
   4  10  -8   11.54    5.01
  -4 -10   8    2.72    4.78
  -4  10   9    7.42    6.86
   4 -10  -9    8.21    6.55
   4  10  -9   11.85    5.15
  -4 -10   9    9.27    6.00
  -4  10  10   -0.00    5.47
   4 -10 -10   -0.00    4.54
  -4 -10  10    4.04    4.61
  -4  10  11   32.04   10.77
   4 -10 -11   10.53    8.06
  -4 -10  11   19.08    7.15
  -4  10  12    0.05    5.56
   4 -10 -12    1.27    4.83
  -4 -10  12    1.18    4.31
  -4  10  13   11.64    7.26
   4 -10 -13   21.75    8.18
  -4  10  14   -0.00    5.36
   4 -10 -14    5.14    6.20
  -4  10  15   75.39   17.57
   4 -10 -15   61.97   15.11
  -4  10  16    7.25    6.46
   4 -10 -16   11.33    6.63
   4 -10 -17    2.26    5.13
   4 -10 -18    4.44    5.78
  -4  10  19   34.72   12.98
   4 -10 -19   48.89   12.86
  -4  10  20    2.06    6.79
   4 -10 -20    6.54    6.03
  -4  10  21   11.51    8.50
   4 -10 -21   11.80    6.79
  -4  10  22   -0.00    6.20
   4 -10 -22    6.26    6.70
  -4  10  23   19.66   10.39
   4 -10 -23   32.81   10.73
  -4  10  24    7.35    7.78
   4 -10 -24    7.52    7.04
  -4  10  25   18.24   10.23
   4 -10 -25    9.15    7.93
  -4  10  26    1.33    5.88
   4 -10 -26    0.71    5.09
  -4  10  27   -0.00    7.44
   4 -10 -27    0.00    5.75
  -4  10  28   -0.00    6.21
   4 -10 -28   -0.00    5.93
  -4  10  29   24.51   10.88
   4 -10 -29   10.00    7.73
  -4  10  30    5.99    7.83
   4 -10 -30   -0.00    5.81
  -4  10  31    2.23    6.68
   4 -10 -31    2.73    6.79
  -4  10  32    4.52    7.27
   4 -10 -32   -0.00    5.71
  -4  10  33    8.45    6.58
   4 -10 -33   12.33    8.43
  -4  10  34    7.90    7.61
   4 -10 -34    6.19    7.24
  -4  10  35    2.30    6.09
   4 -10 -35    5.86    7.01
   4 -10 -36   -0.00    6.11
   4 -11  -1   81.64   16.14
   4 -11  -1   74.17   16.75
   4 -11  -2   -0.00    4.82
   4 -11  -2    0.85    6.98
  -4 -11   2    0.69    5.50
   4 -11  -3    0.00    3.98
  -4 -11   3    6.63    5.57
   4 -11  -4    6.14    6.08
  -4 -11   4    8.81    6.20
   4 -11  -5    9.55    7.01
  -4 -11   5   20.31    7.25
   4 -11  -6   10.48    6.48
  -4 -11   6   11.49    6.48
   4 -11  -7   58.78   13.77
  -4 -11   7   52.59   12.30
   4 -11  -8    3.76    5.94
  -4 -11   8    3.32    5.26
   4 -11  -9   -0.00    5.28
  -4 -11   9    4.91    5.16
   4 -11 -10    3.57    5.26
  -4 -11  10    7.30    5.59
  -4  11  11   93.43   20.67
   4 -11 -11  104.21   19.92
  -4  11  12    0.30    5.68
   4 -11 -12    4.17    5.07
  -4  11  13   21.13    9.49
   4 -11 -13   17.80    8.91
  -4  11  14   -0.00    5.28
   4 -11 -14    3.96    6.36
  -4  11  15   21.52   11.53
   4 -11 -15   22.29    8.78
   4 -11 -16    0.26    4.74
   4 -11 -17   53.67   14.14
  -4  11  18    6.57    7.61
   4 -11 -18   -0.00    6.31
  -4  11  19    7.39    7.13
   4 -11 -19    0.16    5.38
  -4  11  20    6.38    7.14
   4 -11 -20    3.87    6.05
  -4  11  21   35.95   13.08
   4 -11 -21   40.52   12.41
  -4  11  22   -0.00    5.95
   4 -11 -22    3.69    5.79
  -4  11  23    7.70    8.06
   4 -11 -23    1.87    5.79
  -4  11  24    1.36    6.25
   4 -11 -24   -0.00    6.81
  -4  11  25   -0.00    5.85
   4 -11 -25   13.27    8.34
  -4  11  26   -0.00    5.88
   4 -11 -26    1.51    5.10
  -4  11  27   12.20   10.06
   4 -11 -27    2.21    7.32
  -4  11  28   -0.00    6.25
   4 -11 -28    1.16    6.40
  -4  11  29   -0.00    6.22
   4 -11 -29   -0.00    6.12
  -4  11  30    6.14    7.13
   4 -11 -30    1.53    6.55
  -4  11  31    3.04    7.65
   4 -11 -31    9.22    7.84
  -4  11  32    3.65    7.67
   4 -11 -32   -0.00    6.45
  -4  11  33    1.09    6.16
   4 -11 -33    7.52    7.91
  -4  11  34   -0.00    6.58
   4 -12  -1    2.11    5.54
  -4 -12   1    3.21    5.06
   4 -12  -2    1.43    4.63
   4 -12  -3   78.02   16.39
   4 -12  -4   18.99    8.06
   4 -12  -5   46.25   11.58
  -4 -12   5   18.59    8.74
   4 -12  -6    1.29    4.69
  -4 -12   6    0.00    5.50
   4 -12  -7    2.92    5.00
  -4 -12   7    1.71    4.59
   4 -12  -8    7.90    5.92
  -4 -12   8   10.05    6.99
   4 -12  -9   61.78   14.78
  -4 -12   9   68.06   14.02
   4 -12 -10    0.18    4.62
   4 -12 -11    2.92    5.16
   4 -12 -12   12.56    7.26
   4 -12 -13   15.52    8.95
   4 -12 -14   22.79    9.26
   4 -12 -15   36.11   11.44
   4 -12 -16    0.61    5.13
   4 -12 -17    0.74    6.02
   4 -12 -18    6.08    6.48
   4 -12 -19   40.79   12.84
   4 -12 -20    0.00    5.56
   4 -12 -21   16.36    9.13
   4 -12 -23   11.44    8.57
   4 -12 -24   13.82    8.12
   4 -12 -25   11.60    9.08
   4 -12 -26    0.71    6.82
   4 -12 -27   -0.00    7.20
   4 -12 -28    6.80    7.07
   4 -12 -29    3.10    7.30
  -4  12  30    4.52    8.67
   4 -12 -30    0.73    6.43
  -4  12  31   10.24    8.65
  -4  12  32   -0.00    7.54
  -4  12  33    3.47    6.98
  -4  12  34    7.22    8.29
   4 -13  -1   49.45   12.42
  -4 -13   1   43.33   12.12
   4 -13  -2    2.45    5.18
  -4 -13   2    4.33    5.80
   4 -13  -3    4.16    5.59
  -4 -13   3    3.57    4.97
   4 -13  -4   -0.00    4.61
  -4 -13   4    1.98    4.71
   4 -13  -5   69.86   15.70
   4 -13  -6   11.45    6.78
   4 -13  -8    0.00    4.90
   4 -13  -9   -0.00    4.69
   4 -13 -10    1.69    5.44
   4 -13 -11   44.14   12.41
   4 -13 -12   16.25    8.44
   4 -13 -13   16.89    8.41
   4 -13 -14    0.53    5.25
   4 -13 -15    4.16    6.95
   4 -13 -16    1.42    6.66
   4 -13 -17   30.88   10.76
   4 -13 -18   -0.00    5.67
   4 -13 -19    2.47    7.49
   4 -13 -20    1.99    6.05
   4 -13 -21   13.85    9.31
   4 -13 -22   -0.00    6.73
   4 -13 -23    3.20    6.45
   4 -13 -24   -0.00    6.37
   4 -13 -25   -0.00    6.73
   4 -13 -26    0.16    6.58
   4 -13 -27    2.36    6.89
   4 -14  -1   -0.00    5.12
  -4 -14   1    2.24    5.49
   4 -14  -2   14.47    7.72
  -4 -14   2    6.49    6.11
   4 -14  -3   13.86    7.31
  -4 -14   3    7.81    6.99
   4 -14  -4   37.54   10.96
  -4 -14   4   16.06    7.83
   4 -14  -5    8.50    6.99
  -4 -14   5   11.34    7.01
   4 -14  -6    0.45    5.18
   4 -14  -7   -0.00    4.69
   4 -14  -8   14.66    8.40
   4 -14  -9   20.46    9.65
   4 -14 -10   -0.00    5.96
   4 -14 -11   -0.00    6.76
   4 -14 -12    5.36    5.99
   4 -14 -13    5.03    7.24
   4 -14 -14    6.08    5.84
   4 -14 -15    8.31    7.38
   4 -14 -16   -0.00    5.56
   4 -14 -17   -0.00    7.32
   4 -14 -18    4.37    8.15
   4 -14 -19   11.56    8.07
   4 -14 -20    0.86    6.70
   4 -14 -21    7.06    8.73
   4 -14 -22    0.89    5.15
   4 -14 -23    0.00    5.46
   4 -14 -24   -0.00    7.37
   4 -15  -1    1.48    5.79
  -4 -15   1    4.50    5.93
   4 -15  -2    6.88    6.48
  -4 -15   2    2.11    5.72
   4 -15  -3    3.77    5.53
  -4 -15   3   -0.00    5.56
   4 -15  -4    6.21    5.43
   4 -15  -5   13.47    7.25
   4 -15  -6   11.94    7.52
   4 -15  -7    2.07    5.50
   4 -15  -8    1.74    5.57
   4 -15  -9    8.62    6.94
   4 -15 -10    0.00    4.88
   4 -15 -11    9.49    6.84
   4 -15 -12    9.97    7.51
   4 -15 -13    2.85    6.84
   4 -15 -14   -0.00    4.77
   4 -15 -15   -0.00    6.45
   4 -15 -16    6.03    7.72
   4 -15 -17   10.04    8.92
   4 -15 -18    1.37    6.07
   4 -15 -19   -0.00    6.09
   4 -15 -20    1.99    6.37
   4 -16  -1    0.39    5.32
  -4 -16   1   -0.00    6.07
   4 -16  -2   11.34    6.69
   4 -16  -3    1.59    5.54
   4 -16  -4    8.20    7.50
   4 -16  -5   -0.00    5.49
   4 -16  -6   -0.00    5.79
   4 -16  -7   -0.00    6.27
   4 -16  -8    5.80    6.72
   4 -16  -9    0.00    5.25
   4 -16 -10    6.93    6.39
   4 -16 -11    0.00    4.56
   4 -16 -12   -0.00    5.01
   4 -16 -13    3.01    5.76
   4 -16 -14   -0.00    4.70
   4 -16 -15    2.48    5.49
   4 -16 -16   -0.00    5.13
   4 -16 -17    6.48    6.51
   4 -17  -1    7.49    6.29
   4 -17  -2   -0.00    4.52
   4 -17  -3    0.12    4.69
   4 -17  -4   -0.00    5.03
   4 -17  -5   -0.00    5.36
   4 -17  -6    4.78    6.29
   4 -17  -7   -0.00    4.42
   4 -17  -8    0.36    4.29
   4 -17  -9    3.19    5.25
   4 -17 -10   -0.00    4.54
   4 -17 -11    0.29    5.80
   4 -17 -12    2.11    5.45
   4 -17 -13   -0.00    5.58
   4 -18  -1    1.76    5.32
   4 -18  -2    3.74    5.88
   4 -18  -3    5.37    6.32
   4 -18  -4   12.51    7.67
   4 -18  -5   -0.00    5.16
   4 -18  -6    4.09    5.03
   4 -18  -7   -0.00    5.63
   4 -18  -8    6.36    6.42
   4 -18  -9    0.00    5.72
   4 -19  -3    8.21    6.97
   4 -19  -4   -0.00    5.36
  -3   0   1    0.68    3.67
  -3   0   1    3.07    4.14
   3   0  -1    0.54    3.97
   3   0  -1    0.29    3.81
  -3   0   2    1.12    3.50
  -3   0   2   -0.00    3.10
   3   0  -2   -0.00    3.64
   3   0  -2    1.48    3.01
  -3   0   3 5844.45  664.89
  -3   0   3 5360.93  665.30
   3   0  -3 5085.58  664.37
   3   0  -3 5716.66  665.69
  -3   0   4    6.10    3.37
  -3   0   4   -0.00    3.23
   3   0  -4   -0.00    2.97
   3   0  -4   -0.00    3.20
  -3   0   5  119.99   14.96
  -3   0   5   82.50   14.76
   3   0  -5   96.71   14.37
   3   0  -5   96.01   14.98
  -3   0   6    1.41    2.81
  -3   0   6    0.48    3.56
   3   0  -6   -0.00    2.76
   3   0  -6    0.08    3.09
  -3   0   7  409.03   55.86
  -3   0   7  452.43   56.82
   3   0  -7  465.84   55.93
  -3   0   8   -0.00    3.09
  -3   0   8    2.61    3.43
   3   0  -8    0.51    2.62
  -3   0   9  834.84   95.05
  -3   0   9  677.21   94.80
   3   0  -9  764.94   94.25
  -3   0  10   -0.00    3.17
   3   0 -10   -0.00    2.97
  -3   0  11 1000.88  118.91
   3   0 -11  966.39  117.89
   3   0 -11  885.01  118.66
  -3   0  12   -0.00    3.24
   3   0 -12    0.00    2.74
  -3   0  13  466.27   61.93
   3   0 -13  485.19   60.85
  -3   0  14   -0.00    3.75
   3   0 -14   -0.00    3.28
   3   0 -14    1.07    2.82
   3   0 -15   61.92   11.24
   3   0 -15   68.75   11.30
   3   0 -16    4.45    3.09
   3   0 -16    1.89    2.82
  -3   0  17  147.22   24.62
   3   0 -17  186.33   24.57
   3   0 -17  172.17   24.15
  -3   0  18   -0.00    3.11
   3   0 -18   -0.00    2.89
   3   0 -18    0.00    2.85
  -3   0  19   35.94    8.06
   3   0 -19   13.80    5.48
   3   0 -19   43.99    7.80
  -3   0  20    0.69    3.25
   3   0 -20    0.23    2.82
   3   0 -20    0.37    3.29
  -3   0  21    0.73    3.50
   3   0 -21    0.00    2.68
   3   0 -21    3.58    3.28
  -3   0  22   -0.00    4.21
   3   0 -22   -0.00    3.17
   3   0 -22   -0.00    3.17
  -3   0  23  246.93   37.36
  -3   0  23  249.18   38.24
   3   0 -23  286.72   37.28
   3   0 -23  278.70   37.08
  -3   0  24    5.74    4.21
   3   0 -24    0.17    3.81
   3   0 -24    0.00    3.56
  -3   0  25   50.35   10.92
   3   0 -25   49.60   10.53
   3   0 -25   56.35   10.92
  -3   0  26    0.61    3.96
   3   0 -26    2.84    4.27
  -3   0  27   43.73   10.21
   3   0 -27   46.89   10.53
  -3   0  28   -0.00    4.38
  -3   0  29   38.36   10.15
  -3   0  30   -0.00    3.87
  -3   0  31    0.91    4.13
  -3   0  32    0.58    3.97
  -3   0  33    5.02    4.92
  -3   0  34   -0.00    4.14
  -3   0  35   25.30    8.28
  -3   0  36    0.49    4.31
  -3   0  37    0.00    4.69
  -3   0  38   -0.00    4.85
  -3   0  39    5.57    6.30
  -3   0  40   -0.00    4.78
  -3   1   1  860.35  115.52
  -3   1   1 1058.22  116.86
   3  -1  -1  847.10  115.43
   3  -1  -1  962.49  116.69
   3   1  -1  878.91  115.95
   3   1  -1 1081.94  116.88
  -3  -1   1 1074.94  116.81
  -3  -1   1  854.75  116.03
  -3   1   2  469.82   68.27
  -3   1   2  585.48   69.57
   3  -1  -2  604.02   68.78
   3  -1  -2  578.25   69.66
   3   1  -2  524.35   68.85
   3   1  -2  539.46   69.06
  -3  -1   2  544.94   69.05
  -3  -1   2  551.84   69.07
  -3   1   3    9.18    3.86
  -3   1   3    1.49    3.81
   3  -1  -3    4.71    3.10
   3  -1  -3    7.39    4.99
   3   1  -3    3.38    3.80
   3   1  -3    7.00    4.05
  -3  -1   3    6.51    4.05
  -3  -1   3   -0.00    3.96
  -3   1   4    6.83    3.74
  -3   1   4    3.85    4.05
   3  -1  -4    3.80    3.76
   3  -1  -4    5.22    4.31
   3   1  -4   10.03    4.20
   3   1  -4    4.65    3.19
  -3  -1   4    4.23    3.59
  -3  -1   4    7.42    4.12
  -3   1   5 1750.69  231.17
  -3   1   5 2069.04  232.53
   3  -1  -5 1981.41  231.29
   3  -1  -5 1946.40  232.22
   3   1  -5 1890.73  231.12
  -3  -1   5 1705.53  230.57
  -3  -1   5 2029.44  231.75
  -3   1   6    2.91    3.36
  -3   1   6    2.19    3.80
   3  -1  -6    1.32    2.95
   3  -1  -6    3.22    3.62
   3   1  -6    0.28    2.78
  -3  -1   6    4.48    2.92
  -3   1   7  162.44   22.63
  -3   1   7  196.05   23.78
   3  -1  -7  161.30   22.13
   3  -1  -7  159.81   23.02
   3   1  -7  163.21   21.72
  -3  -1   7  137.07   21.30
  -3   1   8   74.97   13.21
  -3   1   8   79.32   13.76
   3  -1  -8   81.82   13.02
   3  -1  -8   76.06   13.45
   3   1  -8   92.02   12.58
   3   1  -8   81.55   12.77
  -3  -1   8   88.33   12.57
  -3   1   9  880.70  115.44
  -3   1   9 1073.51  116.55
   3  -1  -9  894.08  114.75
   3  -1  -9  991.78  116.22
   3   1  -9  944.97  114.07
   3   1  -9  873.37  114.38
  -3  -1   9  889.64  114.15
  -3   1  10   39.93    8.93
  -3   1  10   42.69    9.09
   3  -1 -10   42.92    8.38
   3  -1 -10   45.46    9.04
   3   1 -10   47.62    7.77
   3   1 -10   39.88    7.96
  -3  -1  10   53.04    8.39
  -3   1  11  272.63   48.68
  -3   1  11  397.83   50.11
   3  -1 -11  437.92   49.40
   3   1 -11  419.49   48.09
   3   1 -11  369.26   48.26
  -3  -1  11  420.23   48.62
  -3  -1  11  325.56   48.32
  -3   1  12    5.36    4.74
  -3   1  12    0.37    3.91
   3  -1 -12    2.29    3.49
   3   1 -12   -0.00    2.86
  -3  -1  12    6.23    3.64
  -3  -1  12    2.49    3.85
  -3   1  13    2.31    4.42
  -3   1  13    1.70    4.58
   3  -1 -13    7.99    4.64
   3  -1 -13    0.00    3.37
   3   1 -13    7.57    3.24
  -3  -1  13   -0.00    3.36
  -3  -1  13    1.92    3.38
  -3   1  14   17.64    6.27
   3  -1 -14   19.46    5.80
   3  -1 -14   16.12    5.38
   3   1 -14   18.47    4.65
  -3  -1  14   12.83    4.78
  -3  -1  14   18.03    5.39
  -3   1  15  366.76   51.46
   3  -1 -15  430.35   51.20
   3  -1 -15  361.50   50.35
   3   1 -15  360.89   49.17
  -3  -1  15  436.74   51.31
  -3  -1  15  378.91   50.38
  -3   1  16    6.13    4.13
   3  -1 -16    7.05    4.32
   3  -1 -16    9.15    4.24
   3   1 -16    8.25    3.90
   3   1 -16    5.29    3.23
  -3  -1  16    6.23    4.21
  -3   1  17  170.84   23.19
   3  -1 -17  185.73   22.40
   3  -1 -17  175.09   22.10
   3   1 -17   80.79   18.99
   3   1 -17  179.25   20.76
  -3  -1  17  149.32   21.46
   3  -1 -18    2.82    3.39
   3  -1 -18    0.00    3.39
   3   1 -18    0.61    2.51
   3   1 -18   -0.00    2.48
  -3  -1  18   -0.00    3.42
   3  -1 -19   67.28   12.29
   3  -1 -19   70.17   12.68
   3   1 -19   66.81   11.52
   3   1 -19   73.53   11.32
  -3  -1  19   56.21   11.74
   3  -1 -20   62.18   11.46
   3  -1 -20   80.02   12.31
   3   1 -20   47.85    9.82
   3   1 -20   64.71   10.19
  -3  -1  20   38.26    9.97
   3  -1 -21  176.59   22.42
   3  -1 -21  123.51   21.06
   3   1 -21  140.69   20.40
   3   1 -21  133.94   20.07
  -3  -1  21  120.87   20.93
   3  -1 -22   -0.00    3.62
   3  -1 -22    5.24    4.20
   3   1 -22   -0.00    2.64
   3   1 -22   -0.00    3.21
  -3  -1  22   -0.00    3.10
  -3   1  23    1.63    3.73
   3  -1 -23    0.00    3.93
   3  -1 -23    4.71    4.53
   3   1 -23   11.04    4.35
   3   1 -23    7.32    4.05
  -3  -1  23    3.45    4.38
  -3   1  24   -0.00    3.98
   3  -1 -24    1.60    4.42
   3  -1 -24   -0.00    3.81
   3   1 -24    0.72    3.34
  -3   1  25   52.13   11.29
   3  -1 -25   47.11   10.46
   3  -1 -25   40.63   10.23
   3   1 -25   57.52   10.39
  -3  -1  25   40.24    9.67
  -3   1  26   15.61    6.39
   3  -1 -26   13.82    6.33
   3  -1 -26    8.93    6.09
   3   1 -26   12.01    5.30
  -3  -1  26    6.04    4.88
  -3   1  27   34.20    9.57
   3  -1 -27   37.68    9.75
  -3  -1  27   34.64    8.67
  -3   1  28    0.30    4.55
   3  -1 -28   -0.00    4.01
  -3  -1  28   -0.00    3.66
  -3   1  29    3.56    4.55
   3  -1 -29    3.54    4.53
  -3  -1  29    0.15    4.75
  -3   1  30   12.39    6.79
  -3  -1  30   15.59    6.04
  -3   1  31   39.28    9.94
  -3  -1  31   29.82    8.40
  -3   1  32    5.59    4.97
  -3  -1  32    4.20    4.52
  -3   1  33    1.74    4.47
  -3  -1  33    2.77    4.43
  -3   1  34   -0.00    4.29
  -3  -1  34    3.52    4.41
  -3   1  35   14.56    7.49
  -3  -1  35   21.76    7.17
  -3   1  36   -0.00    5.00
  -3  -1  36    1.63    3.72
  -3   1  37   10.42    7.41
  -3  -1  37   17.74    6.51
  -3   1  38   -0.00    5.19
  -3  -1  38    0.00    4.70
  -3   1  39    0.00    4.95
  -3  -1  39   -0.00    4.02
  -3   1  40    2.06    5.50
  -3  -1  40   -0.00    4.32
  -3   2   1  192.89   26.45
  -3   2   1  217.19   27.45
   3  -2  -1  207.23   26.44
   3  -2  -1  187.09   27.21
   3   2  -1  193.56   26.54
   3   2  -1  158.57   26.27
  -3  -2   1  213.51   27.13
  -3  -2   1  193.57   26.88
  -3   2   2   74.22   12.95
  -3   2   2   84.47   13.84
   3  -2  -2   72.43   13.52
   3   2  -2   91.65   13.40
   3   2  -2   76.05   13.18
  -3  -2   2  114.88   14.29
  -3   2   3 1313.54  148.70
  -3   2   3 1365.24  149.47
   3  -2  -3 1265.34  148.18
   3  -2  -3 1392.94  149.77
   3   2  -3  816.01  147.03
   3   2  -3 1248.94  148.37
  -3  -2   3 1282.12  148.46
  -3  -2   3 1281.87  148.54
  -3   2   4    5.74    3.84
  -3   2   4    0.55    3.38
   3  -2  -4   -0.00    2.99
   3  -2  -4    2.58    3.69
   3   2  -4    2.14    3.30
  -3  -2   4    2.08    3.68
  -3  -2   4   -0.00    3.36
  -3   2   5    3.98    3.19
  -3   2   5    1.18    3.78
   3  -2  -5    2.50    3.03
   3  -2  -5   -0.00    4.03
   3   2  -5    1.69    3.00
  -3  -2   5    0.09    2.96
  -3   2   6    3.66    4.12
  -3   2   6    8.28    4.21
   3  -2  -6    2.12    3.34
   3  -2  -6   12.61    5.33
   3   2  -6    3.83    3.09
   3   2  -6   11.21    3.72
  -3  -2   6    7.34    3.63
  -3   2   7  351.07   57.58
  -3   2   7  414.95   58.29
   3  -2  -7  436.99   57.66
   3  -2  -7  496.08   59.18
   3   2  -7  442.76   57.03
   3   2  -7  548.98   57.48
  -3  -2   7  459.66   56.69
  -3   2   8  678.40   90.70
  -3   2   8  684.82   90.70
   3  -2  -8 1105.87   92.04
   3  -2  -8  732.28   91.20
   3   2  -8  697.49   89.05
   3   2  -8  617.09   88.53
  -3  -2   8  690.28   88.56
  -3  -2   8  738.45   89.44
  -3   2   9  432.35   58.95
  -3   2   9  435.49   58.80
   3  -2  -9  447.16   58.02
   3  -2  -9  429.63   58.89
   3   2  -9  475.09   57.01
   3   2  -9  435.69   56.59
  -3  -2   9  427.64   56.39
  -3  -2   9  507.97   57.53
  -3   2  10    0.00    3.77
  -3   2  10    2.64    4.65
   3  -2 -10    5.62    4.00
   3  -2 -10    3.09    3.65
   3   2 -10    4.25    2.92
   3   2 -10    5.49    2.87
  -3  -2  10    6.96    2.95
  -3  -2  10    0.00    2.80
  -3   2  11   45.37   10.08
  -3   2  11   48.77   10.17
   3  -2 -11   52.38    9.70
   3  -2 -11   33.69    8.74
   3   2 -11   47.73    7.89
   3   2 -11   41.04    7.35
  -3  -2  11   42.17    7.49
  -3  -2  11   46.56    8.36
  -3   2  12   12.95    6.55
  -3   2  12   14.22    6.24
   3  -2 -12    4.38    4.39
   3  -2 -12   11.70    5.33
   3   2 -12   20.91    4.43
  -3  -2  12   23.94    4.89
  -3  -2  12   16.09    4.79
  -3   2  13  432.46   55.43
   3  -2 -13  402.51   54.05
   3  -2 -13  442.59   54.46
   3   2 -13  418.60   51.98
  -3  -2  13  383.78   52.19
  -3  -2  13  408.39   52.82
  -3   2  14    5.00    4.68
   3  -2 -14    3.36    4.24
   3  -2 -14    3.11    4.27
   3   2 -14   11.47    3.49
  -3  -2  14   10.54    3.76
  -3  -2  14    6.60    3.66
  -3   2  15   31.99    8.02
   3  -2 -15   11.20    4.88
   3  -2 -15   12.50    5.50
   3   2 -15   17.32    3.96
  -3  -2  15    5.88    3.43
  -3  -2  15    7.35    3.97
  -3   2  16   17.15    6.58
   3  -2 -16    6.76    4.44
   3  -2 -16    7.93    4.53
   3   2 -16    9.07    3.28
  -3  -2  16    7.81    3.83
  -3  -2  16    5.02    3.59
  -3   2  17  153.47   24.57
   3  -2 -17  147.25   23.26
   3  -2 -17  154.40   23.56
   3   2 -17  159.98   21.55
   3   2 -17  153.10   21.10
  -3  -2  17  154.35   22.22
  -3   2  18   14.11    6.30
   3  -2 -18   15.37    5.80
   3  -2 -18   10.75    5.07
   3   2 -18   13.78    3.95
   3   2 -18   16.09    4.37
  -3  -2  18    7.26    4.37
  -3   2  19   50.29   10.41
  -3   2  19   42.20   10.82
   3  -2 -19   36.19    9.42
   3  -2 -19   46.82   10.26
   3   2 -19   49.91    8.51
   3   2 -19   51.77    8.30
  -3  -2  19   36.43    8.63
  -3   2  20    2.23    4.77
  -3   2  20    0.00    4.61
   3  -2 -20   -0.00    2.95
   3  -2 -20    3.02    3.94
   3   2 -20    0.00    2.34
   3   2 -20    1.26    2.27
  -3  -2  20    0.00    2.75
  -3   2  21    2.63    4.48
   3  -2 -21    6.45    4.51
   3  -2 -21    2.15    3.42
   3   2 -21    5.78    3.39
   3   2 -21    9.48    3.60
  -3  -2  21    4.20    3.72
  -3   2  22    0.00    5.07
   3  -2 -22    1.29    3.61
   3  -2 -22   -0.00    4.15
   3   2 -22    0.00    2.40
   3   2 -22    2.04    2.79
  -3  -2  22    2.06    3.74
  -3   2  23  132.14   20.35
   3  -2 -23   89.68   18.05
   3  -2 -23  128.88   19.76
   3   2 -23  117.42   16.89
  -3  -2  23   94.60   17.43
  -3   2  24   47.68   10.82
   3  -2 -24   47.52   10.66
   3   2 -24   41.26    8.56
  -3   2  25   28.25    8.85
   3  -2 -25   31.70    8.92
  -3   2  26    3.67    5.61
   3  -2 -26    9.61    5.94
  -3  -2  26    0.62    3.43
  -3   2  27   25.35    9.41
   3  -2 -27   64.30   12.26
  -3  -2  27   45.06    9.19
  -3   2  28    4.41    5.72
   3  -2 -28    5.12    5.69
  -3  -2  28   -0.00    3.15
  -3   2  29   62.97   15.04
   3  -2 -29   89.68   16.03
  -3  -2  29   75.03   13.44
  -3   2  30   -0.00    4.24
  -3  -2  30    0.00    3.40
  -3   2  31    3.34    5.51
  -3  -2  31    0.00    3.07
  -3   2  32    0.32    4.07
  -3  -2  32    2.29    3.19
  -3   2  33   25.67    9.00
  -3  -2  33   32.96    8.14
  -3   2  34   -0.00    6.00
  -3  -2  34    3.06    3.76
  -3   2  35   30.53    9.27
  -3  -2  35   24.67    7.60
  -3   2  36   -0.00    4.67
  -3  -2  36    4.00    3.88
  -3   2  37    0.00    6.20
  -3  -2  37    5.18    3.91
  -3   2  38    3.47    5.05
  -3  -2  38    0.43    3.99
  -3   2  39    7.79    6.35
  -3  -2  39   22.27    7.55
  -3  -2  40    0.83    4.37
  -3   3   1  466.78   61.76
  -3   3   1  504.48   62.42
   3  -3  -1  431.74   61.06
   3  -3  -1  467.59   62.50
   3   3  -1  464.38   61.47
   3   3  -1  498.59   62.13
  -3  -3   1  478.26   61.89
  -3  -3   1  596.23   62.91
  -3   3   2  238.30   33.06
   3  -3  -2  318.18   33.54
   3  -3  -2  180.13   32.79
   3   3  -2  371.60   34.12
   3   3  -2  227.02   32.67
  -3  -3   2  206.10   32.36
  -3  -3   2  222.39   32.74
  -3   3   3   39.91    8.75
  -3   3   3   49.65    9.23
   3  -3  -3   47.62    8.72
   3  -3  -3   52.87    9.78
   3   3  -3   36.33    7.75
  -3  -3   3   48.91    8.60
  -3  -3   3   34.53    8.12
  -3   3   4  117.31   16.76
   3  -3  -4   81.10   14.90
   3  -3  -4  135.09   17.76
   3   3  -4   96.33   15.14
  -3  -3   4   97.67   15.21
  -3   3   5  438.30   64.50
  -3   3   5  474.17   64.69
   3  -3  -5  469.59   63.91
   3  -3  -5  529.51   65.44
   3   3  -5  719.35   64.49
   3   3  -5  525.03   63.44
  -3  -3   5  404.72   62.92
  -3   3   6  507.66   73.14
  -3   3   6  635.11   74.06
   3  -3  -6  586.11   72.80
   3  -3  -6  578.91   73.80
   3   3  -6  559.10   71.57
   3   3  -6  589.09   71.59
  -3  -3   6  549.39   71.73
  -3   3   7  237.75   27.28
  -3   3   7  169.21   25.65
   3  -3  -7  178.04   25.01
   3  -3  -7  158.95   25.57
   3   3  -7  175.47   23.69
   3   3  -7  177.05   23.48
  -3  -3   7  158.62   23.63
  -3  -3   7  164.65   23.79
  -3   3   8   28.09    8.12
  -3   3   8   29.45    8.17
   3  -3  -8   12.10    5.67
   3  -3  -8   22.92    7.53
   3   3  -8   34.54    6.10
   3   3  -8   23.90    5.22
  -3  -3   8   33.83    6.15
  -3  -3   8   21.01    5.68
  -3   3   9  162.18   23.97
  -3   3   9  187.13   24.01
   3  -3  -9  164.53   22.55
   3  -3  -9  171.21   23.83
   3   3  -9  189.46   21.28
   3   3  -9  176.79   20.43
  -3  -3   9   91.02   19.47
  -3  -3   9  156.74   20.92
  -3   3  10  366.67   61.21
  -3   3  10  421.37   61.20
   3  -3 -10  491.88   61.32
   3  -3 -10  498.00   61.12
   3  -3 -10  453.12   61.82
   3   3 -10  578.13   59.37
   3   3 -10  430.64   57.87
  -3  -3  10  474.81   58.34
  -3  -3  10  462.63   58.97
  -3   3  11  452.27   63.49
   3  -3 -11  524.53   63.38
   3  -3 -11  496.69   63.13
   3   3 -11  478.60   60.74
   3   3 -11  522.55   59.93
  -3  -3  11  450.25   60.10
  -3  -3  11  450.70   60.76
  -3   3  12   -0.00    4.85
   3  -3 -12    0.69    4.24
   3  -3 -12   -0.00    3.65
   3   3 -12    0.56    2.69
  -3  -3  12    1.28    1.96
  -3  -3  12   -0.00    2.89
  -3   3  13   22.45    8.13
   3  -3 -13   23.24    6.71
   3  -3 -13   23.74    7.03
   3   3 -13   20.39    4.76
  -3  -3  13   16.67    4.01
  -3  -3  13    8.40    4.09
  -3   3  14    2.62    4.51
   3  -3 -14    2.93    4.19
   3  -3 -14    2.60    4.10
   3   3 -14    5.83    3.18
  -3  -3  14   -0.00    2.20
  -3  -3  14    5.49    3.36
  -3   3  15  241.24   26.51
   3  -3 -15  173.06   23.19
   3  -3 -15  175.53   23.59
   3   3 -15   83.38   18.92
  -3  -3  15  177.40   20.55
  -3  -3  15  199.94   21.38
  -3   3  16   33.17    8.99
  -3   3  16   51.62   11.01
   3  -3 -16   35.98    9.00
   3  -3 -16   39.24    9.43
   3   3 -16   46.50    7.34
  -3  -3  16   36.84    7.20
  -3  -3  16   36.96    7.44
  -3   3  17   49.59   10.79
  -3   3  17   53.96   11.95
   3  -3 -17   36.16    9.27
   3  -3 -17   38.04    9.81
   3   3 -17   50.86    7.97
   3   3 -17   57.23    8.12
  -3  -3  17   50.53    8.51
  -3  -3  17   32.08    7.85
  -3   3  18    1.85    4.51
  -3   3  18    3.18    4.91
   3  -3 -18    4.97    4.74
   3  -3 -18   -0.00    3.44
   3   3 -18    6.92    2.82
   3   3 -18    7.55    2.81
  -3  -3  18   -0.00    2.70
  -3   3  19    7.80    5.79
  -3   3  19   14.66    6.75
   3  -3 -19   10.36    5.39
   3  -3 -19   13.36    6.02
   3   3 -19   24.07    4.69
   3   3 -19   20.64    4.32
  -3  -3  19   10.12    4.41
  -3   3  20   33.22    9.66
   3  -3 -20   31.07    8.57
   3   3 -20   40.39    6.82
   3   3 -20   37.64    6.55
  -3  -3  20   31.19    7.32
  -3   3  21   72.22   15.42
   3  -3 -21   66.59   13.66
   3   3 -21   76.18   11.48
   3   3 -21   87.34   11.54
  -3  -3  21   57.83   11.84
  -3   3  22   55.65   12.24
   3  -3 -22   58.67   11.86
   3   3 -22   48.18    8.64
  -3  -3  22   50.02    9.68
  -3   3  23    3.05    4.44
   3  -3 -23   10.68    5.81
   3   3 -23    9.96    3.87
  -3  -3  23    3.67    3.89
  -3   3  24   10.30    6.66
   3  -3 -24   22.44    7.52
  -3  -3  24    9.05    4.49
  -3   3  25  116.91   21.02
   3  -3 -25  117.32   20.55
  -3   3  26   46.79   12.95
   3  -3 -26   61.88   13.10
  -3   3  27   91.31   16.65
  -3  -3  27   64.78   12.26
  -3   3  28    4.97    5.94
  -3  -3  28    5.70    4.22
  -3   3  29   13.30    6.89
  -3  -3  29    5.25    3.63
  -3   3  30   23.03    8.48
  -3  -3  30   17.81    5.76
  -3   3  31   43.62   12.43
   3  -3 -31   44.72   11.90
  -3  -3  31   45.51    9.57
  -3   3  32    4.72    5.76
  -3  -3  32    1.39    3.40
  -3   3  33    2.09    5.24
  -3  -3  33   -0.00    2.90
  -3   3  34    2.04    5.25
  -3  -3  34    1.59    3.63
  -3   3  35    8.87    6.56
  -3  -3  35   12.73    5.06
  -3   3  36    7.05    5.90
  -3  -3  36    1.14    3.21
  -3   3  37   -0.00    6.11
  -3  -3  37    4.19    3.92
  -3   3  38   -0.00    5.61
  -3  -3  38    0.77    4.12
  -3   3  39    6.97    6.69
  -3  -3  39    4.50    4.08
  -3  -3  40    1.30    4.20
  -3  -3  41    0.00    4.16
  -3   4   1  125.50   18.98
  -3   4   1  153.25   19.84
   3  -4  -1  138.73   18.81
   3  -4  -1   96.13   18.54
   3   4  -1  128.60   18.41
   3   4  -1  128.43   18.88
  -3  -4   1   97.59   17.97
  -3  -4   1  127.33   18.94
  -3   4   2  137.09   22.57
  -3   4   2  156.07   22.99
   3  -4  -2  155.43   22.31
   3  -4  -2  174.98   23.93
   3   4  -2  147.21   21.77
   3   4  -2  145.65   22.24
  -3  -4   2  178.80   22.78
  -3  -4   2  144.76   22.38
  -3   4   3  278.19   47.64
  -3   4   3  564.45   50.86
   3  -4  -3  508.04   49.17
   3  -4  -3  324.16   48.45
   3   4  -3  339.72   46.90
  -3  -4   3  319.76   47.11
  -3  -4   3  352.80   47.62
  -3   4   4   50.73    9.95
  -3   4   4   46.01    9.55
   3  -4  -4   43.31    8.71
   3  -4  -4   13.08    7.50
   3   4  -4   50.39    8.21
  -3  -4   4   49.06    8.46
  -3   4   5   55.50   10.57
  -3   4   5   38.92    9.02
   3  -4  -5   28.36    8.17
   3  -4  -5   32.33    9.15
   3   4  -5   41.05    7.74
   3   4  -5   45.44    8.05
  -3  -4   5   41.24    8.21
  -3   4   6   81.24   15.37
  -3   4   6   82.64   15.40
   3  -4  -6   68.57   13.98
   3  -4  -6   76.25   15.40
   3   4  -6   98.94   13.66
   3   4  -6   90.95   13.44
  -3  -4   6  111.09   14.29
  -3  -4   6   75.86   13.52
  -3   4   7  258.83   38.60
  -3   4   7  275.73   38.05
   3  -4  -7  267.49   37.61
   3  -4  -7  314.05   38.07
   3  -4  -7  301.70   38.98
   3   4  -7  259.88   35.54
   3   4  -7  263.83   35.31
  -3  -4   7  293.11   36.21
  -3  -4   7  246.10   35.78
  -3   4   8  210.23   31.30
  -3   4   8  200.41   30.11
   3  -4  -8  215.88   29.78
   3  -4  -8  228.11   29.97
   3  -4  -8  208.40   30.35
   3   4  -8  207.60   27.45
   3   4  -8  214.03   27.09
  -3  -4   8  170.40   27.32
  -3  -4   8  208.73   27.81
  -3   4   9  153.53   22.41
   3  -4  -9  146.76   21.55
   3  -4  -9  109.73   20.48
   3  -4  -9  130.70   21.79
   3   4  -9  121.76   18.65
   3   4  -9  150.66   18.42
  -3  -4   9  130.36   19.05
  -3  -4   9  135.97   19.22
  -3   4  10   41.14   10.43
   3  -4 -10   43.50    9.51
   3  -4 -10   40.89    9.27
   3   4 -10   42.85    7.35
   3   4 -10   33.92    6.10
  -3  -4  10   47.80    7.64
  -3  -4  10   30.38    6.97
  -3   4  11   77.95   16.57
   3  -4 -11  116.30   17.13
   3  -4 -11  100.81   16.97
   3   4 -11  118.68   14.48
   3   4 -11   82.46   12.52
  -3  -4  11  100.24   13.93
  -3  -4  11  113.91   14.77
  -3   4  12  302.64   39.40
   3  -4 -12  301.56   38.22
   3  -4 -12  288.13   38.41
   3   4 -12  284.46   34.92
  -3  -4  12  233.02   34.13
  -3  -4  12  271.82   35.14
  -3   4  13  281.76   37.03
  -3   4  13  247.61   36.66
   3  -4 -13  227.17   35.22
   3  -4 -13  275.83   36.61
   3   4 -13  253.91   32.71
  -3  -4  13  248.52   32.24
  -3  -4  13  247.11   32.93
  -3   4  14   23.33    7.68
  -3   4  14    9.54    6.14
   3  -4 -14   18.42    6.88
   3  -4 -14   33.82    8.43
   3   4 -14   23.94    4.92
  -3  -4  14   19.49    4.28
  -3  -4  14   15.46    4.52
  -3   4  15  132.39   20.69
  -3   4  15  103.48   19.82
   3  -4 -15  103.00   18.92
   3  -4 -15  138.42   20.58
   3   4 -15  110.76   16.20
  -3  -4  15  114.36   16.07
  -3  -4  15  127.49   16.90
  -3   4  16   41.23    9.86
  -3   4  16   35.76   10.34
   3  -4 -16   35.46    9.28
   3  -4 -16   38.51   10.09
   3   4 -16   39.02    6.86
  -3  -4  16   36.63    6.69
  -3  -4  16   49.02    7.66
  -3   4  17   72.37   14.59
  -3   4  17   63.11   14.46
   3  -4 -17   48.48   12.49
   3   4 -17   97.04   11.45
  -3  -4  17   68.44   10.73
  -3  -4  17   69.61   11.20
  -3   4  18   77.69   15.35
  -3   4  18   76.62   15.90
   3  -4 -18   78.04   14.81
   3   4 -18   78.87   11.22
   3   4 -18   79.52   11.60
  -3  -4  18   72.65   11.98
  -3   4  19   12.26    7.02
  -3   4  19   11.74    7.18
   3  -4 -19   22.65    7.02
   3   4 -19    8.45    2.85
   3   4 -19   14.28    3.81
  -3  -4  19   14.68    4.23
  -3   4  20    6.32    4.98
   3  -4 -20   13.94    6.44
   3   4 -20    8.27    2.88
   3   4 -20   15.15    3.81
  -3  -4  20    9.20    3.70
  -3   4  21   -0.00    4.68
   3  -4 -21    4.92    4.16
   3   4 -21    0.67    1.65
  -3  -4  21   -0.00    2.50
  -3   4  22    1.62    5.31
   3  -4 -22   -0.00    4.22
  -3  -4  22    0.00    2.92
  -3   4  23   76.16   14.21
   3  -4 -23   77.44   14.06
  -3  -4  23   42.80    9.40
  -3   4  24   38.24   10.76
  -3  -4  24   38.07    8.10
  -3   4  25   57.92   13.64
  -3   4  26    4.96    5.66
  -3   4  27   58.98   13.73
   3  -4 -27   50.46   13.00
  -3   4  28   17.44    8.13
   3  -4 -28   10.38    6.97
  -3   4  29   18.67    8.21
   3  -4 -29   21.44    8.28
  -3  -4  29   21.10    5.75
  -3   4  30   -0.00    5.23
   3  -4 -30    7.40    5.58
  -3  -4  30    1.29    2.72
  -3   4  31    1.23    5.95
   3  -4 -31    2.68    5.69
  -3  -4  31    2.64    3.15
  -3   4  32   -0.00    5.24
   3  -4 -32    7.84    6.93
  -3  -4  32    2.61    3.26
  -3   4  33    6.32    6.38
   3  -4 -33    2.19    5.33
  -3  -4  33    7.63    4.19
  -3   4  34    7.89    7.08
  -3  -4  34    3.44    3.41
  -3   4  35    0.00    5.40
  -3  -4  35    2.93    3.31
  -3   4  36    0.00    4.26
  -3  -4  36   -0.00    2.60
  -3   4  37   -0.00    5.96
  -3  -4  37   -0.00    3.74
  -3   4  38    1.64    5.41
  -3  -4  38   -0.00    3.23
  -3   4  39    1.62    6.51
  -3  -4  39    4.38    3.95
  -3  -4  40    6.14    4.14
  -3  -4  41    3.57    4.25
  -3   5   1  677.03   88.39
  -3   5   1  709.86   88.07
   3  -5  -1  769.58   87.73
   3  -5  -1  644.77   88.18
   3   5  -1  686.05   86.94
   3   5  -1  681.93   87.76
  -3  -5   1  633.40   87.08
  -3  -5   1  705.24   87.84
  -3   5   2    0.00    5.26
  -3   5   2   16.93    6.39
   3  -5  -2    8.98    4.73
   3  -5  -2    5.47    5.37
   3   5  -2   11.91    5.00
  -3  -5   2   17.52    5.98
[truncated: 817,252 more chars]
