# Supplementary material for: LED-pump-X-ray-multiprobe crystallography for sub-second timescales
Source: Commun Chem. 2022 Aug 26;5:102. doi: 10.1038/s42004-022-00716-1 (PMC9814726; doi:10.1038/s42004-022-00716-1)
Supplement: Supplementary file 10 — Supplementary Data 1 [file 42004_2022_716_MOESM10_ESM.zip › CIFs/4s_272K/272K_4s_t7_decay.cif]

  data_global

# SUBMISSION DETAILS
 
_publ_contact_author_name       'Hatcher, Lauren'
_publ_contact_author_address
;
School of Chemistry
Cardiff University
Main Building
Park Place 
Cardiff
CF10 3AT
United Kingdom
;
_publ_contact_author_email       'HatcherL1@cardiff.ac.uk'
_publ_requested_category          FM
_publ_section_comment
; 
?
;
_publ_section_references
;
Diamond General Data Aquisition (GDA) software: http://www.opengda.org/

XIA2: Winter, G. (2010) J. Appl. Cryst. 43, 186-190.
POINTLESS: Evans, P. (2006) Acta Cryst. D62, 72-82.
AIMLESS: Evans, P. R. and Murshudov, G. N. (2013) Acta Cryst. D69, 1204-1214.
DIALS: Winter, G., et al. Acta Cryst. (2018) D74, 85-97.
CCP4: Winn, M. D. et al. (2011) Acta Cryst. D67, 235-242.
   
SHELXL: Sheldrick G. M. (2015). Acta Cryst. C71, 3-8.
SHELXT:	Sheldrick, G. M. (2015). Acta Cryst. A71, 3-8.
 
OLEX2: Dolomanov, O.V.; Bourhis, L.J.; Gildea, R.J.; Howard, J.A.K.; Puschmann,
 H., OLEX2: A complete structure solution, refinement and analysis program 
 (2009). J. Appl. Cryst., 42, 339-341.

MERCURY: Macrae, C. F., Bruno, I. J., Chisholm, J. A., Edgington,
P. R., McCabe, P., Pidcock, E., Rodriguez-Monge, L., Taylor, R.,
van de Streek, J. & Wood, P. A. (2008). J. Appl. Cryst. 41, 466-470.
;

####
 
data_272K_4s_t7_decay
 
_audit_creation_method            'SHELXL-2018/3'
_shelx_SHELXL_version_number      '2018/3'
_chemical_name_systematic         
;
Nitro-(N,N,N',N'-tetrabutyldiethylenetriamine)palladium(II)
tetraphenylborate, tetrahydrofuran solvate
;
_chemical_name_common             ?
_chemical_melting_point           ?
_chemical_formula_moiety          
;
C20 H45 N4 O2 Pd, C24 H20 B, C4 H8 O
;
_chemical_formula_sum            'C48 H73 B N4 O3 Pd' 
_chemical_formula_weight          871.31

loop_
 _atom_type_symbol
 _atom_type_description
 _atom_type_scat_dispersion_real
 _atom_type_scat_dispersion_imag
 _atom_type_scat_source
 'C'  'C'   0.0010   0.0010
 'International Tables Vol C Tables 4.2.6.8 and 6.1.1.4'
 'H'  'H'   0.0000   0.0000
 'International Tables Vol C Tables 4.2.6.8 and 6.1.1.4'
 'B'  'B'   0.0000   0.0000
 'International Tables Vol C Tables 4.2.6.8 and 6.1.1.4'
 'N'  'N'   0.0030   0.0020
 'International Tables Vol C Tables 4.2.6.8 and 6.1.1.4'
 'O'  'O'   0.0050   0.0030
 'International Tables Vol C Tables 4.2.6.8 and 6.1.1.4'
 'Pd'  'Pd'  -2.5040   0.6150
 'International Tables Vol C Tables 4.2.6.8 and 6.1.1.4'
 
_space_group_crystal_system       monoclinic
_space_group_IT_number            14
_space_group_name_H-M_alt         'P 21/n'
_space_group_name_Hall            '-P 2yn'
 
_shelx_space_group_comment
;
The symmetry employed for this shelxl refinement is uniquely defined
by the following loop, which should always be used as a source of
symmetry information in preference to the above space-group names.
They are only intended as comments.
;
 
loop_
 _space_group_symop_operation_xyz
 'x, y, z'
 '-x+1/2, y+1/2, -z+1/2'
 '-x, -y, -z'
 'x-1/2, -y-1/2, z-1/2'
 
_cell_length_a                    11.6672(4)
_cell_length_b                    13.5813(4)
_cell_length_c                    30.1860(10)
_cell_angle_alpha                 90
_cell_angle_beta                  93.336(3)
_cell_angle_gamma                 90
_cell_volume                      4775.0(3)
_cell_formula_units_Z             4
_cell_measurement_temperature     272(2)
_cell_measurement_reflns_used     8940
_cell_measurement_theta_max       20.5849467219
_cell_measurement_theta_min       1.22895967412
 
_exptl_crystal_description        Plate
_exptl_crystal_colour             Yellow
_exptl_crystal_density_meas       ?
_exptl_crystal_density_method     ?
_exptl_crystal_density_diffrn     1.212          
_exptl_crystal_F_000              1856
_exptl_transmission_factor_min    ?
_exptl_transmission_factor_max    ?
_exptl_crystal_size_max           0.100
_exptl_crystal_size_mid           0.100
_exptl_crystal_size_min           0.050
_exptl_absorpt_coefficient_mu     0.202
_shelx_estimated_absorpt_T_min    0.980
_shelx_estimated_absorpt_T_max    0.990
_exptl_absorpt_correction_T_min   0.995793195318
_exptl_absorpt_correction_T_max   1.0
_exptl_absorpt_correction_type    empirical
_exptl_absorpt_process_details    
;
CCP4 7.0.048: AIMLESS, version 0.5.32 : 29/03/17
Scaling & analysis of unmerged intensities, absorption correction using spherical harmonics
;
_exptl_absorpt_special_details    ?
_diffrn_ambient_temperature       272(2)
_diffrn_radiation_wavelength      0.534
_diffrn_measurement_device_type   'Photon counting pixel array'
_diffrn_radiation_type            Synchrotron
_diffrn_measurement_method        'shutterless scans'
_diffrn_radiation_source          'Diamond Light Source Beamline I19-2'
_diffrn_radiation_monochromator   'Silicon 111'
_diffrn_detector_area_resol_mean  ?
_diffrn_reflns_number             32780
_diffrn_reflns_av_unetI/netI      0.1183
_diffrn_reflns_av_R_equivalents   0.0976
_diffrn_reflns_limit_h_min        -14
_diffrn_reflns_limit_h_max        14
_diffrn_reflns_limit_k_min        -16
_diffrn_reflns_limit_k_max        13
_diffrn_reflns_limit_l_min        -35
_diffrn_reflns_limit_l_max        37
_diffrn_reflns_theta_min          1.236
_diffrn_reflns_theta_max          19.496
_diffrn_reflns_theta_full         18.687
_diffrn_measured_fraction_theta_max   0.991
_diffrn_measured_fraction_theta_full  0.991
_diffrn_reflns_Laue_measured_fraction_max    0.991
_diffrn_reflns_Laue_measured_fraction_full   0.991
_diffrn_reflns_point_group_measured_fraction_max   0.991
_diffrn_reflns_point_group_measured_fraction_full  0.991
_reflns_number_total              9680
_reflns_number_gt                 4589
_reflns_threshold_expression      'I > 2\s(I)'
_reflns_Friedel_coverage          0.000
_reflns_Friedel_fraction_max      .
_reflns_Friedel_fraction_full     .
 
_reflns_special_details
;
 Reflections were merged by SHELXL according to the crystal
 class for the calculation of statistics and refinement.
 
 _reflns_Friedel_fraction is defined as the number of unique
 Friedel pairs measured divided by the number that would be
 possible theoretically, ignoring centric projections and
 systematic absences.
;
 
_computing_data_collection        'Diamond GDA (http://www.opengda.org/)'
_computing_cell_refinement        'DIALS (Winter, 2018)'
_computing_data_reduction         'XIA2 (Winter 2010)'
_computing_structure_solution     'SHELXT (Sheldrick, 2015)'
_computing_structure_refinement   'SHELXL (Sheldrick, 2015)'
_computing_molecular_graphics     'OLEX2 (Dolomanov et al., 2009)'
_computing_publication_material   'MERCURY (Macrae et al., 2008)'
_refine_special_details           ?
_refine_ls_structure_factor_coef  Fsqd
_refine_ls_matrix_type            full
_refine_ls_weighting_scheme       calc
_refine_ls_weighting_details
'w=1/[\s^2^(Fo^2^)+(0.0598P)^2^] where P=(Fo^2^+2Fc^2^)/3'
_atom_sites_solution_primary      ?
_atom_sites_solution_secondary    ?
_atom_sites_solution_hydrogens    geom
_refine_ls_hydrogen_treatment     constr
_refine_ls_extinction_method      none
_refine_ls_extinction_coef        .
_refine_ls_number_reflns          9680
_refine_ls_number_parameters      526
_refine_ls_number_restraints      490
_refine_ls_R_factor_all           0.1222
_refine_ls_R_factor_gt            0.0598
_refine_ls_wR_factor_ref          0.1558
_refine_ls_wR_factor_gt           0.1290
_refine_ls_goodness_of_fit_ref    0.869
_refine_ls_restrained_S_all       0.867
_refine_ls_shift/su_max           0.001
_refine_ls_shift/su_mean          0.000
 
loop_
 _atom_site_label
 _atom_site_type_symbol
 _atom_site_fract_x
 _atom_site_fract_y
 _atom_site_fract_z
 _atom_site_U_iso_or_equiv
 _atom_site_adp_type
 _atom_site_occupancy
 _atom_site_site_symmetry_order  
 _atom_site_calc_flag
 _atom_site_refinement_flags_posn
 _atom_site_refinement_flags_adp
 _atom_site_refinement_flags_occupancy
 _atom_site_disorder_assembly
 _atom_site_disorder_group
Pd1 Pd 0.33967(3) 0.77529(3) 0.34686(2) 0.05421(15) Uani 1 1 d . . . . .
N2 N 0.3462(3) 0.9277(3) 0.33786(11) 0.0625(9) Uani 1 1 d . . . . .
N3 N 0.4546(3) 0.7984(2) 0.39808(10) 0.0534(8) Uani 1 1 d . . . . .
H3 H 0.531689 0.787968 0.387723 0.064 Uiso 1 1 calc R U . . .
N4 N 0.3312(3) 0.6318(2) 0.37143(11) 0.0567(8) Uani 1 1 d . . . . .
C1 C 0.4418(4) 0.9637(3) 0.36982(14) 0.0699(12) Uani 1 1 d . . . . .
H1A H 0.429290 1.032338 0.376950 0.084 Uiso 1 1 calc R U . . .
H1B H 0.514715 0.958375 0.356147 0.084 Uiso 1 1 calc R U . . .
C2 C 0.4448(4) 0.9024(3) 0.41193(13) 0.0681(12) Uani 1 1 d . . . . .
H2A H 0.510017 0.920891 0.431552 0.082 Uiso 1 1 calc R U . . .
H2B H 0.375140 0.912290 0.427422 0.082 Uiso 1 1 calc R U . . .
C3 C 0.4338(4) 0.7236(3) 0.43270(12) 0.0568(10) Uani 1 1 d . . . . .
H3A H 0.364212 0.738970 0.447397 0.068 Uiso 1 1 calc R U . . .
H3B H 0.497567 0.721901 0.454786 0.068 Uiso 1 1 calc R U . . .
C4 C 0.4219(4) 0.6257(3) 0.40890(13) 0.0586(10) Uani 1 1 d . . . . .
H4A H 0.494843 0.607759 0.397269 0.070 Uiso 1 1 calc R U . . .
H4B H 0.401404 0.575096 0.429682 0.070 Uiso 1 1 calc R U . . .
C5 C 0.2311(4) 0.9657(3) 0.35131(15) 0.0724(12) Uani 1 1 d . . . . .
H5A H 0.171723 0.934609 0.332320 0.087 Uiso 1 1 calc R U . . .
H5B H 0.220724 0.943761 0.381395 0.087 Uiso 1 1 calc R U . . .
C6 C 0.2113(5) 1.0757(4) 0.34963(18) 0.0988(17) Uani 1 1 d . . . . .
H6A H 0.217486 1.098558 0.319424 0.119 Uiso 1 1 calc R U . . .
H6B H 0.270514 1.108221 0.368177 0.119 Uiso 1 1 calc R U . . .
C7 C 0.0943(5) 1.1038(4) 0.3653(2) 0.124(2) Uani 1 1 d . . . . .
H7A H 0.035455 1.065095 0.349328 0.148 Uiso 1 1 calc R U . . .
H7B H 0.091552 1.089023 0.396625 0.148 Uiso 1 1 calc R U . . .
C8 C 0.0704(7) 1.2104(5) 0.3578(3) 0.182(4) Uani 1 1 d . . . . .
H8A H 0.005890 1.229726 0.374187 0.273 Uiso 1 1 calc R U . . .
H8B H 0.053410 1.222089 0.326788 0.273 Uiso 1 1 calc R U . . .
H8C H 0.136510 1.248258 0.367777 0.273 Uiso 1 1 calc R U . . .
C9 C 0.3659(4) 0.9607(3) 0.29168(13) 0.0685(12) Uani 1 1 d . . . . .
H9A H 0.374376 1.031714 0.291715 0.082 Uiso 1 1 calc R U . . .
H9B H 0.298346 0.944767 0.272794 0.082 Uiso 1 1 calc R U . . .
C10 C 0.4687(4) 0.9162(3) 0.27188(14) 0.0755(13) Uani 1 1 d . . . . .
H10A H 0.466348 0.845158 0.275057 0.091 Uiso 1 1 calc R U . . .
H10B H 0.538025 0.939980 0.287663 0.091 Uiso 1 1 calc R U . . .
C11 C 0.4714(5) 0.9428(4) 0.22287(15) 0.0960(17) Uani 1 1 d . . . . .
H11A H 0.406972 0.911655 0.206633 0.115 Uiso 1 1 calc R U . . .
H11B H 0.462777 1.013494 0.219523 0.115 Uiso 1 1 calc R U . . .
C12 C 0.5800(5) 0.9114(5) 0.2034(2) 0.139(2) Uani 1 1 d . . . . .
H12A H 0.576362 0.926604 0.172285 0.208 Uiso 1 1 calc R U . . .
H12B H 0.590120 0.841721 0.207386 0.208 Uiso 1 1 calc R U . . .
H12C H 0.643646 0.945562 0.217962 0.208 Uiso 1 1 calc R U . . .
C13 C 0.2115(4) 0.6237(3) 0.38878(14) 0.0653(11) Uani 1 1 d . . . . .
H13A H 0.203075 0.676019 0.410248 0.078 Uiso 1 1 calc R U . . .
H13B H 0.156103 0.636097 0.364192 0.078 Uiso 1 1 calc R U . . .
C14 C 0.1798(4) 0.5283(3) 0.41014(16) 0.0752(13) Uani 1 1 d . . . . .
H14A H 0.231973 0.515872 0.435730 0.090 Uiso 1 1 calc R U . . .
H14B H 0.187587 0.474765 0.389248 0.090 Uiso 1 1 calc R U . . .
C15 C 0.0582(4) 0.5312(4) 0.42454(17) 0.0841(14) Uani 1 1 d . . . . .
H15A H 0.051426 0.584880 0.445426 0.101 Uiso 1 1 calc R U . . .
H15B H 0.006992 0.545250 0.398841 0.101 Uiso 1 1 calc R U . . .
C16 C 0.0193(5) 0.4375(4) 0.44580(18) 0.1008(18) Uani 1 1 d . . . . .
H16A H 0.023257 0.384120 0.425093 0.151 Uiso 1 1 calc R U . . .
H16B H -0.058375 0.445051 0.454135 0.151 Uiso 1 1 calc R U . . .
H16C H 0.068246 0.423607 0.471714 0.151 Uiso 1 1 calc R U . . .
C17 C 0.3491(4) 0.5515(3) 0.33865(14) 0.0673(12) Uani 1 1 d . . . . .
H17A H 0.352491 0.489075 0.354317 0.081 Uiso 1 1 calc R U . . .
H17B H 0.282979 0.549338 0.317647 0.081 Uiso 1 1 calc R U . . .
C18 C 0.4546(4) 0.5615(4) 0.31343(15) 0.0840(15) Uani 1 1 d . . . . .
H18A H 0.521699 0.560295 0.333946 0.101 Uiso 1 1 calc R U . . .
H18B H 0.453183 0.624386 0.298148 0.101 Uiso 1 1 calc R U . . .
C19 C 0.4630(6) 0.4784(4) 0.27963(19) 0.126(2) Uani 1 1 d . . . . .
H19A H 0.454751 0.416014 0.294739 0.151 Uiso 1 1 calc R U . . .
H19B H 0.399439 0.484372 0.257615 0.151 Uiso 1 1 calc R U . . .
C20 C 0.5680(6) 0.4768(5) 0.2573(2) 0.160(3) Uani 1 1 d . . . . .
H20A H 0.566790 0.422602 0.236816 0.240 Uiso 1 1 calc R U . . .
H20B H 0.631624 0.469326 0.278639 0.240 Uiso 1 1 calc R U . . .
H20C H 0.576028 0.537359 0.241334 0.240 Uiso 1 1 calc R U . . .
C21 C 0.6567(4) 0.3731(3) 0.42710(14) 0.0586(10) Uani 1 1 d . . . . .
C22 C 0.7091(4) 0.4238(3) 0.39365(16) 0.0724(13) Uani 1 1 d . . . . .
H22 H 0.725543 0.389818 0.368048 0.087 Uiso 1 1 calc R U . . .
C23 C 0.7377(4) 0.5221(4) 0.39678(19) 0.0888(15) Uani 1 1 d . . . . .
H23 H 0.772718 0.552343 0.373452 0.107 Uiso 1 1 calc R U . . .
C24 C 0.7156(4) 0.5756(4) 0.43335(19) 0.0872(15) Uani 1 1 d . . . . .
H24 H 0.736935 0.641511 0.435550 0.105 Uiso 1 1 calc R U . . .
C25 C 0.6615(4) 0.5307(3) 0.46683(17) 0.0766(13) Uani 1 1 d . . . . .
H25 H 0.644394 0.566096 0.491982 0.092 Uiso 1 1 calc R U . . .
C26 C 0.6321(4) 0.4320(3) 0.46311(14) 0.0660(12) Uani 1 1 d . . . . .
H26 H 0.593665 0.403398 0.486009 0.079 Uiso 1 1 calc R U . . .
C27 C 0.7346(4) 0.2009(3) 0.45889(14) 0.0577(10) Uani 1 1 d . . . . .
C28 C 0.8093(4) 0.2506(3) 0.48839(15) 0.0696(12) Uani 1 1 d . . . . .
H28 H 0.804344 0.318841 0.489716 0.084 Uiso 1 1 calc R U . . .
C29 C 0.8913(5) 0.2034(4) 0.51613(17) 0.0888(16) Uani 1 1 d . . . . .
H29 H 0.938306 0.240427 0.535683 0.107 Uiso 1 1 calc R U . . .
C30 C 0.9035(5) 0.1043(4) 0.51509(19) 0.0960(16) Uani 1 1 d . . . . .
H30 H 0.957610 0.072356 0.533841 0.115 Uiso 1 1 calc R U . . .
C31 C 0.8329(5) 0.0524(4) 0.4852(2) 0.0963(17) Uani 1 1 d . . . . .
H31 H 0.839879 -0.015676 0.483546 0.116 Uiso 1 1 calc R U . . .
C32 C 0.7517(4) 0.1001(3) 0.45750(17) 0.0824(14) Uani 1 1 d . . . . .
H32 H 0.707070 0.062967 0.437202 0.099 Uiso 1 1 calc R U . . .
C33 C 0.5054(4) 0.2303(3) 0.44426(13) 0.0549(9) Uani 1 1 d . . . . .
C34 C 0.4796(4) 0.1454(3) 0.46665(13) 0.0605(11) Uani 1 1 d . . . . .
H34 H 0.537989 0.100199 0.473222 0.073 Uiso 1 1 calc R U . . .
C35 C 0.3698(4) 0.1243(3) 0.47983(14) 0.0693(12) Uani 1 1 d . . . . .
H35 H 0.356770 0.066055 0.494947 0.083 Uiso 1 1 calc R U . . .
C36 C 0.2806(5) 0.1886(3) 0.47074(16) 0.0787(13) Uani 1 1 d . . . . .
H36 H 0.207415 0.174656 0.479638 0.094 Uiso 1 1 calc R U . . .
C37 C 0.3017(5) 0.2735(4) 0.44839(18) 0.0853(15) Uani 1 1 d . . . . .
H37 H 0.242678 0.318109 0.441738 0.102 Uiso 1 1 calc R U . . .
C38 C 0.4120(4) 0.2928(3) 0.43566(16) 0.0758(13) Uani 1 1 d . . . . .
H38 H 0.424318 0.351092 0.420445 0.091 Uiso 1 1 calc R U . . .
C39 C 0.6363(5) 0.2139(3) 0.37488(14) 0.0688(12) Uani 1 1 d . . . . .
C40 C 0.5438(5) 0.2203(3) 0.34456(16) 0.0846(15) Uani 1 1 d . . . . .
H40 H 0.474577 0.244186 0.353989 0.102 Uiso 1 1 calc R U . . .
C41 C 0.5497(7) 0.1923(4) 0.29986(18) 0.1064(19) Uani 1 1 d . . . . .
H41 H 0.485835 0.199057 0.280188 0.128 Uiso 1 1 calc R U . . .
C42 C 0.6497(8) 0.1550(5) 0.2856(2) 0.127(2) Uani 1 1 d . . . . .
H42 H 0.653930 0.135279 0.256196 0.153 Uiso 1 1 calc R U . . .
C43 C 0.7431(7) 0.1469(5) 0.3145(2) 0.144(3) Uani 1 1 d . . . . .
H43 H 0.811957 0.122944 0.304687 0.173 Uiso 1 1 calc R U . . .
C44 C 0.7359(6) 0.1741(5) 0.35811(18) 0.116(2) Uani 1 1 d . . . . .
H44 H 0.800187 0.165657 0.377443 0.139 Uiso 1 1 calc R U . . .
B1 B 0.6343(5) 0.2553(4) 0.42683(17) 0.0588(10) Uani 1 1 d . . . . .
O3 O 0.6894(12) 0.803(2) 0.3659(8) 0.095(3) Uani 0.552(17) 1 d D . P A 1
C45 C 0.7370(12) 0.7771(16) 0.3251(6) 0.100(2) Uani 0.552(17) 1 d D . P A 1
H45A H 0.731183 0.831808 0.304387 0.120 Uiso 0.552(17) 1 calc R U P A 1
H45B H 0.696621 0.721090 0.311725 0.120 Uiso 0.552(17) 1 calc R U P A 1
C46 C 0.8604(12) 0.7518(16) 0.3361(7) 0.114(3) Uani 0.552(17) 1 d D . P A 1
H46A H 0.869663 0.682398 0.343010 0.137 Uiso 0.552(17) 1 calc R U P A 1
H46B H 0.908068 0.768634 0.311908 0.137 Uiso 0.552(17) 1 calc R U P A 1
C47 C 0.8867(11) 0.8125(15) 0.3745(4) 0.114(3) Uani 0.552(17) 1 d D . P A 1
H47A H 0.931502 0.774987 0.396713 0.137 Uiso 0.552(17) 1 calc R U P A 1
H47B H 0.931995 0.868750 0.366239 0.137 Uiso 0.552(17) 1 calc R U P A 1
C48 C 0.7843(11) 0.8453(12) 0.3924(4) 0.100(2) Uani 0.552(17) 1 d D . P A 1
H48A H 0.780277 0.916584 0.391485 0.120 Uiso 0.552(17) 1 calc R U P A 1
H48B H 0.781695 0.824182 0.423000 0.120 Uiso 0.552(17) 1 calc R U P A 1
O3A O 0.6761(15) 0.808(3) 0.3604(10) 0.095(3) Uani 0.448(17) 1 d D . P A 2
C45A C 0.7315(14) 0.756(2) 0.3266(8) 0.100(2) Uani 0.448(17) 1 d D . P A 2
H45C H 0.705075 0.778843 0.297249 0.120 Uiso 0.448(17) 1 calc R U P A 2
H45D H 0.718755 0.685937 0.328697 0.120 Uiso 0.448(17) 1 calc R U P A 2
C46A C 0.8567(14) 0.7821(18) 0.3368(9) 0.114(3) Uani 0.448(17) 1 d D . P A 2
H46C H 0.896090 0.727444 0.351710 0.137 Uiso 0.448(17) 1 calc R U P A 2
H46D H 0.893774 0.795420 0.309475 0.137 Uiso 0.448(17) 1 calc R U P A 2
C47A C 0.8625(13) 0.8672(16) 0.3646(6) 0.114(3) Uani 0.448(17) 1 d D . P A 2
H47C H 0.920078 0.858691 0.388824 0.137 Uiso 0.448(17) 1 calc R U P A 2
H47D H 0.881530 0.925206 0.347798 0.137 Uiso 0.448(17) 1 calc R U P A 2
C48A C 0.7517(14) 0.8766(13) 0.3811(5) 0.100(2) Uani 0.448(17) 1 d D . P A 2
H48C H 0.756228 0.865520 0.412921 0.120 Uiso 0.448(17) 1 calc R U P A 2
H48D H 0.723096 0.942823 0.375643 0.120 Uiso 0.448(17) 1 calc R U P A 2
O1 O 0.1264(3) 0.7603(3) 0.29874(12) 0.1116(12) Uani 0.798(5) 1 d D . P B 3
O2 O 0.2623(3) 0.7242(2) 0.25913(13) 0.1116(12) Uani 0.798(5) 1 d D . P B 3
N1 N 0.2270(3) 0.74953(13) 0.29396(11) 0.0742(13) Uani 0.798(5) 1 d D . P B 3
O1A O 0.2088(13) 0.7578(2) 0.3045(3) 0.1116(12) Uani 0.202(5) 1 d D . P B 4
O2A O 0.3196(11) 0.7173(3) 0.2553(4) 0.1116(12) Uani 0.202(5) 1 d D . P B 4
N1A N 0.2125(10) 0.7307(2) 0.2633(3) 0.0742(13) Uani 0.202(5) 1 d D . P B 4
 
loop_
 _atom_site_aniso_label
 _atom_site_aniso_U_11
 _atom_site_aniso_U_22
 _atom_site_aniso_U_33
 _atom_site_aniso_U_23
 _atom_site_aniso_U_13
 _atom_site_aniso_U_12
Pd1 0.0569(3) 0.0551(3) 0.0503(2) 0.00144(16) 0.00019(17) -0.00276(18)
N2 0.067(2) 0.062(2) 0.0583(18) 0.0062(15) -0.0009(15) 0.0029(16)
N3 0.057(2) 0.0574(17) 0.0459(17) 0.0005(13) 0.0033(16) -0.0025(16)
N4 0.0577(19) 0.0569(19) 0.0553(18) -0.0053(14) 0.0014(14) -0.0015(16)
C1 0.081(3) 0.060(3) 0.067(2) 0.0015(19) -0.006(2) -0.008(2)
C2 0.084(3) 0.058(2) 0.060(2) -0.0037(17) -0.007(2) -0.001(2)
C3 0.066(3) 0.062(2) 0.042(2) 0.0032(14) 0.0011(19) -0.001(2)
C4 0.061(3) 0.060(2) 0.054(2) 0.0018(17) 0.0014(18) 0.000(2)
C5 0.076(3) 0.063(2) 0.077(3) -0.003(2) 0.003(2) 0.009(2)
C6 0.113(4) 0.067(3) 0.115(4) 0.001(3) -0.002(3) 0.024(3)
C7 0.110(4) 0.102(4) 0.156(5) -0.032(4) -0.013(4) 0.041(4)
C8 0.156(8) 0.102(4) 0.285(10) -0.033(5) -0.017(7) 0.048(5)
C9 0.078(3) 0.063(3) 0.064(2) 0.014(2) 0.002(2) -0.004(2)
C10 0.077(3) 0.081(3) 0.069(2) 0.006(2) 0.004(2) -0.005(2)
C11 0.105(4) 0.114(4) 0.070(2) 0.008(3) 0.015(3) -0.013(3)
C12 0.115(5) 0.200(7) 0.104(4) -0.012(5) 0.037(4) -0.011(4)
C13 0.058(2) 0.067(3) 0.071(3) 0.004(2) 0.001(2) -0.004(2)
C14 0.067(3) 0.072(3) 0.087(3) 0.012(2) 0.010(3) -0.001(2)
C15 0.068(3) 0.083(3) 0.102(4) 0.007(3) 0.018(3) -0.006(3)
C16 0.089(4) 0.089(4) 0.126(5) 0.014(3) 0.023(4) -0.015(3)
C17 0.077(3) 0.059(3) 0.065(3) -0.0083(18) 0.000(2) 0.007(2)
C18 0.085(3) 0.094(4) 0.073(3) -0.013(2) 0.011(2) 0.012(3)
C19 0.150(6) 0.124(5) 0.108(4) -0.040(3) 0.042(4) 0.001(4)
C20 0.178(7) 0.168(7) 0.143(6) -0.035(5) 0.074(5) 0.015(5)
C21 0.057(3) 0.0561(19) 0.061(2) 0.0056(15) -0.0068(19) -0.0023(19)
C22 0.066(3) 0.070(2) 0.082(3) 0.015(2) 0.007(2) -0.004(2)
C23 0.070(4) 0.069(3) 0.129(4) 0.027(2) 0.017(3) -0.006(3)
C24 0.072(4) 0.055(3) 0.133(4) 0.017(2) -0.009(3) -0.002(3)
C25 0.075(3) 0.056(2) 0.096(3) 0.001(2) -0.017(3) 0.007(2)
C26 0.075(3) 0.057(2) 0.065(2) 0.0040(18) -0.010(2) 0.003(2)
C27 0.056(2) 0.049(2) 0.069(2) 0.0031(17) 0.0126(18) 0.0023(18)
C28 0.068(3) 0.062(3) 0.078(3) -0.003(2) 0.001(2) 0.006(2)
C29 0.080(4) 0.089(3) 0.095(3) -0.007(3) -0.013(3) 0.019(3)
C30 0.074(4) 0.088(3) 0.126(4) 0.013(3) 0.004(3) 0.021(3)
C31 0.079(4) 0.061(3) 0.148(5) 0.016(3) 0.004(3) 0.015(2)
C32 0.073(3) 0.050(2) 0.124(4) -0.004(2) -0.001(3) 0.004(2)
C33 0.060(2) 0.050(2) 0.055(2) -0.0042(17) -0.0017(18) -0.0008(16)
C34 0.065(2) 0.053(2) 0.064(3) 0.0016(18) 0.004(2) 0.003(2)
C35 0.069(2) 0.068(3) 0.071(3) 0.006(2) 0.008(2) -0.005(2)
C36 0.066(3) 0.071(3) 0.101(4) -0.002(2) 0.012(3) -0.001(2)
C37 0.064(3) 0.070(3) 0.123(4) 0.008(3) 0.008(3) 0.006(2)
C38 0.066(2) 0.058(3) 0.103(4) 0.013(2) 0.005(3) 0.006(2)
C39 0.086(3) 0.061(3) 0.059(2) -0.001(2) 0.0073(18) -0.012(2)
C40 0.107(4) 0.081(4) 0.064(2) 0.011(2) -0.009(2) -0.025(3)
C41 0.164(6) 0.088(4) 0.066(2) 0.007(3) -0.007(3) -0.034(4)
C42 0.193(6) 0.113(5) 0.077(4) -0.013(4) 0.017(3) -0.024(4)
C43 0.173(6) 0.176(7) 0.086(3) -0.035(4) 0.031(3) 0.024(5)
C44 0.113(4) 0.157(5) 0.079(3) -0.024(3) 0.019(3) 0.020(4)
B1 0.064(2) 0.054(2) 0.058(2) 0.0027(18) 0.0059(19) 0.000(2)
O3 0.083(3) 0.106(4) 0.097(5) -0.005(4) 0.011(3) -0.001(4)
C45 0.096(3) 0.110(6) 0.096(3) -0.010(3) 0.007(2) 0.000(3)
C46 0.091(3) 0.116(8) 0.137(4) -0.007(4) 0.013(2) 0.000(3)
C47 0.091(3) 0.116(8) 0.137(4) -0.007(4) 0.013(2) 0.000(3)
C48 0.096(3) 0.110(6) 0.096(3) -0.010(3) 0.007(2) 0.000(3)
O3A 0.083(3) 0.106(4) 0.097(5) -0.005(4) 0.011(3) -0.001(4)
C45A 0.096(3) 0.110(6) 0.096(3) -0.010(3) 0.007(2) 0.000(3)
C46A 0.091(3) 0.116(8) 0.137(4) -0.007(4) 0.013(2) 0.000(3)
C47A 0.091(3) 0.116(8) 0.137(4) -0.007(4) 0.013(2) 0.000(3)
C48A 0.096(3) 0.110(6) 0.096(3) -0.010(3) 0.007(2) 0.000(3)
O1 0.073(3) 0.181(3) 0.0790(17) -0.0229(17) -0.0099(18) 0.006(2)
O2 0.073(3) 0.181(3) 0.0790(17) -0.0229(17) -0.0099(18) 0.006(2)
N1 0.074(3) 0.078(3) 0.069(2) 0.007(2) -0.006(2) -0.001(2)
O1A 0.073(3) 0.181(3) 0.0790(17) -0.0229(17) -0.0099(18) 0.006(2)
O2A 0.073(3) 0.181(3) 0.0790(17) -0.0229(17) -0.0099(18) 0.006(2)
N1A 0.074(3) 0.078(3) 0.069(2) 0.007(2) -0.006(2) -0.001(2)
 
_geom_special_details
;
 All esds (except the esd in the dihedral angle between two l.s. planes)
 are estimated using the full covariance matrix.  The cell esds are taken
 into account individually in the estimation of esds in distances, angles
 and torsion angles; correlations between esds in cell parameters are only
 used when they are defined by crystal symmetry.  An approximate (isotropic)
 treatment of cell esds is used for estimating esds involving l.s. planes.
;
 
loop_
 _geom_bond_atom_site_label_1
 _geom_bond_atom_site_label_2
 _geom_bond_distance
 _geom_bond_site_symmetry_2
 _geom_bond_publ_flag
Pd1 O1A 1.948(16) . ?
Pd1 N3 2.011(3) . ?
Pd1 N1 2.038(3) . ?
Pd1 N4 2.090(3) . ?
Pd1 N2 2.090(3) . ?
N2 C9 1.494(5) . ?
N2 C1 1.512(5) . ?
N2 C5 1.515(5) . ?
N3 C2 1.480(5) . ?
N3 C3 1.487(5) . ?
N3 H3 0.9800 . ?
N4 C17 1.496(5) . ?
N4 C4 1.506(5) . ?
N4 C13 1.524(5) . ?
C1 C2 1.518(5) . ?
C1 H1A 0.9700 . ?
C1 H1B 0.9700 . ?
C2 H2A 0.9700 . ?
C2 H2B 0.9700 . ?
C3 C4 1.514(5) . ?
C3 H3A 0.9700 . ?
C3 H3B 0.9700 . ?
C4 H4A 0.9700 . ?
C4 H4B 0.9700 . ?
C5 C6 1.512(6) . ?
C5 H5A 0.9700 . ?
C5 H5B 0.9700 . ?
C6 C7 1.519(7) . ?
C6 H6A 0.9700 . ?
C6 H6B 0.9700 . ?
C7 C8 1.489(8) . ?
C7 H7A 0.9700 . ?
C7 H7B 0.9700 . ?
C8 H8A 0.9600 . ?
C8 H8B 0.9600 . ?
C8 H8C 0.9600 . ?
C9 C10 1.498(6) . ?
C9 H9A 0.9700 . ?
C9 H9B 0.9700 . ?
C10 C11 1.525(6) . ?
C10 H10A 0.9700 . ?
C10 H10B 0.9700 . ?
C11 C12 1.491(7) . ?
C11 H11A 0.9700 . ?
C11 H11B 0.9700 . ?
C12 H12A 0.9600 . ?
C12 H12B 0.9600 . ?
C12 H12C 0.9600 . ?
C13 C14 1.504(6) . ?
C13 H13A 0.9700 . ?
C13 H13B 0.9700 . ?
C14 C15 1.509(6) . ?
C14 H14A 0.9700 . ?
C14 H14B 0.9700 . ?
C15 C16 1.507(6) . ?
C15 H15A 0.9700 . ?
C15 H15B 0.9700 . ?
C16 H16A 0.9600 . ?
C16 H16B 0.9600 . ?
C16 H16C 0.9600 . ?
C17 C18 1.490(6) . ?
C17 H17A 0.9700 . ?
C17 H17B 0.9700 . ?
C18 C19 1.529(6) . ?
C18 H18A 0.9700 . ?
C18 H18B 0.9700 . ?
C19 C20 1.433(8) . ?
C19 H19A 0.9700 . ?
C19 H19B 0.9700 . ?
C20 H20A 0.9600 . ?
C20 H20B 0.9600 . ?
C20 H20C 0.9600 . ?
C21 C22 1.393(6) . ?
C21 C26 1.393(6) . ?
C21 B1 1.621(6) . ?
C22 C23 1.378(6) . ?
C22 H22 0.9300 . ?
C23 C24 1.359(7) . ?
C23 H23 0.9300 . ?
C24 C25 1.367(6) . ?
C24 H24 0.9300 . ?
C25 C26 1.387(6) . ?
C25 H25 0.9300 . ?
C26 H26 0.9300 . ?
C27 C32 1.384(6) . ?
C27 C28 1.385(6) . ?
C27 B1 1.649(7) . ?
C28 C29 1.391(6) . ?
C28 H28 0.9300 . ?
C29 C30 1.354(7) . ?
C29 H29 0.9300 . ?
C30 C31 1.380(7) . ?
C30 H30 0.9300 . ?
C31 C32 1.387(6) . ?
C31 H31 0.9300 . ?
C32 H32 0.9300 . ?
C33 C34 1.379(5) . ?
C33 C38 1.393(6) . ?
C33 B1 1.657(7) . ?
C34 C35 1.392(6) . ?
C34 H34 0.9300 . ?
C35 C36 1.374(6) . ?
C35 H35 0.9300 . ?
C36 C37 1.365(6) . ?
C36 H36 0.9300 . ?
C37 C38 1.389(6) . ?
C37 H37 0.9300 . ?
C38 H38 0.9300 . ?
C39 C40 1.377(7) . ?
C39 C44 1.403(7) . ?
C39 B1 1.667(7) . ?
C40 C41 1.408(7) . ?
C40 H40 0.9300 . ?
C41 C42 1.364(9) . ?
C41 H41 0.9300 . ?
C42 C43 1.361(9) . ?
C42 H42 0.9300 . ?
C43 C44 1.376(7) . ?
C43 H43 0.9300 . ?
C44 H44 0.9300 . ?
O3 C45 1.426(13) . ?
O3 C48 1.445(11) . ?
C45 C46 1.498(14) . ?
C45 H45A 0.9700 . ?
C45 H45B 0.9700 . ?
C46 C47 1.443(13) . ?
C46 H46A 0.9700 . ?
C46 H46B 0.9700 . ?
C47 C48 1.411(11) . ?
C47 H47A 0.9700 . ?
C47 H47B 0.9700 . ?
C48 H48A 0.9700 . ?
C48 H48B 0.9700 . ?
O3A C48A 1.402(15) . ?
O3A C45A 1.427(13) . ?
C45A C46A 1.517(14) . ?
C45A H45C 0.9700 . ?
C45A H45D 0.9700 . ?
C46A C47A 1.429(13) . ?
C46A H46C 0.9700 . ?
C46A H46D 0.9700 . ?
C47A C48A 1.417(13) . ?
C47A H47C 0.9700 . ?
C47A H47D 0.9700 . ?
C48A H48C 0.9700 . ?
C48A H48D 0.9700 . ?
O1 N1 1.2003(10) . ?
O2 N1 1.2015(10) . ?
O1A N1A 1.3001(10) . ?
O2A N1A 1.3002(10) . ?
 
loop_
 _geom_angle_atom_site_label_1
 _geom_angle_atom_site_label_2
 _geom_angle_atom_site_label_3
 _geom_angle
 _geom_angle_site_symmetry_1
 _geom_angle_site_symmetry_3
 _geom_angle_publ_flag
O1A Pd1 N3 170.2(3) . . ?
N3 Pd1 N1 178.22(15) . . ?
O1A Pd1 N4 93.87(11) . . ?
N3 Pd1 N4 85.19(12) . . ?
N1 Pd1 N4 94.37(10) . . ?
O1A Pd1 N2 93.94(12) . . ?
N3 Pd1 N2 85.27(13) . . ?
N1 Pd1 N2 95.44(10) . . ?
N4 Pd1 N2 166.61(12) . . ?
C9 N2 C1 110.5(3) . . ?
C9 N2 C5 109.6(3) . . ?
C1 N2 C5 110.6(3) . . ?
C9 N2 Pd1 115.2(3) . . ?
C1 N2 Pd1 105.5(2) . . ?
C5 N2 Pd1 105.2(3) . . ?
C2 N3 C3 115.8(3) . . ?
C2 N3 Pd1 107.9(2) . . ?
C3 N3 Pd1 107.8(2) . . ?
C2 N3 H3 108.4 . . ?
C3 N3 H3 108.4 . . ?
Pd1 N3 H3 108.4 . . ?
C17 N4 C4 109.7(3) . . ?
C17 N4 C13 110.0(3) . . ?
C4 N4 C13 110.9(3) . . ?
C17 N4 Pd1 115.7(3) . . ?
C4 N4 Pd1 105.8(2) . . ?
C13 N4 Pd1 104.6(2) . . ?
N2 C1 C2 109.7(4) . . ?
N2 C1 H1A 109.7 . . ?
C2 C1 H1A 109.7 . . ?
N2 C1 H1B 109.7 . . ?
C2 C1 H1B 109.7 . . ?
H1A C1 H1B 108.2 . . ?
N3 C2 C1 106.6(3) . . ?
N3 C2 H2A 110.4 . . ?
C1 C2 H2A 110.4 . . ?
N3 C2 H2B 110.4 . . ?
C1 C2 H2B 110.4 . . ?
H2A C2 H2B 108.6 . . ?
N3 C3 C4 106.3(3) . . ?
N3 C3 H3A 110.5 . . ?
C4 C3 H3A 110.5 . . ?
N3 C3 H3B 110.5 . . ?
C4 C3 H3B 110.5 . . ?
H3A C3 H3B 108.7 . . ?
N4 C4 C3 110.4(3) . . ?
N4 C4 H4A 109.6 . . ?
C3 C4 H4A 109.6 . . ?
N4 C4 H4B 109.6 . . ?
C3 C4 H4B 109.6 . . ?
H4A C4 H4B 108.1 . . ?
C6 C5 N2 117.6(4) . . ?
C6 C5 H5A 107.9 . . ?
N2 C5 H5A 107.9 . . ?
C6 C5 H5B 107.9 . . ?
N2 C5 H5B 107.9 . . ?
H5A C5 H5B 107.2 . . ?
C5 C6 C7 112.1(5) . . ?
C5 C6 H6A 109.2 . . ?
C7 C6 H6A 109.2 . . ?
C5 C6 H6B 109.2 . . ?
C7 C6 H6B 109.2 . . ?
H6A C6 H6B 107.9 . . ?
C8 C7 C6 111.2(6) . . ?
C8 C7 H7A 109.4 . . ?
C6 C7 H7A 109.4 . . ?
C8 C7 H7B 109.4 . . ?
C6 C7 H7B 109.4 . . ?
H7A C7 H7B 108.0 . . ?
C7 C8 H8A 109.5 . . ?
C7 C8 H8B 109.5 . . ?
H8A C8 H8B 109.5 . . ?
C7 C8 H8C 109.5 . . ?
H8A C8 H8C 109.5 . . ?
H8B C8 H8C 109.5 . . ?
N2 C9 C10 114.9(4) . . ?
N2 C9 H9A 108.5 . . ?
C10 C9 H9A 108.5 . . ?
N2 C9 H9B 108.5 . . ?
C10 C9 H9B 108.5 . . ?
H9A C9 H9B 107.5 . . ?
C9 C10 C11 110.7(4) . . ?
C9 C10 H10A 109.5 . . ?
C11 C10 H10A 109.5 . . ?
C9 C10 H10B 109.5 . . ?
C11 C10 H10B 109.5 . . ?
H10A C10 H10B 108.1 . . ?
C12 C11 C10 112.4(5) . . ?
C12 C11 H11A 109.1 . . ?
C10 C11 H11A 109.1 . . ?
C12 C11 H11B 109.1 . . ?
C10 C11 H11B 109.1 . . ?
H11A C11 H11B 107.9 . . ?
C11 C12 H12A 109.5 . . ?
C11 C12 H12B 109.5 . . ?
H12A C12 H12B 109.5 . . ?
C11 C12 H12C 109.5 . . ?
H12A C12 H12C 109.5 . . ?
H12B C12 H12C 109.5 . . ?
C14 C13 N4 117.5(4) . . ?
C14 C13 H13A 107.9 . . ?
N4 C13 H13A 107.9 . . ?
C14 C13 H13B 107.9 . . ?
N4 C13 H13B 107.9 . . ?
H13A C13 H13B 107.2 . . ?
C13 C14 C15 111.1(4) . . ?
C13 C14 H14A 109.4 . . ?
C15 C14 H14A 109.4 . . ?
C13 C14 H14B 109.4 . . ?
C15 C14 H14B 109.4 . . ?
H14A C14 H14B 108.0 . . ?
C16 C15 C14 114.3(4) . . ?
C16 C15 H15A 108.7 . . ?
C14 C15 H15A 108.7 . . ?
C16 C15 H15B 108.7 . . ?
C14 C15 H15B 108.7 . . ?
H15A C15 H15B 107.6 . . ?
C15 C16 H16A 109.5 . . ?
C15 C16 H16B 109.5 . . ?
H16A C16 H16B 109.5 . . ?
C15 C16 H16C 109.5 . . ?
H16A C16 H16C 109.5 . . ?
H16B C16 H16C 109.5 . . ?
C18 C17 N4 115.0(4) . . ?
C18 C17 H17A 108.5 . . ?
N4 C17 H17A 108.5 . . ?
C18 C17 H17B 108.5 . . ?
N4 C17 H17B 108.5 . . ?
H17A C17 H17B 107.5 . . ?
C17 C18 C19 111.1(4) . . ?
C17 C18 H18A 109.4 . . ?
C19 C18 H18A 109.4 . . ?
C17 C18 H18B 109.4 . . ?
C19 C18 H18B 109.4 . . ?
H18A C18 H18B 108.0 . . ?
C20 C19 C18 114.6(6) . . ?
C20 C19 H19A 108.6 . . ?
C18 C19 H19A 108.6 . . ?
C20 C19 H19B 108.6 . . ?
C18 C19 H19B 108.6 . . ?
H19A C19 H19B 107.6 . . ?
C19 C20 H20A 109.5 . . ?
C19 C20 H20B 109.5 . . ?
H20A C20 H20B 109.5 . . ?
C19 C20 H20C 109.5 . . ?
H20A C20 H20C 109.5 . . ?
H20B C20 H20C 109.5 . . ?
C22 C21 C26 113.6(4) . . ?
C22 C21 B1 124.2(4) . . ?
C26 C21 B1 122.0(4) . . ?
C23 C22 C21 123.0(5) . . ?
C23 C22 H22 118.5 . . ?
C21 C22 H22 118.5 . . ?
C24 C23 C22 121.2(5) . . ?
C24 C23 H23 119.4 . . ?
C22 C23 H23 119.4 . . ?
C23 C24 C25 118.6(5) . . ?
C23 C24 H24 120.7 . . ?
C25 C24 H24 120.7 . . ?
C24 C25 C26 119.7(5) . . ?
C24 C25 H25 120.2 . . ?
C26 C25 H25 120.2 . . ?
C25 C26 C21 123.8(5) . . ?
C25 C26 H26 118.1 . . ?
C21 C26 H26 118.1 . . ?
C32 C27 C28 114.5(4) . . ?
C32 C27 B1 121.6(4) . . ?
C28 C27 B1 123.9(4) . . ?
C27 C28 C29 123.2(5) . . ?
C27 C28 H28 118.4 . . ?
C29 C28 H28 118.4 . . ?
C30 C29 C28 120.9(5) . . ?
C30 C29 H29 119.5 . . ?
C28 C29 H29 119.5 . . ?
C29 C30 C31 117.6(5) . . ?
C29 C30 H30 121.2 . . ?
C31 C30 H30 121.2 . . ?
C30 C31 C32 121.1(5) . . ?
C30 C31 H31 119.4 . . ?
C32 C31 H31 119.4 . . ?
C27 C32 C31 122.6(5) . . ?
C27 C32 H32 118.7 . . ?
C31 C32 H32 118.7 . . ?
C34 C33 C38 114.2(4) . . ?
C34 C33 B1 123.7(4) . . ?
C38 C33 B1 122.0(4) . . ?
C33 C34 C35 122.9(4) . . ?
C33 C34 H34 118.6 . . ?
C35 C34 H34 118.6 . . ?
C36 C35 C34 120.7(5) . . ?
C36 C35 H35 119.7 . . ?
C34 C35 H35 119.7 . . ?
C37 C36 C35 118.7(5) . . ?
C37 C36 H36 120.7 . . ?
C35 C36 H36 120.7 . . ?
C36 C37 C38 119.5(5) . . ?
C36 C37 H37 120.3 . . ?
C38 C37 H37 120.3 . . ?
C37 C38 C33 124.1(5) . . ?
C37 C38 H38 118.0 . . ?
C33 C38 H38 118.0 . . ?
C40 C39 C44 114.7(5) . . ?
C40 C39 B1 123.4(5) . . ?
C44 C39 B1 121.8(5) . . ?
C39 C40 C41 122.7(6) . . ?
C39 C40 H40 118.7 . . ?
C41 C40 H40 118.7 . . ?
C42 C41 C40 119.6(7) . . ?
C42 C41 H41 120.2 . . ?
C40 C41 H41 120.2 . . ?
C43 C42 C41 119.7(7) . . ?
C43 C42 H42 120.2 . . ?
C41 C42 H42 120.2 . . ?
C42 C43 C44 120.1(7) . . ?
C42 C43 H43 120.0 . . ?
C44 C43 H43 120.0 . . ?
C43 C44 C39 123.2(6) . . ?
C43 C44 H44 118.4 . . ?
C39 C44 H44 118.4 . . ?
C21 B1 C27 109.3(4) . . ?
C21 B1 C33 110.4(4) . . ?
C27 B1 C33 110.4(3) . . ?
C21 B1 C39 109.1(4) . . ?
C27 B1 C39 110.6(4) . . ?
C33 B1 C39 107.0(4) . . ?
C45 O3 C48 104.6(9) . . ?
O3 C45 C46 106.5(14) . . ?
O3 C45 H45A 110.4 . . ?
C46 C45 H45A 110.4 . . ?
O3 C45 H45B 110.4 . . ?
C46 C45 H45B 110.4 . . ?
H45A C45 H45B 108.6 . . ?
C47 C46 C45 101.8(9) . . ?
C47 C46 H46A 111.4 . . ?
C45 C46 H46A 111.4 . . ?
C47 C46 H46B 111.4 . . ?
C45 C46 H46B 111.4 . . ?
H46A C46 H46B 109.3 . . ?
C48 C47 C46 110.0(9) . . ?
C48 C47 H47A 109.7 . . ?
C46 C47 H47A 109.7 . . ?
C48 C47 H47B 109.7 . . ?
C46 C47 H47B 109.7 . . ?
H47A C47 H47B 108.2 . . ?
C47 C48 O3 107.6(9) . . ?
C47 C48 H48A 110.2 . . ?
O3 C48 H48A 110.2 . . ?
C47 C48 H48B 110.2 . . ?
O3 C48 H48B 110.2 . . ?
H48A C48 H48B 108.5 . . ?
C48A O3A C45A 110.3(11) . . ?
O3A C45A C46A 102.2(10) . . ?
O3A C45A H45C 111.3 . . ?
C46A C45A H45C 111.3 . . ?
O3A C45A H45D 111.3 . . ?
C46A C45A H45D 111.3 . . ?
H45C C45A H45D 109.2 . . ?
C47A C46A C45A 108.5(11) . . ?
C47A C46A H46C 110.0 . . ?
C45A C46A H46C 110.0 . . ?
C47A C46A H46D 110.0 . . ?
C45A C46A H46D 110.0 . . ?
H46C C46A H46D 108.4 . . ?
C48A C47A C46A 105.5(12) . . ?
C48A C47A H47C 110.6 . . ?
C46A C47A H47C 110.6 . . ?
C48A C47A H47D 110.6 . . ?
C46A C47A H47D 110.6 . . ?
H47C C47A H47D 108.8 . . ?
O3A C48A C47A 110.3(11) . . ?
O3A C48A H48C 109.6 . . ?
C47A C48A H48C 109.6 . . ?
O3A C48A H48D 109.6 . . ?
C47A C48A H48D 109.6 . . ?
H48C C48A H48D 108.1 . . ?
O1 N1 O2 121.80(16) . . ?
O1 N1 Pd1 118.4(3) . . ?
O2 N1 Pd1 119.8(3) . . ?
N1A O1A Pd1 126.5(7) . . ?
O1A N1A O2A 107.71(12) . . ?
 
loop_
 _geom_torsion_atom_site_label_1
 _geom_torsion_atom_site_label_2
 _geom_torsion_atom_site_label_3
 _geom_torsion_atom_site_label_4
 _geom_torsion
 _geom_torsion_site_symmetry_1
 _geom_torsion_site_symmetry_2
 _geom_torsion_site_symmetry_3
 _geom_torsion_site_symmetry_4
 _geom_torsion_publ_flag
C9 N2 C1 C2 -160.2(3) . . . . ?
C5 N2 C1 C2 78.3(4) . . . . ?
Pd1 N2 C1 C2 -35.0(4) . . . . ?
C3 N3 C2 C1 -167.3(4) . . . . ?
Pd1 N3 C2 C1 -46.5(4) . . . . ?
N2 C1 C2 N3 54.9(5) . . . . ?
C2 N3 C3 C4 167.7(3) . . . . ?
Pd1 N3 C3 C4 46.8(4) . . . . ?
C17 N4 C4 C3 159.1(3) . . . . ?
C13 N4 C4 C3 -79.2(4) . . . . ?
Pd1 N4 C4 C3 33.7(4) . . . . ?
N3 C3 C4 N4 -54.2(4) . . . . ?
C9 N2 C5 C6 -57.4(5) . . . . ?
C1 N2 C5 C6 64.7(5) . . . . ?
Pd1 N2 C5 C6 178.2(3) . . . . ?
N2 C5 C6 C7 -178.2(4) . . . . ?
C5 C6 C7 C8 -172.6(5) . . . . ?
C1 N2 C9 C10 66.3(5) . . . . ?
C5 N2 C9 C10 -171.6(4) . . . . ?
Pd1 N2 C9 C10 -53.2(5) . . . . ?
N2 C9 C10 C11 171.9(4) . . . . ?
C9 C10 C11 C12 172.4(5) . . . . ?
C17 N4 C13 C14 56.9(5) . . . . ?
C4 N4 C13 C14 -64.7(5) . . . . ?
Pd1 N4 C13 C14 -178.3(3) . . . . ?
N4 C13 C14 C15 -178.7(4) . . . . ?
C13 C14 C15 C16 179.3(4) . . . . ?
C4 N4 C17 C18 -68.0(5) . . . . ?
C13 N4 C17 C18 169.8(4) . . . . ?
Pd1 N4 C17 C18 51.5(5) . . . . ?
N4 C17 C18 C19 -177.8(4) . . . . ?
C17 C18 C19 C20 -173.7(6) . . . . ?
C26 C21 C22 C23 2.3(7) . . . . ?
B1 C21 C22 C23 -173.2(5) . . . . ?
C21 C22 C23 C24 -0.1(8) . . . . ?
C22 C23 C24 C25 -1.7(8) . . . . ?
C23 C24 C25 C26 1.0(8) . . . . ?
C24 C25 C26 C21 1.5(7) . . . . ?
C22 C21 C26 C25 -3.0(6) . . . . ?
B1 C21 C26 C25 172.6(4) . . . . ?
C32 C27 C28 C29 -3.1(7) . . . . ?
B1 C27 C28 C29 178.1(4) . . . . ?
C27 C28 C29 C30 1.1(8) . . . . ?
C28 C29 C30 C31 0.8(8) . . . . ?
C29 C30 C31 C32 -0.5(9) . . . . ?
C28 C27 C32 C31 3.4(7) . . . . ?
B1 C27 C32 C31 -177.8(5) . . . . ?
C30 C31 C32 C27 -1.7(9) . . . . ?
C38 C33 C34 C35 -0.5(6) . . . . ?
B1 C33 C34 C35 -177.9(4) . . . . ?
C33 C34 C35 C36 0.2(7) . . . . ?
C34 C35 C36 C37 0.2(7) . . . . ?
C35 C36 C37 C38 -0.3(8) . . . . ?
C36 C37 C38 C33 -0.1(8) . . . . ?
C34 C33 C38 C37 0.4(7) . . . . ?
B1 C33 C38 C37 177.9(5) . . . . ?
C44 C39 C40 C41 -2.0(7) . . . . ?
B1 C39 C40 C41 174.7(4) . . . . ?
C39 C40 C41 C42 1.4(8) . . . . ?
C40 C41 C42 C43 -1.1(10) . . . . ?
C41 C42 C43 C44 1.5(11) . . . . ?
C42 C43 C44 C39 -2.2(11) . . . . ?
C40 C39 C44 C43 2.4(9) . . . . ?
B1 C39 C44 C43 -174.4(6) . . . . ?
C22 C21 B1 C27 99.9(5) . . . . ?
C26 C21 B1 C27 -75.2(5) . . . . ?
C22 C21 B1 C33 -138.5(4) . . . . ?
C26 C21 B1 C33 46.4(5) . . . . ?
C22 C21 B1 C39 -21.1(6) . . . . ?
C26 C21 B1 C39 163.7(4) . . . . ?
C32 C27 B1 C21 -165.8(4) . . . . ?
C28 C27 B1 C21 12.9(6) . . . . ?
C32 C27 B1 C33 72.5(5) . . . . ?
C28 C27 B1 C33 -108.8(5) . . . . ?
C32 C27 B1 C39 -45.7(6) . . . . ?
C28 C27 B1 C39 133.0(4) . . . . ?
C34 C33 B1 C21 -149.1(4) . . . . ?
C38 C33 B1 C21 33.6(6) . . . . ?
C34 C33 B1 C27 -28.2(6) . . . . ?
C38 C33 B1 C27 154.6(4) . . . . ?
C34 C33 B1 C39 92.3(5) . . . . ?
C38 C33 B1 C39 -85.0(5) . . . . ?
C40 C39 B1 C21 -81.3(5) . . . . ?
C44 C39 B1 C21 95.2(5) . . . . ?
C40 C39 B1 C27 158.4(4) . . . . ?
C44 C39 B1 C27 -25.0(6) . . . . ?
C40 C39 B1 C33 38.2(5) . . . . ?
C44 C39 B1 C33 -145.3(5) . . . . ?
C48 O3 C45 C46 31(3) . . . . ?
O3 C45 C46 C47 -29(3) . . . . ?
C45 C46 C47 C48 17(2) . . . . ?
C46 C47 C48 O3 2(2) . . . . ?
C45 O3 C48 C47 -20(3) . . . . ?
C48A O3A C45A C46A 14(4) . . . . ?
O3A C45A C46A C47A -18(3) . . . . ?
C45A C46A C47A C48A 16(3) . . . . ?
C45A O3A C48A C47A -5(4) . . . . ?
C46A C47A C48A O3A -7(3) . . . . ?
Pd1 O1A N1A O2A 0.00(2) . . . . ?
 
_refine_diff_density_max    0.348
_refine_diff_density_min   -0.806
_refine_diff_density_rms    0.070

_shelx_res_file
;
TITL shelxt in P 1 21/n 1
    07_decay.res
    created by SHELXL-2018/3 at 21:07:58 on 30-Mar-2020
CELL 0.534 11.6672 13.5813 30.186 90 93.336 90
ZERR 4 0.000435 0.000442 0.001011 0 0.003076 0
LATT 1
SYMM 0.5-X,0.5+Y,0.5-Z
SFAC C H B N O Pd
DISP B 0 0 4.561
DISP C 0.001 0.001 6.94
DISP H -0 0 0.611
DISP N 0.003 0.002 10.693
DISP O 0.005 0.003 16.398
DISP Pd -2.504 0.615 1934.604
UNIT 192 292 4 16 12 4
DFIX 1.2 0.001 N1 O1 N1 O2
DFIX 1.3 0.001 O1A N1A N1A O2A
DANG 2.1 0.001 O1 O2 O1A O2A
FLAT 0.001 Pd1 O1 O2 N1 O1A O2A N1A
RIGU 0.001 0.002
EADP O3 O3A
EADP C45 C45A C48 C48A
EADP C46 C46A C47 C47A
EADP O1 O1A O2 O2A
EADP N1 N1A

L.S. 20
PLAN  5
SIZE 0.1 0.1 0.05
TEMP -1
BOND $H
list 4
CONF
fmap 2
acta
SHEL 999 0.8
OMIT -4 0 18
OMIT 8 0 6
OMIT -1 2 3
OMIT -5 2 25
OMIT -4 3 26
REM <olex2.extras>
REM <HklSrc "%.\\07_decay.hkl">
REM </olex2.extras>

WGHT    0.059800
FVAR       0.24102   0.55167   0.79765
PD1   6    0.339675    0.775287    0.346864    11.00000    0.05691    0.05508 =
         0.05028    0.00144    0.00019   -0.00276
N2    4    0.346210    0.927742    0.337863    11.00000    0.06692    0.06167 =
         0.05826    0.00624   -0.00090    0.00287
N3    4    0.454555    0.798404    0.398077    11.00000    0.05703    0.05742 =
         0.04591    0.00049    0.00327   -0.00254
AFIX  13
H3    2    0.531689    0.787968    0.387723    11.00000   -1.20000
AFIX   0
N4    4    0.331174    0.631765    0.371435    11.00000    0.05773    0.05692 =
         0.05535   -0.00535    0.00142   -0.00151
C1    1    0.441755    0.963671    0.369815    11.00000    0.08102    0.06015 =
         0.06738    0.00150   -0.00559   -0.00772
AFIX  23
H1A   2    0.429290    1.032338    0.376950    11.00000   -1.20000
H1B   2    0.514715    0.958375    0.356147    11.00000   -1.20000
AFIX   0
C2    1    0.444769    0.902418    0.411928    11.00000    0.08428    0.05812 =
         0.06048   -0.00367   -0.00711   -0.00149
AFIX  23
H2A   2    0.510017    0.920891    0.431552    11.00000   -1.20000
H2B   2    0.375140    0.912290    0.427422    11.00000   -1.20000
AFIX   0
C3    1    0.433787    0.723643    0.432703    11.00000    0.06600    0.06170 =
         0.04242    0.00323    0.00107   -0.00085
AFIX  23
H3A   2    0.364212    0.738970    0.447397    11.00000   -1.20000
H3B   2    0.497567    0.721901    0.454786    11.00000   -1.20000
AFIX   0
C4    1    0.421947    0.625712    0.408904    11.00000    0.06080    0.06037 =
         0.05438    0.00183    0.00144    0.00012
AFIX  23
H4A   2    0.494843    0.607759    0.397269    11.00000   -1.20000
H4B   2    0.401404    0.575096    0.429682    11.00000   -1.20000
AFIX   0
C5    1    0.231128    0.965686    0.351311    11.00000    0.07640    0.06350 =
         0.07708   -0.00294    0.00300    0.00896
AFIX  23
H5A   2    0.171723    0.934609    0.332320    11.00000   -1.20000
H5B   2    0.220724    0.943761    0.381395    11.00000   -1.20000
AFIX   0
C6    1    0.211315    1.075670    0.349631    11.00000    0.11327    0.06710 =
         0.11498    0.00080   -0.00173    0.02368
AFIX  23
H6A   2    0.217486    1.098558    0.319424    11.00000   -1.20000
H6B   2    0.270514    1.108221    0.368177    11.00000   -1.20000
AFIX   0
C7    1    0.094277    1.103834    0.365268    11.00000    0.11030    0.10183 =
         0.15595   -0.03158   -0.01304    0.04147
AFIX  23
H7A   2    0.035455    1.065095    0.349328    11.00000   -1.20000
H7B   2    0.091552    1.089023    0.396625    11.00000   -1.20000
AFIX   0
C8    1    0.070401    1.210445    0.357846    11.00000    0.15571    0.10236 =
         0.28494   -0.03326   -0.01743    0.04848
AFIX 137
H8A   2    0.005890    1.229726    0.374187    11.00000   -1.50000
H8B   2    0.053410    1.222089    0.326788    11.00000   -1.50000
H8C   2    0.136510    1.248258    0.367777    11.00000   -1.50000
AFIX   0
C9    1    0.365917    0.960662    0.291682    11.00000    0.07798    0.06297 =
         0.06417    0.01422    0.00187   -0.00355
AFIX  23
H9A   2    0.374376    1.031714    0.291715    11.00000   -1.20000
H9B   2    0.298346    0.944767    0.272794    11.00000   -1.20000
AFIX   0
C10   1    0.468689    0.916189    0.271881    11.00000    0.07717    0.08091 =
         0.06852    0.00637    0.00379   -0.00466
AFIX  23
H10A  2    0.466348    0.845158    0.275057    11.00000   -1.20000
H10B  2    0.538025    0.939980    0.287663    11.00000   -1.20000
AFIX   0
C11   1    0.471382    0.942801    0.222866    11.00000    0.10501    0.11422 =
         0.07008    0.00807    0.01515   -0.01287
AFIX  23
H11A  2    0.406972    0.911655    0.206633    11.00000   -1.20000
H11B  2    0.462777    1.013494    0.219523    11.00000   -1.20000
AFIX   0
C12   1    0.580048    0.911375    0.203392    11.00000    0.11529    0.19956 =
         0.10450   -0.01219    0.03711   -0.01054
AFIX 137
H12A  2    0.576362    0.926604    0.172285    11.00000   -1.50000
H12B  2    0.590120    0.841721    0.207386    11.00000   -1.50000
H12C  2    0.643646    0.945562    0.217962    11.00000   -1.50000
AFIX   0
C13   1    0.211490    0.623745    0.388783    11.00000    0.05772    0.06673 =
         0.07120    0.00414    0.00063   -0.00439
AFIX  23
H13A  2    0.203075    0.676019    0.410248    11.00000   -1.20000
H13B  2    0.156103    0.636097    0.364192    11.00000   -1.20000
AFIX   0
C14   1    0.179789    0.528273    0.410143    11.00000    0.06741    0.07194 =
         0.08702    0.01194    0.01019   -0.00144
AFIX  23
H14A  2    0.231973    0.515872    0.435730    11.00000   -1.20000
H14B  2    0.187587    0.474765    0.389248    11.00000   -1.20000
AFIX   0
C15   1    0.058167    0.531197    0.424543    11.00000    0.06814    0.08344 =
         0.10232    0.00681    0.01787   -0.00610
AFIX  23
H15A  2    0.051426    0.584880    0.445426    11.00000   -1.20000
H15B  2    0.006992    0.545250    0.398841    11.00000   -1.20000
AFIX   0
C16   1    0.019297    0.437491    0.445800    11.00000    0.08906    0.08905 =
         0.12613    0.01356    0.02292   -0.01457
AFIX 137
H16A  2    0.023257    0.384120    0.425093    11.00000   -1.50000
H16B  2   -0.058375    0.445051    0.454135    11.00000   -1.50000
H16C  2    0.068246    0.423607    0.471714    11.00000   -1.50000
AFIX   0
C17   1    0.349095    0.551459    0.338650    11.00000    0.07744    0.05912 =
         0.06487   -0.00827   -0.00016    0.00666
AFIX  23
H17A  2    0.352491    0.489075    0.354317    11.00000   -1.20000
H17B  2    0.282979    0.549338    0.317647    11.00000   -1.20000
AFIX   0
C18   1    0.454564    0.561532    0.313430    11.00000    0.08544    0.09400 =
         0.07335   -0.01258    0.01122    0.01176
AFIX  23
H18A  2    0.521699    0.560295    0.333946    11.00000   -1.20000
H18B  2    0.453183    0.624386    0.298148    11.00000   -1.20000
AFIX   0
C19   1    0.463019    0.478421    0.279627    11.00000    0.14962    0.12391 =
         0.10783   -0.03983    0.04190    0.00077
AFIX  23
H19A  2    0.454751    0.416014    0.294739    11.00000   -1.20000
H19B  2    0.399439    0.484372    0.257615    11.00000   -1.20000
AFIX   0
C20   1    0.568033    0.476793    0.257258    11.00000    0.17809    0.16760 =
         0.14284   -0.03545    0.07448    0.01528
AFIX 137
H20A  2    0.566790    0.422602    0.236816    11.00000   -1.50000
H20B  2    0.631624    0.469326    0.278639    11.00000   -1.50000
H20C  2    0.576028    0.537359    0.241334    11.00000   -1.50000
AFIX   0

C21   1    0.656690    0.373107    0.427101    11.00000    0.05719    0.05605 =
         0.06133    0.00562   -0.00684   -0.00233
C22   1    0.709102    0.423832    0.393654    11.00000    0.06603    0.07013 =
         0.08152    0.01467    0.00740   -0.00415
AFIX  43
H22   2    0.725543    0.389818    0.368048    11.00000   -1.20000
AFIX   0
C23   1    0.737696    0.522106    0.396779    11.00000    0.07040    0.06891 =
         0.12854    0.02660    0.01709   -0.00574
AFIX  43
H23   2    0.772718    0.552343    0.373452    11.00000   -1.20000
AFIX   0
C24   1    0.715621    0.575631    0.433349    11.00000    0.07202    0.05461 =
         0.13322    0.01721   -0.00852   -0.00219
AFIX  43
H24   2    0.736935    0.641511    0.435550    11.00000   -1.20000
AFIX   0
C25   1    0.661452    0.530670    0.466835    11.00000    0.07508    0.05634 =
         0.09591    0.00076   -0.01718    0.00662
AFIX  43
H25   2    0.644394    0.566096    0.491982    11.00000   -1.20000
AFIX   0
C26   1    0.632066    0.431968    0.463115    11.00000    0.07462    0.05659 =
         0.06502    0.00401   -0.01012    0.00330
AFIX  43
H26   2    0.593665    0.403398    0.486009    11.00000   -1.20000
AFIX   0
C27   1    0.734585    0.200891    0.458891    11.00000    0.05625    0.04934 =
         0.06851    0.00307    0.01255    0.00229
C28   1    0.809260    0.250569    0.488390    11.00000    0.06819    0.06206 =
         0.07815   -0.00341    0.00106    0.00593
AFIX  43
H28   2    0.804344    0.318841    0.489716    11.00000   -1.20000
AFIX   0
C29   1    0.891252    0.203393    0.516134    11.00000    0.07961    0.08944 =
         0.09536   -0.00656   -0.01274    0.01853
AFIX  43
H29   2    0.938306    0.240427    0.535683    11.00000   -1.20000
AFIX   0
C30   1    0.903546    0.104290    0.515086    11.00000    0.07375    0.08816 =
         0.12579    0.01295    0.00435    0.02088
AFIX  43
H30   2    0.957610    0.072356    0.533841    11.00000   -1.20000
AFIX   0
C31   1    0.832921    0.052425    0.485174    11.00000    0.07881    0.06138 =
         0.14849    0.01560    0.00367    0.01457
AFIX  43
H31   2    0.839879   -0.015676    0.483546    11.00000   -1.20000
AFIX   0
C32   1    0.751748    0.100141    0.457501    11.00000    0.07288    0.04971 =
         0.12383   -0.00370   -0.00095    0.00392
AFIX  43
H32   2    0.707070    0.062967    0.437202    11.00000   -1.20000
AFIX   0
C33   1    0.505378    0.230342    0.444265    11.00000    0.05967    0.04969 =
         0.05462   -0.00420   -0.00167   -0.00084
C34   1    0.479553    0.145376    0.466649    11.00000    0.06491    0.05276 =
         0.06396    0.00164    0.00380    0.00256
AFIX  43
H34   2    0.537989    0.100199    0.473222    11.00000   -1.20000
AFIX   0
C35   1    0.369840    0.124285    0.479834    11.00000    0.06875    0.06843 =
         0.07110    0.00603    0.00757   -0.00452
AFIX  43
H35   2    0.356770    0.066055    0.494947    11.00000   -1.20000
AFIX   0
C36   1    0.280646    0.188648    0.470743    11.00000    0.06551    0.07050 =
         0.10100   -0.00155    0.01168   -0.00143
AFIX  43
H36   2    0.207415    0.174656    0.479638    11.00000   -1.20000
AFIX   0
C37   1    0.301712    0.273547    0.448389    11.00000    0.06362    0.07002 =
         0.12261    0.00783    0.00782    0.00590
AFIX  43
H37   2    0.242678    0.318109    0.441738    11.00000   -1.20000
AFIX   0
C38   1    0.412026    0.292843    0.435657    11.00000    0.06632    0.05814 =
         0.10291    0.01303    0.00498    0.00630
AFIX  43
H38   2    0.424318    0.351092    0.420445    11.00000   -1.20000
AFIX   0
C39   1    0.636270    0.213875    0.374884    11.00000    0.08612    0.06127 =
         0.05940   -0.00065    0.00734   -0.01178
C40   1    0.543789    0.220318    0.344560    11.00000    0.10736    0.08081 =
         0.06415    0.01067   -0.00896   -0.02536
AFIX  43
H40   2    0.474577    0.244186    0.353989    11.00000   -1.20000
AFIX   0
C41   1    0.549707    0.192253    0.299858    11.00000    0.16409    0.08785 =
         0.06568    0.00691   -0.00732   -0.03439
AFIX  43
H41   2    0.485835    0.199057    0.280188    11.00000   -1.20000
AFIX   0
C42   1    0.649679    0.155015    0.285557    11.00000    0.19321    0.11328 =
         0.07704   -0.01338    0.01720   -0.02391
AFIX  43
H42   2    0.653930    0.135279    0.256196    11.00000   -1.20000
AFIX   0
C43   1    0.743139    0.146890    0.314454    11.00000    0.17335    0.17644 =
         0.08635   -0.03533    0.03084    0.02418
AFIX  43
H43   2    0.811957    0.122944    0.304687    11.00000   -1.20000
AFIX   0
C44   1    0.735914    0.174074    0.358115    11.00000    0.11337    0.15690 =
         0.07945   -0.02436    0.01919    0.02018
AFIX  43
H44   2    0.800187    0.165657    0.377443    11.00000   -1.20000
AFIX   0
B1    3    0.634286    0.255306    0.426826    11.00000    0.06411    0.05449 =
         0.05815    0.00271    0.00591    0.00005

PART 1
O3    5    0.689384    0.803222    0.365894    21.00000    0.08283    0.10607 =
         0.09662   -0.00451    0.01100   -0.00051
C45   1    0.737026    0.777108    0.325057    21.00000    0.09552    0.10959 =
         0.09628   -0.00953    0.00729    0.00047
AFIX  23
H45A  2    0.731183    0.831808    0.304387    21.00000   -1.20000
H45B  2    0.696621    0.721090    0.311725    21.00000   -1.20000
AFIX   0
C46   1    0.860352    0.751770    0.336054    21.00000    0.09097    0.11563 =
         0.13695   -0.00686    0.01349   -0.00017
AFIX  23
H46A  2    0.869663    0.682398    0.343010    21.00000   -1.20000
H46B  2    0.908068    0.768634    0.311908    21.00000   -1.20000
AFIX   0
C47   1    0.886685    0.812506    0.374524    21.00000    0.09097    0.11563 =
         0.13695   -0.00686    0.01349   -0.00017
AFIX  23
H47A  2    0.931502    0.774987    0.396713    21.00000   -1.20000
H47B  2    0.931995    0.868750    0.366239    21.00000   -1.20000
AFIX   0
C48   1    0.784297    0.845267    0.392373    21.00000    0.09552    0.10959 =
         0.09628   -0.00953    0.00729    0.00047
AFIX  23
H48A  2    0.780277    0.916584    0.391485    21.00000   -1.20000
H48B  2    0.781695    0.824182    0.423000    21.00000   -1.20000
AFIX   0

SAME 0.02 0.04 O3 > C48
PART 0
PART 2
O3A   5    0.676121    0.808371    0.360398   -21.00000    0.08283    0.10607 =
         0.09662   -0.00451    0.01100   -0.00051
C45A  1    0.731489    0.756317    0.326584   -21.00000    0.09552    0.10959 =
         0.09628   -0.00953    0.00729    0.00047
AFIX  23
H45C  2    0.705075    0.778843    0.297249   -21.00000   -1.20000
H45D  2    0.718755    0.685937    0.328697   -21.00000   -1.20000
AFIX   0
C46A  1    0.856743    0.782125    0.336796   -21.00000    0.09097    0.11563 =
         0.13695   -0.00686    0.01349   -0.00017
AFIX  23
H46C  2    0.896090    0.727444    0.351710   -21.00000   -1.20000
H46D  2    0.893774    0.795420    0.309475   -21.00000   -1.20000
AFIX   0
C47A  1    0.862473    0.867241    0.364643   -21.00000    0.09097    0.11563 =
         0.13695   -0.00686    0.01349   -0.00017
AFIX  23
H47C  2    0.920078    0.858691    0.388824   -21.00000   -1.20000
H47D  2    0.881530    0.925206    0.347798   -21.00000   -1.20000
AFIX   0
C48A  1    0.751722    0.876620    0.381124   -21.00000    0.09552    0.10959 =
         0.09628   -0.00953    0.00729    0.00047
AFIX  23
H48C  2    0.756228    0.865520    0.412921   -21.00000   -1.20000
H48D  2    0.723096    0.942823    0.375643   -21.00000   -1.20000
AFIX   0

PART 0
PART 3
O1    5    0.126392    0.760343    0.298735    31.00000    0.07337    0.18079 =
         0.07895   -0.02293   -0.00987    0.00568
O2    5    0.262267    0.724188    0.259126    31.00000    0.07337    0.18079 =
         0.07895   -0.02293   -0.00987    0.00568
N1    4    0.227036    0.749532    0.293964    31.00000    0.07380    0.07846 =
         0.06898    0.00703   -0.00633   -0.00084
PART 0
PART 4
O1A   5    0.208820    0.757797    0.304533   -31.00000    0.07337    0.18079 =
         0.07895   -0.02293   -0.00987    0.00568
O2A   5    0.319608    0.717283    0.255261   -31.00000    0.07337    0.18079 =
         0.07895   -0.02293   -0.00987    0.00568
N1A   4    0.212470    0.730732    0.263325   -31.00000    0.07380    0.07846 =
         0.06898    0.00703   -0.00633   -0.00084
HKLF 4


REM  shelxt in P 1 21/n 1
REM wR2 = 0.1558, GooF = S = 0.869, Restrained GooF = 0.867 for all data
REM R1 = 0.0598 for 4589 Fo > 4sig(Fo) and 0.1222 for all 9680 data
REM 526 parameters refined using 490 restraints

END

WGHT      0.0600      0.0000

REM Highest difference peak  0.348,  deepest hole -0.806,  1-sigma level  0.070
Q1    1   0.2163  0.7631  0.3653  11.00000  0.05    0.35
Q2    1   0.4458  0.7345  0.3185  11.00000  0.05    0.34
Q3    1   0.3317  0.7158  0.3027  11.00000  0.05    0.33
Q4    1   0.1291  0.7043  0.2873  11.00000  0.05    0.32
Q5    1   0.5776  0.2047  0.2785  11.00000  0.05    0.30
;
_shelx_res_checksum   83037

_shelx_hkl_file
;
 -15   0   1   -0.00    4.75
 -15   0   2    1.86    6.16
 -15   0   3    4.45    6.45
 -15   0   4   -0.00    5.71
 -15   0   5    0.70    6.29
 -15   0   6    0.00    6.61
 -15   0   7   12.40    7.90
 -15   0   8   -0.00    5.33
 -15   0   9    7.07    6.36
 -15   0  10    1.09    5.20
 -15   0  11   -0.00    4.84
 -15   0  12    0.64    5.46
 -15   0  13    2.78    6.58
 -15   0  14   -0.00    6.80
 -15   0  15    3.87    6.86
 -15   0  16    0.27    5.43
 -15   0  17    1.24    5.58
 -15   0  18   -0.00    5.36
 -15   0  19    2.70    6.78
 -15   0  20    6.27    6.82
 -15   0  21    1.84    6.35
 -15   0  22   -0.00    5.03
 -15   1   1   22.04    9.42
 -15  -1   1    8.75    7.98
 -15   1   2   -0.00    6.43
 -15  -1   2    3.46    6.55
 -15   1   3   11.96    6.78
 -15  -1   3   -0.00    6.30
 -15   1   4   10.39    7.88
 -15  -1   4   -0.00    6.40
 -15   1   5   14.36    8.83
 -15  -1   5    4.15    5.99
 -15   1   6    3.02    5.20
 -15  -1   6    1.79    6.59
 -15   1   7    0.74    6.57
 -15  -1   7    4.15    7.38
 -15   1   8    9.83    7.17
 -15  -1   8    3.52    5.92
 -15   1   9   -0.00    4.91
 -15  -1   9   -0.00    5.78
 -15   1  10   -0.00    5.83
 -15  -1  10   -0.00    5.12
 -15   1  11    3.74    6.40
 -15  -1  11    4.37    6.52
 -15   1  12    0.38    5.27
 -15  -1  12    3.96    5.48
 -15   1  13    7.15    6.81
 -15  -1  13   -0.00    6.38
 -15   1  14   -0.00    6.67
 -15  -1  14   -0.00    5.05
 -15   1  15    4.67    6.82
 -15  -1  15   -0.00    6.04
 -15   1  16    7.12    6.11
 -15  -1  16   -0.00    5.90
 -15   1  17    4.64    6.90
 -15  -1  17    0.46    5.67
 -15   1  18    2.44    5.82
 -15  -1  18    0.78    5.50
 -15   1  19    0.03    4.82
 -15  -1  19    4.03    6.51
 -15   1  20    1.90    5.51
 -15  -1  20   -0.00    4.92
 -15   1  21   -0.00    6.02
 -15  -1  21    2.81    6.45
 -15   2   1   -0.00    6.33
 -15  -2   1    3.10    7.75
 -15   2   2    0.00    5.77
 -15  -2   2    5.76    7.11
 -15   2   3   -0.00    5.56
 -15  -2   3    8.04    6.69
 -15   2   4    5.68    6.07
 -15  -2   4    0.00    6.37
 -15   2   5   -0.00    6.53
 -15  -2   5    5.46    6.90
 -15   2   6   -0.00    5.93
 -15  -2   6    2.43    5.70
 -15   2   7    3.40    6.54
 -15  -2   7   -0.00    5.89
 -15   2   8    5.04    6.78
 -15  -2   8   -0.00    5.28
 -15   2   9    2.72    6.55
 -15  -2   9    3.43    6.67
 -15   2  10    4.09    5.78
 -15  -2  10    1.27    7.06
 -15   2  11   -0.00    5.66
 -15  -2  11    0.00    5.06
 -15   2  12    3.21    6.43
 -15  -2  12   -0.00    5.44
 -15   2  13    1.54    5.72
 -15  -2  13    0.13    5.64
 -15   2  14    0.52    5.25
 -15  -2  14    0.52    5.42
 -15   2  15    1.32    7.16
 -15  -2  15    0.25    5.43
 -15   2  16    2.06    6.17
 -15  -2  16   -0.00    5.11
 -15   2  17    3.57    5.89
 -15  -2  17    6.95    6.90
 -15  -2  18    2.04    5.71
 -15  -2  19    0.65    5.03
 -15  -2  20   -0.00    6.12
 -15   3   1    2.81    5.19
 -15  -3   1    0.33    6.77
 -15   3   2    7.76    5.97
 -15  -3   2    4.85    6.32
 -15   3   3   -0.00    6.74
 -15  -3   3    2.84    6.39
 -15   3   4    1.37    5.61
 -15  -3   4    0.23    6.30
 -15   3   5   15.62    8.88
 -15  -3   5    2.24    6.23
 -15   3   6    5.10    5.99
 -15  -3   6    0.27    5.29
 -15   3   7    0.51    5.39
 -15  -3   7   13.18    8.88
 -15   3   8    6.05    7.19
 -15  -3   8    9.29    7.19
 -15   3   9    5.18    7.03
 -15  -3   9    2.89    5.27
 -15   3  10    0.58    5.86
 -15  -3  10    4.08    6.76
 -15   3  11   11.62    8.72
 -15  -3  11    3.67    7.01
 -15   3  12    5.52    6.42
 -15  -3  12    8.96    7.07
 -15   3  13   -0.00    6.18
 -15  -3  13    2.48    6.10
 -15   3  14   -0.00    5.73
 -15  -3  14    0.15    5.66
 -15  -3  15    1.15    5.76
 -15  -3  16    3.41    6.31
 -15  -3  17    4.60    5.86
 -15  -3  18    0.00    5.46
 -15   4   1    1.99    5.84
 -15  -4   1    4.69    7.31
 -15   4   2    3.70    6.45
 -15  -4   2    0.01    6.37
 -15   4   3    9.18    7.28
 -15  -4   3   -0.00    6.12
 -15   4   4    6.32    6.64
 -15  -4   4   -0.00    5.47
 -15   4   5    7.59    6.35
 -15  -4   5    3.47    6.01
 -15   4   6    5.57    7.41
 -15  -4   6   -0.00    5.61
 -15   4   7    2.31    5.82
 -15  -4   7   -0.00    6.44
 -15   4   8    6.77    7.06
 -15  -4   8    3.77    5.61
 -15   4   9    1.63    6.06
 -15  -4   9    4.19    6.01
 -15   4  10    0.00    8.25
 -15  -4  10    7.98    7.41
 -15  -4  11   -0.00    5.33
 -15  -4  12    5.07    6.26
 -15  -4  13   -0.00    6.09
 -15  -4  14    1.56    6.24
 -15  -4  15    9.43    7.02
 -15  -4  16    6.44    6.79
 -15  -4  17   -0.00    6.14
 -15   5   1    2.35    5.89
 -15  -5   1    0.51    6.36
 -15   5   2   -0.00    6.42
 -15  -5   2    7.19    8.57
 -15   5   3    1.11    6.39
 -15  -5   3    0.00    5.63
 -15  -5   4   -0.00    6.06
 -15  -5   5   -0.00    5.41
 -15  -5   6    1.05    4.98
 -15  -5   7    5.65    7.44
 -15  -5   8   -0.00    5.73
 -15  -5   9    0.61    6.06
 -15  -5  10   -0.00    6.04
 -15  -5  11    1.76    5.72
 -15  -5  12    0.81    6.13
 -15  -5  13   -0.00    5.79
 -15  -5  14   -0.00    5.26
 -15  -5  15   -0.00    6.14
 -15  -6   1    2.81    7.31
 -15  -6   2   11.11    8.81
 -15  -6   3   -0.00    7.34
 -15  -6   4    2.38    7.95
 -15  -6   5    6.79    7.72
 -15  -6   6    7.92    7.17
 -15  -6   7    1.63    6.12
 -15  -6   8    2.53    6.86
 -15  -6   9    6.16    7.36
 -15  -6  10    0.77    5.49
 -15  -6  11    0.00    5.46
 -15  -6  12    4.61    6.44
 -15  -6  13    0.00    5.79
 -15  -7   3    5.06    6.38
 -15  -7   4    2.43    7.23
 -15  -7   5    1.93    7.32
 -15  -7   6    4.58    7.18
 -15  -7   7    4.83    7.17
 -15  -7   8   -0.00    6.48
 -15  -7   9   -0.00    6.61
 -15  -7  10    2.52    6.39
 -15  -7  11    7.11    6.69
 -15  -7  12   -0.00    6.27
 -15  -8   6   -0.00    6.84
 -15  -8   7    0.00    6.28
 -15  -8   8    3.11    8.03
 -15  -8   9   -0.00    6.67
 -15  -8  10    9.16    7.52
 -14   0   1    1.31    6.26
 -14   0   2    6.25    6.25
 -14   0   3   -0.00    5.23
 -14   0   4    5.75    6.80
 -14   0   5   -0.00    5.23
 -14   0   6    3.70    6.69
 -14   0   7    2.37    5.09
 -14   0   8    5.64    6.33
 -14   0   9   -0.00    5.90
 -14   0  10    0.00    4.24
 -14   0  11    0.13    5.21
 -14   0  12    4.97    6.14
 -14   0  13    6.20    6.00
 -14   0  14    2.13    5.82
 -14   0  15   -0.00    4.06
 -14   0  16    1.54    5.44
 -14   0  17   -0.00    4.91
 -14   0  18   -0.00    4.58
 -14   0  19    0.00    5.49
 -14   0  20   -0.00    5.70
 -14   0  21    7.97    7.37
 -14   0  22   -0.00    4.72
 -14   0  23   -0.00    6.26
 -14   1   1    3.81    6.95
 -14  -1   1    2.86    7.60
 -14   1   2    0.10    4.37
 -14  -1   2   -0.00    5.61
 -14   1   3    3.57    5.49
 -14  -1   3   -0.00    4.56
 -14   1   4    2.12    5.78
 -14  -1   4    2.58    5.95
 -14   1   5    0.00    5.22
 -14  -1   5   -0.00    5.73
 -14   1   6   11.14    7.11
 -14  -1   6   13.35    8.47
 -14   1   7    1.65    5.85
 -14  -1   7    0.00    6.63
 -14   1   8    1.97    5.06
 -14  -1   8    0.66    5.35
 -14   1   9    3.70    6.32
 -14  -1   9   -0.00    4.75
 -14   1  10    2.39    6.37
 -14  -1  10    1.77    5.26
 -14   1  11   -0.00    5.67
 -14  -1  11   -0.00    4.76
 -14   1  12    1.02    6.20
 -14  -1  12    0.89    5.42
 -14   1  13    3.21    5.65
 -14  -1  13    7.01    6.24
 -14   1  14    0.00    5.81
 -14  -1  14    2.54    5.42
 -14   1  15    1.13    6.04
 -14  -1  15   -0.00    5.06
 -14   1  16    0.67    5.02
 -14  -1  16    0.39    5.63
 -14   1  17    0.00    5.07
 -14  -1  17    0.86    5.35
 -14   1  18   -0.00    5.38
 -14  -1  18   -0.00    5.78
 -14   1  19    0.56    6.35
 -14  -1  19    1.64    5.35
 -14   1  20   15.94    7.61
 -14  -1  20    3.09    5.91
 -14   1  21    1.13    5.10
 -14  -1  21   -0.00    5.66
 -14   1  22    2.10    6.57
 -14  -1  22    3.15    5.90
 -14   1  23    0.00    5.54
 -14   1  24    1.72    6.70
 -14   2   1    3.08    6.01
 -14  -2   1   -0.00    5.88
 -14   2   2    9.93    7.25
 -14  -2   2    9.36    7.64
 -14   2   3    2.73    5.40
 -14  -2   3    3.28    6.51
 -14   2   4   11.22    7.19
 -14  -2   4    6.25    7.48
 -14   2   5   -0.00    5.60
 -14  -2   5   -0.00    5.31
 -14   2   6    7.47    6.89
 -14  -2   6    0.65    5.43
 -14   2   7   -0.00    5.39
 -14  -2   7    6.96    5.61
 -14   2   8    5.49    5.19
 -14  -2   8    0.10    4.83
 -14   2   9    3.64    5.96
 -14  -2   9    0.00    4.77
 -14   2  10    3.89    5.38
 -14  -2  10   -0.00    4.83
 -14   2  11    6.38    6.83
 -14  -2  11    4.54    6.56
 -14   2  12   -0.00    6.47
 -14  -2  12    3.84    6.47
 -14   2  13    0.28    5.79
 -14  -2  13   -0.00    5.51
 -14   2  14    4.34    7.02
 -14  -2  14    1.61    5.36
 -14   2  15    1.25    5.60
 -14  -2  15    6.35    6.56
 -14   2  16   -0.00    5.81
 -14  -2  16    0.41    4.25
 -14   2  17    8.15    7.87
 -14  -2  17    1.18    5.50
 -14   2  18   -0.00    5.54
 -14  -2  18    0.97    5.38
 -14   2  19   -0.00    6.34
 -14  -2  19    1.63    4.98
 -14   2  20    3.03    6.30
 -14  -2  20    3.23    5.88
 -14   2  21    0.00    5.56
 -14   2  22   -0.00    6.10
 -14   2  23   -0.00    6.40
 -14   2  24    0.19    6.13
 -14   2  25    0.25    5.60
 -14   2  26    0.00    6.64
 -14   3   1   -0.00    4.86
 -14  -3   1    0.04    5.73
 -14   3   2   -0.00    6.08
 -14  -3   2    1.49    5.65
 -14   3   3    0.02    3.34
 -14  -3   3    2.90    6.23
 -14   3   4    1.46    5.00
 -14  -3   4   -0.00    5.31
 -14   3   5   -0.00    5.66
 -14  -3   5    7.09    6.48
 -14   3   6    6.62    7.05
 -14  -3   6    9.06    7.23
 -14   3   7    2.15    6.02
 -14  -3   7    8.44    7.12
 -14   3   8    5.30    5.29
 -14  -3   8   -0.00    5.30
 -14   3   9    1.57    5.53
 -14  -3   9   -0.00    5.31
 -14   3  10    6.59    7.68
 -14  -3  10    0.06    5.48
 -14   3  11    2.97    5.44
 -14  -3  11    3.34    5.91
 -14   3  12    2.02    5.64
 -14  -3  12    1.19    5.56
 -14   3  13    0.00    5.44
 -14  -3  13    0.00    5.15
 -14   3  14    0.01    3.96
 -14  -3  14    0.00    5.77
 -14   3  15    5.37    7.05
 -14  -3  15    3.85    6.45
 -14   3  16    6.26    6.72
 -14  -3  16    2.10    5.58
 -14   3  17   -0.00    5.75
 -14  -3  17    2.50    5.62
 -14   3  18   -0.00    5.66
 -14  -3  18    2.83    5.39
 -14   3  19   -0.00    5.11
 -14  -3  19    6.90    6.33
 -14   3  20   15.05    8.72
 -14   3  21   -0.00    5.98
 -14   3  22    1.77    6.63
 -14   3  23    2.53    7.50
 -14   3  24    3.87    6.51
 -14   4   1    0.00    4.09
 -14  -4   1    6.32    8.03
 -14   4   2    9.28    8.17
 -14  -4   2    2.41    7.00
 -14   4   3    1.55    6.03
 -14  -4   3   -0.00    7.06
 -14   4   4   -0.00    5.94
 -14  -4   4    1.69    7.63
 -14   4   5    1.77    5.37
 -14  -4   5   -0.00    4.76
 -14   4   6    1.62    5.18
 -14  -4   6    0.00    6.47
 -14   4   7    2.43    5.80
 -14  -4   7    2.79    5.05
 -14   4   8   -0.00    5.42
 -14  -4   8    1.46    4.90
 -14   4   9    1.56    5.42
 -14  -4   9    0.21    5.24
 -14   4  10    9.50    7.50
 -14  -4  10    5.32    6.48
 -14   4  11    3.29    7.95
 -14  -4  11   -0.00    5.58
 -14   4  12   10.78    8.05
 -14  -4  12    5.45    6.50
 -14   4  13    8.53    7.82
 -14  -4  13    6.82    7.24
 -14   4  14    2.91    6.10
 -14  -4  14    3.65    5.97
 -14   4  15   -0.00    6.63
 -14  -4  15   -0.00    5.37
 -14   4  16    0.29    6.25
 -14  -4  16    3.23    5.89
 -14   4  17    4.08    6.32
 -14  -4  17    4.67    5.12
 -14   4  18    1.56    5.84
 -14   4  19   -0.00    6.10
 -14   4  20    1.64    5.90
 -14   4  21    3.68    6.40
 -14   5   1   16.51    7.96
 -14  -5   1    0.67    6.56
 -14   5   2    0.28    6.42
 -14  -5   2    1.25    6.35
 -14   5   3    4.30    6.07
 -14  -5   3    5.55    7.91
 -14   5   4    0.00    6.57
 -14  -5   4    2.55    6.15
 -14   5   5    2.90    6.87
 -14  -5   5   18.30    8.83
 -14   5   6    2.87    6.74
 -14  -5   6    6.89    6.68
 -14   5   7   -0.00    7.10
 -14  -5   7    0.15    6.00
 -14   5   8    2.84    5.20
 -14  -5   8   -0.00    5.14
 -14   5   9    1.83    6.10
 -14  -5   9    5.82    6.27
 -14   5  10    5.61    6.79
 -14  -5  10    8.51    7.45
 -14   5  11    2.40    5.38
 -14  -5  11    4.53    6.06
 -14   5  12   12.71    8.05
 -14  -5  12    1.60    5.42
 -14   5  13   -0.00    7.51
 -14  -5  13   -0.00    5.26
 -14   5  14   -0.00    8.61
 -14  -5  14    4.71    6.02
 -14   5  15    4.00    5.95
 -14  -5  15    2.86    4.80
 -14   5  16    3.97    6.95
 -14  -5  16    2.83    6.29
 -14   5  17    2.99    6.45
 -14   5  18   -0.00    6.27
 -14   6   1    4.33    6.55
 -14  -6   1    2.14    7.06
 -14   6   2    7.24    6.41
 -14  -6   2   -0.00    7.26
 -14   6   3   -0.00    5.24
 -14  -6   3   -0.00    8.38
 -14   6   4    5.94    6.68
 -14  -6   4    1.48    6.23
 -14   6   5    0.00    6.73
 -14  -6   5    1.37    5.45
 -14   6   6    6.97    6.87
 -14  -6   6   -0.00    6.30
 -14   6   7   -0.00    6.35
 -14  -6   7    1.51    5.95
 -14   6   8    5.02    7.11
 -14  -6   8    3.21    6.06
 -14   6   9   -0.00    6.68
 -14  -6   9    2.89    6.76
 -14   6  10    4.51    6.22
 -14  -6  10    1.76    5.67
 -14   6  11   10.03    7.03
 -14  -6  11    7.80    7.24
 -14   6  12   -0.00    6.39
 -14  -6  12   -0.00    6.08
 -14   6  13    1.47    6.17
 -14  -6  13   -0.00    5.14
 -14   6  14   -0.00    7.11
 -14  -6  14   -0.00    6.06
 -14   6  15   -0.00    5.04
 -14   7   1    3.48    5.72
 -14  -7   1    7.72    8.58
 -14   7   2    1.96    4.51
 -14  -7   2   -0.00    7.19
 -14   7   3    1.84    5.45
 -14  -7   3   -0.00    7.01
 -14   7   4   -0.00    5.37
 -14  -7   4   -0.00    7.11
 -14   7   5    9.66    7.86
 -14  -7   5    3.47    7.00
 -14   7   6    0.98    6.62
 -14  -7   6    4.49    7.19
 -14   7   7   -0.00    7.95
 -14  -7   7    8.21    8.16
 -14   7   8   -0.00    6.84
 -14  -7   8   -0.00    7.32
 -14   7   9    0.51    6.15
 -14  -7   9    7.46    8.66
 -14   7  10   -0.00    6.97
 -14  -7  10   -0.00    5.20
 -14  -7  11    0.03    5.90
 -14  -7  12    1.36    5.61
 -14  -7  13   -0.00    5.82
 -14   8   1    2.88    7.32
 -14  -8   1   -0.00    7.39
 -14   8   2   -0.00    5.96
 -14  -8   2   -0.00    6.22
 -14   8   3    0.28    6.26
 -14  -8   3    4.11    7.89
 -14   8   4   -0.00    6.48
 -14  -8   4   -0.00    7.63
 -14   8   5    8.38    7.95
 -14  -8   5    1.98    7.82
 -14  -8   6    0.97    7.51
 -14  -8   7   10.51    8.41
 -14  -8   8   -0.00    6.24
 -14  -8   9    2.79    7.16
 -14  -8  10    5.57    7.11
 -14  -8  11    2.75    6.08
 -14  -9   1   -0.00    6.80
 -14  -9   2    2.92    7.09
 -14  -9   3   -0.00    8.03
 -14  -9   4   -0.00    7.21
 -14  -9   5   -0.00    8.32
 -14  -9   6    0.00    7.93
 -14  -9   7   -0.00    7.54
 -14  -9   8    0.00    6.80
 -14  -9   9    6.25    7.77
 -14 -10   2    1.26    6.44
 -14 -10   3    2.08    7.69
 -14 -10   4   -0.00    7.46
 -14 -10   5    1.36    7.49
 -14 -10   6   -0.00    5.96
 -14 -10   7    3.55    8.17
 -14 -11   5   -0.00    7.03
 -13   0   1   42.84   11.75
 -13   0   2    1.01    6.02
 -13   0   3   19.93    8.10
 -13   0   4    2.48    5.96
 -13   0   5    5.72    7.45
 -13   0   6   -0.00    6.55
 -13   0   7   13.04    8.30
 -13   0   8    3.17    5.65
 -13   0   9   -0.00    4.99
 -13   0  10   -0.00    4.91
 -13   0  11   10.67    7.39
 -13   0  12   -0.00    5.18
 -13   0  13    6.06    5.77
 -13   0  14    4.43    5.46
 -13   0  15    3.62    5.57
 -13   0  16    5.88    6.58
 -13   0  17    3.43    6.16
 -13   0  18    1.55    4.73
 -13   0  19    3.18    5.89
 -13   0  20   -0.00    5.08
 -13   0  21    0.19    5.50
 -13   0  22    4.00    6.76
 -13   0  23    6.36    6.99
 -13   0  24    0.00    4.92
 -13   1   1    0.00    5.57
 -13  -1   1   -0.00    7.27
 -13   1   2    0.96    5.25
 -13  -1   2    4.67    6.40
 -13   1   3    5.11    5.64
 -13  -1   3   -0.00    4.92
 -13   1   4    0.00    6.65
 -13  -1   4    0.81    5.52
 -13   1   5   48.90   13.16
 -13  -1   5   47.78   12.91
 -13   1   6   -0.00    6.00
 -13  -1   6    0.72    5.06
 -13   1   7    2.19    5.68
 -13  -1   7    2.89    4.60
 -13   1   8    2.58    4.86
 -13  -1   8    3.57    5.71
 -13   1   9   21.24    8.37
 -13  -1   9    6.72    7.52
 -13   1  10   12.76    6.81
 -13  -1  10   -0.00    5.33
 -13   1  11   10.61    6.55
 -13  -1  11    6.70    6.53
 -13   1  12   -0.00    5.02
 -13  -1  12    8.35    6.41
 -13   1  13    2.13    5.28
 -13  -1  13    2.90    5.63
 -13   1  14    0.79    5.25
 -13  -1  14    0.55    4.49
 -13   1  15   27.95    9.74
 -13  -1  15    5.06    6.75
 -13   1  16   -0.00    5.41
 -13  -1  16    5.65    5.60
 -13   1  17   -0.00    5.12
 -13  -1  17    2.19    5.00
 -13   1  18    0.00    5.75
 -13  -1  18   -0.00    5.39
 -13   1  19    0.00    5.36
 -13  -1  19    8.69    7.56
 -13   1  20   -0.00    4.77
 -13  -1  20   -0.00    5.09
 -13   1  21   -0.00    6.46
 -13  -1  21   -0.00    4.91
 -13   1  22    1.43    6.13
 -13  -1  22    5.14    6.01
 -13   1  23    0.40    6.04
 -13   1  24    3.36    7.41
 -13   1  25    6.36    8.66
 -13   2   1    9.46    6.69
 -13  -2   1   15.93    9.06
 -13   2   2    1.07    4.53
 -13  -2   2    2.83    6.32
 -13   2   3    4.53    5.03
 -13  -2   3    0.01    5.76
 -13   2   4    7.71    6.72
 -13  -2   4    0.00    4.98
 -13   2   5    5.69    6.79
 -13  -2   5    2.38    5.61
 -13   2   6   -0.00    4.39
 -13  -2   6    1.27    5.15
 -13   2   7   13.28    7.70
 -13  -2   7   13.66    8.26
 -13   2   8    3.44    5.24
 -13  -2   8   -0.00    5.01
 -13   2   9   -0.00    4.00
 -13  -2   9    1.86    5.11
 -13   2  10    4.97    6.14
 -13  -2  10    3.14    6.12
 -13   2  11   12.00    7.23
 -13  -2  11   10.02    8.01
 -13   2  12    3.94    6.14
 -13  -2  12    7.61    6.26
 -13   2  13    0.00    5.85
 -13  -2  13    8.45    6.13
 -13   2  14    1.41    5.40
 -13  -2  14   -0.00    4.64
 -13   2  15    0.00    5.99
 -13  -2  15    3.79    6.05
 -13   2  16   -0.00    5.33
 -13  -2  16    0.28    4.17
 -13   2  17    4.98    5.99
 -13  -2  17    0.00    4.84
 -13   2  18    1.18    5.16
 -13  -2  18    1.11    4.98
 -13   2  19    4.02    6.46
 -13  -2  19    0.32    5.81
 -13   2  20   -0.00    5.01
 -13  -2  20    1.82    5.31
 -13   2  21    3.83    5.41
 -13  -2  21   -0.00    5.43
 -13   2  22    0.23    4.94
 -13   2  23    0.02    5.58
 -13   2  24   -0.00    5.59
 -13   2  25    0.00    5.76
 -13   2  26    3.38    7.22
 -13   3   1   -0.00    5.02
 -13  -3   1   -0.00    5.78
 -13   3   2    4.61    6.18
 -13  -3   2    1.29    6.45
 -13   3   3    6.45    6.28
 -13  -3   3   -0.00    6.88
 -13   3   4    7.35    5.62
 -13  -3   4    0.00    4.54
 -13   3   5    3.94    5.92
 -13  -3   5    6.30    6.83
 -13   3   6   -0.00    5.27
 -13  -3   6   10.15    6.82
 -13   3   7   -0.00    6.17
 -13  -3   7    1.94    4.88
 -13   3   8   -0.00    5.34
 -13  -3   8    0.02    4.83
 -13   3   9   14.54    8.04
 -13  -3   9    2.60    6.78
 -13   3  10    3.53    6.57
 -13  -3  10    0.00    4.83
 -13   3  11    2.97    5.72
 -13  -3  11    8.89    6.90
 -13   3  12    4.42    6.41
 -13  -3  12   -0.00    5.23
 -13   3  13    7.82    6.35
 -13  -3  13    1.50    5.70
 -13   3  14    3.49    6.29
 -13  -3  14   -0.00    4.56
 -13   3  15   13.78    8.52
 -13  -3  15   10.23    6.10
 -13   3  16    4.15    5.42
 -13  -3  16   -0.00    5.01
 -13   3  17    4.31    5.89
 -13  -3  17    1.80    4.19
 -13   3  18   -0.00    5.97
 -13  -3  18    0.00    5.13
 -13   3  19   19.49    9.13
 -13  -3  19    4.13    5.74
 -13   3  20    2.24    6.07
 -13  -3  20    4.14    5.42
 -13   3  21    0.68    6.26
 -13   3  22    0.38    5.83
 -13   3  23    2.72    6.73
 -13   3  24    6.54    6.59
 -13   3  25    2.33    6.48
 -13   3  26   -0.00    5.86
 -13   3  27    5.34    6.50
 -13   3  28   -0.00    6.59
 -13   4   1    5.06    5.38
 -13  -4   1    9.48    7.50
 -13   4   2    4.35    5.50
 -13  -4   2    6.17    7.12
 -13   4   3    0.65    6.11
 -13  -4   3   -0.00    6.21
 -13   4   4   -0.00    5.38
 -13  -4   4    3.78    6.30
 -13   4   5   -0.00    6.43
 -13  -4   5    1.30    5.08
 -13   4   6    6.07    5.77
 -13  -4   6    6.32    6.75
 -13   4   7   11.95    7.89
 -13  -4   7    8.83    7.53
 -13   4   8   -0.00    5.70
 -13  -4   8    2.42    5.45
 -13   4   9   -0.00    6.60
 -13  -4   9   -0.00    5.46
 -13   4  10   -0.00    6.47
 -13  -4  10    0.00    5.68
 -13   4  11    4.60    7.82
 -13  -4  11   -0.00    5.58
 -13   4  12    7.62    6.68
 -13  -4  12    3.99    5.28
 -13   4  13    5.18    6.53
 -13  -4  13   11.83    7.38
 -13   4  14   -0.00    4.99
 -13  -4  14    0.00    5.37
 -13   4  15    1.83    4.81
 -13  -4  15   -0.00    5.79
 -13   4  16    0.86    4.76
 -13  -4  16   -0.00    5.31
 -13   4  17    0.63    5.76
 -13  -4  17    9.60    6.63
 -13   4  18    4.11    6.15
 -13  -4  18    1.60    5.21
 -13   4  19   -0.00    6.07
 -13   4  20    4.44    7.22
 -13   4  21    0.00    5.92
 -13   4  22   -0.00    8.30
 -13   4  23    0.00    6.40
 -13   4  24    0.68    7.57
 -13   4  25    3.81    7.85
 -13   4  26   13.31    9.37
 -13   4  27    3.80    7.03
 -13   4  28    1.57    7.69
 -13  -5   1    6.74    8.00
 -13   5   2   -0.00    5.27
 -13  -5   2   -0.00    7.04
 -13   5   3   -0.00    5.53
 -13  -5   3    3.38    6.95
 -13   5   4    0.25    4.53
 -13  -5   4    5.79    7.21
 -13   5   5    0.00    5.20
 -13  -5   5    6.20    6.11
 -13   5   6   -0.00    4.89
 -13  -5   6    1.99    5.32
 -13   5   7    6.91    5.66
 -13  -5   7    2.48    5.42
 -13   5   8    4.48    5.39
 -13  -5   8   -0.00    6.54
 -13   5   9    5.52    6.90
 -13  -5   9    1.58    5.68
 -13   5  10   12.34    7.69
 -13  -5  10    5.15    7.43
 -13   5  11    6.36    7.40
 -13  -5  11    4.81    6.65
 -13   5  12   -0.00    6.38
 -13  -5  12    2.48    5.99
 -13   5  13    0.20    5.77
 -13  -5  13   -0.00    5.27
 -13   5  14    4.38    6.88
 -13  -5  14   10.39    6.34
 -13   5  15    8.53    7.43
 -13  -5  15    7.04    7.15
 -13   5  16    0.00    7.58
 -13  -5  16    1.26    5.84
 -13   5  17    0.96    5.82
 -13   5  18    2.00    5.76
 -13   5  19   -0.00    6.97
 -13   5  20   -0.00    5.44
 -13   5  21    7.46    7.63
 -13   5  22    2.24    7.45
 -13   5  23   -0.00    6.09
 -13   5  24    0.11    5.81
 -13   5  25    2.15    6.85
 -13   6   1    0.00    5.93
  13  -6  -1   -0.00    7.22
 -13  -6   1    1.50    7.08
 -13   6   2    3.28    5.92
 -13  -6   2    8.47    9.29
 -13   6   3    4.55    5.68
 -13  -6   3   -0.00    5.08
 -13   6   4   -0.00    5.92
 -13  -6   4    0.44    5.97
 -13   6   5   -0.00    5.70
 -13  -6   5    9.22    7.86
 -13   6   6   12.35    8.57
 -13  -6   6   11.14    9.31
 -13   6   7   13.90    8.84
 -13  -6   7    5.01    6.39
 -13   6   8   -0.00    7.15
 -13  -6   8   10.16    8.30
 -13   6   9    2.06    6.93
 -13  -6   9   -0.00    4.52
 -13   6  10   -0.00    5.60
 -13  -6  10    0.85    5.58
 -13   6  11   -0.00    5.98
 -13  -6  11    8.95    7.44
 -13   6  12   15.86    8.35
 -13  -6  12    2.24    5.32
 -13   6  13    4.65    7.27
 -13  -6  13    0.00    5.88
 -13   6  14   -0.00    6.40
 -13  -6  14   -0.00    4.44
 -13   6  15    0.54    6.20
 -13  -6  15   -0.00    5.20
 -13   6  16    7.78    8.44
 -13   6  17   -0.00    5.45
 -13   6  18    2.46    6.14
 -13   6  19    1.04    7.31
 -13   6  20    5.14    7.95
 -13   6  21   -0.00    6.10
 -13   6  22   -0.00    7.25
 -13   7   1    9.08    7.29
  13  -7  -1    0.96    5.59
 -13  -7   1   -0.00    6.83
 -13   7   2    4.18    6.33
 -13  -7   2    0.00    7.70
 -13   7   3    4.46    5.90
 -13  -7   3    2.05    7.18
 -13   7   4   18.11    8.52
 -13  -7   4    0.00    7.37
 -13   7   5   -0.00    7.48
 -13  -7   5   -0.00    7.71
 -13   7   6    6.79    7.09
 -13  -7   6    4.64    8.21
 -13   7   7   -0.00    6.04
 -13  -7   7    4.18    8.42
 -13   7   8    8.82    6.62
 -13  -7   8   -0.00    6.07
 -13   7   9    8.31    7.59
 -13  -7   9   11.36    8.38
 -13   7  10    2.78    6.64
 -13  -7  10    5.86    6.83
 -13   7  11    6.08    6.71
 -13  -7  11    0.00    6.56
 -13   7  12   -0.00    6.52
 -13  -7  12    3.64    6.13
 -13   7  13    4.63    7.01
 -13  -7  13   -0.00    5.24
 -13   7  14    6.66    7.55
 -13   7  15   -0.00    5.23
 -13   7  16   -0.00    6.93
 -13   7  17   -0.00    7.06
 -13   7  18   -0.00    6.43
 -13   7  19    2.55    7.36
 -13   8   1    6.40    7.89
  13  -8  -1    2.93    7.73
 -13  -8   1   -0.00    7.81
 -13   8   2    2.83    6.71
 -13  -8   2   10.18    8.96
 -13   8   3   -0.00    4.86
 -13  -8   3    0.00    6.41
 -13   8   4   -0.00    7.19
 -13  -8   4    2.23    8.16
 -13   8   5   -0.00    6.95
 -13  -8   5    0.00    6.92
 -13   8   6    7.07    7.55
 -13  -8   6   11.98    9.57
 -13   8   7   -0.00    6.22
 -13  -8   7   -0.00    7.85
 -13   8   8    0.27    6.65
 -13  -8   8    0.77    6.70
 -13   8   9    0.02    5.63
 -13  -8   9    0.71    5.66
 -13   8  10   11.98    8.42
 -13  -8  10    7.90    7.40
 -13   8  11   -0.00    6.64
 -13  -8  11    0.00    6.13
 -13   8  12   13.46    8.11
 -13  -8  12    6.87    7.68
 -13   8  13    3.23    6.93
 -13   8  14   -0.00    7.03
 -13   8  15    0.32    7.66
 -13   9   1    3.23    7.03
  13  -9  -1    0.00    5.83
 -13  -9   1   -0.00    7.51
 -13   9   2    2.07    5.57
 -13  -9   2    0.00    7.08
 -13   9   3    4.53    6.94
 -13  -9   3    0.00    5.76
 -13   9   4    4.85    7.16
 -13  -9   4   12.13    9.84
 -13   9   5   -0.00    5.90
 -13  -9   5    1.08    5.88
 -13   9   6   -0.00    6.45
 -13  -9   6    1.42    7.91
 -13   9   7    0.02    6.11
 -13  -9   7    0.08    6.63
 -13   9   8    7.58    6.80
 -13  -9   8    7.42    7.99
 -13   9   9   -0.00    6.99
 -13  -9   9    4.36    8.62
 -13   9  10    0.00    7.03
 -13  -9  10    2.68    6.37
 -13   9  11    3.48    6.25
 -13  10   1    0.46    5.48
  13 -10  -1    0.00    5.69
 -13 -10   1    0.00    7.55
 -13  10   2    5.42    7.99
 -13 -10   2   -0.00    8.58
 -13  10   3   -0.00    7.33
 -13 -10   3   -0.00    7.00
 -13  10   4   -0.00    7.01
 -13 -10   4   -0.00    7.84
 -13  10   5    0.00    6.76
 -13 -10   5   -0.00    5.49
 -13  10   6    0.79    6.46
 -13 -10   6    9.93   10.14
 -13 -10   7   -0.00    7.67
 -13 -10   8    1.80    7.84
  13 -11  -1   -0.00    7.08
 -13 -11   1   -0.00    9.03
 -13 -11   2   -0.00    7.03
 -13 -11   3    3.07    7.41
 -13 -11   4    1.23    7.02
 -13 -11   5    0.00    7.36
 -13 -11   6   -0.00    6.77
  13 -12  -1   -0.00    8.53
 -13 -12   1   -0.00    7.75
 -13 -12   2   -0.00    6.89
 -13 -12   3   -0.00    8.21
 -13 -12   4   -0.00    7.39
 -12   0   1    0.00    4.95
 -12   0   2    9.91    7.05
 -12   0   3    2.19    5.79
 -12   0   4    7.35    6.48
 -12   0   5   -0.00    5.29
 -12   0   6   28.32   10.40
 -12   0   7   -0.00    5.54
 -12   0   8    5.55    6.09
 -12   0   9   -0.00    4.33
 -12   0  10   42.85   11.60
 -12   0  11    1.07    4.64
 -12   0  12   20.05    8.31
 -12   0  13   -0.00    4.93
 -12   0  14   -0.00    5.44
 -12   0  15   -0.00    4.97
 -12   0  16    7.75    6.17
 -12   0  17   -0.00    4.59
 -12   0  18    0.00    4.91
 -12   0  19   -0.00    4.87
 -12   0  20    9.88    8.06
 -12   0  21   -0.00    5.57
 -12   0  22    3.23    5.71
 -12   0  23    2.23    5.31
 -12   0  24    3.75    5.74
 -12   1   1   -0.00    4.14
 -12  -1   1   -0.00    7.82
 -12   1   2   30.12   10.14
 -12  -1   2   30.80   11.07
 -12   1   3    2.36    5.06
 -12  -1   3   -0.00    4.63
 -12   1   4    5.69    8.20
 -12  -1   4   20.15    8.21
 -12   1   5    3.63    5.77
 -12  -1   5   -0.00    5.40
 -12   1   6    2.57    6.21
 -12  -1   6   -0.00    5.69
 -12   1   7    0.51    4.52
 -12  -1   7   -0.00    4.73
 -12   1   8   51.09   12.52
 -12  -1   8   30.43   10.98
 -12   1   9    4.31    4.88
 -12  -1   9    0.04    6.15
 -12   1  10   25.81    9.10
 -12  -1  10   18.57    7.84
 -12   1  11   -0.00    4.74
 -12  -1  11    0.13    5.80
 -12   1  12    1.14    4.22
 -12  -1  12    6.05    5.86
 -12   1  13   -0.00    4.44
 -12  -1  13    2.89    5.36
 -12   1  14   35.93   11.08
 -12  -1  14   31.91   10.24
 -12   1  15   -0.00    5.32
 -12  -1  15    0.00    3.88
 -12   1  16   -0.00    5.17
 -12  -1  16   -0.00    4.47
 -12   1  17   -0.00    5.11
 -12  -1  17    3.06    4.65
 -12   1  18    4.04    6.96
 -12  -1  18    1.98    5.07
 -12   1  19    3.03    5.17
 -12  -1  19    2.74    5.13
 -12   1  20    6.69    5.78
 -12  -1  20    4.11    5.38
 -12   1  21    0.00    5.54
 -12  -1  21   -0.00    4.60
 -12   1  22    0.33    5.75
 -12  -1  22    4.24    6.24
 -12   1  23    5.57    5.93
 -12  -1  23    0.34    4.81
 -12   1  24    5.68    7.13
 -12   1  25   -0.00    6.22
 -12   1  26    4.83    6.86
 -12   2   1    0.00    5.46
 -12  -2   1    9.40    7.00
 -12   2   2   13.33    8.68
 -12  -2   2   14.27    8.01
 -12   2   3    0.00    3.33
 -12  -2   3    4.40    6.31
 -12   2   4    0.00    4.92
 -12  -2   4    8.29    7.40
 -12   2   5    4.82    6.17
 -12  -2   5   -0.00    5.97
 -12   2   6   16.25    8.09
 -12  -2   6   32.37   10.12
 -12   2   7   11.19    7.26
 -12  -2   7    8.53    7.24
 -12   2   8    0.49    4.87
 -12  -2   8    0.35    5.03
 -12   2   9    5.42    5.84
 -12  -2   9    2.11    4.96
 -12   2  10   20.17    8.68
 -12  -2  10    6.99    6.16
 -12   2  11    4.14    6.46
 -12  -2  11    6.70    6.87
 -12   2  12    3.12    5.69
 -12  -2  12    1.87    5.97
 -12   2  13   -0.00    4.85
 -12  -2  13    0.01    4.37
 -12   2  14   -0.00    5.62
 -12  -2  14   -0.00    4.68
 -12   2  15    1.62    5.38
 -12  -2  15    0.00    5.13
 -12   2  16   16.62    8.04
 -12  -2  16    9.07    6.53
 -12   2  17   -0.00    5.25
 -12  -2  17    9.97    6.57
 -12   2  18    4.68    5.58
 -12  -2  18    3.34    6.11
 -12   2  19    2.13    6.69
 -12  -2  19    0.21    5.00
 -12   2  20    5.49    5.99
 -12  -2  20   -0.00    5.38
 -12   2  21    0.54    5.26
 -12  -2  21    2.35    6.09
 -12   2  22    6.68    7.25
 -12  -2  22    0.00    5.78
 -12   2  23    4.88    7.06
 -12   2  24    5.93    6.83
 -12   2  25    0.00    6.19
 -12   2  26   12.69    8.57
 -12   2  27    2.45    7.01
 -12   3   1    1.13    4.78
  12  -3  -1    0.00    4.93
 -12  -3   1    0.76    5.52
 -12   3   2   15.86    8.58
 -12  -3   2   25.82   10.54
 -12   3   3    9.08    6.52
 -12  -3   3   10.01    7.67
 -12   3   4   10.50    6.69
 -12  -3   4    8.91    7.33
 -12   3   5    1.28    4.73
 -12  -3   5    6.91    7.09
 -12   3   6   -0.00    6.13
 -12  -3   6   -0.00    5.60
 -12   3   7   -0.00    5.91
 -12  -3   7   -0.00    5.00
 -12   3   8    8.98    7.17
 -12  -3   8   10.25    7.47
 -12   3   9    2.87    6.82
 -12  -3   9    6.98    6.33
 -12   3  10   12.26    7.96
 -12  -3  10   17.26    8.20
 -12   3  11    2.82    5.21
 -12  -3  11   -0.00    5.39
 -12   3  12   10.31    6.95
 -12  -3  12    8.60    6.86
 -12   3  13   -0.00    5.68
 -12  -3  13    1.98    4.89
 -12   3  14    7.73    7.07
 -12  -3  14   19.04    7.98
 -12   3  15   -0.00    6.40
 -12  -3  15    7.91    6.30
 -12   3  16    7.88    5.98
 -12  -3  16   -0.00    4.52
 -12   3  17    4.95    5.52
 -12  -3  17   -0.00    5.13
 -12   3  18    1.37    5.21
 -12  -3  18    1.54    4.32
 -12   3  19    9.37    7.80
 -12  -3  19    4.72    5.62
 -12   3  20    4.46    5.54
 -12  -3  20    0.00    4.50
 -12   3  21    0.07    5.55
 -12   3  22    0.43    4.91
 -12   3  23    0.56    5.71
 -12   3  24    8.84    8.23
 -12   3  25    4.54    7.27
 -12   3  26    0.48    6.09
 -12   3  27    1.75    7.02
 -12   3  28    3.25    7.49
 -12   4   1    8.63    7.66
  12  -4  -1    3.43    7.28
 -12  -4   1   13.34    8.38
 -12   4   2    9.32    6.79
  12  -4  -2   24.30   10.72
 -12  -4   2    1.39    6.24
 -12   4   3    0.00    4.46
  12  -4  -3    4.74    8.09
 -12  -4   3    1.76    6.47
 -12   4   4    0.00    5.00
 -12  -4   4    3.07    6.06
 -12   4   5    5.82    6.52
 -12  -4   5    0.00    7.05
 -12   4   6    3.07    6.74
 -12  -4   6    4.57    6.50
 -12   4   7    7.14    6.55
 -12  -4   7    3.99    7.11
 -12   4   8    2.52    5.26
 -12  -4   8    3.36    4.64
 -12   4   9    4.55    5.59
 -12  -4   9    9.97    6.63
 -12   4  10   15.98    8.42
 -12  -4  10   13.52    7.80
 -12   4  11    3.25    6.68
 -12  -4  11    3.44    4.51
 -12   4  12    7.54    6.64
 -12  -4  12   15.18    7.15
 -12   4  13    1.54    4.71
 -12  -4  13   -0.00    5.23
 -12   4  14    0.87    6.41
 -12  -4  14    5.12    5.66
 -12   4  15    5.13    6.25
 -12  -4  15    1.49    4.74
 -12   4  16   11.88    7.33
 -12  -4  16    4.26    5.64
 -12   4  17    0.00    7.11
 -12  -4  17    2.44    4.75
 -12   4  18   10.40    7.28
 -12  -4  18    7.78    5.52
 -12   4  19    0.38    5.54
 -12  -4  19    2.15    5.68
 -12   4  20    1.59    5.21
 -12   4  21    6.94    8.67
 -12   4  22    2.56    6.61
 -12   4  23    1.05    5.55
 -12   4  24   -0.00    6.39
 -12   4  25    2.80    5.65
 -12   4  26    0.57    4.83
 -12   4  27   -0.00    6.70
 -12   4  28    2.89    7.34
  12  -4 -28   -0.00    4.14
 -12   4  29    3.18    6.55
  12  -4 -29   -0.00    4.80
 -12   5   1    2.67    5.45
  12  -5  -1   -0.00    7.03
 -12  -5   1   -0.00    6.07
 -12   5   2   15.67    7.64
  12  -5  -2    1.43    7.60
 -12  -5   2    3.02    7.49
 -12   5   3    8.84    6.91
  12  -5  -3   14.52    9.30
 -12  -5   3   10.91    7.98
 -12   5   4    8.44    6.49
  12  -5  -4    0.00    6.84
 -12  -5   4    7.47    6.70
 -12   5   5    2.83    4.64
 -12  -5   5   -0.00    6.84
 -12   5   6    0.41    3.69
 -12  -5   6   -0.00    5.64
 -12   5   7   13.60    8.55
 -12  -5   7    0.55    5.82
 -12   5   8    9.41    6.94
 -12  -5   8    9.93    7.53
 -12   5   9   12.64    7.19
 -12  -5   9   18.44    8.34
 -12   5  10    8.98    7.51
 -12  -5  10    3.33    5.28
 -12   5  11    1.29    5.90
 -12  -5  11    2.68    5.66
 -12   5  12    0.00    6.68
 -12  -5  12    3.01    6.41
 -12   5  13   14.37    9.21
 -12  -5  13    9.01    5.89
 -12   5  14   12.12    8.12
 -12  -5  14   23.45    8.57
 -12   5  15   -0.00    7.35
 -12  -5  15    6.76    5.81
 -12   5  16    0.00    5.88
 -12  -5  16    0.00    4.85
 -12   5  17    6.23    5.96
 -12  -5  17    4.32    5.68
 -12   5  18    3.54    7.14
 -12   5  19   -0.00    6.59
 -12   5  20    4.13    6.39
 -12   5  21   -0.00    6.26
 -12   5  22   -0.00    5.08
 -12   5  23    2.87    6.46
 -12   5  24   -0.00    7.79
 -12   5  25    2.92    5.41
 -12   5  26    1.91    7.20
  12  -5 -26    5.77    5.35
 -12   5  27   -0.00    6.25
  12  -5 -27   -0.00    6.91
 -12   5  28   -0.00    5.80
  12  -5 -28    2.76    5.01
  12  -5 -29   -0.00    4.70
  12  -5 -30   -0.00    6.28
 -12   6   1   15.74    7.59
  12  -6  -1    8.79    9.68
 -12  -6   1   12.11    9.50
 -12   6   2   10.27    7.19
  12  -6  -2    6.76    7.63
 -12  -6   2    2.99    5.84
 -12   6   3    4.19    5.33
  12  -6  -3    4.08    7.41
 -12  -6   3    0.00    6.49
 -12   6   4   -0.00    5.94
  12  -6  -4    1.36    6.10
 -12  -6   4   -0.00    7.08
 -12   6   5   27.71   10.57
 -12  -6   5   22.58   10.36
 -12   6   6    4.61    6.69
 -12  -6   6    6.45    6.73
 -12   6   7    0.00    6.33
 -12  -6   7    3.99    6.49
 -12   6   8    0.11    6.60
 -12  -6   8    2.46    6.16
 -12   6   9   -0.00    6.64
 -12  -6   9    0.03    5.95
 -12   6  10    3.50    5.68
 -12  -6  10   -0.00    5.84
 -12   6  11   20.66    9.41
 -12  -6  11   20.37    8.65
 -12   6  12    0.88    5.10
 -12  -6  12    4.88    6.46
 -12   6  13    4.45    7.84
 -12  -6  13    0.15    5.01
 -12   6  14    0.39    5.93
 -12  -6  14    0.39    4.45
 -12   6  15    9.76    7.82
 -12  -6  15    3.27    6.18
 -12   6  16    4.96    7.15
 -12  -6  16    1.28    5.11
 -12   6  17   -0.00    5.84
 -12   6  18    2.87    6.32
 -12   6  19   -0.00    5.35
 -12   6  20    0.86    6.96
 -12   6  21   -0.00    4.34
 -12   6  22   -0.00    5.81
 -12   6  23   -0.00    5.96
 -12   6  24   -0.00    6.67
 -12   6  25    9.32    9.15
  12  -6 -25   -0.00    4.73
 -12   6  26   10.75    8.96
  12  -6 -26   11.03    7.72
 -12   6  27    0.00    6.54
  12  -6 -27    1.55    4.55
  12  -6 -28   -0.00    4.61
 -12   7   1   -0.00    5.99
  12  -7  -1    8.28    7.95
 -12  -7   1    7.72    8.81
 -12   7   2    1.47    5.73
  12  -7  -2    2.12    5.35
 -12  -7   2   -0.00    5.98
 -12   7   3    8.64    6.64
  12  -7  -3    2.92    7.44
 -12  -7   3    1.99    7.61
 -12   7   4    0.00    5.27
  12  -7  -4    2.03    5.94
 -12  -7   4    0.00    6.41
 -12   7   5    4.60    6.28
 -12  -7   5    1.66    5.76
 -12   7   6   -0.00    5.57
 -12  -7   6   -0.00    6.43
 -12   7   7    5.48    6.99
 -12  -7   7   -0.00    5.76
 -12   7   8   -0.00    5.07
 -12  -7   8    2.83    6.83
 -12   7   9   13.99    8.83
 -12  -7   9    0.83    6.89
 -12   7  10    0.00    5.87
 -12  -7  10   -0.00    5.68
 -12   7  11   -0.00    3.67
 -12  -7  11    1.26    4.98
 -12   7  12    3.70    6.25
 -12  -7  12   -0.00    6.26
 -12   7  13    0.00    7.84
 -12  -7  13    4.87    6.16
 -12   7  14    0.00    6.25
 -12  -7  14    0.00    5.98
 -12   7  15    5.94    6.83
 -12   7  16    0.00    6.41
 -12   7  17    5.93    6.97
 -12   7  18    0.51    6.74
 -12   7  19    0.59    5.67
 -12   7  20    1.33    7.55
 -12   7  21   -0.00    6.25
 -12   7  22    7.45    7.44
 -12   7  23    3.70    5.85
  12  -7 -23    0.00    5.47
 -12   7  24    3.20    6.99
  12  -7 -24   -0.00    4.73
 -12   7  25    0.25    7.17
  12  -7 -25    1.84    4.83
 -12   8   1    4.74    6.29
  12  -8  -1   17.07    9.61
 -12  -8   1    7.32    8.20
 -12   8   2    5.42    5.71
  12  -8  -2   -0.00    5.60
 -12  -8   2   -0.00    5.62
 -12   8   3   -0.00    7.05
  12  -8  -3   -0.00    6.02
 -12  -8   3    2.16    7.41
 -12   8   4    1.34    6.34
  12  -8  -4    5.39    7.02
 -12  -8   4    1.97    6.09
 -12   8   5   27.76   10.46
 -12  -8   5    2.24    6.89
 -12   8   6    6.14    6.98
 -12  -8   6    0.00    6.50
 -12   8   7    5.88    7.06
 -12  -8   7    0.00    6.55
 -12   8   8   -0.00    4.37
 -12  -8   8    0.69    7.01
 -12   8   9   -0.00    5.45
 -12  -8   9    1.55    6.08
 -12   8  10   -0.00    5.57
 -12  -8  10   -0.00    6.00
 -12   8  11   -0.00    6.50
 -12  -8  11    4.30    6.20
 -12   8  12    2.30    5.60
 -12  -8  12    5.09    6.05
 -12   8  13   -0.00    5.19
 -12   8  14    0.24    5.21
 -12   8  15    1.91    7.25
 -12   8  16   -0.00    7.66
 -12   8  17    0.07    6.04
 -12   8  18    0.00    7.93
 -12   8  19   -0.00    4.27
 -12   8  20    1.59    8.34
 -12   8  21    0.18    7.38
  12  -8 -21   23.86    9.35
 -12   8  22    2.93    6.74
  12  -8 -22   -0.00    5.41
 -12   9   1   -0.00    5.55
  12  -9  -1    5.25    6.72
 -12  -9   1   -0.00    7.73
 -12   9   2    5.95    7.08
  12  -9  -2    4.59    7.10
 -12  -9   2    2.49    7.43
 -12   9   3    9.99    8.02
  12  -9  -3    7.72    7.84
 -12  -9   3   12.67    8.81
 -12   9   4   -0.00    6.26
  12  -9  -4   -0.00    6.51
 -12  -9   4    5.93    6.82
 -12   9   5    7.57    7.71
 -12  -9   5    1.87    7.95
 -12   9   6   -0.00    5.27
 -12  -9   6   -0.00    6.72
 -12   9   7    5.23    6.69
 -12  -9   7    0.00    6.95
 -12   9   8   -0.00    7.66
 -12  -9   8   -0.00    5.96
 -12   9   9   32.64   11.54
 -12  -9   9   31.62   11.79
 -12   9  10    1.25    6.15
 -12  -9  10    0.00    5.91
 -12   9  11    7.68    7.01
 -12  -9  11    4.93    6.11
 -12   9  12    4.47    6.62
 -12   9  13    6.37    8.23
 -12   9  14   -0.00    6.74
 -12   9  15    0.86    5.07
 -12   9  16    2.01    7.17
 -12   9  17    1.83    6.75
 -12   9  18   -0.00    7.93
 -12  10   1    7.56    8.98
  12 -10  -1    3.98    7.58
 -12 -10   1    2.17    8.14
 -12  10   2   -0.00    4.86
  12 -10  -2    0.72    5.91
 -12 -10   2    3.72    8.06
 -12  10   3    2.27    7.48
  12 -10  -3   -0.00    6.70
 -12 -10   3   -0.00    7.09
 -12  10   4    0.91    6.40
  12 -10  -4   -0.00    6.15
 -12 -10   4    7.82    7.97
 -12  10   5   10.37   10.03
 -12 -10   5    4.04    8.56
 -12  10   6   -0.00    4.81
 -12 -10   6    4.83    7.63
 -12  10   7    4.77    7.27
 -12 -10   7    7.03    7.82
 -12  10   8   -0.00    8.13
 -12 -10   8   -0.00    5.76
 -12  10   9   -0.00    8.79
 -12 -10   9    5.07    7.44
 -12  10  10   -0.00    7.10
 -12  10  11   -0.00    6.72
 -12  10  12   -0.00    4.97
 -12  10  13    4.59    7.71
 -12  10  14    0.62    6.36
 -12  11   1    0.00    6.83
  12 -11  -1    0.93    6.76
 -12 -11   1    3.92    7.50
 -12  11   2   -0.00    6.15
  12 -11  -2   -0.00    7.84
 -12 -11   2   -0.00    5.50
 -12  11   3    6.92    7.80
  12 -11  -3    3.69    6.63
 -12 -11   3   10.23    8.86
 -12  11   4    4.77    8.27
  12 -11  -4    7.22    6.67
 -12 -11   4   -0.00    7.42
 -12  11   5    1.98    5.54
 -12 -11   5   12.31    9.36
 -12  11   6    6.30    6.98
 -12 -11   6   -0.00    7.11
 -12  11   7    4.45    7.77
 -12 -11   7    8.56    9.12
 -12  11   8   -0.00    6.85
 -12  11   9   -0.00    8.93
 -12  11  10   -0.00    7.40
 -12  12   1    2.30    7.25
  12 -12  -1    0.00    6.70
 -12 -12   1    0.00    5.56
 -12  12   2   -0.00    5.60
  12 -12  -2   -0.00    7.26
 -12 -12   2    5.43    7.99
 -12  12   3    0.00    6.85
  12 -12  -3    4.55    8.55
 -12 -12   3    2.14    7.52
 -12  12   4   -0.00    6.93
  12 -12  -4    1.77    7.39
 -12 -12   4    0.00    7.65
 -12  12   5    5.04    8.30
 -12 -12   5   12.08    9.30
  12 -13  -1    0.00    8.23
 -12 -13   1    2.05    7.15
  12 -13  -2    6.85    8.24
 -12 -13   2    3.82    7.04
  12 -13  -3    4.27   10.01
 -12 -13   3    0.00    6.65
  12 -13  -4   -0.00    7.74
 -12 -14   1    5.06    8.29
  12 -14  -3   10.76    9.69
 -11   0   1   64.02   15.21
  11   0  -1   89.04   18.83
 -11   0   2   -0.00    5.38
  11   0  -2   -0.00    6.25
 -11   0   3   15.86    8.19
  11   0  -3   15.34    9.25
 -11   0   4   -0.00    6.17
 -11   0   5  104.60   18.96
 -11   0   6    0.17    3.88
 -11   0   7    0.00    4.37
 -11   0   8   -0.00    3.89
 -11   0   9   28.06    9.53
 -11   0  10   -0.00    4.71
 -11   0  11   52.36   12.92
 -11   0  12   -0.00    4.46
 -11   0  13    2.27    4.18
 -11   0  14    0.00    3.80
 -11   0  15    5.13    5.36
 -11   0  16    2.91    5.70
 -11   0  17    7.11    6.43
 -11   0  18    2.34    4.76
 -11   0  20   -0.00    4.97
 -11   0  21   10.25    6.79
 -11   0  22    3.34    5.28
 -11   0  23    3.79    6.11
 -11   0  24    6.98    6.41
 -11   0  25    0.00    5.89
 -11   1   1  107.41   18.31
  11  -1  -1  110.43   21.21
  11   1  -1   94.58   20.58
 -11  -1   1   64.43   16.27
 -11   1   2   -0.00    4.86
  11  -1  -2    4.98    7.77
 -11  -1   2    3.57    5.50
 -11   1   3   43.49   11.99
  11  -1  -3   52.92   15.42
 -11  -1   3   73.43   15.05
 -11   1   4    0.04    5.30
  11  -1  -4   -0.00    6.09
 -11  -1   4   -0.00    4.60
 -11   1   5    1.11    4.90
 -11  -1   5    5.32    5.17
 -11   1   6    1.74    6.43
 -11  -1   6    2.86    6.29
 -11   1   7   16.26    7.81
 -11  -1   7   33.89    9.55
 -11   1   8   -0.00    4.67
 -11  -1   8    2.99    4.27
 -11   1   9    4.97    6.22
 -11  -1   9   11.71    7.73
 -11   1  10   -0.00    5.06
 -11   1  11    6.73    5.34
 -11  -1  11   13.58    6.91
 -11   1  12    4.73    5.21
 -11  -1  12   -0.00    4.58
 -11   1  13   24.59    8.59
 -11  -1  13   12.34    7.33
 -11   1  14   -0.00    4.41
 -11  -1  14    0.00    4.38
 -11   1  15    5.65    5.59
 -11  -1  15    0.78    4.61
 -11   1  16    3.39    5.07
 -11  -1  16    5.09    4.71
 -11   1  17    8.13    6.86
 -11  -1  17   12.31    6.79
 -11   1  18    3.99    5.74
 -11  -1  18   -0.00    4.62
 -11   1  19    1.28    5.43
 -11  -1  19    1.31    4.50
 -11   1  20    0.36    3.85
 -11  -1  20    0.00    4.68
 -11   1  21    0.00    4.69
 -11  -1  21   -0.00    5.32
 -11   1  22    6.82    7.07
 -11  -1  22    3.75    5.56
 -11   1  23   14.87    8.37
 -11  -1  23   11.29    6.98
 -11   1  24    2.82    5.62
 -11  -1  24    3.16    5.17
 -11   1  25    2.05    6.42
 -11   1  26   -0.00    4.98
 -11   2   1   18.43    8.46
  11  -2  -1   16.67    9.24
 -11  -2   1   19.35    8.89
 -11   2   2    0.58    5.48
  11  -2  -2    4.05    6.38
 -11  -2   2   -0.00    6.26
 -11   2   3   23.80    7.71
  11  -2  -3    7.21    8.05
 -11  -2   3   10.95    7.45
 -11   2   4    5.80    6.22
  11  -2  -4    3.47    6.81
 -11  -2   4    1.77    5.55
 -11   2   5   21.37    9.02
  11  -2  -5   22.41   10.22
 -11  -2   5   43.63   11.76
 -11   2   6    7.91    6.03
 -11  -2   6    6.13    6.42
 -11   2   7    0.00    5.06
 -11  -2   7    2.71    5.99
 -11   2   8   23.44    8.75
 -11  -2   8    3.44    5.35
 -11   2   9   23.94    8.71
 -11  -2   9   20.42    8.33
 -11   2  10    4.82    5.25
 -11  -2  10    3.11    5.57
 -11   2  11    9.42    6.99
 -11  -2  11   16.72    7.28
 -11   2  12    5.19    5.59
 -11  -2  12   -0.00    5.18
 -11  -2  13    0.00    5.01
 -11   2  14    2.13    4.80
 -11  -2  14    0.94    4.04
 -11   2  15    5.36    6.10
 -11  -2  15   15.13    7.26
 -11   2  16   -0.00    5.62
 -11  -2  16    6.63    5.93
 -11   2  17   -0.00    5.37
 -11  -2  17    2.69    4.91
 -11   2  18    0.00    5.42
 -11  -2  18   -0.00    5.00
 -11   2  19   16.92    7.81
 -11  -2  19    6.33    6.81
 -11   2  20    6.13    6.05
 -11  -2  20    1.61    4.49
 -11   2  21   10.58    8.15
 -11  -2  21   26.45    9.26
 -11   2  22    0.95    5.30
 -11  -2  22   -0.00    4.93
 -11   2  23   -0.00    6.81
 -11   2  24   -0.00    5.29
 -11   2  25    0.29    5.90
 -11   2  26   -0.00    4.26
 -11   2  27    3.07    6.29
 -11   2  28    4.45    7.09
 -11   3   1    6.71    7.54
 -11  -3   1    9.12    7.77
 -11   3   2    6.72    6.51
  11  -3  -2    9.74    8.70
 -11  -3   2   11.37    8.04
 -11   3   3   23.00    8.93
  11  -3  -3   27.95   12.61
 -11  -3   3   40.51   11.80
 -11   3   4    0.00    5.65
  11  -3  -4    5.65    7.58
 -11  -3   4    0.94    6.04
 -11   3   5    1.65    4.83
  11  -3  -5    2.64    7.25
 -11  -3   5   -0.00    5.58
 -11   3   6    7.32    6.67
  11  -3  -6    1.35    5.59
 -11  -3   6    2.36    4.92
 -11   3   7   26.90    9.61
 -11   3   8    5.36    6.81
 -11  -3   8    4.57    5.71
 -11   3   9    3.74    6.39
 -11  -3   9   16.14    7.31
 -11   3  10    1.70    5.24
 -11  -3  10    1.94    4.89
 -11   3  11    5.66    5.93
 -11  -3  11   12.58    6.73
 -11   3  12    2.06    6.48
 -11  -3  12    7.21    6.34
 -11   3  13   20.15    8.53
 -11  -3  13   14.68    6.89
 -11   3  14   -0.00    5.08
 -11  -3  14   -0.00    4.74
 -11   3  15   -0.00    5.44
 -11  -3  15   -0.00    4.55
 -11   3  16   -0.00    5.36
 -11  -3  16    1.19    4.17
 -11   3  17    6.15    5.86
 -11  -3  17    4.92    5.27
 -11   3  18    0.97    5.23
 -11  -3  18    2.11    5.36
 -11   3  19   10.39    7.40
 -11  -3  19   10.11    6.49
 -11   3  20    0.85    5.84
 -11  -3  20    0.21    4.11
 -11   3  21    0.01    5.08
 -11  -3  21    3.06    4.65
 -11   3  22    5.67    6.35
 -11   3  23   13.05    8.57
 -11   3  24   12.14    8.51
 -11   3  25    0.72    5.50
 -11   3  26    0.00    6.69
 -11   3  27    9.24    8.78
 -11   3  28    2.42    7.73
  11  -3 -28    0.00    5.09
 -11   3  29    0.53    6.05
 -11   4   1   31.48    9.94
 -11  -4   1   38.68   12.75
 -11   4   2   -0.00    5.13
 -11  -4   2    1.75    7.01
 -11   4   3    3.90    5.63
 -11  -4   3    5.01    6.16
 -11   4   4    7.38    5.95
  11  -4  -4    4.21    7.22
 -11  -4   4    8.04    6.98
 -11   4   5   66.39   14.01
  11  -4  -5   54.26   15.61
 -11  -4   5   50.55   12.99
 -11   4   6    7.94    7.86
  11  -4  -6   32.03   11.98
 -11  -4   6   21.41    8.81
 -11  -4   7    4.97    5.99
 -11   4   8   -0.00    4.97
 -11  -4   8    3.97    6.17
 -11   4   9   18.00    8.45
 -11  -4   9   28.83    9.51
 -11   4  10   12.25    6.95
 -11  -4  10    0.11    5.00
 -11   4  11    9.15    6.73
 -11  -4  11   12.19    7.13
 -11   4  12   -0.00    5.10
 -11  -4  12   -0.00    5.64
 -11   4  13   -0.00    5.51
 -11  -4  13    7.31    6.87
 -11   4  14    3.84    5.36
 -11  -4  14    2.90    4.29
 -11   4  15   18.96    8.93
 -11  -4  15    5.91    5.44
 -11   4  16    5.95    7.18
 -11  -4  16    7.30    6.09
 -11   4  17   -0.00    4.65
 -11  -4  17    1.49    4.44
 -11   4  18    5.43    5.88
 -11  -4  18    2.08    5.35
 -11   4  19   -0.00    6.51
 -11  -4  19    4.02    5.16
 -11   4  20    0.41    6.41
 -11   4  21   13.59    8.51
 -11   4  22    0.08    4.88
 -11   4  23   -0.00    6.52
 -11   4  24    0.85    6.27
 -11   4  25    9.41    7.03
 -11   4  26    2.18    7.40
 -11   4  27    0.00    6.22
  11  -4 -27    0.29    4.55
 -11   4  28    0.00    6.42
  11  -4 -28   -0.00    5.11
  11  -4 -29    2.17    5.13
 -11   5   1   -0.00    4.30
  11  -5  -1    1.31    5.78
 -11  -5   1    0.03    5.83
 -11   5   2   33.26    9.49
  11  -5  -2    4.13    7.98
 -11  -5   2   10.74    8.72
 -11   5   3   20.81    8.74
 -11  -5   3   16.45    9.30
 -11   5   4    3.94    4.55
 -11  -5   4   -0.00    7.34
 -11   5   5    0.00    4.71
 -11  -5   5   -0.00    5.61
 -11   5   6   12.06    7.37
 -11  -5   6    1.87    5.66
 -11   5   7   16.33    8.38
  11  -5  -7   13.40    9.77
 -11  -5   7    9.78    7.43
 -11   5   8    1.95    6.50
 -11  -5   8    5.73    6.99
 -11   5   9   22.69    9.35
 -11  -5   9   12.86    7.80
 -11   5  10    3.59    6.63
 -11  -5  10    0.05    5.20
 -11   5  11    0.00    5.05
 -11  -5  11   11.28    6.61
 -11   5  12   18.47    9.23
 -11  -5  12   28.19    9.44
 -11   5  13   11.40    8.06
 -11  -5  13   28.77    9.67
 -11   5  14    1.01    5.26
 -11  -5  14   -0.00    4.94
 -11   5  15   -0.00    4.86
 -11  -5  15   -0.00    4.46
 -11   5  16    0.00    6.76
 -11  -5  16   10.75    6.32
 -11   5  17    2.76    5.64
 -11  -5  17    0.00    4.30
 -11   5  18   10.59    7.83
 -11  -5  18   14.95    7.70
 -11   5  19    8.89    8.32
 -11   5  20    2.15    4.73
 -11   5  21   -0.00    6.31
 -11   5  22    9.15    7.50
 -11   5  23   20.71    9.81
 -11   5  24   -0.00    5.35
 -11   5  25    0.57    6.68
  11  -5 -25    4.60    5.72
 -11   5  26    3.08    6.66
  11  -5 -26    1.93    5.48
 -11   5  27    0.51    5.90
  11  -5 -27   -0.00    5.45
  11  -5 -28   13.50    7.56
  11  -5 -29    0.20    5.49
  11  -5 -30   -0.00    5.70
  11  -5 -31   -0.00    4.87
 -11   6   1   13.48    7.64
  11  -6  -1   15.98    9.42
 -11  -6   1   13.14    9.70
 -11   6   2   -0.00    5.38
  11  -6  -2    2.50    5.81
 -11  -6   2    8.56    6.48
 -11   6   3    3.91    5.44
  11  -6  -3    3.07    6.43
 -11  -6   3   -0.00    5.84
 -11   6   4   14.80    8.69
  11  -6  -4   21.18   10.35
 -11  -6   4   15.52    8.83
 -11   6   5   12.61    7.53
  11  -6  -5    9.61    8.10
 -11  -6   5    3.79    6.17
 -11   6   6    5.51    7.01
 -11  -6   6    3.98    7.08
 -11   6   7    2.92    6.30
 -11  -6   7    3.28    6.70
 -11   6   8   10.95    7.65
 -11  -6   8    3.64    6.64
 -11   6   9   10.58    7.03
 -11  -6   9    0.73    6.26
 -11   6  10    9.53    8.00
 -11  -6  10   14.69    8.37
 -11   6  11    6.75    7.07
 -11  -6  11    3.10    5.63
 -11   6  12    0.68    5.99
 -11  -6  12   -0.00    5.07
 -11   6  13    0.62    5.47
 -11  -6  13   -0.00    5.06
 -11   6  14    2.73    7.52
 -11  -6  14    9.10    6.38
 -11   6  15   -0.00    6.85
 -11  -6  15   22.30    8.34
 -11   6  16    7.03    6.86
 -11  -6  16    3.82    5.45
 -11   6  17    6.50    7.42
 -11   6  18   -0.00    6.97
 -11   6  19    0.69    6.35
 -11   6  20    2.81    6.87
 -11   6  21    0.18    5.57
 -11   6  22   -0.00    6.78
 -11   6  23   -0.00    6.90
  11  -6 -23   11.25    7.15
 -11   6  24   10.27    7.78
  11  -6 -24    2.15    5.51
 -11   6  25    4.03    7.02
  11  -6 -25    3.66    5.97
  11  -6 -26    5.12    6.59
  11  -6 -27    3.73    5.71
  11  -6 -28   -0.00    5.74
  11  -6 -29    1.35    4.56
  11  -6 -30   -0.00    5.89
  11  -6 -31   -0.00    6.15
  11  -6 -32    0.92    6.21
 -11   7   1    2.64    5.36
  11  -7  -1    7.12    7.82
 -11  -7   1    2.11    6.21
 -11   7   2   13.00    8.19
  11  -7  -2   28.73   11.62
 -11  -7   2   22.75   10.56
 -11   7   3    1.01    4.32
  11  -7  -3   10.28    8.53
 -11  -7   3    0.20    6.91
 -11   7   4   -0.00    6.71
  11  -7  -4   14.67    9.17
 -11  -7   4    8.48    7.61
 -11   7   5    1.20    6.58
  11  -7  -5   -0.00    4.59
 -11  -7   5    0.70    7.08
 -11   7   6    2.70    7.87
  11  -7  -6    9.46    8.20
 -11  -7   6    6.08    7.47
 -11   7   7    0.00    4.77
  11  -7  -7   -0.00    6.67
 -11  -7   7    0.55    6.20
 -11   7   8   13.56    9.19
 -11  -7   8   27.08   11.41
 -11   7   9    7.78    6.81
 -11  -7   9   17.36    8.66
 -11   7  10    0.00    6.62
 -11  -7  10    1.37    5.50
 -11   7  11   -0.00    5.93
 -11  -7  11    2.97    6.30
 -11   7  12   14.20    9.91
 -11  -7  12   19.15    9.13
 -11   7  13    4.05    6.64
 -11  -7  13    3.31    6.06
 -11   7  14    0.58    5.96
 -11  -7  14   -0.00    5.86
 -11   7  15   -0.00    5.20
 -11   7  16    0.00    6.78
 -11   7  17    0.00    7.02
 -11   7  18    3.18    7.32
 -11   7  19    2.13    5.76
 -11   7  20   -0.00    6.38
 -11   7  21    0.01    7.65
 -11   7  22   -0.00    6.15
  11  -7 -22    4.73    6.09
 -11   7  23   -0.00    7.15
  11  -7 -23    0.11    5.03
 -11   7  24   -0.00    5.81
  11  -7 -24    0.52    6.03
  11  -7 -25    2.07    5.57
  11  -7 -26   -0.00    5.09
  11  -7 -27   -0.00    5.61
  11  -7 -28    4.95    6.77
  11  -7 -29    0.00    5.43
  11  -7 -30    0.00    6.52
 -11   8   1    2.71    5.94
  11  -8  -1   -0.00    5.44
 -11  -8   1    3.77    6.58
 -11   8   2    1.30    6.08
  11  -8  -2   -0.00    6.31
 -11  -8   2    5.92    6.83
 -11   8   3    0.60    4.89
  11  -8  -3   -0.00    4.39
 -11  -8   3    2.97    6.19
 -11   8   4   28.00    9.91
  11  -8  -4    3.77    5.92
 -11  -8   4   27.60   10.91
 -11   8   5   -0.00    4.98
  11  -8  -5    5.64    6.88
 -11  -8   5   -0.00    6.38
 -11   8   6   31.21   10.71
  11  -8  -6   20.01   10.15
 -11  -8   6    0.00    6.55
 -11   8   7    3.35    5.58
  11  -8  -7   -0.00    6.18
 -11  -8   7    0.00    5.13
 -11   8   8    0.00    6.46
 -11  -8   8    6.06    6.51
 -11   8   9    0.03    6.56
 -11  -8   9   -0.00    6.02
 -11   8  10   19.21   10.04
 -11  -8  10    6.87    7.91
 -11   8  11   -0.00    7.54
 -11  -8  11   -0.00    5.00
 -11   8  12   -0.00    6.88
 -11  -8  12    1.01    5.91
 -11   8  13   -0.00    6.19
 -11  -8  13   -0.00    5.57
 -11   8  14    4.05    5.60
 -11   8  15    8.00    8.45
 -11   8  16   12.39    9.14
 -11   8  17   -0.00    7.09
 -11   8  18   -0.00    6.61
 -11   8  19    1.92    6.02
 -11   8  20    3.79    6.79
  11  -8 -20   10.04    7.63
 -11   8  21   -0.00    7.57
  11  -8 -21    1.57    5.10
 -11   8  22   15.50    9.78
  11  -8 -22   12.53    8.27
  11  -8 -23    0.00    4.57
  11  -8 -24   -0.00    5.24
  11  -8 -25   -0.00    7.05
  11  -8 -26    7.83    7.09
  11  -8 -27   -0.00    6.14
 -11   8  29   -0.00    5.30
 -11   9   1    3.41    6.08
  11  -9  -1    9.81    8.48
 -11  -9   1   -0.00    6.77
 -11   9   2   24.40   10.47
  11  -9  -2   10.40    9.27
 -11  -9   2   36.72   12.76
 -11   9   3   -0.00    5.59
  11  -9  -3    4.24    8.27
 -11  -9   3   -0.00    5.31
 -11   9   4    6.05    7.50
  11  -9  -4    3.70    7.77
 -11  -9   4    0.80    7.30
 -11   9   5   -0.00    6.71
  11  -9  -5   -0.00    6.07
 -11  -9   5   -0.00    7.31
 -11   9   6    6.58    5.96
  11  -9  -6    9.61    7.95
 -11  -9   6   14.90    8.99
 -11   9   7    3.08    5.64
  11  -9  -7   -0.00    6.37
 -11  -9   7   -0.00    6.25
 -11   9   8   16.55    8.40
 -11  -9   8   23.12   10.17
 -11   9   9   -0.00    6.23
 -11  -9   9    6.36    7.65
 -11   9  10   -0.00    7.07
 -11  -9  10   -0.00    6.12
 -11   9  11   -0.00    6.35
 -11  -9  11   -0.00    6.58
 -11   9  12    0.00    7.97
 -11   9  13   -0.00    6.42
 -11   9  14   -0.00    6.26
 -11   9  15   -0.00    8.35
 -11   9  16   -0.00    7.22
 -11   9  17    0.09    6.41
  11  -9 -17   -0.00    5.34
 -11   9  18   20.50   10.45
  11  -9 -18   24.43   10.10
 -11   9  19   -0.00    6.94
  11  -9 -19   -0.00    4.58
 -11   9  20    4.39    7.36
  11  -9 -20    2.17    4.58
  11  -9 -21   -0.00    5.36
  11  -9 -22    1.19    6.56
  11  -9 -23    4.67    7.22
 -11   9  26    8.10    8.00
 -11   9  27   -0.00    6.42
 -11   9  28    4.50    7.09
 -11  10   1    0.25    4.86
  11 -10  -1    4.89    6.90
 -11 -10   1   10.96    8.61
 -11  10   2    4.17    7.23
  11 -10  -2   -0.00    6.52
 -11 -10   2    0.00    6.44
 -11  10   3   -0.00    7.45
  11 -10  -3    1.47    6.16
 -11 -10   3   -0.00    5.55
 -11  10   4    2.62    7.59
  11 -10  -4    1.88    7.55
 -11 -10   4    2.58    6.31
 -11  10   5    0.43    6.08
  11 -10  -5   -0.00    5.81
 -11 -10   5   -0.00    7.82
 -11  10   6   -0.00    7.46
  11 -10  -6    0.00    6.16
 -11 -10   6   14.95    9.06
 -11  10   7   -0.00    5.76
  11 -10  -7   -0.00    6.41
 -11 -10   7   -0.00    5.48
 -11  10   8    0.00    6.54
 -11 -10   8    2.41    6.58
 -11  10   9   -0.00    7.02
 -11 -10   9   -0.00    6.67
 -11  10  10    2.32    8.21
 -11  10  11   -0.00    6.57
 -11  10  12    6.26    7.30
 -11  10  13    1.20    6.72
 -11  10  14    2.23    6.73
 -11  10  15    2.32    6.05
  11 -10 -15    7.23    7.01
 -11  10  16   17.54    9.69
  11 -10 -16   12.08    8.68
 -11  10  17   -0.00    6.24
  11 -10 -17   -0.00    4.70
  11 -10 -18   -0.00    5.96
  11 -10 -19    1.46    5.35
  11 -10 -20    5.93    7.09
 -11  11   1   11.46    7.66
  11 -11  -1    0.23    6.72
 -11 -11   1   -0.00    5.01
 -11  11   2    0.00    6.73
  11 -11  -2    1.82    7.53
 -11 -11   2    0.84    7.50
 -11  11   3    0.00    6.70
  11 -11  -3   -0.00    6.21
 -11 -11   3   -0.00    5.49
 -11  11   4    0.69    6.48
  11 -11  -4    5.24    6.91
 -11 -11   4    0.14    6.39
 -11  11   5    0.53    6.26
  11 -11  -5    1.26    6.33
 -11 -11   5   -0.00    6.27
 -11  11   6   -0.00    6.18
  11 -11  -6    4.20    6.92
 -11 -11   6    2.17    6.95
 -11  11   7    0.70    5.92
  11 -11  -7   -0.00    6.97
 -11 -11   7   -0.00    6.32
 -11  11   8    1.32    7.59
 -11 -11   8    8.60    7.75
 -11  11   9   -0.00    6.40
 -11  11  10   -0.00    6.32
 -11  11  11   -0.00    7.38
 -11  11  12   19.51   10.83
  11 -11 -12    9.99    8.14
 -11  11  13   -0.00    4.86
  11 -11 -13    2.82    6.93
 -11  11  14    2.02    7.37
  11 -11 -14    3.70    6.61
 -11  11  15    0.76    7.99
  11 -11 -15   -0.00    5.65
  11 -11 -16   -0.00    5.58
 -11  12   1    0.11    6.56
  11 -12  -1    1.24    6.79
 -11 -12   1   -0.00    6.63
 -11  12   2    4.57    6.02
  11 -12  -2   -0.00    7.41
 -11 -12   2    6.74    8.38
 -11  12   3    1.00    5.65
  11 -12  -3    0.20    6.76
 -11 -12   3   -0.00    6.56
 -11  12   4    3.86    6.00
  11 -12  -4    0.00    6.56
 -11 -12   4    6.34    7.77
 -11  12   5    0.89    4.86
  11 -12  -5    8.77    8.87
 -11 -12   5    0.00    5.79
 -11  12   6    4.58    7.59
  11 -12  -6    8.67    9.60
 -11 -12   6    0.07    5.65
 -11  12   7   -0.00    6.60
 -11  12   8   -0.00    6.27
  11 -12  -8    7.44    7.89
 -11  12   9   -0.00    7.47
  11 -12  -9    2.04    5.70
 -11  12  10    2.65    8.14
  11 -12 -10    3.50    6.06
 -11  12  11    0.22    6.83
  11 -12 -11    6.41    6.78
 -11  12  12   10.90    8.23
  11 -12 -12   14.22    8.45
 -11  13   1    5.05    7.50
  11 -13  -1   -0.00    7.63
 -11 -13   1    4.09    7.39
 -11  13   2    3.84    7.06
  11 -13  -2   -0.00    6.88
 -11 -13   2    3.29    7.00
 -11  13   3    1.23    6.95
  11 -13  -3   10.44    8.23
 -11 -13   3   -0.00    6.18
 -11  13   4    0.72    6.52
  11 -13  -4   -0.00    5.45
  11 -13  -4   14.91    9.34
 -11 -13   4    1.44    7.76
 -11  13   5   -0.00    6.34
  11 -13  -5   -0.00    5.47
  11 -13  -5   -0.00    6.33
 -11  13   6   -0.00    5.70
  11 -13  -6    1.68    5.22
  11 -13  -6    0.10    7.54
 -11  13   7   -0.00    7.31
  11 -13  -7    4.03    5.61
 -11  14   1   -0.00    5.89
  11 -14  -1   -0.00    5.71
  11 -14  -1    1.56    7.64
 -11 -14   1    0.00    7.50
 -11  14   2   -0.00    5.83
  11 -14  -2    6.58    8.78
 -11 -14   2    4.28    7.79
  11 -14  -3    0.00    7.27
  11 -14  -4   13.55    9.70
  11 -14  -5    4.90    7.11
  11 -15  -5    3.01    7.52
 -10   0   1   -0.00    6.03
  10   0  -1    1.62    5.90
 -10   0   2   21.51    8.53
  10   0  -2   31.39   10.29
 -10   0   3    4.27    5.85
 -10   0   3    4.94    6.15
  10   0  -3   -0.00    5.35
 -10   0   4   96.74   18.82
 -10   0   4  146.64   22.87
  10   0  -4  101.47   21.09
 -10   0   5    3.89    5.31
 -10   0   5    0.51    5.51
  10   0  -5    7.40    7.75
 -10   0   6   10.06    5.99
 -10   0   6   29.65    9.52
  10   0  -6   12.10    8.39
 -10   0   7    3.36    6.07
  10   0  -7    1.87    6.40
 -10   0   8   16.89    7.54
 -10   0   9    1.94    5.17
 -10   0  10   82.12   15.81
 -10   0  11    0.90    4.32
 -10   0  12    0.00    4.49
 -10   0  13   -0.00    3.87
 -10   0  14    8.82    6.68
 -10   0  15   -0.00    4.93
 -10   0  16   13.62    7.71
 -10   0  17   -0.00    4.08
 -10   0  18   13.55    7.49
 -10   0  19    1.53    5.26
 -10   0  20   27.27    9.30
 -10   0  21   -0.00    4.51
 -10   0  22    1.38    4.29
 -10   0  23   -0.00    4.74
 -10   0  24    1.42    5.03
 -10   0  25    3.52    5.58
 -10   1   1    1.52    5.01
  10  -1  -1    3.71    6.82
  10   1  -1   -0.00    5.51
 -10  -1   1   -0.00    5.64
 -10   1   2  108.77   20.04
  10  -1  -2  146.00   24.25
  10   1  -2  160.58   25.09
 -10  -1   2   83.18   19.60
 -10  -1   2  135.26   22.58
 -10   1   3    4.62    5.49
  10  -1  -3    0.00    5.82
  10   1  -3    7.38    7.64
 -10  -1   3    4.01    5.89
 -10  -1   3   10.26    7.12
 -10   1   4   -0.00    4.22
  10  -1  -4    0.00    5.62
  10   1  -4    5.17    6.92
 -10  -1   4    6.40    6.84
 -10  -1   4    2.13    5.98
 -10   1   5    8.57    5.97
 -10   1   5   18.17    8.44
  10  -1  -5   15.84    8.67
  10   1  -5   30.60   10.14
 -10  -1   5   18.20    7.29
 -10  -1   5   17.82    8.90
 -10   1   6   71.31   15.79
 -10   1   6   91.28   18.26
  10  -1  -6  100.44   19.63
 -10  -1   6   84.30   16.55
 -10   1   7    0.00    5.14
 -10   1   7    3.51    5.80
  10  -1  -7    8.62    7.68
 -10  -1   7    2.45    5.34
 -10   1   8   28.03    9.40
  10  -1  -8   48.80   13.29
 -10  -1   8   32.83    9.75
 -10   1   9   -0.00    3.96
 -10  -1   9    1.02    4.79
 -10   1  10    1.54    4.55
 -10  -1  10   -0.00    4.23
 -10   1  11    3.70    4.83
 -10  -1  11    3.51    5.15
 -10   1  12   85.76   15.54
 -10  -1  12   57.10   13.43
 -10   1  13    3.80    5.12
 -10  -1  13    0.14    4.16
 -10   1  14    0.00    5.20
 -10  -1  14    3.28    4.33
 -10   1  15   -0.00    4.50
 -10  -1  15   -0.00    4.48
 -10   1  16   30.41    9.38
 -10  -1  16   18.14    7.99
 -10   1  17   -0.00    4.75
 -10  -1  17    0.00    3.85
 -10   1  18   23.31    8.77
 -10  -1  18   13.96    6.70
 -10   1  19   -0.00    4.88
 -10  -1  19   -0.00    4.06
 -10   1  20    5.90    6.26
 -10  -1  20    3.55    5.38
 -10   1  21    6.80    6.07
 -10  -1  21    0.00    4.29
 -10   1  22   44.89   13.40
 -10  -1  22   73.36   15.16
 -10   1  23    4.06    5.98
 -10  -1  23   -0.00    4.29
 -10   1  24    1.22    5.94
 -10  -1  24    5.45    6.36
 -10   1  25   -0.00    5.31
 -10   1  26    6.16    7.05
 -10   1  27   -0.00    5.62
 -10   2   1    7.20    5.34
  10  -2  -1    0.00    6.13
  10   2  -1   -0.00    6.38
 -10  -2   1   -0.00    5.62
 -10  -2   1    0.00    6.02
 -10   2   2    1.82    5.51
  10  -2  -2   -0.00    5.75
  10   2  -2    0.00    5.78
 -10  -2   2    3.52    6.66
 -10  -2   2   -0.00    4.79
 -10   2   3   -0.00    4.90
  10  -2  -3   -0.00    5.21
  10   2  -3   -0.00    6.33
 -10  -2   3    3.27    5.70
 -10  -2   3    1.69    4.99
 -10   2   4  104.32   20.14
  10  -2  -4  134.76   24.32
  10   2  -4  145.95   24.62
 -10   2   5   31.90    9.99
  10  -2  -5   55.34   13.94
 -10  -2   5   27.56    9.96
 -10   2   6   18.62    8.14
  10  -2  -6   25.95   10.61
 -10  -2   6   25.35    8.68
 -10   2   7    1.48    4.36
  10  -2  -7    8.27    6.55
 -10  -2   7    4.11    5.05
 -10   2   8   14.77    7.32
 -10   2   8   16.20    8.20
  10  -2  -8   21.83   10.45
 -10  -2   8    8.10    6.16
 -10   2   9    3.72    6.00
 -10  -2   9   15.23    7.23
 -10   2  10  122.48   18.79
 -10  -2  10   70.21   15.35
 -10   2  11   10.99    6.96
 -10  -2  11    1.11    4.34
 -10   2  12    0.00    4.92
 -10  -2  12   -0.00    4.71
 -10   2  13   -0.00    4.58
 -10  -2  13   -0.00    4.42
 -10   2  14    8.70    7.16
 -10  -2  14   19.55    7.89
 -10   2  15   15.34    7.42
 -10  -2  15   12.27    6.88
 -10   2  16   13.94    6.90
 -10  -2  16    2.24    4.96
 -10   2  17   -0.00    5.34
 -10  -2  17   -0.00    4.55
 -10   2  18    1.96    5.46
 -10  -2  18    1.36    5.04
 -10   2  19    0.00    5.29
 -10  -2  19    0.00    4.67
 -10   2  20   30.60    9.82
 -10  -2  20   12.59    6.89
 -10   2  21   -0.00    5.76
 -10  -2  21    2.93    5.36
 -10   2  22    1.50    6.40
 -10  -2  22    7.24    5.57
 -10   2  23    2.60    5.10
 -10  -2  23    3.71    5.69
 -10   2  24   14.78    8.49
 -10   2  25    0.40    5.43
 -10   2  26    9.46    7.40
 -10   2  27   -0.00    6.15
 -10   2  28    1.24    5.43
 -10   3   1   13.83    7.29
  10  -3  -1    9.36    7.89
  10   3  -1    3.68    7.50
 -10  -3   1    4.67    7.81
 -10  -3   1   16.44    8.07
 -10   3   2   73.51   15.33
  10  -3  -2   81.27   18.27
 -10  -3   2   82.44   17.37
 -10   3   3   26.57    9.32
  10  -3  -3   51.19   14.36
 -10  -3   3   63.59   13.46
 -10   3   4    0.95    4.74
  10  -3  -4   -0.00    7.02
 -10  -3   4   -0.00    6.05
 -10   3   5    4.55    5.24
  10  -3  -5    8.11    6.71
 -10  -3   5    2.00    5.48
 -10   3   6   12.18    6.86
  10  -3  -6    6.33    7.43
 -10  -3   6   13.75    7.98
 -10   3   7    9.49    6.71
  10  -3  -7    7.45    6.89
 -10  -3   7    0.73    5.14
 -10   3   8   43.81   11.81
  10  -3  -8   64.58   15.27
 -10  -3   8   37.68   10.54
 -10   3   9    2.62    5.23
  10  -3  -9    0.00    6.87
 -10  -3   9    2.78    5.24
 -10   3  10    1.33    3.72
 -10  -3  10    3.31    5.40
 -10   3  11    5.25    5.93
 -10  -3  11    7.90    5.62
 -10   3  12   27.20    9.57
 -10  -3  12   19.49    7.50
 -10   3  13    0.55    5.06
 -10  -3  13    1.71    4.17
 -10   3  14    0.00    4.25
 -10  -3  14    4.29    5.08
 -10   3  15    0.61    5.12
 -10  -3  15   -0.00    4.23
 -10   3  16   11.32    7.16
 -10  -3  16   16.13    6.76
 -10   3  17   21.99    8.44
 -10  -3  17    5.68    5.45
 -10   3  18   17.04    8.17
 -10  -3  18    7.69    5.85
 -10   3  19    2.14    5.17
 -10  -3  19    2.59    4.34
 -10   3  20    3.23    5.90
 -10  -3  20    2.66    4.57
 -10   3  21    7.90    6.82
 -10  -3  21    2.51    6.00
 -10   3  22   35.86   12.25
 -10   3  23   -0.00    5.73
 -10   3  24   -0.00    6.15
 -10   3  25   -0.00    5.80
 -10   3  26    8.40    7.57
 -10   3  27    4.14    7.09
  10  -3 -27   12.24    7.47
 -10   3  28   11.82    8.49
  10  -3 -28   14.82    7.76
  10  -3 -29   -0.00    4.41
 -10   4   1   -0.00    5.31
  10  -4  -1   12.24    7.64
 -10  -4   1    1.80    6.33
 -10   4   2    8.01    5.63
  10  -4  -2    3.92    6.13
 -10  -4   2    2.24    6.80
 -10   4   3    4.94    5.81
  10  -4  -3    9.87    9.19
 -10  -4   3    2.05    5.59
 -10   4   4   50.37   13.00
  10  -4  -4   39.11   14.04
 -10  -4   4   86.05   16.32
 -10   4   5   28.84    9.72
  10  -4  -5   26.87   11.17
 -10  -4   5   24.16    9.97
 -10   4   6   38.41   10.81
  10  -4  -6   39.13   12.93
 -10  -4   6   38.19   11.22
 -10   4   7   -0.00    4.80
  10  -4  -7   -0.00    6.06
 -10  -4   7    2.02    5.47
 -10   4   8   73.98   15.47
  10  -4  -8   59.90   16.69
 -10  -4   8   67.88   14.76
 -10   4   9    2.87    6.16
  10  -4  -9    5.90    7.97
 -10  -4   9    9.54    6.47
 -10   4  10    8.50    6.96
 -10  -4  10    4.54    5.51
 -10   4  11   -0.00    4.64
 -10  -4  11   -0.00    4.50
 -10   4  12   -0.00    5.20
 -10  -4  12   -0.00    4.34
 -10   4  13    2.23    4.84
 -10  -4  13    6.44    5.22
 -10   4  14   11.25    6.80
 -10  -4  14   15.94    6.72
 -10   4  15    2.39    4.93
 -10  -4  15    4.73    5.59
 -10   4  16    6.24    5.82
 -10  -4  16    7.33    5.67
 -10   4  17   -0.00    5.39
 -10  -4  17    2.19    4.76
 -10   4  18   -0.00    6.15
 -10  -4  18   -0.00    3.87
 -10   4  19    4.51    6.42
 -10  -4  19    2.39    4.73
 -10   4  20   20.57    9.36
 -10  -4  20    7.83    5.80
 -10   4  21   13.90    9.19
 -10   4  22   -0.00    6.34
 -10   4  23    5.17    6.11
 -10   4  24   26.58   10.84
 -10   4  25   12.36    8.96
  10  -4 -25   10.22    6.66
 -10   4  26   -0.00    5.72
  10  -4 -26    3.02    5.93
  10  -4 -27    1.00    4.62
  10  -4 -28   10.77    7.18
  10  -4 -29    5.71    6.39
  10  -4 -30    0.56    4.89
 -10   5   1   43.96   10.96
 -10  -5   1   25.33   10.37
 -10   5   2  155.80   25.03
 -10  -5   2  137.79   25.37
 -10   5   3    8.11    7.26
 -10  -5   3   12.67    8.25
 -10   5   4    2.01    5.69
  10  -5  -4    0.16    6.18
 -10  -5   4    3.04    6.66
 -10   5   5    0.76    3.70
  10  -5  -5    4.05    6.98
 -10  -5   5    2.58    6.47
 -10   5   6   36.37   10.76
  10  -5  -6   21.30    9.91
 -10  -5   6   30.70   10.23
 -10   5   7   29.32   10.71
  10  -5  -7   31.59   12.16
 -10  -5   7   22.46    9.83
 -10   5   8   14.38    7.77
  10  -5  -8   14.62    9.45
 -10  -5   8   15.28    7.96
 -10   5   9   -0.00    5.29
  10  -5  -9    4.48    6.93
 -10  -5   9   -0.00    6.14
 -10   5  10   -0.00    4.81
 -10  -5  10   -0.00    5.04
 -10   5  11    8.89    6.75
 -10  -5  11    7.98    6.18
 -10   5  12   33.62   10.61
 -10  -5  12   18.37    7.72
 -10   5  13    3.55    6.47
 -10  -5  13    9.45    6.39
 -10   5  14   -0.00    6.38
 -10  -5  14   -0.00    4.05
 -10   5  15    4.10    5.89
 -10  -5  15    5.33    5.29
 -10   5  16    1.46    5.70
 -10  -5  16    3.47    4.49
 -10   5  17    7.73    7.57
 -10  -5  17   19.19    7.03
 -10   5  18    5.92    6.63
 -10  -5  18    5.38    4.95
 -10   5  19    3.46    5.39
 -10   5  20   -0.00    5.33
 -10   5  21   16.25    8.44
 -10   5  22   12.54    8.71
 -10   5  23    1.50    5.90
 -10   5  24   -0.00    6.03
  10  -5 -24    5.20    5.73
 -10   5  25    0.99    6.22
  10  -5 -25    1.66    5.53
  10  -5 -26    7.28    7.09
  10  -5 -27   10.77    7.93
  10  -5 -28    2.41    5.64
  10  -5 -29    3.50    5.82
  10  -5 -30    0.52    4.55
  10  -5 -31    0.00    5.74
 -10   6   1   -0.00    4.62
  10  -6  -1    5.29    7.28
 -10  -6   1   -0.00    5.59
 -10   6   2    0.00    6.34
  10  -6  -2    7.85    7.80
 -10  -6   2   13.55    8.71
 -10   6   3    4.45    6.09
 -10  -6   3    2.11    6.56
 -10   6   4   10.03    6.08
 -10  -6   4    0.28    6.77
 -10   6   5   22.37    8.96
 -10  -6   5   10.51    9.11
 -10   6   6   21.61    9.24
 -10  -6   6   21.42    8.86
 -10   6   7    0.00    5.73
  10  -6  -7    3.34    6.22
 -10  -6   7    5.66    6.41
 -10   6   8    2.98    5.80
  10  -6  -8    0.00    5.96
 -10  -6   8    0.68    6.46
 -10   6   9   20.65    9.00
  10  -6  -9   39.39   13.13
 -10  -6   9   36.20   11.23
 -10   6  10   27.90   10.30
  10  -6 -10   15.46    9.27
 -10  -6  10   18.89    8.53
 -10   6  11    7.92    6.71
 -10  -6  11    2.89    6.32
 -10   6  12    0.00    5.74
 -10  -6  12    3.04    5.25
 -10   6  13    3.14    7.03
 -10  -6  13   15.95    7.11
 -10   6  14    7.21    7.66
 -10  -6  14    3.71    5.36
 -10   6  15   15.23    9.91
 -10  -6  15    9.44    6.44
 -10   6  16    4.84    6.06
 -10  -6  16   -0.00    4.03
 -10   6  17    5.37    6.25
 -10  -6  17    2.72    4.46
 -10   6  18   -0.00    6.56
 -10   6  19    4.91    8.11
 -10   6  20    7.00    6.33
 -10   6  21   11.65    8.86
 -10   6  22    3.58    5.93
  10  -6 -22    2.26    5.42
 -10   6  23    5.60    8.38
  10  -6 -23    7.45    5.96
 -10   6  24    0.47    6.04
  10  -6 -24    5.10    6.15
  10  -6 -25   20.27    8.64
  10  -6 -26    9.32    7.35
  10  -6 -27    1.32    6.00
  10  -6 -28   -0.00    5.57
  10  -6 -29    7.51    7.10
  10  -6 -30   -0.00    5.44
  10  -6 -31    5.71    5.69
  10  -6 -32   -0.00    6.43
 -10   7   1   66.51   14.33
  10  -7  -1   54.59   14.81
 -10  -7   1   33.92   12.88
 -10   7   2   -0.00    5.94
  10  -7  -2    4.80    5.71
 -10  -7   2   -0.00    5.69
 -10   7   3   16.25    8.08
  10  -7  -3    8.40    7.02
 -10  -7   3    6.95    8.00
 -10   7   4    1.74    5.22
  10  -7  -4   -0.00    5.59
 -10  -7   4    2.84    6.16
 -10   7   5   29.25   10.50
  10  -7  -5   19.91    9.93
 -10  -7   5   23.56   10.77
 -10   7   6    0.00    5.70
  10  -7  -6    2.92    5.70
 -10  -7   6   11.84    8.18
 -10   7   7   41.85   12.83
 -10  -7   7   40.75   12.28
 -10   7   8    5.21    6.45
 -10  -7   8   11.63    7.65
 -10   7   9    0.00    5.53
 -10  -7   9    0.99    5.52
 -10   7  10    7.79    6.26
 -10  -7  10   -0.00    5.54
 -10   7  11   21.65    9.99
 -10  -7  11   11.10    7.80
 -10   7  12    0.35    5.78
 -10  -7  12    0.19    5.29
 -10   7  13   30.75   11.15
 -10  -7  13   24.28    9.14
 -10   7  14    0.70    5.43
 -10  -7  14   -0.00    4.86
 -10   7  15    2.53    5.97
 -10  -7  15   -0.00    4.58
 -10   7  16    0.11    5.90
 -10   7  17    8.08    9.12
 -10   7  18    0.66    5.89
 -10   7  19    2.51    6.46
 -10   7  20    0.00    6.56
  10  -7 -20    0.73    4.35
 -10   7  21    0.84    4.83
  10  -7 -21   -0.00    5.38
 -10   7  22    0.82    5.34
  10  -7 -22    6.21    6.54
  10  -7 -23   13.59    7.84
  10  -7 -24    5.29    6.56
  10  -7 -25    2.77    6.02
  10  -7 -26    0.00    5.22
  10  -7 -27   12.37    8.21
  10  -7 -28    0.00    4.86
 -10   7  29    4.73    6.81
  10  -7 -29   -0.00    5.42
 -10   7  30    0.14    4.27
  10  -7 -30   -0.00    6.48
 -10   7  31    5.36    6.55
  10  -7 -31    2.05    5.79
  10  -7 -32    0.84    5.52
  10  -7 -33   -0.00    5.57
 -10   8   1    0.62    5.90
  10  -8  -1    3.06    5.58
 -10  -8   1   13.82    8.49
 -10   8   2    5.91    6.92
  10  -8  -2    5.50    7.00
 -10  -8   2    0.00    6.19
 -10   8   3   28.39   10.27
  10  -8  -3   10.70    8.08
 -10  -8   3   24.17    9.93
 -10   8   4   14.63    8.47
  10  -8  -4    4.16    7.56
 -10  -8   4   15.24    8.92
 -10   8   5   45.75   13.28
  10  -8  -5   35.84   13.14
 -10  -8   5   35.95   12.21
 -10   8   6    9.35    6.73
  10  -8  -6    3.87    7.63
 -10  -8   6    3.18    6.26
 -10   8   7    0.97    4.03
  10  -8  -7   -0.00    6.04
 -10  -8   7    3.96    5.85
 -10   8   8    0.00    5.20
  10  -8  -8    0.00    6.04
 -10  -8   8    0.61    5.87
 -10   8   9   16.62    9.06
  10  -8  -9    9.31    9.37
 -10  -8   9    1.43    5.83
 -10   8  10    3.93    6.64
 -10  -8  10    0.00    5.84
 -10   8  11    6.70    8.30
 -10  -8  11    1.97    5.70
 -10   8  12   -0.00    5.57
 -10  -8  12   -0.00    5.97
 -10   8  13    3.20    7.33
 -10  -8  13    1.97    5.29
 -10   8  14   -0.00    6.10
 -10   8  15   25.98   10.58
 -10   8  16   -0.00    6.31
 -10   8  17   -0.00    5.59
 -10   8  18   -0.00    7.00
  10  -8 -18   -0.00    5.63
 -10   8  19    0.74    6.56
  10  -8 -19   24.21    9.58
 -10   8  20   -0.00    5.88
  10  -8 -20   -0.00    5.40
  10  -8 -21    5.22    6.81
  10  -8 -22    8.84    7.01
  10  -8 -23    0.00    5.41
  10  -8 -24    6.08    6.55
  10  -8 -25   11.13    7.96
 -10   8  26   -0.00    5.71
  10  -8 -26    6.73    7.14
 -10   8  27    5.70    7.89
  10  -8 -27   -0.00    4.71
 -10   8  28   -0.00    5.76
  10  -8 -28   -0.00    5.08
 -10   8  29   -0.00    6.66
  10  -8 -29   -0.00    6.35
 -10   8  30    0.61    6.87
  10  -8 -30    2.49    5.49
 -10   9   1   19.47    9.69
  10  -9  -1   20.98    9.42
 -10  -9   1   26.04   10.62
 -10   9   2    2.14    4.97
  10  -9  -2    2.29    6.45
 -10  -9   2   -0.00    6.41
 -10   9   3   16.02    8.60
  10  -9  -3   10.86    8.20
 -10  -9   3    6.90    7.29
 -10   9   4    3.21    5.44
  10  -9  -4   -0.00    5.69
 -10  -9   4    1.03    5.51
 -10   9   5   16.34    8.36
  10  -9  -5    0.00    6.34
 -10  -9   5    5.87    7.05
 -10   9   6   -0.00    6.45
  10  -9  -6    7.57    8.56
 -10  -9   6    6.22    6.55
 -10   9   7   46.23   12.68
  10  -9  -7   26.63   11.35
 -10  -9   7    3.04    7.33
 -10   9   8    4.02    5.57
  10  -9  -8    1.44    6.31
 -10  -9   8    8.72    8.38
 -10   9   9    9.96    7.37
  10  -9  -9    4.24    7.37
 -10  -9   9    4.72    6.09
 -10   9  10    4.16    6.91
 -10  -9  10   -0.00    5.14
 -10   9  11   27.79   11.03
 -10  -9  11    6.58    7.42
 -10   9  12    2.01    6.98
 -10  -9  12    2.38    6.34
 -10   9  13    3.32    5.75
 -10   9  14   -0.00    6.86
 -10   9  15   -0.00    6.17
  10  -9 -15    9.08    6.74
 -10   9  16    1.47    6.81
  10  -9 -16    0.00    4.60
 -10   9  17   19.06   11.06
  10  -9 -17    6.49    6.86
 -10   9  18   -0.00    6.00
  10  -9 -18   -0.00    6.87
  10  -9 -19    0.05    6.08
  10  -9 -20    3.38    6.35
  10  -9 -21   12.59    7.47
  10  -9 -22   -0.00    5.12
 -10   9  23    2.07    4.85
  10  -9 -23    0.32    6.47
 -10   9  24   -0.00    5.50
  10  -9 -24   -0.00    6.24
 -10   9  25   -0.00    5.61
  10  -9 -25    6.92    6.83
 -10   9  26   -0.00    6.11
  10  -9 -26   -0.00    6.33
 -10   9  27    3.96    5.90
  10  -9 -27   -0.00    5.44
 -10   9  28    1.77    5.57
 -10   9  29   -0.00    6.31
 -10   9  30   -0.00    6.64
 -10  10   1    0.25    6.41
  10 -10  -1    0.00    5.91
 -10 -10   1    3.23    5.68
 -10  10   2    6.25    7.06
  10 -10  -2    4.62    6.73
 -10 -10   2    2.29    5.59
 -10  10   3   14.42    8.29
  10 -10  -3    1.96    7.27
 -10 -10   3    7.74    7.69
 -10  10   4    2.74    7.15
  10 -10  -4    6.09    6.55
 -10 -10   4   -0.00    6.14
 -10  10   5   26.78   11.07
  10 -10  -5   17.75   10.04
 -10 -10   5   22.95   10.15
 -10  10   6    6.80    8.48
  10 -10  -6   -0.00    6.38
 -10 -10   6    4.32    6.74
 -10  10   7   11.56    8.57
  10 -10  -7   -0.00    5.65
 -10 -10   7   -0.00    5.94
 -10  10   8   -0.00    6.03
  10 -10  -8    0.89    7.01
 -10 -10   8    1.14    5.87
 -10  10   9    9.14    8.72
  10 -10  -9   10.23    8.68
 -10 -10   9   10.73    8.87
 -10  10  10   -0.00    6.35
 -10 -10  10    1.67    5.26
 -10  10  11   -0.00    5.72
 -10  10  12    3.08    6.32
 -10  10  13   21.77   10.39
  10 -10 -13   20.00   10.36
 -10  10  14   -0.00    6.63
  10 -10 -14    7.45    6.44
 -10  10  15    4.21    9.05
  10 -10 -15   28.54    9.82
  10 -10 -16    1.75    6.38
  10 -10 -17    0.00    5.79
  10 -10 -18    7.15    6.18
  10 -10 -19   14.11    7.86
  10 -10 -20   -0.00    5.22
  10 -10 -21    1.80    5.52
  10 -10 -22   -0.00    6.12
  10 -10 -23    0.66    4.63
  10 -10 -24   -0.00    6.10
 -10  11   1    6.09    7.52
  10 -11  -1    3.87    6.06
 -10 -11   1   11.83    8.33
 -10  11   2   -0.00    4.97
  10 -11  -2    2.90    6.33
 -10 -11   2   -0.00    6.17
 -10  11   3    8.45    7.03
  10 -11  -3    0.00    6.57
 -10 -11   3   15.38    9.15
 -10  11   4    1.65    6.33
  10 -11  -4   -0.00    6.25
 -10 -11   4    6.90    6.85
 -10  11   5    8.57    8.96
  10 -11  -5   -0.00    6.01
 -10 -11   5    1.67    6.78
 -10  11   6    0.59    5.45
  10 -11  -6   -0.00    8.02
 -10 -11   6   -0.00    6.80
 -10  11   7   19.40   10.51
  10 -11  -7   28.36   12.49
 -10 -11   7   17.88    9.44
 -10  11   8    0.52    6.85
  10 -11  -8    4.17    7.02
 -10 -11   8    0.00    7.58
 -10  11   9   -0.00    8.23
  10 -11  -9   -0.00    5.56
  10 -11  -9    0.00    5.88
 -10  11  10    1.94    6.68
  10 -11 -10   -0.00    4.55
 -10  11  11   16.68    9.48
  10 -11 -11    4.14    6.51
 -10  11  12   -0.00    7.28
  10 -11 -12   -0.00    5.66
 -10  11  13    2.27    7.71
  10 -11 -13    8.49    6.51
  10 -11 -14    2.45    4.80
  10 -11 -15   -0.00    6.03
  10 -11 -16   -0.00    4.94
  10 -11 -17   14.89    8.91
  10 -11 -18   -0.00    4.83
  10 -11 -19    0.00    6.43
  10 -11 -20   -0.00    5.65
  10 -11 -21    0.73    6.62
 -10  12   1   -0.00    6.57
  10 -12  -1   -0.00    5.68
 -10 -12   1    5.90    7.78
 -10  12   2    0.00    5.60
  10 -12  -2   -0.00    7.05
 -10 -12   2    4.40    7.82
 -10  12   3    4.15    6.97
  10 -12  -3   10.10    8.70
 -10 -12   3    8.20    8.12
 -10  12   4    4.70    7.01
  10 -12  -4   -0.00    7.18
 -10 -12   4    0.16    6.15
 -10  12   5    2.04    4.98
  10 -12  -5    8.32    6.34
  10 -12  -5    0.00    5.54
 -10 -12   5    3.73    6.99
 -10  12   6    1.73    5.44
  10 -12  -6    3.43    5.91
  10 -12  -6    2.89    6.36
 -10 -12   6    3.00    6.82
 -10  12   7   -0.00    5.53
  10 -12  -7    3.86    6.50
  10 -12  -7    0.36    5.84
 -10  12   8   13.55    8.91
  10 -12  -8   -0.00    5.85
  10 -12  -8    6.39    8.67
 -10  12   9   12.66    9.53
  10 -12  -9   17.76    8.65
  10 -12 -10    4.85    7.11
  10 -12 -11    4.30    6.46
  10 -12 -12    0.07    6.24
  10 -12 -13    3.18    6.53
  10 -12 -14   -0.00    6.27
  10 -12 -15   32.49   11.51
  10 -12 -16    4.72    5.21
  10 -12 -17   -0.00    4.10
 -10  13   1    7.91    7.88
  10 -13  -1    8.46    6.87
  10 -13  -1    0.03    6.15
 -10 -13   1    4.80    7.97
 -10  13   2   -0.00    6.22
  10 -13  -2   -0.00    5.24
  10 -13  -2    1.70    7.61
 -10 -13   2    6.26    7.25
 -10  13   3    0.72    5.69
  10 -13  -3    3.14    6.01
  10 -13  -3   10.50    8.68
 -10 -13   3   -0.00    7.78
 -10  13   4    1.41    5.68
  10 -13  -4   -0.00    5.07
  10 -13  -4    2.21    6.78
 -10 -13   4   -0.00    5.09
 -10  13   5   14.57    8.71
  10 -13  -5    3.39    5.15
  10 -13  -5    3.22    7.82
  10 -13  -6   -0.00    3.36
  10 -13  -6    4.30    7.29
  10 -13  -7    2.14    6.01
  10 -13  -7    5.49    7.78
  10 -13  -8    5.03    7.08
  10 -13  -8    0.00    5.75
  10 -13  -9    5.05    5.48
  10 -13 -10   -0.00    5.97
  10 -13 -11    1.99    5.01
  10 -13 -12   -0.00    6.48
  10 -13 -13    4.20    6.68
  10 -14  -1   -0.00    4.56
  10 -14  -1    2.57    6.45
 -10 -14   1    5.53    6.58
  10 -14  -2   -0.00    5.62
  10 -14  -2   12.82    9.03
 -10 -14   2    2.20    6.68
  10 -14  -3    2.82    5.11
  10 -14  -3    0.00    5.97
 -10 -14   3   -0.00    6.37
  10 -14  -4    0.00    4.83
  10 -14  -4    0.00    6.10
  10 -14  -5    2.63    5.82
  10 -14  -5   -0.00    6.49
  10 -14  -6   12.93    7.66
  10 -14  -6    6.80    7.25
  10 -14  -7    0.00    5.69
  10 -14  -7    2.20    7.03
  10 -14  -8    1.75    6.79
  10 -15  -1    0.77    5.77
  10 -15  -1   -0.00    6.07
  10 -15  -2    5.98    7.61
  10 -15  -2   -0.00    7.53
  10 -15  -3    1.05    5.59
  10 -15  -3    3.98    8.47
  10 -15  -4    0.00    6.46
  10 -15  -5    3.66    6.13
  10 -15  -6   -0.00    7.33
  10 -15  -7    6.63    9.06
  -9   0   1    6.07    6.36
   9   0  -1   13.01    8.02
  -9   0   2   -0.00    4.32
   9   0  -2   -0.00    4.90
  -9   0   3  161.81   23.63
   9   0  -3  101.20   21.47
  -9   0   4   -0.00    4.50
   9   0  -4    0.00    4.19
  -9   0   5   31.68   10.45
   9   0  -5   51.63   12.82
  -9   0   6    3.72    5.50
   9   0  -6   -0.00    5.12
  -9   0   7  105.19   20.21
   9   0  -7  121.79   21.58
  -9   0   8   -0.00    3.89
   9   0  -8   -0.00    6.53
  -9   0   9   84.84   16.14
   9   0  -9   54.04   14.59
  -9   0  10    2.66    4.87
   9   0 -10   -0.00    5.46
  -9   0  15   21.74    7.97
  -9   0  16   -0.00    4.27
  -9   0  17   16.57    7.00
  -9   0  18    0.00    4.08
  -9   0  19   57.83   13.24
  -9   0  20    2.29    4.81
  -9   0  21    8.45    6.00
  -9   0  22    1.87    4.09
  -9   0  23   30.67   10.29
  -9   0  24   -0.00    5.74
  -9   0  25    5.90    6.24
  -9   0  26   -0.00    5.03
  -9   1   1  425.35   48.97
   9  -1  -1  339.12   48.22
   9   1  -1  301.16   47.02
  -9  -1   1  332.58   47.12
  -9   1   2    4.69    6.59
   9  -1  -2    2.02    5.86
   9   1  -2    0.00    5.78
  -9  -1   2    6.45    6.02
  -9   1   3    4.47    5.43
   9  -1  -3   11.40    7.69
   9   1  -3    2.16    4.30
  -9  -1   3    0.00    4.40
  -9   1   4   32.47    9.67
   9  -1  -4   58.60   13.25
   9   1  -4   47.99   12.17
  -9  -1   4    8.43    6.89
  -9   1   5  134.24   22.94
   9  -1  -5  125.21   23.14
   9   1  -5  128.62   23.16
  -9  -1   5  132.23   22.69
  -9   1   6    0.00    4.07
   9  -1  -6   -0.00    6.24
   9   1  -6    2.92    5.32
  -9  -1   6    0.00    3.97
  -9   1   7   49.21   12.34
   9  -1  -7   27.19   10.78
   9   1  -7   48.05   12.55
  -9  -1   7   53.15   12.80
  -9   1   8    0.19    4.24
   9  -1  -8    0.12    5.83
   9   1  -8   -0.00    5.02
  -9  -1   8    0.00    5.04
  -9   1   9   18.32    7.63
  -9   1   9   20.61    8.34
   9  -1  -9   15.54    8.42
   9   1  -9   11.50    7.44
  -9  -1   9   24.87    9.21
  -9   1  10   -0.00    4.74
  -9   1  10   -0.00    4.46
   9  -1 -10   -0.00    4.88
  -9   1  11  108.32   19.32
   9  -1 -11  123.80   22.38
  -9   1  12    0.00    4.67
  -9   1  13   -0.00    4.37
  -9   1  14    0.73    4.46
  -9   1  15   80.45   15.83
  -9   1  16    2.23    4.64
  -9   1  17   20.55    8.50
  -9   1  18    1.07    4.74
  -9   1  19    3.01    5.71
  -9   1  20    3.84    5.73
  -9  -1  20    3.82    5.32
  -9   1  21   60.13   13.85
  -9  -1  21   46.88   12.17
  -9   1  22    7.74    6.65
  -9  -1  22    1.64    4.37
  -9   1  23    0.45    5.19
  -9  -1  23    6.59    5.20
  -9   1  24    1.48    5.50
  -9  -1  24   -0.00    4.15
  -9   1  25    4.37    6.15
  -9  -1  25    3.98    5.84
  -9   1  26   -0.00    5.44
  -9   1  27   13.62    8.41
   9  -1 -27   14.55    7.37
  -9   2   1   44.17   10.59
   9  -2  -1   51.72   13.31
   9   2  -1   26.59   10.22
  -9  -2   1   40.95   11.37
  -9   2   2    3.63    5.14
   9  -2  -2   11.42    7.03
   9   2  -2    5.37    6.45
  -9  -2   2   11.50    7.15
  -9   2   3   89.28   18.23
  -9   2   3  113.40   20.39
   9  -2  -3  127.82   22.02
   9   2  -3  110.96   20.84
  -9  -2   3  141.01   22.22
  -9   2   4    2.53    4.51
  -9   2   4    7.89    5.94
   9  -2  -4    7.32    7.15
   9   2  -4   -0.00    5.58
  -9  -2   4   10.71    7.09
  -9   2   5   11.82    6.02
  -9   2   5    9.35    6.06
   9  -2  -5   15.56    7.93
   9   2  -5   15.52    7.64
  -9  -2   5   19.46    8.04
  -9   2   6   -0.00    4.76
  -9   2   6    1.02    5.45
   9  -2  -6    0.00    6.25
   9   2  -6   -0.00    5.01
  -9  -2   6   -0.00    4.29
  -9   2   7   52.82   12.21
  -9   2   7   73.02   14.52
   9  -2  -7   50.84   13.54
   9   2  -7   39.46   12.02
  -9  -2   7   47.89   13.01
  -9   2   8   31.94    9.31
  -9   2   8   43.28   11.96
   9  -2  -8   25.90   11.45
   9   2  -8   41.70   11.62
  -9  -2   8   30.97   10.14
  -9   2   9   32.43    9.60
  -9   2   9   25.02    9.68
   9  -2  -9   36.49   10.88
  -9   2  10    0.83    4.49
  -9   2  10    2.52    4.87
   9  -2 -10   -0.00    5.97
  -9   2  11    2.77    4.53
  -9   2  11   -0.00    6.32
   9  -2 -11    0.08    5.30
  -9   2  12    3.95    5.31
  -9   2  13   44.56   11.13
  -9   2  14    5.44    6.04
  -9   2  15   11.08    6.12
  -9   2  16    1.44    4.54
  -9   2  17   31.90   10.34
  -9   2  18   -3.50    5.47
  -9   2  19   45.34   12.32
  -9   2  20    6.68    6.22
  -9   2  21   -0.00    4.46
  -9   2  22    0.05    5.84
  -9   2  23   37.82   12.01
  -9   2  24   -0.00    5.38
  -9   2  25    7.29    7.26
  -9   2  26    7.51    7.21
   9  -2 -26    1.42    4.27
  -9   2  27    1.73    5.56
   9  -2 -27    0.00    4.93
   9  -2 -28    4.47    5.36
  -9   3   1  191.01   27.22
   9  -3  -1  134.09   27.63
   9   3  -1  199.13   30.06
  -9  -3   1  199.15   29.83
  -9  -3   1  176.72   28.32
  -9   3   2   13.27    7.02
   9  -3  -2   16.57    8.78
   9   3  -2   19.19    9.23
  -9  -3   2   50.07   11.47
  -9   3   3    4.09    4.15
   9  -3  -3    1.42    5.04
   9   3  -3    2.09    4.44
  -9  -3   3    2.19    5.19
  -9   3   4    7.17    4.85
   9  -3  -4   12.49    7.52
   9   3  -4   10.55    7.55
  -9  -3   4    4.03    4.56
  -9   3   5   54.93   12.11
   9  -3  -5   28.50   12.15
   9   3  -5   66.34   14.41
  -9  -3   5   60.84   13.74
  -9   3   6   48.05   11.35
  -9   3   6   25.11    9.90
   9  -3  -6   32.24   12.25
   9   3  -6   48.66   12.34
  -9  -3   6   48.83   11.91
  -9   3   7   23.38    8.11
  -9   3   7   36.47   10.36
   9  -3  -7   17.79    8.84
  -9   3   8    1.09    5.06
  -9   3   8    5.20    6.38
   9  -3  -8   -0.00    5.14
  -9   3   9   -0.00    4.50
  -9   3   9   13.53    8.29
   9  -3  -9    7.93    7.40
  -9   3  10    9.10    5.70
  -9   3  10    3.78    6.50
   9  -3 -10    2.53    6.05
  -9   3  11  167.21   24.84
  -9   3  11  144.37   24.89
   9  -3 -11  121.46   24.60
  -9   3  12   21.61    8.50
  -9   3  13    1.87    5.71
  -9   3  14    0.00    5.53
  -9   3  15   37.38   11.23
  -9   3  16   12.93    7.71
  -9   3  17   48.67   13.03
  -9   3  18   -0.00    4.70
  -9   3  19    0.64    4.94
  -9   3  20    0.87    5.99
  -9   3  21   40.35   12.45
  -9   3  22    3.10    6.02
  -9   3  23    4.39    6.42
  -9   3  25    6.34    7.78
   9  -3 -25   24.32    9.05
  -9   3  26   -0.00    6.49
   9  -3 -26    6.43    5.30
   9  -3 -27    2.73    4.98
   9  -3 -28   -0.00    4.76
   9  -3 -29    0.18    4.04
  -9   4   1    0.00    4.07
   9  -4  -1    2.98    5.14
   9   4  -1    2.20    5.01
  -9  -4   1   -0.00    5.89
  -9  -4   1    0.00    5.13
  -9   4   2   25.11    9.04
   9  -4  -2   67.62   14.55
   9   4  -2   49.33   13.05
  -9  -4   2   35.27   11.69
  -9  -4   2   64.46   14.12
  -9   4   3   42.80   11.41
   9  -4  -3   54.29   14.07
   9   4  -3   51.18   13.38
  -9  -4   3   36.66   11.33
  -9   4   4   87.53   15.11
   9  -4  -4   48.65   14.71
  -9   4   5   70.33   14.64
   9  -4  -5   64.91   16.06
  -9   4   6    4.38    5.37
   9  -4  -6   -0.00    5.91
  -9   4   7   63.89   14.42
   9  -4  -7   89.02   17.94
  -9   4   8   96.45   18.18
   9  -4  -8   97.69   20.12
  -9   4   9   36.76   10.75
   9  -4  -9   53.80   14.11
  -9   4  10   -0.00    4.85
  -9   4  10   -0.00    5.97
   9  -4 -10   -0.00    4.43
  -9   4  11   -0.00    5.89
  -9   4  11    4.44    6.30
   9  -4 -11    8.92    7.67
  -9   4  12    2.94    5.53
   9  -4 -12    3.55    6.25
  -9   4  13   16.22    8.56
  -9   4  14    5.28    5.62
  -9   4  15   35.69   10.85
  -9   4  16    1.83    5.44
  -9   4  17   17.68    9.19
  -9   4  19   48.15   13.25
  -9   4  20   10.44    7.62
  -9   4  21    1.41    6.26
  -9   4  22   14.53    8.49
  -9   4  23   21.18   10.58
   9  -4 -23   39.15   10.85
  -9   4  24    6.51    7.33
   9  -4 -24    9.37    6.83
  -9   4  25    1.41    5.32
   9  -4 -25   12.69    7.26
   9  -4 -26   -0.00    4.18
   9  -4 -27    4.33    5.15
   9  -4 -28    8.95    6.86
   9  -4 -29   10.39    6.97
   9  -4 -30   -0.00    4.57
  -9   5   1  103.40   18.72
   9  -5  -1  118.26   21.86
  -9  -5   1  101.54   20.33
  -9   5   2   55.44   13.09
   9  -5  -2   57.33   14.95
  -9  -5   2   60.33   14.24
  -9   5   3    4.64    6.01
   9  -5  -3    9.83    7.27
  -9  -5   3    5.48    7.27
  -9   5   4   57.26   13.21
   9  -5  -4   74.66   16.54
  -9  -5   4   44.09   13.07
  -9   5   5   35.56   10.21
   9  -5  -5   40.65   12.62
  -9   5   6   26.63    9.90
   9  -5  -6   35.00   11.75
  -9   5   7   68.30   15.27
   9  -5  -7   67.93   16.58
  -9   5   8   -0.00    5.62
   9  -5  -8    1.96    5.41
  -9   5   9   -0.00    5.31
   9  -5  -9   -0.00    5.37
  -9   5  10    4.66    6.12
   9  -5 -10    0.00    6.18
  -9   5  11   47.91   12.65
   9  -5 -11   64.53   15.59
  -9   5  12   16.56    9.15
   9  -5 -12    9.71    8.10
  -9   5  13   -0.00    5.47
  -9   5  14   16.24    8.14
  -9   5  15    2.62    6.08
  -9   5  16   35.77   11.29
  -9   5  17   18.45    8.81
  -9   5  18    1.34    5.21
  -9  -5  18    4.57    4.37
  -9   5  19   -0.00    5.08
  -9  -5  19    0.59    3.37
  -9   5  20    7.56    6.12
  -9   5  21   19.28    9.45
  -9   5  22    9.33    8.76
   9  -5 -22   19.72    8.38
  -9   5  23    0.52    5.59
   9  -5 -23    3.32    5.52
   9  -5 -24    0.60    4.84
   9  -5 -25    3.54    4.17
   9  -5 -26   17.98    8.06
   9  -5 -27    2.88    5.69
   9  -5 -28    2.84    6.17
   9  -5 -29    2.35    5.54
   9  -5 -30    6.88    6.34
   9  -5 -31    3.99    6.33
  -9   5  32    5.95    6.76
   9  -5 -32    1.89    5.31
  -9   5  33    0.00    4.12
  -9   6   1   -0.00    5.11
  -9  -6   1    7.05    6.95
  -9   6   2  111.10   18.77
  -9  -6   2   71.26   17.35
  -9   6   3   27.22    9.31
  -9  -6   3   14.18    8.50
  -9   6   4   16.07    7.88
   9  -6  -4   30.58   10.79
  -9  -6   4   20.47    8.75
  -9   6   5   11.25    6.77
   9  -6  -5   22.46   10.05
  -9  -6   5    6.86    7.42
  -9   6   6    6.37    6.12
   9  -6  -6    9.57    7.52
  -9  -6   6    5.46    7.25
  -9   6   7   15.04    7.44
   9  -6  -7   17.02    9.28
  -9   6   8   70.41   16.01
   9  -6  -8   77.29   18.21
  -9   6   9    6.46    7.23
   9  -6  -9   13.92    8.48
  -9   6  10    2.13    5.49
   9  -6 -10   -0.00    6.38
  -9   6  11    0.39    4.93
   9  -6 -11   -0.00    6.72
  -9   6  12   25.80    9.63
   9  -6 -12   21.73   10.89
  -9   6  13    2.20    5.80
  -9   6  14   31.45   11.68
  -9   6  15    9.03    7.07
  -9   6  16    6.16    5.93
  -9   6  17    7.76    6.67
  -9  -6  17   25.43    8.00
  -9   6  18   26.29   10.87
  -9   6  19    6.25    6.50
  -9   6  20    5.06    7.30
   9  -6 -20    4.75    5.22
  -9   6  21    0.00    6.82
   9  -6 -21   -0.00    5.14
  -9   6  22   -0.00    6.71
   9  -6 -22    3.92    5.53
   9  -6 -23   13.10    7.87
   9  -6 -24    7.82    6.56
   9  -6 -25   14.87    7.60
   9  -6 -26    1.28    5.96
   9  -6 -27   -0.00    6.26
   9  -6 -28    4.09    6.24
  -9   6  29    6.92    7.10
   9  -6 -29    2.94    5.93
  -9   6  30    8.71    7.53
   9  -6 -30    4.23    5.73
  -9   6  31    2.24    5.55
   9  -6 -31   -0.00    4.85
  -9   6  32    3.32    5.75
   9  -6 -32    4.96    5.70
  -9   6  33   -0.00    5.63
   9  -6 -33    5.70    6.40
  -9   7   1    3.81    5.10
   9  -7  -1   20.77    9.21
  -9  -7   1    3.72    6.74
  -9   7   2    4.49    6.47
   9  -7  -2    9.49    7.66
  -9  -7   2    1.93    5.94
  -9   7   3    1.35    5.27
  -9  -7   3   -0.00    5.90
  -9   7   4   16.72    7.97
  -9  -7   4   20.67    8.60
  -9   7   5    5.38    5.32
  -9  -7   5    0.78    5.70
  -9   7   6   45.58   12.54
  -9  -7   6   31.98   11.04
  -9   7   7    0.51    5.12
  -9  -7   7    5.45    6.10
  -9   7   8    2.57    5.47
   9  -7  -8    6.84    8.10
  -9  -7   8    2.53    6.85
  -9   7   9   27.50    9.73
   9  -7  -9    8.19    8.61
  -9  -7   9    2.84    7.22
  -9   7  10    9.33    8.36
   9  -7 -10   23.45   10.75
  -9   7  11   14.79    8.67
   9  -7 -11   27.29   10.84
  -9   7  12   48.53   13.51
   9  -7 -12   37.13   13.14
  -9   7  13    3.54    6.15
  -9   7  14    1.52    4.61
  -9   7  15    0.77    4.95
  -9   7  16   19.17    9.54
  -9   7  17   -0.00    6.08
  -9   7  18   -0.00    6.31
   9  -7 -18    4.39    6.05
  -9   7  19   -0.00    6.76
   9  -7 -19   -0.00    4.03
  -9   7  20   10.96    7.95
   9  -7 -20   15.30    7.01
   9  -7 -21   24.35    8.94
   9  -7 -22   17.74    8.89
   9  -7 -23    1.70    5.15
   9  -7 -24   -0.00    5.13
   9  -7 -25    1.13    4.99
   9  -7 -26    9.12    6.83
  -9   7  27    1.65    5.15
   9  -7 -27    6.38    6.20
  -9   7  28   -0.00    3.09
   9  -7 -28    4.69    6.25
  -9   7  29    1.00    6.04
   9  -7 -29    0.00    4.81
  -9   7  30   -0.00    6.82
   9  -7 -30    3.88    5.90
  -9   7  31   -0.00    5.80
   9  -7 -31    0.82    5.54
  -9   7  32   -0.00    6.00
   9  -7 -32   -0.00    5.80
   9  -7 -33   -0.00    5.54
   9  -7 -34    0.87    4.84
  -9   8   1   18.31    8.34
   9  -8  -1   10.57    7.53
  -9  -8   1    0.85    6.93
  -9   8   2   20.50    8.92
   9  -8  -2   13.19    7.95
  -9  -8   2    7.56    7.39
  -9   8   3    3.29    4.81
   9  -8  -3    1.26    6.50
  -9  -8   3   -0.00    6.47
  -9   8   4    7.51    7.08
   9  -8  -4   58.68   14.30
  -9  -8   4   32.43   10.56
  -9   8   5    0.00    4.11
   9  -8  -5    0.44    5.39
  -9  -8   5   -0.00    5.65
  -9   8   6    1.51    5.34
   9  -8  -6   -0.00    5.88
  -9  -8   6    2.24    6.21
  -9   8   7   -0.00    6.84
  -9  -8   7    1.68    5.63
  -9   8   8   62.42   16.09
  -9  -8   8   64.15   15.35
  -9   8   9   10.62    7.36
  -9  -8   9    6.03    7.30
  -9   8  10    4.34    6.81
  -9  -8  10   15.00    7.95
  -9   8  11    9.58    6.66
  -9  -8  11    1.34    5.35
  -9   8  12   33.18   12.05
  -9   8  13   -0.00    5.48
  -9   8  14   12.61    7.82
  -9   8  15    7.30    6.73
  -9   8  16    0.00    6.17
   9  -8 -16    3.58    5.95
  -9   8  17   10.43    7.77
   9  -8 -17    4.22    6.13
  -9   8  18    6.27    7.90
   9  -8 -18   30.80   10.05
   9  -8 -19    0.00    5.62
   9  -8 -20    1.56    6.16
   9  -8 -21   -0.00    5.98
   9  -8 -22    1.61    4.54
   9  -8 -23    1.02    4.81
  -9   8  24   -0.00    6.42
   9  -8 -24   20.83    8.73
  -9   8  25    0.95    5.01
   9  -8 -25   -0.00    5.70
  -9   8  26    2.99    6.42
   9  -8 -26   -0.00    5.05
  -9   8  27    3.20    6.25
   9  -8 -27   -0.00    4.85
  -9   8  28    4.39    6.85
   9  -8 -28    4.96    5.47
  -9   8  29    3.07    4.78
   9  -8 -29   -0.00    6.24
  -9   8  30    2.76    6.38
   9  -8 -30    2.43    6.43
  -9   8  31   -0.00    5.74
   9  -8 -31   -0.00    6.25
  -9   8  32   -0.00    6.09
   9  -8 -32    6.25    6.54
   9  -8 -33    0.00    5.41
  -9   9   1    6.90    6.72
   9  -9  -1   18.43    9.19
  -9  -9   1    3.80    6.33
  -9   9   2   32.63   11.76
   9  -9  -2   23.74   10.69
  -9  -9   2   35.53   11.74
  -9   9   3   -0.00    6.29
   9  -9  -3    0.00    6.23
  -9  -9   3    0.00    5.98
  -9   9   4   -0.00    7.17
   9  -9  -4   15.57    8.14
  -9  -9   4   25.52    9.65
  -9   9   5    0.00    5.48
   9  -9  -5    3.65    7.05
  -9  -9   5    7.41    7.00
  -9   9   6   66.11   15.32
   9  -9  -6   77.71   17.24
  -9  -9   6   27.70   11.85
  -9   9   7    0.00    4.93
   9  -9  -7   -0.00    6.30
  -9  -9   7    0.95    6.08
  -9   9   8    3.06    7.02
   9  -9  -8    4.33    8.05
  -9  -9   8    6.03    6.21
  -9   9   9   -0.00    6.82
   9  -9  -9   -0.00    6.48
  -9  -9   9   -0.00    5.60
  -9   9  10   -0.00    5.95
   9  -9 -10   -0.00    7.56
  -9  -9  10    0.38    5.41
  -9   9  11   -0.00    5.25
   9  -9 -11    2.08    5.85
  -9  -9  11    0.26    5.09
  -9   9  12   39.76   12.12
  -9  -9  12   22.32    9.49
  -9   9  13   11.25    8.18
   9  -9 -13   -0.00    4.83
  -9   9  14   -0.00    4.58
   9  -9 -14    9.46    6.61
  -9   9  15   -0.00    6.71
   9  -9 -15   -0.00    4.75
  -9   9  16    9.19    8.92
   9  -9 -16   27.74    9.66
   9  -9 -17   -0.00    6.46
   9  -9 -18   -0.00    5.71
   9  -9 -19    4.74    5.62
  -9   9  20   11.57    9.37
   9  -9 -20   18.57    8.39
  -9   9  21   -0.00    5.62
   9  -9 -21   -0.00    5.10
  -9   9  22   17.16    8.75
   9  -9 -22   18.76    8.77
  -9   9  23   -0.00    6.23
   9  -9 -23   -0.00    4.15
  -9   9  24   -0.00    5.61
   9  -9 -24   -0.00    4.80
  -9   9  25    5.24    8.14
   9  -9 -25    1.27    4.48
  -9   9  26   10.21    7.29
   9  -9 -26   11.52    7.91
  -9   9  27   -0.00    5.23
   9  -9 -27   -0.00    5.08
  -9   9  28   -0.00    6.72
   9  -9 -28    8.23    7.53
  -9   9  29    0.45    6.53
   9  -9 -29   -0.00    4.98
  -9   9  30   -0.00    5.36
   9  -9 -30    0.85    6.66
  -9   9  31   -0.00    6.11
  -9  10   1    0.92    6.02
   9 -10  -1    5.83    7.72
  -9 -10   1    0.00    5.17
  -9  10   2   11.70    7.68
   9 -10  -2   26.37   10.78
  -9 -10   2   16.26    9.38
  -9  10   3    9.65    7.75
   9 -10  -3    0.45    6.26
  -9 -10   3    4.73    6.58
  -9  10   4   47.40   12.72
   9 -10  -4   15.26    8.84
  -9 -10   4   17.05    9.06
  -9  10   5   -0.00    6.55
   9 -10  -5    1.33    7.36
  -9 -10   5    3.72    6.84
  -9  10   6    0.00    7.14
   9 -10  -6    1.64    6.12
  -9 -10   6    2.68    5.30
  -9  10   7   -0.00    6.23
   9 -10  -7    8.36    7.52
  -9 -10   7    5.03    5.89
  -9  10   8    4.53    8.54
   9 -10  -8   10.96    8.62
  -9 -10   8   15.42    8.93
  -9  10   9    0.26    4.35
   9 -10  -9    0.00    5.42
  -9 -10   9    0.26    5.68
  -9  10  10    3.43    6.75
   9 -10 -10   -0.00    6.70
   9 -10 -10    3.39    6.94
  -9 -10  10    5.98    6.69
  -9  10  11    0.00    8.79
   9 -10 -11    8.24    6.32
   9 -10 -11   10.28    7.89
  -9  10  12    3.11    6.37
   9 -10 -12   11.89    7.91
  -9  10  13    2.38    6.17
   9 -10 -13    0.51    5.79
   9 -10 -14   21.25    9.44
   9 -10 -15   -0.00    3.81
   9 -10 -16   10.30    6.49
   9 -10 -17    2.72    5.64
   9 -10 -18    8.25    7.46
   9 -10 -19    2.50    4.83
   9 -10 -20   17.43    8.28
   9 -10 -21   -0.00    6.49
   9 -10 -22    7.11    7.81
  -9  10  23    5.86    7.20
   9 -10 -23    2.67    5.10
  -9  10  24   -0.00    6.18
   9 -10 -24    1.17    5.03
  -9  10  25   -0.00    6.12
   9 -10 -25   -0.00    4.84
  -9  10  26   -0.00    6.40
   9 -10 -26   -0.00    7.00
  -9  10  27   -0.00    6.40
   9 -10 -27    4.40    7.32
  -9  10  28    0.33    5.91
  -9  10  29   -0.00    4.89
  -9  10  30   -0.00    6.43
  -9  10  31   -0.00    6.10
  -9  11   1   -0.00    5.38
   9 -11  -1   -0.00    5.59
  -9 -11   1   -0.00    4.41
  -9  11   2   16.70    9.14
   9 -11  -2   23.13   10.10
  -9 -11   2   22.24   10.24
  -9  11   3    2.34    6.12
   9 -11  -3   -0.00    6.88
  -9 -11   3    4.63    6.76
  -9  11   4   20.13    9.87
   9 -11  -4   12.89    9.11
  -9 -11   4    9.26    8.07
  -9  11   5    3.36    6.43
   9 -11  -5   -0.00    7.25
  -9 -11   5    1.88    7.11
  -9  11   6   14.89    8.63
   9 -11  -6   10.83    8.90
  -9 -11   6   10.71    7.84
  -9  11   7    1.72    5.90
   9 -11  -7    0.50    4.66
   9 -11  -7    0.59    6.30
  -9 -11   7   -0.00    5.17
  -9  11   8   -0.00    5.47
   9 -11  -8    6.55    6.13
   9 -11  -8   -0.00    6.17
  -9 -11   8    2.54    6.56
  -9  11   9   14.29    8.41
   9 -11  -9    1.65    5.65
   9 -11  -9    0.00    6.24
  -9 -11   9    0.58    5.71
  -9  11  10   14.42    9.41
   9 -11 -10   17.21    9.14
   9 -11 -10    2.38    7.77
   9 -11 -11    4.93    6.10
   9 -11 -11    1.45    5.69
   9 -11 -12    5.88    7.46
   9 -11 -13   -0.00    5.77
   9 -11 -14    8.13    7.16
   9 -11 -15    2.49    5.63
   9 -11 -16   57.27   14.15
   9 -11 -17    0.00    6.44
   9 -11 -18   -0.00    5.16
   9 -11 -19    8.27    6.95
   9 -11 -20    9.19    6.53
   9 -11 -21    4.90    6.84
   9 -11 -22    7.00    7.64
   9 -11 -23   -0.00    6.03
   9 -11 -24   -0.00    4.40
  -9  12   1    3.51    6.69
   9 -12  -1   -0.00    7.13
  -9 -12   1    0.00    6.36
  -9  12   2    0.34    4.75
   9 -12  -2    4.78    4.91
   9 -12  -2    6.29    8.54
  -9 -12   2    0.00    5.93
  -9  12   3   -0.00    6.28
   9 -12  -3    0.29    4.96
   9 -12  -3    3.43    7.80
  -9 -12   3   -0.00    6.24
  -9  12   4   28.79   11.18
   9 -12  -4   17.59    8.80
   9 -12  -4   10.23    8.94
  -9 -12   4    2.83    6.47
  -9  12   5   -0.00    6.43
   9 -12  -5    2.56    4.69
   9 -12  -5    7.06    7.48
  -9 -12   5   -0.00    7.69
  -9  12   6    4.82    6.40
   9 -12  -6   -0.00    6.19
   9 -12  -6   -0.00    5.12
  -9 -12   6    0.00    6.78
   9 -12  -7   -0.00    5.51
   9 -12  -7    0.00    5.97
  -9 -12   7    2.01    5.26
   9 -12  -8   13.42    7.86
   9 -12  -8    1.35    6.76
   9 -12  -9    0.48    5.39
   9 -12  -9   -0.00    6.11
   9 -12 -10    7.29    6.98
   9 -12 -10    4.58    7.36
   9 -12 -11   -0.00    5.85
   9 -12 -12    0.00    5.58
   9 -12 -13   -0.00    6.01
   9 -12 -14   19.71    9.01
   9 -12 -15   -0.00    6.13
   9 -12 -16    0.00    5.75
   9 -12 -17    9.20    7.22
   9 -12 -18   -0.00    4.85
   9 -12 -19    4.92    7.56
   9 -12 -20    4.99    7.48
  -9  13   1    0.01    5.95
   9 -13  -1    4.99    5.83
   9 -13  -1    0.43    6.13
  -9 -13   1    6.86    7.88
  -9  13   2    0.99    4.85
   9 -13  -2    2.67    4.82
   9 -13  -2    2.34    6.84
  -9 -13   2   -0.00    6.16
   9 -13  -3    6.58    6.39
   9 -13  -3    1.20    6.01
  -9 -13   3    1.74    6.00
   9 -13  -4    5.44    5.77
   9 -13  -4    0.00    5.50
  -9 -13   4    0.00    6.99
   9 -13  -5   10.70    6.60
   9 -13  -5    0.00    7.05
  -9 -13   5   13.06    8.58
   9 -13  -6    0.00    5.82
   9 -13  -6   16.14    9.16
   9 -13  -7   -0.00    6.29
   9 -13  -8    3.16    5.45
   9 -13  -8   -0.00    6.50
   9 -13  -9    0.00    6.58
   9 -13  -9    0.96    7.56
   9 -13 -10   10.66    7.69
   9 -13 -10   12.45    9.11
   9 -13 -11   -0.00    6.36
   9 -13 -12    8.16    7.13
   9 -13 -13    3.38    6.36
   9 -13 -14   -0.00    5.11
   9 -13 -15    5.97    6.97
   9 -13 -16    9.70    8.76
   9 -13 -17    1.68    6.83
   9 -14  -1   -0.00    5.07
   9 -14  -1   -0.00    8.14
  -9 -14   1   -0.00    6.01
   9 -14  -2    6.28    6.97
   9 -14  -2    0.00    5.49
  -9 -14   2    0.42    6.58
   9 -14  -3    6.95    6.10
   9 -14  -3    5.93    7.33
  -9 -14   3   15.46    8.72
   9 -14  -4    4.90    5.81
   9 -14  -4    4.96    7.15
   9 -14  -5   -0.00    5.50
   9 -14  -5   -0.00    7.01
   9 -14  -6    1.84    5.62
   9 -14  -6    1.77    7.29
   9 -14  -7    0.00    4.81
   9 -14  -7    4.27    8.03
   9 -14  -8    2.44    5.72
   9 -14  -8   -0.00    7.63
   9 -14  -9    0.00    5.56
   9 -14  -9   -0.00    6.46
   9 -14 -10   10.96    8.32
   9 -14 -11   -0.00    7.61
   9 -14 -12   -0.00    6.27
   9 -14 -13   -0.00    6.21
   9 -15  -1   -0.00    5.39
   9 -15  -1    1.87    6.60
  -9 -15   1    0.48    7.19
   9 -15  -2   -0.00    5.16
   9 -15  -2    8.33    7.57
   9 -15  -3    2.21    5.20
   9 -15  -3    4.92    8.41
   9 -15  -4    3.18    6.32
   9 -15  -4   -0.00    6.74
   9 -15  -5   -0.00    4.54
   9 -15  -5    0.00    7.32
   9 -15  -6    5.38    6.56
   9 -15  -6    5.45    8.46
   9 -15  -7    5.93    7.33
   9 -15  -7    1.01    6.56
   9 -15  -8   -0.00    5.81
   9 -16  -1   -0.00    5.29
   9 -16  -2    3.69    5.75
   9 -16  -2   -0.00    6.64
   9 -16  -3    1.83    5.66
   9 -16  -3    4.34    8.02
   9 -16  -4    7.29    7.78
  -8   0   1    3.45    5.54
  -8   0   1    3.19    4.27
   8   0  -1    0.71    4.98
  -8   0   2  489.36   65.83
  -8   0   2  475.10   66.86
   8   0  -2  704.82   70.90
  -8   0   3    5.24    5.40
  -8   0   3    0.00    4.11
   8   0  -3    1.12    4.11
  -8   0   4   74.90   14.88
  -8   0   4  124.48   18.75
   8   0  -4   76.95   16.33
  -8   0   5    0.58    4.10
  -8   0   5    1.27    5.09
   8   0  -5   -0.00    4.73
  -8   0   6   87.94   15.42
  -8   0   6   79.52   16.36
   8   0  -6   89.46   17.29
  -8   0   7    1.67    4.21
  -8   0   7   -0.00    4.62
   8   0  -7   -0.00    5.13
  -8   0   8  200.67   28.33
  -8   0   8  201.76   29.97
   8   0  -8  189.24   29.81
  -8   0   9    1.06    4.11
  -8   0   9   -0.00    4.47
   8   0  -9    2.16    4.60
  -8   0  10    0.84    3.82
  -8   0  10   -0.00    3.59
   8   0 -10    0.80    5.38
  -8   0  11   -0.00    4.04
  -8   0  11    3.70    5.34
   8   0 -11    1.02    4.51
  -8   0  12  149.30   22.83
  -8   0  12  189.24   26.38
   8   0 -12  125.32   23.74
  -8   0  13   -0.00    4.02
  -8   0  13    2.04    5.00
   8   0 -13   -0.00    3.86
  -8   0  14   85.25   15.53
  -8   0  15   -0.00    3.30
  -8   0  16   -0.00    5.01
  -8   0  25    5.48    5.78
  -8   0  26    1.49    5.22
  -8   1   1   62.46   12.55
  -8   1   1   40.69   11.56
   8  -1  -1   58.01   13.55
   8   1  -1   96.49   16.10
  -8  -1   1   64.43   12.91
  -8  -1   1   50.39   12.53
  -8   1   2    4.94    4.08
  -8   1   2    0.00    4.36
   8  -1  -2    0.00    5.33
   8   1  -2    0.51    4.52
  -8  -1   2    6.38    5.57
  -8  -1   2    0.87    4.01
  -8   1   3    4.62    4.62
  -8   1   3    0.58    4.80
   8  -1  -3    6.54    5.45
   8   1  -3    3.44    5.26
  -8  -1   3    0.00    4.60
  -8  -1   3    4.52    5.41
  -8   1   4   31.35    9.16
  -8   1   4   36.75   10.10
   8  -1  -4   32.61   10.24
   8   1  -4   38.47   10.86
  -8  -1   4   52.64   10.67
  -8  -1   4   33.01   10.54
  -8   1   5    5.60    4.10
  -8   1   5   10.78    6.00
   8  -1  -5   26.05    8.44
   8   1  -5   10.72    6.52
  -8  -1   5   10.65    5.58
  -8  -1   5    1.34    5.50
  -8   1   6   67.04   13.41
  -8   1   6   85.72   15.67
   8  -1  -6   44.37   13.76
   8   1  -6   87.68   15.99
  -8  -1   6   87.19   14.56
  -8  -1   6   82.31   15.69
  -8   1   7    3.55    4.62
  -8   1   7   -0.00    4.44
   8  -1  -7    0.20    4.34
   8   1  -7    3.73    5.39
  -8  -1   7    3.17    4.16
  -8  -1   7    4.50    5.22
  -8   1   8    0.00    3.94
  -8   1   8    5.74    4.76
   8  -1  -8    1.47    4.73
   8   1  -8    0.00    5.61
  -8  -1   8   -0.00    3.69
  -8  -1   8    3.68    4.28
  -8   1   9   15.44    6.27
  -8   1   9   11.67    6.56
   8  -1  -9   15.36    7.97
   8   1  -9   22.47    7.66
  -8  -1   9   12.02    5.71
  -8  -1   9   12.34    6.80
  -8   1  10  135.51   21.41
  -8   1  10  133.97   22.88
   8  -1 -10  162.64   24.43
   8   1 -10  105.39   21.44
  -8  -1  10  147.98   21.37
  -8  -1  10  137.28   22.72
  -8   1  11   18.20    6.62
  -8   1  11    6.54    5.94
   8  -1 -11    5.64    6.84
   8   1 -11    8.59    6.55
  -8  -1  11    3.30    4.49
  -8  -1  11    5.38    6.09
  -8   1  12   12.71    6.94
   8  -1 -12    6.12    6.06
   8   1 -12    3.69    5.90
  -8  -1  12    4.94    4.47
  -8  -1  12    4.80    5.71
  -8   1  13    0.17    3.96
   8  -1 -13    2.32    4.71
  -8  -1  13    0.00    3.63
  -8  -1  14   71.15   13.54
  -8  -1  15   67.44   13.32
  -8  -1  16   63.22   13.09
  -8  -1  17    2.23    4.06
  -8  -1  18    3.90    4.58
  -8  -1  19    6.53    5.58
  -8  -1  20   15.32    7.26
  -8   1  21    0.98    4.63
  -8  -1  21   -0.00    4.89
  -8   1  22   39.13   11.54
  -8   1  23    0.67    5.32
  -8   1  24   12.25    7.21
  -8   1  25   -0.00    5.19
  -8   1  26    2.53    5.30
   8  -1 -26    7.12    5.97
   8  -1 -27    1.91    4.33
  -8   2   1    0.22    4.26
  -8   2   1   -0.00    4.35
   8  -2  -1   -0.00    4.63
   8   2  -1    3.76    6.16
  -8  -2   1    1.84    5.71
  -8  -2   1    2.35    4.56
  -8   2   2   65.59   13.46
  -8   2   2   67.35   14.61
   8  -2  -2  109.37   17.94
   8   2  -2   73.69   15.94
  -8  -2   2   75.55   15.11
  -8  -2   2   74.55   14.96
  -8   2   3    8.35    5.62
  -8   2   3    9.50    6.30
   8  -2  -3    9.43    6.19
   8   2  -3   11.92    6.69
  -8  -2   3    9.36    6.34
  -8  -2   3    7.12    5.48
  -8   2   4   26.38    8.94
  -8   2   4   35.40   10.07
   8  -2  -4   41.54   11.14
   8   2  -4   39.32   10.53
  -8  -2   4   25.63    9.02
  -8  -2   4   37.04    9.85
  -8   2   5   15.26    6.67
  -8   2   5    0.00    5.00
   8  -2  -5    3.79    6.42
   8   2  -5    4.82    6.52
  -8  -2   5    5.96    5.41
  -8  -2   5    5.44    5.20
  -8   2   6   84.15   15.14
  -8   2   6  100.43   17.02
   8  -2  -6   55.81   14.95
   8   2  -6   72.70   15.83
  -8  -2   6   89.32   15.59
  -8  -2   6   87.26   16.43
  -8   2   7   44.29   11.01
   8  -2  -7   30.57   10.37
   8   2  -7   21.32    8.69
  -8  -2   7   25.16    8.13
  -8  -2   7   30.44    9.46
  -8   2   8   74.31   17.73
   8  -2  -8   99.27   19.58
   8   2  -8  137.18   20.86
  -8  -2   8  136.47   19.31
  -8  -2   8  118.35   19.92
  -8   2   9   11.15    5.97
   8  -2  -9    9.19    6.78
   8   2  -9    6.34    5.56
  -8  -2   9    9.99    5.51
  -8  -2   9    8.19    6.39
  -8   2  10    1.72    5.25
   8  -2 -10    3.83    5.81
   8   2 -10   -0.00    5.44
  -8  -2  10   -0.00    3.75
  -8  -2  10    4.46    5.48
  -8   2  11    4.81    5.50
   8  -2 -11    3.61    4.82
   8   2 -11    1.50    4.52
  -8  -2  11    7.99    4.86
  -8  -2  11    2.29    5.23
  -8   2  12   58.04   14.10
   8  -2 -12   75.04   15.49
  -8  -2  12   58.34   12.25
  -8  -2  12   68.01   14.47
  -8   2  13   45.14   11.65
   8  -2 -13   27.59   10.23
  -8  -2  13   44.07    9.66
  -8   2  14   33.98    9.83
   8  -2 -14   11.18    8.23
  -8  -2  14   26.17    7.56
  -8  -2  15   39.02    9.24
  -8  -2  16   25.43    7.96
  -8   2  17   19.59    7.88
  -8  -2  17   19.73    6.89
  -8   2  18  126.11   23.50
  -8  -2  18  166.87   23.51
  -8   2  19    1.16    5.50
  -8  -2  19    0.00    4.02
  -8   2  20   -0.00    5.39
  -8  -2  20    5.11    5.03
  -8   2  21    3.55    4.91
  -8  -2  21    0.51    4.65
  -8   2  22   23.05    9.63
  -8  -2  22   39.92   10.15
  -8   2  23    0.00    4.42
  -8  -2  23    2.42    4.62
  -8   2  24    0.14    4.84
   8  -2 -24    5.83    5.36
  -8   2  25    0.27    5.59
   8  -2 -25    0.00    3.92
   8  -2 -26   -0.00    5.59
   8  -2 -27    0.00    5.21
   8  -2 -28   17.31    7.71
  -8   2  35    0.00    4.93
   8  -3  -1   92.94   17.84
   8   3  -1   81.62   16.81
  -8  -3   1   77.18   16.59
  -8  -3   1   94.59   17.38
  -8   3   2    4.21    4.85
   8  -3  -2   -0.00    4.65
   8   3  -2    4.91    5.98
  -8  -3   2    0.54    4.50
  -8  -3   2    0.00    4.53
  -8   3   3   53.94   12.70
   8  -3  -3   45.21   12.20
   8   3  -3   51.31   12.65
  -8  -3   3   43.20   11.82
  -8  -3   3   55.02   12.43
  -8   3   4   91.59   17.89
   8  -3  -4  133.64   21.09
   8   3  -4  108.93   19.05
  -8  -3   4   63.62   16.33
  -8  -3   4  113.90   18.85
  -8   3   5   20.91    8.30
   8  -3  -5   15.96    8.22
   8   3  -5   15.65    7.36
  -8  -3   5   17.44    7.57
  -8  -3   5   12.01    6.63
  -8   3   6   35.78   10.20
   8  -3  -6   27.21   10.30
   8   3  -6   38.93   10.50
  -8  -3   6   38.52    9.95
  -8  -3   6   44.76   10.83
  -8   3   7   14.73    7.21
   8  -3  -7   10.51    7.07
   8   3  -7   13.81    6.64
  -8  -3   7    6.54    5.80
  -8  -3   7   23.29    8.88
  -8   3   8   10.41    6.38
   8  -3  -8    7.16    6.17
   8   3  -8    9.16    6.07
  -8  -3   8   10.25    6.00
  -8  -3   8    4.50    5.01
  -8   3   9    5.40    5.66
   8  -3  -9    2.09    5.44
   8   3  -9    2.30    4.60
  -8  -3   9    0.54    3.78
  -8  -3   9    3.94    5.49
  -8   3  10   68.42   15.68
   8  -3 -10   74.65   16.77
   8   3 -10   80.11   15.79
  -8  -3  10   87.68   15.20
  -8  -3  10   92.35   17.10
  -8   3  11   65.94   14.62
   8  -3 -11   48.57   13.66
  -8  -3  11   75.88   13.14
  -8   3  12    9.28    6.78
   8  -3 -12    3.52    5.49
  -8  -3  12    2.14    4.08
  -8   3  13    9.71    5.65
  -8   3  13    6.90    6.10
   8  -3 -13    7.98    6.63
  -8  -3  13    9.39    5.42
  -8   3  14   12.69    6.58
  -8   3  14   19.48    8.78
   8  -3 -14   18.36    8.38
  -8  -3  14   23.54    7.43
  -8   3  15   29.83    9.85
  -8  -3  15   36.78    9.13
  -8   3  16   54.88   13.58
  -8  -3  16   55.33   11.34
  -8   3  17   -0.00    5.34
  -8  -3  17    0.60    3.57
  -8   3  18    6.66    6.32
  -8  -3  18    3.99    4.35
  -8   3  19    9.56    7.81
  -8  -3  19   14.47    6.38
  -8   3  20   68.14   16.84
  -8  -3  20   94.00   15.51
  -8   3  21    7.34    6.41
  -8  -3  21    9.18    5.51
  -8   3  22    4.30    6.95
  -8  -3  22    8.81    5.25
  -8   3  23    0.00    4.79
   8  -3 -23    9.20    5.97
  -8   3  24    7.59    7.17
   8  -3 -24   20.91    8.10
   8  -3 -25   10.78    6.72
   8  -3 -26    7.42    5.40
   8  -3 -27    0.00    4.28
   8  -3 -28   -0.00    4.59
   8  -3 -29    0.00    4.41
   8  -3 -30    3.28    4.44
  -8   3  33   -0.00    3.98
  -8   3  34   -0.00    4.75
  -8   3  35   -0.00    5.40
   8  -4  -1   63.68   15.55
   8   4  -1   68.16   15.52
  -8  -4   1   80.62   15.65
  -8  -4   1   65.38   14.72
   8  -4  -2   43.12   11.39
   8   4  -2   20.38    8.73
  -8  -4   2   33.07   10.64
  -8  -4   2   43.71   10.86
   8  -4  -3   17.88    8.42
   8   4  -3    7.67    6.96
  -8  -4   3   17.56    7.45
  -8  -4   3   22.28    8.59
   8  -4  -4  137.34   24.02
   8   4  -4  133.53   22.84
  -8  -4   4  133.11   22.84
  -8  -4   4  137.82   22.85
  -8   4   5    7.83    6.25
   8  -4  -5    2.18    4.32
   8   4  -5   12.08    6.82
  -8  -4   5   13.57    7.07
  -8  -4   5    0.00    4.41
  -8   4   6   68.76   13.73
   8  -4  -6   46.57   13.05
   8   4  -6   55.98   12.45
  -8  -4   6   49.05   12.09
  -8  -4   6   43.36   12.03
  -8   4   7  123.85   21.15
   8  -4  -7  127.18   22.37
   8   4  -7  107.68   19.78
  -8  -4   7  122.57   20.18
  -8  -4   7  105.51   20.16
  -8   4   8   32.03    9.59
   8  -4  -8   36.45   11.35
   8   4  -8   32.30    9.68
  -8  -4   8   17.91    7.52
  -8  -4   8   22.22    8.62
  -8   4   9    3.23    4.63
  -8   4   9    8.43    5.68
   8  -4  -9   12.80    7.15
  -8  -4   9    5.01    5.30
  -8   4  10    0.59    4.88
  -8   4  10   -0.00    5.14
   8  -4 -10    2.90    5.27
  -8  -4  10    0.00    4.19
  -8   4  11    1.66    4.81
  -8   4  11   21.59    8.21
   8  -4 -11    1.25    5.75
  -8  -4  11   13.92    5.89
  -8   4  12   87.72   16.88
  -8   4  12   82.64   16.89
   8  -4 -12   83.78   17.77
  -8  -4  12   77.50   14.69
  -8   4  13    8.59    6.16
  -8   4  13    9.19    6.74
   8  -4 -13   14.75    8.36
  -8  -4  13   13.02    5.89
  -8   4  14   27.62    9.62
  -8   4  14   25.30    9.61
   8  -4 -14   33.05   11.22
  -8  -4  14   30.70    8.35
  -8   4  15   -0.00    3.88
  -8  -4  15    1.65    3.68
  -8   4  16   11.17    8.03
  -8  -4  16   18.97    6.65
  -8   4  17    7.90    7.17
  -8  -4  17   15.41    5.98
  -8   4  18   43.42   13.11
  -8  -4  18   69.68   12.41
  -8   4  19    1.14    5.13
  -8  -4  19    5.62    4.23
  -8   4  20   10.80    7.28
  -8  -4  20   10.08    5.65
  -8   4  21    0.00    5.80
  -8   4  22    9.49    7.68
   8  -4 -22   23.51    8.68
  -8   4  23    4.52    6.02
   8  -4 -23   15.68    7.53
   8  -4 -24    2.15    5.29
   8  -4 -25   -0.00    4.98
   8  -4 -26   -0.00    4.89
   8  -4 -27    8.13    6.48
   8  -4 -28    7.63    6.02
   8  -4 -29    2.58    5.01
   8  -4 -30   -0.00    4.76
  -8   4  31   -0.00    4.63
   8  -4 -31    3.12    5.34
  -8   4  32    3.56    5.47
  -8   4  33   -0.00    5.15
  -8   4  34    2.42    5.43
  -8   4  35   -0.00    3.96
   8  -5  -1   40.73   11.22
   8   5  -1   18.10    9.28
  -8  -5   1   51.37   11.77
   8  -5  -2   21.08    9.87
   8   5  -2   22.42    9.07
  -8  -5   2   30.97    9.43
   8  -5  -3   74.84   15.83
   8   5  -3   81.12   15.97
  -8  -5   3   56.14   14.35
  -8   5   4    5.51    5.78
   8  -5  -4    3.96    7.38
   8   5  -4   23.58    8.13
  -8  -5   4    8.48    7.36
  -8  -5   4   24.98    8.68
  -8   5   5   49.32   12.13
   8  -5  -5   34.72   12.29
   8   5  -5   47.74   12.41
  -8  -5   5   67.52   14.04
  -8  -5   5   82.51   15.22
  -8   5   6   54.47   13.80
   8  -5  -6   60.20   15.19
  -8  -5   6   79.55   15.59
  -8  -5   6   71.11   14.89
  -8   5   7    6.15    5.36
   8  -5  -7    0.00    5.39
  -8  -5   7    8.04    6.92
  -8   5   8   -0.00    5.24
   8  -5  -8   18.38    8.51
  -8  -5   8    2.63    5.28
  -8   5   9    1.18    4.66
   8  -5  -9    7.28    6.62
  -8  -5   9    4.63    5.22
  -8   5  10  198.19   27.81
  -8   5  10  161.24   26.54
   8  -5 -10  161.59   27.72
  -8  -5  10  135.27   23.69
  -8   5  11   16.58    8.31
  -8   5  11   27.99    9.93
   8  -5 -11   25.05   10.07
  -8  -5  11   22.77    8.21
  -8   5  12   -0.00    4.66
  -8   5  12    5.29    5.54
   8  -5 -12    3.54    5.71
  -8  -5  12   -0.00    3.80
  -8   5  13   -0.00    4.66
  -8   5  13    3.99    6.02
   8  -5 -13    2.76    6.96
  -8  -5  13   -0.00    4.46
  -8   5  14    5.81    6.64
   8  -5 -14    9.41    7.30
  -8  -5  14    0.33    3.71
  -8   5  15   35.62   10.79
  -8  -5  15    9.01    5.70
  -8   5  16   35.66   12.00
  -8  -5  16   68.11   11.59
  -8   5  17   10.07    7.55
  -8  -5  17    8.95    5.16
  -8   5  18    5.07    6.40
  -8  -5  18    2.35    3.80
  -8   5  19   21.07    9.17
  -8  -5  19   19.28    6.65
  -8   5  20   35.04   11.31
   8  -5 -20   21.88    9.06
  -8   5  21    8.70    8.35
   8  -5 -21   40.84   10.63
   8  -5 -22   16.18    7.18
   8  -5 -23    0.00    5.63
   8  -5 -24    7.92    6.11
   8  -5 -25    8.06    6.27
   8  -5 -26    7.96    7.29
   8  -5 -27    3.49    6.05
   8  -5 -28   -0.00    4.33
  -8   5  29   10.17    7.41
   8  -5 -29   -0.00    5.83
  -8   5  30    0.00    5.35
   8  -5 -30   22.50    8.59
  -8   5  31    4.00    5.69
   8  -5 -31    3.68    5.38
  -8   5  32    0.16    4.87
   8  -5 -32    4.86    5.43
  -8   5  33   -0.00    5.04
  -8   5  34    4.96    5.21
  -8   6   1   86.91   16.31
   8  -6  -1   76.21   16.91
   8   6  -1   72.16   16.33
  -8  -6   1   75.55   16.18
  -8   6   2   95.08   19.47
   8  -6  -2  170.71   24.45
   8   6  -2   94.79   20.02
  -8   6   3   69.88   15.16
   8  -6  -3   82.05   17.74
  -8   6   4   14.44    7.34
   8  -6  -4   54.11   12.76
  -8   6   5   17.22    7.60
   8  -6  -5   10.31    7.51
  -8   6   6   23.12    8.95
   8  -6  -6   17.97    9.24
  -8  -6   6   39.89   10.72
  -8   6   7   31.93   10.32
   8  -6  -7   22.62    9.96
  -8  -6   7   40.49   11.15
  -8   6   8   15.83    7.30
   8  -6  -8   15.20    8.53
  -8  -6   8   30.05    9.86
  -8   6   9    1.03    5.00
   8  -6  -9    0.21    5.24
  -8  -6   9    1.30    5.09
  -8   6  10    0.45    4.10
   8  -6 -10    2.18    5.86
  -8  -6  10    5.00    5.99
  -8   6  11   15.04    8.40
   8  -6 -11   31.96   11.11
  -8  -6  11   21.83    8.62
  -8   6  12   26.84    9.71
   8  -6 -12   10.23    8.43
  -8  -6  12   25.46    8.19
  -8   6  13   15.16    8.48
   8  -6 -13   26.26   10.59
  -8  -6  13   22.90    7.99
  -8   6  14   23.32   10.15
   8  -6 -14   16.82    9.36
  -8  -6  14   21.61    7.26
  -8   6  15   16.04    8.92
  -8  -6  15   13.30    5.71
  -8   6  16   17.75    8.21
  -8  -6  16   -0.00    4.02
  -8   6  17   48.96   14.23
  -8  -6  17   68.14   12.31
  -8   6  18    6.03    6.92
   8  -6 -18   21.87    9.03
  -8   6  19    3.27    7.25
   8  -6 -19    8.15    6.07
   8  -6 -20    0.49    3.87
   8  -6 -21   -0.00    5.32
   8  -6 -22   13.40    7.03
   8  -6 -23   16.76    7.83
   8  -6 -24    3.04    5.61
   8  -6 -25    7.30    6.21
   8  -6 -26    0.86    5.08
  -8   6  27    8.30    5.72
   8  -6 -27   10.41    7.43
  -8   6  28    3.14    5.48
   8  -6 -28    8.26    6.87
  -8   6  29    9.26    7.57
   8  -6 -29    4.98    6.04
  -8   6  30    7.48    6.31
   8  -6 -30    8.59    5.74
  -8   6  31   -0.00    4.95
   8  -6 -31    2.12    4.89
  -8   6  32   -0.00    5.85
   8  -6 -32    6.25    5.82
  -8   6  33    2.35    5.18
   8  -6 -33   18.97    7.70
  -8   6  34    2.86    6.18
  -8   7   1   52.90   13.03
  -8  -7   1   58.57   13.81
  -8   7   2    2.73    4.64
  -8   7   3   26.81    9.77
  -8   7   4   -0.00    5.70
   8  -7  -4    2.09    6.09
  -8   7   5   66.72   14.98
   8  -7  -5   55.97   14.88
  -8   7   6   10.36    6.70
   8  -7  -6   20.13    9.35
   8  -7  -7    0.48    6.49
  -8   7   8    5.36    6.23
   8  -7  -8    0.59    6.69
  -8  -7   8    7.26    6.25
  -8   7   9   55.00   13.96
   8  -7  -9   53.92   14.59
  -8  -7   9   54.14   13.16
  -8   7  10    6.68    8.23
   8  -7 -10   18.61    8.62
  -8  -7  10    4.95    6.56
  -8   7  11   51.13   13.29
   8  -7 -11   31.21   12.27
  -8  -7  11   38.29   11.12
  -8   7  12   -0.00    5.92
   8  -7 -12   -0.00    5.69
  -8  -7  12    4.79    5.58
  -8   7  13   21.11    9.09
   8  -7 -13    0.00    5.75
  -8  -7  13   11.18    6.20
  -8   7  14   17.81    8.92
   8  -7 -14   17.67   10.17
  -8  -7  14   13.96    6.42
  -8   7  15   57.84   13.97
  -8  -7  15   25.94    8.55
  -8   7  16    0.00    6.34
   8  -7 -16    3.88    5.87
  -8  -7  16    6.23    4.74
  -8   7  17    8.31    7.78
   8  -7 -17    0.52    4.25
  -8   7  18    0.65    5.98
   8  -7 -18   -0.00    4.88
   8  -7 -19   -0.00    5.73
   8  -7 -20    9.21    6.55
   8  -7 -21   22.08    8.87
   8  -7 -22    1.40    4.86
   8  -7 -23    2.99    5.44
  -8   7  24    0.54    5.77
   8  -7 -24    0.10    5.23
  -8   7  25    0.55    5.48
   8  -7 -25   12.08    7.16
  -8   7  26    1.90    5.58
   8  -7 -26    2.77    5.57
  -8   7  27    4.89    6.57
   8  -7 -27   -0.00    5.61
  -8   7  28    2.90    5.76
   8  -7 -28   -0.00    5.61
  -8   7  29   10.23    7.34
   8  -7 -29    0.75    4.56
  -8   7  30    0.69    5.72
   8  -7 -30    0.00    4.18
  -8   7  31   -0.00    5.88
   8  -7 -31   14.93    8.02
  -8   7  32    6.05    7.16
   8  -7 -32   -0.00    5.53
  -8   7  33   -0.00    6.19
   8  -7 -33   -0.00    4.93
   8  -7 -34   -0.00    4.99
  -8   8   1   99.36   18.29
   8  -8  -1   83.64   18.11
  -8  -8   1   74.63   16.63
  -8   8   2    0.49    5.27
   8  -8  -2   -0.00    5.74
  -8  -8   2   -0.00    6.01
  -8   8   3   21.31    9.95
   8  -8  -3   24.66   10.63
  -8  -8   3   23.92    9.01
  -8   8   4    4.35    6.25
  -8  -8   4   17.25    8.20
  -8   8   5    1.02    5.39
  -8   8   6    1.70    6.23
  -8   8   7   97.17   20.13
  -8   8   8    1.77    5.93
  -8   8   9    2.39    6.55
   8  -8  -9    6.86    8.31
  -8   8  10    0.00    6.80
   8  -8 -10   12.87    9.00
  -8  -8  10   11.53    6.91
  -8   8  11    2.99    6.15
   8  -8 -11    2.62    6.18
  -8  -8  11    0.00    6.43
  -8   8  12    0.43    5.22
   8  -8 -12   10.15    7.60
  -8  -8  12    0.00    5.18
  -8   8  13    6.43    9.01
   8  -8 -13   36.48   12.66
  -8  -8  13   35.95    9.54
  -8   8  14    3.35    6.81
   8  -8 -14    0.00    5.77
  -8  -8  14    0.25    4.12
  -8   8  15    1.02    5.92
   8  -8 -15   21.70    9.10
  -8   8  16    3.78    6.46
   8  -8 -16    3.39    5.06
   8  -8 -17   34.92   11.07
   8  -8 -18   13.29    7.82
   8  -8 -19    5.07    6.07
   8  -8 -20   -0.00    4.96
  -8   8  21   -0.00    5.58
   8  -8 -21   -0.00    5.10
  -8   8  22    4.24    5.47
   8  -8 -22    4.02    5.25
  -8   8  23   18.68    9.25
   8  -8 -23   20.56    9.54
  -8   8  24    2.72    5.96
   8  -8 -24    1.65    4.82
  -8   8  25    8.43    7.32
   8  -8 -25    6.83    7.42
  -8   8  26   -0.00    6.55
   8  -8 -26    2.56    5.43
  -8   8  27    9.22    7.85
   8  -8 -27   17.34    8.72
  -8   8  28    0.00    4.98
   8  -8 -28   10.03    6.79
  -8   8  29    0.00    6.07
   8  -8 -29    5.21    6.70
  -8   8  30   -0.00    5.55
   8  -8 -30   -0.00    5.12
  -8   8  31    0.62    6.45
   8  -8 -31    0.81    4.83
  -8   8  32    4.71    6.53
   8  -8 -32   -0.00    5.44
  -8   8  33    7.77    5.43
   8  -8 -33   -0.00    4.40
   8  -8 -34   -0.00    5.00
   8  -8 -35    2.54    5.59
  -8   9   1   72.36   16.61
   8  -9  -1   56.53   15.53
  -8  -9   1   91.09   17.54
  -8   9   2    3.01    5.77
   8  -9  -2    7.66    6.69
  -8  -9   2    0.20    5.71
  -8   9   3   43.78   12.46
   8  -9  -3   30.91   11.15
  -8  -9   3   33.02   11.20
  -8   9   4    4.35    5.68
   8  -9  -4   11.69    8.21
  -8  -9   4    8.99    6.77
  -8   9   5   11.54    9.67
   8  -9  -5   71.76   15.55
  -8  -9   5   36.86   10.98
  -8   9   6    0.78    4.60
   8  -9  -6    2.40    6.74
  -8  -9   6    3.54    5.83
  -8   9   7    1.89    5.54
   8  -9  -7    7.35    8.04
  -8   9   8   -0.00    5.73
   8  -9  -8   -0.00    5.48
  -8   9   9    5.28    6.09
  -8   9  10   10.49    7.79
  -8   9  11   94.81   20.36
   8  -9 -11   88.70   18.17
  -8   9  12    2.56    7.12
   8  -9 -12   -0.00    5.03
  -8  -9  12    3.28    6.23
  -8   9  13   -0.00    6.30
   8  -9 -13   -0.00    6.29
  -8  -9  13    5.44    5.92
   8  -9 -14    0.00    4.93
   8  -9 -15   46.75   12.60
   8  -9 -16    2.34    4.67
  -8   9  17    3.94    6.76
   8  -9 -17    2.03    5.30
  -8   9  18    0.70    5.72
   8  -9 -18    5.92    6.57
  -8   9  19    8.28    6.91
   8  -9 -19   14.23    7.97
  -8   9  20   -0.00    4.99
   8  -9 -20    0.00    5.12
  -8   9  21    8.57    6.87
   8  -9 -21   10.35    7.99
  -8   9  22   10.34    7.38
   8  -9 -22    5.32    5.56
  -8   9  23   -0.00    5.59
   8  -9 -23    0.67    4.91
  -8   9  24   -0.00    5.66
   8  -9 -24    3.25    5.18
  -8   9  25    3.89    6.67
   8  -9 -25    6.86    6.83
  -8   9  26   -0.00    4.96
   8  -9 -26    2.60    5.92
  -8   9  27    0.07    4.82
   8  -9 -27   -0.00    5.06
  -8   9  28   -0.00    5.57
   8  -9 -28    4.55    6.28
  -8   9  29    0.00    5.45
   8  -9 -29    4.29    6.10
  -8   9  30    0.00    5.50
   8  -9 -30   -0.00    5.40
  -8   9  31    0.67    6.49
   8  -9 -31    8.16    6.56
  -8   9  32   -0.00    5.65
   8  -9 -32    4.04    6.48
   8  -9 -33   -0.00    5.35
  -8  10   1   14.62    8.38
   8 -10  -1   21.76    9.97
  -8 -10   1   33.50   10.05
  -8  10   2    0.33    4.93
   8 -10  -2   -0.00    6.55
  -8 -10   2    0.47    6.18
  -8  10   3   31.01   11.24
   8 -10  -3   36.25   12.46
  -8 -10   3   36.95   11.60
  -8  10   4    1.60    5.60
   8 -10  -4    3.48    6.90
  -8 -10   4   10.54    7.30
  -8  10   5   -0.00    5.68
   8 -10  -5    2.49    6.12
  -8 -10   5    0.02    5.45
  -8  10   6   -0.00    5.02
   8 -10  -6    4.26    7.14
  -8 -10   6    3.35    6.29
  -8  10   7   34.80   12.36
   8 -10  -7   41.51   14.06
  -8 -10   7   31.42   10.74
  -8  10   8   -0.00    5.75
   8 -10  -8   -0.00    5.71
   8 -10  -8    5.70    6.86
  -8 -10   8    4.17    5.95
  -8  10   9    3.61    6.34
   8 -10  -9    0.00    5.60
   8 -10  -9    3.93    6.75
  -8 -10   9    5.46    6.30
  -8  10  10    0.23    6.07
   8 -10 -10   -0.00    4.50
   8 -10 -10    0.14    6.59
   8 -10 -11   -0.00    6.26
   8 -10 -11    9.57    7.80
   8 -10 -12    3.30    4.87
   8 -10 -12   -0.00    6.16
   8 -10 -13   42.05   11.30
   8 -10 -13   24.50   11.62
   8 -10 -14    1.14    5.11
   8 -10 -15    3.25    5.23
   8 -10 -16   -0.00    6.08
  -8  10  17   21.79   10.23
   8 -10 -17   55.08   13.17
  -8  10  18    0.00    4.83
   8 -10 -18    0.00    5.95
  -8  10  19    1.39    5.42
   8 -10 -19   18.14    8.24
  -8  10  20   -0.00    6.76
   8 -10 -20    4.38    6.17
  -8  10  21   26.25   10.19
   8 -10 -21    0.00    6.14
  -8  10  22    0.00    6.45
   8 -10 -22    4.95    6.58
  -8  10  23   -0.00    5.27
   8 -10 -23   13.43    7.48
  -8  10  24    0.00    6.72
   8 -10 -24    0.11    5.23
  -8  10  25    2.70    5.94
   8 -10 -25    0.00    4.30
  -8  10  26   -0.00    5.65
   8 -10 -26   -0.00    5.85
  -8  10  27    0.00    5.75
   8 -10 -27    1.49    5.65
  -8  10  28   -0.00    5.68
   8 -10 -28    7.84    6.89
  -8  10  29    1.18    5.16
   8 -10 -29    9.59    7.93
  -8  10  30   -0.00    5.55
   8 -10 -30    4.50    5.65
  -8  10  31   -0.00    5.46
  -8  10  32    5.81    6.91
  -8  11   1   32.08   11.26
   8 -11  -1    7.64    7.64
  -8 -11   1   37.40   11.85
  -8  11   2    4.07    6.42
   8 -11  -2    4.80    6.63
  -8 -11   2    2.39    6.15
  -8  11   3   10.92    7.50
   8 -11  -3   -0.00    6.25
  -8 -11   3    1.43    6.16
  -8  11   4   -0.00    5.26
   8 -11  -4   -0.00    4.72
   8 -11  -4   -0.00    7.14
  -8  11   5   44.51   12.52
   8 -11  -5   30.34   10.64
   8 -11  -5   24.38   12.00
  -8 -11   5   30.03   11.00
  -8  11   6   -0.00    5.58
   8 -11  -6   -0.00    5.25
   8 -11  -6    3.80    6.11
  -8 -11   6    6.88    5.87
  -8  11   7    0.00    5.26
   8 -11  -7    0.48    4.29
   8 -11  -7    1.58    5.27
  -8 -11   7   -0.00    5.86
   8 -11  -8   16.73    7.74
   8 -11  -8    2.01    7.12
  -8 -11   8   -0.00    5.83
   8 -11  -9   31.11   10.01
   8 -11  -9   20.52   10.91
  -8 -11   9   17.07    8.53
   8 -11 -10    0.90    4.68
   8 -11 -10   -0.00    5.02
   8 -11 -11   31.61    9.88
   8 -11 -11   -0.00    6.55
   8 -11 -12    0.00    4.58
   8 -11 -12   -0.00    6.33
   8 -11 -13    4.89    4.57
   8 -11 -14    2.24    5.88
   8 -11 -15   27.75   10.08
   8 -11 -16    1.84    6.43
   8 -11 -17    3.11    5.15
   8 -11 -18    0.69    5.90
   8 -11 -19   11.76    7.86
   8 -11 -20   -0.00    4.71
   8 -11 -21    4.91    6.49
   8 -11 -22    0.00    4.29
   8 -11 -23    4.21    6.16
   8 -11 -24    3.03    5.51
   8 -11 -25   14.60    9.50
   8 -11 -26   -0.00    5.65
   8 -11 -27    0.13    5.97
  -8  12   1    0.00    4.60
   8 -12  -1    4.60    4.95
   8 -12  -1   -0.00    5.94
  -8 -12   1    0.50    6.19
  -8  12   2    5.68    6.10
   8 -12  -2    1.78    4.57
   8 -12  -2    5.09    7.71
  -8 -12   2    0.00    5.18
  -8  12   3   15.19    9.86
   8 -12  -3   40.45   11.49
   8 -12  -3   43.57   13.88
  -8 -12   3   36.66   11.67
   8 -12  -4    3.07    5.50
   8 -12  -4    1.31    6.89
  -8 -12   4    0.49    5.54
   8 -12  -5    5.04    6.08
   8 -12  -5    0.50    5.24
  -8 -12   5    3.29    5.65
   8 -12  -6    0.89    4.18
   8 -12  -6    1.47    5.98
  -8 -12   6    0.00    6.45
   8 -12  -7   29.70    9.89
   8 -12  -7   17.03    9.92
  -8 -12   7   27.02   10.65
   8 -12  -8   11.07    7.22
   8 -12  -8    1.17    6.93
   8 -12  -9   15.10    7.66
   8 -12  -9    8.95    8.58
   8 -12 -10    6.82    5.71
   8 -12 -10    8.44    8.42
   8 -12 -11    8.46    6.19
   8 -12 -11    2.39    5.89
   8 -12 -12   -0.00    6.68
   8 -12 -12    3.14    5.60
   8 -12 -13   13.25    8.26
   8 -12 -14    6.88    6.38
   8 -12 -15    5.88    7.34
   8 -12 -16    7.71    6.09
   8 -12 -17    7.75    7.28
   8 -12 -18   -0.00    6.03
   8 -12 -19   10.72    7.52
   8 -12 -20   -0.00    5.42
   8 -12 -21   -0.00    5.30
   8 -12 -22   -0.00    6.56
   8 -12 -23   13.26    7.68
   8 -13  -1    9.11    7.41
   8 -13  -1   11.51    8.04
  -8 -13   1    6.19    6.89
   8 -13  -2    1.27    5.05
   8 -13  -2   -0.00    6.20
  -8 -13   2   -0.00    5.46
   8 -13  -3    0.00    5.44
   8 -13  -3    3.48    6.40
  -8 -13   3    1.87    5.92
   8 -13  -4    7.38    6.87
   8 -13  -4    6.14    7.30
  -8 -13   4    3.86    6.48
   8 -13  -5   36.34   11.08
   8 -13  -5   14.90    9.59
  -8 -13   5   19.00    9.20
   8 -13  -6    2.92    4.93
   8 -13  -6    4.27    6.35
  -8 -13   6    2.64    6.44
   8 -13  -7    3.18    4.98
   8 -13  -7    0.00    5.98
   8 -13  -8    0.00    5.86
   8 -13  -8    0.00    7.14
   8 -13  -9    6.88    6.99
   8 -13  -9    7.19    7.84
   8 -13 -10   -0.00    7.84
   8 -13 -10   -0.00    6.41
   8 -13 -11   14.81    7.82
   8 -13 -12   -0.00    4.51
   8 -13 -13   -0.00    6.56
   8 -13 -14   -0.00    7.03
   8 -13 -15   18.05    8.10
   8 -13 -16    2.36    6.92
   8 -13 -17    0.00    5.72
   8 -13 -18    1.57    4.97
   8 -13 -19    6.79    6.39
   8 -13 -20    0.18    5.03
   8 -14  -1   18.60    8.55
   8 -14  -1   16.56    9.58
  -8 -14   1    1.43    5.25
   8 -14  -2   18.27    8.21
   8 -14  -2    7.30    7.37
  -8 -14   2    9.24    7.62
   8 -14  -3   -0.00    5.86
   8 -14  -3   -0.00    5.61
  -8 -14   3   12.34    7.69
   8 -14  -4   -0.00    5.26
   8 -14  -4   -0.00    6.30
  -8 -14   4    4.14    6.04
   8 -14  -5   -0.00    5.62
   8 -14  -5    1.72    7.15
   8 -14  -6    3.98    5.12
   8 -14  -6   -0.00    7.98
   8 -14  -7    2.84    5.63
   8 -14  -7    9.51    9.51
   8 -14  -8    9.49    7.80
   8 -14  -9    1.79    5.77
   8 -14 -10   -0.00    5.87
   8 -14 -11    1.43    5.72
   8 -14 -12    5.69    6.26
   8 -14 -13   12.12    7.89
   8 -14 -14   -0.00    6.62
   8 -14 -15    2.65    4.96
   8 -14 -16    5.20    7.10
   8 -15  -1   -0.00    4.98
   8 -15  -1    3.10    7.82
  -8 -15   1   11.53    8.63
   8 -15  -2   -0.00    4.79
   8 -15  -2    0.99    6.90
  -8 -15   2    0.68    6.23
   8 -15  -3    0.00    5.15
   8 -15  -3    3.40    6.96
   8 -15  -4    0.00    5.23
   8 -15  -4   -0.00    5.70
   8 -15  -5    6.69    6.52
   8 -15  -5   -0.00    6.55
   8 -15  -6    0.00    5.59
   8 -15  -7    1.61    5.61
   8 -15  -8   -0.00    4.90
   8 -15  -9    4.32    5.90
   8 -15 -10    3.51    5.22
   8 -15 -11    3.76    5.63
   8 -15 -12    5.85    5.15
   8 -16  -1   -0.00    5.52
   8 -16  -1   -0.00    5.86
   8 -16  -2    3.71    5.74
   8 -16  -2   -0.00    6.58
   8 -16  -3    3.08    5.91
   8 -16  -4    2.64    5.59
   8 -16  -5    4.04    5.40
   8 -16  -6   -0.00    4.61
   8 -16  -7   -0.00    4.94
   8 -17  -1    2.13    4.94
   8 -17  -2    4.12    5.75
  -7   0   1  346.55   70.93
  -7   0   1  901.23   77.92
   7   0  -1  802.88   76.26
   7   0  -1  824.57   77.64
  -7   0   2    3.12    4.63
  -7   0   2   -0.00    4.33
   7   0  -2   -0.00    4.28
   7   0  -2    0.76    4.37
  -7   0   3   18.34    6.86
  -7   0   3   11.07    6.40
   7   0  -3   18.06    6.96
   7   0  -3   14.05    6.40
  -7   0   4    6.18    4.51
  -7   0   4    1.82    4.29
   7   0  -4    1.05    5.29
   7   0  -4    0.00    4.90
  -7   0   5    9.08    5.23
  -7   0   5   48.67    9.82
   7   0  -5   26.66    8.35
   7   0  -5   35.08    9.05
  -7   0   6    0.60    3.34
  -7   0   6   -0.00    4.19
   7   0  -6    3.05    4.76
   7   0  -6   -0.00    3.74
  -7   0   7  279.40   40.77
  -7   0   7  369.28   44.02
   7   0  -7  333.49   42.34
   7   0  -7  324.49   43.40
  -7   0   8    1.54    3.29
  -7   0   8    0.50    5.08
   7   0  -8    0.65    3.47
   7   0  -8   -0.00    4.50
  -7   0   9   14.32    5.80
  -7   0   9    5.00    5.72
   7   0  -9    5.25    4.99
   7   0  -9   21.89    7.44
  -7   0  10    1.86    3.71
  -7   0  10   -0.00    4.21
   7   0 -10    2.53    4.49
  -7   0  11  287.10   38.48
   7   0 -11  303.25   40.48
  -7   0  12   -0.00    3.64
  -7   0  12   -0.00    3.24
   7   0 -12   -0.00    4.46
  -7   0  13  101.96   17.12
  -7   0  13  113.57   19.05
   7   0 -13   98.63   18.03
  -7   0  14   -0.00    3.69
  -7   0  14    2.60    4.62
   7   0 -14   -0.00    4.00
  -7   0  15    7.57    5.47
  -7   0  15    8.88    5.55
   7   0 -15    9.94    5.82
  -7   0  16   -0.00    3.64
  -7   0  16    2.41    5.21
  -7   0  17  497.51   62.69
  -7   0  18    4.48    4.51
  -7   0  19   16.03    7.41
  -7   0  20   -0.00    4.61
  -7   0  21    3.56    5.51
  -7   0  22   -0.00    4.59
  -7   0  23   38.02   10.96
  -7   0  24   10.28    6.76
   7   0 -25   -0.00    3.65
  -7   0  35    0.00    3.25
  -7   0  36   -0.00    3.68
  -7   0  37    6.17    4.98
  -7   1   1    3.91    4.17
  -7   1   1   -0.00    4.25
   7  -1  -1    5.32    4.73
   7   1  -1    5.96    5.51
   7   1  -1    5.94    5.55
  -7  -1   1   -0.00    4.49
  -7  -1   1    2.09    4.70
  -7   1   2   67.50   11.29
  -7   1   2   48.05   11.15
   7  -1  -2   39.23   10.64
   7   1  -2   48.64   10.78
   7   1  -2   39.17   10.67
  -7  -1   2   34.18    9.81
  -7  -1   2   46.64   11.09
  -7   1   3  332.40   38.65
  -7   1   3  290.83   39.15
   7  -1  -3  309.36   40.16
   7   1  -3  276.05   38.36
   7   1  -3  237.62   38.40
  -7  -1   3  289.99   38.28
  -7  -1   3  282.53   39.21
  -7   1   4   -0.00    4.15
  -7   1   4    4.67    5.21
   7  -1  -4    1.64    4.61
   7   1  -4   -0.00    4.79
   7   1  -4    2.18    4.72
  -7  -1   4   -0.00    4.38
  -7  -1   4    7.20    5.05
  -7   1   5   81.00   14.62
  -7   1   5   94.95   16.42
   7  -1  -5   68.82   15.42
   7   1  -5   98.00   16.03
   7   1  -5   86.06   16.04
  -7  -1   5   80.90   14.81
  -7  -1   5   96.78   16.34
  -7   1   6    9.05    4.95
  -7   1   6    0.00    4.66
   7  -1  -6    0.79    4.74
   7   1  -6    0.44    3.30
   7   1  -6    3.71    4.79
  -7  -1   6   -0.00    4.48
  -7  -1   6    0.00    3.89
  -7   1   7   33.47    8.50
  -7   1   7   30.41    8.68
   7  -1  -7   21.28    8.97
   7   1  -7   43.49   10.02
   7   1  -7   40.12   10.08
  -7  -1   7   27.05    7.72
  -7  -1   7   45.53   10.20
  -7   1   8   16.65    5.75
  -7   1   8   17.05    7.22
   7  -1  -8   11.89    7.08
   7   1  -8   13.99    6.88
   7   1  -8   10.78    6.90
  -7  -1   8   14.97    5.84
  -7  -1   8   18.80    6.95
  -7   1   9  271.99   39.77
  -7   1   9  347.65   42.85
   7  -1  -9  316.14   42.52
   7   1  -9  307.56   40.86
   7   1  -9  297.77   41.46
  -7  -1   9  289.58   39.68
  -7  -1   9  368.35   42.93
  -7   1  10   10.67    5.84
  -7   1  10   11.72    6.48
   7  -1 -10   15.17    7.47
   7   1 -10   31.71    7.93
   7   1 -10   30.91    8.82
  -7  -1  10   24.69    6.84
  -7  -1  10   12.77    6.57
  -7   1  11   68.16   13.43
  -7   1  11   57.04   13.71
   7  -1 -11   63.06   14.09
   7   1 -11   81.18   13.94
   7   1 -11   81.95   14.92
  -7  -1  11   81.79   13.51
  -7  -1  11   73.69   15.03
  -7   1  12    0.98    3.30
  -7   1  12    1.60    4.24
   7  -1 -12    3.37    4.82
   7   1 -12    4.43    4.57
   7   1 -12    4.35    4.31
  -7  -1  12    0.00    3.26
  -7  -1  12    0.00    4.42
  -7   1  13  195.03   26.67
  -7   1  13  220.94   28.79
   7  -1 -13  167.93   27.11
   7   1 -13  180.18   25.77
   7   1 -13  151.97   25.82
  -7  -1  13  169.46   24.97
  -7  -1  13  173.45   26.75
  -7   1  14    6.66    5.26
  -7   1  14    6.91    5.86
   7  -1 -14    3.84    4.59
   7   1 -14    0.59    3.78
  -7  -1  14    7.76    4.66
  -7  -1  14    4.01    5.58
  -7   1  15  101.80   17.97
  -7   1  15  101.52   18.91
   7  -1 -15  129.73   20.29
   7   1 -15  105.26   17.05
  -7  -1  15  105.36   17.18
  -7  -1  15   90.82   18.13
  -7   1  16   21.04    7.81
  -7   1  16   27.70    8.85
   7  -1 -16   15.51    7.24
  -7  -1  16   27.01    7.44
  -7  -1  16   30.21    8.78
  -7   1  17   29.60    9.44
  -7  -1  17   45.10   10.05
  -7   1  18   -0.00    3.98
  -7  -1  18    0.00    4.12
  -7   1  19  154.62   25.21
  -7  -1  19  158.99   24.20
  -7   1  20    3.04    5.59
  -7  -1  20    5.56    5.45
  -7  -1  21   36.42    9.84
  -7  -1  22    2.66    4.22
  -7  -1  23   47.14   11.48
  -7  -1  24   14.75    6.91
  -7  -1  25   59.06   13.47
  -7   1  34   -0.00    5.10
  -7   1  35   14.96    6.42
  -7   1  36   -0.00    4.77
  -7   1  37    1.41    4.01
  -7  -1  37   -0.00    4.26
  -7   2   1   67.92   12.46
   7  -2  -1   36.82   10.67
   7   2  -1   44.70   11.23
  -7  -2   1   62.75   12.92
  -7  -2   1   41.38   10.66
  -7   2   2   63.10   11.47
  -7   2   2   61.53   12.05
   7  -2  -2   53.78   12.29
   7   2  -2   48.83   10.83
   7   2  -2   30.07   10.29
  -7  -2   2   67.50   12.89
  -7  -2   2   55.44   12.11
  -7   2   3   15.41    5.94
  -7   2   3    3.86    4.75
   7  -2  -3   14.00    6.60
   7   2  -3   19.15    6.53
   7   2  -3   10.83    6.20
  -7  -2   3   32.09    8.15
  -7  -2   3    7.08    5.28
  -7   2   4    6.48    4.14
  -7   2   4    2.51    5.37
   7  -2  -4    6.31    5.74
   7   2  -4   -0.00    4.48
   7   2  -4    3.12    4.73
  -7  -2   4    5.48    5.07
  -7  -2   4    5.65    5.30
  -7   2   5  251.02   38.04
  -7   2   5  297.56   40.22
   7  -2  -5  457.44   44.44
   7   2  -5  310.45   39.60
   7   2  -5  302.07   40.20
  -7  -2   5  255.55   38.29
  -7  -2   5  285.10   39.98
  -7   2   6    7.44    4.68
  -7   2   6   23.68    7.86
   7  -2  -6   12.78    7.63
   7   2  -6    5.42    5.10
   7   2  -6    8.05    4.99
  -7  -2   6   10.42    5.91
  -7  -2   6   31.02    8.30
  -7   2   7  219.83   34.06
  -7   2   7  357.62   38.63
   7  -2  -7  252.64   36.80
   7   2  -7  257.94   35.20
   7   2  -7  244.91   35.64
  -7  -2   7  237.47   34.26
  -7  -2   7  298.84   36.94
  -7   2   8   -0.00    4.63
  -7   2   8    2.66    4.69
   7  -2  -8    4.20    5.30
   7   2  -8    1.43    4.92
   7   2  -8    5.04    4.86
  -7  -2   8   -0.00    3.84
  -7  -2   8   12.76    6.08
  -7   2   9   62.51   12.51
  -7   2   9   63.30   13.50
   7  -2  -9   63.79   13.74
   7   2  -9   51.27   11.83
   7   2  -9   52.66   11.91
  -7  -2   9   60.45   11.64
  -7  -2   9   73.69   13.65
  -7   2  10   14.43    6.68
  -7   2  10   18.48    7.27
   7  -2 -10    7.30    5.78
   7   2 -10   26.01    7.35
   7   2 -10    9.39    5.59
  -7  -2  10   23.64    6.85
  -7  -2  10   15.94    6.93
  -7   2  11  141.02   22.57
  -7   2  11  155.61   24.17
   7  -2 -11  173.40   25.10
   7   2 -11  129.88   21.93
   7   2 -11  136.66   22.43
  -7  -2  11  177.78   22.47
  -7  -2  11  126.73   22.43
  -7   2  12   35.19    9.79
  -7   2  12   32.57   10.24
   7  -2 -12   51.54   12.09
   7   2 -12   57.68   11.05
  -7  -2  12   34.82    8.50
  -7  -2  12   38.36    9.96
  -7   2  13   72.67   13.71
  -7   2  13   69.08   14.43
   7  -2 -13   66.79   14.27
   7   2 -13   60.81   12.35
  -7  -2  13   68.67   12.08
  -7  -2  13   43.21   11.97
  -7   2  14    6.87    5.20
  -7   2  14    0.45    4.73
   7  -2 -14    0.00    4.34
   7   2 -14    5.66    4.85
  -7  -2  14   -0.00    3.72
  -7  -2  14    4.69    4.57
  -7   2  15   24.04    8.45
  -7   2  15   33.01    9.88
   7  -2 -15   25.29    9.07
   7   2 -15   40.10    9.33
  -7  -2  15   29.35    7.65
  -7  -2  15   21.42    8.03
  -7   2  16  105.59   17.37
  -7   2  16   78.91   16.41
   7  -2 -16   60.21   15.07
   7   2 -16   83.73   14.64
  -7  -2  16   70.11   13.40
  -7   2  17   56.94   13.68
   7   2 -17   78.96   13.74
  -7  -2  17   63.26   12.52
   7   2 -18   33.40    8.96
  -7  -2  18   42.73    9.39
   7   2 -19    0.39    4.00
  -7  -2  19    0.58    4.07
   7   2 -20    9.66    5.64
  -7  -2  20    4.11    4.53
  -7  -2  21   65.93   13.12
  -7  -2  22    6.53    5.48
  -7   2  23   36.90   11.29
  -7  -2  23   52.88   11.52
   7  -2 -24    1.16    4.52
  -7  -2  24    1.73    4.27
   7  -2 -25   16.49    7.26
   7  -2 -26   -0.00    4.33
   7  -2 -27   12.32    6.85
   7  -2 -28   10.76    6.93
   7  -2 -29   -0.00    4.01
  -7   2  33    8.22    5.99
  -7   2  34   -0.00    4.93
  -7   2  35    4.57    5.41
  -7   2  36   -0.00    4.55
  -7   3   1    1.80    3.84
  -7   3   1    3.81    4.50
   7  -3  -1    2.96    5.75
   7   3  -1   -0.00    3.57
  -7  -3   1   -0.00    4.25
  -7  -3   1   -0.00    3.85
  -7   3   2  189.01   25.35
  -7   3   2  173.26   26.20
   7  -3  -2  153.05   26.21
   7   3  -2  160.82   26.06
  -7  -3   2  214.98   27.86
  -7  -3   2  150.53   25.41
  -7   3   3   56.75   11.43
  -7   3   3   77.50   13.44
   7  -3  -3   54.66   12.44
   7   3  -3   35.60   10.97
  -7  -3   3   45.97   11.69
  -7  -3   3   41.13   10.99
  -7   3   4    0.53    4.67
  -7   3   4    5.75    5.01
   7  -3  -4    9.40    6.97
   7   3  -4    6.50    5.46
   7   3  -4    7.87    5.43
  -7  -3   4    3.63    5.15
  -7  -3   4    0.00    4.10
  -7   3   5   43.30   12.87
  -7   3   5  107.70   16.86
   7  -3  -5   87.18   16.60
   7   3  -5   97.95   15.52
   7   3  -5   83.12   15.42
  -7  -3   5  112.31   16.70
  -7  -3   5   85.98   15.85
  -7   3   6    8.64    5.76
  -7   3   6   16.00    6.70
   7  -3  -6    6.24    6.59
   7   3  -6   15.95    6.22
   7   3  -6   10.98    5.73
  -7  -3   6   15.76    6.83
  -7  -3   6   26.87    8.09
  -7   3   7    2.33    4.74
  -7   3   7    0.00    4.74
   7  -3  -7    6.45    5.75
   7   3  -7    0.00    3.56
   7   3  -7   -0.00    4.11
  -7  -3   7    1.80    3.91
  -7  -3   7    2.31    4.53
  -7   3   8    2.90    4.59
  -7   3   8   -0.00    4.45
   7  -3  -8    1.17    4.73
   7   3  -8   -0.00    4.13
   7   3  -8    2.16    3.84
  -7  -3   8   -0.00    4.04
  -7  -3   8   -0.00    4.29
  -7   3   9  195.51   32.27
  -7   3   9  232.21   33.79
   7  -3  -9  229.02   34.44
   7   3  -9  251.26   32.70
   7   3  -9  243.85   33.01
  -7  -3   9  244.82   32.09
  -7  -3   9  243.63   33.31
  -7   3  10  110.65   16.87
  -7   3  10   83.96   16.25
   7  -3 -10   99.33   17.71
   7   3 -10   53.64   12.98
  -7  -3  10   72.11   13.48
  -7  -3  10   93.56   15.88
  -7   3  11    7.04    5.32
  -7   3  11    5.76    4.66
   7  -3 -11    4.07    5.40
   7   3 -11    5.33    5.15
  -7  -3  11    5.04    3.68
  -7  -3  11    0.00    4.17
  -7   3  12   -0.00    3.80
  -7   3  12    3.42    5.51
   7  -3 -12   -0.00    4.91
   7   3 -12    0.68    4.65
  -7  -3  12   -0.00    3.53
  -7  -3  12    0.94    4.52
  -7   3  13   75.95   15.98
  -7   3  13  102.67   17.76
   7  -3 -13  113.68   18.85
   7   3 -13   85.32   15.15
   7   3 -13   71.34   14.75
  -7  -3  13   98.76   15.00
  -7  -3  13   67.89   14.88
  -7   3  14   99.22   18.48
   7  -3 -14  107.06   18.90
   7   3 -14   95.92   16.18
  -7  -3  14   76.12   14.61
  -7  -3  14   99.35   17.32
  -7   3  15  209.56   28.46
   7  -3 -15  141.95   26.26
   7   3 -15  187.66   25.33
  -7  -3  15  148.30   23.25
  -7   3  16   36.67   10.52
   7  -3 -16   37.12   10.31
   7   3 -16   19.97    7.76
  -7  -3  16   21.82    6.67
   7   3 -17    3.28    4.21
  -7  -3  17    3.59    4.09
   7   3 -18   21.05    7.78
  -7  -3  18   32.71    8.17
   7   3 -19  318.09   41.07
  -7  -3  19  298.74   40.23
  -7   3  20    3.13    5.75
  -7  -3  20    0.36    3.49
  -7   3  21    5.91    5.94
   7  -3 -21    0.00    4.10
  -7  -3  21    6.55    4.95
  -7   3  22    5.99    6.14
   7  -3 -22    1.45    4.66
  -7  -3  22   -0.00    4.22
   7  -3 -23   26.06    8.90
   7  -3 -24   10.20    6.14
   7  -3 -25    5.86    5.50
   7  -3 -26    2.91    4.90
   7  -3 -27    0.00    4.99
   7  -3 -28    0.43    4.48
   7  -3 -29    7.44    6.06
   7  -3 -30   -0.00    4.22
  -7   3  32    0.00    4.06
  -7   3  33   -0.00    5.09
  -7   3  34    7.38    5.69
  -7   3  35   12.09    6.62
  -7   3  36    1.09    3.86
  -7   4   1   67.86   12.52
  -7   4   1   65.55   13.05
   7  -4  -1   56.36   13.21
   7   4  -1   62.06   13.87
  -7  -4   1   46.08   12.18
  -7  -4   1   64.41   13.67
  -7   4   2  185.80   20.87
  -7   4   2   99.61   17.78
   7  -4  -2  111.40   19.66
   7   4  -2   86.19   17.85
  -7  -4   2   82.77   17.66
  -7  -4   2   98.19   18.05
  -7   4   3   12.52    6.57
  -7   4   3   14.82    6.94
   7  -4  -3   14.00    7.25
   7   4  -3   23.40    7.82
  -7  -4   3   20.75    7.81
  -7  -4   3   27.05    7.94
  -7   4   4   24.40    7.90
  -7   4   4   39.07    9.78
   7  -4  -4   44.74   11.03
   7   4  -4   36.66    9.84
  -7  -4   4   47.68   11.13
  -7  -4   4   30.84    8.94
  -7   4   5   69.87   14.03
  -7   4   5   86.51   15.63
   7  -4  -5   95.18   17.18
   7   4  -5   71.85   13.74
   7   4  -5   64.01   14.24
  -7  -4   5   71.60   14.77
  -7  -4   5   80.42   15.04
  -7   4   6   57.38   12.21
  -7   4   6   60.25   12.90
   7  -4  -6   51.00   13.05
   7   4  -6   44.75   10.90
   7   4  -6   51.40   12.16
  -7  -4   6   73.61   13.47
  -7  -4   6   76.44   13.96
  -7   4   7   50.74   11.01
  -7   4   7   43.24   10.97
   7  -4  -7   43.96   11.54
   7   4  -7   42.85    9.99
   7   4  -7   38.69    9.93
  -7  -4   7   49.83   10.98
  -7  -4   7   27.31    9.04
  -7   4   8   58.28   12.78
  -7   4   8   78.19   14.25
   7  -4  -8   46.99   12.69
   7   4  -8   57.96   11.75
   7   4  -8   63.09   12.90
  -7  -4   8   55.36   12.10
  -7  -4   8   70.45   13.57
  -7   4   9   28.54    8.59
  -7   4   9   19.22    7.74
   7  -4  -9   23.73    8.90
   7   4  -9   23.00    7.26
  -7  -4   9   15.49    6.77
  -7  -4   9   34.88    8.76
  -7   4  10    3.03    5.11
   7  -4 -10    3.98    4.93
   7   4 -10    2.50    3.91
  -7  -4  10    0.00    3.77
  -7  -4  10    0.00    3.95
  -7   4  11  109.36   19.62
   7  -4 -11  106.24   20.08
   7   4 -11  108.06   17.43
   7   4 -11  116.91   18.25
  -7  -4  11  102.80   17.16
  -7  -4  11   96.96   18.21
  -7   4  12  123.65   21.46
   7  -4 -12  131.60   22.42
   7   4 -12  107.29   18.69
   7   4 -12  117.01   19.23
  -7  -4  12  126.13   19.05
  -7  -4  12  136.32   21.17
  -7   4  13  164.56   23.87
   7  -4 -13  110.06   21.83
   7   4 -13  139.65   20.43
  -7  -4  13  114.55   18.98
  -7  -4  13  119.92   20.65
  -7   4  14   32.39   10.49
   7  -4 -14   19.42    8.88
   7   4 -14   38.56    8.60
  -7  -4  14   29.62    7.55
  -7   4  15   39.46   12.04
   7  -4 -15   50.81   13.99
   7   4 -15   56.97   11.50
  -7  -4  15   62.35   11.11
  -7   4  16   20.27    9.02
  -7   4  16   21.45    9.41
   7  -4 -16   18.47    9.43
   7   4 -16   32.37    8.32
  -7  -4  16   32.28    7.62
  -7   4  17  129.25   24.34
   7   4 -17  164.78   22.96
  -7  -4  17  149.41   21.63
  -7   4  18   13.47    7.59
  -7  -4  18   18.23    6.31
  -7   4  19    6.27    6.78
   7  -4 -19   24.45    7.94
  -7  -4  19   15.21    5.63
  -7   4  20   16.76    9.67
   7  -4 -20   54.01   11.50
  -7  -4  20   48.70    9.69
  -7   4  21   51.18   13.59
   7  -4 -21   54.82   12.57
  -7  -4  21   45.90   10.23
   7  -4 -22   52.96   12.72
   7  -4 -23   13.99    6.93
   7  -4 -24   14.75    7.10
   7  -4 -25    4.08    5.48
   7  -4 -26   10.55    6.42
   7  -4 -27    3.10    5.36
   7  -4 -28    9.56    6.09
  -7   4  29    2.71    3.99
   7  -4 -29    5.00    5.50
  -7   4  30   -0.00    4.93
   7  -4 -30    0.00    4.78
  -7   4  31    5.23    5.80
   7  -4 -31   13.85    6.82
  -7   4  32    5.79    4.91
  -7   4  33   19.84    8.22
  -7   4  34    3.39    6.12
  -7   4  35    0.75    4.11
  -7   4  36    1.47    4.33
  -7   5   1    4.31    4.45
   7  -5  -1    5.77    5.83
   7   5  -1    0.00    4.40
  -7  -5   1    5.03    5.69
  -7  -5   1   -0.00    4.77
  -7   5   2   -0.00    3.95
   7  -5  -2    6.97    6.37
   7   5  -2    6.20    6.06
  -7  -5   2    3.44    5.00
  -7  -5   2   -0.00    4.20
  -7   5   3   53.46   11.02
   7  -5  -3    7.39    6.51
   7   5  -3   45.86   10.73
  -7  -5   3   61.39   12.03
  -7  -5   3   40.45    9.89
  -7   5   4  190.13   25.31
   7  -5  -4  109.30   23.19
   7   5  -4  160.72   24.62
  -7  -5   4  178.00   25.26
  -7  -5   4  140.87   23.82
  -7   5   5   42.93   10.92
   7  -5  -5   27.82   10.19
   7   5  -5   53.35   11.52
  -7  -5   5   39.63   10.56
  -7  -5   5   42.90   10.38
  -7   5   6    7.29    5.79
   7  -5  -6    0.00    4.54
   7   5  -6    1.72    4.68
  -7  -5   6    1.80    4.77
  -7  -5   6    0.00    4.16
  -7   5   7    6.56    5.34
   7  -5  -7   17.81    8.18
   7   5  -7    7.62    4.49
   7   5  -7   -0.00    4.56
  -7  -5   7   16.09    6.93
  -7  -5   7   15.69    6.66
  -7   5   8   63.43   14.69
   7  -5  -8   68.86   15.44
   7   5  -8   78.35   13.73
  -7  -5   8   75.99   14.95
  -7  -5   8   74.16   14.59
  -7   5   9   95.20   20.39
   7  -5  -9   95.99   21.50
   7   5  -9  144.34   20.25
  -7  -5   9  150.79   21.49
  -7  -5   9  143.28   21.58
  -7   5  10   39.16   11.29
   7  -5 -10   40.58   11.54
   7   5 -10   32.92    8.69
   7   5 -10   46.08   10.05
  -7  -5  10   36.62    9.89
  -7  -5  10   41.28   10.24
  -7   5  11   78.96   16.50
   7  -5 -11   84.18   17.61
   7   5 -11   96.47   15.57
  -7  -5  11   85.28   15.19
  -7  -5  11   79.47   16.11
  -7   5  12    5.70    5.46
  -7   5  12    4.63    6.38
   7  -5 -12   12.27    7.41
   7   5 -12    2.84    4.14
  -7  -5  12    0.00    4.08
  -7   5  13   32.04   10.82
  -7   5  13   42.94   11.51
   7  -5 -13   30.09   10.97
   7   5 -13   43.04    9.71
  -7  -5  13   44.16    9.42
  -7   5  14   38.58   12.36
  -7   5  14   39.25   12.28
   7  -5 -14   39.78   12.53
   7   5 -14   66.94   11.93
  -7  -5  14   68.39   11.49
  -7   5  15  121.24   23.05
  -7   5  15  161.79   24.25
   7  -5 -15  138.01   23.86
   7   5 -15  166.95   20.94
  -7  -5  15   90.11   17.89
  -7   5  16    3.77    5.52
   7  -5 -16   -0.00    5.89
   7   5 -16    0.99    4.02
  -7  -5  16    1.17    3.14
  -7   5  17    7.59    7.08
  -7  -5  17    4.99    3.73
  -7   5  18   10.13    6.39
   7  -5 -18    2.21    5.04
  -7  -5  18    4.82    4.25
  -7   5  19   31.17   11.30
   7  -5 -19   34.79   10.14
  -7  -5  19   44.39    8.95
   7  -5 -20   62.68   14.06
   7  -5 -21   10.17    6.55
   7  -5 -22   -0.00    4.38
   7  -5 -23    8.38    6.57
   7  -5 -24   14.94    7.78
   7  -5 -25    5.92    5.53
  -7   5  26    5.55    5.89
   7  -5 -26    2.36    4.38
  -7   5  27    1.63    5.30
   7  -5 -27    4.74    5.53
  -7   5  28    3.99    5.54
   7  -5 -28    2.95    5.21
  -7   5  29    9.21    6.32
   7  -5 -29    1.99    5.21
  -7   5  30   10.40    7.20
   7  -5 -30    5.43    6.17
  -7   5  31    0.62    4.77
   7  -5 -31   12.33    7.46
  -7   5  32   -0.00    5.09
   7  -5 -32    2.74    4.75
  -7   5  33    0.00    4.77
  -7   5  34    5.59    5.89
  -7   5  35    4.45    5.32
   7  -6  -1  135.28   20.01
   7   6  -1  101.10   17.14
  -7  -6   1   63.24   15.05
  -7  -6   1   58.72   14.69
   7  -6  -2   57.62   13.91
   7   6  -2   75.73   14.97
  -7  -6   2   62.93   13.24
  -7  -6   2   55.25   13.38
   7  -6  -3   36.24   10.83
   7   6  -3   28.51    9.36
  -7  -6   3   59.55   12.09
  -7  -6   3   27.12    9.04
   7  -6  -4   10.82    6.80
   7   6  -4   18.55    7.08
  -7  -6   4   -0.00    5.22
  -7  -6   4   17.61    7.50
   7  -6  -5   -0.00    4.17
   7   6  -5   -0.00    4.15
  -7  -6   5    1.37    4.90
  -7  -6   5    1.16    5.04
   7  -6  -6  105.21   19.64
   7   6  -6   91.25   17.16
  -7  -6   6   96.50   17.89
  -7  -6   6  104.31   18.43
   7  -6  -7  117.03   23.86
  -7  -6   7  153.16   23.94
  -7  -6   7  179.09   25.10
  -7   6   8   58.41   13.10
   7  -6  -8   65.60   15.19
  -7  -6   8   36.52   10.99
  -7  -6   8   76.49   14.04
  -7   6   9    0.00    3.94
   7  -6  -9   -0.00    5.27
   7   6  -9    3.50    3.79
  -7  -6   9    2.76    5.92
  -7   6  10   58.78   15.88
   7  -6 -10   88.78   18.01
   7   6 -10  103.33   15.53
  -7  -6  10   78.71   15.44
  -7   6  11  108.99   20.97
  -7   6  11  116.21   20.89
   7  -6 -11  102.10   21.07
   7   6 -11  109.21   17.94
  -7  -6  11  123.63   19.24
  -7   6  12   23.67    9.32
  -7   6  12   27.29    9.66
   7  -6 -12    9.09    7.54
   7   6 -12    8.95    5.19
  -7  -6  12    8.50    6.11
  -7   6  13    1.69    5.96
  -7   6  13   15.16    8.32
   7  -6 -13    8.11    7.43
   7   6 -13   16.71    5.92
  -7  -6  13   12.57    5.98
  -7   6  14    3.87    5.91
  -7   6  14    8.72    7.57
   7  -6 -14   10.01    7.64
   7   6 -14   14.68    5.51
  -7  -6  14    5.15    4.75
  -7   6  15    5.77    7.36
  -7   6  15    7.95    7.13
   7  -6 -15    9.61    7.89
  -7  -6  15    3.13    4.24
  -7   6  16   46.81   13.37
   7  -6 -16   72.95   14.32
   7  -6 -16   64.83   15.80
  -7  -6  16   45.78   10.13
  -7   6  17   63.26   15.37
   7  -6 -17   55.89   13.66
  -7  -6  17   65.03   11.50
   7  -6 -18   61.35   15.04
  -7  -6  18   90.25   13.83
   7  -6 -19    5.95    6.07
   7  -6 -20   -0.00    5.34
   7  -6 -21   -0.00    4.97
   7  -6 -22   11.66    7.48
   7  -6 -23   21.16    9.15
  -7   6  24    9.18    6.84
   7  -6 -24    4.52    5.98
  -7   6  25    0.00    4.62
   7  -6 -25    4.01    5.67
  -7   6  26    7.76    6.56
   7  -6 -26   51.94   12.23
  -7   6  27    9.03    7.14
   7  -6 -27    0.00    5.34
  -7   6  28    4.36    6.78
   7  -6 -28   22.88    8.66
  -7   6  29    2.27    4.58
   7  -6 -29    3.59    6.00
  -7   6  30   -0.00    5.92
   7  -6 -30   -0.00    5.54
  -7   6  31    2.86    5.64
   7  -6 -31    3.71    5.94
  -7   6  32    3.47    5.07
   7  -6 -32    4.71    6.63
  -7   6  33   -0.00    5.08
   7  -6 -33   -0.00    5.42
  -7   6  34    0.00    4.34
   7  -6 -34    0.72    5.00
  -7   6  35    4.35    5.06
   7  -7  -1   -0.00    5.28
   7   7  -1    0.00    4.27
  -7  -7   1    4.00    4.71
   7  -7  -2   20.81    9.02
   7   7  -2   39.59   10.18
  -7  -7   2   18.37    8.18
  -7  -7   2   18.24    7.90
   7  -7  -3   18.85    8.85
  -7  -7   3   23.97    8.25
  -7  -7   3    6.78    6.12
  -7   7   4  274.29   36.04
   7  -7  -4  242.88   36.00
  -7  -7   4  203.72   33.34
  -7   7   5   60.44   15.30
   7  -7  -5  106.87   19.24
  -7  -7   5   99.32   17.16
  -7   7   6    3.22    5.64
   7  -7  -6    9.71    7.07
  -7  -7   6    4.52    6.15
  -7   7   7   75.11   16.26
   7  -7  -7   73.00   16.78
  -7  -7   7   68.61   14.56
  -7   7   8   21.09    9.09
   7  -7  -8   12.09    8.31
  -7  -7   8   11.36    7.18
  -7   7   9   41.87   11.94
   7  -7  -9   48.37   13.02
  -7  -7   9   37.44   10.75
  -7   7  10   75.07   16.99
   7  -7 -10   90.74   18.69
  -7  -7  10   81.55   16.02
  -7   7  11   18.74    9.33
   7  -7 -11   13.31    8.42
   7   7 -11   22.03    6.87
  -7  -7  11   22.04    7.85
  -7   7  12    0.06    4.72
   7  -7 -12    8.27    6.70
   7   7 -12    7.12    4.88
  -7  -7  12    5.26    5.73
  -7   7  13    3.97    6.30
   7  -7 -13   12.82    7.06
   7  -7 -13   14.35    9.48
  -7  -7  13   13.88    6.55
  -7   7  14  161.42   27.00
   7  -7 -14  159.23   24.98
   7  -7 -14  140.56   26.20
  -7  -7  14  136.88   22.10
  -7   7  15    4.57    6.40
   7  -7 -15    4.87    5.43
   7  -7 -15    4.62    6.72
  -7  -7  15    0.00    4.01
   7  -7 -16   -0.00    5.54
  -7  -7  16    3.83    4.64
   7  -7 -17   -0.00    5.46
   7  -7 -18    4.35    5.46
   7  -7 -19    9.80    6.48
   7  -7 -20   38.41   11.66
  -7   7  21    1.17    4.14
   7  -7 -21   -0.00    4.59
  -7   7  22    1.30    5.24
   7  -7 -22    1.62    4.66
  -7   7  23    6.79    6.38
   7  -7 -23    2.55    5.15
  -7   7  24   21.62    9.44
   7  -7 -24   37.23   10.95
  -7   7  25    4.62    7.03
   7  -7 -25    1.64    4.86
  -7   7  26    9.54    7.69
   7  -7 -26   10.00    6.72
  -7   7  27    0.57    4.79
   7  -7 -27    5.89    5.28
  -7   7  28    4.37    5.84
   7  -7 -28   -0.00    4.96
  -7   7  29    0.14    6.31
   7  -7 -29    0.11    5.63
  -7   7  30    6.13    6.70
   7  -7 -30    4.62    5.59
  -7   7  31    1.41    5.52
   7  -7 -31    2.86    5.40
  -7   7  32    5.17    7.03
   7  -7 -32    4.87    6.26
  -7   7  33    4.72    5.97
   7  -7 -33   -0.00    5.69
  -7   7  34    4.96    6.70
   7  -7 -34    5.27    6.52
  -7   7  35    1.85    5.49
   7  -7 -35    0.29    3.54
  -7   8   1   58.82   13.99
  -7   8   2  120.08   21.57
  -7   8   3    8.00    7.06
  -7   8   4   44.77   12.21
  -7  -8   4   38.45   11.13
  -7   8   5    2.64    5.22
  -7  -8   5   10.78    6.80
  -7   8   6   35.30   10.91
   7  -8  -6   38.89   12.56
  -7  -8   6   31.27    9.78
  -7   8   7    0.00    7.06
   7  -8  -7   -0.00    5.85
  -7  -8   7   -0.00    5.61
  -7   8   8   56.18   14.74
   7  -8  -8   67.34   15.91
  -7  -8   8   55.41   12.94
  -7   8   9   -0.00    4.66
   7  -8  -9    3.40    6.58
  -7  -8   9    7.70    5.42
  -7   8  10   18.39    8.90
   7  -8 -10   25.38   10.25
  -7  -8  10   23.61    8.58
  -7   8  11    4.39    7.04
   7  -8 -11    5.75    5.11
   7  -8 -11   -0.00    6.82
  -7  -8  11    4.34    5.53
  -7   8  12  146.83   25.15
   7  -8 -12  107.34   21.69
   7  -8 -12  119.09   24.33
  -7  -8  12  143.13   21.78
  -7   8  13   -0.00    5.51
   7  -8 -13   -0.00    5.12
   7  -8 -13   -0.00    7.59
  -7  -8  13    0.50    4.82
   7  -8 -14    0.00    4.90
   7  -8 -14    6.35    7.08
  -7  -8  14    4.70    5.20
   7  -8 -15    4.09    4.59
   7  -8 -15   -0.00    4.90
  -7  -8  15   -0.00    4.67
   7  -8 -16   52.75   13.54
  -7   8  17   -0.00    5.04
   7  -8 -17    0.99    3.98
  -7   8  18    5.01    6.63
   7  -8 -18   13.57    6.85
  -7   8  19   -3.81    6.01
   7  -8 -19    2.62    5.19
  -7   8  20    4.63    6.96
   7  -8 -20   16.32    8.28
  -7   8  21   -0.00    5.72
   7  -8 -21   -0.00    5.86
  -7   8  22    7.83    6.60
   7  -8 -22   12.67    6.97
  -7   8  23   16.25    8.30
   7  -8 -23    7.68    5.85
  -7   8  24    0.00    4.50
   7  -8 -24    5.07    6.50
  -7   8  25    5.37    6.48
   7  -8 -25    0.00    5.68
  -7   8  26    2.69    6.31
   7  -8 -26    2.08    5.82
  -7   8  27    1.77    6.08
   7  -8 -27    5.49    5.56
  -7   8  28   10.20    7.73
   7  -8 -28    0.00    5.49
  -7   8  29   -0.00    3.97
   7  -8 -29   -0.00    4.92
  -7   8  30    6.43    6.80
   7  -8 -30    0.74    4.70
  -7   8  31    2.83    6.25
   7  -8 -31    5.41    6.93
  -7   8  32    0.61    7.24
   7  -8 -32    6.61    6.37
  -7   8  33   -0.00    5.12
   7  -8 -33    2.37    5.80
  -7   8  34   -0.00    6.23
   7  -8 -34    0.00    5.95
   7  -8 -35    3.12    5.68
   7  -8 -36    5.63    6.98
  -7   9   1   -0.00    6.01
   7  -9  -1    1.66    6.35
  -7  -9   1   -0.00    5.93
  -7   9   2   35.40   11.03
   7  -9  -2   16.02    8.51
  -7   9   3    0.00    5.80
   7  -9  -3    3.66    6.84
  -7   9   4   31.85   11.17
   7  -9  -4   69.29   15.31
  -7   9   5   -0.00    5.09
  -7   9   6   29.45   10.33
  -7   9   7    3.30    7.14
  -7  -9   7   16.80    7.66
  -7   9   8   32.29   10.93
   7  -9  -8   25.46    9.88
  -7  -9   8   43.02   11.48
  -7   9   9    1.51    6.78
   7  -9  -9   -0.00    5.52
  -7  -9   9    0.65    5.42
  -7   9  10  100.59   20.33
   7  -9 -10   99.85   18.91
  -7  -9  10   91.86   17.61
   7  -9 -11   -0.00    4.87
  -7  -9  11    2.37    5.61
  -7   9  12   -0.00    5.16
   7  -9 -12   -0.00    4.19
   7  -9 -12    4.41    7.27
  -7  -9  12    0.98    4.64
  -7   9  13    2.60    5.29
   7  -9 -13    2.15    5.65
   7  -9 -13    3.68    6.80
  -7  -9  13    3.77    5.08
   7  -9 -14   87.86   16.91
   7  -9 -14   54.25   16.82
   7  -9 -15   -0.00    3.14
  -7   9  16    5.99    6.79
   7  -9 -16    6.16    6.00
  -7   9  17   -0.00    5.07
   7  -9 -17    1.53    5.39
  -7   9  18   22.88    9.57
   7  -9 -18   21.77    9.96
  -7   9  19   -0.00    6.05
   7  -9 -19    0.00    5.03
  -7   9  20   12.08    8.20
   7  -9 -20   14.48    8.33
  -7   9  21    3.49    5.99
   7  -9 -21   -0.00    6.10
  -7   9  22    3.86    6.38
   7  -9 -22   -0.00    4.63
  -7   9  23    0.78    5.32
   7  -9 -23    8.03    6.58
  -7   9  24   22.64   10.91
   7  -9 -24   48.52   12.38
  -7   9  25   -0.00    6.00
   7  -9 -25   -0.00    4.79
  -7   9  26    1.16    5.27
   7  -9 -26    5.32    6.77
  -7   9  27   -0.00    4.26
   7  -9 -27    5.82    5.58
  -7   9  28    6.89    6.42
   7  -9 -28    7.92    7.02
  -7   9  29   -0.00    4.79
   7  -9 -29    3.64    5.46
  -7   9  30   -0.00    6.10
   7  -9 -30    0.00    5.58
  -7   9  31   -0.00    6.76
   7  -9 -31    6.90    6.86
  -7   9  32    5.36    7.22
   7  -9 -32    1.98    5.29
  -7   9  33    2.08    5.47
   7  -9 -33    0.00    5.91
   7  -9 -34   10.85    7.37
   7  -9 -35    2.14    7.13
  -7  10   1   11.57    7.53
   7 -10  -1   16.72    8.31
  -7 -10   1   12.07    7.00
  -7  10   2   24.10   10.73
   7 -10  -2   51.43   13.47
  -7 -10   2   41.92   11.60
  -7  10   3   -0.00    5.37
   7 -10  -3   -0.00    6.21
  -7 -10   3    4.39    6.06
  -7  10   4    0.02    3.81
   7 -10  -4   -0.00    4.90
   7 -10  -4   -0.00    6.34
  -7 -10   4    3.75    5.95
  -7  10   5    2.79    5.95
   7 -10  -5    3.67    5.84
   7 -10  -5    4.75    6.44
  -7  10   6   87.94   20.91
   7 -10  -6  134.85   22.06
   7 -10  -6  132.86   23.81
  -7  10   7   -0.00    6.69
   7 -10  -7    0.00    4.43
   7 -10  -7    0.00    4.96
   7 -10  -8    3.76    5.64
   7 -10  -8    2.36    6.18
   7 -10  -9   -0.00    5.82
   7 -10  -9   -0.00    6.47
  -7 -10   9   -0.00    4.83
   7 -10 -10    7.09    6.82
   7 -10 -10    1.34    6.03
  -7 -10  10    2.72    5.94
   7 -10 -11   -0.00    5.47
  -7 -10  11    0.02    4.38
   7 -10 -12   35.83   11.57
   7 -10 -13   -0.00    5.56
   7 -10 -14   13.56    8.02
   7 -10 -15    0.34    6.55
  -7  10  16   69.30   15.99
   7 -10 -16   34.14   11.70
  -7  10  17   -0.00    5.35
   7 -10 -17    1.66    6.03
  -7  10  18   25.05   10.51
   7 -10 -18   22.70    9.72
  -7  10  19    2.66    6.37
   7 -10 -19    0.41    5.72
  -7  10  20    6.96    7.41
   7 -10 -20    2.50    6.18
  -7  10  21    0.00    5.31
   7 -10 -21    4.87    5.90
  -7  10  22   20.03   10.17
   7 -10 -22   21.27   10.11
  -7  10  23    0.00    5.70
   7 -10 -23    4.45    6.18
  -7  10  24   -0.00    4.92
   7 -10 -24    0.00    5.48
  -7  10  25   -0.00    5.97
   7 -10 -25   -0.00    5.34
  -7  10  26    8.22    6.73
   7 -10 -26   13.09    8.50
  -7  10  27    0.02    5.82
   7 -10 -27    5.73    6.80
  -7  10  28    1.95    5.69
   7 -10 -28    3.98    7.29
  -7  10  29   -0.00    5.51
   7 -10 -29    1.07    5.48
  -7  10  30    7.50    7.33
   7 -10 -30   -0.00    3.74
  -7  10  31    3.25    6.17
   7 -10 -31   -0.00    4.20
  -7  10  32   -0.00    5.95
   7 -10 -32    3.93    4.98
  -7  10  33    6.07    7.56
  -7  11   1    4.66    5.82
   7 -11  -1   -0.00    4.60
   7 -11  -1    4.11    7.52
  -7 -11   1   -0.00    5.18
  -7  11   2    7.80    7.38
   7 -11  -2   10.54    6.20
   7 -11  -2    0.00    5.39
  -7 -11   2    0.00    5.75
  -7  11   3    4.86    5.52
   7 -11  -3    7.83    6.19
   7 -11  -3    9.49    7.28
  -7 -11   3    6.05    6.29
   7 -11  -4   19.09    8.70
   7 -11  -4   23.66   10.12
  -7 -11   4   29.36   10.08
   7 -11  -5   26.50    9.18
   7 -11  -5   15.93    9.83
  -7 -11   5   20.03    9.05
   7 -11  -6    1.10    4.77
   7 -11  -6    0.00    6.19
  -7 -11   6    1.82    5.27
   7 -11  -7   17.77    7.60
   7 -11  -7    3.07    6.21
  -7 -11   7   14.46    7.67
   7 -11  -8   17.23    8.07
   7 -11  -8    5.66    7.30
   7 -11  -9   -0.00    5.83
   7 -11  -9    5.31    6.60
   7 -11 -10   12.81    7.44
   7 -11 -10   23.65   10.61
   7 -11 -11    5.72    5.90
   7 -11 -11    3.19    6.68
   7 -11 -12    0.00    5.35
   7 -11 -13   11.24    6.93
   7 -11 -14   39.05   11.83
   7 -11 -15    0.00    6.18
   7 -11 -16    2.80    7.14
   7 -11 -17   -0.00    5.81
   7 -11 -18    1.62    4.44
   7 -11 -19    0.26    5.02
   7 -11 -20   15.25    7.73
   7 -11 -21    6.12    6.26
   7 -11 -22    2.14    5.89
   7 -11 -23   -0.00    5.68
  -7  11  24   16.22   10.25
   7 -11 -24    1.35    6.46
  -7  11  25   -0.00    4.30
   7 -11 -25    0.92    4.48
  -7  11  26    1.43    6.46
   7 -11 -26   -0.00    6.27
  -7  11  27    9.89    7.85
   7 -11 -27   -0.00    5.75
  -7  11  28   -0.00    5.23
   7 -11 -28    1.54    5.30
  -7  11  29    1.48    6.29
   7 -11 -29    3.33    5.41
  -7  11  30    1.13    5.52
  -7  11  31   -0.00    5.82
  -7  11  32    2.94    6.79
   7 -12  -1    3.48    5.62
   7 -12  -1    5.70    7.34
  -7 -12   1    0.13    5.68
   7 -12  -2   11.00    7.52
   7 -12  -2   12.02    8.43
  -7 -12   2   18.66    8.54
   7 -12  -3    0.95    5.44
   7 -12  -3    0.00    5.35
  -7 -12   3    5.34    5.90
   7 -12  -4   -0.00    5.51
   7 -12  -4    3.86    6.27
  -7 -12   4    4.05    6.02
   7 -12  -5    4.29    5.79
   7 -12  -5    7.05    6.88
  -7 -12   5    0.00    4.91
   7 -12  -6   74.86   14.32
   7 -12  -6   29.90   11.41
  -7 -12   6   17.53    9.15
   7 -12  -7   -0.00    5.56
   7 -12  -7    0.89    6.55
  -7 -12   7    0.84    5.91
   7 -12  -8   15.73    7.31
   7 -12  -8   -0.00    6.73
  -7 -12   8    5.88    6.50
   7 -12  -9   -0.00    4.88
   7 -12  -9   -0.00    7.15
   7 -12 -10    6.07    7.00
   7 -12 -11   -0.00    6.13
   7 -12 -12   17.07    9.09
   7 -12 -13   -0.00    5.76
   7 -12 -14   -0.00    7.65
   7 -12 -15    0.72    3.38
   7 -12 -16   16.98    7.76
   7 -12 -17    0.28    5.49
   7 -12 -18    4.33    6.64
   7 -12 -19    0.55    5.30
   7 -12 -20    7.51    6.70
   7 -12 -21   -0.00    6.04
   7 -12 -22   12.65    8.45
   7 -12 -23    6.38    7.58
   7 -12 -24    3.09    5.42
   7 -12 -25    0.42    6.25
   7 -12 -26    0.61    5.52
   7 -13  -1    1.72    5.75
   7 -13  -1    1.96    5.83
  -7 -13   1   -0.00    6.08
   7 -13  -2    7.64    6.64
   7 -13  -2   -0.00    6.56
  -7 -13   2   19.23    8.47
   7 -13  -3   10.13    6.64
   7 -13  -3    0.41    6.03
  -7 -13   3    0.00    5.10
   7 -13  -4   64.57   13.76
   7 -13  -4   22.94   10.47
  -7 -13   4   30.23   10.79
   7 -13  -5    5.21    6.20
   7 -13  -5    5.09    7.60
  -7 -13   5    3.85    6.09
   7 -13  -6    3.29    5.53
   7 -13  -6    0.58    6.81
  -7 -13   6    0.89    5.47
   7 -13  -7   -0.00    5.47
   7 -13  -7    2.82    6.34
   7 -13  -8    4.69    5.98
   7 -13  -9    3.40    6.60
   7 -13 -10   10.03    8.30
   7 -13 -11    6.07    7.33
   7 -13 -12    3.89    5.70
   7 -13 -13    1.38    5.81
   7 -13 -14   29.94   10.65
   7 -13 -15    0.51    4.62
   7 -13 -16   -0.00    5.75
   7 -13 -17   -0.00    4.83
   7 -13 -18    1.12    5.76
   7 -13 -19    2.56    7.11
   7 -13 -20    9.18    7.27
   7 -13 -21   -0.00    5.64
   7 -13 -22   -0.00    6.25
   7 -14  -1    7.97    6.98
   7 -14  -1    0.77    5.31
  -7 -14   1    3.92    6.08
   7 -14  -2    7.24    7.02
   7 -14  -2   11.52    8.51
  -7 -14   2   13.92    8.33
   7 -14  -3    4.38    5.79
   7 -14  -3   -0.00    7.20
  -7 -14   3   -0.00    5.20
   7 -14  -4   -0.00    5.06
   7 -14  -4   -0.00    7.49
  -7 -14   4    0.00    5.86
   7 -14  -5    3.70    6.08
   7 -14  -5    2.89    7.24
   7 -14  -6   25.89    9.85
   7 -14  -7   38.68   11.93
   7 -14  -8   14.11    8.19
   7 -14  -9    3.72    4.73
   7 -14 -10   10.28    7.95
   7 -14 -11   -0.00    5.76
   7 -14 -12   -0.00    5.73
   7 -14 -13   -0.00    4.81
   7 -14 -14    4.49    6.07
   7 -14 -15   -0.00    6.23
   7 -14 -16    3.22    4.68
   7 -14 -17    4.05    6.15
   7 -14 -18    5.41    6.37
   7 -14 -19    0.58    5.55
   7 -15  -1    0.00    5.07
   7 -15  -1    2.45    7.24
  -7 -15   1   -0.00    5.94
   7 -15  -2   -0.00    4.67
   7 -15  -2    3.48    6.64
  -7 -15   2    0.00    5.73
   7 -15  -3    9.79    6.04
   7 -15  -4    8.31    6.50
   7 -15  -5   -0.00    3.87
   7 -15  -6   -0.00    4.44
   7 -15  -7   -0.00    5.53
   7 -15  -8   13.98    6.85
   7 -15  -9    2.41    5.03
   7 -15 -10    0.44    5.26
   7 -15 -11    0.00    5.20
   7 -15 -12    1.14    5.57
   7 -15 -13   -0.00    4.12
   7 -15 -14    1.35    5.50
   7 -15 -15    1.21    5.80
   7 -16  -1    0.00    5.08
   7 -16  -2   -0.00    4.78
   7 -16  -3    0.00    4.20
   7 -16  -4    0.73    5.34
   7 -16  -5    4.70    4.97
   7 -16  -6   -0.00    5.04
   7 -16  -7    7.00    7.57
   7 -16  -8    1.21    5.55
   7 -16  -9   -0.00    4.59
   7 -16 -10    0.29    5.73
   7 -16 -11    2.86    5.38
   7 -17  -1    3.23    4.86
   7 -17  -2    3.33    5.82
   7 -17  -3    4.93    6.56
   7 -17  -4    0.82    5.14
   7 -17  -5    0.00    5.67
   7 -17  -6   -0.00    5.01
   7 -18  -1    0.61    5.68
  -6   0   1    0.00    4.10
  -6   0   1    5.94    4.59
   6   0  -1    2.94    5.14
   6   0  -1    1.28    4.59
  -6   0   2  359.56   47.32
  -6   0   2  362.78   48.27
   6   0  -2  422.63   48.93
   6   0  -2  373.86   48.67
  -6   0   3    0.00    4.80
  -6   0   3    2.56    4.76
   6   0  -3    6.21    5.03
   6   0  -3   -0.00    4.59
  -6   0   4   14.00    5.88
  -6   0   4   14.63    6.30
   6   0  -4   15.81    5.94
   6   0  -4   12.07    6.64
  -6   0   5    0.00    4.06
  -6   0   5    2.04    4.00
   6   0  -5   -0.00    4.69
   6   0  -5   -0.00    4.67
  -6   0   6 1305.40  143.36
  -6   0   6 1262.48  144.65
   6   0  -6 1195.76  143.37
   6   0  -6 1173.51  144.39
  -6   0   7    1.20    3.13
  -6   0   7   -0.00    4.10
   6   0  -7    0.00    4.10
   6   0  -7    0.52    4.05
  -6   0   8    4.36    3.37
  -6   0   8   31.54    8.11
   6   0  -8   22.73    6.28
   6   0  -8   13.47    6.21
  -6   0   9    0.83    3.29
  -6   0   9   -0.00    3.61
   6   0  -9   -0.00    3.37
   6   0  -9   -0.00    4.32
  -6   0  10  202.79   30.06
  -6   0  10  252.80   32.35
   6   0 -10  245.72   32.28
  -6   0  11   -0.00    3.21
  -6   0  11    2.26    4.04
   6   0 -11   -0.00    3.45
   6   0 -11   -0.00    4.29
  -6   0  12  304.17   38.44
  -6   0  12  337.18   40.42
   6   0 -12  286.04   37.57
   6   0 -12  260.67   38.76
  -6   0  13   -0.00    3.73
  -6   0  13   -0.00    3.96
   6   0 -13    1.04    3.16
   6   0 -13    0.02    3.66
  -6   0  14   68.33   13.56
  -6   0  14   96.81   16.16
   6   0 -14   89.68   13.74
   6   0 -14   72.84   14.33
  -6   0  15    0.76    3.41
  -6   0  15   -0.00    4.18
   6   0 -15    0.28    3.10
  -6   0  16  296.31   38.06
  -6   0  16  246.00   38.08
   6   0 -16  302.75   36.82
  -6   0  17   -0.00    3.66
  -6   0  17    3.35    4.43
   6   0 -17    0.00    2.86
  -6   0  18  137.30   21.99
  -6   0  18  102.62   21.24
   6   0 -18  183.14   21.69
   6   0 -18  147.47   22.41
  -6   0  19    2.62    4.22
   6   0 -19    1.31    3.67
  -6   0  20   -0.00    4.12
   6   0 -20    5.84    4.56
  -6   0  21   -0.00    3.57
  -6   0  22  100.82   18.32
  -6   0  23    7.88    5.53
   6   0 -23   -0.00    3.54
   6   0 -24    0.50    3.55
   6   0 -25    1.57    3.75
   6   0 -26   55.56   11.68
  -6   0  33    3.62    4.61
  -6   0  34    0.00    3.57
  -6   0  35    1.11    4.34
  -6   0  36    4.04    4.85
  -6   0  37   -0.00    3.68
  -6   0  38    9.36    5.52
  -6   1   1    4.96    4.86
  -6   1   1   10.89    5.53
   6  -1  -1    4.59    5.49
   6  -1  -1    7.85    6.04
   6   1  -1    8.21    5.79
   6   1  -1    5.34    5.44
  -6  -1   1    8.79    6.12
  -6  -1   1    4.70    4.38
  -6   1   2  550.63   70.15
  -6   1   2  564.58   71.33
   6  -1  -2  670.28   71.72
   6  -1  -2  584.74   71.94
   6   1  -2  549.50   70.85
   6   1  -2  498.59   70.87
  -6  -1   2  575.54   70.99
  -6  -1   2  729.17   73.03
  -6   1   3   25.52    7.91
  -6   1   3   36.84    9.47
   6  -1  -3   32.10    8.36
   6  -1  -3   38.15    9.63
   6   1  -3   34.24    9.11
   6   1  -3   43.65    9.76
  -6  -1   3   26.60    8.17
  -6  -1   3   43.23    9.54
  -6   1   4  822.33   97.69
  -6   1   4  858.34   99.22
   6  -1  -4  871.85   98.14
   6  -1  -4  759.73   98.89
   6   1  -4  862.65   98.80
  -6  -1   4  826.28   97.92
  -6  -1   4  796.19   98.69
  -6   1   5  130.05   18.31
  -6   1   5  112.22   18.63
   6  -1  -5  106.50   17.70
   6  -1  -5  122.56   19.63
   6   1  -5  107.90   18.53
  -6  -1   5  101.42   17.38
  -6  -1   5  137.95   19.70
  -6   1   6   94.41   15.29
  -6   1   6   94.05   16.28
   6  -1  -6   94.33   15.23
   6  -1  -6  102.71   16.87
   6   1  -6   90.27   15.59
   6   1  -6  113.71   16.93
  -6  -1   6   77.08   14.54
  -6  -1   6   87.72   15.76
  -6   1   7  253.09   31.76
  -6   1   7  196.28   31.87
   6  -1  -7  232.59   31.30
   6  -1  -7  253.02   33.49
   6   1  -7  257.99   32.56
   6   1  -7  218.21   32.31
  -6  -1   7  224.82   31.13
  -6  -1   7  272.78   33.49
  -6   1   8  695.05   81.74
  -6   1   8  722.84   83.37
   6  -1  -8  640.20   80.89
   6  -1  -8  684.97   83.40
   6   1  -8  744.75   82.51
   6   1  -8  652.12   82.32
  -6  -1   8  665.96   81.05
  -6  -1   8  680.06   82.64
  -6   1   9   14.51    5.62
  -6   1   9   16.47    6.58
   6  -1  -9   11.75    4.90
   6  -1  -9   10.12    5.56
   6   1  -9    3.39    4.13
   6   1  -9    9.34    5.76
  -6  -1   9    3.29    3.68
  -6  -1   9   14.27    6.36
  -6   1  10  104.11   16.91
  -6   1  10  107.09   18.08
   6  -1 -10  105.84   16.16
   6  -1 -10   86.19   16.94
   6   1 -10   73.30   15.41
   6   1 -10  121.41   18.07
  -6  -1  10  117.97   16.57
  -6  -1  10  139.55   18.78
  -6   1  11   21.02    6.48
  -6   1  11    9.09    5.24
   6  -1 -11   27.86    6.33
   6  -1 -11   33.20    8.48
   6   1 -11   14.73    5.84
   6   1 -11    6.76    5.36
  -6  -1  11   20.13    5.78
  -6  -1  11   11.06    5.90
  -6   1  12  333.64   42.67
  -6   1  12  343.72   43.87
   6  -1 -12  333.27   41.49
   6  -1 -12  309.29   43.37
   6   1 -12  335.56   41.87
  -6  -1  12  312.48   41.32
  -6  -1  12  327.88   43.22
  -6   1  13   71.73   12.85
  -6   1  13   82.46   14.17
   6  -1 -13   69.29   11.57
   6  -1 -13   38.63   11.28
   6   1 -13   50.17   10.65
  -6  -1  13   68.50   11.61
  -6  -1  13   69.79   12.79
  -6   1  14  156.84   23.27
  -6   1  14  183.85   24.90
   6  -1 -14  157.17   21.84
   6  -1 -14  141.64   23.41
   6   1 -14  147.30   21.52
  -6  -1  14  138.31   21.73
  -6  -1  14  157.12   23.42
  -6   1  15    5.25    4.92
  -6   1  15   18.65    6.74
   6  -1 -15    9.15    4.71
   6  -1 -15    4.66    5.86
   6   1 -15   17.23    5.57
   6   1 -15    2.28    3.78
  -6  -1  15   13.41    5.04
  -6  -1  15   10.54    5.68
  -6   1  16    2.09    4.06
  -6   1  16    9.81    5.39
   6  -1 -16   13.03    5.03
   6  -1 -16    7.32    5.63
   6   1 -16    4.38    3.91
   6   1 -16    5.26    4.54
  -6  -1  16    9.56    5.28
  -6  -1  16    4.26    4.13
  -6   1  17    8.61    5.15
  -6   1  17   -0.00    4.57
   6  -1 -17    7.56    6.02
   6   1 -17    7.73    4.44
   6   1 -17    7.04    5.20
  -6  -1  17    6.29    4.52
  -6  -1  17    7.45    5.46
  -6   1  18  219.20   32.40
  -6   1  18  235.68   33.45
   6   1 -18  244.11   30.40
   6   1 -18  202.09   30.49
  -6  -1  18  231.93   31.42
  -6   1  19   25.65    8.73
   6   1 -19   56.27    9.49
  -6  -1  19   35.02    9.15
  -6   1  20   -0.00    4.53
   6   1 -20    2.16    3.71
  -6  -1  20   -0.00    3.61
  -6   1  21    0.88    4.44
   6  -1 -21   -0.00    4.01
   6   1 -21    2.59    3.89
  -6  -1  21    4.84    4.56
  -6   1  22   17.73    7.47
   6  -1 -22   22.37    7.49
   6   1 -22   17.53    5.94
  -6  -1  22   16.81    7.00
   6  -1 -23   16.20    6.46
   6   1 -23    5.77    4.32
  -6  -1  23    9.46    6.49
   6  -1 -24   17.03    7.17
   6   1 -24   32.32    8.00
  -6  -1  24   29.51    8.67
   6  -1 -25    4.89    5.24
   6   1 -25    0.00    3.71
   6  -1 -26    5.01    4.43
  -6   1  32   -0.00    5.08
  -6   1  33   -0.00    4.18
  -6   1  34   17.11    6.99
  -6  -1  34   15.16    6.22
  -6   1  35    1.82    4.11
  -6  -1  35    0.42    2.90
  -6   1  36    8.48    5.57
  -6  -1  36   -0.00    3.47
  -6   1  37    1.14    4.39
  -6  -1  37    4.84    4.19
  -6   1  38    6.49    6.15
  -6  -1  38    9.20    5.33
  -6   2   1    7.60    4.88
  -6   2   1    8.84    5.04
   6  -2  -1    5.82    4.64
   6  -2  -1    6.17    5.34
   6   2  -1    0.00    4.24
   6   2  -1    4.36    4.93
  -6  -2   1    0.00    4.95
  -6  -2   1    4.47    5.05
  -6   2   2   22.47    6.52
  -6   2   2   22.32    7.08
   6  -2  -2   16.74    6.24
   6  -2  -2   27.51    7.99
   6   2  -2   26.20    7.36
   6   2  -2   14.39    7.06
  -6  -2   2   22.20    7.75
  -6  -2   2   13.14    6.53
  -6   2   3    3.61    3.83
  -6   2   3    4.89    4.95
   6  -2  -3    4.29    3.98
   6  -2  -3    0.00    4.34
   6   2  -3    1.12    4.54
   6   2  -3    0.00    4.47
  -6  -2   3    0.00    4.67
  -6  -2   3    2.78    4.19
  -6   2   4   53.21   10.26
  -6   2   4   52.40   11.23
   6  -2  -4   37.33    9.08
   6  -2  -4   49.89   11.28
   6   2  -4   45.48   10.08
   6   2  -4   61.07   11.59
  -6  -2   4   27.93    9.33
  -6  -2   4   79.82   12.78
  -6   2   5   17.93    5.77
  -6   2   5   12.30    5.78
   6  -2  -5    7.36    4.54
   6  -2  -5   10.63    5.88
   6   2  -5   15.29    5.67
   6   2  -5    8.04    5.04
  -6  -2   5   23.36    7.41
  -6  -2   5   17.28    6.28
  -6   2   6  314.21   38.78
  -6   2   6  278.04   39.26
   6  -2  -6  291.96   37.91
   6  -2  -6  305.58   40.20
   6   2  -6  274.46   38.34
   6   2  -6  313.46   39.52
  -6  -2   6  291.13   38.22
  -6  -2   6  302.78   39.34
  -6   2   7   53.18   11.23
  -6   2   7   73.31   12.98
   6  -2  -7   59.19   10.94
   6  -2  -7   35.46   11.04
   6   2  -7   59.60   11.40
   6   2  -7   55.16   11.55
  -6  -2   7   65.81   11.42
  -6  -2   7   61.62   12.07
  -6   2   8    7.91    4.80
  -6   2   8    5.46    5.54
   6  -2  -8    3.05    3.57
   6  -2  -8   15.70    6.20
   6   2  -8    9.14    5.17
   6   2  -8    6.91    5.11
  -6  -2   8    6.51    4.58
  -6  -2   8    2.86    3.98
  -6   2   9    0.00    4.21
  -6   2   9   -0.00    4.15
   6  -2  -9    2.26    3.81
   6  -2  -9    1.11    4.03
   6   2  -9   -0.00    4.61
   6   2  -9    1.17    3.95
  -6  -2   9   -0.00    3.24
  -6  -2   9    0.00    3.97
  -6   2  10  328.35   38.83
  -6   2  10  253.50   38.21
   6  -2 -10  301.63   37.04
   6  -2 -10  295.73   39.45
   6   2 -10  259.53   37.09
  -6  -2  10  272.83   36.39
  -6  -2  10  301.54   38.61
  -6   2  11  309.74   37.08
  -6   2  11  256.29   36.65
   6  -2 -11  229.27   34.14
   6  -2 -11  269.75   37.16
   6   2 -11  300.14   35.99
  -6  -2  11  275.49   34.58
  -6  -2  11  251.36   35.78
  -6   2  12   94.35   15.81
  -6   2  12  123.55   17.85
   6  -2 -12  107.59   15.19
   6  -2 -12   93.06   16.46
   6   2 -12   80.33   14.70
  -6  -2  12   61.07   13.17
  -6  -2  12   93.43   15.76
  -6   2  13   13.22    6.33
  -6   2  13    3.83    5.29
   6  -2 -13    3.88    4.85
   6   2 -13   21.78    6.42
   6   2 -13   13.70    5.69
  -6  -2  13   17.12    5.66
  -6  -2  13   15.43    5.88
  -6   2  14   97.67   18.51
  -6   2  14   95.58   18.68
   6  -2 -14  110.06   19.32
   6   2 -14  135.96   18.53
   6   2 -14  114.45   17.82
  -6  -2  14  116.48   17.16
  -6   2  15   36.28    9.70
  -6   2  15   44.18   10.24
   6  -2 -15   32.10    9.41
   6   2 -15   40.44    8.61
   6   2 -15   37.00    8.49
  -6  -2  15   24.14    7.09
  -6   2  16   51.95   12.55
  -6   2  16   62.82   13.42
   6  -2 -16   63.52   13.12
   6   2 -16   59.09   11.18
   6   2 -16   63.69   11.13
  -6  -2  16   49.11   10.27
  -6   2  17   26.51    8.78
  -6   2  17   21.72    8.40
   6  -2 -17   16.72    7.49
   6   2 -17   32.39    7.20
   6   2 -17   14.38    5.61
  -6  -2  17   21.26    6.58
  -6   2  18   12.90    6.54
  -6   2  18   16.77    7.92
   6  -2 -18    8.13    6.61
   6   2 -18    8.68    4.79
  -6  -2  18    9.73    5.19
  -6   2  19   15.81    7.12
   6   2 -19   22.18    6.29
  -6  -2  19   13.89    6.28
  -6   2  20  189.04   27.73
   6  -2 -20  148.63   25.00
   6   2 -20  182.73   24.09
  -6  -2  20  163.33   24.71
  -6   2  21    0.00    4.27
   6  -2 -21    2.14    4.07
   6   2 -21    0.42    3.95
  -6  -2  21    5.85    5.21
   6  -2 -22   31.21    9.07
  -6  -2  22   33.68    8.86
  -6  -2  23    8.24    5.38
  -6  -2  24    3.65    4.38
   6  -2 -28   12.26    6.37
   6  -2 -29   -0.00    4.36
  -6   2  30   10.79    6.09
  -6   2  31   -0.00    4.09
  -6   2  32   15.36    6.98
  -6   2  33    3.68    4.15
  -6   2  34    0.94    4.19
  -6   2  35    0.00    3.28
  -6  -2  35   -0.00    2.87
  -6   2  36    7.31    6.53
  -6  -2  36   17.39    6.32
  -6   2  37    6.96    5.29
  -6  -2  37    1.62    3.66
  -6  -2  38   -0.00    4.29
  -6   3   1    4.42    4.54
  -6   3   1    0.00    3.91
   6  -3  -1    2.52    4.28
   6  -3  -1   10.96    5.61
   6   3  -1   -0.00    3.76
   6   3  -1    0.00    3.90
  -6  -3   1   -0.00    4.76
  -6  -3   1    3.69    4.21
  -6   3   2  100.35   18.09
  -6   3   2  151.10   20.92
   6  -3  -2  126.41   18.77
   6  -3  -2  109.67   19.93
   6   3  -2  110.58   18.55
   6   3  -2  133.50   20.35
  -6  -3   2  128.44   20.34
  -6  -3   2  140.77   20.27
  -6   3   3  113.18   19.29
  -6   3   3  131.18   20.90
   6  -3  -3  140.93   19.71
   6  -3  -3  146.15   21.99
   6   3  -3  132.60   20.17
   6   3  -3  137.39   21.00
  -6  -3   3  141.92   21.34
  -6  -3   3  118.70   20.22
  -6   3   4   46.71    9.52
  -6   3   4   37.30    9.93
   6  -3  -4   41.84    8.68
   6  -3  -4   35.23    9.84
   6   3  -4   37.84    8.81
   6   3  -4   24.85    7.78
  -6  -3   4   46.23   10.01
  -6  -3   4   29.04    9.02
  -6   3   5    7.31    5.06
  -6   3   5    6.51    4.98
   6  -3  -5    8.35    4.86
   6  -3  -5   17.12    6.89
   6   3  -5    6.73    4.70
   6   3  -5    8.23    5.10
  -6  -3   5    6.47    5.62
  -6  -3   5   13.69    6.05
  -6   3   6   10.63    5.50
  -6   3   6   13.16    5.97
   6  -3  -6   12.69    5.17
   6  -3  -6   14.89    6.57
   6   3  -6   12.94    5.55
   6   3  -6    6.10    4.54
  -6  -3   6   17.16    6.46
  -6  -3   6   16.36    6.13
  -6   3   7   28.52    8.21
  -6   3   7   13.48    6.94
   6  -3  -7   24.58    6.75
   6  -3  -7   12.69    7.05
   6   3  -7   18.32    6.29
   6   3  -7   18.56    6.38
  -6  -3   7   22.86    6.96
  -6  -3   7   16.28    7.01
  -6   3   8  381.57   49.76
  -6   3   8  419.91   51.03
   6  -3  -8  397.50   48.49
   6  -3  -8  398.72   51.27
   6   3  -8  425.36   49.38
  -6  -3   8  321.37   47.79
  -6  -3   8  405.62   49.94
  -6   3   9   74.74   14.31
  -6   3   9   66.53   14.22
   6  -3  -9   77.99   15.34
   6   3  -9   71.27   13.23
  -6  -3   9  107.83   14.56
  -6  -3   9   68.11   13.54
  -6   3  10   15.62    6.61
  -6   3  10   27.13    8.14
   6  -3 -10   17.20    7.91
   6   3 -10   19.48    6.75
  -6  -3  10   27.51    6.80
  -6  -3  10   20.47    6.96
  -6   3  11   16.22    6.50
  -6   3  11    2.17    4.38
   6  -3 -11    3.84    4.95
   6   3 -11    6.95    4.51
   6   3 -11    3.71    4.33
  -6  -3  11   12.05    4.61
  -6  -3  11    5.82    4.96
  -6   3  12  116.45   17.75
  -6   3  12   66.70   15.96
   6  -3 -12   87.11   16.69
   6   3 -12   86.48   14.93
   6   3 -12   99.40   15.46
  -6  -3  12   92.25   14.60
  -6   3  13  101.54   19.71
  -6   3  13  114.99   20.56
   6  -3 -13  123.02   20.93
   6   3 -13  142.47   19.56
   6   3 -13  119.08   18.51
  -6  -3  13  128.36   18.07
  -6   3  14  183.12   26.77
  -6   3  14  138.58   25.43
   6  -3 -14  127.05   25.03
   6   3 -14  166.38   24.24
   6   3 -14  181.84   24.25
  -6  -3  14  211.06   24.24
  -6   3  15   14.39    6.98
  -6   3  15   18.37    7.92
   6  -3 -15   17.52    8.11
   6   3 -15   16.61    6.29
   6   3 -15   19.16    6.04
  -6  -3  15   14.49    5.12
  -6   3  16   42.80   10.23
  -6   3  16   22.97    8.21
   6  -3 -16   14.41    7.28
   6   3 -16   35.50    8.23
   6   3 -16   16.66    5.71
  -6  -3  16   39.83    7.52
  -6  -3  16   13.90    6.39
  -6   3  17   80.04   15.58
  -6   3  17   63.00   14.52
   6  -3 -17   90.53   16.36
   6   3 -17   82.84   13.27
   6   3 -17   57.39   11.31
  -6  -3  17   50.38   11.15
  -6  -3  17   82.13   13.68
  -6   3  18   98.01   19.55
  -6   3  18  114.55   21.03
   6   3 -18  123.24   18.05
  -6  -3  18  127.67   17.79
  -6  -3  18   93.05   17.79
   6  -3 -19   61.87   12.44
   6   3 -19   57.75   11.39
  -6  -3  19   49.59   10.54
  -6  -3  20    0.00    3.44
  -6  -3  21    1.79    3.55
  -6  -3  22   64.58   12.39
  -6  -3  23   10.90    5.36
   6  -3 -24   57.13   12.66
   6  -3 -25    0.50    4.71
   6  -3 -26    2.51    4.49
   6  -3 -27   -0.00    5.06
  -6   3  28   22.54    8.24
   6  -3 -28   30.08    9.27
  -6   3  29    5.11    4.52
   6  -3 -29    5.91    5.10
  -6   3  30   18.76    7.07
   6  -3 -30    7.59    6.73
  -6   3  31    1.07    5.30
  -6   3  32   -0.00    4.18
  -6   3  33    8.24    5.63
  -6   3  34   10.04    6.95
  -6   3  35    4.91    6.05
  -6   3  36    1.71    4.46
  -6  -3  36    7.23    4.20
  -6   3  37    2.04    4.75
  -6  -3  37   -0.00    3.69
  -6  -3  38   -0.00    3.46
  -6   4   1  170.15   26.31
  -6   4   1  172.59   27.02
   6  -4  -1  180.87   25.91
   6  -4  -1  234.09   29.71
   6   4  -1  201.96   27.19
   6   4  -1  276.40   30.39
  -6  -4   1  163.30   27.06
  -6  -4   1  174.21   27.29
  -6   4   2   15.83    6.49
  -6   4   2   23.33    7.07
   6  -4  -2   14.43    5.49
   6  -4  -2    0.00    4.95
   6   4  -2   21.56    6.55
   6   4  -2   17.52    6.76
  -6  -4   2   18.90    6.91
  -6  -4   2    9.54    5.51
  -6   4   3   14.11    5.93
  -6   4   3    5.33    5.18
   6  -4  -3   13.46    5.47
   6  -4  -3    8.22    6.06
   6   4  -3    6.98    4.57
   6   4  -3   13.19    5.42
  -6  -4   3    0.00    4.77
  -6  -4   3    4.48    4.89
  -6   4   4    7.97    5.28
  -6   4   4   13.22    5.84
   6  -4  -4   11.82    6.57
   6   4  -4   14.28    5.33
   6   4  -4   22.79    7.16
  -6  -4   4   12.65    5.98
  -6  -4   4    6.43    5.09
  -6   4   5  302.63   37.25
  -6   4   5  281.49   37.41
   6  -4  -5  271.28   37.97
   6   4  -5  268.72   35.68
   6   4  -5  263.59   36.33
  -6  -4   5  249.79   36.32
  -6  -4   5  267.25   36.70
  -6   4   6  223.73   33.97
  -6   4   6  252.96   35.12
   6  -4  -6  252.56   35.98
   6   4  -6  251.50   33.49
   6   4  -6  358.48   36.34
  -6  -4   6  236.02   34.12
  -6  -4   6  220.56   33.93
  -6   4   7   89.24   15.21
  -6   4   7   81.09   15.48
   6  -4  -7   62.58   14.54
   6   4  -7   74.00   13.50
  -6  -4   7  106.28   15.63
  -6  -4   7   69.71   14.09
  -6   4   8    5.06    4.82
  -6   4   8    0.00    3.37
   6  -4  -8    4.88    4.88
   6   4  -8    4.00    3.94
  -6  -4   8    0.00    4.37
  -6  -4   8    6.67    5.12
  -6   4   9   68.83   13.00
  -6   4   9   83.37   14.61
   6  -4  -9   46.56   11.86
   6   4  -9   60.40   10.86
   6   4  -9   54.92   11.08
  -6  -4   9   41.87   10.03
  -6  -4   9   49.95   11.01
  -6   4  10   34.15    9.72
  -6   4  10   42.71   10.62
   6  -4 -10   25.96    9.25
   6   4 -10   56.79    9.79
   6   4 -10   36.36    8.67
  -6  -4  10   30.37    8.17
  -6  -4  10   34.10    9.11
  -6   4  11  143.98   23.14
  -6   4  11  117.35   22.27
   6  -4 -11  137.00   23.45
   6   4 -11  128.83   20.53
   6   4 -11  160.78   21.38
  -6  -4  11  164.26   21.30
  -6   4  12  111.15   18.97
  -6   4  12  109.95   19.05
   6  -4 -12  124.94   20.54
   6   4 -12   98.44   16.30
   6   4 -12   94.23   15.90
  -6  -4  12  102.14   16.03
  -6   4  13   38.62   10.84
  -6   4  13   38.55   10.77
   6  -4 -13   38.07   10.47
   6   4 -13   37.40    8.73
   6   4 -13   41.72    8.52
  -6  -4  13   41.29    8.38
  -6   4  14    0.11    4.50
  -6   4  14    1.94    5.27
   6  -4 -14   -0.00    5.12
   6   4 -14    1.03    3.86
   6   4 -14    0.61    3.31
  -6  -4  14    2.93    3.42
  -6  -4  14    1.35    3.66
  -6   4  15  136.68   22.11
  -6   4  15   94.36   20.19
   6  -4 -15   98.90   20.50
   6   4 -15  124.01   18.56
   6   4 -15  115.70   17.78
  -6  -4  15  144.35   18.41
  -6  -4  15  129.87   19.80
  -6   4  16  157.77   24.70
   6  -4 -16  175.42   25.66
   6   4 -16  136.51   19.53
  -6  -4  16  138.83   19.75
  -6  -4  16  117.42   20.84
  -6   4  17    0.00    4.70
   6  -4 -17   13.95    7.60
   6   4 -17   15.74    5.87
  -6  -4  17    9.39    4.07
  -6  -4  17    8.12    5.00
   6   4 -18   54.82    9.93
  -6  -4  18   32.87    8.02
  -6  -4  19   97.80   15.31
  -6  -4  20  126.34   18.78
   6  -4 -21    9.82    6.26
  -6  -4  21   14.60    5.51
   6  -4 -22    5.02    4.80
   6  -4 -23    1.12    4.49
   6  -4 -24    1.71    4.09
   6  -4 -25    3.70    4.77
  -6   4  26   12.51    6.19
   6  -4 -26   14.67    6.57
  -6   4  27   10.78    6.09
   6  -4 -27    6.10    5.32
  -6   4  28   11.64    6.68
   6  -4 -28    8.24    6.45
  -6   4  29    0.38    3.39
   6  -4 -29    2.53    4.56
  -6   4  30   12.45    6.67
   6  -4 -30   11.87    6.62
  -6   4  31    2.10    4.22
   6  -4 -31    1.45    4.45
  -6   4  32    7.18    5.70
   6  -4 -32   15.81    7.63
  -6   4  33    0.82    4.73
  -6   4  34    1.32    4.48
  -6   4  35    0.00    5.26
  -6   4  36   -0.00    5.87
  -6   4  37    4.60    6.27
  -6  -4  37    2.41    3.60
  -6  -4  38    4.15    4.21
  -6   5   1   11.50    5.64
  -6   5   1   15.43    6.46
   6  -5  -1   28.65    8.53
   6   5  -1   15.01    5.50
   6   5  -1   24.09    7.65
  -6  -5   1   10.75    6.39
  -6  -5   1    5.27    5.16
  -6   5   2  121.76   18.78
   6  -5  -2  139.98   20.84
   6   5  -2  111.04   17.59
   6   5  -2   95.60   17.96
  -6  -5   2   90.75   17.71
  -6   5   3  138.87   21.15
  -6   5   3  127.97   20.91
   6  -5  -3  144.08   22.49
   6   5  -3  118.00   19.46
   6   5  -3  141.79   21.59
  -6  -5   3  133.49   20.94
  -6  -5   3  122.67   20.81
  -6   5   4   79.83   17.36
  -6   5   4  129.67   19.78
   6  -5  -4  105.53   19.54
   6   5  -4  162.96   19.59
   6   5  -4  136.45   19.71
  -6  -5   4  136.57   19.80
  -6  -5   4   80.66   17.48
  -6   5   5    8.70    5.06
  -6   5   5    0.00    4.30
   6  -5  -5    2.90    4.40
   6   5  -5    4.64    4.02
   6   5  -5   12.63    5.97
  -6  -5   5    3.03    4.87
  -6  -5   5    3.56    4.06
  -6   5   6    3.89    3.88
  -6   5   6    1.13    4.62
   6  -5  -6    5.43    5.80
   6   5  -6    2.30    3.93
  -6  -5   6   -0.00    4.84
  -6  -5   6   -0.00    4.24
  -6   5   7   17.16    8.14
  -6   5   7   52.66   11.63
   6  -5  -7   82.07   14.61
   6   5  -7   64.69   10.80
  -6  -5   7   47.18   10.47
  -6  -5   7   65.19   11.63
  -6   5   8   32.62    9.46
  -6   5   8   84.05   13.74
   6  -5  -8   33.86   10.61
   6   5  -8   30.93    8.08
   6   5  -8   39.13    8.82
  -6  -5   8   29.10    8.64
  -6  -5   8   46.66   10.08
  -6   5   9   66.27   14.92
  -6   5   9   80.46   16.01
   6  -5  -9   66.44   15.35
   6   5  -9   69.04   13.10
   6   5  -9   84.58   14.10
  -6  -5   9   85.68   14.83
  -6  -5   9  110.35   16.24
  -6   5  10   62.56   12.65
  -6   5  10   27.13   10.08
   6  -5 -10   32.41   10.06
   6   5 -10   42.70    8.88
   6   5 -10   44.83    9.17
  -6  -5  10   31.00    8.76
  -6   5  11    0.19    5.21
  -6   5  11    5.09    4.86
   6  -5 -11    1.13    5.63
   6   5 -11    6.45    4.43
   6   5 -11    2.25    3.60
  -6  -5  11    3.88    4.21
  -6   5  12    7.82    6.90
   6  -5 -12    6.53    6.49
   6   5 -12    7.92    4.38
   6   5 -12   13.40    5.00
  -6  -5  12    9.77    4.88
  -6   5  13  242.38   34.66
   6  -5 -13  269.80   36.25
   6   5 -13  210.03   30.56
   6   5 -13  233.75   30.59
  -6  -5  13  203.47   30.11
  -6  -5  13  279.56   33.05
  -6   5  14  297.51   39.03
   6  -5 -14  233.41   37.47
   6   5 -14  305.29   34.92
   6   5 -14  261.04   33.52
  -6  -5  14  266.02   33.85
  -6  -5  14  211.02   34.44
  -6   5  15    0.97    5.20
   6  -5 -15    4.39    5.24
   6   5 -15   -0.00    3.78
   6   5 -15    0.00    2.65
  -6  -5  15    0.45    2.99
  -6  -5  15    0.00    4.28
  -6   5  16   11.47    7.11
   6  -5 -16   18.89    9.29
   6   5 -16    6.61    4.16
  -6  -5  16   11.78    4.73
  -6   5  17    2.98    5.62
   6  -5 -17    1.44    4.91
   6   5 -17    5.00    4.08
  -6  -5  17   -0.00    2.99
   6  -5 -18  138.60   20.62
  -6  -5  18  101.38   16.26
   6  -5 -19   11.74    6.72
  -6  -5  19   23.13    6.09
   6  -5 -20    7.45    5.39
   6  -5 -21    0.01    4.68
   6  -5 -22    2.47    4.70
  -6   5  23   35.21   10.21
   6  -5 -23   31.82    9.94
  -6   5  24   29.64    9.46
   6  -5 -24   31.10    9.89
  -6   5  25    0.00    4.58
   6  -5 -25   10.36    6.06
  -6   5  26   -0.00    5.06
   6  -5 -26    4.25    5.86
  -6   5  27    1.58    4.60
   6  -5 -27    0.12    4.38
  -6   5  28    4.10    5.54
   6  -5 -28   11.07    6.35
  -6   5  29   30.04    9.53
   6  -5 -29   16.70    8.01
  -6   5  30    6.47    5.80
   6  -5 -30    9.16    6.26
  -6   5  31    1.11    5.54
   6  -5 -31    1.81    4.51
  -6   5  32    3.34    5.02
   6  -5 -32    6.08    6.29
  -6   5  33    0.00    5.13
   6  -5 -33   12.66    7.23
  -6   5  34    3.91    6.20
  -6   5  35   15.24    7.80
  -6   5  36    0.82    5.20
  -6  -5  38    2.51    3.62
  -6   6   1  115.90   22.03
   6  -6  -1  148.39   24.15
   6   6  -1  155.80   23.67
  -6  -6   1  169.33   24.13
  -6  -6   1  171.36   24.48
  -6   6   2   40.38   10.23
   6  -6  -2   36.74    9.96
   6   6  -2   32.88    8.68
   6   6  -2   45.00   10.72
  -6  -6   2   55.36   11.20
  -6  -6   2   33.07    9.31
  -6   6   3    7.46    5.18
   6  -6  -3    8.95    6.39
   6   6  -3   17.59    6.09
   6   6  -3    8.80    5.07
  -6  -6   3   14.03    5.98
  -6  -6   3    6.60    4.53
  -6   6   4    2.93    4.87
   6  -6  -4   30.58    9.24
   6   6  -4   22.79    6.63
   6   6  -4   13.59    6.28
  -6  -6   4   16.76    6.95
  -6  -6   4   24.55    7.54
  -6   6   5  117.53   18.90
  -6   6   5  158.13   20.53
   6  -6  -5  120.96   20.06
   6   6  -5  149.39   18.35
   6   6  -5   92.14   16.80
  -6  -6   5  158.59   19.85
  -6  -6   5   40.39   14.28
  -6   6   6   88.78   17.52
  -6   6   6  113.61   18.32
   6  -6  -6   71.85   17.11
   6   6  -6   99.36   16.07
  -6  -6   6  100.87   16.87
  -6  -6   6   99.33   17.03
  -6   6   7   58.92   14.10
  -6   6   7   81.53   14.93
   6  -6  -7   67.25   14.88
   6   6  -7   66.61   12.40
  -6  -6   7   66.90   13.27
  -6  -6   7   72.64   13.89
  -6   6   8   15.64    7.04
   6  -6  -8   12.16    7.03
   6   6  -8   15.86    5.79
   6   6  -8   15.54    6.48
  -6  -6   8    8.02    5.56
  -6  -6   8    8.13    5.94
  -6   6   9   90.69   18.25
   6  -6  -9  104.44   19.90
   6   6  -9  116.60   17.24
   6   6  -9  107.96   17.09
  -6  -6   9  107.00   17.98
  -6   6  10   67.92   15.34
   6  -6 -10   86.45   17.31
   6   6 -10   70.19   13.30
   6   6 -10   81.38   13.77
  -6  -6  10   96.60   15.36
  -6   6  11  100.22   16.76
   6  -6 -11   48.83   14.10
   6   6 -11   48.28   11.02
   6   6 -11   74.32   12.39
  -6  -6  11   80.56   13.59
  -6   6  12   18.64    9.60
   6  -6 -12   58.09   13.80
   6   6 -12   55.20   10.44
   6   6 -12   79.84   11.17
  -6  -6  12   41.60   10.02
  -6  -6  12   59.24   11.49
  -6   6  13    0.00    5.92
   6  -6 -13    4.61    5.87
   6   6 -13    5.80    3.80
  -6  -6  13    2.26    4.06
  -6  -6  13    0.00    3.72
  -6   6  14    4.04    5.39
  -6   6  14    5.19    6.88
   6  -6 -14   -0.00    5.57
   6  -6 -14    3.51    4.91
   6   6 -14    1.90    3.31
  -6  -6  14    0.00    3.20
  -6   6  15   55.38   14.66
  -6   6  15   97.71   17.16
   6  -6 -15   74.83   14.87
   6  -6 -15   63.66   15.81
   6   6 -15   62.73   11.85
  -6  -6  15   65.07   11.83
  -6   6  16   26.96    9.05
   6  -6 -16   -0.00    4.91
  -6  -6  16    5.72    3.91
  -6   6  17   16.33    8.86
   6  -6 -17   18.33    8.39
  -6  -6  17   25.65    6.22
   6  -6 -18   48.61   11.63
  -6  -6  18   40.48    8.31
   6  -6 -19   19.41    8.54
  -6   6  20    2.00    5.40
   6  -6 -20    5.44    5.59
  -6   6  21   22.24    8.60
   6  -6 -21   18.86    7.27
  -6   6  22    2.33    5.50
   6  -6 -22    6.35    5.36
  -6   6  23   10.97    7.20
   6  -6 -23   15.02    7.39
  -6   6  24    0.00    5.76
   6  -6 -24    3.77    5.14
  -6   6  25    9.44    6.24
   6  -6 -25    9.45    6.09
  -6   6  26   21.02    8.48
   6  -6 -26   27.96    9.68
  -6   6  27    8.98    6.71
   6  -6 -27   24.46    8.63
  -6   6  28    0.00    6.05
   6  -6 -28    1.06    3.84
  -6   6  29   -0.00    4.78
   6  -6 -29    4.38    5.76
  -6   6  30    3.58    6.18
   6  -6 -30    2.48    4.60
  -6   6  31    7.41    6.70
   6  -6 -31    6.94    6.32
  -6   6  32    8.05    7.69
   6  -6 -32    1.07    4.32
  -6   6  33    2.48    5.47
   6  -6 -33    3.52    6.10
  -6   6  34    6.51    6.43
   6  -6 -34   -0.00    4.32
  -6   6  35    0.39    4.37
  -6   6  36    1.12    4.72
  -6  -6  38    3.74    3.51
  -6   7   1   21.03    8.15
   6  -7  -1   23.96    8.36
   6   7  -1   20.39    7.85
  -6  -7   1    9.62    6.38
  -6  -7   1   29.83    8.70
  -6   7   2   19.10    7.63
   6  -7  -2    9.41    6.48
   6   7  -2    8.50    5.67
  -6  -7   2    7.90    5.56
  -6  -7   2   13.78    6.54
  -6   7   3  211.55   35.16
   6  -7  -3  267.55   37.20
   6   7  -3  269.85   35.77
  -6  -7   3  225.21   34.62
  -6  -7   3  295.74   36.65
   6  -7  -4   83.51   18.18
   6   7  -4   74.28   15.97
  -6  -7   4  110.53   17.75
  -6  -7   4  128.13   19.03
   6  -7  -5   11.70    7.12
   6   7  -5   14.95    6.02
  -6  -7   5   14.77    7.16
  -6  -7   5   20.50    7.36
   6  -7  -6   45.03   11.55
   6   7  -6   27.44    7.23
  -6  -7   6   21.09    8.02
  -6  -7   6   16.07    7.14
   6  -7  -7   21.11    8.85
   6   7  -7   19.03    6.52
   6   7  -7   19.39    6.77
  -6  -7   7   32.53    8.45
  -6  -7   7   32.07    8.82
   6  -7  -8   24.44    9.83
   6   7  -8   48.49    9.63
   6   7  -8   39.74    9.72
  -6  -7   8   36.52    9.63
  -6  -7   8   43.37   10.24
   6  -7  -9  156.34   25.95
   6   7  -9  160.18   22.27
  -6  -7   9  134.70   22.68
  -6   7  10    0.47    4.56
   6  -7 -10    1.40    4.69
   6   7 -10    2.02    4.01
  -6  -7  10    0.00    4.26
  -6   7  11   -0.00    5.82
   6  -7 -11    3.76    4.81
   6  -7 -11    1.36    4.70
   6   7 -11    0.05    3.29
  -6  -7  11   -0.00    4.87
  -6   7  12   18.58    8.89
   6  -7 -12   15.00    7.23
   6  -7 -12    9.46    7.63
   6   7 -12   13.65    5.18
  -6  -7  12   22.66    7.30
   6  -7 -13  170.90   27.38
   6  -7 -13  172.59   29.61
   6   7 -13  196.54   25.30
  -6  -7  13  166.57   25.48
   6  -7 -14    2.02    5.15
   6  -7 -14    7.58    7.40
  -6  -7  14    7.85    5.08
  -6   7  15    5.13    6.36
   6  -7 -15    3.11    5.55
  -6  -7  15    3.95    4.33
  -6   7  16   -0.00    5.48
   6  -7 -16   -0.00    4.07
  -6  -7  16    5.55    4.18
   6  -7 -17   -0.00    4.39
  -6   7  18    3.40    5.16
   6  -7 -18   -0.00    5.68
  -6   7  19   37.62   11.74
   6  -7 -19   53.41   13.17
  -6   7  20    0.64    5.28
   6  -7 -20    0.18    4.48
  -6   7  21    0.00    5.58
   6  -7 -21    3.00    4.50
  -6   7  22    1.23    5.16
   6  -7 -22    3.14    5.16
  -6   7  23   13.98    7.69
   6  -7 -23   14.40    7.47
  -6   7  24    0.27    4.47
   6  -7 -24    9.41    5.87
  -6   7  25    3.70    5.74
   6  -7 -25   14.68    7.11
  -6   7  26   -0.00    4.70
   6  -7 -26    3.28    5.16
  -6   7  27    5.15    6.64
   6  -7 -27    3.81    5.68
  -6   7  28    8.43    5.86
   6  -7 -28    0.00    5.39
  -6   7  29   21.67    8.83
   6  -7 -29   22.97    8.83
  -6   7  30   -0.00    5.42
   6  -7 -30    3.21    5.20
  -6   7  31    2.81    5.58
   6  -7 -31    2.57    4.82
  -6   7  32    1.23    6.44
   6  -7 -32   -0.00    5.51
  -6   7  33   -0.00    5.92
   6  -7 -33    2.59    4.95
  -6   7  34    9.62    8.13
   6  -7 -34   -0.00    5.76
  -6   7  35    9.52    7.59
   6  -7 -35    7.57    6.19
   6   8  -1  153.21   23.73
  -6  -8   1  152.99   23.07
  -6  -8   1  110.08   21.88
   6  -8  -2    0.00    5.63
   6   8  -2    6.16    5.30
  -6  -8   2   13.54    6.77
  -6  -8   2    3.20    5.05
   6  -8  -3   -0.00    5.56
  -6  -8   3    1.18    4.60
  -6  -8   3    0.24    5.12
   6  -8  -4    0.58    6.10
  -6  -8   4   -0.00    4.85
   6  -8  -5  173.48   31.92
  -6  -8   5  262.34   32.63
  -6   8   6   -0.00    4.64
   6  -8  -6    0.00    4.85
  -6  -8   6    2.87    4.85
  -6   8   7  107.02   19.61
   6  -8  -7   79.81   18.14
   6   8  -7   90.23   15.66
  -6  -8   7  104.89   17.48
  -6   8   8   -0.00    5.48
   6  -8  -8    6.60    5.54
   6  -8  -8    0.00    5.66
   6   8  -8    2.03    3.87
  -6  -8   8    7.37    6.04
  -6   8   9  152.45   25.76
   6  -8  -9  119.29   23.35
   6  -8  -9  155.62   26.46
   6   8  -9  173.36   22.80
  -6  -8   9  149.89   23.34
  -6   8  10   10.29    7.85
   6  -8 -10   32.46    9.54
   6  -8 -10   27.61   10.30
   6   8 -10   13.68    6.14
  -6  -8  10   45.44    9.50
   6  -8 -11  116.43   19.88
   6  -8 -11   76.00   19.41
   6   8 -11  135.40   18.11
  -6  -8  11  103.45   18.08
  -6   8  12   31.54    9.85
   6  -8 -12   15.71    8.17
   6  -8 -12   12.63    8.98
  -6  -8  12   17.25    7.25
  -6   8  13    3.70    5.24
   6  -8 -13    0.05    4.39
   6  -8 -13    0.00    5.72
  -6  -8  13    2.32    4.51
  -6   8  14    1.63    4.64
   6  -8 -14    3.75    4.48
  -6  -8  14   -0.00    4.43
   6  -8 -15  102.05   17.59
  -6  -8  15   71.79   13.97
   6  -8 -16   -0.00    5.91
   6  -8 -17   46.81   11.81
  -6   8  18   -0.00    4.53
   6  -8 -18    2.72    5.75
  -6   8  19   16.27    8.08
   6  -8 -19   24.24    9.56
  -6   8  20    2.55    5.21
   6  -8 -20    3.16    5.86
  -6   8  21    6.96    5.87
   6  -8 -21   10.89    7.06
  -6   8  22   -0.00    5.42
   6  -8 -22    2.93    5.73
  -6   8  23    3.10    6.23
   6  -8 -23   -0.00    5.00
  -6   8  24   -0.00    5.16
   6  -8 -24    1.29    4.19
  -6   8  25    7.05    6.92
   6  -8 -25    9.55    6.18
  -6   8  26    7.32    6.42
   6  -8 -26    0.03    5.71
  -6   8  27   14.97    8.39
   6  -8 -27   20.78    8.68
  -6   8  28    2.12    5.25
   6  -8 -28    8.04    6.01
  -6   8  29    3.55    5.55
   6  -8 -29   -0.00    5.07
  -6   8  30    4.01    5.32
   6  -8 -30   -0.00    4.90
  -6   8  31   14.27    7.83
   6  -8 -31    7.13    6.59
  -6   8  32   -0.00    6.75
   6  -8 -32    0.94    5.43
  -6   8  33    2.16    5.24
   6  -8 -33    1.67    4.85
  -6   8  34    6.76    6.27
   6  -8 -34    3.30    5.39
  -6   8  35    0.00    5.91
   6  -8 -35   -0.00    5.53
   6  -8 -36    0.00    5.77
  -6   9   2    9.57    7.23
  -6  -9   2   13.71    7.21
  -6   9   3  194.23   29.68
  -6  -9   3  165.60   27.10
  -6   9   4    2.07    6.46
   6  -9  -4   10.91    6.25
  -6  -9   4   16.06    7.05
  -6   9   5   10.52    7.64
  -6   9   5    4.38    5.35
   6  -9  -5    0.65    4.47
  -6  -9   5    6.23    6.11
  -6   9   6    1.06    5.34
  -6   9   6    7.45    6.26
   6  -9  -6   16.00    7.62
  -6  -9   6    7.04    6.03
  -6   9   7    5.80    6.34
  -6   9   7   15.00    8.14
   6  -9  -7    9.28    6.68
  -6  -9   7   21.02    7.86
  -6   9   8    6.21    5.28
   6  -9  -8   -0.00    4.79
   6  -9  -8   -0.00    5.81
  -6  -9   8   -0.00    4.73
  -6   9   9   89.17   17.57
   6  -9  -9   74.30   15.51
   6  -9  -9   54.52   16.30
  -6  -9   9   80.67   15.08
  -6   9  10   10.33    7.01
   6  -9 -10    4.17    5.68
   6  -9 -10    1.31    5.32
  -6  -9  10    3.54    5.09
  -6   9  11    0.00    3.36
   6  -9 -11    1.44    5.24
   6  -9 -11   -0.00    7.53
  -6  -9  11   -0.00    3.73
  -6   9  12   -0.00    5.09
   6  -9 -12    4.15    5.31
   6  -9 -12    0.37    5.36
  -6  -9  12    0.52    4.63
  -6   9  13   93.61   18.49
   6  -9 -13   76.26   16.46
  -6  -9  13   89.73   15.97
  -6   9  14    1.66    4.98
   6  -9 -14    0.00    4.88
   6  -9 -15   23.33    9.20
   6  -9 -16   11.05    7.46
  -6   9  17   13.66    7.59
   6  -9 -17    7.62    7.95
  -6   9  18    1.06    4.85
   6  -9 -18    0.00    4.91
  -6   9  19   14.86    9.25
   6  -9 -19   36.47   10.37
  -6   9  20    1.80    5.03
   6  -9 -20    1.34    5.70
  -6   9  21    0.25    5.11
   6  -9 -21    3.74    5.97
  -6   9  22   -0.00    3.92
   6  -9 -22    0.00    4.17
  -6   9  23   10.41    7.85
   6  -9 -23   29.37    9.76
  -6   9  24   -0.00    6.29
   6  -9 -24    0.00    4.98
  -6   9  25   13.34    7.42
   6  -9 -25    0.00    6.20
  -6   9  26    1.32    5.60
   6  -9 -26    0.00    4.83
  -6   9  27   -0.00    5.26
   6  -9 -27   -0.00    5.45
  -6   9  28    0.05    4.44
   6  -9 -28   -0.00    4.96
  -6   9  29    3.33    5.75
   6  -9 -29   17.15    8.20
  -6   9  30    1.97    6.22
   6  -9 -30    0.90    5.54
  -6   9  31   -0.00    5.70
   6  -9 -31    5.31    6.42
  -6   9  32   -0.00    5.23
   6  -9 -32    0.00    5.85
  -6   9  33    5.57    6.45
   6  -9 -33   11.77    7.74
  -6   9  34   -0.00    5.58
   6  -9 -34    2.58    5.24
   6  -9 -35    0.00    4.85
   6  -9 -36    2.80    5.84
  -6  10   1   64.22   13.59
   6 -10  -1   46.93   10.84
   6 -10  -1    9.08    7.74
  -6  10   2   12.15    7.41
   6 -10  -2   12.76    7.39
   6 -10  -2   12.91    8.64
  -6  10   3   -0.00    5.07
   6 -10  -3    3.56    4.63
   6 -10  -3    1.63    5.28
   6 -10  -4   18.00    8.01
   6 -10  -4   14.91    8.14
   6 -10  -5   35.49   10.55
   6 -10  -5   15.73    9.07
  -6 -10   5   53.22   11.48
   6 -10  -6    2.36    4.69
   6 -10  -6    1.50    5.41
  -6 -10   6    2.26    5.62
   6 -10  -7   10.35    6.63
   6 -10  -7   18.90    9.04
  -6 -10   7   18.38    7.72
   6 -10  -8    1.21    4.29
  -6 -10   8    0.00    4.75
  -6  10   9    0.04    4.04
   6 -10  -9    1.12    3.89
  -6 -10   9   -0.00    4.48
  -6  10  10    0.58    5.71
   6 -10 -10   -0.00    4.28
  -6 -10  10    3.07    5.55
  -6  10  11  104.44   20.59
   6 -10 -11  126.27   20.71
  -6 -10  11   87.89   17.34
  -6  10  12    1.56    4.95
   6 -10 -12   -0.00    5.13
  -6 -10  12   -0.00    4.37
  -6  10  13    2.44    5.73
   6 -10 -13   13.86    6.67
  -6  10  14   16.76    8.52
   6 -10 -14    9.43    6.86
   6 -10 -15   53.68   13.46
   6 -10 -16   10.60    7.39
  -6  10  17   23.60   10.48
   6 -10 -17   44.09   11.60
  -6  10  18    0.00    4.97
   6 -10 -18    6.67    6.87
  -6  10  19    0.63    5.81
   6 -10 -19   10.28    6.62
  -6  10  20   -0.00    5.21
   6 -10 -20    1.31    3.92
  -6  10  21   27.99   11.22
   6 -10 -21   38.40   11.16
  -6  10  22   -0.00    5.81
   6 -10 -22    4.46    5.62
  -6  10  23   -0.00    5.62
   6 -10 -23    3.46    5.85
  -6  10  24   -0.00    5.47
   6 -10 -24    2.62    5.32
  -6  10  25    7.44    7.34
   6 -10 -25    2.17    6.50
  -6  10  26    2.25    5.60
   6 -10 -26   -0.00    5.46
  -6  10  27   -0.00    5.97
   6 -10 -27    4.64    6.74
  -6  10  28   -0.00    6.76
   6 -10 -28   -0.00    5.28
  -6  10  29   -0.00    4.92
   6 -10 -29    9.09    7.43
  -6  10  30    3.82    6.81
   6 -10 -30    1.67    6.46
  -6  10  31    4.71    7.46
   6 -10 -31   -0.00    5.94
  -6  10  32    3.24    7.32
   6 -10 -32   -0.00    5.94
  -6  10  33    0.37    5.27
   6 -10 -33   -0.00    4.10
  -6  10  34    4.09    6.80
   6 -11  -1   16.62    7.28
   6 -11  -1   20.24    8.73
  -6 -11   1    4.47    6.40
   6 -11  -2   -0.00    5.17
   6 -11  -2   -0.00    5.00
  -6 -11   2    0.27    4.76
   6 -11  -3   41.01   10.97
   6 -11  -3   61.50   14.06
  -6 -11   3   15.39    8.63
   6 -11  -4    1.24    4.60
   6 -11  -4   -0.00    5.01
   6 -11  -5    2.19    4.30
   6 -11  -5   -0.00    5.06
   6 -11  -6    3.01    5.84
   6 -11  -6    0.39    5.53
   6 -11  -7    6.21    6.06
   6 -11  -7    5.00    6.67
   6 -11  -8    0.43    5.62
   6 -11  -8    6.00    6.06
  -6 -11   8   11.25    7.08
   6 -11  -9   26.96   10.47
   6 -11  -9   22.78   10.07
  -6 -11   9   27.65    9.48
   6 -11 -10    1.10    4.98
  -6 -11  10    9.31    6.11
   6 -11 -11    4.52    4.94
   6 -11 -12   11.33    6.83
   6 -11 -13   30.03   11.15
   6 -11 -14   -0.00    5.27
   6 -11 -15   24.13    9.16
   6 -11 -16   -0.00    4.09
   6 -11 -17   19.49    8.92
   6 -11 -18    0.90    4.58
  -6  11  19   12.71    9.24
   6 -11 -19   14.02    8.66
  -6  11  20    1.24    5.08
   6 -11 -20    8.41    6.17
  -6  11  21    3.10    5.97
   6 -11 -21   -0.00    4.93
  -6  11  22    2.64    5.43
   6 -11 -22   10.69    7.19
  -6  11  23   35.79   11.75
   6 -11 -23   31.65   10.92
  -6  11  24   -0.00    6.27
   6 -11 -24    0.75    4.44
  -6  11  25    4.89    6.01
   6 -11 -25    8.90    6.72
  -6  11  26   -0.00    5.49
   6 -11 -26   -0.00    5.48
  -6  11  27    8.06    7.86
   6 -11 -27    4.60    6.47
  -6  11  28   -0.00    6.05
   6 -11 -28    2.69    5.11
  -6  11  29   10.12    8.46
   6 -11 -29    5.97    6.69
  -6  11  30   -0.00    6.08
   6 -11 -30    0.03    4.74
  -6  11  31   -0.00    6.52
  -6  11  32   -0.00    7.53
  -6  11  33    0.52    5.47
   6 -12  -1   83.69   15.31
   6 -12  -1   40.74   13.33
  -6 -12   1   47.88   12.83
   6 -12  -2   -0.00    5.38
   6 -12  -2   -0.00    6.44
  -6 -12   2    2.58    5.47
   6 -12  -3    0.00    4.30
   6 -12  -3    0.84    5.23
  -6 -12   3    0.33    5.09
   6 -12  -4    2.24    4.68
   6 -12  -4    0.75    5.33
  -6 -12   4    0.00    4.71
   6 -12  -5   58.74   15.57
  -6 -12   5   39.92   11.69
   6 -12  -6    0.29    4.59
   6 -12  -6    3.01    7.49
  -6 -12   6   -0.00    5.77
   6 -12  -7   16.04    7.21
   6 -12  -7    4.63    6.82
   6 -12  -8   -0.00    5.04
   6 -12  -9   -0.00    6.19
   6 -12 -10    7.28    6.47
   6 -12 -11   30.63   10.60
   6 -12 -12    3.55    4.98
   6 -12 -13    1.03    5.85
   6 -12 -14   -0.00    4.61
   6 -12 -15   30.93   10.20
   6 -12 -16    6.26    5.88
   6 -12 -17    8.41    7.08
   6 -12 -18    8.52    6.53
   6 -12 -19    1.62    5.50
   6 -12 -20   -0.00    4.20
   6 -12 -21   20.80   10.41
   6 -12 -22   -0.00    5.62
   6 -12 -23    4.11    7.14
   6 -12 -24    5.29    5.22
   6 -12 -25    4.73    5.83
   6 -12 -26   -0.00    6.84
   6 -12 -27    1.57    6.46
   6 -13  -1   16.90    7.35
   6 -13  -1   10.78    8.13
  -6 -13   1    1.17    5.69
   6 -13  -2    0.00    4.31
   6 -13  -2   -0.00    6.11
  -6 -13   2    5.98    6.49
   6 -13  -3   59.12   13.12
   6 -13  -3   36.50   13.22
  -6 -13   3   34.31   11.25
   6 -13  -4   20.41    8.95
   6 -13  -4   18.51    9.60
  -6 -13   4   14.16    7.91
   6 -13  -5    0.65    4.97
  -6 -13   5    6.53    6.50
   6 -13  -6    6.04    5.70
  -6 -13   6    6.57    6.54
   6 -13  -7   12.33    6.38
   6 -13  -8   18.54    7.67
   6 -13  -9   37.84   11.86
   6 -13 -10    4.53    6.11
   6 -13 -11    2.43    5.64
   6 -13 -12   10.93    7.68
   6 -13 -13   10.84    7.09
   6 -13 -14    7.01    6.41
   6 -13 -15    2.85    5.44
   6 -13 -16    0.00    5.32
   6 -13 -17    3.78    5.28
   6 -13 -18    7.06    6.75
   6 -13 -19    6.38    7.08
   6 -13 -20   -0.00    5.91
   6 -13 -21    3.42    5.50
   6 -13 -22    7.71    7.50
   6 -13 -23    4.63    5.82
   6 -13 -24    5.35    7.12
   6 -14  -1   17.96    8.14
   6 -14  -1    5.28    6.46
  -6 -14   1   15.24    8.08
   6 -14  -2    6.31    5.58
  -6 -14   2    3.73    6.79
   6 -14  -3    2.59    4.71
  -6 -14   3    4.82    5.53
   6 -14  -4   15.11    7.54
  -6 -14   4    0.40    5.55
   6 -14  -5   23.04    8.71
  -6 -14   5   14.93    9.03
   6 -14  -6   16.34    8.00
   6 -14  -7   16.83    7.87
   6 -14  -8   -0.00    4.51
   6 -14  -9    6.94    5.89
   6 -14 -10    3.91    4.78
   6 -14 -11   -0.00    4.57
   6 -14 -12    0.00    6.04
   6 -14 -13    2.98    5.36
   6 -14 -14   -0.00    5.98
   6 -14 -15    9.19    7.78
   6 -14 -16    5.87    7.10
   6 -14 -17   -0.00    5.13
   6 -14 -18    9.29    7.05
   6 -14 -19    1.75    5.22
   6 -14 -20   -0.00    7.94
   6 -14 -21    0.00    6.38
   6 -15  -1    0.78    5.14
  -6 -15   1    2.17    4.80
   6 -15  -2    6.30    5.82
  -6 -15   2   -0.00    4.86
   6 -15  -3    3.25    5.59
  -6 -15   3    3.25    6.54
   6 -15  -4   -0.00    3.94
   6 -15  -5    1.58    4.99
   6 -15  -6    4.04    5.93
   6 -15  -7    0.00    4.81
   6 -15  -8    9.23    7.27
   6 -15  -9    1.51    4.74
   6 -15 -10    1.43    5.91
   6 -15 -11    5.28    6.49
   6 -15 -12    1.61    5.50
   6 -15 -13   10.13    7.80
   6 -15 -14    3.19    5.13
   6 -15 -15    0.00    6.22
   6 -15 -16    3.65    5.59
   6 -15 -17    3.90    5.72
   6 -16  -1    3.16    4.99
  -6 -16   1   -0.00    5.77
   6 -16  -2    3.13    6.31
   6 -16  -3    0.95    6.34
   6 -16  -4    0.00    5.32
   6 -16  -5    3.58    5.62
   6 -16  -6    5.80    5.54
   6 -16  -7    6.01    5.98
   6 -16  -8   -0.00    5.01
   6 -16  -9    3.32    6.47
   6 -16 -10   -0.00    5.79
   6 -16 -11   -0.00    6.04
   6 -16 -12    1.14    4.68
   6 -16 -13   -0.00    6.02
   6 -17  -1    4.58    5.83
   6 -17  -2   -0.00    5.56
   6 -17  -3    0.00    6.07
   6 -17  -4    1.91    5.23
   6 -17  -5    4.39    5.51
   6 -17  -6   -0.00    5.34
   6 -17  -7   -0.00    5.81
   6 -17  -8    0.25    3.95
   6 -17  -9   -0.00    5.40
   6 -18  -1   -0.00    6.50
   6 -18  -2    5.35    6.25
   6 -18  -3    1.74    5.46
   6 -18  -4   -0.00    5.37
  -5   0   1   -0.00    4.18
  -5   0   1    5.95    4.48
   5   0  -1    1.91    4.00
   5   0  -1    3.53    4.20
  -5   0   2    0.80    2.84
  -5   0   2   -0.00    3.85
   5   0  -2    0.66    4.40
   5   0  -2    0.62    3.60
  -5   0   3   74.81   12.93
  -5   0   3   85.02   13.97
   5   0  -3   84.93   13.59
   5   0  -3   76.80   13.75
  -5   0   4   -0.00    3.61
  -5   0   4    0.00    4.20
   5   0  -4    3.48    4.30
   5   0  -4   -0.00    3.28
  -5   0   5 2366.92  257.96
  -5   0   5 2370.02  259.21
   5   0  -5 2224.23  258.00
   5   0  -5 2116.65  258.64
  -5   0   6   -0.00    3.89
  -5   0   6   -0.00    4.25
   5   0  -6    0.89    3.93
   5   0  -6    2.31    3.95
  -5   0   7   51.55    9.83
  -5   0   7   50.00   10.62
   5   0  -7   60.60   10.42
   5   0  -7   60.95   11.36
  -5   0   8    0.38    2.63
  -5   0   8    6.23    4.34
   5   0  -8    0.35    3.33
   5   0  -8    5.14    5.01
  -5   0   9  594.06   66.12
  -5   0   9  505.76   66.63
   5   0  -9  571.90   65.74
   5   0  -9  517.31   66.66
  -5   0  10    0.00    3.21
  -5   0  10    0.00    3.17
   5   0 -10    2.37    3.34
   5   0 -10   -0.00    3.88
  -5   0  11   14.58    5.24
  -5   0  11   12.98    5.79
   5   0 -11   25.90    5.86
   5   0 -11   17.96    6.22
  -5   0  12    3.16    3.51
  -5   0  12    0.15    3.63
   5   0 -12   -0.00    3.28
  -5   0  13   -0.00    3.15
  -5   0  13    7.71    5.00
   5   0 -13   14.64    4.70
  -5   0  14    3.78    3.84
  -5   0  14   -0.00    3.51
   5   0 -14    0.01    2.87
  -5   0  15  150.43   19.89
  -5   0  15   99.70   18.44
   5   0 -15  124.62   17.81
  -5   0  16   -0.00    3.58
  -5   0  16    0.78    4.18
   5   0 -16   -0.00    2.37
   5   0 -16   -0.00    3.46
  -5   0  17   62.51   13.60
  -5   0  17  115.04   16.72
   5   0 -17   85.69   13.26
  -5   0  18   -0.00    3.08
  -5   0  18    0.00    3.66
   5   0 -18    2.19    2.99
  -5   0  19  125.67   20.90
   5   0 -19  139.16   19.38
  -5   0  20    0.38    3.84
   5   0 -20    0.44    3.53
   5   0 -20    4.21    3.62
   5   0 -21  200.94   28.43
   5   0 -21  208.22   27.57
   5   0 -22   -0.00    3.50
   5   0 -22   -0.00    2.68
   5   0 -23    0.56    3.57
   5   0 -23   -0.00    3.02
   5   0 -24   -0.00    3.63
   5   0 -24   -0.00    3.35
   5   0 -25   29.58    8.11
   5   0 -26    0.39    3.68
   5   0 -27   38.83    9.32
  -5   0  30    0.48    2.82
  -5   0  31   37.26    9.71
  -5   0  32   -0.00    3.41
  -5   0  33   -0.00    3.86
  -5   0  34    0.12    3.76
  -5   0  35   11.41    5.92
  -5   0  36    0.42    4.37
  -5   0  37   16.56    6.91
  -5   0  38    3.46    4.15
  -5   0  39    1.40    3.78
  -5   1   1  379.53   54.10
  -5   1   1  537.60   56.51
   5  -1  -1  435.47   55.00
   5  -1  -1  434.73   55.76
   5   1  -1  444.24   55.26
   5   1  -1  480.82   56.16
  -5  -1   1  455.59   55.63
  -5  -1   1  479.36   55.94
  -5   1   2    2.43    3.84
  -5   1   2    2.22    3.83
   5  -1  -2    5.45    4.55
   5  -1  -2   -0.00    4.93
   5   1  -2    5.12    4.35
   5   1  -2    5.28    5.02
  -5  -1   2    7.05    5.60
  -5  -1   2    6.26    4.56
  -5   1   3  463.56   56.52
  -5   1   3  486.55   57.85
   5  -1  -3  438.42   56.34
   5  -1  -3  476.18   58.02
   5   1  -3  483.96   57.50
   5   1  -3  500.98   57.93
  -5  -1   3  425.71   56.54
  -5  -1   3  488.47   57.73
  -5   1   4   14.98    5.35
  -5   1   4    7.95    5.32
   5  -1  -4    6.70    4.41
   5  -1  -4   14.22    6.15
   5   1  -4   10.22    5.27
   5   1  -4    4.35    4.89
  -5  -1   4   15.49    5.23
  -5  -1   4    8.81    5.47
  -5   1   5  116.08   15.98
  -5   1   5  113.03   16.90
   5  -1  -5  100.85   15.36
   5  -1  -5   87.12   16.16
   5   1  -5  109.00   16.53
   5   1  -5  107.10   16.42
  -5  -1   5   76.23   14.74
  -5  -1   5  125.81   17.15
  -5   1   6  551.47   70.33
  -5   1   6  593.73   71.78
   5  -1  -6  552.19   70.11
   5  -1  -6  530.01   71.51
   5   1  -6  617.62   71.35
   5   1  -6  835.85   73.51
  -5  -1   6  526.05   69.97
  -5  -1   6  658.49   72.05
  -5   1   7  460.10   67.41
  -5   1   7  592.22   69.67
   5  -1  -7  578.54   67.87
   5  -1  -7  606.43   70.00
   5   1  -7  661.19   69.20
   5   1  -7  578.53   68.98
  -5  -1   7  567.80   68.93
  -5   1   8   -0.00    3.73
  -5   1   8   -0.00    4.17
   5  -1  -8    3.62    3.46
   5  -1  -8    1.61    4.26
   5   1  -8    2.05    4.17
   5   1  -8    2.67    4.14
  -5  -1   8   -0.00    3.73
  -5  -1   8    2.70    4.82
  -5   1   9   13.80    5.97
  -5   1   9   24.29    7.10
   5  -1  -9   21.07    6.24
   5  -1  -9   30.80    8.06
   5   1  -9   24.27    6.80
   5   1  -9   41.34    8.16
  -5  -1   9   30.39    6.65
  -5  -1   9   34.19    7.88
  -5   1  10   -0.00    3.05
  -5   1  10    3.03    4.00
   5  -1 -10    0.25    3.05
   5  -1 -10   10.53    5.10
   5   1 -10    2.70    3.45
  -5  -1  10    2.91    3.19
  -5  -1  10    4.44    3.99
  -5   1  11  260.52   31.39
  -5   1  11  220.28   31.45
   5  -1 -11  245.86   30.05
   5  -1 -11  189.01   30.74
   5   1 -11  243.90   30.01
  -5  -1  11  218.52   29.49
  -5  -1  11  224.72   30.88
  -5   1  12   17.65    5.87
  -5   1  12   10.46    5.59
   5  -1 -12   11.60    4.83
   5  -1 -12   25.51    7.13
   5   1 -12   11.12    4.62
  -5  -1  12   13.22    4.76
  -5  -1  12   10.33    5.23
  -5   1  13  410.77   51.04
  -5   1  13  426.56   52.07
   5  -1 -13  443.70   49.94
   5  -1 -13  376.43   50.95
   5   1 -13  414.96   49.45
   5   1 -13  371.89   49.82
  -5  -1  13  408.80   49.72
  -5  -1  13  383.37   50.66
  -5   1  14    0.00    3.21
  -5   1  14    1.63    3.10
   5  -1 -14    1.09    2.85
   5  -1 -14    1.86    4.00
   5   1 -14    1.28    3.30
   5   1 -14    5.99    4.17
  -5  -1  14    2.61    3.48
  -5   1  15   52.60   11.23
  -5   1  15   56.35   11.75
   5  -1 -15   51.97    9.89
   5  -1 -15   43.23   10.59
   5   1 -15   67.46   10.32
   5   1 -15   46.95    9.95
  -5  -1  15   65.60   10.95
  -5   1  16    4.85    4.38
  -5   1  16    6.59    5.66
   5  -1 -16    4.18    3.96
   5   1 -16    6.89    4.51
  -5  -1  16    4.17    4.12
  -5   1  17   15.05    6.58
  -5   1  17   28.78    8.31
   5  -1 -17   26.16    6.68
   5   1 -17   38.85    7.08
  -5  -1  17   19.24    6.54
  -5   1  18    3.71    4.85
  -5   1  18    2.56    3.82
   5  -1 -18    0.94    2.96
   5   1 -18   -0.00    2.87
  -5  -1  18    4.73    4.21
  -5   1  19  181.46   25.30
  -5   1  19  142.41   24.12
   5  -1 -19  142.16   22.68
   5  -1 -19  164.93   22.46
   5   1 -19  151.74   21.51
  -5  -1  19  183.07   24.04
  -5  -1  19  146.55   23.39
  -5   1  20    7.71    5.64
   5  -1 -20    0.00    3.61
   5  -1 -20    4.05    3.94
   5   1 -20    4.53    3.55
  -5  -1  20    0.00    3.09
  -5  -1  20    4.85    5.58
   5  -1 -21    0.00    3.81
   5  -1 -21    0.00    3.26
   5   1 -21    3.66    3.45
   5   1 -21    0.00    3.10
  -5  -1  21    0.73    4.19
   5  -1 -22    8.35    5.01
   5   1 -22    6.18    4.16
   5   1 -22   12.52    4.69
   5  -1 -23   39.36   10.03
   5   1 -23   46.68   10.01
   5   1 -23   57.18    9.79
   5  -1 -24    4.53    4.26
   5   1 -24    7.99    4.64
   5  -1 -25   25.83    7.44
   5   1 -25   13.94    5.64
   5  -1 -26   12.73    5.72
   5  -1 -27   64.09   13.00
   5  -1 -28   17.83    7.09
  -5   1  29   25.35    7.74
  -5   1  30    1.16    4.12
  -5   1  31    1.90    4.02
  -5  -1  31    2.10    3.25
  -5   1  32    0.00    4.22
  -5  -1  32    2.36    3.85
  -5   1  33   38.89   10.66
  -5  -1  33   44.27    9.91
  -5   1  34    2.80    4.66
  -5  -1  34   -0.00    3.63
  -5   1  35    2.54    4.90
  -5  -1  35   13.62    5.73
  -5   1  36    4.46    5.58
  -5  -1  36    2.07    4.00
  -5   1  37    1.95    4.94
  -5  -1  37    7.24    5.67
  -5   1  38   -0.00    6.18
  -5  -1  38    0.37    4.48
  -5   1  39    9.33    6.46
  -5  -1  39   14.16    6.22
  -5   2   1    5.67    4.51
  -5   2   1    4.08    4.66
   5  -2  -1    2.24    4.38
   5  -2  -1    2.93    4.64
   5   2  -1    6.65    4.32
   5   2  -1   11.06    5.22
  -5  -2   1    8.79    6.06
  -5  -2   1    5.85    4.92
  -5   2   2   15.51    5.68
  -5   2   2   21.32    6.77
   5  -2  -2   18.96    5.96
   5  -2  -2   10.24    6.36
   5   2  -2   17.24    5.91
   5   2  -2   20.78    6.51
  -5  -2   2   11.48    5.95
  -5  -2   2   13.87    6.09
  -5   2   3  149.55   20.09
  -5   2   3   60.61   17.93
   5  -2  -3  156.31   20.02
   5  -2  -3  176.85   22.29
   5   2  -3  153.84   20.53
   5   2  -3  205.31   22.48
  -5  -2   3  142.28   20.81
  -5  -2   3  175.76   21.65
  -5   2   4   74.62   12.71
  -5   2   4   69.76   13.57
   5  -2  -4   72.91   12.33
   5  -2  -4   78.16   14.41
   5   2  -4   78.08   13.21
   5   2  -4   84.81   13.87
  -5  -2   4   77.29   13.31
  -5  -2   4   73.92   13.35
  -5   2   5  525.99   65.44
  -5   2   5  566.09   66.74
   5  -2  -5  609.20   65.54
   5  -2  -5  511.16   66.64
   5   2  -5  458.64   64.98
   5   2  -5  547.49   66.05
  -5  -2   5  575.84   65.99
  -5  -2   5  576.94   66.42
  -5   2   6    8.72    4.60
  -5   2   6   12.01    5.88
   5  -2  -6    5.78    4.22
   5  -2  -6    4.12    5.50
   5   2  -6    7.90    5.14
   5   2  -6    8.72    5.26
  -5  -2   6    9.36    5.21
  -5  -2   6    0.00    4.18
  -5   2   7   74.50   13.05
  -5   2   7   64.50   12.91
   5  -2  -7   77.38   12.34
   5  -2  -7   77.87   14.00
   5   2  -7   67.72   12.66
   5   2  -7   61.55   12.11
  -5  -2   7   95.03   13.16
  -5  -2   7   72.24   12.78
  -5   2   8    8.69    5.01
  -5   2   8    3.87    5.20
   5  -2  -8    3.85    3.53
   5  -2  -8    6.57    5.43
   5   2  -8    9.13    5.70
  -5  -2   8    2.97    3.33
  -5  -2   8    1.70    3.60
  -5   2   9  624.81   87.62
  -5   2   9  888.54   90.59
   5  -2  -9  904.28   88.30
   5  -2  -9  668.94   88.93
   5   2  -9  734.30   87.75
  -5  -2   9  737.82   86.94
  -5  -2   9  696.79   87.91
  -5   2  10    1.55    3.82
  -5   2  10    3.83    4.92
   5  -2 -10    0.00    3.59
   5  -2 -10    0.00    4.51
   5   2 -10    2.77    4.41
   5   2 -10    5.32    3.73
  -5  -2  10   -0.00    3.55
  -5  -2  10   -0.00    3.95
  -5   2  11    5.58    4.84
  -5   2  11    8.06    5.15
   5  -2 -11    6.42    3.75
   5  -2 -11   -0.00    4.63
   5   2 -11    4.77    3.49
   5   2 -11    5.86    4.32
  -5  -2  11    3.43    3.65
  -5   2  12   70.41   13.20
  -5   2  12   71.25   13.73
   5  -2 -12   76.47   12.30
   5  -2 -12   71.96   13.78
   5   2 -12   69.52   11.94
   5   2 -12   65.41   11.62
  -5  -2  12   63.59   11.11
  -5   2  13   58.45   12.62
  -5   2  13   88.23   14.63
   5  -2 -13   70.21   11.78
   5  -2 -13   73.83   13.67
   5   2 -13   65.57   11.29
   5   2 -13   61.12   11.10
  -5  -2  13   56.84   10.43
  -5   2  14   27.02    8.89
  -5   2  14   32.49    9.26
   5  -2 -14   37.61    8.37
   5  -2 -14   41.97    9.87
   5   2 -14   47.85    8.72
   5   2 -14   33.52    7.44
  -5  -2  14   39.88    7.90
  -5   2  15  416.56   46.83
  -5   2  15  403.89   46.67
   5  -2 -15  363.01   45.87
   5   2 -15  374.51   42.87
   5   2 -15  301.00   42.15
  -5  -2  15  338.53   42.61
  -5  -2  15  283.69   42.94
  -5   2  16    0.09    3.48
  -5   2  16    5.20    5.17
   5  -2 -16    1.54    3.33
   5  -2 -16    0.00    3.09
   5   2 -16    1.42    2.91
   5   2 -16    3.69    3.20
  -5  -2  16   -0.00    3.11
  -5  -2  16    3.65    3.57
  -5   2  17    1.17    4.53
  -5   2  17    2.57    5.36
   5  -2 -17    6.68    4.15
   5   2 -17    4.45    3.41
   5   2 -17    3.63    3.29
  -5  -2  17    1.25    2.98
  -5  -2  17    6.46    4.46
  -5   2  18   -0.00    4.43
  -5   2  18    4.49    5.55
   5  -2 -18   -0.00    3.65
   5   2 -18    0.40    2.74
  -5  -2  18   -0.00    3.12
  -5  -2  18    0.64    3.32
  -5   2  19  138.83   22.35
   5  -2 -19  138.54   20.55
   5   2 -19  134.92   18.57
  -5  -2  19  112.90   19.04
  -5  -2  19  127.82   20.04
  -5   2  20   67.88   13.86
   5  -2 -20   51.96   11.24
   5   2 -20   57.43   10.01
  -5  -2  20   70.94   11.78
  -5  -2  20   36.99   10.13
   5  -2 -21    3.97    4.46
   5   2 -21    4.43    3.74
  -5  -2  21    2.53    3.75
   5  -2 -22    8.23    5.35
   5   2 -22    7.31    4.08
  -5  -2  22   10.42    5.45
   5  -2 -23   14.39    6.38
   5   2 -23   11.01    5.01
   5  -2 -24   -0.00    3.38
   5   2 -24    0.48    3.27
   5  -2 -25  120.32   19.88
   5  -2 -26   11.68    5.76
  -5   2  27   52.34   11.90
  -5   2  28   -0.00    3.62
  -5   2  29   32.40    9.75
  -5   2  30    1.47    4.12
  -5   2  31   28.66    8.66
  -5   2  32   -0.00    4.12
  -5   2  33   -0.00    4.79
  -5  -2  33    0.90    3.52
  -5   2  34   -0.00    4.76
  -5  -2  34   -0.00    3.21
  -5   2  35   19.07    7.62
  -5  -2  35    5.67    4.77
  -5   2  36   -0.00    4.73
  -5  -2  36    4.17    4.47
  -5   2  37    3.61    5.70
  -5  -2  37   17.22    5.97
  -5   2  38    1.61    4.36
  -5  -2  38    0.00    4.08
  -5  -2  39    2.84    3.69
  -5   3   1  271.47   37.04
  -5   3   1  253.32   37.54
   5  -3  -1  317.69   37.37
   5  -3  -1  228.88   37.76
   5   3  -1  299.38   37.79
   5   3  -1  278.97   38.20
  -5  -3   1  307.27   38.76
  -5  -3   1  446.29   40.81
  -5   3   2   60.42   11.10
  -5   3   2   52.25   11.29
   5  -3  -2   68.32   11.17
   5  -3  -2   60.61   12.39
   5   3  -2   64.21   11.44
   5   3  -2   55.62   11.39
  -5  -3   2   49.52   11.37
  -5  -3   2   68.66   12.03
  -5   3   3  117.87   16.30
  -5   3   3   89.12   15.97
   5  -3  -3  100.13   15.19
   5  -3  -3  100.48   17.03
   5   3  -3   75.09   14.74
   5   3  -3  100.19   16.14
  -5  -3   3  113.86   16.75
  -5  -3   3  100.03   16.40
  -5   3   4    5.76    4.15
  -5   3   4    7.98    4.94
   5  -3  -4    0.00    3.51
   5  -3  -4    6.57    5.42
   5   3  -4    3.39    4.52
   5   3  -4    0.00    4.26
  -5  -3   4    3.37    4.97
  -5  -3   4    3.95    4.66
  -5   3   5  199.23   29.05
  -5   3   5  230.33   30.39
   5  -3  -5  191.36   28.02
   5  -3  -5  215.44   30.44
   5   3  -5  233.05   29.24
  -5  -3   5  255.55   30.32
  -5  -3   5  205.08   29.18
  -5   3   6  316.27   34.01
  -5   3   6  250.98   33.19
   5  -3  -6  220.61   32.93
   5   3  -6  234.89   31.58
  -5  -3   6  240.46   32.07
  -5  -3   6  207.62   31.56
  -5   3   7   60.22   11.85
  -5   3   7   71.94   12.99
   5  -3  -7   50.22   10.60
   5  -3  -7   80.33   13.97
   5   3  -7   54.66   11.01
  -5  -3   7   67.36   11.49
  -5  -3   7   70.79   12.12
  -5   3   8   88.97   15.99
  -5   3   8   98.63   16.92
   5  -3  -8   96.93   15.23
   5  -3  -8  100.35   17.13
   5   3  -8  103.87   15.56
  -5  -3   8  104.65   15.49
  -5  -3   8   89.77   15.46
  -5   3   9   72.66   13.51
  -5   3   9   73.09   13.95
   5  -3  -9   76.29   12.62
   5  -3  -9   57.49   13.23
   5   3  -9   85.50   12.98
   5   3  -9   71.64   12.22
  -5  -3   9   70.84   12.05
  -5   3  10   15.52    6.54
  -5   3  10   16.94    6.94
   5  -3 -10   15.80    6.03
   5  -3 -10   15.49    6.76
   5   3 -10   14.19    5.62
   5   3 -10   27.48    6.16
  -5  -3  10   14.69    4.90
  -5   3  11    1.67    4.73
  -5   3  11    0.51    4.44
   5  -3 -11    1.83    3.48
   5  -3 -11    0.87    4.65
   5   3 -11    3.31    4.09
   5   3 -11    0.00    2.98
  -5  -3  11    1.95    3.11
  -5   3  12   13.08    6.91
  -5   3  12   44.44   10.07
   5  -3 -12   15.57    5.94
   5  -3 -12   23.73    7.89
   5   3 -12   15.48    5.64
   5   3 -12   35.95    6.91
  -5  -3  12   27.04    5.86
  -5  -3  12   27.66    7.19
  -5   3  13  178.65   28.20
  -5   3  13  208.27   29.00
   5  -3 -13  198.21   26.68
   5  -3 -13  198.49   28.82
   5   3 -13  203.88   26.44
   5   3 -13  214.94   25.97
  -5  -3  13  166.67   24.86
  -5  -3  13  195.04   26.69
  -5   3  14   17.81    7.72
  -5   3  14   15.32    6.55
   5  -3 -14   20.58    5.97
   5  -3 -14   14.40    6.81
   5   3 -14   20.57    5.73
   5   3 -14   19.46    5.10
  -5  -3  14   12.40    4.45
  -5  -3  14   14.72    5.79
  -5   3  15   12.04    6.60
  -5   3  15    8.02    5.14
   5  -3 -15   10.72    6.43
   5   3 -15   18.85    5.77
   5   3 -15    5.30    3.33
  -5  -3  15   10.63    4.00
  -5  -3  15   17.11    5.86
  -5   3  16   40.54   10.44
  -5   3  16   40.43   10.71
   5  -3 -16   40.38    9.27
   5   3 -16   44.79    8.54
   5   3 -16   41.49    7.48
  -5  -3  16   27.86    7.08
  -5  -3  16   40.51    9.00
  -5   3  17   76.93   15.60
  -5   3  17   80.16   15.83
   5  -3 -17   65.90   14.01
   5   3 -17   93.07   13.79
  -5  -3  17   81.95   12.90
  -5  -3  17   85.55   13.98
  -5   3  18   17.24    7.64
   5  -3 -18   11.90    6.11
   5   3 -18   17.17    5.20
  -5  -3  18    8.93    4.35
  -5  -3  18    9.50    5.07
  -5   3  19    2.48    4.68
   5  -3 -19   -0.00    3.50
   5   3 -19    1.78    3.51
  -5  -3  19   -0.00    2.90
  -5  -3  19   -0.00    3.33
   5  -3 -20    0.58    3.82
   5   3 -20    0.00    3.93
  -5  -3  20    1.90    3.30
  -5  -3  20    0.81    3.25
   5  -3 -21   68.91   12.36
  -5  -3  21   35.89    8.63
   5  -3 -22   84.40   15.72
  -5  -3  22   87.32   14.42
  -5   3  25    5.39    4.46
  -5   3  26    0.00    4.59
  -5   3  27   28.91    9.30
   5  -3 -27   29.61    8.83
  -5   3  28    6.62    5.40
   5  -3 -28    9.24    5.81
  -5   3  29   29.95    8.96
   5  -3 -29   22.30    7.96
  -5   3  30    0.00    4.10
   5  -3 -30   -0.00    3.86
  -5   3  31    6.36    5.02
   5  -3 -31    0.00    5.13
  -5   3  32   -0.00    4.69
  -5   3  33    9.09    7.12
  -5   3  34    1.05    4.33
  -5  -3  34    0.69    3.34
  -5   3  35    0.00    4.17
  -5  -3  35    1.28    3.28
  -5   3  36    4.41    5.20
  -5  -3  36    0.29    3.02
  -5   3  37    3.80    5.30
  -5  -3  37    4.92    4.28
  -5   3  38   -0.00    4.25
  -5  -3  38   -0.00    3.28
  -5  -3  39    2.16    4.29
  -5   4   1   78.22   13.24
  -5   4   1   83.10   13.95
   5  -4  -1   81.29   12.51
   5  -4  -1   75.16   14.12
   5   4  -1   50.69   11.77
   5   4  -1   71.95   13.22
  -5  -4   1   99.00   14.64
  -5  -4   1   58.61   12.49
  -5   4   2   15.01    5.44
  -5   4   2   12.45    5.64
   5  -4  -2    7.69    4.28
   5  -4  -2   16.58    6.83
   5   4  -2   13.82    5.53
   5   4  -2    8.78    5.67
  -5  -4   2    0.00    5.25
  -5  -4   2    9.20    5.47
  -5   4   3    9.16    5.94
  -5   4   3   37.90    8.79
   5  -4  -3   32.07    7.15
   5  -4  -3   31.22    8.54
   5   4  -3   23.98    6.95
   5   4  -3   31.05    8.15
  -5  -4   3   27.53    7.90
  -5  -4   3   31.89    7.98
  -5   4   4   55.35   11.39
  -5   4   4   72.04   12.63
   5  -4  -4   61.56   10.94
   5  -4  -4   71.66   13.27
   5   4  -4   46.43   10.31
   5   4  -4   63.08   11.62
  -5  -4   4   58.31   11.51
  -5  -4   4   55.70   11.36
  -5   4   5  157.14   23.47
  -5   4   5  154.74   23.69
   5  -4  -5  130.91   21.49
   5  -4  -5  160.62   24.39
   5   4  -5  161.70   22.38
   5   4  -5  178.58   23.45
  -5  -4   5  147.96   22.81
  -5  -4   5  196.17   24.05
  -5   4   6    1.40    3.85
  -5   4   6   -0.00    3.59
   5  -4  -6   -0.00    3.94
   5  -4  -6    2.94    4.23
   5   4  -6    4.41    3.89
  -5  -4   6   -0.00    3.87
  -5  -4   6    0.01    3.37
  -5   4   7    7.54    5.38
  -5   4   7    4.33    4.87
   5  -4  -7    4.62    3.58
   5  -4  -7    7.20    5.57
   5   4  -7    5.30    3.89
  -5  -4   7    4.25    4.61
  -5  -4   7    1.46    3.53
  -5   4   8   93.94   14.11
  -5   4   8   70.21   12.69
   5  -4  -8   38.53    9.85
   5  -4  -8   81.05   13.89
   5   4  -8   64.00   10.88
   5   4  -8   32.63    9.12
  -5  -4   8   85.12   12.39
  -5   4   9   95.93   18.16
  -5   4   9  129.24   19.68
   5  -4  -9   99.42   16.89
   5  -4  -9  111.82   19.16
   5   4  -9  110.56   16.55
   5   4  -9   97.97   16.10
  -5  -4   9  145.12   18.06
  -5   4  10  181.30   26.52
  -5   4  10  274.60   29.45
   5  -4 -10  178.01   24.57
   5  -4 -10  137.07   25.23
   5   4 -10  170.49   23.62
   5   4 -10  146.14   22.85
  -5  -4  10  187.12   23.95
  -5   4  11  207.10   28.03
  -5   4  11  175.75   26.88
   5  -4 -11  177.40   27.17
   5   4 -11  204.43   24.98
   5   4 -11  200.99   24.49
  -5  -4  11  151.77   23.57
  -5  -4  11  162.91   24.72
  -5   4  12    4.62    5.69
  -5   4  12   12.20    5.92
   5  -4 -12    3.26    5.13
   5   4 -12   12.91    4.95
   5   4 -12    4.60    3.38
  -5  -4  12    7.98    3.70
  -5  -4  12    0.83    3.16
  -5   4  13    1.22    4.96
  -5   4  13    2.49    4.95
   5  -4 -13    0.79    4.74
   5   4 -13    1.06    3.17
   5   4 -13   -0.00    2.52
  -5  -4  13    1.62    2.86
  -5  -4  13    2.36    3.39
  -5   4  14   28.68    9.60
  -5   4  14   44.83   10.66
   5  -4 -14   44.97   10.03
   5  -4 -14   30.20    9.37
   5   4 -14   40.81    8.16
   5   4 -14   40.42    7.19
  -5  -4  14   28.27    6.63
  -5  -4  14   30.55    7.80
  -5   4  15  363.12   44.32
  -5   4  15  264.31   41.75
   5  -4 -15  319.58   41.79
   5  -4 -15  314.83   43.60
   5   4 -15  350.89   39.69
   5   4 -15  302.67   37.78
  -5  -4  15  290.32   38.14
  -5  -4  15  318.83   39.96
  -5   4  16   67.39   14.26
   5  -4 -16   60.61   12.72
   5   4 -16   69.33   11.40
   5   4 -16   57.98    9.45
  -5  -4  16   78.60   10.90
  -5  -4  16   50.45   11.03
  -5   4  17   83.38   17.30
   5  -4 -17   83.80   15.63
   5   4 -17   86.44   14.00
  -5  -4  17   89.40   13.53
  -5  -4  17   99.18   15.15
  -5   4  18    8.02    6.35
   5  -4 -18    1.73    3.92
   5   4 -18    0.00    3.45
  -5  -4  18    2.90    3.14
  -5  -4  18    4.17    4.08
  -5   4  19  198.04   30.40
   5  -4 -19  207.08   28.90
   5   4 -19  181.38   25.73
  -5  -4  19  192.27   25.60
  -5  -4  19  196.45   26.68
  -5  -4  20    3.99    3.63
  -5  -4  20    7.61    4.38
  -5  -4  21   62.55   10.95
  -5   4  22   -0.00    4.07
  -5   4  23    4.84    4.81
  -5   4  24    4.01    4.94
   5  -4 -24   -0.00    4.52
  -5   4  25   28.01    8.85
   5  -4 -25   29.16    8.90
  -5   4  26   30.26    8.77
   5  -4 -26   13.34    7.01
  -5   4  27   11.09    6.62
   5  -4 -27   14.97    7.15
  -5   4  28    6.45    5.47
   5  -4 -28    2.62    4.49
  -5   4  29   11.91    6.74
   5  -4 -29   25.52    8.23
  -5   4  30   19.13    8.51
   5  -4 -30   12.89    6.98
  -5   4  31   16.67    8.11
   5  -4 -31    7.06    5.74
  -5   4  32    0.19    5.20
   5  -4 -32   13.48    6.37
  -5   4  33    0.00    4.64
  -5   4  34   11.71    7.17
  -5   4  35    8.98    6.61
  -5  -4  35   12.29    4.98
  -5   4  36    2.93    5.79
  -5  -4  36    3.53    3.94
  -5   4  37    3.14    4.78
  -5  -4  37    4.98    4.14
  -5   4  38    6.79    6.17
  -5  -4  38   -0.00    3.41
  -5  -4  39   -0.00    3.39
  -5   5   1  227.19   29.16
  -5   5   1  220.94   28.98
   5  -5  -1  225.25   27.88
   5  -5  -1  209.64   29.71
   5   5  -1  202.99   27.89
   5   5  -1  174.25   28.13
  -5  -5   1  183.94   28.33
  -5  -5   1  196.13   28.68
  -5   5   2   50.91   11.29
  -5   5   2   59.22   11.72
   5  -5  -2   51.91   10.32
   5  -5  -2   59.50   12.46
   5   5  -2   46.89   10.30
   5   5  -2   61.08   11.79
  -5  -5   2   63.85   12.20
  -5  -5   2   77.11   12.71
  -5   5   3  140.09   22.15
  -5   5   3  142.15   22.41
   5  -5  -3  138.48   20.87
   5  -5  -3  120.38   22.26
   5   5  -3  163.88   21.87
   5   5  -3  145.30   22.00
  -5  -5   3  161.88   22.45
  -5  -5   3  179.42   23.19
  -5   5   4   39.24    9.97
  -5   5   4   34.09    8.97
   5  -5  -4   35.11    7.91
   5  -5  -4   21.73    8.01
   5   5  -4   42.38    8.45
   5   5  -4   28.93    7.76
  -5  -5   4   37.97    8.93
  -5  -5   4   27.40    8.13
  -5   5   5   26.67    7.44
  -5   5   5   10.90    6.00
   5  -5  -5   11.23    5.07
   5  -5  -5   14.73    6.72
   5   5  -5   17.68    5.49
  -5  -5   5    3.70    4.41
  -5  -5   5   16.91    5.91
  -5   5   6   16.79    6.99
  -5   5   6   10.34    5.92
   5  -5  -6   23.31    6.47
   5  -5  -6   23.15    7.97
   5   5  -6   11.03    4.84
  -5  -5   6   10.33    5.26
  -5  -5   6    7.54    5.03
  -5   5   7  219.79   34.32
  -5   5   7  263.33   35.01
   5  -5  -7  265.43   35.80
   5   5  -7  302.57   33.48
   5   5  -7  238.84   32.63
  -5  -5   7  255.78   33.37
  -5  -5   7  210.31   32.77
  -5   5   8  124.08   21.54
  -5   5   8  130.19   21.46
   5  -5  -8  152.36   22.73
   5   5  -8  134.64   19.11
   5   5  -8  132.77   19.11
  -5  -5   8  117.10   19.31
  -5   5   9    7.81    5.51
  -5   5   9   12.38    6.70
   5  -5  -9   12.41    6.94
   5   5  -9    7.53    4.25
   5   5  -9   14.28    5.18
  -5  -5   9    2.42    4.37
  -5   5  10    5.49    4.73
  -5   5  10    0.00    4.37
   5  -5 -10    0.00    4.16
   5   5 -10    0.46    2.85
   5   5 -10    0.00    2.63
  -5  -5  10    4.92    4.43
  -5  -5  10    0.00    2.86
  -5   5  11   24.56    8.01
  -5   5  11   15.44    7.79
   5  -5 -11    9.56    5.77
   5   5 -11   22.75    5.57
   5   5 -11   13.90    5.02
  -5  -5  11   12.14    5.26
  -5  -5  11    8.79    4.87
  -5   5  12  231.83   34.68
  -5   5  12  253.89   34.68
   5  -5 -12  268.66   34.29
   5  -5 -12  217.45   34.23
   5   5 -12  248.02   31.12
   5   5 -12  231.80   30.15
  -5  -5  12  237.94   30.93
  -5  -5  12  228.63   31.71
  -5   5  13  244.15   38.52
  -5   5  13  253.66   38.46
   5  -5 -13  238.90   36.95
   5  -5 -13  263.87   39.18
   5   5 -13  397.69   36.76
   5   5 -13  294.24   34.35
  -5  -5  13  234.97   34.28
  -5  -5  13  284.55   36.18
  -5   5  14   10.17    6.43
   5  -5 -14   14.69    6.66
   5  -5 -14   14.45    6.96
   5   5 -14   21.27    5.45
   5   5 -14    9.98    3.58
  -5  -5  14   13.99    4.52
  -5  -5  14   13.34    5.17
  -5   5  15    5.55    6.09
   5  -5 -15    0.49    3.77
   5   5 -15   -0.00    3.02
   5   5 -15    3.31    2.48
  -5  -5  15    0.00    2.35
  -5  -5  15    0.00    2.96
  -5   5  16   27.40   10.60
   5   5 -16   53.40    9.30
   5   5 -16   47.08    7.33
  -5  -5  16   56.01    8.87
  -5  -5  16   56.80   10.14
  -5   5  17   76.68   17.09
   5   5 -17   94.51   13.94
  -5  -5  17   93.72   13.47
  -5  -5  17   88.34   14.51
  -5   5  18   22.62    8.92
  -5  -5  18   38.80    7.05
  -5  -5  18   33.78    8.05
  -5  -5  19   84.43   12.21
  -5  -5  19   67.53   12.67
  -5   5  20   -0.00    5.00
  -5  -5  20   -0.00    3.11
  -5   5  21    3.69    4.72
   5  -5 -21    0.00    4.57
  -5   5  22   40.88   10.39
   5  -5 -22   23.27    8.61
  -5   5  23   24.98    9.09
   5  -5 -23   25.70    9.09
  -5   5  24   10.89    6.75
   5  -5 -24    6.44    5.70
  -5   5  25    0.00    5.13
   5  -5 -25    1.04    5.25
  -5   5  26    0.90    4.15
   5  -5 -26   -0.00    4.66
  -5   5  27    5.59    6.05
   5  -5 -27    6.66    6.12
  -5   5  28   14.61    8.10
   5  -5 -28   21.45    8.33
  -5   5  29    1.05    5.45
   5  -5 -29   14.51    6.99
  -5   5  30    1.23    4.08
   5  -5 -30   -0.00    4.17
  -5   5  31    2.86    5.23
   5  -5 -31    0.41    4.52
  -5   5  32    0.00    5.08
   5  -5 -32    2.50    4.15
  -5   5  33   15.70    8.02
   5  -5 -33    6.52    6.43
  -5   5  34   19.24    8.59
  -5   5  35   -0.00    6.18
  -5  -5  35    2.63    3.29
  -5   5  36    4.20    6.04
  -5  -5  36    1.76    3.00
  -5   5  37    1.27    5.39
  -5  -5  37    0.12    2.52
  -5  -5  38    8.38    4.15
  -5  -5  39    8.07    4.38
  -5  -5  40    1.54    3.48
  -5   6   1   26.82    7.62
  -5   6   1   17.23    6.65
   5  -6  -1   16.45    5.79
   5  -6  -1   34.50    8.82
   5   6  -1   11.89    5.05
   5   6  -1   20.73    7.43
  -5  -6   1   13.63    6.47
  -5  -6   1   16.75    7.00
  -5   6   2    4.69    5.08
  -5   6   2    3.61    4.03
   5  -6  -2   -0.00    3.44
   5  -6  -2   -0.00    4.29
   5   6  -2    2.24    3.41
   5   6  -2    1.48    3.98
  -5  -6   2    3.83    3.93
  -5  -6   2    1.94    4.17
  -5   6   3   54.92   13.23
  -5   6   3   95.19   14.87
   5  -6  -3   60.15   13.84
   5   6  -3   82.43   13.29
   5   6  -3   66.32   13.08
  -5  -6   3   80.20   13.90
  -5  -6   3   82.86   14.51
  -5   6   4  120.03   20.42
  -5   6   4  193.09   22.58
   5  -6  -4  118.08   20.47
   5   6  -4  112.32   18.10
  -5  -6   4  110.86   18.82
  -5  -6   4  109.47   18.90
  -5   6   5   99.67   18.10
  -5   6   5  104.08   17.64
   5  -6  -5  126.79   19.53
   5   6  -5  100.91   15.75
  -5  -6   5   79.58   15.86
  -5  -6   5   97.23   16.51
  -5   6   6   34.83    9.58
  -5   6   6    8.28    5.97
   5  -6  -6   15.28    7.22
   5   6  -6   18.36    5.61
   5   6  -6   14.25    5.31
  -5  -6   6   31.97    7.60
  -5  -6   6   20.44    6.77
  -5   6   7   79.97   15.60
  -5   6   7   60.88   13.78
   5  -6  -7   65.42   14.61
   5   6  -7   96.96   13.58
   5   6  -7   83.62   13.23
  -5  -6   7   57.65   12.32
  -5   6   8   21.58    8.02
  -5   6   8   37.85    9.65
   5  -6  -8   21.70    9.01
   5   6  -8   39.65    7.97
  -5  -6   8   36.89    8.27
  -5   6   9  113.14   18.52
  -5   6   9  113.51   18.20
   5  -6  -9   85.11   17.23
   5   6  -9   94.62   14.62
   5   6  -9   84.34   14.16
  -5  -6   9   82.32   14.92
  -5   6  10  105.22   19.94
  -5   6  10  125.21   20.55
   5  -6 -10   93.55   18.36
   5  -6 -10  124.17   21.14
   5   6 -10  121.62   17.40
   5   6 -10  127.84   17.30
  -5  -6  10  114.01   17.90
  -5  -6  10  116.43   18.23
  -5   6  11   85.13   17.36
  -5   6  11   99.63   17.60
   5  -6 -11  102.63   16.88
   5  -6 -11   86.74   17.52
   5   6 -11   81.69   13.93
   5   6 -11  102.76   14.19
  -5  -6  11   76.93   14.54
  -5  -6  11  103.73   15.73
  -5   6  12   15.31    6.82
   5  -6 -12    6.49    6.05
   5   6 -12   27.86    6.09
   5   6 -12   18.55    4.79
  -5  -6  12   12.30    5.55
  -5  -6  12   21.05    6.23
  -5   6  13    2.29    5.61
   5  -6 -13   11.67    7.17
   5   6 -13    4.90    3.55
   5   6 -13    5.45    3.27
  -5  -6  13    0.00    3.13
  -5  -6  13    4.47    4.12
  -5   6  14   92.36   17.81
   5   6 -14   89.27   14.05
   5   6 -14   94.02   12.84
  -5  -6  14   94.05   14.10
  -5  -6  14   86.66   14.77
  -5   6  15   76.30   15.62
   5   6 -15   74.94   11.38
   5   6 -15   54.58    8.89
  -5  -6  15   75.23   11.14
  -5  -6  15   67.66   11.96
  -5   6  16   -0.00    5.25
  -5   6  16   -0.00    5.40
   5   6 -16    0.00    2.39
  -5  -6  16    0.99    2.76
  -5  -6  16    0.47    2.73
  -5   6  17   69.24   15.61
   5  -6 -17   69.61   14.45
  -5  -6  17   66.67   10.93
  -5  -6  17   80.69   12.94
  -5   6  18   25.36    9.46
   5  -6 -18   19.31    7.50
  -5  -6  18   21.65    5.36
  -5  -6  18   25.59    6.97
  -5   6  19   17.79    7.51
   5  -6 -19   25.87    8.74
  -5   6  20    2.70    5.25
   5  -6 -20    1.82    5.35
  -5   6  21   13.05    7.45
   5  -6 -21   18.54    7.20
  -5   6  22   32.85   10.07
   5  -6 -22   19.37    8.23
  -5   6  23   -0.00    5.36
   5  -6 -23    1.81    4.52
  -5   6  24   12.13    6.98
   5  -6 -24    3.53    5.39
  -5   6  25   16.63    7.80
   5  -6 -25   18.93    8.15
  -5   6  26    9.79    6.56
   5  -6 -26   15.40    7.28
  -5   6  27    4.59    5.76
   5  -6 -27   10.05    6.48
  -5   6  28   -0.00    3.89
   5  -6 -28    4.89    5.70
  -5   6  29    3.86    5.04
   5  -6 -29    0.14    4.25
  -5   6  30   15.36    7.75
   5  -6 -30   22.98    9.23
  -5   6  31    5.61    6.19
   5  -6 -31    7.39    6.07
  -5   6  32    4.40    5.54
   5  -6 -32   -0.00    6.01
  -5   6  33   -0.00    4.95
   5  -6 -33    1.88    4.93
  -5   6  34    0.35    4.76
   5  -6 -34    3.33    5.94
  -5   6  35    2.37    5.10
  -5   6  36    7.68    7.05
  -5  -6  36   17.88    5.16
  -5   6  37    0.00    6.10
  -5  -6  37    0.00    2.98
  -5  -6  38    0.58    2.66
  -5  -6  39    2.95    3.08
  -5  -6  40    1.43    3.38
  -5   7   1    0.00    4.32
   5  -7  -1    9.85    6.41
   5   7  -1    9.04    4.47
   5   7  -1    5.85    5.35
  -5  -7   1   10.87    5.73
  -5  -7   1    9.16    5.63
  -5   7   2  164.67   24.79
   5  -7  -2  132.74   23.69
   5   7  -2  162.37   22.59
   5   7  -2  142.67   23.22
  -5  -7   2  165.32   23.63
  -5  -7   2  146.75   23.41
  -5   7   3  126.67   20.67
   5  -7  -3  118.88   20.60
   5   7  -3  106.29   17.79
   5   7  -3  104.09   18.50
  -5  -7   3  130.54   19.60
  -5  -7   3  125.74   19.71
  -5   7   4   79.81   15.62
   5  -7  -4   76.93   15.36
   5   7  -4   80.60   13.23
  -5  -7   4   58.07   12.98
  -5  -7   4   77.75   14.30
  -5   7   5   16.69    6.99
   5  -7  -5    8.07    6.14
   5   7  -5   15.00    5.42
  -5  -7   5   21.58    6.83
  -5  -7   5   17.02    6.46
  -5   7   6   27.59    9.68
   5  -7  -6   22.16    8.87
   5   7  -6   20.43    7.02
   5   7  -6   66.88   10.48
  -5  -7   6   34.51    8.57
  -5  -7   6   39.85    9.42
  -5   7   7  157.38   24.32
   5  -7  -7  130.39   22.27
   5  -7  -7  129.75   23.38
   5   7  -7  191.94   21.93
   5   7  -7  110.92   20.08
  -5  -7   7  147.11   21.73
  -5   7   8  308.31   43.34
  -5   7   8  303.85   42.46
   5  -7  -8  306.66   41.94
   5   7  -8  304.58   39.44
   5   7  -8  320.85   39.98
  -5  -7   8  315.10   40.61
  -5   7   9   31.04    9.06
   5  -7  -9   29.40   10.02
   5   7  -9   20.69    6.34
   5   7  -9   19.92    6.30
  -5  -7   9   37.15    8.44
  -5  -7   9   31.04    8.11
  -5   7  10   12.17    6.71
   5  -7 -10    4.79    6.75
   5   7 -10   18.99    5.55
   5   7 -10   14.86    4.85
  -5  -7  10   11.96    6.00
  -5  -7  10    9.36    5.20
  -5   7  11    6.99    6.56
  -5   7  11   13.74    7.07
   5  -7 -11   18.64    8.69
   5   7 -11   16.24    5.42
   5   7 -11   11.35    4.54
  -5  -7  11   17.37    6.05
  -5  -7  11   13.77    5.71
  -5   7  12  162.02   24.85
  -5   7  12  139.52   24.19
   5  -7 -12  132.55   24.84
   5   7 -12  161.88   21.04
   5   7 -12  145.81   19.70
  -5  -7  12  147.99   21.59
  -5  -7  12  133.28   21.43
  -5   7  13   54.48   12.53
  -5   7  13    9.98    8.54
   5   7 -13   75.94   10.77
   5   7 -13   76.89    9.46
  -5  -7  13   73.05   11.51
  -5  -7  13   59.86   11.17
  -5   7  14    1.22    4.92
  -5   7  14   -0.00    4.55
   5  -7 -14   -0.00    4.54
   5   7 -14    2.12    2.95
   5   7 -14    0.00    1.95
  -5  -7  14    3.16    3.67
  -5  -7  14    1.65    3.42
  -5   7  15   44.87   11.18
  -5   7  15   49.10   12.10
   5  -7 -15   55.91   11.84
   5   7 -15   24.64    4.87
  -5  -7  15   52.42    8.69
  -5  -7  15   41.93    8.61
  -5   7  16    9.52    6.13
  -5   7  16    3.71    6.14
   5  -7 -16    7.14    6.24
  -5  -7  16    6.79    3.76
  -5   7  17    2.34    7.13
   5  -7 -17    0.62    5.38
  -5  -7  17    1.29    2.92
   5  -7 -18  108.74   19.67
  -5   7  19   -0.00    4.85
   5  -7 -19    0.62    3.66
  -5   7  20    3.55    6.04
   5  -7 -20   10.20    6.63
  -5   7  21    0.15    4.64
   5  -7 -21    1.55    4.92
  -5   7  22   18.38    8.54
   5  -7 -22   20.99    8.37
  -5   7  23   20.18    8.71
   5  -7 -23   18.87    8.49
  -5   7  24   13.03    7.31
   5  -7 -24   25.78    8.75
  -5   7  25   -0.00    4.98
   5  -7 -25    6.05    5.35
  -5   7  26    2.05    4.61
   5  -7 -26    2.42    4.79
  -5   7  27    3.79    5.43
   5  -7 -27    8.45    6.93
  -5   7  28   20.51   10.13
   5  -7 -28   11.91    7.19
  -5   7  29    1.55    4.87
   5  -7 -29   -0.00    4.41
  -5   7  30    2.36    6.39
   5  -7 -30    0.11    3.29
  -5   7  31   -0.00    5.65
   5  -7 -31   -0.00    6.07
  -5   7  32    8.41    6.88
   5  -7 -32    6.28    6.07
  -5   7  33    0.00    5.83
   5  -7 -33   -0.00    5.36
  -5   7  34   19.11    9.73
   5  -7 -34   15.85    8.79
  -5   7  35   -0.00    4.28
   5  -7 -35    1.57    5.58
  -5   7  36    0.00    6.49
  -5  -7  36   -0.00    2.27
  -5  -7  37    0.31    2.43
  -5  -7  38    0.00    2.76
  -5  -7  39   -0.00    2.75
  -5   8   1   30.80    8.79
   5  -8  -1   12.86    7.12
   5   8  -1   14.63    6.97
  -5  -8   1   20.75    7.56
  -5  -8   1   22.07    7.93
  -5   8   2    3.23    4.46
   5  -8  -2    0.00    4.94
   5   8  -2   12.68    6.21
  -5  -8   2    5.25    5.23
  -5  -8   2    9.69    5.91
  -5   8   3    7.31    6.29
   5  -8  -3   12.49    7.04
   5   8  -3    8.44    4.93
   5   8  -3   12.38    6.32
  -5  -8   3    9.67    5.80
  -5  -8   3   11.92    6.68
  -5   8   4  338.12   53.35
  -5   8   4  605.02   57.87
   5  -8  -4  431.68   53.83
   5  -8  -4  403.15   54.63
   5   8  -4  405.94   51.37
  -5  -8   4  420.97   52.79
  -5  -8   4  354.70   52.33
  -5   8   5   33.84   10.22
   5  -8  -5   46.45   12.19
   5   8  -5   47.00    9.78
   5   8  -5   47.96   10.37
  -5  -8   5   30.90    9.28
  -5  -8   5   56.97   11.67
  -5   8   6  113.49   19.94
   5  -8  -6  110.42   20.69
   5   8  -6  111.24   17.63
   5   8  -6  128.08   19.00
  -5  -8   6   97.68   18.05
  -5  -8   6  133.41   20.04
  -5   8   7    6.42    5.39
   5  -8  -7   -0.00    4.93
   5   8  -7    0.78    3.14
   5   8  -7    0.00    3.27
  -5  -8   7   -0.00    4.17
  -5   8   8   80.64   17.42
   5  -8  -8   77.47   17.63
   5   8  -8  115.14   16.00
   5   8  -8  104.31   16.03
  -5  -8   8   88.79   15.96
  -5   8   9  132.98   23.42
   5  -8  -9  150.30   25.38
   5   8  -9  154.97   21.12
  -5  -8   9  160.82   22.44
  -5  -8   9  122.50   21.38
  -5   8  10   68.94   13.71
   5  -8 -10   88.96   14.61
   5  -8 -10   47.93   13.25
   5   8 -10   60.76   10.27
  -5  -8  10   50.08   10.62
  -5  -8  10   21.27    8.53
  -5   8  11   11.73    7.44
   5  -8 -11   19.49    7.15
   5  -8 -11   20.32    9.28
   5   8 -11   33.53    7.07
  -5  -8  11   23.05    6.98
  -5   8  12   24.82    9.17
   5  -8 -12   28.92    9.26
   5   8 -12   22.30    6.07
  -5  -8  12   18.84    6.67
  -5   8  13    0.00    5.34
   5  -8 -13    7.50    6.18
  -5  -8  13    1.49    4.11
  -5   8  14  119.93   21.43
   5  -8 -14  115.60   20.43
  -5  -8  14  112.74   17.91
  -5   8  15   -0.00    5.52
   5  -8 -15   -0.00    5.55
   5   8 -15    0.21    1.12
  -5  -8  15   -0.00    4.01
   5  -8 -16   20.71    7.60
   5  -8 -17    1.12    4.57
   5  -8 -18    4.89    5.78
  -5   8  19    0.00    4.54
   5  -8 -19   -0.00    4.88
  -5   8  20   48.74   13.04
   5  -8 -20   44.56   12.41
  -5   8  21   -0.00    4.87
   5  -8 -21    1.58    4.89
  -5   8  22    4.71    5.54
   5  -8 -22    9.94    6.39
  -5   8  23    2.52    5.21
   5  -8 -23    0.00    5.18
  -5   8  24   10.05    7.92
   5  -8 -24   39.46   10.88
  -5   8  25    4.26    5.99
   5  -8 -25    5.26    5.99
  -5   8  26    8.92    6.74
   5  -8 -26    8.11    6.98
  -5   8  27    6.31    6.32
   5  -8 -27    1.11    4.01
  -5   8  28    2.50    4.92
   5  -8 -28   -0.00    5.71
  -5   8  29    2.14    5.99
   5  -8 -29   -0.00    4.50
  -5   8  30   11.00    8.35
   5  -8 -30    4.58    5.78
  -5   8  31    3.17    5.91
   5  -8 -31    8.72    6.64
  -5   8  32    6.84    6.32
   5  -8 -32   -0.00    6.04
  -5   8  33    4.24    6.12
   5  -8 -33   -0.00    4.74
  -5   8  34   -0.00    6.09
   5  -8 -34    3.81    6.37
  -5   8  35   -0.00    5.25
   5  -8 -35   -0.00    5.17
  -5   8  36    0.41    5.76
   5  -8 -36   11.69    7.63
   5  -8 -37   -0.00    6.48
  -5   9   1   -0.00    3.73
  -5  -9   1    4.11    4.86
  -5  -9   1   -0.00    3.77
  -5   9   2  166.48   28.78
  -5  -9   2  234.06   30.32
  -5   9   3   15.90    7.08
  -5  -9   3   17.00    6.83
  -5   9   4   -0.00    3.79
  -5  -9   4    0.66    4.33
  -5   9   5   11.31    5.70
   5  -9  -5    1.62    5.71
  -5  -9   5    2.63    4.83
  -5   9   6   55.37   12.88
   5  -9  -6   44.27   11.43
   5  -9  -6   43.99   12.64
   5   9  -6   48.71   10.13
  -5  -9   6   49.12   11.24
  -5   9   7    8.86    6.74
   5  -9  -7   13.49    6.46
   5  -9  -7   13.78    7.67
   5   9  -7    9.22    4.70
  -5  -9   7    8.09    5.58
  -5   9   8  138.65   24.17
   5  -9  -8  141.19   23.10
   5  -9  -8  126.62   24.72
   5   9  -8  155.75   21.44
  -5  -9   8  149.27   22.59
  -5   9   9    7.81    6.54
   5  -9  -9   17.73    6.87
   5  -9  -9    2.79    6.55
   5   9  -9   12.06    4.74
  -5  -9   9   -0.00    4.78
  -5   9  10   -0.00    5.66
   5  -9 -10   -0.00    4.34
   5   9 -10    5.12    3.90
  -5  -9  10    0.00    4.15
  -5   9  11    0.00    5.90
   5  -9 -11    5.77    5.71
  -5  -9  11    2.74    3.91
  -5   9  12  213.35   31.43
   5  -9 -12  202.09   29.69
  -5  -9  12  171.68   26.53
  -5   9  13    8.72    6.96
   5  -9 -13    0.59    4.80
  -5  -9  13    6.99    5.11
  -5   9  14   16.76    8.39
   5  -9 -14   34.25    9.49
  -5   9  15    3.43    5.57
   5  -9 -15    0.68    4.28
   5  -9 -16   23.40    8.76
   5  -9 -17    2.56    5.20
  -5   9  18   38.93   11.94
   5  -9 -18   33.41   11.10
  -5   9  19    4.96    5.19
   5  -9 -19    4.90    7.11
  -5   9  20   -0.00    5.30
   5  -9 -20    3.50    6.70
  -5   9  21    2.00    5.56
   5  -9 -21    1.18    4.50
  -5   9  22   36.22   11.74
   5  -9 -22   44.01   11.92
  -5   9  23   -0.00    5.08
   5  -9 -23    2.06    4.94
  -5   9  24    3.35    6.23
   5  -9 -24   14.92    7.70
  -5   9  25   -0.00    5.16
   5  -9 -25    7.58    5.96
  -5   9  26    0.70    5.27
   5  -9 -26    0.00    4.26
  -5   9  27    0.00    5.06
   5  -9 -27    4.35    5.54
  -5   9  28    5.16    7.40
   5  -9 -28    2.26    5.66
  -5   9  29   -0.00    5.91
   5  -9 -29    1.29    5.60
  -5   9  30    1.33    6.03
   5  -9 -30    0.88    5.75
  -5   9  31    0.27    3.04
   5  -9 -31    1.42    6.04
  -5   9  32   12.40    7.88
   5  -9 -32    1.44    5.22
  -5   9  33   -0.00    5.48
   5  -9 -33    2.25    5.88
  -5   9  34   15.43    9.14
   5  -9 -34    3.81    6.10
  -5   9  35   -0.00    6.11
   5  -9 -35    1.19    5.79
   5  -9 -36    0.00    5.12
   5  -9 -37   -0.00    4.90
   5 -10  -1    5.96    6.95
   5 -10  -2    1.39    4.35
   5 -10  -2   -0.00    4.84
  -5 -10   2    0.00    4.69
   5 -10  -3   -0.00    4.00
   5 -10  -3   -0.00    4.71
  -5 -10   3    1.37    4.79
   5 -10  -4   -0.00    4.82
   5 -10  -4   22.92    9.20
  -5 -10   4   17.48    7.55
  -5  10   5    4.42    5.49
   5 -10  -5    0.00    4.70
  -5 -10   5   -0.00    4.72
  -5  10   6   51.86   12.16
   5 -10  -6   24.36    9.00
  -5 -10   6   25.73    8.49
  -5  10   7    4.81    5.82
   5 -10  -7    3.41    4.80
  -5 -10   7    2.45    4.51
  -5  10   8    0.30    4.90
   5 -10  -8    0.00    4.87
   5  10  -8    5.03    4.31
  -5 -10   8    5.56    5.24
  -5  10   9   -0.00    4.50
   5 -10  -9   -0.00    5.39
  -5 -10   9   -0.00    4.45
  -5  10  10  133.17   22.90
   5 -10 -10  107.34   19.89
  -5 -10  10  107.72   18.61
  -5  10  11   -0.00    5.05
   5 -10 -11    0.03    4.66
  -5 -10  11    2.01    4.62
  -5  10  12    6.85    5.94
   5 -10 -12    5.20    5.27
  -5 -10  12    3.58    5.12
  -5  10  13    5.06    5.89
   5 -10 -13    6.71    5.92
  -5  10  14   45.19   13.01
   5 -10 -14   39.80   11.24
  -5  10  15    3.73    5.24
   5 -10 -15   -0.00    5.58
   5 -10 -16   21.59    9.02
   5 -10 -17    5.96    5.66
  -5  10  18    7.54    5.73
   5 -10 -18   -0.00    4.22
  -5  10  19    2.75    5.29
   5 -10 -19   -0.00    5.00
  -5  10  20   30.21   10.89
   5 -10 -20   34.98   11.05
  -5  10  21   -0.00    4.89
   5 -10 -21    1.14    5.49
  -5  10  22   -0.00    6.42
   5 -10 -22   13.46    6.72
  -5  10  23    1.65    5.20
   5 -10 -23   -0.00    6.20
  -5  10  24   12.33    8.25
   5 -10 -24    4.72    6.35
  -5  10  25   -0.00    4.63
   5 -10 -25    1.35    4.62
  -5  10  26   11.27    8.41
   5 -10 -26   11.57    7.02
  -5  10  27    2.26    5.66
   5 -10 -27   -0.00    5.21
  -5  10  28    5.29    7.11
   5 -10 -28    3.29    6.09
  -5  10  29    4.24    6.25
   5 -10 -29    2.84    5.62
  -5  10  30    5.27    7.19
   5 -10 -30   15.18    8.06
  -5  10  31   -0.00    5.80
   5 -10 -31   -0.00    5.99
  -5  10  32    8.32    7.96
   5 -10 -32    5.09    6.08
  -5  10  33    0.57    5.87
   5 -10 -33   -0.00    6.13
  -5  10  34    4.17    7.84
   5 -10 -34    3.20    6.65
   5 -10 -35   -0.00    6.11
   5 -11  -1    8.60    6.37
   5 -11  -1   25.78    9.48
   5 -11  -2   95.43   17.31
   5 -11  -2   78.01   17.79
   5 -11  -3   14.42    7.63
   5 -11  -3   12.06    7.92
   5 -11  -4   -0.00    4.74
   5 -11  -4   -0.00    4.90
   5 -11  -5    0.89    4.58
   5 -11  -5    2.60    6.07
  -5 -11   5    1.17    5.22
   5 -11  -6    7.72    6.05
   5 -11  -6    6.51    7.48
  -5 -11   6   15.54    6.78
   5 -11  -7    3.86    5.70
  -5 -11   7    0.80    4.59
   5 -11  -8   31.09    9.94
  -5 -11   8   19.24    7.65
   5 -11  -9    8.22    5.94
  -5 -11   9    0.00    4.77
   5 -11 -10    1.16    4.91
  -5 -11  10   -0.00    4.34
   5 -11 -11    2.02    4.26
   5 -11 -12   66.16   14.78
   5 -11 -13    5.57    6.09
   5 -11 -14   32.32   10.56
   5 -11 -15    0.00    4.69
   5 -11 -16   15.10    7.52
   5 -11 -17   -0.00    4.81
  -5  11  18   54.98   14.43
   5 -11 -18   22.23    9.75
  -5  11  19    2.44    5.94
   5 -11 -19    1.01    5.22
  -5  11  20    0.55    4.31
   5 -11 -20    0.00    4.86
  -5  11  21   -0.00    5.80
   5 -11 -21    4.59    6.69
  -5  11  22   10.04    7.89
   5 -11 -22   28.83   10.08
  -5  11  23    4.75    7.68
   5 -11 -23   -0.00    6.06
  -5  11  24   18.11    9.54
   5 -11 -24    9.03    7.32
  -5  11  25    4.41    6.50
   5 -11 -25    0.58    5.41
  -5  11  26   10.77    7.39
   5 -11 -26   14.07    8.38
  -5  11  27    2.71    4.77
   5 -11 -27    6.62    6.97
  -5  11  28   14.79    9.65
   5 -11 -28   10.19    8.51
  -5  11  29   -0.00    6.30
   5 -11 -29   -0.00    5.65
  -5  11  30   -0.00    5.31
   5 -11 -30    1.79    4.99
  -5  11  31    3.51    6.75
   5 -11 -31   -0.00    5.22
  -5  11  32    0.00    4.86
   5 -11 -32    0.00    5.24
  -5  11  33   -0.00    7.74
  -5  11  34   -0.00    4.92
   5 -12  -1   -0.00    5.05
   5 -12  -1    7.30    7.26
  -5 -12   1    1.63    4.14
   5 -12  -2   -0.00    4.51
   5 -12  -2   -0.00    4.91
  -5 -12   2   -0.00    4.78
   5 -12  -3   11.17    6.51
   5 -12  -3    7.81    6.88
  -5 -12   3   17.23    7.42
   5 -12  -5    8.39    6.02
   5 -12  -6   21.16    7.81
   5 -12  -7    2.61    4.73
   5 -12  -8    0.71    5.36
  -5 -12   8    6.63    5.49
   5 -12  -9    2.24    6.05
   5 -12 -10   15.83    7.99
   5 -12 -11    1.07    4.16
   5 -12 -12    2.90    5.27
   5 -12 -13   -0.00    4.63
   5 -12 -14   12.31    7.14
   5 -12 -15    3.11    5.92
   5 -12 -16   12.39    8.21
   5 -12 -17   -0.00    4.21
   5 -12 -18   -0.00    5.07
   5 -12 -19   -0.00    3.99
   5 -12 -20   25.38    9.91
   5 -12 -21    3.00    4.65
   5 -12 -22   -0.00    5.49
   5 -12 -23    1.07    4.63
   5 -12 -24    6.23    7.41
   5 -12 -25    0.33    4.38
   5 -12 -26    3.85    7.12
   5 -12 -27   -0.00    5.89
   5 -12 -28    4.71    6.80
   5 -12 -29   -0.00    5.48
   5 -13  -1   18.89    8.17
   5 -13  -1   22.29    9.37
  -5 -13   1   19.25    8.07
   5 -13  -2   64.30   14.07
  -5 -13   2   51.15   12.96
   5 -13  -3    3.57    5.08
  -5 -13   3   10.91    6.72
   5 -13  -4   28.48    9.06
  -5 -13   4   22.38    8.90
   5 -13  -5   -0.00    4.58
  -5 -13   5   -0.00    4.24
   5 -13  -6   60.36   14.22
  -5 -13   6   63.72   14.31
   5 -13  -7    2.54    4.88
   5 -13  -8   50.55   13.04
   5 -13  -9    0.00    4.86
   5 -13 -10    0.90    5.46
   5 -13 -11    2.68    5.03
   5 -13 -12   11.99    7.48
   5 -13 -13   -0.00    5.16
   5 -13 -14    6.82    5.98
   5 -13 -15    1.95    3.43
   5 -13 -16    9.10    7.55
   5 -13 -17    8.58    6.91
   5 -13 -18    7.42    6.96
   5 -13 -19   -0.00    6.21
   5 -13 -20    2.56    6.62
   5 -13 -21   -0.00    4.94
   5 -13 -22   19.59    8.75
   5 -13 -23   -0.00    5.54
   5 -13 -24    4.75    5.96
   5 -13 -25    5.17    6.26
   5 -13 -26    0.00    5.13
   5 -14  -1    0.00    4.21
  -5 -14   1   -0.00    5.70
   5 -14  -2   -0.00    4.69
  -5 -14   2   -0.00    4.26
   5 -14  -3    2.12    4.44
  -5 -14   3    4.84    5.51
   5 -14  -4   23.90    9.26
  -5 -14   4   23.00    9.13
   5 -14  -5   11.49    7.38
  -5 -14   5   14.81    7.88
   5 -14  -6   26.33    9.73
   5 -14  -7    0.00    3.95
   5 -14  -8    0.00    5.40
   5 -14  -9    5.50    7.88
   5 -14 -10   25.63    9.36
   5 -14 -11   22.36    9.07
   5 -14 -12   -0.00    4.69
   5 -14 -13    0.06    6.72
   5 -14 -14    4.09    6.51
   5 -14 -15    3.59    5.85
   5 -14 -16    3.48    6.26
   5 -14 -17    1.93    5.28
   5 -14 -18    1.19    5.25
   5 -14 -19    3.78    6.43
   5 -14 -20    1.86    6.37
   5 -14 -21    8.31    8.59
   5 -14 -22    0.40    6.08
   5 -14 -23    7.70    6.71
   5 -15  -1    2.43    5.36
  -5 -15   1    5.47    6.52
   5 -15  -2    7.72    5.33
  -5 -15   2   15.34    8.34
   5 -15  -3   16.05    8.48
  -5 -15   3   18.20    8.65
   5 -15  -4    0.18    4.97
   5 -15  -5   10.70    7.23
   5 -15  -6   -0.00    4.51
   5 -15  -7    0.62    4.47
   5 -15  -8    1.38    5.79
   5 -15  -9   -0.00    6.04
   5 -15 -10    1.16    4.76
   5 -15 -11    7.75    7.01
   5 -15 -12   11.08    7.61
   5 -15 -13    2.42    5.46
   5 -15 -14   -0.00    6.19
   5 -15 -15    0.00    6.24
   5 -15 -16    0.38    6.15
   5 -15 -17    3.80    6.40
   5 -15 -18   -0.00    5.76
   5 -15 -19    0.00    5.66
   5 -16  -1   -0.00    5.09
  -5 -16   1    0.00    5.90
   5 -16  -2   -0.00    6.01
   5 -16  -3   -0.00    5.12
   5 -16  -4    0.94    4.99
   5 -16  -5   15.79    7.98
   5 -16  -6    0.00    4.43
   5 -16  -7    0.00    4.97
   5 -16  -8   -0.00    4.05
   5 -16  -9   -0.00    4.52
   5 -16 -10    7.86    5.92
   5 -16 -11    1.57    6.13
   5 -16 -12    3.86    5.00
   5 -16 -13    0.39    4.29
   5 -16 -14   -0.00    5.62
   5 -16 -15    6.15    6.50
   5 -17  -1   -0.00    4.76
   5 -17  -2    4.49    5.11
   5 -17  -3    2.66    5.46
   5 -17  -4   -0.00    4.92
   5 -17  -5   -0.00    4.78
   5 -17  -6   -0.00    4.34
   5 -17  -7    8.91    7.76
   5 -17  -8   -0.00    4.91
   5 -17  -9   -0.00    6.11
   5 -17 -10   -0.00    5.29
   5 -17 -11    0.00    4.87
   5 -18  -1    7.65    7.30
   5 -18  -2   -0.00    6.04
   5 -18  -3    2.61    5.10
   5 -18  -4   -0.00    6.02
   5 -18  -5    8.23    7.54
   5 -18  -6   -0.00    4.01
   5 -18  -7   -0.00    5.48
  -4   0   1    0.02    3.54
  -4   0   1   -0.00    2.95
   4   0  -1   -0.00    3.22
   4   0  -1    4.80    3.46
  -4   0   2   25.15    5.84
  -4   0   2   16.28    5.96
   4   0  -2   31.50    6.90
   4   0  -2   19.52    5.89
  -4   0   3   -0.00    3.12
  -4   0   3    0.25    3.34
   4   0  -3    0.93    3.30
   4   0  -3   -0.00    3.05
  -4   0   4 1071.40  133.32
  -4   0   4 1200.18  134.64
   4   0  -4 1141.89  133.72
   4   0  -4 1304.76  135.13
  -4   0   5    1.37    2.86
  -4   0   5    1.05    3.66
   4   0  -5    0.22    2.95
   4   0  -5   -0.00    3.42
  -4   0   6  632.22   77.21
  -4   0   6  679.92   78.50
   4   0  -6  649.35   77.35
   4   0  -6  706.00   78.69
  -4   0   7   -0.00    2.82
  -4   0   7    0.41    3.64
   4   0  -7   -0.00    3.21
   4   0  -7   -0.00    3.16
  -4   0   8 2891.28  321.14
  -4   0   8 2617.39  321.66
   4   0  -8 2946.50  320.96
   4   0  -8 2890.87  322.17
  -4   0   9    2.93    3.09
  -4   0   9    0.00    3.23
   4   0  -9   -0.00    3.05
   4   0  -9    2.03    3.53
  -4   0  10   20.75    5.91
  -4   0  10   28.71    7.10
   4   0 -10   28.71    6.08
  -4   0  11   -0.00    3.23
  -4   0  11    0.18    3.69
   4   0 -11    1.78    3.34
  -4   0  12    5.75    4.21
  -4   0  12   23.50    6.33
   4   0 -12   12.65    4.22
  -4   0  13    0.31    3.07
  -4   0  13   -0.00    4.05
   4   0 -13    3.59    2.94
  -4   0  14 1410.72  163.30
   4   0 -14 1416.62  161.75
   4   0 -14 1416.32  164.31
  -4   0  15    1.63    3.45
   4   0 -15   -0.00    3.07
  -4   0  16   28.62    7.79
   4   0 -16   42.72    7.67
  -4   0  17   -0.00    3.17
   4   0 -17   -0.00    2.69
   4   0 -17    1.93    2.81
   4   0 -18  173.82   23.03
   4   0 -18  154.14   21.97
   4   0 -19    2.69    3.27
   4   0 -19    0.12    2.41
   4   0 -20  127.14   19.97
   4   0 -20  155.15   20.30
  -4   0  21    2.11    4.35
   4   0 -21    0.00    3.19
   4   0 -21    0.74    2.76
  -4   0  22   18.60    6.90
   4   0 -22   18.79    6.03
   4   0 -22   21.76    6.07
   4   0 -23   -0.00    3.48
   4   0 -23    0.00    2.98
   4   0 -24   32.62    7.99
   4   0 -24   32.01    7.64
   4   0 -25   -0.00    3.23
   4   0 -26   58.84   11.71
  -4   0  27   -0.00    3.10
   4   0 -27    0.51    3.55
  -4   0  28   13.38    5.52
  -4   0  29    0.29    3.70
  -4   0  30   44.04   10.16
  -4   0  31   -0.00    3.42
  -4   0  32   -0.00    4.44
  -4   0  33    0.22    3.70
  -4   0  34    9.24    6.01
  -4   0  35    6.78    5.03
  -4   0  36   28.14    8.91
  -4   0  37    1.79    4.09
  -4   0  38    1.09    4.06
  -4   0  39    1.72    4.84
  -4   0  40   14.82    7.23
  -4   1   1   21.69    5.59
  -4   1   1   15.31    5.44
   4  -1  -1   24.20    5.48
   4  -1  -1    9.76    4.85
   4   1  -1   21.37    6.06
   4   1  -1   21.15    5.95
  -4  -1   1   24.44    6.83
  -4  -1   1   11.92    5.58
  -4   1   2  956.24  116.79
  -4   1   2 1072.32  118.15
   4  -1  -2 1088.04  117.35
   4  -1  -2 1056.45  118.30
   4   1  -2  909.92  117.19
   4   1  -2 1131.00  118.41
  -4  -1   2  978.88  117.59
  -4  -1   2  985.70  117.65
  -4   1   3   28.74    6.19
  -4   1   3   28.27    6.65
   4  -1  -3   23.41    5.66
   4  -1  -3   19.03    6.14
   4   1  -3   20.50    6.55
   4   1  -3   29.89    6.83
  -4  -1   3   28.16    6.72
  -4  -1   3   25.39    6.38
  -4   1   4    1.00    3.29
  -4   1   4    3.68    3.74
   4  -1  -4   -0.00    3.08
   4  -1  -4    1.27    3.88
   4   1  -4   -0.00    3.70
   4   1  -4    0.33    3.68
  -4  -1   4    0.91    3.00
  -4  -1   4    1.36    2.84
  -4   1   5   17.69    4.61
  -4   1   5    7.94    4.37
   4  -1  -5   25.46    5.29
   4  -1  -5    8.18    5.19
   4   1  -5    8.38    4.88
   4   1  -5    5.83    4.14
  -4  -1   5   17.03    4.71
  -4  -1   5   13.30    4.95
  -4   1   6  444.85   52.56
  -4   1   6  507.02   54.12
   4  -1  -6  445.73   52.18
   4  -1  -6  557.38   54.70
   4   1  -6  381.53   52.08
   4   1  -6  419.34   52.62
  -4  -1   6  340.87   51.30
  -4  -1   6  530.86   53.73
  -4   1   7   57.19    9.51
  -4   1   7   42.06    9.33
   4  -1  -7   51.15    8.73
   4  -1  -7   44.02    9.20
   4   1  -7   51.31    8.99
  -4  -1   7   56.27    8.78
  -4  -1   7   36.77    8.72
  -4   1   8 1256.93  139.69
  -4   1   8 1143.14  140.05
   4  -1  -8 1223.30  138.83
   4  -1  -8 1306.08  140.79
   4   1  -8 1151.17  138.57
  -4  -1   8 1203.41  138.52
  -4  -1   8 1223.41  139.63
  -4   1   9    0.00    3.63
  -4   1   9    0.00    4.31
   4  -1  -9   -0.00    2.96
   4  -1  -9    0.47    4.33
   4   1  -9   -0.00    3.06
  -4  -1   9   -0.00    2.85
  -4  -1   9   -0.00    3.77
  -4   1  10  553.62   63.27
  -4   1  10  533.94   63.81
   4  -1 -10  537.62   62.14
   4  -1 -10  551.57   63.77
   4   1 -10  508.75   61.59
   4   1 -10  550.80   62.77
  -4  -1  10  462.46   61.38
  -4   1  11  166.98   22.65
  -4   1  11  154.28   22.85
   4  -1 -11  205.81   22.26
   4  -1 -11  123.43   21.61
   4   1 -11  163.80   20.98
   4   1 -11  154.92   21.52
  -4  -1  11  145.89   20.93
  -4   1  12  422.97   53.01
  -4   1  12  421.81   53.36
   4  -1 -12  445.03   51.89
   4  -1 -12  412.05   52.95
   4   1 -12  454.40   51.30
   4   1 -12  436.46   51.94
  -4  -1  12  398.11   51.36
  -4   1  13   96.71   16.13
  -4   1  13   93.92   16.23
   4  -1 -13  111.68   15.38
   4  -1 -13   85.72   15.58
   4   1 -13  108.40   14.65
   4   1 -13  109.90   15.42
  -4  -1  13   94.54   14.75
  -4   1  14    0.31    3.04
  -4   1  14   -0.00    4.06
   4  -1 -14    2.78    3.08
   4   1 -14    0.00    2.65
   4   1 -14   -0.00    2.80
  -4  -1  14   -0.00    3.24
  -4   1  15   27.17    7.84
  -4   1  15   35.95    8.48
   4  -1 -15   25.29    6.82
   4   1 -15   31.49    6.40
  -4  -1  15   28.73    6.97
  -4  -1  15   43.12    8.36
  -4   1  16  235.64   32.85
  -4   1  16  213.18   32.44
   4  -1 -16  225.32   31.58
   4  -1 -16  235.06   31.15
   4   1 -16  259.07   30.51
  -4  -1  16  242.40   31.67
  -4  -1  16  265.72   32.42
  -4   1  17    2.58    3.96
   4  -1 -17    0.86    2.92
   4  -1 -17   -0.00    3.02
   4   1 -17    0.24    2.41
  -4  -1  17   -0.00    2.63
  -4  -1  17    2.09    3.70
  -4   1  18  301.64   40.52
   4  -1 -18  304.31   39.34
   4  -1 -18  296.55   38.73
   4   1 -18  331.66   38.94
   4   1 -18  311.75   37.83
  -4  -1  18  278.51   39.04
  -4  -1  18  315.48   39.74
  -4   1  19   15.49    6.44
   4  -1 -19   20.98    6.07
   4  -1 -19    9.73    4.76
   4   1 -19   17.05    4.94
   4   1 -19   14.10    4.72
  -4  -1  19   14.89    5.43
  -4   1  20   27.29    7.99
   4  -1 -20   29.14    7.25
   4  -1 -20   26.53    6.99
   4   1 -20   21.39    5.95
   4   1 -20   23.02    6.01
  -4  -1  20   29.89    7.82
  -4   1  21    5.72    5.22
   4  -1 -21    5.49    4.07
   4  -1 -21    9.51    4.48
   4   1 -21    0.00    2.61
   4   1 -21    5.23    3.20
  -4  -1  21    6.14    4.72
   4  -1 -22  282.39   34.34
   4  -1 -22  276.36   33.88
   4   1 -22  285.30   33.22
   4   1 -22  229.87   31.66
  -4  -1  22  201.58   33.00
   4  -1 -23    7.58    4.74
   4  -1 -23    3.95    4.34
   4   1 -23    3.36    3.80
   4   1 -23    5.20    3.60
   4  -1 -24   11.79    5.60
   4  -1 -24   13.81    5.19
   4   1 -24   14.71    5.29
  -4   1  25   13.65    6.08
   4  -1 -25   16.05    6.14
   4   1 -25   21.06    6.15
  -4   1  26   58.19   10.31
   4  -1 -26    9.65    5.30
  -4   1  27   -0.00    3.36
   4  -1 -27    2.31    4.30
  -4   1  28   39.59    9.58
   4  -1 -28   25.48    8.57
  -4  -1  28   50.82    9.66
  -4  -1  29    1.13    3.45
  -4   1  30    1.37    3.56
  -4  -1  30    1.27    2.70
  -4   1  31    1.37    4.53
  -4  -1  31   -0.00    3.24
  -4   1  32   43.58   10.89
  -4  -1  32   30.85    8.58
  -4   1  33    1.06    4.41
  -4  -1  33   -0.00    2.90
  -4   1  34    7.48    5.98
  -4  -1  34   14.79    6.03
  -4   1  35    1.27    4.62
  -4  -1  35   -0.00    4.05
  -4   1  36   22.09    7.77
  -4  -1  36   11.54    6.19
  -4   1  37   -0.00    4.74
  -4  -1  37    2.34    4.35
  -4   1  38    6.13    5.81
  -4  -1  38    6.83    4.81
  -4   1  39    2.95    4.18
  -4  -1  39    0.01    3.53
  -4  -1  40   -0.00    4.73
  -4   2   1   55.21   11.08
  -4   2   1   75.48   12.47
   4  -2  -1   91.22   12.15
   4  -2  -1   71.73   12.57
   4   2  -1   74.02   12.18
   4   2  -1   75.44   12.55
  -4  -2   1   63.70   12.15
  -4  -2   1   95.36   13.12
  -4   2   2  210.92   27.78
  -4   2   2  194.28   28.30
   4  -2  -2  325.56   29.25
   4  -2  -2  216.17   28.99
   4   2  -2  173.91   27.44
   4   2  -2  216.55   28.45
  -4  -2   2  197.81   28.38
  -4  -2   2  232.91   28.82
  -4   2   3   10.28    3.99
  -4   2   3   21.33    5.74
   4  -2  -3   18.94    4.84
   4  -2  -3   11.25    5.89
   4   2  -3   12.32    4.85
   4   2  -3   10.23    4.95
  -4  -2   3   21.29    5.71
  -4  -2   3   14.08    4.84
  -4   2   4 1643.28  197.20
  -4   2   4 1758.91  198.31
   4  -2  -4 1711.36  196.89
   4  -2  -4 1837.31  198.94
   4   2  -4 1593.89  197.04
   4   2  -4 1787.33  197.73
  -4  -2   4 1767.68  197.83
  -4  -2   4 1817.41  197.94
  -4   2   5   30.98    7.24
  -4   2   5   49.05    8.64
   4  -2  -5   33.03    6.85
   4  -2  -5   23.18    6.81
   4   2  -5   34.64    7.20
   4   2  -5   47.60    8.21
  -4  -2   5   16.15    6.11
  -4  -2   5   29.16    7.10
  -4   2   6   14.50    5.23
  -4   2   6   15.59    5.76
   4  -2  -6   11.83    4.66
   4  -2  -6   12.95    5.45
   4   2  -6   16.42    5.20
  -4  -2   6   13.52    4.84
  -4  -2   6   16.04    5.22
  -4   2   7  311.11   42.47
  -4   2   7  303.45   43.00
   4  -2  -7  371.39   42.27
   4  -2  -7  327.32   43.50
   4   2  -7  307.09   41.82
  -4  -2   7  435.94   42.53
  -4  -2   7  337.57   42.32
  -4   2   8  719.84   94.11
  -4   2   8  842.87   95.46
   4  -2  -8  833.03   93.75
   4  -2  -8  766.87   94.99
   4   2  -8  820.66   93.79
   4   2  -8  806.22   93.49
  -4  -2   8  822.60   93.04
  -4   2   9  177.40   25.58
  -4   2   9  165.63   25.63
   4  -2  -9  209.38   26.84
   4   2  -9  182.82   24.61
   4   2  -9  238.51   25.45
  -4  -2   9  164.17   23.69
  -4   2  10   67.10   12.64
  -4   2  10   82.44   13.11
   4  -2 -10   64.36   11.24
   4  -2 -10   55.43   12.02
   4   2 -10   62.84   10.92
   4   2 -10   74.87   11.20
  -4  -2  10   65.14   10.46
  -4   2  11   45.56   10.68
  -4   2  11   62.86   11.88
   4  -2 -11   48.39    9.93
   4  -2 -11   89.02   13.13
   4   2 -11   57.67    9.97
   4   2 -11   58.77    9.72
  -4  -2  11   59.75    9.47
  -4  -2  11   52.13   10.03
  -4   2  12    3.18    4.29
  -4   2  12   -0.00    4.38
   4  -2 -12    0.00    3.17
   4  -2 -12    1.70    3.76
   4   2 -12    4.68    3.41
   4   2 -12   -0.02    3.30
  -4  -2  12    1.09    2.30
  -4  -2  12    2.45    3.88
  -4   2  13   17.87    6.61
  -4   2  13   18.29    6.89
   4  -2 -13   13.10    4.81
   4  -2 -13   13.20    5.71
   4   2 -13   24.65    5.30
   4   2 -13   19.00    4.72
  -4  -2  13   10.77    4.07
  -4  -2  13   16.58    5.07
  -4   2  14  672.33   87.38
  -4   2  14  687.88   87.28
   4  -2 -14  799.70   86.43
   4   2 -14  727.61   84.42
   4   2 -14  714.96   84.68
  -4  -2  14  635.80   84.24
  -4  -2  14  900.57   86.61
  -4   2  15   66.06   12.28
  -4   2  15   51.90   11.58
   4  -2 -15   58.31   10.80
   4  -2 -15   57.88   10.46
   4   2 -15   51.61    9.03
  -4  -2  15   52.62    9.34
  -4  -2  15   52.84    9.95
  -4   2  16    6.47    5.28
   4  -2 -16   20.74    6.13
   4  -2 -16   24.71    6.37
   4   2 -16   16.27    4.47
  -4  -2  16   12.63    4.55
  -4  -2  16   15.89    5.32
  -4   2  17    5.06    4.84
   4  -2 -17    3.24    3.67
   4  -2 -17    5.13    3.75
   4   2 -17    2.42    2.74
  -4  -2  17    0.90    2.84
  -4  -2  17    0.00    3.15
  -4   2  18   65.60   17.16
   4  -2 -18  132.89   18.93
   4  -2 -18  146.36   19.13
   4   2 -18  162.18   17.32
  -4  -2  18   94.46   16.63
  -4  -2  18  127.70   18.05
  -4   2  19   95.88   18.23
   4  -2 -19  129.04   18.69
   4  -2 -19  127.07   18.38
   4   2 -19  133.67   17.02
   4   2 -19  124.00   16.29
  -4  -2  19  100.13   16.79
  -4  -2  19   94.88   16.84
  -4   2  20   32.76    9.24
   4  -2 -20   32.08    8.22
   4  -2 -20   37.22    8.42
   4   2 -20   31.21    6.93
   4   2 -20   36.38    6.89
  -4  -2  20   34.05    8.12
  -4   2  21    5.63    5.42
   4  -2 -21    4.56    3.97
   4  -2 -21    3.09    3.75
   4   2 -21    1.89    3.12
   4   2 -21    1.49    2.66
  -4  -2  21    1.00    3.20
   4  -2 -22    9.90    5.02
   4   2 -22   13.25    4.50
   4   2 -22   14.38    4.47
  -4  -2  22   16.01    5.87
  -4   2  23   -0.00    4.14
   4  -2 -23    1.58    4.15
   4   2 -23    0.40    2.78
  -4   2  24  133.13   20.85
   4  -2 -24  129.81   20.48
   4   2 -24  126.31   18.53
  -4   2  25   14.20    6.41
   4  -2 -25   20.80    7.06
  -4   2  26   53.67   11.71
   4  -2 -26   44.50   10.65
  -4   2  27    5.02    4.29
   4  -2 -27    5.20    4.43
  -4   2  28   31.70    9.27
   4  -2 -28   38.65    9.86
  -4   2  29   18.47    7.49
  -4   2  30   90.05   16.04
  -4  -2  30   72.28   13.32
  -4   2  31   -0.00    4.04
  -4  -2  31    0.00    2.95
  -4   2  32   -0.00    4.11
  -4  -2  32   -0.00    3.43
  -4   2  33    1.96    4.72
  -4  -2  33   -0.00    3.71
  -4   2  34    5.67    5.26
  -4  -2  34    4.47    3.96
  -4   2  35    4.18    5.37
  -4  -2  35    3.72    3.79
  -4   2  36    2.21    5.22
  -4  -2  36    7.26    4.95
  -4   2  37   -0.00    4.30
  -4  -2  37   -0.00    3.80
  -4   2  38    1.60    4.39
  -4  -2  38    5.55    4.33
  -4   2  39    1.20    4.21
  -4  -2  39    2.26    3.96
  -4  -2  40   20.21    7.37
  -4   3   1   43.96    8.14
  -4   3   1   34.87    8.12
   4  -3  -1   28.44    7.02
   4  -3  -1   44.57    9.07
   4   3  -1   29.84    7.43
   4   3  -1   41.81    8.42
  -4  -3   1   35.01    8.04
  -4  -3   1   47.62    8.84
  -4   3   2  248.96   37.51
   4  -3  -2  318.81   37.80
   4  -3  -2  330.14   39.65
   4   3  -2  304.67   38.03
  -4  -3   2  319.03   38.66
  -4  -3   2  319.28   38.78
  -4   3   3    6.01    4.42
  -4   3   3    6.77    4.40
   4  -3  -3    6.91    4.08
   4  -3  -3   13.97    5.56
   4   3  -3    2.98    3.88
   4   3  -3    6.35    4.52
  -4  -3   3   19.11    5.58
  -4  -3   3    4.82    4.03
  -4   3   4   12.22    4.93
  -4   3   4   13.30    5.40
   4  -3  -4   16.40    4.90
   4  -3  -4   11.42    5.72
   4   3  -4    7.72    4.50
   4   3  -4    8.45    4.77
  -4  -3   4   16.50    5.51
  -4  -3   4   26.05    6.33
  -4   3   5   41.47    9.31
  -4   3   5   39.99    9.37
   4  -3  -5   55.87    9.39
   4  -3  -5   49.79   10.19
   4   3  -5   46.95    8.83
  -4  -3   5   50.36    9.51
  -4  -3   5   39.10    8.64
  -4   3   6   40.53    8.98
  -4   3   6   55.37   10.14
   4  -3  -6   14.72    6.51
   4  -3  -6   65.15   10.95
   4   3  -6   51.65    8.50
  -4  -3   6   54.21    9.14
  -4   3   7  625.76   62.35
  -4   3   7  513.41   61.46
   4  -3  -7  528.05   60.11
   4  -3  -7  437.00   60.92
   4   3  -7  465.73   59.09
   4   3  -7  446.83   58.89
  -4  -3   7  526.42   59.76
  -4   3   8   72.30   13.80
  -4   3   8   82.89   14.44
   4  -3  -8   68.54   12.34
   4  -3  -8   78.35   14.19
   4   3  -8   78.27   12.48
   4   3  -8   98.85   12.77
  -4  -3   8   75.57   12.27
  -4   3   9    1.52    4.69
  -4   3   9    1.80    4.01
   4  -3  -9   -0.00    3.36
   4  -3  -9   -0.00    4.78
   4   3  -9    1.64    3.04
   4   3  -9    0.59    2.51
  -4  -3   9    0.59    3.16
  -4  -3   9   -0.00    3.70
  -4   3  10  254.71   31.44
  -4   3  10  213.88   30.33
   4  -3 -10  222.69   29.22
   4  -3 -10  192.04   29.90
   4   3 -10  192.66   27.85
   4   3 -10  233.42   27.91
  -4  -3  10  216.12   27.56
  -4  -3  10  238.57   28.77
  -4   3  11  377.09   47.99
  -4   3  11  430.86   48.60
   4  -3 -11  403.67   46.57
   4  -3 -11  342.31   47.32
   4   3 -11  329.43   44.58
   4   3 -11  386.57   44.45
  -4  -3  11  359.36   44.14
  -4  -3  11  362.36   45.15
  -4   3  12  318.53   40.07
  -4   3  12  322.62   39.96
   4  -3 -12  313.39   38.22
   4  -3 -12  289.01   39.41
   4   3 -12  314.34   36.79
   4   3 -12  267.10   35.54
  -4  -3  12  297.71   35.83
  -4  -3  12  272.95   36.55
  -4   3  13   70.99   14.94
  -4   3  13   78.72   15.52
   4  -3 -13  108.65   15.95
   4  -3 -13  114.08   15.77
   4  -3 -13   88.73   16.29
   4   3 -13  115.05   14.41
   4   3 -13   88.40   12.71
  -4  -3  13   85.67   12.85
  -4  -3  13   80.31   13.62
  -4   3  14    0.00    4.34
  -4   3  14    6.18    5.33
   4  -3 -14   12.14    5.01
   4  -3 -14    6.59    4.39
   4   3 -14    8.45    3.88
   4   3 -14    5.38    2.65
  -4  -3  14    2.17    2.39
  -4  -3  14    4.23    3.16
  -4   3  15   42.00   10.51
   4  -3 -15   48.22   10.08
   4  -3 -15   46.70    9.76
   4   3 -15   54.67    8.87
  -4  -3  15   36.31    7.62
  -4  -3  15   51.27    9.01
  -4   3  16  239.92   35.27
   4  -3 -16  225.04   33.73
   4  -3 -16  247.12   33.94
   4   3 -16  279.99   32.43
  -4  -3  16  283.27   32.30
  -4  -3  16  239.50   32.48
  -4   3  17   23.71    7.92
   4  -3 -17   13.74    6.16
   4  -3 -17   17.90    5.77
   4   3 -17   15.89    4.63
  -4  -3  17   10.40    4.08
  -4  -3  17    6.42    4.14
  -4   3  18   53.30   12.17
   4  -3 -18   45.11   10.37
   4   3 -18   46.49    8.61
  -4  -3  18   56.64    9.42
  -4  -3  18   51.08    9.47
  -4   3  19    5.03    4.98
   4  -3 -19    1.94    3.98
  -4  -3  19    3.47    2.98
  -4  -3  19    8.58    4.26
  -4   3  20   10.36    6.02
   4  -3 -20    4.21    4.58
   4   3 -20   15.24    4.34
   4   3 -20   17.62    4.55
  -4  -3  20    9.73    4.15
  -4  -3  20    6.97    4.05
  -4   3  21   39.76   10.20
   4  -3 -21   62.30   11.87
   4   3 -21   53.04    8.78
   4   3 -21   62.30    9.05
  -4  -3  21   35.45    9.03
  -4   3  22   74.21   13.82
   4  -3 -22   53.49   12.35
   4   3 -22   74.28   11.13
  -4  -3  22   69.05   11.88
  -4   3  23   58.89   11.97
   4  -3 -23   36.99   10.16
  -4   3  24    5.88    4.96
   4  -3 -24    4.83    4.74
  -4   3  25   10.79    5.22
  -4   3  26   12.94    6.30
  -4   3  27   13.38    6.27
  -4   3  28   47.03   11.44
  -4   3  29    0.01    5.05
   4  -3 -29    0.00    3.57
  -4   3  30    0.61    4.58
   4  -3 -30    1.95    4.63
  -4   3  31    6.09    5.78
   4  -3 -31   15.06    6.94
  -4  -3  31   16.65    5.40
  -4   3  32   37.47   10.42
  -4  -3  32   36.83    8.28
  -4   3  33   -0.00    4.72
  -4  -3  33   14.19    4.81
  -4   3  34    1.64    5.19
  -4  -3  34    2.17    3.01
  -4   3  35    3.96    5.20
  -4  -3  35   -0.00    3.41
  -4   3  36    6.00    5.79
  -4  -3  36    6.61    4.06
  -4   3  37    1.47    5.35
  -4  -3  37   -0.00    3.38
  -4   3  38   16.45    7.19
  -4  -3  38    4.72    4.75
  -4   3  39   -0.00    4.53
  -4  -3  39   -0.00    3.73
  -4  -3  40    0.00    3.38
  -4   4   1   73.54   12.00
  -4   4   1   68.57   11.86
   4  -4  -1   59.63   10.67
   4   4  -1   70.31   11.56
   4   4  -1   58.05   11.62
  -4  -4   1   67.13   11.82
  -4  -4   1   56.48   11.35
  -4   4   2  139.53   21.40
  -4   4   2  157.11   22.16
   4  -4  -2  161.02   21.04
   4  -4  -2  152.50   22.34
   4   4  -2  138.83   20.68
   4   4  -2  156.33   21.76
  -4  -4   2  151.65   21.51
  -4  -4   2  146.53   21.47
  -4   4   3   72.36   12.98
  -4   4   3   78.82   13.28
   4  -4  -3   76.88   12.06
   4  -4  -3   56.70   12.76
   4   4  -3   66.63   11.82
   4   4  -3   69.65   12.19
  -4  -4   3   75.50   12.61
  -4  -4   3   84.88   12.98
  -4   4   4  364.54   40.79
  -4   4   4  306.53   40.11
   4  -4  -4  230.15   37.92
   4  -4  -4  332.70   41.09
   4   4  -4  483.27   40.72
  -4  -4   4  277.45   38.67
  -4  -4   4  274.63   38.72
  -4   4   5    4.63    4.83
  -4   4   5    7.45    4.86
   4  -4  -5    5.03    4.28
   4  -4  -5    4.65    5.19
   4   4  -5   -0.00    3.03
  -4  -4   5    0.00    4.19
  -4  -4   5    3.74    4.18
  -4   4   6   60.05   12.74
  -4   4   6   78.66   14.23
   4  -4  -6   88.05   13.13
   4  -4  -6   73.54   14.25
   4   4  -6   73.48   11.97
   4   4  -6   94.11   12.77
  -4  -4   6   61.78   11.91
  -4   4   7    0.00    4.34
  -4   4   7    4.26    4.45
   4  -4  -7    7.45    4.19
   4  -4  -7   10.15    5.66
   4   4  -7    5.78    3.57
   4   4  -7    0.00    3.41
  -4  -4   7   15.83    5.15
  -4   4   8   96.65   17.11
  -4   4   8   94.64   16.43
   4  -4  -8   97.38   17.14
   4   4  -8  115.87   15.13
   4   4  -8  101.44   14.48
  -4  -4   8  107.90   15.37
  -4  -4   8   79.19   14.36
  -4   4   9  253.90   40.55
  -4   4   9  328.27   41.61
   4  -4  -9  350.32   40.79
   4  -4  -9  352.81   42.44
   4   4  -9  287.77   38.24
   4   4  -9  288.93   37.91
  -4  -4   9  318.11   38.89
  -4  -4   9  360.91   39.61
  -4   4  10  256.31   31.71
  -4   4  10  114.63   27.67
   4  -4 -10  249.90   29.87
   4  -4 -10  201.08   30.36
   4   4 -10  237.88   27.81
   4   4 -10  219.50   26.97
  -4  -4  10  236.90   27.78
  -4  -4  10  230.07   28.20
  -4   4  11   28.02    8.41
  -4   4  11   33.71    8.63
   4  -4 -11   17.80    6.48
   4  -4 -11   18.71    6.03
   4  -4 -11   32.17    9.33
   4   4 -11   28.67    6.03
   4   4 -11   31.46    5.56
  -4  -4  11   37.23    6.46
  -4  -4  11   10.26    4.79
  -4   4  12   52.08   11.73
  -4   4  12   50.54   12.04
   4  -4 -12   62.74   11.81
   4  -4 -12   52.21   10.64
   4  -4 -12   61.94   12.81
   4   4 -12   61.86    9.62
   4   4 -12   47.84    8.29
  -4  -4  12   62.44    9.30
  -4  -4  12   56.46    9.80
  -4   4  13  111.15   17.59
   4  -4 -13   94.59   16.17
   4  -4 -13   86.27   15.59
   4   4 -13  100.08   14.12
   4   4 -13   95.12   12.73
  -4  -4  13   87.38   13.23
  -4  -4  13  106.57   14.72
  -4   4  14  288.01   40.68
   4  -4 -14  306.68   39.90
   4  -4 -14  276.57   39.09
   4   4 -14  344.95   37.56
   4   4 -14  286.88   35.50
  -4  -4  14  335.05   36.79
  -4  -4  14  276.07   37.30
  -4   4  15   78.59   16.24
   4  -4 -15  127.08   17.36
   4   4 -15   92.80   13.65
  -4  -4  15   98.87   13.24
  -4  -4  15   83.23   13.77
  -4   4  16   32.94    9.35
   4  -4 -16   13.40    6.07
   4   4 -16   20.97    5.48
  -4  -4  16   24.02    5.07
  -4  -4  16   18.02    5.49
  -4   4  17    0.00    4.89
   4  -4 -17    0.00    2.93
   4   4 -17    4.68    3.29
  -4  -4  17    2.60    2.60
  -4  -4  17    3.70    3.43
  -4   4  18   88.37   17.07
  -4   4  18  132.45   20.21
   4  -4 -18  124.40   18.54
   4   4 -18  113.18   15.10
  -4  -4  18   98.68   14.53
  -4  -4  18   91.54   15.03
  -4   4  19   65.58   14.92
   4  -4 -19   92.61   15.19
   4   4 -19   82.79   11.76
  -4  -4  19   59.83   10.97
  -4  -4  19   76.98   12.08
  -4   4  20   49.49   12.75
   4  -4 -20   54.64   12.10
  -4  -4  20   59.82    9.84
  -4  -4  20   63.43   10.54
  -4   4  21   23.07    7.88
   4  -4 -21   36.69    8.94
   4   4 -21   23.94    5.30
  -4  -4  21   21.59    6.24
  -4   4  22    4.95    5.52
  -4  -4  22   14.42    4.99
  -4   4  23   26.34    8.37
  -4   4  24   33.73   10.28
  -4   4  25   38.02   10.53
  -4   4  26   57.52   13.23
   4  -4 -26   51.40   12.27
  -4   4  27   -0.00    4.15
   4  -4 -27    0.00    4.08
  -4   4  28   40.89   10.59
   4  -4 -28   25.29    9.21
  -4   4  29   11.20    7.55
   4  -4 -29    7.69    5.72
  -4   4  30   12.78    6.94
   4  -4 -30    4.09    5.06
  -4   4  31    3.41    5.36
   4  -4 -31    1.16    4.25
  -4   4  32   -0.00    5.41
   4  -4 -32    1.27    3.78
  -4  -4  32   -0.00    2.80
  -4   4  33   -0.00    4.64
  -4  -4  33    5.35    3.61
  -4   4  34   -0.00    5.15
  -4  -4  34   14.11    4.96
  -4   4  35   -0.00    5.02
  -4  -4  35    1.95    3.43
  -4   4  36    8.09    6.92
  -4  -4  36    3.80    3.68
  -4   4  37   -0.00    4.82
  -4  -4  37    3.57    3.42
  -4   4  38    1.73    4.85
  -4  -4  38    2.87    3.90
  -4  -4  39    0.14    3.26
  -4  -4  40    4.86    4.18
  -4   5   1   93.67   14.84
  -4   5   1   89.97   14.67
   4  -5  -1   91.80   13.85
   4  -5  -1   72.77   14.34
   4   5  -1   94.83   14.24
   4   5  -1   72.39   13.97
  -4  -5   1   94.32   14.75
  -4  -5   1   76.10   14.06
  -4   5   2  271.18   39.14
  -4   5   2  353.92   40.38
   4  -5  -2  307.98   38.38
   4  -5  -2  336.17   41.01
   4   5  -2  280.91   38.02
   4   5  -2  265.64   38.44
  -4  -5   2  322.03   39.19
  -4  -5   2  317.06   39.35
  -4   5   3  174.74   25.38
  -4   5   3  181.53   25.38
   4  -5  -3  184.56   24.35
   4  -5  -3  191.54   26.32
   4   5  -3  178.63   23.94
  -4  -5   3  162.55   24.07
  -4  -5   3  156.19   23.96
  -4   5   4   34.22    8.61
  -4   5   4   32.72    9.02
   4  -5  -4   32.76    7.47
   4  -5  -4   22.79    8.22
   4   5  -4   31.71    7.26
  -4  -5   4   44.85    8.63
  -4  -5   4   31.99    7.71
  -4   5   5   38.61   10.12
  -4   5   5   28.46    9.19
   4  -5  -5   67.92   10.63
   4  -5  -5   61.08   11.60
   4   5  -5   41.03    8.51
   4   5  -5   58.89    9.56
  -4  -5   5   36.46    8.72
  -4  -5   5   42.90    9.33
  -4   5   6  114.13   16.48
  -4   5   6   83.43   14.04
   4  -5  -6   27.36   10.25
   4  -5  -6   73.70   14.41
   4   5  -6   93.14   12.43
   4   5  -6   88.43   12.48
  -4  -5   6   85.77   12.77
  -4   5   7  191.68   30.45
  -4   5   7  216.89   30.53
   4  -5  -7  228.60   29.77
   4  -5  -7  226.95   31.13
   4   5  -7  228.20   28.15
   4   5  -7  196.99   27.87
  -4  -5   7  222.92   28.66
  -4   5   8   32.13    9.48
  -4   5   8   56.63   11.14
   4  -5  -8   44.11    9.40
   4  -5  -8   36.50   10.38
   4   5  -8   42.85    8.07
   4   5  -8   48.58    8.18
  -4  -5   8   35.65    8.18
  -4  -5   8   35.70    7.87
  -4   5   9   17.94    7.25
  -4   5   9   39.18    9.55
   4  -5  -9   33.19    8.24
   4  -5  -9   34.24    7.91
   4  -5  -9   37.76    9.82
   4   5  -9   22.44    5.90
   4   5  -9   20.53    5.43
  -4  -5   9   22.78    6.33
  -4  -5   9   34.91    7.13
  -4   5  10   12.66    6.98
  -4   5  10   31.68    8.98
   4  -5 -10   22.99    7.43
   4  -5 -10   23.60    7.06
   4  -5 -10   37.09    9.41
   4   5 -10   23.84    5.66
  -4  -5  10   26.07    6.38
  -4  -5  10   27.81    6.48
  -4   5  11  307.00   41.25
   4  -5 -11  321.67   40.47
   4  -5 -11  256.99   40.98
   4   5 -11  413.19   38.66
   4   5 -11  280.36   36.39
  -4  -5  11  292.73   37.75
  -4  -5  11  281.13   37.88
  -4   5  12  295.08   41.15
   4  -5 -12  257.67   39.31
   4   5 -12  312.59   37.34
   4   5 -12  317.84   36.14
  -4  -5  12  295.42   37.21
  -4  -5  12  313.90   38.04
  -4   5  13   39.51   10.77
   4  -5 -13   34.16    9.41
   4   5 -13   43.82    7.83
   4   5 -13   47.50    6.51
  -4  -5  13   37.46    7.38
  -4  -5  13   50.56    8.68
  -4   5  14   27.43    7.78
  -4   5  14   16.30    7.66
   4  -5 -14   13.30    6.13
   4   5 -14   21.65    4.80
  -4  -5  14   17.86    4.46
  -4  -5  14    9.72    4.20
  -4   5  15   90.53   17.68
  -4   5  15  102.79   19.06
   4  -5 -15  122.62   18.87
   4   5 -15  106.01   14.98
  -4  -5  15  117.73   14.79
  -4  -5  15  101.65   15.49
  -4   5  16  131.51   21.95
  -4   5  16  172.98   24.07
   4  -5 -16  148.65   21.75
   4   5 -16  124.17   17.63
  -4  -5  16  138.33   17.43
  -4  -5  16  118.23   18.22
  -4   5  17   61.29   14.65
  -4   5  17   92.06   17.03
   4  -5 -17  111.62   17.00
   4   5 -17   94.65   12.61
  -4  -5  17   92.72   12.19
  -4  -5  17   68.46   12.49
  -4   5  18  131.60   21.29
  -4   5  18  119.25   21.32
   4  -5 -18  165.09   22.03
   4   5 -18  122.11   16.60
  -4  -5  18  108.21   16.17
  -4  -5  18  132.06   17.68
  -4   5  19    3.39    6.27
  -4  -5  19    1.06    2.23
  -4  -5  19    4.11    3.28
  -4  -5  20    0.00    2.18
  -4  -5  20    3.04    3.47
  -4   5  21   36.77   10.21
  -4  -5  21   32.43    7.17
  -4   5  22  135.46   20.94
  -4  -5  22  100.68   15.90
  -4   5  23   10.06    6.14
   4  -5 -23   12.81    6.76
  -4   5  24    7.32    6.22
   4  -5 -24    4.20    4.83
  -4   5  25    0.30    4.46
   4  -5 -25    1.26    4.41
  -4   5  26    5.61    5.45
   4  -5 -26   10.61    6.08
  -4   5  27   28.04    9.14
   4  -5 -27   21.32    8.12
  -4   5  28   15.81    7.45
   4  -5 -28    5.56    5.80
  -4   5  29   18.38    8.10
   4  -5 -29   13.96    7.21
  -4   5  30    2.58    4.90
   4  -5 -30    0.28    4.58
  -4   5  31   11.97    7.58
   4  -5 -31   19.26    7.84
  -4   5  32    8.14    5.70
   4  -5 -32    5.74    5.87
  -4  -5  32    9.65    3.58
  -4   5  33   10.02    7.25
   4  -5 -33   11.35    6.94
  -4  -5  33   13.15    4.35
  -4   5  34   -0.00    4.98
  -4  -5  34   -0.00    2.49
  -4   5  35   -0.00    5.38
  -4  -5  35   -0.00    2.59
  -4   5  36   -0.00    4.94
  -4  -5  36    1.08    2.90
  -4   5  37    6.86    5.61
  -4  -5  37    6.50    4.05
  -4   5  38    1.83    5.13
  -4  -5  38    0.60    3.17
  -4  -5  39   -0.00    3.05
  -4  -5  40   -0.00    2.61
  -4   6   1   56.68   11.12
  -4   6   1   32.76    9.33
   4  -6  -1   41.69    9.28
   4  -6  -1   47.93   11.33
   4   6  -1   47.32    9.45
   4   6  -1   54.83   10.66
  -4  -6   1   63.45   11.27
  -4  -6   1   76.85   12.21
  -4   6   2   64.47   13.69
  -4   6   2   72.79   13.61
   4  -6  -2   58.89   12.11
   4  -6  -2   74.71   14.42
   4   6  -2   69.82   12.32
   4   6  -2  109.91   14.92
  -4  -6   2   90.39   13.97
  -4  -6   2   66.24   13.01
  -4   6   3  135.21   18.32
  -4   6   3   84.66   15.36
   4  -6  -3   76.15   14.14
   4  -6  -3   99.71   16.73
   4   6  -3   78.51   13.76
  -4  -6   3   93.98   15.03
  -4  -6   3   90.95   15.11
  -4   6   4  125.82   23.13
  -4   6   4  139.22   23.11
   4  -6  -4  212.61   24.04
   4  -6  -4  144.07   23.73
   4   6  -4  171.80   22.23
  -4  -6   4  133.54   21.79
  -4  -6   4  180.97   23.28
  -4   6   5   83.43   15.65
  -4   6   5  100.93   15.84
   4  -6  -5   66.33   13.32
   4  -6  -5   89.69   15.83
   4   6  -5  102.49   13.83
   4   6  -5   95.11   13.94
  -4  -6   5   56.91   12.45
  -4   6   6   35.91   10.06
  -4   6   6   44.53   10.12
   4  -6  -6   38.17    9.35
   4  -6  -6   48.39    9.60
   4  -6  -6   43.05   10.29
   4   6  -6   35.84    7.85
   4   6  -6   32.38    7.65
  -4  -6   6   38.66    8.63
  -4   6   7    1.43    4.73
  -4   6   7   -0.00    4.46
   4  -6  -7    4.28    4.34
   4  -6  -7   -0.00    2.95
   4  -6  -7    0.00    4.57
   4   6  -7   -0.00    2.69
   4   6  -7   -0.00    3.45
  -4  -6   7    1.88    3.49
  -4   6   8  306.77   38.07
  -4   6   8  260.11   35.95
   4  -6  -8  369.64   37.62
   4  -6  -8  292.87   37.61
   4   6  -8  291.29   33.40
   4   6  -8  309.54   33.54
  -4  -6   8  325.74   34.61
  -4  -6   8  133.30   31.60
  -4   6   9  364.29   49.49
   4  -6  -9  358.92   50.15
   4   6  -9  372.02   46.02
   4   6  -9  354.06   45.47
  -4  -6   9  401.48   46.99
  -4  -6   9  423.20   47.53
  -4   6  10    7.76    5.36
  -4   6  10    2.93    4.98
   4  -6 -10    0.91    3.23
   4  -6 -10    4.33    5.12
   4   6 -10    1.87    2.71
   4   6 -10    4.81    3.06
  -4  -6  10    3.67    3.38
  -4  -6  10    1.68    3.27
  -4   6  11    0.00    4.51
  -4   6  11    0.00    4.38
   4  -6 -11    1.76    2.94
   4   6 -11    0.00    2.40
   4   6 -11    3.17    2.32
  -4  -6  11    1.94    3.23
  -4  -6  11    3.10    3.46
  -4   6  12   -0.00    4.18
  -4   6  12    6.24    5.22
   4  -6 -12    4.36    3.98
   4   6 -12    2.76    2.53
   4   6 -12    4.12    2.39
  -4  -6  12    7.93    3.99
  -4  -6  12    2.01    3.00
  -4   6  13  122.88   19.86
  -4   6  13   92.67   18.80
   4  -6 -13  143.60   20.19
   4   6 -13  122.90   16.12
   4   6 -13  108.06   13.87
  -4  -6  13  116.93   16.34
  -4  -6  13  115.58   16.80
  -4   6  14   86.40   16.91
  -4   6  14   97.27   18.12
   4  -6 -14  106.68   17.59
   4   6 -14  101.77   14.08
  -4  -6  14   90.56   13.74
  -4  -6  14   99.78   14.74
  -4   6  15  100.61   17.80
  -4   6  15  125.48   19.55
   4   6 -15   90.01   13.06
  -4  -6  15   82.69   12.75
  -4  -6  15   95.52   14.20
  -4   6  16   43.60   10.70
  -4   6  16   40.73   10.87
   4   6 -16   29.20    6.04
  -4  -6  16   29.35    5.73
  -4  -6  16   34.25    7.08
  -4   6  17    5.62    5.48
  -4   6  17    0.00    4.59
  -4  -6  17    4.39    2.33
  -4  -6  17    0.00    2.97
  -4   6  18   66.16   14.37
  -4  -6  18   56.08    8.67
  -4  -6  18   61.03   10.09
  -4   6  19   60.37   14.39
   4  -6 -19   63.87   13.32
  -4  -6  19   64.67   10.66
  -4   6  20   22.18    8.76
   4  -6 -20   29.19    9.26
  -4  -6  20   22.21    5.80
  -4   6  21    6.59    6.18
   4  -6 -21    9.89    6.30
  -4  -6  21   23.17    5.32
  -4   6  22    0.85    4.05
   4  -6 -22    3.97    5.42
  -4   6  23   14.77    7.33
   4  -6 -23    6.15    6.31
  -4   6  24    3.89    5.22
   4  -6 -24    0.87    4.41
  -4   6  25   27.03    9.71
   4  -6 -25   24.32    8.59
  -4   6  26   26.62    9.37
   4  -6 -26    9.44    6.46
  -4   6  27    1.47    5.14
   4  -6 -27    0.78    5.26
  -4   6  28   13.62    7.56
   4  -6 -28   16.14    7.34
  -4   6  29   15.32    7.86
   4  -6 -29   15.71    7.39
  -4   6  30    0.37    4.43
   4  -6 -30    2.08    5.03
  -4   6  31    0.00    5.45
   4  -6 -31    6.29    5.73
  -4   6  32    3.36    5.02
   4  -6 -32   -0.00    4.27
  -4   6  33   15.19    8.03
   4  -6 -33    7.15    5.91
  -4  -6  33    0.65    2.43
  -4   6  34   -0.00    5.57
   4  -6 -34    3.74    5.74
  -4  -6  34    2.71    2.89
  -4   6  35    8.88    6.31
   4  -6 -35    3.22    6.52
  -4  -6  35    8.70    4.01
  -4   6  36    6.91    6.66
  -4  -6  36    4.07    3.07
  -4   6  37   -0.00    4.85
  -4  -6  37   -0.00    2.89
  -4  -6  38   -0.00    2.47
  -4  -6  39    2.04    2.95
  -4  -6  40   -0.00    2.84
  -4  -6  41   -0.00    3.07
  -4   7   1  302.38   39.59
   4  -7  -1  272.11   37.00
   4  -7  -1  317.45   39.67
   4   7  -1  280.15   36.92
   4   7  -1  267.63   37.85
  -4  -7   1  301.05   38.23
  -4  -7   1  276.44   38.24
  -4   7   2   35.30    9.56
  -4   7   2   34.72    8.88
  -4   7   2   41.20    9.47
   4  -7  -2   49.22    9.38
   4  -7  -2   45.11   10.80
   4   7  -2   34.97    7.91
   4   7  -2   19.31    7.14
  -4  -7   2   35.59    8.75
  -4  -7   2   42.27    9.37
  -4   7   3  106.62   17.14
  -4   7   3   79.26   14.43
  -4   7   3   86.87   14.94
   4  -7  -3   84.12   14.69
   4  -7  -3   82.29   14.02
   4  -7  -3   69.01   14.96
   4   7  -3   99.07   14.01
  -4  -7   3   47.24   12.41
  -4  -7   3   98.59   15.19
  -4   7   4   11.88    6.63
  -4   7   4    6.75    4.84
  -4   7   4   14.57    6.81
   4  -7  -4   11.07    5.93
   4  -7  -4    6.94    5.62
   4   7  -4   13.41    4.87
  -4  -7   4   14.76    5.53
  -4  -7   4    9.67    5.32
  -4   7   5  185.83   25.73
  -4   7   5  165.90   24.13
  -4   7   5  153.16   23.63
   4  -7  -5  170.60   23.99
   4  -7  -5  184.11   25.78
   4   7  -5  128.90   20.89
   4   7  -5  143.02   21.88
  -4  -7   5  135.69   21.90
  -4  -7   5  168.21   23.24
  -4   7   6  158.37   26.29
  -4   7   6  201.76   27.49
   4  -7  -6  202.41   26.82
   4  -7  -6  167.63   27.19
   4   7  -6  185.99   24.43
   4   7  -6  179.11   24.68
  -4  -7   6  163.25   24.62
  -4   7   7  429.97   59.17
  -4   7   7  404.45   58.54
   4  -7  -7  497.51   59.23
   4  -7  -7  500.96   61.15
   4   7  -7  501.63   56.71
   4   7  -7  488.50   56.84
  -4  -7   7  435.89   56.91
  -4   7   8    1.15    4.56
  -4   7   8   -0.00    4.47
   4  -7  -8    0.00    4.04
   4  -7  -8    3.53    6.18
   4   7  -8   -0.00    3.00
   4   7  -8    1.46    3.15
  -4  -7   8   -0.00    3.35
  -4  -7   8    0.78    2.87
  -4   7   9    6.16    5.22
  -4   7   9   35.39    9.16
   4  -7  -9   27.39    7.63
   4  -7  -9   22.83    8.15
   4   7  -9   14.21    4.75
   4   7  -9   15.67    4.85
  -4  -7   9   15.12    5.25
  -4  -7   9   15.53    5.37
  -4   7  10    3.52    4.38
  -4   7  10   14.65    6.79
   4  -7 -10    4.87    4.27
   4   7 -10   10.22    3.84
   4   7 -10   11.74    3.95
  -4  -7  10    5.26    4.03
  -4  -7  10    6.88    4.07
  -4   7  11  129.51   22.62
  -4   7  11  148.61   23.55
   4  -7 -11  155.23   22.86
   4   7 -11  137.47   19.24
   4   7 -11  130.37   18.25
  -4  -7  11  148.73   20.30
  -4  -7  11  156.65   20.77
  -4   7  12   17.48    7.24
  -4   7  12   21.04    7.78
   4   7 -12   12.88    4.36
   4   7 -12   21.84    4.03
  -4  -7  12   19.97    5.44
  -4  -7  12   11.18    4.88
  -4   7  13   49.53   11.33
  -4   7  13   40.55   11.07
   4   7 -13   43.71    7.42
   4   7 -13   31.19    4.98
  -4  -7  13   43.89    8.14
  -4  -7  13   38.97    8.09
  -4   7  14    5.33    5.08
  -4   7  14    2.38    5.44
   4   7 -14   12.46    3.73
  -4  -7  14    7.20    3.47
  -4  -7  14    5.01    3.83
  -4   7  15   61.60   14.15
  -4   7  15   79.86   15.54
   4   7 -15   73.78   10.40
  -4  -7  15   67.43   10.53
  -4  -7  15   51.58   10.64
  -4   7  16    9.07    6.04
  -4   7  16    3.49    4.42
   4  -7 -16    1.89    4.29
  -4  -7  16    3.33    2.49
  -4  -7  16    1.14    2.78
  -4   7  17   25.95    9.13
  -4   7  17   30.77   10.17
   4  -7 -17   22.55    7.95
  -4  -7  17   24.24    5.00
  -4  -7  17   26.81    6.27
  -4   7  18    2.76    5.98
   4  -7 -18    0.09    4.04
  -4  -7  18    2.34    3.13
   4  -7 -19   -0.00    4.08
  -4  -7  19    2.90    2.76
  -4   7  20    2.64    5.09
   4  -7 -20    1.25    4.07
  -4  -7  20    0.00    2.75
  -4   7  21   58.31   14.36
   4  -7 -21   63.89   14.04
  -4   7  22   33.98    9.69
   4  -7 -22    5.25    5.26
  -4   7  23   36.22   10.85
   4  -7 -23   39.48   10.72
  -4   7  24   -0.00    4.49
   4  -7 -24    1.08    5.00
  -4   7  25    6.66    6.21
   4  -7 -25    5.09    5.69
  -4   7  26   -0.00    4.10
   4  -7 -26    6.74    5.92
  -4   7  27   24.81    9.76
   4  -7 -27   20.87    8.59
  -4   7  28    0.00    5.44
   4  -7 -28    7.13    6.30
  -4   7  29   20.12    8.37
   4  -7 -29    2.79    5.65
  -4   7  30    1.93    5.26
   4  -7 -30    4.50    5.85
  -4   7  31    7.22    7.47
   4  -7 -31   12.87    7.93
  -4   7  32    6.49    6.58
   4  -7 -32   -0.00    5.29
  -4   7  33   25.26    9.61
   4  -7 -33   15.97    8.82
  -4   7  34   -0.00    5.30
   4  -7 -34    1.72    6.19
  -4  -7  34   -0.00    2.21
  -4   7  35   -0.00    4.65
   4  -7 -35    5.25    5.86
  -4  -7  35   -0.00    2.24
  -4   7  36    1.08    5.79
   4  -7 -36    0.00    6.33
  -4  -7  36   -0.00    2.33
  -4   7  37    1.37    5.07
  -4  -7  37    8.40    3.77
  -4  -7  38    0.00    2.90
  -4   8   1   15.31    6.89
  -4   8   1   19.32    6.61
   4  -8  -1   14.59    6.00
   4  -8  -1   10.52    6.08
   4   8  -1   15.14    5.71
   4   8  -1   13.70    6.41
  -4  -8   1    9.26    5.60
  -4  -8   1   25.51    7.49
  -4   8   2   23.98    7.67
   4  -8  -2   16.53    6.62
   4  -8  -2   24.71    8.49
   4   8  -2   35.74    7.77
   4   8  -2   30.65    8.26
  -4  -8   2   18.95    6.94
  -4  -8   2   22.79    7.36
  -4   8   3  148.82   23.86
   4  -8  -3  165.10   24.04
   4  -8  -3  139.31   24.38
   4   8  -3  161.90   22.47
  -4  -8   3  145.13   22.96
  -4  -8   3  177.10   24.56
  -4   8   4   22.38    8.09
   4  -8  -4   22.55    7.62
   4  -8  -4   15.26    7.45
   4   8  -4   20.18    6.12
   4   8  -4   45.26    8.94
  -4  -8   4   29.01    7.76
  -4  -8   4   17.64    7.14
  -4   8   5   62.34   12.98
   4  -8  -5   47.23   11.45
   4  -8  -5   84.86   15.19
   4   8  -5   52.62   10.44
   4   8  -5   47.60   10.79
  -4  -8   5   67.41   11.95
  -4  -8   5   71.85   12.72
  -4   8   6   17.60    7.89
   4  -8  -6   30.11    8.59
   4  -8  -6   53.34   12.00
   4   8  -6   42.62    8.33
   4   8  -6   34.71    8.02
  -4  -8   6   32.29    8.32
  -4   8   7    1.84    4.98
   4  -8  -7    6.50    5.13
   4  -8  -7    4.09    5.13
   4   8  -7    0.92    3.02
   4   8  -7    2.29    3.40
  -4  -8   7    1.68    3.94
  -4   8   8   30.74    9.62
   4  -8  -8   35.58   10.65
   4   8  -8   30.75    7.45
   4   8  -8   58.02    9.13
  -4  -8   8   32.39    7.92
  -4  -8   8   25.76    7.99
   4   8  -9  414.95   49.39
   4   8  -9  404.57   49.14
  -4  -8   9  383.55   50.06
  -4  -8   9  405.85   50.86
  -4   8  10    8.37    5.64
   4   8 -10    3.89    3.15
   4   8 -10    7.18    3.45
  -4  -8  10    3.63    4.41
  -4  -8  10    2.69    3.97
  -4   8  11   15.10    7.74
   4   8 -11   12.53    4.78
   4   8 -11   26.39    5.24
  -4  -8  11   37.79    7.61
  -4  -8  11   30.06    7.41
  -4   8  12    1.90    4.45
   4   8 -12    0.77    2.80
   4   8 -12    4.74    2.42
  -4  -8  12    1.90    3.75
  -4  -8  12   -0.00    3.28
  -4   8  13  129.18   21.30
   4  -8 -13  121.52   20.32
   4   8 -13  171.32   17.61
   4   8 -13   91.75   13.67
  -4  -8  13  185.65   19.22
  -4  -8  13  125.01   17.79
  -4   8  14   11.42    6.73
   4  -8 -14    4.20    4.72
  -4  -8  14    7.93    4.32
  -4  -8  14   11.93    4.49
  -4   8  15   35.37   10.48
   4  -8 -15   39.70   10.19
  -4  -8  15   40.07    7.91
  -4  -8  15   28.22    7.35
  -4   8  16   -0.00    3.97
   4  -8 -16    1.44    4.29
  -4  -8  16    0.10    2.62
   4  -8 -17    3.91    4.78
  -4   8  18   10.82    7.39
   4  -8 -18    1.64    4.64
   4  -8 -19   81.18   16.74
  -4   8  20   -0.00    4.69
   4  -8 -20   -0.00    4.46
  -4   8  21   58.11   14.97
   4  -8 -21   65.33   14.54
  -4   8  22   10.42    6.71
   4  -8 -22    0.65    5.21
  -4   8  23   12.67    8.46
   4  -8 -23   27.84   10.07
  -4   8  24    0.61    5.32
   4  -8 -24   10.79    6.38
  -4   8  25   21.23    9.61
   4  -8 -25   27.38    9.13
  -4   8  26    0.17    5.87
   4  -8 -26    1.53    4.01
  -4   8  27    0.11    4.12
   4  -8 -27   -0.00    4.43
  -4   8  28   -0.00    3.44
   4  -8 -28   -0.00    3.99
  -4   8  29   37.08   12.18
   4  -8 -29   37.73   11.53
  -4   8  30   -0.00    5.10
   4  -8 -30   -0.00    4.85
  -4   8  31    9.16    7.21
   4  -8 -31    8.69    6.82
  -4   8  32   -0.00    5.44
   4  -8 -32    5.50    5.67
  -4   8  33   -0.00    6.16
   4  -8 -33   -0.00    4.51
  -4   8  34   -0.00    5.02
   4  -8 -34    4.82    6.35
  -4  -8  34   -0.00    1.83
  -4   8  35   12.92    8.21
   4  -8 -35   25.94    9.35
  -4   8  36    1.66    5.79
   4  -8 -36    8.37    7.66
   4  -8 -37    2.38    5.53
  -4   9   1  193.83   27.78
   4  -9  -1  183.57   27.01
   4  -9  -1  193.99   28.36
   4   9  -1  162.59   26.81
  -4  -9   1  161.03   26.33
  -4  -9   1  209.16   28.63
  -4   9   2    5.35    4.89
   4  -9  -2   -0.00    3.88
   4  -9  -2    0.00    5.08
   4   9  -2   -0.00    4.72
  -4  -9   2    3.64    4.85
  -4  -9   2   -0.00    4.23
  -4   9   3   26.54    8.46
   4  -9  -3   17.19    6.98
   4  -9  -3   20.96    8.51
   4   9  -3   21.17    6.56
  -4  -9   3   23.24    7.56
  -4  -9   3   30.84    8.67
  -4   9   4    2.60    4.23
   4  -9  -4   -0.00    5.03
   4   9  -4    0.05    3.18
   4   9  -4    3.35    4.18
  -4  -9   4    0.00    3.90
  -4  -9   4    1.64    3.75
  -4   9   5  125.47   20.56
   4  -9  -5  111.68   20.76
   4   9  -5  106.62   17.18
   4   9  -5  110.82   18.08
  -4  -9   5  101.47   17.94
  -4  -9   5  121.50   19.36
  -4   9   6    3.45    4.73
   4  -9  -6   -0.00    5.76
   4   9  -6    3.62    3.73
   4   9  -6   -0.00    3.34
  -4  -9   6    2.99    4.14
  -4   9   7  268.81   38.79
   4   9  -7  273.40   35.21
  -4  -9   7  268.44   36.21
  -4   9   8    1.81    4.62
   4   9  -8   -0.00    3.03
  -4  -9   8    0.00    3.85
  -4  -9   8    0.00    3.99
  -4   9   9   22.20    8.16
   4  -9  -9   22.77    8.91
   4   9  -9   22.16    6.12
  -4  -9   9   29.73    7.63
  -4  -9   9   16.67    6.62
  -4   9  10    0.00    3.66
   4  -9 -10   -0.00    4.64
   4   9 -10    0.50    2.80
  -4  -9  10   -0.00    3.78
  -4   9  11  176.43   31.02
   4  -9 -11  219.98   31.38
   4   9 -11  232.16   28.08
  -4  -9  11  199.76   28.39
  -4   9  12    2.29    5.14
   4  -9 -12   -0.00    3.77
  -4  -9  12    1.59    4.10
  -4   9  13    0.00    4.47
   4  -9 -13    1.80    3.58
   4   9 -13    5.17    1.98
  -4  -9  13    5.40    4.40
  -4   9  14    8.73    6.15
   4  -9 -14    6.74    5.64
  -4  -9  14   16.78    5.70
  -4   9  15   29.67   10.19
   4  -9 -15   26.97    9.38
  -4   9  16    4.89    6.25
   4  -9 -16   -0.00    4.43
   4  -9 -17  112.44   20.33
   4  -9 -18   -0.00    4.99
  -4   9  19    9.63    7.12
   4  -9 -19    2.18    5.03
  -4   9  20   -0.00    4.96
   4  -9 -20   -0.00    5.06
  -4   9  21   61.12   14.67
   4  -9 -21   45.85   12.80
  -4   9  22   -0.00    4.87
   4  -9 -22    4.57    5.54
  -4   9  23   22.79   10.28
   4  -9 -23   20.52    9.09
  -4   9  24    5.72    6.52
   4  -9 -24   -0.00    5.46
  -4   9  25   10.78    7.99
   4  -9 -25    6.85    6.00
  -4   9  26   -0.00    6.01
   4  -9 -26    0.00    5.36
  -4   9  27   17.26    8.93
   4  -9 -27   24.51    9.57
  -4   9  28   -0.00    5.80
   4  -9 -28   -0.00    4.83
  -4   9  29   12.07    7.71
   4  -9 -29    1.19    5.95
  -4   9  30    5.24    7.14
   4  -9 -30   -0.00    4.86
  -4   9  31    2.69    5.25
   4  -9 -31    4.21    6.61
  -4   9  32    4.89    6.02
   4  -9 -32   -0.00    5.89
  -4   9  33    6.09    7.80
   4  -9 -33    2.49    5.57
  -4   9  34    7.75    7.20
   4  -9 -34   -0.00    5.90
  -4   9  35    3.73    6.02
   4  -9 -35    2.68    6.69
  -4   9  36   -0.00    5.79
   4  -9 -36    0.94    5.59
   4  -9 -37    3.16    6.51
   4  -9 -38    0.00    6.14
  -4 -10   1    0.21    5.06
  -4  10   2    1.71    3.94
  -4 -10   2    2.80    5.03
  -4  10   3   43.35   11.02
  -4 -10   3   45.00   10.81
  -4  10   4   11.49    6.31
  -4 -10   4    0.00    4.42
  -4  10   5   17.24    7.61
   4 -10  -5   19.24    7.73
  -4 -10   5    7.61    5.26
  -4  10   6    0.00    4.36
   4 -10  -6    3.33    5.89
   4  10  -6    0.80    3.07
  -4 -10   6    0.00    3.60
  -4  10   7   31.40    9.74
   4 -10  -7   16.52    7.75
   4  10  -7   27.15    6.97
  -4 -10   7   11.39    6.41
  -4  10   8   14.01    6.99
   4 -10  -8    0.00    5.14
   4  10  -8    7.47    4.11
  -4 -10   8   11.77    5.55
  -4  10   9    0.00    4.73
   4 -10  -9    7.96    5.44
   4  10  -9   11.44    4.73
  -4 -10   9    5.09    4.68
  -4  10  10   -0.00    4.89
   4 -10 -10   -0.00    4.96
  -4 -10  10    2.31    4.45
  -4  10  11   19.73    8.45
   4 -10 -11    8.98    7.48
  -4 -10  11   16.76    6.05
  -4  10  12    2.56    5.95
   4 -10 -12    0.03    3.96
  -4 -10  12   -0.00    3.90
  -4  10  13   61.65   13.81
   4 -10 -13   13.52    7.25
  -4  10  14   -0.00    5.05
   4 -10 -14    2.27    4.85
  -4  10  15   73.35   16.37
   4 -10 -15   53.93   13.85
  -4  10  16    5.60    5.97
   4 -10 -16    3.38    5.78
   4 -10 -17    0.00    4.60
   4 -10 -18    4.29    6.46
  -4  10  19   27.33   10.36
   4 -10 -19   21.30    9.02
  -4  10  20   -0.00    5.60
   4 -10 -20    2.16    4.96
  -4  10  21    8.45    7.72
   4 -10 -21    0.00    5.60
  -4  10  22   -0.00    5.46
   4 -10 -22    0.15    5.44
  -4  10  23   33.06   10.98
   4 -10 -23   20.19    8.92
  -4  10  24    3.51    5.53
   4 -10 -24    6.60    6.78
  -4  10  25   12.38    9.20
   4 -10 -25   26.30    9.42
  -4  10  26    0.00    6.02
   4 -10 -26    5.64    6.78
  -4  10  27    1.97    6.27
   4 -10 -27   -0.00    5.23
  -4  10  28    0.76    6.22
   4 -10 -28   -0.00    4.47
  -4  10  29   18.50    9.90
   4 -10 -29    6.91    6.03
  -4  10  30    6.57    7.20
   4 -10 -30   -0.00    5.54
  -4  10  31    3.91    6.21
   4 -10 -31   -0.00    6.47
  -4  10  32   -0.00    6.49
   4 -10 -32    3.50    5.58
  -4  10  33   -0.00    5.91
   4 -10 -33    0.00    5.44
  -4  10  34    0.00    7.37
   4 -10 -34   -0.00    5.50
  -4  10  35   -0.00    5.67
   4 -10 -35   -0.00    5.40
   4 -10 -36   -0.00    6.39
   4 -11  -1   71.93   13.86
   4 -11  -1   51.83   13.81
   4 -11  -2    2.28    4.84
   4 -11  -2    0.00    4.92
  -4 -11   2    2.25    4.66
   4 -11  -3    0.34    3.49
  -4 -11   3    2.02    4.03
   4 -11  -4   -0.00    3.86
  -4 -11   4   14.80    6.38
   4 -11  -5   26.05    7.88
  -4 -11   5   10.36    6.10
   4 -11  -6    6.86    5.68
  -4 -11   6    7.00    5.60
   4 -11  -7   38.47   11.29
  -4 -11   7   71.77   12.79
   4 -11  -8    1.96    4.75
  -4 -11   8    3.81    4.83
   4 -11  -9   -0.00    4.74
  -4 -11   9   -0.00    3.61
   4 -11 -10    1.44    4.98
  -4 -11  10    2.41    4.06
  -4  11  11   81.81   17.74
   4 -11 -11   71.25   15.50
  -4  11  12    1.33    5.32
   4 -11 -12   -0.00    4.31
  -4  11  13   52.18   13.67
   4 -11 -13   32.25   10.43
  -4  11  14   12.65    8.02
   4 -11 -14    4.32    6.16
  -4  11  15   17.98    8.73
   4 -11 -15   17.20    7.83
   4 -11 -16   -0.00    4.28
   4 -11 -17   55.02   13.40
  -4  11  18   -0.00    4.79
   4 -11 -18    1.72    5.85
  -4  11  19   -0.00    4.84
   4 -11 -19   -0.00    4.91
  -4  11  20    3.88    6.04
   4 -11 -20    1.06    4.91
  -4  11  21   34.73   13.20
   4 -11 -21   28.15   10.48
  -4  11  22   -0.00    4.42
   4 -11 -22    1.12    5.34
  -4  11  23    7.98    7.87
   4 -11 -23    1.14    5.87
  -4  11  24   -0.00    5.95
   4 -11 -24    1.70    6.13
  -4  11  25   -0.00    4.95
   4 -11 -25    1.76    6.25
  -4  11  26    0.33    5.84
   4 -11 -26   -0.00    4.29
  -4  11  27   -0.00    7.12
   4 -11 -27   17.60    8.11
  -4  11  28    9.49    7.24
   4 -11 -28    0.00    5.49
  -4  11  29    3.19    6.25
   4 -11 -29   -0.00    5.67
  -4  11  30    3.64    4.84
   4 -11 -30    6.27    8.22
  -4  11  31   11.36    8.97
   4 -11 -31    2.11    6.22
  -4  11  32   -0.00    6.22
   4 -11 -32    2.15    5.75
  -4  11  33    6.40    7.51
   4 -11 -33    5.92    7.49
  -4  11  34    5.81    7.26
   4 -12  -1   -0.00    3.63
  -4 -12   1    0.75    4.74
   4 -12  -2    5.25    4.82
   4 -12  -3   67.88   14.35
   4 -12  -4   17.28    7.16
   4 -12  -5   21.74    8.02
  -4 -12   5   21.04    8.00
   4 -12  -6    3.26    5.99
  -4 -12   6    8.11    5.95
   4 -12  -7   -0.00    5.16
  -4 -12   7    1.62    4.39
   4 -12  -8    2.91    5.12
  -4 -12   8    3.89    5.31
   4 -12  -9   48.04   12.43
  -4 -12   9   46.90   11.12
   4 -12 -10    0.00    4.59
   4 -12 -11    4.64    5.90
   4 -12 -12    1.90    6.37
   4 -12 -13   34.01   10.64
   4 -12 -14   11.34    8.01
   4 -12 -15   12.94    7.89
   4 -12 -16   -0.00    6.52
   4 -12 -17    8.69    6.33
   4 -12 -18    0.00    5.24
   4 -12 -19   24.14    9.57
   4 -12 -20   -0.00    6.21
   4 -12 -21    5.47    5.71
   4 -12 -23   15.53    9.30
   4 -12 -24    7.11    6.51
   4 -12 -25    0.41    6.14
   4 -12 -26    5.89    5.62
   4 -12 -27   -0.00    4.27
   4 -12 -28   -0.00    5.30
   4 -12 -29    1.10    5.23
  -4  12  30    3.02    5.90
   4 -12 -30    1.54    4.87
  -4  12  31   -0.00    6.90
  -4  12  32   -0.00    5.41
  -4  12  33    1.31    5.00
  -4  12  34    5.04    6.59
   4 -13  -1   24.30    8.97
  -4 -13   1   34.19   10.56
   4 -13  -2    4.23    4.95
  -4 -13   2    1.66    5.55
   4 -13  -3    0.00    4.89
  -4 -13   3    8.12    6.20
   4 -13  -4    2.74    4.98
  -4 -13   4    6.81    5.90
   4 -13  -5   39.06   11.46
   4 -13  -6    6.58    7.05
   4 -13  -8   -0.00    4.43
   4 -13  -9    1.58    5.22
   4 -13 -10    2.80    5.47
   4 -13 -11   24.50    9.27
   4 -13 -12    9.14    6.46
   4 -13 -13    8.83    5.92
   4 -13 -14   -0.00    4.75
   4 -13 -15   -0.00    5.78
   4 -13 -16    5.13    6.18
   4 -13 -17    4.33    6.24
   4 -13 -18    7.07    6.35
   4 -13 -19   12.12    7.52
   4 -13 -20   -0.00    5.01
   4 -13 -21    0.00    6.28
   4 -13 -22    7.21    6.94
   4 -13 -23   13.36    9.26
   4 -13 -24    2.66    6.21
   4 -13 -25    3.16    5.87
   4 -13 -26    1.69    6.81
   4 -13 -27   -0.00    5.80
   4 -14  -1    1.91    4.95
  -4 -14   1   -0.00    5.71
   4 -14  -2   10.49    6.50
  -4 -14   2    1.34    5.20
   4 -14  -3   27.68    9.53
  -4 -14   3   20.86    8.83
   4 -14  -4   -0.00    5.26
  -4 -14   4   34.94   10.02
   4 -14  -5   15.74    7.68
  -4 -14   5    0.59    4.86
   4 -14  -6    0.93    5.75
   4 -14  -7    4.10    5.74
   4 -14  -8   12.20    6.77
   4 -14  -9   45.60   12.63
   4 -14 -10    7.34    5.37
   4 -14 -11    3.11    6.20
   4 -14 -12    2.72    4.84
   4 -14 -13    0.00    5.18
   4 -14 -14   15.34    8.74
   4 -14 -15    1.37    5.98
   4 -14 -16    0.61    6.22
   4 -14 -17    0.00    6.18
   4 -14 -18    0.00    7.27
   4 -14 -19    2.07    6.41
   4 -14 -20    1.82    5.37
   4 -14 -21    6.18    6.86
   4 -14 -22    0.51    4.92
   4 -14 -23    8.72    6.96
   4 -14 -24    0.00    5.78
   4 -15  -1    0.00    4.69
  -4 -15   1    5.01    6.00
   4 -15  -2    3.26    5.30
  -4 -15   2   -0.00    5.13
   4 -15  -3    8.93    5.98
  -4 -15   3   -0.00    5.43
   4 -15  -4   -0.00    5.38
   4 -15  -5   -0.00    4.63
   4 -15  -6   22.72    8.89
   4 -15  -7    9.94    6.61
   4 -15  -8   -0.00    4.33
   4 -15  -9   12.51    7.06
   4 -15 -10    0.00    5.24
   4 -15 -11    2.34    5.29
   4 -15 -12   -0.00    4.53
   4 -15 -13   -0.00    5.70
   4 -15 -14   -0.00    3.65
   4 -15 -15    1.21    6.41
   4 -15 -16    9.62    6.96
   4 -15 -17    7.19    7.36
   4 -15 -18   -0.00    6.49
   4 -15 -19    3.36    7.33
   4 -15 -20   -0.00    6.84
   4 -16  -1   -0.00    4.33
  -4 -16   1   -0.00    5.47
   4 -16  -2    2.37    5.17
   4 -16  -3    4.40    5.71
   4 -16  -4   -0.00    5.68
   4 -16  -5   -0.00    4.39
   4 -16  -6   -0.00    5.32
   4 -16  -7    1.37    4.83
   4 -16  -8    5.78    6.33
   4 -16  -9    5.67    5.78
   4 -16 -10    1.83    4.30
   4 -16 -11   -0.00    5.62
   4 -16 -12    2.20    4.77
   4 -16 -13   16.98    8.50
   4 -16 -14   10.97    7.62
   4 -16 -15    1.06    7.05
   4 -16 -16   -0.00    5.70
   4 -16 -17   -0.00    5.98
   4 -17  -1   11.63    7.08
   4 -17  -2    4.31    5.71
   4 -17  -3    8.43    6.27
   4 -17  -4    2.72    5.42
   4 -17  -5    0.44    4.54
   4 -17  -6   12.46    7.40
   4 -17  -7   -0.00    5.81
   4 -17  -8   -0.00    4.52
   4 -17  -9   -0.00    5.35
   4 -17 -10    8.29    6.91
   4 -17 -11   -0.00    4.27
   4 -17 -12   16.75    8.56
   4 -17 -13   -0.00    5.57
   4 -18  -1    0.00    4.65
   4 -18  -2   -0.00    5.05
   4 -18  -3    4.75    5.68
   4 -18  -4   -0.00    5.79
   4 -18  -5    8.45    6.92
   4 -18  -6    0.00    4.74
   4 -18  -7   -0.00    4.79
   4 -18  -8    8.22    6.58
   4 -18  -9    0.00    4.16
   4 -19  -3   -0.00    5.80
   4 -19  -4   -0.00    6.00
  -3   0   1    1.46    3.41
  -3   0   1    0.67    3.22
   3   0  -1   -0.00    3.05
   3   0  -1   -0.00    3.24
  -3   0   2    0.04    3.16
  -3   0   2   -0.00    3.26
   3   0  -2   -0.00    3.28
   3   0  -2    0.48    3.05
  -3   0   3 5248.70  558.82
  -3   0   3 5027.64  559.41
   3   0  -3 4538.18  558.36
   3   0  -3 5201.12  559.59
  -3   0   4    3.40    3.03
  -3   0   4    1.58    3.38
   3   0  -4    2.29    3.13
   3   0  -4    1.23    3.17
  -3   0   5   51.06    9.33
  -3   0   5   61.66   10.25
   3   0  -5   78.44   10.09
   3   0  -5   66.64   10.31
  -3   0   6   -0.00    2.37
  -3   0   6    1.08    2.60
   3   0  -6    0.27    2.66
   3   0  -6    0.30    2.57
  -3   0   7  375.39   46.30
  -3   0   7  465.99   47.85
   3   0  -7  362.17   45.98
  -3   0   8    1.96    3.09
  -3   0   8   -0.00    2.77
   3   0  -8   -0.00    2.21
  -3   0   9  776.64   82.40
  -3   0   9  691.22   82.49
   3   0  -9  664.33   81.30
  -3   0  10    0.44    2.87
   3   0 -10   -0.00    2.39
  -3   0  11  943.66  107.55
   3   0 -11 1006.57  106.77
   3   0 -11  816.30  107.34
  -3   0  12   -0.00    2.65
   3   0 -12   -0.00    2.69
  -3   0  13  476.09   57.61
   3   0 -13  475.00   56.36
  -3   0  14    0.04    3.44
   3   0 -14    1.17    3.08
   3   0 -14    1.55    2.92
   3   0 -15   48.56    9.81
   3   0 -15   83.52   11.11
   3   0 -16   -0.00    2.63
   3   0 -16   -0.00    2.21
  -3   0  17  161.85   23.78
   3   0 -17  169.18   22.99
   3   0 -17  179.11   23.02
  -3   0  18   -0.00    2.72
   3   0 -18   -0.00    2.30
   3   0 -18   -0.00    2.70
  -3   0  19   49.45    9.79
   3   0 -19   49.59    9.05
   3   0 -19   40.98    8.44
  -3   0  20   -0.00    3.08
   3   0 -20    0.97    2.72
   3   0 -20   -0.00    2.75
  -3   0  21   -0.00    3.39
   3   0 -21    5.42    3.73
   3   0 -21    2.31    2.98
  -3   0  22   -0.00    4.21
   3   0 -22    1.61    3.30
   3   0 -22   -0.00    3.10
  -3   0  23  273.89   33.71
  -3   0  23  256.78   34.56
   3   0 -23  246.39   32.74
   3   0 -23  230.12   32.37
  -3   0  24   -0.00    3.17
   3   0 -24    0.00    2.80
   3   0 -24   -0.00    2.94
  -3   0  25   53.79   10.34
   3   0 -25   45.92    9.72
   3   0 -25   39.74    9.17
  -3   0  26    0.50    3.00
   3   0 -26    1.01    3.07
  -3   0  27   58.99   11.32
   3   0 -27   48.93   10.43
  -3   0  28    0.69    3.78
  -3   0  29   48.42   10.42
  -3   0  30   -0.00    3.44
  -3   0  31   -0.00    3.45
  -3   0  32    2.00    3.52
  -3   0  33   18.44    6.37
  -3   0  34    7.56    5.61
  -3   0  35   33.15    9.03
  -3   0  36   -0.00    3.80
  -3   0  37   -0.00    4.27
  -3   0  38   -0.00    4.93
  -3   0  39   13.40    6.50
  -3   0  40    0.77    3.66
  -3   1   1  779.40   83.82
  -3   1   1  988.59   85.52
   3  -1  -1  804.81   83.94
   3  -1  -1  815.79   84.92
   3   1  -1  783.00   84.31
   3   1  -1  923.78   85.20
  -3  -1   1  351.76   82.56
  -3  -1   1  829.09   84.69
  -3   1   2  496.60   60.77
  -3   1   2  570.92   61.92
   3  -1  -2  537.19   60.92
   3  -1  -2  518.59   61.78
   3   1  -2  518.43   61.28
   3   1  -2  484.17   61.18
  -3  -1   2  503.88   61.39
  -3  -1   2  546.50   61.53
  -3   1   3    5.29    3.71
  -3   1   3    6.14    3.61
   3  -1  -3    8.09    3.56
   3  -1  -3    2.93    3.36
   3   1  -3    3.80    3.51
   3   1  -3    0.00    3.19
  -3  -1   3    6.48    4.21
  -3  -1   3    5.24    3.44
  -3   1   4    4.54    3.13
  -3   1   4    4.42    3.86
   3  -1  -4    4.30    3.20
   3  -1  -4    7.81    4.25
   3   1  -4    8.15    3.75
   3   1  -4    4.13    3.13
  -3  -1   4    5.53    3.63
  -3  -1   4    0.00    3.27
  -3   1   5 1538.51  201.84
  -3   1   5 1824.29  203.16
   3  -1  -5 1950.10  202.29
   3  -1  -5 1992.66  203.61
   3   1  -5 1815.07  202.23
  -3  -1   5 1603.68  201.51
  -3  -1   5 1942.02  202.73
  -3   1   6   -0.00    2.78
  -3   1   6    4.46    3.28
   3  -1  -6    2.37    2.80
   3  -1  -6    4.19    3.43
   3   1  -6    4.22    3.09
  -3  -1   6    2.20    2.69
  -3   1   7  196.12   22.23
  -3   1   7  153.19   21.95
   3  -1  -7  166.85   21.08
   3  -1  -7  172.90   22.28
   3   1  -7  174.46   20.84
  -3  -1   7  134.72   20.19
  -3   1   8   62.65   11.54
  -3   1   8   83.38   12.61
   3  -1  -8   74.40   11.34
   3  -1  -8   72.12   12.10
   3   1  -8   83.14   10.99
   3   1  -8   81.50   11.46
  -3  -1   8   71.42   10.71
  -3   1   9  705.04   98.08
  -3   1   9  980.48   99.72
   3  -1  -9  819.91   97.77
   3  -1  -9  931.34   99.37
   3   1  -9  880.23   97.19
   3   1  -9  871.14   97.69
  -3  -1   9  810.35   97.11
  -3   1  10   25.61    7.44
  -3   1  10   51.61    8.71
   3  -1 -10   40.48    7.44
   3  -1 -10   34.93    7.84
   3   1 -10   39.85    6.67
   3   1 -10   37.38    6.79
  -3  -1  10   37.80    6.82
  -3   1  11  443.83   49.76
  -3   1  11  370.82   48.82
   3  -1 -11  404.90   48.17
   3   1 -11  408.80   47.06
   3   1 -11  354.50   47.26
  -3  -1  11  435.27   47.83
  -3  -1  11  387.88   47.99
  -3   1  12    0.00    3.55
  -3   1  12    7.79    4.49
   3  -1 -12    3.88    3.15
   3   1 -12    6.97    3.04
  -3  -1  12    2.18    2.92
  -3  -1  12    0.00    3.13
  -3   1  13    2.64    3.80
  -3   1  13    0.00    3.49
   3  -1 -13    4.23    3.70
   3  -1 -13    4.75    3.43
   3   1 -13    5.29    3.24
  -3  -1  13    2.47    3.29
  -3  -1  13    5.59    3.58
  -3   1  14   12.11    5.61
   3  -1 -14   21.90    5.87
   3  -1 -14   22.19    5.67
   3   1 -14   18.53    4.49
  -3  -1  14   14.70    4.81
  -3  -1  14   20.93    5.68
  -3   1  15  353.91   45.95
   3  -1 -15  320.51   44.56
   3  -1 -15  379.44   45.23
   3   1 -15  392.81   44.56
   3   1 -15  337.88   43.45
  -3  -1  15  406.61   45.43
  -3  -1  15  383.45   45.06
  -3   1  16    0.99    3.45
   3  -1 -16    7.02    3.80
   3  -1 -16    5.46    3.77
   3   1 -16    9.16    3.45
   3   1 -16    9.20    3.41
  -3  -1  16    5.69    3.52
  -3   1  17  149.66   22.43
   3  -1 -17  151.45   21.63
   3  -1 -17  161.76   21.96
   3   1 -17  172.31   21.05
   3   1 -17  139.45   20.08
  -3  -1  17  160.56   21.76
   3  -1 -18    1.59    3.08
   3  -1 -18    2.43    2.65
   3   1 -18   -0.00    2.22
   3   1 -18    0.97    2.46
  -3  -1  18    3.38    3.31
   3  -1 -19   57.08   10.12
   3  -1 -19   56.67   10.32
   3   1 -19   50.45    9.00
   3   1 -19   54.17    8.96
  -3  -1  19   42.78    9.41
   3  -1 -20   60.09    9.79
   3  -1 -20   18.34    7.04
   3   1 -20   58.07    8.80
   3   1 -20   48.21    8.09
  -3  -1  20   42.95    8.67
   3  -1 -21  127.22   17.88
   3  -1 -21  128.38   17.92
   3   1 -21  110.36   16.32
   3   1 -21  112.77   16.16
  -3  -1  21   91.49   16.62
   3  -1 -22    0.00    3.48
   3  -1 -22    2.32    3.53
   3   1 -22    0.33    2.88
   3   1 -22   -0.00    2.88
  -3  -1  22   -0.00    3.02
  -3   1  23    5.95    4.41
   3  -1 -23    0.50    3.06
   3  -1 -23    6.88    4.44
   3   1 -23    2.47    3.30
   3   1 -23    0.00    2.69
  -3  -1  23   11.27    5.20
  -3   1  24    2.08    3.38
   3  -1 -24    0.00    3.23
   3  -1 -24    0.00    3.43
   3   1 -24    0.79    3.15
   3   1 -24    0.68    2.70
   3  -1 -25   52.26   10.65
   3  -1 -25   36.17    9.41
   3   1 -25   75.17   10.94
  -3  -1  25   39.70    9.07
  -3   1  26   14.50    6.22
   3  -1 -26   10.29    5.03
   3  -1 -26   10.59    5.09
   3   1 -26   12.30    4.76
  -3  -1  26    2.78    3.24
  -3   1  27   49.17   11.15
   3  -1 -27   58.44   11.45
  -3  -1  27   46.76    9.88
  -3   1  28    0.91    3.79
   3  -1 -28   -0.00    3.61
  -3  -1  28    0.41    2.88
  -3   1  29   -0.00    3.17
   3  -1 -29    0.00    4.18
  -3  -1  29    0.00    3.53
  -3   1  30   14.45    6.44
  -3  -1  30   11.85    5.54
  -3   1  31   34.48    9.73
  -3  -1  31   39.48    9.12
  -3   1  32    0.11    3.15
  -3  -1  32    1.95    3.45
  -3   1  33    4.03    4.40
  -3  -1  33    9.08    4.84
  -3   1  34    4.63    4.65
  -3  -1  34   -0.00    3.62
  -3   1  35    5.33    5.00
  -3  -1  35   15.94    6.19
  -3   1  36   -0.00    4.14
  -3  -1  36    0.00    3.75
  -3   1  37   15.72    6.89
  -3  -1  37   12.25    6.23
  -3   1  38   -0.00    4.27
  -3  -1  38   -0.00    4.11
  -3   1  39   -0.00    4.40
  -3  -1  39    3.28    4.27
  -3   1  40   -0.00    4.67
  -3  -1  40   -0.00    4.25
  -3   2   1  172.09   23.48
  -3   2   1  220.17   24.80
   3  -2  -1  186.10   23.43
   3  -2  -1  186.85   24.63
   3   2  -1  190.14   23.90
   3   2  -1  170.29   23.80
  -3  -2   1  169.61   23.92
  -3  -2   1  191.46   24.15
  -3   2   2   74.75   12.12
  -3   2   2   78.96   12.73
   3  -2  -2  111.12   12.75
   3  -2  -2   70.33   12.64
   3   2  -2   74.55   12.19
   3   2  -2   87.04   12.55
  -3  -2   2   71.44   12.37
  -3  -2   2  104.15   13.13
  -3   2   3 1150.02  143.07
  -3   2   3 1243.83  143.90
   3  -2  -3 1177.78  142.72
   3  -2  -3 1363.05  144.52
   3   2  -3 1508.43  143.75
   3   2  -3 1174.65  143.03
  -3  -2   3 1206.33  143.20
  -3  -2   3 1289.23  143.44
  -3   2   4    2.79    3.35
  -3   2   4    0.19    3.25
   3  -2  -4    0.66    2.36
   3  -2  -4    1.89    3.98
   3   2  -4    0.48    3.22
  -3  -2   4    2.16    3.25
  -3  -2   4    2.49    3.08
  -3   2   5    2.47    2.95
  -3   2   5    1.08    3.46
   3  -2  -5    0.84    3.03
   3  -2  -5    0.00    3.30
   3   2  -5    3.19    3.12
  -3  -2   5    2.37    2.98
  -3   2   6    1.55    3.68
  -3   2   6    9.66    4.31
   3  -2  -6    3.87    2.93
   3  -2  -6    4.93    3.67
   3   2  -6    1.02    2.89
   3   2  -6    6.90    3.06
  -3  -2   6    8.24    3.54
  -3   2   7  357.65   45.33
  -3   2   7  462.80   46.62
   3  -2  -7  432.25   45.24
   3  -2  -7  445.05   46.55
   3   2  -7  372.68   44.09
   3   2  -7  291.78   43.22
  -3  -2   7  346.78   43.43
  -3   2   8  716.02   85.22
  -3   2   8  723.67   85.21
   3  -2  -8  727.44   85.35
   3   2  -8  746.48   83.48
   3   2  -8  706.22   83.00
  -3  -2   8  707.40   82.74
  -3  -2   8  724.38   83.49
  -3   2   9  370.72   53.03
  -3   2   9  435.22   53.60
   3  -2  -9  429.88   52.62
   3  -2  -9  391.57   53.14
   3   2  -9  467.45   51.77
   3   2  -9  439.63   51.28
  -3  -2   9  444.17   51.07
  -3  -2   9  477.94   52.00
  -3   2  10    5.16    4.05
  -3   2  10   11.06    5.32
   3  -2 -10    6.68    3.85
   3  -2 -10    3.47    3.71
   3   2 -10    0.16    2.82
   3   2 -10    5.86    2.67
  -3  -2  10    3.56    2.46
  -3  -2  10    4.80    3.10
  -3   2  11   30.56    8.36
  -3   2  11   42.22    9.07
   3  -2 -11   44.05    8.53
   3  -2 -11   39.71    8.36
   3   2 -11   36.03    6.74
   3   2 -11   41.62    6.65
  -3  -2  11   36.90    6.59
  -3  -2  11   42.78    7.51
  -3   2  12    9.79    5.16
  -3   2  12   20.79    6.18
   3  -2 -12   22.39    6.23
   3  -2 -12   13.16    5.07
   3   2 -12   15.61    4.16
  -3  -2  12   15.23    4.15
  -3  -2  12   16.61    4.85
  -3   2  13  405.62   49.64
   3  -2 -13  340.03   47.93
   3  -2 -13  398.76   48.68
   3   2 -13  408.03   46.39
  -3  -2  13  382.10   46.70
  -3  -2  13  419.81   47.41
  -3   2  14    7.87    4.84
   3  -2 -14   17.20    5.23
   3  -2 -14   17.18    5.61
   3   2 -14    9.48    3.22
  -3  -2  14    9.23    3.54
  -3  -2  14   11.74    4.16
  -3   2  15   22.14    6.62
   3  -2 -15   13.52    5.12
   3  -2 -15   23.02    6.11
   3   2 -15   13.01    3.93
  -3  -2  15   16.99    4.62
  -3  -2  15   18.06    5.02
  -3   2  16    9.71    4.95
   3  -2 -16    5.60    3.72
   3  -2 -16   14.43    4.78
   3   2 -16    6.99    2.99
   3   2 -16    8.70    3.18
  -3  -2  16    5.47    3.26
  -3  -2  16    4.76    3.74
  -3   2  17  150.15   22.43
   3  -2 -17  115.51   20.44
   3  -2 -17  153.61   21.75
   3   2 -17  151.48   19.39
   3   2 -17  162.78   19.25
  -3  -2  17  144.50   20.22
  -3   2  18   10.15    5.16
   3  -2 -18    9.98    4.52
   3  -2 -18   12.11    5.33
   3   2 -18   11.69    3.53
   3   2 -18   11.61    3.67
  -3  -2  18   12.31    4.25
  -3   2  19   31.71    8.17
  -3   2  19   44.71   10.07
   3  -2 -19   34.55    8.23
   3  -2 -19   28.51    8.06
   3   2 -19   47.97    7.38
   3   2 -19   37.96    6.68
  -3  -2  19   29.83    7.20
  -3   2  20   -0.00    3.66
  -3   2  20    2.62    4.07
   3  -2 -20   -0.00    2.85
   3  -2 -20    1.52    3.57
   3   2 -20    1.84    2.33
   3   2 -20    1.32    2.39
  -3  -2  20   -0.00    2.56
  -3   2  21    0.00    3.76
   3  -2 -21    4.55    4.08
   3  -2 -21    3.43    4.04
   3   2 -21    0.00    2.15
   3   2 -21    0.00    2.21
  -3  -2  21    0.00    3.24
  -3   2  22    1.21    4.16
   3  -2 -22    3.50    3.49
   3  -2 -22    0.46    3.58
   3   2 -22    1.49    2.69
   3   2 -22    1.69    2.59
  -3  -2  22    0.00    3.17
  -3   2  23  132.39   19.26
   3  -2 -23  109.07   18.15
   3  -2 -23  130.71   19.28
   3   2 -23  112.10   16.19
  -3  -2  23   96.73   16.81
  -3   2  24   38.48    9.59
   3  -2 -24   43.57    9.85
   3   2 -24   43.82    8.22
  -3   2  25   44.99   10.17
   3  -2 -25   29.26    8.73
  -3   2  26    2.96    5.00
   3  -2 -26    6.81    4.73
  -3  -2  26    4.69    3.63
  -3   2  27   41.87   11.03
   3  -2 -27   57.42   12.02
  -3  -2  27   61.92   10.47
  -3   2  28   -0.00    4.39
   3  -2 -28    6.71    5.06
  -3  -2  28    1.36    3.23
   3  -2 -29   72.13   15.57
  -3  -2  29  109.49   15.53
  -3   2  30   -0.00    4.71
  -3  -2  30   -0.00    3.01
  -3   2  31    2.73    4.25
  -3  -2  31    2.78    3.18
  -3   2  32    4.00    5.36
  -3  -2  32    0.16    3.34
  -3   2  33   28.82    9.23
  -3  -2  33   21.84    6.65
  -3   2  34    2.32    3.97
  -3  -2  34   -0.00    3.68
  -3   2  35   17.51    7.30
  -3  -2  35   23.50    7.16
  -3   2  36    2.18    5.01
  -3  -2  36    4.43    4.03
  -3   2  37    1.34    4.42
  -3  -2  37    3.42    3.97
  -3   2  38   -0.00    5.45
  -3  -2  38    0.17    3.51
  -3   2  39   17.14    7.53
  -3  -2  39   17.03    6.55
  -3  -2  40    0.00    3.17
  -3   3   1  424.42   51.44
  -3   3   1  490.84   52.33
   3  -3  -1  428.70   50.89
   3  -3  -1  351.58   51.43
   3   3  -1  436.69   51.23
   3   3  -1  474.90   51.94
  -3  -3   1  363.13   50.94
  -3  -3   1  485.68   52.07
  -3   3   2  198.38   27.02
  -3   3   2  243.08   28.10
   3  -3  -2  225.66   28.14
   3   3  -2  189.24   26.66
  -3  -3   2  199.37   26.80
  -3  -3   2  215.54   27.09
  -3   3   3   46.34    8.58
  -3   3   3   56.05    9.40
   3  -3  -3   33.53    7.79
   3  -3  -3   43.40    8.87
   3   3  -3   41.98    7.78
  -3  -3   3   50.78    8.57
  -3  -3   3   45.74    8.19
  -3   3   4  102.62   13.72
  -3   3   4  111.80   14.25
   3  -3  -4   73.27   12.05
   3  -3  -4   72.54   13.08
   3   3  -4   80.77   11.79
  -3  -3   4   61.15   11.39
  -3   3   5  387.76   53.15
  -3   3   5  393.58   53.18
   3  -3  -5  508.44   53.39
   3  -3  -5  473.85   54.25
   3   3  -5  466.28   52.16
  -3  -3   5  413.20   52.08
  -3   3   6  508.41   61.68
  -3   3   6  505.14   61.54
   3  -3  -6  456.66   60.22
   3  -3  -6  560.45   62.11
   3   3  -6  522.38   59.55
   3   3  -6  567.50   59.66
  -3  -3   6  447.32   59.47
  -3   3   7   62.70   18.03
  -3   3   7  199.84   21.96
   3  -3  -7  145.30   19.70
   3  -3  -7  160.51   21.03
   3   3  -7  134.76   18.20
   3   3  -7  160.37   18.32
  -3  -3   7  148.88   18.74
  -3  -3   7  160.91   18.87
  -3   3   8   24.57    7.19
  -3   3   8   30.85    7.54
   3  -3  -8   30.86    6.97
   3  -3  -8   28.62    7.51
   3   3  -8   25.22    5.46
   3   3  -8   23.14    4.92
  -3  -3   8   29.23    5.66
  -3  -3   8   19.22    5.20
  -3   3   9  162.39   23.81
  -3   3   9  173.13   23.95
   3  -3  -9  156.66   23.07
   3  -3  -9  147.54   22.62
   3  -3  -9  167.76   24.19
   3   3  -9  168.07   21.37
   3   3  -9  167.52   20.78
  -3  -3   9  181.16   21.22
  -3  -3   9  167.70   21.59
  -3   3  10  371.06   54.77
  -3   3  10  422.56   54.92
   3  -3 -10  491.84   55.02
   3  -3 -10  505.23   55.03
   3  -3 -10  424.83   55.78
   3   3 -10  459.08   52.39
   3   3 -10  424.59   51.39
  -3  -3  10  441.38   51.77
  -3  -3  10  467.61   52.62
  -3   3  11  436.23   55.60
   3  -3 -11  483.10   55.36
   3  -3 -11  428.25   54.83
   3   3 -11  452.78   52.78
   3   3 -11  445.42   51.66
  -3  -3  11  453.21   52.14
  -3  -3  11  438.33   52.79
  -3   3  12   -0.00    4.17
   3  -3 -12    0.71    2.99
   3  -3 -12   -0.00    3.85
   3   3 -12    1.33    2.71
  -3  -3  12   -0.00    1.74
  -3  -3  12   -0.00    2.50
  -3   3  13   16.97    6.70
   3  -3 -13   19.75    6.01
   3  -3 -13   16.17    6.01
   3   3 -13   12.87    4.13
  -3  -3  13   15.94    3.71
  -3  -3  13   15.09    4.24
  -3   3  14    2.73    4.70
   3  -3 -14    5.77    3.83
   3  -3 -14   -0.00    3.28
   3   3 -14    5.30    2.88
  -3  -3  14    6.19    2.51
  -3  -3  14    1.32    2.72
  -3   3  15  228.98   28.31
   3  -3 -15  161.67   25.69
   3  -3 -15  168.29   26.10
   3   3 -15  231.92   24.13
  -3  -3  15  167.63   23.45
  -3  -3  15  185.87   24.02
  -3   3  16   47.72    9.72
  -3   3  16   43.74   10.07
   3  -3 -16   40.29    9.08
   3  -3 -16   51.65   10.01
   3   3 -16   37.82    6.88
  -3  -3  16   41.71    7.20
  -3  -3  16   40.06    7.50
  -3   3  17   59.31   10.58
  -3   3  17   41.66   10.12
   3  -3 -17   56.48   10.23
   3  -3 -17   37.55    9.23
   3   3 -17   44.26    6.96
   3   3 -17   38.81    6.73
  -3  -3  17   37.03    7.16
  -3  -3  17   34.06    7.13
  -3   3  18    2.26    3.07
  -3   3  18    0.00    3.92
   3  -3 -18    0.00    2.97
   3  -3 -18    1.05    3.54
   3   3 -18    3.65    2.33
   3   3 -18    1.17    2.17
  -3  -3  18    3.02    2.66
  -3   3  19   16.76    5.97
  -3   3  19   13.96    6.58
   3  -3 -19   19.92    6.47
   3  -3 -19    9.12    4.86
   3   3 -19   19.80    4.04
   3   3 -19   15.64    3.85
  -3  -3  19    9.15    4.01
  -3   3  20   31.56    9.16
   3  -3 -20   33.07    8.41
   3   3 -20   34.06    5.99
   3   3 -20   35.59    6.01
  -3  -3  20   24.07    6.46
  -3   3  21   63.51   14.03
   3  -3 -21   65.34   13.01
   3   3 -21   80.13   10.77
   3   3 -21   67.72   10.14
  -3  -3  21   67.02   11.45
  -3   3  22   57.49   11.77
   3  -3 -22   40.17   10.12
   3   3 -22   55.33    8.44
  -3  -3  22   49.09    9.27
  -3   3  23    5.93    4.63
   3  -3 -23    5.38    4.55
   3   3 -23    6.09    3.15
  -3  -3  23    6.11    3.50
  -3   3  24   15.84    6.94
   3  -3 -24   21.90    7.03
  -3  -3  24   14.31    5.23
  -3   3  25  103.91   18.75
   3  -3 -25  113.35   18.88
  -3   3  26   39.89   11.14
   3  -3 -26   59.56   12.29
  -3   3  27   81.76   16.30
  -3  -3  27   88.36   13.48
  -3   3  28   13.46    6.82
  -3  -3  28    6.53    3.83
  -3   3  29    9.66    5.32
  -3  -3  29   11.31    4.51
  -3   3  30   23.21    9.12
  -3  -3  30   30.56    7.10
  -3   3  31   35.32   11.00
   3  -3 -31   42.22   10.95
  -3  -3  31   40.53    8.34
  -3   3  32    5.51    5.56
  -3  -3  32    0.00    2.37
  -3   3  33   -0.00    4.26
  -3  -3  33    0.00    2.68
  -3   3  34    7.33    5.30
  -3  -3  34   -0.00    3.22
  -3   3  35    8.66    6.38
  -3  -3  35    3.28    3.56
  -3   3  36    3.53    5.23
  -3  -3  36    0.37    3.28
  -3   3  37    3.75    4.76
  -3  -3  37    4.42    4.26
  -3   3  38   -0.00    5.59
  -3  -3  38   -0.00    3.65
  -3   3  39    4.19    6.12
  -3  -3  39   -0.00    3.65
  -3  -3  40    0.98    2.93
  -3  -3  41    8.67    4.60
  -3   4   1   87.97   15.67
  -3   4   1  117.93   16.64
   3  -4  -1  116.76   15.86
   3  -4  -1  140.18   17.93
   3   4  -1   89.78   15.19
   3   4  -1  101.36   15.70
  -3  -4   1  131.30   16.61
  -3  -4   1  106.61   16.09
  -3   4   2  139.88   20.93
  -3   4   2  166.23   21.39
   3  -4  -2  137.23   20.02
   3  -4  -2  163.60   21.90
   3   4  -2  140.31   19.81
   3   4  -2  158.09   20.56
  -3  -4   2  133.32   20.10
  -3  -4   2  157.29   20.66
  -3   4   3  351.24   36.08
   3  -4  -3  226.32   34.13
   3   4  -3  275.12   33.03
  -3  -4   3  244.67   33.02
  -3  -4   3  257.87   33.36
  -3   4   4   63.05   10.69
  -3   4   4   40.96    9.15
   3  -4  -4   47.34    8.73
   3  -4  -4   69.29   11.11
   3   4  -4   45.18    8.10
  -3  -4   4   29.84    7.57
  -3   4   5   43.16    9.03
  -3   4   5   42.16    8.82
   3  -4  -5   39.48    8.26
   3  -4  -5   37.07    8.84
   3   4  -5   37.41    7.07
   3   4  -5   38.27    7.30
  -3  -4   5   38.87    7.57
  -3   4   6   53.57   13.23
  -3   4   6   91.68   14.27
   3  -4  -6   78.40   13.17
   3  -4  -6   79.54   13.94
   3   4  -6   86.68   12.00
   3   4  -6   85.84   11.98
  -3  -4   6   82.07   12.18
  -3  -4   6   77.11   12.07
  -3   4   7  243.28   33.18
  -3   4   7  265.95   33.09
   3  -4  -7  232.04   31.87
   3  -4  -7  268.81   32.59
   3  -4  -7  245.19   33.04
   3   4  -7  222.48   30.00
   3   4  -7  253.98   29.97
  -3  -4   7  250.67   30.57
  -3  -4   7  234.23   30.44
  -3   4   8  165.89   26.63
  -3   4   8  205.40   27.21
   3  -4  -8  198.85   26.30
   3  -4  -8  177.21   26.02
   3  -4  -8  173.00   26.65
   3   4  -8  219.94   24.44
   3   4  -8  199.29   23.71
  -3  -4   8  151.46   23.84
  -3  -4   8  219.70   24.83
  -3   4   9  102.04   18.50
   3  -4  -9  137.03   18.90
   3  -4  -9  123.92   18.68
   3  -4  -9  118.89   19.53
   3   4  -9  113.15   16.12
   3   4  -9  118.96   15.55
  -3  -4   9  139.08   17.04
  -3  -4   9  122.62   16.59
  -3   4  10   33.56    9.14
   3  -4 -10   28.71    7.77
   3  -4 -10   35.41    8.42
   3   4 -10   32.74    6.02
   3   4 -10   37.07    5.39
  -3  -4  10   30.59    6.24
  -3  -4  10   30.82    6.30
  -3   4  11   77.17   15.27
   3  -4 -11  124.55   16.47
   3  -4 -11   94.18   15.82
   3   4 -11  120.46   13.52
   3   4 -11   83.02   11.45
  -3  -4  11   98.39   12.94
  -3  -4  11   98.78   13.41
  -3   4  12  281.64   36.15
  -3   4  12  238.46   35.65
   3  -4 -12  227.85   34.48
   3  -4 -12  273.37   35.80
   3   4 -12  249.06   32.13
  -3  -4  12  292.10   32.07
  -3  -4  12  288.16   32.84
  -3   4  13  278.70   35.92
  -3   4  13  285.15   36.57
   3  -4 -13  252.39   35.04
   3  -4 -13  304.93   36.43
   3   4 -13  265.29   32.03
  -3  -4  13  259.30   31.57
  -3  -4  13  256.01   32.27
  -3   4  14   14.06    6.07
  -3   4  14   28.51    7.60
   3  -4 -14   18.23    6.22
   3  -4 -14   19.74    6.92
   3   4 -14   20.01    4.23
  -3  -4  14   16.21    3.69
  -3  -4  14   20.03    4.51
  -3   4  15  104.56   18.11
  -3   4  15  140.18   20.11
   3  -4 -15   87.28   17.06
   3  -4 -15  109.04   18.24
   3   4 -15  126.39   15.12
  -3  -4  15  105.85   14.61
  -3  -4  15  124.19   15.56
  -3   4  16   35.32    8.78
  -3   4  16   40.74   10.20
   3  -4 -16   42.78    9.20
   3  -4 -16   53.18   10.67
   3   4 -16   44.38    6.43
  -3  -4  16   32.84    5.87
  -3  -4  16   25.36    5.95
  -3   4  17   66.35   13.10
  -3   4  17   62.51   13.44
   3  -4 -17   61.03   12.39
   3   4 -17   76.31    9.91
  -3  -4  17   64.54    9.58
  -3  -4  17   62.12    9.94
  -3   4  18   55.71   12.81
  -3   4  18   61.53   13.71
   3  -4 -18   77.18   13.71
   3   4 -18   69.18    9.61
   3   4 -18   75.48   10.20
  -3  -4  18   69.10   10.55
  -3   4  19   19.41    6.62
  -3   4  19   15.08    7.13
   3  -4 -19   12.04    5.88
   3   4 -19   15.12    3.40
   3   4 -19   15.96    3.99
  -3  -4  19   23.38    4.78
  -3   4  20   10.41    5.83
   3  -4 -20   10.93    5.79
   3   4 -20   12.54    2.82
   3   4 -20    3.05    2.77
  -3  -4  20    5.90    3.41
  -3   4  21   -0.00    4.82
   3  -4 -21   -0.00    3.86
   3   4 -21    0.00    1.60
  -3  -4  21   -0.00    2.51
  -3   4  22    0.66    4.65
   3  -4 -22    3.75    4.82
  -3  -4  22    2.97    2.91
  -3   4  23   64.40   13.37
   3  -4 -23   62.78   12.92
  -3  -4  23   55.70    9.82
  -3   4  24   34.91   10.37
  -3  -4  24   52.06    8.81
  -3   4  25   71.98   14.78
  -3   4  26   -0.00    5.17
  -3   4  27   65.21   14.56
   3  -4 -27   66.19   14.02
  -3   4  28    6.06    4.92
   3  -4 -28    6.01    5.13
  -3  -4  28   18.49    4.63
  -3   4  29   26.21    9.43
   3  -4 -29   27.97    9.02
  -3  -4  29   25.73    5.96
  -3   4  30   10.03    6.45
   3  -4 -30   -0.00    4.18
  -3  -4  30    2.72    2.97
  -3   4  31    2.58    4.36
   3  -4 -31   -0.00    4.54
  -3  -4  31    2.35    2.82
  -3   4  32    0.00    4.47
   3  -4 -32    3.75    4.80
  -3  -4  32    4.22    3.34
  -3   4  33   22.14    8.59
   3  -4 -33    2.89    5.74
  -3  -4  33    7.59    3.98
  -3   4  34    2.32    5.19
  -3  -4  34    3.30    3.64
  -3   4  35    0.00    5.64
  -3  -4  35    9.79    4.49
  -3   4  36    0.61    4.62
  -3  -4  36    0.00    3.09
  -3   4  37   -0.00    4.04
[truncated: 817,919 more chars]
