# Supplementary material for: LED-pump-X-ray-multiprobe crystallography for sub-second timescales
Source: Commun Chem. 2022 Aug 26;5:102. doi: 10.1038/s42004-022-00716-1 (PMC9814726; doi:10.1038/s42004-022-00716-1)
Supplement: Supplementary file 10 — Supplementary Data 1 [file 42004_2022_716_MOESM10_ESM.zip › CIFs/4s_272K/272K_4s_t8_decay.cif]

  data_global

# SUBMISSION DETAILS
 
_publ_contact_author_name       'Hatcher, Lauren'
_publ_contact_author_address
;
School of Chemistry
Cardiff University
Main Building
Park Place 
Cardiff
CF10 3AT
United Kingdom
;
_publ_contact_author_email       'HatcherL1@cardiff.ac.uk'
_publ_requested_category          FM
_publ_section_comment
; 
?
;
_publ_section_references
;
Diamond General Data Aquisition (GDA) software: http://www.opengda.org/

XIA2: Winter, G. (2010) J. Appl. Cryst. 43, 186-190.
POINTLESS: Evans, P. (2006) Acta Cryst. D62, 72-82.
AIMLESS: Evans, P. R. and Murshudov, G. N. (2013) Acta Cryst. D69, 1204-1214.
DIALS: Winter, G., et al. Acta Cryst. (2018) D74, 85-97.
CCP4: Winn, M. D. et al. (2011) Acta Cryst. D67, 235-242.
   
SHELXL: Sheldrick G. M. (2015). Acta Cryst. C71, 3-8.
SHELXT:	Sheldrick, G. M. (2015). Acta Cryst. A71, 3-8.
 
OLEX2: Dolomanov, O.V.; Bourhis, L.J.; Gildea, R.J.; Howard, J.A.K.; Puschmann,
 H., OLEX2: A complete structure solution, refinement and analysis program 
 (2009). J. Appl. Cryst., 42, 339-341.

MERCURY: Macrae, C. F., Bruno, I. J., Chisholm, J. A., Edgington,
P. R., McCabe, P., Pidcock, E., Rodriguez-Monge, L., Taylor, R.,
van de Streek, J. & Wood, P. A. (2008). J. Appl. Cryst. 41, 466-470.
;

####
 
data_272K_4s_t8_decay
 
_audit_creation_method            'SHELXL-2018/3'
_shelx_SHELXL_version_number      '2018/3'
_chemical_name_systematic         
;
Nitro-(N,N,N',N'-tetrabutyldiethylenetriamine)palladium(II)
tetraphenylborate, tetrahydrofuran solvate
;
_chemical_name_common             ?
_chemical_melting_point           ?
_chemical_formula_moiety          
;
C20 H45 N4 O2 Pd, C24 H20 B, C4 H8 O
;
_chemical_formula_sum            'C48 H73 B N4 O3 Pd' 
_chemical_formula_weight          871.31

loop_
 _atom_type_symbol
 _atom_type_description
 _atom_type_scat_dispersion_real
 _atom_type_scat_dispersion_imag
 _atom_type_scat_source
 'C'  'C'   0.0010   0.0010
 'International Tables Vol C Tables 4.2.6.8 and 6.1.1.4'
 'H'  'H'   0.0000   0.0000
 'International Tables Vol C Tables 4.2.6.8 and 6.1.1.4'
 'B'  'B'   0.0000   0.0000
 'International Tables Vol C Tables 4.2.6.8 and 6.1.1.4'
 'N'  'N'   0.0030   0.0020
 'International Tables Vol C Tables 4.2.6.8 and 6.1.1.4'
 'O'  'O'   0.0050   0.0030
 'International Tables Vol C Tables 4.2.6.8 and 6.1.1.4'
 'Pd'  'Pd'  -2.5040   0.6150
 'International Tables Vol C Tables 4.2.6.8 and 6.1.1.4'
 
_space_group_crystal_system       monoclinic
_space_group_IT_number            14
_space_group_name_H-M_alt         'P 21/n'
_space_group_name_Hall            '-P 2yn'
 
_shelx_space_group_comment
;
The symmetry employed for this shelxl refinement is uniquely defined
by the following loop, which should always be used as a source of
symmetry information in preference to the above space-group names.
They are only intended as comments.
;
 
loop_
 _space_group_symop_operation_xyz
 'x, y, z'
 '-x+1/2, y+1/2, -z+1/2'
 '-x, -y, -z'
 'x-1/2, -y-1/2, z-1/2'
 
_cell_length_a                    11.6698(5)
_cell_length_b                    13.5833(5)
_cell_length_c                    30.1852(10)
_cell_angle_alpha                 90
_cell_angle_beta                  93.389(3)
_cell_angle_gamma                 90
_cell_volume                      4776.4(3)
_cell_formula_units_Z             4
_cell_measurement_temperature     272(2)
_cell_measurement_reflns_used     8579
_cell_measurement_theta_max       20.1911276216
_cell_measurement_theta_min       1.23450537737
 
_exptl_crystal_description        Plate
_exptl_crystal_colour             Yellow
_exptl_crystal_density_meas       ?
_exptl_crystal_density_method     ?
_exptl_crystal_density_diffrn     1.212          
_exptl_crystal_F_000              1856
_exptl_transmission_factor_min    ?
_exptl_transmission_factor_max    ?
_exptl_crystal_size_max           0.100
_exptl_crystal_size_mid           0.100
_exptl_crystal_size_min           0.050
_exptl_absorpt_coefficient_mu     0.202
_shelx_estimated_absorpt_T_min    0.980
_shelx_estimated_absorpt_T_max    0.990
_exptl_absorpt_correction_T_min   0.996379760721
_exptl_absorpt_correction_T_max   1.0
_exptl_absorpt_correction_type    empirical
_exptl_absorpt_process_details    
;
CCP4 7.0.048: AIMLESS, version 0.5.32 : 29/03/17
Scaling & analysis of unmerged intensities, absorption correction using spherical harmonics
;
_exptl_absorpt_special_details    ?
_diffrn_ambient_temperature       272(2)
_diffrn_radiation_wavelength      0.534
_diffrn_measurement_device_type   'Photon counting pixel array'
_diffrn_radiation_type            Synchrotron
_diffrn_measurement_method        'shutterless scans'
_diffrn_radiation_source          'Diamond Light Source Beamline I19-2'
_diffrn_radiation_monochromator   'Silicon 111'
_diffrn_detector_area_resol_mean  ?
_diffrn_reflns_number             32802
_diffrn_reflns_av_unetI/netI      0.1231
_diffrn_reflns_av_R_equivalents   0.1058
_diffrn_reflns_limit_h_min        -14
_diffrn_reflns_limit_h_max        14
_diffrn_reflns_limit_k_min        -16
_diffrn_reflns_limit_k_max        13
_diffrn_reflns_limit_l_min        -35
_diffrn_reflns_limit_l_max        37
_diffrn_reflns_theta_min          1.235
_diffrn_reflns_theta_max          19.496
_diffrn_reflns_theta_full         18.687
_diffrn_measured_fraction_theta_max   0.991
_diffrn_measured_fraction_theta_full  0.992
_diffrn_reflns_Laue_measured_fraction_max    0.991
_diffrn_reflns_Laue_measured_fraction_full   0.992
_diffrn_reflns_point_group_measured_fraction_max   0.991
_diffrn_reflns_point_group_measured_fraction_full  0.992
_reflns_number_total              9685
_reflns_number_gt                 4807
_reflns_threshold_expression      'I > 2\s(I)'
_reflns_Friedel_coverage          0.000
_reflns_Friedel_fraction_max      .
_reflns_Friedel_fraction_full     .
 
_reflns_special_details
;
 Reflections were merged by SHELXL according to the crystal
 class for the calculation of statistics and refinement.
 
 _reflns_Friedel_fraction is defined as the number of unique
 Friedel pairs measured divided by the number that would be
 possible theoretically, ignoring centric projections and
 systematic absences.
;
 
_computing_data_collection        'Diamond GDA (http://www.opengda.org/)'
_computing_cell_refinement        'DIALS (Winter, 2018)'
_computing_data_reduction         'XIA2 (Winter 2010)'
_computing_structure_solution     'SHELXT (Sheldrick, 2015)'
_computing_structure_refinement   'SHELXL (Sheldrick, 2015)'
_computing_molecular_graphics     'OLEX2 (Dolomanov et al., 2009)'
_computing_publication_material   'MERCURY (Macrae et al., 2008)'
_refine_special_details           ?
_refine_ls_structure_factor_coef  Fsqd
_refine_ls_matrix_type            full
_refine_ls_weighting_scheme       calc
_refine_ls_weighting_details
'w=1/[\s^2^(Fo^2^)+(0.0414P)^2^] where P=(Fo^2^+2Fc^2^)/3'
_atom_sites_solution_primary      ?
_atom_sites_solution_secondary    ?
_atom_sites_solution_hydrogens    geom
_refine_ls_hydrogen_treatment     constr
_refine_ls_extinction_method      none
_refine_ls_extinction_coef        .
_refine_ls_number_reflns          9685
_refine_ls_number_parameters      526
_refine_ls_number_restraints      490
_refine_ls_R_factor_all           0.1158
_refine_ls_R_factor_gt            0.0589
_refine_ls_wR_factor_ref          0.1436
_refine_ls_wR_factor_gt           0.1208
_refine_ls_goodness_of_fit_ref    0.872
_refine_ls_restrained_S_all       0.872
_refine_ls_shift/su_max           0.001
_refine_ls_shift/su_mean          0.000
 
loop_
 _atom_site_label
 _atom_site_type_symbol
 _atom_site_fract_x
 _atom_site_fract_y
 _atom_site_fract_z
 _atom_site_U_iso_or_equiv
 _atom_site_adp_type
 _atom_site_occupancy
 _atom_site_site_symmetry_order  
 _atom_site_calc_flag
 _atom_site_refinement_flags_posn
 _atom_site_refinement_flags_adp
 _atom_site_refinement_flags_occupancy
 _atom_site_disorder_assembly
 _atom_site_disorder_group
Pd1 Pd 0.33978(3) 0.77526(2) 0.34673(2) 0.05192(14) Uani 1 1 d . . . . .
N2 N 0.3460(3) 0.9274(2) 0.33790(10) 0.0604(8) Uani 1 1 d . . . . .
N3 N 0.4543(3) 0.7985(2) 0.39832(9) 0.0508(8) Uani 1 1 d . . . . .
H3 H 0.531325 0.788029 0.387948 0.061 Uiso 1 1 calc R U . . .
N4 N 0.3309(3) 0.6317(2) 0.37149(10) 0.0529(8) Uani 1 1 d . . . . .
C1 C 0.4417(4) 0.9632(3) 0.36985(13) 0.0679(11) Uani 1 1 d . . . . .
H1A H 0.514541 0.957512 0.356154 0.082 Uiso 1 1 calc R U . . .
H1B H 0.429584 1.031983 0.376795 0.082 Uiso 1 1 calc R U . . .
C2 C 0.4452(4) 0.9033(3) 0.41188(13) 0.0650(11) Uani 1 1 d . . . . .
H2A H 0.510888 0.921899 0.431272 0.078 Uiso 1 1 calc R U . . .
H2B H 0.375969 0.913758 0.427514 0.078 Uiso 1 1 calc R U . . .
C3 C 0.4343(4) 0.7236(3) 0.43269(12) 0.0562(10) Uani 1 1 d . . . . .
H3A H 0.365201 0.739117 0.447659 0.067 Uiso 1 1 calc R U . . .
H3B H 0.498512 0.721818 0.454578 0.067 Uiso 1 1 calc R U . . .
C4 C 0.4215(3) 0.6257(3) 0.40932(12) 0.0554(10) Uani 1 1 d . . . . .
H4A H 0.400087 0.575761 0.430246 0.066 Uiso 1 1 calc R U . . .
H4B H 0.494310 0.606855 0.397923 0.066 Uiso 1 1 calc R U . . .
C5 C 0.2312(4) 0.9657(3) 0.35132(14) 0.0707(12) Uani 1 1 d . . . . .
H5A H 0.171581 0.934028 0.332646 0.085 Uiso 1 1 calc R U . . .
H5B H 0.221306 0.944753 0.381576 0.085 Uiso 1 1 calc R U . . .
C6 C 0.2112(5) 1.0751(3) 0.34899(17) 0.0967(16) Uani 1 1 d . . . . .
H6A H 0.216276 1.097043 0.318592 0.116 Uiso 1 1 calc R U . . .
H6B H 0.270791 1.108366 0.367083 0.116 Uiso 1 1 calc R U . . .
C7 C 0.0947(5) 1.1033(4) 0.3650(2) 0.125(2) Uani 1 1 d . . . . .
H7A H 0.035589 1.064572 0.349175 0.150 Uiso 1 1 calc R U . . .
H7B H 0.092675 1.088223 0.396347 0.150 Uiso 1 1 calc R U . . .
C8 C 0.0702(7) 1.2099(4) 0.3578(3) 0.182(4) Uani 1 1 d . . . . .
H8A H 0.023386 1.233486 0.380686 0.273 Uiso 1 1 calc R U . . .
H8B H 0.030346 1.218950 0.329393 0.273 Uiso 1 1 calc R U . . .
H8C H 0.141092 1.245874 0.358827 0.273 Uiso 1 1 calc R U . . .
C9 C 0.3664(4) 0.9604(3) 0.29155(13) 0.0682(12) Uani 1 1 d . . . . .
H9A H 0.298693 0.944867 0.272630 0.082 Uiso 1 1 calc R U . . .
H9B H 0.375137 1.031385 0.291664 0.082 Uiso 1 1 calc R U . . .
C10 C 0.4688(4) 0.9159(3) 0.27151(13) 0.0755(13) Uani 1 1 d . . . . .
H10A H 0.466121 0.844855 0.274516 0.091 Uiso 1 1 calc R U . . .
H10B H 0.538260 0.939259 0.287346 0.091 Uiso 1 1 calc R U . . .
C11 C 0.4717(4) 0.9430(4) 0.22246(15) 0.0943(16) Uani 1 1 d . . . . .
H11A H 0.407176 0.912280 0.206079 0.113 Uiso 1 1 calc R U . . .
H11B H 0.463650 1.013760 0.219204 0.113 Uiso 1 1 calc R U . . .
C12 C 0.5802(5) 0.9110(5) 0.20332(18) 0.136(2) Uani 1 1 d . . . . .
H12A H 0.578276 0.928345 0.172453 0.203 Uiso 1 1 calc R U . . .
H12B H 0.588345 0.840982 0.206398 0.203 Uiso 1 1 calc R U . . .
H12C H 0.644088 0.943091 0.218770 0.203 Uiso 1 1 calc R U . . .
C13 C 0.2120(3) 0.6239(3) 0.38852(13) 0.0623(11) Uani 1 1 d . . . . .
H13A H 0.203142 0.676561 0.409740 0.075 Uiso 1 1 calc R U . . .
H13B H 0.156795 0.635605 0.363775 0.075 Uiso 1 1 calc R U . . .
C14 C 0.1802(4) 0.5284(3) 0.41030(15) 0.0725(12) Uani 1 1 d . . . . .
H14A H 0.232617 0.516476 0.435890 0.087 Uiso 1 1 calc R U . . .
H14B H 0.188060 0.474619 0.389568 0.087 Uiso 1 1 calc R U . . .
C15 C 0.0586(4) 0.5311(3) 0.42484(16) 0.0829(14) Uani 1 1 d . . . . .
H15A H 0.007187 0.545569 0.399249 0.099 Uiso 1 1 calc R U . . .
H15B H 0.052025 0.584286 0.445968 0.099 Uiso 1 1 calc R U . . .
C16 C 0.0200(4) 0.4361(3) 0.44590(17) 0.0966(17) Uani 1 1 d . . . . .
H16A H 0.025922 0.382845 0.425235 0.145 Uiso 1 1 calc R U . . .
H16B H -0.058259 0.442584 0.453628 0.145 Uiso 1 1 calc R U . . .
H16C H 0.067951 0.422706 0.472157 0.145 Uiso 1 1 calc R U . . .
C17 C 0.3491(4) 0.5510(3) 0.33894(13) 0.0645(11) Uani 1 1 d . . . . .
H17A H 0.282775 0.548016 0.318064 0.077 Uiso 1 1 calc R U . . .
H17B H 0.353640 0.488923 0.354805 0.077 Uiso 1 1 calc R U . . .
C18 C 0.4546(4) 0.5621(3) 0.31342(14) 0.0806(14) Uani 1 1 d . . . . .
H18A H 0.521935 0.562178 0.333873 0.097 Uiso 1 1 calc R U . . .
H18B H 0.451878 0.624629 0.297875 0.097 Uiso 1 1 calc R U . . .
C19 C 0.4644(5) 0.4784(4) 0.27991(19) 0.122(2) Uani 1 1 d . . . . .
H19A H 0.457655 0.416306 0.295391 0.146 Uiso 1 1 calc R U . . .
H19B H 0.400137 0.482954 0.258115 0.146 Uiso 1 1 calc R U . . .
C20 C 0.5675(6) 0.4770(5) 0.2572(2) 0.158(3) Uani 1 1 d . . . . .
H20A H 0.572956 0.415804 0.241507 0.237 Uiso 1 1 calc R U . . .
H20B H 0.632021 0.483543 0.278190 0.237 Uiso 1 1 calc R U . . .
H20C H 0.567092 0.530584 0.236441 0.237 Uiso 1 1 calc R U . . .
C21 C 0.6560(3) 0.3735(3) 0.42717(13) 0.0546(9) Uani 1 1 d . . . . .
C22 C 0.7095(4) 0.4238(3) 0.39371(14) 0.0685(12) Uani 1 1 d . . . . .
H22 H 0.726949 0.389600 0.368289 0.082 Uiso 1 1 calc R U . . .
C23 C 0.7375(4) 0.5227(4) 0.39698(18) 0.0870(15) Uani 1 1 d . . . . .
H23 H 0.771403 0.553581 0.373556 0.104 Uiso 1 1 calc R U . . .
C24 C 0.7162(4) 0.5754(4) 0.43383(18) 0.0862(14) Uani 1 1 d . . . . .
H24 H 0.738621 0.640961 0.436471 0.103 Uiso 1 1 calc R U . . .
C25 C 0.6616(4) 0.5304(3) 0.46672(16) 0.0754(13) Uani 1 1 d . . . . .
H25 H 0.644346 0.565971 0.491801 0.091 Uiso 1 1 calc R U . . .
C26 C 0.6311(4) 0.4315(3) 0.46328(13) 0.0637(11) Uani 1 1 d . . . . .
H26 H 0.592407 0.403068 0.486115 0.076 Uiso 1 1 calc R U . . .
C27 C 0.7344(4) 0.2015(3) 0.45880(13) 0.0568(10) Uani 1 1 d . . . . .
C28 C 0.8093(4) 0.2505(3) 0.48849(15) 0.0696(12) Uani 1 1 d . . . . .
H28 H 0.804469 0.318765 0.490038 0.083 Uiso 1 1 calc R U . . .
C29 C 0.8911(4) 0.2032(4) 0.51602(16) 0.0860(15) Uani 1 1 d . . . . .
H29 H 0.938718 0.240134 0.535408 0.103 Uiso 1 1 calc R U . . .
C30 C 0.9030(4) 0.1037(4) 0.51520(17) 0.0894(15) Uani 1 1 d . . . . .
H30 H 0.956623 0.071919 0.534208 0.107 Uiso 1 1 calc R U . . .
C31 C 0.8328(4) 0.0511(4) 0.48519(19) 0.0924(16) Uani 1 1 d . . . . .
H31 H 0.840170 -0.016927 0.483386 0.111 Uiso 1 1 calc R U . . .
C32 C 0.7519(4) 0.0991(3) 0.45796(17) 0.0817(14) Uani 1 1 d . . . . .
H32 H 0.706547 0.061728 0.437953 0.098 Uiso 1 1 calc R U . . .
C33 C 0.5056(4) 0.2301(3) 0.44436(13) 0.0542(9) Uani 1 1 d . . . . .
C34 C 0.4797(4) 0.1452(3) 0.46677(12) 0.0589(10) Uani 1 1 d . . . . .
H34 H 0.538121 0.100137 0.473492 0.071 Uiso 1 1 calc R U . . .
C35 C 0.3703(4) 0.1242(3) 0.47972(14) 0.0673(11) Uani 1 1 d . . . . .
H35 H 0.357458 0.065857 0.494735 0.081 Uiso 1 1 calc R U . . .
C36 C 0.2806(4) 0.1880(3) 0.47081(16) 0.0776(13) Uani 1 1 d . . . . .
H36 H 0.207397 0.173885 0.479712 0.093 Uiso 1 1 calc R U . . .
C37 C 0.3024(4) 0.2733(3) 0.44830(17) 0.0821(14) Uani 1 1 d . . . . .
H37 H 0.243399 0.317889 0.441537 0.099 Uiso 1 1 calc R U . . .
C38 C 0.4118(4) 0.2928(3) 0.43578(16) 0.0734(13) Uani 1 1 d . . . . .
H38 H 0.424011 0.351160 0.420682 0.088 Uiso 1 1 calc R U . . .
C39 C 0.6369(4) 0.2132(3) 0.37495(14) 0.0659(11) Uani 1 1 d . . . . .
C40 C 0.5445(5) 0.2194(3) 0.34447(15) 0.0791(13) Uani 1 1 d . . . . .
H40 H 0.475032 0.242629 0.353852 0.095 Uiso 1 1 calc R U . . .
C41 C 0.5509(6) 0.1921(4) 0.29992(17) 0.1030(18) Uani 1 1 d . . . . .
H41 H 0.487031 0.199373 0.280275 0.124 Uiso 1 1 calc R U . . .
C42 C 0.6503(7) 0.1550(4) 0.2852(2) 0.123(2) Uani 1 1 d . . . . .
H42 H 0.654587 0.135669 0.255844 0.147 Uiso 1 1 calc R U . . .
C43 C 0.7432(7) 0.1469(5) 0.3145(2) 0.139(2) Uani 1 1 d . . . . .
H43 H 0.811862 0.122268 0.304985 0.167 Uiso 1 1 calc R U . . .
C44 C 0.7362(5) 0.1749(4) 0.35829(17) 0.1125(19) Uani 1 1 d . . . . .
H44 H 0.800934 0.167746 0.377513 0.135 Uiso 1 1 calc R U . . .
B1 B 0.6331(5) 0.2547(3) 0.42647(15) 0.0570(10) Uani 1 1 d . . . . .
O3 O 0.6892(13) 0.804(3) 0.3657(9) 0.093(2) Uani 0.529(15) 1 d D . P A 1
C45 C 0.7362(11) 0.7769(16) 0.3250(6) 0.097(2) Uani 0.529(15) 1 d D . P A 1
H45A H 0.731803 0.831669 0.304358 0.116 Uiso 0.529(15) 1 calc R U P A 1
H45B H 0.693930 0.721855 0.311640 0.116 Uiso 0.529(15) 1 calc R U P A 1
C46 C 0.8591(10) 0.7485(14) 0.3355(6) 0.108(3) Uani 0.529(15) 1 d D . P A 1
H46A H 0.866410 0.679030 0.342529 0.130 Uiso 0.529(15) 1 calc R U P A 1
H46B H 0.906703 0.764134 0.311199 0.130 Uiso 0.529(15) 1 calc R U P A 1
C47 C 0.8878(10) 0.8090(14) 0.3739(4) 0.108(3) Uani 0.529(15) 1 d D . P A 1
H47A H 0.934554 0.864241 0.365417 0.130 Uiso 0.529(15) 1 calc R U P A 1
H47B H 0.931867 0.770813 0.396041 0.130 Uiso 0.529(15) 1 calc R U P A 1
C48 C 0.7841(11) 0.8448(12) 0.3922(4) 0.097(2) Uani 0.529(15) 1 d D . P A 1
H48A H 0.780964 0.824029 0.422839 0.116 Uiso 0.529(15) 1 calc R U P A 1
H48B H 0.781693 0.916144 0.391168 0.116 Uiso 0.529(15) 1 calc R U P A 1
O3A O 0.6769(14) 0.807(3) 0.3610(10) 0.093(2) Uani 0.471(15) 1 d D . P A 2
C45A C 0.7321(12) 0.7560(18) 0.3267(7) 0.097(2) Uani 0.471(15) 1 d D . P A 2
H45C H 0.704128 0.778094 0.297465 0.116 Uiso 0.471(15) 1 calc R U P A 2
H45D H 0.721301 0.685359 0.328880 0.116 Uiso 0.471(15) 1 calc R U P A 2
C46A C 0.8569(12) 0.7845(15) 0.3365(7) 0.108(3) Uani 0.471(15) 1 d D . P A 2
H46C H 0.898958 0.728969 0.349510 0.130 Uiso 0.471(15) 1 calc R U P A 2
H46D H 0.891285 0.802230 0.309160 0.130 Uiso 0.471(15) 1 calc R U P A 2
C47A C 0.8639(12) 0.8651(14) 0.3662(5) 0.108(3) Uani 0.471(15) 1 d D . P A 2
H47C H 0.884745 0.924776 0.351029 0.130 Uiso 0.471(15) 1 calc R U P A 2
H47D H 0.920618 0.852644 0.390399 0.130 Uiso 0.471(15) 1 calc R U P A 2
C48A C 0.7510(13) 0.8737(12) 0.3826(5) 0.097(2) Uani 0.471(15) 1 d D . P A 2
H48C H 0.754610 0.860976 0.414271 0.116 Uiso 0.471(15) 1 calc R U P A 2
H48D H 0.722526 0.940188 0.377694 0.116 Uiso 0.471(15) 1 calc R U P A 2
O1 O 0.1257(3) 0.7602(3) 0.29867(11) 0.1138(12) Uani 0.849(5) 1 d D . P B 3
O2 O 0.2620(3) 0.7241(2) 0.25928(12) 0.1138(12) Uani 0.849(5) 1 d D . P B 3
N1 N 0.2265(3) 0.74949(12) 0.29405(10) 0.0711(12) Uani 0.849(5) 1 d D . P B 3
O1A O 0.2092(15) 0.7583(2) 0.3056(4) 0.1138(12) Uani 0.151(5) 1 d D . P B 4
O2A O 0.3172(12) 0.7174(3) 0.2555(4) 0.1138(12) Uani 0.151(5) 1 d D . P B 4
N1A N 0.2107(11) 0.7313(2) 0.2643(3) 0.0711(12) Uani 0.151(5) 1 d D . P B 4
 
loop_
 _atom_site_aniso_label
 _atom_site_aniso_U_11
 _atom_site_aniso_U_22
 _atom_site_aniso_U_33
 _atom_site_aniso_U_23
 _atom_site_aniso_U_13
 _atom_site_aniso_U_12
Pd1 0.0523(2) 0.0548(3) 0.0483(2) 0.00141(15) 0.00060(16) -0.00250(17)
N2 0.064(2) 0.060(2) 0.0560(17) 0.0058(15) -0.0006(14) 0.0007(16)
N3 0.055(2) 0.0549(16) 0.0431(16) -0.0002(12) 0.0060(15) -0.0065(15)
N4 0.0510(18) 0.0537(18) 0.0539(18) -0.0017(13) 0.0025(13) -0.0013(15)
C1 0.080(3) 0.056(3) 0.066(2) -0.0002(18) -0.008(2) -0.004(2)
C2 0.079(3) 0.0555(19) 0.059(2) -0.0045(16) -0.005(2) -0.001(2)
C3 0.062(3) 0.062(2) 0.045(2) 0.0049(14) 0.0044(19) -0.004(2)
C4 0.052(2) 0.058(2) 0.056(2) 0.0057(17) 0.0009(17) 0.004(2)
C5 0.076(3) 0.063(2) 0.073(3) -0.002(2) 0.003(2) 0.011(2)
C6 0.115(4) 0.066(2) 0.108(4) -0.001(3) -0.005(3) 0.022(3)
C7 0.118(4) 0.095(3) 0.160(5) -0.029(4) -0.005(4) 0.039(3)
C8 0.178(8) 0.090(4) 0.274(9) -0.049(5) -0.028(7) 0.044(4)
C9 0.076(3) 0.069(3) 0.059(2) 0.012(2) 0.0007(19) -0.003(2)
C10 0.077(3) 0.085(3) 0.066(2) 0.008(2) 0.008(2) -0.003(2)
C11 0.099(4) 0.116(4) 0.069(2) 0.010(3) 0.017(3) -0.011(3)
C12 0.113(5) 0.202(7) 0.095(4) -0.011(4) 0.041(4) -0.012(4)
C13 0.053(2) 0.067(2) 0.067(3) 0.006(2) 0.0049(19) -0.004(2)
C14 0.065(3) 0.072(3) 0.082(3) 0.012(2) 0.011(2) -0.004(2)
C15 0.066(3) 0.081(3) 0.104(4) 0.002(3) 0.020(3) -0.012(2)
C16 0.081(4) 0.088(3) 0.123(4) 0.014(3) 0.029(3) -0.011(3)
C17 0.073(3) 0.053(2) 0.067(2) -0.0072(17) 0.003(2) 0.002(2)
C18 0.080(3) 0.092(3) 0.071(3) -0.010(2) 0.012(2) 0.010(3)
C19 0.128(5) 0.127(4) 0.115(4) -0.044(3) 0.042(4) 0.001(4)
C20 0.154(6) 0.185(7) 0.141(6) -0.036(5) 0.070(5) 0.021(5)
C21 0.051(3) 0.0540(18) 0.058(2) 0.0070(14) -0.0038(18) 0.0005(18)
C22 0.058(3) 0.073(2) 0.075(3) 0.013(2) 0.010(2) -0.003(2)
C23 0.075(4) 0.070(2) 0.117(4) 0.026(2) 0.016(3) -0.004(2)
C24 0.072(3) 0.056(3) 0.130(4) 0.013(2) -0.003(3) -0.001(2)
C25 0.078(3) 0.055(2) 0.091(3) -0.002(2) -0.011(2) 0.009(2)
C26 0.073(3) 0.057(2) 0.061(2) 0.0047(17) 0.000(2) 0.004(2)
C27 0.058(2) 0.053(2) 0.061(2) 0.0045(17) 0.0138(17) 0.0052(18)
C28 0.065(3) 0.065(3) 0.079(3) -0.003(2) 0.001(2) 0.010(2)
C29 0.079(3) 0.083(3) 0.094(3) -0.008(3) -0.014(3) 0.017(3)
C30 0.068(3) 0.082(3) 0.118(4) 0.014(3) 0.000(3) 0.019(3)
C31 0.074(4) 0.063(3) 0.139(4) 0.011(3) 0.000(3) 0.014(2)
C32 0.068(3) 0.054(2) 0.123(4) -0.003(2) -0.003(3) 0.007(2)
C33 0.061(2) 0.049(2) 0.053(2) -0.0016(17) 0.0031(18) 0.0003(16)
C34 0.062(2) 0.053(2) 0.062(3) 0.0054(17) 0.003(2) -0.0002(19)
C35 0.064(2) 0.065(3) 0.073(3) 0.008(2) 0.008(2) -0.0046(19)
C36 0.065(3) 0.067(3) 0.101(4) -0.001(2) 0.011(3) -0.001(2)
C37 0.060(2) 0.061(3) 0.126(4) 0.004(2) 0.006(3) 0.005(2)
C38 0.063(2) 0.054(3) 0.104(4) 0.009(2) 0.003(2) 0.0023(19)
C39 0.083(3) 0.059(3) 0.056(2) -0.0028(19) 0.0069(17) -0.007(2)
C40 0.099(3) 0.075(3) 0.062(2) 0.010(2) -0.007(2) -0.022(3)
C41 0.161(5) 0.084(4) 0.062(2) 0.009(2) -0.004(3) -0.033(4)
C42 0.189(6) 0.109(5) 0.071(4) -0.016(3) 0.019(3) -0.026(4)
C43 0.169(6) 0.169(6) 0.083(3) -0.037(4) 0.031(3) 0.019(5)
C44 0.112(4) 0.150(5) 0.077(3) -0.026(3) 0.020(3) 0.024(4)
B1 0.063(2) 0.053(2) 0.055(2) 0.0017(17) 0.0059(19) 0.0005(19)
O3 0.076(3) 0.104(3) 0.099(4) -0.011(4) 0.010(3) -0.004(3)
C45 0.087(3) 0.104(5) 0.100(3) -0.014(3) 0.006(2) -0.001(2)
C46 0.084(3) 0.107(8) 0.134(4) -0.007(4) 0.012(2) -0.001(3)
C47 0.084(3) 0.107(8) 0.134(4) -0.007(4) 0.012(2) -0.001(3)
C48 0.087(3) 0.104(5) 0.100(3) -0.014(3) 0.006(2) -0.001(2)
O3A 0.076(3) 0.104(3) 0.099(4) -0.011(4) 0.010(3) -0.004(3)
C45A 0.087(3) 0.104(5) 0.100(3) -0.014(3) 0.006(2) -0.001(2)
C46A 0.084(3) 0.107(8) 0.134(4) -0.007(4) 0.012(2) -0.001(3)
C47A 0.084(3) 0.107(8) 0.134(4) -0.007(4) 0.012(2) -0.001(3)
C48A 0.087(3) 0.104(5) 0.100(3) -0.014(3) 0.006(2) -0.001(2)
O1 0.069(2) 0.193(3) 0.0775(16) -0.0261(16) -0.0084(17) 0.0027(19)
O2 0.069(2) 0.193(3) 0.0775(16) -0.0261(16) -0.0084(17) 0.0027(19)
N1 0.070(2) 0.079(3) 0.0635(19) 0.0107(19) -0.003(2) -0.002(2)
O1A 0.069(2) 0.193(3) 0.0775(16) -0.0261(16) -0.0084(17) 0.0027(19)
O2A 0.069(2) 0.193(3) 0.0775(16) -0.0261(16) -0.0084(17) 0.0027(19)
N1A 0.070(2) 0.079(3) 0.0635(19) 0.0107(19) -0.003(2) -0.002(2)
 
_geom_special_details
;
 All esds (except the esd in the dihedral angle between two l.s. planes)
 are estimated using the full covariance matrix.  The cell esds are taken
 into account individually in the estimation of esds in distances, angles
 and torsion angles; correlations between esds in cell parameters are only
 used when they are defined by crystal symmetry.  An approximate (isotropic)
 treatment of cell esds is used for estimating esds involving l.s. planes.
;
 
loop_
 _geom_bond_atom_site_label_1
 _geom_bond_atom_site_label_2
 _geom_bond_distance
 _geom_bond_site_symmetry_2
 _geom_bond_publ_flag
Pd1 O1A 1.922(18) . ?
Pd1 N3 2.016(3) . ?
Pd1 N1 2.037(3) . ?
Pd1 N2 2.086(3) . ?
Pd1 N4 2.092(3) . ?
N2 C9 1.501(5) . ?
N2 C1 1.512(5) . ?
N2 C5 1.514(5) . ?
N3 C3 1.481(4) . ?
N3 C2 1.486(5) . ?
N3 H3 0.9800 . ?
N4 C17 1.496(5) . ?
N4 C4 1.511(4) . ?
N4 C13 1.513(5) . ?
C1 C2 1.505(5) . ?
C1 H1A 0.9700 . ?
C1 H1B 0.9700 . ?
C2 H2A 0.9700 . ?
C2 H2B 0.9700 . ?
C3 C4 1.509(5) . ?
C3 H3A 0.9700 . ?
C3 H3B 0.9700 . ?
C4 H4A 0.9700 . ?
C4 H4B 0.9700 . ?
C5 C6 1.505(6) . ?
C5 H5A 0.9700 . ?
C5 H5B 0.9700 . ?
C6 C7 1.518(7) . ?
C6 H6A 0.9700 . ?
C6 H6B 0.9700 . ?
C7 C8 1.489(7) . ?
C7 H7A 0.9700 . ?
C7 H7B 0.9700 . ?
C8 H8A 0.9600 . ?
C8 H8B 0.9600 . ?
C8 H8C 0.9600 . ?
C9 C10 1.498(5) . ?
C9 H9A 0.9700 . ?
C9 H9B 0.9700 . ?
C10 C11 1.528(5) . ?
C10 H10A 0.9700 . ?
C10 H10B 0.9700 . ?
C11 C12 1.488(7) . ?
C11 H11A 0.9700 . ?
C11 H11B 0.9700 . ?
C12 H12A 0.9600 . ?
C12 H12B 0.9600 . ?
C12 H12C 0.9600 . ?
C13 C14 1.510(5) . ?
C13 H13A 0.9700 . ?
C13 H13B 0.9700 . ?
C14 C15 1.511(6) . ?
C14 H14A 0.9700 . ?
C14 H14B 0.9700 . ?
C15 C16 1.519(6) . ?
C15 H15A 0.9700 . ?
C15 H15B 0.9700 . ?
C16 H16A 0.9600 . ?
C16 H16B 0.9600 . ?
C16 H16C 0.9600 . ?
C17 C18 1.498(5) . ?
C17 H17A 0.9700 . ?
C17 H17B 0.9700 . ?
C18 C19 1.530(6) . ?
C18 H18A 0.9700 . ?
C18 H18B 0.9700 . ?
C19 C20 1.420(7) . ?
C19 H19A 0.9700 . ?
C19 H19B 0.9700 . ?
C20 H20A 0.9600 . ?
C20 H20B 0.9600 . ?
C20 H20C 0.9600 . ?
C21 C26 1.389(5) . ?
C21 C22 1.397(5) . ?
C21 B1 1.636(6) . ?
C22 C23 1.385(6) . ?
C22 H22 0.9300 . ?
C23 C24 1.358(6) . ?
C23 H23 0.9300 . ?
C24 C25 1.357(6) . ?
C24 H24 0.9300 . ?
C25 C26 1.392(5) . ?
C25 H25 0.9300 . ?
C26 H26 0.9300 . ?
C27 C28 1.385(6) . ?
C27 C32 1.407(5) . ?
C27 B1 1.653(6) . ?
C28 C29 1.387(6) . ?
C28 H28 0.9300 . ?
C29 C30 1.359(6) . ?
C29 H29 0.9300 . ?
C30 C31 1.383(6) . ?
C30 H30 0.9300 . ?
C31 C32 1.378(6) . ?
C31 H31 0.9300 . ?
C32 H32 0.9300 . ?
C33 C34 1.379(5) . ?
C33 C38 1.399(5) . ?
C33 B1 1.647(7) . ?
C34 C35 1.387(5) . ?
C34 H34 0.9300 . ?
C35 C36 1.373(6) . ?
C35 H35 0.9300 . ?
C36 C37 1.375(6) . ?
C36 H36 0.9300 . ?
C37 C38 1.378(6) . ?
C37 H37 0.9300 . ?
C38 H38 0.9300 . ?
C39 C40 1.377(6) . ?
C39 C44 1.392(6) . ?
C39 B1 1.657(6) . ?
C40 C41 1.401(6) . ?
C40 H40 0.9300 . ?
C41 C42 1.362(8) . ?
C41 H41 0.9300 . ?
C42 C43 1.362(8) . ?
C42 H42 0.9300 . ?
C43 C44 1.381(7) . ?
C43 H43 0.9300 . ?
C44 H44 0.9300 . ?
O3 C45 1.425(13) . ?
O3 C48 1.436(11) . ?
C45 C46 1.501(14) . ?
C45 H45A 0.9700 . ?
C45 H45B 0.9700 . ?
C46 C47 1.443(12) . ?
C46 H46A 0.9700 . ?
C46 H46B 0.9700 . ?
C47 C48 1.445(11) . ?
C47 H47A 0.9700 . ?
C47 H47B 0.9700 . ?
C48 H48A 0.9700 . ?
C48 H48B 0.9700 . ?
O3A C48A 1.386(15) . ?
O3A C45A 1.433(13) . ?
C45A C46A 1.519(13) . ?
C45A H45C 0.9700 . ?
C45A H45D 0.9700 . ?
C46A C47A 1.414(12) . ?
C46A H46C 0.9700 . ?
C46A H46D 0.9700 . ?
C47A C48A 1.440(12) . ?
C47A H47C 0.9700 . ?
C47A H47D 0.9700 . ?
C48A H48C 0.9700 . ?
C48A H48D 0.9700 . ?
O1 N1 1.2005(10) . ?
O2 N1 1.2015(10) . ?
O1A N1A 1.3001(10) . ?
O2A N1A 1.3003(10) . ?
 
loop_
 _geom_angle_atom_site_label_1
 _geom_angle_atom_site_label_2
 _geom_angle_atom_site_label_3
 _geom_angle
 _geom_angle_site_symmetry_1
 _geom_angle_site_symmetry_3
 _geom_angle_publ_flag
O1A Pd1 N3 169.1(3) . . ?
N3 Pd1 N1 178.74(13) . . ?
O1A Pd1 N2 93.90(11) . . ?
N3 Pd1 N2 85.23(12) . . ?
N1 Pd1 N2 95.52(10) . . ?
O1A Pd1 N4 93.76(11) . . ?
N3 Pd1 N4 85.11(12) . . ?
N1 Pd1 N4 94.32(10) . . ?
N2 Pd1 N4 166.32(12) . . ?
C9 N2 C1 110.3(3) . . ?
C9 N2 C5 109.8(3) . . ?
C1 N2 C5 110.5(3) . . ?
C9 N2 Pd1 115.0(2) . . ?
C1 N2 Pd1 105.5(2) . . ?
C5 N2 Pd1 105.6(2) . . ?
C3 N3 C2 116.6(3) . . ?
C3 N3 Pd1 108.0(2) . . ?
C2 N3 Pd1 108.0(2) . . ?
C3 N3 H3 108.0 . . ?
C2 N3 H3 108.0 . . ?
Pd1 N3 H3 108.0 . . ?
C17 N4 C4 109.7(3) . . ?
C17 N4 C13 109.9(3) . . ?
C4 N4 C13 110.8(3) . . ?
C17 N4 Pd1 115.9(2) . . ?
C4 N4 Pd1 105.9(2) . . ?
C13 N4 Pd1 104.6(2) . . ?
C2 C1 N2 110.3(3) . . ?
C2 C1 H1A 109.6 . . ?
N2 C1 H1A 109.6 . . ?
C2 C1 H1B 109.6 . . ?
N2 C1 H1B 109.6 . . ?
H1A C1 H1B 108.1 . . ?
N3 C2 C1 106.5(3) . . ?
N3 C2 H2A 110.4 . . ?
C1 C2 H2A 110.4 . . ?
N3 C2 H2B 110.4 . . ?
C1 C2 H2B 110.4 . . ?
H2A C2 H2B 108.6 . . ?
N3 C3 C4 107.1(3) . . ?
N3 C3 H3A 110.3 . . ?
C4 C3 H3A 110.3 . . ?
N3 C3 H3B 110.3 . . ?
C4 C3 H3B 110.3 . . ?
H3A C3 H3B 108.6 . . ?
C3 C4 N4 110.5(3) . . ?
C3 C4 H4A 109.5 . . ?
N4 C4 H4A 109.5 . . ?
C3 C4 H4B 109.5 . . ?
N4 C4 H4B 109.5 . . ?
H4A C4 H4B 108.1 . . ?
C6 C5 N2 117.6(4) . . ?
C6 C5 H5A 107.9 . . ?
N2 C5 H5A 107.9 . . ?
C6 C5 H5B 107.9 . . ?
N2 C5 H5B 107.9 . . ?
H5A C5 H5B 107.2 . . ?
C5 C6 C7 111.9(5) . . ?
C5 C6 H6A 109.2 . . ?
C7 C6 H6A 109.2 . . ?
C5 C6 H6B 109.2 . . ?
C7 C6 H6B 109.2 . . ?
H6A C6 H6B 107.9 . . ?
C8 C7 C6 111.5(6) . . ?
C8 C7 H7A 109.3 . . ?
C6 C7 H7A 109.3 . . ?
C8 C7 H7B 109.3 . . ?
C6 C7 H7B 109.3 . . ?
H7A C7 H7B 108.0 . . ?
C7 C8 H8A 109.5 . . ?
C7 C8 H8B 109.5 . . ?
H8A C8 H8B 109.5 . . ?
C7 C8 H8C 109.5 . . ?
H8A C8 H8C 109.5 . . ?
H8B C8 H8C 109.5 . . ?
C10 C9 N2 115.5(3) . . ?
C10 C9 H9A 108.4 . . ?
N2 C9 H9A 108.4 . . ?
C10 C9 H9B 108.4 . . ?
N2 C9 H9B 108.4 . . ?
H9A C9 H9B 107.5 . . ?
C9 C10 C11 111.0(4) . . ?
C9 C10 H10A 109.4 . . ?
C11 C10 H10A 109.4 . . ?
C9 C10 H10B 109.4 . . ?
C11 C10 H10B 109.4 . . ?
H10A C10 H10B 108.0 . . ?
C12 C11 C10 112.0(4) . . ?
C12 C11 H11A 109.2 . . ?
C10 C11 H11A 109.2 . . ?
C12 C11 H11B 109.2 . . ?
C10 C11 H11B 109.2 . . ?
H11A C11 H11B 107.9 . . ?
C11 C12 H12A 109.5 . . ?
C11 C12 H12B 109.5 . . ?
H12A C12 H12B 109.5 . . ?
C11 C12 H12C 109.5 . . ?
H12A C12 H12C 109.5 . . ?
H12B C12 H12C 109.5 . . ?
C14 C13 N4 117.5(3) . . ?
C14 C13 H13A 107.9 . . ?
N4 C13 H13A 107.9 . . ?
C14 C13 H13B 107.9 . . ?
N4 C13 H13B 107.9 . . ?
H13A C13 H13B 107.2 . . ?
C13 C14 C15 111.4(4) . . ?
C13 C14 H14A 109.3 . . ?
C15 C14 H14A 109.3 . . ?
C13 C14 H14B 109.3 . . ?
C15 C14 H14B 109.3 . . ?
H14A C14 H14B 108.0 . . ?
C14 C15 C16 114.1(4) . . ?
C14 C15 H15A 108.7 . . ?
C16 C15 H15A 108.7 . . ?
C14 C15 H15B 108.7 . . ?
C16 C15 H15B 108.7 . . ?
H15A C15 H15B 107.6 . . ?
C15 C16 H16A 109.5 . . ?
C15 C16 H16B 109.5 . . ?
H16A C16 H16B 109.5 . . ?
C15 C16 H16C 109.5 . . ?
H16A C16 H16C 109.5 . . ?
H16B C16 H16C 109.5 . . ?
N4 C17 C18 114.7(3) . . ?
N4 C17 H17A 108.6 . . ?
C18 C17 H17A 108.6 . . ?
N4 C17 H17B 108.6 . . ?
C18 C17 H17B 108.6 . . ?
H17A C17 H17B 107.6 . . ?
C17 C18 C19 111.2(4) . . ?
C17 C18 H18A 109.4 . . ?
C19 C18 H18A 109.4 . . ?
C17 C18 H18B 109.4 . . ?
C19 C18 H18B 109.4 . . ?
H18A C18 H18B 108.0 . . ?
C20 C19 C18 115.4(5) . . ?
C20 C19 H19A 108.4 . . ?
C18 C19 H19A 108.4 . . ?
C20 C19 H19B 108.4 . . ?
C18 C19 H19B 108.4 . . ?
H19A C19 H19B 107.5 . . ?
C19 C20 H20A 109.5 . . ?
C19 C20 H20B 109.5 . . ?
H20A C20 H20B 109.5 . . ?
C19 C20 H20C 109.5 . . ?
H20A C20 H20C 109.5 . . ?
H20B C20 H20C 109.5 . . ?
C26 C21 C22 114.4(4) . . ?
C26 C21 B1 121.9(4) . . ?
C22 C21 B1 123.5(4) . . ?
C23 C22 C21 122.5(4) . . ?
C23 C22 H22 118.8 . . ?
C21 C22 H22 118.8 . . ?
C24 C23 C22 121.0(5) . . ?
C24 C23 H23 119.5 . . ?
C22 C23 H23 119.5 . . ?
C25 C24 C23 118.6(5) . . ?
C25 C24 H24 120.7 . . ?
C23 C24 H24 120.7 . . ?
C24 C25 C26 120.6(5) . . ?
C24 C25 H25 119.7 . . ?
C26 C25 H25 119.7 . . ?
C21 C26 C25 122.8(4) . . ?
C21 C26 H26 118.6 . . ?
C25 C26 H26 118.6 . . ?
C28 C27 C32 113.6(4) . . ?
C28 C27 B1 125.0(4) . . ?
C32 C27 B1 121.4(4) . . ?
C27 C28 C29 123.4(5) . . ?
C27 C28 H28 118.3 . . ?
C29 C28 H28 118.3 . . ?
C30 C29 C28 121.2(5) . . ?
C30 C29 H29 119.4 . . ?
C28 C29 H29 119.4 . . ?
C29 C30 C31 117.9(5) . . ?
C29 C30 H30 121.0 . . ?
C31 C30 H30 121.0 . . ?
C32 C31 C30 120.3(5) . . ?
C32 C31 H31 119.8 . . ?
C30 C31 H31 119.8 . . ?
C31 C32 C27 123.5(5) . . ?
C31 C32 H32 118.2 . . ?
C27 C32 H32 118.2 . . ?
C34 C33 C38 114.0(4) . . ?
C34 C33 B1 124.0(4) . . ?
C38 C33 B1 121.9(4) . . ?
C33 C34 C35 122.8(4) . . ?
C33 C34 H34 118.6 . . ?
C35 C34 H34 118.6 . . ?
C36 C35 C34 121.3(4) . . ?
C36 C35 H35 119.4 . . ?
C34 C35 H35 119.4 . . ?
C35 C36 C37 117.8(5) . . ?
C35 C36 H36 121.1 . . ?
C37 C36 H36 121.1 . . ?
C36 C37 C38 119.9(5) . . ?
C36 C37 H37 120.1 . . ?
C38 C37 H37 120.1 . . ?
C37 C38 C33 124.1(4) . . ?
C37 C38 H38 118.0 . . ?
C33 C38 H38 118.0 . . ?
C40 C39 C44 114.6(4) . . ?
C40 C39 B1 122.9(4) . . ?
C44 C39 B1 122.3(4) . . ?
C39 C40 C41 122.8(6) . . ?
C39 C40 H40 118.6 . . ?
C41 C40 H40 118.6 . . ?
C42 C41 C40 120.3(6) . . ?
C42 C41 H41 119.9 . . ?
C40 C41 H41 119.9 . . ?
C41 C42 C43 118.6(6) . . ?
C41 C42 H42 120.7 . . ?
C43 C42 H42 120.7 . . ?
C42 C43 C44 120.6(7) . . ?
C42 C43 H43 119.7 . . ?
C44 C43 H43 119.7 . . ?
C43 C44 C39 123.1(6) . . ?
C43 C44 H44 118.5 . . ?
C39 C44 H44 118.5 . . ?
C21 B1 C33 110.2(3) . . ?
C21 B1 C27 108.2(3) . . ?
C33 B1 C27 110.3(3) . . ?
C21 B1 C39 109.5(3) . . ?
C33 B1 C39 108.3(4) . . ?
C27 B1 C39 110.4(4) . . ?
C45 O3 C48 104.8(9) . . ?
O3 C45 C46 107.2(15) . . ?
O3 C45 H45A 110.3 . . ?
C46 C45 H45A 110.3 . . ?
O3 C45 H45B 110.3 . . ?
C46 C45 H45B 110.3 . . ?
H45A C45 H45B 108.5 . . ?
C47 C46 C45 101.4(9) . . ?
C47 C46 H46A 111.5 . . ?
C45 C46 H46A 111.5 . . ?
C47 C46 H46B 111.5 . . ?
C45 C46 H46B 111.5 . . ?
H46A C46 H46B 109.3 . . ?
C46 C47 C48 109.8(9) . . ?
C46 C47 H47A 109.7 . . ?
C48 C47 H47A 109.7 . . ?
C46 C47 H47B 109.7 . . ?
C48 C47 H47B 109.7 . . ?
H47A C47 H47B 108.2 . . ?
O3 C48 C47 107.1(9) . . ?
O3 C48 H48A 110.3 . . ?
C47 C48 H48A 110.3 . . ?
O3 C48 H48B 110.3 . . ?
C47 C48 H48B 110.3 . . ?
H48A C48 H48B 108.6 . . ?
C48A O3A C45A 111.2(11) . . ?
O3A C45A C46A 101.6(10) . . ?
O3A C45A H45C 111.5 . . ?
C46A C45A H45C 111.5 . . ?
O3A C45A H45D 111.5 . . ?
C46A C45A H45D 111.5 . . ?
H45C C45A H45D 109.3 . . ?
C47A C46A C45A 109.9(10) . . ?
C47A C46A H46C 109.7 . . ?
C45A C46A H46C 109.7 . . ?
C47A C46A H46D 109.7 . . ?
C45A C46A H46D 109.7 . . ?
H46C C46A H46D 108.2 . . ?
C46A C47A C48A 105.1(10) . . ?
C46A C47A H47C 110.7 . . ?
C48A C47A H47C 110.7 . . ?
C46A C47A H47D 110.7 . . ?
C48A C47A H47D 110.7 . . ?
H47C C47A H47D 108.8 . . ?
O3A C48A C47A 110.1(10) . . ?
O3A C48A H48C 109.6 . . ?
C47A C48A H48C 109.6 . . ?
O3A C48A H48D 109.6 . . ?
C47A C48A H48D 109.6 . . ?
H48C C48A H48D 108.2 . . ?
O1 N1 O2 121.78(15) . . ?
O1 N1 Pd1 118.9(2) . . ?
O2 N1 Pd1 119.3(2) . . ?
N1A O1A Pd1 126.8(8) . . ?
O1A N1A O2A 107.70(12) . . ?
 
loop_
 _geom_torsion_atom_site_label_1
 _geom_torsion_atom_site_label_2
 _geom_torsion_atom_site_label_3
 _geom_torsion_atom_site_label_4
 _geom_torsion
 _geom_torsion_site_symmetry_1
 _geom_torsion_site_symmetry_2
 _geom_torsion_site_symmetry_3
 _geom_torsion_site_symmetry_4
 _geom_torsion_publ_flag
C9 N2 C1 C2 -160.3(3) . . . . ?
C5 N2 C1 C2 78.1(4) . . . . ?
Pd1 N2 C1 C2 -35.5(4) . . . . ?
C3 N3 C2 C1 -167.3(3) . . . . ?
Pd1 N3 C2 C1 -45.7(4) . . . . ?
N2 C1 C2 N3 54.7(4) . . . . ?
C2 N3 C3 C4 167.6(3) . . . . ?
Pd1 N3 C3 C4 45.9(4) . . . . ?
N3 C3 C4 N4 -53.1(4) . . . . ?
C17 N4 C4 C3 158.7(3) . . . . ?
C13 N4 C4 C3 -79.9(4) . . . . ?
Pd1 N4 C4 C3 33.0(3) . . . . ?
C9 N2 C5 C6 -56.3(5) . . . . ?
C1 N2 C5 C6 65.6(5) . . . . ?
Pd1 N2 C5 C6 179.1(3) . . . . ?
N2 C5 C6 C7 -177.9(4) . . . . ?
C5 C6 C7 C8 -173.6(5) . . . . ?
C1 N2 C9 C10 66.4(5) . . . . ?
C5 N2 C9 C10 -171.6(4) . . . . ?
Pd1 N2 C9 C10 -52.7(5) . . . . ?
N2 C9 C10 C11 172.0(4) . . . . ?
C9 C10 C11 C12 172.4(5) . . . . ?
C17 N4 C13 C14 57.1(5) . . . . ?
C4 N4 C13 C14 -64.2(4) . . . . ?
Pd1 N4 C13 C14 -177.8(3) . . . . ?
N4 C13 C14 C15 -179.1(4) . . . . ?
C13 C14 C15 C16 178.4(4) . . . . ?
C4 N4 C17 C18 -69.1(4) . . . . ?
C13 N4 C17 C18 169.0(3) . . . . ?
Pd1 N4 C17 C18 50.6(4) . . . . ?
N4 C17 C18 C19 -178.1(4) . . . . ?
C17 C18 C19 C20 -174.0(5) . . . . ?
C26 C21 C22 C23 1.4(6) . . . . ?
B1 C21 C22 C23 -173.8(4) . . . . ?
C21 C22 C23 C24 1.5(7) . . . . ?
C22 C23 C24 C25 -3.2(8) . . . . ?
C23 C24 C25 C26 1.9(7) . . . . ?
C22 C21 C26 C25 -2.8(6) . . . . ?
B1 C21 C26 C25 172.6(4) . . . . ?
C24 C25 C26 C21 1.2(7) . . . . ?
C32 C27 C28 C29 -2.3(6) . . . . ?
B1 C27 C28 C29 178.1(4) . . . . ?
C27 C28 C29 C30 0.4(8) . . . . ?
C28 C29 C30 C31 1.6(8) . . . . ?
C29 C30 C31 C32 -1.5(8) . . . . ?
C30 C31 C32 C27 -0.6(8) . . . . ?
C28 C27 C32 C31 2.4(7) . . . . ?
B1 C27 C32 C31 -178.0(4) . . . . ?
C38 C33 C34 C35 -0.2(6) . . . . ?
B1 C33 C34 C35 -177.0(4) . . . . ?
C33 C34 C35 C36 -0.1(7) . . . . ?
C34 C35 C36 C37 0.4(7) . . . . ?
C35 C36 C37 C38 -0.5(7) . . . . ?
C36 C37 C38 C33 0.2(8) . . . . ?
C34 C33 C38 C37 0.1(7) . . . . ?
B1 C33 C38 C37 177.0(4) . . . . ?
C44 C39 C40 C41 -1.9(7) . . . . ?
B1 C39 C40 C41 174.3(4) . . . . ?
C39 C40 C41 C42 1.9(8) . . . . ?
C40 C41 C42 C43 -1.2(9) . . . . ?
C41 C42 C43 C44 0.6(10) . . . . ?
C42 C43 C44 C39 -0.7(10) . . . . ?
C40 C39 C44 C43 1.3(8) . . . . ?
B1 C39 C44 C43 -175.0(5) . . . . ?
C26 C21 B1 C33 45.4(5) . . . . ?
C22 C21 B1 C33 -139.7(4) . . . . ?
C26 C21 B1 C27 -75.2(5) . . . . ?
C22 C21 B1 C27 99.7(4) . . . . ?
C26 C21 B1 C39 164.4(4) . . . . ?
C22 C21 B1 C39 -20.7(6) . . . . ?
C34 C33 B1 C21 -148.8(4) . . . . ?
C38 C33 B1 C21 34.7(5) . . . . ?
C34 C33 B1 C27 -29.4(5) . . . . ?
C38 C33 B1 C27 154.1(4) . . . . ?
C34 C33 B1 C39 91.5(5) . . . . ?
C38 C33 B1 C39 -85.1(5) . . . . ?
C28 C27 B1 C21 12.8(6) . . . . ?
C32 C27 B1 C21 -166.8(4) . . . . ?
C28 C27 B1 C33 -107.8(5) . . . . ?
C32 C27 B1 C33 72.6(5) . . . . ?
C28 C27 B1 C39 132.7(4) . . . . ?
C32 C27 B1 C39 -47.0(5) . . . . ?
C40 C39 B1 C21 -81.8(5) . . . . ?
C44 C39 B1 C21 94.1(5) . . . . ?
C40 C39 B1 C33 38.3(5) . . . . ?
C44 C39 B1 C33 -145.7(4) . . . . ?
C40 C39 B1 C27 159.1(4) . . . . ?
C44 C39 B1 C27 -25.0(6) . . . . ?
C48 O3 C45 C46 31(3) . . . . ?
O3 C45 C46 C47 -29(2) . . . . ?
C45 C46 C47 C48 17(2) . . . . ?
C45 O3 C48 C47 -20(3) . . . . ?
C46 C47 C48 O3 2(2) . . . . ?
C48A O3A C45A C46A 11(4) . . . . ?
O3A C45A C46A C47A -15(3) . . . . ?
C45A C46A C47A C48A 12(2) . . . . ?
C45A O3A C48A C47A -5(4) . . . . ?
C46A C47A C48A O3A -5(3) . . . . ?
Pd1 O1A N1A O2A 0.00(3) . . . . ?
 
_refine_diff_density_max    0.432
_refine_diff_density_min   -0.564
_refine_diff_density_rms    0.068

_shelx_res_file
;
TITL shelxt in P 1 21/n 1
    08_decay.res
    created by SHELXL-2018/3 at 21:18:56 on 30-Mar-2020
CELL 0.534 11.6698 13.5833 30.1852 90 93.389 90
ZERR 4 0.00046 0.000498 0.001015 0 0.003283 0
LATT 1
SYMM 0.5-X,0.5+Y,0.5-Z
SFAC C H B N O Pd
DISP B 0 0 4.561
DISP C 0.001 0.001 6.94
DISP H -0 0 0.611
DISP N 0.003 0.002 10.693
DISP O 0.005 0.003 16.398
DISP Pd -2.504 0.615 1934.604
UNIT 192 292 4 16 12 4
DFIX 1.2 0.001 N1 O1 N1 O2
DFIX 1.3 0.001 O1A N1A N1A O2A
DANG 2.1 0.001 O1 O2 O1A O2A
FLAT 0.001 Pd1 O1 O2 N1 O1A O2A N1A
RIGU 0.001 0.002
EADP O3 O3A
EADP C45 C45A C48 C48A
EADP C46 C46A C47 C47A
EADP O1 O1A O2 O2A
EADP N1 N1A

L.S. 20
PLAN  5
SIZE 0.1 0.1 0.05
TEMP -1
BOND $H
list 4
CONF
fmap 2
acta
SHEL 999 0.8
OMIT -4 0 18
OMIT 8 0 6
OMIT -1 2 3
OMIT -5 2 25
OMIT -4 3 26
REM <olex2.extras>
REM <HklSrc "%.\\08_decay.hkl">
REM </olex2.extras>

WGHT    0.041400
FVAR       0.24425   0.52899   0.84924
PD1   6    0.339779    0.775260    0.346733    11.00000    0.05233    0.05481 =
         0.04834    0.00141    0.00060   -0.00250
N2    4    0.345977    0.927427    0.337900    11.00000    0.06447    0.06031 =
         0.05601    0.00580   -0.00058    0.00066
N3    4    0.454265    0.798549    0.398319    11.00000    0.05461    0.05494 =
         0.04313   -0.00020    0.00595   -0.00654
AFIX  13
H3    2    0.531325    0.788029    0.387948    11.00000   -1.20000
AFIX   0
N4    4    0.330947    0.631750    0.371493    11.00000    0.05099    0.05373 =
         0.05391   -0.00171    0.00251   -0.00127
C1    1    0.441707    0.963179    0.369853    11.00000    0.08006    0.05586 =
         0.06633   -0.00015   -0.00844   -0.00370
AFIX  23
H1A   2    0.514541    0.957512    0.356154    11.00000   -1.20000
H1B   2    0.429584    1.031983    0.376795    11.00000   -1.20000
AFIX   0
C2    1    0.445210    0.903304    0.411878    11.00000    0.07925    0.05550 =
         0.05909   -0.00451   -0.00508   -0.00133
AFIX  23
H2A   2    0.510888    0.921899    0.431272    11.00000   -1.20000
H2B   2    0.375969    0.913758    0.427514    11.00000   -1.20000
AFIX   0
C3    1    0.434257    0.723640    0.432688    11.00000    0.06178    0.06238 =
         0.04469    0.00487    0.00444   -0.00385
AFIX  23
H3A   2    0.365201    0.739117    0.447659    11.00000   -1.20000
H3B   2    0.498512    0.721818    0.454578    11.00000   -1.20000
AFIX   0
C4    1    0.421485    0.625736    0.409317    11.00000    0.05195    0.05836 =
         0.05561    0.00570    0.00088    0.00350
AFIX  23
H4A   2    0.400087    0.575761    0.430246    11.00000   -1.20000
H4B   2    0.494310    0.606855    0.397923    11.00000   -1.20000
AFIX   0
C5    1    0.231194    0.965734    0.351323    11.00000    0.07568    0.06318 =
         0.07312   -0.00228    0.00257    0.01123
AFIX  23
H5A   2    0.171581    0.934028    0.332646    11.00000   -1.20000
H5B   2    0.221306    0.944753    0.381576    11.00000   -1.20000
AFIX   0
C6    1    0.211196    1.075112    0.348995    11.00000    0.11464    0.06585 =
         0.10826   -0.00141   -0.00541    0.02165
AFIX  23
H6A   2    0.216276    1.097043    0.318592    11.00000   -1.20000
H6B   2    0.270791    1.108366    0.367083    11.00000   -1.20000
AFIX   0
C7    1    0.094684    1.103275    0.364989    11.00000    0.11840    0.09506 =
         0.15960   -0.02866   -0.00531    0.03910
AFIX  23
H7A   2    0.035589    1.064572    0.349175    11.00000   -1.20000
H7B   2    0.092675    1.088223    0.396347    11.00000   -1.20000
AFIX   0
C8    1    0.070203    1.209863    0.357839    11.00000    0.17785    0.09043 =
         0.27363   -0.04909   -0.02780    0.04413
AFIX 137
H8A   2    0.023386    1.233486    0.380686    11.00000   -1.50000
H8B   2    0.030346    1.218950    0.329393    11.00000   -1.50000
H8C   2    0.141092    1.245874    0.358827    11.00000   -1.50000
AFIX   0
C9    1    0.366361    0.960372    0.291553    11.00000    0.07619    0.06941 =
         0.05872    0.01228    0.00066   -0.00273
AFIX  23
H9A   2    0.298693    0.944867    0.272630    11.00000   -1.20000
H9B   2    0.375137    1.031385    0.291664    11.00000   -1.20000
AFIX   0
C10   1    0.468766    0.915904    0.271514    11.00000    0.07655    0.08475 =
         0.06572    0.00769    0.00776   -0.00341
AFIX  23
H10A  2    0.466121    0.844855    0.274516    11.00000   -1.20000
H10B  2    0.538260    0.939259    0.287346    11.00000   -1.20000
AFIX   0
C11   1    0.471661    0.943008    0.222456    11.00000    0.09925    0.11597 =
         0.06904    0.00975    0.01734   -0.01087
AFIX  23
H11A  2    0.407176    0.912280    0.206079    11.00000   -1.20000
H11B  2    0.463650    1.013760    0.219204    11.00000   -1.20000
AFIX   0
C12   1    0.580222    0.911019    0.203322    11.00000    0.11343    0.20222 =
         0.09543   -0.01091    0.04084   -0.01176
AFIX 137
H12A  2    0.578276    0.928345    0.172453    11.00000   -1.50000
H12B  2    0.588345    0.840982    0.206398    11.00000   -1.50000
H12C  2    0.644088    0.943091    0.218770    11.00000   -1.50000
AFIX   0
C13   1    0.211967    0.623876    0.388518    11.00000    0.05269    0.06741 =
         0.06699    0.00623    0.00487   -0.00445
AFIX  23
H13A  2    0.203142    0.676561    0.409740    11.00000   -1.20000
H13B  2    0.156795    0.635605    0.363775    11.00000   -1.20000
AFIX   0
C14   1    0.180234    0.528427    0.410299    11.00000    0.06469    0.07157 =
         0.08193    0.01190    0.01094   -0.00433
AFIX  23
H14A  2    0.232617    0.516476    0.435890    11.00000   -1.20000
H14B  2    0.188060    0.474619    0.389568    11.00000   -1.20000
AFIX   0
C15   1    0.058611    0.531069    0.424841    11.00000    0.06552    0.08092 =
         0.10407    0.00240    0.02034   -0.01247
AFIX  23
H15A  2    0.007187    0.545569    0.399249    11.00000   -1.20000
H15B  2    0.052025    0.584286    0.445968    11.00000   -1.20000
AFIX   0
C16   1    0.020006    0.436064    0.445902    11.00000    0.08123    0.08801 =
         0.12316    0.01420    0.02864   -0.01059
AFIX 137
H16A  2    0.025922    0.382845    0.425235    11.00000   -1.50000
H16B  2   -0.058259    0.442584    0.453628    11.00000   -1.50000
H16C  2    0.067951    0.422706    0.472157    11.00000   -1.50000
AFIX   0
C17   1    0.349137    0.551038    0.338942    11.00000    0.07340    0.05339 =
         0.06668   -0.00723    0.00288    0.00235
AFIX  23
H17A  2    0.282775    0.548016    0.318064    11.00000   -1.20000
H17B  2    0.353640    0.488923    0.354805    11.00000   -1.20000
AFIX   0
C18   1    0.454616    0.562100    0.313423    11.00000    0.08003    0.09209 =
         0.07061   -0.00993    0.01157    0.00961
AFIX  23
H18A  2    0.521935    0.562178    0.333873    11.00000   -1.20000
H18B  2    0.451878    0.624629    0.297875    11.00000   -1.20000
AFIX   0
C19   1    0.464415    0.478423    0.279909    11.00000    0.12758    0.12655 =
         0.11450   -0.04447    0.04156    0.00119
AFIX  23
H19A  2    0.457655    0.416306    0.295391    11.00000   -1.20000
H19B  2    0.400137    0.482954    0.258115    11.00000   -1.20000
AFIX   0
C20   1    0.567461    0.476971    0.257172    11.00000    0.15447    0.18538 =
         0.14114   -0.03645    0.06974    0.02127
AFIX 137
H20A  2    0.572956    0.415804    0.241507    11.00000   -1.50000
H20B  2    0.632021    0.483543    0.278190    11.00000   -1.50000
H20C  2    0.567092    0.530584    0.236441    11.00000   -1.50000
AFIX   0

C21   1    0.655985    0.373527    0.427175    11.00000    0.05085    0.05400 =
         0.05808    0.00700   -0.00385    0.00053
C22   1    0.709484    0.423821    0.393710    11.00000    0.05778    0.07313 =
         0.07527    0.01328    0.01014   -0.00265
AFIX  43
H22   2    0.726949    0.389600    0.368289    11.00000   -1.20000
AFIX   0
C23   1    0.737490    0.522745    0.396975    11.00000    0.07532    0.07008 =
         0.11687    0.02556    0.01611   -0.00448
AFIX  43
H23   2    0.771403    0.553581    0.373556    11.00000   -1.20000
AFIX   0
C24   1    0.716215    0.575417    0.433830    11.00000    0.07153    0.05568 =
         0.13040    0.01344   -0.00259   -0.00060
AFIX  43
H24   2    0.738621    0.640961    0.436471    11.00000   -1.20000
AFIX   0
C25   1    0.661581    0.530412    0.466721    11.00000    0.07816    0.05529 =
         0.09092   -0.00221   -0.01142    0.00856
AFIX  43
H25   2    0.644346    0.565971    0.491801    11.00000   -1.20000
AFIX   0
C26   1    0.631083    0.431520    0.463282    11.00000    0.07284    0.05656 =
         0.06126    0.00469    0.00010    0.00400
AFIX  43
H26   2    0.592407    0.403068    0.486115    11.00000   -1.20000
AFIX   0
C27   1    0.734387    0.201541    0.458800    11.00000    0.05825    0.05260 =
         0.06070    0.00449    0.01381    0.00525
C28   1    0.809287    0.250524    0.488486    11.00000    0.06491    0.06493 =
         0.07851   -0.00251    0.00130    0.01003
AFIX  43
H28   2    0.804469    0.318765    0.490038    11.00000   -1.20000
AFIX   0
C29   1    0.891112    0.203151    0.516024    11.00000    0.07891    0.08304 =
         0.09383   -0.00775   -0.01389    0.01656
AFIX  43
H29   2    0.938718    0.240134    0.535408    11.00000   -1.20000
AFIX   0
C30   1    0.902978    0.103678    0.515196    11.00000    0.06760    0.08231 =
         0.11754    0.01377   -0.00030    0.01937
AFIX  43
H30   2    0.956623    0.071919    0.534208    11.00000   -1.20000
AFIX   0
C31   1    0.832769    0.051104    0.485187    11.00000    0.07400    0.06328 =
         0.13919    0.01125    0.00032    0.01411
AFIX  43
H31   2    0.840170   -0.016927    0.483386    11.00000   -1.20000
AFIX   0
C32   1    0.751946    0.099070    0.457962    11.00000    0.06770    0.05372 =
         0.12252   -0.00317   -0.00288    0.00668
AFIX  43
H32   2    0.706547    0.061728    0.437953    11.00000   -1.20000
AFIX   0
C33   1    0.505616    0.230095    0.444358    11.00000    0.06054    0.04874 =
         0.05314   -0.00156    0.00309    0.00025
C34   1    0.479698    0.145237    0.466772    11.00000    0.06179    0.05264 =
         0.06208    0.00541    0.00258   -0.00023
AFIX  43
H34   2    0.538121    0.100137    0.473492    11.00000   -1.20000
AFIX   0
C35   1    0.370296    0.124247    0.479722    11.00000    0.06433    0.06490 =
         0.07317    0.00767    0.00765   -0.00464
AFIX  43
H35   2    0.357458    0.065857    0.494735    11.00000   -1.20000
AFIX   0
C36   1    0.280560    0.187981    0.470812    11.00000    0.06543    0.06738 =
         0.10076   -0.00098    0.01124   -0.00100
AFIX  43
H36   2    0.207397    0.173885    0.479712    11.00000   -1.20000
AFIX   0
C37   1    0.302375    0.273340    0.448300    11.00000    0.05963    0.06116 =
         0.12558    0.00380    0.00554    0.00482
AFIX  43
H37   2    0.243399    0.317889    0.441537    11.00000   -1.20000
AFIX   0
C38   1    0.411799    0.292759    0.435777    11.00000    0.06257    0.05365 =
         0.10371    0.00947    0.00333    0.00228
AFIX  43
H38   2    0.424011    0.351160    0.420682    11.00000   -1.20000
AFIX   0
C39   1    0.636851    0.213232    0.374951    11.00000    0.08259    0.05918 =
         0.05614   -0.00277    0.00685   -0.00749
C40   1    0.544534    0.219389    0.344468    11.00000    0.09888    0.07522 =
         0.06198    0.01021   -0.00677   -0.02227
AFIX  43
H40   2    0.475032    0.242629    0.353852    11.00000   -1.20000
AFIX   0
C41   1    0.550922    0.192117    0.299917    11.00000    0.16112    0.08444 =
         0.06227    0.00860   -0.00356   -0.03338
AFIX  43
H41   2    0.487031    0.199373    0.280275    11.00000   -1.20000
AFIX   0
C42   1    0.650258    0.155034    0.285249    11.00000    0.18905    0.10936 =
         0.07057   -0.01561    0.01903   -0.02626
AFIX  43
H42   2    0.654587    0.135669    0.255844    11.00000   -1.20000
AFIX   0
C43   1    0.743164    0.146884    0.314533    11.00000    0.16948    0.16915 =
         0.08256   -0.03712    0.03076    0.01889
AFIX  43
H43   2    0.811862    0.122268    0.304985    11.00000   -1.20000
AFIX   0
C44   1    0.736207    0.174868    0.358286    11.00000    0.11184    0.15050 =
         0.07685   -0.02636    0.02003    0.02403
AFIX  43
H44   2    0.800934    0.167746    0.377513    11.00000   -1.20000
AFIX   0
B1    3    0.633141    0.254657    0.426468    11.00000    0.06332    0.05327 =
         0.05471    0.00172    0.00593    0.00055

PART 1
O3    5    0.689219    0.804116    0.365748    21.00000    0.07550    0.10361 =
         0.09903   -0.01099    0.00989   -0.00375
C45   1    0.736209    0.776872    0.324995    21.00000    0.08701    0.10424 =
         0.09968   -0.01434    0.00605   -0.00083
AFIX  23
H45A  2    0.731803    0.831669    0.304358    21.00000   -1.20000
H45B  2    0.693930    0.721855    0.311640    21.00000   -1.20000
AFIX   0
C46   1    0.859110    0.748525    0.335526    21.00000    0.08395    0.10732 =
         0.13369   -0.00694    0.01249   -0.00073
AFIX  23
H46A  2    0.866410    0.679030    0.342529    21.00000   -1.20000
H46B  2    0.906703    0.764134    0.311199    21.00000   -1.20000
AFIX   0
C47   1    0.887849    0.809028    0.373861    21.00000    0.08395    0.10732 =
         0.13369   -0.00694    0.01249   -0.00073
AFIX  23
H47A  2    0.934554    0.864241    0.365417    21.00000   -1.20000
H47B  2    0.931867    0.770813    0.396041    21.00000   -1.20000
AFIX   0
C48   1    0.784081    0.844794    0.392187    21.00000    0.08701    0.10424 =
         0.09968   -0.01434    0.00605   -0.00083
AFIX  23
H48A  2    0.780964    0.824029    0.422839    21.00000   -1.20000
H48B  2    0.781693    0.916144    0.391168    21.00000   -1.20000
AFIX   0
SAME 0.02 0.04 O3 > C48
PART 0
PART 2
O3A   5    0.676911    0.807277    0.361039   -21.00000    0.07550    0.10361 =
         0.09903   -0.01099    0.00989   -0.00375
C45A  1    0.732088    0.755961    0.326688   -21.00000    0.08701    0.10424 =
         0.09968   -0.01434    0.00605   -0.00083
AFIX  23
H45C  2    0.704128    0.778094    0.297465   -21.00000   -1.20000
H45D  2    0.721301    0.685359    0.328880   -21.00000   -1.20000
AFIX   0
C46A  1    0.856895    0.784514    0.336534   -21.00000    0.08395    0.10732 =
         0.13369   -0.00694    0.01249   -0.00073
AFIX  23
H46C  2    0.898958    0.728969    0.349510   -21.00000   -1.20000
H46D  2    0.891285    0.802230    0.309160   -21.00000   -1.20000
AFIX   0
C47A  1    0.863933    0.865058    0.366237   -21.00000    0.08395    0.10732 =
         0.13369   -0.00694    0.01249   -0.00073
AFIX  23
H47C  2    0.884745    0.924776    0.351029   -21.00000   -1.20000
H47D  2    0.920618    0.852644    0.390399   -21.00000   -1.20000
AFIX   0
C48A  1    0.750987    0.873749    0.382603   -21.00000    0.08701    0.10424 =
         0.09968   -0.01434    0.00605   -0.00083
AFIX  23
H48C  2    0.754610    0.860976    0.414271   -21.00000   -1.20000
H48D  2    0.722526    0.940188    0.377694   -21.00000   -1.20000
AFIX   0

PART 0
PART 3
O1    5    0.125742    0.760183    0.298673    31.00000    0.06930    0.19302 =
         0.07746   -0.02611   -0.00838    0.00272
O2    5    0.261950    0.724088    0.259284    31.00000    0.06930    0.19302 =
         0.07746   -0.02611   -0.00838    0.00272
N1    4    0.226454    0.749495    0.294054    31.00000    0.06992    0.07903 =
         0.06349    0.01074   -0.00322   -0.00237
PART 0
PART 4
O1A   5    0.209209    0.758348    0.305600   -31.00000    0.06930    0.19302 =
         0.07746   -0.02611   -0.00838    0.00272
O2A   5    0.317165    0.717408    0.255494   -31.00000    0.06930    0.19302 =
         0.07746   -0.02611   -0.00838    0.00272
N1A   4    0.210653    0.731285    0.264322   -31.00000    0.06992    0.07903 =
         0.06349    0.01074   -0.00322   -0.00237
HKLF 4


REM  shelxt in P 1 21/n 1
REM wR2 = 0.1436, GooF = S = 0.872, Restrained GooF = 0.872 for all data
REM R1 = 0.0589 for 4807 Fo > 4sig(Fo) and 0.1158 for all 9685 data
REM 526 parameters refined using 490 restraints

END

WGHT      0.0412      0.0000

REM Highest difference peak  0.432,  deepest hole -0.564,  1-sigma level  0.068
Q1    1   0.4747  0.7274  0.4584  11.00000  0.05    0.43
Q2    1   0.3433  0.6699  0.3472  11.00000  0.05    0.35
Q3    1   0.8116  0.8545  0.3143  11.00000  0.05    0.31
Q4    1   0.1382  0.7054  0.2841  11.00000  0.05    0.29
Q5    1   0.2008  0.6791  0.2724  11.00000  0.05    0.29
;
_shelx_res_checksum   98063

_shelx_hkl_file
;
 -15   0   1    0.00    5.90
 -15   0   2    2.34    5.83
 -15   0   3   10.30    8.10
 -15   0   4    0.00    5.39
 -15   0   5    3.68    6.57
 -15   0   6   -0.00    5.88
 -15   0   7    1.52    6.45
 -15   0   8    0.00    4.19
 -15   0   9   20.39   10.26
 -15   0  10    1.88    5.89
 -15   0  11    3.16    7.09
 -15   0  12   -0.00    5.57
 -15   0  13   -0.00    5.92
 -15   0  14    0.17    4.73
 -15   0  15    3.80    6.04
 -15   0  16    1.74    6.00
 -15   0  17    0.32    5.63
 -15   0  18    0.00    4.92
 -15   0  19    4.79    7.33
 -15   0  20   -0.00    5.79
 -15   0  21    0.68    5.55
 -15   0  22    0.00    5.02
 -15   1   1    7.35    7.15
 -15  -1   1   22.40    9.63
 -15   1   2    0.30    4.27
 -15  -1   2   -0.00    6.59
 -15   1   3   12.74    7.37
 -15  -1   3    8.63    7.95
 -15   1   4   -0.00    4.37
 -15  -1   4   -0.00    5.68
 -15   1   5    3.54    6.48
 -15  -1   5   19.60    9.21
 -15   1   6    4.91    6.47
 -15  -1   6    0.73    5.12
 -15   1   7   11.67    8.25
 -15  -1   7   10.91    7.46
 -15   1   8    0.00    4.45
 -15  -1   8   -0.00    5.31
 -15   1   9   -0.00    5.26
 -15  -1   9   -0.00    5.24
 -15   1  10    1.63    5.51
 -15  -1  10    2.92    6.09
 -15   1  11    5.68    7.18
 -15  -1  11   10.11    8.23
 -15   1  12    4.53    5.97
 -15  -1  12   -0.00    5.38
 -15   1  13   -0.00    5.42
 -15  -1  13    3.08    6.53
 -15   1  14   -0.00    6.35
 -15  -1  14   -0.00    5.64
 -15   1  15    0.00    6.48
 -15  -1  15    6.85    6.04
 -15   1  16   -0.00    6.17
 -15  -1  16    1.10    6.45
 -15   1  17    3.40    6.67
 -15  -1  17   10.04    7.83
 -15   1  18   -0.00    6.00
 -15  -1  18    0.53    4.85
 -15   1  19   -0.00    5.02
 -15  -1  19    0.00    4.72
 -15   1  20    5.63    6.70
 -15  -1  20   -0.00    6.72
 -15   1  21    6.59    7.25
 -15  -1  21    0.00    5.60
 -15   2   1    0.00    4.87
 -15  -2   1   -0.00    5.01
 -15   2   2    8.72    7.26
 -15  -2   2    2.00    5.31
 -15   2   3   25.90    9.53
 -15  -2   3    0.00    7.14
 -15   2   4    0.00    5.93
 -15  -2   4    0.00    6.33
 -15   2   5   10.40    7.01
 -15  -2   5    0.00    6.27
 -15   2   6   -0.00    6.35
 -15  -2   6   -0.00    4.34
 -15   2   7    6.43    7.17
 -15  -2   7    4.39    6.00
 -15   2   8   -0.00    5.10
 -15  -2   8   -0.00    5.20
 -15   2   9    3.67    6.52
 -15  -2   9    4.67    6.56
 -15   2  10    1.84    6.40
 -15  -2  10    0.00    5.71
 -15   2  11    5.62    6.19
 -15  -2  11    9.89    8.13
 -15   2  12   -0.00    6.57
 -15  -2  12   -0.00    4.32
 -15   2  13    0.80    4.93
 -15  -2  13    0.00    4.56
 -15   2  14    0.20    5.85
 -15  -2  14   -0.00    6.29
 -15   2  15   16.95    9.01
 -15  -2  15    8.27    7.51
 -15   2  16   -0.00    5.78
 -15  -2  16    2.91    6.72
 -15   2  17    4.38    7.32
 -15  -2  17    2.81    6.63
 -15   2  18   -0.00    6.01
 -15  -2  18    1.28    5.10
 -15  -2  19    1.35    6.86
 -15  -2  20   -0.00    5.15
 -15   3   1    0.00    7.21
 -15  -3   1    8.16    7.68
 -15   3   2    0.00    6.23
 -15  -3   2   -0.00    6.17
 -15   3   3    2.84    5.05
 -15  -3   3    0.00    6.65
 -15   3   4   -0.00    6.33
 -15  -3   4    3.30    5.33
 -15   3   5    5.45    6.38
 -15  -3   5    2.40    6.08
 -15   3   6    0.00    5.18
 -15  -3   6   -0.00    7.21
 -15   3   7    1.21    4.94
 -15  -3   7   -0.00    6.02
 -15   3   8    6.06    6.68
 -15  -3   8    5.54    6.89
 -15   3   9   -0.00    7.86
 -15  -3   9   -0.00    5.59
 -15   3  10    3.16    6.75
 -15  -3  10    5.36    6.66
 -15   3  11   19.88   10.22
 -15  -3  11   24.32    9.83
 -15   3  12    0.61    5.62
 -15  -3  12    5.99    6.68
 -15   3  13   -0.00    6.92
 -15  -3  13   -0.00    5.36
 -15   3  14   -0.00    5.50
 -15  -3  14    1.26    6.63
 -15  -3  15   10.34    7.19
 -15  -3  16    2.54    5.36
 -15  -3  17    8.52    7.53
 -15  -3  18   -0.00    5.94
 -15   4   1    4.10    7.27
 -15  -4   1   -0.00    6.05
 -15   4   2    0.00    5.74
 -15  -4   2    4.62    6.38
 -15   4   3    3.00    6.26
 -15  -4   3    0.00    6.75
 -15   4   4    7.97    5.83
 -15  -4   4    0.00    6.65
 -15   4   5    3.09    7.54
 -15  -4   5    8.23    7.59
 -15   4   6   -0.00    5.26
 -15  -4   6    3.99    7.02
 -15   4   7    0.00    6.05
 -15  -4   7    4.81    6.52
 -15   4   8    0.03    4.98
 -15  -4   8   -0.00    5.31
 -15   4   9    8.60    6.78
 -15  -4   9    4.67    6.48
 -15   4  10   -0.00    4.45
 -15  -4  10    1.11    5.50
 -15  -4  11   -0.00    5.52
 -15  -4  12    7.32    6.02
 -15  -4  13    0.00    6.14
 -15  -4  14    9.28    7.11
 -15  -4  15    8.68    7.61
 -15  -4  16   -0.00    5.09
 -15  -4  17    1.33    5.83
 -15   5   1    0.00    7.12
 -15  -5   1   -0.00    6.49
 -15   5   2    4.24    5.87
 -15  -5   2    5.72    7.85
 -15   5   3   -0.00    6.98
 -15  -5   3    3.50    6.10
 -15  -5   4    1.83    6.71
 -15  -5   5    7.30    8.04
 -15  -5   6   17.09    9.15
 -15  -5   7   11.98    8.20
 -15  -5   8   -0.00    5.75
 -15  -5   9    7.81    7.16
 -15  -5  10    3.76    6.17
 -15  -5  11   13.98    8.00
 -15  -5  12    4.62    5.76
 -15  -5  13    2.86    6.71
 -15  -5  14    3.37    6.02
 -15  -5  15    0.00    5.50
 -15  -6   1    1.11    5.74
 -15  -6   2   10.78    8.59
 -15  -6   3    4.32    7.91
 -15  -6   4   17.73   10.01
 -15  -6   5    6.37    7.35
 -15  -6   6    2.53    6.43
 -15  -6   7    2.25    6.66
 -15  -6   8    5.26    6.57
 -15  -6   9    6.28    7.97
 -15  -6  10    0.00    6.30
 -15  -6  11    2.86    7.08
 -15  -6  12    0.30    5.60
 -15  -6  13    3.52    5.90
 -15  -6  14    2.94    5.70
 -15  -7   3    0.00    7.82
 -15  -7   4    0.41    6.18
 -15  -7   5   -0.00    6.87
 -15  -7   6    0.75    5.01
 -15  -7   7   -0.00    6.30
 -15  -7   8   -0.00    5.48
 -15  -7   9    0.12    5.18
 -15  -7  10   -0.00    4.85
 -15  -7  11   -0.00    4.99
 -15  -7  12    8.60    7.70
 -15  -8   6    2.88    7.66
 -15  -8   7    3.78    6.30
 -15  -8   8    0.00    6.66
 -15  -8   9    0.33    6.50
 -15  -8  10    1.45    6.47
 -14   0   1   -0.00    5.25
 -14   0   2   24.99   10.19
 -14   0   3   -0.00    5.56
 -14   0   4   14.20    8.11
 -14   0   5    0.02    4.29
 -14   0   6    7.24    7.43
 -14   0   7    0.92    5.63
 -14   0   8    3.99    6.57
 -14   0   9   -0.00    5.45
 -14   0  10   -0.00    4.76
 -14   0  11    2.76    6.78
 -14   0  12    0.20    5.52
 -14   0  13    1.93    5.38
 -14   0  14    4.34    5.65
 -14   0  15   -0.00    5.67
 -14   0  16    0.35    6.05
 -14   0  17   -0.00    5.22
 -14   0  18    2.71    6.20
 -14   0  19   -0.00    6.81
 -14   0  20    5.31    6.86
 -14   0  21   -0.00    6.27
 -14   0  22    2.33    5.59
 -14   0  23   -0.00    5.46
 -14   1   1    0.00    4.90
 -14  -1   1   -0.00    5.78
 -14   1   2    3.54    6.45
 -14  -1   2   -0.00    4.39
 -14   1   3    1.75    6.14
 -14  -1   3   -0.00    6.45
 -14   1   4    7.64    6.35
 -14  -1   4    4.25    7.06
 -14   1   5   -0.00    5.13
 -14  -1   5   -0.00    5.03
 -14   1   6   17.83    8.66
 -14  -1   6    5.86    6.41
 -14   1   7    5.94    5.88
 -14  -1   7    4.32    6.22
 -14   1   8    4.71    6.85
 -14  -1   8    1.51    5.84
 -14   1   9   -0.00    4.67
 -14  -1   9   -0.00    5.71
 -14   1  10   22.82   10.06
 -14  -1  10    9.51    7.86
 -14   1  11    1.85    5.60
 -14  -1  11    0.00    5.95
 -14   1  12    7.80    6.32
 -14  -1  12    2.79    5.72
 -14   1  13    1.90    5.23
 -14  -1  13    0.91    4.60
 -14   1  14   -0.00    5.87
 -14  -1  14    1.42    5.48
 -14   1  15    2.84    5.11
 -14  -1  15    0.15    4.62
 -14   1  16    1.59    4.74
 -14  -1  16    4.90    6.90
 -14   1  17    2.16    6.15
 -14  -1  17    0.65    4.17
 -14   1  18    1.90    5.10
 -14  -1  18    2.02    5.92
 -14   1  19    0.00    5.29
 -14  -1  19    1.92    5.56
 -14   1  20    2.31    6.53
 -14  -1  20   -0.00    6.13
 -14   1  21    4.91    7.08
 -14  -1  21    2.70    6.36
 -14   1  22    3.84    7.80
 -14  -1  22    6.17    7.27
 -14   1  23   -0.00    4.83
 -14   1  24    0.00    4.59
 -14   1  25    0.83    5.97
 -14   2   1   -0.00    5.39
 -14  -2   1   -0.00    6.37
 -14   2   2    5.52    7.77
 -14  -2   2   15.81    8.64
 -14   2   3   -0.00    6.56
 -14  -2   3    1.74    5.29
 -14   2   4   12.84    7.68
 -14  -2   4    5.28    6.22
 -14   2   5   -0.00    6.21
 -14  -2   5    1.24    5.62
 -14   2   6   13.73    8.34
 -14  -2   6    1.32    4.68
 -14   2   7    1.51    4.77
 -14  -2   7    1.00    4.82
 -14   2   8    0.00    5.72
 -14  -2   8    8.63    7.41
 -14   2   9   -0.00    5.07
 -14  -2   9   -0.00    5.78
 -14   2  10    4.89    5.67
 -14  -2  10    0.70    6.13
 -14   2  11   -0.00    4.51
 -14  -2  11    2.17    5.70
 -14   2  12   14.02    8.26
 -14  -2  12   17.62    9.11
 -14   2  13    0.84    5.22
 -14  -2  13    2.24    6.00
 -14   2  14   12.59    8.60
 -14  -2  14    5.50    6.85
 -14   2  15   -0.00    5.84
 -14  -2  15    1.05    5.42
 -14   2  16    3.25    8.24
 -14  -2  16    5.12    6.47
 -14   2  17   -0.00    6.67
 -14  -2  17    3.63    5.82
 -14   2  18    9.50    7.40
 -14  -2  18   -0.00    5.23
 -14   2  19   11.89    9.33
 -14  -2  19    2.43    5.99
 -14   2  20    3.96    6.93
 -14  -2  20    0.00    5.17
 -14   2  21   -0.00    7.38
 -14   2  22    0.50    6.63
 -14   2  23   -0.00    6.84
 -14   2  24    7.40    7.06
 -14   2  25   -0.00    5.73
 -14   2  26    3.46    7.17
 -14   3   1   -0.00    5.08
 -14  -3   1    4.29    6.51
 -14   3   2    0.49    4.05
 -14  -3   2   -0.00    3.76
 -14   3   3   -0.00    4.59
 -14  -3   3    1.03    5.22
 -14   3   4    0.29    5.41
 -14  -3   4   -0.00    6.00
 -14   3   5    0.00    5.90
 -14  -3   5    1.58    5.79
 -14   3   6   11.96    7.13
 -14  -3   6    9.80    7.08
 -14   3   7    3.02    5.47
 -14  -3   7    0.00    5.33
 -14   3   8    3.45    5.16
 -14  -3   8    0.00    5.78
 -14   3   9   -0.00    6.96
 -14  -3   9   -0.00    5.49
 -14   3  10   27.90   10.82
 -14  -3  10   10.63    7.97
 -14   3  11    4.29    6.04
 -14  -3  11    4.50    6.22
 -14   3  12    1.11    5.16
 -14  -3  12   -0.00    5.21
 -14   3  13   -0.00    6.40
 -14  -3  13   -0.00    5.58
 -14   3  14    2.42    6.67
 -14  -3  14    0.52    5.00
 -14   3  15    2.49    6.33
 -14  -3  15    0.35    3.59
 -14   3  16    9.01    7.10
 -14  -3  16   19.71    9.01
 -14   3  17    0.00    6.38
 -14  -3  17   -0.00    4.52
 -14   3  18    3.53    5.98
 -14  -3  18   -0.00    4.99
 -14   3  19    0.00    6.21
 -14  -3  19    0.00    5.24
 -14   3  20    5.82    7.27
 -14   3  21    1.41    6.21
 -14   3  22   -0.00    6.57
 -14   3  23    0.00    5.68
 -14   3  24   -0.00    4.29
 -14   3  25   -0.00    5.93
 -14   4   1    2.43    7.27
 -14  -4   1    8.79    7.59
 -14   4   2    9.77    7.07
 -14  -4   2    5.50    7.53
 -14   4   3    0.36    5.31
 -14  -4   3    4.19    5.71
 -14   4   4    0.00    5.36
 -14  -4   4    2.16    6.96
 -14   4   5    2.81    5.54
 -14  -4   5   -0.00    6.43
 -14   4   6    9.95    6.95
 -14  -4   6    0.96    5.68
 -14   4   7    3.26    5.04
 -14  -4   7    0.04    4.67
 -14   4   8    6.28    7.63
 -14  -4   8    1.92    6.62
 -14   4   9    4.73    6.21
 -14  -4   9    0.00    5.79
 -14   4  10    5.35    7.25
 -14  -4  10    9.24    6.92
 -14   4  11    0.00    6.23
 -14  -4  11    2.64    5.26
 -14   4  12    7.34    7.54
 -14  -4  12   15.29    8.53
 -14   4  13    5.40    5.75
 -14  -4  13   12.05    7.55
 -14   4  14   16.67    9.34
 -14  -4  14    3.83    6.42
 -14   4  15    4.69    6.05
 -14  -4  15    0.00    5.70
 -14   4  16    4.39    6.38
 -14  -4  16   -0.00    5.63
 -14   4  17    0.00    6.55
 -14  -4  17    1.81    4.54
 -14   4  18    0.21    5.14
 -14   4  19   -0.00    5.72
 -14   4  20    0.00    6.85
 -14   4  21   -0.00    4.53
 -14   4  22    0.00    4.81
 -14   5   1   14.79    8.99
 -14  -5   1    4.26    7.93
 -14   5   2    0.56    4.74
 -14  -5   2   -0.00    5.38
 -14   5   3   -0.00    6.35
 -14  -5   3   -0.00    4.72
 -14   5   4    5.20    6.52
 -14  -5   4   -0.00    6.15
 -14   5   5    8.64    6.51
 -14  -5   5    4.20    6.57
 -14   5   6    1.14    5.51
 -14  -5   6    8.66    7.46
 -14   5   7   -0.00    5.62
 -14  -5   7   -0.00    5.68
 -14   5   8    0.00    6.60
 -14  -5   8    0.00    6.20
 -14   5   9   10.84    8.17
 -14  -5   9    9.38    7.66
 -14   5  10   19.63    9.87
 -14  -5  10   14.73    8.31
 -14   5  11   -0.00    4.23
 -14  -5  11    2.20    5.25
 -14   5  12    0.90    5.36
 -14  -5  12   -0.00    5.52
 -14   5  13   -0.00    5.72
 -14  -5  13    1.31    5.96
 -14   5  14   -0.00    4.65
 -14  -5  14    0.95    5.09
 -14   5  15   17.63    9.65
 -14  -5  15    0.00    5.92
 -14   5  16    0.00    6.76
 -14  -5  16    0.00    5.13
 -14   5  17   -0.00    6.23
 -14   5  18   10.77    8.80
 -14   6   1    0.00    4.72
 -14  -6   1    1.71    7.05
 -14   6   2   -0.00    4.96
 -14  -6   2    6.92    7.16
 -14   6   3    0.18    5.51
 -14  -6   3   -0.00    6.43
 -14   6   4    9.94    8.19
 -14  -6   4    9.78    7.85
 -14   6   5    1.69    4.89
 -14  -6   5   -0.00    5.95
 -14   6   6   -0.00    7.13
 -14  -6   6    8.13    7.63
 -14   6   7    3.27    6.19
 -14  -6   7    1.94    7.28
 -14   6   8   -0.00    5.60
 -14  -6   8    2.98    6.42
 -14   6   9    1.67    4.06
 -14  -6   9    9.04    7.84
 -14   6  10   -0.00    4.89
 -14  -6  10    0.00    5.76
 -14   6  11    0.00    6.04
 -14  -6  11    0.00    6.56
 -14   6  12    6.44    6.50
 -14  -6  12    3.05    6.66
 -14   6  13    0.00    5.72
 -14  -6  13   -0.00    6.19
 -14   6  14    1.72    5.98
 -14  -6  14   10.85    7.92
 -14   6  15    5.11    7.03
 -14   7   1    0.74    6.92
 -14  -7   1    6.74    8.71
 -14   7   2   -0.00    6.24
 -14  -7   2   -0.00    5.36
 -14   7   3    0.67    4.90
 -14  -7   3    3.24    7.20
 -14   7   4   -0.00    6.89
 -14  -7   4    0.00    6.23
 -14   7   5   16.00    9.76
 -14  -7   5   13.06    9.00
 -14   7   6    3.83    6.50
 -14  -7   6    4.17    8.59
 -14   7   7   -0.00    4.73
 -14  -7   7    0.00    6.40
 -14   7   8    1.08    5.88
 -14  -7   8    0.67    5.91
 -14   7   9   -0.00    6.54
 -14  -7   9    3.24    5.87
 -14   7  10   -0.00    6.80
 -14  -7  10    2.62    6.47
 -14   7  11    4.04    6.15
 -14  -7  11   17.70    9.00
 -14  -7  12    2.77    5.36
 -14  -7  13   -0.00    5.14
 -14   8   1    5.57    7.17
 -14  -8   1   14.43    9.74
 -14   8   2    0.71    5.90
 -14  -8   2    0.00    5.98
 -14   8   3   12.73    7.92
 -14  -8   3    0.00    5.74
 -14   8   4   -0.00    4.83
 -14  -8   4    4.36    7.37
 -14   8   5    7.61    8.19
 -14  -8   5    2.98    7.00
 -14  -8   6   -0.00    6.32
 -14  -8   7    0.00    6.51
 -14  -8   8    6.25    7.18
 -14  -8   9   12.85    8.13
 -14  -8  10    0.60    5.54
 -14  -8  11    7.91    7.45
 -14  -9   1   -0.00    6.49
 -14  -9   2    2.60    7.27
 -14  -9   3   -0.00    7.16
 -14  -9   4   -0.00    7.50
 -14  -9   5    9.86    8.79
 -14  -9   6    0.35    6.50
 -14  -9   7   -0.00    6.18
 -14  -9   8    0.76    5.38
 -14  -9   9    3.61    6.89
 -14 -10   2    2.31    7.56
 -14 -10   3    4.73    7.76
 -14 -10   4    4.90    7.75
 -14 -10   5   -0.00    5.95
 -14 -10   6    1.92    7.59
 -14 -10   7    4.66    6.96
 -14 -11   5   -0.00    6.49
 -14 -11   6   -0.00    6.26
 -13   0   1   54.49   14.67
 -13   0   2    0.59    3.43
 -13   0   3   14.86    8.93
 -13   0   4    2.05    4.88
 -13   0   5   11.27    7.52
 -13   0   6   -0.00    3.99
 -13   0   7    7.63    7.32
 -13   0   8    7.84    5.91
 -13   0   9    0.86    4.49
 -13   0  10   -0.00    5.03
 -13   0  11   37.27   12.28
 -13   0  12    0.10    5.15
 -13   0  13   16.79    8.88
 -13   0  14    3.12    4.97
 -13   0  15    0.00    4.60
 -13   0  16    1.53    5.10
 -13   0  17   19.45    9.54
 -13   0  18   -0.00    5.16
 -13   0  19   -0.00    5.83
 -13   0  20    0.00    5.35
 -13   0  21    6.30    6.31
 -13   0  22    0.96    5.93
 -13   0  23   -0.00    4.65
 -13   0  24    0.00    5.09
 -13   1   1    3.21    6.42
 -13  -1   1    0.00    4.67
 -13   1   2    7.89    7.08
 -13  -1   2    1.18    4.91
 -13   1   3    1.33    5.12
 -13  -1   3    3.70    5.90
 -13   1   4    5.27    4.81
 -13  -1   4    4.69    5.89
 -13   1   5   44.93   13.17
 -13  -1   5   36.72   12.51
 -13   1   6   -0.00    5.12
 -13  -1   6    0.00    5.34
 -13   1   7    1.69    5.58
 -13  -1   7    3.93    5.55
 -13   1   8   -0.00    3.98
 -13  -1   8    1.60    5.44
 -13   1   9   36.23   11.14
 -13  -1   9   14.16    8.52
 -13   1  10    0.00    4.50
 -13  -1  10    0.00    4.66
 -13   1  11    2.33    5.66
 -13  -1  11    5.05    6.95
 -13   1  12    1.59    5.17
 -13  -1  12   -0.00    4.77
 -13   1  13    7.99    6.48
 -13  -1  13    9.69    6.85
 -13   1  14    0.00    5.55
 -13  -1  14   -0.00    4.54
 -13   1  15   23.31   10.38
 -13  -1  15   14.76    8.21
 -13   1  16    5.88    6.50
 -13  -1  16   -0.00    4.91
 -13   1  17    4.22    5.86
 -13  -1  17    5.00    6.09
 -13   1  18    0.31    5.00
 -13  -1  18    3.05    5.72
 -13   1  19    5.46    6.60
 -13  -1  19    6.71    7.01
 -13   1  20   -0.00    5.44
 -13  -1  20    3.75    6.35
 -13   1  21    6.09    6.43
 -13  -1  21    3.33    5.33
 -13   1  22   -0.00    5.61
 -13  -1  22   -0.00    5.84
 -13   1  23   -0.00    5.47
 -13   1  24    7.48    7.51
 -13   1  25   18.19    9.09
 -13   2   1   10.08    8.51
 -13  -2   1   40.92   12.59
 -13   2   2   -0.00    6.01
 -13  -2   2    0.50    4.32
 -13   2   3    4.77    8.23
 -13  -2   3   -0.00    5.19
 -13   2   4    0.98    4.79
 -13  -2   4    0.00    5.35
 -13   2   5   -0.00    6.00
 -13  -2   5   -0.00    5.61
 -13   2   6    2.21    4.09
 -13  -2   6    5.17    6.94
 -13   2   7   20.78    9.76
 -13  -2   7   33.22   10.89
 -13   2   8    6.57    5.59
 -13  -2   8    0.91    5.72
 -13   2   9    4.57    6.73
 -13  -2   9    0.00    5.33
 -13   2  10   -0.00    4.55
 -13  -2  10    0.13    5.28
 -13   2  11   17.15    9.18
 -13  -2  11   10.18    7.36
 -13   2  12    0.13    5.30
 -13  -2  12    2.80    5.41
 -13   2  13   12.42    8.39
 -13  -2  13   10.47    7.14
 -13   2  14   -0.00    5.58
 -13  -2  14   -0.00    5.61
 -13   2  15    8.32    8.17
 -13  -2  15    6.17    6.30
 -13   2  16    4.06    7.12
 -13  -2  16    3.51    5.34
 -13   2  17    3.23    5.38
 -13  -2  17    3.76    5.31
 -13   2  18    6.27    6.28
 -13  -2  18   -0.00    5.00
 -13   2  19    5.59    6.61
 -13  -2  19    0.06    4.74
 -13   2  20    1.42    5.15
 -13  -2  20   -0.00    4.96
 -13   2  21    7.59    7.41
 -13  -2  21    1.08    6.17
 -13   2  22    4.40    7.06
 -13   2  23    6.64    7.66
 -13   2  24    3.80    6.12
 -13   2  25    2.92    6.19
 -13   2  26    0.00    5.38
 -13   3   1    4.42    7.14
 -13  -3   1    1.05    6.80
 -13   3   2    2.95    4.44
 -13  -3   2   -0.00    5.70
 -13   3   3    7.39    5.35
 -13  -3   3    7.84    7.63
 -13   3   4    8.83    5.68
 -13  -3   4   -0.00    4.67
 -13   3   5   14.31    7.88
 -13  -3   5    9.45    7.78
 -13   3   6    8.04    6.53
 -13  -3   6    5.23    6.12
 -13   3   7    0.00    4.02
 -13  -3   7    1.66    5.47
 -13   3   8    3.74    5.71
 -13  -3   8    0.00    4.72
 -13   3   9   13.20    7.76
 -13  -3   9   19.17    9.00
 -13   3  10    0.49    5.72
 -13  -3  10    0.00    4.99
 -13   3  11    2.63    5.52
 -13  -3  11    7.95    6.68
 -13   3  12    0.09    3.58
 -13  -3  12   -0.00    5.15
 -13   3  13    3.64    7.95
 -13  -3  13    5.21    6.16
 -13   3  14    5.99    7.66
 -13  -3  14   -0.00    5.13
 -13   3  15   -0.00    5.26
 -13  -3  15   10.57    7.10
 -13   3  16   -0.00    5.24
 -13  -3  16    2.61    5.01
 -13   3  17   -0.00    5.37
 -13  -3  17   -0.00    5.12
 -13   3  18    0.00    6.34
 -13  -3  18   -0.00    4.05
 -13   3  19    2.82    6.04
 -13  -3  19   -0.00    4.86
 -13   3  20    7.82    8.35
 -13  -3  20   17.43    8.67
 -13   3  21    0.00    6.32
 -13   3  22    4.00    6.28
 -13   3  23    3.28    5.10
 -13   3  24    8.23    7.94
 -13   3  25    8.55    7.92
 -13   3  26   -0.00    5.46
 -13   3  27   -0.00    6.79
 -13   3  28   -0.00    5.83
 -13   4   1    7.07    8.15
 -13  -4   1   10.09    8.56
 -13   4   2   22.68    8.79
 -13  -4   2    4.73    8.72
 -13   4   3    4.75    4.68
 -13  -4   3    2.83    6.54
 -13   4   4   -0.00    4.97
 -13  -4   4    1.08    5.99
 -13   4   5    3.37    6.19
 -13  -4   5    0.19    5.52
 -13   4   6    9.65    7.27
 -13  -4   6    5.08    6.48
 -13   4   7   11.25    7.42
 -13  -4   7   13.70    7.78
 -13   4   8    0.00    4.63
 -13  -4   8    0.52    4.29
 -13   4   9    2.61    5.11
 -13  -4   9    7.05    6.64
 -13   4  10   -0.00    5.05
 -13  -4  10    1.06    5.33
 -13   4  11   14.01    7.35
 -13  -4  11   16.04    8.08
 -13   4  12   21.90   11.13
 -13  -4  12   14.20    7.63
 -13   4  13   16.29    9.17
 -13  -4  13   13.50    7.60
 -13   4  14    6.36    6.47
 -13  -4  14    3.56    6.05
 -13   4  15    5.23    5.79
 -13  -4  15    4.61    5.08
 -13   4  16    0.00    4.77
 -13  -4  16    3.14    5.41
 -13   4  17   16.65    9.05
 -13  -4  17   11.15    7.19
 -13   4  18    4.29    7.02
 -13  -4  18    2.85    4.78
 -13   4  19    6.37    7.37
 -13   4  20   -0.00    5.77
 -13   4  21    8.98    9.27
 -13   4  22    7.57    7.09
 -13   4  23    9.39    8.68
 -13   4  24    0.00    5.26
 -13   4  25   12.53    8.73
 -13   4  26    1.83    6.66
 -13   4  27    0.00    6.55
 -13   4  28   -0.00    6.31
 -13  -5   1    0.00    6.09
 -13   5   2    1.55    5.37
 -13  -5   2    0.00    5.63
 -13   5   3   -0.00    5.11
 -13  -5   3    1.75    6.96
 -13   5   4    0.00    5.51
 -13  -5   4    7.01    6.99
 -13   5   5   20.94    8.93
 -13  -5   5    0.00    5.88
 -13   5   6   -0.00    5.57
 -13  -5   6    1.38    5.47
 -13   5   7   -0.00    4.79
 -13  -5   7    0.89    4.98
 -13   5   8    0.00    6.02
 -13  -5   8    0.00    5.06
 -13   5   9   18.58    9.80
 -13  -5   9    8.34    6.60
 -13   5  10   11.09    7.67
 -13  -5  10   -0.00    6.36
 -13   5  11    9.22    6.86
 -13  -5  11    3.71    6.34
 -13   5  12   -0.00    5.58
 -13  -5  12    0.00    5.29
 -13   5  13    0.00    5.21
 -13  -5  13    2.62    4.98
 -13   5  14   10.23    7.68
 -13  -5  14    7.65    6.45
 -13   5  15   10.63    8.28
 -13  -5  15   18.20    8.62
 -13   5  16    7.48    8.24
 -13  -5  16    0.49    4.90
 -13   5  17   -0.00    4.49
 -13  -5  17   -0.00    3.81
 -13   5  18    8.53    7.54
 -13   5  19    9.36    7.96
 -13   5  20    3.42    6.10
 -13   5  21    4.67    6.74
 -13   5  22    0.00    4.80
 -13   5  23    2.38    6.03
 -13   5  24    5.68    7.36
 -13   5  25   -0.00    5.58
 -13   5  26   -0.00    6.26
 -13   6   1    5.06    6.26
  13  -6  -1   -0.00    6.80
 -13  -6   1    7.77    6.95
 -13   6   2    1.13    4.86
 -13  -6   2   -0.00    5.18
 -13   6   3    5.60    6.30
 -13  -6   3   -0.00    7.36
 -13   6   4    2.86    5.50
 -13  -6   4    2.17    5.86
 -13   6   5   -0.00    5.89
 -13  -6   5   -0.00    7.18
 -13   6   6   21.16   10.71
 -13  -6   6   16.17    9.44
 -13   6   7    9.87    7.57
 -13  -6   7   14.80    8.02
 -13   6   8    8.54    6.68
 -13  -6   8    7.05    7.78
 -13   6   9    4.78    5.28
 -13  -6   9    5.75    6.53
 -13   6  10    2.38    3.91
 -13  -6  10    8.55    7.27
 -13   6  11   -0.00    5.71
 -13  -6  11   -0.00    6.01
 -13   6  12   19.38   10.41
 -13  -6  12    6.12    6.02
 -13   6  13    8.24    8.80
 -13  -6  13   10.98    7.54
 -13   6  14    2.02    5.04
 -13  -6  14    0.41    4.91
 -13   6  15   -0.00    5.10
 -13  -6  15    3.20    4.74
 -13   6  16    0.00    5.97
 -13   6  17    3.64    6.26
 -13   6  18    3.41    5.29
 -13   6  19   10.52    7.34
 -13   6  20   -0.00    5.26
 -13   6  21   -0.00    5.25
 -13   6  22    4.50    5.39
 -13   7   1   -0.00    3.90
  13  -7  -1   -0.00    4.85
 -13  -7   1   -0.00    6.90
 -13   7   2   -0.00    5.50
 -13  -7   2   -0.00    6.73
 -13   7   3    2.71    5.34
 -13  -7   3   -0.00    7.13
 -13   7   4    0.00    6.27
 -13  -7   4   16.49    9.78
 -13   7   5   18.90    9.44
 -13  -7   5    6.10    7.78
 -13   7   6    2.62    6.23
 -13  -7   6    2.56    6.27
 -13   7   7   -0.00    3.95
 -13  -7   7    0.67    6.01
 -13   7   8    6.88    7.48
 -13  -7   8   15.26    8.57
 -13   7   9    0.00    6.20
 -13  -7   9   11.79    7.65
 -13   7  10   10.74    7.94
 -13  -7  10    7.32    7.19
 -13   7  11    0.00    4.63
 -13  -7  11    0.70    5.05
 -13   7  12   -0.00    5.43
 -13  -7  12   -0.00    5.63
 -13   7  13    2.13    3.74
 -13  -7  13   -0.00    4.45
 -13   7  14    2.80    5.62
 -13   7  15    3.25    7.89
 -13   7  16    3.78    6.79
 -13   7  17   -0.00    6.02
 -13   7  18    0.00    5.87
 -13   7  19    5.77    7.51
 -13   8   1    0.66    5.26
  13  -8  -1    0.00    6.52
 -13  -8   1    6.69    8.35
 -13   8   2   13.07    7.69
 -13  -8   2    9.30    8.13
 -13   8   3    3.15    6.68
 -13  -8   3    2.49    6.59
 -13   8   4    7.00    6.02
 -13  -8   4    2.04    6.90
 -13   8   5    0.00    5.01
 -13  -8   5   -0.00    6.23
 -13   8   6   10.76    9.15
 -13  -8   6   -0.00    6.49
 -13   8   7   -0.00    4.93
 -13  -8   7    6.28    6.79
 -13   8   8   16.30    9.78
 -13  -8   8   34.74   12.49
 -13   8   9   -0.00    6.31
 -13  -8   9   -0.00    5.60
 -13   8  10   -0.00    6.51
 -13  -8  10    2.30    6.38
 -13   8  11    2.52    6.30
 -13  -8  11    2.52    4.66
 -13   8  12   16.42    9.77
 -13  -8  12    9.04    8.14
 -13   8  13    4.21    6.46
 -13   8  14   16.64    9.07
 -13   8  15   -0.00    5.94
 -13   8  16   12.21    9.65
 -13   9   1    6.00    7.33
  13  -9  -1    1.30    5.75
 -13  -9   1    2.65    6.92
 -13   9   2    8.50    6.92
 -13  -9   2   -0.00    7.06
 -13   9   3    0.00    6.83
 -13  -9   3   -0.00    7.66
 -13   9   4    6.80    7.04
 -13  -9   4    2.94    7.26
 -13   9   5   -0.00    5.25
 -13  -9   5    0.64    7.18
 -13   9   6    7.31    7.23
 -13  -9   6    7.16    8.12
 -13   9   7    6.01    6.33
 -13  -9   7    6.53    6.98
 -13   9   8   -0.00    5.38
 -13  -9   8    6.16    7.79
 -13   9   9   -0.00    6.28
 -13  -9   9   -0.00    6.10
 -13   9  10   10.50    8.88
 -13  -9  10    4.48    6.68
 -13   9  11    0.00    5.97
 -13   9  12    6.24    7.21
 -13  10   1   -0.00    5.66
  13 -10  -1    2.18    8.10
 -13 -10   1   -0.00    6.46
 -13  10   2    8.34    6.80
 -13 -10   2    0.87    7.01
 -13  10   3   -0.00    5.18
 -13 -10   3   -0.00    7.15
 -13  10   4    6.77    8.03
 -13 -10   4    3.86    7.45
 -13  10   5   -0.00    6.90
 -13 -10   5   -0.00    7.22
 -13  10   6   -0.00    6.07
 -13 -10   6    0.00    6.53
 -13  10   7    6.39    7.36
 -13 -10   7   -0.00    4.94
 -13 -10   8    5.49    6.50
  13 -11  -1    0.67    8.24
 -13 -11   1   -0.00    7.32
 -13 -11   2    0.65    6.16
 -13 -11   3   -0.00    6.45
 -13 -11   4   11.93    8.99
 -13 -11   5    2.96    6.48
 -13 -11   6    0.00    7.61
  13 -12  -1    8.04   10.36
 -13 -12   1    2.77    7.06
 -13 -12   2    5.29    8.26
 -13 -12   3    3.89    8.60
 -13 -12   4    6.24    7.90
 -12   0   1   -0.00    4.83
 -12   0   2   16.66    8.20
 -12   0   3   -0.00    6.41
 -12   0   4    0.00    4.93
 -12   0   5   -0.00    4.85
 -12   0   6   50.90   14.05
 -12   0   7    0.61    5.29
 -12   0   8    8.48    6.83
 -12   0   9    3.63    5.92
 -12   0  10   57.16   14.58
 -12   0  11    1.02    4.48
 -12   0  12   32.26   10.81
 -12   0  13   -0.00    5.82
 -12   0  14   -0.00    5.10
 -12   0  15   -0.00    4.43
 -12   0  16    8.52    7.38
 -12   0  17    0.78    5.38
 -12   0  18    0.00    4.89
 -12   0  19    5.06    6.13
 -12   0  20    1.30    4.99
 -12   0  21   -0.00    5.43
 -12   0  22   12.88    7.76
 -12   0  23    0.46    4.64
 -12   0  24   -0.00    5.13
 -12   1   1   -0.00    4.20
 -12  -1   1   -0.00    4.84
 -12   1   2   48.25   13.76
 -12  -1   2   58.99   14.61
 -12   1   3    7.07    6.19
 -12  -1   3   -0.00    6.23
 -12   1   4   54.81   13.97
 -12  -1   4   53.73   14.30
 -12   1   5    0.25    4.12
 -12  -1   5    0.00    5.10
 -12   1   6    0.00    4.30
 -12  -1   6   -0.00    5.51
 -12   1   7    3.48    5.22
 -12  -1   7    0.00    5.44
 -12   1   8   81.06   17.04
 -12  -1   8   55.00   14.61
 -12   1   9    5.85    5.87
 -12  -1   9    0.00    4.68
 -12   1  10    9.75    7.28
 -12  -1  10   15.92    7.43
 -12   1  11    0.48    4.36
 -12  -1  11   -0.00    5.15
 -12   1  12    4.26    5.30
 -12  -1  12    0.00    5.69
 -12   1  13   -0.00    4.70
 -12  -1  13   -0.00    4.74
 -12   1  14   49.46   14.63
 -12  -1  14   62.74   15.01
 -12   1  15    1.65    5.61
 -12  -1  15    3.60    5.05
 -12   1  16   -0.00    4.43
 -12  -1  16   -0.00    5.32
 -12   1  17    1.56    4.77
 -12  -1  17    2.92    5.61
 -12   1  18   16.39    8.42
 -12  -1  18   14.52    7.71
 -12   1  19   -0.00    5.72
 -12  -1  19    1.55    4.95
 -12   1  20    8.13    7.19
 -12  -1  20    0.00    5.69
 -12   1  21    0.38    6.63
 -12  -1  21    0.00    4.72
 -12   1  22   -0.00    5.44
 -12  -1  22    0.70    4.25
 -12   1  23   -0.00    6.46
 -12  -1  23    1.39    6.06
 -12   1  24    6.29    6.90
 -12   1  25    0.00    5.62
 -12   1  26   -0.00    5.87
 -12   2   1    5.43    7.89
 -12  -2   1    3.06    5.52
 -12   2   2   18.24    8.49
 -12  -2   2   11.06    7.66
 -12   2   3    3.25    5.51
 -12  -2   3    3.08    5.96
 -12   2   4    7.79    7.28
 -12  -2   4    0.00    4.06
 -12   2   5    3.80    5.87
 -12  -2   5    6.02    6.04
 -12   2   6   30.99   11.91
 -12  -2   6   48.66   13.10
 -12   2   7   11.52    7.64
 -12  -2   7   16.25    8.32
 -12   2   8    6.46    6.38
 -12  -2   8    1.65    4.99
 -12   2   9   -0.00    4.10
 -12  -2   9    3.59    5.53
 -12   2  10   34.81   11.12
 -12  -2  10   26.45   10.04
 -12   2  11    7.29    6.15
 -12  -2  11   12.90    7.30
 -12   2  12   27.05    9.87
 -12  -2  12    7.56    8.19
 -12   2  13    1.50    4.96
 -12  -2  13    2.02    4.38
 -12   2  14    6.48    5.97
 -12  -2  14   -0.00    4.75
 -12   2  15   -0.00    3.76
 -12  -2  15   -0.00    4.38
 -12   2  16    7.73    6.83
 -12  -2  16   11.20    7.33
 -12   2  17   -0.00    5.76
 -12  -2  17    5.02    5.26
 -12   2  18    8.43    7.43
 -12  -2  18    0.00    4.75
 -12   2  19    2.01    4.84
 -12  -2  19   -0.00    4.61
 -12   2  20    4.29    5.86
 -12  -2  20    0.38    5.44
 -12   2  21    4.52    7.26
 -12  -2  21    5.69    5.68
 -12   2  22    1.26    5.77
 -12  -2  22   16.13    8.22
 -12   2  23   -0.00    4.82
 -12   2  24   -0.00    5.56
 -12   2  25   -0.00    5.08
 -12   2  26   13.09    8.54
 -12   2  27    3.37    6.66
 -12   3   1   -0.00    5.91
  12  -3  -1    5.49    7.21
 -12  -3   1    1.42    5.04
 -12   3   2   33.98   11.09
 -12  -3   2   10.79    8.43
 -12   3   3    1.39    4.88
 -12  -3   3   17.31    9.26
 -12   3   4   13.49    8.48
 -12  -3   4   37.64   11.47
 -12   3   5    3.30    5.53
 -12  -3   5   -0.00    5.66
 -12   3   6   -0.00    5.86
 -12  -3   6   -0.00    4.20
 -12   3   7    3.50    5.55
 -12  -3   7    4.96    6.16
 -12   3   8   65.03   14.33
 -12  -3   8   16.71    8.59
 -12   3   9   23.08    9.83
 -12  -3   9   11.58    7.44
 -12   3  10   31.27   11.20
 -12  -3  10   30.24   10.73
 -12   3  11   -0.00    5.66
 -12  -3  11    0.05    3.66
 -12   3  12   30.37   10.26
 -12  -3  12   14.62    8.03
 -12   3  13    4.58    6.63
 -12  -3  13   -0.00    5.79
 -12   3  14   19.85    9.58
 -12  -3  14   18.29    8.58
 -12   3  15    1.83    3.99
 -12  -3  15    6.33    6.68
 -12   3  16   -0.00    5.04
 -12  -3  16   -0.00    5.14
 -12   3  17   -0.00    4.73
 -12  -3  17   -0.00    4.85
 -12   3  18    0.37    4.74
 -12  -3  18    0.54    5.75
 -12   3  19    0.00    6.27
 -12  -3  19    0.96    4.03
 -12   3  20   -0.00    6.77
 -12  -3  20   10.02    6.94
 -12   3  21    1.53    6.08
 -12   3  22    1.85    6.03
 -12   3  23    0.00    5.27
 -12   3  24   12.73    8.65
 -12   3  25    2.52    7.24
 -12   3  26    7.00    6.47
 -12   3  27   -0.00    5.38
 -12   3  28    4.09    6.68
 -12   4   1    0.00    5.62
  12  -4  -1    5.35    8.16
 -12  -4   1   18.02    8.53
 -12   4   2    9.14    5.51
  12  -4  -2    4.89    7.77
 -12  -4   2    1.62    6.38
 -12   4   3    2.85    3.89
  12  -4  -3    3.09    6.85
 -12  -4   3    0.00    5.56
 -12   4   4   -0.00    4.17
 -12  -4   4    0.00    5.26
 -12   4   5    8.69    6.61
 -12  -4   5    1.39    5.62
 -12   4   6   36.24   12.07
 -12  -4   6   37.26   12.04
 -12   4   7    9.41    8.28
 -12  -4   7   15.90    8.72
 -12   4   8    2.65    5.36
 -12  -4   8    0.00    5.84
 -12   4   9    2.48    5.45
 -12  -4   9   10.08    7.47
 -12   4  10   11.78    7.98
 -12  -4  10   19.64    8.82
 -12   4  11   13.15    7.82
 -12  -4  11    3.28    5.59
 -12   4  12   30.02   10.73
 -12  -4  12    1.76    5.32
 -12   4  13   -0.00    4.70
 -12  -4  13    6.18    5.77
 -12   4  14    0.00    5.74
 -12  -4  14    0.46    4.49
 -12   4  15   10.16    6.92
 -12  -4  15    0.47    5.03
 -12   4  16    5.51    7.11
 -12  -4  16   14.16    7.73
 -12   4  17    0.00    5.81
 -12  -4  17   16.44    7.95
 -12   4  18   14.29    7.87
 -12  -4  18    5.17    6.86
 -12   4  19    7.41    8.24
 -12  -4  19    1.58    4.30
 -12   4  20    4.68    6.24
 -12   4  21   17.53    9.22
 -12   4  22    8.92    7.63
 -12   4  23    5.24    6.83
 -12   4  24    0.00    5.48
 -12   4  25    3.92    6.83
 -12   4  26   -0.00    6.10
 -12   4  27    2.85    5.40
 -12   4  28    0.31    5.31
  12  -4 -28    1.24    5.42
 -12   4  29    2.62    6.38
  12  -4 -29    0.24    5.16
 -12   4  30   -0.00    6.20
 -12   5   1    3.05    5.01
  12  -5  -1   -0.00    5.83
 -12  -5   1   -0.00    6.67
 -12   5   2    0.00    4.42
  12  -5  -2    3.29    5.49
 -12  -5   2   11.37    8.13
 -12   5   3    8.02    7.67
  12  -5  -3   24.37   11.55
 -12  -5   3   22.51   10.02
 -12   5   4   15.51    8.37
  12  -5  -4   -0.00    6.62
 -12  -5   4    0.00    6.42
 -12   5   5   -0.00    5.66
 -12  -5   5   -0.00    5.08
 -12   5   6   -0.00    5.60
 -12  -5   6   -0.00    6.19
 -12   5   7   20.43    8.90
 -12  -5   7    5.93    6.68
 -12   5   8   13.14    8.75
 -12  -5   8   14.68    8.08
 -12   5   9   19.06    9.07
 -12  -5   9   13.72    8.33
 -12   5  10   10.56    7.30
 -12  -5  10   14.36    8.20
 -12   5  11   -0.00    4.58
 -12  -5  11    1.49    5.32
 -12   5  12    3.18    4.97
 -12  -5  12   -0.00    4.76
 -12   5  13   20.71   10.16
 -12  -5  13   31.18   10.38
 -12   5  14   35.11   12.49
 -12  -5  14   27.54    9.72
 -12   5  15   -0.00    4.94
 -12  -5  15    0.41    4.62
 -12   5  16    1.37    5.92
 -12  -5  16    8.70    6.66
 -12   5  17    0.00    6.79
 -12  -5  17    2.35    5.06
 -12   5  18    7.17    7.13
 -12   5  19    3.44    6.11
 -12   5  20    3.20    6.24
 -12   5  21    0.27    4.85
 -12   5  22   -0.00    6.98
 -12   5  23    5.17    7.26
 -12   5  24    6.32    7.83
 -12   5  25    4.19    6.29
 -12   5  26    0.71    5.82
 -12   5  27    3.10    6.27
  12  -5 -27    2.03    5.05
 -12   5  28   -0.00    5.88
  12  -5 -28    4.15    6.10
  12  -5 -29    5.46    6.80
  12  -5 -30    0.90    5.14
 -12   6   1   20.20    8.89
  12  -6  -1    3.85    6.89
 -12  -6   1   18.37    9.91
 -12   6   2    7.23    6.69
  12  -6  -2    0.17    6.72
 -12  -6   2   20.96   10.51
 -12   6   3    9.02    6.85
  12  -6  -3   -0.00    6.02
 -12  -6   3   -0.00    5.66
 -12   6   4    3.67    5.53
  12  -6  -4    0.00    5.15
 -12  -6   4   -0.00    6.75
 -12   6   5   29.93   11.98
 -12  -6   5   47.00   14.08
 -12   6   6   13.67    8.88
 -12  -6   6   14.07    8.72
 -12   6   7   12.68    7.92
 -12  -6   7   12.53    8.62
 -12   6   8    4.76    5.42
 -12  -6   8    7.69    6.85
 -12   6   9    0.00    4.86
 -12  -6   9    4.81    6.96
 -12   6  10    0.00    5.18
 -12  -6  10    0.00    6.72
 -12   6  11   40.50   13.07
 -12  -6  11   23.89   10.09
 -12   6  12    5.75    7.59
 -12  -6  12   15.89    8.21
 -12   6  13    3.19    5.54
 -12  -6  13    0.00    4.43
 -12   6  14   -0.00    5.19
 -12  -6  14    2.77    5.42
 -12   6  15    7.05    7.67
 -12  -6  15    2.43    5.56
 -12   6  16    4.79    6.67
 -12  -6  16    2.25    4.74
 -12   6  17    9.12    7.43
 -12   6  18    6.88    6.54
 -12   6  19    8.26    7.39
 -12   6  20   -0.00    6.91
 -12   6  21   -0.00    6.45
 -12   6  22   -0.00    7.67
 -12   6  23    4.28    7.15
 -12   6  24   -0.00    6.13
 -12   6  25    3.59    6.90
  12  -6 -25    6.23    6.50
 -12   6  26    0.17    5.56
  12  -6 -26    0.52    4.83
 -12   6  27    0.00    6.16
  12  -6 -27    4.91    6.10
  12  -6 -28   -0.00    5.49
  12  -6 -29   -0.00    5.69
 -12   7   1   11.03    8.45
  12  -7  -1    6.91    7.98
 -12  -7   1    9.07    8.91
 -12   7   2    4.05    6.14
  12  -7  -2    0.00    6.41
 -12  -7   2    7.55    7.57
 -12   7   3   19.10    9.78
  12  -7  -3    8.97    9.03
 -12  -7   3   18.76    9.85
 -12   7   4    4.60    6.97
  12  -7  -4    7.32    8.82
 -12  -7   4    0.00    6.01
 -12   7   5    5.36    6.54
 -12  -7   5    0.28    6.51
 -12   7   6    1.33    5.59
 -12  -7   6   -0.00    5.81
 -12   7   7    0.00    5.52
 -12  -7   7    3.57    5.82
 -12   7   8    8.94    8.34
 -12  -7   8    6.98    7.88
 -12   7   9   12.76    9.96
 -12  -7   9    9.46    8.91
 -12   7  10    0.00    5.90
 -12  -7  10    7.68    7.39
 -12   7  11   -0.00    6.03
 -12  -7  11   11.47    7.60
 -12   7  12    3.48    6.51
 -12  -7  12    1.02    5.08
 -12   7  13    8.67    8.03
 -12  -7  13    6.25    6.36
 -12   7  14    2.25    6.60
 -12  -7  14    7.17    6.04
 -12   7  15    0.00    5.63
 -12   7  16    4.48    5.38
 -12   7  17    5.45    7.47
 -12   7  18   -0.00    7.65
 -12   7  19    9.01    9.33
 -12   7  20    0.34    6.55
 -12   7  21    2.37    6.25
 -12   7  22    3.39    6.77
 -12   7  23    3.41    7.65
  12  -7 -23    0.00    5.66
 -12   7  24    6.76    7.25
  12  -7 -24    3.84    5.96
 -12   7  25    7.31    8.00
  12  -7 -25    3.30    7.09
 -12   8   1   30.34   11.28
  12  -8  -1   11.47    9.35
 -12  -8   1   18.67   10.34
 -12   8   2   -0.00    4.62
  12  -8  -2    3.07    6.09
 -12  -8   2   -0.00    6.60
 -12   8   3    7.03    6.03
  12  -8  -3   -0.00    7.44
 -12  -8   3    6.22    7.25
 -12   8   4    0.00    4.90
  12  -8  -4    2.61    6.11
 -12  -8   4    4.88    8.07
 -12   8   5   23.62    9.98
 -12  -8   5   14.55    9.47
 -12   8   6   -0.00    6.45
 -12  -8   6    2.41    6.93
 -12   8   7   18.14    9.36
 -12  -8   7   12.27    8.68
 -12   8   8   -0.00    3.69
 -12  -8   8   -0.00    6.20
 -12   8   9   -0.00    4.97
 -12  -8   9    2.60    5.91
 -12   8  10   -0.00    6.02
 -12  -8  10   -0.00    4.92
 -12   8  11   10.77    8.43
 -12  -8  11    8.00    7.20
 -12   8  12   -0.00    6.31
 -12  -8  12   -0.00    6.51
 -12   8  13   -0.00    7.68
 -12   8  14    1.03    4.27
 -12   8  15   -0.00    5.51
 -12   8  16   -0.00    7.29
 -12   8  17   13.90    9.76
 -12   8  18   -0.00    8.02
 -12   8  19    5.99    8.04
 -12   8  20   -0.00    6.96
 -12   8  21    5.99    7.26
  12  -8 -21   16.78    8.59
 -12   8  22    0.00    6.90
  12  -8 -22   -0.00    4.47
 -12   9   1    3.08    5.21
  12  -9  -1   -0.00    8.07
 -12  -9   1    2.33    6.39
 -12   9   2    4.89    7.29
  12  -9  -2   -0.00    7.93
 -12  -9   2   -0.00    6.69
 -12   9   3   10.21    8.22
  12  -9  -3    2.98    7.40
 -12  -9   3   23.74   10.71
 -12   9   4    2.98    6.71
  12  -9  -4    0.70    8.17
 -12  -9   4   -0.00    5.43
 -12   9   5    6.25    7.27
 -12  -9   5    2.73    7.09
 -12   9   6   -0.00    5.77
 -12  -9   6    1.38    6.45
 -12   9   7    1.41    5.78
 -12  -9   7    0.00    7.10
 -12   9   8   -0.00    6.23
 -12  -9   8    1.10    7.07
 -12   9   9   19.46   10.26
 -12  -9   9    9.83    7.37
 -12   9  10   -0.00    4.28
 -12  -9  10   -0.00    6.69
 -12   9  11    1.49    6.88
 -12  -9  11    1.81    5.54
 -12   9  12   -0.00    5.61
 -12   9  13   13.80    9.54
 -12   9  14   -0.00    7.73
 -12   9  15   -0.00    6.11
 -12   9  16    0.00    5.41
 -12   9  17   -0.00    5.54
 -12   9  18   -0.00    7.04
  12  -9 -19   13.18    9.58
 -12  10   1   31.77   11.75
  12 -10  -1   10.42   10.34
 -12 -10   1    7.91    8.15
 -12  10   2    0.00    5.11
  12 -10  -2   -0.00    6.60
 -12 -10   2    3.99    7.56
 -12  10   3    2.33    5.93
  12 -10  -3    0.00    7.40
 -12 -10   3    3.12    7.32
 -12  10   4   -0.00    5.01
  12 -10  -4    3.32    5.93
 -12 -10   4    0.00    7.32
 -12  10   5    4.03    6.30
 -12 -10   5   -0.00    7.79
 -12  10   6    3.27    7.43
 -12 -10   6    6.36    7.31
 -12  10   7    7.62    8.54
 -12 -10   7    7.76    7.77
 -12  10   8    6.17    8.12
 -12 -10   8    2.50    6.70
 -12  10   9    0.00    6.88
 -12 -10   9    0.00    6.93
 -12  10  10    1.60    5.73
 -12  10  11   13.37   11.54
 -12  10  12    3.70    7.07
 -12  10  13   -0.00    6.05
 -12  10  14   -0.00    7.54
 -12  10  15    0.00    7.26
 -12  11   1    0.61    5.28
  12 -11  -1   -0.00    6.97
 -12 -11   1   -0.00    5.59
 -12  11   2   -0.00    5.98
  12 -11  -2    3.98    6.88
 -12 -11   2    0.19    6.36
 -12  11   3    1.38    5.78
  12 -11  -3   -0.00    5.81
 -12 -11   3    5.98    7.62
 -12  11   4   -0.00    6.25
  12 -11  -4    0.11    6.92
 -12 -11   4   -0.00    7.04
 -12  11   5   -0.00    6.31
 -12 -11   5    4.84    8.05
 -12  11   6    0.51    6.90
 -12 -11   6    3.43    6.71
 -12  11   7   15.21    9.71
 -12 -11   7   -0.00    5.85
 -12  11   8    1.09    6.93
 -12  11   9    0.00    7.87
 -12  11  10   12.55    8.95
 -12  12   1   15.26   10.08
  12 -12  -1   10.38    8.87
 -12 -12   1    2.22    6.82
 -12  12   2    0.00    5.58
  12 -12  -2    0.47    7.25
 -12 -12   2   -0.00    6.35
 -12  12   3    1.56    4.73
  12 -12  -3   -0.00    7.34
 -12 -12   3   -0.00    7.02
 -12  12   4    3.52    7.41
  12 -12  -4    0.00    7.59
 -12 -12   4   -0.00    5.70
 -12  12   5   15.61    9.42
 -12 -12   5    7.09    7.45
  12 -13  -1   -0.00    5.76
 -12 -13   1   -0.00    6.02
  12 -13  -2    2.84    6.97
 -12 -13   2   -0.00    6.56
  12 -13  -3    5.36    9.53
 -12 -13   3    4.39    7.54
  12 -13  -4   -0.00    6.13
 -12 -14   1   -0.00    5.60
  12 -14  -3   -0.00    8.00
 -11   0   1   99.04   18.93
  11   0  -1   55.97   18.14
 -11   0   2   -0.00    5.82
  11   0  -2   -0.00    6.17
 -11   0   3   46.77   12.58
  11   0  -3   29.54   12.31
 -11   0   4    0.00    5.71
 -11   0   5  114.55   22.36
 -11   0   6    1.37    5.16
 -11   0   7    3.22    5.26
 -11   0   8    5.33    6.23
 -11   0   9   21.11    9.27
 -11   0  10    0.12    4.20
 -11   0  11   52.74   13.63
 -11   0  12    0.46    4.64
 -11   0  13    7.67    7.06
 -11   0  14   -0.00    4.29
 -11   0  15   12.72    7.93
 -11   0  16   -0.00    4.46
 -11   0  17   11.36    7.12
 -11   0  18   -0.00    4.90
 -11   0  20   -9.29    7.58
 -11   0  21   32.35   11.38
 -11   0  22   -0.00    4.84
 -11   0  23   -0.00    5.40
 -11   0  24   -0.00    5.99
 -11   0  25   11.07    7.83
 -11   1   1   99.22   20.77
  11  -1  -1  110.86   23.92
  11   1  -1   89.96   22.64
 -11  -1   1  110.17   21.61
 -11   1   2    6.88    6.03
  11  -1  -2    0.00    5.78
 -11  -1   2    0.00    5.79
 -11   1   3   44.87   12.61
  11  -1  -3   32.44   12.83
 -11  -1   3   45.31   12.54
 -11   1   4   -0.00    5.32
  11  -1  -4    0.00    6.39
 -11  -1   4   -0.00    5.60
 -11   1   5    4.37    5.89
 -11  -1   5   -0.00    5.13
 -11   1   6   -0.00    5.49
 -11  -1   6    7.49    5.52
 -11   1   7   60.91   15.02
 -11  -1   7   64.70   15.32
 -11   1   8    1.54    4.59
 -11  -1   8    1.19    4.66
 -11   1   9   23.90    9.22
 -11  -1   9   24.37    9.40
 -11   1  10   -0.00    5.50
 -11   1  11   14.75    7.59
 -11  -1  11    3.05    5.61
 -11   1  12    0.88    4.51
 -11  -1  12    4.28    6.35
 -11   1  13   39.95   12.21
 -11  -1  13   40.21   11.94
 -11   1  14    1.94    4.34
 -11  -1  14    1.40    5.29
 -11   1  15   15.94    7.79
 -11  -1  15   -0.00    4.72
 -11   1  16    3.92    5.72
 -11  -1  16    1.82    4.54
 -11   1  17   21.67    9.14
 -11  -1  17   12.84    7.18
 -11   1  18    2.60    5.12
 -11  -1  18   -0.00    4.91
 -11   1  19    7.40    6.53
 -11  -1  19    7.67    6.90
 -11   1  20   -0.00    5.38
 -11  -1  20   -0.00    4.98
 -11   1  21   -0.00    5.35
 -11  -1  21   -0.00    4.88
 -11   1  22    4.71    5.72
 -11  -1  22   -9.51    7.20
 -11   1  23   46.20   13.61
 -11  -1  23   21.98   10.29
 -11   1  24    0.00    4.57
 -11  -1  24    0.00    4.72
 -11   1  25    7.81    6.94
 -11   1  26    0.00    5.05
 -11   2   1   23.67    8.22
  11  -2  -1   15.60   10.42
 -11  -2   1   18.94    9.38
 -11   2   2    0.00    4.43
  11  -2  -2   -0.00    5.87
 -11  -2   2    3.47    5.37
 -11   2   3   11.32    6.67
  11  -2  -3    0.00    5.73
 -11  -2   3    5.35    5.88
 -11   2   4   11.74    6.73
  11  -2  -4    7.22    8.13
 -11  -2   4    0.00    5.23
 -11   2   5   65.70   14.82
  11  -2  -5   78.40   19.43
 -11  -2   5   38.13   12.61
 -11   2   6   28.34   10.11
 -11  -2   6   31.27   10.31
 -11   2   7    7.47    6.27
 -11  -2   7   14.75    7.60
 -11   2   8    5.63    6.54
 -11  -2   8   28.00    9.21
 -11   2   9   30.99   10.97
 -11  -2   9   52.09   12.77
 -11   2  10    0.00    5.79
 -11  -2  10    5.05    5.55
 -11   2  11   33.86   11.09
 -11  -2  11   30.14   10.08
 -11   2  12    3.10    4.74
 -11  -2  12    0.00    5.36
 -11   2  13   -0.00    4.07
 -11  -2  13   -0.00    4.87
 -11   2  14    0.00    3.96
 -11  -2  14    4.41    6.16
 -11   2  15   35.80   11.58
 -11  -2  15   27.77    9.88
 -11   2  16    4.90    5.92
 -11  -2  16    7.31    5.91
 -11   2  17    9.65    6.83
 -11  -2  17    0.00    4.92
 -11   2  18    0.45    5.16
 -11  -2  18    0.00    4.40
 -11   2  19    7.17    6.72
 -11  -2  19    7.49    6.23
 -11   2  20    5.80    6.14
 -11  -2  20    7.86    6.78
 -11   2  21   39.30   12.40
 -11  -2  21   19.88    8.58
 -11   2  22    1.13    5.56
 -11  -2  22    1.51    5.67
 -11   2  23   -0.00    4.15
 -11   2  24    2.49    5.34
 -11   2  25   39.42   13.98
 -11   2  26    5.20    7.32
 -11   2  27    7.09    6.33
 -11   2  28    4.10    7.44
 -11   3   1   11.28    7.18
 -11  -3   1   13.98    9.04
 -11   3   2   36.67   10.65
  11  -3  -2   23.99   11.25
 -11  -3   2   19.33   10.30
 -11   3   3   55.71   14.72
  11  -3  -3   78.74   19.28
 -11  -3   3   63.96   15.70
 -11   3   4   13.40    7.42
  11  -3  -4    3.67    6.88
 -11  -3   4   13.59    7.71
 -11   3   5    5.67    5.09
  11  -3  -5    8.22    7.24
 -11  -3   5    2.58    5.86
 -11   3   6    5.19    5.69
  11  -3  -6   12.48    8.84
 -11  -3   6   11.02    6.99
 -11   3   7   45.00   13.06
 -11   3   8    6.73    5.82
 -11  -3   8    6.99    6.27
 -11   3   9   19.92    8.23
 -11  -3   9    3.08    5.39
 -11   3  10   -0.00    3.99
 -11  -3  10    3.75    4.79
 -11   3  11    8.68    6.94
 -11  -3  11    5.38    5.50
 -11   3  12   14.10    7.83
 -11  -3  12    9.57    6.62
 -11   3  13   18.72    8.91
 -11  -3  13   17.77    8.24
 -11   3  14    6.59    5.18
 -11  -3  14    0.00    3.49
 -11   3  15    0.00    4.20
 -11  -3  15   -0.00    3.74
 -11   3  16   -0.00    4.82
 -11  -3  16    7.10    5.51
 -11   3  17   10.68    7.37
 -11  -3  17    7.76    6.52
 -11   3  18   -0.00    5.05
 -11  -3  18    2.42    5.09
 -11   3  19   12.96    7.91
 -11  -3  19    5.00    5.52
 -11   3  20   11.21    7.34
 -11  -3  20    1.11    4.31
 -11   3  21    0.81    4.90
 -11  -3  21   -0.00    4.36
 -11   3  22    2.41    5.77
 -11   3  23   29.89   11.91
 -11   3  24    4.23    6.91
 -11   3  25   -0.00    5.48
 -11   3  26    9.27    8.45
 -11   3  27   18.74    9.88
 -11   3  28   12.36    8.99
  11  -3 -28    3.70    5.75
 -11   3  29   -0.00    6.12
 -11   4   1   41.23   11.94
 -11  -4   1   32.86   12.24
 -11   4   2    3.77    5.12
 -11  -4   2    9.50    6.98
 -11   4   3    3.66    5.19
 -11  -4   3   11.18    7.96
 -11   4   4   11.87    7.40
  11  -4  -4    0.00    7.63
 -11  -4   4   -0.00    5.32
 -11   4   5   94.47   17.92
  11  -4  -5   49.41   16.38
 -11  -4   5   50.51   14.93
 -11   4   6   14.81    7.43
  11  -4  -6   20.07    9.99
 -11  -4   6    5.20    5.98
 -11   4   7   15.22    7.23
 -11  -4   7    7.46    6.84
 -11   4   8    0.00    4.61
 -11  -4   8    3.97    5.47
 -11   4   9   31.27   11.77
 -11  -4   9   40.89   12.00
 -11   4  10    5.41    6.65
 -11  -4  10    6.42    6.50
 -11   4  11   32.15   10.46
 -11  -4  11   22.27    9.23
 -11   4  12    6.21    5.67
 -11  -4  12   -0.00    4.34
 -11   4  13    6.86    5.75
 -11  -4  13    0.86    4.66
 -11   4  14    5.44    5.99
 -11  -4  14    2.97    5.54
 -11   4  15   23.50   10.48
 -11  -4  15   17.46    7.79
 -11   4  16   -0.00    4.79
 -11  -4  16   10.85    7.12
 -11   4  17    3.20    6.70
 -11  -4  17    2.21    3.88
 -11   4  18    3.34    5.37
 -11  -4  18    1.35    4.21
 -11   4  19    3.22    5.71
 -11  -4  19    1.26    4.73
 -11   4  20    9.50    7.66
 -11   4  21   33.77   13.00
 -11   4  22    5.73    7.15
 -11   4  23    0.61    6.18
 -11   4  24    0.00    6.34
 -11   4  25    7.58    8.08
 -11   4  26   13.62    8.63
 -11   4  27   12.28    8.48
  11  -4 -27   15.23    8.08
 -11   4  28    0.00    6.18
  11  -4 -28   -0.00    5.17
  11  -4 -29    3.63    5.47
 -11   5   1    0.00    5.17
  11  -5  -1    2.79    6.03
 -11  -5   1    0.00    5.05
 -11   5   2   23.89    9.70
  11  -5  -2   17.55   10.35
 -11  -5   2   46.08   13.82
 -11   5   3   45.22   12.59
 -11  -5   3   22.70   10.42
 -11   5   4   -0.00    5.09
 -11  -5   4   11.61    7.55
 -11   5   5    4.86    5.06
 -11  -5   5   -0.00    5.70
 -11   5   6   19.69    9.28
 -11  -5   6   17.61    9.54
 -11   5   7   25.35   10.16
  11  -5  -7   29.49   12.86
 -11  -5   7   30.34   11.03
 -11   5   8   11.10    7.08
 -11  -5   8    6.11    6.32
 -11   5   9   -0.00    5.48
 -11  -5   9   21.79    9.04
 -11   5  10    1.43    3.86
 -11  -5  10   -0.00    5.17
 -11   5  11    2.24    5.28
 -11  -5  11   15.61    8.46
 -11   5  12   31.58   11.30
 -11  -5  12   20.24    8.51
 -11   5  13   18.71    9.53
 -11  -5  13   27.72    9.55
 -11   5  14    0.00    6.35
 -11  -5  14   -0.00    4.44
 -11   5  15   -0.00    3.65
 -11  -5  15   -0.00    4.02
 -11   5  16   -0.00    5.03
 -11  -5  16    0.26    3.82
 -11   5  17   10.34    7.85
 -11  -5  17    5.07    5.89
 -11   5  18   12.07    7.77
 -11  -5  18   16.83    7.74
 -11   5  19   29.67   12.36
 -11   5  20    0.00    6.24
 -11   5  21    1.60    5.73
 -11   5  22    0.00    5.29
 -11   5  23   27.83   11.37
 -11   5  24    0.00    5.69
 -11   5  25   -0.00    5.18
  11  -5 -25    2.78    5.15
 -11   5  26    0.00    6.09
  11  -5 -26   -0.00    4.60
 -11   5  27   -0.00    5.77
  11  -5 -27    5.59    6.16
  11  -5 -28    2.36    5.44
  11  -5 -29    4.14    6.94
  11  -5 -30   -0.00    5.17
  11  -5 -31    1.98    5.22
 -11   6   1   27.67   10.59
  11  -6  -1   13.88    9.62
 -11  -6   1   24.29   10.95
 -11   6   2    4.77    5.35
  11  -6  -2    0.00    6.52
 -11  -6   2    3.32    7.19
 -11   6   3    7.08    6.47
  11  -6  -3    5.70    8.00
 -11  -6   3    0.87    5.26
 -11   6   4   36.56   11.32
  11  -6  -4   -0.00    6.81
 -11  -6   4   39.54   12.47
 -11   6   5   17.30    8.36
  11  -6  -5   14.94    9.77
 -11  -6   5   19.35    9.62
 -11   6   6    1.74    5.61
 -11  -6   6   12.27    8.67
 -11   6   7    5.96    6.79
 -11  -6   7    5.53    7.38
 -11   6   8   12.04    7.80
 -11  -6   8   15.43    8.42
 -11   6   9    6.67    6.74
 -11  -6   9    7.02    6.52
 -11   6  10   27.81   10.88
 -11  -6  10   31.93   10.55
 -11   6  11    4.41    6.47
 -11  -6  11    6.60    5.64
 -11   6  12    5.59    5.18
 -11  -6  12    3.62    5.95
 -11   6  13    6.65    6.63
 -11  -6  13    3.35    5.15
 -11   6  14   18.26    9.50
 -11  -6  14    2.87    6.17
 -11   6  15   15.53    8.79
 -11  -6  15   23.03    9.46
 -11   6  16    6.75    7.49
 -11  -6  16   20.62    7.65
 -11   6  17    6.61    7.37
 -11   6  18    0.00    5.41
 -11   6  19    4.03    6.88
 -11   6  20   16.32    9.94
 -11   6  21   10.71    8.49
 -11   6  22    2.61    6.82
 -11   6  23    8.92    7.67
 -11   6  24    3.12    5.94
  11  -6 -24    0.80    4.60
 -11   6  25    3.97    7.03
  11  -6 -25   11.60    7.58
 -11   6  26    4.91    6.93
  11  -6 -26   22.58    9.71
  11  -6 -27   -0.00    4.60
  11  -6 -28   -0.00    5.94
  11  -6 -29    0.00    5.11
  11  -6 -30    3.07    6.30
  11  -6 -31   -0.00    6.76
  11  -6 -32   -0.00    6.30
 -11   7   1   11.64    7.02
  11  -7  -1    5.16    7.25
 -11  -7   1    2.10    6.11
 -11   7   2   15.42    8.07
  11  -7  -2   13.50    9.62
 -11  -7   2    4.47    7.28
 -11   7   3    0.00    4.57
  11  -7  -3    0.20    7.08
 -11  -7   3    1.26    6.40
 -11   7   4   14.80    7.67
  11  -7  -4    7.36    8.52
 -11  -7   4   13.85    8.71
 -11   7   5    2.88    4.87
  11  -7  -5    0.00    5.58
 -11  -7   5    1.72    6.87
 -11   7   6    5.12    6.87
  11  -7  -6   15.79    9.90
 -11  -7   6   14.56    8.44
 -11   7   7   -0.00    6.20
  11  -7  -7    4.82    6.19
 -11  -7   7   -0.00    4.71
 -11   7   8   32.17   12.13
 -11  -7   8   37.37   12.94
 -11   7   9   36.98   12.86
 -11  -7   9   38.21   12.67
 -11   7  10   -0.00    7.33
 -11  -7  10   -0.00    5.07
 -11   7  11    0.29    5.73
 -11  -7  11    2.85    6.41
 -11   7  12    5.90    7.05
 -11  -7  12   26.19    9.60
 -11   7  13    6.95    8.08
 -11  -7  13   -0.00    4.37
 -11   7  14    1.91    6.70
 -11  -7  14    1.43    5.62
 -11   7  15    8.54    6.98
 -11  -7  15    0.00    5.16
 -11   7  16   -0.00    5.55
 -11   7  17    5.75    8.70
 -11   7  18   17.03   10.31
 -11   7  19    8.25    8.37
 -11   7  20   -0.00    5.22
 -11   7  21    4.21    6.30
 -11   7  22   -0.00    6.57
  11  -7 -22    0.86    4.86
 -11   7  23   -0.00    5.29
  11  -7 -23   -0.00    5.44
 -11   7  24   -0.00    4.64
  11  -7 -24    1.62    4.63
  11  -7 -25    1.91    4.79
  11  -7 -26    2.36    5.78
  11  -7 -27    2.62    5.67
  11  -7 -28    0.00    4.37
  11  -7 -29    1.02    5.95
  11  -7 -30    1.40    7.09
 -11   8   1    9.23    7.35
  11  -8  -1   -0.00    6.17
 -11  -8   1    0.00    5.80
 -11   8   2    9.08    7.31
  11  -8  -2    0.00    6.73
 -11  -8   2    3.49    7.42
 -11   8   3    0.00    4.80
  11  -8  -3    0.41    4.70
 -11  -8   3    3.93    6.70
 -11   8   4   22.25   10.31
  11  -8  -4    8.92    9.95
 -11  -8   4    3.64    6.41
 -11   8   5    2.87    6.74
  11  -8  -5    0.67    6.59
 -11  -8   5    0.00    6.99
 -11   8   6   29.75   11.78
  11  -8  -6   25.65   12.00
 -11  -8   6   24.95   10.89
 -11   8   7    3.30    6.40
  11  -8  -7    0.27    7.48
 -11  -8   7   -0.00    5.43
 -11   8   8   13.31    7.97
 -11  -8   8    6.32    6.73
 -11   8   9    5.91    6.55
 -11  -8   9    5.89    7.32
 -11   8  10   37.91   12.67
 -11  -8  10    6.18    8.06
 -11   8  11    0.00    6.04
 -11  -8  11    0.22    5.34
 -11   8  12    0.47    5.86
 -11  -8  12    4.81    6.16
 -11   8  13   -0.00    5.19
 -11  -8  13    2.83    5.10
 -11   8  14    2.23    5.99
 -11   8  15   12.28    9.58
 -11   8  16   11.78    9.12
 -11   8  17    1.84    7.01
 -11   8  18   -0.00    7.84
 -11   8  19    2.96    6.92
 -11   8  20    4.79    7.29
  11  -8 -20   11.13    8.22
 -11   8  21    2.30    5.96
  11  -8 -21    0.00    4.85
 -11   8  22    9.81    8.88
  11  -8 -22   16.98    9.65
  11  -8 -23    2.91    5.36
  11  -8 -24    2.09    6.47
  11  -8 -25   -0.00    5.18
  11  -8 -26   18.79   10.06
  11  -8 -27    0.00    6.14
 -11   8  29    2.14    7.62
 -11   9   1   -0.00    5.11
  11  -9  -1   -0.00    5.97
 -11  -9   1    4.00    6.25
 -11   9   2   36.14   12.20
  11  -9  -2    2.93    7.71
 -11  -9   2   46.51   13.84
 -11   9   3    0.00    6.53
  11  -9  -3    2.60    7.89
 -11  -9   3   -0.00    5.67
 -11   9   4    0.00    5.28
  11  -9  -4   18.83   10.52
 -11  -9   4   -0.00    6.49
 -11   9   5   -0.00    5.02
  11  -9  -5   -0.00    6.32
 -11  -9   5    4.55    6.06
 -11   9   6    4.15    6.75
  11  -9  -6    3.57    8.52
 -11  -9   6    5.74    8.91
 -11   9   7    2.42    4.85
  11  -9  -7   -0.00    6.00
 -11  -9   7    5.63    7.99
 -11   9   8   36.88   13.04
 -11  -9   8   19.85   10.03
 -11   9   9    0.00    4.73
 -11  -9   9    5.35    6.45
 -11   9  10    2.73    6.69
 -11  -9  10    2.57    5.35
 -11   9  11    3.04    6.86
 -11  -9  11    0.00    5.66
 -11   9  12    2.02    6.65
 -11   9  13    6.26    6.28
 -11   9  14    5.87    6.96
 -11   9  15    3.05    6.45
 -11   9  16    3.88    7.93
 -11   9  17    0.00    6.79
 -11   9  18   17.12   10.51
  11  -9 -18   22.12   10.47
 -11   9  19   19.02    9.52
  11  -9 -19   -0.00    6.02
 -11   9  20    0.94    6.08
  11  -9 -20    3.53    6.53
  11  -9 -21    5.58    5.68
  11  -9 -22    2.42    5.96
  11  -9 -23   -0.00    5.66
 -11   9  26    2.54    7.25
 -11   9  27    9.78    9.15
 -11   9  28    0.70    5.43
 -11  10   1   -0.00    5.91
  11 -10  -1   -0.00    7.11
 -11 -10   1    3.96    7.28
 -11  10   2    4.67    6.91
  11 -10  -2    3.66    7.36
 -11 -10   2    5.86    7.46
 -11  10   3    5.35    7.30
  11 -10  -3   -0.00    6.66
 -11 -10   3   -0.00    6.00
 -11  10   4    3.71    6.21
  11 -10  -4   -0.00    5.44
 -11 -10   4    7.98    8.06
 -11  10   5    8.27    6.51
  11 -10  -5    4.26    7.90
 -11 -10   5    0.66    4.59
 -11  10   6   17.71    9.00
  11 -10  -6   -0.00    5.99
 -11 -10   6   11.10    8.77
 -11  10   7   -0.00    6.84
  11 -10  -7   -0.00    5.12
 -11 -10   7   -0.00    5.94
 -11  10   8   23.97   11.25
 -11 -10   8    1.96    6.19
 -11  10   9    4.20    7.09
 -11 -10   9   -0.00    6.69
 -11  10  10   10.84    9.47
 -11  10  11    1.38    5.56
 -11  10  12   -0.00    5.78
 -11  10  13    5.22    7.25
 -11  10  14    0.00    5.83
 -11  10  15    0.41    6.33
  11 -10 -15    2.07    6.07
 -11  10  16    9.66    9.78
  11 -10 -16    9.24    8.28
 -11  10  17   -0.00    6.07
  11 -10 -17   -0.00    6.66
 -11  10  18   -0.00    6.20
  11 -10 -18    1.02    6.35
  11 -10 -19   -0.00    6.48
  11 -10 -20    9.82    9.11
 -11  11   1    0.40    5.91
  11 -11  -1    6.40    7.42
 -11 -11   1   -0.00    4.81
 -11  11   2   32.14   12.10
  11 -11  -2    6.36    8.73
 -11 -11   2   -0.00    6.29
 -11  11   3   -0.00    5.08
  11 -11  -3    2.90    7.07
 -11 -11   3   -0.00    5.91
 -11  11   4    1.61    6.01
  11 -11  -4    2.65    7.92
 -11 -11   4    0.00    6.55
 -11  11   5    3.16    5.92
  11 -11  -5    0.00    7.14
 -11 -11   5    5.08    6.84
 -11  11   6    0.00    7.72
  11 -11  -6    2.35    6.70
 -11 -11   6   -0.00    5.37
 -11  11   7   -0.00    8.01
  11 -11  -7   -0.00    7.42
 -11 -11   7   -0.00    6.23
 -11  11   8   12.62    8.65
 -11 -11   8    8.54    8.04
 -11  11   9    0.00    7.94
 -11  11  10   -0.00    6.05
 -11  11  11    6.15    7.74
 -11  11  12   10.10   10.40
  11 -11 -12    6.57    7.26
 -11  11  13    5.96    8.72
  11 -11 -13    1.16    7.10
 -11  11  14    7.71    8.60
  11 -11 -14   10.24    7.51
 -11  11  15   -0.00    6.51
  11 -11 -15   -0.00    5.73
  11 -11 -16    2.51    5.82
 -11  12   1   -0.00    5.88
  11 -12  -1    0.00    5.61
 -11 -12   1    3.16    6.65
 -11  12   2   -0.00    7.13
  11 -12  -2   -0.00    6.30
 -11 -12   2    5.61    7.23
 -11  12   3   -0.00    7.09
  11 -12  -3    1.81    6.62
 -11 -12   3   -0.00    5.65
 -11  12   4    0.00    7.78
  11 -12  -4    2.27    7.27
 -11 -12   4   19.44   10.44
 -11  12   5   -0.00    4.97
  11 -12  -5   -0.00    7.83
 -11 -12   5    4.74    7.22
 -11  12   6    7.76    8.32
  11 -12  -6    0.00    7.68
 -11 -12   6    2.46    5.71
 -11  12   7    1.00    8.38
 -11  12   8   10.08    9.44
  11 -12  -8    0.00    6.39
 -11  12   9   11.93    8.60
  11 -12  -9    3.73    5.26
 -11  12  10    0.00    7.12
  11 -12 -10   13.87    9.06
 -11  12  11    5.54    8.07
  11 -12 -11   -0.00    6.22
 -11  12  12    0.00    7.69
  11 -12 -12    1.48    5.41
 -11  13   1   -0.00    6.60
  11 -13  -1    5.56    8.14
 -11 -13   1   -0.00    5.27
 -11  13   2    4.60    7.47
  11 -13  -2   10.85    9.09
 -11 -13   2    0.00    6.25
 -11  13   3   -0.00    7.52
  11 -13  -3    2.35    7.60
 -11 -13   3    0.00    5.64
 -11  13   4    0.00    5.98
  11 -13  -4    8.96    6.54
  11 -13  -4    2.91    7.84
 -11 -13   4    0.00    5.63
 -11  13   5    1.98    5.48
  11 -13  -5   -0.00    4.43
  11 -13  -5   -0.00    6.50
 -11  13   6    7.65    8.21
  11 -13  -6    1.21    5.59
  11 -13  -6    5.63    9.06
 -11  13   7   -0.00    7.95
  11 -13  -7   -0.00    5.68
 -11  14   1    3.82    7.03
  11 -14  -1    3.04    6.44
  11 -14  -1   -0.00    7.34
 -11 -14   1   -0.00    8.51
 -11  14   2    2.74    6.02
  11 -14  -2    0.00    8.47
 -11 -14   2    2.09    6.43
  11 -14  -3   -0.00    6.07
  11 -14  -4    3.29    7.64
  11 -14  -5    2.80    9.05
  11 -15  -5    1.46    6.80
 -10   0   1   -0.00    4.69
  10   0  -1    2.31    6.61
 -10   0   2   30.65    9.99
  10   0  -2   17.79   10.20
 -10   0   3   -0.00    4.72
 -10   0   3   -0.00    6.16
  10   0  -3    3.18    6.43
 -10   0   4  118.14   23.07
 -10   0   4  173.34   27.56
  10   0  -4  105.70   24.98
 -10   0   5   -0.00    4.91
 -10   0   5   -0.00    6.04
  10   0  -5    0.23    5.05
 -10   0   6   28.33    9.05
 -10   0   6   13.77    8.35
  10   0  -6   22.73   10.22
 -10   0   7    4.56    5.70
  10   0  -7    0.00    5.94
 -10   0   8   18.16    8.09
 -10   0   9    1.92    4.86
 -10   0  10  146.51   25.84
 -10   0  11    0.00    4.63
 -10   0  12    1.98    4.57
 -10   0  13    0.63    4.12
 -10   0  14    3.34    5.23
 -10   0  15    2.97    5.42
 -10   0  16   51.80   13.55
 -10   0  17   -0.00    4.80
 -10   0  18   28.42   10.11
 -10   0  19    0.02    4.05
 -10   0  20   60.83   15.18
 -10   0  21    0.96    4.15
 -10   0  22    1.57    5.28
 -10   0  23   -0.00    5.52
 -10   0  24    4.77    6.28
 -10   0  25   -0.00    4.28
 -10   0  26   38.24   12.43
 -10   1   1    0.00    3.93
  10  -1  -1    0.00    5.36
  10   1  -1   -0.00    6.05
 -10  -1   1    0.00    5.95
 -10   1   2  188.72   28.00
  10  -1  -2  147.78   29.23
  10   1  -2  135.37   28.26
 -10  -1   2  128.71   25.83
 -10  -1   2  161.09   28.88
 -10   1   3    9.31    6.98
  10  -1  -3    3.20    6.63
  10   1  -3   12.83    8.13
 -10  -1   3    3.47    5.43
 -10  -1   3    9.06    8.36
 -10   1   4    1.37    4.54
  10  -1  -4   -0.00    4.99
  10   1  -4    0.00    6.28
 -10  -1   4    2.31    4.95
 -10  -1   4   -0.00    4.34
 -10   1   5   13.23    7.05
 -10   1   5   16.97    9.21
  10  -1  -5   20.61   11.00
  10   1  -5   21.35   10.04
 -10  -1   5   18.64    7.71
 -10  -1   5   19.05    9.09
 -10   1   6   97.56   17.99
 -10   1   6   51.67   16.59
  10  -1  -6  107.27   21.81
 -10  -1   6   78.12   16.80
 -10   1   7    6.67    5.37
 -10   1   7    7.17    7.14
  10  -1  -7    5.00    6.56
 -10  -1   7   -0.00    5.22
 -10   1   8   42.98   12.98
  10  -1  -8   85.52   18.93
 -10  -1   8   68.85   14.97
 -10   1   9    5.65    5.29
 -10  -1   9   -0.00    4.26
 -10   1  10    3.48    4.54
 -10  -1  10    0.36    5.09
 -10   1  11    6.48    5.62
 -10  -1  11    4.93    5.88
 -10   1  12   90.49   19.11
 -10  -1  12  101.11   19.26
 -10   1  13    0.00    4.57
 -10  -1  13    0.12    4.50
 -10   1  14    9.14    6.32
 -10  -1  14    0.00    5.08
 -10   1  15    3.46    5.32
 -10  -1  15    4.01    4.26
 -10   1  16   25.43    9.68
 -10  -1  16   40.48   10.79
 -10   1  17    8.09    6.10
 -10  -1  17    0.98    4.63
 -10   1  18   17.62    8.43
 -10  -1  18   22.85    9.02
 -10   1  19    3.87    6.64
 -10  -1  19    1.26    4.06
 -10   1  20   -0.00    4.42
 -10  -1  20    1.96    4.79
 -10   1  21    0.00    5.16
 -10  -1  21    1.46    4.43
 -10   1  22   97.99   19.55
 -10  -1  22   53.22   15.53
 -10   1  23   -0.00    5.55
 -10  -1  23   -0.00    3.95
 -10   1  24    4.57    5.96
 -10  -1  24    8.93    6.60
 -10   1  25    2.08    5.15
 -10   1  26   -0.00    5.39
 -10   1  27    3.13    5.86
 -10   2   1    0.00    5.54
  10  -2  -1    3.70    7.07
  10   2  -1    9.11    7.59
 -10  -2   1    0.86    5.45
 -10  -2   1   -0.00    4.14
 -10   2   2    1.60    4.55
  10  -2  -2    4.21    7.19
  10   2  -2    0.00    6.45
 -10  -2   2    4.22    6.03
 -10  -2   2    3.26    6.10
 -10   2   3    0.00    5.03
  10  -2  -3   -0.00    5.28
  10   2  -3    5.78    7.22
 -10  -2   3   -0.00    4.80
 -10  -2   3   -0.00    5.30
 -10   2   4  111.64   23.06
  10  -2  -4  116.19   25.92
  10   2  -4  127.24   26.28
 -10  -2   4  188.79   26.99
 -10   2   5   34.94   10.39
  10  -2  -5   28.26   12.18
 -10  -2   5   35.60   11.29
 -10   2   6   31.54    9.99
  10  -2  -6   36.64   13.18
 -10  -2   6   29.58   10.18
 -10   2   7    8.10    5.52
  10  -2  -7    1.50    6.25
 -10  -2   7   10.65    6.97
 -10   2   8   29.75   10.03
 -10   2   8   13.99    8.91
  10  -2  -8   20.15   10.24
 -10  -2   8   27.69    9.23
 -10   2   9   13.61    6.92
 -10  -2   9    7.21    6.07
 -10   2  10   22.90   10.44
 -10  -2  10   97.20   15.68
 -10   2  11   11.51    6.32
 -10  -2  11    9.96    6.59
 -10   2  12    1.26    5.28
 -10  -2  12    4.75    5.49
 -10   2  13   -0.00    4.53
 -10  -2  13    1.63    4.22
 -10   2  14   40.99   11.78
 -10  -2  14   13.55    8.45
 -10   2  15   23.99    9.27
 -10  -2  15   13.76    7.04
 -10   2  16   -0.00    4.50
 -10  -2  16    6.93    6.07
 -10   2  17    0.00    4.78
 -10  -2  17    1.28    4.10
 -10   2  18    2.33    6.11
 -10  -2  18    8.36    6.10
 -10   2  19    7.79    6.72
 -10  -2  19    3.95    5.54
 -10   2  20    0.12    5.26
 -10  -2  20   34.25   10.48
 -10   2  21    3.06    6.09
 -10  -2  21   -0.00    3.50
 -10   2  22    4.04    5.87
 -10  -2  22    1.58    5.89
 -10   2  23    1.91    5.39
 -10  -2  23    3.03    4.68
 -10   2  24   16.17    9.34
 -10   2  25    0.00    5.14
 -10   2  26    6.32    6.74
 -10   2  27   -0.00    6.01
 -10   2  28    0.00    5.76
  10  -2 -28    0.40    3.93
 -10   3   1    2.62    4.49
  10  -3  -1    9.45    8.23
  10   3  -1   12.05    9.36
 -10  -3   1   10.27    8.09
 -10  -3   1    6.01    6.75
 -10   3   2   79.98   18.00
  10  -3  -2   82.27   20.44
 -10  -3   2  117.02   21.36
 -10   3   3   49.32   13.53
  10  -3  -3   46.13   15.32
 -10  -3   3   80.64   16.82
 -10   3   4    7.62    5.77
  10  -3  -4   -0.00    7.52
 -10  -3   4    3.10    5.91
 -10   3   5   12.20    7.27
  10  -3  -5   20.35   10.26
 -10  -3   5   -0.00    6.10
 -10   3   6   25.03    9.00
  10  -3  -6   16.98    9.85
 -10  -3   6   18.89    8.07
 -10   3   7    9.34    6.01
  10  -3  -7   17.56    9.45
 -10  -3   7    6.30    6.08
 -10   3   8   72.35   15.86
  10  -3  -8   62.83   18.35
 -10  -3   8   68.65   15.51
 -10   3   9    2.03    4.69
  10  -3  -9    9.52    7.40
 -10  -3   9    0.88    5.14
 -10   3  10    4.50    4.99
 -10  -3  10   -0.00    5.53
 -10   3  11   16.66    8.61
 -10  -3  11   21.18    8.24
 -10   3  12   39.43   11.73
 -10  -3  12   28.41    9.77
 -10   3  13   -0.00    4.84
 -10  -3  13   -0.00    5.22
 -10   3  14    5.80    6.37
 -10  -3  14    2.17    4.59
 -10   3  15    1.18    5.30
 -10  -3  15    4.11    5.98
 -10   3  16   29.16   10.90
 -10  -3  16   26.22    9.28
 -10   3  17   26.66   10.37
 -10  -3  17   21.89    8.33
 -10   3  18   32.95   10.83
 -10  -3  18   10.80    7.47
 -10   3  19    6.43    6.20
 -10  -3  19    3.72    5.05
 -10   3  20    3.01    5.02
 -10  -3  20    0.00    3.73
 -10   3  21    8.36    6.46
 -10  -3  21   -0.00    4.65
 -10   3  22   58.23   16.31
 -10   3  23   14.05    8.61
 -10   3  24    3.15    6.21
 -10   3  25    0.00    5.31
 -10   3  26    9.39    7.74
 -10   3  27   12.04    9.25
  10  -3 -27    2.58    5.12
 -10   3  28    6.16    6.65
  10  -3 -28    0.00    4.49
  10  -3 -29    2.22    5.18
 -10   4   1    5.17    5.81
  10  -4  -1    0.00    5.65
 -10  -4   1    1.86    6.18
 -10   4   2    4.02    5.81
  10  -4  -2   -0.00    5.84
 -10  -4   2    0.00    5.80
 -10   4   3    8.35    5.81
  10  -4  -3    3.13    5.87
 -10  -4   3    5.92    7.14
 -10   4   4  113.39   21.58
  10  -4  -4  101.35   23.52
 -10  -4   4   89.31   20.98
 -10   4   5   53.22   13.86
  10  -4  -5   39.54   14.10
 -10  -4   5   56.40   14.19
 -10   4   6   43.47   12.96
  10  -4  -6   55.79   16.30
 -10  -4   6   53.17   14.04
 -10   4   7    0.00    4.97
  10  -4  -7    0.02    6.99
 -10  -4   7    1.02    4.48
 -10   4   8   59.82   15.31
  10  -4  -8   73.47   18.65
 -10  -4   8   57.81   14.71
 -10   4   9    8.92    6.67
  10  -4  -9   10.85    8.49
 -10  -4   9    0.00    5.88
 -10   4  10   23.91    9.60
 -10  -4  10   22.13    9.07
 -10   4  11    8.98    6.71
 -10  -4  11    3.92    5.70
 -10   4  12    0.17    4.33
 -10  -4  12   -0.00    4.28
 -10   4  13    0.00    4.61
 -10  -4  13    1.98    4.56
 -10   4  14   25.56   10.22
 -10  -4  14   28.82    9.25
 -10   4  15   11.95    8.81
 -10  -4  15    5.61    5.24
 -10   4  16   10.79    8.27
 -10  -4  16   10.67    5.89
 -10   4  17    0.00    5.31
 -10  -4  17    6.65    4.82
 -10   4  18    2.64    5.15
 -10  -4  18    6.91    5.65
 -10   4  19    0.00    5.16
 -10  -4  19    3.48    4.84
 -10   4  20   29.81   10.81
 -10  -4  20   22.20    8.38
 -10   4  21   34.67   12.61
 -10   4  22   -0.00    6.14
 -10   4  23   16.85    9.51
 -10   4  24   19.92    9.64
 -10   4  25   13.95    8.27
  10  -4 -25    7.67    6.72
 -10   4  26   -0.00    5.49
  10  -4 -26    3.55    5.22
 -10   4  27   -0.00    4.14
  10  -4 -27    2.11    5.00
  10  -4 -28    0.00    4.38
  10  -4 -29    2.44    6.06
  10  -4 -30    2.22    6.65
 -10   5   1   62.04   14.10
 -10  -5   1   31.16   12.58
 -10   5   2  161.91   30.72
 -10  -5   2  221.75   34.82
 -10   5   3   15.25    7.58
 -10  -5   3   10.80    8.18
 -10   5   4    1.56    5.02
  10  -5  -4    7.51    8.71
 -10  -5   4    1.44    5.35
 -10   5   5   10.74    6.56
  10  -5  -5    7.88    8.91
 -10  -5   5    0.00    5.65
 -10   5   6   30.08   11.48
  10  -5  -6   48.17   15.21
 -10  -5   6   50.45   13.77
 -10   5   7   42.52   12.58
  10  -5  -7   25.13   12.38
 -10  -5   7   57.38   13.85
 -10   5   8   52.72   13.07
  10  -5  -8   24.51   11.87
 -10  -5   8   28.79   10.40
 -10   5   9    5.13    4.49
  10  -5  -9    2.44    6.89
 -10  -5   9    2.59    5.36
 -10   5  10    0.00    4.36
 -10  -5  10    3.28    5.54
 -10   5  11   18.09    8.20
 -10  -5  11   11.14    6.86
 -10   5  12   25.75   10.60
 -10  -5  12   45.14   11.56
 -10   5  13   15.49    9.53
 -10  -5  13   14.65    7.10
 -10   5  14    0.82    3.98
 -10  -5  14    2.24    4.05
 -10   5  15    0.00    6.78
 -10  -5  15    0.00    4.99
 -10   5  16    0.55    6.02
 -10  -5  16    0.12    3.70
 -10   5  17   24.35   10.45
 -10  -5  17   27.52    9.01
 -10   5  18   24.21   10.02
 -10  -5  18    4.44    5.16
 -10   5  19    0.53    5.14
 -10   5  20    0.00    5.67
 -10   5  21    4.36    7.13
 -10   5  22   27.59   11.96
 -10   5  23    3.48    6.57
 -10   5  24   10.62    7.81
  10  -5 -24   -0.00    4.53
 -10   5  25    3.29    6.18
  10  -5 -25   -0.00    4.89
  10  -5 -26    0.00    4.53
  10  -5 -27    9.26    7.58
  10  -5 -28    2.41    5.74
  10  -5 -29   -0.00    5.59
  10  -5 -30    0.00    5.42
  10  -5 -31   -0.00    5.48
 -10   6   1    4.74    5.72
  10  -6  -1    1.83    7.10
 -10  -6   1    1.74    7.19
 -10   6   2   13.27    7.99
  10  -6  -2    3.94    7.48
 -10  -6   2   24.36    9.88
 -10   6   3    7.08    6.33
 -10  -6   3   31.06   10.54
 -10   6   4   24.07    9.17
 -10  -6   4    9.85    8.63
 -10   6   5   14.43    7.86
 -10  -6   5   31.05   10.70
 -10   6   6   27.10    9.92
 -10  -6   6   23.06   10.47
 -10   6   7    4.70    5.49
  10  -6  -7   -0.00    5.62
 -10  -6   7   -0.00    5.84
 -10   6   8    1.59    4.58
  10  -6  -8   -0.00    6.52
 -10  -6   8    0.00    6.50
 -10   6   9   67.85   15.52
  10  -6  -9   29.44   13.54
 -10  -6   9   49.74   13.87
 -10   6  10   46.13   12.98
  10  -6 -10   19.27   10.90
 -10  -6  10   27.80   10.41
 -10   6  11    0.00    6.21
 -10  -6  11    0.00    4.97
 -10   6  12   -0.00    5.68
 -10  -6  12    0.95    5.16
 -10   6  13   31.02   10.93
 -10  -6  13   11.93    7.14
 -10   6  14    3.68    6.13
 -10  -6  14   -0.00    5.15
 -10   6  15   51.07   14.53
 -10  -6  15   24.52    9.16
 -10   6  16    2.91    5.88
 -10  -6  16    4.92    5.27
 -10   6  17    0.00    6.38
 -10  -6  17    0.00    4.75
 -10   6  18    6.08    7.32
 -10   6  19    7.04    7.07
 -10   6  20   11.59    8.75
 -10   6  21    5.78    7.20
 -10   6  22   -0.00    5.48
  10  -6 -22    0.52    4.40
 -10   6  23    5.09    7.12
  10  -6 -23    3.75    5.71
 -10   6  24    4.63    6.63
  10  -6 -24    0.00    4.92
  10  -6 -25    2.36    5.62
  10  -6 -26    8.87    7.33
  10  -6 -27   -0.00    4.60
  10  -6 -28    7.00    6.08
  10  -6 -29    1.98    6.16
  10  -6 -30    2.11    5.54
  10  -6 -31    3.80    6.59
  10  -6 -32    2.78    6.05
 -10   7   1   89.55   19.07
  10  -7  -1   60.44   18.74
 -10  -7   1   92.72   20.27
 -10   7   2    0.05    3.90
  10  -7  -2   -0.00    5.68
 -10  -7   2    0.00    5.62
 -10   7   3   29.55   10.25
  10  -7  -3    6.34    8.44
 -10  -7   3   20.76    9.82
 -10   7   4    7.22    7.04
  10  -7  -4   -0.00    6.59
 -10  -7   4    3.75    6.48
 -10   7   5   53.21   14.01
  10  -7  -5   21.91   11.71
 -10  -7   5   50.89   14.15
 -10   7   6    9.46    6.99
  10  -7  -6    3.55    8.87
 -10  -7   6    0.70    5.98
 -10   7   7   38.06   12.15
 -10  -7   7   22.65   10.17
 -10   7   8   18.11    9.73
 -10  -7   8   12.13    7.80
 -10   7   9   -0.00    4.75
 -10  -7   9    2.26    6.21
 -10   7  10    0.00    6.19
 -10  -7  10    5.84    5.94
 -10   7  11    6.24    6.44
 -10  -7  11    7.87    6.38
 -10   7  12    6.05    7.52
 -10  -7  12   11.38    6.70
 -10   7  13   44.50   13.83
 -10  -7  13   30.95   11.03
 -10   7  14    1.26    6.10
 -10  -7  14    3.52    4.86
 -10   7  15    6.42    6.40
 -10  -7  15    4.29    5.78
 -10   7  16   13.46    8.58
 -10   7  17   11.73   10.13
 -10   7  18    4.46    6.39
 -10   7  19    0.00    5.98
 -10   7  20    0.86    6.68
  10  -7 -20    6.16    6.52
 -10   7  21    0.37    4.99
  10  -7 -21    0.14    4.14
 -10   7  22    5.07    7.49
  10  -7 -22    2.11    4.70
  10  -7 -23   10.70    7.72
  10  -7 -24   -0.00    4.91
  10  -7 -25    0.97    4.85
  10  -7 -26    3.14    5.52
  10  -7 -27   11.81    7.47
  10  -7 -28    0.58    6.30
 -10   7  29   -0.00    4.79
  10  -7 -29    0.18    5.21
 -10   7  30    1.40    5.58
  10  -7 -30   -0.00    5.61
 -10   7  31    8.10    6.56
  10  -7 -31    0.60    4.90
  10  -7 -32    4.29    6.05
  10  -7 -33    9.06    7.38
 -10   8   1    7.74    6.72
  10  -8  -1    7.14    7.27
 -10  -8   1   -0.00    7.34
 -10   8   2   -0.00    5.31
  10  -8  -2   -0.00    6.94
 -10  -8   2    3.27    6.30
 -10   8   3   32.86   11.40
  10  -8  -3   21.24   10.97
 -10  -8   3   29.49   11.76
 -10   8   4   18.05    8.62
  10  -8  -4    4.15    6.85
 -10  -8   4   10.40    7.66
 -10   8   5   38.68   13.08
  10  -8  -5   21.59   11.98
 -10  -8   5   48.62   14.10
 -10   8   6    2.20    5.54
  10  -8  -6   10.35    9.62
 -10  -8   6    6.25    6.87
 -10   8   7   -0.00    4.72
  10  -8  -7    0.11    5.77
 -10  -8   7    0.20    5.70
 -10   8   8    1.74    5.83
  10  -8  -8   -0.00    6.90
 -10  -8   8    0.00    5.28
 -10   8   9    8.07    7.65
  10  -8  -9    4.24    6.58
 -10  -8   9   11.46    6.86
 -10   8  10    3.99    5.70
 -10  -8  10    0.00    4.91
 -10   8  11   11.20    8.84
 -10  -8  11   29.61   10.74
 -10   8  12   -0.00    6.76
 -10  -8  12   -0.00    4.15
 -10   8  13    7.62    6.42
 -10  -8  13    0.00    5.60
 -10   8  14   -0.00    4.45
 -10   8  15   16.56   10.66
 -10   8  16   -0.00    4.88
 -10   8  17   -0.00    6.91
 -10   8  18   -0.00    6.08
  10  -8 -18    0.00    6.04
 -10   8  19   22.81   11.23
  10  -8 -19   28.51   11.58
 -10   8  20   -0.00    7.48
  10  -8 -20    0.47    4.37
  10  -8 -21    6.68    6.94
  10  -8 -22   -0.00    5.24
  10  -8 -23    2.34    5.03
  10  -8 -24    0.00    4.48
  10  -8 -25   11.07    7.74
  10  -8 -26    3.36    5.76
 -10   8  27    0.00    6.54
  10  -8 -27    0.45    4.69
 -10   8  28    3.71    7.05
  10  -8 -28   -0.00    5.63
 -10   8  29    5.52    6.91
  10  -8 -29    0.00    5.61
 -10   8  30    1.58    6.58
  10  -8 -30   -0.00    5.67
 -10   9   1    9.59    7.47
  10  -9  -1   10.46    9.92
 -10  -9   1   25.76   11.26
 -10   9   2    4.56    7.44
  10  -9  -2    3.60    5.61
 -10  -9   2   -0.00    5.82
 -10   9   3   42.19   12.99
  10  -9  -3   26.90   13.10
 -10  -9   3   21.25   10.32
 -10   9   4   -0.00    5.38
  10  -9  -4   -0.00    6.48
 -10  -9   4    5.55    6.47
 -10   9   5   16.97    8.84
  10  -9  -5    3.92    7.55
 -10  -9   5    0.00    5.76
 -10   9   6    0.46    5.76
  10  -9  -6    6.56    7.48
 -10  -9   6   -0.00    5.60
 -10   9   7   66.91   17.01
  10  -9  -7   19.96   12.39
 -10  -9   7   57.04   15.32
 -10   9   8    9.63    7.59
  10  -9  -8    4.80    7.38
 -10  -9   8    3.30    6.13
 -10   9   9    0.00    4.83
  10  -9  -9    7.99    8.63
 -10  -9   9    4.47    6.35
 -10   9  10   -0.00    6.52
 -10  -9  10    0.63    5.78
 -10   9  11    2.15    6.16
 -10  -9  11    8.84    7.21
 -10   9  12   -0.00    7.63
 -10  -9  12   -0.00    5.17
 -10   9  13    0.00    9.46
 -10   9  14    5.53    7.25
 -10   9  15   -0.00    5.74
 -10   9  16   -0.00    6.26
  10  -9 -16    0.60    5.52
 -10   9  17   45.08   14.62
  10  -9 -17   28.31   11.12
 -10   9  18   -0.00    6.87
  10  -9 -18   -0.00    5.51
  10  -9 -19    6.17    7.22
  10  -9 -20    5.70    7.22
  10  -9 -21    2.94    6.21
  10  -9 -22    1.48    5.38
 -10   9  23    8.27    6.95
  10  -9 -23    5.68    7.15
 -10   9  24    0.00    5.19
  10  -9 -24    6.37    6.07
 -10   9  25   -0.00    5.40
  10  -9 -25    0.50    5.74
 -10   9  26    5.21    6.86
  10  -9 -26   -0.00    6.42
 -10   9  27    2.22    6.52
  10  -9 -27   15.12    9.56
 -10   9  28   -0.00    6.60
 -10   9  29    2.87    6.19
 -10   9  30   -0.00    4.67
 -10  10   1    4.63    6.62
  10 -10  -1    2.24    6.93
 -10 -10   1    5.30    5.98
 -10  10   2    1.12    4.79
  10 -10  -2   -0.00    5.86
 -10 -10   2   -0.00    5.17
 -10  10   3   11.35    7.97
  10 -10  -3   10.69    8.71
 -10 -10   3    5.19    7.16
 -10  10   4    0.00    6.74
  10 -10  -4    2.65    6.48
 -10 -10   4   -0.00    4.79
 -10  10   5   17.49    9.75
  10 -10  -5   26.80   12.51
 -10 -10   5   11.22    8.34
 -10  10   6   -0.00    5.99
  10 -10  -6    6.90    8.16
 -10 -10   6    0.00    5.45
 -10  10   7    0.00    6.59
  10 -10  -7    0.00    7.21
 -10 -10   7    6.71    7.01
 -10  10   8    3.92    6.89
  10 -10  -8    0.91    5.34
 -10 -10   8    1.42    6.03
 -10  10   9   22.53   11.35
  10 -10  -9   29.91   13.72
 -10 -10   9   11.63    8.24
 -10  10  10    0.41    5.39
 -10 -10  10    0.32    5.08
 -10  10  11    2.96    6.32
 -10  10  12    3.89    6.80
 -10  10  13   12.35    9.28
  10 -10 -13   31.77   11.61
 -10  10  14    6.28    7.41
  10 -10 -14    3.98    6.19
 -10  10  15   35.42   13.16
  10 -10 -15   14.60   10.05
 -10  10  16    3.06    7.98
  10 -10 -16    0.00    4.55
  10 -10 -17   -0.00    5.73
  10 -10 -18   -0.00    4.43
  10 -10 -19   12.63    9.06
  10 -10 -20    0.00    5.73
  10 -10 -21   19.93    9.91
  10 -10 -22    9.61    7.51
  10 -10 -23    0.51    6.32
  10 -10 -24    5.55    7.47
 -10  11   1    3.82    7.24
  10 -11  -1    6.79    7.79
 -10 -11   1   10.13    7.93
 -10  11   2    1.79    4.98
  10 -11  -2    0.32    5.60
 -10 -11   2   -0.00    5.60
 -10  11   3   20.02   10.90
  10 -11  -3    4.05    6.00
 -10 -11   3    2.32    6.83
 -10  11   4    6.33    7.34
  10 -11  -4    5.54    7.40
 -10 -11   4   -0.00    5.26
 -10  11   5    0.00    5.44
  10 -11  -5    0.46    7.11
 -10 -11   5    4.17    6.66
 -10  11   6    1.67    6.25
  10 -11  -6   -0.00    6.18
 -10 -11   6   -0.00    5.82
 -10  11   7   40.33   14.08
  10 -11  -7   10.71    9.38
 -10 -11   7   31.07   12.05
 -10  11   8   -0.00    6.54
  10 -11  -8    5.06    7.88
 -10 -11   8    3.07    5.95
 -10  11   9    0.72    6.28
  10 -11  -9   -0.00    6.66
 -10  11  10    0.17    6.34
  10 -11 -10   -0.00    5.00
 -10  11  11   12.43    9.05
  10 -11 -11    9.15    7.91
 -10  11  12    1.41    7.32
  10 -11 -12    3.53    5.75
 -10  11  13    0.25    4.60
  10 -11 -13    7.36    7.59
  10 -11 -14   -0.00    5.52
  10 -11 -15   14.41    9.12
  10 -11 -16    2.06    6.14
  10 -11 -17   19.69    9.64
  10 -11 -18    3.31    5.54
  10 -11 -19    5.14    7.63
  10 -11 -20   -0.00    6.22
  10 -11 -21    0.00    7.66
 -10  12   1    5.54    8.02
  10 -12  -1    0.00    6.44
 -10 -12   1    4.36    7.55
 -10  12   2    0.00    7.49
  10 -12  -2    5.97    8.36
 -10 -12   2    3.88    6.80
 -10  12   3    1.51    6.80
  10 -12  -3   12.42    9.66
 -10 -12   3    3.02    6.60
 -10  12   4   10.48    8.02
  10 -12  -4    2.35    7.25
 -10 -12   4    6.47    7.09
 -10  12   5   34.70   12.67
  10 -12  -5   15.38   10.35
 -10 -12   5    8.78    7.84
 -10  12   6    0.00    6.67
  10 -12  -6    0.37    4.97
  10 -12  -6    1.44    6.77
 -10 -12   6    1.79    5.55
 -10  12   7    0.00    7.44
  10 -12  -7    6.38    7.14
  10 -12  -7   -0.00    7.89
 -10  12   8    1.45    6.21
  10 -12  -8   -0.00    4.22
  10 -12  -8    3.67    7.47
 -10  12   9   11.39    9.58
  10 -12  -9   27.69   10.08
 -10  12  10   -0.00    5.47
  10 -12 -10    0.00    6.92
  10 -12 -11   12.48    8.60
  10 -12 -12   -0.00    5.85
  10 -12 -13   -0.00    4.58
  10 -12 -14   -0.00    5.90
  10 -12 -15    8.40    7.63
  10 -12 -16   -0.00    5.75
  10 -12 -17   -0.00    6.80
 -10  13   1   18.08   10.03
  10 -13  -1   10.72    7.49
  10 -13  -1    2.30    6.22
 -10 -13   1    5.97    7.00
 -10  13   2   -0.00    6.82
  10 -13  -2   -0.00    4.87
  10 -13  -2    1.59    6.67
 -10 -13   2    6.71    7.41
 -10  13   3    1.46    6.80
  10 -13  -3   11.51    7.11
  10 -13  -3    1.18    6.15
 -10 -13   3   -0.00    5.74
 -10  13   4   -0.00    4.78
  10 -13  -4    0.00    4.77
  10 -13  -4    8.46    7.88
 -10 -13   4   -0.00    5.72
 -10  13   5    4.25    6.73
  10 -13  -5   -0.00    4.41
  10 -13  -5   -0.00    7.24
 -10 -13   5   -0.00    4.47
 -10  13   6   -0.00    7.80
  10 -13  -6    0.23    4.14
  10 -13  -6    3.76    7.14
  10 -13  -7    3.61    6.37
  10 -13  -7    8.77    9.00
  10 -13  -8   -0.00    4.87
  10 -13  -8    2.49    7.45
  10 -13  -9    0.90    6.52
  10 -13 -10   -0.00    7.01
  10 -13 -11   -0.00    6.19
  10 -13 -12    8.63    8.72
  10 -13 -13   21.52   10.56
 -10  14   1   -0.00    4.72
  10 -14  -1   -0.00    4.96
  10 -14  -1    4.20    7.60
 -10 -14   1    3.01    6.46
  10 -14  -2    5.60    6.70
  10 -14  -2   -0.00    6.89
 -10 -14   2    5.57    7.10
  10 -14  -3    4.70    5.51
  10 -14  -3    1.25    6.98
 -10 -14   3    5.64    7.71
  10 -14  -4   -0.00    5.28
  10 -14  -4   -0.00    7.15
  10 -14  -5    1.14    5.66
  10 -14  -5    9.11    9.36
  10 -14  -6   10.56    8.16
  10 -14  -6    0.31    7.14
  10 -14  -7    1.90    5.65
  10 -14  -7    2.16    8.34
  10 -14  -8    9.34    6.49
  10 -15  -1    3.39    5.08
  10 -15  -1    0.00    7.73
 -10 -15   1    8.37    8.46
  10 -15  -2    7.05    7.31
  10 -15  -2    5.51    9.02
  10 -15  -3   -0.00    5.28
  10 -15  -3    1.43    7.15
  10 -15  -4   10.46   10.08
  10 -15  -5   -0.00    6.71
  10 -15  -6    1.90    6.30
  10 -15  -7   -0.00    7.09
  -9   0   1   12.60    7.37
   9   0  -1   25.58    9.97
  -9   0   2    3.75    5.54
   9   0  -2    3.68    5.52
  -9   0   3  100.21   22.49
   9   0  -3  171.23   27.28
  -9   0   4    3.36    5.71
   9   0  -4   -0.00    5.94
  -9   0   5   29.15   10.98
   9   0  -5   28.03   10.80
  -9   0   6    4.20    5.89
   9   0  -6    1.86    5.05
  -9   0   7  143.79   26.24
   9   0  -7  136.93   26.73
  -9   0   8    2.50    5.27
   9   0  -8   -0.00    3.91
  -9   0   9   57.18   14.86
   9   0  -9   62.09   15.94
  -9   0  10   -0.00    4.88
   9   0 -10   -0.00    5.42
  -9   0  15   26.60    9.35
  -9   0  16    0.34    4.39
  -9   0  17    7.70    6.80
  -9   0  18   -0.00    4.34
  -9   0  19   84.19   18.13
  -9   0  20    0.00    3.44
  -9   0  21   11.60    6.66
  -9   0  22   -0.00    4.67
  -9   0  23   64.47   16.04
  -9   0  24    3.50    4.93
  -9   0  25   26.69   10.45
  -9   0  26    2.13    5.04
  -9   1   1  454.54   61.05
   9  -1  -1  417.89   61.53
   9   1  -1  427.11   61.59
  -9  -1   1  352.99   59.06
  -9   1   2   12.40    6.73
   9  -1  -2    2.63    5.21
   9   1  -2   11.12    7.64
  -9  -1   2    5.35    7.04
  -9   1   3    4.93    6.33
   9  -1  -3    3.06    6.87
   9   1  -3    5.19    6.35
  -9  -1   3    1.49    5.56
  -9   1   4   67.74   15.98
   9  -1  -4   42.46   14.06
   9   1  -4   56.80   15.16
  -9  -1   4   91.82   17.81
  -9   1   5  114.37   22.72
   9  -1  -5  102.44   22.94
   9   1  -5  115.88   23.56
  -9  -1   5  120.56   23.15
  -9   1   6    8.29    6.39
   9  -1  -6    1.51    6.12
   9   1  -6    3.05    5.75
  -9  -1   6    1.53    4.74
  -9   1   7   51.02   13.44
   9  -1  -7   45.89   13.81
   9   1  -7   55.71   14.60
  -9  -1   7   47.26   13.98
  -9   1   8    0.00    4.45
   9  -1  -8   -0.00    4.44
   9   1  -8   -0.00    4.44
  -9  -1   8    0.46    5.04
  -9   1   9   22.49    7.39
  -9   1   9    0.00    4.82
   9  -1  -9    8.32    7.94
   9   1  -9   24.41    9.55
  -9  -1   9   18.54    7.96
  -9   1  10   -0.00    4.60
  -9   1  10   -0.00    5.64
   9  -1 -10    1.93    4.91
  -9   1  11  120.44   21.42
   9  -1 -11  101.67   22.58
  -9   1  12    2.29    5.07
  -9   1  13    3.00    5.00
  -9   1  14   -0.00    4.80
  -9   1  15   80.93   17.43
  -9   1  16   14.31    7.76
  -9   1  17   79.97   17.61
  -9   1  18    3.95    5.19
  -9   1  19    9.96    7.04
  -9   1  20   10.28    6.65
  -9  -1  20    5.55    5.50
  -9   1  21   62.15   16.44
  -9  -1  21   94.68   18.13
  -9   1  22    0.53    5.21
  -9  -1  22    0.00    4.83
  -9   1  23    8.62    6.75
  -9  -1  23    4.52    5.58
  -9   1  24    0.00    4.87
  -9  -1  24    0.57    4.44
  -9   1  25   24.07    9.70
  -9  -1  25    5.00    5.81
  -9   1  26    2.45    5.62
  -9   1  27   30.54   10.76
   9  -1 -27    9.83    6.66
  -9   2   1   54.78   12.73
   9  -2  -1   34.25   12.34
   9   2  -1   36.49   12.43
  -9  -2   1   53.90   13.48
  -9   2   2    6.25    4.99
   9  -2  -2    0.60    6.20
   9   2  -2    5.42    6.80
  -9  -2   2    2.25    3.84
  -9   2   3  117.61   23.16
  -9   2   3  128.60   24.68
   9  -2  -3  129.19   26.08
   9   2  -3  151.59   26.63
  -9  -2   3  143.54   25.72
  -9   2   4    1.76    4.67
  -9   2   4    2.04    5.22
   9  -2  -4    5.64    7.08
   9   2  -4   -0.00    4.86
  -9  -2   4    7.49    6.16
  -9   2   5   17.39    7.13
  -9   2   5   14.02    7.80
   9  -2  -5   18.06    9.55
   9   2  -5   29.47   10.16
  -9  -2   5   23.36    9.30
  -9   2   6    3.81    5.38
  -9   2   6    0.43    5.28
   9  -2  -6   -0.00    5.49
   9   2  -6   -0.00    5.36
  -9  -2   6   -0.00    4.71
  -9   2   7   67.06   13.25
  -9   2   7    7.03    7.73
   9  -2  -7   49.95   14.24
   9   2  -7   51.63   13.52
  -9  -2   7   55.29   13.36
  -9   2   8   20.35    8.54
  -9   2   8   50.37   13.10
   9  -2  -8   34.77   11.65
   9   2  -8   32.58   11.46
  -9  -2   8   17.52    9.24
  -9   2   9   40.11   10.73
  -9   2   9   24.65   10.69
   9  -2  -9   31.97   11.70
  -9   2  10   -0.00    4.04
  -9   2  10    5.86    6.68
   9  -2 -10   -0.00    5.51
  -9   2  11    1.56    4.37
  -9   2  11    5.84    5.90
   9  -2 -11    0.48    5.83
  -9   2  12   29.42    9.63
  -9   2  13   47.09   12.89
  -9   2  14   24.99    9.31
  -9   2  15   17.99    8.06
  -9   2  16   -0.00    4.34
  -9   2  17   47.73   13.26
  -9   2  18    2.32    4.93
  -9   2  19  104.61   21.85
  -9   2  20    6.07    6.00
  -9   2  21    0.64    5.21
  -9   2  22   22.83    9.38
  -9   2  23   46.42   14.07
  -9   2  24    1.51    5.16
  -9   2  25    1.35    4.54
  -9   2  26    0.00    5.46
   9  -2 -26    0.25    3.43
  -9   2  27    2.78    6.14
   9  -2 -27    0.84    3.48
   9  -2 -28   -0.00    4.44
  -9   3   1  222.07   30.78
   9  -3  -1  155.66   30.66
   9   3  -1  146.84   30.39
  -9  -3   1  163.06   30.24
  -9  -3   1  190.76   31.69
  -9   3   2   41.02   11.16
   9  -3  -2   43.73   13.22
   9   3  -2   17.69   10.24
  -9  -3   2   49.24   13.23
  -9   3   3    0.00    4.68
   9  -3  -3    2.21    6.52
   9   3  -3   -0.00    4.85
  -9  -3   3   -0.00    5.27
  -9   3   4    0.92    4.78
   9  -3  -4    4.11    6.95
   9   3  -4   -0.00    5.40
  -9  -3   4    9.59    7.02
  -9   3   5   64.00   14.60
   9  -3  -5   56.43   15.94
   9   3  -5   86.19   18.11
  -9  -3   5   55.03   15.36
  -9   3   6   60.05   12.88
  -9   3   6   31.92   11.43
   9  -3  -6   51.75   14.19
   9   3  -6   23.42   10.82
  -9  -3   6   42.00   12.64
  -9   3   7    8.63    6.54
  -9   3   7   27.86   10.42
   9  -3  -7   34.91   11.98
  -9   3   8    4.01    5.11
  -9   3   8    2.68    6.26
   9  -3  -8   -0.00    5.70
  -9   3   9   15.60    7.76
  -9   3   9    6.68    6.93
   9  -3  -9   17.36    8.67
  -9   3  10    7.27    5.90
  -9   3  10   11.79    7.63
   9  -3 -10    5.34    6.12
  -9   3  11  152.02   27.14
  -9   3  11  155.23   28.75
   9  -3 -11  160.51   30.25
  -9   3  12   38.50   10.95
  -9   3  13   15.41    7.27
  -9   3  14   -0.00    3.92
  -9   3  15   54.69   14.59
  -9   3  16   20.99    9.44
  -9   3  17   19.50    8.76
  -9   3  18    4.21    5.32
  -9   3  19    6.91    5.78
  -9   3  20   10.84    7.10
  -9   3  21   66.90   17.34
  -9   3  22    5.62    7.23
  -9   3  23    0.00    5.76
  -9   3  24   -0.00    4.40
  -9   3  25   12.57    8.05
   9  -3 -25    7.80    6.46
  -9   3  26    0.71    4.98
   9  -3 -26    0.00    4.24
   9  -3 -27    1.20    4.24
   9  -3 -28   -0.00    3.97
   9  -3 -29    1.69    5.12
  -9   4   1    4.69    5.04
   9  -4  -1   -0.00    6.64
   9   4  -1   -0.00    5.63
  -9  -4   1    7.52    6.75
  -9  -4   1    9.43    7.19
  -9   4   2   53.27   13.22
   9  -4  -2   58.82   16.41
   9   4  -2   56.71   15.61
  -9  -4   2   48.67   14.34
  -9  -4   2   58.03   15.26
  -9   4   3   59.04   13.46
   9  -4  -3   72.49   17.06
   9   4  -3   42.29   13.76
  -9  -4   3   43.44   13.56
  -9   4   4    0.00    5.61
   9  -4  -4   52.20   13.78
  -9   4   5   87.66   16.57
   9  -4  -5   41.30   14.51
  -9   4   6    5.29    5.74
   9  -4  -6    7.20    7.40
  -9   4   7   72.03   17.27
   9  -4  -7  116.76   22.82
  -9   4   8   84.80   18.57
   9  -4  -8   94.31   21.55
  -9   4   9   55.40   13.90
   9  -4  -9   45.85   14.94
  -9   4  10   -0.00    5.08
  -9   4  10    1.19    4.80
   9  -4 -10    2.88    5.94
  -9   4  11   11.66    7.27
  -9   4  11   13.23    8.32
   9  -4 -11   24.13   10.64
  -9   4  12    0.94    4.39
   9  -4 -12    0.00    7.06
  -9   4  13   31.39   10.21
  -9   4  14    7.77    6.49
  -9   4  15   27.59    9.88
  -9   4  16    0.00    4.33
  -9   4  17   26.61   10.54
  -9   4  19   98.36   21.58
  -9   4  20    2.17    5.29
  -9   4  21   -0.00    4.45
  -9   4  22    3.64    5.35
  -9   4  23   35.14   12.78
  -9   4  24    8.97    7.59
   9  -4 -24    3.56    5.16
  -9   4  25    9.00    7.00
   9  -4 -25    5.28    5.62
   9  -4 -26    0.14    3.70
   9  -4 -27   -0.00    4.80
   9  -4 -28    1.20    3.95
   9  -4 -29    7.30    6.97
   9  -4 -30    2.43    4.79
  -9   5   1  138.01   23.81
   9  -5  -1  121.86   25.42
  -9  -5   1  111.00   24.20
  -9   5   2   49.96   13.31
   9  -5  -2   65.00   16.25
  -9  -5   2   36.50   12.82
  -9   5   3   11.94    6.33
   9  -5  -3   13.14    9.10
  -9  -5   3    7.49    7.23
  -9   5   4   80.86   17.32
   9  -5  -4   59.18   17.57
  -9  -5   4   93.26   19.07
  -9   5   5   36.38   10.66
   9  -5  -5   23.40   11.28
  -9   5   6   50.35   13.51
   9  -5  -6   48.17   15.15
  -9   5   7   10.90    7.56
   9  -5  -7   67.09   16.28
  -9   5   8    5.74    5.75
   9  -5  -8    0.00    5.98
  -9   5   9    3.84    5.34
   9  -5  -9   -0.00    6.47
  -9   5  10    0.00    5.42
   9  -5 -10    5.97    7.72
  -9   5  11   59.86   15.59
   9  -5 -11   56.99   17.31
  -9   5  12    9.45    7.27
   9  -5 -12    4.97    7.07
  -9   5  13    2.04    5.62
  -9   5  14   21.87   10.06
  -9   5  15   34.83   11.81
  -9   5  16   33.92   11.86
  -9   5  17   31.51   11.70
  -9   5  18    2.08    5.30
  -9  -5  18   -0.00    4.03
  -9   5  19    0.98    6.10
  -9  -5  19    4.89    4.35
  -9   5  20    6.40    6.95
  -9   5  21   25.82   10.75
  -9   5  22   23.01   10.20
   9  -5 -22   22.16    9.42
  -9   5  23    4.32    6.28
   9  -5 -23    0.51    4.07
  -9   5  24    0.00    4.90
   9  -5 -24   -0.00    3.98
   9  -5 -25    5.18    6.29
   9  -5 -26    9.65    7.24
   9  -5 -27    3.78    6.02
   9  -5 -28    1.72    5.19
   9  -5 -29    0.00    4.85
   9  -5 -30    0.70    5.24
   9  -5 -31    6.15    6.72
  -9   5  32    3.29    6.67
   9  -5 -32    4.50    5.75
  -9   5  33    8.82    7.08
  -9   6   1   -0.00    4.58
  -9  -6   1   -0.00    6.33
  -9   6   2  104.06   20.79
  -9  -6   2   99.96   21.51
  -9   6   3   16.05    8.65
  -9  -6   3   20.67    8.81
  -9   6   4   13.72    6.94
   9  -6  -4   38.11   13.24
  -9  -6   4   16.60    9.40
  -9   6   5   30.12   10.01
   9  -6  -5   29.99   11.68
  -9  -6   5    9.61    7.71
  -9   6   6   12.19    7.54
   9  -6  -6   11.07    8.27
  -9  -6   6   11.99    7.69
  -9   6   7   11.90    7.11
   9  -6  -7    4.29    7.00
  -9   6   8   58.84   15.79
   9  -6  -8   61.48   17.42
  -9   6   9   23.10    8.94
   9  -6  -9    7.42    8.68
  -9   6  10    1.31    6.20
   9  -6 -10   -0.00    7.10
  -9   6  11   -0.00    4.84
   9  -6 -11   -0.00    6.44
  -9   6  12   27.18   10.47
   9  -6 -12   41.91   13.79
  -9   6  13   18.59    9.92
  -9   6  14   22.97   10.59
  -9   6  15    9.38    7.30
  -9   6  16    0.00    7.42
  -9   6  17   19.51    9.40
  -9  -6  17   13.84    6.32
  -9   6  18   36.54   13.70
  -9   6  19    8.10    7.29
  -9   6  20   -0.00    5.12
   9  -6 -20    3.98    5.56
  -9   6  21    7.66    7.30
   9  -6 -21    6.48    6.10
  -9   6  22    2.65    5.72
   9  -6 -22    3.01    5.04
   9  -6 -23   22.71    9.42
   9  -6 -24   -0.00    5.80
   9  -6 -25    4.06    5.63
   9  -6 -26   -0.00    4.96
   9  -6 -27    1.66    5.30
   9  -6 -28    1.05    5.70
   9  -6 -29   -0.00    5.21
  -9   6  30    2.34    5.22
   9  -6 -30    3.29    6.27
  -9   6  31    1.14    6.35
   9  -6 -31    0.00    4.93
  -9   6  32   -0.00    5.60
   9  -6 -32    1.03    5.70
  -9   6  33   -0.00    6.58
   9  -6 -33    6.17    6.37
  -9   7   1   13.48    6.96
   9  -7  -1    0.00    6.92
  -9  -7   1    1.29    4.64
  -9   7   2    0.00    4.84
   9  -7  -2   12.59    8.92
  -9  -7   2    5.17    6.18
  -9   7   3    2.20    5.63
  -9  -7   3    0.00    4.88
  -9   7   4   35.38   11.85
  -9  -7   4   36.63   12.12
  -9   7   5    8.05    7.12
  -9  -7   5    6.11    6.86
  -9   7   6   51.45   14.71
  -9  -7   6   51.46   14.67
  -9   7   7    0.00    5.75
  -9  -7   7   10.12    7.79
  -9   7   8    1.42    5.54
   9  -7  -8   -0.00    6.70
  -9  -7   8    2.26    5.60
  -9   7   9    9.15    6.23
   9  -7  -9    6.30    7.63
  -9  -7   9    4.85    6.89
  -9   7  10   14.25    9.14
   9  -7 -10   28.62   12.00
  -9   7  11   35.43   12.70
   9  -7 -11   14.31    9.26
  -9   7  12   56.73   15.22
   9  -7 -12   38.75   15.10
  -9   7  13    7.20    7.76
  -9   7  14    5.55    8.00
  -9   7  15   -0.00    6.69
  -9   7  16   21.57   10.15
  -9   7  17    0.45    6.41
  -9   7  18   -0.00    5.16
   9  -7 -18    2.76    5.93
  -9   7  19    0.44    5.80
   9  -7 -19   -0.00    5.21
  -9   7  20    8.03    6.51
   9  -7 -20    7.18    6.26
   9  -7 -21    2.94    4.47
   9  -7 -22   31.30   11.30
   9  -7 -23    3.59    5.48
   9  -7 -24    3.42    6.04
   9  -7 -25    0.00    5.85
   9  -7 -26   20.82    9.60
  -9   7  27    0.00    6.95
   9  -7 -27    6.89    7.60
  -9   7  28    0.22    6.63
   9  -7 -28    2.96    6.04
  -9   7  29    1.55    5.75
   9  -7 -29    0.00    5.99
  -9   7  30    2.03    4.97
   9  -7 -30   -0.00    4.49
  -9   7  31    0.00    6.81
   9  -7 -31    8.76    6.63
  -9   7  32    4.43    6.40
   9  -7 -32    1.65    5.67
   9  -7 -33   -0.00    5.58
   9  -7 -34    0.01    5.12
  -9   8   1   27.99   10.14
   9  -8  -1   14.03    9.66
  -9  -8   1    9.19    7.11
  -9   8   2   16.22    8.92
   9  -8  -2   14.78    9.07
  -9  -8   2   18.00    9.16
  -9   8   3    2.53    6.57
   9  -8  -3    0.07    4.80
  -9  -8   3   -0.00    5.58
  -9   8   4   75.45   17.44
   9  -8  -4   60.77   17.29
  -9  -8   4   52.34   15.06
  -9   8   5    2.52    5.63
   9  -8  -5   -0.00    5.54
  -9  -8   5    0.44    6.67
  -9   8   6    0.00    5.29
   9  -8  -6    1.50    5.58
  -9  -8   6   -0.00    5.68
  -9   8   7   -0.00    4.95
  -9  -8   7    5.77    6.94
  -9   8   8   75.65   19.48
  -9  -8   8   82.39   18.74
  -9   8   9    0.00    5.93
  -9  -8   9    5.66    6.80
  -9   8  10   19.83    9.46
  -9  -8  10   21.07    8.78
  -9   8  11    3.32    6.58
  -9  -8  11   -0.00    5.95
  -9   8  12   18.65   10.01
  -9   8  13   -0.00    6.48
  -9   8  14   39.29   13.12
  -9   8  15    2.18    5.60
  -9   8  16    2.38    6.76
   9  -8 -16   -0.00    5.32
  -9   8  17    2.23    6.38
   9  -8 -17    9.71    7.44
  -9   8  18   20.04   10.48
   9  -8 -18   31.08   11.25
   9  -8 -19   10.59    7.22
   9  -8 -20   15.70    8.71
   9  -8 -21    2.37    6.03
   9  -8 -22   10.52    7.25
   9  -8 -23    0.00    5.07
  -9   8  24   10.63    8.56
   9  -8 -24    2.09    5.58
  -9   8  25    0.68    6.16
   9  -8 -25    3.81    7.21
  -9   8  26    0.00    7.63
   9  -8 -26   -0.00    5.24
  -9   8  27   -0.00    6.47
   9  -8 -27    0.26    5.08
  -9   8  28    6.33    7.12
   9  -8 -28    6.39    6.43
  -9   8  29   -0.00    5.92
   9  -8 -29   -0.00    6.00
  -9   8  30    5.34    7.54
   9  -8 -30    0.00    5.77
  -9   8  31   -0.00    6.81
   9  -8 -31    0.00    6.26
  -9   8  32   -0.00    5.55
   9  -8 -32   -0.00    5.84
   9  -8 -33    0.00    5.47
  -9   9   1   11.67    8.22
   9  -9  -1    8.93    8.72
  -9  -9   1   10.39    7.64
  -9   9   2   29.70   11.26
   9  -9  -2   25.81   12.00
  -9  -9   2   30.77   11.51
  -9   9   3   11.88    9.13
   9  -9  -3   -0.00    6.39
  -9  -9   3    3.59    5.96
  -9   9   4   12.40    8.37
   9  -9  -4    8.05    8.74
  -9  -9   4    0.95    6.48
  -9   9   5   11.56    7.59
   9  -9  -5    2.32    7.26
  -9  -9   5    0.00    5.40
  -9   9   6   61.15   17.02
   9  -9  -6   40.81   15.53
  -9  -9   6   82.12   18.08
  -9   9   7   -0.00    6.10
   9  -9  -7   -0.00    5.70
  -9  -9   7   -0.00    4.47
  -9   9   8    0.00    4.90
   9  -9  -8    5.19    6.94
  -9  -9   8    0.92    4.57
  -9   9   9    4.89    7.37
   9  -9  -9    0.42    4.51
  -9  -9   9    0.96    4.77
  -9   9  10   17.48    9.10
   9  -9 -10    5.05    7.45
  -9  -9  10   22.23    8.88
  -9   9  11    1.02    5.79
   9  -9 -11    0.00    4.93
  -9  -9  11    3.65    5.70
  -9   9  12   31.31   13.88
  -9  -9  12   80.77   16.33
  -9   9  13    3.28    5.45
  -9   9  14    2.51    6.48
   9  -9 -14   -0.00    5.88
  -9   9  15    5.22    7.63
   9  -9 -15    5.02    7.18
  -9   9  16   41.58   14.18
   9  -9 -16   40.77   13.44
   9  -9 -17    1.80    5.95
   9  -9 -18   -0.00    5.21
   9  -9 -19   -0.00    7.24
   9  -9 -20   14.02    8.04
  -9   9  21   -0.00    6.75
   9  -9 -21    2.89    5.43
  -9   9  22   17.09    9.47
   9  -9 -22   10.45    7.81
  -9   9  23   -0.00    6.06
   9  -9 -23    1.51    4.03
  -9   9  24    6.07    6.90
   9  -9 -24    0.00    4.87
  -9   9  25    4.38    6.80
   9  -9 -25   -0.00    4.97
  -9   9  26    0.95    5.59
   9  -9 -26   13.11    8.69
  -9   9  27    4.54    6.00
   9  -9 -27    1.94    6.86
  -9   9  28    3.40    4.93
   9  -9 -28    0.00    5.18
  -9   9  29    8.15    7.00
   9  -9 -29    4.58    7.20
  -9   9  30    0.75    4.63
   9  -9 -30    4.16    6.79
  -9   9  31   -0.00    4.73
  -9  10   1    8.51    7.71
   9 -10  -1   -0.00    7.54
  -9 -10   1   -0.00    6.26
  -9  10   2    0.00    6.52
   9 -10  -2   19.49   10.18
  -9 -10   2   19.71    9.24
  -9  10   3    0.00    4.66
   9 -10  -3   -0.00    7.18
  -9 -10   3    2.21    6.54
  -9  10   4   44.22   14.43
   9 -10  -4   18.94   12.16
  -9 -10   4   53.77   13.92
  -9  10   5   -0.00    6.61
   9 -10  -5   -0.00    3.77
  -9 -10   5   -0.00    5.40
  -9  10   6    7.57    7.78
   9 -10  -6    5.78    7.64
  -9 -10   6    0.40    5.13
  -9  10   7    0.00    6.48
   9 -10  -7   -0.00    7.23
  -9 -10   7    3.76    6.25
  -9  10   8    6.80    6.96
   9 -10  -8   13.62    9.70
  -9 -10   8   16.73    8.60
  -9  10   9   -0.00    5.93
   9 -10  -9    4.06    7.66
  -9 -10   9    7.43    7.76
  -9  10  10    9.84    7.55
   9 -10 -10    4.81    7.40
  -9 -10  10    0.35    5.12
  -9  10  11    0.00    6.16
   9 -10 -11    3.33    6.41
   9 -10 -11   -0.00    6.70
  -9  10  12   20.52   10.62
   9 -10 -12    1.44    7.15
  -9  10  13    7.12    6.93
   9 -10 -13    0.79    4.88
  -9  10  14   41.59   13.64
   9 -10 -14   21.27   10.42
   9 -10 -15    0.29    4.96
   9 -10 -16    4.71    5.00
   9 -10 -17    0.00    6.15
   9 -10 -18   34.21   12.50
   9 -10 -19   -0.00    4.38
   9 -10 -20    3.76    6.73
   9 -10 -21   -0.00    5.39
   9 -10 -22    6.45    6.04
  -9  10  23   -0.00    6.37
   9 -10 -23   -0.00    6.30
  -9  10  24    7.72    8.06
   9 -10 -24   10.59    7.72
  -9  10  25   -0.00    6.48
   9 -10 -25    0.00    5.78
  -9  10  26    0.17    5.47
   9 -10 -26   -0.00    5.50
  -9  10  27    1.16    6.52
   9 -10 -27   -0.00    6.07
  -9  10  28    7.22    7.19
  -9  10  29    1.15    6.60
  -9  10  30    4.09    6.59
  -9  10  31    0.51    5.56
  -9  11   1   -0.00    4.82
   9 -11  -1    0.67    6.02
  -9 -11   1   -0.00    4.45
  -9  11   2   33.81   12.46
   9 -11  -2   27.91   13.63
  -9 -11   2   49.27   14.54
  -9  11   3   -0.00    5.41
   9 -11  -3    0.85    7.26
  -9 -11   3    3.96    7.89
  -9  11   4   20.19   10.64
   9 -11  -4   11.49    9.94
  -9 -11   4   16.12    9.09
  -9  11   5   -0.00    6.50
   9 -11  -5    8.01    8.31
  -9 -11   5   -0.00    5.14
  -9  11   6   23.14   11.26
   9 -11  -6    8.50    8.40
  -9 -11   6   12.57    7.88
  -9  11   7   -0.00    6.61
   9 -11  -7   -0.00    5.11
   9 -11  -7    2.28    7.88
  -9 -11   7   -0.00    5.14
  -9  11   8   -0.00    6.18
   9 -11  -8   12.36    7.65
   9 -11  -8   -0.00    6.04
  -9 -11   8    6.59    5.94
  -9  11   9    0.00    6.96
   9 -11  -9    2.86    7.40
   9 -11  -9    4.72    7.78
  -9 -11   9    3.89    5.94
  -9  11  10   20.26   10.79
   9 -11 -10   23.60   10.38
   9 -11 -10   17.09   10.73
  -9  11  11   -0.00    6.22
   9 -11 -11    1.39    5.83
   9 -11 -11    6.10    8.16
   9 -11 -12   16.87    8.48
   9 -11 -13    0.70    5.09
   9 -11 -14    5.49    6.56
   9 -11 -15   -0.00    6.12
   9 -11 -16   40.45   14.44
   9 -11 -17    1.71    4.64
   9 -11 -18   20.87   10.27
   9 -11 -19   -0.00    4.26
   9 -11 -20    5.89    7.32
   9 -11 -21   -0.00    4.91
   9 -11 -22    1.97    6.34
   9 -11 -23    1.05    6.21
   9 -11 -24   -0.00    6.11
  -9  12   1    4.06    6.16
   9 -12  -1    1.74    5.44
  -9 -12   1    6.92    7.94
  -9  12   2    9.23    7.77
   9 -12  -2    3.61    7.12
  -9 -12   2    0.00    5.89
  -9  12   3    0.00    5.99
   9 -12  -3    0.02    3.75
   9 -12  -3   -0.00    6.11
  -9 -12   3    2.21    5.34
  -9  12   4   16.36   10.43
   9 -12  -4   29.40   10.59
   9 -12  -4   20.18   10.97
  -9 -12   4    7.92    7.97
  -9  12   5    2.26    6.06
   9 -12  -5    0.97    5.43
   9 -12  -5    0.58    7.06
  -9 -12   5    0.98    5.07
  -9  12   6    0.89    6.29
   9 -12  -6    1.11    5.17
   9 -12  -6    4.10    7.05
  -9 -12   6   -0.00    4.12
  -9  12   7   -0.00    6.72
   9 -12  -7    2.05    5.69
   9 -12  -7    3.48    7.24
  -9 -12   7    2.55    5.89
   9 -12  -8   22.29   10.53
   9 -12  -8   18.36   10.93
   9 -12  -9    5.61    6.88
   9 -12  -9   -0.00    7.15
   9 -12 -10    6.40    7.73
   9 -12 -10   -0.00    6.52
   9 -12 -11    2.96    7.35
   9 -12 -12    6.08    8.10
   9 -12 -13    3.76    6.74
   9 -12 -14   26.19   11.36
   9 -12 -15   -0.00    5.32
   9 -12 -16    0.00    5.16
   9 -12 -17    3.80    6.95
   9 -12 -18    0.00    5.11
   9 -12 -19    2.36    6.86
   9 -12 -20    0.00    6.34
   9 -12 -21    1.04    7.12
  -9  13   1    7.98    8.33
   9 -13  -1   12.20    8.14
   9 -13  -1    3.30    7.41
  -9 -13   1   -0.00    5.70
  -9  13   2    2.78    7.14
   9 -13  -2    2.28    6.05
   9 -13  -2    9.06    8.12
  -9 -13   2    4.36    6.18
  -9  13   3    3.17    6.91
   9 -13  -3   -0.00    5.03
   9 -13  -3    3.00    6.43
  -9 -13   3    1.15    5.80
   9 -13  -4   -0.00    4.86
   9 -13  -4   -0.00    6.77
  -9 -13   4   -0.00    5.34
   9 -13  -5    2.66    5.82
   9 -13  -5    5.37    9.17
  -9 -13   5    6.43    7.64
   9 -13  -6   17.69    9.49
   9 -13  -6   21.84   11.40
   9 -13  -7    8.70    6.42
   9 -13  -8    1.46    4.65
   9 -13  -8   -0.00    7.24
   9 -13  -9   13.07    8.53
   9 -13  -9    3.41    9.67
   9 -13 -10   11.01    8.88
   9 -13 -10    0.00    7.80
   9 -13 -11    3.04    6.50
   9 -13 -12    2.37    6.28
   9 -13 -13    0.00    5.46
   9 -13 -14    1.30    5.79
   9 -13 -15    3.02    5.73
   9 -13 -16    0.00    6.72
   9 -13 -17    1.39    6.38
   9 -14  -1    4.54    6.19
   9 -14  -1   -0.00    6.87
  -9 -14   1   -0.00    6.49
   9 -14  -2    0.00    5.04
   9 -14  -2    0.00    7.30
  -9 -14   2   -0.00    6.34
   9 -14  -3   25.94    9.64
   9 -14  -3   -0.00    6.63
  -9 -14   3    1.60    6.26
   9 -14  -4    2.72    7.81
   9 -14  -4   16.03    9.74
   9 -14  -5    3.93    6.95
   9 -14  -5    0.00    7.54
   9 -14  -6   -0.00    4.01
   9 -14  -6   -0.00    6.27
   9 -14  -7   -0.00    4.82
   9 -14  -7   -0.00    6.17
   9 -14  -8    0.00    8.27
   9 -14  -8    3.97    9.06
   9 -14  -9    1.89    6.12
   9 -14  -9    0.00    7.79
   9 -14 -10    3.80    6.61
   9 -14 -11    5.33    6.69
   9 -14 -12    0.00    5.61
   9 -14 -13    0.32    4.03
   9 -15  -1    0.42    4.68
   9 -15  -1    3.30    7.46
  -9 -15   1   -0.00    5.09
   9 -15  -2    2.00    6.56
   9 -15  -2   -0.00    7.86
   9 -15  -3    0.16    6.28
   9 -15  -3    0.77    5.73
   9 -15  -4   -0.00    4.68
   9 -15  -4   12.90   10.42
   9 -15  -5    0.00    6.37
   9 -15  -5    0.00    7.59
   9 -15  -6    5.88    7.32
   9 -15  -6    0.29    7.39
   9 -15  -7    3.73    5.34
   9 -15  -7    2.84    8.30
   9 -15  -8    0.00    4.16
   9 -15  -8    4.21    8.13
   9 -16  -1    3.35    4.82
   9 -16  -2    0.72    5.63
   9 -16  -2   -0.00    6.90
   9 -16  -3   -0.00    5.82
   9 -16  -3    0.34    6.92
   9 -16  -4    2.74    6.44
   9 -16  -5    2.08    6.48
  -8   0   1   -0.00    4.52
  -8   0   1    2.43    5.55
   8   0  -1   -0.00    4.50
  -8   0   2  514.78   72.57
  -8   0   2  495.16   73.59
   8   0  -2  592.03   75.86
  -8   0   3    0.98    2.98
  -8   0   3   -0.00    3.94
   8   0  -3   -0.00    4.82
  -8   0   4   97.01   18.13
  -8   0   4  109.47   20.16
   8   0  -4   82.96   18.92
  -8   0   5    2.07    3.31
  -8   0   5   -0.00    3.67
   8   0  -5    0.05    3.96
  -8   0   6  112.82   18.27
  -8   0   6   90.49   18.51
   8   0  -6   67.27   17.42
  -8   0   7    0.00    4.17
  -8   0   7    0.22    3.96
   8   0  -7    0.00    4.60
  -8   0   8  218.51   32.16
  -8   0   8  191.61   33.29
   8   0  -8  199.09   33.91
  -8   0   9    1.54    3.92
  -8   0   9    2.77    4.71
   8   0  -9    3.64    5.05
  -8   0  10    3.23    4.45
  -8   0  10   -0.00    4.36
   8   0 -10    3.19    4.40
  -8   0  11   -0.00    3.30
  -8   0  11   -0.00    4.59
   8   0 -11   -0.00    5.93
  -8   0  12  171.32   27.81
  -8   0  12  175.42   29.98
   8   0 -12  164.99   29.67
  -8   0  13   -0.00    3.60
  -8   0  13   -0.00    5.01
   8   0 -13    3.73    5.03
  -8   0  14   58.43   13.42
  -8   0  15    3.61    4.52
  -8   0  16    3.31    4.60
  -8   0  25   -0.00    6.11
  -8   0  26    4.74    5.16
  -8   1   1   47.42   12.75
  -8   1   1   60.36   14.30
   8  -1  -1   62.01   15.23
   8   1  -1   81.06   16.54
  -8  -1   1   56.79   13.74
  -8  -1   1   65.43   14.89
  -8   1   2    2.10    4.22
  -8   1   2    6.70    5.49
   8  -1  -2    8.75    6.49
   8   1  -2    1.73    4.37
  -8  -1   2    2.29    4.49
  -8  -1   2    0.47    4.53
  -8   1   3    9.29    5.37
  -8   1   3    0.32    4.08
   8  -1  -3    3.47    5.19
   8   1  -3    4.77    5.37
  -8  -1   3    8.49    6.18
  -8  -1   3    6.78    6.15
  -8   1   4   47.88   10.81
  -8   1   4   31.65   10.25
   8  -1  -4   36.98   11.30
   8   1  -4   26.69    9.52
  -8  -1   4   23.27    8.68
  -8  -1   4   31.43   10.20
  -8   1   5    6.84    4.95
  -8   1   5   11.62    6.47
   8  -1  -5    8.25    5.80
   8   1  -5    6.82    6.00
  -8  -1   5    0.00    4.55
  -8  -1   5    5.99    4.69
  -8   1   6   86.88   17.10
  -8   1   6  112.98   20.12
   8  -1  -6   76.68   18.28
   8   1  -6   94.26   19.25
  -8  -1   6   75.02   16.47
  -8  -1   6  100.96   19.08
  -8   1   7    6.92    4.97
  -8   1   7    5.26    4.97
   8  -1  -7    6.77    5.59
   8   1  -7    4.92    6.55
  -8  -1   7    7.95    5.30
  -8  -1   7   16.25    7.03
  -8   1   8    7.20    5.18
  -8   1   8    4.20    5.20
   8  -1  -8    0.00    5.15
   8   1  -8    1.65    4.61
  -8  -1   8   10.12    5.17
  -8  -1   8    4.33    5.33
  -8   1   9   15.96    6.82
  -8   1   9   15.46    8.08
   8  -1  -9   17.39    8.14
   8   1  -9   15.54    7.59
  -8  -1   9   22.61    7.29
  -8  -1   9   13.43    7.38
  -8   1  10  123.97   22.43
  -8   1  10  104.31   22.98
   8  -1 -10  121.37   24.64
   8   1 -10  170.00   26.31
  -8  -1  10  140.74   22.83
  -8  -1  10  142.48   24.90
  -8   1  11    1.99    3.99
  -8   1  11   13.52    7.37
   8  -1 -11    6.19    6.37
   8   1 -11    4.07    5.30
  -8  -1  11   11.87    5.79
  -8  -1  11   14.05    7.25
  -8   1  12    9.66    5.74
  -8   1  12   13.75    7.95
   8  -1 -12   10.99    7.13
   8   1 -12    5.12    5.38
  -8  -1  12    3.00    4.61
  -8  -1  12    7.08    6.63
  -8   1  13   -0.00    5.10
   8  -1 -13   -0.00    4.99
  -8  -1  13   -0.00    3.39
  -8  -1  14   71.82   14.76
  -8  -1  15   62.00   13.53
  -8  -1  16   66.73   14.58
  -8  -1  17    2.85    4.59
  -8  -1  18    0.00    3.61
  -8  -1  19   18.54    7.85
  -8  -1  20   21.87    8.44
  -8   1  21   -0.00    4.02
  -8  -1  21    1.43    3.91
  -8   1  22   68.91   16.31
  -8   1  23    0.51    4.57
  -8   1  24    3.84    5.22
  -8   1  25    5.73    6.37
  -8   1  26    7.45    5.66
   8  -1 -26    9.77    5.91
   8  -1 -27    0.00    3.68
  -8   2   1   -0.00    4.87
  -8   2   1    1.49    4.04
   8  -2  -1    0.00    4.03
   8   2  -1    3.04    5.19
  -8  -2   1    1.20    5.44
  -8  -2   1   -0.00    4.50
  -8   2   2   60.00   12.45
  -8   2   2   66.45   14.04
   8   2  -2   12.77    9.36
  -8  -2   2   62.31   13.43
  -8  -2   2   97.97   16.72
  -8   2   3   25.63    7.86
  -8   2   3   11.02    6.92
   8  -2  -3    8.78    6.69
   8   2  -3   14.59    7.55
  -8  -2   3   12.41    7.35
  -8  -2   3   11.87    6.89
  -8   2   4   77.59   13.29
  -8   2   4   33.89   10.69
   8  -2  -4   37.18   11.56
   8   2  -4   25.34    9.47
  -8  -2   4   47.51   12.00
  -8  -2   4   28.91   10.20
  -8   2   5    7.02    5.58
  -8   2   5    9.12    5.75
   8  -2  -5    7.78    7.25
   8   2  -5   12.95    6.94
  -8  -2   5    5.09    5.95
  -8  -2   5    2.82    4.50
  -8   2   6  102.20   18.04
  -8   2   6  101.27   19.49
   8  -2  -6   81.07   19.15
   8   2  -6   64.68   17.21
  -8  -2   6   90.73   17.43
  -8  -2   6  106.77   19.83
  -8   2   7   35.30   10.80
   8  -2  -7   30.82   10.76
   8   2  -7   37.68   11.09
  -8  -2   7   28.40    9.46
  -8  -2   7   36.99   10.82
  -8   2   8  103.12   20.25
   8  -2  -8   78.97   19.93
   8   2  -8   94.30   19.89
  -8  -2   8  104.61   18.67
  -8  -2   8  122.37   21.63
  -8   2   9   14.44    7.64
   8  -2  -9    1.25    4.74
   8   2  -9   16.20    7.20
  -8  -2   9   13.95    5.98
  -8  -2   9    5.43    5.81
  -8   2  10    5.85    6.31
   8  -2 -10   -0.00    4.89
   8   2 -10    0.89    4.77
  -8  -2  10   -0.00    4.15
  -8  -2  10    0.49    4.57
  -8   2  11   -0.00    4.64
   8  -2 -11    1.43    4.53
   8   2 -11    5.02    4.55
  -8  -2  11    2.57    3.57
  -8  -2  11    0.87    4.12
  -8   2  12   49.59   14.12
   8  -2 -12   52.97   15.23
  -8  -2  12   77.87   14.41
  -8  -2  12   78.82   16.42
  -8   2  13   46.33   13.63
   8  -2 -13   42.40   13.44
  -8  -2  13   56.71   12.02
  -8   2  14   27.84   10.68
   8  -2 -14   33.81   11.39
  -8  -2  14   31.83    8.89
  -8  -2  15   28.80    8.64
  -8  -2  16   37.97   10.29
  -8  -2  17   27.63    8.95
  -8   2  18  142.26   27.95
  -8  -2  18  178.43   27.33
  -8   2  19    2.94    4.50
  -8  -2  19    1.25    4.44
  -8   2  20    8.78    6.33
  -8  -2  20    1.10    3.62
  -8   2  21    2.76    4.94
  -8  -2  21    1.47    3.00
  -8   2  22   35.08   11.61
  -8  -2  22   34.86   10.57
  -8   2  23    3.65    5.76
  -8  -2  23    2.02    4.05
  -8   2  24    5.47    6.38
  -8  -2  24    6.43    5.47
  -8   2  25    1.04    4.48
   8  -2 -25   -0.00    3.89
   8  -2 -26    0.00    3.66
   8  -2 -27    3.38    5.17
   8  -2 -28   17.56    8.40
  -8   2  35    0.00    5.11
   8  -3  -1   84.27   19.01
   8   3  -1   89.00   19.13
  -8  -3   1   99.24   19.57
  -8  -3   1   82.76   18.35
  -8   3   2    3.65    5.29
   8  -3  -2    5.65    6.03
   8   3  -2    3.16    5.61
  -8  -3   2    5.39    6.29
  -8  -3   2   -0.00    4.32
  -8   3   3   43.78   12.16
   8  -3  -3   63.75   15.48
   8   3  -3   56.16   14.21
  -8  -3   3   37.07   12.09
  -8  -3   3   51.91   13.25
  -8   3   4  138.17   22.74
   8  -3  -4  144.29   24.44
   8   3  -4  107.33   21.63
  -8  -3   4  264.20   27.98
  -8  -3   4   51.21   18.05
  -8   3   5   22.43    8.80
   8  -3  -5   16.12    7.41
   8   3  -5   18.61    7.79
  -8  -3   5   13.76    7.14
  -8  -3   5    4.39    5.20
  -8   3   6   37.47   10.81
   8  -3  -6   40.49   12.21
   8   3  -6   19.73    9.43
  -8  -3   6   44.45   11.14
  -8  -3   6   42.94   11.69
  -8   3   7    9.79    6.68
   8  -3  -7   17.51    8.79
   8   3  -7   33.67    9.72
  -8  -3   7   11.02    6.11
  -8  -3   7   13.70    7.46
  -8   3   8   15.15    7.97
   8  -3  -8    2.17    4.91
   8   3  -8    0.00    4.94
  -8  -3   8    5.22    5.55
  -8  -3   8   15.40    7.39
  -8   3   9    0.86    5.02
   8  -3  -9    4.65    7.02
   8   3  -9    5.83    6.24
  -8  -3   9    1.23    4.66
  -8  -3   9    0.23    5.00
  -8   3  10  116.53   21.75
   8  -3 -10  101.00   21.98
   8   3 -10   91.27   19.73
  -8  -3  10  104.54   18.63
  -8  -3  10   90.21   19.75
  -8   3  11   76.69   17.71
   8  -3 -11   77.79   18.75
  -8  -3  11   75.82   15.32
  -8   3  12    3.01    6.15
   8  -3 -12    8.71    7.41
  -8  -3  12    0.00    3.72
  -8   3  13    4.41    4.79
  -8   3  13   12.46    8.13
   8  -3 -13    0.47    5.54
  -8  -3  13   12.07    6.31
  -8   3  14   21.28    8.60
  -8   3  14   18.01    8.50
   8  -3 -14   26.45   10.40
  -8  -3  14   24.12    7.69
  -8   3  15   32.65   10.24
  -8  -3  15    4.82    4.86
  -8   3  16   93.56   19.91
  -8  -3  16   92.27   17.19
  -8   3  17   -0.00    4.15
  -8  -3  17    0.00    4.21
  -8   3  18   -0.00    4.12
  -8  -3  18    6.99    4.80
  -8   3  19   25.28    9.88
  -8  -3  19   12.05    6.52
  -8   3  20  148.31   26.92
  -8  -3  20  130.47   23.38
  -8   3  21   13.05    7.65
  -8  -3  21    3.38    4.15
  -8   3  22    8.61    6.83
  -8  -3  22   10.12    5.94
  -8   3  23    4.10    5.83
   8  -3 -23    3.11    5.25
  -8   3  24   30.62   11.52
   8  -3 -24   12.80    7.07
   8  -3 -25    5.80    6.12
   8  -3 -26    6.30    5.55
   8  -3 -27    5.22    5.32
   8  -3 -28   -0.00    4.55
   8  -3 -29    2.68    5.15
   8  -3 -30    6.90    6.23
  -8   3  33    0.20    5.54
  -8   3  34    6.46    6.15
  -8   3  35    3.82    5.98
   8  -4  -1   83.80   18.64
   8   4  -1   86.93   18.05
  -8  -4   1   62.33   16.58
  -8  -4   1   72.51   16.43
   8  -4  -2   37.51   11.64
   8   4  -2   24.29    9.22
  -8  -4   2    7.48    6.75
  -8  -4   2   32.95   10.34
   8  -4  -3   14.36    8.49
   8   4  -3   21.39    8.63
  -8  -4   3   21.67    9.28
  -8  -4   3   29.64    9.87
   8  -4  -4  130.00   25.40
   8   4  -4  108.66   23.43
  -8  -4   4  148.88   25.05
  -8  -4   4  136.63   24.70
  -8   4   5   12.25    7.09
   8  -4  -5    8.51    6.89
   8   4  -5   10.46    7.03
  -8  -4   5   12.26    7.39
  -8  -4   5   10.60    6.52
  -8   4   6   30.83   11.37
   8  -4  -6   70.79   15.96
   8   4  -6   54.26   13.23
  -8  -4   6   39.96   11.46
  -8  -4   6   41.88   12.23
  -8   4   7   99.50   20.53
   8  -4  -7   97.79   21.64
   8   4  -7  108.54   20.85
  -8  -4   7   87.88   19.17
  -8  -4   7  126.52   21.96
  -8   4   8   42.14   12.36
   8  -4  -8   26.43   11.22
   8   4  -8   57.61   12.77
  -8  -4   8   30.18    9.97
  -8  -4   8   62.98   13.85
  -8   4   9    0.00    3.18
  -8   4   9    3.03    5.05
   8  -4  -9    5.15    6.69
  -8  -4   9    5.56    5.15
  -8  -4   9    4.77    4.70
  -8   4  10    0.45    3.34
  -8   4  10    6.30    6.71
   8  -4 -10    4.71    6.37
  -8  -4  10    6.33    5.56
  -8   4  11    5.88    5.40
  -8   4  11    3.77    6.28
   8  -4 -11   11.10    7.92
  -8  -4  11    5.08    5.81
  -8   4  12   65.26   16.97
  -8   4  12   98.91   20.24
   8  -4 -12   91.00   20.56
  -8  -4  12   96.15   17.25
  -8   4  13   11.89    7.62
  -8   4  13   16.42    8.18
   8  -4 -13    6.36    7.39
  -8  -4  13   20.62    7.22
  -8   4  14   78.15   16.24
  -8   4  14   67.14   16.38
   8  -4 -14   36.79   13.28
  -8  -4  14   53.24   12.15
  -8   4  15    0.40    4.50
  -8  -4  15    2.87    4.31
  -8   4  16   14.12    7.42
  -8  -4  16   16.78    6.77
  -8   4  17   27.57   10.39
  -8  -4  17   23.38    7.74
  -8   4  18   61.91   16.08
  -8  -4  18   66.80   13.64
  -8   4  19    2.73    5.82
  -8  -4  19    3.76    4.25
  -8   4  20   14.72    9.13
  -8  -4  20   11.59    5.80
  -8   4  21    2.55    5.62
  -8  -4  21    0.00    3.58
  -8   4  22   19.20    9.71
   8  -4 -22   10.97    6.86
  -8   4  23   12.18    7.94
   8  -4 -23    6.21    5.79
   8  -4 -24    4.04    5.05
   8  -4 -25   -0.00    5.35
   8  -4 -26    2.68    4.95
   8  -4 -27    5.26    5.04
   8  -4 -28    0.00    4.59
   8  -4 -29    0.25    4.66
   8  -4 -30    7.00    6.86
   8  -4 -31   -0.00    4.37
  -8   4  32    5.24    6.26
  -8   4  33    3.73    6.09
  -8   4  34   13.30    8.34
  -8   4  35    0.00    4.50
   8  -5  -1   24.71   10.12
   8   5  -1   27.66   10.63
  -8  -5   1   22.71    9.53
   8  -5  -2   24.60   10.02
   8   5  -2   30.53   10.85
  -8  -5   2   19.46    8.77
   8  -5  -3   85.29   19.36
   8   5  -3   95.85   19.21
  -8  -5   3   85.70   18.60
  -8  -5   3   70.39   17.28
  -8   5   4   12.56    7.26
   8  -5  -4    9.62    7.50
   8   5  -4    5.99    5.76
  -8  -5   4   27.66    9.57
  -8  -5   4    8.41    6.93
  -8   5   5   30.23   11.01
   8  -5  -5   52.02   14.38
   8   5  -5   52.17   13.61
  -8  -5   5   58.92   14.03
  -8  -5   5   47.64   13.17
  -8   5   6   40.62   13.81
   8  -5  -6   79.19   18.44
  -8  -5   6   98.04   18.21
  -8  -5   6  100.49   18.83
  -8   5   7    6.37    5.23
   8  -5  -7    0.00    5.18
  -8  -5   7    0.00    4.63
  -8   5   8    2.53    5.18
   8  -5  -8    4.85    5.61
  -8  -5   8    0.00    5.36
  -8   5   9   14.55    7.26
   8  -5  -9    4.43    6.83
  -8  -5   9   10.96    6.85
  -8   5  10  150.89   29.92
  -8   5  10  208.52   32.85
   8  -5 -10  173.80   32.78
  -8  -5  10  192.40   29.96
  -8   5  11   66.24   14.56
  -8   5  11   21.88   10.28
   8  -5 -11   37.29   12.99
  -8  -5  11   32.79    9.60
  -8   5  12    1.61    4.91
  -8   5  12    3.96    6.07
   8  -5 -12    1.30    5.86
  -8  -5  12    1.83    3.77
  -8   5  13   -0.00    5.97
  -8   5  13    1.74    5.49
   8  -5 -13   -0.00    4.46
  -8  -5  13    1.25    4.68
  -8   5  14   17.16    9.14
   8  -5 -14   23.44   10.52
  -8  -5  14   10.36    6.21
  -8   5  15   21.75    9.95
  -8  -5  15   40.14    9.82
  -8   5  16   33.32   12.66
  -8  -5  16   65.73   12.79
  -8   5  17   18.39    9.44
  -8  -5  17   12.61    6.15
  -8   5  18    1.98    5.84
  -8  -5  18    2.31    4.14
  -8   5  19   32.18   11.26
  -8  -5  19   22.18    7.34
   8  -5 -20   30.79   10.44
  -8   5  21   24.70   11.54
   8  -5 -21   50.59   13.06
  -8   5  22   17.60    9.55
   8  -5 -22   15.10    7.64
   8  -5 -23    0.00    5.69
   8  -5 -24    2.57    5.31
   8  -5 -25   -0.00    4.36
   8  -5 -26   11.35    7.23
   8  -5 -27    5.09    5.93
   8  -5 -28   -0.00    3.79
  -8   5  29    7.99    5.79
   8  -5 -29    2.64    5.58
  -8   5  30    3.29    5.70
   8  -5 -30    5.37    6.43
  -8   5  31    2.78    6.39
   8  -5 -31    0.00    4.99
  -8   5  32    0.00    5.81
   8  -5 -32   -0.00    6.45
  -8   5  33   -0.00    6.06
  -8   5  34   -0.00    5.08
  -8   6   1  119.88   21.39
   8  -6  -1   94.94   22.22
   8   6  -1  102.71   21.68
  -8  -6   1  100.91   21.23
  -8   6   2   80.57   15.04
   8  -6  -2    9.02   10.12
   8   6  -2   73.64   16.10
  -8  -6   2   80.40   15.86
  -8   6   3  104.29   19.31
   8  -6  -3   71.61   18.62
  -8   6   4   33.71   10.92
   8  -6  -4   32.78   11.92
  -8   6   5   29.81    9.81
   8  -6  -5   31.64   12.29
  -8   6   6   35.99   11.30
   8  -6  -6   35.03   12.62
  -8  -6   6   31.84   11.19
  -8   6   7   37.94   11.53
   8  -6  -7   20.27   10.52
  -8  -6   7   45.57   11.96
  -8   6   8   38.79   11.50
   8  -6  -8   35.31   12.51
  -8  -6   8   17.43    8.61
  -8   6   9    2.88    5.66
   8  -6  -9   -0.00    5.81
  -8  -6   9   -0.00    5.13
  -8   6  10    0.00    4.44
   8  -6 -10   10.50    8.21
  -8  -6  10    5.40    6.67
  -8   6  11   27.99   10.58
   8  -6 -11    6.99    7.90
  -8  -6  11   20.38    8.36
  -8   6  12   35.16   10.92
   8  -6 -12   21.36   11.17
  -8  -6  12   20.71    8.32
  -8   6  13    5.38    7.21
   8  -6 -13    9.46    6.83
  -8  -6  13   18.81    7.59
  -8   6  14   46.52   13.91
   8  -6 -14   21.95   10.55
  -8  -6  14   35.10    9.73
  -8   6  15   16.81    8.91
  -8  -6  15   12.68    6.30
  -8   6  16    5.06    6.53
  -8  -6  16   17.32    6.63
  -8   6  17   72.48   18.12
  -8  -6  17   71.65   14.41
  -8   6  18   57.63   14.69
   8  -6 -18    4.38    5.71
  -8   6  19    3.52    5.68
   8  -6 -19    3.46    5.38
   8  -6 -20    3.52    4.26
   8  -6 -21    1.98    4.49
   8  -6 -22   18.08    8.36
   8  -6 -23   17.20    8.90
   8  -6 -24   -0.00    5.73
   8  -6 -25    5.36    6.50
   8  -6 -26   -0.00    5.05
  -8   6  27    8.44    6.53
   8  -6 -27    9.62    6.87
  -8   6  28    8.05    7.51
   8  -6 -28    4.30    6.24
  -8   6  29    7.71    7.14
   8  -6 -29    4.31    6.22
  -8   6  30    4.44    6.27
   8  -6 -30   -0.00    4.37
  -8   6  31    0.00    5.36
   8  -6 -31   -0.00    6.46
  -8   6  32    0.00    4.64
   8  -6 -32    3.64    5.24
  -8   6  33    2.30    5.20
   8  -6 -33    4.59    6.91
  -8   6  34    0.51    5.47
  -8   7   1   73.99   14.73
  -8  -7   1   22.44   10.89
  -8   7   2    4.04    4.79
  -8   7   3   30.37   10.72
  -8   7   4    3.55    4.94
   8  -7  -4   -0.00    6.21
  -8   7   5   60.07   15.55
   8  -7  -5   67.78   17.33
  -8   7   6   32.86   10.94
   8  -7  -6   27.76   11.89
   8  -7  -7   -0.00    5.66
  -8   7   8    2.86    5.45
   8  -7  -8    1.39    5.50
  -8  -7   8    1.46    5.01
  -8   7   9   43.75   13.07
   8  -7  -9   31.39   12.44
  -8  -7   9   33.87   11.12
  -8   7  10    9.12    8.16
   8  -7 -10   21.84   10.28
  -8  -7  10   20.62    8.80
  -8   7  11   51.52   15.23
   8  -7 -11   62.39   17.09
  -8  -7  11   49.68   13.46
  -8   7  12   -0.00    5.54
   8  -7 -12   -0.00    7.45
  -8  -7  12   -0.00    5.07
  -8   7  13   12.94    9.14
   8  -7 -13   15.50   10.50
  -8  -7  13   17.22    7.55
  -8   7  14   28.77   11.49
   8  -7 -14   30.76   11.95
  -8  -7  14   16.26    7.62
  -8   7  15   84.82   19.59
  -8  -7  15   80.79   16.26
  -8   7  16    6.52    6.92
   8  -7 -16    1.48    5.46
  -8  -7  16    4.99    5.18
  -8   7  17    1.53    5.10
   8  -7 -17    0.92    5.41
  -8   7  18    1.70    6.56
   8  -7 -18    3.31    4.52
   8  -7 -19   -0.00    5.01
   8  -7 -20    5.71    5.85
   8  -7 -21   16.99    8.29
   8  -7 -22    1.88    4.60
   8  -7 -23    1.04    4.61
  -8   7  24    6.80    7.88
   8  -7 -24    4.02    6.02
  -8   7  25   20.11    9.72
   8  -7 -25    5.86    6.36
  -8   7  26   -0.00    6.36
   8  -7 -26    0.00    6.00
  -8   7  27    8.28    6.74
   8  -7 -27    9.66    7.82
  -8   7  28   -0.00    5.04
   8  -7 -28    1.96    5.45
  -8   7  29    0.00    4.93
   8  -7 -29    5.05    5.40
  -8   7  30    0.00    5.23
   8  -7 -30    2.31    5.86
  -8   7  31    6.20    6.19
   8  -7 -31    9.51    7.98
  -8   7  32   -0.00    4.64
   8  -7 -32   -0.00    4.14
  -8   7  33    2.32    5.08
   8  -7 -33   -0.00    5.79
   8  -7 -34    2.27    6.67
  -8   8   1   58.91   15.18
   8  -8  -1   41.15   14.88
  -8  -8   1   85.70   17.53
  -8   8   2   -0.00    3.70
   8  -8  -2    1.18    6.87
  -8  -8   2    3.37    5.10
  -8   8   3   33.79   10.87
   8  -8  -3   24.06   10.62
  -8  -8   3   15.03    8.34
  -8   8   4   20.23    8.94
  -8  -8   4    9.99    6.93
  -8   8   5    0.00    5.18
  -8   8   6    3.24    6.08
  -8   8   7  101.51   22.24
  -8   8   8    0.00    4.35
  -8   8   9    1.57    6.93
   8  -8  -9    8.48    7.49
  -8   8  10    0.00    7.50
   8  -8 -10    0.00    5.02
  -8  -8  10    0.65    4.78
  -8   8  11    6.93    7.87
   8  -8 -11    4.88    7.37
  -8  -8  11    0.00    4.89
  -8   8  12    0.00    6.83
   8  -8 -12    9.61    8.67
  -8  -8  12   -0.00    5.40
  -8   8  13   34.17   11.94
   8  -8 -13    7.78    7.97
  -8  -8  13   37.96   10.72
  -8   8  14   -0.00    7.25
   8  -8 -14    0.00    5.04
  -8  -8  14    0.56    4.38
  -8   8  15   17.75    9.21
   8  -8 -15    3.34    5.84
  -8   8  16    0.00    5.05
   8  -8 -16    5.20    6.40
   8  -8 -17   33.24   11.76
   8  -8 -18   -0.00    4.66
   8  -8 -19    0.00    5.85
   8  -8 -20   -0.00    5.45
  -8   8  21   11.00    8.17
   8  -8 -21    2.31    5.44
  -8   8  22   -0.00    5.69
   8  -8 -22    1.26    5.52
  -8   8  23   11.07    8.76
   8  -8 -23   17.88    8.83
  -8   8  24    0.00    7.69
   8  -8 -24    1.66    5.24
  -8   8  25    5.22    7.48
   8  -8 -25   14.56    8.77
  -8   8  26   -0.00    6.44
   8  -8 -26    0.00    4.95
  -8   8  27   10.80    8.44
   8  -8 -27   -0.00    5.24
  -8   8  28    0.00    4.42
   8  -8 -28    0.77    5.82
  -8   8  29   11.53    8.73
   8  -8 -29    2.15    5.74
  -8   8  30   -0.00    4.91
   8  -8 -30    7.41    6.04
  -8   8  31    1.29    6.45
   8  -8 -31    4.21    5.92
  -8   8  32    4.26    7.31
   8  -8 -32   11.98    7.75
  -8   8  33   -0.00    5.32
   8  -8 -33    1.96    5.65
   8  -8 -34    0.00    4.54
   8  -8 -35   -0.00    5.08
  -8   9   1  129.19   23.66
   8  -9  -1   74.28   21.16
  -8  -9   1  115.18   22.53
  -8   9   2    0.00    5.16
   8  -9  -2    1.49    6.24
  -8  -9   2    0.00    5.51
  -8   9   3   43.97   13.43
   8  -9  -3   51.02   14.91
  -8  -9   3   39.61   12.77
  -8   9   4    1.29    4.21
   8  -9  -4   11.41    8.68
  -8  -9   4   13.08    7.93
  -8   9   5   53.15   14.23
   8  -9  -5   27.91   12.41
  -8  -9   5   26.44   10.33
  -8   9   6    3.09    5.94
   8  -9  -6   -0.00    5.37
  -8  -9   6    2.83    4.96
  -8   9   7   10.63    9.18
   8  -9  -7    0.00    4.81
  -8   9   8    6.59    7.20
   8  -9  -8    4.59    7.33
  -8   9   9   17.67   10.45
  -8   9  10   12.39    9.21
  -8   9  11   65.26   19.92
   8  -9 -11  119.59   21.82
  -8   9  12   -0.00    5.32
   8  -9 -12    4.36    4.76
  -8  -9  12   -0.00    5.10
  -8   9  13   -0.00    6.13
   8  -9 -13    0.85    3.91
  -8  -9  13    0.00    5.26
  -8   9  14    7.52    8.03
   8  -9 -14    9.21    7.02
   8  -9 -15   83.19   19.32
   8  -9 -16   -0.00    6.28
  -8   9  17   -0.00    5.84
   8  -9 -17    5.04    6.24
  -8   9  18    2.23    6.99
   8  -9 -18   -0.00    6.23
  -8   9  19    3.84    6.94
   8  -9 -19   13.90    8.99
  -8   9  20    5.58    6.92
   8  -9 -20    1.11    5.19
  -8   9  21   16.92    9.49
   8  -9 -21   21.13   10.02
  -8   9  22    7.46    7.18
   8  -9 -22    0.00    6.13
  -8   9  23    7.13    7.19
   8  -9 -23   -0.00    6.03
  -8   9  24    1.62    5.69
   8  -9 -24    0.49    4.76
  -8   9  25   15.64    9.62
   8  -9 -25    3.99    6.30
  -8   9  26    2.28    5.65
   8  -9 -26   -0.00    5.56
  -8   9  27    1.77    5.26
   8  -9 -27   -0.00    6.22
  -8   9  28   15.05    9.33
   8  -9 -28    2.63    6.12
  -8   9  29    0.37    6.43
   8  -9 -29   -0.00    6.21
  -8   9  30    3.14    6.68
   8  -9 -30    2.27    4.91
  -8   9  31    0.31    5.24
   8  -9 -31    6.81    7.04
  -8   9  32   -0.00    6.39
   8  -9 -32   -0.00    6.23
   8  -9 -33    1.71    5.88
  -8  10   1   38.34   12.17
   8 -10  -1   13.23    9.36
  -8 -10   1   22.19    9.72
  -8  10   2    0.00    6.26
   8 -10  -2   -0.00    5.33
  -8 -10   2    0.49    5.46
  -8  10   3   36.57   13.30
   8 -10  -3   49.40   14.99
  -8 -10   3   44.17   13.36
  -8  10   4    8.55    7.68
   8 -10  -4   10.37    9.16
  -8 -10   4   10.63    7.21
  -8  10   5    0.00    5.81
   8 -10  -5   12.88    8.91
  -8 -10   5    0.44    5.24
  -8  10   6   -0.00    5.96
   8 -10  -6   -0.00    5.76
  -8 -10   6   -0.00    4.50
  -8  10   7   77.06   18.54
   8 -10  -7   69.94   18.67
  -8 -10   7   54.15   15.14
  -8  10   8   -0.00    5.37
   8 -10  -8    0.00    5.43
   8 -10  -8    0.00    8.03
  -8 -10   8    2.04    5.06
  -8  10   9    9.51    7.78
   8 -10  -9    5.99    5.32
   8 -10  -9    7.47    8.39
  -8 -10   9    3.11    6.01
  -8  10  10   -0.00    5.71
   8 -10 -10    7.99    6.59
   8 -10 -10    5.06    5.74
  -8  10  11   10.09    9.00
   8 -10 -11    5.36    6.50
   8 -10 -11    4.02    7.61
   8 -10 -12    0.92    5.33
   8 -10 -12    0.88    7.60
   8 -10 -13   32.98   11.53
   8 -10 -13   24.36   11.75
   8 -10 -14    3.57    6.22
   8 -10 -15    6.89    6.01
   8 -10 -16    0.03    6.70
  -8  10  17   28.19   13.01
   8 -10 -17   51.99   14.43
  -8  10  18    0.00    6.01
   8 -10 -18    2.27    5.04
  -8  10  19    7.74    7.19
   8 -10 -19    9.27    7.72
  -8  10  20    0.61    6.20
   8 -10 -20    6.98    6.88
  -8  10  21   -0.00    4.84
   8 -10 -21    7.77    7.52
  -8  10  22    5.20    7.14
   8 -10 -22    0.46    5.66
  -8  10  23   12.52    8.76
   8 -10 -23   14.42    8.12
  -8  10  24    0.60    6.51
   8 -10 -24    2.42    4.75
  -8  10  25   -0.00    4.97
   8 -10 -25   -0.00    5.47
  -8  10  26    0.32    5.62
   8 -10 -26    2.80    5.61
  -8  10  27   10.22    8.53
   8 -10 -27    0.00    6.00
  -8  10  28   -0.00    5.86
   8 -10 -28    0.00    6.68
  -8  10  29    6.33    7.85
   8 -10 -29    8.19    7.38
  -8  10  30   -0.00    5.19
   8 -10 -30    0.00    5.61
  -8  10  31    2.32    7.83
  -8  10  32   -0.00    8.00
  -8  11   1   47.64   15.44
   8 -11  -1   56.76   16.64
  -8 -11   1   56.83   15.45
  -8  11   2    6.82    7.64
   8 -11  -2    3.12    7.59
  -8 -11   2    5.01    6.42
  -8  11   3   23.45   10.90
   8 -11  -3    7.90    8.20
  -8 -11   3    5.76    6.48
  -8  11   4    0.00    5.77
   8 -11  -4    1.62    4.42
   8 -11  -4    3.91    6.86
  -8  11   5   38.97   12.95
   8 -11  -5   40.25   12.09
   8 -11  -5   15.28   10.00
  -8 -11   5   30.44   10.99
  -8  11   6    5.14    7.22
   8 -11  -6   -0.00    5.24
   8 -11  -6    2.66    6.38
  -8 -11   6    0.00    5.21
  -8  11   7    6.44    7.60
   8 -11  -7    5.67    5.46
   8 -11  -7    1.16    7.50
  -8 -11   7   -0.00    4.54
  -8  11   8   16.55    8.95
   8 -11  -8    4.97    6.84
   8 -11  -8    8.52    9.39
  -8 -11   8    5.20    6.07
   8 -11  -9   22.00    9.67
   8 -11  -9   34.52   13.14
  -8 -11   9   13.16    7.23
   8 -11 -10    0.00    5.03
   8 -11 -10   -0.00    5.96
   8 -11 -11   12.00    8.44
   8 -11 -11   19.29   11.29
   8 -11 -12    1.68    5.85
   8 -11 -12    4.35    7.75
   8 -11 -13    5.67    6.66
   8 -11 -14   -0.00    5.85
   8 -11 -15   38.20   13.11
   8 -11 -16   -0.00    6.16
   8 -11 -17    3.20    6.40
   8 -11 -18    4.57    6.91
   8 -11 -19    7.20    8.29
   8 -11 -20    0.00    6.27
   8 -11 -21    5.31    6.32
   8 -11 -22    1.85    6.93
   8 -11 -23    0.04    3.96
   8 -11 -24    2.71    5.03
   8 -11 -25   14.97    9.47
   8 -11 -26    0.00    5.71
   8 -11 -27   -0.00    7.06
  -8  12   1   -0.00    6.48
   8 -12  -1    0.60    4.05
   8 -12  -1    0.00    5.44
  -8 -12   1    0.00    4.89
  -8  12   2    0.00    5.73
   8 -12  -2    0.26    4.92
   8 -12  -2   -0.00    7.89
  -8 -12   2   -0.00    4.34
  -8  12   3   55.78   15.60
   8 -12  -3   35.92   12.31
   8 -12  -3   41.22   14.78
  -8 -12   3   35.00   12.90
  -8  12   4   -0.00    5.35
   8 -12  -4    1.76    5.63
   8 -12  -4    2.04    8.10
  -8 -12   4   -0.00    4.78
   8 -12  -5   -0.00    4.85
   8 -12  -5    0.79    7.34
  -8 -12   5    4.76    6.18
   8 -12  -6    9.47    6.75
   8 -12  -6    1.45    7.65
  -8 -12   6   -0.00    5.27
   8 -12  -7   27.71   11.61
   8 -12  -7   24.33   11.73
  -8 -12   7   19.05    9.19
   8 -12  -8    5.90    7.37
   8 -12  -8   10.11    8.19
   8 -12  -9    2.44    6.81
   8 -12  -9    0.00    6.51
   8 -12 -10   11.65    9.03
   8 -12 -10    5.87    9.65
   8 -12 -11    4.32    5.73
   8 -12 -11    9.18    8.50
   8 -12 -12    1.45    6.33
   8 -12 -12   -0.00    6.46
   8 -12 -13   18.98    9.94
   8 -12 -14   -0.00    5.98
   8 -12 -15   -0.00    5.99
   8 -12 -16    3.04    5.05
   8 -12 -17    7.62    8.33
   8 -12 -18   -0.00    6.75
   8 -12 -19   18.58    9.86
   8 -12 -20   -0.00    5.49
   8 -12 -21    0.30    5.88
   8 -12 -22    8.79    7.67
   8 -12 -23   10.43    8.18
   8 -13  -1    9.77    7.19
   8 -13  -1    8.00    8.26
  -8 -13   1    6.90    6.90
   8 -13  -2   -0.00    4.35
   8 -13  -2   -0.00    6.13
  -8 -13   2   -0.00    5.22
   8 -13  -3    2.35    5.21
   8 -13  -3   -0.00    6.63
  -8 -13   3   -0.00    6.32
   8 -13  -4   26.48   10.41
   8 -13  -4   13.00    9.12
  -8 -13   4   16.11    9.55
   8 -13  -5   54.93   14.41
   8 -13  -5   29.37   13.43
  -8 -13   5   40.81   13.42
   8 -13  -6   -0.00    5.35
   8 -13  -6    0.64    7.31
  -8 -13   6   -0.00    5.27
   8 -13  -7   12.55    7.04
   8 -13  -7    0.00    8.44
   8 -13  -8    1.65    4.91
   8 -13  -8   -0.00    7.56
   8 -13  -9    7.21    8.20
   8 -13  -9    0.00    7.14
   8 -13 -10   -0.00    7.80
   8 -13 -10    5.54    8.09
   8 -13 -11   20.90   10.04
   8 -13 -12   -0.00    6.01
   8 -13 -13    1.31    4.85
   8 -13 -14    6.50    7.40
   8 -13 -15   10.96    8.22
   8 -13 -16    0.00    6.01
   8 -13 -17   -0.00    6.33
   8 -13 -18    7.74    5.76
   8 -13 -19   -0.00    5.01
   8 -13 -20   -0.00    5.94
   8 -14  -1   16.44    8.24
   8 -14  -1    5.36    7.04
  -8 -14   1   19.14    9.62
   8 -14  -2   16.05    8.77
   8 -14  -2   13.20    9.77
  -8 -14   2    6.34    6.92
   8 -14  -3    9.19    7.26
   8 -14  -3    3.49    6.12
  -8 -14   3    6.65    7.04
   8 -14  -4   -0.00    5.60
   8 -14  -4   -0.00    7.55
  -8 -14   4    3.86    5.94
   8 -14  -5    4.62    5.85
   8 -14  -5   -0.00    5.10
   8 -14  -6    0.57    5.51
   8 -14  -6   -0.00    4.71
   8 -14  -7   23.81    9.56
   8 -14  -7    1.33    6.78
   8 -14  -8   15.89    8.29
   8 -14  -8    7.39    7.56
   8 -14  -9    4.44    5.45
   8 -14 -10   -0.00    5.28
   8 -14 -11    0.85    5.27
   8 -14 -12   -0.00    6.83
   8 -14 -13    0.18    4.31
   8 -14 -14   -0.00    5.96
   8 -14 -15    3.40    5.68
   8 -14 -16    6.05    7.23
   8 -15  -1   10.58    8.03
   8 -15  -1    1.54    6.56
  -8 -15   1   10.15    7.63
   8 -15  -2   -0.00    5.75
   8 -15  -2    1.52    7.65
  -8 -15   2   -0.00    5.47
   8 -15  -3    6.23    6.01
   8 -15  -3   -0.00    6.63
   8 -15  -4   11.10    7.23
   8 -15  -4   -0.00    7.68
   8 -15  -5    0.00    6.18
   8 -15  -5    8.30    8.26
   8 -15  -6    7.31    7.52
   8 -15  -7   -0.00    4.66
   8 -15  -8    0.86    5.45
   8 -15  -9    0.00    4.93
   8 -15 -10   -0.00    4.93
   8 -15 -11    3.01    5.91
   8 -15 -12    0.83    4.69
   8 -16  -1    2.37    5.63
   8 -16  -1    2.70    7.23
   8 -16  -2   -0.00    4.87
   8 -16  -2    2.16    6.65
   8 -16  -3   -0.00    4.81
   8 -16  -4    2.05    5.41
   8 -16  -5   -0.00    4.63
   8 -16  -6    0.55    3.21
   8 -16  -7    2.20    4.51
   8 -17  -1   -0.00    4.56
   8 -17  -2    0.00    5.08
  -7   0   1 1342.77  133.00
  -7   0   1  879.69  130.89
   7   0  -1  963.99  130.96
   7   0  -1  882.32  131.38
  -7   0   2   -0.00    3.76
  -7   0   2   -0.00    4.02
   7   0  -2    1.79    4.62
   7   0  -2    5.94    5.46
  -7   0   3    8.68    5.32
  -7   0   3    4.69    4.45
   7   0  -3   22.83    7.72
   7   0  -3    9.30    5.82
  -7   0   4    2.41    4.50
  -7   0   4   -0.00    3.99
   7   0  -4   -0.00    3.84
   7   0  -4   -0.00    4.58
  -7   0   5   48.98   10.65
  -7   0   5   47.13   11.34
   7   0  -5   34.99    9.76
   7   0  -5   22.47    9.02
  -7   0   6   -0.00    4.12
  -7   0   6   -0.00    3.86
   7   0  -6   -0.00    4.78
   7   0  -6   -0.00    4.45
  -7   0   7  252.78   42.43
  -7   0   7  313.77   45.36
   7   0  -7  359.68   45.11
   7   0  -7  312.75   45.70
  -7   0   8    0.80    3.52
  -7   0   8    2.90    5.16
   7   0  -8    0.68    3.34
   7   0  -8    0.03    4.20
  -7   0   9   18.28    6.75
  -7   0   9   13.43    7.00
   7   0  -9   22.22    7.27
   7   0  -9   10.05    6.98
  -7   0  10   -0.00    3.32
  -7   0  10    8.80    5.73
   7   0 -10    0.00    3.72
  -7   0  11  300.26   48.61
  -7   0  11  472.52   53.92
   7   0 -11  335.60   51.24
  -7   0  12   -0.00    3.35
  -7   0  12    0.67    3.60
   7   0 -12   -0.00    4.66
  -7   0  13   97.56   17.44
  -7   0  13  105.88   19.47
   7   0 -13   73.46   17.65
  -7   0  14    2.69    3.95
  -7   0  14    0.80    4.15
   7   0 -14    2.29    4.20
  -7   0  15    5.94    5.19
  -7   0  15   11.99    6.46
   7   0 -15   11.89    6.19
  -7   0  16   -0.00    3.92
  -7   0  16    0.66    4.23
  -7   0  17  522.27   72.39
  -7   0  18   -0.00    4.32
  -7   0  19    7.29    5.49
  -7   0  20    0.00    4.32
  -7   0  21   11.48    7.15
  -7   0  22    1.89    4.31
  -7   0  23   48.69   13.04
  -7   0  24   -0.00    4.55
  -7   0  25   -0.00    5.22
   7   0 -25    1.66    3.20
  -7   0  36    1.35    4.09
  -7   0  37    9.82    5.92
  -7   1   1   -0.00    3.79
  -7   1   1   -0.00    3.31
   7  -1  -1    0.00    4.55
   7   1  -1    4.50    4.57
   7   1  -1   -0.00    4.27
  -7  -1   1    4.05    6.03
  -7  -1   1   -0.00    3.72
  -7   1   2   51.41   11.30
  -7   1   2   49.33   12.08
   7  -1  -2   44.32   12.29
   7   1  -2   48.16   11.69
   7   1  -2   27.55   10.18
  -7  -1   2   57.69   12.43
  -7  -1   2   44.97   11.58
  -7   1   3  241.72   40.31
  -7   1   3  326.01   43.54
   7  -1  -3  268.49   42.74
   7   1  -3  271.43   41.52
   7   1  -3  265.56   42.35
  -7  -1   3  302.54   41.89
  -7  -1   3  332.77   43.78
  -7   1   4    2.27    4.01
  -7   1   4    4.35    4.68
   7  -1  -4    2.88    4.87
   7   1  -4    0.00    5.10
   7   1  -4   -0.00    4.42
  -7  -1   4   -0.00    4.21
  -7  -1   4    7.37    5.70
  -7   1   5   94.16   17.25
  -7   1   5   85.97   18.23
   7  -1  -5  114.37   20.11
   7   1  -5   97.39   18.04
   7   1  -5  105.11   19.26
  -7  -1   5   81.12   16.73
  -7  -1   5   88.16   18.27
  -7   1   6   -0.00    3.83
  -7   1   6    5.92    5.29
   7  -1  -6    0.00    5.01
   7   1  -6    1.66    4.45
   7   1  -6    1.16    4.34
  -7  -1   6    0.00    3.49
  -7  -1   6    0.00    4.30
  -7   1   7   36.33    9.64
  -7   1   7   33.25    9.98
   7  -1  -7   24.48    9.27
   7   1  -7   32.86    9.44
   7   1  -7   40.88   10.63
  -7  -1   7   29.33    8.72
  -7  -1   7   54.72   11.72
  -7   1   8   18.61    6.82
  -7   1   8   12.86    6.65
   7  -1  -8   14.78    7.39
   7   1  -8   29.22    8.66
   7   1  -8   23.09    8.31
  -7  -1   8   25.41    7.66
  -7  -1   8   20.02    7.59
  -7   1   9  323.95   46.60
   7  -1  -9  258.87   47.19
   7   1  -9  337.89   47.28
   7   1  -9  331.88   48.14
  -7  -1   9  345.25   46.46
  -7  -1   9  355.74   48.65
  -7   1  10   41.99    9.72
  -7   1  10   17.25    7.68
   7  -1 -10   21.53    8.80
   7   1 -10   16.89    7.43
   7   1 -10   21.54    8.57
  -7  -1  10   32.97    8.30
  -7  -1  10   32.60    9.54
  -7   1  11   72.61   15.12
  -7   1  11   87.26   17.01
   7  -1 -11   72.68   16.58
   7   1 -11   61.16   14.34
   7   1 -11   77.48   16.47
  -7  -1  11   89.33   15.25
  -7  -1  11   79.77   16.38
  -7   1  12   -0.00    3.79
  -7   1  12   -0.00    4.17
   7  -1 -12   -0.00    4.41
   7   1 -12   -0.00    3.74
   7   1 -12   -0.00    4.41
  -7  -1  12    0.00    2.77
  -7  -1  12   -0.00    4.23
  -7   1  13  170.62   29.28
  -7   1  13  218.89   32.31
   7  -1 -13  191.44   31.59
   7   1 -13  211.53   29.79
   7   1 -13  179.11   30.03
  -7  -1  13  155.34   27.83
  -7  -1  13  192.35   30.74
  -7   1  14   14.00    6.36
  -7   1  14    6.13    6.06
   7  -1 -14    4.20    5.45
   7   1 -14    6.93    5.13
  -7  -1  14    9.42    5.15
  -7  -1  14    2.20    4.64
  -7   1  15  128.44   22.56
  -7   1  15  133.88   24.01
   7  -1 -15  110.11   22.56
   7   1 -15  143.22   22.01
  -7  -1  15  121.85   21.33
  -7  -1  15  117.07   22.76
  -7   1  16   27.35    9.30
  -7   1  16   33.59   10.96
   7  -1 -16   33.33   10.79
  -7  -1  16   35.13    9.23
  -7  -1  16   34.21   10.78
  -7   1  17   12.92    7.47
  -7  -1  17   47.60   10.06
  -7   1  18    0.00    3.37
  -7  -1  18   -0.00    4.26
  -7   1  19  183.94   30.97
  -7  -1  19  183.23   29.60
  -7   1  20    4.73    5.22
  -7  -1  20    4.98    4.59
  -7   1  21   74.01   16.61
  -7  -1  21   67.04   15.11
  -7  -1  22   -0.00    3.87
  -7  -1  23   47.61   12.22
  -7  -1  24   15.80    7.84
  -7  -1  25   58.13   14.11
  -7   1  34    0.70    4.05
  -7   1  35   10.28    7.11
  -7   1  36    3.99    4.64
  -7   1  37   -0.00    5.27
  -7  -1  37    0.00    3.62
  -7   2   1   52.13   11.44
  -7   2   1   60.57   13.24
   7  -2  -1   57.90   13.62
   7   2  -1   63.83   13.88
  -7  -2   1   23.80   10.53
  -7  -2   1   58.60   13.00
  -7   2   2   36.36   10.23
  -7   2   2   47.17   11.82
   7  -2  -2   39.64   11.83
   7   2  -2   52.05   12.11
   7   2  -2   39.18   11.48
  -7  -2   2   54.58   12.48
  -7  -2   2   67.49   13.65
  -7   2   3   17.77    6.45
  -7   2   3    6.27    5.48
   7  -2  -3    8.04    6.32
   7   2  -3   19.34    7.04
   7   2  -3    4.20    5.46
  -7  -2   3    5.11    5.95
  -7  -2   3   15.05    6.80
  -7   2   4    6.88    4.38
  -7   2   4   10.41    5.63
   7  -2  -4    7.76    5.91
   7   2  -4   11.05    5.67
   7   2  -4    2.88    4.84
  -7  -2   4   -0.00    4.30
  -7  -2   4    0.00    4.08
  -7   2   5  317.71   42.63
  -7   2   5  290.62   43.58
   7   2  -5  325.22   43.27
   7   2  -5  254.47   42.72
  -7  -2   5  291.41   42.57
  -7  -2   5  260.74   42.94
  -7   2   6   12.08    6.24
  -7   2   6   19.44    7.86
   7  -2  -6   18.40    7.73
   7   2  -6    9.39    6.28
   7   2  -6   14.80    7.23
  -7  -2   6   16.42    6.71
  -7  -2   6   12.18    6.88
  -7   2   7  262.75   31.85
  -7   2   7   76.79   27.28
   7  -2  -7  227.60   33.37
   7   2  -7  199.40   30.43
   7   2  -7  250.35   32.95
  -7  -2   7  251.83   31.22
  -7  -2   7  252.04   33.01
  -7   2   8    9.23    5.60
  -7   2   8    2.61    4.47
   7  -2  -8    5.91    5.70
   7   2  -8    6.91    4.99
   7   2  -8   -0.00    4.54
  -7  -2   8    3.68    4.01
  -7  -2   8    5.12    5.02
  -7   2   9   61.58   13.83
  -7   2   9   66.04   15.13
   7  -2  -9   78.67   16.81
   7   2  -9   58.37   13.65
   7   2  -9   65.88   14.70
  -7  -2   9   72.72   13.79
  -7  -2   9   69.56   15.00
  -7   2  10   16.52    6.46
  -7   2  10    6.72    5.90
   7  -2 -10    6.04    6.20
   7   2 -10   20.40    7.97
   7   2 -10   12.47    6.82
  -7  -2  10   18.59    6.31
  -7  -2  10   14.69    6.55
  -7   2  11  119.44   24.63
  -7   2  11  171.65   27.88
   7  -2 -11  166.07   28.29
   7   2 -11  178.94   26.42
   7   2 -11  146.45   25.90
  -7  -2  11  155.61   24.66
  -7  -2  11  164.45   26.82
  -7   2  12   43.81   11.47
  -7   2  12   58.86   13.81
   7  -2 -12   42.10   12.45
   7   2 -12   38.75   10.64
  -7  -2  12   38.88    9.74
  -7  -2  12   53.86   12.45
  -7   2  13   41.04   12.63
  -7   2  13  102.82   18.24
   7  -2 -13   65.02   15.56
   7   2 -13   82.03   15.08
  -7  -2  13   58.23   12.89
  -7  -2  13   83.32   16.05
  -7   2  14    5.79    4.68
  -7   2  14    3.83    4.80
   7  -2 -14    1.47    4.73
   7   2 -14    3.24    5.23
  -7  -2  14    1.64    3.05
  -7  -2  14    0.65    3.63
  -7   2  15   35.81   10.15
  -7   2  15   37.12   11.26
   7  -2 -15   45.03   11.96
   7   2 -15   18.44    7.54
  -7  -2  15   20.28    7.24
  -7  -2  15   24.31    9.08
  -7   2  16   96.24   18.66
  -7   2  16  100.83   19.92
   7  -2 -16   81.92   18.49
   7   2 -16   85.46   16.87
  -7  -2  16   87.40   16.49
  -7   2  17   76.06   16.27
   7   2 -17   63.91   13.71
  -7  -2  17   58.59   13.09
   7   2 -18   60.09   12.18
  -7  -2  18   42.25   11.17
   7   2 -19    0.00    4.75
  -7  -2  19    1.77    3.95
   7   2 -20   15.45    6.48
  -7  -2  20    4.74    4.93
  -7  -2  21   90.83   17.71
  -7  -2  22    2.42    4.44
  -7  -2  23   42.87   11.51
   7  -2 -24    0.49    3.44
  -7  -2  24    0.00    4.03
   7  -2 -25   13.62    6.44
   7  -2 -26    0.22    3.79
   7  -2 -27   22.26    9.31
   7  -2 -28    8.35    6.56
   7  -2 -29    3.11    5.23
  -7   2  33    5.08    6.59
  -7   2  34    5.85    5.31
  -7   2  35    4.78    5.03
  -7   2  36   -0.00    4.25
  -7   3   1    0.00    3.20
  -7   3   1    0.00    3.12
   7  -3  -1   -0.00    3.65
   7   3  -1   -0.00    4.41
  -7  -3   1    0.00    4.03
  -7  -3   1    0.17    4.16
  -7   3   2  145.75   24.93
  -7   3   2  176.91   27.37
   7  -3  -2  135.46   26.48
   7   3  -2  150.21   26.69
  -7  -3   2  188.72   28.05
  -7  -3   2  141.23   26.10
  -7   3   3   66.59   13.10
  -7   3   3   74.73   14.72
   7  -3  -3   47.02   13.34
   7   3  -3   57.20   13.70
  -7  -3   3   49.44   13.49
  -7  -3   3   52.40   13.12
  -7   3   4    6.68    4.32
  -7   3   4    5.65    5.35
   7  -3  -4    3.69    5.05
   7   3  -4    9.33    5.57
   7   3  -4    8.17    6.06
  -7  -3   4    9.12    5.89
  -7  -3   4    8.29    5.69
  -7   3   5  167.95   22.49
  -7   3   5  127.04   21.94
   7  -3  -5   76.36   19.79
   7   3  -5  140.68   21.36
   7   3  -5  106.34   20.76
  -7  -3   5  115.00   20.70
  -7  -3   5   92.65   20.16
  -7   3   6   36.62    9.20
  -7   3   6   16.42    7.73
   7  -3  -6   13.76    7.68
   7   3  -6   25.94    8.17
   7   3  -6   11.33    6.40
  -7  -3   6   22.57    7.96
  -7  -3   6    9.58    6.01
  -7   3   7    0.82    4.20
  -7   3   7    1.83    4.64
   7  -3  -7   -0.00    4.12
   7   3  -7    0.38    3.54
   7   3  -7    2.02    4.57
  -7  -3   7    3.24    4.48
  -7  -3   7    4.28    6.10
  -7   3   8   -0.00    3.74
  -7   3   8   -0.00    4.13
   7  -3  -8   -0.00    3.29
   7   3  -8    0.14    3.80
   7   3  -8    2.56    4.35
  -7  -3   8    2.73    4.51
  -7  -3   8    2.75    5.16
  -7   3   9  207.16   35.05
  -7   3   9  274.72   38.20
   7  -3  -9  207.25   36.83
   7   3  -9  198.10   34.25
   7   3  -9  232.59   35.68
  -7  -3   9  268.47   35.34
  -7  -3   9  239.01   36.35
  -7   3  10   75.38   15.33
  -7   3  10   94.54   17.15
   7  -3 -10   18.21   11.43
   7   3 -10  147.70   18.20
  -7  -3  10  102.62   15.36
  -7  -3  10   76.99   15.69
  -7   3  11    3.57    4.75
  -7   3  11    3.04    4.72
   7  -3 -11   10.75    6.79
   7   3 -11    7.85    5.36
  -7  -3  11    6.77    4.69
  -7  -3  11    5.58    5.03
  -7   3  12    1.27    4.16
  -7   3  12    1.75    4.77
   7  -3 -12    4.81    5.54
   7   3 -12    1.72    3.72
  -7  -3  12   -0.00    3.02
  -7  -3  12   -0.00    2.60
  -7   3  13   93.15   18.77
  -7   3  13  124.92   21.46
   7  -3 -13   78.68   18.95
   7   3 -13   89.60   17.17
   7   3 -13   86.66   17.47
  -7  -3  13   87.00   16.25
  -7  -3  13   98.48   18.76
  -7   3  14  122.14   22.65
   7  -3 -14  115.15   22.60
   7   3 -14  141.74   20.91
  -7  -3  14  107.34   18.64
  -7  -3  14   78.12   19.14
  -7   3  15  219.09   36.05
   7  -3 -15  225.59   36.39
   7   3 -15  221.86   33.28
  -7  -3  15  198.89   31.65
  -7   3  16   27.05   10.57
   7  -3 -16   13.33    8.57
   7   3 -16   33.99    9.23
  -7  -3  16   17.88    6.71
   7   3 -17    3.31    4.85
  -7  -3  17    0.73    3.68
   7   3 -18   42.24   10.25
  -7  -3  18   26.08    8.37
   7   3 -19  310.79   44.03
  -7  -3  19  287.42   43.01
  -7   3  20    2.60    4.52
  -7  -3  20    4.30    3.64
  -7   3  21    1.97    4.93
   7  -3 -21    0.00    3.20
  -7  -3  21    8.11    5.08
  -7   3  22    4.20    6.11
   7  -3 -22   -0.00    3.73
  -7  -3  22    0.96    3.54
   7  -3 -23   20.32    8.27
   7  -3 -24    8.81    6.41
   7  -3 -25   32.60   10.64
   7  -3 -26    2.92    5.14
   7  -3 -27    4.40    5.10
   7  -3 -28    0.38    3.79
   7  -3 -29   20.95    8.58
   7  -3 -30    0.00    5.04
  -7   3  32    2.87    5.31
  -7   3  33    3.89    5.43
  -7   3  34    5.14    6.09
  -7   3  35   15.31    7.90
  -7   3  36    1.33    5.28
  -7   4   1   62.34   13.66
  -7   4   1   54.18   13.92
   7  -4  -1   81.35   16.82
   7   4  -1   74.71   15.96
  -7  -4   1   71.31   15.29
  -7  -4   1   67.33   15.28
  -7   4   2  108.77   20.29
   7  -4  -2  109.68   21.15
   7   4  -2   87.76   19.51
  -7  -4   2  100.97   19.95
  -7  -4   2  114.54   20.69
  -7   4   3   20.01    7.32
  -7   4   3   21.17    8.15
   7  -4  -3   18.43    8.14
   7   4  -3   11.16    6.82
  -7  -4   3   29.91    9.28
  -7  -4   3   18.87    7.97
  -7   4   4   27.41    8.92
  -7   4   4   45.49   11.52
   7  -4  -4   35.03   11.14
   7   4  -4   31.90   10.05
  -7  -4   4   29.52    9.80
  -7  -4   4   35.80   10.27
  -7   4   5   72.74   16.55
  -7   4   5  100.47   18.45
   7   4  -5   75.45   16.04
   7   4  -5   77.19   16.85
  -7  -4   5   94.53   17.85
  -7  -4   5   97.11   18.19
  -7   4   6   67.22   14.77
  -7   4   6   80.79   16.31
   7  -4  -6   52.59   14.81
   7   4  -6   76.31   14.68
   7   4  -6   69.00   14.81
  -7  -4   6   65.42   14.89
  -7  -4   6   62.27   14.53
  -7   4   7   59.69   14.26
   7  -4  -7   58.01   14.76
   7   4  -7   58.63   12.52
   7   4  -7   64.29   13.57
  -7  -4   7   32.65   11.35
  -7  -4   7   63.08   13.96
  -7   4   8   49.11   11.62
  -7   4   8   12.81    8.42
   7  -4  -8   63.78   14.53
   7   4  -8   64.24   11.62
   7   4  -8   10.97    7.09
  -7  -4   8   55.45   11.37
  -7  -4   8   31.70    9.90
  -7   4   9   32.04   10.31
  -7   4   9   32.32   11.19
   7  -4  -9   25.36   10.72
   7   4  -9   37.62    9.73
  -7  -4   9   26.84    8.83
  -7  -4   9   36.91   10.32
  -7   4  10    4.30    5.34
   7  -4 -10   -0.00    4.83
   7   4 -10    0.68    4.10
  -7  -4  10    0.00    4.29
  -7  -4  10    1.24    4.27
  -7   4  11  126.34   22.73
   7  -4 -11  127.12   23.55
   7   4 -11   77.03   18.24
   7   4 -11  139.20   21.24
  -7  -4  11   92.23   18.52
  -7  -4  11  143.21   22.38
  -7   4  12  138.12   26.66
   7  -4 -12  142.85   27.69
   7   4 -12  167.02   25.21
   7   4 -12  154.55   25.07
  -7  -4  12  131.36   23.50
  -7  -4  12  158.35   26.16
  -7   4  13   49.87   18.81
   7  -4 -13  128.82   24.17
   7   4 -13  160.11   21.79
  -7  -4  13  141.23   20.34
  -7  -4  13  133.70   22.29
  -7   4  14   39.23   11.77
   7  -4 -14   19.13    9.45
   7   4 -14   40.03    9.85
  -7  -4  14   24.30    7.71
  -7   4  15   42.10   13.80
   7  -4 -15   55.20   14.86
   7   4 -15   65.80   13.15
  -7  -4  15   57.39   11.96
  -7   4  16   24.39   10.38
  -7   4  16   37.12   12.18
   7  -4 -16   41.28   12.92
   7   4 -16   42.13   10.40
  -7  -4  16   38.64    9.13
  -7   4  17  171.48   28.76
   7   4 -17  147.38   24.69
  -7  -4  17  142.62   23.62
  -7   4  18   35.21   11.32
  -7  -4  18   28.28    7.83
  -7   4  19   15.40    7.95
  -7  -4  19   18.03    6.38
  -7   4  20   18.93    9.19
   7  -4 -20   53.32   12.34
  -7  -4  20   33.05    8.91
  -7   4  21   50.43   14.09
   7  -4 -21   31.87   10.71
  -7  -4  21   45.54   10.44
   7  -4 -22   52.13   13.49
   7  -4 -23    2.11    6.09
   7  -4 -24    1.73    4.49
   7  -4 -25    3.52    6.16
   7  -4 -26    0.00    4.52
   7  -4 -27    6.07    6.11
   7  -4 -28   11.82    6.98
  -7   4  29    0.00    6.12
   7  -4 -29    8.20    6.06
  -7   4  30    1.42    4.73
   7  -4 -30    2.52    5.04
  -7   4  31    7.24    5.83
   7  -4 -31   -0.00    3.91
  -7   4  32    0.00    5.53
  -7   4  33    9.92    7.88
  -7   4  34   -0.00    4.31
  -7   4  35   -0.00    4.61
  -7   4  36    2.06    4.94
  -7   5   1    1.60    3.63
   7  -5  -1    1.28    4.28
   7   5  -1    2.99    4.88
  -7  -5   1    4.16    4.96
  -7  -5   1    7.61    5.81
  -7   5   2    1.42    4.50
   7  -5  -2    2.31    5.49
   7   5  -2    2.27    4.16
  -7  -5   2    4.26    5.07
  -7  -5   2    2.94    4.82
  -7   5   3   49.68   12.66
   7  -5  -3   71.71   15.74
   7   5  -3   52.88   13.19
  -7  -5   3   43.31   12.39
  -7  -5   3   53.36   13.20
   7  -5  -4  138.41   26.53
   7   5  -4  144.23   25.54
  -7  -5   4  151.27   25.72
  -7  -5   4  145.56   25.65
  -7   5   5   36.10   10.84
   7  -5  -5   28.51   10.67
   7   5  -5   46.37   11.83
  -7  -5   5   43.20   11.56
  -7  -5   5   37.45   10.80
  -7   5   6    4.51    4.79
   7  -5  -6    0.00    4.63
   7   5  -6    0.82    4.73
  -7  -5   6    0.00    4.66
  -7  -5   6   -0.00    4.52
  -7   5   7   17.58    8.18
   7  -5  -7    9.64    7.38
   7   5  -7   12.02    6.42
   7   5  -7   22.92    7.65
  -7  -5   7   16.77    7.56
  -7  -5   7   16.91    7.39
  -7   5   8   84.75   18.82
   7  -5  -8  131.30   22.72
   7   5  -8   97.34   17.79
  -7  -5   8   80.32   17.74
  -7  -5   8   95.21   19.02
  -7   5   9  125.15   24.60
   7  -5  -9  127.53   25.84
  -7  -5   9  147.94   23.91
  -7  -5   9  134.29   24.06
  -7   5  10   60.06   14.58
   7  -5 -10   60.08   15.19
   7   5 -10   42.36   10.93
   7   5 -10   41.97   11.38
  -7  -5  10   47.39   11.86
  -7  -5  10   71.20   14.46
  -7   5  11   84.96   19.18
   7  -5 -11   96.62   21.08
   7   5 -11   93.28   17.53
  -7  -5  11  104.72   17.93
  -7  -5  11   84.58   18.01
  -7   5  12    3.68    5.76
   7  -5 -12    0.00    5.11
   7   5 -12   -0.00    3.30
  -7  -5  12   -0.00    4.14
  -7   5  13   33.71   11.97
  -7   5  13   37.61   12.44
   7  -5 -13   54.29   14.77
   7   5 -13   46.98   11.23
  -7  -5  13   48.30   10.82
  -7   5  14   57.42   14.62
  -7   5  14   28.81   11.69
   7  -5 -14   59.50   15.35
   7   5 -14   57.15   12.05
  -7  -5  14   52.80   11.20
  -7   5  15  125.66   29.15
  -7   5  15  169.84   31.34
   7  -5 -15  217.14   34.00
   7   5 -15  157.51   27.26
  -7  -5  15  219.96   28.23
  -7   5  16   -0.00    5.27
   7  -5 -16    3.22    5.76
   7   5 -16    0.00    3.35
  -7  -5  16    2.08    3.44
  -7   5  17    1.25    6.13
  -7  -5  17   13.75    5.47
  -7   5  18   14.99    7.62
   7  -5 -18    1.13    4.12
  -7  -5  18    5.69    3.84
  -7   5  19   25.03   10.14
   7  -5 -19   17.49    8.20
  -7  -5  19   47.91    9.31
   7  -5 -20   28.63    9.93
   7  -5 -21    1.18    5.02
   7  -5 -22    1.98    4.51
   7  -5 -23    0.63    4.99
   7  -5 -24   21.29    8.95
   7  -5 -25   19.52    8.74
   7  -5 -26    9.17    6.56
  -7   5  27   -0.00    5.79
   7  -5 -27    0.00    4.75
  -7   5  28   -0.00    4.18
   7  -5 -28   -0.00    4.19
  -7   5  29    3.24    6.27
   7  -5 -29    4.95    6.74
  -7   5  30    2.88    5.86
   7  -5 -30    7.92    6.94
  -7   5  31    9.89    7.31
   7  -5 -31   30.31   10.37
  -7   5  32   -0.00    5.32
   7  -5 -32   -0.00    4.72
  -7   5  33   -0.00    4.88
   7  -5 -33    2.21    5.07
  -7   5  34    9.94    7.61
  -7   5  35    1.16    4.60
   7   6  -1   77.95   18.67
  -7  -6   1   98.15   19.26
  -7  -6   1  101.92   19.67
   7  -6  -2   52.24   14.94
   7   6  -2   65.36   16.06
  -7  -6   2   62.63   15.03
  -7  -6   2   78.27   15.95
   7  -6  -3   46.88   13.36
   7   6  -3   41.32   11.43
  -7  -6   3   34.56   10.62
  -7  -6   3   27.36   10.00
   7  -6  -4   18.69    8.88
   7   6  -4    9.17    5.48
  -7  -6   4   20.66    7.75
  -7  -6   4    0.00    4.43
   7  -6  -5    0.00    5.88
   7   6  -5   -0.00    4.69
  -7  -6   5   -0.00    4.38
  -7  -6   5   -0.00    3.94
   7  -6  -6   93.29   19.20
   7   6  -6   70.47   15.89
  -7  -6   6   53.04   14.61
  -7  -6   6   89.41   17.53
   7  -6  -7  146.54   28.51
  -7  -6   7  150.89   26.38
  -7  -6   7  163.43   27.52
   7  -6  -8   61.62   16.86
  -7  -6   8   83.09   16.08
  -7  -6   8   61.53   15.26
  -7   6   9    1.74    4.42
   7  -6  -9    1.22    5.55
   7   6  -9    0.73    3.33
  -7  -6   9    0.00    4.20
  -7   6  10   96.83   20.05
   7  -6 -10   98.04   21.05
   7   6 -10   94.31   17.49
  -7  -6  10   78.53   17.41
  -7   6  11  120.71   24.13
  -7   6  11  129.53   24.76
   7  -6 -11   92.61   23.17
   7   6 -11  120.76   21.43
  -7  -6  11  166.50   23.84
  -7   6  12   32.52   10.27
  -7   6  12   25.80    9.91
   7  -6 -12   15.42    7.91
   7   6 -12    7.33    5.73
  -7  -6  12   14.79    6.77
  -7   6  13   11.82    8.03
  -7   6  13   14.85    8.24
   7  -6 -13   14.72    9.60
   7   6 -13   22.16    7.00
  -7  -6  13   11.46    5.91
  -7   6  14   12.12    8.44
  -7   6  14   10.28    7.04
   7  -6 -14    9.86    7.54
   7   6 -14   19.36    6.95
  -7  -6  14   23.03    7.38
  -7   6  15   -0.00    6.07
  -7   6  15    4.03    5.52
   7  -6 -15    0.95    7.23
  -7  -6  15    0.00    3.83
  -7   6  16   63.74   16.81
   7  -6 -16   48.05   14.08
   7  -6 -16   70.12   17.54
  -7  -6  16   67.60   13.05
  -7   6  17   57.93   16.20
   7  -6 -17   82.24   17.31
  -7  -6  17   59.98   12.71
  -7   6  18  133.94   23.18
   7  -6 -18   76.53   17.75
  -7  -6  18   73.50   14.68
   7  -6 -19    2.14    4.80
   7  -6 -20    1.98    4.54
   7  -6 -21    2.69    5.25
   7  -6 -22   30.29   10.38
   7  -6 -23   10.81    7.26
  -7   6  24    8.10    6.45
   7  -6 -24   12.35    8.17
  -7   6  25    4.21    5.99
   7  -6 -25    1.14    5.45
  -7   6  26   12.01    8.14
   7  -6 -26   14.09    8.03
  -7   6  27    3.62    6.52
   7  -6 -27    0.44    4.95
  -7   6  28   16.90    8.52
   7  -6 -28    8.11    6.36
  -7   6  29    4.42    6.17
   7  -6 -29    3.81    5.96
  -7   6  30   -0.00    4.27
   7  -6 -30   -0.00    4.04
  -7   6  31    1.48    4.55
   7  -6 -31    1.28    4.90
  -7   6  32    8.92    7.22
   7  -6 -32   16.35    8.30
  -7   6  33    3.50    5.78
   7  -6 -33    0.00    5.65
  -7   6  34    7.46    6.60
   7  -6 -34    3.95    6.23
  -7   6  35   -0.00    4.20
   7  -7  -1    6.00    6.45
   7   7  -1    5.96    5.97
  -7  -7   1    0.00    4.70
   7  -7  -2   14.92    9.19
   7   7  -2   36.22   11.26
  -7  -7   2   36.55   10.72
  -7  -7   2   26.82    9.83
   7  -7  -3    6.87    6.29
  -7  -7   3    9.99    7.28
  -7  -7   3    6.55    6.91
  -7   7   4  288.63   44.64
   7  -7  -4  316.56   47.09
  -7  -7   4  265.32   43.39
  -7   7   5  132.73   23.95
   7  -7  -5  126.28   25.11
  -7  -7   5  102.62   21.32
  -7   7   6    4.89    6.36
   7  -7  -6   10.55    8.16
  -7  -7   6    2.54    6.14
  -7   7   7   71.78   16.86
   7  -7  -7   69.37   17.62
  -7  -7   7   72.72   16.14
  -7   7   8   16.71    8.10
   7  -7  -8   20.68    9.83
  -7  -7   8    9.92    6.72
  -7   7   9   31.42   11.52
   7  -7  -9   34.17   12.39
  -7  -7   9   31.73   10.19
  -7   7  10  119.10   22.45
   7  -7 -10   76.67   20.27
  -7  -7  10  104.34   19.70
  -7   7  11   62.95   14.80
   7  -7 -11   22.82   11.33
   7   7 -11   29.68    8.98
  -7  -7  11   31.30   10.40
  -7   7  12   -0.00    7.04
   7  -7 -12    6.52    7.16
   7   7 -12    5.01    4.93
  -7  -7  12    5.51    5.91
  -7   7  13   24.03   10.33
   7  -7 -13   10.42    8.17
  -7  -7  13   21.63    7.72
  -7   7  14  185.17   32.62
   7  -7 -14  152.70   29.67
   7  -7 -14  192.03   33.83
  -7  -7  14  178.19   28.08
  -7   7  15    4.97    5.81
   7  -7 -15    0.00    4.72
   7  -7 -15   -0.00    7.52
  -7  -7  15   -0.00    3.86
  -7   7  16    5.99    6.79
   7  -7 -16    5.01    5.90
  -7  -7  16    3.28    4.94
   7  -7 -17    2.53    4.52
   7  -7 -18    4.96    6.03
   7  -7 -19    4.90    5.28
   7  -7 -20   28.99   10.58
  -7   7  21   -0.00    4.65
   7  -7 -21    2.94    5.81
  -7   7  22   -0.00    6.80
   7  -7 -22    4.67    5.55
  -7   7  23    6.23    6.54
   7  -7 -23   10.47    6.85
  -7   7  24   30.81   11.57
   7  -7 -24   25.38   10.61
  -7   7  25    0.00    5.51
   7  -7 -25    0.13    4.90
  -7   7  26   12.33    7.81
   7  -7 -26   15.69    8.06
  -7   7  27   -0.00    5.23
   7  -7 -27    0.00    5.11
  -7   7  28    1.60    5.77
   7  -7 -28    1.35    5.44
  -7   7  29   10.29    7.25
   7  -7 -29    3.71    6.70
  -7   7  30   11.45    8.43
   7  -7 -30   20.19    9.32
  -7   7  31    0.86    4.84
   7  -7 -31    3.78    5.97
  -7   7  32    3.80    6.75
   7  -7 -32    2.99    5.40
  -7   7  33    0.56    5.81
   7  -7 -33    0.00    4.89
  -7   7  34   -0.00    5.91
   7  -7 -34    0.55    4.80
  -7   7  35    6.64    6.50
   7  -7 -35    0.00    4.41
  -7   8   1   41.85   12.56
  -7   8   2  125.05   24.22
  -7   8   3    3.22    4.43
  -7   8   4   25.72    9.93
  -7  -8   4   17.96    9.47
  -7   8   5   11.65    6.86
  -7  -8   5    8.57    6.13
  -7   8   6   33.61   11.02
   7  -8  -6    8.44    7.54
  -7  -8   6   27.55    9.48
  -7   8   7   -0.00    5.54
   7  -8  -7    2.24    5.59
  -7  -8   7    0.00    4.70
  -7   8   8   47.80   13.32
   7  -8  -8   73.91   16.34
  -7  -8   8    4.87    5.88
  -7   8   9    9.99    7.24
   7  -8  -9    0.00    5.49
  -7  -8   9    7.84    6.87
  -7   8  10   12.07    7.69
   7  -8 -10   15.35    9.03
  -7  -8  10   11.14    6.76
  -7   8  11    0.99    5.47
   7  -8 -11    4.44    6.44
   7  -8 -11    2.63    6.33
  -7  -8  11    0.00    4.76
  -7   8  12  173.94   29.33
   7  -8 -12  144.06   25.80
   7  -8 -12   80.85   23.85
  -7  -8  12  156.84   24.66
  -7   8  13    2.53    5.15
   7  -8 -13   -0.00    4.28
   7  -8 -13    4.73    7.01
  -7  -8  13    3.29    4.94
   7  -8 -14   14.01    7.88
   7  -8 -14    0.30    6.11
  -7  -8  14    0.00    5.12
   7  -8 -15    2.59    4.67
   7  -8 -15    6.23    7.56
  -7  -8  15    3.53    5.25
   7  -8 -16   64.45   16.30
  -7   8  17    0.84    6.75
   7  -8 -17    5.25    5.88
  -7   8  18    3.75    6.54
   7  -8 -18   10.65    7.50
  -7   8  19    3.58    6.83
   7  -8 -19    2.41    5.17
  -7   8  20   10.41    7.65
   7  -8 -20   12.42    8.89
  -7   8  21   -0.00    4.72
   7  -8 -21    0.03    4.44
  -7   8  22   11.39    8.81
   7  -8 -22    5.60    5.44
  -7   8  23   25.34    9.86
   7  -8 -23   12.20    7.63
  -7   8  24    4.84    6.77
   7  -8 -24    2.97    7.24
  -7   8  25   -0.00    4.53
   7  -8 -25    2.99    5.22
  -7   8  26   23.19   10.35
   7  -8 -26   18.68   10.11
  -7   8  27    1.68    6.72
   7  -8 -27    0.00    5.08
  -7   8  28   16.23    9.02
   7  -8 -28   17.07    8.94
  -7   8  29   -0.00    2.97
   7  -8 -29    5.36    5.86
  -7   8  30    0.39    5.96
   7  -8 -30    4.27    6.46
  -7   8  31   -0.00    6.32
   7  -8 -31   -0.00    5.57
  -7   8  32    2.47    6.68
   7  -8 -32    3.04    6.56
  -7   8  33   -0.00    5.90
   7  -8 -33    1.37    5.72
  -7   8  34   11.34    7.63
   7  -8 -34   -0.00    5.55
   7  -8 -35    0.00    5.65
   7  -8 -36    1.81    5.91
  -7   9   1   -0.00    4.33
   7  -9  -1   -0.00    5.91
  -7  -9   1    0.60    4.79
  -7   9   2   74.52   15.64
   7  -9  -2   15.07    9.64
  -7   9   3    7.06    6.84
   7  -9  -3    0.47    5.14
  -7   9   4   56.72   14.04
   7  -9  -4    2.30    6.40
  -7   9   5    1.63    5.29
  -7   9   6   45.25   13.93
  -7   9   7   15.54    8.81
  -7  -9   7   13.50    8.14
  -7   9   8   35.26   12.31
   7  -9  -8   41.94   12.23
  -7  -9   8   28.19   10.35
  -7   9   9    6.82    7.23
   7  -9  -9   -0.00    6.13
  -7  -9   9   -0.00    4.12
  -7   9  10  108.25   23.74
   7  -9 -10  123.30   23.28
  -7  -9  10  100.83   20.78
  -7   9  11    1.03    5.32
   7  -9 -11    0.00    5.94
  -7  -9  11   -0.00    4.57
  -7   9  12   -0.00    3.94
   7  -9 -12   -0.00    5.62
   7  -9 -12    7.15    7.68
  -7  -9  12    2.44    4.71
  -7   9  13    9.52    7.50
   7  -9 -13    6.12    7.19
   7  -9 -13   16.30   10.01
  -7  -9  13   14.57    7.40
   7  -9 -14   65.11   15.65
   7  -9 -14   42.81   15.41
   7  -9 -15    4.70    6.81
  -7   9  16    3.54    5.78
   7  -9 -16   19.30    8.40
  -7   9  17   -0.00    5.45
   7  -9 -17   -0.00    5.31
  -7   9  18   18.80   10.09
   7  -9 -18   29.36   10.96
  -7   9  19    5.00    6.25
   7  -9 -19   -0.00    4.84
  -7   9  20   13.69    8.14
   7  -9 -20   17.03    8.71
  -7   9  21    1.51    5.38
   7  -9 -21    7.50    6.43
  -7   9  22   -0.00    5.35
   7  -9 -22    0.00    5.77
  -7   9  23    2.66    5.78
   7  -9 -23    4.57    5.88
  -7   9  24   11.27    8.08
   7  -9 -24   11.33    8.59
  -7   9  25    0.72    4.38
   7  -9 -25   -0.00    5.87
  -7   9  26    1.17    5.01
   7  -9 -26    8.55    6.94
  -7   9  27    2.12    5.13
   7  -9 -27    3.07    4.72
  -7   9  28    1.76    5.70
   7  -9 -28    1.97    5.54
  -7   9  29    0.00    4.58
   7  -9 -29   -0.00    5.66
  -7   9  30    6.95    7.95
   7  -9 -30    1.22    5.75
  -7   9  31   -0.00    5.57
   7  -9 -31    6.93    7.26
  -7   9  32   -0.00    6.72
   7  -9 -32    0.06    5.23
  -7   9  33    1.99    5.18
   7  -9 -33   -0.00    6.53
   7  -9 -34    3.99    7.05
   7  -9 -35    0.00    6.40
  -7  10   1   15.83    8.85
   7 -10  -1    6.41    7.57
  -7 -10   1    9.11    7.32
  -7  10   2   38.94   13.20
   7 -10  -2   63.01   16.21
  -7 -10   2   49.43   13.77
  -7  10   3   -0.00    4.32
   7 -10  -3    2.11    5.95
  -7 -10   3   -0.00    4.55
  -7  10   4    1.52    5.55
   7 -10  -4    0.51    4.41
  -7 -10   4   -0.00    4.89
  -7  10   5   -0.00    7.50
   7 -10  -5    2.06    5.96
   7 -10  -5    0.14    5.91
  -7  10   6  137.19   26.22
   7 -10  -6   95.25   22.25
   7 -10  -6  154.51   27.85
  -7  10   7    3.24    6.06
   7 -10  -7    0.00    5.07
   7 -10  -7    0.97    6.25
  -7  10   8    4.05    5.65
   7 -10  -8    5.14    6.00
   7 -10  -8    2.77    7.14
   7 -10  -9   -0.00    5.46
   7 -10  -9   -0.00    5.92
  -7 -10   9    2.57    4.55
   7 -10 -10   14.72    7.87
   7 -10 -10   12.30    8.86
  -7 -10  10    0.00    5.23
   7 -10 -11    1.43    7.54
  -7 -10  11   -0.00    4.21
   7 -10 -12   34.93   11.51
   7 -10 -13   -0.00    5.32
   7 -10 -14    5.91    6.22
   7 -10 -15    0.36    5.30
  -7  10  16   22.06   10.33
   7 -10 -16   42.68   12.12
  -7  10  17    4.56    5.93
   7 -10 -17    3.51    6.18
  -7  10  18   31.00   12.06
   7 -10 -18   18.18    9.44
  -7  10  19    0.78    5.00
   7 -10 -19   -0.00    7.28
  -7  10  20    5.47    6.39
   7 -10 -20    3.39    7.08
  -7  10  21   -0.00    4.83
   7 -10 -21    0.00    5.47
  -7  10  22   20.91   10.54
   7 -10 -22   24.97   10.76
  -7  10  23    0.07    4.42
   7 -10 -23    5.54    6.71
  -7  10  24    6.53    7.51
   7 -10 -24   -0.00    5.26
  -7  10  25    0.00    6.01
   7 -10 -25    0.13    5.33
  -7  10  26    0.00    6.52
   7 -10 -26    4.77    6.02
  -7  10  27    4.86    6.50
   7 -10 -27   -0.00    5.86
  -7  10  28    0.00    4.48
   7 -10 -28    2.02    6.25
  -7  10  29    6.25    6.88
   7 -10 -29   -0.00    5.62
  -7  10  30   -0.00    5.80
   7 -10 -30   -0.00    6.20
  -7  10  31   -0.00    6.58
   7 -10 -31    1.04    6.29
  -7  10  32   -0.00    6.01
   7 -10 -32    0.00    5.90
  -7  10  33    2.78    5.88
  -7  11   1    3.41    5.62
   7 -11  -1    0.69    4.81
   7 -11  -1   -0.00    5.79
  -7 -11   1    8.02    6.39
  -7  11   2    3.01    6.53
   7 -11  -2    3.19    5.06
   7 -11  -2    7.40    7.61
  -7 -11   2    1.76    4.63
  -7  11   3   11.67    8.25
   7 -11  -3    7.16    6.82
   7 -11  -3    1.96    7.51
  -7 -11   3   -0.00    5.64
  -7  11   4   26.18   11.54
   7 -11  -4   28.29   10.13
   7 -11  -4   21.04   10.94
  -7 -11   4   32.56   10.72
   7 -11  -5   29.70   10.14
   7 -11  -5   14.57    8.99
  -7 -11   5    8.30    6.91
   7 -11  -6    0.00    5.23
   7 -11  -6   -0.00    7.59
  -7 -11   6   -0.00    5.07
   7 -11  -7   16.38    8.72
   7 -11  -7   -0.00    7.45
  -7 -11   7    9.48    6.53
   7 -11  -8   12.28    7.48
   7 -11  -8   10.09    7.50
   7 -11  -9    6.27    6.80
   7 -11  -9    0.29    5.12
   7 -11 -10   22.55    9.60
   7 -11 -10   25.41   10.94
   7 -11 -11   -0.00    4.05
   7 -11 -11    5.72    8.49
   7 -11 -12    1.76    6.08
   7 -11 -13    0.10    4.23
   7 -11 -14   26.48   10.01
   7 -11 -15    0.74    4.63
   7 -11 -16   11.73    7.79
   7 -11 -17    4.91    6.41
   7 -11 -18   14.58    8.72
   7 -11 -19    1.32    5.23
   7 -11 -20   24.16   10.76
   7 -11 -21    0.58    6.02
   7 -11 -22    0.00    5.22
   7 -11 -23    2.35    5.77
  -7  11  24    0.98    7.17
   7 -11 -24   24.78   10.69
  -7  11  25    1.78    6.31
   7 -11 -25    5.44    7.32
  -7  11  26    0.00    6.78
   7 -11 -26    1.71    6.24
  -7  11  27   10.97    8.46
   7 -11 -27   -0.00    6.32
  -7  11  28   -0.00    5.00
   7 -11 -28    3.59    5.69
  -7  11  29    5.23    7.05
   7 -11 -29   -0.00    6.26
  -7  11  30    6.03    6.83
  -7  11  31    0.33    6.91
  -7  11  32    2.20    6.74
   7 -12  -1    3.79    5.83
   7 -12  -1    0.00    5.65
  -7 -12   1    3.96    5.83
   7 -12  -2   18.39    9.23
   7 -12  -2   13.54    9.12
  -7 -12   2   12.76    7.89
   7 -12  -3   -0.00    4.40
   7 -12  -3   -0.00    6.57
  -7 -12   3    2.57    5.22
   7 -12  -4    0.00    5.27
   7 -12  -4   -0.00    6.74
  -7 -12   4   -0.00    4.23
   7 -12  -5   14.31    8.11
   7 -12  -5    9.42    7.89
  -7 -12   5    7.13    6.39
   7 -12  -6   34.74   11.63
   7 -12  -6   29.04   12.63
  -7 -12   6   25.91    9.98
   7 -12  -7    1.08    5.85
   7 -12  -7    0.39    5.82
  -7 -12   7    5.10    5.38
   7 -12  -8    7.13    6.64
   7 -12  -8    3.44    7.62
  -7 -12   8    2.07    5.66
   7 -12  -9    2.81    5.72
   7 -12  -9    0.20    5.50
   7 -12 -10    8.59    8.33
   7 -12 -10    8.51    9.20
   7 -12 -11   -0.00    6.23
   7 -12 -12    7.18    6.36
   7 -12 -13    0.00    5.42
   7 -12 -14   -0.00    5.58
   7 -12 -15    0.00    4.58
   7 -12 -16   20.15    9.62
   7 -12 -17    0.33    6.28
   7 -12 -18   16.40    9.35
   7 -12 -19    0.22    5.85
   7 -12 -20    4.96    6.86
   7 -12 -21   -0.00    6.48
   7 -12 -22    4.53    5.91
   7 -12 -23    0.00    5.63
   7 -12 -24   -0.00    5.54
   7 -12 -25    0.30    5.74
   7 -12 -26    7.19    7.21
   7 -13  -1    4.44    6.17
   7 -13  -1    2.66    5.88
  -7 -13   1    2.78    6.24
   7 -13  -2    9.01    7.32
   7 -13  -2    9.96    8.33
  -7 -13   2   12.19    7.59
   7 -13  -3   17.49    8.45
   7 -13  -3    1.80    8.71
  -7 -13   3   23.57    9.57
   7 -13  -4   45.16   13.59
   7 -13  -4   47.61   15.77
  -7 -13   4   47.37   13.88
   7 -13  -5    5.90    6.44
   7 -13  -5   -0.00    6.20
  -7 -13   5    2.00    6.19
   7 -13  -6    0.00    4.83
   7 -13  -6   10.32    9.18
  -7 -13   6    0.00    5.21
   7 -13  -7    4.87    5.40
   7 -13  -7    0.00    8.27
   7 -13  -8    6.63    6.98
   7 -13  -8   -0.00    5.30
   7 -13  -9    1.46    4.49
   7 -13 -10    6.81    7.49
   7 -13 -11    0.00    5.00
   7 -13 -12    1.08    4.31
   7 -13 -13    1.82    4.88
   7 -13 -14    9.53    7.78
   7 -13 -15    1.69    5.89
   7 -13 -16    0.00    4.91
   7 -13 -17   -0.00    5.02
   7 -13 -18    0.00    5.92
   7 -13 -19    2.94    7.11
   7 -13 -20    8.17    7.13
   7 -13 -21    7.65    7.47
   7 -13 -22    3.77    6.23
   7 -14  -1   -0.00    5.21
   7 -14  -1    4.02    8.12
  -7 -14   1    0.15    4.86
   7 -14  -2   26.89   10.07
   7 -14  -2   12.02    9.79
  -7 -14   2    5.09    6.43
   7 -14  -3    1.19    4.24
   7 -14  -3   -0.00    8.12
  -7 -14   3    3.23    6.24
   7 -14  -4    6.00    6.11
   7 -14  -4    1.01    6.50
  -7 -14   4    0.00    5.72
   7 -14  -5    0.00    5.19
   7 -14  -5    0.00    5.31
   7 -14  -6   14.81    8.66
   7 -14  -7   32.57   11.33
   7 -14  -8    7.00    6.45
   7 -14  -9    2.66    4.99
   7 -14 -10   14.77    7.94
   7 -14 -11   -0.00    5.14
   7 -14 -12    1.27    5.32
   7 -14 -13   -0.00    5.27
   7 -14 -14   -0.00    5.80
   7 -14 -15   -0.00    5.46
   7 -14 -16    5.90    7.45
   7 -14 -17    7.61    7.11
   7 -14 -18    2.23    4.49
   7 -14 -19    1.06    5.71
   7 -15  -1   -0.00    5.45
   7 -15  -1   -0.00    6.24
  -7 -15   1    2.04    5.72
   7 -15  -2   -0.00    5.12
   7 -15  -2   -0.00    6.39
  -7 -15   2   -0.00    6.27
   7 -15  -3   14.04    8.63
   7 -15  -4   11.45    8.12
   7 -15  -5   -0.00    3.47
   7 -15  -6    5.47    5.78
   7 -15  -7    1.49    4.75
   7 -15  -8    1.21    4.79
   7 -15  -9    1.34    4.58
   7 -15 -10    3.96    6.22
   7 -15 -11    0.00    5.47
   7 -15 -12    1.19    5.12
   7 -15 -13    0.00    5.02
   7 -15 -14    4.92    7.09
   7 -15 -15   -0.00    6.95
   7 -16  -1    3.00    5.02
   7 -16  -2   -0.00    4.74
   7 -16  -3    0.00    4.32
   7 -16  -4    0.18    4.82
   7 -16  -5   -0.00    4.90
   7 -16  -6    6.83    6.28
   7 -16  -7   -0.00    4.52
   7 -16  -8   -0.00    4.52
   7 -16  -9    2.44    5.84
   7 -16 -10   -0.00    4.93
   7 -16 -11    0.29    5.27
   7 -17  -1    3.10    5.39
   7 -17  -2   -0.00    5.36
   7 -17  -3    7.17    6.89
   7 -17  -4    3.75    5.56
   7 -17  -5    0.86    5.93
   7 -17  -6   -0.00    4.69
   7 -18  -1   10.66    8.28
  -6   0   1   -0.00    3.97
  -6   0   1    1.03    3.85
   6   0  -1    1.25    4.58
   6   0  -1    4.91    5.03
  -6   0   2  368.27   54.44
  -6   0   2  398.31   55.91
   6   0  -2  407.04   55.61
   6   0  -2  423.83   56.65
  -6   0   3   -0.00    4.47
  -6   0   3    0.00    3.62
   6   0  -3    3.49    5.26
   6   0  -3    0.16    4.42
  -6   0   4   19.91    6.38
  -6   0   4   18.71    7.06
   6   0  -4   20.40    7.66
   6   0  -4   14.87    6.92
  -6   0   5   -0.00    4.14
  -6   0   5    2.71    4.58
   6   0  -5   -0.00    3.93
   6   0  -5   -0.00    4.25
  -6   0   6 1427.98  176.89
  -6   0   6 1491.60  178.91
   6   0  -6 1256.55  176.69
   6   0  -6 1379.51  178.58
  -6   0   7    0.74    3.68
  -6   0   7    2.31    4.62
   6   0  -7   -0.00    4.30
   6   0  -7    1.81    4.50
  -6   0   8   22.76    6.95
  -6   0   8   22.11    8.14
   6   0  -8   36.29    8.60
   6   0  -8   24.81    8.36
  -6   0   9    2.46    3.59
  -6   0   9    0.00    3.93
   6   0  -9    3.52    4.31
   6   0  -9    1.93    4.24
  -6   0  10  230.42   36.71
  -6   0  10  237.32   38.30
   6   0 -10  296.79   37.72
   6   0 -10  274.42   39.27
  -6   0  11    0.92    2.81
  -6   0  11    0.33    3.97
   6   0 -11   -0.00    3.43
   6   0 -11    0.66    4.71
  -6   0  12  313.06   46.75
  -6   0  12  345.04   48.83
   6   0 -12  326.82   46.45
   6   0 -12  366.19   49.18
  -6   0  13   -0.00    2.82
  -6   0  13   -0.00    4.13
   6   0 -13    0.25    2.74
   6   0 -13   -0.00    3.93
  -6   0  14   95.61   16.95
  -6   0  14  114.54   19.13
   6   0 -14   76.24   15.27
   6   0 -14   89.65   17.46
  -6   0  15    0.17    3.44
  -6   0  15   -0.00    3.67
   6   0 -15    0.00    3.42
  -6   0  16  257.66   46.19
  -6   0  16  283.60   47.73
   6   0 -16  478.80   48.10
  -6   0  17    0.51    3.63
  -6   0  17   -0.00    4.36
   6   0 -17   -0.00    3.12
  -6   0  18  167.09   28.88
  -6   0  18  206.26   31.28
   6   0 -18  184.78   27.56
   6   0 -18  169.94   28.83
  -6   0  19    2.18    4.25
   6   0 -19    1.92    3.28
  -6   0  20    0.34    3.68
   6   0 -20   -0.00    3.03
  -6   0  21   -0.00    3.65
  -6   0  22  101.22   19.77
  -6   0  23   -0.00    4.54
   6   0 -23    2.12    4.10
   6   0 -24    0.11    3.09
   6   0 -25   -0.00    2.98
   6   0 -26   58.90   13.29
  -6   0  33    0.79    4.25
  -6   0  34   -0.00    4.12
  -6   0  35   -0.00    4.09
  -6   0  36    6.08    5.89
  -6   0  37   -0.00    3.15
  -6   0  38   13.43    7.19
  -6   1   1   11.53    5.27
  -6   1   1    4.06    4.58
   6  -1  -1    3.23    4.82
   6  -1  -1    6.24    5.19
   6   1  -1   -0.00    3.77
   6   1  -1    7.03    5.71
  -6  -1   1    3.45    5.68
  -6  -1   1    6.50    5.45
  -6   1   2  659.34   85.30
  -6   1   2  638.83   86.37
   6  -1  -2  762.75   86.82
   6  -1  -2  674.52   87.29
   6   1  -2  505.32   84.55
   6   1  -2  578.96   86.05
  -6  -1   2  617.01   85.67
  -6  -1   2  801.74   88.18
  -6   1   3   39.12    9.36
  -6   1   3   35.94   10.06
   6  -1  -3   51.94   10.84
   6  -1  -3   28.83   10.29
   6   1  -3   38.08   10.04
   6   1  -3   43.19   10.66
  -6  -1   3   31.83    9.55
  -6  -1   3   35.57   10.06
  -6   1   4  861.14  117.33
  -6   1   4  832.25  118.49
   6  -1  -4  893.43  117.72
   6  -1  -4  804.20  118.73
   6   1  -4  865.92  118.10
   6   1  -4 1203.99  121.29
  -6  -1   4  961.39  118.20
  -6  -1   4  904.37  118.97
  -6   1   5  147.32   20.64
  -6   1   5  118.53   21.24
   6  -1  -5  133.47   20.40
   6  -1  -5   84.58   20.06
   6   1  -5  195.38   23.23
   6   1  -5   89.10   19.73
  -6  -1   5  114.18   19.74
  -6  -1   5  108.51   20.38
  -6   1   6  120.69   17.86
  -6   1   6  107.14   18.77
   6  -1  -6  101.38   17.11
   6  -1  -6  105.45   19.06
   6   1  -6   81.01   16.81
   6   1  -6   75.76   17.03
  -6  -1   6  114.62   17.55
  -6  -1   6   76.90   16.97
  -6   1   7  279.46   36.75
  -6   1   7  224.82   37.08
   6  -1  -7  230.03   35.55
   6  -1  -7  247.89   38.05
   6   1  -7  252.49   36.70
   6   1  -7  238.31   37.07
  -6  -1   7  263.72   36.16
  -6  -1   7  248.74   37.32
  -6   1   8  746.57   97.57
  -6   1   8  820.06   99.89
   6  -1  -8  742.24   97.14
   6  -1  -8  688.87   98.96
   6   1  -8  700.35   97.57
   6   1  -8  690.75   98.26
  -6  -1   8  743.05   97.09
  -6  -1   8  815.86   99.38
  -6   1   9    0.00    4.20
  -6   1   9    7.06    5.51
   6  -1  -9   12.43    5.11
   6  -1  -9    7.79    5.56
   6   1  -9    5.86    4.31
   6   1  -9    5.08    4.78
  -6  -1   9    9.29    5.01
  -6  -1   9   14.83    6.29
  -6   1  10  103.97   19.87
  -6   1  10  119.55   21.55
   6  -1 -10  104.61   19.15
   6  -1 -10  111.74   21.36
   6   1 -10  123.54   20.17
   6   1 -10  136.34   21.61
  -6  -1  10  139.68   20.17
  -6  -1  10  120.67   21.14
  -6   1  11   15.13    6.67
  -6   1  11   14.67    6.57
   6  -1 -11   11.11    5.18
   6  -1 -11    9.20    5.87
   6   1 -11   10.74    5.18
   6   1 -11    3.56    4.50
  -6  -1  11   18.89    6.22
  -6  -1  11   14.43    6.55
  -6   1  12  383.93   50.33
  -6   1  12  363.50   51.35
   6  -1 -12  373.30   48.92
   6  -1 -12  324.49   50.65
   6   1 -12  348.31   48.84
  -6  -1  12  336.49   48.48
  -6  -1  12  326.92   49.99
  -6   1  13   41.14   11.65
  -6   1  13   87.20   15.65
   6  -1 -13   41.70   10.90
   6  -1 -13   73.64   14.65
   6   1 -13   54.08   11.78
  -6  -1  13   97.95   14.11
  -6  -1  13   75.08   14.68
  -6   1  14  145.23   25.93
  -6   1  14  144.56   26.83
   6  -1 -14  170.82   25.37
   6  -1 -14  159.51   27.27
   6   1 -14  183.67   25.69
  -6  -1  14  153.34   25.16
  -6  -1  14  178.70   27.38
  -6   1  15   14.86    6.45
  -6   1  15   14.79    6.80
   6  -1 -15    7.39    4.49
   6  -1 -15    6.03    4.66
   6   1 -15    2.64    3.35
   6   1 -15   13.68    5.65
  -6  -1  15   12.27    5.52
  -6  -1  15   11.27    5.99
  -6   1  16   -0.00    3.61
  -6   1  16    6.09    5.72
   6  -1 -16    6.87    4.24
   6  -1 -16   15.03    6.32
   6   1 -16   10.32    4.94
   6   1 -16    6.54    4.63
  -6  -1  16   12.70    5.17
  -6  -1  16    4.46    5.38
  -6   1  17   12.08    6.12
  -6   1  17    2.73    5.12
   6  -1 -17   12.26    6.36
   6   1 -17    7.16    4.59
   6   1 -17   10.48    5.33
  -6  -1  17    4.39    4.13
  -6  -1  17   10.73    6.14
  -6   1  18  252.68   39.29
  -6   1  18  294.35   41.38
   6   1 -18  254.17   36.77
   6   1 -18  235.59   37.57
  -6  -1  18  255.47   37.97
  -6   1  19   50.47   12.82
   6   1 -19   46.41   10.44
  -6  -1  19   51.10   11.85
  -6   1  20    8.42    6.02
   6   1 -20    0.00    3.10
  -6  -1  20    2.26    4.07
  -6   1  21   -0.00    3.84
   6   1 -21    0.00    3.22
  -6  -1  21    1.70    4.65
  -6   1  22   25.60    8.69
   6  -1 -22   28.33    8.20
   6   1 -22    7.37    5.00
  -6  -1  22   13.31    7.03
   6  -1 -23    8.48    5.38
  -6  -1  23    7.68    5.54
   6  -1 -24   44.65   10.26
   6   1 -24   16.01    6.75
  -6  -1  24   37.57   10.20
   6  -1 -25    2.16    4.04
   6   1 -25   -0.00    3.44
   6  -1 -26    5.26    4.72
  -6   1  32   -0.00    4.57
  -6   1  33    4.28    5.24
  -6   1  34   31.90    9.72
  -6  -1  34   21.21    8.54
  -6   1  35   -0.00    4.27
  -6  -1  35    1.49    3.72
  -6   1  36   10.93    6.43
  -6  -1  36    4.31    5.10
  -6   1  37   -0.00    4.93
  -6  -1  37   -0.00    4.59
  -6   1  38    1.53    4.98
  -6  -1  38    0.00    4.45
  -6   2   1    4.58    3.98
  -6   2   1    1.06    4.45
   6  -2  -1    4.73    4.99
   6  -2  -1    3.69    5.15
   6   2  -1    0.00    4.44
   6   2  -1    6.00    5.03
  -6  -2   1   -0.00    4.85
  -6  -2   1    7.54    5.39
  -6   2   2   22.94    6.96
  -6   2   2   15.77    7.27
   6  -2  -2    9.89    5.26
   6  -2  -2   24.68    8.32
   6   2  -2   23.72    7.37
   6   2  -2   12.99    6.21
  -6  -2   2   13.44    7.16
  -6  -2   2    6.64    5.38
  -6   2   3    8.09    4.76
  -6   2   3    5.02    4.39
   6  -2  -3    3.03    4.61
   6  -2  -3   -0.00    4.00
   6   2  -3    2.88    4.23
   6   2  -3    2.61    4.48
  -6  -2   3   -0.00    5.28
  -6  -2   3    4.12    4.63
  -6   2   4   59.64   12.10
  -6   2   4   38.29   11.22
   6  -2  -4   54.47   11.41
   6  -2  -4   57.58   13.29
   6   2  -4   58.09   12.24
   6   2  -4   59.45   12.87
  -6  -2   4   57.31   12.46
  -6  -2   4   55.92   12.45
  -6   2   5   11.22    4.92
  -6   2   5   21.95    7.91
   6  -2  -5    6.17    4.47
   6  -2  -5   16.49    7.03
   6   2  -5   14.46    6.26
   6   2  -5   18.57    6.85
  -6  -2   5    8.70    5.35
  -6  -2   5   10.13    5.66
  -6   2   6  299.18   45.83
  -6   2   6  336.45   47.86
   6  -2  -6  325.42   45.73
   6  -2  -6  383.05   49.35
   6   2  -6  318.69   46.40
   6   2  -6  328.38   47.14
  -6  -2   6  288.52   45.54
  -6  -2   6  384.66   48.25
  -6   2   7   58.64   12.28
  -6   2   7   52.70   13.00
   6  -2  -7   58.17   11.93
   6  -2  -7   85.95   15.96
   6   2  -7   58.53   12.72
   6   2  -7   63.87   13.30
  -6  -2   7   53.33   11.73
  -6  -2   7   64.18   13.62
  -6   2   8    5.57    4.58
  -6   2   8    5.22    5.88
   6  -2  -8    7.25    4.52
   6  -2  -8    9.86    6.26
   6   2  -8    5.71    5.17
   6   2  -8    0.00    4.17
  -6  -2   8    4.87    4.29
  -6  -2   8   15.10    6.44
  -6   2   9   -0.00    3.75
  -6   2   9    1.05    4.75
   6  -2  -9    2.69    3.37
   6  -2  -9    2.72    4.50
   6   2  -9    0.58    3.80
   6   2  -9    2.68    3.79
  -6  -2   9   -0.00    3.49
  -6  -2   9   -0.00    4.17
  -6   2  10  296.86   43.66
  -6   2  10  298.99   44.73
   6  -2 -10  328.82   42.81
   6  -2 -10  319.81   45.68
   6   2 -10  312.54   43.34
  -6  -2  10  280.86   41.90
  -6  -2  10  273.50   43.16
  -6   2  11  302.73   41.35
  -6   2  11  263.84   41.44
   6  -2 -11  248.35   38.75
   6  -2 -11  326.80   43.34
   6   2 -11  245.93   39.37
  -6  -2  11  270.11   38.87
  -6  -2  11  306.25   41.35
  -6   2  12   81.91   17.06
  -6   2  12   95.56   18.53
   6  -2 -12   97.32   16.19
   6  -2 -12   83.10   17.87
   6   2 -12   82.66   16.18
  -6  -2  12   88.49   15.63
  -6  -2  12  103.92   18.05
  -6   2  13   10.26    5.63
  -6   2  13    5.47    5.30
   6  -2 -13   13.13    6.69
   6   2 -13   12.99    6.14
   6   2 -13   12.89    5.68
  -6  -2  13    9.75    4.37
  -6  -2  13    8.46    5.03
  -6   2  14  117.93   20.89
  -6   2  14  111.87   21.09
   6  -2 -14   92.69   19.92
   6   2 -14  123.60   19.47
   6   2 -14  107.00   19.08
  -6  -2  14  108.76   18.24
  -6   2  15   33.49   10.32
  -6   2  15   45.98   12.00
   6  -2 -15   27.99   10.16
   6   2 -15   34.16    9.10
   6   2 -15   43.16    9.99
  -6  -2  15   38.30    9.09
  -6   2  16   68.09   14.71
  -6   2  16   61.83   15.04
   6  -2 -16   74.04   15.36
   6   2 -16   45.94   11.70
   6   2 -16   66.94   13.10
  -6  -2  16   67.49   12.97
  -6   2  17   19.06    8.12
  -6   2  17   20.04    8.66
   6  -2 -17   23.19    8.98
   6   2 -17   17.14    6.29
   6   2 -17   20.19    6.76
  -6  -2  17   18.67    6.47
  -6   2  18   17.89    7.91
  -6   2  18    0.00    6.38
   6  -2 -18   14.76    7.80
   6   2 -18   21.23    6.46
  -6  -2  18    6.28    4.18
  -6   2  19   17.33    7.95
   6   2 -19   26.79    6.91
  -6  -2  19   14.52    6.26
  -6   2  20  154.87   29.24
   6  -2 -20  188.77   29.21
   6   2 -20  168.46   26.52
  -6  -2  20  186.30   28.08
  -6   2  21    2.91    5.45
   6  -2 -21   -0.00    3.33
   6   2 -21    1.09    3.91
  -6  -2  21    3.28    4.42
   6  -2 -22   24.26    8.47
  -6  -2  22   35.31    9.49
  -6  -2  23    5.06    4.82
  -6  -2  24    8.56    5.39
   6  -2 -28   27.07    9.60
   6  -2 -29    7.35    5.75
  -6   2  30   18.13    8.39
  -6   2  31    0.42    4.42
  -6   2  32   20.98    8.47
  -6   2  33    0.00    4.34
  -6   2  34   -0.00    3.32
  -6   2  35   -0.00    4.00
  -6  -2  35    0.39    3.58
  -6   2  36   15.67    7.91
  -6  -2  36    4.43    4.97
  -6   2  37    3.56    5.65
  -6  -2  37    0.28    3.35
  -6  -2  38   -0.00    3.71
  -6   3   1    2.72    4.42
  -6   3   1    7.08    5.39
   6  -3  -1    3.56    4.21
   6  -3  -1    0.00    4.77
   6   3  -1    2.33    4.30
   6   3  -1    3.44    4.74
  -6  -3   1    1.31    4.72
  -6  -3   1    4.03    5.00
  -6   3   2  161.22   23.12
  -6   3   2  153.50   23.69
   6  -3  -2  104.77   20.77
   6  -3  -2  142.26   24.18
   6   3  -2  138.13   22.64
   6   3  -2  144.05   23.77
  -6  -3   2  124.13   22.97
  -6  -3   2  135.03   23.22
  -6   3   3  145.97   23.79
  -6   3   3  113.09   23.49
   6  -3  -3  159.01   23.71
   6  -3  -3  154.46   25.88
   6   3  -3  143.01   23.91
   6   3  -3  146.88   24.75
  -6  -3   3  165.42   25.50
  -6  -3   3  163.14   25.36
  -6   3   4   38.52    9.43
  -6   3   4   42.72   10.86
   6  -3  -4   28.24    8.54
   6  -3  -4   44.51   11.49
   6   3  -4   41.87    9.98
   6   3  -4   46.22   10.96
  -6  -3   4   38.34   10.36
  -6  -3   4   33.37    9.93
  -6   3   5   10.55    5.27
  -6   3   5    9.47    6.08
   6  -3  -5    7.55    4.44
   6  -3  -5   12.90    6.38
   6   3  -5    7.79    5.34
   6   3  -5   10.20    5.66
  -6  -3   5    7.20    5.94
  -6  -3   5   14.90    6.12
  -6   3   6   18.31    6.49
  -6   3   6   11.89    6.15
   6  -3  -6   16.76    5.67
   6  -3  -6   23.95    8.74
   6   3  -6    9.09    5.54
   6   3  -6   10.17    5.26
  -6  -3   6   11.90    6.18
  -6  -3   6   14.86    6.62
  -6   3   7   19.16    7.49
  -6   3   7   16.35    7.39
   6  -3  -7   24.51    7.22
   6  -3  -7   27.34    9.78
   6   3  -7   11.99    6.25
   6   3  -7   21.98    7.08
  -6  -3   7   22.34    7.19
  -6  -3   7   17.50    7.61
  -6   3   8  444.31   57.74
  -6   3   8  437.57   58.62
   6  -3  -8  420.61   55.86
   6  -3  -8  393.67   58.61
   6   3  -8  357.32   55.56
  -6  -3   8  370.56   55.50
  -6  -3   8  452.10   57.80
  -6   3   9  113.07   18.19
  -6   3   9   76.20   16.60
   6  -3  -9   69.67   16.55
   6   3  -9   77.56   15.26
  -6  -3   9   83.35   16.12
  -6   3  10   17.62    7.42
  -6   3  10   29.96    9.20
   6  -3 -10   18.50    8.01
   6   3 -10   14.32    6.45
  -6  -3  10   20.55    6.52
  -6  -3  10   30.62    8.58
  -6   3  11   17.26    7.93
  -6   3  11   11.84    6.83
   6  -3 -11   14.20    7.70
   6   3 -11    8.15    4.76
   6   3 -11    6.18    4.33
  -6  -3  11    6.15    4.02
  -6  -3  11    6.75    5.27
  -6   3  12   74.71   16.35
  -6   3  12   93.93   18.04
   6  -3 -12   85.89   17.66
   6   3 -12   74.43   14.94
   6   3 -12   90.49   15.69
  -6  -3  12   75.28   14.11
  -6   3  13  134.94   24.38
  -6   3  13  108.01   23.48
   6  -3 -13  148.62   25.73
   6   3 -13  165.38   23.56
   6   3 -13  138.63   22.57
  -6  -3  13  141.15   21.93
  -6   3  14  178.40   30.21
  -6   3  14  171.54   30.55
   6  -3 -14  149.94   29.76
   6   3 -14  199.44   28.65
   6   3 -14  201.14   28.45
  -6   3  15   17.62    7.63
  -6   3  15   21.13    8.67
   6  -3 -15   20.55    8.59
   6   3 -15   29.92    7.95
   6   3 -15   29.77    7.64
  -6  -3  15   20.65    6.56
  -6   3  16   15.37    8.15
  -6   3  16   40.36   11.29
   6  -3 -16   25.70   10.16
   6   3 -16   28.92    8.00
   6   3 -16   34.62    8.04
  -6  -3  16   34.11    7.87
  -6  -3  16   17.74    7.26
  -6   3  17   74.41   15.76
  -6   3  17   93.33   17.41
   6  -3 -17   75.86   16.27
   6   3 -17   87.55   13.97
   6   3 -17   63.68   11.90
  -6  -3  17   75.66   12.75
  -6  -3  17   23.17   10.58
  -6   3  18  138.53   24.35
  -6   3  18   84.33   22.28
   6  -3 -18  138.05   24.88
   6   3 -18  167.51   22.60
  -6  -3  18  132.60   20.97
  -6  -3  18  111.05   21.61
   6  -3 -19   39.78   11.06
   6   3 -19   41.06   10.37
  -6  -3  19   50.77   10.75
  -6  -3  20    1.87    3.25
  -6  -3  21   -0.00    3.74
  -6  -3  22   82.15   15.83
  -6  -3  23   15.10    6.67
   6  -3 -25    0.00    4.55
   6  -3 -26    1.60    4.35
   6  -3 -27   -0.00    4.58
  -6   3  28   23.11    8.94
   6  -3 -28   24.74    9.06
  -6   3  29   18.14    8.25
   6  -3 -29    0.00    5.12
  -6   3  30   40.10   11.26
   6  -3 -30   20.81    9.27
  -6   3  31    0.00    4.91
  -6   3  32   11.39    6.74
  -6   3  33    8.33    5.89
  -6   3  34   11.45    6.41
  -6   3  35   -0.00    5.18
  -6   3  36    0.00    4.46
  -6  -3  36    0.04    2.77
  -6   3  37    3.38    5.17
  -6  -3  37    0.00    4.00
  -6  -3  38    0.00    2.80
  -6   4   1  175.63   28.82
  -6   4   1  181.22   29.71
   6  -4  -1  165.13   27.93
   6  -4  -1  185.32   30.97
   6   4  -1  227.20   30.38
  -6  -4   1  213.93   31.07
  -6  -4   1  187.53   30.21
  -6   4   2   21.90    6.72
  -6   4   2   11.33    6.32
   6  -4  -2   25.34    6.85
   6  -4  -2   25.57    8.90
   6   4  -2   16.89    6.64
   6   4  -2   12.39    6.47
  -6  -4   2   12.60    6.19
  -6  -4   2    7.91    5.58
  -6   4   3    3.66    4.74
  -6   4   3   10.70    6.22
   6  -4  -3    2.92    3.90
   6  -4  -3    6.59    5.96
   6   4  -3    2.56    4.29
   6   4  -3    6.35    5.21
  -6  -4   3    7.71    5.62
  -6  -4   3   -0.00    3.55
  -6   4   4   19.77    7.65
  -6   4   4   18.19    7.39
   6  -4  -4    8.69    6.91
   6   4  -4   18.07    6.39
   6   4  -4   19.05    6.95
  -6  -4   4    5.93    5.72
  -6  -4   4   20.55    7.58
  -6   4   5  358.56   42.06
  -6   4   5  218.76   39.26
   6  -4  -5  241.58   40.82
   6   4  -5  263.44   39.01
   6   4  -5  265.39   39.65
  -6  -4   5  294.40   40.45
  -6  -4   5  257.77   39.79
  -6   4   6  263.22   38.92
  -6   4   6  255.17   39.22
   6  -4  -6  269.19   40.59
   6   4  -6  246.77   37.34
   6   4  -6  259.77   38.25
  -6  -4   6  281.69   38.90
  -6  -4   6  224.26   37.79
  -6   4   7  106.91   18.28
  -6   4   7   73.44   16.76
   6  -4  -7   77.63   18.00
   6   4  -7   96.13   16.44
  -6  -4   7   91.89   17.00
  -6  -4   7   80.92   16.80
  -6   4   8    5.71    5.65
  -6   4   8    0.00    3.85
   6  -4  -8    3.47    4.85
   6   4  -8    7.29    4.61
  -6  -4   8    0.00    4.13
  -6  -4   8    6.13    5.19
  -6   4   9   53.30   13.06
  -6   4   9   84.69   15.62
   6  -4  -9   70.87   15.22
   6   4  -9   62.05   12.17
   6   4  -9   39.02   10.84
  -6  -4   9   54.57   11.83
  -6  -4   9   41.21   11.56
  -6   4  10   21.49    7.71
  -6   4  10   40.01   10.65
   6  -4 -10   40.71   11.02
   6   4 -10   47.78    9.37
   6   4 -10    3.26    3.95
  -6  -4  10   26.62    7.59
  -6  -4  10   29.20    8.47
  -6   4  11  146.72   25.68
  -6   4  11  137.50   25.49
   6  -4 -11  146.42   26.60
   6   4 -11  151.90   23.69
   6   4 -11  144.73   23.40
  -6   4  12   91.72   20.81
  -6   4  12  105.59   21.85
   6  -4 -12   94.50   21.37
   6   4 -12  123.91   19.91
   6   4 -12  155.15   20.92
  -6  -4  12  122.92   19.32
  -6   4  13   33.52   10.66
  -6   4  13   66.68   13.94
   6  -4 -13   42.16   12.09
   6   4 -13   39.91    9.96
   6   4 -13   35.49    9.27
  -6  -4  13   38.86    9.01
  -6   4  14    6.52    5.89
  -6   4  14   -0.00    4.02
   6  -4 -14    2.34    4.82
   6   4 -14    1.81    3.48
   6   4 -14    1.02    3.33
  -6  -4  14   -0.00    3.03
  -6  -4  14    6.27    4.98
  -6   4  15  126.60   23.71
  -6   4  15  163.57   26.15
   6  -4 -15  131.50   24.45
   6   4 -15  127.42   20.89
   6   4 -15  146.23   20.83
  -6  -4  15  105.52   19.38
  -6  -4  15  111.30   21.13
  -6   4  16  145.85   29.08
   6  -4 -16  128.31   28.36
   6   4 -16  275.89   29.16
   6   4 -16  160.88   25.29
  -6  -4  16  158.37   25.25
  -6  -4  16  174.34   27.49
  -6   4  17    8.41    6.80
   6  -4 -17   13.75    8.05
   6   4 -17   10.31    5.59
  -6  -4  17   16.67    5.25
  -6  -4  17    8.59    5.20
   6   4 -18   50.59   11.23
  -6  -4  18   54.63   10.93
  -6  -4  19  135.03   21.63
  -6  -4  20  126.00   20.62
   6  -4 -21    3.16    4.97
  -6  -4  21    8.98    4.50
   6  -4 -22    1.71    4.97
   6  -4 -23    0.00    4.35
   6  -4 -24    0.00    4.68
   6  -4 -25    6.63    6.06
  -6   4  26   28.07   10.00
   6  -4 -26   12.53    6.79
  -6   4  27   13.25    7.52
   6  -4 -27   15.15    7.90
  -6   4  28   11.77    7.54
   6  -4 -28   20.49    8.01
  -6   4  29   -0.00    3.91
   6  -4 -29    1.29    5.13
  -6   4  30   17.73    8.62
   6  -4 -30    4.74    5.07
  -6   4  31   -0.00    3.49
   6  -4 -31    3.77    5.50
  -6   4  32   25.60    9.74
   6  -4 -32   12.08    6.98
  -6   4  33    9.42    6.58
  -6   4  34   -0.00    5.05
  -6   4  35   10.55    7.02
  -6   4  36    2.28    5.19
  -6   4  37    5.57    5.44
  -6  -4  37    5.03    4.16
  -6  -4  38    0.00    3.57
  -6   5   1   13.23    6.69
  -6   5   1   12.83    5.74
   6  -5  -1   10.59    6.77
   6   5  -1   16.80    6.39
   6   5  -1   10.78    6.34
  -6  -5   1    9.63    6.58
  -6  -5   1   16.43    6.98
  -6   5   2  130.40   22.51
  -6   5   2  126.36   22.57
   6   5  -2  132.11   22.00
   6   5  -2  117.70   22.47
  -6  -5   2  118.75   22.32
  -6  -5   2  154.63   24.12
  -6   5   3  137.62   24.04
  -6   5   3  125.79   23.63
   6  -5  -3  141.84   25.57
   6   5  -3  186.88   24.90
   6   5  -3  129.78   23.81
  -6  -5   3  141.55   24.07
  -6  -5   3  131.65   23.98
  -6   5   4  109.21   20.79
   6  -5  -4  107.96   21.80
   6   5  -4  106.02   20.32
  -6  -5   4  130.48   21.37
  -6  -5   4  121.30   21.22
  -6   5   5    2.42    4.59
  -6   5   5    8.71    5.85
   6  -5  -5    3.03    5.57
   6   5  -5    2.58    3.61
   6   5  -5   -0.00    3.81
  -6  -5   5    4.00    4.81
  -6  -5   5    6.51    5.01
  -6   5   6    0.00    3.62
  -6   5   6    8.00    5.51
   6  -5  -6    0.00    4.89
   6   5  -6    4.82    3.72
  -6  -5   6    2.24    4.26
  -6  -5   6    0.79    3.97
  -6   5   7   80.85   16.13
  -6   5   7   43.65   13.51
   6  -5  -7   90.95   17.70
   6   5  -7   76.53   13.94
  -6  -5   7   61.45   13.68
  -6  -5   7   58.36   13.88
  -6   5   8   45.14   11.67
  -6   5   8    9.87    7.71
   6  -5  -8   48.31   12.80
   6   5  -8   41.67    9.81
   6   5  -8   52.11   10.64
  -6  -5   8   40.56   10.20
  -6  -5   8   48.97   10.90
  -6   5   9  105.67   19.53
  -6   5   9   87.83   18.24
   6  -5  -9  126.41   21.58
   6   5  -9   95.96   16.70
   6   5  -9   83.88   16.09
  -6  -5   9   81.79   16.65
  -6  -5   9   70.51   16.49
  -6   5  10   25.44   10.32
  -6   5  10   52.91   13.13
   6  -5 -10   59.47   14.11
   6   5 -10   61.76   11.41
   6   5 -10   34.59    9.44
  -6  -5  10   43.34   10.47
  -6   5  11   -0.00    5.04
  -6   5  11    5.03    5.21
   6  -5 -11    4.90    5.51
   6   5 -11    0.00    2.93
   6   5 -11    1.18    3.18
  -6  -5  11   -0.00    2.92
  -6   5  12    3.78    4.98
   6  -5 -12    3.12    6.03
   6   5 -12    9.62    4.94
   6   5 -12    7.35    4.28
  -6  -5  12   15.57    6.29
  -6   5  13  336.04   41.31
   6  -5 -13  153.09   35.43
   6   5 -13  251.49   34.63
   6   5 -13  241.72   33.81
  -6  -5  13  225.37   33.58
  -6   5  14  250.56   44.65
   6  -5 -14  313.35   47.13
   6   5 -14  300.38   42.03
   6   5 -14  382.71   42.52
  -6  -5  14  307.21   41.58
  -6  -5  14  220.29   41.70
  -6   5  15   -0.00    5.40
   6  -5 -15   -0.00    4.92
   6   5 -15    0.69    3.25
   6   5 -15    0.00    2.80
  -6  -5  15   -0.00    3.03
  -6  -5  15    3.92    4.22
  -6   5  16    8.67    7.45
   6  -5 -16   10.05    7.22
   6   5 -16   16.37    5.95
  -6  -5  16    7.64    4.22
  -6   5  17    1.13    4.89
  -6   5  17    4.75    5.72
   6  -5 -17   -0.00    3.25
   6   5 -17    2.23    3.64
  -6  -5  17    0.00    2.67
   6  -5 -18  111.70   21.88
  -6  -5  18  122.66   19.14
   6  -5 -19   27.15    9.77
  -6  -5  19   32.83    7.84
   6  -5 -20    9.39    6.05
  -6  -5  20   17.53    5.81
   6  -5 -21    5.19    5.15
   6  -5 -22    0.00    4.63
  -6   5  23   34.20   10.99
   6  -5 -23   19.72    8.51
  -6   5  24   43.96   12.47
   6  -5 -24   17.90    8.95
  -6   5  25    9.15    7.22
   6  -5 -25    0.00    4.41
  -6   5  26   -0.00    5.05
   6  -5 -26    2.91    4.85
  -6   5  27    0.82    5.21
   6  -5 -27    1.02    4.64
  -6   5  28   12.04    7.91
   6  -5 -28    5.16    5.61
  -6   5  29   15.18    8.11
   6  -5 -29   13.99    7.99
  -6   5  30   26.15    9.82
   6  -5 -30    4.34    5.55
  -6   5  31    5.94    6.71
   6  -5 -31    2.57    4.62
  -6   5  32    4.38    6.44
   6  -5 -32    1.65    4.95
  -6   5  33   15.75    8.65
   6  -5 -33   16.82    7.94
  -6   5  34   13.42    7.03
  -6   5  35    8.32    6.93
  -6   5  36    3.06    5.74
  -6  -5  38   -0.00    3.51
  -6   6   1  139.37   27.11
   6  -6  -1  172.45   29.71
   6   6  -1  175.50   28.92
  -6  -6   1  155.99   27.83
  -6  -6   1  226.65   30.44
  -6   6   2   40.96   10.99
   6  -6  -2   30.00   10.47
   6   6  -2   35.93    9.43
   6   6  -2   31.22   10.18
  -6  -6   2   32.55    9.91
  -6  -6   2   29.71    9.58
  -6   6   3    7.68    5.75
   6  -6  -3    1.51    5.05
   6   6  -3    8.61    4.92
   6   6  -3    8.68    6.49
  -6  -6   3    3.06    4.42
  -6  -6   3    5.27    4.90
  -6   6   4   27.30    9.41
   6  -6  -4   31.36   10.27
   6   6  -4   23.00    7.40
   6   6  -4   26.17    8.50
  -6  -6   4   31.56    9.32
  -6  -6   4   15.47    7.44
  -6   6   5  179.45   27.63
  -6   6   5  119.81   24.81
   6  -6  -5  163.56   28.06
   6   6  -5  161.79   24.91
   6   6  -5  123.77   24.37
  -6  -6   5  144.63   25.24
  -6  -6   5  188.38   27.14
  -6   6   6   86.60   18.65
  -6   6   6  113.06   19.93
   6  -6  -6   94.24   19.91
   6   6  -6   77.51   16.23
  -6  -6   6   89.09   17.51
  -6  -6   6  107.59   19.00
  -6   6   7   82.60   16.66
  -6   6   7   46.88   13.89
   6  -6  -7   80.32   17.28
   6   6  -7   65.95   13.50
  -6  -6   7   69.19   14.43
  -6  -6   7   69.36   14.71
  -6   6   8   27.34    9.35
   6  -6  -8   18.99    8.75
   6   6  -8   13.63    5.66
   6   6  -8   10.03    5.50
  -6  -6   8   20.47    7.76
  -6  -6   8   14.88    6.78
  -6   6   9  128.70   23.67
   6  -6  -9  131.77   24.62
   6   6  -9  111.21   20.44
   6   6  -9  144.60   21.69
  -6  -6   9  112.79   21.21
  -6   6  10   87.55   18.75
   6  -6 -10   83.13   19.01
   6   6 -10   97.45   16.47
   6   6 -10   88.25   15.98
  -6  -6  10   71.39   15.70
  -6   6  11   64.96   16.47
   6  -6 -11   71.60   17.63
   6   6 -11  104.74   15.62
   6   6 -11   58.33   13.20
  -6  -6  11   72.90   14.78
  -6   6  12   89.10   17.93
   6  -6 -12   75.41   17.71
   6   6 -12   74.29   13.98
   6   6 -12   68.19   13.24
  -6  -6  12   86.59   15.03
  -6  -6  12   49.41   13.43
  -6   6  13    2.01    5.59
   6  -6 -13    0.00    5.55
   6   6 -13    2.04    3.06
  -6  -6  13    4.22    4.60
  -6  -6  13    2.53    3.92
  -6   6  14    6.87    6.33
  -6   6  14    1.34    5.59
   6  -6 -14    2.07    5.13
   6  -6 -14   -0.00    5.96
   6   6 -14    3.22    3.65
  -6  -6  14    6.25    5.07
  -6   6  15   73.08   17.41
  -6   6  15   94.76   19.27
   6  -6 -15   67.99   15.80
   6  -6 -15   77.18   18.62
   6   6 -15   62.46   13.16
  -6  -6  15   74.47   13.44
  -6   6  16    8.46    7.23
   6  -6 -16    4.43    6.37
  -6  -6  16   10.32    4.65
  -6   6  17   19.33    9.78
   6  -6 -17    7.05    6.65
  -6  -6  17   17.14    5.51
   6  -6 -18   53.09   13.25
  -6  -6  18   42.27    9.33
   6  -6 -19   18.27    8.42
   6  -6 -20   -0.00    4.42
  -6   6  21   15.26    8.77
   6  -6 -21    7.53    6.13
  -6   6  22   12.17    7.61
   6  -6 -22    5.31    6.24
  -6   6  23   11.89    7.53
   6  -6 -23   10.68    7.52
  -6   6  24    2.63    5.54
   6  -6 -24    0.00    4.37
  -6   6  25   16.44    8.57
   6  -6 -25   45.09   12.22
  -6   6  26   12.54    7.59
   6  -6 -26   21.06    9.52
  -6   6  27    7.03    7.11
   6  -6 -27    9.86    7.30
  -6   6  28    1.47    5.88
   6  -6 -28   -0.00    5.13
  -6   6  29    1.00    4.75
   6  -6 -29   -0.00    5.07
  -6   6  30   -0.00    5.32
   6  -6 -30    2.57    5.68
  -6   6  31    4.90    6.11
   6  -6 -31    4.24    6.14
  -6   6  32    6.39    7.02
   6  -6 -32   14.04    7.83
  -6   6  33    7.40    6.71
   6  -6 -33   -0.00    3.93
  -6   6  34   -0.00    5.05
   6  -6 -34   -0.00    5.42
  -6   6  35   -0.00    7.13
  -6   6  36    0.58    4.54
  -6  -6  38    6.09    3.88
  -6   7   1    1.50    4.41
   6  -7  -1   11.15    6.90
   6   7  -1   21.72    8.55
  -6  -7   1   19.54    8.02
  -6  -7   1    6.48    6.11
  -6   7   2   11.44    7.10
   6  -7  -2    5.75    6.79
   6   7  -2   14.40    7.14
  -6  -7   2   14.99    6.96
  -6  -7   2   20.81    8.17
  -6   7   3  271.68   43.24
   6  -7  -3  302.87   45.05
   6   7  -3  236.53   41.71
  -6  -7   3  284.43   42.48
  -6  -7   3  323.54   43.85
   6  -7  -4   37.01   11.70
   6   7  -4   68.32   13.39
  -6  -7   4   70.94   13.55
  -6  -7   4   16.05    8.87
   6  -7  -5   21.61    9.98
   6   7  -5   37.82    9.12
  -6  -7   5   30.40    9.45
  -6  -7   5   29.27    9.15
   6  -7  -6    4.68    6.45
   6   7  -6   20.81    7.20
  -6  -7   6   25.48    8.46
  -6  -7   6   24.27    8.48
   6  -7  -7   27.14   10.63
   6   7  -7   13.39    6.29
   6   7  -7   18.43    7.15
  -6  -7   7   18.53    7.37
  -6  -7   7   24.23    7.89
   6  -7  -8   23.40   10.55
   6   7  -8   32.99    9.05
   6   7  -8   38.92    9.48
  -6  -7   8   38.70   10.41
  -6  -7   8   32.69   10.07
   6  -7  -9  138.52   27.79
   6   7  -9  164.00   24.77
  -6  -7   9  145.36   25.26
  -6   7  10    4.60    6.49
   6  -7 -10    3.95    6.73
   6   7 -10    0.35    3.81
  -6  -7  10    2.91    3.84
  -6   7  11   -0.00    3.68
   6  -7 -11   -0.00    3.29
   6  -7 -11   -0.00    4.48
   6   7 -11   -0.00    3.65
  -6  -7  11    0.84    3.74
  -6   7  12    9.15    8.05
   6  -7 -12   25.38    9.10
   6  -7 -12   17.70    9.82
   6   7 -12   19.85    6.47
  -6  -7  12   26.42    7.96
  -6   7  13  202.85   33.21
   6  -7 -13  211.41   31.98
   6  -7 -13  208.10   34.46
   6   7 -13  178.99   27.95
  -6  -7  13  150.71   27.71
  -6   7  14    3.74    6.41
   6  -7 -14    0.00    4.91
   6  -7 -14    2.19    6.35
  -6  -7  14    4.48    4.52
  -6   7  15    2.18    7.07
   6  -7 -15    3.85    6.01
  -6  -7  15    4.34    4.45
  -6   7  16    1.54    6.15
   6  -7 -16    7.86    6.43
  -6  -7  16    5.56    4.49
   6  -7 -17    4.37    5.45
  -6   7  18    2.12    5.35
   6  -7 -18   -0.00    5.35
  -6   7  19   56.01   15.79
   6  -7 -19   61.38   15.50
  -6   7  20    8.24    6.49
   6  -7 -20   11.84    7.24
  -6   7  21   -0.00    6.15
   6  -7 -21   -0.00    4.63
  -6   7  22    3.45    5.19
   6  -7 -22    0.12    5.05
  -6   7  23   35.51   11.22
   6  -7 -23   18.02    9.19
  -6   7  24    0.36    5.57
   6  -7 -24    6.50    6.14
  -6   7  25   40.56   12.02
   6  -7 -25   14.61    8.15
  -6   7  26    1.07    4.93
   6  -7 -26    1.19    5.11
  -6   7  27   -0.00    5.15
   6  -7 -27    4.86    6.07
  -6   7  28    3.87    6.65
   6  -7 -28    8.00    7.12
  -6   7  29    7.78    7.74
   6  -7 -29   48.68   13.25
  -6   7  30   -0.00    5.25
   6  -7 -30    2.42    5.81
  -6   7  31    5.56    6.66
   6  -7 -31   -0.00    4.10
  -6   7  32    0.00    6.12
   6  -7 -32   -0.00    4.85
  -6   7  33    2.41    6.31
   6  -7 -33   13.05    7.84
  -6   7  34   -0.00    6.76
   6  -7 -34   -0.00    4.60
  -6   7  35    6.62    7.77
   6  -7 -35   13.13    8.24
   6   8  -1  145.18   26.61
  -6  -8   1  131.88   25.57
  -6  -8   1  169.24   27.63
   6  -8  -2    1.43    6.03
   6   8  -2    0.26    4.26
  -6  -8   2   14.13    6.91
  -6  -8   2    4.85    5.84
   6  -8  -3   -0.00    3.59
  -6  -8   3    2.21    5.12
  -6  -8   3    3.70    4.57
   6  -8  -4    0.00    5.39
  -6  -8   4    0.08    4.62
   6  -8  -5  211.54   36.76
  -6  -8   5  229.10   35.25
  -6   8   6    1.60    6.26
   6  -8  -6    7.02    6.98
  -6  -8   6    5.79    5.37
  -6   8   7   73.98   18.70
   6  -8  -7  108.64   21.91
   6   8  -7   82.85   16.72
  -6  -8   7  112.09   19.26
  -6   8   8    5.26    6.84
   6  -8  -8    2.67    5.05
   6  -8  -8    2.67    5.54
   6   8  -8    0.00    3.19
  -6  -8   8    1.25    4.43
  -6   8   9  125.22   25.86
   6  -8  -9  145.11   25.50
   6  -8  -9   77.05   23.27
   6   8  -9  200.08   24.85
  -6  -8   9  156.96   24.51
  -6   8  10   43.94   13.25
   6  -8 -10   36.67   11.89
   6  -8 -10   47.79   14.43
   6   8 -10   65.04   12.28
  -6  -8  10   58.87   12.93
   6  -8 -11   86.47   18.23
   6  -8 -11   92.92   20.53
   6   8 -11   72.97   14.97
  -6  -8  11   85.03   16.63
  -6   8  12   17.57    8.59
   6  -8 -12   16.85    8.93
   6  -8 -12   38.78   12.72
  -6  -8  12   24.77    8.35
  -6   8  13    1.56    5.79
   6  -8 -13   -0.00    5.28
   6  -8 -13    5.41    6.53
  -6  -8  13    3.04    4.64
  -6   8  14   -0.00    4.00
   6  -8 -14    1.51    4.33
  -6  -8  14    9.46    5.46
   6  -8 -15  114.02   24.80
  -6  -8  15  158.65   23.56
   6  -8 -16    0.00    4.10
   6  -8 -17   29.72   10.58
  -6   8  18    3.33    6.44
   6  -8 -18   -0.00    4.51
  -6   8  19   24.25   10.08
   6  -8 -19   29.21   10.83
  -6   8  20    0.00    4.92
   6  -8 -20    1.73    4.26
  -6   8  21   10.68    7.55
   6  -8 -21    9.45    7.69
  -6   8  22   16.32    8.08
   6  -8 -22    9.50    6.71
  -6   8  23    0.76    5.71
   6  -8 -23    9.07    7.38
  -6   8  24    5.23    6.58
   6  -8 -24    0.81    4.39
  -6   8  25   17.13    9.87
   6  -8 -25   13.20    7.97
  -6   8  26    5.16    6.79
   6  -8 -26   10.42    7.57
  -6   8  27   15.02    8.36
   6  -8 -27   15.91    8.49
  -6   8  28   -0.00    5.77
   6  -8 -28   -0.00    5.56
  -6   8  29   -0.00    5.02
   6  -8 -29   -0.00    5.34
  -6   8  30   -0.00    5.17
   6  -8 -30   -0.00    4.89
  -6   8  31    6.62    6.44
   6  -8 -31    1.40    4.63
  -6   8  32   -0.00    6.08
   6  -8 -32    1.49    5.02
  -6   8  33    3.38    6.67
   6  -8 -33    4.84    6.83
  -6   8  34    2.07    6.20
   6  -8 -34    0.00    5.46
  -6   8  35    0.60    4.54
   6  -8 -35    9.14    6.98
   6  -8 -36    5.30    6.74
  -6   9   2   14.63    8.30
  -6  -9   2   12.74    8.18
  -6   9   3  189.91   33.06
  -6  -9   3  187.65   31.57
  -6   9   4    7.83    7.12
  -6  -9   4   16.75    7.81
  -6   9   5    8.14    5.95
  -6   9   5    1.38    4.10
   6  -9  -5   -0.00    3.89
  -6  -9   5    0.00    4.73
  -6   9   6   15.79    8.12
  -6   9   6   16.26    8.52
   6  -9  -6    9.55    6.77
  -6  -9   6   28.34    8.78
  -6   9   7   14.07    7.74
  -6   9   7   10.42    7.43
   6  -9  -7    4.30    6.22
  -6  -9   7   25.36    8.52
  -6   9   8    0.83    4.91
   6  -9  -8    0.00    5.43
   6  -9  -8   -0.00    6.73
  -6  -9   8   -0.00    4.16
  -6   9   9  115.47   22.13
   6  -9  -9   93.26   19.68
   6  -9  -9   62.78   18.73
  -6  -9   9  107.72   19.13
  -6   9  10    6.98    5.97
   6  -9 -10    3.18    6.42
   6  -9 -10    5.23    6.71
  -6  -9  10    4.65    5.13
  -6   9  11   -0.00    4.38
   6  -9 -11   -0.00    4.94
   6  -9 -11    1.23    5.54
  -6  -9  11    0.00    4.53
  -6   9  12    6.56    6.41
   6  -9 -12    0.30    5.01
   6  -9 -12    9.19    7.61
  -6  -9  12    3.84    4.28
  -6   9  13   97.59   21.49
   6  -9 -13  101.70   20.47
  -6  -9  13   87.41   17.75
  -6   9  14    0.92    5.28
   6  -9 -14    1.50    5.73
   6  -9 -15    2.19    4.90
   6  -9 -16    3.45    6.41
  -6   9  17   10.24    7.90
   6  -9 -17    4.91    7.11
  -6   9  18    3.05    6.13
   6  -9 -18    1.83    5.54
  -6   9  19   45.51   13.38
   6  -9 -19   15.81    8.23
  -6   9  20   -0.00    4.94
   6  -9 -20    0.00    4.98
  -6   9  21   -0.00    4.94
   6  -9 -21   -0.00    5.27
  -6   9  22   -0.00    3.93
   6  -9 -22   -0.00    5.23
  -6   9  23   18.99    9.70
   6  -9 -23   30.03   10.36
  -6   9  24    0.43    5.53
   6  -9 -24   -0.00    5.89
  -6   9  25    1.54    6.21
   6  -9 -25   16.34    8.70
  -6   9  26    5.15    6.43
   6  -9 -26    1.97    5.71
  -6   9  27   -0.00    6.59
   6  -9 -27    0.00    5.46
  -6   9  28    2.75    5.24
   6  -9 -28   -0.00    5.49
  -6   9  29   10.90    7.76
   6  -9 -29    4.79    7.11
  -6   9  30    4.42    7.23
   6  -9 -30    5.08    7.11
  -6   9  31   -0.00    5.79
   6  -9 -31    1.00    5.29
  -6   9  32    2.31    6.30
   6  -9 -32   -0.00    5.85
  -6   9  33    0.00    6.62
   6  -9 -33    6.79    7.17
  -6   9  34   -0.00    6.63
   6  -9 -34    0.00    4.40
   6  -9 -35    6.30    6.61
   6  -9 -36    0.34    5.02
  -6  10   1   25.58    9.95
   6 -10  -1   25.55    9.29
   6 -10  -1   29.72   11.15
  -6  10   2   17.49    8.70
   6 -10  -2   17.81    7.67
   6 -10  -2    4.58    6.60
  -6  10   3    4.96    5.72
   6 -10  -3   -0.00    4.51
   6 -10  -3    8.66    8.26
  -6  10   4   17.14    8.14
   6 -10  -4   15.14    7.87
   6 -10  -4   19.35    9.67
   6 -10  -5   41.98   11.28
   6 -10  -5   35.94   11.82
  -6 -10   5    6.09    5.91
   6 -10  -6   -0.00    4.47
   6 -10  -6    0.00    6.40
  -6 -10   6    3.08    4.57
   6 -10  -7   11.94    7.89
   6 -10  -7   23.18   10.53
  -6 -10   7   16.53    8.46
   6 -10  -8   -0.00    4.77
  -6 -10   8    0.00    4.42
  -6  10   9    0.65    5.09
   6 -10  -9    0.62    5.00
  -6 -10   9    1.34    4.90
  -6  10  10    1.08    5.23
   6 -10 -10    2.95    5.42
  -6 -10  10    5.20    6.44
  -6  10  11  109.52   23.81
   6 -10 -11  114.00   22.83
  -6 -10  11  112.89   21.05
  -6  10  12    1.53    6.07
   6 -10 -12   -0.00    4.48
  -6 -10  12    0.00    3.62
  -6  10  13   19.57    9.85
   6 -10 -13   13.05    8.88
  -6  10  14   11.90    8.98
   6 -10 -14    4.31    5.94
   6 -10 -15   58.50   15.61
   6 -10 -16    6.73    6.04
  -6  10  17   57.77   15.73
   6 -10 -17   29.26   11.19
  -6  10  18    3.66    4.84
   6 -10 -18    2.28    5.29
  -6  10  19    4.93    6.49
   6 -10 -19    4.38    6.11
  -6  10  20    1.67    5.03
   6 -10 -20    0.52    4.42
  -6  10  21   36.96   13.12
   6 -10 -21   33.43   11.72
  -6  10  22    2.89    6.05
   6 -10 -22    3.23    6.24
  -6  10  23   -0.00    5.40
   6 -10 -23    0.00    6.33
  -6  10  24   -0.00    5.41
   6 -10 -24   -0.00    6.14
  -6  10  25   13.03    9.15
   6 -10 -25    1.48    5.69
  -6  10  26   -0.00    6.27
   6 -10 -26   -0.00    6.08
  -6  10  27   14.50    9.01
   6 -10 -27    6.92    7.55
  -6  10  28   -0.00    6.23
   6 -10 -28    3.05    5.87
  -6  10  29   -0.00    6.31
   6 -10 -29   -0.00    5.43
  -6  10  30   -0.00    6.20
   6 -10 -30    4.91    5.82
  -6  10  31    7.00    8.06
   6 -10 -31    0.54    5.36
  -6  10  32   11.07    8.58
   6 -10 -32   -0.00    4.61
  -6  10  33    6.62    6.84
   6 -10 -33    5.30    7.42
  -6  10  34    0.00    6.37
   6 -11  -1    0.00    4.94
   6 -11  -1    9.53    7.24
  -6 -11   1    3.47    6.39
   6 -11  -2    3.69    5.39
   6 -11  -2   -0.00    5.60
  -6 -11   2    1.48    5.45
   6 -11  -3   43.65   12.35
   6 -11  -3   50.23   14.33
  -6 -11   3   28.96   10.84
   6 -11  -4    0.96    4.70
   6 -11  -4    0.00    6.02
   6 -11  -5    2.41    5.46
   6 -11  -5    9.92    8.06
   6 -11  -6    2.82    4.86
   6 -11  -6    3.72    6.03
   6 -11  -7    0.00    5.89
   6 -11  -7    3.86    7.31
   6 -11  -8   16.31    8.79
   6 -11  -8    3.99    6.99
  -6 -11   8   11.37    6.46
   6 -11  -9   34.31   11.59
   6 -11  -9   40.81   13.63
  -6 -11   9   30.57   10.05
   6 -11 -10    0.00    5.31
  -6 -11  10    1.73    4.75
   6 -11 -11   -0.00    5.04
   6 -11 -12    3.46    5.62
   6 -11 -13   16.70    8.13
   6 -11 -14   -0.00    5.21
   6 -11 -15    2.51    5.10
   6 -11 -16   -0.00    5.03
   6 -11 -17   22.28    9.67
   6 -11 -18   -0.00    5.14
  -6  11  19   27.35   12.44
   6 -11 -19   21.60   10.29
  -6  11  20    0.17    6.23
   6 -11 -20    3.35    6.16
  -6  11  21    0.00    4.91
   6 -11 -21   -0.00    6.34
  -6  11  22    1.28    5.15
   6 -11 -22    1.57    5.00
  -6  11  23    8.48    7.13
   6 -11 -23    7.90    6.92
  -6  11  24    3.84    6.33
   6 -11 -24    1.99    6.18
  -6  11  25    4.18    6.40
   6 -11 -25    0.75    5.11
  -6  11  26    6.62    9.61
   6 -11 -26    0.49    5.02
  -6  11  27   -0.00    6.92
   6 -11 -27   -0.00    4.41
  -6  11  28    0.48    5.96
   6 -11 -28    5.68    6.97
  -6  11  29    8.58    7.80
   6 -11 -29   10.21    8.46
  -6  11  30    7.60    7.87
   6 -11 -30   -0.00    5.53
  -6  11  31    0.07    7.41
   6 -11 -31   -0.00    4.32
  -6  11  32    0.00    6.84
  -6  11  33    2.92    7.18
   6 -12  -1   59.22   13.34
   6 -12  -1   47.92   13.61
  -6 -12   1    4.40    6.48
   6 -12  -2   -0.00    4.18
   6 -12  -2    5.98    8.54
  -6 -12   2   -0.00    5.07
   6 -12  -3   -0.00    4.19
   6 -12  -3    2.56    5.90
  -6 -12   3   -0.00    5.34
   6 -12  -4    0.00    5.21
   6 -12  -4    0.00    6.07
  -6 -12   4    6.51    5.76
   6 -12  -5   38.56   11.56
   6 -12  -5   21.91   12.44
  -6 -12   5   59.02   14.07
   6 -12  -6    0.00    4.12
   6 -12  -6    2.60    5.25
  -6 -12   6    6.99    6.22
   6 -12  -7    8.07    7.81
   6 -12  -7    2.63    6.81
   6 -12  -8   -0.00    5.27
   6 -12  -9   11.41    7.56
   6 -12 -10    0.00    5.59
   6 -12 -11   39.54   12.62
   6 -12 -12    4.95    5.70
   6 -12 -13   -0.00    4.53
   6 -12 -14    2.20    5.72
   6 -12 -15   17.69    8.67
   6 -12 -16    6.93    7.28
   6 -12 -17    8.13    8.49
   6 -12 -18   -0.00    5.45
   6 -12 -19    2.63    5.91
   6 -12 -20    7.25    6.05
   6 -12 -21   12.10    7.58
   6 -12 -22   -0.00    6.45
   6 -12 -23   -0.00    4.86
   6 -12 -24   -0.00    6.02
   6 -12 -25   -0.00    6.90
   6 -12 -26    3.68    7.29
   6 -12 -27   10.93    8.14
   6 -12 -28    0.00    5.89
   6 -13  -1    8.87    6.28
   6 -13  -1   -0.00    6.95
  -6 -13   1    5.72    6.40
   6 -13  -2    1.77    5.26
   6 -13  -2    4.11    7.52
  -6 -13   2   -0.00    4.45
   6 -13  -3   50.18   13.49
   6 -13  -3   49.69   15.61
  -6 -13   3   33.16   12.10
   6 -13  -4   10.54    7.02
   6 -13  -4   13.45    9.07
  -6 -13   4    6.51    6.79
   6 -13  -5   11.03    7.41
   6 -13  -5    5.93    7.34
  -6 -13   5    9.42    7.47
   6 -13  -6   11.23    6.55
  -6 -13   6    3.08    6.15
   6 -13  -7   12.71    7.62
   6 -13  -8    9.67    6.95
   6 -13  -9   46.11   14.09
   6 -13 -10    9.68    7.78
   6 -13 -11    5.96    7.02
   6 -13 -12    7.58    7.26
   6 -13 -13    6.02    6.56
   6 -13 -14   -0.00    5.36
   6 -13 -15    4.61    5.84
   6 -13 -16    0.00    6.11
   6 -13 -17    4.31    5.57
   6 -13 -18    3.24    6.64
   6 -13 -19   11.45    8.10
   6 -13 -20   -0.00    6.72
   6 -13 -21    2.60    6.36
   6 -13 -22    0.00    6.21
   6 -13 -23    0.00    5.97
   6 -13 -24    0.20    4.74
   6 -14  -1   24.80    9.47
   6 -14  -1   21.19   10.58
  -6 -14   1   14.32    8.09
   6 -14  -2    6.07    6.18
  -6 -14   2    2.52    6.58
   6 -14  -3    1.73    4.47
  -6 -14   3    0.00    5.16
   6 -14  -4    1.48    4.31
  -6 -14   4    5.41    5.29
   6 -14  -5   15.65    8.63
  -6 -14   5   21.93    9.73
   6 -14  -6   11.71    7.51
   6 -14  -7    9.83    6.76
   6 -14  -8    2.55    4.77
   6 -14  -9    7.63    6.83
   6 -14 -10    4.49    5.97
   6 -14 -11    4.69    6.43
   6 -14 -12    5.17    6.10
   6 -14 -13    3.72    5.78
   6 -14 -14   -0.00    4.45
   6 -14 -15   -0.00    5.48
   6 -14 -16    0.00    5.03
   6 -14 -17    7.75    7.44
   6 -14 -18    2.50    6.23
   6 -14 -19    1.10    6.56
   6 -14 -20    0.00    6.55
   6 -14 -21    7.82    7.64
   6 -15  -1    0.28    3.63
  -6 -15   1   -0.00    4.47
   6 -15  -2    0.00    4.28
  -6 -15   2    0.00    4.88
   6 -15  -3   17.67    9.12
  -6 -15   3    5.60    6.88
   6 -15  -4   -0.00    4.26
   6 -15  -5   -0.00    3.77
   6 -15  -6    2.39    4.85
   6 -15  -7    0.00    5.25
   6 -15  -8    0.00    5.30
   6 -15  -9    3.06    5.05
   6 -15 -10   15.58    8.25
   6 -15 -11    0.41    5.07
   6 -15 -12    1.83    5.36
   6 -15 -13   11.70    8.13
   6 -15 -14    1.54    6.51
   6 -15 -15    0.00    5.32
   6 -15 -16   -0.00    4.14
   6 -15 -17   -0.00    5.89
   6 -16  -1    0.00    4.75
  -6 -16   1    0.00    4.52
   6 -16  -2    1.30    4.16
   6 -16  -3    1.72    4.69
   6 -16  -4   -0.00    4.27
   6 -16  -5    2.79    3.95
   6 -16  -6    0.00    5.02
   6 -16  -7   -0.00    2.69
   6 -16  -8   -0.00    5.17
   6 -16  -9   -0.00    5.22
   6 -16 -10   -0.00    4.96
   6 -16 -11    3.48    5.88
   6 -16 -12    0.57    4.84
   6 -16 -13   -0.00    5.07
   6 -17  -1    0.06    4.75
   6 -17  -2    4.61    6.05
   6 -17  -3    4.07    5.46
   6 -17  -4    1.45    5.72
   6 -17  -5    0.97    5.10
   6 -17  -6   -0.00    5.07
   6 -17  -7    1.13    5.18
   6 -17  -8    0.00    5.75
   6 -17  -9    0.00    4.08
   6 -18  -1    5.90    7.98
   6 -18  -2   -0.00    4.65
   6 -18  -3    3.09    5.71
   6 -18  -4    0.54    5.16
  -5   0   1    5.92    4.10
  -5   0   1    0.00    3.83
   5   0  -1    0.61    3.96
   5   0  -1    0.00    3.93
  -5   0   2   -0.00    3.95
  -5   0   2   -0.00    3.99
   5   0  -2   -0.00    3.82
   5   0  -2    0.00    3.91
  -5   0   3   95.22   16.33
  -5   0   3  107.58   17.73
   5   0  -3   96.23   17.01
   5   0  -3   91.52   17.17
  -5   0   4    1.16    3.72
  -5   0   4   -0.00    3.54
   5   0  -4    2.16    4.10
   5   0  -4    0.26    3.72
  -5   0   5 2411.71  288.95
  -5   0   5 2405.59  290.36
   5   0  -5 2216.33  288.87
   5   0  -5 2128.29  289.68
  -5   0   6   -0.00    2.69
  -5   0   6   -0.00    3.53
   5   0  -6    1.61    4.21
   5   0  -6   -0.00    4.22
  -5   0   7   50.39   11.47
  -5   0   7   65.97   13.26
   5   0  -7   77.51   12.76
   5   0  -7   70.86   13.63
  -5   0   8   -0.00    3.50
  -5   0   8   -0.00    4.89
   5   0  -8    0.59    3.19
   5   0  -8    4.89    5.11
  -5   0   9  543.84   75.40
  -5   0   9  561.49   77.00
   5   0  -9  622.42   75.80
   5   0  -9  559.80   76.95
  -5   0  10    0.00    3.06
  -5   0  10    0.03    4.14
   5   0 -10    0.24    2.55
   5   0 -10    1.27    3.63
  -5   0  11   32.12    7.49
  -5   0  11   15.62    7.11
   5   0 -11   24.13    6.63
   5   0 -11   30.35    8.41
  -5   0  12    0.88    3.05
  -5   0  12    0.84    3.75
   5   0 -12   -0.00    3.21
  -5   0  13    0.00    3.36
  -5   0  13    0.95    4.28
   5   0 -13    5.59    3.54
  -5   0  14   -0.00    2.42
  -5   0  14    2.27    4.17
   5   0 -14    2.42    3.39
  -5   0  15  142.31   22.65
  -5   0  15  150.02   23.94
   5   0 -15  128.17   21.04
  -5   0  16   -0.00    3.12
  -5   0  16    0.45    4.16
   5   0 -16    1.54    3.14
   5   0 -16    0.50    3.27
  -5   0  17   81.05   14.50
  -5   0  17   36.16   12.02
   5   0 -17   86.31   13.00
  -5   0  18    0.00    2.93
  -5   0  18    4.77    4.05
   5   0 -18    0.00    3.00
  -5   0  19  171.77   26.64
   5   0 -19  153.11   24.27
  -5   0  20    0.50    3.81
   5   0 -20    0.00    3.07
   5   0 -20    1.91    3.20
  -5   0  21  220.55   35.72
   5   0 -21  273.37   35.73
   5   0 -21  215.57   33.49
   5   0 -22    0.00    3.84
   5   0 -22    0.00    3.02
   5   0 -23   -0.00    3.25
   5   0 -23   -0.00    3.10
   5   0 -24   -0.00    3.59
   5   0 -24    0.57    2.95
   5   0 -25   27.68    8.58
   5   0 -26   -0.00    3.69
   5   0 -27   51.03   12.02
  -5   0  30    1.48    3.40
  -5   0  31   43.88   11.84
  -5   0  32    0.82    4.07
  -5   0  33   -0.00    3.76
  -5   0  34   -0.00    4.02
  -5   0  35    5.79    5.83
  -5   0  36    6.42    5.55
  -5   0  37   13.98    6.84
  -5   0  38   -0.00    4.07
  -5   0  39    5.89    5.48
  -5   1   1  378.07   61.39
  -5   1   1  559.66   64.44
   5  -1  -1  437.03   62.43
   5  -1  -1  481.09   63.92
   5   1  -1  466.43   62.93
   5   1  -1  516.12   64.19
  -5  -1   1  435.86   62.97
  -5  -1   1  527.72   64.13
  -5   1   2    1.17    3.10
  -5   1   2    3.61    3.83
   5  -1  -2    3.96    4.30
   5  -1  -2   -0.00    4.06
   5   1  -2    9.66    5.53
   5   1  -2    3.05    4.41
  -5  -1   2    9.19    5.35
  -5  -1   2    4.07    4.64
  -5   1   3  506.56   68.97
  -5   1   3  506.80   70.13
   5  -1  -3  538.91   69.38
   5  -1  -3  552.95   71.03
   5   1  -3  463.20   69.29
   5   1  -3  576.03   70.83
  -5  -1   3  507.22   69.46
  -5  -1   3  531.63   70.32
  -5   1   4    7.52    4.50
  -5   1   4    6.10    5.36
   5  -1  -4   10.74    5.43
   5  -1  -4   14.12    6.35
   5   1  -4   13.20    5.92
   5   1  -4   10.72    5.41
  -5  -1   4   13.72    5.52
  -5  -1   4   16.84    6.19
  -5   1   5  106.77   18.01
  -5   1   5  113.71   19.36
   5  -1  -5   89.36   17.42
   5  -1  -5  133.44   20.42
   5   1  -5  136.28   19.63
   5   1  -5  101.77   18.53
  -5  -1   5  117.77   18.26
  -5  -1   5  107.69   18.92
  -5   1   6  603.19   79.00
  -5   1   6  637.54   80.71
   5  -1  -6  626.05   78.94
   5  -1  -6  523.83   79.83
   5   1  -6  659.43   79.98
  -5  -1   6  512.58   78.10
  -5  -1   6  678.48   80.66
  -5   1   7  461.69   81.31
  -5   1   7  624.49   83.90
   5  -1  -7  671.63   82.51
   5  -1  -7  654.56   84.37
   5   1  -7  605.46   82.63
   5   1  -7  639.25   83.51
  -5  -1   7  792.80   83.29
  -5  -1   7  659.53   83.73
  -5   1   8    0.00    3.80
  -5   1   8    3.16    4.77
   5  -1  -8   -0.00    3.24
   5  -1  -8   -0.00    4.33
   5   1  -8    0.00    3.79
   5   1  -8   -0.00    3.14
  -5  -1   8    2.57    3.26
  -5  -1   8    1.63    4.62
  -5   1   9   22.98    6.79
  -5   1   9   30.39    8.99
   5  -1  -9   31.02    7.26
   5  -1  -9   35.60    9.20
   5   1  -9   16.34    6.33
   5   1  -9   32.48    7.89
  -5  -1   9   23.68    6.36
  -5  -1   9    8.38    5.92
  -5   1  10    0.00    3.13
  -5   1  10    9.16    5.37
   5  -1 -10    2.66    3.03
   5  -1 -10    5.33    5.35
   5   1 -10    2.29    3.93
  -5  -1  10    1.48    3.47
  -5  -1  10    0.00    3.75
  -5   1  11  254.85   35.48
  -5   1  11  211.09   35.52
   5  -1 -11  260.25   34.45
   5  -1 -11  235.99   36.01
   5   1 -11  261.09   34.42
  -5  -1  11  202.74   33.43
  -5  -1  11  263.92   35.87
  -5   1  12   21.77    6.98
  -5   1  12   20.05    7.19
   5  -1 -12   22.41    6.24
   5  -1 -12   12.10    6.18
   5   1 -12   16.74    5.47
  -5  -1  12   18.80    5.91
  -5  -1  12   13.58    6.19
  -5   1  13  430.31   60.86
  -5   1  13  470.70   62.23
   5  -1 -13  487.70   59.96
   5  -1 -13  451.77   61.54
   5   1 -13  446.87   59.22
   5   1 -13  485.12   60.85
  -5  -1  13  375.17   58.99
  -5  -1  13  419.85   60.72
  -5   1  14    1.18    3.63
  -5   1  14    2.53    4.49
   5  -1 -14    6.77    3.85
   5  -1 -14    1.12    3.77
   5   1 -14    0.00    2.83
   5   1 -14   -0.00    2.82
  -5  -1  14   -0.00    2.77
  -5   1  15   52.47   11.96
  -5   1  15   46.93   11.89
   5  -1 -15   56.33   10.79
   5  -1 -15   56.17   12.32
   5   1 -15   64.11   11.05
   5   1 -15   45.46   10.54
  -5  -1  15   48.66   10.82
  -5   1  16    4.62    4.69
  -5   1  16    4.90    4.46
   5  -1 -16    1.64    2.93
   5   1 -16    6.53    4.21
  -5  -1  16    7.31    4.16
  -5   1  17   26.33    8.32
  -5   1  17   34.02    9.20
   5  -1 -17   14.75    5.83
   5   1 -17   15.52    5.49
   5   1 -17   38.59    8.06
  -5  -1  17   15.97    6.25
  -5   1  18    6.79    5.00
  -5   1  18   10.08    6.14
   5  -1 -18    1.48    3.70
   5   1 -18    3.33    3.31
  -5  -1  18    0.77    3.61
  -5   1  19  179.86   27.83
  -5   1  19  121.20   25.97
   5  -1 -19  138.22   25.23
   5  -1 -19  191.64   25.77
   5   1 -19  187.92   24.79
  -5  -1  19  156.40   25.78
  -5  -1  19  152.22   26.36
  -5   1  20    7.52    5.23
  -5   1  20    6.34    5.42
   5  -1 -20    4.44    3.99
   5  -1 -20    7.07    4.23
   5   1 -20    4.37    3.42
  -5  -1  20    9.87    5.46
  -5  -1  20    7.42    5.71
   5  -1 -21    0.00    3.27
   5  -1 -21    2.66    3.83
   5   1 -21    7.57    4.15
   5   1 -21    0.00    2.92
  -5  -1  21   -0.00    3.62
   5  -1 -22   19.60    6.81
   5   1 -22   13.09    5.42
   5   1 -22   11.62    5.12
   5  -1 -23   58.52   12.71
   5   1 -23   49.23   11.31
   5   1 -23   58.08   11.06
   5  -1 -24    0.00    4.34
   5   1 -24    6.10    4.25
   5  -1 -25   18.92    7.63
   5   1 -25   20.82    6.80
   5  -1 -26    5.10    5.17
   5  -1 -27   67.93   15.03
   5  -1 -28   17.44    7.27
  -5   1  29   35.91   10.50
  -5   1  30   -0.00    4.39
  -5   1  31    3.56    3.97
  -5   1  32   -0.00    2.89
  -5  -1  32    1.60    4.63
  -5   1  33   31.45    9.78
  -5  -1  33   34.23   10.14
  -5   1  34    0.26    3.08
  -5  -1  34    1.47    4.34
  -5   1  35    1.43    4.51
  -5  -1  35    5.46    4.71
  -5   1  36    6.53    5.21
  -5  -1  36   -0.00    2.89
  -5   1  37   23.13    8.79
  -5  -1  37    6.17    5.66
  -5   1  38   -0.00    4.66
  -5  -1  38   -0.00    3.81
  -5   1  39   16.03    7.39
  -5  -1  39    3.02    5.33
  -5   2   1    4.53    3.77
  -5   2   1    2.74    4.13
   5  -2  -1    8.58    4.20
   5  -2  -1   11.15    5.93
   5   2  -1    5.31    5.04
   5   2  -1    5.15    5.37
  -5  -2   1    7.82    5.23
  -5  -2   1    5.27    4.67
  -5   2   2    0.00    2.93
  -5   2   2   28.04    7.19
   5  -2  -2   17.15    5.19
   5  -2  -2   11.26    6.01
   5   2  -2   22.79    6.67
   5   2  -2   16.35    6.68
  -5  -2   2   15.27    6.47
  -5  -2   2   21.17    6.80
  -5   2   3  194.95   28.66
  -5   2   3  315.03   32.67
   5  -2  -3  175.40   27.98
   5  -2  -3  178.81   29.81
   5   2  -3  167.13   28.40
   5   2  -3  218.03   30.07
  -5  -2   3  166.48   28.75
  -5  -2   3  192.29   29.42
  -5   2   4   86.44   14.01
  -5   2   4   71.45   14.10
   5  -2  -4   54.20   12.22
   5  -2  -4   63.41   14.15
   5   2  -4   79.46   14.05
   5   2  -4   60.57   13.29
  -5  -2   4   87.43   14.66
  -5  -2   4   71.73   13.96
  -5   2   5  547.03   82.63
  -5   2   5  665.98   84.87
   5  -2  -5  670.92   83.07
   5  -2  -5  614.75   84.85
   5   2  -5  616.54   83.34
   5   2  -5  638.56   83.92
  -5  -2   5  619.49   83.36
  -5  -2   5  705.18   84.66
  -5   2   6   12.41    5.50
  -5   2   6   14.43    6.82
   5  -2  -6    7.67    4.54
   5  -2  -6    8.68    5.96
   5   2  -6    4.28    4.72
   5   2  -6    7.89    4.91
  -5  -2   6    4.51    4.20
  -5  -2   6    7.30    4.82
  -5   2   7   98.55   15.19
  -5   2   7   68.83   14.89
   5  -2  -7   92.17   14.20
   5  -2  -7   66.90   14.89
   5   2  -7   58.17   13.26
   5   2  -7   77.82   14.24
  -5  -2   7   71.37   14.29
  -5   2   8   16.70    6.39
  -5   2   8    7.27    5.24
   5  -2  -8    4.12    4.30
   5  -2  -8    8.10    5.94
   5   2  -8   21.19    6.54
  -5  -2   8   12.97    4.97
  -5  -2   8    4.45    4.02
  -5   2   9  690.54   91.80
   5  -2  -9  727.94   93.43
   5   2  -9  627.74   90.50
  -5  -2   9  711.59   90.18
  -5  -2   9  716.82   91.62
  -5   2  10    1.76    4.07
  -5   2  10    3.68    3.60
   5  -2 -10    5.02    3.86
   5  -2 -10    0.00    3.98
   5   2 -10    0.00    3.68
   5   2 -10    0.37    3.32
  -5  -2  10    0.00    2.79
  -5  -2  10    0.00    4.12
  -5   2  11    6.05    5.22
  -5   2  11   13.26    6.70
   5  -2 -11    2.13    3.42
   5  -2 -11    3.32    4.16
   5   2 -11   -0.00    4.02
   5   2 -11    4.36    4.33
  -5  -2  11    2.13    3.10
  -5   2  12   91.31   16.15
  -5   2  12   78.60   16.06
   5  -2 -12   69.84   13.71
   5  -2 -12   79.02   15.95
   5   2 -12   78.77   14.18
   5   2 -12   92.55   15.02
  -5  -2  12   68.39   13.16
  -5   2  13   61.41   13.66
  -5   2  13   35.91   12.06
   5  -2 -13   68.93   12.37
   5  -2 -13   67.84   14.08
   5   2 -13   76.40   12.41
   5   2 -13   64.18   12.07
  -5  -2  13   60.85   11.41
  -5   2  14   27.86    9.24
  -5   2  14   37.68   10.45
   5  -2 -14   42.88    9.30
   5  -2 -14   23.44    9.60
   5   2 -14   54.63    9.60
   5   2 -14   46.44    9.21
  -5  -2  14   30.94    7.85
  -5   2  15  386.21   56.38
  -5   2  15  354.68   56.23
   5  -2 -15  469.00   55.28
   5  -2 -15  395.43   56.67
   5   2 -15  380.32   53.47
   5   2 -15  376.43   53.56
  -5  -2  15  406.38   53.93
  -5  -2  15  406.45   55.15
  -5   2  16    0.00    4.03
  -5   2  16    7.45    5.38
   5  -2 -16    3.70    3.54
   5  -2 -16    0.00    3.58
   5   2 -16   -0.00    2.86
   5   2 -16    3.36    3.21
  -5  -2  16    1.61    3.05
  -5  -2  16    0.00    3.54
  -5   2  17    7.45    5.45
  -5   2  17   -0.00    5.15
   5  -2 -17    0.00    3.10
   5   2 -17    3.93    3.54
   5   2 -17    7.38    3.93
  -5  -2  17    5.62    3.82
  -5  -2  17    9.69    5.05
  -5   2  18    1.21    4.93
  -5   2  18   -0.00    5.24
   5  -2 -18    0.61    2.64
   5   2 -18    0.87    2.53
  -5  -2  18   -0.00    3.39
  -5  -2  18   -0.00    3.88
  -5   2  19  146.96   24.92
   5  -2 -19  145.31   22.97
   5   2 -19  129.42   20.29
  -5  -2  19  108.29   20.73
  -5  -2  19  142.85   22.66
  -5   2  20   69.80   16.07
   5  -2 -20   60.66   13.91
   5   2 -20   71.06   12.57
  -5  -2  20   60.32   13.14
  -5  -2  20   89.54   15.52
   5  -2 -21    2.60    4.36
   5   2 -21    0.06    2.90
  -5  -2  21    6.43    4.34
   5  -2 -22    6.77    5.48
   5   2 -22    5.55    3.89
  -5  -2  22   11.88    5.76
   5  -2 -23   20.14    7.83
   5   2 -23   31.76    7.85
   5  -2 -24   -0.00    4.38
   5   2 -24    1.78    2.78
   5  -2 -25   76.20   16.14
   5  -2 -26   10.43    5.82
  -5   2  27   68.85   15.65
  -5   2  28    0.00    6.04
  -5   2  29   44.51   12.18
  -5   2  30   13.09    6.97
  -5   2  31   31.61   10.39
  -5   2  32   -0.00    5.23
  -5   2  33    2.40    4.92
  -5  -2  33    0.00    3.47
  -5   2  34    4.05    5.01
  -5  -2  34    0.01    3.58
  -5   2  35   -0.00    3.84
  -5  -2  35   15.82    6.63
  -5   2  36    2.11    4.86
  -5  -2  36    5.20    4.73
  -5   2  37    9.82    6.56
  -5  -2  37    4.74    4.95
  -5   2  38    3.52    4.58
  -5  -2  38    0.00    3.92
  -5  -2  39    1.52    3.80
  -5   3   1  345.86   42.62
  -5   3   1  275.41   42.49
   5  -3  -1  343.46   42.14
   5  -3  -1  244.45   42.41
   5   3  -1  258.09   41.62
   5   3  -1  315.57   43.40
  -5  -3   1  311.75   43.17
  -5   3   2   67.10   12.68
  -5   3   2   51.41   12.57
   5  -3  -2   68.17   12.20
   5  -3  -2   47.51   12.89
   5   3  -2   67.60   13.03
   5   3  -2   56.75   12.87
  -5  -3   2   80.64   14.18
  -5  -3   2   70.46   13.35
  -5   3   3  111.17   18.70
  -5   3   3  133.24   20.43
   5  -3  -3  106.00   17.92
   5  -3  -3  121.88   20.51
   5   3  -3  110.03   18.74
   5   3  -3  107.57   19.05
  -5  -3   3   89.05   18.28
  -5  -3   3  113.39   19.29
  -5   3   4    7.97    4.67
  -5   3   4    9.89    5.57
   5  -3  -4    1.79    3.46
   5  -3  -4   -0.00    4.79
   5   3  -4    1.27    3.65
   5   3  -4    0.00    4.31
  -5  -3   4    0.85    3.87
  -5  -3   4    5.20    4.77
  -5   3   5  183.59   34.66
  -5   3   5  233.00   36.44
   5  -3  -5  263.72   35.22
   5  -3  -5  225.69   36.70
   5   3  -5  255.05   35.50
   5   3  -5  295.30   36.69
  -5  -3   5  267.94   36.30
  -5  -3   5  248.41   36.06
  -5   3   6  196.98   33.26
   5  -3  -6  198.47   33.85
   5   3  -6  231.61   32.58
  -5  -3   6  239.96   33.16
  -5  -3   6  234.09   33.22
  -5   3   7   63.57   13.55
  -5   3   7   94.07   15.94
   5  -3  -7   76.71   13.01
   5  -3  -7   36.74   12.69
   5   3  -7   68.21   12.95
  -5  -3   7   67.47   13.08
  -5  -3   7   78.83   13.93
  -5   3   8  100.07   18.51
  -5   3   8   83.96   18.53
   5  -3  -8  102.03   17.29
   5  -3  -8  125.82   20.67
   5   3  -8  113.83   17.99
  -5  -3   8  112.14   17.67
  -5  -3   8   97.10   17.77
  -5   3   9   77.57   15.46
  -5   3   9   83.81   16.45
   5  -3  -9   94.54   15.08
   5  -3  -9   58.34   14.95
   5   3  -9   77.21   14.24
   5   3  -9   85.17   14.58
  -5  -3   9   80.60   13.98
  -5   3  10   20.88    8.06
  -5   3  10   26.98    8.41
   5  -3 -10   31.01    7.43
   5  -3 -10   21.91    7.98
   5   3 -10   21.37    6.82
   5   3 -10   21.57    6.45
  -5  -3  10   16.04    5.87
  -5   3  11   -0.00    4.42
  -5   3  11    0.00    3.85
   5  -3 -11    0.86    3.37
   5  -3 -11    8.42    5.59
   5   3 -11    0.00    2.77
   5   3 -11    0.00    3.14
  -5  -3  11    0.00    2.23
  -5   3  12   33.26    9.15
  -5   3  12   24.88    8.35
   5  -3 -12   31.72    7.96
   5  -3 -12   31.21    9.36
   5   3 -12   17.02    6.28
   5   3 -12   23.49    6.67
  -5  -3  12   20.91    6.09
  -5  -3  12   23.70    7.23
  -5   3  13  238.31   29.60
  -5   3  13  230.43   29.52
   5  -3 -13  173.12   25.21
   5  -3 -13  188.70   28.10
   5   3 -13  164.04   24.33
   5   3 -13   84.07   21.84
  -5  -3  13  176.38   23.66
  -5  -3  13  199.76   25.84
  -5   3  14   20.32    7.67
  -5   3  14   22.64    8.29
   5  -3 -14   22.02    6.99
   5  -3 -14   10.83    6.57
   5   3 -14   32.25    7.66
   5   3 -14   19.07    5.67
  -5  -3  14   30.41    6.59
  -5  -3  14   22.79    7.13
  -5   3  15   10.19    5.85
  -5   3  15    6.25    5.13
   5  -3 -15   11.32    6.23
   5   3 -15   14.71    5.27
   5   3 -15    5.62    3.57
  -5  -3  15    6.02    3.87
  -5  -3  15    9.46    4.76
  -5   3  16   43.38   11.81
  -5   3  16   38.38   12.07
   5  -3 -16   72.32   13.09
   5   3 -16   41.14    9.56
   5   3 -16   52.26    9.28
  -5  -3  16   32.99    8.60
  -5  -3  16   54.78   10.99
  -5   3  17  110.37   18.36
   5  -3 -17   64.73   14.45
   5   3 -17   63.68   12.92
  -5  -3  17   71.15   12.90
  -5  -3  17   75.68   14.17
  -5   3  18    5.13    6.05
   5  -3 -18   21.04    7.20
   5   3 -18   14.67    5.61
  -5  -3  18   25.47    6.47
  -5  -3  18   21.77    6.53
  -5   3  19    0.00    5.60
   5  -3 -19    0.00    4.09
   5   3 -19    2.47    3.20
  -5  -3  19   -0.00    2.33
  -5  -3  19   -0.00    3.76
   5  -3 -20   -0.00    3.38
   5   3 -20    1.09    3.35
  -5  -3  20    0.77    3.18
  -5  -3  20    1.04    3.79
   5  -3 -21   63.40   14.69
  -5  -3  21   70.82   13.34
   5  -3 -22  111.67   19.69
  -5  -3  22   90.38   16.87
  -5  -3  23  104.11   18.28
  -5   3  25    4.65    4.72
  -5   3  26    2.07    4.66
  -5   3  27    7.66    6.17
   5  -3 -27   17.90    7.83
  -5   3  28    0.00    5.01
   5  -3 -28   -0.00    4.41
  -5   3  29   35.44   10.35
   5  -3 -29   -0.00    4.55
  -5   3  30    0.33    4.73
   5  -3 -30   -0.00    3.59
  -5   3  31    1.54    4.83
   5  -3 -31    5.77    5.88
  -5   3  32    4.24    5.26
  -5   3  33   15.24    7.54
  -5   3  34    4.68    5.24
  -5  -3  34    6.53    4.20
  -5   3  35    5.60    5.86
  -5  -3  35    0.23    3.69
  -5   3  36    0.55    4.37
  -5  -3  36   -0.00    3.54
  -5   3  37   14.22    7.19
  -5  -3  37    4.33    4.57
  -5   3  38   -0.00    5.60
  -5  -3  38    2.58    4.69
  -5  -3  39   20.09    7.28
  -5   4   1   79.00   14.53
  -5   4   1   67.82   14.24
   5  -4  -1   88.13   13.93
   5  -4  -1   88.25   16.14
   5   4  -1   76.27   14.39
   5   4  -1   72.79   14.68
  -5  -4   1   62.70   14.03
  -5  -4   1   52.54   13.50
  -5   4   2    9.63    5.20
  -5   4   2   14.90    6.58
   5  -4  -2    9.28    4.81
   5  -4  -2    7.77    6.01
   5   4  -2   19.94    6.46
   5   4  -2   14.89    6.23
  -5  -4   2   13.97    6.65
  -5  -4   2   12.73    6.28
  -5   4   3   43.78    9.93
  -5   4   3   46.25   10.83
   5  -4  -3   33.48    8.68
   5  -4  -3   42.39   11.16
   5   4  -3   26.95    8.24
   5   4  -3   50.91   10.71
  -5  -4   3   32.87    9.15
  -5  -4   3   40.32    9.91
  -5   4   4   69.44   13.87
  -5   4   4   83.12   15.27
   5  -4  -4   58.31   12.14
   5  -4  -4   57.13   13.96
   5   4  -4   74.84   13.57
   5   4  -4   57.89   12.86
  -5  -4   4   80.02   14.28
  -5  -4   4   73.43   14.10
  -5   4   5  178.43   27.20
  -5   4   5  148.12   26.43
   5  -4  -5  162.15   25.30
   5  -4  -5  194.83   28.83
   5   4  -5  160.32   25.50
   5   4  -5  174.65   26.16
  -5  -4   5  143.67   25.62
  -5  -4   5  183.22   26.78
  -5   4   6    0.56    3.98
  -5   4   6    0.27    3.92
   5  -4  -6    0.44    2.72
   5  -4  -6    6.28    5.82
   5   4  -6    0.09    3.26
  -5  -4   6   -0.00    3.21
  -5  -4   6    3.36    4.16
  -5   4   7    3.00    3.55
  -5   4   7    9.85    5.82
   5  -4  -7    4.43    3.88
   5  -4  -7   11.00    6.73
   5   4  -7    6.48    4.20
  -5  -4   7    7.73    5.52
  -5  -4   7    5.86    4.45
  -5   4   8   63.88   15.85
  -5   4   8  104.01   18.10
   5  -4  -8  108.87   16.36
   5  -4  -8   76.33   17.03
   5   4  -8   70.92   14.65
   5   4  -8   97.65   15.71
  -5  -4   8   86.25   15.53
  -5   4   9  121.04   19.12
  -5   4   9   98.96   18.28
   5  -4  -9   94.46   16.66
   5  -4  -9  113.45   19.84
   5   4  -9  104.34   16.41
   5   4  -9  125.76   17.20
  -5  -4   9   51.38   14.44
  -5   4  10  128.52   25.99
  -5   4  10   94.89   24.62
   5  -4 -10  196.26   26.26
   5  -4 -10  174.46   27.97
   5   4 -10  206.15   25.53
   5   4 -10  152.79   24.03
  -5  -4  10  184.40   24.84
  -5   4  11  207.83   33.00
  -5   4  11  237.01   34.07
   5  -4 -11  195.26   32.97
  -5  -4  11  219.90   29.89
  -5  -4  11  177.33   30.13
  -5   4  12    8.04    5.47
  -5   4  12    6.25    5.77
   5  -4 -12    4.81    5.02
   5   4 -12   10.80    4.77
   5   4 -12    3.86    3.42
  -5  -4  12   10.65    4.51
  -5  -4  12    7.38    4.85
  -5   4  13    0.00    4.17
  -5   4  13    3.76    4.99
   5  -4 -13   -0.00    4.31
   5   4 -13    0.22    3.17
   5   4 -13   -0.00    2.93
  -5  -4  13    0.64    2.89
  -5  -4  13    2.25    3.63
  -5   4  14   30.82    9.85
  -5   4  14   26.86    9.63
   5  -4 -14   41.87   10.44
   5  -4 -14   29.12   10.40
   5   4 -14   22.23    6.93
   5   4 -14   30.41    6.95
  -5  -4  14   32.90    7.24
  -5  -4  14   39.04    8.78
  -5   4  15  356.93   49.84
  -5   4  15  273.08   47.75
   5  -4 -15  337.89   47.95
   5  -4 -15  338.30   49.87
   5   4 -15  334.93   45.11
   5   4 -15  337.93   43.74
  -5  -4  15  308.53   43.99
  -5  -4  15  325.90   45.78
  -5   4  16   77.74   15.88
   5  -4 -16   70.08   13.67
   5   4 -16   22.12    8.59
   5   4 -16   62.20    9.37
  -5  -4  16   82.10   11.09
  -5  -4  16   47.75   10.78
  -5   4  17   91.00   20.77
   5  -4 -17  133.22   21.15
   5   4 -17  109.29   17.71
  -5  -4  17  104.61   17.01
  -5  -4  17  104.81   18.23
  -5   4  18    0.40    5.09
   5  -4 -18    5.19    4.41
   5   4 -18    3.76    3.58
  -5  -4  18    0.00    2.23
  -5  -4  18    0.01    3.35
  -5   4  19  278.00   37.31
   5  -4 -19  201.04   32.49
   5   4 -19  217.30   30.01
  -5  -4  19  188.33   29.17
  -5  -4  19  183.20   30.12
  -5  -4  20    9.42    4.33
  -5  -4  20    5.01    4.46
  -5  -4  21   45.15    9.79
  -5   4  22    4.77    5.46
  -5   4  23    9.63    6.13
  -5   4  24    2.02    3.96
   5  -4 -24    2.09    4.43
  -5   4  25   44.30   12.12
   5  -4 -25   27.05   10.05
  -5   4  26   19.14    8.31
   5  -4 -26   13.13    7.53
  -5   4  27   14.63    6.79
   5  -4 -27   14.08    7.56
  -5   4  28    0.00    5.07
   5  -4 -28    0.70    4.00
  -5   4  29   35.74   10.47
   5  -4 -29   10.67    7.14
  -5   4  30   20.00    9.68
   5  -4 -30   12.89    7.27
  -5   4  31   13.41    7.89
   5  -4 -31   10.80    7.84
  -5   4  32    6.77    6.68
   5  -4 -32    6.18    5.83
  -5   4  33    2.81    5.24
  -5   4  34    6.46    6.52
  -5   4  35    0.00    5.21
  -5  -4  35    4.51    3.74
  -5   4  36    2.70    6.78
  -5  -4  36    3.06    3.36
  -5   4  37    8.63    6.10
  -5  -4  37    2.19    3.78
  -5   4  38    1.40    6.02
  -5  -4  38   -0.00    3.36
  -5  -4  39    0.31    3.12
  -5   5   1  236.81   34.96
  -5   5   1  233.20   34.96
   5  -5  -1  346.47   35.58
   5  -5  -1  270.68   37.06
   5   5  -1  234.02   34.31
   5   5  -1  203.04   34.52
  -5  -5   1  199.89   34.27
  -5  -5   1  169.71   33.58
  -5   5   2   53.69   13.14
  -5   5   2   87.56   15.46
   5  -5  -2   70.12   13.24
   5  -5  -2   76.29   15.69
   5   5  -2   80.01   14.40
   5   5  -2   68.54   14.33
  -5  -5   2   71.27   14.49
  -5  -5   2   68.00   14.36
  -5   5   3  161.21   24.68
  -5   5   3   94.61   22.31
   5  -5  -3  166.66   23.47
   5  -5  -3  138.73   24.87
   5   5  -3  184.25   24.19
   5   5  -3  160.82   24.40
  -5  -5   3  123.72   23.29
  -5   5   4   29.80    9.56
  -5   5   4   41.92   10.57
   5  -5  -4   36.25    9.03
   5  -5  -4   43.71   11.42
   5   5  -4   45.09    9.77
   5   5  -4   39.39    9.82
  -5  -5   4   53.96   10.90
  -5  -5   4   33.80    9.74
  -5   5   5   17.17    7.83
  -5   5   5   12.84    7.20
   5  -5  -5   14.24    6.55
   5  -5  -5   12.21    7.63
   5   5  -5   34.56    7.89
  -5  -5   5   26.70    7.68
  -5  -5   5   22.78    7.25
  -5   5   6   11.75    6.35
  -5   5   6   11.65    6.84
   5  -5  -6   14.26    5.81
   5  -5  -6   15.23    7.21
   5   5  -6    5.03    4.02
  -5  -5   6   18.46    6.21
  -5  -5   6   23.80    7.14
  -5   5   7  265.15   38.27
  -5   5   7  340.15   40.00
   5  -5  -7  305.28   39.83
   5   5  -7  141.48   33.15
   5   5  -7  229.29   34.98
  -5  -5   7  262.06   36.16
  -5  -5   7  388.02   39.06
  -5   5   8   93.27   21.92
  -5   5   8  154.95   24.63
   5  -5  -8  138.66   24.47
   5   5  -8  137.44   21.31
   5   5  -8  146.27   21.50
  -5  -5   8  129.95   21.61
  -5   5   9   12.72    7.47
  -5   5   9   12.56    6.13
   5  -5  -9   10.37    6.65
   5   5  -9   11.90    5.25
   5   5  -9   16.18    5.31
  -5  -5   9   15.56    6.01
  -5   5  10    1.17    4.29
  -5   5  10   -0.00    4.88
   5  -5 -10    3.85    5.95
   5   5 -10    1.58    2.77
   5   5 -10    2.96    3.10
  -5  -5  10    4.54    4.14
  -5  -5  10    0.71    3.50
  -5   5  11   22.01    8.69
  -5   5  11    8.03    6.57
   5  -5 -11   15.73    7.84
   5   5 -11    8.93    4.69
   5   5 -11   13.40    4.89
  -5  -5  11   10.84    4.94
  -5  -5  11    6.29    4.56
  -5   5  12  216.47   39.95
  -5   5  12  236.51   40.63
   5  -5 -12  286.39   40.78
   5  -5 -12  305.73   42.91
   5   5 -12  253.95   37.29
   5   5 -12  293.66   37.09
  -5  -5  12  285.33   37.59
  -5  -5  12  239.07   37.90
  -5   5  13  256.23   42.88
  -5   5  13  300.59   43.82
   5  -5 -13  291.69   42.42
   5  -5 -13  270.88   43.41
   5   5 -13  313.14   39.79
   5   5 -13  266.56   38.09
  -5  -5  13  263.97   38.57
  -5  -5  13  289.98   40.36
  -5   5  14   22.86    8.81
  -5   5  14   20.90    8.74
   5  -5 -14   23.75    7.99
   5  -5 -14    3.07    6.02
   5   5 -14   27.77    6.64
   5   5 -14   16.81    4.61
  -5  -5  14   17.10    5.26
  -5  -5  14   14.21    6.03
  -5   5  15    8.36    5.93
   5  -5 -15    1.68    4.40
   5   5 -15    7.66    4.19
   5   5 -15    2.22    2.29
  -5  -5  15    0.00    2.52
  -5  -5  15    2.67    3.81
  -5   5  16   31.58   11.80
   5   5 -16   59.13   10.17
   5   5 -16   44.83    7.48
  -5  -5  16   43.77    8.63
  -5  -5  16   42.68   10.03
  -5   5  17  125.62   23.01
   5   5 -17  109.97   17.33
  -5  -5  17  103.79   16.50
  -5  -5  17   97.26   17.76
  -5   5  18   30.70   11.03
  -5  -5  18   32.05    7.00
  -5  -5  18   24.80    7.40
  -5  -5  19   87.25   13.10
  -5  -5  19   57.44   12.99
  -5   5  20    2.51    5.25
  -5  -5  20    0.57    2.39
  -5   5  21    2.68    5.28
   5  -5 -21    2.23    5.20
  -5   5  22   69.53   16.81
   5  -5 -22   80.11   16.88
  -5   5  23   33.60   10.69
   5  -5 -23   20.62    8.61
  -5   5  24   23.24    9.19
   5  -5 -24   11.25    6.59
  -5   5  25    4.61    5.98
   5  -5 -25    0.58    4.14
  -5   5  26    5.48    5.31
   5  -5 -26   -0.00    4.13
  -5   5  27   15.03    7.34
   5  -5 -27    6.12    5.50
  -5   5  28   17.46    8.43
   5  -5 -28   21.02    8.72
  -5   5  29    5.64    6.84
   5  -5 -29   10.56    7.07
  -5   5  30   -0.00    5.10
   5  -5 -30   -0.00    4.45
  -5   5  31   -0.00    3.68
   5  -5 -31    0.00    3.17
  -5   5  32   -0.00    5.50
   5  -5 -32    3.75    6.37
  -5   5  33   19.90    8.68
   5  -5 -33    8.97    7.16
  -5   5  34   10.92    6.94
  -5   5  35   -0.00    4.10
  -5  -5  35    0.02    3.00
  -5   5  36    4.97    6.28
  -5  -5  36    0.97    3.37
  -5   5  37   -0.00    3.99
  -5  -5  37    2.19    3.04
  -5  -5  38    4.15    3.49
  -5  -5  39    4.67    4.05
  -5  -5  40    3.72    4.02
  -5   6   1   25.68    8.25
  -5   6   1   26.01    8.36
   5  -6  -1   21.38    7.13
   5  -6  -1   23.01    8.66
   5   6  -1   26.98    7.75
   5   6  -1   29.65    9.14
  -5  -6   1   33.81    9.11
  -5  -6   1   23.11    8.06
  -5   6   2    0.00    3.55
  -5   6   2    3.98    4.42
   5  -6  -2    3.68    3.23
   5  -6  -2    1.29    4.67
   5   6  -2    2.03    3.65
   5   6  -2    3.47    4.26
  -5  -6   2   11.13    5.76
  -5  -6   2   -0.00    4.12
  -5   6   3   81.06   16.29
  -5   6   3   79.13   15.83
   5  -6  -3   68.79   16.11
   5   6  -3   68.55   14.03
   5   6  -3   86.51   16.02
  -5  -6   3   84.56   15.58
  -5  -6   3   62.24   14.56
  -5   6   4  114.77   22.95
  -5   6   4  178.06   25.20
   5  -6  -4  131.44   24.34
   5   6  -4  111.94   21.14
  -5  -6   4  144.21   23.03
  -5  -6   4  145.95   23.25
  -5   6   5  145.58   22.84
  -5   6   5  110.70   20.92
   5  -6  -5  121.28   22.39
   5   6  -5  103.22   18.87
  -5  -6   5  120.09   20.28
  -5  -6   5  102.21   19.62
  -5   6   6   20.89    8.56
  -5   6   6   21.23    8.40
   5  -6  -6   30.75    9.66
   5   6  -6   30.57    7.54
   5   6  -6   10.53    5.77
  -5  -6   6   21.75    7.06
  -5  -6   6   26.01    7.74
  -5   6   7   69.89   16.81
  -5   6   7   74.25   16.87
   5  -6  -7   88.17   18.62
   5   6  -7  113.63   16.49
   5   6  -7   88.44   15.80
  -5  -6   7   77.70   15.43
  -5   6   8   31.45    9.89
  -5   6   8   13.00    7.92
   5  -6  -8   36.84   11.50
   5   6  -8   34.51    8.15
  -5  -6   8   36.04    8.76
  -5   6   9  108.54   20.33
  -5   6   9  117.24   20.57
   5  -6  -9  120.22   21.67
   5   6  -9   88.59   16.36
   5   6  -9   88.53   16.12
  -5  -6   9   90.74   17.06
  -5   6  10  116.75   22.90
  -5   6  10  102.30   22.08
   5  -6 -10  127.24   22.63
   5  -6 -10  144.98   24.96
   5   6 -10  136.99   20.50
   5   6 -10  131.43   19.84
  -5  -6  10  111.88   20.28
  -5  -6  10  127.54   21.18
  -5   6  11  124.75   22.08
  -5   6  11  107.01   21.12
   5  -6 -11   91.71   19.45
   5  -6 -11  115.62   22.00
   5   6 -11  118.50   18.01
   5   6 -11   97.86   16.84
  -5  -6  11  111.90   18.42
  -5  -6  11   96.35   18.24
  -5   6  12    9.18    6.88
   5  -6 -12   13.21    8.45
   5   6 -12   20.62    5.90
   5   6 -12   13.97    4.94
  -5  -6  12   19.65    6.15
  -5  -6  12   24.64    6.93
  -5   6  13    8.59    6.62
   5  -6 -13   -0.00    4.06
   5   6 -13    7.17    3.97
   5   6 -13    5.78    3.32
  -5  -6  13    3.50    3.69
  -5  -6  13    5.40    3.94
  -5   6  14   99.39   20.95
   5   6 -14  101.22   16.76
   5   6 -14   97.79   15.20
  -5  -6  14  101.09   16.67
  -5  -6  14  116.30   18.53
  -5   6  15  103.64   20.07
   5   6 -15   81.39   14.38
   5   6 -15   79.24   12.34
  -5  -6  15   95.72   14.58
  -5  -6  15   80.19   15.25
  -5   6  16   -0.00    4.09
  -5   6  16    0.00    3.47
   5   6 -16   -0.00    2.48
   5   6 -16   -0.00    1.17
  -5  -6  16   -0.00    2.44
  -5  -6  16    1.07    3.52
  -5   6  17   72.57   18.20
   5  -6 -17   65.88   15.45
  -5  -6  17   79.12   12.51
  -5  -6  17   66.61   13.44
  -5   6  18   16.00    9.19
   5  -6 -18   17.34    8.16
  -5  -6  18   22.46    5.31
  -5  -6  18   14.42    5.97
  -5   6  19   16.91    8.34
   5  -6 -19   36.50   10.42
  -5   6  20   10.65    6.55
   5  -6 -20    1.29    5.28
  -5   6  21    8.49    6.22
   5  -6 -21    1.61    4.36
  -5   6  22   31.59   11.19
   5  -6 -22   35.34   11.20
  -5   6  23    0.00    4.70
   5  -6 -23    5.37    5.43
  -5   6  24   15.39    7.88
   5  -6 -24    1.98    5.78
  -5   6  25   22.44    9.21
   5  -6 -25   10.70    6.63
  -5   6  26   18.69    8.39
   5  -6 -26   13.46    7.91
  -5   6  27    7.11    6.32
   5  -6 -27    1.20    5.38
  -5   6  28    3.87    5.95
   5  -6 -28    0.56    4.55
  -5   6  29    0.00    5.04
   5  -6 -29    6.28    6.45
  -5   6  30   16.51    9.25
   5  -6 -30   26.79   10.18
  -5   6  31    3.84    6.05
   5  -6 -31    7.42    6.70
  -5   6  32   10.79    7.95
   5  -6 -32    8.60    7.41
  -5   6  33   -0.00    6.13
   5  -6 -33    1.57    4.86
  -5   6  34   15.96    9.68
   5  -6 -34    8.41    7.37
  -5   6  35   -0.00    6.72
  -5   6  36   13.27    9.46
  -5  -6  36   17.33    5.76
  -5   6  37    0.14    5.48
  -5  -6  37    1.00    3.08
  -5  -6  38    1.49    2.92
  -5  -6  39   -0.00    2.88
  -5  -6  40    8.23    4.24
  -5   7   1    7.56    5.40
   5  -7  -1   11.24    6.24
   5   7  -1    8.05    5.26
   5   7  -1   18.55    7.34
  -5  -7   1   14.17    6.25
  -5  -7   1    5.71    5.98
  -5   7   2  208.53   30.19
   5  -7  -2  135.52   27.82
   5   7  -2  177.29   26.95
   5   7  -2  194.49   29.14
  -5  -7   2  169.70   27.78
  -5  -7   2  151.18   27.53
  -5   7   3  148.10   24.73
   5  -7  -3  134.25   24.52
   5   7  -3  134.85   21.89
   5   7  -3  123.59   22.71
  -5  -7   3  136.68   23.00
  -5  -7   3  116.31   22.55
  -5   7   4  121.96   21.07
   5  -7  -4  101.13   20.14
   5   7  -4   91.04   16.94
  -5  -7   4   85.98   17.61
  -5  -7   4   97.43   18.34
  -5   7   5   13.82    7.81
   5  -7  -5   19.36    8.21
   5   7  -5   23.31    6.65
  -5  -7   5    8.06    5.71
  -5  -7   5    6.95    5.18
  -5   7   6   35.71   10.39
   5  -7  -6   32.60   10.79
   5   7  -6   30.99    7.80
   5   7  -6   22.18    7.17
  -5  -7   6   44.98    9.87
  -5  -7   6    4.97    5.08
  -5   7   7  140.88   27.04
   5  -7  -7  149.03   26.14
   5  -7  -7  138.57   27.05
   5   7  -7  169.17   24.63
   5   7  -7  150.66   24.50
  -5  -7   7  161.41   25.23
  -5   7   8  232.81   45.27
  -5   7   8  267.30   45.67
   5  -7  -8  298.83   45.80
   5  -7  -8  493.64   52.55
   5   7  -8  313.57   43.60
   5   7  -8  341.17   44.13
  -5  -7   8  300.64   44.16
  -5   7   9   25.24    9.80
   5  -7  -9   49.30   12.64
   5   7  -9   31.37    7.73
   5   7  -9   33.81    7.97
  -5  -7   9   26.10    7.90
  -5  -7   9   17.02    7.25
  -5   7  10   22.38    8.05
   5  -7 -10   11.93    7.11
   5   7 -10   20.69    5.91
   5   7 -10   14.49    4.85
  -5  -7  10    0.80    3.20
  -5  -7  10   15.68    6.35
  -5   7  11   12.20    8.12
   5  -7 -11   16.97    8.07
   5   7 -11   13.03    5.02
   5   7 -11   23.91    5.82
  -5  -7  11    9.53    5.32
  -5  -7  11    7.89    5.15
  -5   7  12  147.12   26.72
  -5   7  12  145.95   26.60
   5  -7 -12  123.59   25.84
   5   7 -12  145.91   22.27
   5   7 -12  154.47   21.49
  -5  -7  12  128.84   22.50
  -5  -7  12  139.92   23.52
  -5   7  13   88.51   18.99
  -5   7  13  105.75   20.45
   5   7 -13  102.91   15.49
   5   7 -13   81.08   13.45
  -5  -7  13   79.47   15.19
  -5  -7  13   72.73   15.43
  -5   7  14   -0.00    4.90
  -5   7  14    6.48    7.16
   5  -7 -14   -0.00    4.45
   5   7 -14    2.14    2.81
   5   7 -14    0.00    2.08
  -5  -7  14    2.30    3.50
  -5  -7  14    0.99    3.62
  -5   7  15   44.18   12.76
  -5   7  15   51.36   14.13
   5  -7 -15   53.14   12.83
   5   7 -15   38.72    6.61
  -5  -7  15   42.85    9.19
  -5  -7  15   52.87   10.91
  -5   7  16    3.06    5.80
  -5   7  16   19.20    8.41
   5  -7 -16    4.80    5.49
  -5  -7  16   11.74    4.63
  -5   7  17   -0.00    5.55
   5  -7 -17    0.23    3.71
  -5  -7  17    1.46    3.10
   5  -7 -18  126.90   23.92
  -5   7  19   -0.00    4.31
   5  -7 -19    0.34    4.48
  -5   7  20    3.17    5.10
   5  -7 -20    7.28    5.82
  -5   7  21    3.98    6.23
   5  -7 -21    8.44    5.39
  -5   7  22   27.23    9.70
   5  -7 -22   12.67    7.90
  -5   7  23   37.90   11.70
   5  -7 -23   25.31    9.84
  -5   7  24   25.51   10.14
   5  -7 -24   32.01   10.67
  -5   7  25    3.27    6.57
   5  -7 -25    2.85    4.81
  -5   7  26   -0.00    4.45
   5  -7 -26   -0.00    4.43
  -5   7  27    2.44    5.46
   5  -7 -27   10.44    6.86
  -5   7  28   20.06   10.48
   5  -7 -28   30.99   11.08
  -5   7  29    4.99    5.98
   5  -7 -29   -0.00    4.97
  -5   7  30    0.96    5.37
   5  -7 -30    6.05    6.27
  -5   7  31    0.83    6.13
   5  -7 -31   -0.00    5.54
  -5   7  32   11.04    7.73
   5  -7 -32    2.91    5.80
  -5   7  33   -0.00    6.29
   5  -7 -33    3.69    5.72
  -5   7  34   10.36    8.47
   5  -7 -34   17.81    9.18
  -5   7  35    3.25    7.06
   5  -7 -35    6.73    7.44
  -5   7  36    2.18    6.77
  -5  -7  36   -0.00    2.17
  -5  -7  37    0.00    2.74
  -5  -7  38    0.00    2.78
  -5  -7  39    0.59    2.56
  -5   8   1   15.20    7.16
   5  -8  -1   17.00    8.77
   5   8  -1   21.68    8.07
  -5  -8   1   16.55    7.49
  -5  -8   1   32.88    9.70
  -5   8   2    6.36    5.73
   5  -8  -2   19.56    8.51
   5   8  -2   11.75    6.95
  -5  -8   2   15.89    6.76
  -5  -8   2   16.34    7.55
  -5   8   3   19.84    7.98
   5  -8  -3   24.16    9.58
   5   8  -3   25.25    7.22
   5   8  -3   25.83    8.32
  -5  -8   3    8.16    5.65
  -5  -8   3   17.59    8.02
  -5   8   4  347.58   61.80
   5  -8  -4  436.64   62.35
   5  -8  -4  357.91   62.13
   5   8  -4  607.57   62.43
  -5  -8   4  468.88   62.00
  -5  -8   4  411.26   61.79
  -5   8   5   61.94   13.88
   5  -8  -5   46.78   12.87
   5   8  -5   47.87   10.69
   5   8  -5   25.25    9.34
  -5  -8   5   43.86   11.07
  -5   8   6  123.51   23.33
   5  -8  -6  122.71   24.14
   5   8  -6  129.53   20.74
   5   8  -6  104.19   20.51
  -5  -8   6  142.63   22.40
  -5  -8   6  112.57   21.54
  -5   8   7    4.41    5.08
   5  -8  -7    0.28    4.55
   5   8  -7    0.18    2.88
   5   8  -7   -0.00    3.41
  -5  -8   7   -0.00    3.47
  -5   8   8  114.69   21.35
   5  -8  -8  151.27   24.41
   5   8  -8  111.75   17.85
   5   8  -8   86.31   17.17
  -5  -8   8   76.13   17.37
  -5   8   9  142.24   27.00
   5  -8  -9  121.23   26.87
   5   8  -9  162.90   24.01
  -5  -8   9  163.83   25.05
  -5  -8   9  146.52   25.00
  -5   8  10   59.32   14.95
   5  -8 -10   37.87   12.86
   5  -8 -10   66.25   16.79
   5   8 -10   73.03   12.86
  -5  -8  10   67.69   13.38
  -5  -8  10   69.20   14.21
  -5   8  11   27.90    9.71
   5  -8 -11    6.21    6.58
   5  -8 -11   25.80    9.67
   5   8 -11   24.57    6.82
  -5  -8  11   36.42    8.57
  -5   8  12   37.78   11.70
   5  -8 -12   26.03    9.81
   5   8 -12   28.04    7.36
  -5  -8  12   27.15    8.29
  -5   8  13    0.00    4.91
   5  -8 -13    6.96    6.76
  -5  -8  13    2.57    4.39
  -5   8  14  102.84   22.79
   5  -8 -14  119.72   23.12
  -5  -8  14  133.98   20.66
  -5   8  15    4.21    5.86
   5  -8 -15    1.27    6.29
   5   8 -15    1.72    1.25
  -5  -8  15    0.51    3.55
   5  -8 -16   21.75    9.13
   5  -8 -17    0.00    5.00
   5  -8 -18    3.71    5.97
  -5   8  19   -0.00    5.61
   5  -8 -19   -0.00    5.47
  -5   8  20   75.90   17.75
   5  -8 -20   56.58   15.46
  -5   8  21    1.38    5.53
   5  -8 -21    3.22    5.16
  -5   8  22    5.28    6.25
   5  -8 -22   18.07    8.47
  -5   8  23    3.08    4.96
   5  -8 -23    2.66    5.07
  -5   8  24   29.84   11.27
   5  -8 -24   29.20   11.18
  -5   8  25   -0.00    6.17
   5  -8 -25   -0.00    6.02
  -5   8  26    7.21    6.93
   5  -8 -26   19.80    8.78
  -5   8  27    2.60    4.65
   5  -8 -27   -0.00    4.87
  -5   8  28   -0.00    6.13
   5  -8 -28   -0.00    5.73
  -5   8  29    1.62    5.70
   5  -8 -29   -0.00    4.28
  -5   8  30    4.39    7.03
   5  -8 -30    7.12    6.24
  -5   8  31    5.55    7.55
   5  -8 -31   13.67    8.14
  -5   8  32   15.81    9.19
   5  -8 -32   18.70    8.81
  -5   8  33    3.23    6.06
   5  -8 -33   -0.00    5.38
  -5   8  34    0.30    5.04
   5  -8 -34   -0.00    4.75
  -5   8  35    0.00    5.25
   5  -8 -35    2.21    5.27
  -5   8  36    3.34    6.60
   5  -8 -36    5.22    6.97
   5  -8 -37    0.00    4.69
  -5   9   1   -0.00    3.98
  -5  -9   1    2.48    5.23
  -5  -9   1    4.24    5.42
  -5   9   2  144.04   19.40
  -5  -9   2   17.47    8.25
  -5   9   3   16.59    8.04
  -5  -9   3   18.01    7.54
  -5   9   4   -0.00    4.39
  -5  -9   4    1.54    3.94
  -5   9   5   18.85    8.26
   5  -9  -5   13.48    8.02
  -5  -9   5   14.27    6.52
  -5   9   6   60.79   14.32
   5  -9  -6   45.59   12.26
   5  -9  -6   44.48   13.45
   5   9  -6   35.01    9.58
  -5  -9   6   46.96   11.83
  -5   9   7    0.00    5.14
   5  -9  -7   10.29    6.25
   5  -9  -7   11.59    8.16
   5   9  -7    8.54    5.02
  -5  -9   7    0.09    4.43
  -5   9   8  148.60   25.56
   5  -9  -8  153.02   24.64
   5  -9  -8  116.99   24.82
   5   9  -8  112.71   20.44
  -5  -9   8  114.39   21.79
  -5   9   9    7.10    5.19
   5  -9  -9    5.99    5.28
   5  -9  -9   13.71    8.55
   5   9  -9   13.54    5.59
  -5  -9   9   15.80    6.94
  -5   9  10    0.00    4.11
   5  -9 -10   -0.00    3.69
   5   9 -10    2.00    3.23
  -5  -9  10    0.00    3.75
  -5   9  11    6.04    5.20
   5  -9 -11    4.22    4.88
  -5  -9  11    0.00    4.02
   5  -9 -12  201.05   34.45
  -5  -9  12  218.75   32.34
  -5   9  13   10.63    8.23
   5  -9 -13    0.56    3.46
  -5  -9  13    2.86    4.40
  -5   9  14   35.67   11.86
   5  -9 -14   22.40    9.74
  -5   9  15    9.10    6.76
   5  -9 -15    1.91    4.01
   5  -9 -16   20.19    8.57
   5  -9 -17   -0.00    6.32
  -5   9  18   43.85   14.69
   5  -9 -18   70.47   15.92
  -5   9  19   -0.00    5.42
   5  -9 -19   10.56    7.32
  -5   9  20   -0.00    5.03
   5  -9 -20    2.05    4.41
  -5   9  21    0.22    4.54
   5  -9 -21    0.99    4.46
  -5   9  22   45.02   14.22
   5  -9 -22   32.24   11.55
  -5   9  23    9.38    6.66
   5  -9 -23   -0.00    6.29
  -5   9  24   10.04    8.61
   5  -9 -24   24.87    9.93
  -5   9  25   -0.00    5.99
   5  -9 -25   -0.00    4.09
  -5   9  26    3.96    6.30
   5  -9 -26   -0.00    5.53
  -5   9  27    0.00    5.34
   5  -9 -27    0.97    4.24
  -5   9  28   25.49   11.54
   5  -9 -28   11.43    7.90
  -5   9  29   -0.00    3.45
   5  -9 -29   -0.00    5.00
  -5   9  30    1.63    7.24
   5  -9 -30    1.21    4.89
  -5   9  31   -0.00    5.36
   5  -9 -31   -0.00    5.23
  -5   9  32    6.82    8.04
   5  -9 -32   20.57    9.74
  -5   9  33    2.18    6.05
   5  -9 -33   -0.00    4.11
  -5   9  34   11.52    9.13
   5  -9 -34    8.61    7.21
  -5   9  35    0.97    5.32
   5  -9 -35    7.15    6.88
   5  -9 -36   -0.00    5.52
   5  -9 -37    5.40    6.02
   5 -10  -1   23.27    9.62
   5 -10  -2   -0.00    4.80
   5 -10  -2   -0.00    6.10
  -5 -10   2   -0.00    4.13
   5 -10  -3   -0.00    4.08
   5 -10  -3   -0.00    5.29
  -5 -10   3    2.62    4.90
   5 -10  -4    7.72    6.49
   5 -10  -4   15.89    9.57
  -5 -10   4    7.33    5.28
  -5  10   5    2.70    5.27
   5 -10  -5    0.15    4.41
  -5 -10   5    1.27    4.30
  -5  10   6   45.50   12.92
   5 -10  -6   30.48   10.43
  -5 -10   6   26.37    9.22
  -5  10   7    3.17    5.32
   5 -10  -7   10.61    6.44
  -5 -10   7    7.15    5.91
  -5  10   8    4.21    5.43
   5 -10  -8    8.73    6.69
   5  10  -8   10.62    5.23
  -5 -10   8    7.72    5.87
  -5  10   9    6.64    6.39
   5 -10  -9    0.49    4.38
  -5 -10   9   -0.00    3.86
  -5  10  10   75.21   19.16
   5 -10 -10   91.55   19.30
  -5 -10  10   91.83   17.21
  -5  10  11    0.52    4.31
   5 -10 -11    6.08    7.27
  -5 -10  11    1.79    4.11
  -5  10  12    3.73    5.47
   5 -10 -12   10.02    7.23
  -5 -10  12    5.65    5.50
  -5  10  13    0.00    4.73
   5 -10 -13   11.13    6.80
  -5  10  14   35.65   13.18
   5 -10 -14   45.16   13.41
  -5  10  15   -0.00    6.38
   5 -10 -15   -0.00    5.33
   5 -10 -16   12.98    8.72
   5 -10 -17    1.22    5.47
  -5  10  18    4.02    6.50
   5 -10 -18   -0.00    6.26
  -5  10  19   -0.00    5.70
   5 -10 -19    0.79    5.42
  -5  10  20   40.33   13.70
   5 -10 -20   33.05   12.05
  -5  10  21   -0.00    5.60
   5 -10 -21    4.39    4.94
  -5  10  22    6.83    7.27
   5 -10 -22   -0.00    5.87
  -5  10  23   -0.00    6.70
   5 -10 -23    0.00    6.83
  -5  10  24    0.00    5.72
   5 -10 -24   11.12    8.03
  -5  10  25   -0.00    3.58
   5 -10 -25   -0.00    4.91
  -5  10  26    5.79    8.13
   5 -10 -26   21.39   10.05
  -5  10  27   -0.00    5.75
   5 -10 -27    2.68    5.81
  -5  10  28    2.60    6.08
   5 -10 -28    2.01    5.07
  -5  10  29   -0.00    5.14
   5 -10 -29   -0.00    6.14
  -5  10  30    5.00    7.36
   5 -10 -30    4.10    6.57
  -5  10  31   -0.00    5.93
   5 -10 -31   -0.00    4.14
  -5  10  32    3.04    7.02
   5 -10 -32    5.24    6.97
  -5  10  33    0.93    6.29
   5 -10 -33    8.85    7.71
  -5  10  34    0.00    6.56
   5 -10 -34   11.64    8.22
  -5  10  35    9.28    8.58
   5 -10 -35   -0.00    5.10
   5 -11  -1   17.96    8.05
   5 -11  -1   19.42    9.84
   5 -11  -2  106.69   18.26
   5 -11  -2   48.00   15.16
   5 -11  -3    6.36    5.94
   5 -11  -3    3.73    6.69
   5 -11  -4   -0.00    4.78
   5 -11  -4    0.00    5.10
   5 -11  -5   -0.00    5.17
   5 -11  -5   -0.00    5.64
  -5 -11   5    5.85    5.64
   5 -11  -6    7.58    6.84
   5 -11  -6    8.99    8.25
  -5 -11   6    6.90    5.89
   5 -11  -7    3.20    5.61
  -5 -11   7   -0.00    4.66
   5 -11  -8   35.99   11.03
  -5 -11   8   32.82   10.27
   5 -11  -9    3.14    5.27
  -5 -11   9    9.85    6.10
   5 -11 -10    1.08    4.98
  -5 -11  10    1.31    4.39
   5 -11 -11   -0.00    5.12
   5 -11 -12   46.37   13.81
   5 -11 -13    1.69    5.26
   5 -11 -14   24.65   10.02
   5 -11 -15    7.51    5.68
   5 -11 -16   19.55    9.79
   5 -11 -17    0.84    7.50
  -5  11  18   17.80   10.49
   5 -11 -18   38.75   12.25
  -5  11  19    4.61    6.37
   5 -11 -19   -0.00    5.99
  -5  11  20    4.62    6.41
   5 -11 -20    1.18    5.31
  -5  11  21   -0.00    6.50
   5 -11 -21    0.39    5.84
  -5  11  22   16.93   11.24
   5 -11 -22   29.65   12.37
  -5  11  23   -0.00    4.34
   5 -11 -23    2.72    4.91
  -5  11  24   -0.00    5.98
   5 -11 -24   10.50    8.32
  -5  11  25    6.14    7.17
   5 -11 -25   -0.00    6.13
  -5  11  26   11.18    8.71
   5 -11 -26    6.42    7.02
  -5  11  27    3.90    6.19
   5 -11 -27    1.93    6.21
  -5  11  28    2.97    7.51
   5 -11 -28   17.15    9.72
  -5  11  29    3.49    5.46
   5 -11 -29   -0.00    5.25
  -5  11  30    5.07    7.48
   5 -11 -30    3.99    6.14
  -5  11  31    0.45    5.57
   5 -11 -31   -0.00    5.10
  -5  11  32    3.31    7.85
   5 -11 -32    9.07    8.61
  -5  11  33    0.70    6.16
  -5  11  34    1.92    6.57
   5 -12  -1    2.26    4.36
   5 -12  -1    4.64    5.99
  -5 -12   1    1.39    5.19
   5 -12  -2    0.90    3.49
   5 -12  -2   -0.00    6.51
  -5 -12   2   -0.00    5.22
   5 -12  -3    1.60    4.85
   5 -12  -3   -0.00    6.62
  -5 -12   3    2.37    4.15
   5 -12  -4   54.93   16.09
   5 -12  -5   13.14    7.14
   5 -12  -6   14.70    8.05
   5 -12  -7    4.43    4.51
   5 -12  -8   11.49    7.12
  -5 -12   8    8.83    6.41
   5 -12  -9    4.68    6.23
  -5 -12   9    8.34    6.30
   5 -12 -10   24.52    9.77
   5 -12 -11   -0.00    4.65
   5 -12 -12    0.00    4.96
   5 -12 -13   -0.00    4.17
   5 -12 -14   25.94   10.72
   5 -12 -15    4.71    6.90
   5 -12 -16   28.98   11.19
   5 -12 -17    2.08    5.36
   5 -12 -18   -0.00    5.31
   5 -12 -19    2.36    5.32
   5 -12 -20   34.92   13.06
   5 -12 -21   -0.00    6.52
   5 -12 -22    0.00    6.43
   5 -12 -23    0.00    5.64
   5 -12 -24    9.30    8.29
   5 -12 -25    0.46    6.46
   5 -12 -26    4.67    6.79
   5 -12 -27   -0.00    4.34
   5 -12 -28    3.56    6.51
   5 -12 -29   -0.00    4.95
   5 -13  -1   20.39    8.65
   5 -13  -1   15.17    8.93
  -5 -13   1   30.92   10.35
   5 -13  -2   11.59    7.37
  -5 -13   2   67.87   14.44
   5 -13  -3    6.49    5.66
  -5 -13   3    3.22    5.15
   5 -13  -4   27.40   10.05
  -5 -13   4   19.88    8.89
   5 -13  -5    4.97    5.77
  -5 -13   5   -0.00    4.85
   5 -13  -6   48.83   13.59
  -5 -13   6   44.58   12.77
   5 -13  -7   10.24    7.54
   5 -13  -8   22.38    9.69
   5 -13  -9   -0.00    5.89
   5 -13 -10    0.00    5.70
   5 -13 -11    1.46    6.97
   5 -13 -12   13.45    8.64
   5 -13 -13    3.21    6.29
   5 -13 -14    2.53    6.02
   5 -13 -15    0.00    6.11
   5 -13 -16    0.00    4.20
   5 -13 -17    1.58    6.89
   5 -13 -18    9.63    8.04
   5 -13 -19    0.00    5.21
   5 -13 -20    0.00    5.97
   5 -13 -21   -0.00    6.15
   5 -13 -22   19.40    9.88
   5 -13 -23   -0.00    5.44
   5 -13 -24    0.17    5.88
   5 -13 -25    8.92    7.06
   5 -13 -26   -0.00    5.52
   5 -14  -1   -0.00    4.78
  -5 -14   1    0.00    5.40
   5 -14  -2    0.00    4.46
  -5 -14   2    0.63    5.38
   5 -14  -3    9.18    6.63
  -5 -14   3    6.38    5.76
   5 -14  -4   30.07   10.37
  -5 -14   4    7.48    6.74
   5 -14  -5   26.86   10.21
  -5 -14   5   10.81    7.75
   5 -14  -6   22.71    9.54
   5 -14  -7    2.16    5.55
   5 -14  -8    2.63    4.90
   5 -14  -9   10.42    6.89
   5 -14 -10   37.55   12.43
   5 -14 -11   15.51    8.85
   5 -14 -12    1.66    6.25
   5 -14 -13   -0.00    7.21
   5 -14 -14    8.06    7.51
   5 -14 -15   13.33    9.70
   5 -14 -16    5.39    6.66
   5 -14 -17    0.00    5.91
   5 -14 -18    2.75    4.87
   5 -14 -19   -0.00    5.56
   5 -14 -20    0.92    4.81
   5 -14 -21    9.20    7.59
   5 -14 -22    3.21    6.85
   5 -14 -23    2.79    6.20
   5 -15  -1   -0.00    4.39
  -5 -15   1    9.08    7.46
   5 -15  -2   21.94    9.06
  -5 -15   2    6.21    6.43
   5 -15  -3   16.73    8.52
  -5 -15   3   20.93    9.50
   5 -15  -4   -0.00    4.63
   5 -15  -5   -0.00    3.49
   5 -15  -6    0.00    4.27
   5 -15  -7    0.72    4.98
   5 -15  -8    0.00    4.63
   5 -15  -9   -0.00    4.62
   5 -15 -10   -0.00    4.75
   5 -15 -11    0.00    6.16
   5 -15 -12    3.77    5.99
   5 -15 -13   -0.00    5.21
   5 -15 -14   -0.00    5.28
   5 -15 -15   -0.00    5.89
   5 -15 -16   -0.00    5.06
   5 -15 -17    7.20    6.76
   5 -15 -18   14.48    7.60
   5 -15 -19   -0.00    4.58
   5 -16  -1    2.69    4.86
  -5 -16   1   -0.00    4.34
   5 -16  -2    3.25    5.84
   5 -16  -3   -0.00    4.72
   5 -16  -4    1.41    4.22
   5 -16  -5   11.68    8.05
   5 -16  -6    3.87    5.72
   5 -16  -7    2.01    6.09
   5 -16  -8    1.79    5.83
   5 -16  -9    0.00    5.68
   5 -16 -10    2.83    5.50
   5 -16 -11    9.86    6.60
   5 -16 -12   -0.00    4.49
   5 -16 -13    3.94    5.68
   5 -16 -14    0.30    5.08
   5 -16 -15   10.08    7.83
   5 -17  -1    2.78    4.29
   5 -17  -2   12.61    7.90
   5 -17  -3   18.18    8.94
   5 -17  -4   -0.00    4.85
   5 -17  -5    1.64    5.54
   5 -17  -6    3.62    6.11
   5 -17  -7    3.39    5.56
   5 -17  -8    1.50    4.42
   5 -17  -9    0.04    5.56
   5 -17 -10    1.12    4.74
   5 -17 -11    6.70    6.81
   5 -18  -1   -0.00    5.02
   5 -18  -2   -0.00    4.50
   5 -18  -3    2.07    5.79
   5 -18  -4    6.22    6.21
   5 -18  -5    7.18    7.12
   5 -18  -6   -0.00    5.57
   5 -18  -7   -0.00    6.62
  -4   0   1    2.69    3.43
  -4   0   1    0.49    3.04
   4   0  -1   -0.00    3.24
   4   0  -1    0.00    3.25
  -4   0   2   25.27    6.40
  -4   0   2   14.35    5.42
   4   0  -2   29.83    6.89
   4   0  -2   22.10    6.30
  -4   0   3   -0.00    2.98
  -4   0   3   -0.00    3.31
   4   0  -3    4.55    3.95
   4   0  -3    4.41    4.04
  -4   0   4 1374.36  164.86
  -4   0   4 1255.66  165.46
   4   0  -4 1218.63  164.58
   4   0  -4 1349.48  165.92
  -4   0   5   -0.00    2.55
  -4   0   5    1.32    3.27
   4   0  -5    1.92    3.19
   4   0  -5    0.00    3.41
  -4   0   6  613.25   83.05
  -4   0   6  779.30   85.36
   4   0  -6  571.63   82.83
   4   0  -6  672.01   84.63
  -4   0   7   -0.00    2.69
  -4   0   7    0.07    3.41
   4   0  -7   -0.00    2.53
   4   0  -7   -0.00    3.11
  -4   0   8 2715.59  365.13
  -4   0   8 2985.39  366.77
   4   0  -8 3114.27  365.48
   4   0  -8 2858.01  366.55
  -4   0   9    1.73    2.96
  -4   0   9    0.20    3.97
   4   0  -9    0.78    2.94
   4   0  -9    2.66    4.06
  -4   0  10   24.94    7.16
  -4   0  10   40.62    9.08
   4   0 -10   34.53    7.25
  -4   0  11   -0.00    2.58
  -4   0  11    0.00    4.35
   4   0 -11    0.25    2.51
  -4   0  12   15.17    5.44
  -4   0  12   20.69    6.64
   4   0 -12   16.60    5.30
  -4   0  13   -0.00    2.99
  -4   0  13   -0.00    3.94
   4   0 -13   -0.00    2.57
  -4   0  14 1405.89  188.53
   4   0 -14 1563.32  187.49
   4   0 -14 1431.07  189.42
  -4   0  15   -0.00    3.06
   4   0 -15    0.29    2.35
  -4   0  16   40.23   10.06
   4   0 -16   51.00    9.72
  -4   0  17    1.41    3.46
   4   0 -17   -0.00    2.66
   4   0 -17   -0.00    2.45
  -4   0  18  183.00   31.61
   4   0 -18  206.67   31.19
   4   0 -18  245.16   31.13
   4   0 -19   -0.00    2.81
   4   0 -19    0.72    2.71
   4   0 -20  148.34   23.68
   4   0 -20  153.20   23.20
  -4   0  21    0.00    3.79
   4   0 -21    0.00    3.21
   4   0 -21   -0.00    2.40
  -4   0  22   31.72    9.23
   4   0 -22   22.04    6.96
   4   0 -22   17.25    5.98
   4   0 -23    1.00    3.22
   4   0 -23    0.00    2.90
   4   0 -24   40.62    9.95
   4   0 -24   35.73    8.87
   4   0 -25   -0.00    3.02
   4   0 -26  106.48   19.08
  -4   0  27    3.17    3.93
   4   0 -27   -0.00    3.43
  -4   0  28   17.20    6.82
  -4   0  29   -0.00    3.98
  -4   0  30   41.71   10.81
  -4   0  31   -0.00    3.53
  -4   0  32    0.47    3.23
  -4   0  33    0.00    3.69
  -4   0  34   10.60    6.43
  -4   0  35    0.29    4.23
  -4   0  36   22.89    8.64
  -4   0  37    1.69    3.73
  -4   0  38    0.00    3.85
  -4   0  39    6.74    5.41
  -4   0  40   19.84    8.14
  -4   1   1   21.23    5.53
  -4   1   1   31.15    7.09
   4  -1  -1   15.73    5.78
   4  -1  -1   11.76    5.49
   4   1  -1    3.88    4.23
   4   1  -1   16.91    6.18
  -4  -1   1   36.85    7.56
  -4  -1   1   13.95    5.24
  -4   1   2 1086.42  135.09
  -4   1   2 1122.05  136.28
   4  -1  -2 1129.89  135.33
   4  -1  -2 1140.95  136.66
   4   1  -2  883.57  134.87
   4   1  -2 1153.22  136.39
  -4  -1   2 1026.39  135.60
  -4  -1   2  982.27  135.53
  -4   1   3   19.51    5.69
  -4   1   3   14.84    5.99
   4  -1  -3   19.59    5.70
   4  -1  -3   20.28    6.49
   4   1  -3   22.61    6.36
   4   1  -3   14.61    6.05
  -4  -1   3   24.47    6.38
  -4  -1   3   26.30    6.84
  -4   1   4    1.20    2.54
  -4   1   4    1.97    3.31
   4  -1  -4    0.00    3.09
   4  -1  -4    5.49    3.72
   4   1  -4    4.61    3.50
   4   1  -4    3.51    3.71
  -4  -1   4    0.00    3.05
  -4  -1   4    2.83    3.75
  -4   1   5   11.60    4.44
  -4   1   5    3.91    4.10
   4  -1  -5    1.31    2.89
   4  -1  -5    9.41    4.87
   4   1  -5   17.20    5.29
   4   1  -5   20.20    5.50
  -4  -1   5   16.73    4.83
  -4  -1   5    9.34    4.71
  -4   1   6  411.18   59.00
  -4   1   6  511.00   61.06
   4  -1  -6  472.65   59.08
   4  -1  -6  565.84   61.90
   4   1  -6  359.43   58.60
   4   1  -6  474.66   59.93
  -4  -1   6  371.94   58.26
  -4  -1   6  546.18   60.70
  -4   1   7   39.00    9.30
  -4   1   7   54.95   10.88
   4  -1  -7   38.81    8.75
   4  -1  -7   38.56    9.92
   4   1  -7   45.68    9.46
  -4  -1   7   51.86    9.13
  -4  -1   7   69.40   11.02
  -4   1   8 1275.62  161.49
  -4   1   8 1263.27  162.41
   4  -1  -8 1394.81  161.09
   4  -1  -8 1374.60  163.03
   4   1  -8 1298.39  160.70
  -4  -1   8 1156.92  160.05
  -4  -1   8 1149.59  161.15
  -4   1   9    0.00    3.45
  -4   1   9    0.00    4.48
   4  -1  -9   -0.00    2.88
   4  -1  -9    0.47    3.63
   4   1  -9    0.00    2.75
  -4  -1   9    0.91    2.77
  -4  -1   9    0.55    3.41
  -4   1  10  560.48   72.84
  -4   1  10  524.92   73.22
   4  -1 -10  570.00   71.82
   4  -1 -10  532.07   73.13
   4   1 -10  568.40   71.44
   4   1 -10  613.75   72.69
  -4  -1  10  477.12   70.91
  -4   1  11  169.07   25.06
  -4   1  11  195.63   26.48
   4  -1 -11  164.99   23.81
   4  -1 -11  131.61   24.47
   4   1 -11  146.31   23.03
   4   1 -11  171.52   24.33
  -4  -1  11  162.19   23.64
  -4   1  12  504.82   61.61
  -4   1  12  385.16   60.77
   4  -1 -12  473.82   59.83
   4  -1 -12  430.12   60.92
   4   1 -12  473.12   59.15
   4   1 -12  429.65   59.60
  -4  -1  12  433.14   59.35
  -4   1  13  105.84   18.33
  -4   1  13   98.56   18.31
   4  -1 -13   98.43   17.88
   4   1 -13  117.57   16.58
   4   1 -13   85.91   16.38
  -4  -1  13  121.86   17.56
  -4   1  14    2.26    4.32
  -4   1  14    1.61    5.22
   4  -1 -14   -0.00    2.64
   4   1 -14    1.07    2.58
   4   1 -14   -0.00    2.67
  -4  -1  14    0.28    2.68
  -4   1  15   34.57    8.99
  -4   1  15   35.84    9.61
   4  -1 -15   29.47    7.73
   4   1 -15   49.76    8.17
  -4  -1  15   32.91    7.95
  -4  -1  15   20.71    7.47
  -4   1  16  229.13   38.56
  -4   1  16  295.13   40.23
   4  -1 -16  270.45   38.50
   4  -1 -16  266.77   37.78
   4   1 -16  286.95   36.92
  -4  -1  16  269.18   38.13
  -4  -1  16  248.73   38.21
  -4   1  17    3.01    3.82
  -4   1  17    0.83    4.36
   4  -1 -17    1.77    3.21
   4  -1 -17   -0.00    2.52
   4   1 -17    0.06    1.95
  -4  -1  17    0.21    2.80
  -4  -1  17    0.48    3.20
  -4   1  18  307.36   47.85
   4  -1 -18  332.74   46.80
   4  -1 -18  354.90   46.63
   4   1 -18  387.15   46.69
   4   1 -18  344.15   45.12
  -4  -1  18  275.34   45.80
  -4  -1  18  327.02   47.09
  -4   1  19   19.51    7.68
   4  -1 -19   20.91    6.80
   4  -1 -19   25.06    6.67
   4   1 -19   26.95    6.45
   4   1 -19    9.37    4.49
  -4  -1  19   26.61    7.12
  -4  -1  19   12.06    5.53
  -4   1  20   15.72    8.36
   4  -1 -20   19.94    6.85
   4  -1 -20   19.93    6.75
   4   1 -20   28.55    6.92
   4   1 -20   26.39    6.37
  -4  -1  20   27.36    8.14
  -4   1  21    0.00    4.37
   4  -1 -21    2.06    3.68
   4  -1 -21    3.23    3.59
   4   1 -21    5.31    3.58
   4   1 -21    8.64    4.18
  -4  -1  21    4.00    4.68
   4  -1 -22  297.93   37.52
   4  -1 -22  177.14   34.44
   4   1 -22  264.98   35.50
   4   1 -22  245.22   34.44
  -4  -1  22  276.12   37.60
   4  -1 -23    8.66    5.36
   4  -1 -23    9.50    5.09
   4   1 -23    9.51    4.72
   4   1 -23    7.59    4.00
   4  -1 -24    8.95    5.70
   4  -1 -24   10.13    4.97
   4   1 -24    0.00    3.45
  -4   1  25   16.08    7.32
   4  -1 -25   20.29    6.97
   4   1 -25   31.06    7.76
  -4   1  26   74.70   17.27
   4  -1 -26  127.28   19.51
  -4   1  27    2.33    4.04
   4  -1 -27    5.79    5.14
  -4   1  28   59.58   13.63
   4  -1 -28   60.25   13.95
  -4  -1  28   67.45   13.41
  -4   1  29    2.65    4.42
  -4  -1  29    3.70    4.41
  -4   1  30    2.20    4.39
  -4  -1  30    3.14    3.93
  -4   1  31    7.06    5.30
  -4  -1  31    4.26    4.11
  -4   1  32   51.36   12.40
  -4  -1  32   39.14   10.61
  -4   1  33    2.32    4.26
  -4  -1  33   -0.00    3.48
  -4   1  34    9.80    5.58
  -4  -1  34    5.55    5.17
  -4   1  35    0.00    4.55
  -4  -1  35    0.03    4.23
  -4   1  36   16.64    7.47
  -4  -1  36    9.32    6.45
  -4   1  37   -0.00    4.76
  -4  -1  37    0.00    3.99
  -4   1  38    3.56    4.77
  -4  -1  38   13.01    6.29
  -4   1  39    0.37    3.66
  -4  -1  39    1.92    4.52
  -4  -1  40    2.42    4.16
  -4   2   1   73.00   12.56
  -4   2   1   92.79   14.30
   4  -2  -1   79.79   12.75
   4  -2  -1   70.91   13.62
   4   2  -1   70.81   12.89
   4   2  -1   61.84   12.85
  -4  -2   1   77.74   13.58
  -4  -2   1   56.48   12.58
  -4   2   2  226.12   30.60
  -4   2   2  233.88   31.72
   4  -2  -2  190.36   29.77
   4  -2  -2  202.70   31.47
   4   2  -2  240.46   31.18
   4   2  -2  244.73   31.70
  -4  -2   2  176.14   30.44
  -4  -2   2  218.19   31.23
  -4   2   3   13.63    4.79
  -4   2   3   20.47    6.58
   4  -2  -3   12.41    4.40
   4  -2  -3   17.27    5.93
   4   2  -3    9.99    4.88
   4   2  -3   13.82    5.68
  -4  -2   3   19.34    6.13
  -4  -2   3   22.33    6.38
  -4   2   4 1796.46  234.44
  -4   2   4 1774.57  235.30
   4  -2  -4 1955.70  234.29
   4  -2  -4 1946.52  236.29
   4   2  -4 1958.57  234.84
   4   2  -4 1799.34  234.61
  -4  -2   4 1846.80  234.86
  -4  -2   4 1771.52  234.71
  -4   2   5   27.57    8.23
  -4   2   5   55.25   10.59
   4  -2  -5   45.34    8.98
   4  -2  -5   40.07    9.87
   4   2  -5   53.24    9.47
   4   2  -5   38.17    8.67
  -4  -2   5   44.22    9.07
  -4  -2   5   42.02    9.11
  -4   2   6   10.04    5.12
  -4   2   6    4.69    4.83
   4  -2  -6    6.68    3.98
   4  -2  -6   11.44    5.59
   4   2  -6   20.10    5.53
  -4  -2   6   14.19    4.73
  -4  -2   6    4.09    4.09
  -4   2   7  307.34   45.37
  -4   2   7  328.45   46.26
   4  -2  -7  373.82   45.24
   4  -2  -7  399.65   47.74
   4   2  -7  283.84   44.33
  -4  -2   7  315.72   44.96
  -4   2   8  815.56  104.18
  -4   2   8  769.71  104.52
   4  -2  -8  779.87  102.89
   4  -2  -8  843.70  105.28
   4   2  -8  782.25  102.89
   4   2  -8  788.67  102.88
  -4  -2   8  807.46  102.36
  -4   2   9  210.30   31.48
  -4   2   9  230.11   32.56
   4  -2  -9  257.99   31.29
   4  -2  -9  207.94   32.03
   4   2  -9  201.78   30.15
   4   2  -9  209.54   30.09
  -4  -2   9  189.15   29.20
  -4   2  10   92.37   15.18
  -4   2  10   79.02   15.00
   4  -2 -10   76.70   13.42
   4  -2 -10   70.79   14.29
   4   2 -10   66.30   12.74
   4   2 -10   70.66   12.71
  -4  -2  10   71.44   12.13
  -4   2  11   59.30   12.20
  -4   2  11   72.17   13.73
   4  -2 -11   53.57   10.95
   4  -2 -11   80.83   13.99
   4   2 -11   71.43   11.26
   4   2 -11   61.98   10.88
  -4  -2  11   49.58    9.83
  -4  -2  11   38.38   10.17
  -4   2  12    2.01    4.00
  -4   2  12    0.00    4.61
   4  -2 -12    0.00    2.85
   4  -2 -12    0.13    3.60
   4   2 -12    0.79    2.97
   4   2 -12    1.79    2.63
  -4  -2  12    0.00    2.07
  -4  -2  12   -0.00    3.42
  -4   2  13   18.75    7.07
  -4   2  13   29.72    8.83
   4  -2 -13   15.38    6.03
   4  -2 -13   19.61    7.43
   4   2 -13   20.33    5.61
   4   2 -13   26.54    5.95
  -4  -2  13   19.63    5.40
  -4  -2  13   23.55    6.59
  -4   2  14  789.96  113.43
  -4   2  14  765.79  113.27
   4  -2 -14  783.01  111.58
   4   2 -14  799.09  110.14
   4   2 -14  801.20  110.41
  -4  -2  14 1174.38  112.30
  -4  -2  14  977.48  112.44
  -4   2  15   47.52   11.75
  -4   2  15   62.06   13.23
   4  -2 -15   62.57   11.97
   4  -2 -15   67.77   11.78
   4   2 -15   43.65    9.37
  -4  -2  15   47.37    9.76
  -4  -2  15   55.66   10.86
  -4   2  16   27.16    8.35
   4  -2 -16   18.94    6.33
   4  -2 -16   22.01    6.64
   4   2 -16   20.94    5.52
  -4  -2  16   17.69    5.61
  -4  -2  16   24.85    6.96
  -4   2  17    1.86    5.18
   4  -2 -17    0.00    2.49
   4  -2 -17    0.47    3.20
   4   2 -17    1.12    2.44
  -4  -2  17    1.18    3.16
  -4  -2  17    3.05    3.32
  -4   2  18  162.50   24.61
   4  -2 -18  147.31   22.53
   4  -2 -18  117.43   21.14
   4   2 -18  133.14   19.59
  -4  -2  18  116.11   20.23
  -4  -2  18  129.43   21.19
  -4   2  19  141.06   22.94
   4  -2 -19  141.33   21.31
   4  -2 -19  112.18   19.90
   4   2 -19  134.90   19.12
   4   2 -19  116.08   18.00
  -4  -2  19  103.66   18.84
  -4  -2  19  101.10   19.12
  -4   2  20   42.87   12.12
   4  -2 -20   32.55    9.50
   4  -2 -20   38.48    9.75
   4   2 -20   37.75    8.35
   4   2 -20   46.45    8.51
  -4  -2  20   46.47   10.14
  -4   2  21    2.72    5.17
   4  -2 -21    3.39    4.19
   4  -2 -21    4.58    4.17
   4   2 -21    4.82    3.36
   4   2 -21    3.59    2.98
  -4  -2  21    4.26    3.84
   4  -2 -22   12.51    5.45
   4   2 -22   13.17    4.71
   4   2 -22    8.91    3.83
  -4  -2  22    3.94    4.27
  -4   2  23    0.00    4.59
   4  -2 -23    0.56    4.05
   4   2 -23    2.37    2.81
  -4   2  24  147.65   24.96
   4  -2 -24  178.16   25.77
   4   2 -24  128.21   22.06
  -4   2  25   18.83    7.95
   4  -2 -25   20.12    7.76
  -4   2  26   48.71   12.48
   4  -2 -26   56.63   12.84
  -4   2  27    0.48    3.80
   4  -2 -27   -0.00    3.79
  -4   2  28   48.92   12.47
   4  -2 -28   45.73   12.44
  -4   2  29   22.34    8.52
  -4   2  30  102.09   18.56
  -4  -2  30   74.64   15.26
  -4   2  31    1.48    4.28
  -4  -2  31    1.31    3.33
  -4   2  32   -0.00    4.60
  -4  -2  32   -0.00    3.11
  -4   2  33    1.20    4.37
  -4  -2  33    3.43    3.54
  -4   2  34   10.71    8.11
  -4  -2  34    9.97    5.48
  -4   2  35    4.43    5.75
  -4  -2  35    2.08    3.66
  -4   2  36    9.72    6.49
  -4  -2  36   15.97    6.00
  -4   2  37    0.00    5.25
  -4  -2  37    5.58    4.01
  -4   2  38    1.23    5.45
  -4  -2  38    5.00    4.61
  -4   2  39   -0.00    4.96
  -4  -2  39    3.19    3.67
  -4  -2  40   30.40    9.14
  -4   3   1   47.70    9.36
  -4   3   1   49.33    9.97
   4  -3  -1   42.71    8.47
   4  -3  -1   37.46    9.38
   4   3  -1   32.25    8.49
   4   3  -1   41.56    9.67
  -4  -3   1   41.29    9.32
  -4  -3   1   37.14    9.19
  -4   3   2  320.23   47.14
  -4   3   2  536.43   50.74
   4  -3  -2  304.92   46.29
   4  -3  -2  320.43   48.26
   4   3  -2  290.14   46.70
   4   3  -2  552.79   50.51
  -4  -3   2  357.69   47.88
  -4  -3   2  285.26   47.03
  -4   3   3    9.37    4.13
  -4   3   3    9.53    5.18
   4  -3  -3    9.70    4.26
   4  -3  -3    6.65    4.96
   4   3  -3    3.19    3.73
   4   3  -3    6.04    4.32
  -4  -3   3    1.91    3.60
  -4  -3   3   14.12    5.25
  -4   3   4   17.51    6.11
  -4   3   4   14.09    6.07
   4  -3  -4   20.14    5.51
   4  -3  -4   18.44    6.91
   4   3  -4   16.55    5.52
   4   3  -4   12.03    5.32
  -4  -3   4   19.77    6.61
  -4  -3   4    0.48    3.06
  -4   3   5   49.02   10.50
  -4   3   5   70.47   12.19
   4  -3  -5   55.11    9.90
   4  -3  -5   35.52   10.15
   4   3  -5   48.01    9.64
  -4  -3   5   40.22    9.56
  -4  -3   5   33.55    9.17
  -4   3   6   46.58   11.12
  -4   3   6   79.89   13.88
   4  -3  -6   91.56   12.58
   4  -3  -6   53.89   12.80
   4   3  -6   50.81   10.81
  -4  -3   6   50.74   11.14
  -4   3   7  665.00   69.98
  -4   3   7  425.97   67.66
   4  -3  -7  555.38   67.52
   4  -3  -7  416.70   67.90
   4   3  -7  506.23   66.60
   4   3  -7  478.37   66.33
  -4  -3   7  530.36   66.99
  -4   3   8   89.96   16.47
  -4   3   8   92.47   16.72
   4  -3  -8   89.84   15.20
   4  -3  -8   96.55   17.16
   4   3  -8   67.94   13.85
   4   3  -8  105.15   14.86
  -4  -3   8   78.47   14.01
  -4   3   9    1.05    4.50
  -4   3   9    0.83    4.35
   4  -3  -9    0.34    3.41
   4  -3  -9    1.83    3.79
   4   3  -9   -0.00    3.18
   4   3  -9   -0.00    3.15
  -4  -3   9    0.00    3.02
  -4  -3   9    2.35    3.09
  -4   3  10  281.30   35.88
  -4   3  10  209.66   34.42
   4  -3 -10  227.11   33.28
   4  -3 -10  228.64   34.85
   4   3 -10  212.38   31.93
   4   3 -10  218.13   31.62
  -4  -3  10  223.50   31.54
  -4  -3  10  254.94   32.94
  -4   3  11  366.88   55.98
  -4   3  11  533.67   58.72
   4  -3 -11  425.92   55.25
   4  -3 -11  365.23   56.02
   4   3 -11  388.73   53.54
   4   3 -11  422.28   53.19
  -4  -3  11  383.22   52.73
  -4  -3  11  379.48   53.74
  -4   3  12  312.36   46.37
  -4   3  12  295.48   46.13
   4  -3 -12  394.74   46.05
   4  -3 -12  344.59   47.07
   4   3 -12  304.54   43.28
   4   3 -12  334.70   42.83
  -4  -3  12  294.06   42.40
  -4  -3  12  309.11   43.65
  -4   3  13   97.66   18.50
  -4   3  13   91.34   18.33
   4  -3 -13   80.42   16.95
   4  -3 -13  105.14   17.57
   4  -3 -13   80.07   17.70
   4   3 -13  108.47   15.23
  -4  -3  13  107.13   15.41
  -4  -3  13  104.28   16.43
  -4   3  14    3.82    4.11
  -4   3  14    7.81    5.54
   4  -3 -14    7.41    4.49
   4  -3 -14    6.89    4.25
   4   3 -14    8.87    4.23
   4   3 -14    5.65    2.77
  -4  -3  14    2.88    2.81
  -4  -3  14    7.05    3.93
  -4   3  15   38.54   11.19
   4  -3 -15   44.19   10.45
   4  -3 -15   52.04   10.97
   4   3 -15   52.69    9.42
  -4  -3  15   43.02    8.56
  -4  -3  15   44.56    9.35
  -4   3  16  289.63   42.71
   4  -3 -16  271.23   40.76
   4  -3 -16  297.42   40.91
   4   3 -16  285.89   38.46
  -4  -3  16  274.08   38.14
  -4  -3  16  267.02   38.92
  -4   3  17    4.64    5.89
   4  -3 -17   21.51    6.87
   4  -3 -17   15.17    6.02
   4   3 -17   15.58    4.97
  -4  -3  17   26.03    5.71
  -4  -3  17   17.92    5.61
  -4   3  18   61.39   14.10
   4  -3 -18   58.77   12.38
   4   3 -18   43.87    9.41
  -4  -3  18   63.05   10.70
  -4  -3  18   51.71   10.57
  -4   3  19    4.51    5.05
   4  -3 -19    4.56    4.60
  -4  -3  19    5.13    3.60
  -4  -3  19    6.79    4.08
  -4   3  20   13.94    7.02
   4  -3 -20   13.10    6.45
   4   3 -20   15.85    4.58
   4   3 -20   11.95    4.23
  -4  -3  20   13.56    4.68
  -4  -3  20    8.73    4.73
  -4   3  21   63.45   13.23
   4  -3 -21   34.31   10.33
   4   3 -21   49.14    9.20
   4   3 -21   48.62    9.08
  -4  -3  21   44.31   10.10
  -4   3  22   70.95   15.68
   4  -3 -22   83.05   16.00
   4   3 -22   85.42   13.32
  -4  -3  22   64.98   13.74
  -4   3  23   46.94   12.82
   4  -3 -23   67.86   14.04
  -4   3  24    2.11    3.71
   4  -3 -24    0.00    4.68
  -4   3  25   11.97    6.60
  -4   3  26   85.96   17.81
  -4   3  27   14.13    7.56
  -4   3  28   39.42   11.83
  -4   3  29    4.81    4.86
   4  -3 -29    3.08    4.97
  -4   3  30    5.63    5.76
   4  -3 -30    8.60    6.05
  -4   3  31   11.62    6.55
   4  -3 -31    6.03    5.59
  -4  -3  31    8.04    4.48
  -4   3  32   42.43   12.42
  -4  -3  32   45.36   10.12
  -4   3  33    1.14    5.15
  -4  -3  33    2.86    3.35
  -4   3  34    2.58    4.59
  -4  -3  34   -0.00    2.98
  -4   3  35    0.00    4.14
  -4  -3  35    2.07    3.86
  -4   3  36    6.34    6.70
  -4  -3  36    5.22    4.38
  -4   3  37    7.45    6.59
  -4  -3  37    6.29    4.29
  -4   3  38    0.00    4.89
  -4  -3  38    2.35    3.66
  -4   3  39   -0.00    5.84
  -4  -3  39   -0.00    3.62
  -4  -3  40   -0.00    3.42
  -4   4   1   48.02   11.57
  -4   4   1   78.69   13.63
   4  -4  -1   57.32   11.47
   4  -4  -1   83.72   14.16
   4   4  -1   53.63   11.79
   4   4  -1   69.62   13.21
  -4  -4   1   62.60   12.45
  -4  -4   1   77.25   13.48
  -4   4   2  105.07   21.51
  -4   4   2  176.89   23.90
   4  -4  -2  127.68   21.23
   4  -4  -2  127.72   23.11
   4   4  -2  169.56   22.76
   4   4  -2  119.87   21.98
  -4  -4   2  160.60   23.04
  -4  -4   2  183.89   23.86
  -4   4   3   50.06   11.74
  -4   4   3   90.88   14.38
   4  -4  -3   53.74   11.34
   4  -4  -3   46.66   12.46
   4   4  -3   67.41   11.95
   4   4  -3   53.39   11.82
  -4  -4   3   74.14   12.82
  -4  -4   3   72.20   12.79
  -4   4   4  370.16   48.81
  -4   4   4  308.98   47.97
   4  -4  -4  317.16   46.82
   4  -4  -4  288.17   48.19
   4   4  -4  419.39   47.97
  -4  -4   4  364.44   47.74
  -4  -4   4  343.11   47.64
  -4   4   5    3.47    4.39
  -4   4   5    0.00    4.85
   4  -4  -5    6.05    4.79
   4  -4  -5    3.23    5.57
   4   4  -5    6.13    3.76
  -4  -4   5    0.00    3.50
  -4  -4   5   11.75    5.08
  -4   4   6   91.48   16.53
  -4   4   6  101.75   17.32
   4  -4  -6   92.85   15.68
   4  -4  -6   99.95   17.68
   4   4  -6   86.36   14.71
   4   4  -6   75.43   14.21
  -4  -4   6   76.02   14.52
  -4   4   7    5.38    5.36
  -4   4   7    9.66    5.58
   4  -4  -7    8.76    5.21
   4  -4  -7    9.19    5.79
   4   4  -7    6.10    4.09
   4   4  -7    7.30    3.97
  -4  -4   7   13.68    5.20
  -4   4   8  137.99   20.35
  -4   4   8  103.27   18.84
   4  -4  -8  116.31   19.67
   4   4  -8  111.86   16.57
   4   4  -8   98.07   15.81
  -4  -4   8   75.70   15.75
  -4  -4   8   91.38   16.33
  -4   4   9  282.95   48.78
  -4   4   9  348.53   50.03
   4  -4  -9  343.22   48.37
   4  -4  -9  346.96   50.19
   4   4  -9  305.52   46.43
   4   4  -9  398.34   46.95
  -4  -4   9  336.32   46.99
  -4  -4   9  409.94   48.17
  -4   4  10  245.71   37.58
  -4   4  10  354.09   40.01
   4  -4 -10  256.44   36.14
   4  -4 -10  250.59   37.79
   4   4 -10  199.56   33.48
   4   4 -10  264.17   33.84
  -4  -4  10  235.02   33.93
  -4  -4  10  239.58   34.61
  -4   4  11   32.92   10.04
  -4   4  11   14.56    8.32
   4  -4 -11   32.61    8.86
   4  -4 -11   32.81    8.81
   4  -4 -11   39.24   10.31
   4   4 -11   29.70    7.25
   4   4 -11   37.55    7.18
  -4  -4  11   40.08    7.61
  -4  -4  11   50.55    9.02
  -4   4  12   39.06   10.93
  -4   4  12   35.52   11.02
   4  -4 -12   48.48   11.21
   4  -4 -12   49.76   10.70
   4  -4 -12   40.36   11.09
   4   4 -12   56.63    9.22
   4   4 -12   31.01    7.23
  -4  -4  12   48.38    8.35
  -4  -4  12   51.34    9.50
  -4   4  13  102.20   20.66
   4  -4 -13  103.35   19.51
   4  -4 -13  130.00   20.25
   4   4 -13  115.95   17.49
   4   4 -13  103.29   15.97
  -4  -4  13  114.22   16.93
  -4  -4  13  133.49   18.56
  -4   4  14  245.96   36.46
   4  -4 -14  284.72   36.11
   4  -4 -14  322.49   36.62
   4   4 -14  350.27   33.51
   4   4 -14  295.91   30.68
  -4  -4  14  117.10   29.80
  -4  -4  14  251.34   32.69
  -4   4  15   76.49   18.25
   4  -4 -15   67.33   16.65
   4   4 -15  123.48   16.33
  -4  -4  15  105.97   15.13
  -4  -4  15  104.64   16.29
  -4   4  16   14.18    7.79
   4  -4 -16   21.71    7.36
   4   4 -16   22.31    5.87
  -4  -4  16   23.65    5.33
  -4  -4  16   17.66    5.54
  -4   4  17    6.06    5.31
   4  -4 -17    0.00    3.21
   4   4 -17    4.26    3.12
  -4  -4  17    7.73    3.21
  -4  -4  17    0.41    2.70
  -4   4  18  118.98   21.66
  -4   4  18   99.23   21.70
   4  -4 -18  150.60   22.43
   4   4 -18  111.32   17.69
  -4  -4  18  129.32   17.99
  -4  -4  18  102.79   18.02
  -4   4  19   82.14   17.97
   4  -4 -19   88.76   17.08
   4   4 -19   91.62   13.89
  -4  -4  19   68.72   13.06
  -4  -4  19   88.29   14.48
  -4   4  20   50.37   14.44
   4  -4 -20   75.33   14.84
  -4  -4  20   62.35   11.03
  -4  -4  20   59.29   11.50
  -4   4  21   21.25    8.61
   4  -4 -21   16.88    7.30
   4   4 -21   19.89    4.97
  -4  -4  21   18.83    6.06
  -4   4  22   10.00    6.24
  -4  -4  22    2.96    4.00
  -4   4  23   21.35    8.36
  -4   4  24   50.92   13.38
  -4   4  25   50.50   13.07
  -4   4  26   94.79   18.68
   4  -4 -26   72.18   16.90
  -4   4  27    5.54    5.42
   4  -4 -27    3.09    4.83
  -4   4  28   34.92   11.05
   4  -4 -28   37.91   11.32
  -4   4  29   22.55    9.20
   4  -4 -29   20.46    8.52
  -4   4  30    5.89    5.55
   4  -4 -30    8.24    6.14
  -4   4  31    5.87    5.90
   4  -4 -31    1.54    4.90
  -4   4  32   -0.00    4.94
   4  -4 -32    0.00    4.18
  -4  -4  32    2.68    3.49
  -4   4  33    2.55    5.33
  -4  -4  33    1.17    2.76
  -4   4  34    9.51    7.82
  -4  -4  34    9.13    4.37
  -4   4  35    7.40    6.82
  -4  -4  35    2.71    3.61
  -4   4  36    0.00    5.65
  -4  -4  36    4.71    4.33
  -4   4  37    3.08    6.25
  -4  -4  37    0.00    3.24
  -4   4  38    1.61    5.48
  -4  -4  38    0.00    3.03
  -4  -4  39    5.83    3.96
  -4  -4  40    5.11    4.43
  -4   5   1   81.16   15.86
  -4   5   1   72.64   15.32
   4  -5  -1   82.59   14.91
   4  -5  -1  101.36   17.63
   4   5  -1   83.87   15.21
   4   5  -1   82.55   16.04
  -4  -5   1  103.66   16.74
  -4  -5   1  105.73   16.96
  -4   5   2  318.94   43.62
  -4   5   2  325.41   43.59
   4  -5  -2  335.70   42.36
   4  -5  -2  165.57   41.16
   4   5  -2  331.65   42.45
   4   5  -2  284.56   42.47
  -4  -5   2  339.60   43.25
  -4  -5   2  363.98   43.78
  -4   5   3  205.08   30.80
  -4   5   3  200.51   30.55
   4  -5  -3  199.13   29.21
   4  -5  -3  220.11   31.87
   4   5  -3  210.90   29.29
  -4  -5   3  151.01   28.34
  -4  -5   3  211.00   29.96
  -4   5   4   26.23    9.02
  -4   5   4   37.97    9.72
   4  -5  -4   33.39    8.41
   4  -5  -4   28.16    9.74
   4   5  -4   45.13    8.98
  -4  -5   4   42.39    9.31
  -4  -5   4   31.81    8.32
  -4   5   5   43.16   11.34
  -4   5   5   57.14   12.04
   4  -5  -5   45.51   10.15
   4  -5  -5    9.59    8.27
   4   5  -5   70.71   10.74
   4   5  -5   45.78    9.52
  -4  -5   5   59.12   10.59
  -4  -5   5   54.43   10.77
  -4   5   6   31.13   12.26
  -4   5   6   86.75   15.58
   4  -5  -6  121.06   16.02
   4  -5  -6   80.41   15.64
   4   5  -6   62.44   12.36
   4   5  -6   90.09   13.63
  -4  -5   6   65.25   12.82
  -4   5   7  221.87   35.15
  -4   5   7  202.10   33.99
   4  -5  -7  231.84   33.55
   4  -5  -7  229.65   35.27
   4   5  -7  281.32   33.00
   4   5  -7  204.18   31.61
  -4  -5   7  210.97   32.23
  -4   5   8   38.51   11.20
  -4   5   8   53.43   12.13
   4  -5  -8   39.02    9.70
   4  -5  -8   65.33   13.46
   4   5  -8   33.91    8.25
   4   5  -8   38.97    8.38
  -4  -5   8   50.26    9.49
  -4  -5   8   29.85    8.32
  -4   5   9   32.02    9.78
  -4   5   9   27.24    9.74
   4  -5  -9   35.27    9.31
   4  -5  -9   40.72    9.39
   4  -5  -9   36.52   10.84
   4   5  -9   27.53    7.00
   4   5  -9   36.57    7.30
  -4  -5   9   36.37    8.11
  -4  -5   9   25.19    7.46
  -4   5  10   25.84    8.89
  -4   5  10   25.74    9.03
   4  -5 -10   34.86    9.77
   4  -5 -10   37.26    9.26
   4  -5 -10   45.89   11.36
   4   5 -10   32.78    7.37
  -4  -5  10   32.20    7.73
  -4  -5  10   35.38    8.01
  -4   5  11  355.60   47.64
   4  -5 -11  265.02   44.63
   4  -5 -11  284.26   46.37
   4   5 -11  366.56   43.25
   4   5 -11  312.45   41.62
  -4  -5  11  335.49   43.16
  -4  -5  11  275.71   42.80
  -4   5  12  333.32   47.38
   4  -5 -12  278.13   44.87
   4   5 -12  338.55   42.74
   4   5 -12  304.85   41.05
  -4  -5  12  308.72   42.32
  -4  -5  12  319.02   43.25
  -4   5  13   60.97   14.04
   4  -5 -13   37.59   11.44
   4   5 -13   60.63    9.95
   4   5 -13   58.72    8.16
  -4  -5  13   37.98    8.69
  -4  -5  13   52.24   10.20
  -4   5  14   21.59    8.00
   4  -5 -14   23.13    7.43
   4   5 -14   17.84    4.96
  -4  -5  14   14.78    4.41
  -4  -5  14   14.21    5.22
  -4   5  15   84.85   18.86
  -4   5  15  138.44   22.67
   4  -5 -15  102.98   19.34
   4   5 -15   99.58   15.92
  -4  -5  15  104.30   15.46
  -4  -5  15  105.02   16.69
  -4   5  16  125.04   23.44
  -4   5  16  155.63   25.53
   4  -5 -16  113.59   22.27
   4   5 -16  149.71   19.71
  -4  -5  16  130.96   18.74
  -4  -5  16  112.97   19.52
  -4   5  17   94.56   17.35
  -4   5  17  125.37   20.31
   4  -5 -17   86.81   16.33
   4   5 -17   40.09   11.00
  -4  -5  17   97.49   12.44
  -4  -5  17   98.31   13.76
  -4   5  18  173.13   27.44
  -4   5  18  143.84   27.07
   4  -5 -18  160.81   26.43
   4   5 -18  160.58   21.97
  -4  -5  18  132.43   21.25
  -4  -5  18  162.49   22.93
  -4   5  19    0.00    5.21
  -4  -5  19    1.41    2.14
  -4  -5  19    0.03    3.18
  -4  -5  20    0.00    2.11
  -4  -5  20    1.28    2.87
  -4   5  21   16.80    8.05
  -4  -5  21   35.83    7.55
  -4   5  22  150.05   24.18
  -4  -5  22  103.82   18.00
  -4   5  23    2.02    5.16
   4  -5 -23    6.54    6.19
  -4   5  24    1.90    4.33
   4  -5 -24    4.64    5.57
  -4   5  25   -0.00    4.67
   4  -5 -25    1.93    5.18
  -4   5  26   13.59    7.86
   4  -5 -26   21.73    8.91
  -4   5  27   33.15   11.38
   4  -5 -27   39.00   11.44
  -4   5  28    6.17    6.26
   4  -5 -28    8.46    6.68
  -4   5  29   13.65    8.03
   4  -5 -29   12.80    6.98
  -4   5  30    0.09    4.73
   4  -5 -30   -0.00    3.69
  -4   5  31   22.56    9.45
   4  -5 -31   14.99    8.18
  -4   5  32    9.65    7.58
   4  -5 -32   17.76    8.39
  -4  -5  32   13.00    4.74
  -4   5  33   15.90    7.72
   4  -5 -33    9.67    6.65
  -4  -5  33    5.08    3.62
  -4   5  34    4.05    5.44
  -4  -5  34   -0.00    2.48
  -4   5  35    3.43    5.74
  -4  -5  35    4.44    3.33
  -4   5  36   -0.00    4.74
  -4  -5  36    1.30    3.05
  -4   5  37    7.46    7.45
  -4  -5  37    8.01    4.20
  -4   5  38    6.39    7.86
  -4  -5  38    3.30    3.51
  -4  -5  39    2.57    3.37
  -4  -5  40    0.07    2.98
  -4   6   1   59.67   12.54
  -4   6   1   41.51   10.95
   4  -6  -1   40.38   10.20
   4  -6  -1   36.36   11.36
   4   6  -1   46.74   10.65
   4   6  -1   64.97   12.59
  -4  -6   1   73.64   13.07
  -4  -6   1   73.63   13.14
  -4   6   2   60.46   14.47
  -4   6   2   81.98   15.63
   4  -6  -2   64.30   13.62
   4  -6  -2   82.48   16.34
   4   6  -2   78.20   13.86
  -4  -6   2   84.20   14.95
  -4  -6   2   73.45   14.65
  -4   6   3   87.24   17.06
   4  -6  -3   93.06   16.17
   4  -6  -3   78.66   17.07
   4   6  -3  102.83   16.31
  -4  -6   3   81.32   15.87
  -4  -6   3   90.47   16.54
  -4   6   4  159.48   27.24
  -4   6   4  165.77   27.10
   4  -6  -4  201.55   26.97
   4  -6  -4  126.16   26.10
   4   6  -4  166.88   25.14
  -4  -6   4  183.07   26.31
  -4  -6   4  156.64   25.71
  -4   6   5   99.51   18.75
  -4   6   5   94.78   18.00
   4  -6  -5   76.34   16.07
   4  -6  -5  106.92   19.15
   4   6  -5   95.27   15.90
   4   6  -5  102.87   16.62
  -4  -6   5   87.14   16.27
  -4   6   6   62.68   13.47
  -4   6   6   44.07   11.95
   4  -6  -6   63.24   12.54
   4  -6  -6   51.38   11.36
   4  -6  -6   45.15   11.96
   4   6  -6   82.44   12.12
  -4  -6   6   26.20    9.21
  -4   6   7   -0.00    4.48
  -4   6   7   -0.00    3.34
   4  -6  -7    0.00    4.07
   4  -6  -7    0.92    3.87
   4  -6  -7    2.73    5.94
   4   6  -7   -0.00    2.50
   4   6  -7    1.15    2.99
  -4  -6   7    0.65    3.35
  -4   6   8  348.22   46.21
  -4   6   8  253.83   43.11
   4  -6  -8  368.80   44.84
   4  -6  -8  336.37   45.79
   4   6  -8  312.90   41.04
   4   6  -8  267.16   40.19
  -4  -6   8  266.01   40.91
  -4  -6   8  283.64   41.59
  -4   6   9  399.51   55.49
   4  -6  -9  381.79   55.90
   4   6  -9  364.93   51.27
   4   6  -9  369.32   50.79
  -4  -6   9  367.68   51.84
  -4  -6   9  425.62   52.92
  -4   6  10    5.03    4.98
  -4   6  10   11.82    6.68
   4  -6 -10    1.95    2.82
   4  -6 -10    0.00    5.05
   4   6 -10    3.48    2.90
   4   6 -10    8.22    3.34
  -4  -6  10    2.00    3.12
  -4  -6  10    1.79    3.80
  -4   6  11   -0.00    4.22
  -4   6  11    4.11    5.72
   4  -6 -11    1.28    3.28
   4   6 -11    0.00    2.36
   4   6 -11    0.46    1.87
  -4  -6  11    1.01    2.71
  -4  -6  11    0.97    3.36
  -4   6  12    1.09    4.53
  -4   6  12    8.21    5.68
   4  -6 -12    9.38    5.47
   4   6 -12    5.36    3.27
   4   6 -12    4.07    2.33
  -4  -6  12    5.07    3.48
  -4  -6  12    8.67    4.09
  -4   6  13  110.45   21.68
  -4   6  13  122.26   22.39
   4  -6 -13  120.72   21.54
   4   6 -13  114.15   17.89
   4   6 -13  118.56   15.78
  -4  -6  13  136.44   18.73
  -4  -6  13   97.44   18.15
  -4   6  14  123.01   22.02
  -4   6  14  123.92   22.80
   4  -6 -14  108.06   20.78
   4   6 -14  122.79   17.74
  -4  -6  14  115.96   17.45
  -4  -6  14  102.57   18.15
  -4   6  15   87.34   18.23
  -4   6  15   28.79   14.26
   4   6 -15  106.82   14.12
  -4  -6  15   97.41   13.45
  -4  -6  15   94.98   14.80
  -4   6  16   21.90   10.18
  -4   6  16   41.56   12.36
   4   6 -16   39.57    7.82
  -4  -6  16   47.60    7.90
  -4  -6  16   51.07    9.41
  -4   6  17    0.00    4.09
  -4   6  17    2.40    5.61
  -4  -6  17    3.96    2.54
  -4  -6  17    0.00    2.46
  -4   6  18   51.48   14.54
  -4  -6  18   51.69    9.02
  -4  -6  18   65.04   11.05
  -4   6  19   61.00   16.37
   4  -6 -19   65.19   15.39
  -4  -6  19   78.79   12.85
  -4   6  20   24.35    9.66
   4  -6 -20   17.73    8.06
  -4  -6  20   28.06    6.57
  -4   6  21   16.54    8.23
   4  -6 -21    6.30    6.29
  -4  -6  21   35.26    6.97
  -4   6  22   -0.00    5.24
   4  -6 -22    0.36    3.35
  -4   6  23   14.37    8.25
   4  -6 -23   13.05    7.62
  -4   6  24    6.07    5.24
   4  -6 -24    1.69    5.03
  -4   6  25   39.24   12.19
   4  -6 -25   35.49   11.60
  -4   6  26   26.31   10.19
   4  -6 -26   13.76    8.08
  -4   6  27   -0.00    5.37
   4  -6 -27    0.95    3.77
  -4   6  28    7.07    6.54
   4  -6 -28    3.93    5.66
  -4   6  29   18.28    8.92
   4  -6 -29   26.09    9.98
  -4   6  30    2.33    6.14
   4  -6 -30    7.82    6.75
  -4   6  31   12.82    7.83
   4  -6 -31    3.46    5.47
  -4   6  32   -0.00    5.44
   4  -6 -32    0.96    5.26
  -4   6  33    2.91    5.77
   4  -6 -33   11.28    7.56
  -4  -6  33    8.24    3.75
  -4   6  34   15.38    8.76
   4  -6 -34    3.88    6.02
  -4  -6  34    4.57    3.06
  -4   6  35    0.00    6.94
   4  -6 -35   10.33    7.28
  -4  -6  35   11.02    4.43
  -4   6  36    1.26    7.35
  -4  -6  36    6.84    3.72
  -4   6  37    0.00    5.25
  -4  -6  37    0.66    2.25
  -4  -6  38   -0.00    3.02
  -4  -6  39    3.87    3.23
  -4  -6  40   -0.00    2.73
  -4  -6  41    0.00    3.08
  -4   7   1  255.68   43.43
   4  -7  -1  305.06   42.59
   4  -7  -1  329.85   45.41
   4   7  -1  288.76   42.18
   4   7  -1  286.19   43.51
  -4  -7   1  345.69   44.28
  -4  -7   1  283.76   43.57
  -4   7   2   49.98   11.52
  -4   7   2   38.58    9.69
   4  -7  -2   33.66    9.00
   4  -7  -2   31.43    9.74
   4   7  -2   30.44    8.13
   4   7  -2   38.03    9.64
  -4  -7   2   22.73    8.30
  -4  -7   2   31.15    9.18
  -4   7   3   78.02   18.13
  -4   7   3  116.81   19.74
  -4   7   3   93.71   18.33
   4  -7  -3  100.09   18.35
   4  -7  -3   80.28   16.88
   4  -7  -3   98.58   19.48
   4   7  -3   98.30   16.99
  -4  -7   3  133.54   19.26
  -4  -7   3  104.31   18.42
  -4   7   4   32.13    9.63
  -4   7   4   12.42    6.40
  -4   7   4   15.19    7.17
   4  -7  -4   12.55    6.46
   4  -7  -4   20.38    7.94
   4   7  -4   21.13    6.13
  -4  -7   4   17.62    6.50
  -4  -7   4   11.72    6.01
  -4   7   5  141.72   28.87
  -4   7   5  139.17   28.17
  -4   7   5  244.12   31.42
   4  -7  -5  174.78   28.63
   4  -7  -5  202.44   30.94
   4   7  -5  239.71   28.28
   4   7  -5  181.83   27.62
  -4  -7   5  139.24   26.80
  -4  -7   5  191.48   28.52
  -4   7   6  206.84   33.03
  -4   7   6  179.76   31.70
   4  -7  -6  216.65   32.58
   4  -7  -6  157.73   31.78
   4   7  -6  216.95   30.28
   4   7  -6  228.82   31.03
  -4  -7   6  213.60   31.05
  -4   7   7  445.16   67.66
  -4   7   7  474.37   67.92
   4  -7  -7  486.91   67.16
   4  -7  -7  461.50   68.63
   4   7  -7  480.68   64.61
   4   7  -7  551.52   65.55
  -4  -7   7  461.80   65.27
  -4   7   8   -0.00    3.82
  -4   7   8    0.77    3.87
   4  -7  -8   -0.00    3.69
   4  -7  -8    1.65    4.08
   4   7  -8    0.00    2.84
   4   7  -8    0.09    2.56
  -4  -7   8   -0.00    3.57
  -4  -7   8    0.63    3.67
  -4   7   9   18.92    7.59
  -4   7   9   17.18    8.29
   4  -7  -9   16.17    6.73
   4  -7  -9   10.12    7.29
   4   7  -9   10.14    4.49
   4   7  -9   22.60    5.75
  -4  -7   9   18.40    5.99
  -4  -7   9   12.44    5.15
  -4   7  10    5.83    5.32
  -4   7  10   10.76    7.11
   4  -7 -10    0.00    4.19
   4   7 -10    9.76    3.84
   4   7 -10    4.86    3.10
  -4  -7  10   11.48    4.72
  -4  -7  10    4.23    3.99
  -4   7  11  153.80   26.74
  -4   7  11  147.73   26.81
   4  -7 -11  146.54   25.93
   4   7 -11  140.15   22.27
   4   7 -11  160.18   21.63
  -4  -7  11  154.33   23.25
  -4  -7  11  146.85   23.56
  -4   7  12   33.03   10.02
  -4   7  12   35.15   10.43
   4   7 -12   11.32    4.44
   4   7 -12   19.96    4.27
  -4  -7  12   25.58    6.41
  -4  -7  12   12.46    5.28
  -4   7  13   35.26   10.79
  -4   7  13   36.18   11.54
   4   7 -13   59.10    9.00
   4   7 -13   38.52    5.88
   4   7 -13   34.75    5.68
  -4  -7  13   44.07    8.91
  -4  -7  13   41.03    9.17
  -4   7  14    6.48    5.36
  -4   7  14    0.00    4.75
   4   7 -14    6.65    3.19
  -4  -7  14    2.09    3.21
  -4  -7  14    5.24    3.59
  -4   7  15   42.45   13.10
  -4   7  15   18.78   11.22
   4   7 -15   71.69   10.80
  -4  -7  15   74.25   11.20
  -4  -7  15   91.80   13.00
  -4   7  16    0.13    4.23
  -4   7  16    4.20    5.51
   4  -7 -16   -0.00    3.70
  -4  -7  16    0.00    2.41
  -4  -7  16    0.00    2.76
  -4   7  17   25.29    9.34
  -4   7  17   19.45    9.14
   4  -7 -17   17.24    7.63
  -4  -7  17    7.37    3.36
  -4  -7  17   29.10    6.39
  -4   7  18    1.99    5.04
   4  -7 -18    1.12    3.84
  -4  -7  18    2.91    3.17
   4  -7 -19    0.82    4.42
  -4  -7  19    0.00    2.61
  -4   7  20   -0.00    4.60
   4  -7 -20    2.36    4.32
  -4  -7  20    2.21    3.06
  -4   7  21   69.89   17.08
   4  -7 -21   63.87   15.81
  -4   7  22   30.65   10.87
   4  -7 -22   26.18    9.88
  -4   7  23   22.26   10.33
   4  -7 -23   37.97   12.11
  -4   7  24    1.47    4.95
   4  -7 -24   -0.00    4.65
  -4   7  25   -0.00    4.82
   4  -7 -25    5.07    6.43
  -4   7  26    0.85    4.92
   4  -7 -26    0.61    4.62
  -4   7  27   10.43    7.56
   4  -7 -27   15.43    8.00
  -4   7  28    0.41    5.03
   4  -7 -28    4.19    6.58
  -4   7  29    8.39    7.54
   4  -7 -29   10.37    6.96
  -4   7  30    1.83    4.58
   4  -7 -30    5.18    5.39
  -4   7  31    8.05    7.37
   4  -7 -31    0.00    4.75
  -4   7  32    6.06    7.66
   4  -7 -32    2.50    5.75
  -4   7  33   23.06   10.26
   4  -7 -33   29.60   11.34
  -4   7  34    6.84    6.71
   4  -7 -34    5.28    5.85
  -4  -7  34    5.87    3.16
  -4   7  35   -0.00    5.90
   4  -7 -35    0.00    5.89
  -4  -7  35    0.95    2.57
  -4   7  36    5.26    6.39
   4  -7 -36    2.46    4.73
  -4  -7  36    0.89    2.40
  -4   7  37   21.10    9.57
  -4  -7  37    7.67    3.67
  -4  -7  38    2.28    2.80
  -4   8   1   20.44    8.17
  -4   8   1    5.34    4.66
   4  -8  -1   23.99    7.63
   4  -8  -1   10.67    5.70
   4   8  -1   11.77    5.44
   4   8  -1   23.23    7.45
  -4  -8   1   11.56    6.01
  -4  -8   1   21.01    7.60
  -4   8   2   39.19   10.69
  -4   8   2   11.88    7.00
   4  -8  -2   25.87    8.32
   4  -8  -2   26.77    9.70
   4   8  -2   22.86    7.22
   4   8  -2   23.17    8.31
  -4  -8   2   49.61   10.41
  -4  -8   2   38.70   10.03
  -4   8   3  146.59   26.11
   4  -8  -3  142.03   25.29
   4  -8  -3  128.60   25.95
   4   8  -3  154.50   24.15
  -4  -8   3  155.26   25.24
  -4  -8   3  196.99   27.55
  -4   8   4   27.99    9.28
   4  -8  -4   21.03    8.03
   4  -8  -4   25.66    9.31
   4   8  -4   19.69    6.92
   4   8  -4   40.64    9.44
  -4  -8   4   42.08    9.73
  -4  -8   4   25.31    8.59
  -4   8   5   82.41   16.00
   4  -8  -5   56.79   13.98
   4  -8  -5   74.29   16.30
   4   8  -5   72.83   13.27
   4   8  -5   60.90   13.34
  -4  -8   5   58.54   13.76
  -4   8   6   31.15    9.78
   4  -8  -6    3.05    6.08
   4  -8  -6   26.73    9.72
   4   8  -6   35.50    7.93
   4   8  -6   45.77    9.44
  -4  -8   6   44.82    9.72
  -4   8   7    1.05    3.66
   4  -8  -7    2.98    3.75
   4  -8  -7    0.00    3.07
   4   8  -7    2.33    3.36
   4   8  -7    0.86    3.44
  -4  -8   7    0.31    3.45
  -4   8   8   32.18    9.78
   4  -8  -8   17.63    8.92
   4   8  -8   44.78    8.22
   4   8  -8    3.44    4.26
  -4  -8   8   37.28    8.36
  -4  -8   8   15.99    6.84
  -4   8   9  404.90   62.27
   4   8  -9  461.68   58.85
   4   8  -9  403.03   57.91
  -4  -8   9  465.11   59.86
  -4  -8   9  437.52   60.13
  -4   8  10    7.14    5.79
   4   8 -10    6.29    3.64
   4   8 -10    3.21    2.90
  -4  -8  10    2.37    3.84
  -4  -8  10    0.52    3.79
  -4   8  11   27.11   10.17
   4   8 -11   34.03    7.57
   4   8 -11   35.52    6.85
  -4  -8  11   42.00    9.01
  -4  -8  11   20.44    7.40
  -4   8  12    5.02    5.62
   4   8 -12    0.00    2.46
   4   8 -12    2.51    2.24
  -4  -8  12   -0.00    2.73
  -4  -8  12    2.99    3.84
  -4   8  13  127.54   23.67
   4  -8 -13  133.77   23.33
   4   8 -13   68.32   17.17
   4   8 -13  125.73   16.07
  -4  -8  13  200.25   21.71
  -4  -8  13  152.19   20.93
  -4   8  14   12.15    7.85
   4  -8 -14    5.78    6.70
  -4  -8  14   14.35    5.15
  -4  -8  14   13.44    5.38
  -4   8  15   50.17   13.12
   4  -8 -15   55.14   12.95
  -4  -8  15   45.62    9.28
  -4  -8  15   34.99    9.09
  -4   8  16   -0.00    5.68
   4  -8 -16    0.01    5.05
  -4  -8  16   -0.00    2.94
  -4   8  17    0.87    5.50
   4  -8 -17    0.00    4.72
  -4   8  18   12.61    8.39
   4  -8 -18   13.82    7.44
   4  -8 -19   70.00   16.68
  -4   8  20   -0.00    5.51
   4  -8 -20   -0.00    4.96
  -4   8  21   65.55   14.74
   4  -8 -21    5.12    6.44
  -4   8  22    2.29    6.17
   4  -8 -22    5.51    6.33
  -4   8  23   24.20   10.18
   4  -8 -23   22.43    9.28
  -4   8  24   10.42    7.64
   4  -8 -24    3.76    6.32
  -4   8  25   32.70   11.93
   4  -8 -25   32.16   11.13
  -4   8  26    6.21    7.01
   4  -8 -26    1.25    5.21
  -4   8  27   -0.00    5.55
   4  -8 -27    1.10    5.10
  -4   8  28   -0.00    6.33
   4  -8 -28    2.44    5.45
  -4   8  29   24.29   11.80
   4  -8 -29   22.94   10.28
  -4   8  30    3.38    6.62
   4  -8 -30    9.95    6.68
  -4   8  31    6.81    7.49
   4  -8 -31    8.66    6.97
  -4   8  32   -0.00    6.29
   4  -8 -32   -0.00    4.83
  -4   8  33    3.37    6.35
   4  -8 -33    2.42    5.82
  -4   8  34    4.31    5.78
   4  -8 -34   -0.00    5.50
  -4  -8  34    0.45    1.82
  -4   8  35    1.00    5.71
   4  -8 -35    7.88    7.20
  -4   8  36    5.97    6.06
   4  -8 -36    0.00    5.41
   4  -8 -37   -0.00    4.66
  -4   9   1  192.50   33.26
   4  -9  -1  223.05   33.51
   4  -9  -1  204.53   34.54
   4   9  -1  146.29   31.74
  -4  -9   1  337.92   36.87
  -4  -9   1  222.98   34.61
  -4   9   2    3.34    4.60
   4  -9  -2    2.01    4.01
   4  -9  -2   -0.00    5.49
   4   9  -2    3.63    4.63
  -4  -9   2    1.79    4.09
  -4  -9   2    7.76    5.43
  -4   9   3   30.97   10.22
   4  -9  -3   16.81    7.49
   4  -9  -3   20.71    9.19
   4   9  -3   30.03    7.90
  -4  -9   3   27.90    8.35
  -4  -9   3   14.96    7.39
  -4   9   4    1.64    4.66
   4  -9  -4    1.45    5.18
   4   9  -4   -0.00    2.96
   4   9  -4    0.00    3.72
  -4  -9   4    2.89    4.22
  -4  -9   4    0.00    4.03
  -4   9   5  110.48   21.05
   4  -9  -5  103.89   21.28
   4   9  -5  110.40   18.05
   4   9  -5   83.51   17.93
  -4  -9   5  105.63   19.06
  -4  -9   5   99.14   19.46
  -4   9   6    2.22    4.53
   4  -9  -6   -0.00    4.41
   4   9  -6    6.94    4.27
   4   9  -6    0.00    3.70
  -4  -9   6    0.00    3.60
  -4   9   7  292.39   49.70
   4   9  -7  374.36   47.47
  -4  -9   7  323.51   47.78
  -4   9   8    0.24    3.44
   4   9  -8    3.82    3.64
  -4  -9   8   -0.00    3.05
  -4  -9   8    2.84    4.24
  -4   9   9   16.94    8.82
   4  -9  -9   22.74    8.99
   4   9  -9   28.90    7.28
  -4  -9   9   28.57    7.95
  -4  -9   9   18.42    7.38
  -4   9  10    7.47    5.68
   4  -9 -10    6.52    5.04
   4   9 -10   -0.00    2.46
  -4  -9  10    3.41    3.81
  -4   9  11  165.65   30.25
   4  -9 -11   79.77   25.74
   4   9 -11  245.94   27.47
  -4  -9  11  247.27   28.75
  -4   9  12   10.92    7.39
   4  -9 -12   -0.00    2.90
  -4  -9  12   -0.00    3.62
  -4   9  13   14.26    8.81
   4  -9 -13   11.00    6.81
   4   9 -13   10.76    2.78
  -4  -9  13    8.14    5.06
  -4   9  14   15.32    8.50
   4  -9 -14   17.43    8.58
  -4  -9  14   21.39    6.16
  -4   9  15   51.48   14.68
   4  -9 -15   50.79   13.74
  -4   9  16   -0.00    5.87
   4  -9 -16   -0.00    5.21
   4  -9 -17   91.82   19.60
   4  -9 -18    4.17    6.88
  -4   9  19    2.98    5.76
   4  -9 -19   -0.00    6.47
  -4   9  20    1.76    5.17
   4  -9 -20    1.97    5.59
  -4   9  21   57.68   16.10
   4  -9 -21   47.82   14.48
  -4   9  22   -0.00    4.55
   4  -9 -22    0.00    4.50
  -4   9  23   26.33   11.45
   4  -9 -23   34.03   11.61
  -4   9  24   -0.00    5.62
   4  -9 -24    2.53    5.56
  -4   9  25    8.46    7.73
   4  -9 -25    4.07    6.77
  -4   9  26    7.02    6.50
   4  -9 -26   -0.00    5.00
  -4   9  27   20.80   10.42
   4  -9 -27   16.76    8.54
  -4   9  28    1.50    5.14
   4  -9 -28   -0.00    4.96
  -4   9  29    0.00    6.11
   4  -9 -29    3.05    5.91
  -4   9  30   14.57   10.46
   4  -9 -30   10.51    6.74
  -4   9  31    9.64    7.67
   4  -9 -31   14.48    8.08
  -4   9  32   -0.00    5.42
   4  -9 -32    3.78    5.84
  -4   9  33    2.75    5.52
   4  -9 -33    8.10    7.26
  -4   9  34   -0.00    4.98
   4  -9 -34   -0.00    4.47
  -4   9  35    3.59    7.35
   4  -9 -35   -0.00    4.74
  -4   9  36   -0.00    5.69
   4  -9 -36   -0.00    5.61
   4  -9 -37   -0.00    5.84
   4  -9 -38   -0.00    5.65
  -4 -10   1    0.00    4.30
  -4  10   2    0.00    4.05
  -4 -10   2    1.78    4.43
  -4  10   3   43.94   12.64
  -4 -10   3   48.68   12.09
  -4  10   4    6.42    5.35
  -4 -10   4    7.15    5.64
  -4  10   5   16.63    7.88
   4 -10  -5   11.13    7.39
  -4 -10   5   20.94    7.90
  -4  10   6    2.23    4.74
   4 -10  -6    2.75    4.87
   4  10  -6    0.83    3.28
  -4 -10   6    1.03    3.78
  -4  10   7   18.65    8.86
   4 -10  -7    6.50    5.69
   4  10  -7   19.34    6.51
  -4 -10   7   20.25    7.32
  -4  10   8   13.19    7.29
   4 -10  -8   14.11    6.92
   4  10  -8   14.08    5.55
  -4 -10   8    9.69    5.72
  -4  10   9    6.30    6.79
   4 -10  -9   15.51    7.21
   4  10  -9   19.10    6.27
  -4 -10   9   11.27    5.94
  -4  10  10   -0.00    4.92
   4 -10 -10   -0.00    4.58
  -4 -10  10    2.96    3.73
  -4  10  11   23.15    9.75
   4 -10 -11   16.95    8.54
  -4 -10  11   20.76    6.95
  -4  10  12    3.29    5.53
   4 -10 -12   -0.00    5.18
  -4 -10  12    2.89    4.15
  -4  10  13   25.87   10.25
   4 -10 -13   20.96    8.81
  -4  10  14    8.18    6.64
   4 -10 -14    2.99    6.02
  -4  10  15   79.05   19.79
   4 -10 -15   76.59   18.29
  -4  10  16   19.62   10.01
   4 -10 -16   16.11    8.18
   4 -10 -17    1.05    5.49
   4 -10 -18    7.55    6.98
  -4  10  19   18.14    9.77
   4 -10 -19   62.35   14.43
  -4  10  20   -0.00    4.65
   4 -10 -20    3.32    5.66
  -4  10  21   29.77   11.80
   4 -10 -21   11.04    6.90
  -4  10  22    0.31    5.06
   4 -10 -22    1.33    4.72
  -4  10  23   34.43   12.32
   4 -10 -23    8.39    7.32
  -4  10  24   11.97    8.67
   4 -10 -24   -0.00    5.37
  -4  10  25   37.35   13.91
   4 -10 -25   27.40   11.08
  -4  10  26    0.57    5.77
   4 -10 -26    6.92    6.16
  -4  10  27    1.11    5.19
   4 -10 -27    4.41    5.74
  -4  10  28   -0.00    6.71
   4 -10 -28    0.22    4.70
  -4  10  29   20.97   10.75
   4 -10 -29    9.02    7.86
  -4  10  30    2.19    7.12
   4 -10 -30    3.18    5.72
  -4  10  31   -0.00    5.45
   4 -10 -31    0.16    4.90
  -4  10  32    4.32    5.86
   4 -10 -32    5.42    6.75
  -4  10  33    2.23    6.90
   4 -10 -33    3.48    6.14
  -4  10  34   -0.00    6.75
   4 -10 -34    2.11    5.47
  -4  10  35   -0.00    6.98
   4 -10 -35    5.11    7.25
   4 -10 -36    0.91    5.80
   4 -11  -1   66.30   15.18
   4 -11  -1   68.56   16.33
   4 -11  -2    5.77    5.45
   4 -11  -2    3.24    7.12
  -4 -11   2    4.52    5.02
   4 -11  -3    4.95    5.15
   4 -11  -3    7.33    6.79
  -4 -11   3    6.28    5.31
   4 -11  -4   21.49    8.32
  -4 -11   4   14.70    7.36
   4 -11  -5   13.12    6.87
  -4 -11   5    7.66    5.92
   4 -11  -6    6.65    6.14
  -4 -11   6    6.20    5.46
   4 -11  -7   54.12   14.10
  -4 -11   7   62.28   13.74
   4 -11  -8    1.87    4.52
  -4 -11   8    3.37    4.83
   4 -11  -9   -0.00    5.42
  -4 -11   9    1.01    3.58
   4 -11 -10    7.63    6.31
  -4 -11  10    5.23    4.82
  -4  11  11  117.05   24.08
   4 -11 -11   95.24   21.10
  -4  11  12    3.00    6.54
   4 -11 -12   -0.00    5.40
  -4  11  13   36.54   12.53
   4 -11 -13   31.57   11.00
  -4  11  14   16.76    8.86
   4 -11 -14    7.39    6.03
  -4  11  15   37.85   13.11
   4 -11 -15   14.40    9.26
   4 -11 -16    0.72    5.80
   4 -11 -17   54.47   15.44
  -4  11  18    4.21    6.70
   4 -11 -18    3.61    5.30
  -4  11  19    0.77    4.98
   4 -11 -19    6.76    6.78
  -4  11  20   -0.00    4.51
   4 -11 -20    6.57    6.66
  -4  11  21   25.17   12.10
   4 -11 -21   42.23   14.01
  -4  11  22    4.30    5.74
   4 -11 -22   -0.00    4.80
  -4  11  23    4.33    6.07
   4 -11 -23    2.79    5.07
  -4  11  24    0.00    5.90
   4 -11 -24   -0.00    6.29
  -4  11  25   -0.00    7.20
   4 -11 -25    2.79    7.10
  -4  11  26    5.19    7.19
   4 -11 -26    5.19    5.85
  -4  11  27   16.45    9.73
   4 -11 -27   17.29    9.18
  -4  11  28    5.19    8.03
   4 -11 -28    0.68    5.76
  -4  11  29    1.66    7.00
   4 -11 -29    0.75    6.48
  -4  11  30   -0.00    5.98
   4 -11 -30    4.27    6.07
  -4  11  31   16.87   11.17
   4 -11 -31    4.45    6.27
  -4  11  32    0.78    6.21
   4 -11 -32    1.46    5.18
  -4  11  33   10.79    8.63
   4 -11 -33    6.15    7.27
  -4  11  34    5.32    6.98
   4 -12  -1   -0.00    3.99
  -4 -12   1   -0.00    3.75
   4 -12  -2    3.43    4.28
   4 -12  -3   72.93   16.57
   4 -12  -4   14.18    7.16
   4 -12  -5   16.62    8.28
  -4 -12   5   39.30   10.43
   4 -12  -6    4.42    4.90
  -4 -12   6    0.00    4.34
   4 -12  -7   -0.00    4.47
  -4 -12   7    2.21    4.36
   4 -12  -8    0.70    5.57
  -4 -12   8   12.57    6.45
   4 -12  -9   49.29   15.24
  -4 -12   9   91.67   16.74
   4 -12 -10   -0.00    6.22
   4 -12 -11   -0.00    5.32
   4 -12 -12    9.95    7.86
   4 -12 -13   38.04   12.93
   4 -12 -14    8.47    7.90
   4 -12 -15   19.52    8.98
   4 -12 -16    0.00    5.81
   4 -12 -17    8.74    7.29
   4 -12 -18    0.20    5.41
   4 -12 -19    9.19    8.41
   4 -12 -20    6.84    6.98
   4 -12 -21    2.28    6.56
   4 -12 -23    9.33    8.11
   4 -12 -24    5.85    6.85
   4 -12 -25   32.10   11.91
   4 -12 -26    0.00    5.96
   4 -12 -27    6.22    5.97
   4 -12 -28   -0.00    4.44
   4 -12 -29    5.74    6.95
  -4  12  30    2.36    6.97
   4 -12 -30    5.37    5.33
  -4  12  31    0.77    5.65
  -4  12  32   -0.00    6.97
  -4  12  33    0.95    4.17
  -4  12  34   -0.00    5.70
   4 -13  -1   46.40   13.42
  -4 -13   1   69.45   15.56
   4 -13  -2   10.36    6.79
  -4 -13   2    3.39    4.40
   4 -13  -3    4.61    6.12
  -4 -13   3   12.60    6.68
   4 -13  -4   -0.00    3.85
  -4 -13   4   -0.00    3.71
   4 -13  -5   51.49   14.10
   4 -13  -6    8.91    6.55
   4 -13  -8    0.16    4.79
   4 -13  -9    2.73    5.35
   4 -13 -10    0.00    5.76
   4 -13 -11   53.78   14.88
   4 -13 -12    0.00    6.19
   4 -13 -13    3.70    6.26
   4 -13 -14    7.32    6.38
   4 -13 -15    7.15    5.80
   4 -13 -16    1.49    6.59
   4 -13 -17   15.99    8.44
   4 -13 -18    0.00    6.29
   4 -13 -19   -0.00    6.15
   4 -13 -20   -0.00    4.70
   4 -13 -21   25.46   10.85
   4 -13 -22   14.99    9.08
   4 -13 -23   14.91    9.38
   4 -13 -24    0.00    5.73
   4 -13 -25    4.88    6.66
   4 -13 -26    3.44    4.65
   4 -13 -27    0.89    7.50
   4 -14  -1    1.05    4.55
  -4 -14   1    7.11    5.38
   4 -14  -2    3.05    4.77
  -4 -14   2    2.90    4.26
   4 -14  -3   15.17    8.21
  -4 -14   3   25.70    9.19
   4 -14  -4   36.38   10.92
  -4 -14   4   11.15    7.89
   4 -14  -5    8.21    6.29
  -4 -14   5   11.58    7.29
   4 -14  -6    0.50    5.00
   4 -14  -7    0.00    5.20
   4 -14  -8   18.26    9.74
   4 -14  -9   20.32    8.87
   4 -14 -10    0.00    5.00
   4 -14 -11    1.45    7.32
   4 -14 -12    2.69    5.94
   4 -14 -13   -0.00    7.28
   4 -14 -14    2.54    6.27
   4 -14 -15    6.29    6.53
   4 -14 -16    0.00    5.64
   4 -14 -17    4.78    6.06
   4 -14 -18    6.09    5.90
   4 -14 -19   21.21    9.88
   4 -14 -20    1.00    5.91
   4 -14 -21    1.87    6.42
   4 -14 -22   -0.00    6.25
   4 -14 -23   11.29    7.82
   4 -14 -24   -0.00    6.63
   4 -15  -1    8.32    6.55
  -4 -15   1    4.21    5.12
   4 -15  -2    8.97    7.07
  -4 -15   2    8.94    6.55
   4 -15  -3    2.56    5.04
  -4 -15   3    0.54    4.68
   4 -15  -4    0.49    4.30
   4 -15  -5    5.76    6.54
   4 -15  -6    6.02    6.07
   4 -15  -7    7.26    6.98
   4 -15  -8    0.49    5.04
   4 -15  -9    2.10    5.83
   4 -15 -10   -0.00    4.77
   4 -15 -11   -0.00    5.06
   4 -15 -12    3.10    5.70
   4 -15 -13    0.56    5.56
   4 -15 -14   12.29    7.80
   4 -15 -15   -0.00    5.54
   4 -15 -16    0.00    7.75
   4 -15 -17    1.77    7.87
   4 -15 -18    3.66    7.16
   4 -15 -19    8.05    8.41
   4 -15 -20    5.77    6.95
   4 -16  -1    1.36    4.09
  -4 -16   1   -0.00    4.20
   4 -16  -2    0.76    4.24
   4 -16  -3    1.02    4.71
   4 -16  -4    3.30    5.93
   4 -16  -5    5.62    6.10
   4 -16  -6   -0.00    5.01
   4 -16  -7    5.98    6.76
   4 -16  -8    5.46    6.20
   4 -16  -9    1.74    5.19
   4 -16 -10    2.62    5.75
   4 -16 -11    3.44    6.26
   4 -16 -12    3.54    7.50
   4 -16 -13   -0.00    4.77
   4 -16 -14    1.34    5.17
   4 -16 -15   -0.00    5.04
   4 -16 -16    3.81    6.79
   4 -16 -17   -0.00    5.74
   4 -17  -1    0.00    4.88
   4 -17  -2    4.21    6.40
   4 -17  -3   -0.00    5.46
   4 -17  -4   -0.00    5.83
   4 -17  -5    0.78    4.11
   4 -17  -6    1.18    5.01
   4 -17  -7   -0.00    6.17
   4 -17  -8   -0.00    5.92
   4 -17  -9    6.50    7.35
   4 -17 -10   -0.00    5.69
   4 -17 -11    6.09    7.19
   4 -17 -12    8.72    7.30
   4 -17 -13    1.19    5.09
   4 -18  -1    0.77    5.29
   4 -18  -2   -0.00    6.75
   4 -18  -3    1.49    5.52
   4 -18  -4    1.59    5.97
   4 -18  -5    0.00    5.20
   4 -18  -6    4.27    6.03
   4 -18  -7   -0.00    5.88
   4 -18  -8   10.13    7.99
   4 -18  -9    4.71    6.40
   4 -19  -3    0.11    5.36
   4 -19  -4    2.28    5.81
  -3   0   1   -0.00    2.79
  -3   0   1    1.35    3.49
   3   0  -1   -0.00    3.45
   3   0  -1   -0.00    3.04
  -3   0   2    3.56    3.60
  -3   0   2   -0.00    3.44
   3   0  -2    0.19    3.27
   3   0  -2    0.69    3.37
  -3   0   3 5517.40  629.21
  -3   0   3 4937.15  629.54
   3   0  -3 4311.12  628.27
   3   0  -3 5838.58  630.61
  -3   0   4   -0.00    2.53
  -3   0   4    1.99    3.13
   3   0  -4   -0.00    3.16
   3   0  -4   -0.00    2.83
  -3   0   5   82.78   13.28
  -3   0   5   95.18   14.43
   3   0  -5   82.22   13.22
   3   0  -5   90.00   14.23
  -3   0   6   -0.00    2.49
  -3   0   6   -0.00    2.93
   3   0  -6   -0.00    2.21
   3   0  -6   -0.00    2.72
  -3   0   7  395.29   54.92
  -3   0   7  529.41   56.89
   3   0  -7  386.60   54.60
  -3   0   8   -0.00    1.99
  -3   0   8   -0.00    2.91
   3   0  -8    1.61    2.46
  -3   0   9  916.79  102.27
  -3   0   9  702.94  101.86
   3   0  -9  772.84  100.99
  -3   0  10    2.58    2.95
   3   0 -10   -0.00    1.97
  -3   0  11  945.57  117.03
   3   0 -11  867.78  115.66
   3   0 -11  932.30  117.34
  -3   0  12   -0.00    3.04
   3   0 -12    1.08    2.73
  -3   0  13  547.51   73.35
   3   0 -13  558.14   72.15
  -3   0  14    3.22    3.24
   3   0 -14   -0.00    2.27
   3   0 -14   -0.00    2.58
   3   0 -15   73.24   13.25
   3   0 -15   85.21   13.62
   3   0 -16   -0.00    2.25
   3   0 -16   -0.00    2.55
  -3   0  17  167.68   27.78
   3   0 -17  201.16   27.54
   3   0 -17  186.29   27.06
  -3   0  18    0.00    3.48
   3   0 -18   -0.00    2.64
   3   0 -18   -0.00    2.38
  -3   0  19   37.02   10.19
   3   0 -19   48.94    9.82
   3   0 -19   51.64    9.94
  -3   0  20   -0.00    3.28
   3   0 -20   -0.00    2.55
   3   0 -20   -0.00    2.71
  -3   0  21   -0.00    3.41
   3   0 -21    0.00    3.39
   3   0 -21    1.62    3.27
  -3   0  22    1.29    4.36
   3   0 -22   -0.00    3.00
   3   0 -22   -0.00    3.12
  -3   0  23  283.12   41.24
  -3   0  23  254.77   41.50
   3   0 -23  287.95   40.72
   3   0 -23  307.10   40.72
  -3   0  24    0.00    3.40
   3   0 -24   -0.00    3.15
   3   0 -24    2.49    3.43
  -3   0  25   60.76   12.54
   3   0 -25   57.80   12.17
   3   0 -25   52.98   11.60
  -3   0  26   -0.00    3.96
   3   0 -26    0.25    2.91
  -3   0  27   66.12   13.12
   3   0 -27   54.62   12.34
  -3   0  28    0.37    3.74
  -3   0  29   50.90   12.05
  -3   0  30    0.88    4.06
  -3   0  31    5.37    4.82
  -3   0  32   -0.00    3.65
  -3   0  33   13.81    7.08
  -3   0  34    0.00    4.34
  -3   0  35   43.20   11.57
  -3   0  36   -0.00    4.71
  -3   0  37    2.94    5.05
  -3   0  38    0.00    4.30
  -3   0  39   10.62    6.72
  -3   0  40    1.94    4.54
  -3   1   1  905.90  115.51
  -3   1   1 1031.54  116.82
   3  -1  -1  840.91  115.32
   3  -1  -1  908.91  116.46
   3   1  -1  894.60  115.99
   3   1  -1  991.17  116.63
  -3  -1   1  887.45  116.18
  -3  -1   1  851.35  116.03
  -3   1   2  544.70   70.07
  -3   1   2  595.28   71.23
   3  -1  -2  549.54   70.02
   3  -1  -2  530.72   70.88
   3   1  -2  528.76   70.40
   3   1  -2  451.38   70.02
  -3  -1   2  545.04   70.64
  -3  -1   2  615.68   71.08
  -3   1   3    9.71    3.91
  -3   1   3    8.32    4.35
   3  -1  -3    5.88    3.14
   3  -1  -3    5.14    4.18
   3   1  -3    6.42    3.95
   3   1  -3    8.12    3.98
  -3  -1   3   10.96    4.39
  -3  -1   3   11.18    4.28
  -3   1   4    5.70    3.39
  -3   1   4    3.23    3.56
   3  -1  -4    7.32    3.22
   3  -1  -4    4.73    3.48
   3   1  -4    6.80    4.04
   3   1  -4    0.00    3.14
  -3  -1   4    5.47    3.48
  -3  -1   4    3.57    3.41
  -3   1   5 1679.94  233.50
  -3   1   5 2068.49  235.29
   3  -1  -5 1985.65  233.75
   3  -1  -5 1977.83  235.11
   3   1  -5 1787.50  233.54
  -3  -1   5 1680.19  233.01
  -3  -1   5 2011.38  234.28
  -3   1   6    6.40    3.72
  -3   1   6    3.02    3.59
   3  -1  -6    0.00    2.30
   3  -1  -6    0.00    3.15
   3   1  -6    0.00    2.77
  -3  -1   6    3.08    2.68
  -3   1   7  179.69   25.83
  -3   1   7  170.70   26.22
   3  -1  -7  177.63   25.19
   3  -1  -7  202.87   26.75
   3   1  -7  185.21   24.92
  -3  -1   7  166.39   24.54
  -3   1   8   69.98   12.75
  -3   1   8   58.14   12.74
   3  -1  -8   80.22   12.53
   3  -1  -8   68.69   12.99
   3   1  -8   79.92   11.92
   3   1  -8   84.02   12.66
  -3  -1   8   78.97   11.89
  -3   1   9  960.92  115.52
  -3   1   9  984.24  116.10
   3  -1  -9  829.74  114.03
   3  -1  -9  910.44  115.50
   3   1  -9  864.67  113.34
   3   1  -9  916.77  114.14
  -3  -1   9  860.47  113.47
  -3   1  10   30.51    8.53
  -3   1  10   69.86   11.19
   3  -1 -10   48.57    8.96
   3  -1 -10   28.57    8.65
   3   1 -10   44.29    7.84
   3   1 -10   51.98    8.69
  -3  -1  10   43.97    8.20
  -3  -1  10   46.20    8.85
  -3   1  11  390.19   58.10
   3  -1 -11  406.33   57.09
   3   1 -11  479.65   56.44
   3   1 -11  443.58   56.89
  -3  -1  11  431.09   56.74
  -3  -1  11  416.21   57.21
  -3   1  12    0.00    3.38
  -3   1  12    0.00    3.85
   3  -1 -12    0.00    2.50
   3   1 -12    3.05    2.45
  -3  -1  12    4.24    3.03
  -3  -1  12    0.27    3.42
  -3   1  13    3.64    3.93
  -3   1  13    2.28    4.47
   3  -1 -13    8.36    3.84
   3  -1 -13    4.75    3.67
   3   1 -13   10.97    3.61
  -3  -1  13    6.90    3.66
  -3  -1  13    4.14    3.73
  -3   1  14   16.03    6.45
   3  -1 -14   15.83    5.29
   3  -1 -14   14.57    5.16
   3   1 -14   20.06    4.60
  -3  -1  14   12.58    4.87
  -3  -1  14    7.41    4.57
  -3   1  15  418.64   54.43
   3  -1 -15  425.97   53.34
   3  -1 -15  396.02   52.92
   3   1 -15  381.80   51.97
   3   1 -15  379.47   51.21
  -3  -1  15  385.96   52.59
  -3  -1  15  357.87   52.36
  -3   1  16    6.15    4.64
   3  -1 -16    5.34    3.87
   3  -1 -16    6.54    4.29
   3   1 -16    8.24    3.47
   3   1 -16    5.14    2.77
  -3  -1  16   10.41    4.58
  -3   1  17  174.87   27.18
   3  -1 -17  175.16   26.07
   3  -1 -17  157.91   25.59
   3   1 -17  174.05   24.85
   3   1 -17  162.34   24.25
  -3  -1  17  186.33   26.02
   3  -1 -18    4.16    3.74
   3  -1 -18    2.06    3.54
   3   1 -18    4.50    3.42
   3   1 -18   -0.00    2.09
  -3  -1  18    2.22    3.09
   3  -1 -19   53.23   11.73
   3  -1 -19   66.06   12.50
   3   1 -19   64.46   11.40
   3   1 -19   65.42   11.18
  -3  -1  19   61.00   12.08
   3  -1 -20   77.35   13.55
   3  -1 -20   83.61   13.68
   3   1 -20   67.32   11.98
   3   1 -20   62.23   11.43
  -3  -1  20   47.87   11.88
   3  -1 -21  150.33   22.31
   3  -1 -21  118.13   21.14
   3   1 -21  149.79   20.97
   3   1 -21  133.84   20.27
  -3  -1  21  110.95   20.96
   3  -1 -22    2.98    3.64
   3  -1 -22   -0.00    3.24
   3   1 -22    3.79    3.01
   3   1 -22    2.41    2.89
  -3  -1  22    0.00    2.65
  -3   1  23   10.94    5.46
   3  -1 -23    7.70    4.69
   3  -1 -23    9.04    4.83
   3   1 -23    9.07    4.47
   3   1 -23    5.28    3.65
  -3  -1  23    6.90    5.12
  -3   1  24   -0.00    3.67
   3  -1 -24   -0.00    2.80
   3  -1 -24   -0.00    3.56
   3   1 -24    1.38    2.85
   3   1 -24   -0.00    2.68
  -3   1  25   55.12   13.02
   3  -1 -25   91.59   15.23
   3  -1 -25   54.53   12.79
   3   1 -25   73.34   12.98
  -3  -1  25   60.58   12.58
  -3   1  26    4.89    4.45
   3  -1 -26    9.29    5.18
   3  -1 -26    0.00    3.70
   3   1 -26   13.18    5.45
  -3  -1  26    9.12    4.86
  -3   1  27   79.51   15.75
   3  -1 -27   66.52   14.79
  -3  -1  27   78.53   14.48
  -3   1  28    0.00    2.66
   3  -1 -28    0.00    3.32
  -3  -1  28    0.80    3.04
  -3   1  29    2.34    4.24
   3  -1 -29    0.52    3.78
  -3  -1  29    1.81    3.73
  -3   1  30   20.95    7.70
  -3  -1  30   16.39    6.34
  -3   1  31   61.11   12.72
  -3  -1  31   26.82    8.68
  -3   1  32    5.48    5.34
  -3  -1  32   -0.00    3.21
  -3   1  33    2.72    4.12
  -3  -1  33    7.94    4.93
  -3   1  34   -0.00    4.38
  -3  -1  34   -0.00    3.56
  -3   1  35   -0.00    4.99
  -3  -1  35   17.99    7.18
  -3   1  36    0.00    4.74
  -3  -1  36   -0.00    3.77
  -3   1  37   18.47    7.98
  -3  -1  37   12.02    6.26
  -3   1  38    2.93    4.33
  -3  -1  38    0.00    4.68
  -3   1  39    3.78    5.13
  -3  -1  39    5.37    4.97
  -3   1  40   -0.00    5.20
  -3  -1  40    1.39    3.66
  -3   2   1  197.25   26.42
  -3   2   1  206.89   27.25
   3  -2  -1  163.95   25.64
   3  -2  -1  184.38   27.17
   3   2  -1  180.75   26.36
   3   2  -1  199.19   27.01
  -3  -2   1  174.55   26.49
  -3  -2   1  193.55   26.92
  -3   2   2   70.97   12.64
  -3   2   2   65.04   13.02
   3  -2  -2   69.18   13.58
   3   2  -2   80.32   13.00
   3   2  -2   92.78   13.56
  -3  -2   2   98.67   13.81
  -3   2   3 1120.23  148.79
  -3   2   3 1222.52  149.82
   3  -2  -3 1232.79  148.65
   3  -2  -3 1289.02  150.29
   3   2  -3 1038.39  148.41
  -3  -2   3 1040.89  148.44
  -3  -2   3 1363.24  149.61
  -3   2   4   -0.00    2.90
  -3   2   4    0.00    3.50
   3  -2  -4    1.32    2.85
   3  -2  -4   -0.00    3.77
   3   2  -4    0.85    2.43
  -3  -2   4    4.26    3.29
  -3  -2   4    0.00    2.60
  -3   2   5    0.39    3.18
  -3   2   5    0.00    4.00
   3  -2  -5    0.78    2.57
   3  -2  -5    0.91    3.57
   3   2  -5    1.95    2.64
  -3  -2   5    0.00    2.48
  -3   2   6    3.84    3.62
  -3   2   6    5.63    4.25
   3  -2  -6    4.71    3.43
   3  -2  -6    8.22    4.72
   3   2  -6    6.25    3.68
   3   2  -6    5.97    3.26
  -3  -2   6    6.20    3.41
  -3   2   7  396.72   56.29
  -3   2   7  481.34   57.54
   3  -2  -7  456.13   56.04
   3  -2  -7  458.12   57.27
   3   2  -7  382.58   54.74
   3   2  -7  513.84   55.45
  -3  -2   7  341.67   54.06
  -3   2   8  684.76   78.63
  -3   2   8  856.71   80.31
   3  -2  -8 1027.16   79.87
   3  -2  -8  640.55   78.41
   3   2  -8  724.90   76.64
   3   2  -8  287.70   74.18
  -3  -2   8  718.11   75.88
  -3  -2   8  673.52   76.55
  -3   2   9  341.44   59.85
  -3   2   9  488.02   61.57
   3  -2  -9  479.22   60.31
   3  -2  -9  480.25   61.42
   3   2  -9  402.49   58.50
   3   2  -9  486.57   58.80
  -3  -2   9  455.29   58.29
  -3  -2   9  495.66   59.38
  -3   2  10    5.99    4.63
  -3   2  10   -0.00    4.03
   3  -2 -10    5.23    3.78
   3  -2 -10    8.50    4.92
   3   2 -10    3.61    3.07
   3   2 -10    8.70    3.27
  -3  -2  10    7.85    2.97
  -3  -2  10    2.88    2.65
  -3   2  11   21.22    7.55
  -3   2  11   43.21    9.56
   3  -2 -11   35.08    8.25
   3  -2 -11   26.58    7.43
   3   2 -11   40.48    6.98
   3   2 -11   35.83    6.50
  -3  -2  11   31.35    6.49
  -3  -2  11   36.20    7.25
  -3   2  12   25.01    7.54
  -3   2  12   13.46    5.91
   3  -2 -12   11.34    5.46
   3  -2 -12   20.43    6.22
   3   2 -12   19.61    4.62
  -3  -2  12    9.15    3.66
  -3  -2  12   18.16    5.26
  -3   2  13  391.77   55.03
   3  -2 -13  378.22   53.94
   3  -2 -13  434.67   54.59
   3   2 -13  412.76   51.85
  -3  -2  13  363.34   51.97
  -3  -2  13  410.52   52.91
  -3   2  14    7.17    4.98
   3  -2 -14    8.61    4.33
   3  -2 -14    2.74    3.82
   3   2 -14   14.55    3.84
  -3  -2  14   15.33    4.27
  -3  -2  14   10.50    4.21
  -3   2  15   24.94    7.36
   3  -2 -15   29.06    7.21
   3  -2 -15   18.63    6.03
   3   2 -15   18.17    4.03
  -3  -2  15    4.85    3.49
  -3  -2  15    2.91    3.46
  -3   2  16   12.78    6.31
   3  -2 -16   18.69    6.06
   3  -2 -16    8.06    5.01
   3   2 -16   13.33    4.02
   3   2 -16    9.52    3.29
  -3  -2  16   11.78    4.24
  -3  -2  16    4.95    3.70
  -3   2  17  127.01   24.10
   3  -2 -17  154.94   24.01
   3  -2 -17  147.24   23.90
   3   2 -17  150.23   21.61
   3   2 -17  167.38   21.49
  -3  -2  17  138.65   22.28
  -3   2  18    3.26    4.65
   3  -2 -18    8.82    4.60
   3  -2 -18   11.80    5.01
   3   2 -18   13.93    4.12
   3   2 -18    9.23    3.28
  -3  -2  18   10.66    4.29
  -3   2  19   40.51   10.19
  -3   2  19   35.99   10.37
   3  -2 -19   35.93    9.46
   3  -2 -19   32.66    9.12
   3   2 -19   47.38    8.31
   3   2 -19   38.07    7.48
  -3  -2  19   50.90    9.44
  -3   2  20   -0.00    4.40
  -3   2  20    0.01    4.25
   3  -2 -20    1.54    3.57
   3  -2 -20    6.57    4.74
   3   2 -20    1.34    2.43
   3   2 -20    3.50    2.66
  -3  -2  20    4.30    3.62
  -3   2  21    0.52    4.34
   3  -2 -21    4.52    4.30
   3  -2 -21    1.37    3.53
   3   2 -21    4.62    3.15
   3   2 -21    2.45    2.56
  -3  -2  21    0.00    3.49
  -3   2  22    5.45    5.26
   3  -2 -22    1.30    3.47
   3  -2 -22   -0.00    4.40
   3   2 -22    0.00    2.17
   3   2 -22    1.79    2.67
  -3  -2  22    0.78    3.05
  -3   2  23  115.17   19.97
   3  -2 -23  102.03   19.52
   3  -2 -23  113.03   19.58
   3   2 -23  122.21   17.58
  -3  -2  23   89.59   17.69
  -3   2  24   46.75   11.92
   3  -2 -24   48.76   12.07
   3   2 -24   64.18   10.97
  -3   2  25   51.41   11.76
   3  -2 -25   21.35    8.05
  -3   2  26    1.25    3.53
   3  -2 -26    7.21    4.93
  -3  -2  26    0.00    2.75
  -3   2  27   55.05   13.07
   3  -2 -27   39.37   11.96
  -3  -2  27   64.06   11.64
  -3   2  28    7.05    4.87
   3  -2 -28    7.09    5.70
  -3  -2  28    3.78    3.64
  -3   2  29  104.26   19.46
   3  -2 -29   95.27   18.63
  -3  -2  29   87.93   16.38
  -3   2  30    1.04    4.30
  -3  -2  30    2.21    3.33
  -3   2  31   -0.00    5.35
  -3  -2  31    0.00    3.14
  -3   2  32    2.64    4.01
  -3  -2  32   -0.00    3.46
  -3   2  33   32.22   10.16
  -3  -2  33   26.91    8.14
  -3   2  34    1.49    4.72
  -3  -2  34    3.99    4.53
  -3   2  35   13.67    7.65
  -3  -2  35   23.89    7.24
  -3   2  36    4.32    6.19
  -3  -2  36   -0.00    3.67
  -3   2  37    3.02    5.55
  -3  -2  37    4.74    4.75
  -3   2  38    0.82    4.82
  -3  -2  38   -0.00    3.84
  -3   2  39   15.48    8.36
  -3  -2  39    8.31    5.54
  -3  -2  40    3.69    4.41
  -3   3   1  477.79   62.95
  -3   3   1  558.36   64.07
   3  -3  -1  479.90   62.37
   3  -3  -1  459.07   63.56
   3   3  -1  460.41   62.59
   3   3  -1  449.82   62.95
  -3  -3   1  425.66   62.60
  -3  -3   1  523.17   63.54
  -3   3   2  193.25   32.68
   3  -3  -2  334.43   33.98
   3  -3  -2  208.01   33.56
   3   3  -2  305.57   33.78
   3   3  -2  223.93   32.97
  -3  -3   2  212.96   32.68
  -3  -3   2  213.04   32.88
  -3   3   3   32.93    8.37
  -3   3   3   36.60    8.80
   3  -3  -3   40.44    8.04
   3  -3  -3   52.88   10.07
   3   3  -3   32.79    7.37
  -3  -3   3   31.69    7.65
  -3  -3   3   41.75    8.13
  -3   3   4   33.87   10.97
  -3   3   4   94.32   14.23
   3  -3  -4   86.53   12.68
   3  -3  -4  107.99   14.98
   3   3  -4   65.56   11.57
  -3  -3   4   72.78   12.04
  -3   3   5  486.19   66.68
  -3   3   5  452.74   66.41
   3  -3  -5  499.06   65.92
   3  -3  -5  516.13   67.35
   3   3  -5  590.60   65.67
   3   3  -5  509.92   65.06
  -3  -3   5  441.66   64.90
  -3   3   6  525.74   74.33
  -3   3   6  568.24   74.70
   3  -3  -6  583.57   73.87
   3  -3  -6  618.41   75.39
   3   3  -6  544.41   72.39
   3   3  -6  588.01   72.43
  -3  -3   6  513.30   72.45
  -3   3   7  198.88   28.24
  -3   3   7  236.48   29.35
   3  -3  -7  166.91   26.60
   3  -3  -7  229.40   29.21
   3   3  -7  178.31   25.57
   3   3  -7  172.40   25.22
  -3  -3   7  175.82   25.72
  -3  -3   7  169.33   25.65
  -3   3   8   17.78    6.81
  -3   3   8   41.81    9.28
   3  -3  -8   29.77    7.52
   3  -3  -8   27.08    8.12
   3   3  -8   37.01    6.82
   3   3  -8   32.23    6.07
  -3  -3   8   23.12    5.71
  -3  -3   8   32.68    6.65
  -3   3   9  217.94   25.25
  -3   3   9  191.21   24.45
   3  -3  -9  160.26   22.63
   3  -3  -9  149.23   22.07
   3  -3  -9  166.71   23.70
   3   3  -9  144.62   20.06
   3   3  -9  171.57   19.87
  -3  -3   9   75.70   18.62
  -3  -3   9  158.05   20.54
  -3   3  10  357.47   61.95
  -3   3  10  486.99   63.38
   3  -3 -10  421.93   61.76
   3  -3 -10  485.29   62.29
   3  -3 -10  432.78   63.09
   3   3 -10  546.97   60.35
   3   3 -10  454.80   58.98
  -3  -3  10  459.01   59.28
  -3  -3  10  456.27   60.01
  -3   3  11  498.44   69.42
   3  -3 -11  597.75   69.56
   3  -3 -11  432.19   67.82
   3   3 -11  504.94   66.11
   3   3 -11  553.90   65.26
  -3  -3  11  497.27   65.49
  -3  -3  11  485.02   66.22
  -3   3  12   -0.00    3.43
   3  -3 -12   -0.00    3.65
   3  -3 -12    0.78    4.08
   3   3 -12   -0.00    2.63
  -3  -3  12    0.00    1.85
  -3  -3  12    1.66    2.61
  -3   3  13   18.44    7.08
   3  -3 -13   14.63    5.98
   3  -3 -13    7.98    5.43
   3   3 -13   13.98    4.48
  -3  -3  13   16.40    4.04
  -3  -3  13   18.40    4.68
  -3   3  14    8.37    5.50
   3  -3 -14    4.56    3.75
   3  -3 -14   10.11    4.82
   3   3 -14    4.96    2.96
  -3  -3  14    2.30    2.22
  -3  -3  14    4.37    3.01
  -3   3  15  215.75   30.09
   3  -3 -15  168.65   27.62
   3  -3 -15  200.27   28.62
   3   3 -15  141.55   24.51
  -3  -3  15  201.99   25.41
  -3  -3  15  204.64   25.98
  -3   3  16   54.32   11.40
  -3   3  16   58.31   12.22
   3  -3 -16   44.99   10.25
   3  -3 -16   39.99    9.85
   3   3 -16   44.34    7.68
  -3  -3  16   26.76    6.93
  -3  -3  16   52.90    8.78
  -3   3  17   62.47   12.45
  -3   3  17   75.47   14.15
   3  -3 -17   53.20   11.46
   3  -3 -17   58.03   12.03
   3   3 -17   52.32    8.59
   3   3 -17   52.54    8.60
  -3  -3  17   38.73    8.48
  -3  -3  17   41.21    8.95
  -3   3  18    7.51    4.76
  -3   3  18   11.40    6.04
   3  -3 -18    5.70    4.42
   3  -3 -18    0.59    3.04
   3   3 -18    2.51    2.15
   3   3 -18    4.14    2.40
  -3  -3  18    0.43    2.68
  -3   3  19   15.91    6.46
  -3   3  19    6.02    5.70
   3  -3 -19   10.24    5.46
   3  -3 -19   13.36    5.91
   3   3 -19   12.36    3.73
   3   3 -19   18.65    4.22
  -3  -3  19   17.42    4.97
  -3   3  20   40.94   10.75
   3  -3 -20   38.05    9.44
   3   3 -20   30.78    6.51
   3   3 -20   38.74    6.78
  -3  -3  20   25.93    7.25
  -3   3  21   81.32   16.77
   3  -3 -21   90.64   16.15
   3   3 -21   77.24   12.31
   3   3 -21   72.86   11.87
  -3  -3  21   72.23   13.17
  -3   3  22   65.54   14.00
   3  -3 -22   54.69   12.92
   3   3 -22   52.11    9.76
  -3  -3  22   65.19   11.44
  -3   3  23    0.92    3.15
   3  -3 -23    9.63    5.44
   3   3 -23    5.92    3.24
  -3  -3  23    5.17    3.72
  -3   3  24   10.74    5.85
   3  -3 -24   19.37    7.49
  -3  -3  24    6.95    4.72
  -3   3  25  139.48   24.29
   3  -3 -25  129.96   23.70
  -3   3  26   37.27   11.92
   3  -3 -26   75.57   14.61
  -3   3  27  112.51   22.18
  -3  -3  27  121.08   19.07
  -3   3  28   13.76    7.29
  -3  -3  28    3.78    3.22
  -3   3  29    0.00    5.04
  -3  -3  29    3.50    3.15
  -3   3  30   45.26   11.67
  -3  -3  30   22.60    7.06
  -3   3  31   40.63   12.59
   3  -3 -31   45.03   12.33
  -3  -3  31   52.11   10.46
  -3   3  32    5.24    5.74
  -3  -3  32    0.38    2.76
  -3   3  33   -0.00    4.80
  -3  -3  33    0.00    3.13
  -3   3  34    1.67    4.81
  -3  -3  34   -0.00    2.97
  -3   3  35    1.81    6.38
  -3  -3  35    5.24    3.78
  -3   3  36    1.67    5.36
  -3  -3  36    3.63    3.93
  -3   3  37    0.13    4.64
  -3  -3  37   12.34    5.63
  -3   3  38    1.90    5.48
  -3  -3  38    2.03    3.41
  -3   3  39    0.00    6.31
  -3  -3  39    2.31    3.77
  -3  -3  40    3.60    3.90
  -3  -3  41   11.47    6.10
  -3   4   1  132.06   19.61
  -3   4   1  111.75   19.09
   3  -4  -1  136.95   19.00
   3  -4  -1  136.32   20.44
   3   4  -1   94.00   17.98
   3   4  -1  129.76   19.37
  -3  -4   1  118.65   19.05
  -3  -4   1  112.84   18.91
  -3   4   2  133.32   21.71
  -3   4   2  163.21   22.59
   3  -4  -2   99.21   20.03
   3  -4  -2  169.43   23.34
   3   4  -2  157.03   21.23
   3   4  -2  132.80   21.08
  -3  -4   2  148.13   21.44
  -3  -4   2  140.16   21.30
  -3   4   3  364.23   47.31
  -3   4   3  554.01   49.84
   3  -4  -3  453.25   47.34
   3  -4  -3  259.15   45.95
   3   4  -3  319.25   45.11
  -3  -4   3  280.22   45.02
  -3  -4   3  292.78   45.29
  -3   4   4   42.71    9.82
  -3   4   4   50.84   10.35
   3  -4  -4   39.04    9.00
   3  -4  -4   20.75    8.29
   3   4  -4   58.84    9.18
  -3  -4   4   45.86    8.84
  -3   4   5   48.86   10.19
  -3   4   5   30.42    8.95
   3  -4  -5   39.14    8.84
   3  -4  -5   20.71    8.26
   3   4  -5   40.12    7.88
   3   4  -5   44.77    8.08
  -3  -4   5   39.09    7.89
  -3   4   6   61.88   14.48
  -3   4   6   94.79   16.33
   3  -4  -6  109.85   15.94
   3  -4  -6   62.95   14.65
   3   4  -6   94.60   13.75
   3   4  -6   84.13   13.35
  -3  -4   6   81.91   13.66
  -3  -4   6   86.92   13.95
  -3   4   7  263.97   38.69
  -3   4   7  265.40   38.58
   3  -4  -7  233.35   37.27
   3  -4  -7  305.44   38.40
   3  -4  -7  247.37   38.39
   3   4  -7  289.21   36.01
   3   4  -7  254.67   35.27
  -3  -4   7  267.85   35.98
  -3  -4   7  246.08   35.98
  -3   4   8  188.74   29.26
  -3   4   8  194.20   29.40
   3  -4  -8  190.45   28.53
   3  -4  -8  207.00   28.78
   3  -4  -8  207.32   29.95
   3   4  -8  132.42   25.36
   3   4  -8  210.83   25.90
  -3  -4   8  181.74   26.27
  -3  -4   8  227.42   27.19
  -3   4   9  153.77   24.10
   3  -4  -9  138.42   22.85
   3  -4  -9  140.23   23.05
   3  -4  -9  103.56   22.66
   3   4  -9  170.65   21.14
   3   4  -9  151.70   20.00
  -3  -4   9  136.02   20.76
  -3  -4   9  140.15   20.90
  -3   4  10   42.15   10.36
   3  -4 -10   49.91   10.49
   3  -4 -10   40.39    9.99
   3   4 -10   35.63    7.44
   3   4 -10   41.65    6.72
  -3  -4  10   41.25    7.86
  -3  -4  10   39.37    7.87
  -3   4  11   90.08   17.76
   3  -4 -11  118.82   18.20
   3  -4 -11  102.97   17.72
   3   4 -11  119.08   15.29
   3   4 -11   89.67   13.12
  -3  -4  11  109.11   14.73
  -3  -4  11   89.49   14.79
  -3   4  12  292.33   40.07
  -3   4  12  260.66   39.57
   3  -4 -12  315.54   39.53
   3  -4 -12  282.26   39.22
   3   4 -12  257.56   35.24
  -3  -4  12  237.33   35.39
  -3   4  13  283.48   39.16
  -3   4  13  283.70   39.56
   3  -4 -13  267.20   37.94
   3  -4 -13  261.56   38.03
   3   4 -13  278.95   34.49
  -3  -4  13  218.54   33.52
  -3  -4  13  271.08   34.79
  -3   4  14   15.42    7.23
  -3   4  14   18.77    7.67
   3  -4 -14   28.91    8.01
   3  -4 -14   24.38    7.88
   3   4 -14   20.66    4.94
  -3  -4  14   20.85    4.56
  -3  -4  14   24.08    5.39
  -3   4  15  138.63   22.35
  -3   4  15  129.71   22.41
   3  -4 -15  135.43   21.52
   3  -4 -15  121.78   21.33
   3   4 -15  114.57   17.41
  -3  -4  15  108.84   17.11
  -3  -4  15  146.09   18.49
  -3   4  16   24.97    8.78
  -3   4  16   20.55    9.01
   3  -4 -16   47.02   10.51
   3  -4 -16   31.53    9.41
   3   4 -16   33.95    6.39
  -3  -4  16   36.81    6.54
  -3  -4  16   43.64    7.40
  -3   4  17   68.14   15.02
  -3   4  17   63.09   15.25
   3  -4 -17   78.88   15.35
   3   4 -17   85.73   11.88
  -3  -4  17   73.42   11.65
  -3  -4  17   74.28   12.16
  -3   4  18   67.82   15.33
  -3   4  18   75.85   16.43
   3  -4 -18   79.27   15.66
   3   4 -18   86.01   11.50
   3   4 -18   71.61   11.49
  -3  -4  18   67.79   12.07
  -3   4  19   15.52    6.94
  -3   4  19   25.85    8.78
   3  -4 -19   13.47    6.49
   3   4 -19   17.01    4.08
   3   4 -19   21.13    4.67
  -3  -4  19   24.93    5.60
  -3   4  20   12.75    6.99
   3  -4 -20   11.05    6.14
   3   4 -20    9.38    3.04
   3   4 -20   13.62    3.70
  -3  -4  20   11.35    4.21
  -3   4  21    0.34    4.02
   3  -4 -21    1.02    3.86
[truncated: 820,123 more chars]
