# Supplementary material for: LED-pump-X-ray-multiprobe crystallography for sub-second timescales
Source: Commun Chem. 2022 Aug 26;5:102. doi: 10.1038/s42004-022-00716-1 (PMC9814726; doi:10.1038/s42004-022-00716-1)
Supplement: Supplementary file 10 — Supplementary Data 1 [file 42004_2022_716_MOESM10_ESM.zip › CIFs/4s_272K/272K_4s_t9_decay.cif]

  data_global

# SUBMISSION DETAILS
 
_publ_contact_author_name       'Hatcher, Lauren'
_publ_contact_author_address
;
School of Chemistry
Cardiff University
Main Building
Park Place 
Cardiff
CF10 3AT
United Kingdom
;
_publ_contact_author_email       'HatcherL1@cardiff.ac.uk'
_publ_requested_category          FM
_publ_section_comment
; 
?
;
_publ_section_references
;
Diamond General Data Aquisition (GDA) software: http://www.opengda.org/

XIA2: Winter, G. (2010) J. Appl. Cryst. 43, 186-190.
POINTLESS: Evans, P. (2006) Acta Cryst. D62, 72-82.
AIMLESS: Evans, P. R. and Murshudov, G. N. (2013) Acta Cryst. D69, 1204-1214.
DIALS: Winter, G., et al. Acta Cryst. (2018) D74, 85-97.
CCP4: Winn, M. D. et al. (2011) Acta Cryst. D67, 235-242.
   
SHELXL: Sheldrick G. M. (2015). Acta Cryst. C71, 3-8.
SHELXT:	Sheldrick, G. M. (2015). Acta Cryst. A71, 3-8.
 
OLEX2: Dolomanov, O.V.; Bourhis, L.J.; Gildea, R.J.; Howard, J.A.K.; Puschmann,
 H., OLEX2: A complete structure solution, refinement and analysis program 
 (2009). J. Appl. Cryst., 42, 339-341.

MERCURY: Macrae, C. F., Bruno, I. J., Chisholm, J. A., Edgington,
P. R., McCabe, P., Pidcock, E., Rodriguez-Monge, L., Taylor, R.,
van de Streek, J. & Wood, P. A. (2008). J. Appl. Cryst. 41, 466-470.
;

####
 
data_272K_4s_t9_decay
 
_audit_creation_method            'SHELXL-2018/3'
_shelx_SHELXL_version_number      '2018/3'
_chemical_name_systematic         
;
Nitro-(N,N,N',N'-tetrabutyldiethylenetriamine)palladium(II)
tetraphenylborate, tetrahydrofuran solvate
;
_chemical_name_common             ?
_chemical_melting_point           ?
_chemical_formula_moiety          
;
C20 H45 N4 O2 Pd, C24 H20 B, C4 H8 O
;
_chemical_formula_sum            'C48 H73 B N4 O3 Pd' 
_chemical_formula_weight          871.31

loop_
 _atom_type_symbol
 _atom_type_description
 _atom_type_scat_dispersion_real
 _atom_type_scat_dispersion_imag
 _atom_type_scat_source
 'C'  'C'   0.0010   0.0010
 'International Tables Vol C Tables 4.2.6.8 and 6.1.1.4'
 'H'  'H'   0.0000   0.0000
 'International Tables Vol C Tables 4.2.6.8 and 6.1.1.4'
 'B'  'B'   0.0000   0.0000
 'International Tables Vol C Tables 4.2.6.8 and 6.1.1.4'
 'N'  'N'   0.0030   0.0020
 'International Tables Vol C Tables 4.2.6.8 and 6.1.1.4'
 'O'  'O'   0.0050   0.0030
 'International Tables Vol C Tables 4.2.6.8 and 6.1.1.4'
 'Pd'  'Pd'  -2.5040   0.6150
 'International Tables Vol C Tables 4.2.6.8 and 6.1.1.4'
 
_space_group_crystal_system       monoclinic
_space_group_IT_number            14
_space_group_name_H-M_alt         'P 21/n'
_space_group_name_Hall            '-P 2yn'
 
_shelx_space_group_comment
;
The symmetry employed for this shelxl refinement is uniquely defined
by the following loop, which should always be used as a source of
symmetry information in preference to the above space-group names.
They are only intended as comments.
;
 
loop_
 _space_group_symop_operation_xyz
 'x, y, z'
 '-x+1/2, y+1/2, -z+1/2'
 '-x, -y, -z'
 'x-1/2, -y-1/2, z-1/2'
 
_cell_length_a                    11.6731(5)
_cell_length_b                    13.5830(5)
_cell_length_c                    30.1797(10)
_cell_angle_alpha                 90
_cell_angle_beta                  93.432(3)
_cell_angle_gamma                 90
_cell_volume                      4776.6(3)
_cell_formula_units_Z             4
_cell_measurement_temperature     272(2)
_cell_measurement_reflns_used     8086
_cell_measurement_theta_max       21.527212162
_cell_measurement_theta_min       1.22624255618
 
_exptl_crystal_description        Plate
_exptl_crystal_colour             Yellow
_exptl_crystal_density_meas       ?
_exptl_crystal_density_method     ?
_exptl_crystal_density_diffrn     1.212          
_exptl_crystal_F_000              1856
_exptl_transmission_factor_min    ?
_exptl_transmission_factor_max    ?
_exptl_crystal_size_max           0.100
_exptl_crystal_size_mid           0.100
_exptl_crystal_size_min           0.050
_exptl_absorpt_coefficient_mu     0.202
_shelx_estimated_absorpt_T_min    0.980
_shelx_estimated_absorpt_T_max    0.990
_exptl_absorpt_correction_T_min   0.997236917933
_exptl_absorpt_correction_T_max   1.0
_exptl_absorpt_correction_type    empirical
_exptl_absorpt_process_details    
;
CCP4 7.0.048: AIMLESS, version 0.5.32 : 29/03/17
Scaling & analysis of unmerged intensities, absorption correction using spherical harmonics
;
_exptl_absorpt_special_details    ?
_diffrn_ambient_temperature       272(2)
_diffrn_radiation_wavelength      0.534
_diffrn_measurement_device_type   'Photon counting pixel array'
_diffrn_radiation_type            Synchrotron
_diffrn_measurement_method        'shutterless scans'
_diffrn_radiation_source          'Diamond Light Source Beamline I19-2'
_diffrn_radiation_monochromator   'Silicon 111'
_diffrn_detector_area_resol_mean  ?
_diffrn_reflns_number             32761
_diffrn_reflns_av_unetI/netI      0.1222
_diffrn_reflns_av_R_equivalents   0.1086
_diffrn_reflns_limit_h_min        -14
_diffrn_reflns_limit_h_max        14
_diffrn_reflns_limit_k_min        -16
_diffrn_reflns_limit_k_max        13
_diffrn_reflns_limit_l_min        -35
_diffrn_reflns_limit_l_max        37
_diffrn_reflns_theta_min          1.379
_diffrn_reflns_theta_max          19.495
_diffrn_reflns_theta_full         18.687
_diffrn_measured_fraction_theta_max   0.991
_diffrn_measured_fraction_theta_full  0.992
_diffrn_reflns_Laue_measured_fraction_max    0.991
_diffrn_reflns_Laue_measured_fraction_full   0.992
_diffrn_reflns_point_group_measured_fraction_max   0.991
_diffrn_reflns_point_group_measured_fraction_full  0.992
_reflns_number_total              9685
_reflns_number_gt                 4851
_reflns_threshold_expression      'I > 2\s(I)'
_reflns_Friedel_coverage          0.000
_reflns_Friedel_fraction_max      .
_reflns_Friedel_fraction_full     .
 
_reflns_special_details
;
 Reflections were merged by SHELXL according to the crystal
 class for the calculation of statistics and refinement.
 
 _reflns_Friedel_fraction is defined as the number of unique
 Friedel pairs measured divided by the number that would be
 possible theoretically, ignoring centric projections and
 systematic absences.
;
 
_computing_data_collection        'Diamond GDA (http://www.opengda.org/)'
_computing_cell_refinement        'DIALS (Winter, 2018)'
_computing_data_reduction         'XIA2 (Winter 2010)'
_computing_structure_solution     'SHELXT (Sheldrick, 2015)'
_computing_structure_refinement   'SHELXL (Sheldrick, 2015)'
_computing_molecular_graphics     'OLEX2 (Dolomanov et al., 2009)'
_computing_publication_material   'MERCURY (Macrae et al., 2008)'
_refine_special_details           ?
_refine_ls_structure_factor_coef  Fsqd
_refine_ls_matrix_type            full
_refine_ls_weighting_scheme       calc
_refine_ls_weighting_details
'w=1/[\s^2^(Fo^2^)+(0.0445P)^2^] where P=(Fo^2^+2Fc^2^)/3'
_atom_sites_solution_primary      ?
_atom_sites_solution_secondary    ?
_atom_sites_solution_hydrogens    geom
_refine_ls_hydrogen_treatment     constr
_refine_ls_extinction_method      none
_refine_ls_extinction_coef        .
_refine_ls_number_reflns          9685
_refine_ls_number_parameters      526
_refine_ls_number_restraints      490
_refine_ls_R_factor_all           0.1144
_refine_ls_R_factor_gt            0.0597
_refine_ls_wR_factor_ref          0.1453
_refine_ls_wR_factor_gt           0.1224
_refine_ls_goodness_of_fit_ref    0.869
_refine_ls_restrained_S_all       0.870
_refine_ls_shift/su_max           0.001
_refine_ls_shift/su_mean          0.000
 
loop_
 _atom_site_label
 _atom_site_type_symbol
 _atom_site_fract_x
 _atom_site_fract_y
 _atom_site_fract_z
 _atom_site_U_iso_or_equiv
 _atom_site_adp_type
 _atom_site_occupancy
 _atom_site_site_symmetry_order  
 _atom_site_calc_flag
 _atom_site_refinement_flags_posn
 _atom_site_refinement_flags_adp
 _atom_site_refinement_flags_occupancy
 _atom_site_disorder_assembly
 _atom_site_disorder_group
Pd1 Pd 0.33981(3) 0.77513(2) 0.34661(2) 0.05100(14) Uani 1 1 d . . . . .
N2 N 0.3462(3) 0.9271(2) 0.33765(10) 0.0594(8) Uani 1 1 d . . . . .
N3 N 0.4542(3) 0.7985(2) 0.39844(9) 0.0495(8) Uani 1 1 d . . . . .
H3 H 0.531437 0.788209 0.388226 0.059 Uiso 1 1 calc R U . . .
N4 N 0.3311(3) 0.6318(2) 0.37159(10) 0.0523(7) Uani 1 1 d . . . . .
C1 C 0.4422(4) 0.9633(3) 0.36965(13) 0.0651(11) Uani 1 1 d . . . . .
H1A H 0.515223 0.957180 0.356120 0.078 Uiso 1 1 calc R U . . .
H1B H 0.430369 1.032241 0.376473 0.078 Uiso 1 1 calc R U . . .
C2 C 0.4442(4) 0.9031(3) 0.41181(13) 0.0651(11) Uani 1 1 d . . . . .
H2A H 0.508932 0.921910 0.431636 0.078 Uiso 1 1 calc R U . . .
H2B H 0.374147 0.913371 0.426951 0.078 Uiso 1 1 calc R U . . .
C3 C 0.4334(4) 0.7233(3) 0.43245(12) 0.0538(10) Uani 1 1 d . . . . .
H3A H 0.363867 0.738507 0.447117 0.065 Uiso 1 1 calc R U . . .
H3B H 0.497057 0.721469 0.454638 0.065 Uiso 1 1 calc R U . . .
C4 C 0.4216(3) 0.6253(3) 0.40886(12) 0.0542(10) Uani 1 1 d . . . . .
H4A H 0.494358 0.607117 0.397234 0.065 Uiso 1 1 calc R U . . .
H4B H 0.400942 0.574792 0.429682 0.065 Uiso 1 1 calc R U . . .
C5 C 0.2310(4) 0.9654(3) 0.35076(14) 0.0727(12) Uani 1 1 d . . . . .
H5A H 0.219683 0.943279 0.380740 0.087 Uiso 1 1 calc R U . . .
H5B H 0.171692 0.934983 0.331450 0.087 Uiso 1 1 calc R U . . .
C6 C 0.2126(5) 1.0760(3) 0.34920(18) 0.0982(16) Uani 1 1 d . . . . .
H6A H 0.219628 1.099320 0.319116 0.118 Uiso 1 1 calc R U . . .
H6B H 0.271288 1.108049 0.368195 0.118 Uiso 1 1 calc R U . . .
C7 C 0.0945(5) 1.1029(4) 0.3645(2) 0.120(2) Uani 1 1 d . . . . .
H7A H 0.036380 1.064364 0.348009 0.144 Uiso 1 1 calc R U . . .
H7B H 0.090941 1.087204 0.395708 0.144 Uiso 1 1 calc R U . . .
C8 C 0.0701(7) 1.2107(4) 0.3574(3) 0.176(3) Uani 1 1 d . . . . .
H8A H 0.009513 1.230601 0.375652 0.265 Uiso 1 1 calc R U . . .
H8B H 0.047147 1.222152 0.326798 0.265 Uiso 1 1 calc R U . . .
H8C H 0.138002 1.248096 0.365390 0.265 Uiso 1 1 calc R U . . .
C9 C 0.3653(4) 0.9602(3) 0.29132(13) 0.0672(11) Uani 1 1 d . . . . .
H9A H 0.373481 1.031295 0.291295 0.081 Uiso 1 1 calc R U . . .
H9B H 0.297807 0.944004 0.272410 0.081 Uiso 1 1 calc R U . . .
C10 C 0.4690(4) 0.9154(3) 0.27171(13) 0.0748(13) Uani 1 1 d . . . . .
H10A H 0.466599 0.844380 0.274852 0.090 Uiso 1 1 calc R U . . .
H10B H 0.538142 0.939209 0.287633 0.090 Uiso 1 1 calc R U . . .
C11 C 0.4718(5) 0.9422(4) 0.22273(15) 0.0929(16) Uani 1 1 d . . . . .
H11A H 0.407821 0.910770 0.206361 0.112 Uiso 1 1 calc R U . . .
H11B H 0.462727 1.012864 0.219416 0.112 Uiso 1 1 calc R U . . .
C12 C 0.5808(5) 0.9115(5) 0.20344(19) 0.138(2) Uani 1 1 d . . . . .
H12A H 0.577274 0.926803 0.172335 0.207 Uiso 1 1 calc R U . . .
H12B H 0.591444 0.841912 0.207427 0.207 Uiso 1 1 calc R U . . .
H12C H 0.644047 0.946023 0.218139 0.207 Uiso 1 1 calc R U . . .
C13 C 0.2123(3) 0.6240(3) 0.38870(13) 0.0611(10) Uani 1 1 d . . . . .
H13A H 0.203976 0.676332 0.410156 0.073 Uiso 1 1 calc R U . . .
H13B H 0.157032 0.636472 0.364050 0.073 Uiso 1 1 calc R U . . .
C14 C 0.1803(4) 0.5284(3) 0.41009(15) 0.0705(12) Uani 1 1 d . . . . .
H14A H 0.232833 0.515784 0.435571 0.085 Uiso 1 1 calc R U . . .
H14B H 0.187706 0.475023 0.389110 0.085 Uiso 1 1 calc R U . . .
C15 C 0.0590(4) 0.5307(3) 0.42481(16) 0.0816(14) Uani 1 1 d . . . . .
H15A H 0.052723 0.583963 0.445960 0.098 Uiso 1 1 calc R U . . .
H15B H 0.007439 0.545386 0.399275 0.098 Uiso 1 1 calc R U . . .
C16 C 0.0202(4) 0.4367(3) 0.44575(17) 0.0950(16) Uani 1 1 d . . . . .
H16A H 0.026989 0.383246 0.425281 0.143 Uiso 1 1 calc R U . . .
H16B H -0.058330 0.443250 0.453034 0.143 Uiso 1 1 calc R U . . .
H16C H 0.067355 0.423810 0.472281 0.143 Uiso 1 1 calc R U . . .
C17 C 0.3492(4) 0.5510(3) 0.33890(13) 0.0626(11) Uani 1 1 d . . . . .
H17A H 0.353588 0.488801 0.354729 0.075 Uiso 1 1 calc R U . . .
H17B H 0.282878 0.548092 0.317996 0.075 Uiso 1 1 calc R U . . .
C18 C 0.4546(4) 0.5618(3) 0.31340(14) 0.0778(13) Uani 1 1 d . . . . .
H18A H 0.521962 0.562217 0.333863 0.093 Uiso 1 1 calc R U . . .
H18B H 0.451812 0.624134 0.297665 0.093 Uiso 1 1 calc R U . . .
C19 C 0.4644(5) 0.4778(4) 0.28020(18) 0.119(2) Uani 1 1 d . . . . .
H19A H 0.458903 0.415807 0.295894 0.143 Uiso 1 1 calc R U . . .
H19B H 0.399650 0.481403 0.258547 0.143 Uiso 1 1 calc R U . . .
C20 C 0.5672(6) 0.4776(5) 0.2573(2) 0.151(3) Uani 1 1 d . . . . .
H20A H 0.569465 0.419856 0.239007 0.226 Uiso 1 1 calc R U . . .
H20B H 0.632153 0.477642 0.278353 0.226 Uiso 1 1 calc R U . . .
H20C H 0.569585 0.535270 0.238931 0.226 Uiso 1 1 calc R U . . .
C21 C 0.6567(3) 0.3740(3) 0.42722(13) 0.0540(9) Uani 1 1 d . . . . .
C22 C 0.7086(4) 0.4235(3) 0.39380(14) 0.0678(12) Uani 1 1 d . . . . .
H22 H 0.724538 0.389180 0.368220 0.081 Uiso 1 1 calc R U . . .
C23 C 0.7375(4) 0.5216(3) 0.39687(18) 0.0849(14) Uani 1 1 d . . . . .
H23 H 0.772574 0.551633 0.373532 0.102 Uiso 1 1 calc R U . . .
C24 C 0.7156(4) 0.5753(4) 0.43338(18) 0.0826(14) Uani 1 1 d . . . . .
H24 H 0.736812 0.641235 0.435537 0.099 Uiso 1 1 calc R U . . .
C25 C 0.6620(4) 0.5303(3) 0.46675(16) 0.0746(13) Uani 1 1 d . . . . .
H25 H 0.645575 0.565648 0.491991 0.090 Uiso 1 1 calc R U . . .
C26 C 0.6320(4) 0.4321(3) 0.46308(13) 0.0617(11) Uani 1 1 d . . . . .
H26 H 0.593228 0.403611 0.485869 0.074 Uiso 1 1 calc R U . . .
C27 C 0.7345(4) 0.2018(3) 0.45903(13) 0.0556(10) Uani 1 1 d . . . . .
C28 C 0.8096(4) 0.2506(3) 0.48880(15) 0.0673(12) Uani 1 1 d . . . . .
H28 H 0.804498 0.318830 0.490418 0.081 Uiso 1 1 calc R U . . .
C29 C 0.8920(4) 0.2036(4) 0.51636(16) 0.0857(15) Uani 1 1 d . . . . .
H29 H 0.939535 0.240324 0.535888 0.103 Uiso 1 1 calc R U . . .
C30 C 0.9032(4) 0.1037(4) 0.51485(18) 0.0926(16) Uani 1 1 d . . . . .
H30 H 0.957188 0.071491 0.533584 0.111 Uiso 1 1 calc R U . . .
C31 C 0.8336(4) 0.0518(4) 0.48524(19) 0.0912(15) Uani 1 1 d . . . . .
H31 H 0.841399 -0.016151 0.483476 0.109 Uiso 1 1 calc R U . . .
C32 C 0.7518(4) 0.0989(3) 0.45790(16) 0.0794(13) Uani 1 1 d . . . . .
H32 H 0.706265 0.061356 0.437978 0.095 Uiso 1 1 calc R U . . .
C33 C 0.5053(4) 0.2300(3) 0.44405(12) 0.0533(9) Uani 1 1 d . . . . .
C34 C 0.4789(4) 0.1453(3) 0.46665(12) 0.0564(10) Uani 1 1 d . . . . .
H34 H 0.537374 0.100507 0.473663 0.068 Uiso 1 1 calc R U . . .
C35 C 0.3695(4) 0.1239(3) 0.47941(14) 0.0673(12) Uani 1 1 d . . . . .
H35 H 0.356029 0.065006 0.493943 0.081 Uiso 1 1 calc R U . . .
C36 C 0.2813(4) 0.1888(3) 0.47077(15) 0.0740(13) Uani 1 1 d . . . . .
H36 H 0.208410 0.175663 0.480143 0.089 Uiso 1 1 calc R U . . .
C37 C 0.3026(4) 0.2733(3) 0.44806(18) 0.0846(15) Uani 1 1 d . . . . .
H37 H 0.243443 0.317559 0.441042 0.101 Uiso 1 1 calc R U . . .
C38 C 0.4124(4) 0.2927(3) 0.43559(16) 0.0736(13) Uani 1 1 d . . . . .
H38 H 0.424923 0.351226 0.420643 0.088 Uiso 1 1 calc R U . . .
C39 C 0.6363(4) 0.2133(3) 0.37466(14) 0.0667(11) Uani 1 1 d . . . . .
C40 C 0.5434(5) 0.2206(3) 0.34457(15) 0.0835(14) Uani 1 1 d . . . . .
H40 H 0.474387 0.244737 0.354035 0.100 Uiso 1 1 calc R U . . .
C41 C 0.5498(6) 0.1926(4) 0.29980(17) 0.1022(18) Uani 1 1 d . . . . .
H41 H 0.486033 0.199727 0.280069 0.123 Uiso 1 1 calc R U . . .
C42 C 0.6498(7) 0.1549(4) 0.2853(2) 0.124(2) Uani 1 1 d . . . . .
H42 H 0.654272 0.135033 0.255978 0.149 Uiso 1 1 calc R U . . .
C43 C 0.7421(7) 0.1471(5) 0.3146(2) 0.143(3) Uani 1 1 d . . . . .
H43 H 0.810880 0.123042 0.304884 0.172 Uiso 1 1 calc R U . . .
C44 C 0.7361(5) 0.1742(4) 0.35834(17) 0.1129(19) Uani 1 1 d . . . . .
H44 H 0.800484 0.166183 0.377651 0.135 Uiso 1 1 calc R U . . .
B1 B 0.6340(5) 0.2552(3) 0.42652(16) 0.0581(10) Uani 1 1 d . . . . .
O3 O 0.6894(12) 0.804(2) 0.3652(9) 0.092(2) Uani 0.570(15) 1 d D . P A 1
C45 C 0.7376(11) 0.7755(16) 0.3253(6) 0.0960(19) Uani 0.570(15) 1 d D . P A 1
H45A H 0.731615 0.828671 0.303830 0.115 Uiso 0.570(15) 1 calc R U P A 1
H45B H 0.697362 0.718577 0.312657 0.115 Uiso 0.570(15) 1 calc R U P A 1
C46 C 0.8608(11) 0.7508(14) 0.3364(6) 0.109(3) Uani 0.570(15) 1 d D . P A 1
H46A H 0.870233 0.681832 0.344101 0.131 Uiso 0.570(15) 1 calc R U P A 1
H46B H 0.908026 0.766193 0.311936 0.131 Uiso 0.570(15) 1 calc R U P A 1
C47 C 0.8884(10) 0.8137(13) 0.3743(4) 0.109(3) Uani 0.570(15) 1 d D . P A 1
H47A H 0.933563 0.777516 0.396850 0.131 Uiso 0.570(15) 1 calc R U P A 1
H47B H 0.933121 0.869733 0.365331 0.131 Uiso 0.570(15) 1 calc R U P A 1
C48 C 0.7848(10) 0.8467(11) 0.3916(4) 0.0960(19) Uani 0.570(15) 1 d D . P A 1
H48A H 0.780653 0.917960 0.390436 0.115 Uiso 0.570(15) 1 calc R U P A 1
H48B H 0.781826 0.826326 0.422346 0.115 Uiso 0.570(15) 1 calc R U P A 1
O3A O 0.6752(17) 0.807(3) 0.3615(12) 0.092(2) Uani 0.430(15) 1 d D . P A 2
C45A C 0.7277(15) 0.757(2) 0.3267(8) 0.0960(19) Uani 0.430(15) 1 d D . P A 2
H45C H 0.699655 0.781083 0.297783 0.115 Uiso 0.430(15) 1 calc R U P A 2
H45D H 0.715531 0.686498 0.328172 0.115 Uiso 0.430(15) 1 calc R U P A 2
C46A C 0.8528(14) 0.7836(17) 0.3367(8) 0.109(3) Uani 0.430(15) 1 d D . P A 2
H46C H 0.893038 0.729083 0.351371 0.131 Uiso 0.430(15) 1 calc R U P A 2
H46D H 0.889149 0.797854 0.309345 0.131 Uiso 0.430(15) 1 calc R U P A 2
C47A C 0.8573(13) 0.8682(15) 0.3648(6) 0.109(3) Uani 0.430(15) 1 d D . P A 2
H47C H 0.917696 0.860955 0.388104 0.131 Uiso 0.430(15) 1 calc R U P A 2
H47D H 0.872449 0.926900 0.347834 0.131 Uiso 0.430(15) 1 calc R U P A 2
C48A C 0.7486(14) 0.8756(13) 0.3835(5) 0.0960(19) Uani 0.430(15) 1 d D . P A 2
H48C H 0.755887 0.861145 0.415040 0.115 Uiso 0.430(15) 1 calc R U P A 2
H48D H 0.718017 0.941604 0.379565 0.115 Uiso 0.430(15) 1 calc R U P A 2
O1 O 0.1253(3) 0.7607(3) 0.29853(11) 0.1137(11) Uani 0.882(5) 1 d D . P B 3
O2 O 0.2618(3) 0.72421(19) 0.25939(11) 0.1137(11) Uani 0.882(5) 1 d D . P B 3
N1 N 0.2260(3) 0.74976(12) 0.29408(9) 0.0696(11) Uani 0.882(5) 1 d D . P B 3
O1A O 0.2100(17) 0.7574(2) 0.3038(4) 0.1137(11) Uani 0.118(5) 1 d D . P B 4
O2A O 0.3225(14) 0.7167(3) 0.2553(5) 0.1137(11) Uani 0.118(5) 1 d D . P B 4
N1A N 0.2150(13) 0.7301(3) 0.2627(3) 0.0696(11) Uani 0.118(5) 1 d D . P B 4
 
loop_
 _atom_site_aniso_label
 _atom_site_aniso_U_11
 _atom_site_aniso_U_22
 _atom_site_aniso_U_33
 _atom_site_aniso_U_23
 _atom_site_aniso_U_13
 _atom_site_aniso_U_12
Pd1 0.0510(2) 0.0542(3) 0.0475(2) 0.00148(15) 0.00064(16) -0.00259(17)
N2 0.064(2) 0.060(2) 0.0544(17) 0.0041(15) -0.0001(14) -0.0018(15)
N3 0.048(2) 0.0523(16) 0.0477(17) 0.0014(12) 0.0014(15) -0.0048(15)
N4 0.0497(17) 0.0544(18) 0.0526(17) -0.0007(13) 0.0006(13) -0.0049(15)
C1 0.077(3) 0.055(2) 0.062(2) 0.0011(17) -0.0062(19) -0.006(2)
C2 0.084(3) 0.0512(19) 0.059(2) -0.0011(16) -0.006(2) -0.006(2)
C3 0.061(3) 0.060(2) 0.040(2) 0.0040(13) 0.0034(18) -0.0009(19)
C4 0.051(2) 0.058(2) 0.053(2) 0.0036(16) -0.0001(17) 0.0025(19)
C5 0.076(3) 0.068(2) 0.074(3) -0.007(2) 0.005(2) 0.009(2)
C6 0.112(4) 0.071(2) 0.110(4) 0.003(3) -0.002(3) 0.025(3)
C7 0.105(4) 0.100(4) 0.151(5) -0.033(4) -0.015(4) 0.035(3)
C8 0.164(7) 0.099(4) 0.263(9) -0.043(5) -0.021(7) 0.044(4)
C9 0.071(3) 0.070(3) 0.059(2) 0.016(2) -0.0009(19) -0.003(2)
C10 0.072(3) 0.087(3) 0.065(2) 0.008(2) 0.004(2) -0.005(2)
C11 0.105(4) 0.106(4) 0.070(2) 0.012(3) 0.015(3) -0.013(3)
C12 0.114(5) 0.204(7) 0.098(4) -0.010(4) 0.034(4) -0.010(4)
C13 0.050(2) 0.063(2) 0.070(3) 0.0027(19) 0.0032(19) -0.0047(19)
C14 0.062(3) 0.070(3) 0.081(3) 0.010(2) 0.011(2) -0.005(2)
C15 0.065(3) 0.079(3) 0.104(4) -0.002(2) 0.022(3) -0.014(2)
C16 0.078(4) 0.083(3) 0.126(4) 0.008(3) 0.025(3) -0.014(3)
C17 0.068(3) 0.058(2) 0.061(2) -0.0057(17) -0.0027(19) 0.001(2)
C18 0.079(3) 0.084(3) 0.071(3) -0.012(2) 0.010(2) 0.006(3)
C19 0.133(5) 0.113(4) 0.116(4) -0.042(3) 0.043(4) -0.005(4)
C20 0.162(6) 0.164(6) 0.134(5) -0.029(4) 0.071(5) 0.019(5)
C21 0.048(2) 0.0546(18) 0.059(2) 0.0051(14) -0.0021(18) 0.0005(18)
C22 0.058(3) 0.072(2) 0.074(3) 0.011(2) 0.011(2) -0.003(2)
C23 0.071(3) 0.070(2) 0.116(4) 0.029(2) 0.016(3) -0.005(2)
C24 0.066(3) 0.055(3) 0.125(4) 0.015(2) -0.011(3) -0.004(2)
C25 0.075(3) 0.055(2) 0.091(3) -0.001(2) -0.014(2) 0.006(2)
C26 0.070(3) 0.054(2) 0.061(2) 0.0060(17) 0.001(2) 0.004(2)
C27 0.053(2) 0.054(2) 0.061(2) 0.0032(17) 0.0146(17) 0.0012(17)
C28 0.062(3) 0.065(3) 0.075(3) -0.002(2) 0.0002(19) 0.008(2)
C29 0.077(3) 0.088(3) 0.090(3) -0.004(3) -0.011(2) 0.021(3)
C30 0.065(3) 0.086(3) 0.125(4) 0.014(3) -0.001(3) 0.022(3)
C31 0.066(3) 0.065(3) 0.142(4) 0.011(3) 0.005(3) 0.016(2)
C32 0.065(3) 0.057(2) 0.116(4) -0.004(2) 0.000(3) 0.006(2)
C33 0.060(2) 0.049(2) 0.051(2) -0.0014(16) 0.0025(18) -0.0017(16)
C34 0.057(2) 0.053(2) 0.059(2) 0.0041(17) 0.001(2) -0.0006(19)
C35 0.062(2) 0.067(3) 0.074(3) 0.010(2) 0.008(2) -0.0032(19)
C36 0.059(3) 0.064(3) 0.099(3) -0.001(2) 0.012(3) -0.002(2)
C37 0.063(2) 0.058(3) 0.132(4) 0.007(2) 0.004(3) 0.001(2)
C38 0.064(2) 0.057(3) 0.099(3) 0.013(2) -0.001(2) 0.0012(19)
C39 0.085(3) 0.058(3) 0.057(2) -0.0011(19) 0.0074(18) -0.011(2)
C40 0.111(4) 0.074(3) 0.063(2) 0.010(2) -0.012(2) -0.025(3)
C41 0.164(5) 0.079(4) 0.061(2) 0.011(2) -0.014(3) -0.030(4)
C42 0.202(6) 0.098(5) 0.074(4) -0.017(3) 0.015(3) -0.019(4)
C43 0.180(6) 0.173(6) 0.079(3) -0.028(4) 0.032(3) 0.025(5)
C44 0.118(4) 0.148(5) 0.074(3) -0.020(3) 0.022(3) 0.023(4)
B1 0.062(2) 0.055(2) 0.057(2) 0.0021(18) 0.0066(19) -0.0020(19)
O3 0.069(3) 0.108(3) 0.101(4) -0.011(3) 0.013(3) -0.001(4)
C45 0.080(3) 0.108(5) 0.101(3) -0.012(3) 0.010(2) 0.001(2)
C46 0.077(3) 0.119(8) 0.132(4) -0.008(4) 0.016(2) 0.003(3)
C47 0.077(3) 0.119(8) 0.132(4) -0.008(4) 0.016(2) 0.003(3)
C48 0.080(3) 0.108(5) 0.101(3) -0.012(3) 0.010(2) 0.001(2)
O3A 0.069(3) 0.108(3) 0.101(4) -0.011(3) 0.013(3) -0.001(4)
C45A 0.080(3) 0.108(5) 0.101(3) -0.012(3) 0.010(2) 0.001(2)
C46A 0.077(3) 0.119(8) 0.132(4) -0.008(4) 0.016(2) 0.003(3)
C47A 0.077(3) 0.119(8) 0.132(4) -0.008(4) 0.016(2) 0.003(3)
C48A 0.080(3) 0.108(5) 0.101(3) -0.012(3) 0.010(2) 0.001(2)
O1 0.068(2) 0.196(3) 0.0754(16) -0.0284(16) -0.0109(16) 0.0043(18)
O2 0.068(2) 0.196(3) 0.0754(16) -0.0284(16) -0.0109(16) 0.0043(18)
N1 0.068(2) 0.076(3) 0.0628(19) 0.0056(18) -0.007(2) -0.001(2)
O1A 0.068(2) 0.196(3) 0.0754(16) -0.0284(16) -0.0109(16) 0.0043(18)
O2A 0.068(2) 0.196(3) 0.0754(16) -0.0284(16) -0.0109(16) 0.0043(18)
N1A 0.068(2) 0.076(3) 0.0628(19) 0.0056(18) -0.007(2) -0.001(2)
 
_geom_special_details
;
 All esds (except the esd in the dihedral angle between two l.s. planes)
 are estimated using the full covariance matrix.  The cell esds are taken
 into account individually in the estimation of esds in distances, angles
 and torsion angles; correlations between esds in cell parameters are only
 used when they are defined by crystal symmetry.  An approximate (isotropic)
 treatment of cell esds is used for estimating esds involving l.s. planes.
;
 
loop_
 _geom_bond_atom_site_label_1
 _geom_bond_atom_site_label_2
 _geom_bond_distance
 _geom_bond_site_symmetry_2
 _geom_bond_publ_flag
Pd1 O1A 1.946(19) . ?
Pd1 N3 2.020(3) . ?
Pd1 N1 2.036(3) . ?
Pd1 N2 2.084(3) . ?
Pd1 N4 2.092(3) . ?
N2 C9 1.498(5) . ?
N2 C5 1.516(5) . ?
N2 C1 1.518(5) . ?
N3 C3 1.478(4) . ?
N3 C2 1.483(5) . ?
N3 H3 0.9800 . ?
N4 C4 1.499(4) . ?
N4 C17 1.500(5) . ?
N4 C13 1.512(5) . ?
C1 C2 1.512(5) . ?
C1 H1A 0.9700 . ?
C1 H1B 0.9700 . ?
C2 H2A 0.9700 . ?
C2 H2B 0.9700 . ?
C3 C4 1.513(5) . ?
C3 H3A 0.9700 . ?
C3 H3B 0.9700 . ?
C4 H4A 0.9700 . ?
C4 H4B 0.9700 . ?
C5 C6 1.517(6) . ?
C5 H5A 0.9700 . ?
C5 H5B 0.9700 . ?
C6 C7 1.524(7) . ?
C6 H6A 0.9700 . ?
C6 H6B 0.9700 . ?
C7 C8 1.504(7) . ?
C7 H7A 0.9700 . ?
C7 H7B 0.9700 . ?
C8 H8A 0.9600 . ?
C8 H8B 0.9600 . ?
C8 H8C 0.9600 . ?
C9 C10 1.507(6) . ?
C9 H9A 0.9700 . ?
C9 H9B 0.9700 . ?
C10 C11 1.525(5) . ?
C10 H10A 0.9700 . ?
C10 H10B 0.9700 . ?
C11 C12 1.490(7) . ?
C11 H11A 0.9700 . ?
C11 H11B 0.9700 . ?
C12 H12A 0.9600 . ?
C12 H12B 0.9600 . ?
C12 H12C 0.9600 . ?
C13 C14 1.508(5) . ?
C13 H13A 0.9700 . ?
C13 H13B 0.9700 . ?
C14 C15 1.509(6) . ?
C14 H14A 0.9700 . ?
C14 H14B 0.9700 . ?
C15 C16 1.506(6) . ?
C15 H15A 0.9700 . ?
C15 H15B 0.9700 . ?
C16 H16A 0.9600 . ?
C16 H16B 0.9600 . ?
C16 H16C 0.9600 . ?
C17 C18 1.497(5) . ?
C17 H17A 0.9700 . ?
C17 H17B 0.9700 . ?
C18 C19 1.528(6) . ?
C18 H18A 0.9700 . ?
C18 H18B 0.9700 . ?
C19 C20 1.422(7) . ?
C19 H19A 0.9700 . ?
C19 H19B 0.9700 . ?
C20 H20A 0.9600 . ?
C20 H20B 0.9600 . ?
C20 H20C 0.9600 . ?
C21 C22 1.382(5) . ?
C21 C26 1.384(5) . ?
C21 B1 1.635(6) . ?
C22 C23 1.377(6) . ?
C22 H22 0.9300 . ?
C23 C24 1.358(6) . ?
C23 H23 0.9300 . ?
C24 C25 1.362(6) . ?
C24 H24 0.9300 . ?
C25 C26 1.382(5) . ?
C25 H25 0.9300 . ?
C26 H26 0.9300 . ?
C27 C28 1.386(6) . ?
C27 C32 1.413(5) . ?
C27 B1 1.651(6) . ?
C28 C29 1.388(6) . ?
C28 H28 0.9300 . ?
C29 C30 1.365(6) . ?
C29 H29 0.9300 . ?
C30 C31 1.367(7) . ?
C30 H30 0.9300 . ?
C31 C32 1.381(6) . ?
C31 H31 0.9300 . ?
C32 H32 0.9300 . ?
C33 C34 1.381(5) . ?
C33 C38 1.391(5) . ?
C33 B1 1.658(7) . ?
C34 C35 1.386(5) . ?
C34 H34 0.9300 . ?
C35 C36 1.369(6) . ?
C35 H35 0.9300 . ?
C36 C37 1.367(6) . ?
C36 H36 0.9300 . ?
C37 C38 1.383(6) . ?
C37 H37 0.9300 . ?
C38 H38 0.9300 . ?
C39 C40 1.376(6) . ?
C39 C44 1.396(7) . ?
C39 B1 1.667(6) . ?
C40 C41 1.410(6) . ?
C40 H40 0.9300 . ?
C41 C42 1.370(8) . ?
C41 H41 0.9300 . ?
C42 C43 1.356(8) . ?
C42 H42 0.9300 . ?
C43 C44 1.377(7) . ?
C43 H43 0.9300 . ?
C44 H44 0.9300 . ?
O3 C45 1.415(12) . ?
O3 C48 1.450(11) . ?
C45 C46 1.495(14) . ?
C45 H45A 0.9700 . ?
C45 H45B 0.9700 . ?
C46 C47 1.449(12) . ?
C46 H46A 0.9700 . ?
C46 H46B 0.9700 . ?
C47 C48 1.419(10) . ?
C47 H47A 0.9700 . ?
C47 H47B 0.9700 . ?
C48 H48A 0.9700 . ?
C48 H48B 0.9700 . ?
O3A C48A 1.406(15) . ?
O3A C45A 1.418(13) . ?
C45A C46A 1.517(14) . ?
C45A H45C 0.9700 . ?
C45A H45D 0.9700 . ?
C46A C47A 1.428(13) . ?
C46A H46C 0.9700 . ?
C46A H46D 0.9700 . ?
C47A C48A 1.423(13) . ?
C47A H47C 0.9700 . ?
C47A H47D 0.9700 . ?
C48A H48C 0.9700 . ?
C48A H48D 0.9700 . ?
O1 N1 1.2007(10) . ?
O2 N1 1.2012(10) . ?
O1A N1A 1.3001(10) . ?
O2A N1A 1.3002(10) . ?
 
loop_
 _geom_angle_atom_site_label_1
 _geom_angle_atom_site_label_2
 _geom_angle_atom_site_label_3
 _geom_angle
 _geom_angle_site_symmetry_1
 _geom_angle_site_symmetry_3
 _geom_angle_publ_flag
O1A Pd1 N3 170.3(4) . . ?
N3 Pd1 N1 179.10(12) . . ?
O1A Pd1 N2 93.94(12) . . ?
N3 Pd1 N2 85.27(12) . . ?
N1 Pd1 N2 95.35(10) . . ?
O1A Pd1 N4 94.09(10) . . ?
N3 Pd1 N4 84.92(11) . . ?
N1 Pd1 N4 94.57(10) . . ?
N2 Pd1 N4 166.25(12) . . ?
C9 N2 C5 108.9(3) . . ?
C9 N2 C1 110.5(3) . . ?
C5 N2 C1 110.9(3) . . ?
C9 N2 Pd1 115.3(2) . . ?
C5 N2 Pd1 105.5(2) . . ?
C1 N2 Pd1 105.6(2) . . ?
C3 N3 C2 117.0(3) . . ?
C3 N3 Pd1 107.5(2) . . ?
C2 N3 Pd1 107.6(2) . . ?
C3 N3 H3 108.2 . . ?
C2 N3 H3 108.2 . . ?
Pd1 N3 H3 108.2 . . ?
C4 N4 C17 109.2(3) . . ?
C4 N4 C13 111.1(3) . . ?
C17 N4 C13 110.0(3) . . ?
C4 N4 Pd1 106.2(2) . . ?
C17 N4 Pd1 115.6(2) . . ?
C13 N4 Pd1 104.7(2) . . ?
C2 C1 N2 109.5(3) . . ?
C2 C1 H1A 109.8 . . ?
N2 C1 H1A 109.8 . . ?
C2 C1 H1B 109.8 . . ?
N2 C1 H1B 109.8 . . ?
H1A C1 H1B 108.2 . . ?
N3 C2 C1 106.7(3) . . ?
N3 C2 H2A 110.4 . . ?
C1 C2 H2A 110.4 . . ?
N3 C2 H2B 110.4 . . ?
C1 C2 H2B 110.4 . . ?
H2A C2 H2B 108.6 . . ?
N3 C3 C4 107.2(3) . . ?
N3 C3 H3A 110.3 . . ?
C4 C3 H3A 110.3 . . ?
N3 C3 H3B 110.3 . . ?
C4 C3 H3B 110.3 . . ?
H3A C3 H3B 108.5 . . ?
N4 C4 C3 110.0(3) . . ?
N4 C4 H4A 109.7 . . ?
C3 C4 H4A 109.7 . . ?
N4 C4 H4B 109.7 . . ?
C3 C4 H4B 109.7 . . ?
H4A C4 H4B 108.2 . . ?
N2 C5 C6 117.2(4) . . ?
N2 C5 H5A 108.0 . . ?
C6 C5 H5A 108.0 . . ?
N2 C5 H5B 108.0 . . ?
C6 C5 H5B 108.0 . . ?
H5A C5 H5B 107.2 . . ?
C5 C6 C7 110.9(5) . . ?
C5 C6 H6A 109.5 . . ?
C7 C6 H6A 109.5 . . ?
C5 C6 H6B 109.5 . . ?
C7 C6 H6B 109.5 . . ?
H6A C6 H6B 108.0 . . ?
C8 C7 C6 111.0(6) . . ?
C8 C7 H7A 109.4 . . ?
C6 C7 H7A 109.4 . . ?
C8 C7 H7B 109.4 . . ?
C6 C7 H7B 109.4 . . ?
H7A C7 H7B 108.0 . . ?
C7 C8 H8A 109.5 . . ?
C7 C8 H8B 109.5 . . ?
H8A C8 H8B 109.5 . . ?
C7 C8 H8C 109.5 . . ?
H8A C8 H8C 109.5 . . ?
H8B C8 H8C 109.5 . . ?
N2 C9 C10 114.4(3) . . ?
N2 C9 H9A 108.7 . . ?
C10 C9 H9A 108.7 . . ?
N2 C9 H9B 108.7 . . ?
C10 C9 H9B 108.7 . . ?
H9A C9 H9B 107.6 . . ?
C9 C10 C11 110.4(4) . . ?
C9 C10 H10A 109.6 . . ?
C11 C10 H10A 109.6 . . ?
C9 C10 H10B 109.6 . . ?
C11 C10 H10B 109.6 . . ?
H10A C10 H10B 108.1 . . ?
C12 C11 C10 112.4(5) . . ?
C12 C11 H11A 109.1 . . ?
C10 C11 H11A 109.1 . . ?
C12 C11 H11B 109.1 . . ?
C10 C11 H11B 109.1 . . ?
H11A C11 H11B 107.9 . . ?
C11 C12 H12A 109.5 . . ?
C11 C12 H12B 109.5 . . ?
H12A C12 H12B 109.5 . . ?
C11 C12 H12C 109.5 . . ?
H12A C12 H12C 109.5 . . ?
H12B C12 H12C 109.5 . . ?
C14 C13 N4 117.6(3) . . ?
C14 C13 H13A 107.9 . . ?
N4 C13 H13A 107.9 . . ?
C14 C13 H13B 107.9 . . ?
N4 C13 H13B 107.9 . . ?
H13A C13 H13B 107.2 . . ?
C13 C14 C15 111.7(4) . . ?
C13 C14 H14A 109.3 . . ?
C15 C14 H14A 109.3 . . ?
C13 C14 H14B 109.3 . . ?
C15 C14 H14B 109.3 . . ?
H14A C14 H14B 107.9 . . ?
C16 C15 C14 114.6(4) . . ?
C16 C15 H15A 108.6 . . ?
C14 C15 H15A 108.6 . . ?
C16 C15 H15B 108.6 . . ?
C14 C15 H15B 108.6 . . ?
H15A C15 H15B 107.6 . . ?
C15 C16 H16A 109.5 . . ?
C15 C16 H16B 109.5 . . ?
H16A C16 H16B 109.5 . . ?
C15 C16 H16C 109.5 . . ?
H16A C16 H16C 109.5 . . ?
H16B C16 H16C 109.5 . . ?
C18 C17 N4 114.8(3) . . ?
C18 C17 H17A 108.6 . . ?
N4 C17 H17A 108.6 . . ?
C18 C17 H17B 108.6 . . ?
N4 C17 H17B 108.6 . . ?
H17A C17 H17B 107.6 . . ?
C17 C18 C19 111.0(4) . . ?
C17 C18 H18A 109.4 . . ?
C19 C18 H18A 109.4 . . ?
C17 C18 H18B 109.4 . . ?
C19 C18 H18B 109.4 . . ?
H18A C18 H18B 108.0 . . ?
C20 C19 C18 114.7(5) . . ?
C20 C19 H19A 108.6 . . ?
C18 C19 H19A 108.6 . . ?
C20 C19 H19B 108.6 . . ?
C18 C19 H19B 108.6 . . ?
H19A C19 H19B 107.6 . . ?
C19 C20 H20A 109.5 . . ?
C19 C20 H20B 109.5 . . ?
H20A C20 H20B 109.5 . . ?
C19 C20 H20C 109.5 . . ?
H20A C20 H20C 109.5 . . ?
H20B C20 H20C 109.5 . . ?
C22 C21 C26 114.5(4) . . ?
C22 C21 B1 123.3(4) . . ?
C26 C21 B1 122.1(4) . . ?
C23 C22 C21 122.6(4) . . ?
C23 C22 H22 118.7 . . ?
C21 C22 H22 118.7 . . ?
C24 C23 C22 121.2(5) . . ?
C24 C23 H23 119.4 . . ?
C22 C23 H23 119.4 . . ?
C23 C24 C25 118.4(5) . . ?
C23 C24 H24 120.8 . . ?
C25 C24 H24 120.8 . . ?
C24 C25 C26 120.0(5) . . ?
C24 C25 H25 120.0 . . ?
C26 C25 H25 120.0 . . ?
C25 C26 C21 123.4(4) . . ?
C25 C26 H26 118.3 . . ?
C21 C26 H26 118.3 . . ?
C28 C27 C32 113.8(4) . . ?
C28 C27 B1 125.1(4) . . ?
C32 C27 B1 121.2(4) . . ?
C27 C28 C29 123.8(5) . . ?
C27 C28 H28 118.1 . . ?
C29 C28 H28 118.1 . . ?
C30 C29 C28 120.1(5) . . ?
C30 C29 H29 119.9 . . ?
C28 C29 H29 119.9 . . ?
C29 C30 C31 118.6(5) . . ?
C29 C30 H30 120.7 . . ?
C31 C30 H30 120.7 . . ?
C30 C31 C32 121.0(5) . . ?
C30 C31 H31 119.5 . . ?
C32 C31 H31 119.5 . . ?
C31 C32 C27 122.5(5) . . ?
C31 C32 H32 118.7 . . ?
C27 C32 H32 118.7 . . ?
C34 C33 C38 113.9(4) . . ?
C34 C33 B1 124.3(4) . . ?
C38 C33 B1 121.8(4) . . ?
C33 C34 C35 123.3(4) . . ?
C33 C34 H34 118.3 . . ?
C35 C34 H34 118.3 . . ?
C36 C35 C34 120.4(4) . . ?
C36 C35 H35 119.8 . . ?
C34 C35 H35 119.8 . . ?
C37 C36 C35 118.6(5) . . ?
C37 C36 H36 120.7 . . ?
C35 C36 H36 120.7 . . ?
C36 C37 C38 119.7(5) . . ?
C36 C37 H37 120.2 . . ?
C38 C37 H37 120.2 . . ?
C37 C38 C33 124.0(4) . . ?
C37 C38 H38 118.0 . . ?
C33 C38 H38 118.0 . . ?
C40 C39 C44 115.8(5) . . ?
C40 C39 B1 122.6(5) . . ?
C44 C39 B1 121.4(5) . . ?
C39 C40 C41 121.9(6) . . ?
C39 C40 H40 119.1 . . ?
C41 C40 H40 119.1 . . ?
C42 C41 C40 120.1(6) . . ?
C42 C41 H41 119.9 . . ?
C40 C41 H41 119.9 . . ?
C43 C42 C41 118.7(6) . . ?
C43 C42 H42 120.6 . . ?
C41 C42 H42 120.6 . . ?
C42 C43 C44 121.3(7) . . ?
C42 C43 H43 119.4 . . ?
C44 C43 H43 119.4 . . ?
C43 C44 C39 122.1(6) . . ?
C43 C44 H44 118.9 . . ?
C39 C44 H44 118.9 . . ?
C21 B1 C27 108.5(4) . . ?
C21 B1 C33 110.4(3) . . ?
C27 B1 C33 110.2(3) . . ?
C21 B1 C39 109.7(3) . . ?
C27 B1 C39 111.0(4) . . ?
C33 B1 C39 107.2(4) . . ?
C45 O3 C48 104.3(9) . . ?
O3 C45 C46 107.3(13) . . ?
O3 C45 H45A 110.3 . . ?
C46 C45 H45A 110.3 . . ?
O3 C45 H45B 110.3 . . ?
C46 C45 H45B 110.3 . . ?
H45A C45 H45B 108.5 . . ?
C47 C46 C45 102.1(8) . . ?
C47 C46 H46A 111.3 . . ?
C45 C46 H46A 111.3 . . ?
C47 C46 H46B 111.3 . . ?
C45 C46 H46B 111.3 . . ?
H46A C46 H46B 109.2 . . ?
C48 C47 C46 108.9(9) . . ?
C48 C47 H47A 109.9 . . ?
C46 C47 H47A 109.9 . . ?
C48 C47 H47B 109.9 . . ?
C46 C47 H47B 109.9 . . ?
H47A C47 H47B 108.3 . . ?
C47 C48 O3 108.4(9) . . ?
C47 C48 H48A 110.0 . . ?
O3 C48 H48A 110.0 . . ?
C47 C48 H48B 110.0 . . ?
O3 C48 H48B 110.0 . . ?
H48A C48 H48B 108.4 . . ?
C48A O3A C45A 112.9(12) . . ?
O3A C45A C46A 101.1(10) . . ?
O3A C45A H45C 111.6 . . ?
C46A C45A H45C 111.6 . . ?
O3A C45A H45D 111.6 . . ?
C46A C45A H45D 111.6 . . ?
H45C C45A H45D 109.4 . . ?
C47A C46A C45A 108.1(11) . . ?
C47A C46A H46C 110.1 . . ?
C45A C46A H46C 110.1 . . ?
C47A C46A H46D 110.1 . . ?
C45A C46A H46D 110.1 . . ?
H46C C46A H46D 108.4 . . ?
C48A C47A C46A 106.9(11) . . ?
C48A C47A H47C 110.3 . . ?
C46A C47A H47C 110.3 . . ?
C48A C47A H47D 110.3 . . ?
C46A C47A H47D 110.3 . . ?
H47C C47A H47D 108.6 . . ?
O3A C48A C47A 107.4(10) . . ?
O3A C48A H48C 110.2 . . ?
C47A C48A H48C 110.2 . . ?
O3A C48A H48D 110.2 . . ?
C47A C48A H48D 110.2 . . ?
H48C C48A H48D 108.5 . . ?
O1 N1 O2 121.80(15) . . ?
O1 N1 Pd1 119.3(2) . . ?
O2 N1 Pd1 118.9(2) . . ?
N1A O1A Pd1 126.2(9) . . ?
O1A N1A O2A 107.71(12) . . ?
 
loop_
 _geom_torsion_atom_site_label_1
 _geom_torsion_atom_site_label_2
 _geom_torsion_atom_site_label_3
 _geom_torsion_atom_site_label_4
 _geom_torsion
 _geom_torsion_site_symmetry_1
 _geom_torsion_site_symmetry_2
 _geom_torsion_site_symmetry_3
 _geom_torsion_site_symmetry_4
 _geom_torsion_publ_flag
C9 N2 C1 C2 -161.2(3) . . . . ?
C5 N2 C1 C2 78.0(4) . . . . ?
Pd1 N2 C1 C2 -35.8(4) . . . . ?
C3 N3 C2 C1 -167.5(3) . . . . ?
Pd1 N3 C2 C1 -46.5(4) . . . . ?
N2 C1 C2 N3 55.5(4) . . . . ?
C2 N3 C3 C4 167.4(3) . . . . ?
Pd1 N3 C3 C4 46.3(4) . . . . ?
C17 N4 C4 C3 159.2(3) . . . . ?
C13 N4 C4 C3 -79.4(4) . . . . ?
Pd1 N4 C4 C3 33.9(3) . . . . ?
N3 C3 C4 N4 -54.2(4) . . . . ?
C9 N2 C5 C6 -58.0(5) . . . . ?
C1 N2 C5 C6 63.8(5) . . . . ?
Pd1 N2 C5 C6 177.7(3) . . . . ?
N2 C5 C6 C7 -178.4(4) . . . . ?
C5 C6 C7 C8 -172.7(5) . . . . ?
C5 N2 C9 C10 -171.8(4) . . . . ?
C1 N2 C9 C10 66.2(5) . . . . ?
Pd1 N2 C9 C10 -53.5(4) . . . . ?
N2 C9 C10 C11 172.2(4) . . . . ?
C9 C10 C11 C12 172.0(5) . . . . ?
C4 N4 C13 C14 -64.5(4) . . . . ?
C17 N4 C13 C14 56.6(5) . . . . ?
Pd1 N4 C13 C14 -178.6(3) . . . . ?
N4 C13 C14 C15 -179.0(4) . . . . ?
C13 C14 C15 C16 178.9(4) . . . . ?
C4 N4 C17 C18 -68.8(4) . . . . ?
C13 N4 C17 C18 169.1(3) . . . . ?
Pd1 N4 C17 C18 50.8(4) . . . . ?
N4 C17 C18 C19 -178.6(4) . . . . ?
C17 C18 C19 C20 -174.8(5) . . . . ?
C26 C21 C22 C23 2.6(6) . . . . ?
B1 C21 C22 C23 -173.3(4) . . . . ?
C21 C22 C23 C24 -0.3(7) . . . . ?
C22 C23 C24 C25 -1.3(8) . . . . ?
C23 C24 C25 C26 0.5(7) . . . . ?
C24 C25 C26 C21 2.1(7) . . . . ?
C22 C21 C26 C25 -3.5(6) . . . . ?
B1 C21 C26 C25 172.5(4) . . . . ?
C32 C27 C28 C29 -2.2(6) . . . . ?
B1 C27 C28 C29 178.8(4) . . . . ?
C27 C28 C29 C30 0.6(8) . . . . ?
C28 C29 C30 C31 1.2(8) . . . . ?
C29 C30 C31 C32 -1.2(8) . . . . ?
C30 C31 C32 C27 -0.5(8) . . . . ?
C28 C27 C32 C31 2.1(6) . . . . ?
B1 C27 C32 C31 -178.8(4) . . . . ?
C38 C33 C34 C35 0.7(6) . . . . ?
B1 C33 C34 C35 -177.3(4) . . . . ?
C33 C34 C35 C36 -1.6(7) . . . . ?
C34 C35 C36 C37 2.1(7) . . . . ?
C35 C36 C37 C38 -1.9(7) . . . . ?
C36 C37 C38 C33 1.1(8) . . . . ?
C34 C33 C38 C37 -0.5(7) . . . . ?
B1 C33 C38 C37 177.6(5) . . . . ?
C44 C39 C40 C41 -1.6(7) . . . . ?
B1 C39 C40 C41 174.5(4) . . . . ?
C39 C40 C41 C42 1.4(8) . . . . ?
C40 C41 C42 C43 -1.3(9) . . . . ?
C41 C42 C43 C44 1.5(11) . . . . ?
C42 C43 C44 C39 -1.7(11) . . . . ?
C40 C39 C44 C43 1.7(8) . . . . ?
B1 C39 C44 C43 -174.3(5) . . . . ?
C22 C21 B1 C27 100.7(4) . . . . ?
C26 C21 B1 C27 -74.9(5) . . . . ?
C22 C21 B1 C33 -138.5(4) . . . . ?
C26 C21 B1 C33 45.9(5) . . . . ?
C22 C21 B1 C39 -20.6(6) . . . . ?
C26 C21 B1 C39 163.7(4) . . . . ?
C28 C27 B1 C21 12.4(6) . . . . ?
C32 C27 B1 C21 -166.6(4) . . . . ?
C28 C27 B1 C33 -108.5(4) . . . . ?
C32 C27 B1 C33 72.5(5) . . . . ?
C28 C27 B1 C39 133.0(4) . . . . ?
C32 C27 B1 C39 -46.0(5) . . . . ?
C34 C33 B1 C21 -148.4(4) . . . . ?
C38 C33 B1 C21 33.8(5) . . . . ?
C34 C33 B1 C27 -28.6(5) . . . . ?
C38 C33 B1 C27 153.6(4) . . . . ?
C34 C33 B1 C39 92.2(5) . . . . ?
C38 C33 B1 C39 -85.6(5) . . . . ?
C40 C39 B1 C21 -81.0(5) . . . . ?
C44 C39 B1 C21 94.8(5) . . . . ?
C40 C39 B1 C27 159.1(4) . . . . ?
C44 C39 B1 C27 -25.1(6) . . . . ?
C40 C39 B1 C33 38.8(5) . . . . ?
C44 C39 B1 C33 -145.4(4) . . . . ?
C48 O3 C45 C46 30(3) . . . . ?
O3 C45 C46 C47 -29(2) . . . . ?
C45 C46 C47 C48 17(2) . . . . ?
C46 C47 C48 O3 1(2) . . . . ?
C45 O3 C48 C47 -19(3) . . . . ?
C48A O3A C45A C46A 14(4) . . . . ?
O3A C45A C46A C47A -19(3) . . . . ?
C45A C46A C47A C48A 18(3) . . . . ?
C45A O3A C48A C47A -3(4) . . . . ?
C46A C47A C48A O3A -9(3) . . . . ?
Pd1 O1A N1A O2A 0.00(2) . . . . ?
 
_refine_diff_density_max    0.482
_refine_diff_density_min   -0.605
_refine_diff_density_rms    0.070

_shelx_res_file
;
TITL shelxt in P 1 21/n 1
    09_decay.res
    created by SHELXL-2018/3 at 21:27:52 on 30-Mar-2020
CELL 0.534 11.6731 13.583 30.1797 90 93.432 90
ZERR 4 0.000482 0.000539 0.001038 0 0.003479 0
LATT 1
SYMM 0.5-X,0.5+Y,0.5-Z
SFAC C H B N O Pd
DISP B 0 0 4.561
DISP C 0.001 0.001 6.94
DISP H -0 0 0.611
DISP N 0.003 0.002 10.693
DISP O 0.005 0.003 16.398
DISP Pd -2.504 0.615 1934.604
UNIT 192 292 4 16 12 4
DFIX 1.2 0.001 N1 O1 N1 O2
DFIX 1.3 0.001 O1A N1A N1A O2A
DANG 2.1 0.001 O1 O2 O1A O2A
FLAT 0.001 Pd1 O1 O2 N1 O1A O2A N1A
RIGU 0.001 0.002
EADP O3 O3A
EADP C45 C45A C48 C48A
EADP C46 C46A C47 C47A
EADP O1 O1A O2 O2A
EADP N1 N1A

L.S. 20
PLAN  5
SIZE 0.1 0.1 0.05
TEMP -1
BOND $H
list 4
CONF
fmap 2
acta
SHEL 999 0.8
OMIT -4 0 18
OMIT 8 0 6
OMIT -1 2 3
OMIT -5 2 25
OMIT -4 3 26
REM <olex2.extras>
REM <HklSrc "%.\\09_decay.hkl">
REM </olex2.extras>

WGHT    0.044500
FVAR       0.23463   0.57028   0.88210
PD1   6    0.339810    0.775128    0.346610    11.00000    0.05095    0.05423 =
         0.04754    0.00148    0.00064   -0.00259
N2    4    0.346167    0.927103    0.337655    11.00000    0.06369    0.05950 =
         0.05443    0.00406   -0.00007   -0.00182
N3    4    0.454219    0.798527    0.398439    11.00000    0.04834    0.05228 =
         0.04770    0.00137    0.00141   -0.00480
AFIX  13
H3    2    0.531437    0.788209    0.388226    11.00000   -1.20000
AFIX   0
N4    4    0.331091    0.631811    0.371593    11.00000    0.04970    0.05435 =
         0.05263   -0.00070    0.00057   -0.00489
C1    1    0.442250    0.963342    0.369647    11.00000    0.07680    0.05507 =
         0.06214    0.00114   -0.00621   -0.00607
AFIX  23
H1A   2    0.515223    0.957180    0.356120    11.00000   -1.20000
H1B   2    0.430369    1.032241    0.376473    11.00000   -1.20000
AFIX   0
C2    1    0.444156    0.903109    0.411807    11.00000    0.08391    0.05124 =
         0.05889   -0.00108   -0.00618   -0.00558
AFIX  23
H2A   2    0.508932    0.921910    0.431636    11.00000   -1.20000
H2B   2    0.374147    0.913371    0.426951    11.00000   -1.20000
AFIX   0
C3    1    0.433437    0.723324    0.432453    11.00000    0.06118    0.05969 =
         0.04049    0.00400    0.00341   -0.00087
AFIX  23
H3A   2    0.363867    0.738507    0.447117    11.00000   -1.20000
H3B   2    0.497057    0.721469    0.454638    11.00000   -1.20000
AFIX   0
C4    1    0.421600    0.625256    0.408863    11.00000    0.05071    0.05798 =
         0.05345    0.00357   -0.00011    0.00248
AFIX  23
H4A   2    0.494358    0.607117    0.397234    11.00000   -1.20000
H4B   2    0.400942    0.574792    0.429682    11.00000   -1.20000
AFIX   0
C5    1    0.230965    0.965422    0.350757    11.00000    0.07573    0.06811 =
         0.07425   -0.00701    0.00468    0.00875
AFIX  23
H5A   2    0.219683    0.943279    0.380740    11.00000   -1.20000
H5B   2    0.171692    0.934983    0.331450    11.00000   -1.20000
AFIX   0
C6    1    0.212596    1.075955    0.349204    11.00000    0.11237    0.07084 =
         0.11048    0.00285   -0.00163    0.02490
AFIX  23
H6A   2    0.219628    1.099320    0.319116    11.00000   -1.20000
H6B   2    0.271288    1.108049    0.368195    11.00000   -1.20000
AFIX   0
C7    1    0.094483    1.102935    0.364468    11.00000    0.10484    0.10033 =
         0.15115   -0.03302   -0.01460    0.03464
AFIX  23
H7A   2    0.036380    1.064364    0.348009    11.00000   -1.20000
H7B   2    0.090941    1.087204    0.395708    11.00000   -1.20000
AFIX   0
C8    1    0.070081    1.210685    0.357442    11.00000    0.16385    0.09886 =
         0.26267   -0.04323   -0.02063    0.04377
AFIX 137
H8A   2    0.009513    1.230601    0.375652    11.00000   -1.50000
H8B   2    0.047147    1.222152    0.326798    11.00000   -1.50000
H8C   2    0.138002    1.248096    0.365390    11.00000   -1.50000
AFIX   0
C9    1    0.365278    0.960231    0.291324    11.00000    0.07137    0.07049 =
         0.05921    0.01578   -0.00086   -0.00333
AFIX  23
H9A   2    0.373481    1.031295    0.291295    11.00000   -1.20000
H9B   2    0.297807    0.944004    0.272410    11.00000   -1.20000
AFIX   0
C10   1    0.468979    0.915409    0.271706    11.00000    0.07198    0.08707 =
         0.06524    0.00792    0.00373   -0.00457
AFIX  23
H10A  2    0.466599    0.844380    0.274852    11.00000   -1.20000
H10B  2    0.538142    0.939209    0.287633    11.00000   -1.20000
AFIX   0
C11   1    0.471847    0.942217    0.222731    11.00000    0.10472    0.10559 =
         0.06968    0.01167    0.01473   -0.01273
AFIX  23
H11A  2    0.407821    0.910770    0.206361    11.00000   -1.20000
H11B  2    0.462727    1.012864    0.219416    11.00000   -1.20000
AFIX   0
C12   1    0.580848    0.911507    0.203442    11.00000    0.11422    0.20430 =
         0.09794   -0.01031    0.03413   -0.00958
AFIX 137
H12A  2    0.577274    0.926803    0.172335    11.00000   -1.50000
H12B  2    0.591444    0.841912    0.207427    11.00000   -1.50000
H12C  2    0.644047    0.946023    0.218139    11.00000   -1.50000
AFIX   0
C13   1    0.212317    0.624039    0.388699    11.00000    0.04985    0.06306 =
         0.07049    0.00269    0.00323   -0.00472
AFIX  23
H13A  2    0.203976    0.676332    0.410156    11.00000   -1.20000
H13B  2    0.157032    0.636472    0.364050    11.00000   -1.20000
AFIX   0
C14   1    0.180257    0.528408    0.410091    11.00000    0.06197    0.06980 =
         0.08059    0.00969    0.01064   -0.00513
AFIX  23
H14A  2    0.232833    0.515784    0.435571    11.00000   -1.20000
H14B  2    0.187706    0.475023    0.389110    11.00000   -1.20000
AFIX   0
C15   1    0.059045    0.530743    0.424814    11.00000    0.06467    0.07852 =
         0.10354   -0.00223    0.02166   -0.01374
AFIX  23
H15A  2    0.052723    0.583963    0.445960    11.00000   -1.20000
H15B  2    0.007439    0.545386    0.399275    11.00000   -1.20000
AFIX   0
C16   1    0.020247    0.436739    0.445751    11.00000    0.07805    0.08332 =
         0.12599    0.00815    0.02484   -0.01412
AFIX 137
H16A  2    0.026989    0.383246    0.425281    11.00000   -1.50000
H16B  2   -0.058330    0.443250    0.453034    11.00000   -1.50000
H16C  2    0.067355    0.423810    0.472281    11.00000   -1.50000
AFIX   0
C17   1    0.349234    0.550963    0.338897    11.00000    0.06798    0.05820 =
         0.06075   -0.00569   -0.00269    0.00118
AFIX  23
H17A  2    0.353588    0.488801    0.354729    11.00000   -1.20000
H17B  2    0.282878    0.548092    0.317996    11.00000   -1.20000
AFIX   0
C18   1    0.454646    0.561827    0.313397    11.00000    0.07862    0.08441 =
         0.07098   -0.01151    0.00968    0.00632
AFIX  23
H18A  2    0.521962    0.562217    0.333863    11.00000   -1.20000
H18B  2    0.451812    0.624134    0.297665    11.00000   -1.20000
AFIX   0
C19   1    0.464364    0.477789    0.280197    11.00000    0.13281    0.11320 =
         0.11580   -0.04244    0.04314   -0.00454
AFIX  23
H19A  2    0.458903    0.415807    0.295894    11.00000   -1.20000
H19B  2    0.399650    0.481403    0.258547    11.00000   -1.20000
AFIX   0
C20   1    0.567243    0.477626    0.257260    11.00000    0.16244    0.16360 =
         0.13430   -0.02902    0.07096    0.01928
AFIX 137
H20A  2    0.569465    0.419856    0.239007    11.00000   -1.50000
H20B  2    0.632153    0.477642    0.278353    11.00000   -1.50000
H20C  2    0.569585    0.535270    0.238931    11.00000   -1.50000
AFIX   0

C21   1    0.656705    0.373958    0.427224    11.00000    0.04769    0.05464 =
         0.05911    0.00508   -0.00213    0.00049
C22   1    0.708554    0.423483    0.393795    11.00000    0.05841    0.07203 =
         0.07388    0.01119    0.01124   -0.00288
AFIX  43
H22   2    0.724538    0.389180    0.368220    11.00000   -1.20000
AFIX   0
C23   1    0.737470    0.521596    0.396868    11.00000    0.07065    0.06983 =
         0.11558    0.02858    0.01615   -0.00489
AFIX  43
H23   2    0.772574    0.551633    0.373532    11.00000   -1.20000
AFIX   0
C24   1    0.715647    0.575323    0.433376    11.00000    0.06579    0.05492 =
         0.12513    0.01539   -0.01096   -0.00372
AFIX  43
H24   2    0.736812    0.641235    0.435537    11.00000   -1.20000
AFIX   0
C25   1    0.661999    0.530306    0.466751    11.00000    0.07540    0.05547 =
         0.09055   -0.00095   -0.01447    0.00572
AFIX  43
H25   2    0.645575    0.565648    0.491991    11.00000   -1.20000
AFIX   0
C26   1    0.632001    0.432092    0.463078    11.00000    0.07004    0.05433 =
         0.06056    0.00600    0.00133    0.00407
AFIX  43
H26   2    0.593228    0.403611    0.485869    11.00000   -1.20000
AFIX   0
C27   1    0.734487    0.201792    0.459028    11.00000    0.05262    0.05425 =
         0.06137    0.00323    0.01457    0.00123
C28   1    0.809585    0.250610    0.488805    11.00000    0.06165    0.06490 =
         0.07475   -0.00170    0.00016    0.00846
AFIX  43
H28   2    0.804498    0.318830    0.490418    11.00000   -1.20000
AFIX   0
C29   1    0.891955    0.203630    0.516364    11.00000    0.07667    0.08822 =
         0.09015   -0.00364   -0.01101    0.02134
AFIX  43
H29   2    0.939535    0.240324    0.535888    11.00000   -1.20000
AFIX   0
C30   1    0.903222    0.103671    0.514850    11.00000    0.06544    0.08599 =
         0.12536    0.01395   -0.00146    0.02183
AFIX  43
H30   2    0.957188    0.071491    0.533584    11.00000   -1.20000
AFIX   0
C31   1    0.833563    0.051849    0.485238    11.00000    0.06636    0.06488 =
         0.14219    0.01125    0.00539    0.01647
AFIX  43
H31   2    0.841399   -0.016151    0.483476    11.00000   -1.20000
AFIX   0
C32   1    0.751759    0.098864    0.457902    11.00000    0.06498    0.05662 =
         0.11596   -0.00442    0.00022    0.00572
AFIX  43
H32   2    0.706265    0.061356    0.437978    11.00000   -1.20000
AFIX   0
C33   1    0.505303    0.229952    0.444048    11.00000    0.05997    0.04900 =
         0.05099   -0.00136    0.00253   -0.00166
C34   1    0.478869    0.145350    0.466650    11.00000    0.05736    0.05304 =
         0.05860    0.00411    0.00099   -0.00060
AFIX  43
H34   2    0.537374    0.100507    0.473663    11.00000   -1.20000
AFIX   0
C35   1    0.369535    0.123879    0.479414    11.00000    0.06160    0.06662 =
         0.07403    0.01003    0.00782   -0.00316
AFIX  43
H35   2    0.356029    0.065006    0.493943    11.00000   -1.20000
AFIX   0
C36   1    0.281313    0.188788    0.470767    11.00000    0.05932    0.06415 =
         0.09938   -0.00056    0.01211   -0.00158
AFIX  43
H36   2    0.208410    0.175663    0.480143    11.00000   -1.20000
AFIX   0
C37   1    0.302564    0.273311    0.448064    11.00000    0.06344    0.05806 =
         0.13192    0.00676    0.00368    0.00115
AFIX  43
H37   2    0.243443    0.317559    0.441042    11.00000   -1.20000
AFIX   0
C38   1    0.412420    0.292689    0.435592    11.00000    0.06410    0.05660 =
         0.09937    0.01313   -0.00115    0.00123
AFIX  43
H38   2    0.424923    0.351226    0.420643    11.00000   -1.20000
AFIX   0
C39   1    0.636305    0.213335    0.374656    11.00000    0.08539    0.05773 =
         0.05731   -0.00112    0.00738   -0.01122
C40   1    0.543384    0.220636    0.344574    11.00000    0.11141    0.07429 =
         0.06256    0.00988   -0.01215   -0.02484
AFIX  43
H40   2    0.474387    0.244737    0.354035    11.00000   -1.20000
AFIX   0
C41   1    0.549798    0.192609    0.299800    11.00000    0.16418    0.07892 =
         0.06114    0.01051   -0.01355   -0.03033
AFIX  43
H41   2    0.486033    0.199727    0.280069    11.00000   -1.20000
AFIX   0
C42   1    0.649805    0.154907    0.285313    11.00000    0.20208    0.09792 =
         0.07399   -0.01665    0.01531   -0.01931
AFIX  43
H42   2    0.654272    0.135033    0.255978    11.00000   -1.20000
AFIX   0
C43   1    0.742113    0.147134    0.314564    11.00000    0.18013    0.17333 =
         0.07869   -0.02771    0.03157    0.02498
AFIX  43
H43   2    0.810880    0.123042    0.304884    11.00000   -1.20000
AFIX   0
C44   1    0.736050    0.174215    0.358337    11.00000    0.11781    0.14843 =
         0.07433   -0.01963    0.02176    0.02332
AFIX  43
H44   2    0.800484    0.166183    0.377651    11.00000   -1.20000
AFIX   0
B1    3    0.634024    0.255159    0.426518    11.00000    0.06180    0.05548 =
         0.05740    0.00214    0.00660   -0.00197

PART 1
O3    5    0.689437    0.804180    0.365202    21.00000    0.06882    0.10819 =
         0.10069   -0.01126    0.01297   -0.00114
C45   1    0.737592    0.775450    0.325275    21.00000    0.07970    0.10805 =
         0.10086   -0.01245    0.00985    0.00074
AFIX  23
H45A  2    0.731615    0.828671    0.303830    21.00000   -1.20000
H45B  2    0.697362    0.718577    0.312657    21.00000   -1.20000
AFIX   0
C46   1    0.860803    0.750804    0.336390    21.00000    0.07697    0.11858 =
         0.13237   -0.00777    0.01554    0.00258
AFIX  23
H46A  2    0.870233    0.681832    0.344101    21.00000   -1.20000
H46B  2    0.908026    0.766193    0.311936    21.00000   -1.20000
AFIX   0
C47   1    0.888391    0.813746    0.374287    21.00000    0.07697    0.11858 =
         0.13237   -0.00777    0.01554    0.00258
AFIX  23
H47A  2    0.933563    0.777516    0.396850    21.00000   -1.20000
H47B  2    0.933121    0.869733    0.365331    21.00000   -1.20000
AFIX   0
C48   1    0.784767    0.846676    0.391627    21.00000    0.07970    0.10805 =
         0.10086   -0.01245    0.00985    0.00074
AFIX  23
H48A  2    0.780653    0.917960    0.390436    21.00000   -1.20000
H48B  2    0.781826    0.826326    0.422346    21.00000   -1.20000
AFIX   0

SAME 0.02 0.04 O3 > C48
PART 0
PART 2
O3A   5    0.675190    0.806936    0.361462   -21.00000    0.06882    0.10819 =
         0.10069   -0.01126    0.01297   -0.00114
C45A  1    0.727660    0.757041    0.326698   -21.00000    0.07970    0.10805 =
         0.10086   -0.01245    0.00985    0.00074
AFIX  23
H45C  2    0.699655    0.781083    0.297783   -21.00000   -1.20000
H45D  2    0.715531    0.686498    0.328172   -21.00000   -1.20000
AFIX   0
C46A  1    0.852776    0.783621    0.336695   -21.00000    0.07697    0.11858 =
         0.13237   -0.00777    0.01554    0.00258
AFIX  23
H46C  2    0.893038    0.729083    0.351371   -21.00000   -1.20000
H46D  2    0.889149    0.797854    0.309345   -21.00000   -1.20000
AFIX   0
C47A  1    0.857265    0.868227    0.364842   -21.00000    0.07697    0.11858 =
         0.13237   -0.00777    0.01554    0.00258
AFIX  23
H47C  2    0.917696    0.860955    0.388104   -21.00000   -1.20000
H47D  2    0.872449    0.926900    0.347834   -21.00000   -1.20000
AFIX   0
C48A  1    0.748551    0.875561    0.383518   -21.00000    0.07970    0.10805 =
         0.10086   -0.01245    0.00985    0.00074
AFIX  23
H48C  2    0.755887    0.861145    0.415040   -21.00000   -1.20000
H48D  2    0.718017    0.941604    0.379565   -21.00000   -1.20000
AFIX   0

PART 0
PART 3
O1    5    0.125314    0.760659    0.298532    31.00000    0.06762    0.19632 =
         0.07537   -0.02839   -0.01089    0.00433
O2    5    0.261801    0.724212    0.259386    31.00000    0.06762    0.19632 =
         0.07537   -0.02839   -0.01089    0.00433
N1    4    0.226050    0.749757    0.294076    31.00000    0.06834    0.07641 =
         0.06283    0.00564   -0.00702   -0.00141
PART 0
PART 4
O1A   5    0.209964    0.757411    0.303821   -31.00000    0.06762    0.19632 =
         0.07537   -0.02839   -0.01089    0.00433
O2A   5    0.322457    0.716696    0.255250   -31.00000    0.06762    0.19632 =
         0.07537   -0.02839   -0.01089    0.00433
N1A   4    0.215010    0.730090    0.262698   -31.00000    0.06834    0.07641 =
         0.06283    0.00564   -0.00702   -0.00141
HKLF 4


REM  shelxt in P 1 21/n 1
REM wR2 = 0.1453, GooF = S = 0.869, Restrained GooF = 0.870 for all data
REM R1 = 0.0597 for 4851 Fo > 4sig(Fo) and 0.1144 for all 9685 data
REM 526 parameters refined using 490 restraints

END

WGHT      0.0444      0.0000

REM Highest difference peak  0.482,  deepest hole -0.605,  1-sigma level  0.070
Q1    1   0.4719  0.7273  0.4594  11.00000  0.05    0.48
Q2    1   0.1424  0.7118  0.2821  11.00000  0.05    0.34
Q3    1   0.3449  0.6730  0.3475  11.00000  0.05    0.31
Q4    1   0.6552  0.2244  0.4651  11.00000  0.05    0.28
Q5    1   0.5232  0.6028  0.3133  11.00000  0.05    0.28
;
_shelx_res_checksum   23779

_shelx_hkl_file
;
 -15   0   1   -0.00    4.97
 -15   0   2    3.53    6.54
 -15   0   3   12.02    7.83
 -15   0   4    9.69    7.10
 -15   0   5    0.00    5.25
 -15   0   6    1.99    5.20
 -15   0   7    1.81    5.80
 -15   0   8    1.31    4.87
 -15   0   9   19.42    8.96
 -15   0  10    0.94    4.09
 -15   0  11   -0.00    4.78
 -15   0  12    2.04    3.91
 -15   0  13    1.66    5.39
 -15   0  14    1.67    5.39
 -15   0  15    0.00    5.25
 -15   0  16    0.00    4.45
 -15   0  17   -0.00    4.61
 -15   0  18   -0.00    4.42
 -15   0  19   -0.00    5.04
 -15   0  20    0.33    4.40
 -15   0  21    1.87    6.38
 -15   0  22   -0.00    5.94
 -15   1   1   10.70    7.28
 -15  -1   1    9.92    7.25
 -15   1   2    3.00    5.66
 -15  -1   2   -0.00    5.25
 -15   1   3    1.11    5.51
 -15  -1   3    7.93    6.60
 -15   1   4    0.00    5.15
 -15  -1   4   -0.00    5.62
 -15   1   5   23.77    9.05
 -15  -1   5    9.90    7.91
 -15   1   6   -0.00    3.46
 -15  -1   6   -0.00    5.08
 -15   1   7    5.08    6.33
 -15  -1   7    9.20    6.32
 -15   1   8    0.16    4.11
 -15  -1   8    0.62    5.10
 -15   1   9    0.00    4.36
 -15  -1   9   -0.00    5.22
 -15   1  10    0.41    4.29
 -15  -1  10   -0.00    4.20
 -15   1  11    4.87    5.71
 -15  -1  11   10.60    6.54
 -15   1  12    5.66    6.32
 -15  -1  12    1.63    5.28
 -15   1  13    0.00    4.97
 -15  -1  13   -0.00    4.54
 -15   1  14   -0.00    6.22
 -15  -1  14    0.38    3.84
 -15   1  15    2.89    6.42
 -15  -1  15   -0.00    5.68
 -15   1  16   -0.00    5.01
 -15  -1  16   12.82    7.79
 -15   1  17    4.84    6.13
 -15  -1  17    9.73    7.42
 -15   1  18    2.21    4.66
 -15  -1  18    1.16    5.08
 -15   1  19   -0.00    4.14
 -15  -1  19    1.91    4.57
 -15   1  20   -0.00    4.81
 -15  -1  20    0.83    4.98
 -15   1  21    2.96    5.97
 -15  -1  21    5.27    6.21
 -15   2   1    4.48    4.62
 -15  -2   1    0.00    6.38
 -15   2   2    2.93    5.04
 -15  -2   2    1.11    5.73
 -15   2   3    2.93    6.20
 -15  -2   3   11.23    7.29
 -15   2   4    3.36    5.24
 -15  -2   4   -0.00    5.96
 -15   2   5    0.00    4.24
 -15  -2   5    5.98    5.51
 -15   2   6    6.85    5.32
 -15  -2   6    5.51    5.69
 -15   2   7    0.00    5.11
 -15  -2   7    8.38    7.16
 -15   2   8    5.72    6.42
 -15  -2   8    2.91    4.69
 -15   2   9    0.00    4.89
 -15  -2   9    0.00    4.08
 -15   2  10    0.00    4.50
 -15  -2  10    0.00    3.84
 -15   2  11    2.99    4.47
 -15  -2  11    4.94    4.82
 -15   2  12    8.19    6.95
 -15  -2  12    2.26    4.35
 -15   2  13    6.47    6.37
 -15  -2  13    6.09    5.40
 -15   2  14    9.30    6.95
 -15  -2  14    3.55    5.23
 -15   2  15   15.02    8.62
 -15  -2  15    6.75    5.95
 -15   2  16    2.24    5.43
 -15  -2  16    0.92    4.39
 -15   2  17    3.92    5.48
 -15  -2  17    1.15    4.85
 -15   2  18    0.71    3.87
 -15  -2  18   -0.00    4.44
 -15  -2  19    9.85    7.10
 -15  -2  20    0.89    5.34
 -15   3   1    6.62    5.56
 -15  -3   1    1.70    6.18
 -15   3   2    4.53    5.28
 -15  -3   2   -0.00    5.54
 -15   3   3   -0.00    5.06
 -15  -3   3   -0.00    4.45
 -15   3   4   -0.00    3.77
 -15  -3   4   -0.00    6.54
 -15   3   5    7.66    5.87
 -15  -3   5    7.95    6.99
 -15   3   6    5.61    5.87
 -15  -3   6   -0.00    5.70
 -15   3   7   -0.00    5.99
 -15  -3   7    4.98    6.56
 -15   3   8   13.55    7.88
 -15  -3   8    4.04    5.92
 -15   3   9    1.19    6.48
 -15  -3   9    3.41    6.16
 -15   3  10   -0.00    5.60
 -15  -3  10    2.84    4.32
 -15   3  11    4.68    7.14
 -15  -3  11   24.81    9.33
 -15   3  12    0.10    4.00
 -15  -3  12    0.61    4.73
 -15   3  13    1.60    4.98
 -15  -3  13    2.51    4.92
 -15   3  14    0.00    5.72
 -15  -3  14   -0.00    4.36
 -15  -3  15    5.50    6.15
 -15  -3  16    8.26    6.17
 -15  -3  17    0.00    4.46
 -15  -3  18    2.08    4.59
 -15   4   1    1.99    4.21
 -15  -4   1    1.61    5.77
 -15   4   2    5.05    5.67
 -15  -4   2    4.23    6.47
 -15   4   3    0.00    5.37
 -15  -4   3    6.09    6.48
 -15   4   4    2.28    5.66
 -15  -4   4   10.64    8.01
 -15   4   5   14.24    7.71
 -15  -4   5   12.52    8.15
 -15   4   6   -0.00    5.43
 -15  -4   6   -0.00    4.85
 -15   4   7    0.00    4.69
 -15  -4   7    0.00    4.78
 -15   4   8   -0.00    4.65
 -15  -4   8    1.14    5.73
 -15   4   9   10.43    8.36
 -15  -4   9    5.21    5.90
 -15   4  10    4.20    6.12
 -15  -4  10    6.51    5.87
 -15  -4  11    1.97    5.24
 -15  -4  12   -0.00    3.99
 -15  -4  13    0.00    5.83
 -15  -4  14    6.69    5.62
 -15  -4  15   12.50    7.14
 -15  -4  16   -0.00    4.08
 -15  -4  17    3.10    5.41
 -15   5   1    0.00    5.24
 -15  -5   1    2.02    5.04
 -15   5   2    1.72    5.64
 -15  -5   2    0.56    6.40
 -15   5   3    1.87    5.62
 -15  -5   3   -0.00    4.10
 -15   5   4    0.00    5.30
 -15  -5   4   -0.00    4.35
 -15  -5   5   -0.00    4.53
 -15  -5   6    8.59    6.48
 -15  -5   7   17.93    9.37
 -15  -5   8    0.57    4.45
 -15  -5   9    0.85    5.34
 -15  -5  10    1.99    5.50
 -15  -5  11    8.80    7.02
 -15  -5  12    7.31    6.44
 -15  -5  13    2.52    4.70
 -15  -5  14    0.71    4.85
 -15  -5  15    0.63    3.70
 -15  -6   1   -0.00    4.47
 -15  -6   2    0.46    6.28
 -15  -6   3    0.00    6.86
 -15  -6   4    7.89    7.74
 -15  -6   5    5.22    6.63
 -15  -6   6    1.90    5.61
 -15  -6   7    3.84    4.78
 -15  -6   8    0.35    5.24
 -15  -6   9    6.11    6.61
 -15  -6  10    2.79    5.01
 -15  -6  11   -0.00    4.52
 -15  -6  12    0.31    4.80
 -15  -6  13   -0.00    4.02
 -15  -6  14   -0.00    5.34
 -15  -7   3   -0.00    5.84
 -15  -7   4   -0.00    7.14
 -15  -7   5    0.47    5.67
 -15  -7   6    2.23    6.40
 -15  -7   7    6.46    6.40
 -15  -7   8   -0.00    5.29
 -15  -7   9   -0.00    7.04
 -15  -7  10   -0.00    6.11
 -15  -7  11   -0.00    5.35
 -15  -7  12    3.09    6.45
 -15  -8   6   -0.00    6.12
 -15  -8   7   -0.00    5.56
 -15  -8   8    1.72    5.35
 -15  -8   9    1.25    5.73
 -15  -8  10   12.22    7.81
 -14   0   1    0.00    3.83
 -14   0   2   13.07    7.79
 -14   0   3   -0.00    3.88
 -14   0   4   21.73    9.13
 -14   0   5    0.00    4.57
 -14   0   6   12.68    7.48
 -14   0   7   -0.00    4.86
 -14   0   8    7.91    5.89
 -14   0   9    0.00    4.57
 -14   0  10    1.10    4.20
 -14   0  11    0.00    4.26
 -14   0  12    8.52    6.13
 -14   0  13   -0.00    4.80
 -14   0  14   20.29    9.24
 -14   0  15   -0.00    5.43
 -14   0  16    3.39    5.36
 -14   0  17   -0.00    5.15
 -14   0  18   -0.00    4.68
 -14   0  19   -0.00    3.83
 -14   0  20    4.98    6.48
 -14   0  21    2.40    4.74
 -14   0  22    7.02    6.66
 -14   0  23    1.91    4.43
 -14   1   1   -0.00    5.88
 -14  -1   1   -0.00    5.89
 -14   1   2    1.22    5.17
 -14  -1   2    3.93    4.80
 -14   1   3   -0.00    5.09
 -14  -1   3    2.64    5.24
 -14   1   4   22.88    8.47
 -14  -1   4   12.03    8.27
 -14   1   5    0.54    4.21
 -14  -1   5    1.83    4.94
 -14   1   6   15.23    7.50
 -14  -1   6   30.18   10.52
 -14   1   7    1.90    4.77
 -14  -1   7   -0.00    4.75
 -14   1   8   -0.00    4.11
 -14  -1   8   -0.00    3.44
 -14   1   9    0.00    4.55
 -14  -1   9    1.36    4.67
 -14   1  10   25.74    9.73
 -14  -1  10   22.67    8.84
 -14   1  11   -0.00    4.83
 -14  -1  11   -0.00    4.59
 -14   1  12    3.27    5.01
 -14  -1  12    0.00    3.78
 -14   1  13   -0.00    4.91
 -14  -1  13   -0.00    4.16
 -14   1  14    0.00    5.25
 -14  -1  14   -0.00    3.87
 -14   1  15   -0.00    5.29
 -14  -1  15    0.00    4.34
 -14   1  16   -0.00    4.29
 -14  -1  16    9.10    6.52
 -14   1  17   -0.00    4.65
 -14  -1  17    3.59    5.58
 -14   1  18    0.00    5.36
 -14  -1  18    0.00    4.56
 -14   1  19    0.02    4.23
 -14  -1  19    0.48    4.12
 -14   1  20    0.00    4.93
 -14  -1  20    2.22    5.80
 -14   1  21    0.53    4.89
 -14  -1  21   -0.00    5.14
 -14   1  22    0.36    4.64
 -14  -1  22   -0.00    4.94
 -14   1  23   -0.00    5.80
 -14   1  24    1.63    5.73
 -14   1  25    0.20    4.85
 -14   2   1   -0.00    4.79
 -14  -2   1    0.42    4.79
 -14   2   2   21.03    8.45
 -14  -2   2   21.42    9.72
 -14   2   3    3.48    5.85
 -14  -2   3    5.10    7.67
 -14   2   4   11.03    7.06
 -14  -2   4   12.55    8.06
 -14   2   5    3.72    4.80
 -14  -2   5    0.00    4.51
 -14   2   6    7.77    6.88
 -14  -2   6    6.56    6.74
 -14   2   7    0.00    4.78
 -14  -2   7    3.24    5.61
 -14   2   8    2.93    4.81
 -14  -2   8   17.24    7.76
 -14   2   9    3.29    5.55
 -14  -2   9   -0.00    5.03
 -14   2  10    9.57    6.85
 -14  -2  10   -0.00    3.77
 -14   2  11    4.91    6.40
 -14  -2  11    1.16    3.89
 -14   2  12    8.46    7.39
 -14  -2  12   11.47    7.48
 -14   2  13    0.00    4.63
 -14  -2  13   -0.00    3.94
 -14   2  14    6.72    5.64
 -14  -2  14    3.36    5.65
 -14   2  15    0.00    4.03
 -14  -2  15   -0.00    4.55
 -14   2  16   -0.00    5.25
 -14  -2  16   12.25    7.20
 -14   2  17    5.76    6.60
 -14  -2  17    0.00    4.02
 -14   2  18    0.93    5.07
 -14  -2  18    1.22    4.67
 -14   2  19    5.97    7.13
 -14  -2  19    1.89    4.97
 -14   2  20    3.00    4.93
 -14  -2  20    1.92    4.41
 -14   2  21    2.21    5.91
 -14   2  22   12.43    8.32
 -14   2  23    0.00    5.98
 -14   2  24   18.00    9.38
 -14   2  25   -0.00    5.86
 -14   2  26    0.61    5.51
 -14   3   1   -0.00    3.56
 -14  -3   1   15.89    7.86
 -14   3   2    0.19    3.98
 -14  -3   2   -0.00    5.25
 -14   3   3    2.98    4.64
 -14  -3   3   -0.00    5.16
 -14   3   4   -0.00    4.09
 -14  -3   4   14.57    7.79
 -14   3   5    0.00    4.45
 -14  -3   5    1.10    3.63
 -14   3   6   27.48   10.17
 -14  -3   6   25.38   10.21
 -14   3   7   12.27    7.38
 -14  -3   7    3.66    5.37
 -14   3   8   -0.00    4.51
 -14  -3   8   -0.00    4.08
 -14   3   9    1.45    3.97
 -14  -3   9    2.60    4.86
 -14   3  10   18.02    8.84
 -14  -3  10    4.72    5.99
 -14   3  11   16.44    8.31
 -14  -3  11   11.10    7.65
 -14   3  12    0.38    4.25
 -14  -3  12    0.00    3.93
 -14   3  13   -0.00    5.55
 -14  -3  13   -0.00    3.97
 -14   3  14   -0.00    4.17
 -14  -3  14    1.67    4.14
 -14   3  15    0.00    4.11
 -14  -3  15    7.17    6.52
 -14   3  16    9.61    7.90
 -14  -3  16    6.67    5.39
 -14   3  17   -0.00    4.46
 -14  -3  17   -0.00    3.77
 -14   3  18    0.00    4.60
 -14  -3  18   -0.00    5.02
 -14   3  19    1.78    4.95
 -14  -3  19    0.00    4.10
 -14   3  20    0.04    5.02
 -14   3  21    2.97    4.91
 -14   3  22    7.65    7.61
 -14   3  23   -0.00    6.92
 -14   3  24    5.39    6.53
 -14   3  25    5.39    5.53
 -14   4   1    6.42    5.16
 -14  -4   1    3.47    5.96
 -14   4   2    0.00    5.50
 -14  -4   2    6.27    7.65
 -14   4   3   -0.00    4.90
 -14  -4   3    4.53    5.38
 -14   4   4    0.00    5.40
 -14  -4   4   12.50    7.59
 -14   4   5    5.39    6.43
 -14  -4   5    0.90    5.46
 -14   4   6   -0.00    5.09
 -14  -4   6   -0.00    5.01
 -14   4   7    6.05    5.42
 -14  -4   7    2.37    4.92
 -14   4   8    3.18    4.67
 -14  -4   8   10.08    6.63
 -14   4   9   -0.00    4.45
 -14  -4   9    5.52    6.10
 -14   4  10   16.12    7.92
 -14  -4  10    1.00    4.75
 -14   4  11    1.35    4.67
 -14  -4  11   -0.00    5.09
 -14   4  12   22.37    9.49
 -14  -4  12   14.14    7.73
 -14   4  13   31.01   10.99
 -14  -4  13   11.00    7.06
 -14   4  14    2.63    5.48
 -14  -4  14    5.67    5.55
 -14   4  15   -0.00    5.00
 -14  -4  15   -0.00    3.47
 -14   4  16    5.12    6.13
 -14  -4  16    1.46    4.33
 -14   4  17    2.37    4.63
 -14  -4  17   -0.00    4.44
 -14   4  18   -0.00    4.81
 -14   4  19   -0.00    5.31
 -14   4  20   -0.00    4.58
 -14   4  21   -0.00    4.98
 -14   4  22    2.57    5.78
 -14   5   1    8.27    6.27
 -14  -5   1    8.67    7.19
 -14   5   2   -0.00    4.48
 -14  -5   2    0.15    5.11
 -14   5   3   -0.00    5.82
 -14  -5   3    0.00    5.86
 -14   5   4    2.90    6.72
 -14  -5   4    3.93    6.80
 -14   5   5    7.14    6.15
 -14  -5   5    9.37    6.96
 -14   5   6    9.45    7.09
 -14  -5   6    4.01    5.75
 -14   5   7    0.48    3.87
 -14  -5   7    3.19    5.39
 -14   5   8    0.00    4.09
 -14  -5   8    0.70    4.82
 -14   5   9    4.50    5.22
 -14  -5   9    2.99    6.15
 -14   5  10   17.64    8.51
 -14  -5  10    8.53    7.57
 -14   5  11   -0.00    4.26
 -14  -5  11    0.44    4.54
 -14   5  12    1.61    5.12
 -14  -5  12   -0.00    5.12
 -14   5  13    3.27    6.20
 -14  -5  13   -0.00    4.05
 -14   5  14    7.72    6.48
 -14  -5  14    5.95    5.69
 -14   5  15    4.80    6.03
 -14  -5  15    6.18    5.84
 -14   5  16    6.20    6.52
 -14  -5  16   10.61    6.18
 -14   5  17   -0.00    4.48
 -14   5  18    3.29    6.66
 -14   6   1    3.55    6.27
 -14  -6   1    7.52    7.30
 -14   6   2    0.00    4.73
 -14  -6   2    7.06    6.84
 -14   6   3   -0.00    5.33
 -14  -6   3    6.69    6.62
 -14   6   4    0.37    5.03
 -14  -6   4    9.90    8.06
 -14   6   5   -0.00    4.85
 -14  -6   5    0.00    4.12
 -14   6   6   -0.00    4.59
 -14  -6   6    2.47    6.35
 -14   6   7    0.00    6.19
 -14  -6   7    7.64    5.98
 -14   6   8   -0.00    4.93
 -14  -6   8    5.88    6.00
 -14   6   9   -0.00    6.85
 -14  -6   9    2.78    5.38
 -14   6  10    4.74    6.02
 -14  -6  10    2.37    6.30
 -14   6  11    0.57    3.85
 -14  -6  11    1.50    5.11
 -14   6  12    2.07    5.60
 -14  -6  12    3.69    5.85
 -14   6  13    0.36    6.11
 -14  -6  13   -0.00    5.04
 -14   6  14    0.00    6.16
 -14  -6  14    1.16    5.33
 -14   6  15    0.68    5.48
 -14   7   1    7.22    7.40
 -14  -7   1    6.08    7.08
 -14   7   2   -0.00    4.24
 -14  -7   2   -0.00    6.25
 -14   7   3   -0.00    3.83
 -14  -7   3    8.05    6.90
 -14   7   4   -0.00    5.54
 -14  -7   4   -0.00    6.11
 -14   7   5    8.66    6.82
 -14  -7   5   10.86    7.78
 -14   7   6    8.12    7.02
 -14  -7   6    3.55    5.42
 -14   7   7    2.81    6.61
 -14  -7   7    0.23    4.31
 -14   7   8   -0.00    4.69
 -14  -7   8   -0.00    6.06
 -14   7   9    5.11    6.41
 -14  -7   9    0.00    5.55
 -14   7  10   -0.00    4.54
 -14  -7  10   -0.00    5.60
 -14   7  11   -0.00    6.22
 -14  -7  11    2.00    6.09
 -14  -7  12   -0.00    4.19
 -14  -7  13    0.00    3.99
 -14   8   1    0.00    5.94
 -14  -8   1   14.22    8.41
 -14   8   2    1.09    4.11
 -14  -8   2    4.51    7.06
 -14   8   3    1.64    6.55
 -14  -8   3   10.06    8.05
 -14   8   4    0.56    4.26
 -14  -8   4    1.48    6.13
 -14   8   5    2.56    4.93
 -14  -8   5    3.96    6.20
 -14  -8   6    3.02    5.17
 -14  -8   7    5.32    6.60
 -14  -8   8    9.59    6.92
 -14  -8   9   11.24    8.39
 -14  -8  10   -0.00    5.21
 -14  -8  11    0.30    5.76
 -14  -9   1    8.47    7.88
 -14  -9   2   -0.00    6.40
 -14  -9   3    0.00    6.80
 -14  -9   4    1.54    6.16
 -14  -9   5    9.75    7.97
 -14  -9   6   -0.00    4.86
 -14  -9   7    8.36    7.19
 -14  -9   8   -0.00    5.39
 -14  -9   9    0.00    4.56
 -14 -10   2    0.00    4.13
 -14 -10   3    8.86    8.20
 -14 -10   4    5.79    7.80
 -14 -10   5    0.00    5.67
 -14 -10   6    0.00    4.94
 -14 -10   7   18.69   10.32
 -14 -11   5    2.58    5.86
 -14 -11   6   -0.00    5.16
 -13   0   1   63.33   16.03
 -13   0   2    0.63    4.35
 -13   0   3    7.73    6.30
 -13   0   4    1.58    5.66
 -13   0   5   10.16    5.84
 -13   0   6    0.00    6.98
 -13   0   7   18.78    8.88
 -13   0   8   -0.00    4.10
 -13   0   9    0.00    4.04
 -13   0  10    0.00    4.01
 -13   0  11   18.81    8.41
 -13   0  12   -0.00    4.09
 -13   0  13   18.14    7.93
 -13   0  14   -0.00    4.62
 -13   0  15    7.49    6.38
 -13   0  16    1.74    5.14
 -13   0  17   17.13    8.08
 -13   0  18    3.24    4.78
 -13   0  19    5.77    5.80
 -13   0  20   -0.00    4.94
 -13   0  21    0.00    6.08
 -13   0  22    0.66    4.77
 -13   0  23   14.74    8.33
 -13   0  24    1.03    5.46
 -13   1   1    0.00    3.98
 -13  -1   1    4.48    5.99
 -13   1   2   -0.00    4.88
 -13  -1   2    5.50    5.99
 -13   1   3    1.56    4.56
 -13  -1   3    0.00    4.09
 -13   1   4   -0.00    5.40
 -13  -1   4    2.54    5.65
 -13   1   5   75.62   16.04
 -13  -1   5   51.83   14.44
 -13   1   6    1.06    3.95
 -13  -1   6    0.00    4.47
 -13   1   7    5.23    5.96
 -13  -1   7    4.01    4.49
 -13   1   8   -0.00    4.27
 -13  -1   8    0.08    3.83
 -13   1   9   33.82   11.25
 -13  -1   9   23.21    9.04
 -13   1  10    3.57    5.65
 -13  -1  10    1.81    4.04
 -13   1  11   14.08    7.08
 -13  -1  11    0.63    3.89
 -13   1  12    8.78    7.07
 -13  -1  12    5.10    5.61
 -13   1  13    6.74    6.63
 -13  -1  13    7.74    6.12
 -13   1  14   -0.00    4.74
 -13  -1  14    1.40    3.83
 -13   1  15   24.96   10.16
 -13  -1  15   36.42   11.02
 -13   1  16   -0.00    2.87
 -13  -1  16    0.00    5.24
 -13   1  17    8.49    7.06
 -13  -1  17   -0.00    4.10
 -13   1  18    1.74    5.35
 -13  -1  18    0.00    5.41
 -13   1  19    0.00    3.98
 -13  -1  19    9.89    6.79
 -13   1  20    1.39    5.27
 -13  -1  20    2.85    5.64
 -13   1  21    9.04    6.99
 -13  -1  21    4.66    5.86
 -13   1  22   -0.00    4.60
 -13  -1  22    0.00    4.85
 -13   1  23    3.17    5.02
 -13   1  24    5.28    5.66
 -13   1  25    2.25    6.07
 -13   2   1   36.76   11.08
 -13  -2   1   31.84   11.36
 -13   2   2   -0.00    4.84
 -13  -2   2   -0.00    4.17
 -13   2   3   18.60    7.19
 -13  -2   3    6.76    6.26
 -13   2   4    3.19    4.69
 -13  -2   4    0.88    5.03
 -13   2   5    0.00    4.99
 -13  -2   5   -0.00    3.86
 -13   2   6    2.48    5.20
 -13  -2   6    0.00    5.34
 -13   2   7   10.50    7.67
 -13  -2   7    9.37    6.64
 -13   2   8    1.28    4.95
 -13  -2   8    5.47    6.08
 -13   2   9    3.29    5.42
 -13  -2   9    3.51    4.99
 -13   2  10    1.01    4.08
 -13  -2  10   -0.00    3.45
 -13   2  11   24.91    9.84
 -13  -2  11   10.80    7.13
 -13   2  12    1.24    5.30
 -13  -2  12    0.00    3.64
 -13   2  13   15.28    7.70
 -13  -2  13    0.76    4.03
 -13   2  14   -0.00    4.92
 -13  -2  14    1.74    3.22
 -13   2  15   14.83    7.92
 -13  -2  15    1.66    4.52
 -13   2  16    5.73    5.43
 -13  -2  16    2.48    4.53
 -13   2  17    5.43    6.14
 -13  -2  17    4.93    5.89
 -13   2  18    5.02    5.27
 -13  -2  18   -0.00    3.83
 -13   2  19   10.19    7.51
 -13  -2  19    6.19    5.99
 -13   2  20    0.00    4.09
 -13  -2  20    0.00    4.82
 -13   2  21    5.14    5.70
 -13  -2  21   -0.00    5.15
 -13   2  22   -0.00    4.94
 -13   2  23   23.81   10.90
 -13   2  24    3.41    7.13
 -13   2  25    0.00    5.74
 -13   2  26   -0.00    5.82
 -13   3   1   -0.00    3.85
 -13  -3   1    9.05    6.11
 -13   3   2    0.25    4.16
 -13  -3   2    4.00    5.37
 -13   3   3    6.61    6.71
 -13  -3   3   -0.00    5.35
 -13   3   4    0.71    4.23
 -13  -3   4    4.23    4.58
 -13   3   5   23.70    8.81
 -13  -3   5    2.66    5.81
 -13   3   6    3.34    4.33
 -13  -3   6    3.01    4.00
 -13   3   7    0.00    4.05
 -13  -3   7    1.57    3.98
 -13   3   8   -0.00    5.16
 -13  -3   8    6.83    5.89
 -13   3   9    0.00    4.40
 -13  -3   9   18.92    8.60
 -13   3  10   10.12    7.12
 -13  -3  10    1.73    5.07
 -13   3  11    9.08    6.77
 -13  -3  11    0.00    4.96
 -13   3  12    2.59    5.31
 -13  -3  12   -0.00    4.33
 -13   3  13   -0.00    4.74
 -13  -3  13    2.12    4.29
 -13   3  14    3.29    4.51
 -13  -3  14    1.50    4.10
 -13   3  15   18.65    9.36
 -13  -3  15   18.21    7.97
 -13   3  16    5.76    6.79
 -13  -3  16    7.37    5.98
 -13   3  17    1.44    5.35
 -13  -3  17    1.25    3.36
 -13   3  18    2.28    5.67
 -13  -3  18   -0.00    4.16
 -13   3  19    2.11    5.29
 -13  -3  19    2.76    4.92
 -13   3  20   11.82    7.27
 -13  -3  20    5.07    6.15
 -13   3  21    3.06    5.78
 -13   3  22   -0.00    4.08
 -13   3  23    4.40    6.85
 -13   3  24   -0.00    5.53
 -13   3  25   17.61    9.86
 -13   3  26    6.40    7.26
 -13   3  27   -0.00    5.06
 -13   3  28   -0.00    5.51
 -13   4   1    1.46    5.03
 -13  -4   1   17.33    8.66
 -13   4   2    3.51    4.96
 -13  -4   2    9.94    7.15
 -13   4   3    3.37    5.59
 -13  -4   3    5.14    7.03
 -13   4   4    2.26    4.91
 -13  -4   4    5.82    6.20
 -13   4   5    0.00    4.98
 -13  -4   5   -0.00    4.45
 -13   4   6    5.76    6.68
 -13  -4   6   18.27    8.55
 -13   4   7   10.21    7.96
 -13  -4   7   13.47    7.75
 -13   4   8    6.60    6.50
 -13  -4   8    3.67    4.80
 -13   4   9   -0.00    6.18
 -13  -4   9   -0.00    4.51
 -13   4  10    0.00    5.10
 -13  -4  10   -0.00    4.38
 -13   4  11   13.31    8.46
 -13  -4  11    3.54    4.90
 -13   4  12   18.75    9.07
 -13  -4  12    9.18    7.01
 -13   4  13   18.65    8.98
 -13  -4  13    9.68    7.18
 -13   4  14    0.00    4.03
 -13  -4  14    0.15    3.82
 -13   4  15    8.60    6.27
 -13  -4  15    1.71    4.14
 -13   4  16    8.18    6.21
 -13  -4  16    9.52    6.17
 -13   4  17   14.87    7.63
 -13  -4  17    7.59    5.85
 -13   4  18    3.65    5.65
 -13  -4  18    3.95    4.61
 -13   4  19   -0.00    5.47
 -13   4  20    3.73    6.42
 -13   4  21    4.73    5.01
 -13   4  22    9.40    7.84
 -13   4  23    3.31    5.33
 -13   4  24    9.40    8.00
 -13   4  25   -0.00    4.26
 -13   4  26    0.32    5.20
 -13   4  27   -0.00    5.92
 -13   4  28    0.00    5.73
 -13   5   1   11.36    7.51
 -13  -5   1    0.72    6.37
 -13   5   2    0.00    4.54
 -13  -5   2   10.68    7.39
 -13   5   3    0.00    5.89
 -13  -5   3    0.00    4.52
 -13   5   4    7.45    5.23
 -13  -5   4   -0.00    4.49
 -13   5   5   10.63    7.29
 -13  -5   5   17.26    8.97
 -13   5   6    2.28    5.25
 -13  -5   6    0.36    5.77
 -13   5   7   -0.00    5.36
 -13  -5   7    0.88    4.71
 -13   5   8    1.62    5.63
 -13  -5   8    6.11    6.26
 -13   5   9    8.89    6.70
 -13  -5   9   21.48    8.79
 -13   5  10   -0.00    5.85
 -13  -5  10   17.03    8.31
 -13   5  11    5.46    6.14
 -13  -5  11   12.33    6.93
 -13   5  12   -0.00    3.25
 -13  -5  12    5.02    6.19
 -13   5  13    4.78    7.20
 -13  -5  13    0.00    4.81
 -13   5  14    2.69    6.37
 -13  -5  14    4.63    5.66
 -13   5  15   10.08    7.66
 -13  -5  15    8.90    6.48
 -13   5  16    4.84    5.44
 -13  -5  16    3.33    4.69
 -13   5  17    0.00    4.99
 -13  -5  17   -0.00    4.53
 -13   5  18    3.23    5.60
 -13   5  19    8.60    8.03
 -13   5  20    0.14    5.31
 -13   5  21   -0.00    7.23
 -13   5  22   -0.00    5.22
 -13   5  23    0.00    5.42
 -13   5  24    6.28    6.16
 -13   5  25    0.00    6.40
 -13   5  26    7.92    8.98
 -13   6   1   10.69    7.45
  13  -6  -1   -0.00    6.47
 -13  -6   1    1.32    6.27
 -13   6   2    6.40    5.43
 -13  -6   2    0.66    5.03
 -13   6   3    3.69    5.99
 -13  -6   3   -0.00    5.52
 -13   6   4   11.18    7.49
 -13  -6   4    0.00    6.01
 -13   6   5    0.00    4.73
 -13  -6   5    0.00    3.90
 -13   6   6    9.46    7.83
 -13  -6   6    3.30    6.33
 -13   6   7    0.00    4.44
 -13  -6   7    1.78    4.81
 -13   6   8   12.59    8.01
 -13  -6   8   11.48    7.59
 -13   6   9   -0.00    5.82
 -13  -6   9   -0.00    4.55
 -13   6  10    3.14    5.89
 -13  -6  10    0.09    5.02
 -13   6  11    3.66    5.18
 -13  -6  11   -0.00    4.45
 -13   6  12    1.81    5.51
 -13  -6  12    4.04    6.00
 -13   6  13   10.23    7.40
 -13  -6  13    4.48    5.72
 -13   6  14    3.33    6.49
 -13  -6  14   -0.00    4.10
 -13   6  15    5.35    5.95
 -13  -6  15    2.45    5.49
 -13   6  16   10.28    7.52
 -13   6  17    5.76    6.85
 -13   6  18    9.45    8.22
 -13   6  19    4.61    6.84
 -13   6  20   -0.00    4.48
 -13   6  21   -0.00    4.85
 -13   6  22    6.80    8.40
 -13   6  23    0.00    6.41
 -13   7   1   -0.00    4.51
  13  -7  -1   -0.00    7.55
 -13  -7   1   -0.00    5.92
 -13   7   2   -0.00    4.47
 -13  -7   2    1.69    6.60
 -13   7   3    0.00    5.14
 -13  -7   3    0.53    4.90
 -13   7   4   33.91   11.71
 -13  -7   4    4.76    6.25
 -13   7   5    9.22    6.80
 -13  -7   5    0.00    5.61
 -13   7   6   -0.00    4.37
 -13  -7   6    2.04    5.97
 -13   7   7    1.01    4.26
 -13  -7   7    0.54    4.15
 -13   7   8    2.53    5.86
 -13  -7   8    2.08    5.45
 -13   7   9    6.41    5.95
 -13  -7   9    2.66    6.08
 -13   7  10    9.90    7.08
 -13  -7  10   23.48    9.21
 -13   7  11   -0.00    5.30
 -13  -7  11   -0.00    4.43
 -13   7  12   -0.00    6.12
 -13  -7  12    3.16    4.96
 -13   7  13    5.05    6.49
 -13  -7  13    2.75    5.14
 -13   7  14    2.40    4.92
 -13   7  15    4.70    5.57
 -13   7  16    0.10    4.00
 -13   7  17   -0.00    5.18
 -13   7  18    2.72    7.31
 -13   7  19    0.71    4.91
 -13   8   1   -0.00    6.22
  13  -8  -1    3.70    7.69
 -13  -8   1    4.98    7.36
 -13   8   2   16.62    8.76
 -13  -8   2    3.03    6.42
 -13   8   3    1.67    4.98
 -13  -8   3    0.00    6.35
 -13   8   4    0.00    5.64
 -13  -8   4    8.93    7.52
 -13   8   5    3.98    6.00
 -13  -8   5    2.97    6.36
 -13   8   6   21.19    8.86
 -13  -8   6    4.49    6.67
 -13   8   7    1.78    5.83
 -13  -8   7   -0.00    4.73
 -13   8   8    7.41    7.14
 -13  -8   8    4.94    6.66
 -13   8   9   -0.00    4.78
 -13  -8   9   -0.00    4.58
 -13   8  10    2.82    6.05
 -13  -8  10    1.69    5.91
 -13   8  11    6.65    6.36
 -13  -8  11    4.31    5.82
 -13   8  12    6.79    6.74
 -13  -8  12    0.00    5.12
 -13   8  13    0.00    5.46
 -13   8  14    4.62    6.16
 -13   8  15    0.00    6.46
 -13   8  16   11.01    8.56
 -13   9   1   -0.00    4.65
  13  -9  -1    2.02    5.70
 -13  -9   1    2.01    6.41
 -13   9   2   -0.00    6.01
 -13  -9   2    8.74    7.21
 -13   9   3    1.69    5.74
 -13  -9   3    0.00    4.44
 -13   9   4    4.01    5.68
 -13  -9   4    0.00    7.04
 -13   9   5    2.32    4.75
 -13  -9   5    2.89    5.70
 -13   9   6   -0.00    4.17
 -13  -9   6    2.31    6.35
 -13   9   7   -0.00    3.89
 -13  -9   7   -0.00    5.42
 -13   9   8    6.45    6.89
 -13  -9   8    0.00    4.61
 -13   9   9    0.00    5.57
 -13  -9   9    2.13    4.48
 -13   9  10    5.63    8.34
 -13  -9  10   17.52    8.97
 -13   9  11    6.95    7.07
 -13   9  12    6.53    7.78
 -13  10   1   -0.00    5.34
  13 -10  -1    6.70    6.72
 -13 -10   1    6.08    7.96
 -13  10   2    3.43    6.66
 -13 -10   2    9.09    7.90
 -13  10   3   -0.00    6.07
 -13 -10   3   -0.00    6.58
 -13  10   4    2.82    5.93
 -13 -10   4    2.14    6.50
 -13  10   5   -0.00    5.77
 -13 -10   5    4.38    5.76
 -13  10   6    0.00    6.11
 -13 -10   6   11.37    8.10
 -13  10   7    2.36    6.20
 -13 -10   7   -0.00    4.44
 -13 -10   8    9.14    7.62
  13 -11  -1   14.36   10.11
 -13 -11   1    4.31    7.34
 -13 -11   2    2.06    5.81
 -13 -11   3   -0.00    7.43
 -13 -11   4    2.45    6.98
 -13 -11   5    0.00    4.59
 -13 -11   6    1.74    6.68
  13 -12  -1   -0.00    6.45
 -13 -12   1    2.23    6.87
 -13 -12   2    9.49    9.03
 -13 -12   3    0.00    5.92
 -13 -12   4   -0.00    7.18
 -12   0   1    3.65    4.58
 -12   0   2   14.06    7.20
 -12   0   3    0.47    4.54
 -12   0   4    0.00    4.91
 -12   0   5   -0.00    4.92
 -12   0   6   68.82   16.13
 -12   0   7    3.23    4.42
 -12   0   8    6.97    5.74
 -12   0   9    2.67    4.66
 -12   0  10   48.94   12.84
 -12   0  11   -0.00    3.86
 -12   0  12   32.36   10.24
 -12   0  13   -0.00    4.07
 -12   0  14    2.42    4.00
 -12   0  15    0.16    4.30
 -12   0  16    9.94    7.20
 -12   0  17    2.67    4.89
 -12   0  18    0.00    4.75
 -12   0  19   -0.00    3.80
 -12   0  20   10.31    6.44
 -12   0  21   -0.00    4.94
 -12   0  22   16.52    8.24
 -12   0  23    6.30    6.55
 -12   0  24    0.00    5.28
 -12   1   1    2.47    5.40
 -12  -1   1    1.90    4.82
 -12   1   2   41.21   11.90
 -12  -1   2   36.20   11.90
 -12   1   3    0.00    4.71
 -12  -1   3   -0.00    4.72
 -12   1   4   58.75   14.37
 -12  -1   4   42.42   12.38
 -12   1   5    2.92    4.90
 -12  -1   5   -0.00    5.13
 -12   1   6    0.88    4.32
 -12  -1   6    0.42    4.92
 -12   1   7    0.00    4.09
 -12  -1   7    3.22    4.44
 -12   1   8   48.89   13.89
 -12  -1   8   76.64   16.02
 -12   1   9    7.91    5.82
 -12  -1   9    6.44    5.84
 -12   1  10   19.24    7.88
 -12  -1  10   10.65    6.78
 -12   1  11   -0.00    3.00
 -12  -1  11    0.33    3.63
 -12   1  12    8.61    5.51
 -12  -1  12   -0.00    4.33
 -12   1  13    3.73    4.86
 -12  -1  13    0.48    4.34
 -12   1  14   60.21   15.08
 -12  -1  14   53.94   13.97
 -12   1  15    4.07    5.65
 -12  -1  15   -0.00    3.76
 -12   1  16   -0.00    5.08
 -12  -1  16   -0.00    3.38
 -12   1  17    0.93    4.23
 -12  -1  17   -0.00    4.47
 -12   1  18   20.75    8.88
 -12  -1  18   12.82    6.98
 -12   1  19   -0.00    3.65
 -12  -1  19    3.12    4.13
 -12   1  20    1.62    4.89
 -12  -1  20    5.42    6.15
 -12   1  21    1.08    4.94
 -12  -1  21    0.98    4.17
 -12   1  22   -0.00    3.22
 -12  -1  22    0.93    4.20
 -12   1  23    3.76    5.11
 -12  -1  23   -0.00    4.27
 -12   1  24   16.65    9.80
 -12   1  25   -0.00    5.42
 -12   1  26    5.66    6.61
 -12   2   1   10.78    6.80
 -12  -2   1   11.82    7.03
 -12   2   2   16.86    7.73
 -12  -2   2   17.82    8.59
 -12   2   3    1.86    3.81
 -12  -2   3    2.77    6.27
 -12   2   4    1.39    3.75
 -12  -2   4    4.23    5.69
 -12   2   5   11.87    6.40
 -12  -2   5   12.57    7.33
 -12   2   6   51.88   12.84
 -12  -2   6   37.29   11.93
 -12   2   7   18.08    7.54
 -12  -2   7   16.06    8.40
 -12   2   8   10.47    6.35
 -12  -2   8    4.02    5.50
 -12   2   9   -0.00    4.24
 -12  -2   9    1.38    4.00
 -12   2  10   18.74    8.63
 -12  -2  10   23.34    9.21
 -12   2  11   20.30    9.09
 -12  -2  11   11.95    6.72
 -12   2  12   21.20    8.76
 -12  -2  12   22.14    8.62
 -12   2  13    1.19    3.78
 -12  -2  13   -0.00    3.58
 -12   2  14    2.02    5.38
 -12  -2  14    4.02    4.79
 -12   2  15    3.05    5.29
 -12  -2  15    2.22    4.51
 -12   2  16    0.00    5.26
 -12  -2  16   19.56    7.79
 -12   2  17   -0.00    4.72
 -12  -2  17    1.39    3.34
 -12   2  18    6.16    5.44
 -12  -2  18    8.52    6.33
 -12   2  19    0.00    5.40
 -12  -2  19    5.48    5.58
 -12   2  20    4.60    6.68
 -12  -2  20    3.27    4.58
 -12   2  21    3.19    5.93
 -12  -2  21    2.34    4.81
 -12   2  22    9.29    7.64
 -12  -2  22   24.06    9.44
 -12   2  23    2.30    5.38
 -12   2  24    0.00    4.90
 -12   2  25    0.00    5.70
 -12   2  26   10.78    8.35
 -12   2  27    3.28    6.23
 -12   3   1    3.58    5.33
  12  -3  -1   -0.00    4.82
 -12  -3   1    2.42    4.41
 -12   3   2   26.97    9.77
 -12  -3   2   14.46    8.54
 -12   3   3    3.68    5.60
 -12  -3   3   11.43    8.13
 -12   3   4   19.71    7.84
 -12  -3   4   -0.00    5.24
 -12   3   5    4.25    4.84
 -12  -3   5    5.44    6.13
 -12   3   6    0.00    4.55
 -12  -3   6    0.00    3.64
 -12   3   7    5.27    5.97
 -12  -3   7    4.33    5.79
 -12   3   8    1.88    4.98
 -12  -3   8   32.89   10.04
 -12   3   9    9.10    6.80
 -12  -3   9   23.90    8.72
 -12   3  10   23.44    9.24
 -12  -3  10    6.19    6.01
 -12   3  11   -0.00    5.14
 -12  -3  11    2.89    4.57
 -12   3  12   12.70    7.57
 -12  -3  12    8.81    6.05
 -12   3  13    0.59    4.12
 -12  -3  13    2.65    4.53
 -12   3  14   17.40    8.96
 -12  -3  14   33.11   10.17
 -12   3  15    5.36    6.28
 -12  -3  15    9.12    6.38
 -12   3  16   -0.00    4.75
 -12  -3  16    0.00    3.62
 -12   3  17    4.48    6.00
 -12  -3  17    3.40    4.00
 -12   3  18    5.45    4.88
 -12  -3  18    0.04    3.75
 -12   3  19   11.61    7.43
 -12  -3  19   14.80    6.77
 -12   3  20    5.51    5.57
 -12  -3  20    5.53    5.24
 -12   3  21    6.04    5.41
 -12   3  22    4.06    5.01
 -12   3  23    6.28    8.13
 -12   3  24   13.55    8.80
 -12   3  25    9.79    8.80
 -12   3  26    1.16    4.49
 -12   3  27    2.48    6.74
 -12   3  28    2.82    6.70
 -12   4   1    8.17    6.30
  12  -4  -1    9.51    8.27
 -12  -4   1   15.36    8.52
 -12   4   2   14.69    7.70
  12  -4  -2    3.87    6.68
 -12  -4   2   13.69    7.63
 -12   4   3    0.00    5.26
  12  -4  -3   -0.00    4.76
 -12  -4   3    3.22    5.14
 -12   4   4    1.22    3.64
 -12  -4   4    0.00    4.84
 -12   4   5    0.00    5.11
 -12  -4   5    3.59    5.54
 -12   4   6    9.72    6.97
 -12  -4   6   24.46   10.20
 -12   4   7    8.73    7.20
 -12  -4   7   21.22    8.58
 -12   4   8   11.07    6.32
 -12  -4   8    2.54    5.09
 -12   4   9    0.00    3.85
 -12  -4   9   11.92    6.33
 -12   4  10   15.50    7.81
 -12  -4  10    9.49    6.98
 -12   4  11    0.00    3.36
 -12  -4  11   14.32    7.32
 -12   4  12    0.00    4.79
 -12  -4  12   28.44    9.31
 -12   4  13    0.00    4.76
 -12  -4  13    1.51    4.64
 -12   4  14    3.21    5.43
 -12  -4  14    5.34    4.97
 -12   4  15   10.43    7.40
 -12  -4  15   11.66    6.21
 -12   4  16   18.83    9.22
 -12  -4  16    9.15    5.93
 -12   4  17   22.20    9.80
 -12  -4  17   22.33    8.43
 -12   4  18    5.89    5.66
 -12  -4  18    7.11    5.43
 -12   4  19    0.00    4.92
 -12  -4  19    0.00    3.68
 -12   4  20   -0.00    5.84
 -12   4  21    4.43    5.37
 -12   4  22    2.36    6.38
 -12   4  23    0.00    5.52
 -12   4  24    2.63    6.67
 -12   4  25   -0.00    3.95
 -12   4  26    2.61    5.44
 -12   4  27    0.00    4.76
 -12   4  28    0.00    3.92
  12  -4 -28    1.43    5.29
 -12   4  29    3.65    5.19
  12  -4 -29   -0.00    5.14
 -12   5   1   -0.00    3.64
  12  -5  -1   -0.00    5.05
 -12  -5   1    0.08    4.77
 -12   5   2    1.58    4.13
  12  -5  -2    8.92    7.66
 -12  -5   2    5.98    5.89
 -12   5   3   20.95    8.32
  12  -5  -3    2.39    6.65
 -12  -5   3   12.76    7.84
 -12   5   4    7.42    6.39
  12  -5  -4    0.46    4.93
 -12  -5   4    2.84    5.60
 -12   5   5    8.48    5.88
 -12  -5   5    7.52    6.64
 -12   5   6   -0.00    3.92
 -12  -5   6   -0.00    6.88
 -12   5   7    3.46    6.81
 -12  -5   7    2.43    5.39
 -12   5   8   13.74    7.80
 -12  -5   8   22.01    8.85
 -12   5   9   17.79    9.20
 -12  -5   9   19.52    8.86
 -12   5  10   16.06    8.02
 -12  -5  10    9.70    7.62
 -12   5  11   -0.00    5.33
 -12  -5  11    2.77    4.52
 -12   5  12   -0.00    5.78
 -12  -5  12    0.00    4.56
 -12   5  13   21.18   10.28
 -12  -5  13   30.74    9.71
 -12   5  14   12.88    8.53
 -12  -5  14   15.92    7.56
 -12   5  15    0.00    5.45
 -12  -5  15    3.30    4.61
 -12   5  16    2.72    5.57
 -12  -5  16    1.87    3.96
 -12   5  17    1.20    6.31
 -12  -5  17    3.21    4.32
 -12   5  18    9.41    8.59
 -12   5  19    6.86    6.13
 -12   5  20    2.14    5.22
 -12   5  21    2.95    7.08
 -12   5  22    3.13    6.05
 -12   5  23    6.23    7.15
 -12   5  24    0.00    4.40
 -12   5  25    0.00    5.45
 -12   5  26   -0.00    5.03
  12  -5 -26   -0.00    5.59
 -12   5  27   -0.00    6.29
  12  -5 -27   -0.00    3.91
 -12   5  28    4.67    6.40
  12  -5 -28    3.57    5.89
  12  -5 -29    2.76    4.99
  12  -5 -30    4.57    5.36
 -12   6   1   21.08    9.50
  12  -6  -1   13.92    9.69
 -12  -6   1   45.64   13.80
 -12   6   2    4.03    5.52
  12  -6  -2    0.73    5.45
 -12  -6   2    6.60    6.19
 -12   6   3    0.00    5.54
  12  -6  -3   -0.00    7.07
 -12  -6   3   10.08    7.78
 -12   6   4   -0.00    4.77
  12  -6  -4   -0.00    4.92
 -12  -6   4    0.56    5.61
 -12   6   5   38.03   12.32
 -12  -6   5   35.25   12.47
 -12   6   6   28.59   10.36
 -12  -6   6   15.59    8.63
 -12   6   7   15.77    8.28
 -12  -6   7    6.92    5.80
 -12   6   8   -0.00    4.40
 -12  -6   8    1.14    4.94
 -12   6   9    0.00    4.56
 -12  -6   9    0.00    4.81
 -12   6  10   -0.00    3.97
 -12  -6  10    0.00    4.78
 -12   6  11   41.99   13.90
 -12  -6  11   31.52   10.59
 -12   6  12   12.28    7.85
 -12  -6  12    5.58    5.85
 -12   6  13    4.78    5.81
 -12  -6  13   -0.00    4.46
 -12   6  14    1.28    4.86
 -12  -6  14    2.37    4.88
 -12   6  15   11.13    6.70
 -12  -6  15    4.16    5.76
 -12   6  16    6.09    7.19
 -12  -6  16    5.09    4.75
 -12   6  17   15.08    9.45
 -12   6  18    8.11    7.21
 -12   6  19   18.47    9.44
 -12   6  20    6.33    6.45
 -12   6  21    1.25    4.20
 -12   6  22    5.81    7.09
 -12   6  23    0.60    6.46
 -12   6  24   -0.00    5.73
 -12   6  25   -0.00    4.66
  12  -6 -25    5.54    5.97
 -12   6  26   -0.00    5.35
  12  -6 -26    0.00    5.19
 -12   6  27   13.39    8.79
  12  -6 -27    1.24    4.80
  12  -6 -28    5.11    5.78
  12  -6 -29    1.56    5.40
 -12   7   1   11.76    7.81
  12  -7  -1    7.99    8.18
 -12  -7   1   -0.00    6.87
 -12   7   2    7.85    6.08
  12  -7  -2   -0.00    5.72
 -12  -7   2    5.59    7.27
 -12   7   3   26.67   10.49
  12  -7  -3    7.47    9.32
 -12  -7   3   20.58   10.17
 -12   7   4    0.00    3.85
  12  -7  -4    4.77    5.88
 -12  -7   4   -0.00    6.18
 -12   7   5    3.82    5.78
 -12  -7   5    2.66    6.07
 -12   7   6    3.52    4.96
 -12  -7   6    1.00    4.35
 -12   7   7    6.50    6.66
 -12  -7   7    0.00    4.06
 -12   7   8    5.22    5.57
 -12  -7   8    0.00    4.15
 -12   7   9   42.40   13.14
 -12  -7   9   12.76    7.56
 -12   7  10    4.27    5.62
 -12  -7  10    0.25    5.59
 -12   7  11    2.03    4.58
 -12  -7  11   -0.00    5.09
 -12   7  12    0.90    5.75
 -12  -7  12   -0.00    4.71
 -12   7  13   -0.00    6.08
 -12  -7  13    0.00    4.95
 -12   7  14    0.00    5.05
 -12  -7  14    3.52    5.08
 -12   7  15    7.26    6.98
 -12   7  16    3.01    6.01
 -12   7  17   -0.00    4.90
 -12   7  18    3.43    5.80
 -12   7  19   10.91    8.02
 -12   7  20    8.31    6.94
 -12   7  21    7.63    8.02
 -12   7  22   -0.00    5.78
 -12   7  23    8.86    7.91
  12  -7 -23    0.65    4.43
 -12   7  24   -0.00    5.73
  12  -7 -24    0.57    5.78
 -12   7  25    7.36    8.10
  12  -7 -25   -0.00    5.46
 -12   8   1    9.48    6.80
  12  -8  -1   12.64    9.86
 -12  -8   1    5.80    6.68
 -12   8   2   -0.00    5.77
  12  -8  -2    3.02    7.90
 -12  -8   2    0.93    5.03
 -12   8   3   -0.00    4.95
  12  -8  -3   -0.00    5.79
 -12  -8   3    0.00    7.20
 -12   8   4    6.66    6.53
  12  -8  -4   -0.00    7.74
 -12  -8   4    1.70    5.69
 -12   8   5   23.77   10.27
 -12  -8   5   15.99    8.69
 -12   8   6   -0.00    3.96
 -12  -8   6    3.15    4.98
 -12   8   7   25.48   12.28
 -12  -8   7   41.79   13.10
 -12   8   8   -0.00    4.21
 -12  -8   8    3.25    6.86
 -12   8   9    3.72    5.75
 -12  -8   9    0.00    5.17
 -12   8  10    8.33    7.79
 -12  -8  10   -0.00    4.55
 -12   8  11    9.91    8.13
 -12  -8  11    8.21    7.06
 -12   8  12   -0.00    5.05
 -12  -8  12   -0.00    4.37
 -12   8  13    0.00    6.26
 -12   8  14    2.89    6.43
 -12   8  15    5.25    7.41
 -12   8  16   -0.00    5.11
 -12   8  17    0.00    7.51
 -12   8  18   -0.00    3.38
 -12   8  19   -0.00    5.43
 -12   8  20   10.52    8.77
 -12   8  21   11.61    7.79
  12  -8 -21    8.57    7.32
 -12   8  22    0.56    6.31
  12  -8 -22    2.37    5.09
 -12   9   1    0.38    4.10
  12  -9  -1    4.07    7.51
 -12  -9   1   -0.00    6.02
 -12   9   2    3.32    4.69
  12  -9  -2    0.81    5.51
 -12  -9   2    5.21    8.02
 -12   9   3   19.77    9.08
  12  -9  -3    8.48    9.57
 -12  -9   3    3.56    7.62
 -12   9   4    2.72    5.46
  12  -9  -4    0.00    7.45
 -12  -9   4    0.00    6.03
 -12   9   5    1.23    5.09
 -12  -9   5   -0.00    6.17
 -12   9   6   -0.00    4.91
 -12  -9   6    7.90    8.23
 -12   9   7    0.00    7.34
 -12  -9   7   11.78    8.15
 -12   9   8    2.71    6.13
 -12  -9   8    1.61    5.82
 -12   9   9   46.84   14.26
 -12  -9   9   15.17    8.34
 -12   9  10    3.18    6.79
 -12  -9  10    1.99    5.07
 -12   9  11    6.64    7.42
 -12  -9  11    0.31    4.12
 -12   9  12    5.53    6.36
 -12   9  13   15.92    9.59
 -12   9  14   -0.00    6.18
 -12   9  15   10.32    7.93
 -12   9  16   -0.00    4.13
 -12   9  17    4.59    5.06
 -12   9  18    0.00    4.03
 -12  10   1    6.76    6.99
  12 -10  -1    0.47    5.58
 -12 -10   1    6.16    7.04
 -12  10   2    5.62    6.79
  12 -10  -2    4.28    7.41
 -12 -10   2   -0.00    5.74
 -12  10   3    4.78    6.81
  12 -10  -3   -0.00    7.60
 -12 -10   3    0.31    5.96
 -12  10   4   -0.00    6.42
  12 -10  -4   -0.00    6.09
 -12 -10   4    0.16    5.81
 -12  10   5   14.60    9.16
 -12 -10   5    4.42    6.63
 -12  10   6   -0.00    5.07
 -12 -10   6    4.27    6.91
 -12  10   7    4.41    5.54
 -12 -10   7    4.74    7.11
 -12  10   8    2.81    4.46
 -12 -10   8    0.00    4.57
 -12  10   9    3.81    7.39
 -12 -10   9   12.19    8.62
 -12  10  10    1.81    5.09
 -12  10  11   -0.00    5.00
 -12  10  12   -0.00    5.92
 -12  10  13   -0.00    7.15
 -12  10  14    0.00    6.05
 -12  10  15    7.74    7.40
 -12  11   1    1.19    6.16
  12 -11  -1    2.68    8.05
 -12 -11   1   -0.00    5.83
 -12  11   2   -0.00    4.95
  12 -11  -2    3.88    7.86
 -12 -11   2    3.00    5.93
 -12  11   3    1.35    5.46
  12 -11  -3    0.00    6.60
 -12 -11   3    1.69    5.28
 -12  11   4    2.27    5.06
  12 -11  -4    0.00    5.64
 -12 -11   4    0.00    5.40
 -12  11   5    1.61    5.74
 -12 -11   5    9.47    7.87
 -12  11   6   -0.00    4.92
 -12 -11   6    4.17    7.28
 -12  11   7    0.00    4.44
 -12 -11   7    1.94    5.81
 -12  11   8    1.72    6.35
 -12  11   9   15.64    9.43
 -12  11  10    0.85    6.13
 -12  12   1    1.00    6.75
  12 -12  -1    2.93    7.76
 -12 -12   1    3.50    6.03
 -12  12   2    3.25    6.29
  12 -12  -2    4.74    7.11
 -12 -12   2   -0.00    5.86
 -12  12   3    4.07    6.34
  12 -12  -3   -0.00    7.39
 -12 -12   3    3.19    6.44
 -12  12   4    0.00    4.30
  12 -12  -4    2.58    6.35
 -12 -12   4    0.72    4.85
 -12  12   5   -0.00    4.73
 -12 -12   5    0.00    6.05
  12 -13  -1    0.00    7.47
 -12 -13   1   -0.00    6.23
  12 -13  -2    1.33    5.02
 -12 -13   2    0.99    6.09
  12 -13  -3    2.97    8.61
 -12 -13   3    6.94    6.41
  12 -13  -4   -0.00    7.37
 -12 -14   1    4.53    5.95
  12 -14  -3    0.52    7.81
 -11   0   1   88.78   19.34
  11   0  -1  112.07   23.19
 -11   0   2    5.36    4.39
  11   0  -2    1.41    6.57
 -11   0   3   25.20    9.31
  11   0  -3   47.72   14.08
 -11   0   4    0.93    3.76
 -11   0   5  109.22   20.94
 -11   0   6   -0.00    2.88
 -11   0   7   -0.00    4.24
 -11   0   8    5.77    5.12
 -11   0   9   42.45   11.49
 -11   0  10    0.98    4.12
 -11   0  11   81.19   17.13
 -11   0  12   -0.00    3.31
 -11   0  13    4.67    4.82
 -11   0  14    0.55    4.41
 -11   0  15    4.98    5.46
 -11   0  16    0.28    4.14
 -11   0  17   15.43    7.84
 -11   0  18   -0.00    4.26
 -11   0  20    0.00    4.84
 -11   0  21   19.16    8.84
 -11   0  22    1.53    3.79
 -11   0  23    2.28    4.25
 -11   0  24    0.84    4.09
 -11   0  25    4.45    5.61
 -11   1   1  153.03   23.55
  11  -1  -1  102.50   23.22
  11   1  -1   88.31   22.49
 -11  -1   1  106.32   21.56
 -11   1   2    0.00    4.97
  11  -1  -2    7.90    7.77
 -11  -1   2    0.00    4.05
 -11   1   3   48.75   12.89
  11  -1  -3   37.08   13.72
 -11  -1   3   63.14   14.22
 -11   1   4   -0.00    4.08
  11  -1  -4   -0.00    6.01
 -11  -1   4    5.35    5.65
 -11   1   5   14.82    6.68
 -11  -1   5    5.69    5.79
 -11   1   6    0.00    4.28
 -11  -1   6    5.43    5.34
 -11   1   7    3.71    4.66
 -11  -1   7   28.32    9.11
 -11   1   8    5.23    4.85
 -11  -1   8    1.55    4.31
 -11   1   9   47.05   11.57
 -11  -1   9   22.83    8.74
 -11   1  10   -0.00    3.92
 -11   1  11   11.98    6.37
 -11  -1  11   11.05    6.14
 -11   1  12    7.35    5.53
 -11  -1  12    6.18    5.32
 -11   1  13   23.04    8.97
 -11  -1  13   39.09   10.50
 -11   1  14   -0.00    4.33
 -11  -1  14    1.40    4.46
 -11   1  15    0.00    3.71
 -11  -1  15   -0.00    4.55
 -11   1  16   -0.00    4.53
 -11  -1  16    0.00    3.48
 -11   1  17   20.97    8.79
 -11  -1  17   21.97    8.41
 -11   1  18   -0.00    3.75
 -11  -1  18    5.84    5.43
 -11   1  19    8.38    6.27
 -11  -1  19    5.49    5.60
 -11   1  20   -0.00    4.58
 -11  -1  20    0.00    4.68
 -11   1  21    3.68    4.70
 -11  -1  21    0.00    4.66
 -11   1  22    1.51    4.79
 -11  -1  22    6.84    6.37
 -11   1  23   41.10   12.61
 -11  -1  23   19.72    9.29
 -11   1  24    0.98    4.29
 -11  -1  24    1.82    4.21
 -11   1  25    7.05    6.51
 -11   1  26    4.73    5.57
 -11   2   1   24.69    9.22
  11  -2  -1   23.00   10.95
 -11  -2   1   21.50    8.66
 -11   2   2    0.00    4.77
  11  -2  -2    0.00    6.30
 -11  -2   2    0.00    3.73
 -11   2   3   14.99    7.47
  11  -2  -3   12.38    9.17
 -11  -2   3   26.86    9.07
 -11   2   4   15.94    7.17
  11  -2  -4   -0.00    3.70
 -11  -2   4    0.00    5.51
 -11   2   5   45.96   12.84
  11  -2  -5   43.15   14.57
 -11  -2   5   81.79   16.08
 -11   2   6   23.80    8.69
 -11  -2   6    7.99    7.00
 -11   2   7    6.86    5.28
 -11  -2   7   16.17    7.73
 -11   2   8   14.27    7.36
 -11  -2   8   17.64    7.73
 -11   2   9   28.30   10.39
 -11  -2   9   50.58   12.38
 -11   2  10    0.00    4.74
 -11  -2  10    4.67    4.86
 -11   2  11   36.04   10.83
 -11  -2  11   29.16    9.70
 -11   2  12    0.00    3.19
 -11  -2  12    0.43    4.01
 -11   2  13   -0.00    5.48
 -11  -2  13    4.82    4.32
 -11   2  14   11.56    6.77
 -11  -2  14    2.83    4.39
 -11   2  15   34.78   11.23
 -11  -2  15   28.65    9.71
 -11   2  16    0.00    4.88
 -11  -2  16   -0.00    3.60
 -11   2  17    3.95    4.85
 -11  -2  17    0.00    3.99
 -11   2  18    2.83    5.41
 -11  -2  18    4.75    5.35
 -11   2  19   10.17    6.86
 -11  -2  19    9.30    5.70
 -11   2  20    2.49    5.30
 -11  -2  20    0.67    3.56
 -11   2  21    3.32    5.67
 -11  -2  21   11.17    6.07
 -11   2  22   -0.00    5.31
 -11  -2  22    0.00    4.28
 -11   2  23   -0.00    4.49
 -11   2  24    4.21    5.91
 -11   2  25    6.11    6.88
 -11   2  26    4.21    6.66
 -11   2  27    7.70    7.17
 -11   2  28    1.30    6.00
 -11   3   1   10.39    6.93
 -11  -3   1   16.43    8.72
 -11   3   2   28.37    9.33
  11  -3  -2   28.47   11.85
 -11  -3   2   18.64    9.63
 -11   3   3   45.62   12.38
  11  -3  -3   35.47   13.66
 -11  -3   3   48.62   12.87
 -11   3   4   10.83    6.36
  11  -3  -4   13.42    8.56
 -11  -3   4   17.88    7.73
 -11   3   5    3.54    4.55
  11  -3  -5    0.00    5.53
 -11  -3   5    5.88    5.55
 -11   3   6   11.42    6.14
  11  -3  -6   19.38    9.86
 -11  -3   6   24.15    8.91
 -11   3   7   35.65   11.60
 -11   3   8    6.49    5.74
 -11  -3   8    6.11    5.61
 -11   3   9    6.69    6.26
 -11  -3   9    9.83    6.25
 -11   3  10    1.56    4.19
 -11  -3  10    2.93    4.37
 -11   3  11   14.81    8.49
 -11  -3  11   13.60    7.04
 -11   3  12   19.04    8.11
 -11  -3  12    5.38    5.51
 -11   3  13   21.92    9.24
 -11  -3  13   12.41    6.24
 -11   3  14    3.16    5.10
 -11  -3  14    0.00    2.93
 -11   3  15    1.68    4.22
 -11  -3  15    0.00    2.86
 -11   3  16    0.84    3.13
 -11  -3  16    2.58    3.97
 -11   3  17    3.36    5.25
 -11  -3  17   15.77    6.78
 -11   3  18    9.83    6.88
 -11  -3  18    1.67    3.62
 -11   3  19   13.98    8.36
 -11  -3  19    8.82    5.67
 -11   3  20    1.27    5.54
 -11  -3  20    3.55    4.76
 -11   3  21   -0.00    4.16
 -11  -3  21    1.62    4.15
 -11   3  22   13.07    9.07
 -11   3  23   16.69    8.68
 -11   3  24    8.57    7.52
 -11   3  25   19.52    9.88
 -11   3  26    0.00    6.77
 -11   3  27   36.43   12.96
 -11   3  28   10.19    7.68
  11  -3 -28    4.82    6.70
 -11   3  29    8.09    7.73
 -11   4   1   51.59   13.30
 -11  -4   1   59.39   16.07
 -11   4   2    0.00    4.45
 -11  -4   2   -0.00    6.58
 -11   4   3    3.91    5.01
 -11  -4   3   11.96    6.89
 -11   4   4   -0.21    3.42
  11  -4  -4    0.00    6.13
 -11  -4   4   14.68    7.85
 -11   4   5    0.00    5.30
  11  -4  -5   62.12   15.76
 -11  -4   5   57.70   12.81
 -11   4   6   27.47   10.06
  11  -4  -6   17.32   10.38
 -11  -4   6   17.99    8.51
 -11   4   7   12.69    7.62
 -11  -4   7   10.66    6.88
 -11   4   8    5.03    5.82
 -11  -4   8    4.56    5.70
 -11   4   9   40.40   11.75
 -11  -4   9   35.68   11.52
 -11   4  10   15.35    8.14
 -11  -4  10    6.98    6.05
 -11   4  11   40.33   11.51
 -11  -4  11   18.40    8.60
 -11   4  12    0.24    3.99
 -11  -4  12    0.97    3.52
 -11   4  13    1.04    4.50
 -11  -4  13    0.76    4.01
 -11   4  14    6.32    5.73
 -11  -4  14    0.25    3.81
 -11   4  15   24.21    9.53
 -11  -4  15   14.14    6.77
 -11   4  16    5.32    5.66
 -11  -4  16    7.84    5.01
 -11   4  17    3.32    5.39
 -11  -4  17    4.69    4.39
 -11   4  18   -0.00    4.22
 -11  -4  18    0.35    3.25
 -11   4  19    2.72    5.83
 -11  -4  19    4.05    4.46
 -11   4  20    1.16    6.34
 -11   4  21   21.43   10.30
 -11   4  22    8.19    7.27
 -11   4  23   -0.00    4.93
 -11   4  24    9.77    7.48
 -11   4  25    4.46    6.07
 -11   4  26   24.16   11.30
 -11   4  27    0.66    5.10
  11  -4 -27    8.09    7.03
 -11   4  28   -0.00    4.97
  11  -4 -28    5.01    4.99
  11  -4 -29    5.72    6.22
 -11   5   1    8.24    6.10
  11  -5  -1   10.13    8.20
 -11  -5   1    6.87    7.11
 -11   5   2   36.00   11.15
  11  -5  -2   20.10   11.35
 -11  -5   2   49.12   13.19
 -11   5   3   46.27   13.69
 -11  -5   3   54.79   14.59
 -11   5   4    4.72    5.01
 -11  -5   4    0.97    4.98
 -11   5   5    4.03    5.51
 -11  -5   5   -0.00    4.54
 -11   5   6   14.01    8.08
 -11  -5   6   20.48    8.61
 -11   5   7   24.57   10.06
  11  -5  -7   19.40   11.35
 -11  -5   7   20.71    9.06
 -11   5   8   13.31    7.61
 -11  -5   8   18.69    8.45
 -11   5   9   35.42   11.55
 -11  -5   9   23.02    9.44
 -11   5  10   -0.00    4.20
 -11  -5  10   -0.00    4.50
 -11   5  11    5.40    5.61
 -11  -5  11    8.02    6.03
 -11   5  12   24.01   10.02
 -11  -5  12   47.34   11.99
 -11   5  13   28.85   11.15
 -11  -5  13   26.42    9.46
 -11   5  14   -0.00    5.19
 -11  -5  14    6.35    5.14
 -11   5  15   -0.00    3.60
 -11  -5  15   -0.00    3.86
 -11   5  16    0.00    5.42
 -11  -5  16    3.56    4.55
 -11   5  17    0.00    5.38
 -11  -5  17   -0.00    3.68
 -11   5  18   29.24   11.79
 -11  -5  18   22.77    8.02
 -11   5  19    4.45    5.78
 -11   5  20    3.53    5.44
 -11   5  21   -0.00    4.64
 -11   5  22    8.17    7.20
 -11   5  23   12.92    8.71
 -11   5  24    7.64    7.27
 -11   5  25   -0.00    4.94
  11  -5 -25    0.69    4.88
 -11   5  26   -0.00    5.06
  11  -5 -26    4.71    5.67
 -11   5  27    0.00    5.54
  11  -5 -27   -0.00    5.75
  11  -5 -28    4.86    5.60
  11  -5 -29    5.20    5.24
  11  -5 -30    2.29    4.60
  11  -5 -31    0.00    4.90
 -11   6   1   13.97    7.73
  11  -6  -1   13.34    8.91
 -11  -6   1   26.66   10.81
 -11   6   2    0.00    4.46
  11  -6  -2   -0.00    5.17
 -11  -6   2    0.00    4.61
 -11   6   3   -0.00    4.25
  11  -6  -3   -0.00    5.68
 -11  -6   3   -0.00    4.78
 -11   6   4   20.59    9.27
  11  -6  -4   17.35   10.86
 -11  -6   4   26.31   10.85
 -11   6   5   25.79   10.08
  11  -6  -5   20.93   11.11
 -11  -6   5   11.74    7.52
 -11   6   6   28.72   10.75
 -11  -6   6   34.30   11.86
 -11   6   7   10.98    7.17
 -11  -6   7   11.34    7.06
 -11   6   8    1.68    5.47
 -11  -6   8    5.68    5.44
 -11   6   9    1.30    5.55
 -11  -6   9    9.45    6.37
 -11   6  10   17.25    8.83
 -11  -6  10   21.72    9.43
 -11   6  11   18.75    8.61
 -11  -6  11    9.63    6.24
 -11   6  12    0.00    6.72
 -11  -6  12    4.61    5.15
 -11   6  13    3.37    5.98
 -11  -6  13    6.18    5.95
 -11   6  14   10.28    7.47
 -11  -6  14    6.21    5.57
 -11   6  15   23.48   11.16
 -11  -6  15   16.86    7.53
 -11   6  16   12.36    8.09
 -11  -6  16   24.47    8.20
 -11   6  17   11.39    7.96
 -11   6  18    3.40    5.63
 -11   6  19    5.47    7.12
 -11   6  20    5.39    6.55
 -11   6  21   -0.00    5.43
 -11   6  22   -0.00    4.79
 -11   6  23   -0.00    6.02
  11  -6 -23    1.85    5.34
 -11   6  24    2.82    6.21
  11  -6 -24    2.87    6.44
 -11   6  25    0.00    6.10
  11  -6 -25    5.21    5.59
  11  -6 -26    8.54    7.73
  11  -6 -27    0.00    4.78
  11  -6 -28    0.44    4.52
  11  -6 -29    2.49    4.72
  11  -6 -30   -0.00    5.67
  11  -6 -31   -0.00    5.33
  11  -6 -32    0.00    5.20
 -11   7   1    5.26    5.98
  11  -7  -1    0.24    5.26
 -11  -7   1   12.84    8.41
 -11   7   2   29.27   10.29
  11  -7  -2   18.40   10.92
 -11  -7   2   39.22   13.19
 -11   7   3    1.84    3.89
  11  -7  -3    3.65    6.25
 -11  -7   3    2.31    6.26
 -11   7   4   19.40    9.01
  11  -7  -4   11.18    7.74
 -11  -7   4   10.11    7.50
 -11   7   5   -0.00    3.86
  11  -7  -5    0.22    5.29
 -11  -7   5   -0.00    5.91
 -11   7   6    7.73    7.08
  11  -7  -6    9.48    8.90
 -11  -7   6   17.62    8.84
 -11   7   7   -0.00    5.35
  11  -7  -7   -0.00    6.66
 -11  -7   7    0.77    5.07
 -11   7   8   14.19    7.81
 -11  -7   8    8.60    7.12
 -11   7   9   23.58   10.29
 -11  -7   9   37.58   11.83
 -11   7  10    1.35    5.19
 -11  -7  10    0.44    4.63
 -11   7  11    2.91    5.42
 -11  -7  11   -0.00    4.48
 -11   7  12    7.45    8.96
 -11  -7  12   20.68    8.61
 -11   7  13    3.64    5.43
 -11  -7  13    7.09    6.14
 -11   7  14    0.00    5.73
 -11  -7  14    1.84    4.67
 -11   7  15   -0.00    3.71
 -11  -7  15   -0.00    4.21
 -11   7  16    0.04    4.21
 -11   7  17   -0.00    5.08
 -11   7  18    8.75    6.97
 -11   7  19    4.47    6.49
 -11   7  20   -0.00    5.67
 -11   7  21    0.00    6.74
 -11   7  22    4.37    6.11
  11  -7 -22    5.99    6.27
 -11   7  23   -0.00    4.74
  11  -7 -23   -0.00    5.92
 -11   7  24    1.18    6.57
  11  -7 -24   -0.00    4.60
  11  -7 -25    0.93    4.06
  11  -7 -26    1.94    5.64
  11  -7 -27   -0.00    5.02
  11  -7 -28    0.58    4.96
  11  -7 -29    0.00    5.00
  11  -7 -30    4.58    7.31
 -11   8   1    0.84    4.04
  11  -8  -1   -0.00    6.68
 -11  -8   1    0.84    5.58
 -11   8   2    5.30    6.01
  11  -8  -2   12.41    8.79
 -11  -8   2    3.93    5.77
 -11   8   3    1.28    4.08
  11  -8  -3   -0.00    6.26
 -11  -8   3    4.89    6.94
 -11   8   4   17.32    8.99
  11  -8  -4   32.51   12.97
 -11  -8   4   33.05   12.58
 -11   8   5    0.00    5.08
  11  -8  -5    2.23    5.60
 -11  -8   5    2.01    6.45
 -11   8   6   13.70    9.04
  11  -8  -6   20.07   10.68
 -11  -8   6   17.99    9.51
 -11   8   7   10.97    7.19
  11  -8  -7    5.59    6.09
 -11  -8   7    8.84    7.38
 -11   8   8    9.65    6.69
 -11  -8   8    8.74    7.35
 -11   8   9    2.55    4.90
 -11  -8   9    3.10    5.25
 -11   8  10   12.15    9.44
 -11  -8  10   19.61    8.83
 -11   8  11    2.95    7.23
 -11  -8  11    1.37    5.17
 -11   8  12   -0.00    5.70
 -11  -8  12    3.93    4.99
 -11   8  13    0.00    5.40
 -11  -8  13   -0.00    4.84
 -11   8  14   -0.00    4.63
 -11   8  15   23.60   11.07
 -11   8  16    9.22    6.98
 -11   8  17    0.00    4.40
 -11   8  18   -0.00    5.09
 -11   8  19    0.70    4.90
  11  -8 -19   -0.00    5.00
 -11   8  20    0.00    6.87
  11  -8 -20   11.51    7.60
 -11   8  21   -0.00    4.96
  11  -8 -21    6.67    5.76
 -11   8  22    3.78    7.26
  11  -8 -22   10.21    7.86
  11  -8 -23    3.48    6.30
  11  -8 -24    0.00    6.15
  11  -8 -25    2.31    5.00
  11  -8 -26    7.28    6.92
  11  -8 -27    0.00    4.88
 -11   8  28   -0.00    4.62
 -11   8  29   -0.00    5.57
 -11   9   1    6.30    5.31
  11  -9  -1    0.00    7.07
 -11  -9   1    3.76    5.65
 -11   9   2   15.26    8.06
  11  -9  -2   15.32   10.88
 -11  -9   2   29.82   11.42
 -11   9   3    0.00    4.12
  11  -9  -3   -0.00    5.68
 -11  -9   3   -0.00    4.31
 -11   9   4    6.27    8.18
  11  -9  -4   12.83   10.44
 -11  -9   4    6.11    7.71
 -11   9   5    1.97    4.63
  11  -9  -5    0.34    5.22
 -11  -9   5    1.69    5.79
 -11   9   6   -0.00    4.82
  11  -9  -6    1.84    6.28
 -11  -9   6    8.23    6.93
 -11   9   7   -0.00    5.59
  11  -9  -7    3.18    7.69
 -11  -9   7    0.88    5.07
 -11   9   8   22.98   10.21
 -11  -9   8   29.78   11.27
 -11   9   9   -0.00    4.72
 -11  -9   9   -0.00    5.88
 -11   9  10    1.62    5.84
 -11  -9  10   -0.00    4.40
 -11   9  11    4.91    5.58
 -11  -9  11    0.00    4.91
 -11   9  12    2.03    5.76
 -11   9  13   16.53    9.26
 -11   9  14    0.00    6.00
 -11   9  15    0.83    5.71
 -11   9  16    5.71    7.93
 -11   9  17    7.46    7.39
  11  -9 -17    1.77    5.14
 -11   9  18   10.02    8.16
  11  -9 -18   21.74   10.76
 -11   9  19    1.74    5.99
  11  -9 -19   -0.00    4.79
 -11   9  20    3.40    5.72
  11  -9 -20    1.35    3.51
  11  -9 -21    4.40    5.80
  11  -9 -22    0.75    4.67
  11  -9 -23    6.86    6.93
 -11   9  25   -0.00    5.72
 -11   9  26   -0.00    5.61
 -11   9  27    3.07    6.99
 -11   9  28    0.00    4.97
 -11  10   1    2.78    4.91
  11 -10  -1   -0.00    7.26
 -11 -10   1    1.55    4.63
 -11  10   2    0.00    5.22
  11 -10  -2   -0.00    6.94
 -11 -10   2    0.00    4.36
 -11  10   3   -0.00    4.44
  11 -10  -3    1.13    5.78
 -11 -10   3   -0.00    5.33
 -11  10   4   10.44    8.50
  11 -10  -4    0.00    7.21
 -11 -10   4   12.87    7.65
 -11  10   5   -0.00    7.23
  11 -10  -5    2.46    6.29
 -11 -10   5   -0.00    5.52
 -11  10   6   12.94    8.34
  11 -10  -6   13.46   10.11
 -11 -10   6   12.79    8.12
 -11  10   7    1.28    6.04
  11 -10  -7    1.60    6.97
 -11 -10   7    3.46    6.40
 -11  10   8   -0.00    6.14
 -11 -10   8    6.56    7.39
 -11  10   9    1.38    5.16
 -11 -10   9   -0.00    5.52
 -11  10  10   20.52    9.32
 -11 -10  10    9.43    7.38
 -11  10  11   -0.00    5.85
 -11  10  12   -0.00    4.79
 -11  10  13   10.56    8.53
 -11  10  14    9.68    8.18
  11 -10 -14   -0.00    3.89
 -11  10  15    1.56    7.03
  11 -10 -15    0.00    6.08
 -11  10  16    1.52    6.45
  11 -10 -16    9.71    7.98
 -11  10  17    0.22    5.50
  11 -10 -17    0.00    6.52
  11 -10 -18   -0.00    5.38
  11 -10 -19   -0.00    5.54
  11 -10 -20    6.63    6.28
 -11  11   1    1.89    5.08
  11 -11  -1    1.82    7.44
 -11 -11   1    4.19    5.44
 -11  11   2    4.31    7.18
  11 -11  -2    8.89    8.34
 -11 -11   2   22.00   10.41
 -11  11   3    1.52    5.61
  11 -11  -3    0.27    5.73
 -11 -11   3   -0.00    4.02
 -11  11   4    9.54    7.44
  11 -11  -4    1.09    7.12
 -11 -11   4   -0.00    5.92
 -11  11   5    7.71    6.84
  11 -11  -5   12.77    9.00
 -11 -11   5   -0.00    4.77
 -11  11   6    1.58    5.17
  11 -11  -6   -0.00    6.93
 -11 -11   6   -0.00    4.61
 -11  11   7   -0.00    5.32
  11 -11  -7    1.89    6.23
 -11 -11   7   -0.00    6.61
 -11  11   8   23.59   11.04
 -11 -11   8   31.73   12.13
 -11  11   9    5.17    6.09
 -11  11  10   -0.00    3.88
 -11  11  11   -0.00    4.54
  11 -11 -11    0.00    4.55
 -11  11  12   13.81   10.07
  11 -11 -12    8.47    6.13
 -11  11  13    0.00    7.42
  11 -11 -13   -0.00    5.70
 -11  11  14    4.05    7.42
  11 -11 -14   10.65    7.11
 -11  11  15   -0.00    5.74
  11 -11 -15    0.94    5.26
  11 -11 -16   -0.00    4.78
 -11  12   1   -0.00    4.84
  11 -12  -1    5.73    7.64
 -11 -12   1    1.10    6.33
 -11  12   2    1.56    5.93
  11 -12  -2   -0.00    5.52
 -11 -12   2    1.53    6.48
 -11  12   3   -0.00    5.62
  11 -12  -3   -0.00    4.84
 -11 -12   3    0.00    6.64
 -11  12   4    3.45    6.42
  11 -12  -4   -0.00    5.74
 -11 -12   4    0.00    5.50
 -11  12   5    2.92    5.60
  11 -12  -5   10.16    8.01
 -11 -12   5   -0.00    5.84
 -11  12   6    1.92    6.94
  11 -12  -6   11.67   10.06
 -11 -12   6   12.11    8.31
 -11  12   7    5.84    7.12
 -11  12   8    3.64    7.00
  11 -12  -8   -0.00    4.30
 -11  12   9   -0.00    4.71
  11 -12  -9   -0.00    4.37
 -11  12  10   11.43    8.30
  11 -12 -10    0.14    6.51
 -11  12  11    0.00    4.56
  11 -12 -11    0.39    5.75
 -11  12  12    7.06    8.55
  11 -12 -12    8.32    6.74
 -11  13   1    1.57    4.80
  11 -13  -1    1.79    5.64
 -11 -13   1    5.22    7.76
 -11  13   2   15.97    8.64
  11 -13  -2   -0.00    6.98
 -11 -13   2    5.99    6.85
 -11  13   3    0.00    3.86
  11 -13  -3   -0.00    4.32
  11 -13  -3    2.97    7.10
 -11 -13   3   -0.00    5.61
 -11  13   4    9.94    7.21
  11 -13  -4   -0.00    4.71
  11 -13  -4   16.03   10.67
 -11 -13   4    1.28    6.53
 -11  13   5   -0.00    4.99
  11 -13  -5    3.07    5.13
  11 -13  -5    4.29    7.59
 -11  13   6    0.62    6.45
  11 -13  -6   -0.00    5.16
  11 -13  -6    9.13    7.88
 -11  13   7    3.12    7.02
  11 -13  -7    2.49    5.92
 -11  13   8   11.09    6.86
 -11  14   1    7.99    7.73
  11 -14  -1    0.63    5.01
  11 -14  -1    2.49    7.14
 -11 -14   1    2.49    7.62
 -11  14   2   -0.00    4.93
  11 -14  -2    1.23    5.64
 -11 -14   2   -0.00    5.22
  11 -14  -3    8.46    8.97
  11 -14  -4   12.59   10.56
  11 -14  -5    4.74    6.82
  11 -15  -5   -0.00    7.65
 -10   0   1   -0.00    5.90
  10   0  -1   -0.00    5.58
 -10   0   2   21.47    8.99
  10   0  -2   33.85   11.37
 -10   0   3   -0.00    4.28
 -10   0   3    3.39    5.16
  10   0  -3   -0.00    4.15
 -10   0   4  122.90   22.48
 -10   0   4  134.46   24.90
  10   0  -4  107.87   23.74
 -10   0   5    1.04    5.38
 -10   0   5    0.36    5.26
  10   0  -5   -0.00    6.43
 -10   0   6   23.47    8.03
 -10   0   6   30.40   11.11
  10   0  -6   21.57    9.88
 -10   0   7    0.98    4.14
  10   0  -7   -0.00    4.49
 -10   0   8   31.14    9.93
 -10   0   9    0.00    3.65
 -10   0  10  159.51   26.89
 -10   0  11   -0.00    2.96
 -10   0  12   -0.00    2.97
 -10   0  13   -0.00    3.28
 -10   0  14   10.75    6.19
 -10   0  15   -0.00    4.40
 -10   0  16   56.12   13.90
 -10   0  17    0.57    4.25
 -10   0  18   24.85    9.23
 -10   0  19   -0.00    3.60
 -10   0  20   68.86   16.25
 -10   0  21    0.00    4.33
 -10   0  22    3.82    4.42
 -10   0  23    0.31    4.85
 -10   0  24    1.71    4.84
 -10   0  25    3.85    5.13
 -10   0  26   27.03   10.60
 -10   1   1    0.00    3.83
  10  -1  -1    2.61    5.70
  10   1  -1    4.95    6.27
 -10  -1   1   -0.00    4.14
 -10   1   2  150.76   26.02
  10  -1  -2  134.76   27.83
  10   1  -2  150.67   28.27
 -10  -1   2  161.28   26.64
 -10  -1   2  139.18   26.99
 -10   1   3    9.90    6.54
  10  -1  -3   14.61    8.73
  10   1  -3    0.00    5.74
 -10  -1   3   11.07    6.51
 -10  -1   3   11.24    8.07
 -10   1   4    1.27    4.55
  10  -1  -4   -0.00    5.20
  10   1  -4    0.00    5.45
 -10  -1   4    1.17    5.18
 -10  -1   4    3.71    5.61
 -10   1   5   16.94    7.02
 -10   1   5   20.03    8.39
  10  -1  -5   12.39    8.37
  10   1  -5   20.22    9.27
 -10  -1   5    5.75    4.67
 -10  -1   5    0.00    5.66
 -10   1   6  101.44   19.85
 -10   1   6  121.60   22.69
  10  -1  -6   85.00   21.31
 -10  -1   6  118.57   20.97
 -10   1   7    1.26    4.34
 -10   1   7    4.79    5.50
  10  -1  -7    2.31    5.28
 -10  -1   7    1.60    4.58
 -10   1   8   50.80   12.42
  10  -1  -8   30.52   12.65
 -10  -1   8   69.33   13.97
 -10   1   9    3.79    4.58
 -10  -1   9    1.92    3.63
 -10   1  10   -0.00    2.89
 -10  -1  10    2.46    3.75
 -10   1  11   12.26    6.61
 -10  -1  11   16.75    6.88
 -10   1  12   77.64   16.46
 -10  -1  12   79.52   16.17
 -10   1  13   -0.00    3.57
 -10  -1  13    1.58    3.79
 -10   1  14   14.42    6.58
 -10  -1  14   15.36    7.05
 -10   1  15    1.41    3.87
 -10  -1  15   -0.00    2.69
 -10   1  16   26.49    8.86
 -10  -1  16   -0.00    4.13
 -10   1  17    4.05    5.19
 -10  -1  17   -0.00    3.85
 -10   1  18   27.07    9.45
 -10  -1  18   29.71    9.71
 -10   1  19    4.05    5.18
 -10  -1  19    3.37    4.79
 -10   1  20    2.38    4.52
 -10  -1  20   -0.00    4.00
 -10   1  21    8.22    6.27
 -10  -1  21   -0.00    3.42
 -10   1  22   68.08   16.99
 -10  -1  22   76.63   16.93
 -10   1  23   -0.00    3.99
 -10  -1  23    0.09    2.67
 -10   1  24    2.78    5.02
 -10  -1  24    1.80    4.45
 -10   1  25    0.89    3.68
 -10   1  26    1.79    5.04
 -10   1  27   -0.00    4.74
 -10   2   1   -0.00    3.53
  10  -2  -1   -0.00    5.34
  10   2  -1    5.43    5.83
 -10  -2   1    1.57    4.61
 -10  -2   1    1.14    5.17
 -10   2   2    2.22    5.13
  10  -2  -2    0.00    5.45
  10   2  -2   -0.00    4.61
 -10  -2   2    0.00    4.58
 -10  -2   2    0.00    4.76
 -10   2   3   -0.00    5.18
  10  -2  -3   -0.00    5.12
  10   2  -3   -0.00    5.02
 -10  -2   3    1.45    5.46
 -10  -2   3   -0.00    4.32
 -10   2   4  155.05   24.62
  10  -2  -4  108.35   24.94
  10   2  -4  118.55   25.47
 -10  -2   4  153.62   25.10
 -10   2   5   52.17   11.98
  10  -2  -5   26.08   11.37
 -10  -2   5   24.54    9.59
 -10   2   6   25.62    8.36
  10  -2  -6   51.95   14.06
 -10  -2   6   19.73    8.23
 -10   2   7   10.06    5.41
  10  -2  -7   -0.00    4.48
 -10  -2   7    5.23    4.93
 -10   2   8    9.02    5.74
 -10   2   8   10.10    7.30
  10  -2  -8   13.05    8.68
 -10  -2   8   25.86    8.09
 -10   2   9   13.13    6.73
 -10  -2   9   10.40    6.55
 -10   2  10  147.32   21.07
 -10  -2  10   59.57   15.26
 -10   2  11   16.22    7.17
 -10  -2  11    7.04    5.11
 -10   2  12    0.00    4.31
 -10  -2  12    1.60    3.40
 -10   2  13    1.22    4.04
 -10  -2  13   -0.00    3.58
 -10   2  14   36.47   10.87
 -10  -2  14   35.47   10.09
 -10   2  15    0.36    4.09
 -10  -2  15   13.50    6.47
 -10   2  16   25.37    9.19
 -10  -2  16   11.30    6.05
 -10   2  17   -0.00    4.81
 -10  -2  17   -0.00    3.46
 -10   2  18    2.88    4.53
 -10  -2  18    4.80    4.68
 -10   2  19   12.52    6.96
 -10  -2  19    4.98    5.07
 -10   2  20   60.02   14.54
 -10  -2  20   37.20   11.29
 -10   2  21    6.39    5.54
 -10  -2  21    2.37    4.58
 -10   2  22    2.19    5.35
 -10  -2  22    3.49    4.64
 -10   2  23   -0.00    4.53
 -10  -2  23    2.65    4.66
 -10   2  24   25.45   10.83
 -10   2  25    2.18    4.82
 -10   2  26   27.35   11.37
 -10   2  27   -0.00    4.95
 -10   2  28    4.33    5.84
  10  -2 -28    8.31    6.05
 -10   3   1    7.61    5.94
  10  -3  -1   11.69    8.62
  10   3  -1    6.17    6.83
 -10  -3   1    2.43    4.95
 -10  -3   1   10.43    7.53
 -10   3   2   93.30   17.94
  10  -3  -2   70.73   19.17
 -10  -3   2  103.76   20.39
 -10   3   3   52.45   13.26
  10  -3  -3   53.32   15.57
 -10  -3   3   75.84   16.16
 -10   3   4    0.26    4.09
  10  -3  -4   -0.00    6.29
 -10  -3   4   -0.00    4.60
 -10   3   5    8.70    6.04
  10  -3  -5    6.62    6.85
 -10  -3   5   20.47    7.64
 -10   3   6   41.45   10.29
  10  -3  -6   32.20   11.85
 -10  -3   6   12.84    7.62
 -10   3   7   30.06    9.06
  10  -3  -7    5.79    6.99
 -10  -3   7   15.00    7.51
 -10   3   8   66.92   14.70
  10  -3  -8   48.89   15.25
 -10  -3   8   54.89   13.84
 -10   3   9    6.98    5.69
  10  -3  -9    5.56    7.36
 -10  -3   9    0.00    4.58
 -10   3  10    4.50    4.44
 -10  -3  10    0.61    3.58
 -10   3  11   13.99    6.76
 -10  -3  11    4.03    4.85
 -10   3  12   16.39    8.66
 -10  -3  12   48.48   11.30
 -10   3  13   -0.00    3.74
 -10  -3  13    1.86    3.53
 -10   3  14    6.25    5.56
 -10  -3  14    8.79    5.29
 -10   3  15   -0.00    4.29
 -10  -3  15    2.99    4.25
 -10   3  16   29.95   10.49
 -10  -3  16   16.13    6.97
 -10   3  17   27.86    9.50
 -10  -3  17   13.83    6.34
 -10   3  18   25.89    9.72
 -10  -3  18   35.22    9.91
 -10   3  19    4.73    6.30
 -10  -3  19    7.94    5.38
 -10   3  20   -0.00    4.60
 -10  -3  20    3.20    3.45
 -10   3  21    0.00    4.63
 -10  -3  21    3.66    5.35
 -10   3  22   23.92   10.25
 -10   3  23   10.49    7.01
 -10   3  24   -0.00    5.39
 -10   3  25   -0.00    5.28
 -10   3  26   11.48    8.89
  10  -3 -26    8.15    6.31
 -10   3  27    6.09    7.22
  10  -3 -27   13.19    7.12
 -10   3  28    4.42    6.43
  10  -3 -28   11.84    6.80
  10  -3 -29   -0.00    2.79
 -10   4   1    1.97    3.88
  10  -4  -1   -0.00    4.98
 -10  -4   1    1.81    5.48
 -10   4   2   -0.00    3.91
  10  -4  -2    2.60    6.10
 -10  -4   2    0.41    4.62
 -10   4   3    4.93    4.79
  10  -4  -3    5.68    6.95
 -10  -4   3    6.30    5.35
 -10   4   4   79.49   17.94
  10  -4  -4   99.89   21.64
 -10  -4   4  104.21   20.21
 -10   4   5   44.26   12.88
  10  -4  -5   61.29   16.10
 -10  -4   5   53.43   13.99
 -10   4   6   49.96   12.90
  10  -4  -6   56.44   15.61
 -10  -4   6   48.84   13.08
 -10   4   7    7.66    6.17
  10  -4  -7    0.29    4.52
 -10  -4   7    0.68    4.24
 -10   4   8   65.29   15.21
  10  -4  -8   60.26   16.72
 -10  -4   8   56.28   14.43
 -10   4   9    2.90    4.21
  10  -4  -9    0.00    6.35
 -10  -4   9    2.78    4.96
 -10   4  10   27.06    9.82
 -10  -4  10   23.65    8.76
 -10   4  11   11.25    6.65
 -10  -4  11    4.16    5.12
 -10   4  12    2.72    4.03
 -10  -4  12    3.94    4.73
 -10   4  13    2.83    4.72
 -10  -4  13   -0.00    4.33
 -10   4  14   12.97    7.61
 -10  -4  14   20.02    7.80
 -10   4  15   13.86    7.54
 -10  -4  15   16.18    6.73
 -10   4  16   15.69    8.50
 -10  -4  16   19.02    7.11
 -10   4  17   -0.00    4.86
 -10  -4  17    4.01    5.00
 -10   4  18   -0.00    5.17
 -10  -4  18    0.88    3.29
 -10   4  19    5.02    6.33
 -10  -4  19   11.33    6.46
 -10   4  20   42.85   13.86
 -10  -4  20   40.58   10.82
 -10   4  21   26.92   11.24
 -10   4  22    9.15    6.70
 -10   4  23   19.53    9.95
 -10   4  24   13.38    8.88
 -10   4  25    4.95    6.43
  10  -4 -25    3.30    4.98
 -10   4  26    4.52    6.55
  10  -4 -26    2.21    4.85
 -10   4  27    7.05    6.46
  10  -4 -27   -0.00    4.26
  10  -4 -28    5.86    6.26
  10  -4 -29    4.75    6.13
  10  -4 -30    3.57    5.04
 -10   5   1   58.20   14.08
 -10  -5   1   64.42   16.37
 -10   5   2  149.84   27.37
 -10  -5   2  180.79   30.48
 -10   5   3   14.88    7.46
 -10  -5   3   25.11   10.12
 -10   5   4   -0.00    4.89
  10  -5  -4   -0.00    4.93
 -10  -5   4    0.00    4.83
 -10   5   5    7.81    5.51
  10  -5  -5    0.00    5.84
 -10  -5   5   -0.00    4.66
 -10   5   6   29.15   10.25
  10  -5  -6   22.39   11.95
 -10  -5   6   48.91   12.57
 -10   5   7   59.69   15.44
  10  -5  -7   51.32   16.14
 -10  -5   7   55.00   14.15
 -10   5   8    6.71    6.22
  10  -5  -8   14.98    8.78
 -10  -5   8   27.59    9.61
 -10   5   9   -0.00    3.25
  10  -5  -9    2.35    5.91
 -10  -5   9    3.12    5.02
 -10   5  10   -0.00    4.12
 -10  -5  10   -0.00    4.13
 -10   5  11   11.84    6.78
 -10  -5  11   19.70    7.38
 -10   5  12   38.68   11.68
 -10  -5  12   20.22    8.57
 -10   5  13   19.45    8.58
 -10  -5  13    4.92    4.86
 -10   5  14    0.00    5.22
 -10  -5  14    0.00    3.51
 -10   5  15    9.45    6.25
 -10  -5  15    1.99    4.39
 -10   5  16    0.22    3.81
 -10  -5  16    5.09    4.45
 -10   5  17   64.47   15.50
 -10  -5  17   26.00    8.91
 -10   5  18    4.28    6.31
 -10  -5  18   27.64    7.93
 -10   5  19    6.09    5.95
 -10   5  20   -0.00    4.10
 -10   5  21    5.53    6.86
 -10   5  22   33.82   12.20
 -10   5  23   17.87    9.91
 -10   5  24    0.00    5.75
  10  -5 -24    5.43    5.71
 -10   5  25    2.02    4.65
  10  -5 -25   -0.00    4.82
  10  -5 -26    0.14    4.00
  10  -5 -27    7.74    7.23
  10  -5 -28    3.55    5.90
  10  -5 -29    2.99    5.72
  10  -5 -30   -0.00    3.25
  10  -5 -31   -0.00    5.58
 -10   6   1    4.48    5.40
  10  -6  -1   -0.00    5.87
 -10  -6   1   -0.00    4.51
 -10   6   2    7.86    6.29
  10  -6  -2    4.89    6.07
 -10  -6   2    5.87    6.65
 -10   6   3    1.15    4.88
 -10  -6   3   19.97    9.32
 -10   6   4   13.62    7.61
 -10  -6   4   17.54    8.80
 -10   6   5   10.97    6.88
 -10  -6   5   34.74   11.00
 -10   6   6   40.40   11.90
 -10  -6   6   34.37   11.63
 -10   6   7    0.91    4.26
  10  -6  -7   -0.00    5.32
 -10  -6   7    5.57    6.26
 -10   6   8    2.30    5.14
  10  -6  -8   10.09    6.68
 -10  -6   8    2.04    5.03
 -10   6   9   38.97   12.31
  10  -6  -9   51.40   15.00
 -10  -6   9   38.01   11.61
 -10   6  10   38.02   12.14
  10  -6 -10   31.31   12.53
 -10  -6  10   30.97   10.13
 -10   6  11    6.30    5.84
 -10  -6  11    9.31    6.17
 -10   6  12   -0.00    3.69
 -10  -6  12    4.56    5.12
 -10   6  13    8.46    6.67
 -10  -6  13   17.44    7.27
 -10   6  14    9.00    6.23
 -10  -6  14    0.00    3.72
 -10   6  15    7.86    7.39
 -10  -6  15   28.06    8.62
 -10   6  16    6.82    7.14
 -10  -6  16   12.51    6.56
 -10   6  17    4.88    5.22
 -10  -6  17    2.54    4.01
 -10   6  18    6.64    7.04
 -10   6  19   13.38    8.53
 -10   6  20   12.09    8.46
 -10   6  21    8.08    7.25
 -10   6  22    0.00    4.49
  10  -6 -22    6.37    5.91
 -10   6  23   12.46    8.06
  10  -6 -23   -0.00    4.75
 -10   6  24   -0.00    6.48
  10  -6 -24    3.36    5.47
  10  -6 -25    1.62    5.57
  10  -6 -26    4.30    5.19
  10  -6 -27    1.30    4.85
  10  -6 -28   -0.00    5.38
  10  -6 -29    3.96    5.70
  10  -6 -30   -0.00    4.13
 -10   6  31    3.55    5.45
  10  -6 -31    5.52    5.35
  10  -6 -32    1.59    5.47
 -10   7   1   84.69   18.78
  10  -7  -1   76.67   19.29
 -10  -7   1   79.69   19.21
 -10   7   2    4.71    5.86
  10  -7  -2   -0.00    5.86
 -10  -7   2   -0.00    5.01
 -10   7   3   22.22    9.46
  10  -7  -3   13.16    9.18
 -10  -7   3   26.83   10.92
 -10   7   4    2.37    5.48
  10  -7  -4   -0.00    6.91
 -10  -7   4   -0.00    5.76
 -10   7   5   42.69   12.42
  10  -7  -5   21.13   10.98
 -10  -7   5   42.50   12.79
 -10   7   6    0.00    4.77
  10  -7  -6    2.66    6.14
 -10  -7   6   10.11    6.84
 -10   7   7   16.93   10.04
 -10  -7   7   42.63   12.30
 -10   7   8    8.64    6.13
 -10  -7   8   14.99    7.90
 -10   7   9    1.15    4.94
 -10  -7   9   -0.00    4.93
 -10   7  10   -0.00    5.60
 -10  -7  10    9.20    6.05
 -10   7  11    0.00    6.97
 -10  -7  11   21.56    8.25
 -10   7  12    8.58    7.77
 -10  -7  12    3.89    5.40
 -10   7  13   11.19    7.83
 -10  -7  13   27.75    9.51
 -10   7  14    1.83    4.82
 -10  -7  14    5.54    5.84
 -10   7  15   -0.00    5.07
 -10  -7  15   -0.00    4.16
 -10   7  16    2.64    5.93
 -10   7  17   27.62   11.08
 -10   7  18   16.61    9.65
 -10   7  19    4.10    6.46
 -10   7  20    0.85    5.76
  10  -7 -20   -0.00    4.73
 -10   7  21    3.57    6.04
  10  -7 -21    5.72    6.02
 -10   7  22   -0.00    4.96
  10  -7 -22    6.12    6.79
  10  -7 -23   13.64    7.67
  10  -7 -24   -0.00    5.54
  10  -7 -25    0.66    5.12
  10  -7 -26   -0.00    4.07
  10  -7 -27   10.67    7.61
  10  -7 -28    1.73    4.84
 -10   7  29    3.17    5.44
  10  -7 -29    2.05    5.47
 -10   7  30   -0.00    4.54
  10  -7 -30    1.65    5.40
 -10   7  31   -0.00    4.77
  10  -7 -31    4.11    6.05
  10  -7 -32    1.89    5.19
  10  -7 -33    9.22    6.19
 -10   8   1    8.62    6.63
  10  -8  -1   -0.00    5.39
 -10  -8   1    5.54    6.97
 -10   8   2    0.00    3.77
  10  -8  -2    1.29    5.84
 -10  -8   2    3.48    5.17
 -10   8   3   45.28   13.09
  10  -8  -3   17.65    9.94
 -10  -8   3   14.38    8.63
 -10   8   4    0.00    6.43
  10  -8  -4   10.13    9.70
 -10  -8   4   19.49    8.83
 -10   8   5   30.61   12.23
  10  -8  -5   50.82   15.83
 -10  -8   5   55.10   14.47
 -10   8   6   20.00    9.42
  10  -8  -6    1.39    6.38
 -10  -8   6    9.39    6.94
 -10   8   7    0.00    5.84
  10  -8  -7    1.69    7.03
 -10  -8   7    9.97    7.99
 -10   8   8   -0.00    5.65
  10  -8  -8    2.93    7.38
 -10  -8   8    0.00    4.14
 -10   8   9   18.68    9.80
  10  -8  -9   11.30    8.78
 -10  -8   9   10.60    7.49
 -10   8  10    2.90    4.76
 -10  -8  10   14.91    7.69
 -10   8  11   19.20    9.38
 -10  -8  11   39.87   11.49
 -10   8  12    2.86    5.49
 -10  -8  12    0.28    3.61
 -10   8  13   -0.00    5.82
 -10  -8  13    6.77    5.95
 -10   8  14   -0.00    5.32
 -10   8  15   37.93   12.98
 -10   8  16   -0.00    3.78
 -10   8  17    7.37    7.94
 -10   8  18   -0.00    4.25
  10  -8 -18    2.63    5.04
 -10   8  19   19.35   11.10
  10  -8 -19    5.82    7.10
 -10   8  20    0.63    4.48
  10  -8 -20    0.34    4.46
  10  -8 -21    1.42    5.19
  10  -8 -22    3.16    5.48
  10  -8 -23   -0.00    6.20
  10  -8 -24    0.33    4.79
  10  -8 -25   13.62    8.61
 -10   8  26    1.33    4.17
  10  -8 -26    0.09    3.65
 -10   8  27   -0.00    4.40
  10  -8 -27   -0.00    5.50
 -10   8  28   -3.59    6.37
  10  -8 -28    0.84    5.70
 -10   8  29    0.00    5.07
  10  -8 -29    0.00    5.15
 -10   8  30   -0.00    4.75
  10  -8 -30   -0.00    5.01
 -10   9   1   19.36    9.80
  10  -9  -1   24.75   12.81
 -10  -9   1   54.77   14.49
 -10   9   2   -0.00    6.00
  10  -9  -2    0.74    6.19
 -10  -9   2    9.60    6.41
 -10   9   3   27.59   10.58
  10  -9  -3    4.12    7.28
 -10  -9   3   19.10    9.05
 -10   9   4    2.58    5.57
  10  -9  -4   -0.00    6.54
 -10  -9   4   -0.00    4.29
 -10   9   5    0.00    4.89
  10  -9  -5    2.54    5.81
 -10  -9   5    7.16    7.11
 -10   9   6    4.45    5.29
  10  -9  -6   -0.00    6.62
 -10  -9   6   -0.00    5.58
 -10   9   7   47.26   13.96
  10  -9  -7   24.07   12.21
 -10  -9   7   41.54   12.70
 -10   9   8    2.28    5.07
  10  -9  -8    0.00    4.82
 -10  -9   8    9.80    7.60
 -10   9   9   -0.00    4.59
  10  -9  -9    9.12    8.23
 -10  -9   9    0.90    5.16
 -10   9  10    5.22    5.73
 -10  -9  10   13.77    7.78
 -10   9  11   13.49    8.69
 -10  -9  11   11.83    7.78
 -10   9  12    4.10    5.74
 -10  -9  12    4.44    5.01
 -10   9  13    4.46    6.94
 -10   9  14    0.00    5.64
 -10   9  15    1.17    4.57
  10  -9 -15    5.11    5.35
 -10   9  16   -0.00    5.34
  10  -9 -16    2.50    5.94
 -10   9  17   35.45   12.49
  10  -9 -17   43.10   12.80
 -10   9  18   -0.00    5.18
  10  -9 -18    7.01    6.29
  10  -9 -19   -0.00    5.60
  10  -9 -20    5.39    6.58
  10  -9 -21    4.15    6.07
  10  -9 -22   -0.00    4.00
 -10   9  23   17.03    9.00
  10  -9 -23    9.93    8.01
 -10   9  24   -0.00    5.41
  10  -9 -24   -0.00    4.92
 -10   9  25   -0.00    4.60
  10  -9 -25   -0.00    4.30
 -10   9  26   -0.00    4.47
  10  -9 -26    2.02    6.15
 -10   9  27    5.35    6.30
  10  -9 -27   11.19    8.26
 -10   9  28   -0.00    4.36
 -10   9  29    0.87    5.06
 -10   9  30   -0.00    5.49
 -10  10   1    7.30    7.20
  10 -10  -1   11.83    7.76
 -10 -10   1   10.87    7.86
 -10  10   2    0.84    4.37
  10 -10  -2    4.72    5.78
 -10 -10   2   -0.00    5.76
 -10  10   3   14.96    9.18
  10 -10  -3    0.60    5.27
 -10 -10   3    9.67    8.42
 -10  10   4   -0.00    5.12
  10 -10  -4    1.46    5.26
 -10 -10   4    1.23    5.48
 -10  10   5   49.32   14.40
  10 -10  -5    6.11    8.58
 -10 -10   5   39.96   12.67
 -10  10   6   -0.00    4.05
  10 -10  -6    2.57    6.22
 -10 -10   6    3.89    5.65
 -10  10   7   -0.00    5.51
  10 -10  -7   11.18    8.90
 -10 -10   7    8.11    6.60
 -10  10   8   -0.00    6.41
  10 -10  -8   -0.00    4.99
 -10 -10   8    1.07    5.74
 -10  10   9   15.91    9.79
  10 -10  -9   30.33   12.18
 -10 -10   9   37.71   12.30
 -10  10  10    1.12    6.34
 -10 -10  10    2.22    5.31
 -10  10  11    4.80    6.49
 -10  10  12    0.95    6.96
 -10  10  13   29.99   12.23
  10 -10 -13   11.51    7.72
 -10  10  14    4.16    5.90
  10 -10 -14   -0.00    4.52
 -10  10  15    0.00    6.78
  10 -10 -15   19.00    9.51
 -10  10  16    5.44    5.93
  10 -10 -16    0.71    5.60
  10 -10 -17    0.00    4.18
  10 -10 -18    1.17    4.82
  10 -10 -19   15.27    8.80
  10 -10 -20    0.00    5.63
  10 -10 -21    0.00    6.47
  10 -10 -22   -0.00    5.35
  10 -10 -23   -0.00    5.58
  10 -10 -24    5.83    6.53
 -10  11   1   13.49    7.98
  10 -11  -1    5.14    7.84
 -10 -11   1   22.03   10.39
 -10  11   2   -0.00    6.00
  10 -11  -2    3.51    6.41
 -10 -11   2    0.32    6.01
 -10  11   3   10.65    7.67
  10 -11  -3    2.38    7.01
 -10 -11   3    7.09    6.91
 -10  11   4    1.15    5.36
  10 -11  -4    1.18    7.17
 -10 -11   4    4.81    7.61
 -10  11   5    3.64    6.52
  10 -11  -5   -0.00    5.81
 -10 -11   5    0.94    5.89
 -10  11   6    4.46    6.77
  10 -11  -6   -0.00    6.49
 -10 -11   6    0.42    4.46
 -10  11   7   14.20    9.76
  10 -11  -7   20.39   11.69
 -10 -11   7   51.94   14.03
 -10  11   8    0.00    5.50
  10 -11  -8   -0.00    6.67
 -10 -11   8    6.65    6.87
 -10  11   9   -0.00    7.69
  10 -11  -9    2.36    4.99
  10 -11  -9    9.77    9.42
 -10  11  10    2.01    5.98
  10 -11 -10    0.00    4.21
 -10  11  11   11.32    9.03
  10 -11 -11   29.77   10.37
 -10  11  12    2.27    5.33
  10 -11 -12    0.91    3.78
 -10  11  13    9.61    7.76
  10 -11 -13   11.78    8.09
  10 -11 -14   -0.00    2.88
  10 -11 -15    4.71    6.09
  10 -11 -16    1.49    5.17
  10 -11 -17    6.76    6.76
  10 -11 -18   -0.00    6.23
  10 -11 -19    4.76    5.08
  10 -11 -20   -0.00    5.61
  10 -11 -21    1.18    7.18
 -10  12   1    0.00    4.70
  10 -12  -1    0.61    6.25
 -10 -12   1    6.34    6.68
 -10  12   2    2.03    4.87
  10 -12  -2    2.20    6.35
 -10 -12   2   -0.00    5.87
 -10  12   3    7.01    6.23
  10 -12  -3    4.85    6.02
 -10 -12   3    7.88    7.59
 -10  12   4    6.58    6.55
  10 -12  -4   -0.00    5.37
 -10 -12   4    1.68    5.93
 -10  12   5    0.00    5.84
  10 -12  -5   16.87    7.99
  10 -12  -5    8.98    9.07
 -10 -12   5   13.85    9.03
 -10  12   6    0.64    6.26
  10 -12  -6    0.00    4.59
  10 -12  -6    4.06    5.67
 -10 -12   6    2.49    6.92
 -10  12   7    1.38    6.38
  10 -12  -7    0.00    5.32
  10 -12  -7   -0.00    6.69
 -10  12   8   -0.00    6.80
  10 -12  -8    1.81    4.90
  10 -12  -8    5.33    6.95
 -10  12   9   24.02   10.19
  10 -12  -9    6.26    6.79
  10 -12 -10    0.89    4.83
  10 -12 -11    7.09    7.03
  10 -12 -12    1.19    6.52
  10 -12 -13   -0.00    5.30
  10 -12 -14   -0.00    5.89
  10 -12 -15    4.94    7.57
  10 -12 -16   11.76    7.76
  10 -12 -17    1.22    4.44
 -10  13   1    9.92    7.88
  10 -13  -1   13.60    7.35
  10 -13  -1    1.38    4.54
 -10 -13   1    6.90    8.37
 -10  13   2    0.00    6.08
  10 -13  -2    0.46    4.25
  10 -13  -2    4.48    6.87
 -10 -13   2   -0.00    4.78
 -10  13   3    0.73    4.69
  10 -13  -3    9.71    6.41
  10 -13  -3    0.00    5.24
 -10 -13   3   -0.00    4.99
 -10  13   4    2.35    4.92
  10 -13  -4   -0.00    3.77
  10 -13  -4    5.30    7.27
 -10 -13   4   -0.00    5.82
 -10  13   5   -0.00    5.86
  10 -13  -5   -0.00    5.20
  10 -13  -5    6.28    7.22
 -10 -13   5    2.88    7.29
 -10  13   6    0.00    5.67
  10 -13  -6   -0.00    4.48
  10 -13  -6   -0.00    6.80
  10 -13  -7   16.88    8.39
  10 -13  -7    0.00    5.92
  10 -13  -8    4.18    5.87
  10 -13  -8    1.20    6.63
  10 -13  -9   -0.00    5.76
  10 -13 -10   -0.00    3.41
  10 -13 -11    2.06    5.67
  10 -13 -12    1.29    5.85
  10 -13 -13    5.56    7.02
  10 -14  -1    2.85    6.27
  10 -14  -1   -0.00    5.04
 -10 -14   1    7.92    7.79
  10 -14  -2   -0.00    3.89
  10 -14  -2    0.02    6.56
 -10 -14   2   -0.00    5.89
  10 -14  -3    0.00    4.54
  10 -14  -3   -0.00    5.44
 -10 -14   3    0.12    6.90
  10 -14  -4    0.94    4.87
  10 -14  -4   -0.00    5.70
  10 -14  -5    0.07    5.15
  10 -14  -5    2.94    8.98
  10 -14  -6    9.69    7.65
  10 -14  -6    1.52    7.46
  10 -14  -7   -0.00    5.08
  10 -14  -7    5.25    7.36
  10 -14  -8    4.98    6.54
  10 -15  -1    2.54    5.26
  10 -15  -1    0.00    6.70
 -10 -15   1    7.37    7.84
  10 -15  -2   -0.00    4.44
  10 -15  -2    2.03    6.79
  10 -15  -3    5.65    7.17
  10 -15  -3    1.04    7.00
  10 -15  -4    5.57    6.81
  10 -15  -5    0.00    7.65
  10 -15  -6    3.75    8.34
  10 -15  -7    3.92    8.29
  -9   0   1    6.48    5.59
   9   0  -1    7.34    6.59
  -9   0   2   -0.00    4.54
   9   0  -2    2.08    5.06
  -9   0   3  131.31   22.95
   9   0  -3   97.90   21.85
  -9   0   4    0.00    3.14
   9   0  -4    1.38    4.57
  -9   0   5   22.53    8.94
   9   0  -5   28.29    9.69
  -9   0   6   -0.00    5.00
   9   0  -6   -0.00    3.41
  -9   0   7  154.95   27.08
   9   0  -7  139.72   26.62
  -9   0   8   11.37    6.53
   9   0  -8   -0.00    5.07
  -9   0   9   72.59   17.05
   9   0  -9   80.83   18.00
  -9   0  10    4.77    5.13
   9   0 -10    0.67    4.63
  -9   0  15   32.17    9.84
  -9   0  16   -0.00    3.50
  -9   0  17   19.20    7.82
  -9   0  18   -0.00    4.29
  -9   0  19   61.85   14.45
  -9   0  20   -0.00    4.34
  -9   0  21   18.68    8.40
  -9   0  22    3.29    4.37
  -9   0  23   33.01   10.96
  -9   0  24    2.32    4.63
  -9   0  25   23.31    9.73
  -9   0  26    2.89    4.81
  -9   1   1  346.00   53.89
   9  -1  -1  375.58   55.92
   9   1  -1  396.38   56.40
  -9  -1   1  377.47   54.86
  -9   1   2    7.30    5.81
   9  -1  -2    0.00    3.52
   9   1  -2    3.57    5.73
  -9  -1   2    3.79    5.57
  -9   1   3    7.71    5.86
   9  -1  -3    0.00    6.34
   9   1  -3    7.32    5.51
  -9  -1   3    1.49    4.63
  -9   1   4   46.76   12.11
   9  -1  -4   85.14   16.35
   9   1  -4   39.43   11.62
  -9  -1   4    2.79    6.52
  -9   1   5  130.10   23.75
   9  -1  -5   99.82   22.42
   9   1  -5  136.20   24.51
  -9  -1   5  125.09   23.35
  -9   1   6    0.22    3.68
   9  -1  -6   -0.00    4.46
   9   1  -6   -0.00    3.92
  -9  -1   6   -0.00    5.13
  -9   1   7   60.03   14.79
   9  -1  -7   49.72   14.59
   9   1  -7   62.16   14.91
  -9  -1   7   59.67   14.71
  -9   1   8    5.32    5.51
   9  -1  -8   -0.00    4.26
   9   1  -8    3.17    5.67
  -9  -1   8    0.00    5.22
  -9   1   9   29.04    8.98
  -9   1   9   30.32   10.60
   9  -1  -9   11.44    7.76
   9   1  -9   32.14   10.53
  -9  -1   9   26.60   10.07
  -9   1  10   -0.00    3.73
  -9   1  10    0.96    5.54
   9  -1 -10    2.95    6.10
  -9   1  11   87.53   16.31
   9  -1 -11   55.98   16.34
  -9   1  12    3.66    4.78
  -9   1  13    6.90    5.47
  -9   1  14    1.81    3.96
  -9   1  15   60.92   14.34
  -9   1  16    2.46    4.48
  -9   1  17   45.54   12.55
  -9   1  18   -0.00    3.84
  -9   1  19    8.38    5.83
  -9   1  20   17.30    7.96
  -9  -1  20    0.00    4.19
  -9   1  21   93.78   18.63
  -9  -1  21   62.47   15.40
  -9   1  22   -0.00    4.84
  -9  -1  22   -0.00    3.19
  -9   1  23    1.04    5.22
  -9  -1  23    4.42    4.85
  -9   1  24   -0.00    4.95
  -9  -1  24   -0.00    4.06
  -9   1  25   15.46    7.65
  -9  -1  25    8.64    6.18
  -9   1  26   -0.00    5.45
  -9   1  27   15.27    8.30
   9  -1 -27   24.82    9.06
  -9   2   1   34.67    9.75
   9  -2  -1   24.45    9.56
   9   2  -1    6.05    7.27
  -9  -2   1   33.79   10.44
  -9   2   2    6.48    5.38
   9  -2  -2   10.46    7.74
   9   2  -2    4.75    6.30
  -9  -2   2    6.94    5.70
  -9   2   3  168.85   24.05
  -9   2   3  118.07   23.44
   9  -2  -3  134.90   25.38
   9   2  -3  111.92   23.90
  -9  -2   3  114.70   23.43
  -9   2   4    3.79    4.78
  -9   2   4   10.75    6.57
   9  -2  -4    6.29    6.49
   9   2  -4    3.47    4.63
  -9  -2   4   14.65    7.61
  -9   2   5   10.81    6.38
  -9   2   5   17.04    7.63
   9  -2  -5   22.15    9.30
   9   2  -5   11.26    7.57
  -9  -2   5   28.42    9.82
  -9   2   6    0.75    3.14
  -9   2   6   -0.00    4.24
   9  -2  -6    4.84    6.44
   9   2  -6    0.00    4.32
  -9  -2   6    0.90    4.34
  -9   2   7   55.83   12.87
  -9   2   7   77.16   16.32
   9  -2  -7   53.61   14.50
   9   2  -7   50.13   14.01
  -9  -2   7   52.66   13.84
  -9   2   8   37.72    9.72
  -9   2   8   39.28   11.81
   9  -2  -8   48.08   12.83
   9   2  -8   35.05   11.18
  -9  -2   8   10.12    7.82
  -9   2   9   34.18   10.31
  -9   2   9   44.22   12.79
   9  -2  -9   54.41   14.38
  -9   2  10   -0.00    3.23
  -9   2  10    3.36    5.62
   9  -2 -10   -0.00    4.26
  -9   2  11   -0.00    3.59
  -9   2  11    2.65    6.30
   9  -2 -11   -0.00    5.08
  -9   2  12    7.01    4.94
  -9   2  13   52.00   12.89
  -9   2  14   40.98   11.50
  -9   2  15   19.89    8.60
  -9   2  16   -0.00    3.58
  -9   2  17   48.82   13.25
  -9   2  18    5.02    5.25
  -9   2  19   92.93   19.59
  -9   2  20    8.64    6.80
  -9   2  21    6.59    6.15
  -9   2  22   11.26    7.33
  -9   2  23   61.83   15.91
  -9   2  24    2.36    5.14
  -9   2  25   18.96    8.37
  -9   2  26   -0.00    3.93
   9  -2 -26   -0.00    3.61
  -9   2  27    0.00    4.69
   9  -2 -27   -0.00    3.77
   9  -2 -28   -0.00    3.66
  -9   3   1  172.96   28.61
   9  -3  -1  202.88   32.60
   9   3  -1  173.14   31.34
  -9  -3   1  185.51   30.96
  -9  -3   1  164.44   30.24
  -9   3   2   41.70   10.55
   9  -3  -2   30.21   11.51
   9   3  -2   37.76   12.36
  -9  -3   2   43.84   12.21
  -9   3   3    0.00    3.00
   9  -3  -3    3.65    5.87
   9   3  -3    1.83    4.89
  -9  -3   3   -0.00    4.41
  -9   3   4    0.19    3.01
   9  -3  -4    6.78    6.09
   9   3  -4   -0.00    6.61
  -9  -3   4    3.62    5.41
  -9   3   5   71.69   14.63
   9  -3  -5   50.42   15.00
   9   3  -5   59.28   15.26
  -9  -3   5   66.51   15.58
  -9   3   6   46.03   12.02
  -9   3   6   53.21   13.67
   9  -3  -6   62.64   15.66
   9   3  -6   55.20   14.46
  -9  -3   6   47.90   13.40
  -9   3   7   35.35   10.21
  -9   3   7   47.19   12.65
   9  -3  -7   37.14   12.64
  -9   3   8   -0.00    3.64
  -9   3   8    5.03    5.08
   9  -3  -8   -0.00    5.26
  -9   3   9    6.12    4.40
  -9   3   9    3.08    4.69
   9  -3  -9   14.18    8.67
  -9   3  10    1.33    3.71
  -9   3  10    6.66    6.76
   9  -3 -10    3.65    5.46
  -9   3  11  120.26   23.43
  -9   3  11  149.80   26.31
   9  -3 -11  132.48   26.16
  -9   3  12    2.62    4.71
   9  -3 -12   22.78   10.33
  -9   3  13   23.68    9.28
  -9   3  14   -0.00    4.47
  -9   3  15   60.97   14.92
  -9   3  16    9.97    6.69
  -9   3  17   43.49   12.62
  -9   3  18    0.00    3.86
  -9   3  19    0.82    5.58
  -9   3  20   23.76    9.97
  -9   3  21   50.55   14.64
  -9   3  22   12.57    7.27
  -9   3  23   13.12    8.22
  -9   3  24    0.13    5.08
  -9   3  25   15.80    8.22
   9  -3 -25   15.47    7.59
  -9   3  26    9.89    7.37
   9  -3 -26    4.63    5.36
   9  -3 -27    6.17    5.55
   9  -3 -28   -0.00    3.16
   9  -3 -29    0.00    3.88
  -9   4   1    2.22    4.41
   9  -4  -1    0.00    6.28
   9   4  -1    1.34    4.35
  -9  -4   1    0.00    5.61
  -9  -4   1    1.00    4.99
  -9   4   2   41.75   11.19
   9  -4  -2   57.31   14.85
   9   4  -2   50.62   14.27
  -9  -4   2   40.47   12.80
  -9  -4   2   61.15   14.67
  -9   4   3   59.65   13.15
   9  -4  -3   39.57   13.77
   9   4  -3   52.69   14.06
  -9  -4   3   45.77   13.17
  -9   4   4   92.50   16.67
   9  -4  -4   50.65   15.75
  -9   4   5   54.89   13.58
   9  -4  -5   72.90   17.21
  -9   4   6   11.70    6.28
   9  -4  -6    4.93    5.69
  -9   4   7   63.94   14.45
   9  -4  -7   54.10   16.32
  -9   4   8   95.49   18.59
   9  -4  -8   77.38   19.51
  -9   4   9   68.97   15.40
   9  -4  -9   54.77   15.83
  -9   4  10    1.63    5.00
  -9   4  10    0.99    5.33
   9  -4 -10    0.00    4.56
  -9   4  11    0.00    4.07
  -9   4  11    8.87    7.59
   9  -4 -11    9.11    7.59
  -9   4  12    3.03    4.50
   9  -4 -12    2.31    7.10
  -9   4  13   28.58   10.69
  -9   4  14    8.01    5.77
  -9   4  15    5.89    6.27
  -9   4  16    2.37    5.61
  -9   4  17   47.52   13.16
  -9   4  19   42.89   13.01
  -9   4  20    4.69    5.54
  -9   4  21    2.96    5.50
  -9   4  22   -0.00    5.72
  -9   4  23   49.07   14.06
   9  -4 -23   37.55   11.94
  -9   4  24    2.64    5.79
   9  -4 -24    3.58    4.35
  -9   4  25    6.11    6.47
   9  -4 -25    6.98    6.18
   9  -4 -26    1.11    5.02
   9  -4 -27    4.64    4.48
   9  -4 -28    3.67    5.48
   9  -4 -29   10.91    7.42
   9  -4 -30    5.60    6.23
  -9   4  33    2.28    4.07
  -9   5   1  135.89   22.49
   9  -5  -1   96.75   22.18
  -9  -5   1  105.28   22.13
  -9   5   2   64.72   15.33
   9  -5  -2   76.24   18.44
  -9  -5   2   82.75   17.50
  -9   5   3   15.22    6.96
   9  -5  -3    7.35    7.03
  -9  -5   3    0.00    5.71
  -9   5   4   58.05   14.13
   9  -5  -4   69.93   17.21
  -9  -5   4   55.35   14.62
  -9   5   5   37.62   11.20
   9  -5  -5   25.82   11.47
  -9   5   6   35.75   10.93
   9  -5  -6   54.95   14.73
  -9   5   7   96.90   19.08
   9  -5  -7   77.66   19.27
  -9   5   8    1.59    3.86
   9  -5  -8    3.01    6.01
  -9   5   9    2.35    3.93
   9  -5  -9    0.28    5.25
  -9   5  10    0.00    4.61
   9  -5 -10    3.96    6.55
  -9   5  11   82.40   18.18
   9  -5 -11   74.50   18.74
  -9   5  12   35.13   10.85
   9  -5 -12   19.45    9.96
  -9   5  13    0.00    4.71
  -9   5  14   21.71    9.16
  -9   5  15   21.11    8.59
  -9   5  16   34.90   11.82
  -9   5  17   35.67   12.54
  -9   5  18    8.37    6.56
  -9  -5  18    0.00    3.20
  -9   5  19   -0.00    4.47
  -9  -5  19    0.53    2.85
  -9   5  20    1.63    5.91
  -9   5  21   32.19   11.69
  -9   5  22   21.79    9.90
   9  -5 -22   19.34    8.81
  -9   5  23    3.63    5.45
   9  -5 -23   15.50    7.47
   9  -5 -24    4.44    5.60
   9  -5 -25   -0.00    4.27
   9  -5 -26   10.59    6.80
   9  -5 -27   10.36    7.03
   9  -5 -28    0.00    4.45
   9  -5 -29    0.91    4.54
   9  -5 -30   -0.00    4.44
  -9   5  31    2.33    3.80
   9  -5 -31    7.96    7.04
  -9   5  32    0.59    4.51
   9  -5 -32    2.14    5.17
  -9   5  33   11.03    7.09
  -9   6   1   -0.00    4.97
  -9  -6   1    2.05    4.65
  -9   6   2  104.61   19.88
  -9  -6   2   80.63   18.96
  -9   6   3   21.95    8.94
  -9  -6   3   43.24   12.99
  -9   6   4   40.70   11.63
   9  -6  -4   29.56   11.87
  -9  -6   4   33.32   10.92
  -9   6   5   16.98    7.81
   9  -6  -5   22.09   10.36
  -9  -6   5   11.37    8.43
  -9   6   6   10.94    6.60
   9  -6  -6   16.31    8.73
  -9  -6   6    6.06    6.21
  -9   6   7   32.22   10.63
   9  -6  -7   14.24    8.97
  -9   6   8   80.74   16.79
   9  -6  -8   37.02   13.63
  -9   6   9   10.22    7.47
   9  -6  -9   17.28    9.82
  -9   6  10   -0.00    4.88
   9  -6 -10   -0.00    6.13
  -9   6  11   -0.00    4.33
   9  -6 -11   13.18    9.00
  -9   6  12   28.29   10.48
   9  -6 -12   40.49   13.81
  -9   6  13   13.40    8.06
  -9   6  14   46.44   14.15
  -9   6  15   15.93    8.08
  -9   6  16    2.95    5.37
  -9   6  17    6.19    7.15
  -9  -6  17   23.48    7.33
  -9   6  18   41.47   13.61
  -9   6  19    2.73    6.30
  -9   6  20   11.05    6.93
   9  -6 -20   13.59    6.88
  -9   6  21    0.85    5.32
   9  -6 -21    2.92    5.20
  -9   6  22    0.12    5.23
   9  -6 -22    3.66    5.68
   9  -6 -23   33.40   11.17
   9  -6 -24   12.05    7.63
   9  -6 -25    8.62    6.74
   9  -6 -26    4.24    4.85
   9  -6 -27    0.32    5.05
   9  -6 -28    2.17    5.56
  -9   6  29    9.76    6.19
   9  -6 -29    0.00    5.56
  -9   6  30    8.45    7.20
   9  -6 -30    1.49    4.51
  -9   6  31   -0.00    4.87
   9  -6 -31    2.59    5.52
  -9   6  32   -0.00    4.88
   9  -6 -32   -0.00    4.88
  -9   6  33    3.53    6.33
   9  -6 -33   -0.00    4.46
  -9   7   1   22.13    8.45
   9  -7  -1    0.75    5.09
  -9  -7   1   17.08    9.03
  -9   7   2    0.00    4.62
   9  -7  -2   14.45    9.12
  -9  -7   2    5.85    5.58
  -9   7   3    0.00    4.15
  -9  -7   3    0.00    3.80
  -9   7   4   21.42   10.02
  -9  -7   4   28.12   10.15
  -9   7   5    4.48    5.62
  -9  -7   5   12.80    7.27
  -9   7   6   40.91   12.74
  -9  -7   6   53.52   13.80
  -9   7   7    4.28    5.87
  -9  -7   7    6.08    5.63
  -9   7   8    8.81    7.01
   9  -7  -8    0.00    5.70
  -9  -7   8   -0.00    4.64
  -9   7   9   21.12    9.10
   9  -7  -9   22.77   10.80
  -9   7  10   24.43    9.62
   9  -7 -10   23.21   10.83
  -9   7  11    0.00    5.87
   9  -7 -11   17.06    9.48
  -9   7  12   94.80   19.41
   9  -7 -12   47.63   16.01
  -9   7  13    0.00    4.56
  -9   7  14   12.08    7.86
  -9   7  15    9.38    7.46
  -9   7  16   42.02   14.10
  -9   7  17    0.34    4.88
  -9   7  18    6.23    6.08
   9  -7 -18   -0.00    5.62
  -9   7  19   -0.00    4.46
   9  -7 -19    3.58    4.99
  -9   7  20    5.59    6.02
   9  -7 -20    5.65    6.25
   9  -7 -21    7.64    5.96
   9  -7 -22   19.02    8.88
   9  -7 -23    0.84    3.74
   9  -7 -24   -0.00    4.57
   9  -7 -25    1.20    4.61
   9  -7 -26   20.65    9.36
  -9   7  27    2.32    6.34
   9  -7 -27    8.82    6.56
  -9   7  28    0.00    4.71
   9  -7 -28    0.38    5.14
  -9   7  29    0.00    5.41
   9  -7 -29    0.00    4.95
  -9   7  30    0.00    4.47
   9  -7 -30    0.00    4.21
  -9   7  31    1.73    5.48
   9  -7 -31    2.44    3.90
  -9   7  32    3.32    6.11
   9  -7 -32   -0.00    4.85
   9  -7 -33    1.54    5.75
   9  -7 -34    0.42    4.22
  -9   8   1   21.53    8.79
   9  -8  -1    3.19    6.64
  -9  -8   1    5.88    6.41
  -9   8   2   31.77   10.34
   9  -8  -2   37.22   11.93
  -9  -8   2   17.08   10.19
  -9   8   3   -0.00    5.19
   9  -8  -3   -0.00    6.08
  -9  -8   3   -0.00    5.50
  -9   8   4    1.27    5.19
   9  -8  -4   30.23   11.51
  -9  -8   4   59.08   13.66
  -9   8   5    3.69    4.83
   9  -8  -5    0.03    4.08
  -9  -8   5   -0.00    4.27
  -9   8   6    4.49    6.22
   9  -8  -6    2.06    6.35
  -9  -8   6    5.77    5.36
  -9   8   7    2.82    4.25
  -9  -8   7    6.49    6.40
  -9   8   8   61.86   17.04
  -9  -8   8   87.69   18.74
  -9   8   9    2.01    4.92
  -9  -8   9   11.28    7.48
  -9   8  10   24.88   10.65
  -9  -8  10   23.77    9.58
  -9   8  11    6.26    6.30
  -9  -8  11    7.03    6.36
  -9   8  12   47.11   14.66
  -9   8  13    0.82    5.04
  -9   8  14    7.17    7.77
  -9   8  15    7.04    7.21
  -9   8  16    4.80    5.78
   9  -8 -16   -0.00    4.16
  -9   8  17   15.62    8.69
   9  -8 -17    3.62    6.61
  -9   8  18   14.21    9.50
   9  -8 -18   10.29    7.14
   9  -8 -19    4.79    7.19
   9  -8 -20   13.57    7.91
   9  -8 -21    0.00    3.76
   9  -8 -22    0.47    4.30
   9  -8 -23   -0.00    5.63
  -9   8  24    6.16    6.65
   9  -8 -24    8.86    7.55
  -9   8  25    2.27    5.67
   9  -8 -25    5.24    6.35
  -9   8  26    8.50    7.11
   9  -8 -26    4.77    6.02
  -9   8  27   -0.00    5.28
   9  -8 -27    1.30    4.40
  -9   8  28    1.49    3.75
   9  -8 -28    0.00    5.39
  -9   8  29    4.83    5.28
   9  -8 -29    0.65    4.23
  -9   8  30   11.11    7.32
   9  -8 -30    6.81    6.57
  -9   8  31    3.13    6.34
   9  -8 -31    0.00    5.16
  -9   8  32    5.39    6.81
   9  -8 -32   -0.00    4.27
   9  -8 -33    2.93    5.00
  -9   9   1    6.74    5.99
   9  -9  -1    3.78    6.05
  -9  -9   1    9.10    7.91
  -9   9   2   28.58   10.53
   9  -9  -2   26.07   10.98
  -9  -9   2   23.90    9.67
  -9   9   3    7.87    6.18
   9  -9  -3    8.75    7.69
  -9  -9   3    8.14    7.81
  -9   9   4   14.39    7.54
   9  -9  -4    9.31    8.05
  -9  -9   4    3.81    5.88
  -9   9   5   -0.00    5.11
   9  -9  -5    4.93    6.46
  -9  -9   5    4.90    5.83
  -9   9   6   67.01   16.95
   9  -9  -6   37.49   14.40
  -9  -9   6   79.77   17.16
  -9   9   7    8.58    6.77
   9  -9  -7    1.54    6.74
  -9  -9   7   -0.00    4.43
  -9   9   8   -0.00    5.28
   9  -9  -8    2.90    5.62
  -9  -9   8    0.20    3.89
  -9   9   9    0.14    4.05
   9  -9  -9    0.23    5.41
  -9  -9   9   -0.00    4.89
  -9   9  10    8.54    7.89
   9  -9 -10    1.44    7.11
  -9  -9  10   12.86    7.60
  -9   9  11    0.00    4.23
   9  -9 -11    4.19    6.89
  -9  -9  11    2.96    4.95
  -9   9  12   41.63   13.02
  -9  -9  12   26.63   10.01
  -9   9  13   -0.00    4.42
   9  -9 -13   -0.00    4.65
  -9   9  14    0.00    5.24
   9  -9 -14    0.00    5.24
  -9   9  15    1.17    6.02
   9  -9 -15    0.00    6.32
  -9   9  16   34.91   12.48
   9  -9 -16   26.96   10.85
   9  -9 -17    0.67    4.38
   9  -9 -18   -0.00    5.80
   9  -9 -19   -0.00    4.76
  -9   9  20   20.86   10.02
   9  -9 -20   10.00    7.36
  -9   9  21   -0.00    4.69
   9  -9 -21    4.53    5.09
  -9   9  22   24.43   10.85
   9  -9 -22   19.25    9.50
  -9   9  23   -0.00    4.38
   9  -9 -23    6.52    6.70
  -9   9  24    1.31    4.69
   9  -9 -24   -0.00    4.63
  -9   9  25    0.06    3.07
   9  -9 -25    4.47    6.72
  -9   9  26   22.18   10.17
   9  -9 -26   12.04    7.75
  -9   9  27    0.22    4.15
   9  -9 -27   -0.00    4.76
  -9   9  28   14.68    9.55
   9  -9 -28    0.86    5.32
  -9   9  29    3.56    6.06
   9  -9 -29    0.13    5.32
  -9   9  30    8.17    7.76
   9  -9 -30    1.59    5.54
  -9   9  31   -0.00    4.33
  -9  10   1   11.71    7.34
   9 -10  -1   12.03    7.96
  -9 -10   1    0.00    5.28
  -9  10   2    0.00    5.50
   9 -10  -2    6.04    7.54
  -9 -10   2   23.13    9.25
  -9  10   3   -0.00    5.35
   9 -10  -3    0.00    5.00
  -9 -10   3    2.94    6.33
  -9  10   4   22.54   10.76
   9 -10  -4   37.26   13.61
  -9 -10   4   35.08   12.46
  -9  10   5   -0.00    4.61
   9 -10  -5    0.38    4.89
  -9 -10   5   -0.00    5.11
  -9  10   6   -0.00    4.03
   9 -10  -6    0.11    4.76
  -9 -10   6   -0.00    6.07
  -9  10   7    5.70    7.76
   9 -10  -7    0.00    4.00
  -9 -10   7    0.41    4.11
  -9  10   8   20.16    9.15
   9 -10  -8    6.19    7.16
  -9 -10   8   23.66    9.64
  -9  10   9   15.91    9.92
   9 -10  -9    0.00    5.73
  -9 -10   9   11.32    7.26
  -9  10  10    5.76    8.51
   9 -10 -10    4.26    4.96
   9 -10 -10    3.76    5.80
  -9 -10  10    2.41    5.39
  -9  10  11    1.29    6.30
   9 -10 -11    6.10    6.12
   9 -10 -11    3.21    7.92
  -9 -10  11   12.58    7.20
  -9  10  12    1.65    5.70
   9 -10 -12   11.61    7.55
  -9  10  13   -0.00    4.89
   9 -10 -13    4.02    4.68
   9 -10 -14   31.33   11.35
   9 -10 -15    3.07    4.64
   9 -10 -16    0.00    6.26
   9 -10 -17   -0.00    4.98
   9 -10 -18    6.41    6.01
   9 -10 -19   -0.00    5.31
   9 -10 -20    9.59    7.35
   9 -10 -21    0.55    4.54
   9 -10 -22   10.85    6.74
  -9  10  23   -0.00    3.72
   9 -10 -23    0.94    5.33
  -9  10  24   12.01    7.94
   9 -10 -24   10.17    7.12
  -9  10  25   -0.00    5.23
   9 -10 -25    0.00    4.79
  -9  10  26    1.56    6.17
   9 -10 -26   -0.00    6.15
  -9  10  27   -0.00    5.37
   9 -10 -27   -0.00    5.03
  -9  10  28    0.00    5.17
  -9  10  29    0.00    5.58
  -9  10  30   -0.00    6.01
  -9  10  31    3.72    6.79
  -9  11   1    2.72    5.24
   9 -11  -1    2.01    5.35
  -9 -11   1   -0.00    4.49
  -9  11   2   23.50    9.84
   9 -11  -2   17.34    9.61
  -9 -11   2   19.97    9.63
  -9  11   3   11.90    7.41
   9 -11  -3    0.00    5.54
  -9 -11   3    0.13    5.31
  -9  11   4   16.97    8.57
   9 -11  -4   25.80   10.88
  -9 -11   4   16.09    8.93
  -9  11   5    1.41    4.61
   9 -11  -5    6.76    8.00
  -9 -11   5   -0.00    5.76
  -9  11   6    6.01    6.51
   9 -11  -6    6.87    6.88
  -9 -11   6   12.66    7.50
  -9  11   7    0.47    4.04
   9 -11  -7   -0.00    4.15
   9 -11  -7   -0.00    5.38
  -9 -11   7   -0.00    5.98
  -9  11   8   -0.00    5.00
   9 -11  -8   -0.00    4.34
   9 -11  -8    0.00    5.70
  -9 -11   8   -0.00    4.12
  -9  11   9   -0.00    3.79
   9 -11  -9    0.83    4.46
   9 -11  -9    0.00    5.50
  -9 -11   9    3.98    5.56
  -9  11  10   14.12    9.02
   9 -11 -10   18.88    9.32
   9 -11 -10   11.80    8.77
   9 -11 -11    1.19    5.50
   9 -11 -11   -0.00    4.09
   9 -11 -12    0.00    3.81
   9 -11 -13    4.10    6.52
   9 -11 -14   -0.00    5.08
   9 -11 -15    0.12    4.64
   9 -11 -16   19.56    9.70
   9 -11 -17   -0.00    3.86
   9 -11 -18    2.88    6.24
   9 -11 -19    1.54    4.72
   9 -11 -20   20.68    9.99
   9 -11 -21    2.23    5.91
   9 -11 -22    4.36    5.28
   9 -11 -23    0.00    5.44
   9 -11 -24   -0.00    5.84
  -9  12   1   -0.00    4.84
   9 -12  -1    1.56    6.37
  -9 -12   1    4.51    7.28
  -9  12   2    1.10    4.60
   9 -12  -2   -0.00    3.63
   9 -12  -2    3.71    5.96
  -9 -12   2   -0.00    5.86
  -9  12   3   -0.00    4.17
   9 -12  -3   -0.00    4.46
   9 -12  -3    3.81    7.08
  -9 -12   3    3.98    7.11
  -9  12   4   11.09    8.80
   9 -12  -4   18.05    8.62
   9 -12  -4   22.11   10.69
  -9 -12   4   18.52    9.56
  -9  12   5   -0.00    4.68
   9 -12  -5    4.24    5.00
   9 -12  -5   -0.00    4.92
  -9 -12   5    1.20    5.67
  -9  12   6    1.12    4.58
   9 -12  -6   -0.00    3.84
   9 -12  -6   -0.00    5.62
  -9 -12   6    2.60    5.55
  -9  12   7    4.39    6.64
   9 -12  -7    0.00    4.49
   9 -12  -7    5.39    7.27
  -9 -12   7    2.16    6.65
   9 -12  -8   21.56   10.48
   9 -12  -8   21.86   11.94
   9 -12  -9    1.03    5.18
   9 -12  -9   -0.00    7.12
   9 -12 -10    5.10    6.82
   9 -12 -10    5.50    6.33
   9 -12 -11    1.93    4.93
   9 -12 -12    0.00    3.73
   9 -12 -13    1.00    3.54
   9 -12 -14   14.64    9.13
   9 -12 -15    8.12    7.49
   9 -12 -16    2.14    5.65
   9 -12 -17    9.57    7.25
   9 -12 -18   11.59    7.90
   9 -12 -19   -0.00    5.51
   9 -12 -20    9.66    7.52
   9 -12 -21   -0.00    3.87
  -9  13   1   15.84    9.19
   9 -13  -1   13.15    8.06
   9 -13  -1    0.50    7.06
  -9 -13   1    5.75    7.36
  -9  13   2    2.03    5.48
   9 -13  -2    7.58    6.25
   9 -13  -2    6.97    7.63
  -9 -13   2    2.15    6.39
   9 -13  -3   -0.00    3.90
   9 -13  -3    1.58    8.09
  -9 -13   3    2.60    6.17
   9 -13  -4    3.25    5.37
   9 -13  -4    2.39    6.71
  -9 -13   4    1.62    5.62
   9 -13  -5    8.90    6.09
   9 -13  -5    4.62    7.19
  -9 -13   5    5.23    7.19
   9 -13  -6   22.92    9.10
   9 -13  -6    9.84   10.01
   9 -13  -7   -0.00    4.21
   9 -13  -8    2.97    5.05
   9 -13  -8   -0.00    7.49
   9 -13  -9    2.42    6.06
   9 -13  -9    2.15    6.02
   9 -13 -10   16.48    8.49
   9 -13 -10    6.10    8.71
   9 -13 -11   -0.00    5.01
   9 -13 -12    8.53    7.07
   9 -13 -13    5.66    6.69
   9 -13 -14    8.05    7.42
   9 -13 -15   -0.00    5.38
   9 -13 -16   15.37    8.57
   9 -13 -17    0.21    3.18
   9 -14  -1    0.00    5.48
   9 -14  -1    0.00    5.63
  -9 -14   1    1.78    5.96
   9 -14  -2   10.23    6.86
   9 -14  -2    7.98    7.38
  -9 -14   2    8.16    8.23
   9 -14  -3    2.88    5.53
   9 -14  -3    9.68    8.92
  -9 -14   3    2.44    5.59
   9 -14  -4   17.95    9.07
   9 -14  -4    0.00    5.73
   9 -14  -5   -0.00    5.32
   9 -14  -5    2.52    6.85
   9 -14  -6    0.00    3.67
   9 -14  -6    0.00    7.34
   9 -14  -7    3.60    5.74
   9 -14  -7    2.85    8.75
   9 -14  -8    2.20    5.17
   9 -14  -8    3.18    6.74
   9 -14  -9    4.29    5.53
   9 -14  -9    0.00    8.17
   9 -14 -10    4.90    5.30
   9 -14 -11   -0.00    4.19
   9 -14 -12    0.00    6.29
   9 -14 -13    5.53    5.75
   9 -15  -1    8.32    6.47
   9 -15  -1   -0.00    7.19
  -9 -15   1    3.92    6.00
   9 -15  -2    6.27    6.95
   9 -15  -2   14.72    9.72
   9 -15  -3    8.44    6.68
   9 -15  -3   -0.00    6.42
   9 -15  -4    0.80    3.74
   9 -15  -4   -0.00    5.95
   9 -15  -5    7.69    6.33
   9 -15  -5    6.41    8.28
   9 -15  -6    8.99    7.54
   9 -15  -6   -0.00    5.99
   9 -15  -7   -0.00    4.59
   9 -15  -7    4.32    7.32
   9 -15  -8   -0.00    4.98
   9 -16  -1    0.82    5.34
   9 -16  -2    0.00    4.17
   9 -16  -2   -0.00    8.05
   9 -16  -3    0.00    4.27
   9 -16  -3   -0.00    5.94
   9 -16  -4   -0.00    7.29
   9 -16  -5    6.96    7.81
  -8   0   1   -0.00    3.36
  -8   0   1   -0.00    3.84
   8   0  -1    1.57    4.78
  -8   0   2  450.14   65.44
  -8   0   2  524.43   67.93
  -8   0   3   -0.00    4.90
  -8   0   3   -0.00    4.17
   8   0  -3   -0.00    4.32
  -8   0   4   94.20   16.57
  -8   0   4   80.83   16.89
   8   0  -4   65.93   16.14
  -8   0   5    0.57    3.75
  -8   0   5   -0.00    2.95
   8   0  -5    0.00    4.44
  -8   0   6   67.45   14.17
  -8   0   6   81.84   16.58
   8   0  -6   68.77   16.19
  -8   0   7    0.91    3.53
  -8   0   7    1.32    3.80
   8   0  -7    0.00    4.05
  -8   0   8  207.56   29.41
  -8   0   8  157.51   29.70
   8   0  -8  185.02   30.80
  -8   0   9    0.00    3.73
  -8   0   9    3.64    4.89
   8   0  -9    2.61    4.67
  -8   0  10   -0.00    3.58
  -8   0  10   -0.00    3.70
   8   0 -10   -0.00    4.22
  -8   0  11    0.00    3.57
  -8   0  11   -0.00    4.30
   8   0 -11   -0.00    3.58
  -8   0  12  168.31   27.78
  -8   0  12  179.03   30.20
   8   0 -12  189.02   30.52
  -8   0  13    0.77    2.59
  -8   0  13    0.00    4.97
   8   0 -13   -0.00    4.26
  -8   0  14   67.45   14.37
  -8   0  15    0.37    3.56
  -8   0  16    2.69    4.05
  -8   0  25   -0.00    4.52
  -8   0  26   -0.00    3.35
   8   0 -26    1.05    3.63
  -8   1   1   50.73   12.61
  -8   1   1   89.36   16.38
   8  -1  -1   49.80   13.99
   8   1  -1   54.27   14.37
  -8  -1   1   64.67   13.88
  -8  -1   1   87.10   16.39
  -8   1   2    0.00    4.17
  -8   1   2    1.34    4.72
   8  -1  -2    0.03    3.51
   8   1  -2    1.80    5.03
  -8  -1   2    2.45    4.10
  -8  -1   2    2.03    3.65
  -8   1   3    3.24    4.27
  -8   1   3    0.00    3.54
   8  -1  -3   -0.00    5.01
   8   1  -3    8.57    5.92
  -8  -1   3    2.99    3.85
  -8  -1   3    7.51    5.75
  -8   1   4   41.50    9.71
  -8   1   4   31.54    9.48
   8  -1  -4   39.75   11.09
   8   1  -4   19.52    9.05
  -8  -1   4   23.52    8.38
  -8  -1   4   29.60    9.80
  -8   1   5   10.65    4.94
  -8   1   5    5.54    6.00
   8  -1  -5    7.60    6.83
   8   1  -5    6.80    5.97
  -8  -1   5    3.16    4.43
  -8  -1   5    3.48    5.48
  -8   1   6   80.87   15.53
  -8   1   6   70.32   16.11
   8  -1  -6   70.54   16.69
   8   1  -6   91.41   17.63
  -8  -1   6   80.87   15.50
  -8  -1   6   86.04   17.53
  -8   1   7    3.31    3.84
  -8   1   7    5.67    5.06
   8  -1  -7    6.33    5.54
   8   1  -7    8.11    5.54
  -8  -1   7    6.76    4.43
  -8  -1   7   13.30    7.46
  -8   1   8    0.00    3.82
  -8   1   8    2.18    4.23
   8  -1  -8    2.12    4.89
   8   1  -8    0.00    4.51
  -8  -1   8    3.92    4.01
  -8  -1   8    7.17    5.29
  -8   1   9    3.26    4.55
  -8   1   9   15.36    6.90
   8  -1  -9   29.08    9.61
   8   1  -9    6.30    5.33
  -8  -1   9   15.16    6.18
  -8  -1   9   18.15    7.36
  -8   1  10  138.55   23.82
  -8   1  10  157.91   26.47
   8  -1 -10  121.06   24.73
   8   1 -10  147.05   25.68
  -8  -1  10  140.45   23.35
  -8  -1  10  172.17   26.84
  -8   1  11    3.83    4.80
  -8   1  11    8.71    6.30
   8  -1 -11   10.39    6.41
   8   1 -11    3.70    5.20
  -8  -1  11    6.48    4.40
  -8  -1  11    3.52    4.14
  -8   1  12   14.63    6.30
  -8   1  12    5.90    5.98
   8  -1 -12   25.14    9.08
   8   1 -12   -0.00    4.55
  -8  -1  12    8.22    5.13
  -8  -1  12   14.98    7.30
  -8   1  13   -0.00    3.78
   8  -1 -13    1.54    4.59
  -8  -1  13   -0.00    3.32
  -8  -1  14   52.72   11.91
  -8  -1  15   54.18   12.54
  -8  -1  16   49.73   11.91
  -8  -1  17    2.08    3.45
  -8  -1  18    0.00    3.06
  -8  -1  19    5.41    4.62
  -8  -1  20    3.41    5.06
  -8   1  21    0.00    4.02
  -8  -1  21   -0.00    3.68
  -8   1  22   59.46   14.93
  -8   1  23   -0.00    4.03
  -8   1  24    9.20    6.78
  -8   1  25   -0.00    4.27
   8  -1 -25    2.86    4.41
  -8   1  26   18.84    8.62
   8  -1 -26   20.76    7.80
   8  -1 -27    0.51    3.97
  -8   2   1    0.70    2.51
  -8   2   1   -0.00    4.04
   8  -2  -1   -0.00    4.22
   8   2  -1    1.17    4.47
  -8  -2   1   -0.00    4.51
  -8  -2   1    1.40    3.47
  -8   2   2   45.06   11.75
  -8   2   2   57.30   13.77
   8  -2  -2   83.85   16.64
   8   2  -2   93.38   17.31
  -8  -2   2   54.51   13.44
  -8  -2   2   55.75   13.54
  -8   2   3    5.99    4.50
  -8   2   3   19.95    7.82
   8  -2  -3   13.12    7.55
   8   2  -3    8.01    5.98
  -8  -2   3   11.24    6.43
  -8  -2   3    5.79    5.52
  -8   2   4    2.53    5.08
  -8   2   4   48.55   11.36
   8  -2  -4   42.52   11.38
   8   2  -4   38.15   10.33
  -8  -2   4   30.45    9.00
  -8  -2   4   27.86    9.01
  -8   2   5    0.00    3.07
  -8   2   5    2.10    4.18
   8  -2  -5    7.62    5.89
   8   2  -5   16.28    7.64
  -8  -2   5    4.58    4.82
  -8  -2   5    4.21    5.02
  -8   2   6   69.55   14.88
  -8   2   6  102.11   18.42
   8  -2  -6   82.79   17.66
   8   2  -6   92.64   17.77
  -8  -2   6   86.93   16.21
  -8  -2   6   53.49   14.94
  -8   2   7   32.12   10.00
   8  -2  -7   18.73    9.22
   8   2  -7   28.51    9.27
  -8  -2   7   28.60    8.76
  -8  -2   7   37.57   10.42
  -8   2   8  124.82   21.66
   8  -2  -8  102.68   21.18
   8   2  -8   77.20   18.87
  -8  -2   8  123.35   19.76
  -8  -2   8  114.56   21.19
  -8   2   9   10.18    6.87
   8  -2  -9   11.46    6.51
   8   2  -9    0.00    4.59
  -8  -2   9   10.31    5.65
  -8  -2   9    5.70    5.69
  -8   2  10    2.24    3.94
   8  -2 -10    0.00    3.59
   8   2 -10    2.95    4.23
  -8  -2  10    0.85    3.44
  -8  -2  10   -0.00    5.18
  -8   2  11    5.48    4.90
   8  -2 -11    0.51    4.90
   8   2 -11    0.33    3.66
  -8  -2  11   -0.00    3.17
  -8  -2  11    2.35    3.55
  -8   2  12   61.45   14.58
   8  -2 -12   62.13   15.01
  -8  -2  12   58.70   12.28
  -8  -2  12   39.64   12.32
  -8   2  13   38.09   12.24
   8  -2 -13   35.25   11.88
  -8  -2  13   39.47    9.76
  -8   2  14   19.23    8.71
   8  -2 -14   29.13   10.19
  -8  -2  14   20.19    7.14
  -8  -2  15   14.22    5.83
  -8  -2  16   24.28    7.64
  -8  -2  17   16.00    6.48
  -8   2  18  133.59   26.25
  -8  -2  18  169.71   25.80
  -8   2  19    8.54    6.32
  -8  -2  19    0.00    4.00
  -8   2  20   13.38    7.18
  -8  -2  20    2.42    3.50
  -8   2  21   -0.00    4.58
  -8  -2  21   -0.00    3.32
  -8   2  22   25.45    9.60
  -8  -2  22   21.42    8.23
  -8   2  23    0.73    4.29
  -8  -2  23    0.00    3.64
  -8   2  24   11.40    6.78
   8  -2 -24    4.52    4.89
  -8  -2  24    9.75    6.04
  -8   2  25    1.35    3.87
   8  -2 -25    0.31    3.19
   8  -2 -26    1.81    4.12
   8  -2 -27    1.25    4.24
   8  -2 -28   11.38    6.31
  -8   2  35    3.55    5.26
   8  -3  -1   82.15   17.73
   8   3  -1   91.39   17.93
  -8  -3   1   69.93   16.10
  -8  -3   1   70.80   16.27
  -8   3   2    5.22    4.51
   8  -3  -2    2.63    4.90
   8   3  -2   -0.00    5.40
  -8  -3   2    0.00    4.37
  -8  -3   2    0.68    4.89
  -8   3   3   34.55   10.93
   8  -3  -3   33.92   11.43
   8   3  -3   34.38   10.72
  -8  -3   3   44.45   11.67
  -8  -3   3   47.98   12.23
  -8   3   4  137.79   23.21
   8  -3  -4   83.19   20.90
   8   3  -4  113.24   22.25
  -8  -3   4  167.92   24.68
  -8   3   5   17.75    7.93
   8  -3  -5   12.48    7.74
   8   3  -5   12.12    6.77
  -8  -3   5   13.72    6.70
  -8  -3   5   11.07    6.93
  -8   3   6   25.23    9.33
   8  -3  -6   27.35   10.00
   8   3  -6   38.09   10.46
  -8  -3   6   18.55    7.13
  -8  -3   6   27.44    9.18
  -8   3   7   34.02    9.93
   8  -3  -7    6.70    6.44
   8   3  -7   11.18    7.10
  -8  -3   7   12.93    6.58
  -8  -3   7   13.25    6.65
  -8   3   8    4.40    5.49
   8  -3  -8   15.36    7.74
   8   3  -8    7.61    5.50
  -8  -3   8    8.45    5.47
  -8  -3   8    1.58    4.38
  -8   3   9    2.18    4.23
   8  -3  -9   -0.00    5.00
   8   3  -9    2.92    5.10
  -8  -3   9    0.58    3.46
  -8  -3   9    2.12    4.50
  -8   3  10   65.58   16.50
   8  -3 -10   74.28   18.14
   8   3 -10   62.81   15.89
  -8  -3  10  107.52   17.21
  -8  -3  10  120.49   19.94
  -8   3  11   90.18   18.53
   8  -3 -11   87.59   19.11
  -8  -3  11   73.60   15.17
  -8   3  12    0.47    3.66
   8  -3 -12   -0.00    4.52
  -8  -3  12    0.00    3.45
  -8   3  13    5.42    4.88
   8  -3 -13    2.78    5.44
  -8  -3  13   13.83    5.52
  -8   3  14   16.45    7.44
  -8   3  14    0.00    4.42
   8  -3 -14   16.64    9.09
  -8  -3  14   23.15    6.98
  -8   3  15   21.06    9.02
  -8  -3  15   43.42    9.73
  -8   3  16   84.04   17.67
  -8  -3  16   78.82   15.20
  -8   3  17    0.00    4.23
  -8  -3  17    4.25    3.91
  -8   3  18   13.31    8.07
  -8  -3  18   -0.00    3.73
  -8   3  19    5.65    5.57
  -8  -3  19   10.30    5.66
  -8   3  20  109.47   21.18
  -8  -3  20   79.80   16.64
  -8   3  21   18.51    8.71
  -8  -3  21   13.09    6.25
  -8   3  22   14.94    7.76
  -8  -3  22    9.11    5.16
  -8   3  23    3.98    5.14
   8  -3 -23    4.64    4.43
  -8   3  24   37.91   11.66
   8  -3 -24   18.16    8.71
   8  -3 -25    7.12    5.43
   8  -3 -26    1.44    4.55
   8  -3 -27    1.06    4.05
   8  -3 -28    1.62    4.05
   8  -3 -29   -0.00    4.34
   8  -3 -30    6.24    5.75
  -8   3  33    2.92    4.53
  -8   3  34    0.59    3.93
  -8   3  35    0.63    4.07
   8  -4  -1   56.30   15.15
   8   4  -1   60.60   15.36
  -8  -4   1   60.29   15.15
  -8  -4   1   95.37   17.61
   8  -4  -2   26.88    9.48
   8   4  -2   38.28   10.83
  -8  -4   2   33.65   10.20
  -8  -4   2   13.60    7.53
   8  -4  -3    7.20    6.16
   8   4  -3   15.52    7.45
  -8  -4   3   13.85    7.02
  -8  -4   3   13.23    7.45
   8  -4  -4  116.29   23.89
   8   4  -4  122.43   23.59
  -8  -4   4  189.62   26.29
  -8  -4   4  103.89   22.62
  -8   4   5    7.98    5.96
   8  -4  -5    8.31    6.21
   8   4  -5   12.46    7.07
  -8  -4   5    6.15    6.39
  -8  -4   5    5.53    6.35
  -8   4   6   46.52   12.63
   8  -4  -6   55.92   14.58
   8   4  -6   50.78   13.17
  -8  -4   6   44.64   12.05
  -8  -4   6   54.56   13.25
  -8   4   7   99.61   20.12
   8  -4  -7  114.04   21.98
   8   4  -7   81.79   18.86
  -8  -4   7   95.40   19.08
  -8  -4   7  133.46   21.99
  -8   4   8   30.05   10.18
   8  -4  -8   25.40   10.14
   8   4  -8   39.21   10.67
  -8  -4   8   30.47    8.99
  -8  -4   8   28.66    9.83
  -8   4   9    9.03    6.06
  -8   4   9    3.27    4.33
   8  -4  -9    9.56    6.86
  -8  -4   9    5.14    4.94
  -8  -4   9   12.65    7.18
  -8   4  10    3.15    4.13
  -8   4  10    8.27    5.88
   8  -4 -10   -0.00    5.68
  -8  -4  10    3.28    4.62
  -8   4  11    8.28    6.24
  -8   4  11   11.42    7.00
   8  -4 -11    8.46    7.72
  -8  -4  11    8.22    5.26
  -8   4  12  112.31   20.11
  -8   4  12  113.70   20.87
   8  -4 -12   63.87   18.20
  -8  -4  12   92.48   17.13
  -8   4  13   21.08    8.46
  -8   4  13   18.36    8.39
   8  -4 -13   31.34   11.04
  -8  -4  13   10.12    5.32
  -8   4  14   49.60   13.20
  -8   4  14   61.22   14.85
   8  -4 -14   43.17   13.93
  -8  -4  14   47.08   11.13
  -8   4  15   -0.00    4.65
  -8  -4  15   -0.00    3.54
  -8   4  16   10.64    7.36
  -8  -4  16   18.01    6.50
  -8   4  17    7.93    7.01
  -8  -4  17   27.20    7.42
  -8   4  18   69.40   17.23
  -8  -4  18   88.94   15.62
  -8   4  19   -0.00    4.38
  -8  -4  19    6.71    4.43
  -8   4  20    5.76    6.23
  -8  -4  20   13.01    5.80
  -8   4  21    3.37    5.68
  -8  -4  21    1.86    3.32
  -8   4  22   17.36    9.11
   8  -4 -22   22.92    8.96
  -8   4  23    9.29    7.49
   8  -4 -23   16.83    7.61
   8  -4 -24    5.83    5.11
   8  -4 -25   -0.00    4.14
   8  -4 -26    0.32    3.81
   8  -4 -27    1.04    4.54
   8  -4 -28   10.89    7.12
   8  -4 -29   10.26    6.47
   8  -4 -30    1.89    5.24
  -8   4  31   -0.00    4.52
   8  -4 -31    1.52    4.66
  -8   4  32    6.41    5.83
  -8   4  33    6.55    6.03
  -8   4  34    9.77    7.15
  -8   4  35    7.01    7.03
   8  -5  -1   35.66   11.06
   8   5  -1   23.71    9.53
  -8  -5   1   27.35    9.75
   8  -5  -2   11.99    8.06
   8   5  -2   34.54   10.55
  -8  -5   2   30.06    9.80
   8  -5  -3   45.74   14.06
   8   5  -3   97.11   18.00
  -8  -5   3   71.33   15.64
  -8  -5   3   65.81   15.88
  -8   5   4   24.15    7.86
   8  -5  -4    3.99    6.24
   8   5  -4   21.72    8.60
  -8  -5   4   18.00    8.02
  -8  -5   4    9.98    6.94
  -8   5   5   68.11   13.82
   8  -5  -5   53.30   14.11
   8   5  -5   59.00   14.07
  -8  -5   5   59.51   13.57
  -8  -5   5   28.03   11.03
  -8   5   6   79.62   17.55
   8  -5  -6   76.26   18.80
  -8  -5   6  101.10   19.14
  -8  -5   6  110.00   20.37
  -8   5   7    4.06    4.32
   8  -5  -7    0.00    3.78
  -8  -5   7    3.01    4.32
  -8   5   8    1.77    4.47
   8  -5  -8   10.59    7.24
  -8  -5   8    8.11    5.71
  -8   5   9    9.80    5.68
   8  -5  -9    4.53    6.15
  -8  -5   9    8.47    5.65
  -8   5  10  209.37   30.45
  -8   5  10  163.82   29.08
   8  -5 -10  120.18   27.71
  -8  -5  10  177.42   27.62
  -8   5  11   43.66   12.53
  -8   5  11   46.25   13.15
   8  -5 -11   41.34   13.06
  -8  -5  11   33.06    9.89
  -8   5  12    2.30    5.48
  -8   5  12    1.51    4.90
   8  -5 -12   -0.00    5.31
  -8  -5  12    4.08    4.90
  -8   5  13    0.19    3.55
  -8   5  13    0.00    5.10
   8  -5 -13   -0.00    3.62
  -8  -5  13    0.65    3.65
  -8   5  14    8.27    7.48
   8  -5 -14    1.93    4.81
  -8  -5  14    8.59    5.08
  -8   5  15   40.29   11.76
  -8  -5  15   18.66    6.89
  -8   5  16   40.84   13.19
  -8  -5  16   67.52   12.68
  -8   5  17    6.54    6.40
  -8  -5  17    5.40    4.07
  -8   5  18    1.93    4.60
  -8  -5  18    0.00    3.44
  -8   5  19   10.86    7.43
  -8  -5  19   22.73    6.82
   8  -5 -20   22.28    8.71
  -8   5  21   41.67   12.90
   8  -5 -21   25.47    9.76
   8  -5 -22    7.00    5.56
   8  -5 -23    2.58    5.28
   8  -5 -24   13.19    7.06
   8  -5 -25   17.73    8.52
   8  -5 -26   10.69    6.23
   8  -5 -27    3.69    5.33
   8  -5 -28    0.66    4.19
  -8   5  29    0.00    4.88
   8  -5 -29    7.76    5.71
  -8   5  30    3.58    5.71
   8  -5 -30    9.41    6.23
  -8   5  31    7.08    6.54
   8  -5 -31    0.00    3.81
  -8   5  32    6.21    6.44
   8  -5 -32    0.43    4.28
  -8   5  33    6.44    5.63
  -8   5  34    0.78    5.83
  -8   6   1   96.41   19.58
   8  -6  -1  111.76   21.54
   8   6  -1   85.78   19.99
  -8  -6   1  110.76   21.29
  -8   6   2   91.73   18.63
   8  -6  -2  110.75   21.02
   8   6  -2   66.84   17.65
  -8  -6   2   96.87   19.64
  -8   6   3   73.01   16.89
   8  -6  -3   96.64   20.21
  -8   6   4   30.96    9.82
   8  -6  -4   22.91   10.56
  -8   6   5   15.33    7.82
   8  -6  -5   27.11   10.15
  -8   6   6   41.45   11.66
   8  -6  -6   34.48   11.87
  -8  -6   6   28.03    9.76
  -8   6   7   24.63   10.10
   8  -6  -7   34.75   11.53
  -8  -6   7   36.25   10.70
  -8   6   8   42.86   11.79
   8  -6  -8   24.22   10.52
  -8  -6   8   40.38   11.62
  -8   6   9    0.71    4.57
   8  -6  -9   -0.00    5.90
  -8  -6   9    4.81    5.72
  -8   6  10    8.75    7.07
   8  -6 -10    2.38    6.08
  -8  -6  10    0.00    4.35
  -8   6  11   27.61    9.71
   8  -6 -11   16.86    8.91
  -8  -6  11    9.96    6.46
  -8   6  12   22.61    9.46
   8  -6 -12   36.87   11.82
  -8  -6  12   18.54    7.28
  -8   6  13    9.54    7.51
   8  -6 -13    5.52    6.93
  -8  -6  13   12.68    6.12
  -8   6  14   40.59   12.32
   8  -6 -14   30.07   11.88
  -8  -6  14   24.07    8.38
  -8   6  15   14.37    7.86
  -8  -6  15   21.19    6.97
  -8   6  16    7.48    6.27
  -8  -6  16    7.74    4.53
  -8   6  17   51.79   15.36
  -8  -6  17   63.01   12.50
  -8   6  18   32.71   10.63
   8  -6 -18   10.46    6.12
  -8   6  19    1.09    4.68
   8  -6 -19    1.71    4.78
   8  -6 -20    2.16    5.75
   8  -6 -21   -0.00    4.59
   8  -6 -22    6.38    5.73
   8  -6 -23   10.08    7.36
   8  -6 -24    3.23    5.13
   8  -6 -25    3.51    6.28
   8  -6 -26    2.34    4.45
  -8   6  27    8.02    5.86
   8  -6 -27    7.42    7.62
  -8   6  28    6.73    5.92
   8  -6 -28   19.11    8.86
  -8   6  29    0.04    4.47
   8  -6 -29   14.13    7.84
  -8   6  30    0.63    4.56
   8  -6 -30    7.43    5.90
  -8   6  31   -0.00    3.26
   8  -6 -31   -0.00    4.18
  -8   6  32   -0.00    4.49
   8  -6 -32    5.22    5.60
  -8   6  33    5.57    7.25
   8  -6 -33    4.53    5.31
  -8   6  34    2.18    5.09
  -8   7   1   75.00   16.30
  -8  -7   1   65.13   16.46
  -8   7   2    7.23    5.57
  -8   7   3   24.01    9.26
  -8   7   4    0.00    4.50
   8  -7  -4   -0.00    6.52
  -8   7   5  104.97   18.94
   8  -7  -5   42.79   14.88
  -8   7   6   37.64   11.42
   8  -7  -6   17.28   10.43
   8  -7  -7    4.04    6.32
  -8   7   8    1.18    4.71
   8  -7  -8   -0.00    5.39
  -8  -7   8    0.80    3.61
  -8   7   9   46.62   13.26
   8  -7  -9   50.64   14.67
  -8  -7   9   33.56   10.79
  -8   7  10   10.48    7.54
   8  -7 -10   11.70    8.66
  -8  -7  10   13.42    6.88
  -8   7  11   31.33   11.84
   8  -7 -11   40.97   13.08
  -8  -7  11   33.23   10.27
  -8   7  12    6.74    5.78
   8  -7 -12    4.59    5.80
  -8  -7  12    2.27    4.44
  -8   7  13   16.08    8.28
   8  -7 -13   12.15    8.97
  -8  -7  13   13.87    6.87
  -8   7  14   12.67    8.72
   8  -7 -14   22.90   10.73
  -8  -7  14   24.04    7.84
  -8   7  15   49.25   16.06
  -8  -7  15   86.34   15.27
  -8   7  16    2.36    6.03
   8  -7 -16    0.00    4.85
  -8  -7  16    7.52    4.61
  -8   7  17   19.36    9.07
   8  -7 -17   10.80    7.08
  -8   7  18    0.01    4.94
   8  -7 -18   -0.00    2.91
   8  -7 -19   -0.00    4.84
   8  -7 -20   13.94    7.19
   8  -7 -21   24.30    9.66
   8  -7 -22    0.00    3.59
   8  -7 -23   -0.00    3.53
  -8   7  24    2.87    5.43
   8  -7 -24    1.78    4.70
  -8   7  25   14.35    8.33
   8  -7 -25   14.81    8.34
  -8   7  26    2.96    5.14
   8  -7 -26    1.69    4.64
  -8   7  27   19.43    9.45
   8  -7 -27    7.60    6.49
  -8   7  28    0.18    5.93
   8  -7 -28   -0.00    5.38
  -8   7  29    1.15    5.26
   8  -7 -29    5.65    6.14
  -8   7  30    3.35    6.12
   8  -7 -30    0.82    3.35
  -8   7  31    0.00    5.07
   8  -7 -31   16.49    8.18
  -8   7  32   -0.00    3.88
   8  -7 -32   -0.00    5.49
  -8   7  33    0.14    4.47
   8  -7 -33    0.37    4.64
   8  -7 -34    4.05    5.33
  -8   8   1   85.05   18.49
   8  -8  -1   83.15   19.96
  -8  -8   1   86.60   18.63
  -8   8   2   -0.00    4.60
   8  -8  -2   -0.00    4.35
  -8  -8   2    1.61    5.73
  -8   8   3   21.10    8.65
   8  -8  -3   13.22    9.20
  -8  -8   3   30.76   10.14
  -8   8   4   11.50    7.35
  -8  -8   4   19.68    8.67
  -8   8   5   -0.00    4.37
  -8   8   6   -0.00    4.35
  -8   8   7  105.43   22.39
  -8   8   8    0.40    3.40
  -8   8   9    7.94    7.20
   8  -8  -9    7.13    6.65
  -8   8  10   13.25    7.65
   8  -8 -10    6.59    7.74
  -8  -8  10   21.30    8.61
  -8   8  11    3.77    5.11
   8  -8 -11    4.40    6.75
  -8  -8  11    0.00    4.49
  -8   8  12   -0.00    3.42
   8  -8 -12   -0.00    5.94
  -8  -8  12   10.53    6.57
  -8   8  13   28.78   11.07
   8  -8 -13   13.12    7.27
   8  -8 -13   29.18   11.83
  -8  -8  13   42.38   10.76
  -8   8  14   -0.00    5.73
   8  -8 -14   12.20    6.54
  -8  -8  14    0.85    4.16
  -8   8  15   -0.00    5.19
   8  -8 -15   15.96    7.24
  -8   8  16   -0.00    4.80
   8  -8 -16    0.00    4.45
   8  -8 -17   13.70    7.91
   8  -8 -18    5.49    6.38
   8  -8 -19    9.33    6.67
   8  -8 -20    0.63    4.19
  -8   8  21    0.00    4.77
   8  -8 -21    1.78    4.44
  -8   8  22   -0.00    5.68
   8  -8 -22    1.31    4.56
  -8   8  23   21.09    9.53
   8  -8 -23   31.43   11.32
  -8   8  24    5.24    6.06
   8  -8 -24    1.30    4.93
  -8   8  25    1.93    5.41
   8  -8 -25    2.88    4.38
  -8   8  26    6.65    5.87
   8  -8 -26    5.88    6.39
  -8   8  27   11.85    8.24
   8  -8 -27    6.79    6.97
  -8   8  28    0.00    5.32
   8  -8 -28    0.00    4.96
  -8   8  29    7.87    6.64
   8  -8 -29    4.22    5.37
  -8   8  30    0.00    4.42
   8  -8 -30   -0.00    4.99
  -8   8  31   -0.00    5.26
   8  -8 -31    1.47    3.52
  -8   8  32    2.55    5.48
   8  -8 -32    4.31    4.96
  -8   8  33    2.64    4.91
   8  -8 -33   -0.00    4.76
   8  -8 -34   -0.00    4.87
   8  -8 -35    3.82    5.46
  -8   9   1  127.56   22.27
   8  -9  -1   56.59   17.68
  -8  -9   1  104.48   20.50
  -8   9   2    0.00    3.96
   8  -9  -2    0.51    5.34
  -8  -9   2    7.22    6.10
  -8   9   3   20.15    9.68
   8  -9  -3   31.30   11.65
  -8  -9   3   36.10   11.87
  -8   9   4    5.71    6.95
   8  -9  -4    0.00    6.02
  -8  -9   4   10.89    7.44
  -8   9   5   46.14   13.45
   8  -9  -5   30.41   12.40
  -8  -9   5   47.80   13.39
  -8   9   6    2.54    4.57
   8  -9  -6    4.40    6.59
  -8  -9   6    1.55    4.87
  -8   9   7    1.16    5.30
   8  -9  -7   12.77    8.39
  -8   9   8    4.51    6.63
   8  -9  -8   -0.00    5.82
  -8   9   9    0.00    6.05
  -8   9  10    0.00    5.06
  -8   9  11   80.06   20.76
   8  -9 -11  111.36   20.86
  -8   9  12    2.06    5.13
   8  -9 -12    0.00    4.77
  -8  -9  12   -0.00    5.71
  -8   9  13    0.73    5.36
   8  -9 -13   -0.00    4.16
  -8  -9  13    0.00    4.77
   8  -9 -14    0.86    4.72
   8  -9 -15   42.62   12.70
  -8   9  16    0.39    3.53
   8  -9 -16    0.00    4.57
  -8   9  17    0.03    3.27
   8  -9 -17    0.72    3.31
  -8   9  18   11.60    7.44
   8  -9 -18    6.01    7.21
  -8   9  19   18.29    8.79
   8  -9 -19   13.27    7.68
  -8   9  20   10.56    6.72
   8  -9 -20   -0.00    5.17
  -8   9  21   26.90   10.97
   8  -9 -21   33.20   11.21
  -8   9  22    0.44    4.89
   8  -9 -22    2.61    5.64
  -8   9  23   -0.00    4.53
   8  -9 -23    3.48    5.57
  -8   9  24   -0.00    5.55
   8  -9 -24   -0.00    4.20
  -8   9  25    7.20    7.06
   8  -9 -25   26.66    9.50
  -8   9  26    3.67    6.59
   8  -9 -26    1.61    5.06
  -8   9  27    3.96    6.07
   8  -9 -27    2.64    5.02
  -8   9  28   -0.00    5.76
   8  -9 -28    1.30    6.23
  -8   9  29   -0.00    4.30
   8  -9 -29   -0.00    4.31
  -8   9  30   16.27    8.39
   8  -9 -30   -0.00    4.47
  -8   9  31    8.96    7.94
   8  -9 -31    4.11    6.51
  -8   9  32    0.00    5.51
   8  -9 -32    2.30    5.48
   8  -9 -33   -0.00    4.70
  -8  10   1    7.63    6.66
   8 -10  -1   27.53   10.70
  -8 -10   1   28.28   10.63
  -8  10   2    0.55    4.38
   8 -10  -2    4.14    6.27
  -8 -10   2   -0.00    5.17
  -8  10   3   41.48   13.74
   8 -10  -3   37.16   14.08
  -8 -10   3   65.83   15.38
  -8  10   4    7.03    6.53
   8 -10  -4    6.01    6.14
  -8 -10   4   13.74    7.97
  -8  10   5    0.00    4.63
   8 -10  -5    6.34    8.07
  -8 -10   5    1.04    5.64
  -8  10   6    0.00    4.86
   8 -10  -6   -0.00    5.65
  -8 -10   6    0.15    3.96
  -8  10   7   93.01   18.37
   8 -10  -7   22.40   10.02
   8 -10  -7   38.94   13.82
  -8 -10   7   75.88   15.89
  -8  10   8    2.00    5.75
   8 -10  -8   -0.00    5.41
   8 -10  -8    0.53    6.21
  -8 -10   8    0.00    5.42
  -8  10   9    0.26    4.08
   8 -10  -9   -0.00    4.74
   8 -10  -9    1.85    6.58
  -8 -10   9   10.73    6.78
  -8  10  10   -0.00    5.23
   8 -10 -10    0.51    4.58
   8 -10 -10    6.49    7.78
  -8  10  11   15.49    8.12
   8 -10 -11    0.46    4.36
   8 -10 -11   -0.00    7.19
   8 -10 -12   -0.00    4.25
   8 -10 -12   -0.00    4.24
   8 -10 -13   25.53   11.01
   8 -10 -13   23.93   12.47
   8 -10 -14    8.50    6.62
   8 -10 -15    1.24    5.18
   8 -10 -16    0.61    2.93
  -8  10  17   17.70    9.28
   8 -10 -17   28.01   10.41
  -8  10  18   -0.00    5.07
   8 -10 -18   -0.00    3.82
  -8  10  19   27.78   11.68
   8 -10 -19   17.41    8.84
  -8  10  20    0.42    4.56
   8 -10 -20    2.11    5.90
  -8  10  21   -0.00    6.36
   8 -10 -21   16.92    7.78
  -8  10  22   -0.00    5.55
   8 -10 -22    3.54    5.09
  -8  10  23    2.01    6.09
   8 -10 -23    0.71    4.69
  -8  10  24    4.91    6.85
   8 -10 -24    4.63    5.47
  -8  10  25    0.97    5.12
   8 -10 -25    3.09    5.18
  -8  10  26    0.90    6.46
   8 -10 -26   -0.00    4.25
  -8  10  27   11.28    9.26
   8 -10 -27    0.00    4.38
  -8  10  28   -0.00    5.36
   8 -10 -28   -0.00    4.46
  -8  10  29    8.44    8.30
   8 -10 -29    6.12    6.89
  -8  10  30   -0.00    5.32
   8 -10 -30    0.00    5.62
  -8  10  31   -0.00    4.92
  -8  10  32    2.13    7.02
  -8  11   1   38.58   11.93
   8 -11  -1   -0.00    5.56
  -8 -11   1   54.68   13.98
  -8  11   2    3.03    5.78
   8 -11  -2    1.68    6.30
  -8 -11   2    3.85    5.81
  -8  11   3    9.40    7.60
   8 -11  -3    3.80    3.81
   8 -11  -3    2.58    6.35
  -8 -11   3    2.97    6.38
  -8  11   4    6.45    6.97
   8 -11  -4    5.49    5.51
   8 -11  -4    0.00    6.18
  -8  11   5   20.72   10.26
   8 -11  -5   21.60    8.89
   8 -11  -5   20.51   10.35
  -8 -11   5    6.39    7.46
  -8  11   6   -0.00    5.91
   8 -11  -6   -0.00    4.27
   8 -11  -6    0.00    6.60
  -8 -11   6    0.00    4.84
  -8  11   7   14.04    8.32
   8 -11  -7    4.12    5.44
   8 -11  -7    2.60    6.13
  -8 -11   7    7.72    6.81
   8 -11  -8    0.00    5.30
   8 -11  -8   -0.00    5.73
  -8 -11   8    6.56    6.67
   8 -11  -9   15.89    8.90
   8 -11  -9   15.70   10.06
  -8 -11   9   19.37    8.73
   8 -11 -10   -0.00    4.83
   8 -11 -10   -0.00    5.15
   8 -11 -11   17.53    8.45
   8 -11 -11   14.09    8.86
   8 -11 -12   -0.00    5.14
   8 -11 -12   -0.00    4.46
   8 -11 -13    0.00    5.50
   8 -11 -14    6.25    6.27
   8 -11 -15   36.48   12.87
   8 -11 -16    0.16    3.89
   8 -11 -17   -0.00    6.13
   8 -11 -18   -0.00    4.70
   8 -11 -19   16.01    8.39
   8 -11 -20    3.51    5.95
   8 -11 -21   10.63    7.58
   8 -11 -22   11.78    8.20
   8 -11 -23    0.93    5.63
   8 -11 -24    3.02    5.86
   8 -11 -25   33.92   11.96
   8 -11 -26    4.67    6.18
   8 -11 -27    4.10    6.10
  -8  12   1   13.20    8.37
   8 -12  -1    0.00    4.26
   8 -12  -1    8.29    6.99
  -8 -12   1    1.15    6.13
  -8  12   2   -0.00    4.38
   8 -12  -2    2.50    4.57
   8 -12  -2    8.17    7.96
  -8 -12   2    2.12    5.84
  -8  12   3   28.91   12.14
   8 -12  -3   34.22   11.53
   8 -12  -3   43.48   14.74
  -8 -12   3   57.41   14.79
   8 -12  -4   -0.00    4.36
   8 -12  -4    3.75    5.82
  -8 -12   4    0.85    5.56
   8 -12  -5   -0.00    3.59
   8 -12  -5    2.92    8.39
  -8 -12   5    1.36    4.39
   8 -12  -6    4.44    4.38
   8 -12  -6   -0.00    7.41
  -8 -12   6   -0.00    4.69
   8 -12  -7   30.52   10.63
   8 -12  -7    8.14    8.59
  -8 -12   7   31.36   11.48
   8 -12  -8    2.78    6.14
   8 -12  -8    8.53    8.17
   8 -12  -9   12.41    7.64
   8 -12  -9    6.54    8.37
   8 -12 -10   11.73    7.30
   8 -12 -10    3.20    7.32
   8 -12 -11    1.34    5.27
   8 -12 -11    4.78    7.01
   8 -12 -12   -0.00    6.20
   8 -12 -12   -0.00    7.23
   8 -12 -13   20.87    9.96
   8 -12 -14   -0.00    4.78
   8 -12 -15   -0.00    4.53
   8 -12 -16    3.72    4.46
   8 -12 -17    0.00    4.79
   8 -12 -18    0.54    4.67
   8 -12 -19   15.73    9.59
   8 -12 -20   -0.00    4.73
   8 -12 -21   -0.00    4.49
   8 -12 -22    2.12    5.53
   8 -12 -23    7.29    6.80
   8 -13  -1    9.52    6.83
   8 -13  -1   16.79    9.69
  -8 -13   1   13.60    8.13
   8 -13  -2   -0.00    4.35
   8 -13  -2    0.00    5.07
  -8 -13   2   -0.00    5.80
   8 -13  -3    1.84    3.62
   8 -13  -3   -0.00    6.92
  -8 -13   3   -0.00    5.59
   8 -13  -4   19.96    8.95
   8 -13  -4    3.58    7.64
  -8 -13   4   11.80    7.83
   8 -13  -5   24.79   10.58
   8 -13  -5   12.34    9.34
  -8 -13   5   33.24   11.28
   8 -13  -6   -0.00    5.80
   8 -13  -6    4.22    7.11
  -8 -13   6    1.43    5.60
   8 -13  -7   -0.00    3.28
   8 -13  -7    6.27    7.12
   8 -13  -8    5.91    5.89
   8 -13  -8    0.22    5.45
   8 -13  -9    2.36    7.36
   8 -13  -9   -0.00    7.70
   8 -13 -10    0.80    5.19
   8 -13 -10    0.43    6.82
   8 -13 -11    6.02    6.66
   8 -13 -12   10.49    6.74
   8 -13 -13    0.00    3.97
   8 -13 -14    0.15    4.60
   8 -13 -15   10.63    7.29
   8 -13 -16    0.85    3.44
   8 -13 -17    1.28    4.01
   8 -13 -18    0.67    4.44
   8 -13 -19    1.50    4.17
   8 -13 -20    0.00    4.20
   8 -14  -1    9.74    7.29
   8 -14  -1   10.60    8.40
  -8 -14   1    7.73    7.67
   8 -14  -2   21.05    9.45
   8 -14  -2   16.04   10.09
  -8 -14   2   11.34    8.46
   8 -14  -3   10.47    7.43
   8 -14  -3    7.18    9.10
  -8 -14   3    8.29    6.83
   8 -14  -4   -0.00    3.21
   8 -14  -4    0.00    5.58
  -8 -14   4    0.00    5.27
   8 -14  -5   -0.00    4.76
   8 -14  -5    3.73    4.93
   8 -14  -6    0.38    4.40
   8 -14  -6    0.09    5.63
   8 -14  -7    5.10    6.27
   8 -14  -7   14.57   10.12
   8 -14  -8   12.48    7.23
   8 -14  -9    0.96    4.23
   8 -14 -10    1.77    4.14
   8 -14 -11    0.00    5.03
   8 -14 -12    0.30    4.65
   8 -14 -13   10.06    7.33
   8 -14 -14    3.21    5.46
   8 -14 -15    0.00    5.36
   8 -14 -16   -0.00    4.84
   8 -15  -1    0.00    4.55
   8 -15  -1    2.16    6.77
  -8 -15   1    2.99    6.30
   8 -15  -2    7.01    6.19
   8 -15  -2   -0.00    4.72
  -8 -15   2   -0.00    5.84
   8 -15  -3    4.65    5.30
   8 -15  -3    0.07    6.72
   8 -15  -4    2.68    6.32
   8 -15  -4    4.38    6.05
   8 -15  -5   -0.00    3.72
   8 -15  -5    0.28    7.06
   8 -15  -6    2.37    5.17
   8 -15  -7    0.72    5.01
   8 -15  -8    2.21    4.86
   8 -15  -9    0.99    5.29
   8 -15 -10    1.81    4.35
   8 -15 -11    0.33    5.44
   8 -15 -12    0.94    3.84
   8 -16  -1    7.13    6.12
   8 -16  -1   -0.00    6.93
   8 -16  -2    0.00    5.47
   8 -16  -2    1.64    7.72
   8 -16  -3    0.00    5.03
   8 -16  -4   -0.00    4.30
   8 -16  -5    2.96    5.19
   8 -16  -6    4.00    5.04
   8 -16  -7    0.00    4.01
   8 -17  -1    5.11    6.21
   8 -17  -2    4.28    6.13
  -7   0   1  807.84  105.09
   7   0  -1  819.31  104.65
   7   0  -1  760.38  105.25
  -7   0   2    0.35    3.31
  -7   0   2   -0.00    3.75
   7   0  -2    5.15    5.21
   7   0  -2    1.89    4.94
  -7   0   3   11.61    5.37
  -7   0   3   11.90    6.32
   7   0  -3   11.21    5.80
   7   0  -3   13.46    6.49
  -7   0   4    2.17    3.17
  -7   0   4    3.72    4.68
   7   0  -4    0.00    3.64
   7   0  -4    3.04    3.86
  -7   0   5    2.16    4.21
  -7   0   5   30.05    8.38
   7   0  -5   34.15    8.42
   7   0  -5   39.96    9.98
  -7   0   6   -0.00    3.25
  -7   0   6    0.55    3.83
   7   0  -6    0.00    3.52
   7   0  -6    1.42    3.37
  -7   0   7  263.64   40.68
  -7   0   7  351.11   44.53
   7   0  -7  268.57   41.42
   7   0  -7  308.72   43.48
  -7   0   8    0.36    3.00
  -7   0   8    4.13    4.62
   7   0  -8    1.99    3.95
   7   0  -8    1.48    3.96
  -7   0   9   13.43    6.05
  -7   0   9   15.93    6.67
   7   0  -9   21.07    6.84
   7   0  -9   13.78    6.84
  -7   0  10   -0.00    3.17
  -7   0  10    1.28    4.20
   7   0 -10    1.30    4.04
  -7   0  11  315.68   41.91
   7   0 -11  263.53   42.58
  -7   0  12   -0.00    2.99
  -7   0  12   -0.00    4.39
   7   0 -12   -0.00    2.73
  -7   0  13  102.38   18.61
  -7   0  13  114.57   20.86
   7   0 -13  111.40   20.52
  -7   0  14    1.65    3.80
  -7   0  14    3.00    4.30
   7   0 -14   -0.00    3.55
  -7   0  15    3.49    4.20
  -7   0  15    8.86    5.73
   7   0 -15    9.96    5.84
  -7   0  16    1.16    4.39
  -7   0  16    5.78    5.65
  -7   0  17  521.76   71.18
  -7   0  18   -0.00    3.56
  -7   0  19   14.36    6.89
  -7   0  20   -0.00    3.97
  -7   0  21    9.68    6.18
  -7   0  22    0.00    3.38
  -7   0  23   48.99   12.89
  -7   0  24    2.14    4.10
  -7   0  25   -0.00    5.02
   7   0 -25   -0.00    3.12
  -7   0  35   -0.00    3.37
  -7   0  36    1.19    3.46
  -7   0  37   14.35    6.37
  -7   1   1   -0.00    4.10
  -7   1   1    7.50    4.81
   7  -1  -1    0.00    4.22
   7   1  -1    0.00    3.84
   7   1  -1    0.00    4.04
  -7  -1   1   -0.00    3.66
  -7  -1   1    0.00    3.34
  -7   1   2   60.12   11.46
  -7   1   2   44.82   11.30
   7  -1  -2   34.03   10.56
   7   1  -2   45.83   11.08
   7   1  -2   35.88   10.72
  -7  -1   2   42.10   10.72
  -7  -1   2   37.88   10.72
  -7   1   3  211.88   35.66
  -7   1   3  248.21   37.84
   7  -1  -3  220.21   37.60
   7   1  -3  269.59   37.87
   7   1  -3  273.17   38.93
  -7  -1   3  276.62   37.62
  -7  -1   3  283.80   38.87
  -7   1   4   -0.00    3.68
  -7   1   4    0.74    3.68
   7  -1  -4    5.68    5.08
   7   1  -4    0.57    3.31
   7   1  -4    2.03    4.58
  -7  -1   4   -0.00    3.22
  -7  -1   4    0.00    3.70
  -7   1   5   64.28   14.09
  -7   1   5   88.68   16.72
   7  -1  -5   74.38   16.08
   7   1  -5   86.54   15.59
   7   1  -5   70.94   15.45
  -7  -1   5   83.36   15.17
  -7  -1   5   75.82   15.75
  -7   1   6    0.83    2.50
  -7   1   6    1.67    4.22
   7  -1  -6   -0.00    3.60
   7   1  -6    0.34    3.32
   7   1  -6   -0.00    3.59
  -7  -1   6    0.00    3.07
  -7  -1   6    2.38    4.43
  -7   1   7   33.85    9.30
  -7   1   7   37.42   10.47
   7  -1  -7   31.64   10.11
   7   1  -7   40.19   10.13
   7   1  -7   47.33   11.15
  -7  -1   7   36.11    9.23
  -7  -1   7   36.58   10.20
  -7   1   8   20.74    6.74
  -7   1   8   14.09    7.47
   7  -1  -8   23.18    8.74
   7   1  -8   16.93    6.93
   7   1  -8   22.96    7.99
  -7  -1   8   15.74    6.25
  -7  -1   8   20.63    7.68
  -7   1   9  265.29   43.15
  -7   1   9  423.76   48.14
   7  -1  -9  307.05   45.84
   7   1  -9  256.02   43.21
   7   1  -9  301.87   45.09
  -7  -1   9  321.67   43.72
  -7  -1   9  379.23   46.97
  -7   1  10    0.00    4.28
  -7   1  10   12.94    7.03
   7  -1 -10   19.94    7.89
   7   1 -10   22.38    6.74
   7   1 -10   17.74    6.80
  -7  -1  10   22.12    6.52
  -7  -1  10   26.55    8.34
  -7   1  11   58.57   13.22
  -7   1  11   80.88   15.67
   7  -1 -11   73.90   15.47
   7   1 -11   65.30   13.26
   7   1 -11   55.22   13.64
  -7  -1  11   67.37   13.02
  -7  -1  11   66.74   14.75
  -7   1  12    1.13    3.21
  -7   1  12    0.00    3.00
   7  -1 -12    2.19    4.29
   7   1 -12    2.03    3.84
   7   1 -12   -0.00    4.05
  -7  -1  12    4.72    3.95
  -7  -1  12    0.00    3.59
  -7   1  13  143.74   25.69
  -7   1  13  183.09   28.55
   7  -1 -13  184.32   28.60
   7   1 -13  131.67   24.75
   7   1 -13  152.95   26.66
  -7  -1  13  181.48   25.99
  -7  -1  13  190.68   28.29
  -7   1  14    2.41    3.71
  -7   1  14    3.44    5.31
   7  -1 -14    0.00    4.68
   7   1 -14    3.86    3.63
  -7  -1  14    2.49    3.07
  -7  -1  14    1.32    3.72
  -7   1  15   95.16   18.41
  -7   1  15  102.94   20.22
   7  -1 -15   95.04   19.59
   7   1 -15  100.50   17.86
  -7  -1  15  106.62   18.23
  -7  -1  15  112.22   20.18
  -7   1  16   23.68    8.33
  -7   1  16   17.09    8.14
   7  -1 -16   35.05   10.12
  -7  -1  16   45.49    9.86
  -7  -1  16   30.20    9.89
  -7   1  17   21.12    8.17
  -7  -1  17   39.15    9.68
  -7   1  18    0.52    4.18
  -7  -1  18   -0.00    3.31
  -7   1  19  170.84   29.22
  -7  -1  19  181.45   28.46
  -7   1  20    6.56    5.81
  -7  -1  20    3.63    4.48
  -7   1  21   17.05    8.39
  -7  -1  21   71.49   13.19
  -7  -1  22    0.00    3.56
  -7  -1  23   27.51    9.11
  -7  -1  24   18.05    8.01
   7   1 -25   81.48   15.27
  -7  -1  25   64.88   15.61
  -7   1  34   -0.00    3.06
  -7   1  35    3.09    3.82
  -7   1  36    0.75    4.80
  -7   1  37    3.06    5.19
  -7  -1  37    2.57    3.86
  -7   2   1   38.26    9.55
  -7   2   1   46.78   11.37
   7  -2  -1   56.10   12.40
   7   2  -1   29.44   10.05
  -7  -2   1   40.11   10.92
  -7  -2   1   38.54   10.73
  -7   2   2   51.45   11.23
  -7   2   2   54.64   12.66
   7  -2  -2   58.11   13.40
   7   2  -2   45.19   11.20
   7   2  -2   49.92   12.41
  -7  -2   2   45.84   12.21
  -7  -2   2   49.48   12.09
  -7   2   3    2.02    3.07
  -7   2   3    3.13    4.30
   7  -2  -3    5.28    5.98
   7   2  -3    8.72    5.40
   7   2  -3    0.00    4.14
  -7  -2   3    6.84    4.66
  -7  -2   3    9.26    5.30
  -7   2   4    9.13    4.27
  -7   2   4    8.24    5.50
   7  -2  -4    8.97    6.16
   7   2  -4    0.00    3.36
   7   2  -4    7.27    6.10
  -7  -2   4    3.04    3.90
  -7  -2   4    1.75    4.16
  -7   2   5  261.24   40.04
  -7   2   5  256.26   41.33
   7  -2  -5  425.77   45.91
   7   2  -5  336.62   42.19
   7   2  -5  282.51   41.90
  -7  -2   5  216.65   39.41
  -7  -2   5  290.09   41.97
  -7   2   6   11.70    5.63
  -7   2   6    5.36    6.02
   7  -2  -6   18.74    7.96
   7   2  -6   21.16    7.02
   7   2  -6   17.79    6.82
  -7  -2   6   15.77    6.74
  -7  -2   6    6.90    5.02
  -7   2   7  211.66   36.29
  -7   2   7  393.00   42.31
   7  -2  -7  264.29   39.45
   7   2  -7  225.99   36.91
   7   2  -7  216.15   37.41
  -7  -2   7  271.35   37.39
  -7  -2   7  285.48   39.28
  -7   2   8    8.90    5.36
  -7   2   8    4.73    4.81
   7  -2  -8   14.73    7.28
   7   2  -8    3.81    4.75
   7   2  -8    7.58    4.86
  -7  -2   8    2.66    3.61
  -7  -2   8    6.45    5.42
  -7   2   9   79.79   14.77
  -7   2   9   75.31   15.46
   7  -2  -9   57.59   14.65
   7   2  -9   84.75   15.01
   7   2  -9   58.30   13.79
  -7  -2   9   58.12   12.68
  -7  -2   9   60.14   14.01
  -7   2  10   12.75    5.94
  -7   2  10   17.71    7.55
   7  -2 -10   22.42    8.44
   7   2 -10   20.27    6.80
   7   2 -10   13.80    6.41
  -7  -2  10    9.85    5.09
  -7  -2  10   15.13    6.94
  -7   2  11  151.43   25.19
  -7   2  11  150.41   26.13
   7  -2 -11  159.04   27.00
   7   2 -11  198.49   26.30
   7   2 -11  148.79   25.03
  -7  -2  11  141.91   23.54
  -7  -2  11  128.43   24.83
  -7   2  12   47.05   11.36
  -7   2  12   64.55   13.93
   7  -2 -12   46.31   12.81
   7   2 -12   46.58   11.09
  -7  -2  12   31.36    9.05
  -7  -2  12   75.36   13.95
  -7   2  13   78.79   15.68
  -7   2  13   89.01   17.51
   7  -2 -13   65.04   15.98
   7   2 -13   86.10   15.46
  -7  -2  13   73.48   14.04
  -7  -2  13   62.22   14.91
  -7   2  14    2.64    3.72
  -7   2  14    7.11    5.18
   7  -2 -14    5.13    5.12
   7   2 -14    1.53    3.47
  -7  -2  14    2.85    3.52
  -7  -2  14    1.70    4.55
  -7   2  15   29.21    9.03
  -7   2  15   33.86   10.26
   7  -2 -15   28.72   10.03
   7   2 -15   30.55    8.60
  -7  -2  15   33.41    8.57
  -7  -2  15   28.42    9.34
  -7   2  16   81.03   16.70
  -7   2  16   74.49   16.75
   7  -2 -16   84.72   18.06
   7   2 -16   88.20   15.80
  -7  -2  16   72.41   14.55
  -7   2  17   40.26   12.38
   7   2 -17   74.61   13.45
  -7  -2  17   64.34   12.70
   7   2 -18   56.17   11.10
  -7  -2  18   31.71    9.32
   7   2 -19    0.00    3.22
  -7  -2  19    0.00    3.49
   7   2 -20   10.04    5.05
  -7  -2  20   14.43    6.32
  -7  -2  21   74.63   15.26
  -7  -2  22    6.62    5.53
  -7  -2  23   33.14    9.56
   7  -2 -24    0.73    3.25
  -7  -2  24    0.00    4.07
   7  -2 -25    6.30    5.59
   7  -2 -26   -0.00    3.22
   7  -2 -27   27.68    9.45
   7  -2 -28   12.77    6.63
   7  -2 -29    7.78    5.71
  -7   2  32   -0.00    4.45
  -7   2  33   18.39    8.15
  -7   2  34    7.17    5.33
  -7   2  35    0.84    3.54
  -7   2  36   -0.00    4.41
  -7   3   1    0.68    3.09
  -7   3   1   -0.00    3.65
   7  -3  -1    0.90    5.47
   7   3  -1   -0.00    3.22
  -7  -3   1   -0.00    4.72
  -7  -3   1    1.14    3.86
  -7   3   2  147.29   24.30
  -7   3   2  151.85   25.79
   7  -3  -2  156.14   26.62
   7   3  -2  146.27   25.96
  -7  -3   2  182.12   26.98
  -7  -3   2  141.73   25.40
  -7   3   3   52.46   11.16
  -7   3   3   35.80   10.55
   7  -3  -3   41.22   11.79
   7   3  -3   43.02   11.63
  -7  -3   3   49.56   11.88
  -7  -3   3   54.65   12.29
  -7   3   4    4.44    4.21
  -7   3   4    8.77    5.65
   7  -3  -4    0.00    5.66
   7   3  -4    9.85    5.44
   7   3  -4   -0.00    3.92
  -7  -3   4    5.79    4.67
  -7  -3   4    0.00    2.88
  -7   3   5   86.16   18.20
   7  -3  -5   80.86   18.67
   7   3  -5  114.75   18.65
   7   3  -5  114.29   19.73
  -7  -3   5   95.81   18.27
  -7  -3   5   96.34   18.58
  -7   3   6   17.38    7.07
  -7   3   6   19.89    8.23
   7  -3  -6   19.61    8.15
   7   3  -6   12.17    6.06
   7   3  -6   15.62    7.23
  -7  -3   6   26.31    8.01
  -7  -3   6   28.18    8.78
  -7   3   7    1.30    3.75
  -7   3   7    4.72    5.21
   7  -3  -7    0.00    4.80
   7   3  -7    1.98    3.91
   7   3  -7    2.24    4.15
  -7  -3   7    5.05    3.93
  -7  -3   7    3.67    4.29
  -7   3   8    0.71    3.31
  -7   3   8    1.96    4.11
   7  -3  -8    1.10    4.69
   7   3  -8   -0.00    3.65
   7   3  -8   -0.00    3.56
  -7  -3   8    0.00    3.44
  -7  -3   8    0.85    4.29
  -7   3   9  282.91   36.49
  -7   3   9  206.44   35.19
   7  -3  -9  252.57   37.41
   7   3  -9  270.43   35.31
   7   3  -9  237.56   34.95
  -7  -3   9  212.05   33.32
  -7  -3   9  170.93   33.56
  -7   3  10   77.76   16.56
  -7   3  10   98.35   18.64
   7  -3 -10   98.14   19.37
  -7  -3  10   87.07   15.96
  -7  -3  10   85.24   17.41
  -7   3  11   12.48    5.95
  -7   3  11    4.05    4.33
   7  -3 -11    0.00    4.81
   7   3 -11    4.62    4.11
  -7  -3  11    4.71    4.28
  -7  -3  11    5.03    4.58
  -7   3  12    0.00    3.38
  -7   3  12   -0.00    3.02
   7  -3 -12    0.00    4.98
   7   3 -12    2.28    4.01
  -7  -3  12    0.40    2.52
  -7  -3  12    0.00    4.27
  -7   3  13   84.23   17.35
  -7   3  13   84.07   17.69
   7  -3 -13   73.53   17.34
   7   3 -13   92.04   16.27
   7   3 -13   77.29   15.72
  -7  -3  13   77.84   14.68
  -7  -3  13   87.00   16.94
  -7   3  14   99.57   19.94
   7  -3 -14   64.63   17.95
   7   3 -14  109.89   18.31
  -7  -3  14   89.48   16.38
  -7  -3  14  136.79   20.62
  -7   3  15  201.19   30.05
   7  -3 -15  151.40   28.17
   7   3 -15  136.91   25.18
  -7  -3  15  174.81   25.30
  -7   3  16   18.50    8.92
   7  -3 -16   23.97    9.22
   7   3 -16   28.98    8.36
  -7  -3  16   22.82    6.93
   7   3 -17    2.01    3.77
  -7  -3  17    2.64    3.25
   7   3 -18   53.97   10.65
  -7  -3  18   22.34    7.55
   7   3 -19  347.41   46.15
  -7  -3  19  299.08   44.89
  -7   3  20   -0.00    3.81
  -7  -3  20   -0.00    3.29
  -7   3  21   -0.00    4.22
   7  -3 -21    7.86    5.79
  -7  -3  21    7.10    4.91
  -7   3  22    2.18    4.96
   7  -3 -22   -0.00    3.66
  -7  -3  22    0.00    3.13
   7  -3 -23   11.40    6.27
   7  -3 -24    7.89    5.27
   7  -3 -25    2.46    4.74
   7  -3 -26    1.26    3.56
   7  -3 -27    4.00    4.68
   7  -3 -28   -0.00    3.81
   7  -3 -29   12.82    6.87
   7  -3 -30    2.19    4.25
  -7   3  32    0.00    4.28
  -7   3  33    0.00    4.55
  -7   3  34   11.64    7.52
  -7   3  35   26.47   10.15
  -7   3  36    1.04    5.04
  -7   4   1   72.91   13.90
  -7   4   1   79.46   15.12
   7  -4  -1   64.92   15.29
   7   4  -1   36.58   12.78
  -7  -4   1   80.20   16.17
  -7  -4   1   79.28   15.78
  -7   4   2   57.89   14.06
  -7   4   2  118.00   18.49
   7  -4  -2   91.34   17.66
   7   4  -2   69.07   15.81
  -7  -4   2  120.27   19.15
  -7  -4   2   64.03   15.58
  -7   4   3    6.23    4.42
  -7   4   3    9.44    6.40
   7  -4  -3   19.53    8.14
   7   4  -3    8.23    5.21
  -7  -4   3   19.85    7.71
  -7  -4   3   12.81    6.66
  -7   4   4   18.56    7.47
  -7   4   4   38.49   10.19
   7  -4  -4   40.72   10.88
   7   4  -4   17.11    8.01
  -7  -4   4   32.68    9.60
  -7  -4   4   25.44    8.46
  -7   4   5   66.90   14.98
  -7   4   5   77.20   16.24
   7  -4  -5  112.11   19.27
   7   4  -5   77.73   15.15
   7   4  -5   75.95   15.87
  -7  -4   5   68.20   15.44
  -7  -4   5   70.21   15.63
  -7   4   6   72.10   14.45
  -7   4   6   56.04   13.84
   7  -4  -6   54.24   14.51
   7   4  -6   63.23   13.19
   7   4  -6   60.96   13.85
  -7  -4   6   57.21   13.65
  -7  -4   6   75.26   15.02
  -7   4   7   65.53   13.32
  -7   4   7   36.92   11.21
   7  -4  -7   39.64   11.88
   7   4  -7   31.12    9.55
   7   4  -7   54.83   12.32
  -7  -4   7   65.63   13.02
  -7  -4   7   55.09   12.60
  -7   4   8   54.69   12.98
  -7   4   8   66.22   13.98
   7  -4  -8   54.55   13.79
   7   4  -8   66.82   12.86
   7   4  -8   74.37   13.94
  -7  -4   8   53.06   12.14
  -7  -4   8   26.19   10.52
  -7   4   9   18.35    8.31
  -7   4   9   28.02    9.85
   7  -4  -9   37.26   11.26
   7   4  -9   30.07    8.82
  -7  -4   9   33.97    8.90
  -7  -4   9   40.78   10.40
  -7   4  10    5.26    4.81
   7  -4 -10    4.45    5.23
   7   4 -10   -0.00    3.61
  -7  -4  10   -0.00    3.86
  -7  -4  10   -0.00    4.32
  -7   4  11  117.49   22.81
   7  -4 -11  131.11   24.26
   7   4 -11  132.55   21.41
   7   4 -11  125.11   21.22
  -7  -4  11  104.48   19.84
  -7  -4  11  141.44   22.82
  -7   4  12  114.19   23.17
   7  -4 -12  125.83   24.55
   7   4 -12  135.13   22.02
   7   4 -12  112.44   21.29
  -7  -4  12  131.33   21.24
  -7  -4  12  161.89   24.23
  -7   4  13  188.89   26.14
   7  -4 -13   80.11   21.32
   7   4 -13  121.55   20.78
  -7  -4  13  124.24   20.17
  -7  -4  13  115.79   21.46
  -7   4  14   25.54    9.70
   7  -4 -14   18.86    8.44
   7   4 -14   42.11    9.53
  -7  -4  14   26.17    7.21
  -7   4  15   45.37   12.52
   7  -4 -15   33.82   11.96
   7   4 -15   54.62   11.48
  -7  -4  15   44.42    9.89
  -7   4  16   33.25   10.45
  -7   4  16   34.08   10.96
   7  -4 -16   29.38   11.15
   7   4 -16   24.46    8.04
  -7  -4  16   36.30    8.47
  -7   4  17  158.67   28.19
   7   4 -17  189.66   26.13
  -7  -4  17  133.57   23.52
  -7   4  18   27.95    9.83
  -7  -4  18   15.17    5.90
  -7   4  19   11.94    7.28
   7  -4 -19    9.13    5.82
  -7  -4  19   13.09    5.12
  -7   4  20   29.22   10.64
   7  -4 -20   34.44   10.36
  -7  -4  20   36.28    8.98
  -7   4  21   47.33   12.62
   7  -4 -21   36.27   10.16
  -7  -4  21   13.29    6.01
   7  -4 -22   32.00    9.96
   7  -4 -23    2.37    4.38
   7  -4 -24   12.25    6.47
   7  -4 -25    0.74    3.47
   7  -4 -26   13.01    7.16
   7  -4 -27   17.42    7.82
   7  -4 -28   10.86    7.32
  -7   4  29    4.17    4.95
   7  -4 -29    7.84    5.84
  -7   4  30    0.00    4.84
   7  -4 -30    0.00    3.47
  -7   4  31   10.62    6.20
   7  -4 -31   10.10    6.74
  -7   4  32    3.03    4.64
  -7   4  33   21.02    8.61
  -7   4  34    4.21    5.69
  -7   4  35    0.00    4.48
  -7   4  36    9.88    6.63
  -7   5   1    5.18    4.08
   7  -5  -1    0.00    4.51
   7   5  -1   -0.00    4.49
  -7  -5   1    0.00    4.50
  -7  -5   1   -0.00    3.90
  -7   5   2    4.03    4.43
   7  -5  -2    3.57    4.71
   7   5  -2    7.24    5.09
  -7  -5   2    5.00    5.51
  -7  -5   2   -0.00    3.05
  -7   5   3   37.04    9.79
   7  -5  -3    2.58    5.40
   7   5  -3   29.02    8.75
  -7  -5   3   44.35   10.82
  -7  -5   3   30.05    9.10
  -7   5   4  225.76   26.87
   7  -5  -4   92.20   22.62
  -7  -5   4  130.51   23.42
  -7  -5   4  123.79   23.50
  -7   5   5   33.10   10.25
   7  -5  -5   45.56   12.32
   7   5  -5   35.79   10.12
  -7  -5   5   27.90    9.53
  -7  -5   5   38.21   10.94
  -7   5   6    7.73    5.59
   7  -5  -6   -0.00    4.01
   7   5  -6    0.00    3.65
  -7  -5   6   -0.00    3.91
  -7  -5   6   -0.00    4.28
  -7   5   7   14.94    6.89
   7  -5  -7   28.37   10.04
   7   5  -7   17.93    6.95
   7   5  -7   13.95    6.25
  -7  -5   7   17.81    7.49
  -7  -5   7   29.90    9.13
  -7   5   8   82.37   16.86
   7  -5  -8   76.10   17.66
   7   5  -8   67.22   14.20
  -7  -5   8   81.13   16.00
  -7  -5   8   70.20   15.41
  -7   5   9   94.25   21.50
   7  -5  -9   91.01   22.12
   7   5  -9  184.46   23.33
  -7  -5   9  131.71   21.93
  -7  -5   9  135.38   22.90
  -7   5  10   35.08   11.04
   7  -5 -10   15.86    9.00
   7   5 -10   44.37    9.99
   7   5 -10   46.08   10.42
  -7  -5  10   43.54   10.34
  -7  -5  10   34.05   10.12
  -7   5  11   77.66   17.47
   7  -5 -11   86.82   19.30
   7   5 -11   88.40   16.27
  -7  -5  11   84.52   16.12
  -7  -5  11   94.79   17.72
  -7   5  12    0.21    4.18
   7  -5 -12    4.76    6.32
   7   5 -12    3.52    4.09
  -7  -5  12    1.15    4.17
  -7   5  13   34.88   11.31
  -7   5  13   40.78   11.68
   7  -5 -13   45.54   12.84
   7   5 -13   28.92    8.82
  -7  -5  13   29.95    8.43
  -7   5  14   48.08   12.94
  -7   5  14   45.39   13.49
   7  -5 -14   35.37   13.02
   7   5 -14   55.30   11.53
  -7  -5  14   45.17   10.41
  -7   5  15  169.58   30.60
  -7   5  15  160.46   30.18
   7  -5 -15  187.63   32.29
   7   5 -15  193.90   27.95
  -7  -5  15  169.51   26.63
  -7   5  16    0.00    4.35
   7  -5 -16   -0.00    5.66
   7   5 -16    0.09    3.26
  -7  -5  16   -0.00    2.69
  -7   5  17   -0.00    4.63
  -7  -5  17    6.92    4.01
  -7   5  18   -0.00    5.29
   7  -5 -18    2.83    4.71
  -7  -5  18    4.89    3.44
  -7   5  19   28.25   10.67
   7  -5 -19   17.60    8.53
  -7  -5  19   54.23    9.68
   7  -5 -20   14.32    6.84
   7  -5 -21    1.72    4.69
   7  -5 -22    1.49    5.10
   7  -5 -23    0.71    4.78
   7  -5 -24   13.99    7.32
   7  -5 -25   16.91    8.04
  -7   5  26    5.77    5.79
   7  -5 -26   10.14    6.51
  -7   5  27    4.74    5.80
   7  -5 -27   -0.00    3.31
  -7   5  28    4.10    5.60
   7  -5 -28   10.27    6.50
  -7   5  29    6.81    5.92
   7  -5 -29   15.71    7.73
  -7   5  30    7.26    6.33
   7  -5 -30    8.68    6.14
  -7   5  31    8.00    6.07
   7  -5 -31    8.94    6.95
  -7   5  32    1.47    4.60
   7  -5 -32    3.49    5.58
  -7   5  33    1.87    6.04
   7  -5 -33    2.62    4.94
  -7   5  34    7.79    6.77
  -7   5  35   -0.00    5.47
   7  -6  -1  107.53   19.11
   7   6  -1   79.03   16.94
  -7  -6   1   60.76   15.77
  -7  -6   1   72.29   16.35
   7  -6  -2   36.03   12.73
   7   6  -2   72.98   15.18
  -7  -6   2   61.02   13.60
  -7  -6   2   61.88   14.16
   7  -6  -3   24.20    9.25
   7   6  -3   31.32    9.36
  -7  -6   3   22.50    8.57
  -7  -6   3   23.65    9.11
   7  -6  -4    5.10    6.46
   7   6  -4    6.14    4.88
  -7  -6   4    9.76    5.84
  -7  -6   4   24.42    8.19
   7  -6  -5    0.23    4.52
   7   6  -5    1.23    4.73
  -7  -6   5    0.00    3.62
  -7  -6   5    1.39    4.39
   7  -6  -6   84.27   19.03
   7   6  -6   76.76   16.83
  -7  -6   6   93.31   17.75
  -7  -6   6   87.78   17.97
   7  -6  -7  119.18   25.24
  -7  -6   7  138.88   24.46
  -7  -6   7  166.69   26.29
   7  -6  -8   76.07   15.64
  -7  -6   8    8.40    6.46
  -7  -6   8   71.51   13.51
  -7   6   9    5.28    4.66
   7  -6  -9    2.03    5.37
   7   6  -9    1.40    3.53
  -7  -6   9    3.14    4.71
  -7   6  10   91.02   18.31
   7  -6 -10   89.07   19.55
   7   6 -10   79.72   15.39
  -7  -6  10   68.84   15.79
  -7   6  11  137.96   24.64
  -7   6  11  143.41   24.97
   7  -6 -11  117.25   24.63
   7   6 -11  135.55   21.82
  -7  -6  11  114.49   21.60
  -7   6  12   10.37    6.46
  -7   6  12    3.23    5.79
   7  -6 -12   22.16    9.31
   7   6 -12    6.70    4.69
  -7  -6  12   15.68    6.41
  -7   6  13   13.19    7.15
  -7   6  13   14.55    7.79
   7  -6 -13   13.09    8.71
   7   6 -13   15.58    6.07
  -7  -6  13    6.93    4.87
  -7   6  14    5.30    6.85
  -7   6  14   18.61    8.52
   7  -6 -14    8.32    8.06
   7   6 -14   16.47    6.07
  -7  -6  14    1.27    4.07
  -7   6  15    0.00    3.63
  -7   6  15    3.15    5.92
   7  -6 -15    7.25    6.72
  -7  -6  15    0.00    3.57
  -7   6  16   47.66   13.61
   7  -6 -16   40.01   12.24
   7  -6 -16   46.02   14.14
  -7  -6  16   58.17   11.25
  -7   6  17   72.46   17.24
   7  -6 -17   57.04   14.91
  -7  -6  17   73.13   13.27
   7  -6 -18   72.22   17.09
  -7  -6  18   81.31   14.26
   7  -6 -19    8.42    6.94
   7  -6 -20    6.75    5.78
   7  -6 -21   -0.00    4.14
   7  -6 -22   46.37   12.79
   7  -6 -23   13.51    7.79
  -7   6  24    5.64    5.79
   7  -6 -24    9.70    6.36
  -7   6  25    0.72    4.08
   7  -6 -25    3.69    4.86
  -7   6  26   16.38    8.65
   7  -6 -26   11.29    6.77
  -7   6  27    1.43    5.25
   7  -6 -27    5.61    6.08
  -7   6  28    8.50    7.36
   7  -6 -28   12.28    7.51
  -7   6  29    9.68    6.69
   7  -6 -29    4.37    5.52
  -7   6  30   -0.00    5.17
   7  -6 -30   -0.00    5.45
  -7   6  31    1.23    4.80
   7  -6 -31   -0.00    4.05
  -7   6  32    7.56    6.64
   7  -6 -32   17.58    8.31
  -7   6  33    2.76    4.74
   7  -6 -33    0.00    4.20
  -7   6  34   -0.00    5.03
   7  -6 -34   16.71    7.70
  -7   6  35   -0.00    4.57
   7  -7  -1   -0.00    5.10
   7   7  -1   -0.00    3.70
  -7  -7   1    2.25    4.57
   7  -7  -2   12.52    7.79
   7   7  -2   24.34    8.57
  -7  -7   2   16.34    7.65
  -7  -7   2   29.76    9.43
   7  -7  -3   14.20    8.00
  -7  -7   3   11.77    7.37
  -7  -7   3   17.98    8.02
  -7   7   4  253.85   38.52
   7  -7  -4  234.51   39.22
  -7  -7   4  231.95   37.47
  -7   7   5  111.26   20.91
   7  -7  -5   77.79   19.93
  -7  -7   5  113.81   20.40
  -7   7   6   10.30    6.29
   7  -7  -6    4.64    5.61
  -7  -7   6    8.63    6.26
  -7   7   7   73.20   16.96
   7  -7  -7   75.62   17.46
  -7  -7   7   66.91   15.38
  -7   7   8    8.40    6.23
   7  -7  -8   15.42    9.13
  -7  -7   8    8.99    6.20
  -7   7   9   28.09    9.62
   7  -7  -9   20.75    9.38
  -7  -7   9   36.39   10.32
  -7   7  10   98.57   20.03
   7  -7 -10   57.86   17.58
  -7  -7  10  109.92   18.68
  -7   7  11   28.45   10.23
   7  -7 -11   18.14    9.62
   7   7 -11   32.27    8.55
  -7  -7  11   20.40    8.36
  -7   7  12    2.70    5.03
   7  -7 -12    1.49    6.00
   7   7 -12   -0.00    2.88
  -7  -7  12    0.00    4.33
  -7   7  13   25.04   10.40
   7  -7 -13   35.45   10.16
   7  -7 -13   22.94   11.02
  -7  -7  13   21.77    7.66
  -7   7  14  190.30   31.18
   7  -7 -14  165.67   28.11
   7  -7 -14  147.33   29.55
  -7  -7  14  145.16   24.93
  -7   7  15    2.74    4.45
   7  -7 -15   -0.00    5.04
   7  -7 -15    6.78    7.56
  -7  -7  15   -0.00    3.31
   7  -7 -16    2.82    4.71
  -7  -7  16    2.49    3.64
   7  -7 -17    4.24    5.56
   7  -7 -18   10.03    5.92
   7  -7 -19    3.29    4.69
   7  -7 -20   13.05    7.66
  -7   7  21   -0.00    4.18
   7  -7 -21    3.42    5.60
  -7   7  22    1.54    4.53
   7  -7 -22    3.60    4.57
  -7   7  23    5.37    5.54
   7  -7 -23    2.26    5.12
  -7   7  24   57.81   15.02
   7  -7 -24   42.53   13.33
  -7   7  25   -0.00    4.04
   7  -7 -25    3.52    5.22
  -7   7  26    9.58    7.42
   7  -7 -26   13.78    7.26
  -7   7  27   -0.00    4.73
   7  -7 -27    0.20    4.65
  -7   7  28   -0.00    5.36
   7  -7 -28    3.98    4.93
  -7   7  29    7.82    6.68
   7  -7 -29    4.65    5.56
  -7   7  30   10.22    7.10
   7  -7 -30    6.52    5.75
  -7   7  31   -0.00    4.99
   7  -7 -31    1.96    4.87
  -7   7  32   -0.00    6.16
   7  -7 -32    5.96    6.33
  -7   7  33    1.10    5.21
   7  -7 -33    1.86    5.53
  -7   7  34    3.56    6.08
   7  -7 -34    3.50    5.69
  -7   7  35    3.05    5.77
   7  -7 -35    1.62    3.78
  -7   8   1   49.54   13.08
  -7   8   2   78.10   17.55
  -7   8   3    7.71    6.26
  -7   8   4   27.95    9.80
  -7  -8   4   24.11    9.36
  -7   8   5    4.97    5.81
  -7  -8   5    8.43    6.32
  -7   8   6   28.69   10.67
   7  -8  -6   19.32   10.20
  -7  -8   6   30.29   10.00
  -7   8   7    0.00    4.05
   7  -8  -7    1.16    4.98
  -7  -8   7    0.00    4.71
  -7   8   8   80.10   17.53
   7  -8  -8   45.13   14.90
  -7  -8   8   83.68   16.42
  -7   8   9    6.35    5.65
   7  -8  -9    5.29    5.96
  -7  -8   9    5.59    5.69
  -7   8  10   22.79    9.17
   7  -8 -10   16.89    8.92
  -7  -8  10   15.37    7.43
  -7   8  11    7.78    7.58
   7  -8 -11    0.03    3.91
   7  -8 -11   10.85    8.04
  -7  -8  11    3.71    4.54
  -7   8  12  105.29   24.14
   7  -8 -12  145.67   24.51
   7  -8 -12  103.95   24.04
  -7  -8  12  130.42   22.34
  -7   8  13   -0.00    5.99
   7  -8 -13    3.55    4.67
   7  -8 -13    2.67    7.07
  -7  -8  13    0.73    3.94
   7  -8 -14   21.02    8.31
   7  -8 -14    7.39    8.38
  -7  -8  14    7.93    5.78
   7  -8 -15   -0.00    5.24
   7  -8 -15   -0.00    6.73
  -7  -8  15    1.29    3.55
   7  -8 -16   81.90   18.37
  -7   8  17   -0.00    4.77
   7  -8 -17    2.15    5.51
  -7   8  18    2.66    5.31
   7  -8 -18   17.36    7.99
  -7   8  19    1.27    4.69
   7  -8 -19    3.39    5.79
  -7   8  20    7.29    6.36
   7  -8 -20    5.89    6.05
  -7   8  21    2.58    4.84
   7  -8 -21    0.32    4.18
  -7   8  22   10.81    7.53
   7  -8 -22    6.81    6.72
  -7   8  23    5.59    6.46
   7  -8 -23   17.69    8.26
  -7   8  24    0.00    4.13
   7  -8 -24    1.02    4.87
  -7   8  25    1.89    5.34
   7  -8 -25    0.34    5.84
  -7   8  26    3.02    5.19
   7  -8 -26   10.17    7.70
  -7   8  27   10.28    7.32
   7  -8 -27    0.00    3.89
  -7   8  28    5.23    6.41
   7  -8 -28   10.31    6.62
  -7   8  29    1.74    5.25
   7  -8 -29   -0.00    5.35
  -7   8  30   -0.00    4.76
   7  -8 -30    2.33    5.39
  -7   8  31   -0.00    5.52
   7  -8 -31    2.14    5.02
  -7   8  32    7.21    7.19
   7  -8 -32    5.32    5.41
  -7   8  33   -0.00    4.82
   7  -8 -33    0.00    4.29
  -7   8  34    8.26    7.22
   7  -8 -34    6.06    6.64
   7  -8 -35    7.58    6.25
   7  -8 -36    3.30    6.13
  -7   9   1    3.27    4.97
   7  -9  -1    1.14    5.64
  -7  -9   1    8.17    6.55
  -7   9   2   21.33    9.39
   7  -9  -2   25.54   10.14
  -7   9   3   10.59    7.62
   7  -9  -3    0.18    5.49
  -7   9   4   37.82   12.52
   7  -9  -4   48.31   13.83
  -7   9   5    5.77    5.95
  -7   9   6   27.01    9.75
  -7   9   7   16.37    8.92
  -7  -9   7   20.65    8.33
  -7   9   8   36.31   11.92
   7  -9  -8   15.40    8.22
  -7  -9   8   31.66    9.77
  -7   9   9    0.00    6.02
   7  -9  -9    1.36    4.39
  -7  -9   9    0.83    4.54
  -7   9  10   93.36   21.90
   7  -9 -10  109.61   21.56
  -7  -9  10  109.75   20.48
   7  -9 -11    3.49    5.58
  -7  -9  11   -0.00    3.64
  -7   9  12    3.92    5.67
   7  -9 -12   -0.00    3.47
   7  -9 -12    0.00    5.68
  -7  -9  12   -0.00    4.70
  -7   9  13    2.74    5.13
   7  -9 -13    7.61    5.79
   7  -9 -13    0.00    6.20
  -7  -9  13    0.81    4.61
   7  -9 -14   61.65   15.65
   7  -9 -14   63.42   17.71
   7  -9 -15    4.36    5.49
  -7   9  16    7.74    7.05
   7  -9 -16    4.97    5.76
  -7   9  17   -0.00    3.55
   7  -9 -17    2.61    4.91
  -7   9  18   35.17   12.63
   7  -9 -18   30.82   11.19
  -7   9  19    0.51    4.29
   7  -9 -19    1.49    3.82
  -7   9  20   18.45    8.68
   7  -9 -20    5.84    6.07
  -7   9  21    2.57    5.77
   7  -9 -21    0.00    5.17
  -7   9  22   -0.00    4.17
   7  -9 -22   -0.00    3.90
  -7   9  23    0.00    4.15
   7  -9 -23    0.97    4.30
  -7   9  24   24.39   10.48
   7  -9 -24   20.58    9.60
  -7   9  25   -0.00    4.64
   7  -9 -25   -0.00    3.88
  -7   9  26    1.64    4.98
   7  -9 -26    5.43    6.39
  -7   9  27   -0.00    5.30
   7  -9 -27    3.74    5.18
  -7   9  28    2.10    4.52
   7  -9 -28    0.85    5.46
  -7   9  29   -0.00    5.27
   7  -9 -29   -0.00    5.68
  -7   9  30    2.55    5.93
   7  -9 -30    2.51    4.43
  -7   9  31    0.96    4.68
   7  -9 -31    0.14    4.25
  -7   9  32    7.65    7.27
   7  -9 -32   -0.00    4.81
  -7   9  33    0.00    5.18
   7  -9 -33    2.84    5.59
   7  -9 -34    6.82    6.20
   7  -9 -35   -0.00    4.14
  -7  10   1    9.76    6.46
   7 -10  -1    9.10    7.02
  -7 -10   1    4.67    5.58
  -7  10   2   30.79   10.97
   7 -10  -2   17.82    9.54
  -7 -10   2   38.17   11.67
  -7  10   3   -0.00    4.26
   7 -10  -3   -0.00    5.18
  -7 -10   3   -0.00    4.87
  -7  10   4    1.67    4.39
   7 -10  -4    2.73    5.08
   7 -10  -4    3.46    6.21
  -7 -10   4   10.09    6.46
  -7  10   5   -0.00    4.26
   7 -10  -5    0.51    4.05
   7 -10  -5    0.00    6.18
  -7  10   6   84.91   21.15
   7 -10  -6  114.96   21.48
   7 -10  -6  120.94   24.34
  -7  10   7   -0.00    6.33
   7 -10  -7    4.46    5.35
   7 -10  -7    1.11    5.32
   7 -10  -8    1.02    4.04
   7 -10  -8    9.00    7.45
   7 -10  -9   -0.00    4.47
   7 -10  -9    3.63    6.35
  -7 -10   9   -0.00    4.35
   7 -10 -10    5.18    5.78
   7 -10 -10   13.57    8.84
  -7 -10  10   10.17    6.48
   7 -10 -11    3.03    7.34
  -7 -10  11    2.26    4.30
   7 -10 -12   37.69   11.28
   7 -10 -13    1.15    4.04
   7 -10 -14    4.61    6.26
   7 -10 -15   -0.00    4.02
  -7  10  16   34.19   12.57
   7 -10 -16   42.38   12.66
  -7  10  17   -0.00    4.42
   7 -10 -17    0.25    5.22
  -7  10  18   10.76    8.14
   7 -10 -18   43.44   12.17
  -7  10  19   -0.00    5.66
   7 -10 -19    6.38    6.36
  -7  10  20   -0.00    4.96
   7 -10 -20    2.34    5.99
  -7  10  21    0.00    6.39
   7 -10 -21    8.26    7.65
  -7  10  22   46.77   14.18
   7 -10 -22   21.27    9.89
  -7  10  23    6.72    5.82
   7 -10 -23    0.00    6.32
  -7  10  24    1.28    4.86
   7 -10 -24   -0.00    5.98
  -7  10  25    0.00    3.66
   7 -10 -25   -0.00    5.12
  -7  10  26    0.00    7.42
   7 -10 -26    8.98    8.07
  -7  10  27   -0.00    5.61
   7 -10 -27   -0.00    4.77
  -7  10  28    8.56    7.40
   7 -10 -28    2.54    6.94
  -7  10  29    0.00    6.09
   7 -10 -29    1.31    4.54
  -7  10  30    0.00    6.29
   7 -10 -30    0.00    5.37
  -7  10  31    1.35    7.11
   7 -10 -31    0.77    5.29
  -7  10  32    2.29    6.04
   7 -10 -32   12.41    7.97
  -7  10  33    0.82    6.82
  -7  11   1    3.06    6.02
   7 -11  -1   -0.00    4.01
   7 -11  -1    0.69    5.00
  -7 -11   1    0.57    5.38
  -7  11   2    5.25    6.87
   7 -11  -2    6.04    5.51
   7 -11  -2    1.20    6.24
  -7 -11   2    6.15    5.53
  -7  11   3    2.57    5.55
   7 -11  -3    9.98    6.16
   7 -11  -3    0.60    5.71
  -7 -11   3    7.23    5.90
  -7  11   4   33.20   12.04
   7 -11  -4   28.90    9.97
   7 -11  -4   37.24   12.55
  -7 -11   4   23.61    9.81
   7 -11  -5   35.23   10.99
   7 -11  -5   18.54    9.96
  -7 -11   5   13.28    8.21
   7 -11  -6    3.73    5.31
   7 -11  -6   -0.00    5.44
  -7 -11   6    4.28    5.29
   7 -11  -7   13.30    7.39
   7 -11  -7    5.63    7.93
  -7 -11   7    8.41    6.11
   7 -11  -8   11.58    6.77
   7 -11  -8    8.74    8.19
   7 -11  -9    3.31    4.97
   7 -11  -9   -0.00    5.21
   7 -11 -10   18.51    8.97
   7 -11 -10   21.17   10.54
   7 -11 -11    4.93    5.38
   7 -11 -11    5.80    8.02
   7 -11 -12   -0.00    4.20
   7 -11 -13   -0.00    4.43
   7 -11 -14   31.52   11.06
   7 -11 -15    1.91    5.11
   7 -11 -16    8.31    6.84
   7 -11 -17   10.39    7.04
   7 -11 -18   18.69   10.18
   7 -11 -19    3.53    5.67
   7 -11 -20   23.83   10.23
   7 -11 -21   -0.00    4.29
   7 -11 -22    4.04    4.83
   7 -11 -23    0.52    4.84
  -7  11  24   12.12    8.84
   7 -11 -24   14.57    8.62
  -7  11  25    0.13    4.65
   7 -11 -25   -0.00    3.54
  -7  11  26    2.84    6.02
   7 -11 -26    0.62    4.55
  -7  11  27    2.19    7.50
   7 -11 -27   -0.00    6.31
  -7  11  28   11.34    8.13
   7 -11 -28    0.80    4.34
  -7  11  29    0.41    5.80
   7 -11 -29    0.08    4.62
  -7  11  30    8.91    8.33
  -7  11  31    0.41    5.67
  -7  11  32    2.15    4.62
   7 -12  -1    1.73    5.48
   7 -12  -1    7.05    7.74
  -7 -12   1    2.63    5.33
   7 -12  -2   39.22   11.34
   7 -12  -2   16.34    9.86
  -7 -12   2   17.33    9.15
   7 -12  -3    0.10    3.65
   7 -12  -3    0.93    6.18
  -7 -12   3    0.00    4.30
   7 -12  -4   -0.00    5.81
   7 -12  -4    4.42    6.32
  -7 -12   4    1.15    4.24
   7 -12  -5   14.09    6.98
   7 -12  -5    4.89    6.91
  -7 -12   5    4.52    5.81
   7 -12  -6   28.42   10.40
   7 -12  -6   32.53   13.04
  -7 -12   6   21.06    9.67
   7 -12  -7   -0.00    3.61
   7 -12  -7    0.00    5.90
  -7 -12   7   -0.00    5.03
   7 -12  -8    3.42    4.92
   7 -12  -8    5.55    7.35
  -7 -12   8    5.95    6.51
   7 -12  -9   -0.00    5.05
   7 -12  -9   -0.00    5.51
   7 -12 -10    5.74    6.29
   7 -12 -11    1.88    4.45
   7 -12 -12   18.06    8.40
   7 -12 -13   -0.00    5.32
   7 -12 -14   -0.00    5.23
   7 -12 -15    2.81    5.21
   7 -12 -16   21.78    9.72
   7 -12 -17   -0.00    4.21
   7 -12 -18   14.52    7.88
   7 -12 -19    2.56    4.52
   7 -12 -20    9.55    7.58
   7 -12 -21    0.00    4.47
   7 -12 -22    5.00    7.79
   7 -12 -23   -0.00    4.65
   7 -12 -24    0.07    3.81
   7 -12 -25    0.84    4.93
   7 -12 -26    5.82    6.59
   7 -13  -1    1.58    4.85
   7 -13  -1   -0.00    5.01
  -7 -13   1    0.44    4.77
   7 -13  -2   -0.00    4.40
   7 -13  -2    0.15    5.55
  -7 -13   2    3.26    5.35
   7 -13  -3   13.69    7.55
   7 -13  -3   20.35    9.98
  -7 -13   3    8.73    7.24
   7 -13  -4   37.71   12.77
   7 -13  -4   41.77   14.64
  -7 -13   4   62.18   15.48
   7 -13  -5    2.15    5.00
   7 -13  -5   -0.00    4.73
  -7 -13   5    2.70    5.44
   7 -13  -6    0.00    3.99
   7 -13  -6    0.85    6.63
  -7 -13   6    0.85    4.31
   7 -13  -7    5.20    6.28
   7 -13  -7    0.00    6.92
   7 -13  -8    4.11    6.15
   7 -13  -9    5.81    6.95
   7 -13 -10    7.64    8.06
   7 -13 -11    2.98    5.34
   7 -13 -12   16.07    8.73
   7 -13 -13    2.30    5.46
   7 -13 -14   23.00    9.74
   7 -13 -15    1.32    4.75
   7 -13 -16   -0.00    4.84
   7 -13 -17    6.38    4.77
   7 -13 -18   -0.00    5.74
   7 -13 -19    0.00    6.58
   7 -13 -20    8.06    6.93
   7 -13 -21    8.15    6.14
   7 -13 -22    1.89    5.17
   7 -14  -1    1.92    4.64
   7 -14  -1    3.04    6.26
  -7 -14   1    1.34    5.10
   7 -14  -2   18.68    8.59
   7 -14  -2    0.00    5.38
  -7 -14   2   10.60    7.08
   7 -14  -3    5.70    4.74
   7 -14  -3    4.77    5.54
  -7 -14   3    0.00    5.22
   7 -14  -4   -0.00    3.78
   7 -14  -4    3.76    6.79
  -7 -14   4   -0.00    5.05
   7 -14  -5    3.11    5.39
   7 -14  -5    0.00    7.40
   7 -14  -6   39.82   12.12
   7 -14  -7   46.97   14.04
   7 -14  -8   14.95    7.86
   7 -14  -9    0.00    3.62
   7 -14 -10   13.38    7.55
   7 -14 -11    7.14    6.27
   7 -14 -12    5.38    6.12
   7 -14 -13    2.79    6.24
   7 -14 -14   -0.00    5.19
   7 -14 -15   -0.00    5.10
   7 -14 -16    3.12    5.09
   7 -14 -17    0.37    4.43
   7 -14 -18    1.47    5.36
   7 -14 -19   -0.00    5.69
   7 -15  -1    1.53    4.06
   7 -15  -1    0.00    7.10
  -7 -15   1   -0.00    4.64
   7 -15  -2   -0.00    3.37
   7 -15  -2   -0.00    5.40
  -7 -15   2    0.87    5.09
   7 -15  -3   14.08    8.24
   7 -15  -4   16.82    8.32
   7 -15  -5    5.01    6.14
   7 -15  -6    1.95    5.47
   7 -15  -7   -0.00    3.72
   7 -15  -8    2.45    5.40
   7 -15  -9    1.48    5.31
   7 -15 -10    1.23    4.56
   7 -15 -11    1.29    4.58
   7 -15 -12    1.38    3.76
   7 -15 -13    0.00    5.00
   7 -15 -14   -0.00    4.74
   7 -15 -15    5.93    6.13
   7 -16  -1    7.87    6.62
   7 -16  -2    0.00    3.60
   7 -16  -3   -0.00    4.40
   7 -16  -4    0.31    4.38
   7 -16  -5   -0.00    4.17
   7 -16  -6    2.24    4.56
   7 -16  -7    9.11    6.29
   7 -16  -8    5.93    6.31
   7 -16  -9   -0.00    5.41
   7 -16 -10    3.41    6.02
   7 -16 -11    8.66    7.31
   7 -17  -1    5.60    5.77
   7 -17  -2   -0.00    3.70
   7 -17  -3    8.18    7.00
   7 -17  -4   11.93    7.60
   7 -17  -5    3.57    5.20
   7 -17  -6   -0.00    3.89
   7 -18  -1    0.00    4.41
  -6   0   1   -0.00    3.42
  -6   0   1   -0.00    4.47
   6   0  -1    0.00    4.72
   6   0  -1   -0.00    3.90
  -6   0   2  315.15   46.42
  -6   0   2  332.55   47.63
   6   0  -2  308.73   46.79
   6   0  -2  423.87   49.65
  -6   0   3   -0.00    3.20
  -6   0   3    0.00    4.23
   6   0  -3    5.52    4.68
   6   0  -3   -0.00    3.37
  -6   0   4   16.67    6.10
  -6   0   4   32.30    8.62
   6   0  -4   15.21    6.09
   6   0  -4   17.70    6.86
  -6   0   5    0.00    3.02
  -6   0   5   -0.00    3.67
   6   0  -5    2.39    3.92
   6   0  -5    1.93    3.77
  -6   0   6 1284.06  163.42
  -6   0   6 1406.33  165.74
   6   0  -6 1210.77  163.56
   6   0  -6 1313.88  165.27
  -6   0   7   -0.00    2.97
  -6   0   7    0.76    4.15
   6   0  -7   -0.00    3.53
   6   0  -7   -0.00    4.44
  -6   0   8    3.13    3.91
  -6   0   8   37.26    8.86
   6   0  -8   27.00    6.97
   6   0  -8   23.90    7.16
  -6   0   9   -0.00    2.61
  -6   0   9   -0.00    3.41
   6   0  -9   -0.00    3.29
   6   0  -9    2.20    3.88
  -6   0  10  202.74   30.89
  -6   0  10  228.17   33.11
   6   0 -10  213.95   32.61
  -6   0  11    0.65    2.62
  -6   0  11    3.27    4.71
   6   0 -11    0.84    2.70
   6   0 -11   -0.00    3.06
  -6   0  12  295.28   40.87
  -6   0  12  269.02   41.69
   6   0 -12  296.39   40.28
  -6   0  13    0.44    2.86
  -6   0  13   -0.00    4.76
   6   0 -13    1.72    2.37
   6   0 -13   -0.00    3.34
  -6   0  14  100.52   17.18
  -6   0  14   79.87   17.05
   6   0 -14  105.37   16.53
   6   0 -14   89.77   17.42
  -6   0  15    0.00    3.10
  -6   0  15   -0.00    3.26
   6   0 -15   -0.00    2.79
  -6   0  16  245.30   37.11
  -6   0  16  264.54   38.63
  -6   0  17    0.15    3.05
  -6   0  17   -0.00    3.37
   6   0 -17   -0.00    2.74
  -6   0  18  153.33   26.31
  -6   0  18  145.19   26.68
   6   0 -18  196.59   25.78
   6   0 -18  157.82   26.66
  -6   0  19   -0.00    2.70
   6   0 -19    2.92    3.15
  -6   0  20   -0.00    3.18
   6   0 -20    0.28    2.56
  -6   0  21   -0.00    3.64
  -6   0  22  114.17   22.54
   6   0 -22  149.40   22.90
  -6   0  23    2.89    3.58
   6   0 -23    0.44    3.31
   6   0 -24   -0.00    3.44
   6   0 -25   -0.00    3.19
   6   0 -26   48.10   11.42
  -6   0  33    0.87    3.76
  -6   0  34   -0.00    3.60
  -6   0  35    0.00    3.39
  -6   0  36    8.61    4.98
  -6   0  37    0.87    4.07
  -6   0  38    6.45    5.06
  -6   1   1    4.50    4.32
  -6   1   1    4.90    4.74
   6  -1  -1    2.36    4.84
   6  -1  -1    7.22    5.48
   6   1  -1    1.73    4.75
   6   1  -1    8.44    5.41
  -6  -1   1    6.70    4.61
  -6  -1   1    0.00    4.32
  -6   1   2  608.91   81.00
  -6   1   2  641.79   82.68
   6  -1  -2  635.86   81.70
   6  -1  -2  626.05   82.93
   6   1  -2  551.60   81.20
   6   1  -2  623.95   82.78
  -6  -1   2  560.49   81.24
  -6  -1   2  764.05   83.85
  -6   1   3   51.19   10.26
  -6   1   3   31.45    9.25
   6  -1  -3   36.99    9.45
   6  -1  -3   40.22   10.62
   6   1  -3   47.87   10.25
   6   1  -3   24.41    8.88
  -6  -1   3   35.15    8.97
  -6  -1   3   24.50    8.27
  -6   1   4  666.90   96.48
  -6   1   4  869.70   99.63
   6  -1  -4  840.04   97.92
   6  -1  -4  822.98   99.58
   6   1  -4  857.32   98.79
   6   1  -4  517.71   96.51
  -6  -1   4  841.65   98.06
  -6  -1   4  745.26   98.47
  -6   1   5  107.36   18.49
  -6   1   5  128.98   20.59
   6  -1  -5  103.45   18.24
   6  -1  -5   96.26   19.35
   6   1  -5  120.80   20.09
  -6  -1   5  126.70   19.43
  -6  -1   5  108.68   19.57
  -6   1   6  112.50   16.73
  -6   1   6   83.79   16.76
   6  -1  -6   74.58   15.09
   6  -1  -6   84.72   16.86
   6   1  -6   96.96   16.69
   6   1  -6   92.42   16.95
  -6  -1   6   79.23   15.40
  -6  -1   6  104.21   17.54
  -6   1   7  260.09   35.77
  -6   1   7  264.09   37.43
   6  -1  -7  223.96   34.90
   6  -1  -7  247.84   37.12
   6   1  -7  224.85   35.55
   6   1  -7  265.58   37.20
  -6  -1   7  268.51   35.73
  -6  -1   7  243.52   36.64
  -6   1   8  664.63   95.68
  -6   1   8  801.59   98.44
   6  -1  -8  785.81   96.26
   6  -1  -8  678.47   97.42
   6   1  -8  718.89   96.42
   6   1  -8  757.09   97.42
  -6  -1   8  778.00   96.09
  -6  -1   8  781.12   97.89
  -6   1   9    4.84    3.79
  -6   1   9    9.51    5.22
   6  -1  -9    3.49    3.83
   6  -1  -9   11.45    5.82
   6   1  -9    5.84    4.21
   6   1  -9    8.94    5.33
  -6  -1   9    5.99    4.14
  -6  -1   9    4.54    4.65
  -6   1  10  114.62   18.56
  -6   1  10  104.92   19.14
   6  -1 -10  129.34   18.35
   6  -1 -10   69.56   17.48
   6   1 -10  113.73   18.26
   6   1 -10   97.51   18.29
  -6  -1  10  125.28   18.14
  -6  -1  10   95.29   18.36
  -6   1  11   21.16    6.81
  -6   1  11   31.08    8.53
   6  -1 -11   14.64    5.27
   6  -1 -11   15.69    6.71
   6   1 -11   13.89    5.32
   6   1 -11    5.33    4.99
  -6  -1  11   10.78    4.79
  -6  -1  11   12.46    6.00
  -6   1  12  306.09   42.50
  -6   1  12  343.07   44.31
   6  -1 -12  334.85   41.70
   6  -1 -12  274.58   42.97
   6   1 -12  288.06   41.16
  -6  -1  12  270.58   40.69
  -6  -1  12  270.15   42.30
  -6   1  13   42.35   10.99
  -6   1  13   78.31   14.50
   6  -1 -13   61.36   11.34
   6  -1 -13   44.79   11.83
   6   1 -13   70.56   12.07
  -6  -1  13   46.95   11.80
  -6   1  14  129.90   24.41
  -6   1  14  184.33   27.24
   6  -1 -14  175.56   24.51
   6  -1 -14  143.73   25.60
   6   1 -14  140.29   23.55
  -6  -1  14  167.55   24.67
  -6  -1  14  175.96   26.27
  -6   1  15   11.23    5.05
  -6   1  15    8.26    5.03
   6  -1 -15   20.31    5.70
   6  -1 -15   10.73    5.69
   6   1 -15   16.60    5.50
   6   1 -15    0.74    3.06
  -6  -1  15   13.69    5.14
  -6  -1  15   13.54    6.24
  -6   1  16    3.71    3.92
  -6   1  16    5.01    4.93
   6  -1 -16    3.09    3.07
   6  -1 -16    6.05    4.64
   6   1 -16    3.54    3.46
   6   1 -16   -0.00    3.71
  -6  -1  16    7.38    4.30
  -6  -1  16    8.80    5.32
  -6   1  17    4.05    4.12
  -6   1  17    7.52    5.49
   6  -1 -17    0.00    2.87
   6   1 -17    5.02    3.75
   6   1 -17   12.19    5.12
  -6  -1  17    7.04    4.50
  -6  -1  17    4.21    5.35
  -6   1  18  228.42   35.43
  -6   1  18  268.73   37.19
   6   1 -18  253.85   33.46
   6   1 -18  165.10   32.61
  -6  -1  18  270.21   35.11
  -6   1  19    4.00    4.80
   6   1 -19   27.26    6.96
  -6  -1  19   38.79    8.86
  -6   1  20    3.60    4.77
   6   1 -20    0.00    2.55
  -6  -1  20    1.66    3.43
  -6   1  21    0.00    3.95
   6  -1 -21    5.03    4.14
   6   1 -21    0.64    2.63
  -6  -1  21    4.92    4.35
  -6   1  22   17.19    7.14
   6  -1 -22   15.90    6.41
   6   1 -22    7.93    4.49
  -6  -1  22   13.46    6.20
   6  -1 -23    8.97    5.47
   6   1 -23    5.81    4.29
  -6  -1  23    1.82    4.47
   6  -1 -24   25.49    8.11
   6   1 -24   25.28    7.88
  -6  -1  24   29.09    9.37
   6  -1 -25    0.00    4.09
   6   1 -25    6.17    4.84
   6  -1 -26    6.17    4.74
  -6   1  31   -0.00    3.86
  -6   1  32    1.46    3.60
  -6   1  33    4.94    4.68
  -6   1  34   12.06    6.08
  -6  -1  34   15.64    6.52
  -6   1  35   -0.00    3.75
  -6  -1  35    2.42    3.36
  -6   1  36    1.44    4.34
  -6  -1  36    9.28    4.92
  -6   1  37   -0.00    4.68
  -6  -1  37    1.82    3.30
  -6   1  38    6.76    5.97
  -6  -1  38    9.05    5.63
  -6   2   1    1.69    4.10
  -6   2   1    4.28    4.01
   6  -2  -1    6.44    5.10
   6  -2  -1    8.61    5.48
   6   2  -1   11.08    5.09
   6   2  -1   12.35    6.48
  -6  -2   1   12.56    6.25
  -6  -2   1    4.69    4.40
  -6   2   2   10.90    5.06
  -6   2   2   10.20    5.36
   6  -2  -2   11.65    5.40
   6  -2  -2    4.63    5.15
   6   2  -2   27.11    7.46
   6   2  -2    8.61    5.73
  -6  -2   2   12.06    6.35
  -6  -2   2   15.37    6.36
  -6   2   3    7.21    4.48
  -6   2   3   11.75    5.82
   6  -2  -3    8.62    4.98
   6  -2  -3    4.99    4.62
   6   2  -3    0.00    4.25
   6   2  -3    0.00    4.40
  -6  -2   3    4.53    5.20
  -6  -2   3    7.25    5.23
  -6   2   4   42.18    9.71
  -6   2   4   60.05   12.13
   6  -2  -4   40.91   10.03
   6  -2  -4   65.95   13.12
   6   2  -4   45.63   10.75
   6   2  -4   50.77   11.50
  -6  -2   4   29.50    9.73
  -6  -2   4   73.78   12.88
  -6   2   5   12.23    4.82
  -6   2   5   12.49    6.34
   6  -2  -5   10.68    4.76
   6  -2  -5   13.20    5.92
   6   2  -5   10.73    5.14
   6   2  -5   16.81    6.71
  -6  -2   5   16.10    6.10
  -6  -2   5   12.50    6.09
  -6   2   6  268.78   41.37
  -6   2   6  356.89   44.54
   6  -2  -6  280.83   41.21
   6  -2  -6  356.17   44.89
   6   2  -6  265.35   41.60
   6   2  -6  266.28   42.12
  -6  -2   6  312.83   42.14
  -6  -2   6  335.02   43.60
  -6   2   7   52.64   10.81
  -6   2   7   48.15   11.48
   6  -2  -7   79.08   11.95
   6  -2  -7   16.69    9.13
   6   2  -7   33.85    9.36
   6   2  -7   63.33   11.96
  -6  -2   7   52.43   10.40
  -6  -2   7   54.15   11.74
  -6   2   8    9.15    4.70
  -6   2   8    8.41    6.08
   6  -2  -8    5.83    4.12
   6  -2  -8   19.44    7.75
   6   2  -8   13.21    5.68
   6   2  -8    5.69    4.87
  -6  -2   8    3.51    3.71
  -6  -2   8   11.60    5.45
  -6   2   9   -0.00    3.30
  -6   2   9    1.21    4.56
   6  -2  -9    3.13    3.05
   6  -2  -9    6.37    5.24
   6   2  -9   -0.00    3.40
   6   2  -9    2.20    3.89
  -6  -2   9    2.47    2.91
  -6  -2   9    2.29    3.52
  -6   2  10  240.64   37.99
  -6   2  10  274.07   39.66
   6  -2 -10  284.88   37.52
   6  -2 -10  259.99   39.63
   6   2 -10  303.78   38.67
  -6  -2  10  237.31   36.55
  -6  -2  10  257.67   38.60
  -6   2  11  238.86   35.93
  -6   2  11  234.17   36.66
   6  -2 -11  251.64   34.82
   6  -2 -11  220.82   36.69
   6   2 -11  254.62   35.49
  -6  -2  11  252.47   34.55
  -6  -2  11  236.98   35.99
  -6   2  12   78.65   16.76
  -6   2  12  119.07   19.55
   6  -2 -12   89.53   15.95
   6  -2 -12  100.26   18.99
   6   2 -12  102.90   16.93
  -6  -2  12   88.55   15.70
  -6  -2  12   98.86   17.70
  -6   2  13   23.21    7.19
  -6   2  13    6.62    5.50
   6  -2 -13    0.00    3.94
   6   2 -13    5.81    4.00
   6   2 -13   11.41    5.07
  -6  -2  13   15.75    5.16
  -6  -2  13   15.10    5.96
  -6   2  14   99.63   19.03
  -6   2  14  152.52   21.98
   6  -2 -14   80.11   18.28
   6   2 -14  103.93   17.61
   6   2 -14  112.58   18.19
  -6  -2  14   91.61   16.58
  -6   2  15   40.03   11.00
  -6   2  15   33.73   10.43
   6  -2 -15   35.36   10.34
   6   2 -15   44.77    9.71
   6   2 -15   50.95   10.31
  -6  -2  15   35.81    8.79
  -6   2  16   49.64   13.04
  -6   2  16   63.80   14.53
   6  -2 -16   49.86   13.29
   6   2 -16   69.64   12.62
   6   2 -16   80.82   13.46
  -6  -2  16   55.37   11.70
  -6   2  17   20.78    8.11
  -6   2  17   18.12    7.46
   6  -2 -17   12.91    6.98
   6   2 -17   15.76    5.84
   6   2 -17   21.07    6.64
  -6  -2  17   28.47    7.28
  -6   2  18   16.61    7.36
  -6   2  18   17.28    7.40
   6  -2 -18    5.44    5.77
   6   2 -18    8.86    4.70
  -6  -2  18    7.72    4.34
  -6   2  19   11.18    6.44
   6   2 -19   13.03    5.25
  -6  -2  19   15.15    5.80
  -6   2  20  148.95   27.51
   6  -2 -20  152.04   26.26
   6   2 -20  187.05   25.46
  -6  -2  20  155.53   25.50
  -6   2  21    5.95    5.88
   6  -2 -21    3.89    3.95
   6   2 -21    4.45    3.65
  -6  -2  21    1.86    3.37
   6  -2 -22   29.82    9.09
  -6  -2  22   29.50    8.58
  -6  -2  23   -0.00    2.77
  -6  -2  24    9.97    5.46
   6  -2 -28   17.48    7.59
   6  -2 -29    2.45    4.03
  -6   2  30   11.10    6.82
  -6   2  31    0.00    3.65
  -6   2  32   21.79    8.55
  -6   2  33    3.73    5.28
  -6   2  34   -0.00    4.88
  -6   2  35   -0.00    4.12
  -6  -2  35   -0.00    3.47
  -6   2  36   14.71    7.88
  -6  -2  36    8.77    5.04
  -6   2  37   -0.00    5.09
  -6  -2  37    2.48    4.46
  -6  -2  38    2.73    4.13
  -6   3   1    2.22    3.67
  -6   3   1    7.89    4.78
   6  -3  -1    4.61    3.84
   6  -3  -1    6.31    5.41
   6   3  -1   -0.00    3.70
   6   3  -1    0.69    3.38
  -6  -3   1    1.51    3.30
  -6  -3   1    0.00    3.74
  -6   3   2  106.72   19.80
  -6   3   2  142.35   22.40
   6  -3  -2  110.52   19.80
   6  -3  -2  148.73   23.14
   6   3  -2  131.99   21.15
   6   3  -2  152.38   22.90
  -6  -3   2  135.08   22.30
  -6  -3   2  106.58   20.75
  -6   3   3  129.05   21.09
  -6   3   3  141.31   22.67
   6  -3  -3  137.33   20.95
   6  -3  -3   99.03   21.18
   6   3  -3  136.56   21.67
   6   3  -3  112.80   21.46
  -6  -3   3  173.60   23.96
  -6  -3   3  121.53   21.68
  -6   3   4   49.23    9.96
  -6   3   4   54.64   11.37
   6  -3  -4   40.53    9.26
   6  -3  -4   25.64    9.61
   6   3  -4   31.73    8.85
   6   3  -4   29.58    9.21
  -6  -3   4   34.54    9.56
  -6  -3   4   47.32   10.78
  -6   3   5    8.92    4.48
  -6   3   5   16.94    6.35
   6  -3  -5    4.05    3.46
   6  -3  -5    4.76    5.82
   6   3  -5    4.50    4.45
   6   3  -5    9.48    5.34
  -6  -3   5    5.11    4.94
  -6  -3   5   10.88    5.43
  -6   3   6    9.18    5.28
  -6   3   6   15.42    6.85
   6  -3  -6   10.22    4.83
   6  -3  -6    8.93    5.48
   6   3  -6   10.25    5.29
   6   3  -6   12.76    5.77
  -6  -3   6   12.65    5.76
  -6  -3   6   10.79    4.98
  -6   3   7   22.76    7.54
  -6   3   7   21.94    8.01
   6  -3  -7   17.75    6.53
   6  -3  -7   33.85    9.54
   6   3  -7   26.44    7.58
   6   3  -7   24.70    7.73
  -6  -3   7   27.87    7.55
  -6  -3   7   18.77    7.59
  -6   3   8  405.87   53.36
  -6   3   8  344.51   53.02
   6  -3  -8  367.21   51.25
   6  -3  -8  392.23   54.51
   6   3  -8  342.57   51.47
  -6  -3   8  376.62   51.64
  -6  -3   8  445.86   53.86
  -6   3   9   71.03   15.03
  -6   3   9   64.86   14.89
   6  -3  -9   73.89   16.00
   6   3  -9   78.74   14.49
  -6  -3   9  116.98   15.78
  -6  -3   9   59.96   14.00
  -6   3  10   33.83    9.20
  -6   3  10   26.54    8.68
   6  -3 -10   29.59    9.59
   6   3 -10   23.71    7.79
  -6  -3  10   22.98    6.90
  -6  -3  10   23.57    7.76
  -6   3  11    2.05    4.09
  -6   3  11    7.14    6.05
   6  -3 -11   10.45    6.69
   6   3 -11   13.32    5.42
   6   3 -11   12.82    5.52
  -6  -3  11    6.79    4.30
  -6  -3  11   19.51    6.62
  -6   3  12   64.66   14.52
  -6   3  12   74.61   15.33
   6  -3 -12   67.24   15.34
   6   3 -12   70.42   13.60
   6   3 -12   66.18   13.02
  -6  -3  12   68.11   12.48
  -6   3  13  124.18   22.49
  -6   3  13  102.32   21.93
   6  -3 -13  114.43   22.72
   6   3 -13  123.24   20.78
   6   3 -13  133.48   20.89
  -6  -3  13  159.74   20.91
  -6   3  14  134.25   28.03
  -6   3  14  163.99   29.33
   6  -3 -14  174.41   29.99
   6   3 -14  191.17   27.77
   6   3 -14  164.10   26.76
  -6  -3  14  256.30   28.17
  -6   3  15   16.10    6.89
  -6   3  15   13.72    6.82
   6  -3 -15   34.34    9.56
   6   3 -15    0.21    3.27
   6   3 -15   16.44    5.55
  -6  -3  15   18.57    5.46
  -6   3  16   38.12   10.08
  -6   3  16    1.56    5.76
   6  -3 -16   16.13    7.66
   6   3 -16   23.64    6.90
   6   3 -16   19.43    6.09
  -6  -3  16   18.69    5.70
  -6  -3  16   19.49    6.78
  -6   3  17   92.72   17.36
  -6   3  17   63.64   15.76
   6  -3 -17   87.36   17.61
   6   3 -17   69.58   13.69
   6   3 -17   60.55   12.58
  -6  -3  17   70.77   13.31
  -6  -3  17   78.01   15.18
  -6   3  18  111.57   21.45
  -6   3  18   85.47   20.01
   6   3 -18  118.78   18.99
  -6  -3  18  113.55   18.48
  -6  -3  18  121.92   20.13
   6  -3 -19   44.20   11.16
   6   3 -19   39.30    9.31
  -6  -3  19   36.82    9.04
  -6  -3  20    3.14    3.55
  -6  -3  21    0.02    3.04
  -6  -3  22   53.29   11.63
  -6  -3  23   21.89    7.39
   6  -3 -25    0.64    3.95
   6  -3 -26   -0.00    3.93
   6  -3 -27    0.47    2.86
  -6   3  28   16.81    7.98
   6  -3 -28   23.86    9.01
  -6   3  29    6.83    5.32
   6  -3 -29    0.57    4.25
  -6   3  30   30.96    9.87
   6  -3 -30   37.75   10.93
  -6   3  31   -0.00    4.54
  -6   3  32    3.65    5.61
  -6   3  33    7.94    6.26
  -6   3  34    9.70    6.55
  -6   3  35   -0.00    4.62
  -6   3  36   -0.00    5.30
  -6  -3  36    1.97    3.02
  -6   3  37   -0.00    5.87
  -6  -3  37    0.57    2.25
  -6  -3  38    5.27    4.31
  -6   4   1  148.77   27.59
  -6   4   1  169.13   28.91
   6  -4  -1  192.22   28.07
   6  -4  -1  198.86   30.40
   6   4  -1  185.93   28.75
   6   4  -1  315.68   33.70
  -6  -4   1  184.59   29.65
  -6  -4   1  174.98   29.37
  -6   4   2   19.31    6.72
  -6   4   2   12.05    6.28
   6  -4  -2    5.26    4.39
   6  -4  -2    8.41    5.75
   6   4  -2   15.08    5.81
   6   4  -2   13.13    5.81
  -6  -4   2   19.44    6.84
  -6  -4   2   18.10    6.76
  -6   4   3    7.15    4.46
  -6   4   3    2.61    4.08
   6  -4  -3   10.02    4.81
   6  -4  -3    1.59    4.31
   6   4  -3    1.41    3.13
   6   4  -3    3.29    4.15
  -6  -4   3    2.96    5.32
  -6  -4   3    9.54    5.16
  -6   4   4   17.59    6.68
  -6   4   4   17.97    7.29
   6  -4  -4    7.59    6.16
   6   4  -4   17.03    6.38
   6   4  -4   19.48    7.03
  -6  -4   4   12.01    6.79
  -6  -4   4   21.30    7.31
  -6   4   5  291.55   38.94
  -6   4   5  241.57   38.04
   6  -4  -5  284.90   39.92
   6   4  -5  264.47   37.34
   6   4  -5  197.71   36.52
  -6  -4   5  296.06   38.79
  -6  -4   5  256.62   38.23
  -6   4   6  268.66   32.05
  -6   4   6  249.70   32.06
   6  -4  -6  262.12   33.36
   6   4  -6  182.56   28.49
   6   4  -6   82.53   26.05
  -6  -4   6  248.34   31.07
  -6  -4   6  287.43   32.37
  -6   4   7   94.59   16.54
  -6   4   7   65.80   14.91
   6  -4  -7   83.70   16.87
   6   4  -7   92.04   15.11
  -6  -4   7   68.96   14.48
  -6  -4   7   54.58   13.63
  -6   4   8    1.05    3.48
  -6   4   8    5.26    4.92
   6  -4  -8    4.16    5.30
   6   4  -8    6.24    3.92
  -6  -4   8    0.00    3.53
  -6  -4   8    6.39    4.36
  -6   4   9   66.36   14.03
  -6   4   9   47.74   12.50
   6  -4  -9   51.93   13.77
   6   4  -9   71.97   12.76
   6   4  -9   63.38   12.40
  -6  -4   9   60.65   12.26
  -6  -4   9   50.71   12.10
  -6   4  10   28.66    8.87
  -6   4  10   31.11    9.01
   6  -4 -10   50.22   11.99
   6   4 -10    2.89    4.50
   6   4 -10   61.31   10.11
  -6  -4  10   29.72    7.41
  -6  -4  10   24.94    7.89
  -6   4  11  179.20   26.75
  -6   4  11  122.96   24.33
   6  -4 -11  143.39   25.70
   6   4 -11  139.79   23.02
   6   4 -11  123.64   22.30
  -6  -4  11  199.45   24.29
  -6   4  12  108.45   20.96
  -6   4  12  102.02   20.65
   6  -4 -12   82.39   20.03
   6   4 -12  119.30   19.09
   6   4 -12  130.11   19.19
  -6  -4  12  121.91   18.65
  -6   4  13   35.66   10.07
  -6   4  13   42.70   11.09
   6  -4 -13   36.63   10.95
   6   4 -13   26.62    7.91
   6   4 -13   43.20    9.16
  -6  -4  13   25.60    7.51
  -6   4  14    1.35    4.17
  -6   4  14    0.00    4.64
   6  -4 -14    5.76    5.62
   6   4 -14   -0.00    3.11
   6   4 -14    3.87    3.14
  -6  -4  14    1.87    2.35
  -6  -4  14    0.00    3.82
  -6   4  15  144.34   23.84
  -6   4  15   98.29   21.33
   6  -4 -15   97.70   21.96
   6   4 -15  116.30   19.68
   6   4 -15  164.02   20.35
  -6  -4  15  127.01   19.09
  -6  -4  15   93.39   19.63
  -6   4  16  160.02   26.26
   6  -4 -16  150.68   25.99
   6   4 -16  118.83   20.40
  -6  -4  16  136.69   20.98
  -6  -4  16  146.03   23.26
  -6   4  17   11.24    7.30
   6  -4 -17    7.63    6.31
   6   4 -17    9.98    5.22
  -6  -4  17    7.02    4.04
  -6  -4  17    8.93    5.01
   6   4 -18   47.55   10.57
  -6  -4  18   51.36   10.16
  -6  -4  19   88.02   15.31
  -6  -4  20  133.52   21.21
   6  -4 -21    8.39    5.87
  -6  -4  21    4.04    3.77
   6  -4 -22    3.13    3.77
   6  -4 -23    0.83    3.41
   6  -4 -24   -0.00    3.78
   6  -4 -25    0.59    3.69
  -6   4  26    3.23    4.59
   6  -4 -26   26.23    8.61
  -6   4  27    9.83    6.20
   6  -4 -27   11.93    6.66
  -6   4  28   20.50    8.28
   6  -4 -28   15.64    7.28
  -6   4  29    0.00    4.45
   6  -4 -29    3.35    5.19
  -6   4  30   10.58    6.62
   6  -4 -30    1.89    4.55
  -6   4  31    4.04    5.48
   6  -4 -31    1.16    3.91
  -6   4  32   29.65    9.61
   6  -4 -32    5.81    5.68
  -6   4  33   -0.00    3.63
  -6   4  34    0.00    5.19
  -6   4  35    0.00    5.85
  -6   4  36    2.65    5.98
  -6   4  37    0.00    6.15
  -6  -4  37    9.23    4.39
  -6  -4  38    2.27    3.25
  -6   5   1   22.96    7.45
  -6   5   1   15.49    6.62
   6  -5  -1    9.53    6.59
   6   5  -1   17.85    6.54
   6   5  -1   17.24    7.09
  -6  -5   1   20.88    7.67
  -6  -5   1    9.80    5.65
  -6   5   2  110.28   19.05
   6  -5  -2  122.13   20.61
   6   5  -2   91.43   17.27
   6   5  -2   84.74   17.90
  -6  -5   2   98.47   18.58
  -6   5   3  153.52   23.12
  -6   5   3  152.12   23.20
   6  -5  -3  107.38   22.07
   6   5  -3  120.67   20.83
   6   5  -3  161.88   23.51
  -6  -5   3  113.01   21.39
  -6  -5   3  103.40   21.17
  -6   5   4  124.17   21.77
  -6   5   4  156.07   23.06
   6  -5  -4  103.39   21.46
   6   5  -4  167.23   22.12
   6   5  -4   89.44   19.93
  -6  -5   4  127.50   21.70
  -6  -5   4  116.93   21.46
  -6   5   5    2.00    4.28
  -6   5   5    2.38    4.10
   6  -5  -5    6.01    5.25
   6   5  -5    0.00    3.14
   6   5  -5    7.25    5.13
  -6  -5   5    1.06    3.10
  -6  -5   5    0.00    4.03
  -6   5   6    1.21    4.39
  -6   5   6    0.00    4.20
   6  -5  -6    1.27    4.34
   6   5  -6    8.83    4.57
  -6  -5   6    5.34    4.82
  -6  -5   6    6.70    5.60
  -6   5   7   73.97   15.05
   6  -5  -7   88.15   17.10
   6   5  -7   62.07   12.86
  -6  -5   7   73.21   14.06
  -6  -5   7   47.88   12.76
  -6   5   8   42.75   12.31
  -6   5   8   62.77   13.69
   6  -5  -8   35.19   12.31
   6   5  -8   67.65   12.22
   6   5  -8   52.47   11.57
  -6  -5   8   63.63   12.70
  -6  -5   8   50.84   11.85
  -6   5   9   82.12   17.50
  -6   5   9   65.06   16.13
   6  -5  -9  127.26   20.83
   6   5  -9   97.82   16.04
   6   5  -9   81.06   15.51
  -6  -5   9   89.66   16.28
  -6  -5   9   81.06   16.12
  -6   5  10   43.58   11.93
  -6   5  10   37.09   11.06
   6  -5 -10   42.21   11.92
   6   5 -10   53.96   10.39
   6   5 -10   33.63    8.96
  -6  -5  10   42.49    9.99
  -6   5  11    3.72    4.67
  -6   5  11    1.48    4.51
   6  -5 -11    1.61    4.03
   6   5 -11    0.85    3.16
   6   5 -11    1.64    3.31
  -6  -5  11   -0.00    3.45
  -6   5  12    0.00    4.79
   6  -5 -12    0.72    5.06
   6   5 -12    7.21    4.63
   6   5 -12    1.85    2.73
  -6  -5  12    3.72    3.59
  -6   5  13  293.20   41.63
   6  -5 -13  268.66   41.60
   6   5 -13  269.70   37.42
   6   5 -13  242.27   36.34
  -6  -5  13  240.98   36.51
  -6  -5  13  289.13   39.05
  -6   5  14  226.68   39.93
   6  -5 -14  296.92   42.94
   6   5 -14  262.35   37.28
  -6  -5  14  294.51   37.18
  -6  -5  14  231.70   37.76
  -6   5  15   -0.00    5.06
   6  -5 -15   -0.00    4.40
   6   5 -15   -0.00    2.79
   6   5 -15    0.00    2.26
  -6  -5  15    0.26    2.50
  -6  -5  15   -0.00    4.23
  -6   5  16    8.65    5.89
   6  -5 -16   17.77    9.04
   6   5 -16   17.60    5.57
  -6  -5  16   12.25    4.57
  -6   5  17   -0.00    3.55
   6  -5 -17    0.44    3.56
   6   5 -17    0.00    2.99
  -6  -5  17   -0.00    2.36
   6  -5 -18  117.99   21.79
  -6  -5  18  118.12   18.55
   6  -5 -19   28.19    9.24
  -6  -5  19   26.69    6.92
   6  -5 -20   20.79    7.90
  -6  -5  20   17.10    5.64
   6  -5 -21    3.93    4.57
   6  -5 -22   -0.00    4.04
  -6   5  23   36.76   11.45
   6  -5 -23   46.73   12.42
  -6   5  24   33.81   10.57
   6  -5 -24   25.69    9.73
  -6   5  25   17.48    7.78
   6  -5 -25    7.31    6.03
  -6   5  26    1.37    3.11
   6  -5 -26    0.31    4.44
  -6   5  27    0.00    4.49
   6  -5 -27    4.04    4.99
  -6   5  28   14.24    7.74
   6  -5 -28    3.77    5.77
  -6   5  29    4.74    5.59
   6  -5 -29   13.48    7.33
  -6   5  30   19.17    9.22
   6  -5 -30    2.07    5.35
  -6   5  31   -0.00    5.80
   6  -5 -31    1.63    4.34
  -6   5  32    3.84    5.12
   6  -5 -32    0.41    4.16
  -6   5  33   15.04    8.03
   6  -5 -33   13.53    7.49
  -6   5  34    0.71    4.98
  -6   5  35    9.14    7.56
  -6   5  36    6.12    5.57
  -6  -5  38    2.21    2.93
  -6   6   1  140.31   24.60
   6  -6  -1  140.74   25.56
   6   6  -1  154.04   25.56
  -6  -6   1  154.29   25.26
  -6  -6   1  148.33   25.40
  -6   6   2   27.57    9.14
   6  -6  -2   26.33    9.56
   6   6  -2   43.52    9.94
   6   6  -2   40.59   10.56
  -6  -6   2   42.88   10.79
  -6  -6   2   35.11   10.15
  -6   6   3    2.63    3.45
   6  -6  -3    7.75    5.34
   6   6  -3    9.56    5.01
   6   6  -3    0.00    3.88
  -6  -6   3   12.02    6.37
  -6  -6   3    3.78    4.54
  -6   6   4    0.00    4.50
   6  -6  -4   32.20    9.93
   6   6  -4   28.02    7.27
   6   6  -4   23.40    7.68
  -6  -6   4   19.20    6.96
  -6  -6   4   19.65    7.30
  -6   6   5  138.28   24.00
  -6   6   5  111.18   22.63
   6  -6  -5  151.15   25.53
   6   6  -5  128.55   21.83
   6   6  -5  151.82   23.68
  -6  -6   5  135.49   23.12
  -6   6   6   91.86   18.17
  -6   6   6  110.51   18.88
   6  -6  -6  118.15   20.79
   6   6  -6   63.42   14.84
  -6  -6   6   90.53   17.15
  -6  -6   6   91.74   17.58
  -6   6   7   57.45   14.77
  -6   6   7   69.58   15.09
   6  -6  -7   71.36   16.35
   6   6  -7   80.16   13.98
  -6  -6   7   73.30   14.42
  -6  -6   7   53.39   13.53
  -6   6   8   23.21    8.42
   6  -6  -8    7.98    6.73
   6   6  -8   16.74    6.28
   6   6  -8   10.47    4.98
  -6  -6   8   27.47    7.99
  -6  -6   8   16.27    6.95
  -6   6   9  116.64   21.17
   6  -6  -9  101.06   21.38
   6   6  -9  110.77   18.34
   6   6  -9  106.94   18.49
  -6  -6   9   97.78   18.73
  -6   6  10   68.91   16.48
   6  -6 -10   92.77   18.96
   6   6 -10   98.43   15.72
   6   6 -10   64.20   14.28
  -6  -6  10   99.31   16.73
  -6   6  11   69.56   15.69
   6  -6 -11   49.08   14.86
   6   6 -11   75.64   13.20
  -6  -6  11   68.62   13.69
  -6   6  12   33.06   12.37
   6  -6 -12   80.92   17.23
   6   6 -12   75.90   13.02
   6   6 -12   69.12   12.41
  -6  -6  12   67.54   13.75
  -6   6  13   10.85    6.31
   6  -6 -13    3.24    4.44
   6   6 -13    0.00    3.09
  -6  -6  13    0.00    2.96
  -6  -6  13    2.20    4.12
  -6   6  14   -0.00    4.80
  -6   6  14   -0.00    4.23
   6  -6 -14    3.55    4.76
   6  -6 -14   -0.00    5.79
   6   6 -14    4.17    3.32
  -6  -6  14    0.66    3.41
  -6   6  15   68.81   16.09
  -6   6  15   63.61   15.52
   6  -6 -15   53.87   13.97
   6  -6 -15   50.84   14.80
   6   6 -15   59.15   11.79
  -6  -6  15   65.46   11.90
  -6   6  16    2.61    5.77
   6  -6 -16    8.74    6.28
  -6  -6  16   11.21    4.37
  -6   6  17   17.61    8.34
   6  -6 -17   28.23    9.37
  -6  -6  17   14.74    4.98
   6  -6 -18   60.48   13.94
  -6  -6  18   45.08    9.45
   6  -6 -19   28.26    9.78
  -6   6  20    2.85    4.31
   6  -6 -20    1.42    4.59
  -6   6  21   23.53    8.79
   6  -6 -21   21.86    8.81
  -6   6  22    8.35    6.58
   6  -6 -22   10.33    6.35
  -6   6  23   28.28   10.25
   6  -6 -23   22.12    8.96
  -6   6  24    6.37    5.74
   6  -6 -24    0.70    4.12
  -6   6  25   33.74   11.05
   6  -6 -25   28.30   10.19
  -6   6  26   36.93   11.88
   6  -6 -26   32.54   10.87
  -6   6  27   17.24    8.08
   6  -6 -27   14.75    7.78
  -6   6  28    3.24    5.77
   6  -6 -28    6.86    6.39
  -6   6  29   -0.00    4.16
   6  -6 -29    3.70    5.80
  -6   6  30    2.92    6.00
   6  -6 -30    1.15    3.82
  -6   6  31   15.24    8.54
   6  -6 -31   28.71    9.91
  -6   6  32    9.60    7.05
   6  -6 -32    1.71    5.11
  -6   6  33    0.00    4.61
   6  -6 -33    5.33    6.12
  -6   6  34    0.00    5.05
   6  -6 -34   -0.00    4.05
  -6   6  35    2.96    6.21
  -6   6  36    0.19    4.72
  -6  -6  38    1.09    2.97
  -6   7   1   33.19    9.47
   6  -7  -1   14.28    7.54
   6   7  -1   17.62    7.75
  -6  -7   1   22.34    7.98
  -6  -7   1   10.98    6.51
  -6   7   2    0.00    4.44
   6  -7  -2    8.88    6.37
   6   7  -2    7.61    5.90
  -6  -7   2    9.68    6.15
  -6  -7   2    7.13    5.28
  -6   7   3  215.09   37.81
   6  -7  -3  263.33   40.30
   6   7  -3  240.49   37.95
  -6  -7   3  290.90   39.13
  -6  -7   3  252.34   38.44
   6  -7  -4   74.79   18.21
   6   7  -4   65.34   16.24
  -6  -7   4  120.02   19.43
  -6  -7   4  126.51   19.90
   6  -7  -5   27.71    9.64
   6   7  -5   20.11    7.10
  -6  -7   5   31.12    8.89
  -6  -7   5   11.73    6.84
   6  -7  -6   21.18    9.25
   6   7  -6   20.29    6.96
  -6  -7   6   22.53    7.89
  -6  -7   6   11.23    6.78
   6  -7  -7   46.36   12.44
   6   7  -7   27.68    7.90
   6   7  -7   23.02    7.37
  -6  -7   7   31.06    8.90
  -6  -7   7   13.32    6.73
   6  -7  -8   45.89   13.10
   6   7  -8   22.50    7.86
   6   7  -8   35.52    9.82
  -6  -7   8   48.06   10.96
  -6  -7   8   47.56   10.93
   6  -7  -9  121.97   24.61
   6   7  -9  150.94   22.09
  -6  -7   9  118.32   22.08
  -6   7  10    7.62    7.42
   6  -7 -10    6.56    7.36
   6   7 -10    0.00    2.69
  -6  -7  10   -0.00    3.92
  -6   7  11    0.51    2.83
   6  -7 -11   -0.00    3.46
   6  -7 -11    0.95    5.21
   6   7 -11   -0.00    2.86
  -6  -7  11   -0.00    3.16
  -6   7  12   11.72    7.53
   6  -7 -12    8.63    6.91
   6  -7 -12   22.69   10.04
   6   7 -12   21.12    6.24
  -6  -7  12   21.69    7.31
   6  -7 -13  159.65   28.21
   6  -7 -13  148.94   30.02
   6   7 -13  188.91   26.10
  -6  -7  13  158.65   26.00
  -6   7  14    5.40    6.54
   6  -7 -14   -0.00    3.75
   6  -7 -14    2.10    5.31
  -6  -7  14    4.78    4.09
  -6   7  15    2.49    5.46
   6  -7 -15    0.33    5.30
  -6  -7  15    0.00    2.61
  -6   7  16    2.15    4.60
   6  -7 -16    0.90    4.28
  -6  -7  16    5.46    3.94
   6  -7 -17    1.00    4.34
  -6   7  18    4.57    5.10
   6  -7 -18    0.80    4.83
  -6   7  19   84.10   18.13
   6  -7 -19   68.22   16.73
  -6   7  20   18.46    8.19
   6  -7 -20    5.83    5.75
  -6   7  21    0.00    4.41
   6  -7 -21    7.51    5.61
  -6   7  22    0.00    4.07
   6  -7 -22   10.36    6.68
  -6   7  23   18.91    8.28
   6  -7 -23   17.24    8.28
  -6   7  24    5.12    5.90
   6  -7 -24    0.62    4.36
  -6   7  25    2.39    5.48
   6  -7 -25   23.79    8.93
  -6   7  26    4.74    5.39
   6  -7 -26    1.36    3.75
  -6   7  27    0.00    4.51
   6  -7 -27    2.45    4.75
  -6   7  28    4.72    5.95
   6  -7 -28   17.18    7.90
  -6   7  29   12.92    8.14
   6  -7 -29   29.31   10.40
  -6   7  30    1.31    5.74
   6  -7 -30    3.27    5.07
  -6   7  31   -0.00    4.48
   6  -7 -31    3.83    5.94
  -6   7  32    2.90    6.60
   6  -7 -32    1.01    4.51
  -6   7  33    0.95    5.69
   6  -7 -33    7.74    7.14
  -6   7  34   -0.00    5.21
   6  -7 -34    3.48    4.54
  -6   7  35   -0.00    5.79
   6  -7 -35    4.89    6.19
   6   8  -1   82.90   20.16
  -6  -8   1  140.95   22.97
  -6  -8   1  139.30   23.17
   6  -8  -2    9.10    6.53
   6   8  -2    9.03    5.87
  -6  -8   2    4.51    4.84
  -6  -8   2    6.51    5.70
   6  -8  -3    4.38    5.46
  -6  -8   3   -0.00    4.21
  -6  -8   3    0.00    4.06
   6  -8  -4   -0.00    6.79
  -6  -8   4   -0.00    4.11
   6  -8  -5  201.17   34.58
  -6  -8   5  211.90   32.91
  -6   8   6   10.86    6.90
   6  -8  -6   -0.00    4.62
  -6  -8   6    4.17    4.94
  -6   8   7   82.88   19.57
   6  -8  -7  100.91   21.09
   6   8  -7  111.17   18.04
  -6  -8   7   91.42   18.30
  -6   8   8    2.09    4.36
   6  -8  -8    0.19    5.04
   6  -8  -8    0.00    3.91
   6   8  -8    3.90    3.43
  -6  -8   8    6.94    4.99
  -6   8   9  111.84   23.66
   6  -8  -9  132.37   23.06
   6  -8  -9  126.59   24.79
   6   8  -9  135.83   21.17
  -6  -8   9  116.74   21.77
  -6   8  10   53.15   13.00
   6  -8 -10   55.78   12.16
   6  -8 -10   29.85   11.09
   6   8 -10    8.27    5.18
  -6  -8  10   47.46   10.42
   6  -8 -11  103.11   20.61
   6  -8 -11  104.31   22.65
   6   8 -11  125.13   18.92
  -6  -8  11   92.23   18.81
  -6   8  12   43.36   11.42
   6  -8 -12   21.75    8.50
   6  -8 -12   16.18    8.83
  -6  -8  12   16.69    7.54
  -6   8  13   -0.00    4.92
   6  -8 -13    2.41    4.59
   6  -8 -13    0.00    5.54
  -6  -8  13    1.54    3.90
  -6   8  14    3.38    4.50
   6  -8 -14    2.13    4.03
  -6  -8  14    0.00    3.67
   6  -8 -15  105.55   17.25
  -6  -8  15   23.72    8.28
   6  -8 -16    2.60    5.64
   6  -8 -17   17.70    8.32
  -6   8  18   -0.00    4.24
   6  -8 -18    2.51    5.26
  -6   8  19   16.49    7.74
   6  -8 -19    4.69    6.35
  -6   8  20   -0.00    5.30
   6  -8 -20   -0.00    4.56
  -6   8  21   11.00    7.55
   6  -8 -21    3.50    4.67
  -6   8  22    0.16    4.47
   6  -8 -22   -0.00    3.22
  -6   8  23    4.98    5.97
   6  -8 -23    2.60    5.67
  -6   8  24    0.00    3.87
   6  -8 -24    0.59    3.97
  -6   8  25   16.19    9.04
   6  -8 -25   15.19    8.32
  -6   8  26   14.78    8.15
   6  -8 -26    6.51    6.85
  -6   8  27   10.64    7.89
   6  -8 -27   16.33    8.88
  -6   8  28   -0.00    4.13
   6  -8 -28    1.13    3.47
  -6   8  29    0.00    5.56
   6  -8 -29   -0.00    3.74
  -6   8  30    0.00    5.05
   6  -8 -30    0.00    4.26
  -6   8  31    7.90    7.22
   6  -8 -31    1.39    4.83
  -6   8  32    0.00    5.68
   6  -8 -32    0.00    5.21
  -6   8  33   -0.00    5.05
   6  -8 -33    2.32    5.53
  -6   8  34   -0.00    4.58
   6  -8 -34    2.83    5.00
  -6   8  35    2.30    6.94
   6  -8 -35    6.06    6.51
   6  -8 -36    1.13    5.01
  -6   9   2    5.12    5.12
  -6  -9   2   16.71    7.23
  -6   9   3  100.13   23.72
  -6  -9   3  198.23   27.18
  -6   9   4   14.22    7.32
   6  -9  -4    5.50    4.64
  -6  -9   4    7.20    6.17
  -6   9   5   -0.00    3.39
  -6   9   5    0.00    4.67
   6  -9  -5    1.56    4.14
  -6  -9   5    8.15    6.12
  -6   9   6   10.44    7.19
  -6   9   6    4.31    5.11
   6  -9  -6   14.25    6.72
  -6  -9   6   14.84    6.61
  -6   9   7   24.72    9.63
  -6   9   7    9.37    6.90
   6  -9  -7   11.09    6.36
  -6  -9   7   12.56    6.31
  -6   9   8    3.71    5.13
   6  -9  -8    0.00    2.66
   6  -9  -8    4.56    6.53
  -6  -9   8   -0.00    3.85
  -6   9   9  105.25   20.16
   6  -9  -9   86.28   17.74
   6  -9  -9   59.24   17.48
  -6  -9   9   77.99   16.39
  -6   9  10   10.85    6.30
   6  -9 -10    7.62    5.49
   6  -9 -10    4.74    6.05
  -6  -9  10    2.80    4.19
  -6   9  11   -0.00    2.89
   6  -9 -11    4.91    5.26
   6  -9 -11    0.53    5.13
  -6  -9  11    1.65    4.12
  -6   9  12    3.76    5.35
   6  -9 -12   -0.00    4.01
   6  -9 -12    2.43    5.00
  -6  -9  12    1.12    4.29
  -6   9  13   99.07   20.30
   6  -9 -13   75.49   17.62
  -6  -9  13   82.01   16.30
  -6   9  14    0.58    4.00
   6  -9 -14    2.93    4.38
   6  -9 -15   12.76    6.88
   6  -9 -16    4.05    6.25
  -6   9  17    9.93    7.04
   6  -9 -17    1.72    5.02
  -6   9  18   -0.00    4.53
   6  -9 -18    2.91    5.57
  -6   9  19   46.87   13.46
   6  -9 -19   22.64    9.74
  -6   9  20   -0.00    4.88
   6  -9 -20    4.34    4.96
  -6   9  21    1.92    5.43
   6  -9 -21    2.30    5.15
  -6   9  22    1.39    4.18
   6  -9 -22    1.92    5.32
  -6   9  23   30.49   11.17
   6  -9 -23   14.86    8.31
  -6   9  24    3.30    5.88
   6  -9 -24    0.00    4.77
  -6   9  25    6.36    5.96
   6  -9 -25    3.81    6.46
  -6   9  26    5.45    5.63
   6  -9 -26   -0.00    4.70
  -6   9  27    5.92    6.55
   6  -9 -27   -0.00    3.39
  -6   9  28    2.44    5.67
   6  -9 -28   -0.00    4.86
  -6   9  29    3.63    6.34
   6  -9 -29    1.23    3.75
  -6   9  30   -0.00    5.89
   6  -9 -30    7.32    6.32
  -6   9  31    7.21    7.22
   6  -9 -31    3.20    5.19
  -6   9  32    1.14    3.99
   6  -9 -32   -0.00    5.99
  -6   9  33    8.90    7.66
   6  -9 -33    8.68    7.10
  -6   9  34   -0.00    4.98
   6  -9 -34    0.00    5.43
   6  -9 -35    0.00    3.53
   6  -9 -36    3.33    6.03
  -6  10   1   26.04   10.14
   6 -10  -1   38.00   10.38
   6 -10  -1   33.08   11.55
  -6  10   2   18.01    8.16
   6 -10  -2   12.82    6.34
   6 -10  -2    5.29    6.36
  -6  10   3    0.88    4.86
   6 -10  -3    2.92    4.25
   6 -10  -3   -0.00    4.88
   6 -10  -4    6.60    5.67
   6 -10  -4   12.81    9.00
   6 -10  -5   30.14   10.52
   6 -10  -5   39.62   12.94
  -6 -10   5   67.74   13.98
   6 -10  -6    2.85    5.25
   6 -10  -6    2.67    6.34
  -6 -10   6    9.11    6.31
   6 -10  -7   17.47    8.05
   6 -10  -7   16.80    9.64
  -6 -10   7   26.87    8.96
   6 -10  -8    0.00    5.01
  -6 -10   8   -0.00    4.28
  -6  10   9   -0.00    3.91
   6 -10  -9    5.88    5.24
  -6 -10   9    4.08    5.00
  -6  10  10    0.00    5.70
   6 -10 -10    6.32    5.83
  -6 -10  10   -0.00    4.51
  -6  10  11   88.03   21.06
   6 -10 -11  102.45   20.90
  -6 -10  11  116.11   20.21
  -6  10  12    3.92    5.95
   6 -10 -12    2.82    4.79
  -6 -10  12    0.37    3.08
  -6  10  13    7.67    6.59
   6 -10 -13    8.88    6.64
  -6  10  14   10.93    7.74
   6 -10 -14    8.40    6.61
   6 -10 -15   80.56   18.24
   6 -10 -16   -0.00    4.17
  -6  10  17   20.15   10.14
   6 -10 -17   43.57   12.94
  -6  10  18    5.80    6.98
   6 -10 -18    1.08    4.23
  -6  10  19    4.80    5.22
   6 -10 -19    7.99    5.78
  -6  10  20    0.00    5.20
   6 -10 -20    0.26    4.11
  -6  10  21   32.15   12.84
   6 -10 -21   35.92   11.69
  -6  10  22    2.02    5.73
   6 -10 -22   -0.00    4.69
  -6  10  23   -0.00    4.72
   6 -10 -23    0.00    6.19
  -6  10  24   -0.00    4.31
   6 -10 -24    0.00    5.52
  -6  10  25   10.12    7.83
   6 -10 -25    8.56    7.31
  -6  10  26   -0.00    6.15
   6 -10 -26    1.79    5.32
  -6  10  27    6.48    7.95
   6 -10 -27    9.15    7.08
  -6  10  28   -0.00    5.95
   6 -10 -28    0.95    4.89
  -6  10  29    1.24    5.54
   6 -10 -29    1.74    5.12
  -6  10  30   -0.00    5.48
   6 -10 -30    1.07    4.84
  -6  10  31    2.29    5.14
   6 -10 -31    8.84    6.43
  -6  10  32    0.00    4.46
   6 -10 -32   -0.00    3.83
  -6  10  33    6.15    6.73
   6 -10 -33    7.26    7.19
  -6  10  34   -0.00    5.42
   6 -11  -1    7.75    5.50
   6 -11  -1    7.09    6.11
  -6 -11   1   11.12    6.81
   6 -11  -2   -0.00    4.28
   6 -11  -2    0.00    6.17
  -6 -11   2    0.00    4.66
   6 -11  -3   45.02   11.32
   6 -11  -3    9.26    8.11
  -6 -11   3   29.64   10.03
   6 -11  -4    5.11    5.09
   6 -11  -4   -0.00    5.11
   6 -11  -5   -0.00    3.81
   6 -11  -5   -0.00    5.53
   6 -11  -6    1.75    4.38
   6 -11  -6    0.09    4.71
   6 -11  -7    8.70    6.56
   6 -11  -7    4.89    6.30
   6 -11  -8   10.68    6.87
   6 -11  -8    4.16    6.99
  -6 -11   8   17.57    7.52
   6 -11  -9   45.50   12.22
   6 -11  -9   15.72    9.69
  -6 -11   9   29.44    9.78
   6 -11 -10    1.67    5.31
  -6 -11  10    1.25    4.23
   6 -11 -11    0.00    5.44
   6 -11 -12    0.11    3.94
   6 -11 -13   21.47    9.06
   6 -11 -14   -0.00    4.05
   6 -11 -15    9.32    7.89
   6 -11 -16   -0.00    3.74
   6 -11 -17   21.39    9.40
   6 -11 -18    0.00    4.72
  -6  11  19   14.36    9.69
   6 -11 -19   21.94    9.05
  -6  11  20    5.13    6.25
   6 -11 -20   -0.00    4.63
  -6  11  21    1.32    4.41
   6 -11 -21    2.57    4.72
  -6  11  22    4.01    5.50
   6 -11 -22    3.65    5.63
  -6  11  23    1.70    4.40
   6 -11 -23   16.92    8.19
  -6  11  24   -0.00    4.51
   6 -11 -24   -0.00    4.65
  -6  11  25    3.86    5.96
   6 -11 -25    4.58    5.46
  -6  11  26   -0.00    4.65
   6 -11 -26    0.72    4.05
  -6  11  27   -0.00    6.16
   6 -11 -27    3.67    5.78
  -6  11  28    5.69    7.91
   6 -11 -28    3.65    4.32
  -6  11  29    3.99    7.40
   6 -11 -29    2.88    6.48
  -6  11  30   -0.00    5.95
   6 -11 -30    0.00    5.16
  -6  11  31    7.68    7.18
   6 -11 -31    1.50    3.73
  -6  11  32   -0.00    5.97
  -6  11  33   -0.00    5.17
   6 -12  -1   60.65   14.15
   6 -12  -1   37.39   13.02
  -6 -12   1   54.75   14.19
   6 -12  -2   -0.00    4.05
   6 -12  -2    4.10    7.22
  -6 -12   2    1.08    4.68
   6 -12  -3    4.25    5.13
   6 -12  -3   -0.00    5.71
  -6 -12   3    1.17    3.66
   6 -12  -4   -0.00    4.31
   6 -12  -4   -0.00    6.01
  -6 -12   4   -0.00    3.77
   6 -12  -5   46.14   11.97
   6 -12  -5   15.57   10.13
  -6 -12   5   28.08   10.23
   6 -12  -6    0.19    4.38
   6 -12  -6    1.71    5.91
  -6 -12   6    0.87    3.58
   6 -12  -7    5.13    5.44
   6 -12  -7    2.59    6.89
   6 -12  -8   -0.00    4.99
   6 -12  -9    7.14    6.03
   6 -12 -10   -0.00    4.96
   6 -12 -11   31.55   11.14
   6 -12 -12   -0.00    4.41
   6 -12 -13    3.85    5.09
   6 -12 -14   -0.00    4.43
   6 -12 -15    8.39    5.96
   6 -12 -16   12.92    8.04
   6 -12 -17   20.18    9.84
   6 -12 -18   -0.00    5.23
   6 -12 -19    6.30    5.33
   6 -12 -20    4.74    5.81
   6 -12 -21   15.25    8.92
   6 -12 -22    5.62    6.22
   6 -12 -23    0.00    5.54
   6 -12 -24    4.64    6.39
   6 -12 -25    0.00    3.85
   6 -12 -26    5.16    6.64
   6 -12 -27    2.83    6.55
   6 -12 -28   -0.00    4.89
   6 -13  -1    4.22    5.13
   6 -13  -1    0.00    4.62
  -6 -13   1    1.50    6.03
   6 -13  -2    7.54    6.16
   6 -13  -2    4.71    6.31
  -6 -13   2    5.80    5.76
   6 -13  -3   46.16   13.16
   6 -13  -3   59.31   16.02
  -6 -13   3   28.98   11.02
   6 -13  -4   26.09    9.39
   6 -13  -4    9.91    8.24
  -6 -13   4   15.09    7.86
   6 -13  -5    6.44    6.11
  -6 -13   5   13.88    7.78
   6 -13  -6   16.01    8.15
  -6 -13   6    2.55    5.26
   6 -13  -7    0.00    4.32
   6 -13  -8    3.61    5.20
   6 -13  -9   31.27   11.17
   6 -13 -10    0.00    4.29
   6 -13 -11    0.80    4.47
   6 -13 -12   13.44    7.11
   6 -13 -13   12.53    8.20
   6 -13 -14   -0.00    4.96
   6 -13 -15    5.66    5.69
   6 -13 -16   -0.00    4.43
   6 -13 -17    0.00    4.89
   6 -13 -18    2.38    6.45
   6 -13 -19    4.92    5.66
   6 -13 -20    1.90    4.95
   6 -13 -21    0.00    4.81
   6 -13 -22   -0.00    4.23
   6 -13 -23    0.65    6.30
   6 -13 -24    0.10    6.39
   6 -14  -1   24.01    9.63
   6 -14  -1   19.39    9.75
  -6 -14   1   19.32    9.26
   6 -14  -2    5.00    4.98
  -6 -14   2    0.00    4.96
   6 -14  -3   -0.00    4.37
  -6 -14   3   -0.00    4.48
   6 -14  -4    5.81    5.86
  -6 -14   4    5.09    6.48
   6 -14  -5   14.55    8.00
  -6 -14   5   18.21    8.57
   6 -14  -6   15.65    8.27
   6 -14  -7    8.87    6.53
   6 -14  -8   -0.00    4.98
   6 -14  -9   13.94    7.99
   6 -14 -10    4.87    5.53
   6 -14 -11    8.62    7.84
   6 -14 -12    3.59    5.81
   6 -14 -13    3.24    4.86
   6 -14 -14    3.10    5.55
   6 -14 -15    4.41    5.88
   6 -14 -16    8.03    7.07
   6 -14 -17    6.57    6.38
   6 -14 -18   -0.00    5.84
   6 -14 -19   -0.00    6.57
   6 -14 -20    3.58    4.73
   6 -14 -21    5.92    6.27
   6 -15  -1   -0.00    4.73
  -6 -15   1    0.88    4.75
   6 -15  -2    0.00    4.72
  -6 -15   2   -0.00    4.99
   6 -15  -3   11.12    6.99
  -6 -15   3   11.80    7.31
   6 -15  -4    1.48    4.92
   6 -15  -5   -0.00    4.56
   6 -15  -6   -0.00    3.93
   6 -15  -7    3.11    5.01
   6 -15  -8    9.82    6.40
   6 -15  -9    8.63    6.81
   6 -15 -10    8.85    6.49
   6 -15 -11   -0.00    3.72
   6 -15 -12    5.37    5.17
   6 -15 -13    4.31    6.93
   6 -15 -14    1.79    6.23
   6 -15 -15    0.00    6.72
   6 -15 -16   -0.00    5.86
   6 -15 -17    0.00    5.63
   6 -16  -1    5.17    4.87
  -6 -16   1    1.58    4.76
   6 -16  -2    6.28    6.23
   6 -16  -3    4.20    5.39
   6 -16  -4    0.00    3.84
   6 -16  -5    3.77    6.27
   6 -16  -6    2.03    3.74
   6 -16  -7   -0.00    2.82
   6 -16  -8   -0.00    3.97
   6 -16  -9   -0.00    4.82
   6 -16 -10    5.48    5.81
   6 -16 -11   -0.00    4.15
   6 -16 -12    4.17    4.79
   6 -16 -13    3.94    5.16
   6 -17  -1   -0.00    4.35
   6 -17  -2    7.36    7.12
   6 -17  -3    5.18    6.72
   6 -17  -4    1.63    5.67
   6 -17  -5   -0.00    4.61
   6 -17  -6    3.29    5.18
   6 -17  -7   10.21    7.20
   6 -17  -8    3.17    5.03
   6 -17  -9    1.41    3.02
   6 -18  -1   -0.00    4.03
   6 -18  -2    1.94    4.50
   6 -18  -3    0.17    4.56
   6 -18  -4    0.00    4.71
  -5   0   1    2.12    3.68
  -5   0   1    5.04    4.03
   5   0  -1    4.83    4.59
   5   0  -1    3.65    4.57
  -5   0   2    1.26    3.36
  -5   0   2    1.52    3.82
   5   0  -2   -0.00    3.07
   5   0  -2    0.61    3.61
  -5   0   3   94.65   15.00
  -5   0   3   75.89   15.02
   5   0  -3   87.77   15.13
   5   0  -3   85.99   15.62
  -5   0   4    3.21    3.75
  -5   0   4    1.72    3.93
   5   0  -4   -0.00    3.29
   5   0  -4    0.12    3.88
  -5   0   5 2100.14  277.03
  -5   0   5 2152.06  278.48
   5   0  -5 2375.00  278.06
   5   0  -5 2346.88  279.06
  -5   0   6   -0.00    2.63
  -5   0   6    0.00    3.75
   5   0  -6   -0.00    3.44
   5   0  -6    1.87    3.99
  -5   0   7   56.86   11.25
  -5   0   7   72.83   12.98
   5   0  -7   61.18   11.71
   5   0  -7   66.75   12.90
  -5   0   8    1.22    3.41
  -5   0   8    0.85    3.57
   5   0  -8    1.40    3.31
   5   0  -8   -0.00    4.00
  -5   0   9  578.88   72.93
  -5   0   9  587.98   74.44
   5   0  -9  552.59   72.58
   5   0  -9  517.83   73.60
  -5   0  10    0.62    2.14
  -5   0  10   -0.00    3.64
   5   0 -10   -0.00    2.26
   5   0 -10    0.08    2.73
  -5   0  11   23.64    6.37
  -5   0  11   23.53    7.20
   5   0 -11   17.43    5.61
   5   0 -11   28.60    7.87
  -5   0  12   -0.00    2.85
  -5   0  12   -0.00    3.84
   5   0 -12   -0.00    2.19
  -5   0  13   10.33    4.79
  -5   0  13   11.11    5.16
   5   0 -13    5.12    3.36
  -5   0  14   -0.00    2.35
  -5   0  14    0.00    2.93
   5   0 -14    0.34    2.17
  -5   0  15  108.88   19.95
  -5   0  15  146.99   21.91
   5   0 -15  123.29   19.14
  -5   0  16    0.18    2.84
  -5   0  16    0.00    3.45
   5   0 -16   -0.00    2.27
   5   0 -16    0.96    3.08
  -5   0  17   94.49   18.03
  -5   0  17  141.81   20.53
   5   0 -17   94.84   16.52
  -5   0  18    0.81    3.17
  -5   0  18   -0.00    4.64
   5   0 -18    1.50    2.52
  -5   0  19  113.84   21.11
   5   0 -19  136.70   20.04
  -5   0  20    0.78    3.28
   5   0 -20   -0.00    2.70
   5   0 -20   -0.00    2.80
   5   0 -21  228.08   32.34
   5   0 -21  205.46   30.67
   5   0 -22   -0.00    3.41
   5   0 -22   -0.00    2.19
   5   0 -23    1.49    2.65
   5   0 -23   -0.00    2.89
   5   0 -24    0.96    3.31
   5   0 -24    0.05    2.50
   5   0 -25   21.03    6.98
   5   0 -26   -0.00    2.27
   5   0 -27   53.93   12.16
  -5   0  30    1.35    2.69
  -5   0  31   33.79    9.34
  -5   0  32    2.53    3.58
  -5   0  33   -0.00    3.42
  -5   0  34    0.00    2.85
  -5   0  35   16.23    6.74
  -5   0  36   -0.00    3.63
  -5   0  37   23.33    8.18
  -5   0  38    2.80    4.20
  -5   0  39    3.94    5.22
  -5   1   1  436.02   57.37
  -5   1   1  539.87   59.67
   5  -1  -1  385.95   57.16
   5  -1  -1  453.51   58.89
   5   1  -1  461.64   58.35
   5   1  -1  396.76   58.09
  -5  -1   1  399.71   57.80
  -5  -1   1  418.36   58.11
  -5   1   2    7.14    4.12
  -5   1   2    6.76    5.03
   5  -1  -2    1.15    3.01
   5  -1  -2    2.00    4.35
   5   1  -2   -0.00    3.78
   5   1  -2    3.68    4.86
  -5  -1   2    2.88    4.44
  -5  -1   2    0.00    3.18
  -5   1   3  418.72   63.58
  -5   1   3  529.85   65.91
   5  -1  -3  480.49   64.36
   5  -1  -3  502.71   65.85
   5   1  -3  477.50   64.91
   5   1  -3  587.87   66.58
  -5  -1   3  456.86   64.45
  -5  -1   3  529.98   65.78
  -5   1   4    8.81    4.57
  -5   1   4    6.20    4.49
   5  -1  -4   -0.00    3.21
   5  -1  -4   11.15    5.84
   5   1  -4   10.60    4.82
   5   1  -4   -0.00    3.15
  -5  -1   4    8.90    4.59
  -5  -1   4    9.15    5.43
  -5   1   5   93.65   16.27
  -5   1   5  122.64   18.60
   5  -1  -5   99.27   16.57
   5  -1  -5  125.89   19.02
   5   1  -5  125.38   18.12
   5   1  -5  109.71   17.70
  -5  -1   5   81.89   15.89
  -5  -1   5   85.66   16.91
  -5   1   6  539.15   80.97
  -5   1   6  621.52   82.95
   5  -1  -6  599.73   81.29
   5  -1  -6  631.22   83.16
   5   1  -6  635.20   82.20
   5   1  -6  894.04   84.80
  -5  -1   6  617.81   81.43
  -5  -1   6  637.63   82.80
  -5   1   7  568.49   76.77
  -5   1   7  661.48   78.89
   5  -1  -7  634.87   76.90
   5  -1  -7  593.19   78.36
   5   1  -7  680.70   77.83
   5   1  -7  619.88   77.86
  -5  -1   7  485.51   75.74
  -5  -1   7  556.68   77.49
  -5   1   8   -0.00    3.02
  -5   1   8    0.32    4.92
   5  -1  -8    0.96    3.15
   5  -1  -8    2.00    4.41
   5   1  -8   -0.00    2.94
   5   1  -8    1.51    3.11
  -5  -1   8   -0.00    2.50
  -5  -1   8   -0.00    4.25
  -5   1   9   45.33    9.24
  -5   1   9   43.30   10.12
   5  -1  -9   32.18    8.11
   5  -1  -9   31.90    9.31
   5   1  -9   35.60    8.34
   5   1  -9   32.37    8.31
  -5  -1   9   30.44    7.60
  -5  -1   9   57.62   10.65
  -5   1  10    3.50    3.44
  -5   1  10    0.00    3.40
   5  -1 -10    3.49    2.75
   5  -1 -10   -0.00    3.03
   5   1 -10    0.88    3.03
  -5  -1  10    4.63    3.30
  -5  -1  10    4.89    4.28
  -5   1  11  207.17   30.22
  -5   1  11  213.70   31.01
   5  -1 -11  199.37   28.95
   5  -1 -11  201.99   30.86
   5   1 -11  210.56   29.19
  -5  -1  11  190.40   28.69
  -5  -1  11  203.51   30.34
  -5   1  12    8.35    4.82
  -5   1  12   11.60    5.84
   5  -1 -12   14.25    4.88
   5  -1 -12   17.23    6.84
   5   1 -12   26.80    6.10
  -5  -1  12   17.75    5.48
  -5  -1  12   13.36    5.77
  -5   1  13  473.85   54.13
  -5   1  13  318.69   52.37
   5  -1 -13  418.36   51.71
   5  -1 -13  371.45   53.08
   5   1 -13  379.18   51.08
   5   1 -13  357.69   51.77
  -5  -1  13  372.31   51.44
  -5  -1  13  404.50   53.02
  -5   1  14    0.00    3.23
  -5   1  14    0.00    3.78
   5  -1 -14    2.01    2.83
   5  -1 -14    0.00    4.03
   5   1 -14    1.74    2.58
   5   1 -14    0.00    3.00
  -5  -1  14    0.00    2.78
  -5   1  15   49.13   11.20
  -5   1  15   49.60   11.63
   5  -1 -15   43.82    9.61
   5  -1 -15   61.19   12.24
   5   1 -15   57.60   10.21
   5   1 -15   45.80   10.08
  -5  -1  15   44.37   10.04
  -5   1  16    1.52    3.62
  -5   1  16    3.68    4.61
   5  -1 -16    1.48    2.55
   5   1 -16    0.96    2.72
  -5  -1  16    1.19    2.49
  -5   1  17   24.29    8.06
  -5   1  17   21.99    8.33
   5  -1 -17   21.10    6.31
   5   1 -17   40.36    7.67
   5   1 -17   35.90    7.89
  -5  -1  17   19.41    6.54
  -5   1  18    0.00    3.18
  -5   1  18    1.34    3.47
   5  -1 -18    8.47    4.08
   5   1 -18    5.23    3.35
  -5  -1  18    0.53    2.72
  -5   1  19  183.32   27.83
  -5   1  19  159.32   27.38
   5  -1 -19  145.24   25.28
   5  -1 -19  182.39   25.40
   5   1 -19  175.91   24.47
  -5  -1  19  157.09   25.68
  -5  -1  19  147.97   25.79
  -5   1  20    0.00    4.03
   5  -1 -20    4.62    4.64
   5  -1 -20    4.74    3.46
   5   1 -20    4.53    3.36
  -5  -1  20    7.22    4.45
  -5  -1  20    3.68    4.69
   5  -1 -21    0.53    3.11
   5  -1 -21    8.46    4.37
   5   1 -21    2.64    3.42
   5   1 -21    0.60    2.15
  -5  -1  21    5.48    4.46
   5  -1 -22   11.86    5.55
   5   1 -22   10.01    4.44
   5   1 -22    8.04    4.08
   5  -1 -23   53.58   11.85
   5   1 -23   48.06   10.87
   5   1 -23   50.72   10.23
   5  -1 -24    3.93    4.02
   5   1 -24    2.70    2.89
   5  -1 -25   18.48    6.88
   5   1 -25   27.57    7.39
   5  -1 -26    6.30    4.81
   5  -1 -27   72.10   14.87
  -5   1  28   10.73    6.15
   5  -1 -28    9.60    5.48
  -5   1  29   54.53   12.60
  -5   1  30    0.00    3.58
  -5   1  31   -0.00    3.24
  -5  -1  31   -0.00    3.18
  -5   1  32    2.90    4.74
  -5  -1  32   -0.00    2.86
  -5   1  33   49.28   12.63
  -5  -1  33   58.17   12.43
  -5   1  34   -0.00    3.97
  -5  -1  34    1.35    3.39
  -5   1  35   11.02    6.31
  -5  -1  35    4.32    4.71
  -5   1  36    1.14    4.35
  -5  -1  36    2.09    3.59
  -5   1  37    5.77    5.34
  -5  -1  37   10.99    6.18
  -5   1  38    3.80    4.79
  -5  -1  38   -0.00    4.32
  -5   1  39    7.76    5.59
  -5  -1  39    7.79    5.41
  -5   2   1    3.51    3.52
  -5   2   1    6.13    4.71
   5  -2  -1    0.02    2.08
   5  -2  -1    1.03    3.49
   5   2  -1    1.44    2.98
   5   2  -1    4.78    4.39
  -5  -2   1    5.90    5.47
  -5  -2   1    2.09    3.72
  -5   2   2   22.72    6.08
  -5   2   2   24.85    7.54
   5  -2  -2   30.21    6.64
   5  -2  -2   15.25    6.51
   5   2  -2   13.55    5.57
   5   2  -2    7.48    5.28
  -5  -2   2    4.45    4.90
  -5  -2   2   16.04    6.18
  -5   2   3  138.34   23.52
   5  -2  -3  185.97   24.57
   5  -2  -3  211.58   26.96
   5   2  -3  126.72   23.57
   5   2  -3  169.75   25.17
  -5  -2   3  146.67   24.62
  -5  -2   3  182.59   25.57
  -5   2   4   69.55   12.24
  -5   2   4   73.48   13.71
   5  -2  -4   76.50   12.41
   5  -2  -4   55.24   12.45
   5   2  -4   55.60   11.73
   5   2  -4   65.46   12.59
  -5  -2   4   46.25   11.49
  -5  -2   4   65.95   12.74
  -5   2   5  609.53   73.58
  -5   2   5  631.00   75.04
   5  -2  -5  571.84   72.74
   5  -2  -5  692.19   76.07
   5   2  -5  459.39   72.43
   5   2  -5  605.39   74.16
  -5  -2   5  488.98   72.63
  -5  -2   5  516.09   73.32
  -5   2   6    7.60    4.24
  -5   2   6    9.27    5.25
   5  -2  -6    9.84    4.48
   5  -2  -6    8.23    5.24
   5   2  -6    7.07    4.67
   5   2  -6    7.99    4.70
  -5  -2   6    8.08    4.96
  -5  -2   6   11.47    5.21
  -5   2   7   83.49   15.97
  -5   2   7   80.14   16.41
   5  -2  -7  101.32   15.73
   5  -2  -7   91.83   17.25
   5   2  -7  104.94   16.50
   5   2  -7   72.60   15.17
  -5  -2   7  142.50   17.28
  -5  -2   7   83.88   15.93
  -5   2   8   12.37    5.35
  -5   2   8   10.18    5.37
   5  -2  -8    8.98    4.52
   5  -2  -8    2.18    4.80
   5   2  -8    7.81    4.47
  -5  -2   8   13.36    4.66
  -5  -2   8    9.14    5.21
  -5   2   9  588.01   90.90
  -5   2   9  825.47   93.63
   5  -2  -9  990.59   92.37
   5  -2  -9  654.74   92.39
   5   2  -9  626.18   90.43
  -5  -2   9  667.72   89.96
  -5  -2   9  687.46   91.42
  -5   2  10    1.47    3.11
  -5   2  10    0.77    4.18
   5  -2 -10    0.00    2.94
   5  -2 -10    8.01    5.46
   5   2 -10    5.29    3.72
   5   2 -10    0.18    2.60
  -5  -2  10    3.43    3.22
  -5  -2  10    8.29    4.06
  -5   2  11    4.66    4.11
  -5   2  11    5.31    4.65
   5  -2 -11    8.95    4.24
   5  -2 -11    1.06    4.17
   5   2 -11    6.62    4.10
   5   2 -11    4.10    3.90
  -5  -2  11    3.68    2.96
  -5   2  12   98.61   16.40
  -5   2  12   73.34   15.37
   5  -2 -12   79.27   14.00
   5  -2 -12   82.74   15.99
   5   2 -12  101.68   15.00
   5   2 -12   88.25   14.48
  -5  -2  12   61.92   12.89
  -5   2  13   53.88   12.37
  -5   2  13   69.20   13.64
   5  -2 -13   49.95   11.04
   5  -2 -13   68.71   13.68
   5   2 -13   57.44   11.14
   5   2 -13   63.83   11.45
  -5  -2  13   59.26   10.80
  -5   2  14   24.70    8.29
  -5   2  14   39.68   10.12
   5  -2 -14   34.54    7.85
   5  -2 -14   17.05    7.48
   5   2 -14   26.41    7.12
   5   2 -14   43.43    8.50
  -5  -2  14   36.42    7.63
  -5   2  15  438.54   52.41
  -5   2  15  364.78   51.37
   5  -2 -15  337.63   51.10
   5   2 -15  346.44   48.13
   5   2 -15  387.79   48.76
  -5  -2  15  340.72   48.27
  -5  -2  15  333.81   49.21
  -5   2  16    4.24    4.34
  -5   2  16    2.18    4.17
   5  -2 -16    1.78    2.88
   5  -2 -16    3.42    4.32
   5   2 -16    3.30    3.06
   5   2 -16    2.79    2.79
  -5  -2  16   -0.00    2.38
  -5  -2  16    5.18    4.18
  -5   2  17    7.29    5.26
  -5   2  17   14.14    6.57
   5  -2 -17    2.94    3.25
   5  -2 -17    5.82    3.97
   5   2 -17    6.89    3.39
   5   2 -17    3.92    3.35
  -5  -2  17    4.35    3.60
  -5  -2  17    4.45    3.66
  -5   2  18   -0.00    3.09
  -5   2  18    3.01    3.71
   5  -2 -18    1.93    3.34
   5   2 -18   -0.00    2.16
  -5  -2  18   -0.00    2.62
  -5  -2  18    1.80    3.38
  -5   2  19  124.75   22.69
   5  -2 -19  122.36   21.21
   5   2 -19  116.15   19.02
  -5  -2  19  142.16   20.92
  -5  -2  19  122.31   20.61
  -5   2  20   51.85   13.34
   5  -2 -20   55.92   12.41
   5   2 -20   62.91   10.86
  -5  -2  20   53.76   11.32
  -5  -2  20   47.57   11.67
   5  -2 -21    1.50    2.77
   5   2 -21    3.44    3.29
  -5  -2  21    1.56    3.18
   5  -2 -22    7.83    4.91
   5   2 -22    7.92    4.18
  -5  -2  22   13.95    6.00
   5  -2 -23   15.19    6.60
   5   2 -23   22.28    6.39
   5  -2 -24   -0.00    3.12
   5   2 -24    2.05    2.74
   5  -2 -25  124.55   22.01
   5  -2 -26    8.41    5.77
  -5   2  27   35.92    9.99
  -5   2  28    3.35    4.10
  -5   2  29   25.75    8.85
  -5   2  30    3.71    5.24
  -5   2  31   24.00    8.52
  -5   2  32    0.00    3.99
  -5   2  33   -0.00    3.51
  -5  -2  33   -0.00    2.69
  -5   2  34    4.37    5.66
  -5  -2  34    1.54    2.84
  -5   2  35    2.89    5.85
  -5  -2  35    8.39    4.92
  -5   2  36    2.08    4.13
  -5  -2  36    2.11    3.91
  -5   2  37    0.30    3.68
  -5  -2  37    4.63    4.42
  -5   2  38   -0.00    4.08
  -5  -2  38    1.07    3.59
  -5  -2  39    2.71    3.79
  -5   3   1  295.01   42.33
  -5   3   1  316.51   43.72
   5  -3  -1  305.07   42.18
   5  -3  -1  268.77   43.21
   5   3  -1  274.82   42.49
   5   3  -1  287.26   43.34
  -5  -3   1  295.57   43.51
  -5  -3   1  551.47   47.77
  -5   3   2   57.99   11.65
  -5   3   2   59.44   12.33
   5  -3  -2   82.39   12.33
   5  -3  -2   57.88   12.48
   5   3  -2   44.57   11.13
   5   3  -2   46.10   11.24
  -5  -3   2   57.20   12.50
  -5  -3   2   68.03   12.84
  -5   3   3  114.16   18.21
  -5   3   3  103.84   18.53
   5  -3  -3  121.32   17.84
   5  -3  -3  114.03   19.45
   5   3  -3   95.12   17.60
   5   3  -3  108.25   18.66
  -5  -3   3   95.83   18.11
  -5  -3   3  114.18   18.82
  -5   3   4    6.35    4.70
  -5   3   4    3.93    4.14
   5  -3  -4    7.10    4.35
   5  -3  -4    2.96    4.57
   5   3  -4    7.94    4.79
   5   3  -4    0.00    2.85
  -5  -3   4    1.52    4.44
  -5  -3   4    1.40    3.42
  -5   3   5  194.15   29.39
  -5   3   5  221.29   30.61
   5  -3  -5  218.40   28.67
   5  -3  -5  200.81   30.51
   5   3  -5  273.31   30.50
   5   3  -5  199.28   29.24
  -5  -3   5  193.55   29.25
  -5  -3   5  123.35   27.44
  -5   3   6  336.75   35.82
  -5   3   6  214.44   33.76
   5  -3  -6  216.80   34.24
   5   3  -6  185.10   31.85
  -5  -3   6  239.75   33.28
  -5  -3   6  226.74   33.22
  -5   3   7   65.06   13.27
  -5   3   7   75.72   14.17
   5  -3  -7   46.20   10.97
   5  -3  -7  102.48   16.11
   5   3  -7   65.98   12.35
  -5  -3   7   57.26   11.93
  -5  -3   7   70.25   13.26
  -5   3   8  126.77   18.84
  -5   3   8   76.35   16.74
   5  -3  -8   98.91   16.27
   5  -3  -8   79.62   17.45
   5   3  -8  123.98   17.40
  -5  -3   8   88.19   15.85
  -5  -3   8  100.29   16.97
  -5   3   9   71.52   14.73
  -5   3   9  109.93   17.08
   5  -3  -9   74.44   13.59
   5  -3  -9   68.39   15.52
   5   3  -9   93.26   14.58
   5   3  -9   75.53   13.59
  -5  -3   9   65.63   12.97
  -5   3  10   28.47    7.72
  -5   3  10   18.81    7.37
   5  -3 -10   19.25    5.97
   5  -3 -10   25.65    8.54
   5   3 -10   17.80    6.13
   5   3 -10   18.67    6.03
  -5  -3  10   19.52    5.69
  -5   3  11   -0.00    3.85
  -5   3  11    0.00    3.83
   5  -3 -11    2.77    3.31
   5  -3 -11    2.81    4.03
   5   3 -11    0.12    3.17
   5   3 -11    2.44    3.17
  -5  -3  11    1.42    2.52
  -5   3  12   12.88    6.44
  -5   3  12   19.86    7.50
   5  -3 -12   14.99    5.95
   5  -3 -12   22.27    8.23
   5   3 -12   25.64    6.67
   5   3 -12   26.63    6.56
  -5  -3  12   23.93    5.86
  -5  -3  12   26.31    7.20
  -5   3  13  191.99   30.21
  -5   3  13  243.87   31.83
   5  -3 -13  193.01   28.31
   5  -3 -13  202.20   30.84
   5   3 -13  198.93   27.82
   5   3 -13  249.57   28.26
  -5  -3  13  135.78   25.73
  -5  -3  13  173.87   27.75
  -5   3  14   28.83    8.60
  -5   3  14   13.69    6.78
   5  -3 -14   25.12    7.28
   5  -3 -14   25.41    8.62
   5   3 -14   22.95    6.43
   5   3 -14   28.03    6.44
  -5  -3  14   19.02    5.48
  -5  -3  14   19.44    6.40
  -5   3  15   11.08    5.53
  -5   3  15    8.61    5.66
   5  -3 -15   20.49    7.57
   5   3 -15    3.59    3.15
   5   3 -15    5.40    3.50
  -5  -3  15    4.40    3.27
  -5  -3  15    9.47    4.52
  -5   3  16   45.15   11.58
  -5   3  16   36.24   10.93
   5  -3 -16   54.47   11.31
   5   3 -16   41.88    8.92
   5   3 -16   33.98    7.68
  -5  -3  16   35.83    8.06
  -5  -3  16   47.23   10.10
  -5   3  17   60.52   14.63
  -5   3  17   96.63   17.09
   5  -3 -17   56.83   13.04
   5   3 -17   50.39   11.28
  -5  -3  17   68.80   11.89
  -5  -3  17   85.39   13.83
  -5   3  18    0.00    4.53
   5  -3 -18   27.20    7.66
   5   3 -18    8.78    4.13
  -5  -3  18    9.16    4.23
  -5  -3  18   11.39    5.13
  -5   3  19    0.00    4.10
   5  -3 -19    0.00    2.25
   5   3 -19   -0.00    2.28
  -5  -3  19   -0.00    2.37
  -5  -3  19   -0.00    2.66
   5  -3 -20   -0.00    3.08
   5   3 -20   -0.00    2.41
  -5  -3  20    1.37    2.93
  -5  -3  20    4.06    3.68
   5  -3 -21   50.86   11.63
  -5  -3  21   31.40    8.41
   5  -3 -22   88.52   17.23
  -5  -3  22   84.64   15.34
  -5  -3  23  101.34   17.58
  -5   3  25    2.34    3.70
  -5   3  26    2.15    4.28
  -5   3  27   25.97    9.31
   5  -3 -27   35.13   10.04
  -5   3  28    0.00    4.52
   5  -3 -28    1.75    3.86
  -5   3  29   26.42    9.54
   5  -3 -29   39.42   10.62
  -5   3  30   -0.00    4.15
   5  -3 -30    4.25    4.52
  -5   3  31    0.00    4.85
   5  -3 -31    1.87    4.01
  -5   3  32    0.00    4.31
  -5   3  33   25.94    9.65
  -5   3  34   -0.00    3.71
  -5  -3  34   -0.00    2.37
  -5   3  35   -0.00    4.74
  -5  -3  35    1.79    2.82
  -5   3  36    0.21    4.65
  -5  -3  36    0.00    2.50
  -5   3  37    0.67    2.86
  -5  -3  37    5.61    4.91
  -5   3  38    3.16    4.50
  -5  -3  38    1.11    3.81
  -5  -3  39   13.94    6.39
  -5   4   1   60.80   13.05
  -5   4   1   88.76   15.00
   5  -4  -1   73.34   12.92
   5  -4  -1   61.10   14.26
   5   4  -1   82.67   14.25
   5   4  -1   80.54   14.63
  -5  -4   1   59.79   13.68
  -5  -4   1   80.53   14.89
  -5   4   2    9.54    4.91
  -5   4   2    4.70    4.47
   5  -4  -2   10.03    4.69
   5  -4  -2   15.45    6.89
   5   4  -2   11.01    5.00
   5   4  -2    7.76    5.30
  -5  -4   2    9.62    5.79
  -5  -4   2   14.87    5.75
  -5   4   3   20.01    7.31
  -5   4   3   34.88    9.36
   5  -4  -3   31.72    7.61
   5  -4  -3   35.77    9.45
   5   4  -3   33.77    8.07
   5   4  -3   46.67    9.70
  -5  -4   3   39.95    9.49
  -5  -4   3   19.53    7.48
  -5   4   4   48.05   11.67
  -5   4   4   80.43   14.05
   5  -4  -4   40.54   10.44
   5  -4  -4   72.44   14.09
   5   4  -4   76.43   12.65
   5   4  -4   58.78   12.03
  -5  -4   4   60.37   12.12
  -5  -4   4   56.82   11.98
  -5   4   5  166.66   26.23
  -5   4   5  197.50   27.33
   5  -4  -5  140.92   24.20
   5  -4  -5  165.51   27.10
   5   4  -5  165.57   25.03
   5   4  -5  181.69   25.94
  -5  -4   5  144.90   25.06
  -5  -4   5  182.26   26.23
  -5   4   6   -0.00    3.36
  -5   4   6   -0.00    4.10
   5  -4  -6    0.03    1.92
   5  -4  -6   -0.00    4.62
   5   4  -6    0.00    2.80
  -5  -4   6    0.57    3.12
  -5  -4   6   -0.00    3.01
  -5   4   7    5.33    4.42
  -5   4   7    6.66    4.82
   5  -4  -7    7.15    4.15
   5  -4  -7    4.23    5.58
   5   4  -7    0.00    3.22
  -5  -4   7    6.08    4.30
  -5  -4   7   13.23    5.18
  -5   4   8   80.90   15.21
  -5   4   8   69.96   14.53
   5  -4  -8   65.75   13.14
   5  -4  -8   67.49   15.25
   5   4  -8   65.12   12.91
   5   4  -8   91.73   13.92
  -5  -4   8   68.28   13.33
  -5   4   9   94.78   18.30
  -5   4   9  111.03   19.16
   5  -4  -9   97.57   16.99
   5  -4  -9  116.59   20.01
   5   4  -9  100.79   16.73
   5   4  -9   92.54   16.29
  -5   4  10  145.44   26.96
  -5   4  10  242.76   30.15
   5  -4 -10  169.15   26.08
   5  -4 -10  158.89   27.67
   5   4 -10  165.10   25.23
   5   4 -10  188.42   25.43
  -5  -4  10  153.67   24.80
  -5   4  11  161.88   29.74
  -5   4  11  198.81   30.82
   5  -4 -11  188.08   30.87
   5   4 -11  288.78   29.90
   5   4 -11  254.90   28.57
  -5  -4  11  186.69   27.36
  -5  -4  11  117.71   26.79
  -5   4  12   10.15    5.85
  -5   4  12    0.75    4.23
   5  -4 -12    3.73    5.07
   5   4 -12    3.27    3.30
   5   4 -12    3.29    2.87
  -5  -4  12    8.51    3.68
  -5  -4  12    4.89    3.70
  -5   4  13    0.00    3.92
  -5   4  13    3.54    4.68
   5  -4 -13    0.79    3.92
   5   4 -13    2.62    2.71
   5   4 -13    2.36    2.42
  -5  -4  13    0.00    2.34
  -5  -4  13    2.70    3.35
  -5   4  14   22.11    8.61
  -5   4  14   35.17   10.37
   5  -4 -14   22.38    8.07
   5  -4 -14   35.87   10.53
   5   4 -14   32.06    7.33
   5   4 -14   32.95    6.71
  -5  -4  14   26.22    6.34
  -5  -4  14   27.85    7.46
  -5   4  15  323.27   46.36
  -5   4  15  288.00   45.11
   5  -4 -15  341.31   44.97
   5  -4 -15  293.57   46.29
   5   4 -15  330.72   42.06
   5   4 -15  314.36   40.44
  -5  -4  15  281.42   40.54
  -5  -4  15  280.09   42.09
  -5   4  16   63.59   14.19
   5  -4 -16   71.47   13.41
   5   4 -16   44.06    9.67
   5   4 -16   41.24    8.26
  -5  -4  16   49.87    9.22
  -5  -4  16   48.14   10.41
  -5   4  17   81.56   18.70
   5  -4 -17  111.31   19.30
   5   4 -17  102.45   16.49
  -5  -4  17  108.34   16.03
  -5  -4  17   90.93   16.80
  -5   4  18   -0.00    4.83
   5  -4 -18    2.76    4.32
   5   4 -18    3.13    2.83
  -5  -4  18    0.63    2.02
  -5  -4  18    2.69    3.15
  -5   4  19  157.88   29.39
   5  -4 -19  167.57   28.36
   5   4 -19  191.55   26.09
  -5  -4  19  175.35   25.50
  -5  -4  19  171.36   26.50
  -5  -4  20    5.51    3.59
  -5  -4  20    6.72    4.27
  -5  -4  21   51.03   10.27
  -5   4  22    3.64    4.55
  -5   4  23    5.28    4.98
  -5   4  24    4.29    5.13
   5  -4 -24    2.66    4.55
  -5   4  25   28.25    9.61
   5  -4 -25   23.71    8.18
  -5   4  26   30.99    9.35
   5  -4 -26    6.48    5.63
  -5   4  27    9.76    6.69
   5  -4 -27    3.01    5.13
  -5   4  28   -0.00    4.24
   5  -4 -28   -0.00    2.26
  -5   4  29   10.11    7.02
   5  -4 -29   33.13    9.58
  -5   4  30    7.71    6.71
   5  -4 -30   12.82    6.69
  -5   4  31   38.93   11.17
   5  -4 -31   13.90    7.26
  -5   4  32    6.06    5.79
   5  -4 -32    3.29    5.03
  -5   4  33    0.65    4.69
  -5   4  34    3.81    6.14
  -5  -4  34    7.92    4.14
  -5   4  35    6.55    6.21
  -5  -4  35    6.10    3.56
  -5   4  36    4.49    5.30
  -5  -4  36    0.41    2.57
  -5   4  37    3.52    5.29
  -5  -4  37    1.28    3.45
  -5   4  38   -0.00    4.60
  -5  -4  38    1.51    3.34
  -5  -4  39    0.00    3.21
  -5   5   1  223.80   31.11
  -5   5   1  197.75   30.61
   5  -5  -1  161.58   30.32
   5   5  -1  214.58   30.23
   5   5  -1  190.43   30.58
  -5  -5   1  223.83   31.57
  -5  -5   1  203.15   30.89
  -5   5   2   49.94   11.78
  -5   5   2   50.11   12.09
   5  -5  -2   67.87   11.76
   5  -5  -2   62.74   13.65
   5   5  -2   54.56   11.40
   5   5  -2   63.57   12.76
  -5  -5   2   53.72   12.53
  -5  -5   2   53.50   12.01
  -5   5   3  144.26   25.25
  -5   5   3  181.69   26.32
   5  -5  -3  150.25   23.99
   5  -5  -3  151.53   26.30
   5   5  -3  139.16   23.88
   5   5  -3  133.04   24.55
  -5  -5   3  239.08   27.80
  -5  -5   3  183.96   26.33
  -5   5   4   36.42    9.73
  -5   5   4   24.04    8.44
   5  -5  -4   34.46    8.24
   5  -5  -4   38.20   10.63
   5   5  -4   44.03    9.14
   5   5  -4   31.15    8.96
  -5  -5   4   36.57    9.56
  -5  -5   4   36.37    9.70
  -5   5   5   21.11    7.64
  -5   5   5   11.46    6.11
   5  -5  -5   22.53    6.51
   5  -5  -5   22.65    7.65
   5   5  -5   15.99    5.75
  -5  -5   5   11.95    5.59
  -5  -5   5    9.57    5.07
  -5   5   6    3.08    4.61
  -5   5   6   10.64    5.97
   5  -5  -6   12.37    5.20
   5  -5  -6    7.30    5.61
   5   5  -6   18.25    5.46
  -5  -5   6    8.24    5.09
  -5  -5   6   11.32    5.38
  -5   5   7  237.98   39.99
  -5   5   7  248.48   40.04
   5  -5  -7  270.47   41.22
   5   5  -7  375.24   39.95
   5   5  -7  257.13   38.29
  -5  -5   7  242.31   38.45
  -5  -5   7  297.16   39.76
  -5   5   8  125.11   23.50
  -5   5   8  126.59   23.06
   5  -5  -8  135.65   24.25
   5   5  -8  140.88   21.55
   5   5  -8  153.14   21.89
  -5  -5   8  136.83   22.06
  -5   5   9    9.66    6.09
  -5   5   9   15.96    6.61
   5  -5  -9   32.10    9.35
   5   5  -9   16.42    5.34
   5   5  -9   10.69    4.76
  -5  -5   9   13.36    5.46
  -5   5  10    1.69    4.05
  -5   5  10    0.00    4.30
   5  -5 -10    5.74    5.48
   5   5 -10    3.27    2.88
   5   5 -10    1.41    2.30
  -5  -5  10    0.00    3.34
  -5  -5  10    4.79    3.70
  -5   5  11    7.25    5.97
  -5   5  11   12.01    5.92
   5  -5 -11   10.63    6.24
   5   5 -11   10.75    4.90
   5   5 -11    7.64    3.96
  -5  -5  11   13.73    5.03
  -5  -5  11   10.77    4.90
  -5   5  12  298.94   40.81
  -5   5  12  267.07   39.38
   5  -5 -12  229.85   37.37
   5  -5 -12  199.94   38.17
   5   5 -12  262.73   35.67
   5   5 -12  265.56   34.76
  -5  -5  12  254.71   35.31
  -5  -5  12  251.48   36.16
  -5   5  13  247.24   36.51
  -5   5  13  287.15   37.17
   5  -5 -13  264.58   35.19
   5  -5 -13  197.63   35.11
   5   5 -13  116.85   29.46
   5   5 -13  322.80   31.71
  -5  -5  13  247.81   31.48
  -5  -5  13  253.92   32.91
  -5   5  14   17.39    7.63
   5  -5 -14   19.40    7.10
   5  -5 -14   10.98    6.73
   5   5 -14   17.87    5.28
   5   5 -14    5.64    3.25
  -5  -5  14   13.85    4.52
  -5  -5  14   25.82    6.86
  -5   5  15    9.89    6.59
   5  -5 -15    0.79    3.86
   5   5 -15    1.36    2.91
   5   5 -15    3.78    2.38
  -5  -5  15    0.76    2.34
  -5  -5  15    4.60    3.49
  -5   5  16   33.34   11.14
   5   5 -16   50.02    9.35
   5   5 -16   37.43    7.06
  -5  -5  16   54.93    9.03
  -5  -5  16   54.51   10.49
  -5   5  17   83.63   18.00
   5   5 -17   81.09   13.92
  -5  -5  17   83.85   13.33
  -5  -5  17   79.59   14.77
  -5   5  18   21.26    9.18
  -5  -5  18   26.75    5.85
  -5  -5  18   16.24    5.99
  -5  -5  19   76.46   12.46
  -5  -5  19   69.21   13.63
  -5   5  20    5.21    4.76
  -5  -5  20    2.11    2.51
  -5   5  21    4.51    4.60
   5  -5 -21    0.99    4.35
  -5   5  22   46.02   11.51
   5  -5 -22    9.22    6.03
  -5   5  23   44.13   11.96
   5  -5 -23   33.35   10.53
  -5   5  24   12.80    7.62
   5  -5 -24   24.27    8.58
  -5   5  25   -0.00    4.32
   5  -5 -25    0.12    4.32
  -5   5  26    3.61    5.31
   5  -5 -26    2.91    4.50
  -5   5  27   22.60    9.35
   5  -5 -27   22.02    8.74
  -5   5  28   26.45   10.07
   5  -5 -28   27.86   10.08
  -5   5  29   12.62    7.80
   5  -5 -29    6.14    5.95
  -5   5  30    2.05    4.76
   5  -5 -30   11.88    6.50
  -5   5  31    0.69    4.75
   5  -5 -31    4.17    5.35
  -5   5  32    7.10    5.77
   5  -5 -32    2.01    4.46
  -5   5  33    9.94    6.79
   5  -5 -33    6.55    5.63
  -5   5  34    3.83    5.41
  -5   5  35   -0.00    5.67
  -5  -5  35    1.08    2.44
  -5   5  36    2.65    5.28
  -5  -5  36    6.01    3.47
  -5   5  37   -0.00    4.63
  -5  -5  37   -0.00    2.69
  -5  -5  38    8.84    4.45
  -5  -5  39    3.05    3.23
  -5  -5  40    0.00    3.40
  -5   6   1   24.36    7.80
  -5   6   1   10.15    5.92
   5  -6  -1   18.80    5.95
   5  -6  -1    9.90    6.27
   5   6  -1   25.14    6.98
   5   6  -1   19.50    7.38
  -5  -6   1   35.45    8.92
  -5  -6   1   18.86    7.19
  -5   6   2   -0.00    3.44
  -5   6   2    4.96    4.79
   5  -6  -2    0.00    2.74
   5  -6  -2    2.74    4.77
   5   6  -2    0.00    2.79
   5   6  -2    2.02    3.41
  -5  -6   2    1.53    3.08
  -5  -6   2   -0.00    3.27
  -5   6   3   76.41   15.33
  -5   6   3   77.74   14.99
   5  -6  -3   59.15   14.62
   5   6  -3   72.40   13.60
   5   6  -3   57.54   13.50
  -5  -6   3   99.09   16.06
  -5  -6   3   78.67   15.06
  -5   6   4  135.15   23.55
  -5   6   4  152.19   23.56
   5  -6  -4  140.64   24.28
   5   6  -4  120.24   21.05
  -5  -6   4  158.40   23.21
  -5  -6   4  114.47   21.73
  -5   6   5   88.19   18.39
  -5   6   5   84.73   17.59
   5  -6  -5  106.22   19.75
   5   6  -5  109.81   17.30
  -5  -6   5  103.89   17.83
  -5  -6   5   95.08   17.71
  -5   6   6   32.67    9.31
  -5   6   6   21.46    7.46
   5  -6  -6   23.25    8.91
   5   6  -6   27.40    7.05
   5   6  -6   20.06    6.44
  -5  -6   6   17.09    6.69
  -5  -6   6   18.91    6.41
  -5   6   7   77.52   15.96
  -5   6   7   65.32   15.12
   5  -6  -7   63.72   15.59
   5   6  -7   81.75   13.90
   5   6  -7   79.11   14.06
  -5  -6   7   73.97   14.38
  -5   6   8   40.23   10.54
  -5   6   8   39.88   10.56
   5  -6  -8   29.68   10.14
   5   6  -8   30.24    8.03
  -5  -6   8   40.31    9.21
  -5   6   9  108.82   20.06
  -5   6   9   99.47   19.14
   5  -6  -9  104.67   19.89
   5   6  -9  105.79   16.68
   5   6  -9   96.56   16.27
  -5  -6   9   79.87   16.37
  -5   6  10  136.24   24.31
  -5   6  10  121.89   22.80
   5  -6 -10  114.52   21.78
   5  -6 -10  104.49   22.91
   5   6 -10  123.45   20.15
   5   6 -10  123.77   19.82
  -5  -6  10  140.28   21.33
  -5  -6  10  186.84   23.39
  -5   6  11   91.87   19.04
  -5   6  11   83.56   18.06
   5  -6 -11  101.49   18.17
   5  -6 -11   90.74   19.44
   5   6 -11   84.39   15.22
   5   6 -11   96.47   15.17
  -5  -6  11  115.62   17.07
  -5  -6  11   82.92   16.24
  -5   6  12   25.72    9.02
   5  -6 -12   50.87   12.34
   5   6 -12   22.28    5.82
   5   6 -12   16.23    5.03
  -5  -6  12   17.66    6.36
  -5  -6  12   21.71    6.81
  -5   6  13    1.73    4.48
   5  -6 -13   -0.00    4.11
   5   6 -13    3.86    3.13
   5   6 -13    4.40    2.52
  -5  -6  13    2.64    3.48
  -5  -6  13    7.40    4.62
  -5   6  14  100.81   19.71
   5   6 -14   95.61   15.49
   5   6 -14   96.08   13.99
  -5  -6  14   91.17   15.25
  -5  -6  14   83.59   16.07
  -5   6  15   72.91   16.36
   5   6 -15   78.99   13.13
   5   6 -15   73.24   10.83
  -5  -6  15   69.52   12.38
  -5  -6  15   72.97   13.61
  -5   6  16    9.39    6.16
  -5   6  16   -0.00    3.95
   5   6 -16   -0.00    2.12
   5   6 -16   -0.00    1.03
  -5  -6  16   -0.00    2.07
  -5  -6  16    0.74    2.92
  -5   6  17   67.75   16.25
   5  -6 -17   66.92   15.51
  -5  -6  17   75.14   12.03
  -5  -6  17   72.04   13.43
  -5   6  18   11.98    7.45
   5  -6 -18   14.92    7.36
  -5  -6  18   14.24    4.43
  -5  -6  18   20.96    6.64
  -5   6  19   30.60   10.08
   5  -6 -19   29.78    9.71
  -5   6  20    2.39    4.08
   5  -6 -20    1.37    4.28
  -5   6  21   14.96    7.93
   5  -6 -21   12.02    6.56
  -5   6  22   34.31   11.22
   5  -6 -22   30.41    9.91
  -5   6  23    2.53    4.90
   5  -6 -23    8.55    5.81
  -5   6  24   14.85    7.26
   5  -6 -24    5.17    5.08
  -5   6  25    6.43    5.44
   5  -6 -25    3.33    5.23
  -5   6  26   11.78    7.17
   5  -6 -26   19.72    8.19
  -5   6  27    9.97    6.19
   5  -6 -27    0.53    4.24
  -5   6  28   -0.00    4.16
   5  -6 -28   -0.00    4.30
  -5   6  29    0.60    3.43
   5  -6 -29    5.58    5.66
  -5   6  30   26.39   10.23
   5  -6 -30   28.92   10.13
  -5   6  31    6.83    6.88
   5  -6 -31    7.98    6.60
  -5   6  32   10.93    6.47
   5  -6 -32    2.77    5.18
  -5   6  33    0.35    4.49
   5  -6 -33   -0.00    3.35
  -5   6  34    8.74    7.01
   5  -6 -34    9.33    6.55
  -5   6  35    0.00    4.64
  -5   6  36   13.46    9.37
  -5  -6  36   21.53    5.70
  -5   6  37    2.16    5.80
  -5  -6  37    6.16    3.53
  -5  -6  38    0.87    2.64
  -5  -6  39   -0.00    3.01
  -5  -6  40    3.40    3.17
  -5   7   1   11.53    6.27
   5  -7  -1   13.69    7.16
   5   7  -1    9.93    5.20
   5   7  -1    6.83    4.94
  -5  -7   1   12.83    6.13
  -5  -7   1    8.56    5.60
  -5   7   2  114.32   24.14
   5  -7  -2  145.30   25.88
   5   7  -2  141.96   23.51
   5   7  -2  176.78   26.15
  -5  -7   2  172.87   25.64
  -5  -7   2  166.72   25.86
  -5   7   3  156.92   24.67
   5  -7  -3  136.56   24.05
   5   7  -3  129.21   21.25
   5   7  -3  121.02   22.00
  -5  -7   3  108.24   21.45
  -5  -7   3  145.41   23.12
  -5   7   4   67.24   16.24
   5  -7  -4   76.60   17.18
   5   7  -4   85.33   15.11
  -5  -7   4   87.43   16.20
  -5  -7   4   90.88   16.49
  -5   7   5   20.68    8.05
   5  -7  -5   11.80    6.51
   5   7  -5   13.81    5.58
  -5  -7   5   19.82    6.88
  -5  -7   5   11.64    6.59
  -5   7   6   22.91    8.28
   5  -7  -6   21.97    8.74
   5   7  -6   20.09    6.48
   5   7  -6   12.23    5.62
  -5  -7   6   24.29    7.42
  -5  -7   6   41.81    9.46
  -5   7   7  129.81   22.12
   5  -7  -7  134.05   20.64
   5  -7  -7  140.17   22.64
   5   7  -7   61.06   15.76
   5   7  -7  120.72   18.53
  -5  -7   7  120.30   19.21
  -5   7   8  248.74   43.66
  -5   7   8  248.49   42.68
   5  -7  -8  298.57   43.31
   5   7  -8  296.97   40.90
   5   7  -8  343.02   41.91
  -5  -7   8  304.02   42.12
  -5   7   9   25.12    9.55
   5  -7  -9   31.32   11.02
   5   7  -9   32.42    7.97
   5   7  -9   31.80    7.81
  -5  -7   9   33.43    8.86
  -5  -7   9   35.68    9.18
  -5   7  10   11.48    6.62
   5  -7 -10   13.41    7.24
   5   7 -10   11.01    4.97
   5   7 -10   17.68    5.34
  -5  -7  10    9.05    4.96
  -5  -7  10   19.25    6.46
  -5   7  11   24.77    8.36
  -5   7  11   14.82    7.50
   5  -7 -11   19.54    8.36
   5   7 -11   18.90    5.78
   5   7 -11   16.66    5.19
  -5  -7  11    5.41    4.54
  -5  -7  11   28.76    7.77
  -5   7  12  127.77   24.31
  -5   7  12  160.49   26.11
   5  -7 -12  108.42   24.92
   5   7 -12  154.54   21.55
   5   7 -12  140.93   20.24
  -5  -7  12  137.88   21.94
  -5  -7  12  121.73   22.03
  -5   7  13   77.56   16.52
   5   7 -13   59.20   11.97
   5   7 -13   64.55   10.98
  -5  -7  13   84.21   13.90
  -5  -7  13   69.73   13.51
  -5   7  14    4.06    4.74
  -5   7  14    3.77    5.53
   5  -7 -14    0.00    4.06
   5   7 -14    3.90    2.92
   5   7 -14    2.37    2.13
  -5  -7  14    3.69    3.87
  -5  -7  14    1.38    3.73
  -5   7  15   44.46   11.99
  -5   7  15   40.87   12.64
   5  -7 -15   16.92    8.64
   5   7 -15   37.85    5.80
  -5  -7  15   39.51    8.30
  -5  -7  15   37.66    9.22
  -5   7  16    2.61    5.36
  -5   7  16    7.38    6.34
   5  -7 -16    2.04    4.51
  -5  -7  16    4.94    3.14
  -5   7  17   -0.00    4.57
   5  -7 -17    0.00    4.54
  -5  -7  17    2.15    2.61
   5  -7 -18  135.29   24.62
  -5   7  19   -0.00    4.23
   5  -7 -19    0.85    4.07
  -5   7  20    0.00    4.40
   5  -7 -20    6.66    5.15
  -5   7  21    0.58    4.81
   5  -7 -21    2.77    3.75
  -5   7  22   25.14    9.91
   5  -7 -22   31.63    9.84
  -5   7  23   24.94    9.94
   5  -7 -23   37.54   10.84
  -5   7  24   16.70    8.87
   5  -7 -24   26.11    9.14
  -5   7  25    0.00    5.74
   5  -7 -25    1.98    4.33
  -5   7  26    0.16    4.24
   5  -7 -26    0.56    4.12
  -5   7  27   24.42   10.37
   5  -7 -27    6.51    6.82
  -5   7  28   29.83   11.58
   5  -7 -28   32.05   10.70
  -5   7  29   -0.00    5.67
   5  -7 -29   -0.00    3.59
  -5   7  30    6.75    5.93
   5  -7 -30   -0.00    4.41
  -5   7  31   -0.00    5.20
   5  -7 -31    0.00    4.07
  -5   7  32    8.77    7.02
   5  -7 -32   -0.00    4.43
  -5   7  33   -0.00    5.91
   5  -7 -33    0.00    4.38
  -5   7  34    7.78    7.08
   5  -7 -34   17.20    8.83
  -5   7  35    2.95    5.26
   5  -7 -35   -0.00    4.47
  -5   7  36   -0.00    4.80
  -5  -7  36    0.14    1.79
  -5  -7  37    0.25    1.94
  -5  -7  38    0.00    2.52
  -5  -7  39    0.00    2.31
  -5   8   1   20.22    8.15
   5  -8  -1   16.13    7.69
   5   8  -1   21.41    7.71
  -5  -8   1    9.44    5.88
  -5  -8   1   15.80    7.13
  -5   8   2   12.70    6.87
   5  -8  -2   10.84    6.77
   5   8  -2    3.08    5.11
  -5  -8   2    5.63    4.76
  -5  -8   2   13.54    6.72
  -5   8   3    3.20    4.28
   5  -8  -3   13.62    7.44
   5   8  -3   19.43    6.24
   5   8  -3    8.76    5.27
  -5  -8   3   13.32    6.25
  -5  -8   3   19.05    7.75
  -5   8   4  365.74   48.49
  -5   8   4  434.97   49.36
   5  -8  -4  394.80   47.39
   5  -8  -4  375.07   48.65
   5   8  -4  163.73   41.11
  -5  -8   4  410.59   46.99
  -5  -8   4  374.65   46.85
  -5   8   5   59.87   13.16
   5  -8  -5   65.54   14.50
   5   8  -5   25.98    8.50
   5   8  -5   37.14    9.81
  -5  -8   5   42.41   10.82
  -5  -8   5   63.19   12.67
  -5   8   6   90.14   20.29
   5  -8  -6  102.22   22.03
   5   8  -6  135.96   19.99
   5   8  -6  112.43   19.91
  -5  -8   6  132.93   21.17
  -5  -8   6  115.28   20.75
  -5   8   7    0.28    3.33
   5  -8  -7    0.00    5.02
   5   8  -7    0.65    2.70
   5   8  -7    4.18    3.97
  -5  -8   7   -0.00    3.03
  -5   8   8   92.62   19.86
   5  -8  -8   89.38   20.47
   5   8  -8  110.14   17.89
   5   8  -8  118.07   18.71
  -5  -8   8  110.15   19.09
  -5   8   9  108.00   24.07
   5  -8  -9  141.22   27.10
   5   8  -9  152.28   22.78
  -5  -8   9  162.34   24.20
  -5  -8   9  156.22   24.45
  -5   8  10   72.17   16.25
   5  -8 -10   79.32   16.20
   5  -8 -10  114.55   20.71
   5   8 -10   60.89   12.70
  -5  -8  10   65.23   13.80
  -5   8  11   20.78    8.44
   5  -8 -11   26.11    8.57
   5  -8 -11   20.31    9.05
   5   8 -11   17.69    5.74
  -5  -8  11   25.01    7.42
  -5   8  12   26.76   10.39
   5  -8 -12   25.16    9.05
   5   8 -12   24.91    6.84
  -5  -8  12   28.89    8.08
  -5   8  13    2.95    5.09
   5  -8 -13    2.15    4.30
  -5  -8  13    2.44    3.18
  -5   8  14  145.19   25.44
   5  -8 -14  141.61   24.55
  -5  -8  14  117.24   20.55
  -5   8  15    3.37    5.48
   5  -8 -15    1.59    4.37
   5   8 -15   -0.00    0.98
  -5  -8  15    3.03    3.62
   5  -8 -16   28.74    9.61
   5  -8 -17    0.00    5.09
   5  -8 -18    1.52    4.55
  -5   8  19    2.99    6.13
   5  -8 -19    0.00    4.81
  -5   8  20   90.93   18.77
   5  -8 -20   50.77   14.66
  -5   8  21    7.89    6.21
   5  -8 -21   -0.00    4.27
  -5   8  22    9.33    6.17
   5  -8 -22    6.38    6.30
  -5   8  23    4.42    5.80
   5  -8 -23    0.00    4.31
  -5   8  24   19.86    8.89
   5  -8 -24   27.25   10.23
  -5   8  25    2.56    5.43
   5  -8 -25    0.00    4.10
  -5   8  26    0.27    4.22
   5  -8 -26   17.47    7.61
  -5   8  27    0.60    4.30
   5  -8 -27   -0.00    3.94
  -5   8  28   -0.00    3.73
   5  -8 -28   -0.00    4.90
  -5   8  29    0.00    5.09
   5  -8 -29    0.00    3.85
  -5   8  30    3.60    6.32
   5  -8 -30    9.07    7.09
  -5   8  31   12.66    8.52
   5  -8 -31    6.78    5.45
  -5   8  32   12.87    8.03
   5  -8 -32   -0.00    4.55
  -5   8  33    1.72    5.00
   5  -8 -33    1.62    4.15
  -5   8  34    3.73    6.23
   5  -8 -34    0.66    4.57
  -5   8  35   -0.00    6.08
   5  -8 -35   -0.00    4.24
  -5   8  36   14.11    8.30
   5  -8 -36    5.57    6.19
   5  -8 -37   -0.00    4.43
  -5   9   1    0.87    3.60
  -5  -9   1   -0.00    2.94
  -5  -9   1    0.81    3.66
  -5   9   2  124.66   26.21
  -5  -9   2  221.81   29.33
  -5   9   3   11.32    6.65
  -5  -9   3    5.63    5.32
  -5   9   4    0.33    2.59
  -5  -9   4    1.80    3.22
  -5   9   5    2.07    4.70
   5  -9  -5    8.32    6.00
  -5  -9   5    5.36    5.24
  -5   9   6   53.06   13.07
   5  -9  -6   36.45   11.00
   5  -9  -6   31.12   11.78
   5   9  -6   39.80    9.55
  -5  -9   6   51.19   11.57
  -5   9   7    4.27    5.42
   5  -9  -7    2.97    5.16
   5  -9  -7    9.22    7.03
   5   9  -7    9.62    4.79
  -5  -9   7   17.10    6.77
  -5   9   8  135.11   25.88
   5  -9  -8  145.32   25.03
   5  -9  -8  129.42   26.36
   5   9  -8  135.07   22.27
  -5  -9   8  154.02   24.11
  -5   9   9    5.12    5.28
   5  -9  -9   10.75    5.52
   5  -9  -9   13.23    7.94
   5   9  -9    3.49    3.51
  -5  -9   9    4.02    4.20
  -5   9  10    2.97    4.81
   5  -9 -10   -0.00    4.18
   5   9 -10   -0.00    2.48
  -5  -9  10    0.00    4.08
  -5   9  11   -0.00    4.00
   5  -9 -11   10.60    6.56
  -5  -9  11    4.55    3.91
  -5   9  12  218.07   33.85
   5  -9 -12  167.85   30.54
  -5  -9  12  182.27   28.59
  -5   9  13    6.14    7.06
   5  -9 -13    0.54    5.57
  -5  -9  13   10.72    5.09
  -5   9  14   40.64   12.57
   5  -9 -14   32.62   10.65
  -5   9  15   -0.00    3.70
   5  -9 -15   -0.00    3.73
   5  -9 -16    7.10    5.71
   5  -9 -17   -0.00    4.94
  -5   9  18   34.82   13.08
   5  -9 -18   48.39   13.06
  -5   9  19   10.99    7.23
   5  -9 -19    4.41    5.77
  -5   9  20    1.03    3.73
   5  -9 -20    4.61    5.41
  -5   9  21    6.78    6.00
   5  -9 -21   -0.00    4.42
  -5   9  22   46.09   13.88
   5  -9 -22   33.71   12.17
  -5   9  23    4.97    6.08
   5  -9 -23    0.00    4.51
  -5   9  24   15.23    9.45
   5  -9 -24   19.91    8.94
  -5   9  25   -0.00    6.31
   5  -9 -25   -0.00    3.62
  -5   9  26    4.62    5.69
   5  -9 -26    2.80    4.68
  -5   9  27    8.02    6.83
   5  -9 -27    1.99    5.52
  -5   9  28    7.73    8.14
   5  -9 -28   17.22    8.77
  -5   9  29    4.64    5.81
   5  -9 -29    0.00    4.46
  -5   9  30    0.00    5.78
   5  -9 -30    3.93    5.01
  -5   9  31   -0.00    6.67
   5  -9 -31   -0.00    5.71
  -5   9  32   -0.00    5.16
   5  -9 -32    0.00    4.05
  -5   9  33    0.85    6.14
   5  -9 -33    0.40    4.58
  -5   9  34    5.66    7.10
   5  -9 -34    7.64    5.91
  -5   9  35   -0.00    6.75
   5  -9 -35   13.30    7.35
   5  -9 -36    2.98    5.09
   5  -9 -37   -0.00    3.58
   5 -10  -1    2.67    4.16
   5 -10  -2    0.00    3.84
   5 -10  -2    2.93    4.39
  -5 -10   2    1.57    3.99
   5 -10  -3    0.08    3.53
   5 -10  -3    2.93    4.29
  -5 -10   3    2.59    4.40
   5 -10  -4    5.75    6.07
   5 -10  -4   13.20    8.85
  -5 -10   4   24.58    8.41
  -5  10   5    4.07    5.86
   5 -10  -5    0.51    3.79
  -5 -10   5    0.87    3.72
  -5  10   6   36.11   12.09
   5 -10  -6   33.62   10.62
  -5 -10   6   31.85    9.46
  -5  10   7    4.39    5.37
   5 -10  -7    6.65    6.19
  -5 -10   7    3.64    4.66
  -5  10   8    1.04    3.50
   5 -10  -8    2.60    4.52
   5  10  -8    0.00    2.46
  -5 -10   8    3.73    4.11
  -5  10   9   -0.00    4.74
   5 -10  -9   -0.00    4.60
  -5 -10   9   -0.00    3.49
  -5  10  10   88.45   21.25
   5 -10 -10  137.02   22.72
  -5 -10  10   98.64   18.98
  -5  10  11    8.26    6.63
   5 -10 -11    2.13    4.80
  -5 -10  11    5.93    5.05
  -5  10  12   12.75    7.98
   5 -10 -12    2.12    4.98
  -5 -10  12    2.48    4.22
  -5  10  13    0.00    5.74
   5 -10 -13    4.52    4.89
  -5  10  14   48.40   14.35
   5 -10 -14   43.39   12.48
  -5  10  15   -0.00    3.75
   5 -10 -15    0.00    2.24
   5 -10 -16   22.14    8.44
   5 -10 -17    0.38    4.08
  -5  10  18    2.83    5.14
   5 -10 -18    0.00    5.23
  -5  10  19   -0.00    6.17
   5 -10 -19    2.67    6.16
  -5  10  20   57.37   15.20
   5 -10 -20   17.23    9.29
  -5  10  21    1.91    5.51
   5 -10 -21   -0.00    5.14
  -5  10  22    8.18    7.82
   5 -10 -22   10.44    7.77
  -5  10  23    0.66    5.08
   5 -10 -23    4.57    5.60
  -5  10  24   10.67    7.47
   5 -10 -24    8.14    6.52
  -5  10  25    1.10    3.93
   5 -10 -25   -0.00    3.58
  -5  10  26   10.00    8.00
   5 -10 -26   12.78    8.68
  -5  10  27   -0.00    6.18
   5 -10 -27    0.01    4.80
  -5  10  28   -0.33    5.22
   5 -10 -28    2.36    4.70
  -5  10  29   -0.00    5.82
   5 -10 -29    1.42    4.49
  -5  10  30    9.49    7.46
   5 -10 -30    6.88    5.88
  -5  10  31   -0.00    5.85
   5 -10 -31    4.22    5.04
  -5  10  32   -0.00    4.40
   5 -10 -32    5.35    5.67
  -5  10  33    0.00    6.33
   5 -10 -33   -0.00    4.96
  -5  10  34    9.25    8.18
   5 -10 -34    3.04    5.21
  -5  10  35   -0.00    5.44
   5 -10 -35    0.35    4.71
   5 -11  -1   27.63    9.20
   5 -11  -1    7.27    7.11
   5 -11  -2   76.71   17.11
   5 -11  -2  100.05   20.29
   5 -11  -3   25.08    8.55
   5 -11  -3   12.12    7.71
   5 -11  -4    1.39    4.00
   5 -11  -4    0.05    5.64
   5 -11  -5   -0.00    4.74
   5 -11  -5    3.46    5.23
  -5 -11   5    0.70    3.99
   5 -11  -6    5.17    5.99
   5 -11  -6   10.43    7.93
  -5 -11   6    3.99    4.55
   5 -11  -7   -0.00    4.63
  -5 -11   7   -0.00    4.05
   5 -11  -8   25.13    9.88
  -5 -11   8   45.30   11.25
   5 -11  -9    0.00    4.12
  -5 -11   9   16.47    6.64
   5 -11 -10    0.00    5.15
  -5 -11  10    5.39    5.08
   5 -11 -11   -0.00    5.28
   5 -11 -12   58.15   14.94
   5 -11 -13    2.36    4.17
   5 -11 -14   23.20    9.37
   5 -11 -15    8.09    5.69
   5 -11 -16   24.95    9.80
   5 -11 -17   -0.00    5.43
  -5  11  18   35.34   12.69
   5 -11 -18   32.34   11.08
  -5  11  19   -0.00    5.72
   5 -11 -19    3.83    5.08
  -5  11  20    0.18    3.77
   5 -11 -20   -0.00    4.08
  -5  11  21    9.37    7.85
   5 -11 -21    1.92    5.77
  -5  11  22   22.83   10.70
   5 -11 -22   33.21   12.05
  -5  11  23    1.65    4.59
   5 -11 -23   -0.00    5.08
  -5  11  24   16.12    9.67
   5 -11 -24    7.51    8.18
  -5  11  25    2.50    5.86
   5 -11 -25    1.37    4.75
  -5  11  26   16.96    9.99
   5 -11 -26   14.44    8.52
  -5  11  27    2.86    7.12
   5 -11 -27    2.37    6.01
  -5  11  28   36.78   13.24
   5 -11 -28   20.80    9.43
  -5  11  29   -0.00    4.51
   5 -11 -29   -0.00    5.05
  -5  11  30   -0.00    3.98
   5 -11 -30    0.00    5.31
  -5  11  31    8.34    8.00
   5 -11 -31    0.00    5.25
  -5  11  32   -0.00    5.65
   5 -11 -32   13.58    8.32
  -5  11  33    5.89    7.15
  -5  11  34    4.57    7.00
   5 -12  -1    3.63    4.96
   5 -12  -1    4.94    6.09
  -5 -12   1    2.63    4.88
   5 -12  -2   -0.00    4.10
   5 -12  -2    0.00    5.97
  -5 -12   2    2.02    4.60
   5 -12  -3    1.60    3.99
   5 -12  -3   -0.00    6.98
  -5 -12   3   -0.00    4.00
   5 -12  -4   53.57   15.58
   5 -12  -5    8.02    5.56
   5 -12  -6   14.60    7.71
   5 -12  -7   -0.00    3.52
   5 -12  -8    8.97    6.50
  -5 -12   8   15.32    6.81
   5 -12  -9    3.71    5.45
  -5 -12   9    5.18    5.08
   5 -12 -10   24.94    9.59
   5 -12 -11   -0.00    4.35
   5 -12 -12    1.79    4.47
   5 -12 -13   -0.00    4.87
   5 -12 -14   17.89    8.71
   5 -12 -15    9.22    7.22
   5 -12 -16   14.00    8.64
   5 -12 -17   -0.00    4.94
   5 -12 -18    1.26    3.49
   5 -12 -19   -0.00    5.03
   5 -12 -20   33.87   12.59
   5 -12 -21   -0.00    5.04
   5 -12 -22   -0.00    5.11
   5 -12 -23   -0.00    6.23
   5 -12 -24   20.38    9.38
   5 -12 -25    1.20    5.70
   5 -12 -26    1.27    4.77
   5 -12 -27   -0.00    3.31
   5 -12 -28   -0.00    4.42
   5 -12 -29   -0.00    5.38
   5 -13  -1   11.79    7.02
   5 -13  -1   17.07    8.97
  -5 -13   1   19.02    7.89
   5 -13  -2   91.62   17.13
  -5 -13   2   38.89   12.93
   5 -13  -3    2.43    3.87
  -5 -13   3    6.75    5.52
   5 -13  -4   19.17    8.44
  -5 -13   4   16.56    7.59
   5 -13  -5    3.80    4.83
  -5 -13   5   -0.00    4.79
   5 -13  -6   38.32   12.13
  -5 -13   6   49.37   12.66
   5 -13  -7    5.24    5.51
   5 -13  -8   57.60   14.66
   5 -13  -9    0.00    4.81
   5 -13 -10    0.00    3.77
   5 -13 -11   12.97    8.47
   5 -13 -12   10.56    6.67
   5 -13 -13    2.58    4.15
   5 -13 -14   12.37    7.46
   5 -13 -15   -0.00    4.27
   5 -13 -16    3.67    5.60
   5 -13 -17    4.72    6.81
   5 -13 -18   10.41    7.81
   5 -13 -19    0.00    5.36
   5 -13 -20    0.26    4.50
   5 -13 -21    0.00    4.37
   5 -13 -22   28.32   11.39
   5 -13 -23   -0.00    8.67
   5 -13 -24    7.93    7.60
   5 -13 -25   -0.00    5.52
   5 -13 -26   -0.00    5.07
   5 -14  -1   -0.00    4.26
  -5 -14   1   -0.00    4.96
   5 -14  -2   -0.00    3.50
  -5 -14   2   -0.00    3.85
   5 -14  -3    7.83    5.74
  -5 -14   3    5.49    5.89
   5 -14  -4   42.53   11.26
  -5 -14   4    8.59    6.99
   5 -14  -5   19.49    8.60
  -5 -14   5   11.88    6.81
   5 -14  -6   24.74    9.13
   5 -14  -7   -0.00    4.07
   5 -14  -8    0.00    3.86
   5 -14  -9    0.00    4.01
   5 -14 -10   33.20   11.70
   5 -14 -11   17.31    8.69
   5 -14 -12    0.39    5.14
   5 -14 -13   -0.00    4.83
   5 -14 -14    0.92    5.84
   5 -14 -15   14.60    8.29
   5 -14 -16   16.23    8.56
   5 -14 -17   -0.00    5.48
   5 -14 -18    0.26    4.16
   5 -14 -19    0.00    5.59
   5 -14 -20    4.53    7.02
   5 -14 -21    6.50    6.78
   5 -14 -22    3.87    5.35
   5 -14 -23    0.28    4.30
   5 -15  -1   11.37    6.58
  -5 -15   1    4.02    6.17
   5 -15  -2   16.84    8.02
  -5 -15   2    1.52    5.37
   5 -15  -3   10.75    7.08
  -5 -15   3   21.09    9.05
   5 -15  -4   -0.00    4.24
   5 -15  -5    3.57    4.54
   5 -15  -6    3.50    5.24
   5 -15  -7   12.39    7.70
   5 -15  -8   10.71    7.21
   5 -15  -9    2.21    4.85
   5 -15 -10    1.68    4.13
   5 -15 -11    1.73    4.84
   5 -15 -12   20.91    9.10
   5 -15 -13   -0.00    4.35
   5 -15 -14   -0.00    5.93
   5 -15 -15    0.00    5.05
   5 -15 -16    1.86    5.17
   5 -15 -17   12.17    7.53
   5 -15 -18    6.63    6.55
   5 -15 -19    1.05    4.85
   5 -16  -1    0.00    5.14
  -5 -16   1    0.00    5.13
   5 -16  -2    1.18    3.90
   5 -16  -3   -0.00    3.39
   5 -16  -4   -0.00    3.07
   5 -16  -5    2.08    4.35
   5 -16  -6    3.53    5.39
   5 -16  -7   -0.00    4.46
   5 -16  -8   -0.00    4.37
   5 -16  -9    3.94    5.90
   5 -16 -10    3.41    5.38
   5 -16 -11    0.00    4.44
   5 -16 -12    3.78    5.03
   5 -16 -13   -0.00    5.02
   5 -16 -14   -0.00    4.51
   5 -16 -15    2.93    5.78
   5 -17  -1    3.89    4.79
   5 -17  -2    7.42    6.45
   5 -17  -3    8.75    6.47
   5 -17  -4   -0.00    4.64
   5 -17  -5    0.04    3.23
   5 -17  -6    3.53    5.78
   5 -17  -7    3.36    4.46
   5 -17  -8   -0.00    3.73
   5 -17  -9   -0.00    4.32
   5 -17 -10   -0.00    5.87
   5 -17 -11    0.19    5.41
   5 -18  -1   12.93    7.69
   5 -18  -2   -0.00    3.73
   5 -18  -3    6.81    5.74
   5 -18  -4   -0.00    4.89
   5 -18  -5    6.02    6.38
   5 -18  -6   -0.00    4.90
   5 -18  -7   -0.00    6.16
  -4   0   1   -0.00    3.47
  -4   0   1   -0.00    2.77
   4   0  -1    0.00    2.54
   4   0  -1    0.00    2.69
  -4   0   2   15.92    5.04
  -4   0   2   17.31    5.81
   4   0  -2   22.71    6.10
   4   0  -2   23.87    6.41
  -4   0   3    1.63    3.01
  -4   0   3    0.54    2.89
   4   0  -3    0.78    2.61
   4   0  -3    2.21    3.08
  -4   0   4 1346.32  153.70
  -4   0   4 1235.83  154.37
   4   0  -4 1085.91  153.05
   4   0  -4 1266.14  154.50
  -4   0   5   -0.00    2.56
  -4   0   5   -0.00    3.01
   4   0  -5   -0.00    2.71
   4   0  -5    0.49    2.49
  -4   0   6  477.82   76.11
  -4   0   6  710.43   78.78
   4   0  -6  681.37   77.40
   4   0  -6  619.40   77.96
  -4   0   7   -0.00    2.73
  -4   0   7   -0.00    3.24
   4   0  -7    0.00    2.42
   4   0  -7   -0.00    2.99
  -4   0   8 2186.24  310.51
  -4   0   8 2593.27  312.37
   4   0  -8 2699.24  311.20
   4   0  -8 2713.76  312.60
  -4   0   9    0.64    2.71
  -4   0   9    1.00    2.80
   4   0  -9    0.95    2.68
   4   0  -9    0.00    3.11
  -4   0  10   27.40    6.95
  -4   0  10   44.92    8.98
   4   0 -10   24.49    6.30
  -4   0  11   -0.00    2.59
  -4   0  11    0.71    3.14
   4   0 -11   -0.00    2.40
  -4   0  12   12.34    4.72
  -4   0  12   21.84    6.31
   4   0 -12   12.31    4.38
  -4   0  13    0.33    2.61
  -4   0  13   -0.00    3.84
   4   0 -13    0.68    2.37
  -4   0  14 1328.94  174.14
   4   0 -14 1375.85  172.79
   4   0 -14 1477.45  176.33
  -4   0  15   -0.00    2.76
   4   0 -15   -0.00    2.24
  -4   0  16   50.58   10.65
   4   0 -16   45.30    9.20
  -4   0  17   -0.00    2.94
   4   0 -17    0.59    2.59
   4   0 -17   -0.00    2.60
   4   0 -18  195.12   16.18
   4   0 -18   12.86    5.24
   4   0 -19   -0.00    2.52
   4   0 -19    0.00    2.08
   4   0 -20  152.01   22.56
   4   0 -20  134.01   21.39
  -4   0  21    0.00    4.05
   4   0 -21    0.67    2.60
   4   0 -21   -0.00    2.50
  -4   0  22   22.10    7.27
   4   0 -22   13.50    5.55
   4   0 -22   18.19    5.79
   4   0 -23    4.61    3.68
   4   0 -23   -0.00    2.48
   4   0 -24   43.16    9.73
   4   0 -24   31.51    8.21
   4   0 -25   -0.00    3.14
   4   0 -26   46.46   10.65
  -4   0  27    0.04    2.68
   4   0 -27   -0.00    2.92
  -4   0  28    7.22    4.76
  -4   0  29   -0.00    3.37
  -4   0  30   35.05    9.44
  -4   0  31   -0.00    3.57
  -4   0  32   -0.00    3.56
  -4   0  33   -0.00    3.28
  -4   0  34    5.58    5.31
  -4   0  35   -0.00    3.84
  -4   0  36   23.61    8.43
  -4   0  37    0.00    2.98
  -4   0  38    1.64    4.21
  -4   0  39    1.38    4.32
  -4   0  40   12.46    6.84
  -4   1   1   14.00    4.96
  -4   1   1   11.84    5.20
   4  -1  -1   24.17    5.91
   4  -1  -1   20.77    6.38
   4   1  -1   29.11    6.71
   4   1  -1   23.83    6.67
  -4  -1   1   15.49    5.89
  -4  -1   1   18.87    6.01
  -4   1   2  792.46  122.20
  -4   1   2  943.84  123.78
   4  -1  -2 1122.61  123.63
   4  -1  -2 1102.64  124.74
   4   1  -2  963.53  123.53
   4   1  -2 1080.44  124.46
  -4  -1   2  914.73  123.36
  -4  -1   2 1022.45  123.99
  -4   1   3   32.59    6.69
  -4   1   3   30.55    7.40
   4  -1  -3   32.61    6.83
   4  -1  -3   15.37    5.79
   4   1  -3   26.66    6.88
   4   1  -3   24.59    6.85
  -4  -1   3   17.97    5.91
  -4  -1   3   26.41    6.80
  -4   1   4    2.83    2.86
  -4   1   4    3.78    3.40
   4  -1  -4    0.00    2.89
   4  -1  -4   -0.00    3.40
   4   1  -4    4.17    3.76
   4   1  -4    3.90    3.80
  -4  -1   4    1.08    2.86
  -4  -1   4    3.85    3.39
  -4   1   5    8.70    3.97
  -4   1   5   10.54    5.06
   4  -1  -5   21.61    5.07
   4  -1  -5   11.96    5.34
   4   1  -5   21.78    5.51
   4   1  -5    9.86    4.66
  -4  -1   5   10.36    4.42
  -4  -1   5   18.92    5.39
  -4   1   6  419.66   55.01
  -4   1   6  467.99   56.44
   4  -1  -6  340.91   53.95
   4  -1  -6  606.73   58.09
   4   1  -6  404.14   54.89
   4   1  -6  457.58   55.69
  -4  -1   6  334.96   53.90
  -4  -1   6  506.15   56.41
  -4   1   7   42.30    8.99
  -4   1   7   48.39    9.93
   4  -1  -7   47.45    8.88
   4  -1  -7   43.38    9.82
   4   1  -7   39.69    8.85
  -4  -1   7   59.26    9.45
  -4  -1   7   55.49   10.30
  -4   1   8 1018.10  138.51
  -4   1   8 1157.04  139.91
   4  -1  -8 1210.95  138.49
   4  -1  -8 1287.39  140.74
   4   1  -8 1182.44  138.38
  -4  -1   8  886.26  137.11
  -4  -1   8 1151.88  139.22
  -4   1   9    0.30    2.79
  -4   1   9   -0.00    3.62
   4  -1  -9    2.00    3.02
   4  -1  -9   -0.00    3.80
   4   1  -9    1.30    2.77
  -4  -1   9   -0.00    1.89
  -4  -1   9    0.96    2.75
  -4   1  10  519.35   63.95
  -4   1  10  538.27   64.73
   4  -1 -10  464.39   62.37
   4  -1 -10  561.35   64.93
   4   1 -10  417.11   61.75
   4   1 -10  460.31   62.79
  -4  -1  10  483.28   62.21
  -4   1  11  158.34   23.00
  -4   1  11  161.49   23.70
   4  -1 -11  167.53   22.00
   4  -1 -11  157.50   23.28
   4   1 -11  154.27   21.22
   4   1 -11  119.36   21.11
  -4  -1  11  125.38   20.91
  -4   1  12  404.12   57.24
  -4   1  12  445.03   58.10
   4  -1 -12  457.25   56.47
   4  -1 -12  487.87   58.51
   4   1 -12  374.00   55.17
   4   1 -12  405.85   56.09
  -4  -1  12  461.83   56.40
  -4   1  13   96.27   17.59
  -4   1  13   85.69   17.41
   4  -1 -13  148.73   18.17
   4  -1 -13   87.76   17.32
   4   1 -13  120.94   16.52
   4   1 -13  124.28   17.37
  -4  -1  13   86.35   16.23
  -4   1  14    1.50    3.45
  -4   1  14   -0.00    3.84
   4  -1 -14    0.00    2.48
   4   1 -14    2.34    2.67
   4   1 -14    1.05    2.60
  -4  -1  14   -0.00    2.29
  -4   1  15   39.47    9.36
  -4   1  15   29.38    8.53
   4  -1 -15   33.28    7.78
   4   1 -15   40.37    7.50
  -4  -1  15   31.79    7.66
  -4  -1  15   27.02    7.73
  -4   1  16  260.95   37.02
  -4   1  16  263.37   37.03
   4  -1 -16  294.76   36.50
   4  -1 -16  212.01   34.38
   4   1 -16  275.53   34.27
  -4  -1  16  227.78   34.94
  -4  -1  16  231.32   35.32
  -4   1  17   -0.00    3.26
   4  -1 -17    1.73    3.08
   4  -1 -17   -0.00    2.30
   4   1 -17   -0.00    1.81
  -4  -1  17   -0.00    2.14
  -4  -1  17    0.54    2.33
  -4   1  18  319.56   44.43
   4  -1 -18  311.11   43.00
   4  -1 -18  296.65   42.24
   4   1 -18  318.60   42.15
   4   1 -18  353.06   41.63
  -4  -1  18  271.43   42.33
  -4  -1  18  271.04   42.46
  -4   1  19   14.58    6.20
   4  -1 -19    6.88    4.77
   4  -1 -19   20.26    5.97
   4   1 -19   16.15    5.27
   4   1 -19   19.81    5.02
  -4  -1  19   18.14    6.59
  -4   1  20    5.73    5.26
   4  -1 -20   23.89    6.64
   4  -1 -20   22.08    6.21
   4   1 -20   23.95    6.18
   4   1 -20   17.85    5.07
  -4  -1  20   26.68    7.39
  -4   1  21    1.49    4.60
   4  -1 -21    6.98    4.42
   4  -1 -21    8.74    4.14
   4   1 -21    5.69    3.58
   4   1 -21    6.78    3.38
  -4  -1  21    4.52    3.66
   4  -1 -22  272.50   36.35
   4  -1 -22  198.29   34.29
   4   1 -22  269.44   35.04
   4   1 -22  244.98   33.78
  -4  -1  22  243.41   36.09
   4  -1 -23    3.05    3.86
   4  -1 -23    7.32    4.32
   4   1 -23    2.45    3.22
   4   1 -23    9.50    3.96
   4  -1 -24   10.46    4.99
   4  -1 -24   10.60    5.12
   4   1 -24   12.97    5.19
  -4   1  25   24.43    7.48
   4  -1 -25   21.96    7.48
   4   1 -25   26.76    7.36
  -4   1  26   83.93   13.20
   4  -1 -26   19.70    7.85
  -4   1  27    0.90    3.60
   4  -1 -27    2.22    3.41
  -4   1  28   44.87   11.80
   4  -1 -28   54.55   12.50
  -4  -1  28   54.95   11.39
  -4  -1  29   -0.00    3.25
  -4   1  30   -0.00    3.93
  -4  -1  30   -0.00    2.75
  -4   1  31    1.89    4.26
  -4  -1  31   12.88    5.95
  -4   1  32   48.04   11.41
  -4  -1  32   37.35    9.99
  -4   1  33    1.27    3.23
  -4  -1  33    0.01    3.02
  -4   1  34    4.51    5.24
  -4  -1  34    7.54    5.11
  -4   1  35   -0.00    2.96
  -4  -1  35    0.47    3.05
  -4   1  36    5.65    5.33
  -4  -1  36   14.49    6.08
  -4   1  37    0.32    4.53
  -4  -1  37   -0.00    3.21
  -4   1  38    6.13    5.18
  -4  -1  38   10.63    5.45
  -4   1  39    0.73    4.01
  -4  -1  39    1.51    3.00
  -4  -1  40    0.05    3.74
  -4   2   1   65.40   12.20
  -4   2   1   68.72   13.16
   4  -2  -1   77.37   12.61
   4  -2  -1   94.10   14.56
   4   2  -1   81.42   13.48
   4   2  -1   78.53   13.74
  -4  -2   1   65.81   13.15
  -4  -2   1   74.69   13.41
  -4   2   2  190.99   26.78
  -4   2   2  201.91   27.91
   4  -2  -2  202.83   28.18
   4   2  -2  213.09   27.62
   4   2  -2  158.25   26.76
  -4  -2   2  163.41   27.01
  -4  -2   2  198.11   27.58
  -4   2   3    8.13    3.99
  -4   2   3   11.20    5.11
   4  -2  -3   18.55    5.01
   4  -2  -3   11.66    5.47
   4   2  -3    8.11    4.52
   4   2  -3   20.15    5.72
  -4  -2   3   28.12    6.48
  -4  -2   3   20.33    5.55
  -4   2   4 1894.16  219.10
  -4   2   4 1763.10  219.62
   4  -2  -4 1812.28  218.33
   4  -2  -4 1839.93  220.18
   4   2  -4 1845.70  219.04
   4   2  -4 1650.22  218.66
  -4  -2   4 1595.78  218.51
  -4  -2   4 1678.42  218.82
  -4   2   5   37.59    8.47
  -4   2   5   36.68    8.83
   4  -2  -5   35.29    7.92
   4  -2  -5   42.91    9.66
   4   2  -5   38.06    8.34
   4   2  -5   47.13    8.97
  -4  -2   5   44.79    8.92
  -4   2   6    5.44    3.70
  -4   2   6    7.36    4.39
   4  -2  -6    9.94    4.05
   4  -2  -6    7.58    4.85
   4   2  -6    5.46    3.79
  -4  -2   6    6.08    3.52
  -4  -2   6   10.72    4.69
  -4   2   7  285.03   44.31
  -4   2   7  279.32   44.63
   4  -2  -7  335.26   44.05
   4  -2  -7  322.54   45.60
   4   2  -7  327.78   44.12
  -4  -2   7  511.94   45.49
  -4  -2   7  280.33   43.81
  -4   2   8  617.98   88.32
  -4   2   8  827.01   90.48
   4  -2  -8  672.52   87.66
   4  -2  -8  605.95   88.86
   4   2  -8  727.61   88.02
   4   2  -8  675.05   87.55
  -4  -2   8  702.97   87.24
  -4   2   9  167.27   27.57
  -4   2   9  168.65   27.91
   4  -2  -9  214.80   29.31
   4   2  -9  205.17   27.05
   4   2  -9  215.02   27.07
  -4  -2   9  168.08   25.78
  -4   2  10   88.83   14.39
  -4   2  10   57.97   13.09
   4  -2 -10   75.71   12.61
   4  -2 -10   80.61   14.34
   4   2 -10   72.04   12.11
   4   2 -10   57.99   11.44
  -4  -2  10   68.51   11.43
  -4   2  11   66.60   12.53
  -4   2  11   58.01   11.92
   4  -2 -11   50.09   10.38
   4  -2 -11   58.89   12.25
   4   2 -11   58.64   10.27
   4   2 -11   52.03    9.88
  -4  -2  11   50.54    9.34
  -4  -2  11   50.28   10.30
  -4   2  12    1.71    3.28
  -4   2  12    2.10    3.34
   4  -2 -12    0.00    3.06
   4  -2 -12   -0.00    3.67
   4   2 -12    1.75    2.50
   4   2 -12    0.67    2.30
  -4  -2  12    0.00    1.55
  -4  -2  12    0.00    3.10
  -4   2  13   25.34    7.54
  -4   2  13   18.51    6.74
   4  -2 -13   13.96    5.44
   4  -2 -13   19.13    6.98
   4   2 -13   14.03    4.69
   4   2 -13   17.43    4.85
  -4  -2  13   17.50    4.90
  -4  -2  13   17.18    5.56
  -4   2  14  703.63  101.93
  -4   2  14  861.52  103.11
   4  -2 -14  782.44  100.66
   4   2 -14  741.58   98.87
   4   2 -14  758.57   99.39
  -4  -2  14  886.09  100.78
  -4   2  15   48.27   11.38
  -4   2  15   41.33   11.12
   4  -2 -15   54.40   11.05
   4  -2 -15   57.25   10.80
   4   2 -15   53.72    9.42
  -4  -2  15   57.10   10.03
  -4  -2  15   45.76   10.10
  -4   2  16   19.69    7.12
   4  -2 -16   13.01    5.53
   4  -2 -16   22.95    6.51
   4   2 -16   20.73    5.17
  -4  -2  16   16.13    5.04
  -4  -2  16   15.29    5.48
  -4   2  17   -0.00    2.77
   4  -2 -17    1.50    3.07
   4  -2 -17    0.89    2.42
   4   2 -17    0.00    1.95
  -4  -2  17    0.00    2.24
  -4  -2  17    3.74    3.49
  -4   2  18   91.92   19.56
   4  -2 -18  135.69   20.43
   4  -2 -18  109.54   18.90
   4   2 -18  121.84   17.40
  -4  -2  18  114.73   18.34
  -4  -2  18  112.77   18.63
  -4   2  19  103.64   20.85
   4  -2 -19  149.93   21.52
   4  -2 -19  109.96   19.65
   4   2 -19  115.02   18.37
   4   2 -19  147.45   18.68
  -4  -2  19  119.93   19.31
  -4  -2  19  103.31   19.03
  -4   2  20   38.83   11.19
   4  -2 -20   45.04   10.61
   4  -2 -20   58.38   11.30
   4   2 -20   39.93    8.80
   4   2 -20   49.64    8.89
  -4  -2  20   46.51   10.17
  -4   2  21    3.85    4.79
   4  -2 -21    2.68    3.41
   4  -2 -21    2.88    3.61
   4   2 -21    4.01    3.05
   4   2 -21    5.04    2.80
  -4  -2  21    1.82    3.41
   4  -2 -22    9.89    5.22
   4   2 -22    6.66    3.55
   4   2 -22   10.49    3.72
  -4  -2  22    7.39    4.52
  -4   2  23   -0.00    3.54
   4  -2 -23   -0.00    2.62
   4   2 -23    0.00    2.25
  -4   2  24  143.14   24.04
   4  -2 -24  166.58   24.77
   4   2 -24  129.50   21.38
  -4   2  25   26.29    7.99
   4  -2 -25   16.79    6.96
  -4   2  26   65.79   14.09
   4  -2 -26   66.00   14.11
  -4   2  27   -0.00    3.76
   4  -2 -27    7.52    4.99
  -4   2  28   31.40    9.70
   4  -2 -28   41.57   10.70
  -4   2  29   20.20    8.23
  -4   2  30  101.59   17.03
  -4  -2  30   51.08   11.86
  -4   2  31    0.00    3.91
  -4  -2  31    1.03    2.76
  -4   2  32   -0.00    4.49
  -4  -2  32    0.63    2.78
  -4   2  33    0.00    3.88
  -4  -2  33    1.73    3.51
  -4   2  34    0.46    4.26
  -4  -2  34    6.41    4.81
  -4   2  35    7.00    5.55
  -4  -2  35    2.76    3.80
  -4   2  36   12.24    7.15
  -4  -2  36    3.24    4.20
  -4   2  37    3.56    4.31
  -4  -2  37   -0.00    3.93
  -4   2  38   -0.00    3.94
  -4  -2  38    1.55    3.45
  -4   2  39    2.07    4.61
  -4  -2  39    0.00    3.10
  -4  -2  40   15.29    6.17
  -4   3   1   50.11    9.17
  -4   3   1   28.72    8.12
   4  -3  -1   35.52    7.81
   4  -3  -1   33.75    8.67
   4   3  -1   35.10    8.29
   4   3  -1   55.01   10.06
  -4  -3   1   37.38    8.82
  -4  -3   1   49.51    9.80
  -4   3   2  244.64   40.26
   4  -3  -2  295.42   40.34
   4  -3  -2  338.69   42.74
   4   3  -2  340.87   41.51
  -4  -3   2  298.61   41.33
  -4  -3   2  309.57   41.59
  -4   3   3    6.51    3.76
  -4   3   3   14.68    5.43
   4  -3  -3    7.49    3.56
   4  -3  -3    7.53    4.59
   4   3  -3   10.96    4.69
   4   3  -3   15.22    5.30
  -4  -3   3   10.41    4.80
  -4  -3   3    0.00    3.78
  -4   3   4   10.34    5.37
  -4   3   4   14.16    5.47
   4  -3  -4   15.28    4.90
   4  -3  -4   18.05    6.29
   4   3  -4   15.72    5.15
   4   3  -4   11.41    4.55
  -4  -3   4   11.01    5.22
  -4  -3   4   16.51    5.63
  -4   3   5   44.90    9.18
  -4   3   5   31.18    8.68
   4  -3  -5   30.03    7.37
   4  -3  -5   55.09   10.54
   4   3  -5   36.84    8.01
  -4  -3   5   44.76    8.97
  -4  -3   5   27.35    7.50
  -4   3   6   62.91   12.68
  -4   3   6   80.61   13.99
   4  -3  -6   61.50   13.26
   4   3  -6   69.75   11.95
  -4  -3   6   58.54   11.62
  -4   3   7  458.79   65.02
   4  -3  -7  451.14   63.62
   4  -3  -7  478.29   65.64
   4   3  -7  493.02   63.57
   4   3  -7  508.48   63.55
  -4  -3   7  523.28   63.90
  -4   3   8  108.77   16.50
  -4   3   8   85.08   15.56
   4  -3  -8   91.20   14.79
   4  -3  -8   98.28   16.65
   4   3  -8   73.99   13.49
   4   3  -8  100.33   14.18
  -4  -3   8   59.46   12.94
  -4   3   9    3.25    4.02
  -4   3   9    6.58    4.26
   4  -3  -9    4.02    3.46
   4  -3  -9   -0.00    3.47
   4   3  -9    0.56    3.14
   4   3  -9   -0.00    2.56
  -4  -3   9    0.00    2.76
  -4  -3   9    0.79    2.91
  -4   3  10  195.42   29.43
  -4   3  10  222.91   30.24
   4  -3 -10  195.70   28.08
   4  -3 -10  229.46   30.73
   4   3 -10  166.05   26.64
   4   3 -10  188.79   26.42
  -4  -3  10  200.92   26.60
  -4  -3  10  165.47   26.86
  -4   3  11  356.34   50.38
  -4   3  11  405.16   51.14
   4  -3 -11  407.88   49.63
   4  -3 -11  390.39   51.16
   4   3 -11  346.67   47.54
   4   3 -11  339.68   46.84
  -4  -3  11  325.49   46.67
  -4  -3  11  374.55   48.16
  -4   3  12  276.03   42.38
  -4   3  12  331.32   43.43
   4  -3 -12  310.96   41.56
   4  -3 -12  303.56   43.31
   4   3 -12  285.21   39.79
   4   3 -12  287.05   38.98
  -4  -3  12  298.82   39.10
  -4  -3  12  291.63   40.17
  -4   3  13   86.29   16.27
  -4   3  13  102.35   16.76
   4  -3 -13   74.04   14.54
   4  -3 -13  113.85   15.98
   4  -3 -13   88.09   16.51
   4   3 -13   42.33   11.78
   4   3 -13   84.45   12.47
  -4  -3  13   87.76   12.69
  -4  -3  13  102.17   14.36
  -4   3  14    8.50    5.71
  -4   3  14    6.68    4.60
   4  -3 -14    5.45    4.31
   4  -3 -14    5.31    3.97
   4   3 -14    7.70    3.39
   4   3 -14    4.48    2.79
  -4  -3  14    3.66    2.88
  -4  -3  14    9.41    4.18
  -4   3  15   29.84    9.64
   4  -3 -15   50.00   10.31
   4  -3 -15   40.46    9.35
   4   3 -15   39.58    7.88
  -4  -3  15   36.20    7.45
  -4  -3  15   37.63    8.33
  -4   3  16  242.43   38.86
   4  -3 -16  235.51   37.44
   4  -3 -16  250.04   37.43
   4   3 -16  278.93   35.69
  -4  -3  16  263.71   35.40
  -4  -3  16  275.58   36.30
  -4   3  17   27.85    8.16
   4  -3 -17    8.58    4.75
   4  -3 -17    8.46    4.77
   4   3 -17   13.11    4.10
  -4  -3  17    3.32    2.87
  -4  -3  17    8.85    3.97
  -4   3  18   45.05   11.58
   4  -3 -18   62.59   12.01
   4   3 -18   40.03    8.27
  -4  -3  18   46.43    8.94
  -4  -3  18   42.81    9.20
  -4   3  19    0.00    4.45
   4  -3 -19    6.89    4.48
  -4  -3  19    2.99    3.02
  -4  -3  19    3.03    3.48
  -4   3  20   21.17    7.87
   4  -3 -20    6.94    4.60
   4   3 -20    7.96    3.42
   4   3 -20   11.61    3.73
  -4  -3  20   14.18    4.87
  -4  -3  20   13.76    5.22
  -4   3  21   45.66   11.34
   4  -3 -21   33.70   10.32
   4   3 -21   51.95    9.08
   4   3 -21   48.16    8.80
  -4  -3  21   49.09   10.05
  -4   3  22   62.73   14.01
   4  -3 -22   65.66   14.06
   4   3 -22   75.62   11.75
  -4  -3  22   55.96   12.09
  -4   3  23   46.37   11.54
   4  -3 -23   41.00   10.97
  -4   3  24    6.66    4.93
   4  -3 -24   11.04    6.14
  -4   3  25   15.90    6.63
  -4   3  26   44.73   11.73
  -4   3  27    0.00    4.73
  -4   3  28   54.77   13.17
  -4   3  29    3.35    4.47
   4  -3 -29    4.07    5.22
  -4   3  30    0.00    4.16
   4  -3 -30    9.12    5.57
  -4   3  31   -0.00    4.41
   4  -3 -31    4.14    4.78
  -4  -3  31   14.66    4.95
  -4   3  32   31.85   10.15
  -4  -3  32   32.71    8.17
  -4   3  33    9.22    6.01
  -4  -3  33    3.96    3.57
  -4   3  34   -0.00    3.93
  -4  -3  34   -0.00    3.15
  -4   3  35    2.37    5.11
  -4  -3  35   -0.00    3.31
  -4   3  36    9.11    6.90
  -4  -3  36    9.48    4.89
  -4   3  37    0.00    4.87
  -4  -3  37    0.05    1.93
  -4   3  38    4.72    6.34
  -4  -3  38    5.78    4.76
  -4   3  39    3.63    5.37
  -4  -3  39    0.28    2.73
  -4  -3  40   -0.00    2.76
  -4   4   1   73.96   12.37
  -4   4   1   64.31   12.27
   4  -4  -1   59.35   10.84
   4  -4  -1   27.28   10.57
   4   4  -1   87.77   12.79
   4   4  -1   56.79   11.87
  -4  -4   1   69.24   12.25
  -4  -4   1   58.51   11.90
  -4   4   2  113.34   21.16
  -4   4   2  168.72   22.97
   4  -4  -2  133.80   20.85
   4  -4  -2  126.00   22.24
   4   4  -2  153.07   21.66
   4   4  -2  140.11   21.86
  -4  -4   2  123.90   21.32
  -4  -4   2  170.99   22.93
  -4   4   3   59.12   12.50
  -4   4   3   79.42   13.91
   4  -4  -3   73.38   12.31
   4  -4  -3   58.36   12.93
   4   4  -3   70.99   12.22
   4   4  -3   70.64   12.59
  -4  -4   3   47.07   11.47
  -4  -4   3   70.05   12.80
  -4   4   4  350.99   44.48
  -4   4   4  271.42   43.15
   4  -4  -4  325.46   42.87
   4  -4  -4  344.71   45.12
  -4  -4   4  315.68   43.13
  -4  -4   4  288.75   42.85
  -4   4   5    1.52    3.32
  -4   4   5    0.00    3.95
   4  -4  -5    8.66    4.44
   4  -4  -5    0.66    5.03
   4   4  -5    3.50    3.29
  -4  -4   5    0.00    3.25
  -4  -4   5    3.62    3.42
  -4   4   6   86.60   15.93
  -4   4   6   69.52   15.18
   4  -4  -6   85.97   14.91
   4  -4  -6   88.46   16.45
   4   4  -6   84.25   14.12
   4   4  -6  101.88   14.85
  -4  -4   6   80.56   14.42
  -4   4   7    9.83    5.43
  -4   4   7    8.99    5.68
   4  -4  -7    4.70    4.36
   4  -4  -7    4.18    4.66
   4   4  -7    5.23    3.47
   4   4  -7    7.04    3.88
  -4  -4   7   11.47    4.79
  -4   4   8  146.54   19.63
  -4   4   8   94.12   17.06
   4  -4  -8   70.34   16.27
   4   4  -8  100.57   15.12
   4   4  -8   82.27   14.28
  -4  -4   8   88.92   15.16
  -4  -4   8   86.71   15.19
  -4   4   9  283.50   43.87
  -4   4   9  326.77   44.58
   4  -4  -9  340.81   43.40
   4  -4  -9  308.09   44.56
   4   4  -9  292.95   41.23
   4   4  -9  371.52   41.63
  -4  -4   9  229.16   40.68
  -4  -4   9  355.21   42.48
  -4   4  10  291.86   37.32
  -4   4  10  156.16   33.56
   4  -4 -10  259.25   34.74
   4  -4 -10  259.52   36.55
   4   4 -10  242.13   32.65
   4   4 -10  241.35   32.01
  -4  -4  10  228.73   32.41
  -4  -4  10  252.96   33.38
  -4   4  11   23.12    8.03
  -4   4  11   40.17    9.82
   4  -4 -11   29.44    8.11
   4  -4 -11   39.54    8.97
   4  -4 -11   29.27    9.45
   4   4 -11   32.94    6.94
   4   4 -11   38.21    6.61
  -4  -4  11   17.79    5.73
  -4   4  12   30.07    9.98
  -4   4  12   41.74   10.88
   4  -4 -12   59.21   11.44
   4  -4 -12   47.54   10.34
   4  -4 -12   43.27   11.35
   4   4 -12   53.35    9.05
   4   4 -12   38.98    7.44
  -4  -4  12   38.15    7.79
  -4  -4  12   51.50    9.29
  -4   4  13  114.38   19.39
   4  -4 -13   76.08   16.79
   4  -4 -13   98.17   17.36
   4   4 -13   98.33   15.37
   4   4 -13   93.29   13.99
  -4  -4  13  104.59   14.98
  -4  -4  13  112.12   16.23
  -4   4  14  339.07   45.98
   4  -4 -14  324.01   44.46
   4  -4 -14  364.40   44.84
   4   4 -14  274.63   40.89
   4   4 -14  269.48   39.38
  -4  -4  14  441.56   41.64
  -4  -4  14  264.20   41.18
  -4   4  15  101.23   19.62
   4  -4 -15  116.04   19.11
   4   4 -15  108.67   16.18
  -4  -4  15   98.85   15.30
  -4  -4  15  102.65   16.52
  -4   4  16   36.34    9.63
   4  -4 -16   20.62    7.06
   4   4 -16   25.81    5.73
  -4  -4  16   11.50    4.12
  -4  -4  16   21.10    5.77
  -4   4  17   -0.00    3.29
   4  -4 -17    0.00    2.93
   4   4 -17    4.19    2.95
  -4  -4  17    4.01    2.46
  -4  -4  17    5.17    3.27
  -4   4  18  101.55   19.02
  -4   4  18  103.49   20.28
   4  -4 -18  122.28   19.86
   4   4 -18  103.41   15.86
  -4  -4  18  105.91   15.84
  -4  -4  18   92.45   16.14
  -4   4  19   63.33   15.26
   4  -4 -19   75.98   15.39
   4   4 -19   88.12   12.61
  -4  -4  19   73.37   12.16
  -4  -4  19   61.81   12.18
  -4   4  20   61.93   15.03
   4  -4 -20   83.04   15.12
  -4  -4  20   64.78   11.06
  -4  -4  20   55.19   11.09
  -4   4  21   17.02    7.18
   4  -4 -21   39.74    9.97
   4   4 -21   30.69    6.02
  -4  -4  21   19.92    6.34
  -4   4  22    7.56    5.94
  -4  -4  22    8.28    4.13
  -4   4  23   34.81   10.51
  -4   4  24   84.78   17.66
  -4   4  25   44.98   12.21
  -4   4  26   51.79   13.38
   4  -4 -26   63.04   14.30
  -4   4  27   -0.00    2.95
   4  -4 -27    1.29    3.88
  -4   4  28   35.12   11.31
   4  -4 -28   36.38   10.56
  -4   4  29   18.45    7.93
   4  -4 -29    2.74    4.33
  -4   4  30    8.90    6.59
   4  -4 -30    8.15    6.24
  -4   4  31    3.18    4.33
   4  -4 -31    3.95    4.16
  -4   4  32   -0.00    4.62
   4  -4 -32    1.22    3.94
  -4  -4  32   -0.00    2.36
  -4   4  33   -0.00    5.09
  -4  -4  33    4.91    3.65
  -4   4  34   12.04    7.39
  -4  -4  34   11.78    4.80
  -4   4  35    4.57    4.85
  -4  -4  35    3.56    3.61
  -4   4  36    1.23    4.47
  -4  -4  36    5.34    3.84
  -4   4  37    0.00    3.89
  -4  -4  37   -0.00    3.02
  -4   4  38    0.51    5.02
  -4  -4  38   -0.00    2.65
  -4  -4  39    1.81    3.04
  -4  -4  40    6.82    3.86
  -4   5   1   91.45   15.29
  -4   5   1  104.67   15.76
   4  -5  -1   82.88   13.78
   4  -5  -1   73.64   14.99
   4   5  -1   66.77   13.32
   4   5  -1   65.41   14.03
  -4  -5   1   67.46   14.05
  -4  -5   1   80.28   14.57
  -4   5   2  307.52   42.94
  -4   5   2  328.09   42.97
   4  -5  -2  263.22   40.78
   4  -5  -2  431.88   45.78
   4   5  -2  287.60   41.22
   4   5  -2  325.94   42.65
  -4  -5   2  311.67   42.31
  -4  -5   2  243.26   41.13
  -4   5   3  218.94   28.14
  -4   5   3  172.77   26.50
   4  -5  -3  184.10   25.63
   4  -5  -3  199.35   27.97
   4   5  -3  171.94   25.11
  -4  -5   3  136.49   24.76
  -4  -5   3  138.61   24.88
  -4   5   4   34.76    9.13
  -4   5   4   29.55    8.44
   4  -5  -4   29.77    7.83
   4  -5  -4   24.97    8.90
   4   5  -4   41.00    8.39
  -4  -5   4   31.81    8.13
  -4  -5   4   39.20    8.58
  -4   5   5   65.07   12.78
  -4   5   5   36.22   10.08
   4  -5  -5   39.42    9.86
   4  -5  -5   78.83   14.03
   4   5  -5   39.81    9.15
  -4  -5   5   45.54    9.89
  -4  -5   5   54.85   10.72
  -4   5   6  113.00   16.02
  -4   5   6   94.73   14.88
   4  -5  -6   22.61    9.12
   4  -5  -6   72.71   13.96
   4   5  -6   66.67   11.11
   4   5  -6   74.70   11.76
  -4  -5   6   55.89   11.06
  -4   5   7  204.61   34.43
  -4   5   7  216.07   34.38
   4  -5  -7  201.06   32.96
   4  -5  -7  215.53   34.82
   4   5  -7  249.53   32.45
   4   5  -7  254.75   32.54
  -4  -5   7  251.75   33.09
  -4   5   8   45.82   11.07
  -4   5   8   42.28   10.66
   4  -5  -8   53.78   10.53
   4  -5  -8   38.65   11.18
   4   5  -8   42.73    8.63
   4   5  -8   44.53    8.53
  -4  -5   8   30.93    8.44
  -4  -5   8   45.71    9.49
  -4   5   9   17.57    7.68
  -4   5   9   36.05    9.52
   4  -5  -9   34.26    8.54
   4  -5  -9   16.90    6.77
   4  -5  -9   43.48   10.45
   4   5  -9   32.02    6.75
   4   5  -9   33.53    6.54
  -4  -5   9   20.69    6.25
  -4  -5   9   15.35    5.76
  -4   5  10   27.66    9.07
  -4   5  10   37.45    9.53
   4  -5 -10   25.09    7.68
   4  -5 -10   19.53    6.79
   4  -5 -10   21.93    8.90
   4   5 -10   22.56    5.77
  -4  -5  10   32.04    7.05
  -4  -5  10   24.51    6.66
  -4   5  11  279.58   42.17
   4  -5 -11  239.62   40.35
   4  -5 -11  307.56   43.99
   4   5 -11  317.96   37.81
  -4  -5  11  267.23   38.58
  -4  -5  11  289.51   39.26
  -4   5  12  340.84   43.65
   4  -5 -12  280.28   41.07
   4   5 -12  314.61   38.53
   4   5 -12  298.96   36.95
  -4  -5  12  256.71   37.76
  -4  -5  12  242.41   38.24
  -4   5  13   45.85   11.21
   4  -5 -13   22.38    8.72
   4   5 -13   43.22    7.93
   4   5 -13   44.06    6.41
  -4  -5  13   38.07    7.38
  -4  -5  13   32.08    7.72
  -4   5  14   22.34    8.11
  -4   5  14    9.37    5.84
   4  -5 -14   21.93    7.58
   4   5 -14   18.47    4.83
  -4  -5  14   22.55    4.84
  -4  -5  14   15.27    5.17
  -4   5  15   85.59   17.89
  -4   5  15   92.92   18.89
   4  -5 -15  125.51   19.67
   4   5 -15   97.19   15.01
  -4  -5  15   97.87   14.51
  -4  -5  15   95.92   15.65
  -4   5  16   90.88   20.89
  -4   5  16  146.15   24.07
   4  -5 -16  121.09   21.90
   4   5 -16  151.82   19.17
  -4  -5  16  130.04   18.13
  -4  -5  16  121.20   19.28
  -4   5  17   74.34   17.45
  -4   5  17   87.84   18.82
   4  -5 -17  124.11   19.59
   4   5 -17  130.19   15.44
  -4  -5  17   85.23   13.93
  -4  -5  17   84.38   15.07
  -4   5  18  165.46   25.68
  -4   5  18  115.60   24.18
   4  -5 -18  150.92   24.42
   4   5 -18  159.48   20.38
  -4  -5  18  139.40   19.82
  -4  -5  18  119.25   20.47
  -4   5  19   -0.00    4.53
  -4  -5  19    0.66    1.70
  -4  -5  19    1.05    2.38
  -4  -5  20    0.93    1.97
  -4  -5  20    1.81    2.81
  -4   5  21   36.46   10.35
  -4  -5  21   22.48    6.32
  -4   5  22  139.98   23.43
  -4  -5  22  109.25   18.03
  -4   5  23    1.16    5.20
   4  -5 -23   11.85    6.17
  -4   5  24    4.21    4.57
   4  -5 -24   -0.00    3.77
  -4   5  25    5.91    5.37
   4  -5 -25    3.12    3.92
  -4   5  26   29.38    9.90
   4  -5 -26    9.56    5.92
  -4   5  27   25.56    9.86
   4  -5 -27   36.50   10.93
  -4   5  28   28.29    9.29
   4  -5 -28   21.81    8.55
  -4   5  29    1.13    5.13
   4  -5 -29   11.13    6.35
  -4   5  30   -0.00    4.19
   4  -5 -30   -0.00    3.61
  -4   5  31    8.88    7.32
   4  -5 -31   24.06    9.00
  -4   5  32    4.98    5.58
   4  -5 -32    0.00    4.51
  -4  -5  32    8.51    3.44
  -4   5  33    4.41    4.79
   4  -5 -33   16.41    7.49
  -4  -5  33    3.95    3.15
  -4   5  34   -0.00    3.42
  -4  -5  34    0.42    2.20
  -4   5  35   -0.00    4.77
  -4  -5  35    1.97    3.07
  -4   5  36   -0.00    5.13
  -4  -5  36   -0.00    3.32
  -4   5  37    5.72    6.02
  -4  -5  37    4.02    3.71
  -4   5  38    0.00    3.93
  -4  -5  38    1.68    2.89
  -4  -5  39    2.50    2.99
  -4  -5  40    0.02    2.39
  -4   6   1   34.77   10.35
  -4   6   1   44.24   10.62
   4  -6  -1   37.17    9.38
   4  -6  -1   51.12   12.21
   4   6  -1   53.54   10.55
   4   6  -1   59.08   11.95
  -4  -6   1   73.39   12.50
  -4  -6   1   61.43   12.08
  -4   6   2   82.02   15.34
  -4   6   2   78.12   14.67
   4  -6  -2   60.54   12.98
   4  -6  -2   61.41   14.99
   4   6  -2   81.97   13.91
   4   6  -2  108.89   16.19
  -4  -6   2   65.52   13.71
  -4  -6   2   75.59   14.46
  -4   6   3  106.32   17.95
  -4   6   3   83.05   16.06
   4  -6  -3   90.94   15.71
   4  -6  -3  100.91   17.91
   4   6  -3   75.25   14.72
  -4  -6   3   91.01   15.89
  -4  -6   3   83.81   15.83
  -4   6   4  122.44   23.83
  -4   6   4  114.16   23.18
   4  -6  -4  243.24   26.29
   4  -6  -4  156.97   25.51
   4   6  -4  142.30   22.52
  -4  -6   4  136.26   23.10
  -4  -6   4  176.01   24.51
  -4   6   5  110.57   18.82
  -4   6   5   92.64   17.28
   4  -6  -5   76.49   15.70
   4  -6  -5   84.70   17.43
   4   6  -5  100.59   15.77
   4   6  -5   93.30   15.92
  -4  -6   5   95.70   16.35
  -4   6   6   35.71   10.57
  -4   6   6   53.57   11.94
   4  -6  -6   50.49   11.07
   4  -6  -6   42.89   10.18
   4  -6  -6   45.19   11.47
   4   6  -6   62.91   10.48
  -4  -6   6   45.22    9.99
  -4   6   7    1.20    4.62
  -4   6   7   -0.00    3.34
   4  -6  -7    0.31    3.43
   4  -6  -7    0.00    2.68
   4  -6  -7    2.63    4.20
   4   6  -7   -0.00    2.41
   4   6  -7    0.47    2.83
  -4  -6   7   -0.00    2.49
  -4   6   8  298.06   44.46
  -4   6   8  266.66   42.69
   4  -6  -8  307.90   42.85
   4  -6  -8  307.22   44.58
   4   6  -8  343.98   40.72
   4   6  -8  302.21   40.11
  -4  -6   8  260.89   40.29
  -4  -6   8  274.68   40.77
  -4   6   9  385.51   51.76
   4  -6  -9  345.51   52.03
   4   6  -9  370.10   47.87
   4   6  -9  346.92   47.20
  -4  -6   9  351.92   48.35
  -4  -6   9  354.91   48.71
  -4   6  10    6.66    4.41
  -4   6  10    0.93    3.92
   4  -6 -10    0.00    4.01
   4  -6 -10    6.55    4.96
   4   6 -10    1.62    2.41
   4   6 -10    5.24    2.94
  -4  -6  10    5.55    3.45
  -4  -6  10    2.40    3.08
  -4   6  11    0.00    3.67
  -4   6  11    0.00    3.96
   4  -6 -11   -0.00    3.79
   4   6 -11    4.12    2.53
   4   6 -11    0.78    1.96
  -4  -6  11    0.00    2.34
  -4  -6  11    2.23    2.74
  -4   6  12    0.24    3.06
  -4   6  12    1.29    3.37
   4  -6 -12    1.00    2.87
   4   6 -12    1.97    2.48
   4   6 -12    3.05    1.90
  -4  -6  12    5.89    3.60
  -4  -6  12    3.12    2.86
  -4   6  13  119.09   21.09
  -4   6  13  103.05   20.66
   4  -6 -13  102.74   19.95
   4   6 -13  130.07   17.26
   4   6 -13  105.42   14.63
  -4  -6  13  125.40   17.48
  -4  -6  13   98.79   17.24
  -4   6  14   96.89   19.55
  -4   6  14  100.45   20.23
   4  -6 -14  111.40   19.91
   4   6 -14   99.62   15.91
  -4  -6  14  110.11   16.15
  -4  -6  14  118.20   17.40
  -4   6  15   96.47   18.46
  -4   6  15  107.48   19.41
   4   6 -15   92.65   13.82
  -4  -6  15   81.37   13.23
  -4  -6  15   81.73   14.34
  -4   6  16   38.74   10.86
  -4   6  16   39.20   11.32
   4   6 -16   36.23    7.12
  -4  -6  16   35.83    6.73
  -4  -6  16   38.80    8.16
  -4   6  17    4.59    5.32
  -4   6  17    3.48    5.63
   4   6 -17   -0.00    1.90
  -4  -6  17    0.88    1.95
  -4  -6  17   -0.00    2.44
  -4   6  18   83.24   16.55
  -4  -6  18   50.76    8.53
  -4  -6  18   47.42    9.79
  -4   6  19   90.98   17.99
   4  -6 -19   63.27   14.40
  -4  -6  19   60.26   11.26
  -4   6  20   19.48    8.50
   4  -6 -20   16.55    7.84
  -4  -6  20   28.45    6.32
  -4   6  21   25.69    9.19
   4  -6 -21   15.41    6.64
  -4  -6  21    0.00    3.16
  -4   6  22    1.81    3.62
   4  -6 -22    3.70    5.06
  -4   6  23   17.60    7.99
   4  -6 -23    1.68    4.49
  -4   6  24    3.00    4.59
   4  -6 -24    1.36    4.13
  -4   6  25   14.79    7.64
   4  -6 -25   29.35    9.31
  -4   6  26   31.10   11.10
   4  -6 -26   21.69    8.79
  -4   6  27   -0.00    5.45
   4  -6 -27   -0.00    4.02
  -4   6  28    5.40    6.05
   4  -6 -28   17.25    7.66
  -4   6  29    7.45    6.51
   4  -6 -29   17.16    7.73
  -4   6  30    0.00    4.96
   4  -6 -30    7.46    6.04
  -4   6  31    3.64    4.99
   4  -6 -31    8.66    6.51
  -4   6  32    0.72    4.87
   4  -6 -32   -0.00    3.71
  -4   6  33    5.49    5.88
   4  -6 -33    8.03    5.54
  -4  -6  33    1.15    2.21
  -4   6  34    6.69    6.50
   4  -6 -34    3.26    4.13
  -4  -6  34    2.62    2.80
  -4   6  35    6.74    6.59
   4  -6 -35   15.27    7.74
  -4  -6  35   12.44    4.58
  -4   6  36    4.12    5.09
  -4  -6  36    3.07    2.96
  -4   6  37    2.26    4.55
  -4  -6  37   -0.00    2.37
  -4  -6  38    0.28    2.26
  -4  -6  39    4.74    3.32
  -4  -6  40    5.13    3.29
  -4  -6  41    4.01    3.45
  -4   7   1  297.02   42.36
   4  -7  -1  261.63   39.77
   4  -7  -1  308.55   42.74
   4   7  -1  289.49   40.03
   4   7  -1  257.28   40.81
  -4  -7   1  308.33   41.54
  -4  -7   1  283.51   41.35
  -4   7   2   28.26    8.93
  -4   7   2   51.36   10.92
  -4   7   2   23.99    8.05
   4  -7  -2   31.68    8.59
   4  -7  -2   41.35   10.48
   4   7  -2   43.22    9.06
   4   7  -2   28.70    8.42
  -4  -7   2   33.53    8.87
  -4  -7   2   43.62   10.06
  -4   7   3   90.07   17.60
  -4   7   3   79.29   16.40
  -4   7   3  117.71   18.23
   4  -7  -3   93.98   16.84
   4  -7  -3   91.86   16.26
   4  -7  -3   97.14   18.23
   4   7  -3   84.12   15.22
  -4  -7   3   67.69   15.34
  -4   7   4   14.01    6.41
  -4   7   4   18.48    6.59
  -4   7   4    9.05    5.74
   4  -7  -4    8.09    4.60
   4  -7  -4    5.62    4.88
   4   7  -4   13.85    5.00
  -4  -7   4   15.96    6.00
  -4  -7   4   15.09    6.38
  -4   7   5  150.21   25.92
  -4   7   5  152.14   25.04
  -4   7   5  136.04   24.16
   4  -7  -5  141.95   24.10
   4  -7  -5  146.46   25.57
   4   7  -5  142.34   22.94
  -4  -7   5  147.12   23.36
  -4  -7   5  163.81   24.29
  -4   7   6  192.98   30.40
  -4   7   6  167.72   29.35
   4  -7  -6  199.81   30.03
   4  -7  -6  193.41   31.28
   4   7  -6  257.59   29.09
   4   7  -6  165.29   27.48
  -4  -7   6  167.32   27.94
  -4   7   7  480.49   66.86
  -4   7   7  501.40   66.86
   4  -7  -7  488.01   66.07
   4  -7  -7  437.18   67.16
   4   7  -7  467.50   63.32
   4   7  -7  541.76   64.26
  -4  -7   7  452.76   64.03
  -4   7   8    0.00    4.06
  -4   7   8    0.00    3.91
   4  -7  -8    0.00    3.84
   4  -7  -8    2.19    4.09
   4   7  -8    0.54    2.57
   4   7  -8    0.74    2.46
  -4  -7   8   -0.00    2.72
  -4  -7   8   -0.00    2.48
  -4   7   9   12.00    6.51
  -4   7   9   21.14    7.38
   4  -7  -9   18.72    7.04
   4  -7  -9   13.03    7.37
   4   7  -9   12.99    4.50
   4   7  -9   12.30    4.61
  -4  -7   9   12.49    5.33
  -4  -7   9   18.15    6.05
  -4   7  10    8.45    5.89
  -4   7  10    9.09    5.13
   4  -7 -10    6.60    4.94
   4   7 -10    6.33    3.52
   4   7 -10   14.21    4.25
  -4  -7  10   15.88    5.20
  -4  -7  10    6.52    4.12
  -4   7  11  114.92   23.57
  -4   7  11  173.24   26.26
   4  -7 -11  151.25   24.61
   4   7 -11  150.56   21.04
   4   7 -11  137.62   19.78
  -4  -7  11  149.23   21.77
  -4  -7  11  120.80   21.31
  -4   7  12    9.74    6.85
  -4   7  12   20.32    9.00
   4   7 -12   22.28    5.44
   4   7 -12   20.34    4.27
  -4  -7  12   20.36    6.05
  -4  -7  12   21.03    6.15
  -4   7  13   38.51   11.41
  -4   7  13   33.31   10.68
   4   7 -13   49.31    8.51
   4   7 -13   42.88    6.19
   4   7 -13   41.12    6.16
  -4  -7  13   40.16    8.79
  -4  -7  13   49.76    9.70
  -4   7  14    0.01    4.18
  -4   7  14    3.12    4.58
   4   7 -14    7.59    3.08
  -4  -7  14    0.00    2.57
  -4  -7  14    4.75    3.45
  -4   7  15   64.01   15.18
  -4   7  15  105.60   18.11
   4   7 -15   64.16   10.25
  -4  -7  15   47.43    9.81
  -4  -7  15   56.34   11.10
  -4   7  16    8.15    5.61
  -4   7  16    1.20    4.55
   4  -7 -16    1.24    3.89
  -4  -7  16    1.50    2.26
  -4  -7  16    1.73    3.00
  -4   7  17   19.89    8.76
  -4   7  17   23.05    9.59
   4  -7 -17   31.53    9.48
  -4  -7  17   34.14    5.89
  -4  -7  17   19.19    6.27
  -4   7  18   -0.00    5.35
   4  -7 -18   -0.00    3.22
  -4  -7  18    0.00    2.53
   4  -7 -19   -0.00    5.24
  -4  -7  19    0.98    2.64
  -4   7  20   -0.00    4.81
   4  -7 -20    4.55    5.31
  -4  -7  20   -0.00    2.33
  -4   7  21   85.76   17.78
   4  -7 -21   55.54   14.74
  -4   7  22   38.55   11.23
   4  -7 -22    4.08    5.21
  -4   7  23   50.07   14.38
   4  -7 -23   53.11   13.50
  -4   7  24   -0.00    4.92
   4  -7 -24    2.15    4.49
  -4   7  25   11.79    6.95
   4  -7 -25    7.22    5.56
  -4   7  26    5.27    5.19
   4  -7 -26    4.15    4.33
  -4   7  27   22.47    9.65
   4  -7 -27   19.93    8.64
  -4   7  28   11.32    7.90
   4  -7 -28    5.04    5.20
  -4   7  29    3.89    6.24
   4  -7 -29   -0.00    4.10
  -4   7  30    0.69    3.84
   4  -7 -30    0.93    4.67
  -4   7  31   10.87    7.77
   4  -7 -31    5.99    5.97
  -4   7  32    4.56    6.05
   4  -7 -32    6.43    5.16
  -4   7  33   15.77    9.72
   4  -7 -33   20.92    9.07
  -4  -7  33   26.66    5.64
  -4   7  34   -0.00    5.80
   4  -7 -34    4.54    5.72
  -4  -7  34    0.55    1.93
  -4   7  35   -0.00    4.66
   4  -7 -35    2.29    4.06
  -4  -7  35   -0.00    1.78
  -4   7  36    3.08    5.18
   4  -7 -36    4.01    5.64
  -4  -7  36   -0.00    1.95
  -4   7  37    1.64    5.73
  -4  -7  37    5.65    3.42
  -4  -7  38    0.00    2.22
  -4   8   1   18.86    7.41
  -4   8   1   12.13    5.75
   4  -8  -1    8.18    5.52
   4  -8  -1   12.98    6.64
   4   8  -1   16.35    5.73
   4   8  -1   11.37    5.96
  -4  -8   1   17.79    6.46
  -4  -8   1   12.99    6.78
  -4   8   2   26.61    8.25
   4  -8  -2   17.82    7.23
   4  -8  -2   35.25   10.17
   4   8  -2   26.90    7.41
   4   8  -2   31.89    8.71
  -4  -8   2   39.75    9.51
  -4  -8   2   35.31    9.41
  -4   8   3  134.74   23.93
   4  -8  -3  138.31   23.49
   4  -8  -3  121.73   23.84
   4   8  -3  140.54   22.18
  -4  -8   3  133.11   22.81
  -4  -8   3  175.48   25.10
  -4   8   4   24.58    8.42
   4  -8  -4   20.99    7.55
   4  -8  -4   29.40    9.17
   4   8  -4   23.64    6.48
   4   8  -4    5.28    5.00
  -4  -8   4   22.57    7.23
  -4  -8   4   29.16    7.89
  -4   8   5   88.18   16.01
   4  -8  -5   63.43   13.89
   4  -8  -5   37.21   13.10
   4   8  -5   76.95   13.15
   4   8  -5   58.15   12.59
  -4  -8   5   91.64   14.83
  -4  -8   5   69.57   14.12
  -4   8   6   25.24    8.65
   4  -8  -6   41.26   10.33
   4  -8  -6   30.03   10.17
   4   8  -6   27.74    7.34
   4   8  -6   27.95    7.93
  -4  -8   6   35.22    8.66
  -4   8   7    1.45    3.94
   4  -8  -7   -0.00    3.57
   4  -8  -7   -0.00    2.88
   4   8  -7    2.67    2.98
   4   8  -7    2.24    3.12
  -4  -8   7    0.00    2.80
  -4   8   8   18.84    8.21
   4  -8  -8   11.88    7.58
   4   8  -8   27.25    6.75
   4   8  -8   52.45    8.84
  -4  -8   8   37.28    8.24
  -4  -8   8   14.45    6.38
  -4   8   9  409.72   55.48
   4   8  -9  379.08   50.51
   4   8  -9  382.45   50.26
  -4  -8   9  417.18   52.03
  -4  -8   9  313.39   50.94
  -4   8  10    6.15    5.27
   4   8 -10    3.96    2.90
   4   8 -10    2.21    2.22
  -4  -8  10    4.99    3.70
  -4  -8  10    2.30    3.39
  -4   8  11   21.94    8.53
   4   8 -11   23.11    5.84
   4   8 -11   23.90    5.20
  -4  -8  11    5.94    4.62
  -4  -8  11   28.72    7.28
  -4   8  12   -0.00    3.24
   4   8 -12    0.62    2.25
   4   8 -12    0.00    1.65
  -4  -8  12    2.18    3.40
  -4  -8  12    1.79    3.10
  -4   8  13  117.51   22.53
   4  -8 -13   93.38   20.22
   4   8 -13  173.75   19.19
   4   8 -13  104.20   15.04
  -4  -8  13  136.98   19.66
  -4   8  14    7.88    5.58
   4  -8 -14    3.49    5.19
  -4  -8  14    6.68    3.92
  -4  -8  14   16.61    5.43
  -4   8  15   28.11   10.44
   4  -8 -15   36.28   10.80
  -4  -8  15   41.21    8.36
  -4  -8  15   42.62    8.92
  -4   8  16    2.45    4.98
   4  -8 -16    5.62    5.62
  -4  -8  16    0.47    2.56
  -4   8  17    3.76    5.46
   4  -8 -17    3.72    4.48
  -4   8  18    7.65    6.92
   4  -8 -18   13.58    6.77
   4  -8 -19   55.35   13.99
  -4   8  20    0.62    4.17
   4  -8 -20    1.66    4.09
  -4   8  21   62.31   17.30
   4  -8 -21  104.58   19.20
  -4   8  22    3.26    5.82
   4  -8 -22    3.66    4.84
  -4   8  23   36.51   11.43
   4  -8 -23   10.40    7.38
  -4   8  24    4.61    5.44
   4  -8 -24    9.64    6.86
  -4   8  25   61.70   15.15
   4  -8 -25   23.03    9.52
  -4   8  26    0.00    5.37
   4  -8 -26   -0.00    4.47
  -4   8  27   -0.00    5.36
   4  -8 -27    4.58    5.86
  -4   8  28    0.00    4.39
   4  -8 -28   -0.00    4.20
  -4   8  29   28.96   11.69
   4  -8 -29   42.20   12.57
  -4   8  30    1.29    6.61
   4  -8 -30    5.54    5.92
  -4   8  31   12.61    8.97
   4  -8 -31   -0.00    3.25
  -4   8  32   -0.00    4.27
   4  -8 -32   -0.00    3.61
  -4   8  33    1.69    6.91
   4  -8 -33   -0.00    3.45
  -4   8  34    2.22    5.19
   4  -8 -34    0.45    3.89
  -4  -8  34    0.00    1.70
  -4   8  35   12.57    7.82
   4  -8 -35    2.38    4.83
  -4   8  36    6.40    5.79
   4  -8 -36    7.51    6.58
   4  -8 -37    1.82    4.64
  -4   9   1  167.14   30.12
   4  -9  -1  220.95   31.04
   4  -9  -1  178.00   31.18
   4   9  -1  209.64   31.40
  -4  -9   1  183.69   30.86
  -4   9   2    0.00    3.59
   4  -9  -2   -0.00    3.99
   4  -9  -2    0.00    4.43
   4   9  -2    2.93    3.69
  -4  -9   2    0.00    2.93
  -4  -9   2    1.36    3.74
  -4   9   3   14.81    7.71
   4  -9  -3   19.92    7.46
   4  -9  -3   11.18    8.02
   4   9  -3   31.76    7.86
  -4  -9   3   28.20    8.03
  -4  -9   3   23.86    8.15
  -4   9   4   -0.00    3.06
   4  -9  -4    0.02    5.13
   4   9  -4    0.77    2.88
   4   9  -4    0.00    3.14
  -4  -9   4   -0.00    3.27
  -4  -9   4    3.58    3.92
  -4   9   5  123.71   21.13
   4  -9  -5   82.06   19.19
   4   9  -5   83.01   16.40
   4   9  -5   92.21   17.66
  -4  -9   5  105.52   18.40
  -4  -9   5  123.62   19.77
  -4   9   6    4.40    4.96
   4  -9  -6   -0.00    5.27
   4   9  -6    0.15    2.86
   4   9  -6    1.69    3.30
  -4  -9   6    6.84    4.87
  -4   9   7  272.12   44.08
   4   9  -7  279.58   40.57
  -4  -9   7  318.47   42.29
  -4   9   8    2.06    4.25
   4   9  -8    2.67    3.22
  -4  -9   8    0.59    3.09
  -4  -9   8    3.53    4.27
  -4   9   9   22.38    9.34
   4  -9  -9   21.96    7.78
   4   9  -9   20.82    6.08
  -4  -9   9   16.25    6.19
  -4  -9   9   20.17    6.95
  -4   9  10   -0.00    4.54
   4  -9 -10    0.92    4.51
   4   9 -10    3.92    3.02
  -4  -9  10    8.49    4.39
  -4   9  11  167.74   34.50
   4  -9 -11  287.65   37.30
   4   9 -11  237.96   31.79
  -4  -9  11  207.41   32.13
  -4   9  12    0.38    3.78
   4  -9 -12    4.24    4.55
  -4  -9  12    0.99    3.17
  -4   9  13    6.12    6.32
   4  -9 -13    1.30    3.90
   4   9 -13    7.69    2.11
  -4  -9  13    0.00    3.76
  -4   9  14   21.55    9.09
   4  -9 -14   18.65    8.47
  -4  -9  14   14.41    5.43
  -4   9  15   43.84   13.57
   4  -9 -15   47.49   12.84
  -4   9  16   -0.00    4.69
   4  -9 -16   -0.00    4.62
   4  -9 -17  105.24   21.37
   4  -9 -18   -0.00    5.35
  -4   9  19   -0.00    4.27
   4  -9 -19   -0.00    5.10
  -4   9  20   -0.00    4.55
   4  -9 -20    2.43    4.59
  -4   9  21   32.33   11.70
   4  -9 -21   42.06   12.28
  -4   9  22    1.25    4.93
   4  -9 -22    0.00    3.86
  -4   9  23   10.54    7.88
   4  -9 -23   24.94    9.15
  -4   9  24    0.00    5.70
   4  -9 -24    0.00    3.29
  -4   9  25    7.18    6.53
   4  -9 -25    0.00    5.49
  -4   9  26   -0.00    6.11
   4  -9 -26   -0.00    4.73
  -4   9  27   26.24   11.52
   4  -9 -27   20.20    9.73
  -4   9  28   -0.00    5.13
   4  -9 -28    4.22    5.99
  -4   9  29   -0.00    4.93
   4  -9 -29    7.73    7.16
  -4   9  30    1.33    6.12
   4  -9 -30   -0.00    5.31
  -4   9  31    7.55    6.83
   4  -9 -31   10.67    7.21
  -4   9  32    1.33    4.78
   4  -9 -32   -0.00    4.79
  -4   9  33    2.54    7.47
   4  -9 -33    4.90    5.56
  -4   9  34   11.63    7.95
   4  -9 -34    3.84    4.70
  -4   9  35    3.16    5.22
   4  -9 -35   -0.00    4.02
  -4   9  36    3.64    5.89
   4  -9 -36   -0.00    3.80
   4  -9 -37    8.07    6.62
   4  -9 -38   -0.00    5.44
  -4 -10   1    0.22    4.08
  -4  10   2    1.63    3.75
  -4 -10   2    7.44    4.80
  -4  10   3   27.04   10.20
  -4 -10   3   49.42   11.20
  -4  10   4   10.31    6.98
  -4 -10   4    0.00    3.30
  -4  10   5    9.79    6.21
   4 -10  -5   20.31    7.46
  -4 -10   5   15.55    6.52
  -4  10   6    1.54    4.34
   4 -10  -6   -0.00    3.72
   4  10  -6    3.33    3.45
  -4 -10   6    8.78    4.89
  -4  10   7   14.35    8.00
   4 -10  -7   16.73    7.60
   4  10  -7   17.32    6.22
  -4 -10   7   21.31    7.53
  -4  10   8   12.34    6.96
   4 -10  -8   11.40    5.99
   4  10  -8    7.89    4.38
  -4 -10   8   15.53    6.03
  -4  10   9   13.30    7.37
   4 -10  -9    6.13    5.64
   4  10  -9   13.32    5.33
  -4 -10   9   12.82    5.59
  -4  10  10    3.36    4.40
   4 -10 -10    0.00    3.83
  -4 -10  10    1.96    3.24
  -4  10  11   35.64   11.34
   4 -10 -11   21.04    8.87
  -4 -10  11   27.56    7.90
  -4  10  12    3.27    6.09
   4 -10 -12    0.61    3.89
  -4 -10  12    0.65    2.99
  -4  10  13   18.45    8.73
   4 -10 -13   31.20    9.95
  -4  10  14    2.45    5.15
   4 -10 -14   -0.00    4.15
  -4  10  15   78.70   18.95
   4 -10 -15   76.30   17.62
  -4  10  16   26.82   10.94
   4 -10 -16   16.12    7.63
   4 -10 -17    1.77    4.69
   4 -10 -18    3.45    5.38
  -4  10  19   44.15   13.86
   4 -10 -19   36.22   11.74
  -4  10  20    4.91    6.76
   4 -10 -20   10.16    6.64
  -4  10  21   16.54    9.30
   4 -10 -21    6.11    5.56
  -4  10  22   -0.00    5.39
   4 -10 -22    0.00    4.72
  -4  10  23   17.58    9.11
   4 -10 -23   17.67    8.51
  -4  10  24    0.00    4.37
   4 -10 -24    4.28    4.97
  -4  10  25   28.63   11.93
   4 -10 -25   28.38   11.02
  -4  10  26    2.46    5.60
   4 -10 -26    4.50    6.73
  -4  10  27    2.30    5.38
   4 -10 -27   -0.00    3.74
  -4  10  28   -0.00    4.66
   4 -10 -28   -0.00    4.37
  -4  10  29   21.10   11.08
   4 -10 -29   11.78    7.02
  -4  10  30    0.04    6.01
   4 -10 -30    0.00    4.70
  -4  10  31    0.00    5.40
   4 -10 -31   -0.00    4.99
  -4  10  32    1.47    5.70
   4 -10 -32    0.06    4.50
  -4  10  33    3.50    5.70
   4 -10 -33    2.74    5.40
  -4  10  34   -0.00    6.04
   4 -10 -34    0.86    4.64
  -4  10  35   -0.00    4.88
   4 -10 -35    2.93    5.26
   4 -10 -36    2.23    4.72
   4 -11  -1   82.89   16.21
   4 -11  -1   55.16   15.11
   4 -11  -2    0.00    4.09
   4 -11  -2    1.69    5.99
  -4 -11   2    1.72    4.24
   4 -11  -3    1.54    4.31
  -4 -11   3   10.39    6.42
   4 -11  -4    0.00    4.80
  -4 -11   4   22.12    7.71
   4 -11  -5   12.50    6.73
  -4 -11   5   14.01    6.57
   4 -11  -6    7.92    5.90
  -4 -11   6    1.96    4.13
   4 -11  -7   30.79   10.68
  -4 -11   7   40.64   10.27
   4 -11  -8    4.62    5.52
  -4 -11   8    3.80    4.30
   4 -11  -9   -0.00    5.61
  -4 -11   9   -0.00    4.01
   4 -11 -10    2.88    5.15
  -4 -11  10    9.64    5.11
  -4  11  11   83.17   20.43
   4 -11 -11  108.84   20.45
  -4  11  12    0.86    4.84
   4 -11 -12    0.00    3.83
  -4  11  13   37.48   12.75
   4 -11 -13   29.53   10.77
  -4  11  14    6.72    6.58
   4 -11 -14    2.07    5.67
  -4  11  15   30.39   11.36
   4 -11 -15    4.54    4.92
   4 -11 -16    4.49    5.52
   4 -11 -17   49.00   13.78
  -4  11  18   -0.00    6.17
   4 -11 -18    5.40    5.14
  -4  11  19    2.11    6.31
   4 -11 -19   -0.00    5.22
  -4  11  20    5.44    6.04
   4 -11 -20    2.73    5.17
  -4  11  21   40.53   14.72
   4 -11 -21   40.54   12.27
  -4  11  22    2.86    6.00
   4 -11 -22   -0.00    5.28
  -4  11  23   15.76    9.36
   4 -11 -23    6.07    6.37
  -4  11  24   -0.00    5.26
   4 -11 -24    0.08    4.72
  -4  11  25    7.71    7.55
   4 -11 -25    1.86    4.58
  -4  11  26   -0.00    6.20
   4 -11 -26   -0.00    4.38
  -4  11  27   13.08    8.63
   4 -11 -27   22.64    9.71
  -4  11  28   -0.00    4.75
   4 -11 -28    1.65    4.83
  -4  11  29    5.62    6.63
   4 -11 -29    2.95    5.00
  -4  11  30    3.17    5.87
   4 -11 -30    4.59    6.98
  -4  11  31    7.16    7.49
   4 -11 -31    2.96    5.28
  -4  11  32   -0.00    6.38
   4 -11 -32    7.28    6.14
  -4  11  33    7.26    7.48
   4 -11 -33    5.59    6.41
  -4  11  34    2.58    7.07
   4 -12  -1    2.69    5.09
  -4 -12   1    2.39    4.52
   4 -12  -2    4.06    4.34
   4 -12  -3   66.17   15.23
   4 -12  -4   18.58    7.84
   4 -12  -5   20.61    9.08
  -4 -12   5   36.48   10.09
   4 -12  -6    0.00    4.13
  -4 -12   6    5.19    4.37
   4 -12  -7    0.00    3.78
  -4 -12   7   -0.00    4.20
   4 -12  -8   20.43    8.34
  -4 -12   8    7.70    5.54
   4 -12  -9   78.77   17.48
  -4 -12   9   66.11   14.61
   4 -12 -10    0.00    3.83
   4 -12 -11    3.44    5.44
   4 -12 -12    9.78    7.25
   4 -12 -13   26.79    9.96
   4 -12 -14    2.32    5.37
   4 -12 -15   12.17    9.11
   4 -12 -16   -0.00    4.42
   4 -12 -17    3.01    4.89
   4 -12 -18    0.00    7.01
   4 -12 -19   15.10    8.64
   4 -12 -20   -0.00    4.36
   4 -12 -21    3.01    5.95
   4 -12 -23   18.24    9.36
   4 -12 -24    5.79    6.02
   4 -12 -25   21.08    9.37
   4 -12 -26    3.03    5.80
   4 -12 -27   -0.00    4.21
   4 -12 -28    7.24    5.92
   4 -12 -29    2.10    5.48
  -4  12  30    1.89    5.99
   4 -12 -30   -0.00    4.73
  -4  12  31    1.08    5.07
  -4  12  32   -0.00    4.53
  -4  12  33    0.07    5.01
  -4  12  34    3.38    6.86
   4 -13  -1   40.37   12.21
  -4 -13   1   73.60   15.59
   4 -13  -2    5.40    5.01
  -4 -13   2    8.18    6.53
   4 -13  -3   13.66    7.07
  -4 -13   3    1.56    4.61
   4 -13  -4    0.00    3.51
  -4 -13   4    4.65    5.12
   4 -13  -5   50.89   13.65
   4 -13  -6    5.57    5.35
   4 -13  -8    0.00    5.07
   4 -13  -9   -0.00    4.58
   4 -13 -10    5.61    5.42
   4 -13 -11   30.01   11.44
   4 -13 -12    2.33    6.64
   4 -13 -13   11.96    6.67
   4 -13 -14   -0.00    4.29
   4 -13 -15   -0.00    2.88
   4 -13 -16    4.42    6.36
   4 -13 -17   22.95    9.45
   4 -13 -18   -0.00    5.29
   4 -13 -19    8.55    6.40
   4 -13 -20    8.34    7.29
   4 -13 -21   22.95    9.34
   4 -13 -22   -0.00    6.33
   4 -13 -23    7.65    6.72
   4 -13 -24    4.02    6.53
   4 -13 -25    2.76    5.83
   4 -13 -26   -0.00    4.13
   4 -13 -27    2.92    6.13
   4 -14  -1   -0.00    3.99
  -4 -14   1    1.31    4.86
   4 -14  -2    3.89    4.72
  -4 -14   2    0.00    3.82
   4 -14  -3   34.34   10.28
  -4 -14   3    4.26    5.07
   4 -14  -4    4.37    6.14
  -4 -14   4   21.42    8.68
   4 -14  -5   10.95    7.18
  -4 -14   5   18.49    7.93
   4 -14  -6   -0.00    2.85
   4 -14  -7    1.44    4.83
   4 -14  -8   22.00    9.14
   4 -14  -9   32.40   10.96
   4 -14 -10    3.45    5.34
   4 -14 -11    1.85    5.15
   4 -14 -12    1.68    4.56
   4 -14 -13   14.91    8.51
   4 -14 -14   12.42    7.75
   4 -14 -15   17.57    7.89
   4 -14 -16    2.29    6.17
   4 -14 -17    4.52    5.59
   4 -14 -18    7.18    6.38
   4 -14 -19   -0.00    5.02
   4 -14 -20    0.00    6.73
   4 -14 -21    5.69    6.01
   4 -14 -22    0.00    5.26
   4 -14 -23    6.93    6.96
   4 -14 -24   -0.00    4.27
   4 -15  -1    3.50    4.86
  -4 -15   1    3.91    5.15
   4 -15  -2    4.37    4.73
  -4 -15   2   12.12    7.33
   4 -15  -3    2.48    4.67
  -4 -15   3    0.43    3.96
   4 -15  -4    0.00    3.13
   4 -15  -5    3.50    5.19
   4 -15  -6    7.75    6.31
   4 -15  -7   10.11    6.68
   4 -15  -8   -0.00    4.17
   4 -15  -9    7.25    6.62
   4 -15 -10    4.39    5.58
   4 -15 -11    0.00    4.25
   4 -15 -12    0.00    5.61
   4 -15 -13    1.47    4.84
   4 -15 -14   -0.00    6.16
   4 -15 -15    0.00    3.34
   4 -15 -16    0.00    4.94
   4 -15 -17   17.68    9.61
   4 -15 -18    0.00    4.74
   4 -15 -19   -0.00    4.47
   4 -15 -20    0.00    5.72
   4 -16  -1   -0.00    3.91
  -4 -16   1    0.48    3.84
   4 -16  -2    0.88    3.88
   4 -16  -3    2.71    4.55
   4 -16  -4   11.99    6.68
   4 -16  -5    0.00    4.13
   4 -16  -6   -0.00    4.41
   4 -16  -7    0.00    4.94
   4 -16  -8    0.00    5.52
   4 -16  -9    0.00    4.82
   4 -16 -10    6.29    5.34
   4 -16 -11    0.50    4.94
   4 -16 -12    6.35    6.15
   4 -16 -13    3.45    6.71
   4 -16 -14    2.17    5.86
   4 -16 -15   -0.00    5.50
   4 -16 -16   -0.00    5.09
   4 -16 -17    3.82    5.70
   4 -17  -1    9.27    7.30
   4 -17  -2    7.23    6.29
   4 -17  -3   -0.00    5.81
   4 -17  -4   -0.00    6.36
   4 -17  -5    1.17    5.37
   4 -17  -6   -0.00    5.02
   4 -17  -7    0.00    6.67
   4 -17  -8    2.75    5.69
   4 -17  -9    2.03    5.83
   4 -17 -10    8.44    6.25
   4 -17 -11    7.92    6.48
   4 -17 -12   12.36    8.29
   4 -17 -13    2.58    6.05
   4 -18  -1    0.00    4.92
   4 -18  -2    0.00    3.70
   4 -18  -3    2.21    4.86
   4 -18  -4    5.62    6.13
   4 -18  -5   -0.00    5.64
   4 -18  -6    0.00    6.35
   4 -18  -7    0.12    4.63
   4 -18  -8    5.11    5.81
   4 -18  -9   -0.00    5.12
   4 -19  -3    3.77    6.23
   4 -19  -4   -0.00    5.41
  -3   0   1    0.00    2.40
  -3   0   1    0.00    3.22
   3   0  -1    0.36    2.60
   3   0  -1    0.00    3.06
  -3   0   2   -0.00    2.97
  -3   0   2   -0.00    3.19
   3   0  -2    2.08    2.81
   3   0  -2    0.00    2.75
  -3   0   3 3955.68  556.82
  -3   0   3 4696.94  558.38
   3   0  -3 5102.65  558.04
   3   0  -3 4661.49  558.31
  -3   0   4   -0.00    2.47
  -3   0   4    0.47    2.59
   3   0  -4    0.00    2.68
   3   0  -4   -0.00    3.19
  -3   0   5   69.62   11.41
  -3   0   5   83.01   12.58
   3   0  -5   76.37   11.64
   3   0  -5   66.49   11.93
  -3   0   6   -0.00    2.40
  -3   0   6    0.54    2.38
   3   0  -6   -0.00    2.44
   3   0  -6   -0.00    2.80
  -3   0   7  347.73   51.22
  -3   0   7  457.04   52.81
   3   0  -7  414.91   51.41
  -3   0   8    1.73    2.36
  -3   0   8   -0.00    2.42
   3   0  -8   -0.00    2.06
  -3   0   9  753.75   87.86
  -3   0   9  601.85   87.49
   3   0  -9  711.58   86.97
  -3   0  10   -0.00    2.48
   3   0 -10    0.00    1.84
  -3   0  11  942.58  111.24
   3   0 -11  862.52  109.86
   3   0 -11  822.08  111.23
  -3   0  12    0.00    2.35
   3   0 -12    1.04    2.20
  -3   0  13  444.29   63.06
   3   0 -13  512.41   62.40
  -3   0  14    2.05    2.81
   3   0 -14    0.00    2.15
   3   0 -14    0.21    1.91
   3   0 -15   77.14   12.82
   3   0 -15   71.85   12.39
   3   0 -16    4.19    2.79
   3   0 -16    0.69    2.41
  -3   0  17  157.43   23.43
   3   0 -17  143.41   22.07
   3   0 -17  146.31   22.00
  -3   0  18    0.11    2.28
   3   0 -18   -0.00    2.35
   3   0 -18    0.00    2.02
  -3   0  19   54.76   11.72
   3   0 -19   53.81   10.59
   3   0 -19   58.64   10.77
  -3   0  20    0.98    2.93
   3   0 -20    0.52    2.49
   3   0 -20    1.14    2.71
  -3   0  21    3.86    4.04
   3   0 -21    1.60    3.16
   3   0 -21    2.97    3.18
  -3   0  22   -0.00    2.59
   3   0 -22   -0.00    2.32
   3   0 -22    2.63    3.08
  -3   0  23  257.95   37.56
  -3   0  23  274.42   39.10
   3   0 -23  257.77   37.25
   3   0 -23  263.59   37.13
  -3   0  24   -0.00    2.61
   3   0 -24    2.56    3.28
   3   0 -24    0.00    2.48
  -3   0  25   77.36   14.59
   3   0 -25   85.06   14.73
   3   0 -25   68.27   13.77
  -3   0  26    1.39    3.02
   3   0 -26    2.31    3.20
  -3   0  27   63.36   13.07
   3   0 -27   61.95   12.81
  -3   0  28    1.66    3.27
  -3   0  29   37.23    9.55
  -3   0  30    3.25    4.40
  -3   0  31    3.70    4.27
  -3   0  32    1.22    2.84
  -3   0  33   10.05    5.42
  -3   0  34   -0.00    4.12
  -3   0  35   30.52    9.89
  -3   0  36   -0.00    4.09
  -3   0  37    0.00    2.62
  -3   0  38   -0.00    3.54
  -3   0  39   17.06    7.53
  -3   0  40   -0.00    3.47
  -3   1   1  841.02  106.36
  -3   1   1  989.64  107.82
   3  -1  -1  813.35  106.31
   3  -1  -1  938.30  107.74
   3   1  -1  818.13  106.83
   3   1  -1  777.67  106.82
  -3  -1   1  856.05  107.18
  -3  -1   1  804.99  106.88
  -3   1   2  420.27   61.74
  -3   1   2  534.55   63.32
   3  -1  -2  476.95   62.06
   3  -1  -2  569.01   63.66
   3   1  -2  359.08   61.74
   3   1  -2  480.79   62.73
  -3  -1   2  614.38   63.63
  -3  -1   2  579.11   63.38
  -3   1   3    4.42    2.77
  -3   1   3    6.38    3.86
   3  -1  -3    9.64    3.35
   3  -1  -3    7.75    4.00
   3   1  -3    4.87    3.26
   3   1  -3    5.65    3.63
  -3  -1   3    5.57    3.62
  -3  -1   3    6.40    3.11
  -3   1   4    5.21    3.19
  -3   1   4    3.17    3.23
   3  -1  -4    6.76    3.27
   3  -1  -4    0.00    3.15
   3   1  -4    2.73    2.96
   3   1  -4    3.85    2.94
  -3  -1   4    4.06    3.26
  -3  -1   4    4.95    3.45
  -3   1   5 1578.02  209.21
  -3   1   5 1846.92  210.60
   3  -1  -5 1890.21  209.47
   3  -1  -5 1936.69  210.91
   3   1  -5 1528.60  208.92
  -3  -1   5 1564.93  208.71
  -3  -1   5 1652.59  209.50
  -3   1   6    3.06    3.05
  -3   1   6    1.46    3.14
   3  -1  -6    2.98    2.63
   3  -1  -6    2.01    3.34
   3   1  -6    2.45    2.58
  -3  -1   6    3.28    2.58
  -3   1   7  170.37   24.25
  -3   1   7  224.56   25.74
   3  -1  -7  179.87   23.77
   3  -1  -7  128.09   23.70
   3   1  -7  174.79   23.33
  -3  -1   7  162.72   23.03
  -3   1   8   71.50   12.69
  -3   1   8   87.93   13.68
   3  -1  -8   75.58   12.27
   3  -1  -8   75.86   13.08
   3   1  -8   63.45   11.40
   3   1  -8   78.26   12.29
  -3  -1   8   88.47   11.98
  -3   1   9  845.63  105.39
  -3   1   9  851.16  105.67
   3  -1  -9  863.86  104.60
   3  -1  -9  860.04  105.74
   3   1  -9  795.54  103.50
   3   1  -9  900.46  104.44
  -3  -1   9  739.89  103.41
  -3   1  10   32.36    8.02
  -3   1  10   34.35    8.57
   3  -1 -10   26.60    7.12
   3  -1 -10   39.13    8.54
   3   1 -10   54.15    7.76
   3   1 -10   44.27    7.79
  -3  -1  10   41.46    7.51
  -3  -1  10   44.25    8.15
  -3   1  11  501.58   55.35
  -3   1  11  410.04   54.33
   3  -1 -11  392.66   53.05
   3   1 -11  389.80   51.93
   3   1 -11  418.34   52.86
  -3  -1  11  373.16   52.37
  -3  -1  11  403.48   53.09
  -3   1  12    1.99    3.07
  -3   1  12    5.03    4.54
   3  -1 -12    5.46    3.35
   3   1 -12    2.21    2.00
  -3  -1  12    5.57    3.13
  -3  -1  12    0.54    2.89
  -3   1  13    0.00    3.65
  -3   1  13    8.45    4.44
   3  -1 -13    6.42    3.42
   3  -1 -13    7.24    3.51
   3   1 -13    6.19    2.87
  -3  -1  13    5.54    3.17
  -3  -1  13    4.49    3.21
  -3   1  14   15.42    5.80
   3  -1 -14   16.49    5.26
   3  -1 -14   23.56    5.68
   3   1 -14   12.18    3.81
  -3  -1  14   19.72    5.09
  -3  -1  14    8.74    4.46
  -3   1  15  357.75   40.68
   3  -1 -15  123.85   35.87
   3  -1 -15  328.89   38.98
   3   1 -15  309.36   37.71
   3   1 -15  312.53   37.04
  -3  -1  15  358.10   39.24
  -3  -1  15  389.59   39.56
  -3   1  16    8.22    4.96
   3  -1 -16    8.99    4.01
   3  -1 -16    2.10    2.88
   3   1 -16    3.45    2.85
   3   1 -16    1.75    2.34
  -3  -1  16    4.32    3.32
  -3   1  17  184.84   27.43
   3  -1 -17  180.05   26.17
   3  -1 -17  174.54   26.03
   3   1 -17  197.19   25.42
   3   1 -17  157.86   24.27
  -3  -1  17  170.04   25.76
   3  -1 -18    0.75    2.64
   3  -1 -18    1.29    2.81
   3   1 -18    0.52    2.48
   3   1 -18   -0.00    1.99
  -3  -1  18    3.35    3.23
   3  -1 -19   51.07   10.34
   3  -1 -19   50.45   10.56
   3   1 -19   54.34    9.55
   3   1 -19   42.39    8.74
  -3  -1  19   46.93   10.03
   3  -1 -20   46.96   10.50
   3   1 -20   57.09   10.21
   3   1 -20   55.21    9.88
  -3  -1  20   48.82   10.50
   3  -1 -21  105.30   18.87
   3  -1 -21  123.74   19.49
   3   1 -21  121.48   18.24
   3   1 -21  110.20   17.63
  -3  -1  21  118.11   19.17
   3  -1 -22   -0.00    2.84
   3  -1 -22   -0.00    2.92
   3   1 -22    0.84    2.55
   3   1 -22    0.82    2.14
  -3  -1  22    6.58    4.27
  -3   1  23    7.27    4.49
   3  -1 -23   12.72    5.25
   3  -1 -23   11.63    5.24
   3   1 -23    4.94    3.60
   3   1 -23    8.19    3.84
  -3  -1  23    9.63    4.95
  -3   1  24    0.00    2.90
   3  -1 -24   -0.00    2.73
   3  -1 -24    0.00    2.41
   3   1 -24   -0.00    2.58
   3   1 -24   -0.00    2.36
  -3   1  25   24.12    8.72
   3  -1 -25   73.41   12.26
   3  -1 -25   41.95    9.90
   3   1 -25   43.41    9.19
  -3  -1  25   38.10    8.95
  -3   1  26   15.98    6.51
   3  -1 -26   12.48    5.83
   3  -1 -26   13.65    6.04
   3   1 -26   19.06    5.86
  -3  -1  26   15.11    5.38
  -3   1  27   89.91   14.78
   3  -1 -27   61.86   12.64
  -3  -1  27   35.35   10.30
  -3   1  28    0.40    3.97
   3  -1 -28    1.11    3.21
  -3  -1  28   -0.00    2.67
  -3   1  29   -0.00    3.04
   3  -1 -29   -0.00    3.26
  -3  -1  29    0.91    3.48
  -3   1  30    8.42    5.64
  -3  -1  30   10.87    5.48
  -3   1  31   28.08    8.90
  -3  -1  31   28.57    8.25
  -3   1  32    1.90    4.41
  -3  -1  32    1.67    3.31
  -3   1  33   11.23    5.86
  -3  -1  33    5.37    4.18
  -3   1  34    0.00    4.16
  -3  -1  34    0.83    2.79
  -3   1  35   10.43    5.93
  -3  -1  35   11.97    6.07
  -3   1  36   -0.00    4.65
  -3  -1  36   -0.00    2.80
  -3   1  37   18.72    8.00
  -3  -1  37   15.70    6.23
  -3   1  38   -0.00    3.39
  -3  -1  38    3.55    3.82
  -3   1  39    0.87    4.30
  -3  -1  39    2.22    3.90
  -3   1  40   -0.00    4.45
  -3  -1  40    0.00    3.57
  -3   2   1  189.02   24.48
  -3   2   1  176.80   24.97
   3  -2  -1  160.66   23.82
   3  -2  -1  178.64   25.24
   3   2  -1  181.34   24.63
   3   2  -1  171.39   24.73
  -3  -2   1  163.30   24.68
  -3  -2   1  171.17   24.68
  -3   2   2   50.06   11.12
  -3   2   2   60.71   12.14
   3  -2  -2  112.36   12.78
   3  -2  -2   59.52   12.15
   3   2  -2   81.91   12.49
   3   2  -2   76.21   12.32
  -3  -2   2   63.09   12.10
  -3  -2   2  117.95   13.80
  -3   2   3 1102.61  152.34
  -3   2   3 1017.61  152.49
   3  -2  -3 1171.56  152.05
   3  -2  -3 1306.93  153.75
   3   2  -3 1564.32  153.48
   3   2  -3 1261.78  152.75
  -3  -2   3 1105.50  152.29
  -3  -2   3 1385.87  153.18
  -3   2   4    3.66    3.50
  -3   2   4    5.13    3.17
   3  -2  -4    1.60    2.51
   3  -2  -4    0.72    2.57
   3   2  -4    0.00    2.36
  -3  -2   4    4.98    3.39
  -3  -2   4    3.20    2.95
  -3   2   5    0.00    2.57
  -3   2   5    0.58    3.16
   3  -2  -5    3.04    2.83
   3  -2  -5    1.88    2.98
   3   2  -5   -0.00    2.41
  -3  -2   5    0.74    2.67
  -3   2   6    1.96    2.84
  -3   2   6    1.99    3.27
   3  -2  -6    0.00    2.50
   3  -2  -6    9.87    4.47
   3   2  -6    6.21    3.05
   3   2  -6    5.46    2.89
  -3  -2   6    2.69    2.61
  -3   2   7  395.30   51.17
  -3   2   7  421.43   51.66
   3  -2  -7  311.78   49.56
   3  -2  -7  396.28   51.42
   3   2  -7  399.14   49.70
   3   2  -7  404.54   49.41
  -3  -2   7  369.20   49.06
  -3   2   8  645.12   88.84
  -3   2   8  662.45   88.96
   3  -2  -8  668.15   89.15
   3   2  -8  708.86   87.36
   3   2  -8  865.96   87.64
  -3  -2   8  621.10   86.46
  -3  -2   8  668.12   87.35
  -3   2   9  356.63   55.79
  -3   2   9  421.39   56.51
   3  -2  -9  379.38   55.14
   3  -2  -9  455.93   57.05
   3   2  -9  456.26   54.54
   3   2  -9  464.50   54.32
  -3  -2   9  416.12   53.78
  -3  -2   9  410.02   54.51
  -3   2  10    4.07    3.64
  -3   2  10    6.62    4.81
   3  -2 -10    2.74    3.31
   3  -2 -10    5.99    4.59
   3   2 -10    1.50    2.33
   3   2 -10    2.02    2.09
  -3  -2  10    4.55    2.41
  -3  -2  10    5.10    3.01
  -3   2  11   22.47    7.40
  -3   2  11   33.99    8.08
   3  -2 -11   32.48    7.68
   3  -2 -11   29.24    7.26
   3   2 -11   21.42    5.59
   3   2 -11   37.08    6.17
  -3  -2  11   34.74    6.14
  -3  -2  11   32.71    6.76
  -3   2  12   11.22    5.38
  -3   2  12   12.08    5.64
   3  -2 -12    9.62    4.70
   3  -2 -12   10.21    4.68
   3   2 -12    9.31    3.47
  -3  -2  12   15.09    3.94
  -3  -2  12   14.95    4.43
  -3   2  13  350.52   50.82
   3  -2 -13  323.27   49.66
   3  -2 -13  362.43   50.13
   3   2 -13  379.58   47.97
  -3  -2  13  379.20   48.43
  -3  -2  13  415.88   49.17
  -3   2  14   10.15    5.22
   3  -2 -14   14.32    5.16
   3  -2 -14   16.63    5.73
   3   2 -14   10.64    3.50
  -3  -2  14   12.79    4.00
  -3  -2  14   22.08    5.15
  -3   2  15   23.45    7.51
   3  -2 -15   16.10    6.21
   3  -2 -15   20.30    6.32
   3   2 -15   28.51    5.36
  -3  -2  15   31.18    6.20
  -3  -2  15   20.62    5.69
  -3   2  16   10.28    5.35
   3  -2 -16    8.36    4.69
   3  -2 -16    9.28    4.71
   3   2 -16   11.06    3.53
   3   2 -16    8.78    3.00
  -3  -2  16    9.60    3.71
  -3  -2  16   11.40    4.01
  -3   2  17  118.13   21.78
   3  -2 -17  136.65   21.43
   3  -2 -17  139.27   21.64
   3   2 -17  124.62   19.02
   3   2 -17  131.32   18.75
  -3  -2  17  151.41   20.50
  -3   2  18    2.47    4.25
   3  -2 -18   15.52    5.45
   3  -2 -18    9.91    4.62
   3   2 -18   10.36    3.60
   3   2 -18    9.80    3.12
  -3  -2  18    7.55    3.71
  -3   2  19   39.62    9.70
  -3   2  19   29.70    9.60
   3  -2 -19   54.24   10.46
   3  -2 -19   38.95    9.47
   3   2 -19   34.19    7.36
   3   2 -19   39.15    7.26
  -3  -2  19   45.55    8.81
  -3   2  20    5.87    3.65
  -3   2  20    0.00    4.38
   3  -2 -20    2.82    3.41
   3  -2 -20    2.52    3.70
   3   2 -20    2.71    2.35
   3   2 -20    0.00    1.85
  -3  -2  20    1.58    2.85
  -3   2  21    1.57    3.40
   3  -2 -21    7.71    4.68
   3  -2 -21    3.67    3.71
   3   2 -21    2.80    2.69
   3   2 -21    5.35    2.69
  -3  -2  21    3.34    3.59
  -3   2  22    4.24    5.51
   3  -2 -22    0.96    3.13
   3  -2 -22   -0.00    3.78
   3   2 -22    1.30    1.92
   3   2 -22    0.09    1.73
  -3  -2  22    6.07    3.61
  -3   2  23  114.74   19.74
   3  -2 -23  106.21   19.03
   3  -2 -23  119.99   19.72
   3   2 -23  105.95   16.88
  -3  -2  23  102.47   17.93
  -3   2  24   46.81   10.82
   3  -2 -24   39.30    9.94
   3   2 -24   29.90    7.25
  -3   2  25   51.69   12.13
   3  -2 -25   42.71   11.12
  -3   2  26    7.07    5.04
   3  -2 -26    0.00    3.18
  -3  -2  26    1.74    2.80
  -3   2  27   59.06   13.17
   3  -2 -27   54.55   12.99
  -3  -2  27   60.63   11.46
  -3   2  28    0.00    4.11
   3  -2 -28    0.00    3.64
  -3  -2  28    0.00    3.38
  -3   2  29   30.28   11.03
   3  -2 -29   74.55   14.49
  -3  -2  29   81.14   12.74
  -3   2  30    1.63    3.86
  -3  -2  30   -0.00    2.54
  -3   2  31    0.86    4.71
  -3  -2  31   -0.00    3.00
  -3   2  32    0.24    3.66
  -3  -2  32    5.26    4.17
  -3   2  33   22.30    8.55
  -3  -2  33   22.03    7.30
  -3   2  34    0.31    3.66
  -3  -2  34    6.51    4.28
  -3   2  35   18.39    8.15
  -3  -2  35   18.73    6.58
  -3   2  36   -0.00    4.63
  -3  -2  36    1.41    3.02
  -3   2  37    7.47    5.56
  -3  -2  37    6.32    4.68
  -3   2  38    2.20    3.65
  -3  -2  38   -0.00    3.15
  -3   2  39   20.95    8.48
  -3  -2  39    6.02    4.69
  -3  -2  40    1.41    3.14
  -3   3   1  486.59   59.94
  -3   3   1  531.50   60.68
   3  -3  -1  421.06   58.79
   3  -3  -1  398.84   59.80
   3   3  -1  455.95   59.43
   3   3  -1  475.16   60.04
  -3  -3   1  401.84   59.35
  -3  -3   1  537.14   60.60
  -3   3   2  201.51   29.93
  -3   3   2  322.83   32.28
   3  -3  -2  209.34   30.62
   3   3  -2  228.35   29.79
   3   3  -2  177.17   29.25
  -3  -3   2  214.84   29.89
  -3  -3   2  198.04   29.74
  -3   3   3   40.85    8.52
  -3   3   3   38.46    8.49
   3  -3  -3   35.39    7.75
   3  -3  -3   33.77    8.80
   3   3  -3   48.10    8.09
  -3  -3   3   50.94    8.77
  -3  -3   3   27.66    7.33
  -3   3   4  121.84   14.97
  -3   3   4  105.80   14.51
   3  -3  -4   62.63   12.00
   3  -3  -4   71.30   13.27
   3   3  -4   55.21   11.48
  -3  -3   4   72.18   12.32
  -3   3   5  421.16   60.69
  -3   3   5  498.68   61.49
   3  -3  -5  487.30   60.52
   3  -3  -5  524.82   62.09
   3   3  -5  499.12   59.69
   3   3  -5  428.48   59.18
  -3  -3   5  412.75   59.35
  -3   3   6  475.16   70.70
  -3   3   6  587.24   71.68
   3  -3  -6  570.05   70.61
   3  -3  -6  497.27   71.05
   3   3  -6  589.72   69.51
   3   3  -6  582.00   69.28
  -3  -3   6  487.62   69.14
  -3   3   7  118.58   24.23
  -3   3   7  190.09   26.05
   3  -3  -7  173.62   24.79
   3  -3  -7  190.91   26.28
   3   3  -7  177.78   23.51
   3   3  -7  170.12   23.08
  -3  -3   7  162.11   23.35
  -3  -3   7  172.99   23.67
  -3   3   8   15.93    6.30
  -3   3   8   24.88    7.01
   3  -3  -8   27.49    6.79
   3  -3  -8   14.42    6.32
   3   3  -8   35.30    6.16
   3   3  -8   23.35    5.07
  -3  -3   8   24.96    5.35
  -3  -3   8   31.80    6.18
  -3   3   9  142.70   23.38
  -3   3   9  172.45   24.13
   3  -3  -9  125.81   22.03
   3  -3  -9  158.40   22.86
   3  -3  -9  182.54   24.74
   3   3  -9  151.94   20.90
   3   3  -9  145.22   20.14
  -3  -3   9  135.58   20.81
  -3   3  10  419.99   58.03
  -3   3  10  404.21   57.18
   3  -3 -10  406.39   56.49
   3  -3 -10  405.86   56.36
   3  -3 -10  385.12   57.66
   3   3 -10  432.75   54.47
   3   3 -10  424.53   53.54
  -3  -3  10  431.65   53.92
  -3  -3  10  446.11   54.79
  -3   3  11  498.07   60.96
   3  -3 -11  461.82   59.65
   3  -3 -11  445.86   59.46
   3   3 -11  419.31   56.88
   3   3 -11  495.54   56.20
  -3  -3  11  406.84   56.21
  -3  -3  11  420.06   57.07
  -3   3  12    1.78    3.82
   3  -3 -12   -0.00    2.64
   3  -3 -12    0.00    3.20
   3   3 -12    0.05    1.95
  -3  -3  12   -0.00    1.36
  -3  -3  12    2.18    2.65
  -3   3  13    5.24    4.20
   3  -3 -13   23.20    6.50
   3  -3 -13   18.69    6.10
   3   3 -13   13.93    4.05
  -3  -3  13   17.86    3.98
  -3  -3  13   15.16    4.16
  -3   3  14    0.85    4.44
   3  -3 -14    3.26    4.15
   3  -3 -14    6.29    3.74
   3   3 -14    2.53    2.26
  -3  -3  14    2.77    1.96
  -3  -3  14    0.57    2.28
  -3   3  15  194.76   28.49
   3  -3 -15  139.06   25.60
   3  -3 -15  193.72   27.40
  -3  -3  15  170.40   23.82
  -3  -3  15  184.08   24.41
  -3   3  16   45.84   10.53
   3  -3 -16   40.95    9.99
   3  -3 -16   37.55    9.73
   3   3 -16   46.88    8.00
  -3  -3  16   54.21    8.66
  -3  -3  16   49.55    8.70
  -3   3  17   52.09   11.23
  -3   3  17   44.88   11.80
   3  -3 -17   60.93   11.82
   3  -3 -17   53.27   11.47
   3   3 -17   50.67    8.42
   3   3 -17   42.41    8.17
  -3  -3  17   59.66    9.31
  -3  -3  17   50.73    9.18
  -3   3  18    4.37    3.74
  -3   3  18    3.08    4.42
   3  -3 -18    3.17    3.30
   3  -3 -18    3.09    3.65
   3   3 -18    0.00    1.49
   3   3 -18    1.76    2.04
  -3  -3  18    0.17    2.01
  -3   3  19   20.09    6.93
  -3   3  19   21.04    7.58
   3  -3 -19    6.89    4.79
   3  -3 -19   12.26    6.00
   3   3 -19   11.13    3.57
   3   3 -19   16.91    3.93
  -3  -3  19   17.34    4.72
  -3   3  20   45.49   11.29
   3  -3 -20   28.95    8.56
   3   3 -20   35.32    6.49
   3   3 -20   34.33    6.29
  -3  -3  20   26.49    6.89
  -3   3  21   90.12   17.33
   3  -3 -21   83.45   15.59
   3   3 -21   77.12   12.11
   3   3 -21   76.14   11.84
  -3  -3  21   71.84   12.94
  -3   3  22   49.16   11.62
   3  -3 -22   54.18   11.91
   3   3 -22   53.94    8.84
  -3  -3  22   39.76    9.15
  -3   3  23    2.44    4.45
   3  -3 -23    5.27    4.44
   3   3 -23    3.88    2.70
  -3  -3  23    8.92    4.16
  -3   3  24    7.07    5.15
   3  -3 -24   11.42    6.07
  -3  -3  24   11.16    4.86
  -3   3  25  102.53   20.87
   3  -3 -25  130.97   21.58
  -3   3  26   44.10   12.09
   3  -3 -26   57.18   12.91
  -3   3  27   87.01   18.11
  -3  -3  27   88.30   14.63
  -3   3  28    6.89    5.52
  -3  -3  28    8.84    4.06
  -3   3  29    7.69    5.06
  -3  -3  29    1.54    2.90
  -3   3  30   28.77    9.87
  -3  -3  30   24.78    6.77
  -3   3  31   45.78   11.97
   3  -3 -31   17.33    7.97
  -3  -3  31   48.39    9.28
  -3   3  32    0.00    3.87
  -3  -3  32    0.00    2.80
  -3   3  33    1.42    5.05
  -3  -3  33   -0.00    2.63
  -3   3  34    1.01    4.57
  -3  -3  34    2.05    3.35
  -3   3  35    0.00    4.83
  -3  -3  35    4.31    3.71
  -3   3  36    3.98    4.92
  -3  -3  36    3.82    3.39
  -3   3  37   10.50    6.23
  -3  -3  37    2.31    3.20
  -3   3  38    1.63    3.51
  -3  -3  38    0.72    3.15
  -3   3  39   -0.00    6.59
  -3  -3  39    0.38    3.25
  -3  -3  40   -0.00    3.09
  -3  -3  41   16.68    6.30
  -3   4   1  133.76   18.67
  -3   4   1  105.67   17.68
   3  -4  -1  107.20   17.03
   3  -4  -1  126.05   18.92
   3   4  -1  106.38   17.08
   3   4  -1  118.09   17.93
  -3  -4   1   95.85   17.22
  -3  -4   1  112.20   17.68
  -3   4   2  148.37   21.42
  -3   4   2  145.96   21.22
   3  -4  -2  112.43   19.74
   3  -4  -2  131.99   21.37
   3   4  -2  138.46   20.06
   3   4  -2  125.42   20.25
  -3  -4   2  141.94   20.63
  -3  -4   2  144.25   20.75
  -3   4   3  385.69   45.30
   3  -4  -3  362.79   45.27
   3   4  -3  312.54   42.67
  -3  -4   3  283.83   42.74
  -3  -4   3  305.96   43.11
  -3   4   4   35.94    9.22
  -3   4   4   40.80    9.45
   3  -4  -4   43.69    9.12
   3  -4  -4   71.15   12.05
   3   4  -4   55.44    8.98
  -3  -4   4   34.63    8.20
  -3   4   5   29.25    8.18
  -3   4   5   54.59   10.01
   3  -4  -5   31.97    7.79
   3  -4  -5   36.45    9.06
   3   4  -5   36.00    7.19
   3   4  -5   42.03    7.59
  -3  -4   5   27.20    7.14
  -3   4   6   58.93   13.50
  -3   4   6   73.84   14.13
   3  -4  -6   82.65   13.87
   3  -4  -6   61.66   13.79
   3   4  -6   73.98   12.03
   3   4  -6   77.60   12.14
  -3  -4   6   96.13   13.09
  -3  -4   6   69.52   12.27
  -3   4   7  193.49   33.64
  -3   4   7  243.89   34.38
   3  -4  -7  229.12   33.46
   3  -4  -7  230.46   33.42
   3  -4  -7  251.16   35.00
   3   4  -7  251.52   31.89
   3   4  -7  236.55   31.40
  -3  -4   7  240.41   31.96
  -3  -4   7  228.03   31.98
  -3   4   8  190.39   29.10
  -3   4   8  165.97   27.92
   3  -4  -8  158.45   27.12
   3  -4  -8  172.75   27.52
   3  -4  -8  209.28   29.61
   3   4  -8  234.15   26.35
   3   4  -8  203.44   25.38
  -3  -4   8  166.60   25.68
  -3  -4   8  177.49   25.90
  -3   4   9  101.56   20.25
   3  -4  -9  132.36   20.64
   3  -4  -9  120.53   20.31
   3  -4  -9  127.86   21.99
   3   4  -9  122.92   18.15
   3   4  -9  127.99   17.50
  -3  -4   9  137.32   18.74
  -3  -4   9  138.81   18.83
  -3   4  10   43.99   10.54
   3  -4 -10   55.75   10.53
   3  -4 -10   47.58   10.14
   3   4 -10   54.83    8.01
   3   4 -10   33.82    6.14
  -3  -4  10   37.37    7.21
  -3  -4  10   30.23    7.21
  -3   4  11   69.89   16.19
   3  -4 -11   99.61   16.86
   3  -4 -11  100.52   16.95
   3   4 -11   98.05   14.08
   3   4 -11   91.51   12.46
  -3  -4  11  104.86   13.94
  -3  -4  11   94.04   14.31
  -3   4  12  251.93   38.69
  -3   4  12  227.67   38.53
   3  -4 -12  228.06   37.94
   3  -4 -12  272.48   38.96
   3   4 -12  243.69   35.21
  -3  -4  12  405.00   36.00
  -3  -4  12  233.86   35.44
  -3   4  13  241.79   38.33
  -3   4  13  328.74   40.81
   3  -4 -13  253.13   38.19
   3  -4 -13  243.42   38.14
   3   4 -13  260.84   34.93
  -3  -4  13  318.78   34.85
  -3  -4  13  225.74   34.95
  -3   4  14   15.57    6.34
  -3   4  14   32.04    8.72
   3  -4 -14   21.91    6.62
   3  -4 -14    9.87    5.53
   3   4 -14   18.02    4.15
  -3  -4  14   13.94    3.56
  -3  -4  14   16.14    4.34
  -3   4  15  104.94   20.33
  -3   4  15  118.56   21.81
   3  -4 -15  133.42   21.25
   3  -4 -15  129.35   21.32
   3   4 -15  125.90   17.47
  -3  -4  15  125.21   17.19
  -3  -4  15  125.06   17.81
  -3   4  16   24.03    8.32
  -3   4  16   52.83   11.48
   3  -4 -16   22.65    7.98
   3  -4 -16   33.20    9.07
   3   4 -16   40.49    6.54
  -3  -4  16   32.69    6.12
  -3  -4  16   37.84    6.76
  -3   4  17   52.90   12.99
  -3   4  17   76.08   15.05
   3  -4 -17   43.79   12.15
   3   4 -17   76.32   10.37
  -3  -4  17   65.36   10.05
  -3  -4  17   63.27   10.49
  -3   4  18   67.56   14.96
  -3   4  18   70.49   16.06
   3  -4 -18   84.38   15.59
   3   4 -18   82.32   11.56
   3   4 -18   81.59   11.89
[truncated: 819,282 more chars]
