# Supplementary material for: LED-pump-X-ray-multiprobe crystallography for sub-second timescales
Source: Commun Chem. 2022 Aug 26;5:102. doi: 10.1038/s42004-022-00716-1 (PMC9814726; doi:10.1038/s42004-022-00716-1)
Supplement: Supplementary file 10 — Supplementary Data 1 [file 42004_2022_716_MOESM10_ESM.zip › CIFs/4s_274K/274K_4s_t1_excit.cif]

# SUBMISSION DETAILS
 
_publ_contact_author_name       'Hatcher, Lauren'
_publ_contact_author_address
;
School of Chemistry
Cardiff University
Main Building
Park Place 
Cardiff
CF10 3AT
United Kingdom
;
_publ_contact_author_email       'HatcherL1@cardiff.ac.uk'
_publ_requested_category          FM
_publ_section_comment
; 
?
;
_publ_section_references
;
Diamond General Data Aquisition (GDA) software: http://www.opengda.org/

XIA2: Winter, G. (2010) J. Appl. Cryst. 43, 186-190.
POINTLESS: Evans, P. (2006) Acta Cryst. D62, 72-82.
AIMLESS: Evans, P. R. and Murshudov, G. N. (2013) Acta Cryst. D69, 1204-1214.
DIALS: Winter, G., et al. Acta Cryst. (2018) D74, 85-97.
CCP4: Winn, M. D. et al. (2011) Acta Cryst. D67, 235-242.
   
SHELXL: Sheldrick G. M. (2015). Acta Cryst. C71, 3-8.
SHELXT:	Sheldrick, G. M. (2015). Acta Cryst. A71, 3-8.
 
OLEX2: Dolomanov, O.V.; Bourhis, L.J.; Gildea, R.J.; Howard, J.A.K.; Puschmann,
 H., OLEX2: A complete structure solution, refinement and analysis program 
 (2009). J. Appl. Cryst., 42, 339-341.

MERCURY: Macrae, C. F., Bruno, I. J., Chisholm, J. A., Edgington,
P. R., McCabe, P., Pidcock, E., Rodriguez-Monge, L., Taylor, R.,
van de Streek, J. & Wood, P. A. (2008). J. Appl. Cryst. 41, 466-470.
;

####
 
data_274K_4s_t1_excit
 
_audit_creation_method            'SHELXL-2018/3'
_shelx_SHELXL_version_number      '2018/3'
_chemical_name_systematic         
;
Nitro-(N,N,N',N'-tetrabutyldiethylenetriamine)palladium(II)
tetraphenylborate, tetrahydrofuran solvate
;
_chemical_name_common             ?
_chemical_melting_point           ?
_chemical_formula_moiety          
;
C20 H45 N4 O2 Pd, C24 H20 B, C4 H8 O
;
_chemical_formula_sum            'C48 H73 B N4 O3 Pd' 
_chemical_formula_weight          871.31

loop_
 _atom_type_symbol
 _atom_type_description
 _atom_type_scat_dispersion_real
 _atom_type_scat_dispersion_imag
 _atom_type_scat_source
 'C'  'C'   0.0010   0.0010
 'International Tables Vol C Tables 4.2.6.8 and 6.1.1.4'
 'H'  'H'   0.0000   0.0000
 'International Tables Vol C Tables 4.2.6.8 and 6.1.1.4'
 'B'  'B'   0.0000   0.0000
 'International Tables Vol C Tables 4.2.6.8 and 6.1.1.4'
 'N'  'N'   0.0030   0.0020
 'International Tables Vol C Tables 4.2.6.8 and 6.1.1.4'
 'O'  'O'   0.0050   0.0030
 'International Tables Vol C Tables 4.2.6.8 and 6.1.1.4'
 'Pd'  'Pd'  -2.5040   0.6150
 'International Tables Vol C Tables 4.2.6.8 and 6.1.1.4'
 
_space_group_crystal_system       monoclinic
_space_group_IT_number            14
_space_group_name_H-M_alt         'P 21/n'
_space_group_name_Hall            '-P 2yn'
 
_shelx_space_group_comment
;
The symmetry employed for this shelxl refinement is uniquely defined
by the following loop, which should always be used as a source of
symmetry information in preference to the above space-group names.
They are only intended as comments.
;
 
loop_
 _space_group_symop_operation_xyz
 'x, y, z'
 '-x+1/2, y+1/2, -z+1/2'
 '-x, -y, -z'
 'x-1/2, -y-1/2, z-1/2'
 
_cell_length_a                    11.6776(5)
_cell_length_b                    13.5789(5)
_cell_length_c                    30.1777(10)
_cell_angle_alpha                 90
_cell_angle_beta                  93.492(3)
_cell_angle_gamma                 90
_cell_volume                      4776.4(3)
_cell_formula_units_Z             4
_cell_measurement_temperature     274(2)
_cell_measurement_reflns_used     8252
_cell_measurement_theta_max       20.8573204416
_cell_measurement_theta_min       1.21901455828
 
_exptl_crystal_description        Plate
_exptl_crystal_colour             Yellow
_exptl_crystal_density_meas       ?
_exptl_crystal_density_method     ?
_exptl_crystal_density_diffrn     1.212          
_exptl_crystal_F_000              1856
_exptl_transmission_factor_min    ?
_exptl_transmission_factor_max    ?
_exptl_crystal_size_max           0.100
_exptl_crystal_size_mid           0.100
_exptl_crystal_size_min           0.050
_exptl_absorpt_coefficient_mu     0.202
_shelx_estimated_absorpt_T_min    0.980
_shelx_estimated_absorpt_T_max    0.990
_exptl_absorpt_correction_T_min   0.996332614471
_exptl_absorpt_correction_T_max   1.0
_exptl_absorpt_correction_type    empirical
_exptl_absorpt_process_details    
;
CCP4 7.0.058: AIMLESS, version 0.7.1 : 27/03/18
Scaling & analysis of unmerged intensities, absorption correction using spherical harmonics
;
_exptl_absorpt_special_details    ?
_diffrn_ambient_temperature       274(2)
_diffrn_radiation_wavelength      0.534
_diffrn_measurement_device_type   'Photon counting pixel array'
_diffrn_radiation_type            Synchrotron
_diffrn_measurement_method        'shutterless scans'
_diffrn_radiation_source          'Diamond Light Source Beamline I19-2'
_diffrn_radiation_monochromator   'Silicon 111'
_diffrn_detector_area_resol_mean  ?
_diffrn_reflns_number             32762
_diffrn_reflns_av_unetI/netI      0.1333
_diffrn_reflns_av_R_equivalents   0.1082
_diffrn_reflns_limit_h_min        -14
_diffrn_reflns_limit_h_max        14
_diffrn_reflns_limit_k_min        -16
_diffrn_reflns_limit_k_max        11
_diffrn_reflns_limit_l_min        -37
_diffrn_reflns_limit_l_max        35
_diffrn_reflns_theta_min          1.236
_diffrn_reflns_theta_max          19.496
_diffrn_reflns_theta_full         18.687
_diffrn_measured_fraction_theta_max   0.996
_diffrn_measured_fraction_theta_full  0.995
_diffrn_reflns_Laue_measured_fraction_max    0.996
_diffrn_reflns_Laue_measured_fraction_full   0.995
_diffrn_reflns_point_group_measured_fraction_max   0.996
_diffrn_reflns_point_group_measured_fraction_full  0.995
_reflns_number_total              9731
_reflns_number_gt                 4989
_reflns_threshold_expression      'I > 2\s(I)'
_reflns_Friedel_coverage          0.000
_reflns_Friedel_fraction_max      .
_reflns_Friedel_fraction_full     .
 
_reflns_special_details
;
 Reflections were merged by SHELXL according to the crystal
 class for the calculation of statistics and refinement.
 
 _reflns_Friedel_fraction is defined as the number of unique
 Friedel pairs measured divided by the number that would be
 possible theoretically, ignoring centric projections and
 systematic absences.
;
 
_computing_data_collection        'Diamond GDA (http://www.opengda.org/)'
_computing_cell_refinement        'DIALS (Winter, 2018)'
_computing_data_reduction         'XIA2 (Winter 2010)'
_computing_structure_solution     'SHELXT (Sheldrick, 2015)'
_computing_structure_refinement   'SHELXL (Sheldrick, 2015)'
_computing_molecular_graphics     'OLEX2 (Dolomanov et al., 2009)'
_computing_publication_material   'MERCURY (Macrae et al., 2008)'
_refine_special_details           ?
_refine_ls_structure_factor_coef  Fsqd
_refine_ls_matrix_type            full
_refine_ls_weighting_scheme       calc
_refine_ls_weighting_details
'w=1/[\s^2^(Fo^2^)+(0.0335P)^2^] where P=(Fo^2^+2Fc^2^)/3'
_atom_sites_solution_primary      ?
_atom_sites_solution_secondary    ?
_atom_sites_solution_hydrogens    geom
_refine_ls_hydrogen_treatment     constr
_refine_ls_extinction_method      none
_refine_ls_extinction_coef        .
_refine_ls_number_reflns          9731
_refine_ls_number_parameters      526
_refine_ls_number_restraints      490
_refine_ls_R_factor_all           0.1231
_refine_ls_R_factor_gt            0.0624
_refine_ls_wR_factor_ref          0.1455
_refine_ls_wR_factor_gt           0.1244
_refine_ls_goodness_of_fit_ref    0.917
_refine_ls_restrained_S_all       0.917
_refine_ls_shift/su_max           0.001
_refine_ls_shift/su_mean          0.000
 
loop_
 _atom_site_label
 _atom_site_type_symbol
 _atom_site_fract_x
 _atom_site_fract_y
 _atom_site_fract_z
 _atom_site_U_iso_or_equiv
 _atom_site_adp_type
 _atom_site_occupancy
 _atom_site_site_symmetry_order  
 _atom_site_calc_flag
 _atom_site_refinement_flags_posn
 _atom_site_refinement_flags_adp
 _atom_site_refinement_flags_occupancy
 _atom_site_disorder_assembly
 _atom_site_disorder_group
Pd1 Pd 0.33985(3) 0.77517(3) 0.34650(2) 0.04796(14) Uani 1 1 d . . . . .
N2 N 0.3463(3) 0.9276(2) 0.33776(10) 0.0561(8) Uani 1 1 d . . . . .
N3 N 0.4544(3) 0.7990(2) 0.39826(9) 0.0469(8) Uani 1 1 d . . . . .
H3 H 0.531612 0.788785 0.388072 0.056 Uiso 1 1 calc R U . . .
N4 N 0.3309(3) 0.6319(2) 0.37129(11) 0.0513(8) Uani 1 1 d . . . . .
C1 C 0.4416(4) 0.9635(3) 0.36951(13) 0.0655(12) Uani 1 1 d . . . . .
H1A H 0.429553 1.032374 0.376428 0.079 Uiso 1 1 calc R U . . .
H1B H 0.514466 0.957647 0.355930 0.079 Uiso 1 1 calc R U . . .
C2 C 0.4441(4) 0.9030(3) 0.41167(13) 0.0603(12) Uani 1 1 d . . . . .
H2A H 0.508980 0.921941 0.431458 0.072 Uiso 1 1 calc R U . . .
H2B H 0.374257 0.913031 0.426896 0.072 Uiso 1 1 calc R U . . .
C3 C 0.4335(4) 0.7234(3) 0.43243(12) 0.0514(10) Uani 1 1 d . . . . .
H3A H 0.364010 0.738666 0.447119 0.062 Uiso 1 1 calc R U . . .
H3B H 0.497135 0.721320 0.454601 0.062 Uiso 1 1 calc R U . . .
C4 C 0.4213(4) 0.6262(3) 0.40891(13) 0.0537(10) Uani 1 1 d . . . . .
H4A H 0.400625 0.575795 0.429742 0.064 Uiso 1 1 calc R U . . .
H4B H 0.494198 0.607971 0.397429 0.064 Uiso 1 1 calc R U . . .
C5 C 0.2318(4) 0.9660(3) 0.35091(15) 0.0686(12) Uani 1 1 d . . . . .
H5A H 0.221204 0.944343 0.381027 0.082 Uiso 1 1 calc R U . . .
H5B H 0.172369 0.934885 0.331883 0.082 Uiso 1 1 calc R U . . .
C6 C 0.2124(5) 1.0761(4) 0.34900(18) 0.0951(17) Uani 1 1 d . . . . .
H6A H 0.218120 1.098906 0.318755 0.114 Uiso 1 1 calc R U . . .
H6B H 0.271493 1.108923 0.367562 0.114 Uiso 1 1 calc R U . . .
C7 C 0.0951(5) 1.1027(4) 0.3648(2) 0.117(2) Uani 1 1 d . . . . .
H7A H 0.036566 1.063847 0.348631 0.141 Uiso 1 1 calc R U . . .
H7B H 0.092594 1.087390 0.396083 0.141 Uiso 1 1 calc R U . . .
C8 C 0.0712(7) 1.2091(5) 0.3575(3) 0.184(4) Uani 1 1 d . . . . .
H8A H 0.041750 1.219368 0.327479 0.276 Uiso 1 1 calc R U . . .
H8B H 0.140840 1.245965 0.362839 0.276 Uiso 1 1 calc R U . . .
H8C H 0.015617 1.230753 0.377563 0.276 Uiso 1 1 calc R U . . .
C9 C 0.3673(4) 0.9601(3) 0.29140(13) 0.0640(12) Uani 1 1 d . . . . .
H9A H 0.299277 0.945247 0.272496 0.077 Uiso 1 1 calc R U . . .
H9B H 0.376876 1.031011 0.291528 0.077 Uiso 1 1 calc R U . . .
C10 C 0.4676(4) 0.9155(3) 0.27126(14) 0.0703(13) Uani 1 1 d . . . . .
H10A H 0.463704 0.844402 0.274003 0.084 Uiso 1 1 calc R U . . .
H10B H 0.537336 0.937623 0.287312 0.084 Uiso 1 1 calc R U . . .
C11 C 0.4721(5) 0.9427(4) 0.22269(15) 0.0929(17) Uani 1 1 d . . . . .
H11A H 0.408116 0.911830 0.206026 0.111 Uiso 1 1 calc R U . . .
H11B H 0.463386 1.013440 0.219597 0.111 Uiso 1 1 calc R U . . .
C12 C 0.5811(5) 0.9121(5) 0.2033(2) 0.131(2) Uani 1 1 d . . . . .
H12A H 0.579140 0.931034 0.172577 0.197 Uiso 1 1 calc R U . . .
H12B H 0.589571 0.841946 0.205616 0.197 Uiso 1 1 calc R U . . .
H12C H 0.644780 0.943676 0.219107 0.197 Uiso 1 1 calc R U . . .
C13 C 0.2123(4) 0.6232(3) 0.38856(14) 0.0584(11) Uani 1 1 d . . . . .
H13A H 0.204114 0.675162 0.410191 0.070 Uiso 1 1 calc R U . . .
H13B H 0.156865 0.636099 0.363997 0.070 Uiso 1 1 calc R U . . .
C14 C 0.1797(4) 0.5280(3) 0.40958(16) 0.0703(13) Uani 1 1 d . . . . .
H14A H 0.232473 0.514642 0.434942 0.084 Uiso 1 1 calc R U . . .
H14B H 0.186311 0.474894 0.388410 0.084 Uiso 1 1 calc R U . . .
C15 C 0.0593(4) 0.5310(4) 0.42448(17) 0.0790(14) Uani 1 1 d . . . . .
H15A H 0.007344 0.545676 0.399018 0.095 Uiso 1 1 calc R U . . .
H15B H 0.053526 0.584315 0.445607 0.095 Uiso 1 1 calc R U . . .
C16 C 0.0206(4) 0.4370(3) 0.44558(17) 0.0883(16) Uani 1 1 d . . . . .
H16A H 0.023827 0.383920 0.424690 0.133 Uiso 1 1 calc R U . . .
H16B H -0.056790 0.444654 0.454131 0.133 Uiso 1 1 calc R U . . .
H16C H 0.069993 0.422648 0.471352 0.133 Uiso 1 1 calc R U . . .
C17 C 0.3495(4) 0.5513(3) 0.33910(14) 0.0607(12) Uani 1 1 d . . . . .
H17A H 0.283000 0.547566 0.318297 0.073 Uiso 1 1 calc R U . . .
H17B H 0.354732 0.489423 0.355158 0.073 Uiso 1 1 calc R U . . .
C18 C 0.4548(4) 0.5625(3) 0.31329(15) 0.0744(14) Uani 1 1 d . . . . .
H18A H 0.522330 0.564094 0.333665 0.089 Uiso 1 1 calc R U . . .
H18B H 0.450954 0.624330 0.297178 0.089 Uiso 1 1 calc R U . . .
C19 C 0.4653(5) 0.4776(4) 0.28061(19) 0.114(2) Uani 1 1 d . . . . .
H19A H 0.459960 0.416043 0.296642 0.136 Uiso 1 1 calc R U . . .
H19B H 0.400707 0.480452 0.258837 0.136 Uiso 1 1 calc R U . . .
C20 C 0.5695(6) 0.4771(5) 0.2576(2) 0.149(3) Uani 1 1 d . . . . .
H20A H 0.568665 0.422275 0.237453 0.223 Uiso 1 1 calc R U . . .
H20B H 0.634060 0.471317 0.278664 0.223 Uiso 1 1 calc R U . . .
H20C H 0.575340 0.537308 0.241189 0.223 Uiso 1 1 calc R U . . .
C21 C 0.6560(4) 0.3738(3) 0.42720(13) 0.0518(10) Uani 1 1 d . . . . .
C22 C 0.7090(4) 0.4238(3) 0.39366(15) 0.0649(12) Uani 1 1 d . . . . .
H22 H 0.725995 0.389375 0.368234 0.078 Uiso 1 1 calc R U . . .
C23 C 0.7371(4) 0.5226(4) 0.39678(19) 0.0831(15) Uani 1 1 d . . . . .
H23 H 0.771107 0.553198 0.373334 0.100 Uiso 1 1 calc R U . . .
C24 C 0.7159(4) 0.5757(4) 0.43363(19) 0.0791(14) Uani 1 1 d . . . . .
H24 H 0.738249 0.641265 0.436158 0.095 Uiso 1 1 calc R U . . .
C25 C 0.6606(4) 0.5301(3) 0.46716(17) 0.0699(13) Uani 1 1 d . . . . .
H25 H 0.643286 0.565409 0.492300 0.084 Uiso 1 1 calc R U . . .
C26 C 0.6313(4) 0.4324(3) 0.46324(14) 0.0600(12) Uani 1 1 d . . . . .
H26 H 0.592719 0.403730 0.486011 0.072 Uiso 1 1 calc R U . . .
C27 C 0.7338(4) 0.2012(3) 0.45882(13) 0.0529(10) Uani 1 1 d . . . . .
C28 C 0.8090(4) 0.2506(3) 0.48852(15) 0.0631(12) Uani 1 1 d . . . . .
H28 H 0.804139 0.318896 0.489963 0.076 Uiso 1 1 calc R U . . .
C29 C 0.8911(5) 0.2032(4) 0.51624(17) 0.0833(16) Uani 1 1 d . . . . .
H29 H 0.938572 0.239920 0.535831 0.100 Uiso 1 1 calc R U . . .
C30 C 0.9025(5) 0.1040(4) 0.51488(18) 0.0871(16) Uani 1 1 d . . . . .
H30 H 0.956165 0.071804 0.533786 0.105 Uiso 1 1 calc R U . . .
C31 C 0.8333(5) 0.0523(4) 0.48510(19) 0.0895(16) Uani 1 1 d . . . . .
H31 H 0.841205 -0.015742 0.483269 0.107 Uiso 1 1 calc R U . . .
C32 C 0.7521(4) 0.0994(3) 0.45772(17) 0.0746(14) Uani 1 1 d . . . . .
H32 H 0.707304 0.061834 0.437571 0.090 Uiso 1 1 calc R U . . .
C33 C 0.5053(4) 0.2298(3) 0.44417(13) 0.0488(9) Uani 1 1 d . . . . .
C34 C 0.4789(4) 0.1452(3) 0.46675(13) 0.0531(10) Uani 1 1 d . . . . .
H34 H 0.537501 0.100439 0.473655 0.064 Uiso 1 1 calc R U . . .
C35 C 0.3705(4) 0.1234(3) 0.47966(14) 0.0642(12) Uani 1 1 d . . . . .
H35 H 0.357718 0.064961 0.494671 0.077 Uiso 1 1 calc R U . . .
C36 C 0.2810(4) 0.1878(3) 0.47037(16) 0.0718(13) Uani 1 1 d . . . . .
H36 H 0.207745 0.173698 0.479024 0.086 Uiso 1 1 calc R U . . .
C37 C 0.3024(4) 0.2730(3) 0.44816(17) 0.0765(14) Uani 1 1 d . . . . .
H37 H 0.243319 0.317581 0.441567 0.092 Uiso 1 1 calc R U . . .
C38 C 0.4121(4) 0.2928(3) 0.43548(16) 0.0703(13) Uani 1 1 d . . . . .
H38 H 0.424329 0.351177 0.420359 0.084 Uiso 1 1 calc R U . . .
C39 C 0.6367(5) 0.2134(3) 0.37460(14) 0.0655(12) Uani 1 1 d . . . . .
C40 C 0.5439(5) 0.2204(3) 0.34448(15) 0.0792(14) Uani 1 1 d . . . . .
H40 H 0.474860 0.244700 0.353819 0.095 Uiso 1 1 calc R U . . .
C41 C 0.5506(6) 0.1917(4) 0.29968(17) 0.0939(17) Uani 1 1 d . . . . .
H41 H 0.486665 0.197977 0.279965 0.113 Uiso 1 1 calc R U . . .
C42 C 0.6494(7) 0.1552(5) 0.2853(2) 0.119(2) Uani 1 1 d . . . . .
H42 H 0.653425 0.135749 0.255910 0.143 Uiso 1 1 calc R U . . .
C43 C 0.7432(7) 0.1471(5) 0.3142(2) 0.138(3) Uani 1 1 d . . . . .
H43 H 0.811888 0.122749 0.304607 0.166 Uiso 1 1 calc R U . . .
C44 C 0.7357(6) 0.1750(5) 0.35780(18) 0.111(2) Uani 1 1 d . . . . .
H44 H 0.800420 0.167890 0.377074 0.133 Uiso 1 1 calc R U . . .
B1 B 0.6326(5) 0.2547(3) 0.42652(16) 0.0530(10) Uani 1 1 d . . . . .
O3 O 0.6867(12) 0.803(2) 0.3654(8) 0.091(3) Uani 0.650(19) 1 d D . P A 1
C45 C 0.7367(10) 0.7747(13) 0.3251(5) 0.097(2) Uani 0.650(19) 1 d D . P A 1
H45A H 0.728382 0.826958 0.303180 0.117 Uiso 0.650(19) 1 calc R U P A 1
H45B H 0.699717 0.715872 0.312856 0.117 Uiso 0.650(19) 1 calc R U P A 1
C46 C 0.8602(10) 0.7554(14) 0.3371(6) 0.113(3) Uani 0.650(19) 1 d D . P A 1
H46A H 0.872896 0.687260 0.345661 0.135 Uiso 0.650(19) 1 calc R U P A 1
H46B H 0.907468 0.771380 0.312796 0.135 Uiso 0.650(19) 1 calc R U P A 1
C47 C 0.8832(9) 0.8206(13) 0.3742(4) 0.113(3) Uani 0.650(19) 1 d D . P A 1
H47A H 0.930596 0.787282 0.397035 0.135 Uiso 0.650(19) 1 calc R U P A 1
H47B H 0.924594 0.878023 0.364645 0.135 Uiso 0.650(19) 1 calc R U P A 1
C48 C 0.7782(10) 0.8502(10) 0.3915(4) 0.097(2) Uani 0.650(19) 1 d D . P A 1
H48A H 0.770101 0.921230 0.389751 0.117 Uiso 0.650(19) 1 calc R U P A 1
H48B H 0.776361 0.830575 0.422325 0.117 Uiso 0.650(19) 1 calc R U P A 1
O3A O 0.674(2) 0.808(4) 0.3606(15) 0.091(3) Uani 0.350(19) 1 d D . P A 2
C45A C 0.7292(18) 0.753(2) 0.3272(11) 0.097(2) Uani 0.350(19) 1 d D . P A 2
H45C H 0.698230 0.769780 0.297651 0.117 Uiso 0.350(19) 1 calc R U P A 2
H45D H 0.721044 0.682690 0.331856 0.117 Uiso 0.350(19) 1 calc R U P A 2
C46A C 0.8526(17) 0.785(2) 0.3345(11) 0.113(3) Uani 0.350(19) 1 d D . P A 2
H46C H 0.897323 0.733500 0.349564 0.135 Uiso 0.350(19) 1 calc R U P A 2
H46D H 0.884812 0.797656 0.306137 0.135 Uiso 0.350(19) 1 calc R U P A 2
C47A C 0.8565(19) 0.873(2) 0.3608(8) 0.113(3) Uani 0.350(19) 1 d D . P A 2
H47C H 0.917992 0.868828 0.383848 0.135 Uiso 0.350(19) 1 calc R U P A 2
H47D H 0.869311 0.929889 0.342464 0.135 Uiso 0.350(19) 1 calc R U P A 2
C48A C 0.7494(19) 0.8796(17) 0.3797(7) 0.097(2) Uani 0.350(19) 1 d D . P A 2
H48C H 0.759109 0.869022 0.411502 0.117 Uiso 0.350(19) 1 calc R U P A 2
H48D H 0.717467 0.944794 0.374587 0.117 Uiso 0.350(19) 1 calc R U P A 2
O1 O 0.1254(3) 0.7604(3) 0.29845(11) 0.1120(11) Uani 0.915(5) 1 d D . P B 3
O2 O 0.2618(3) 0.7238(2) 0.25934(11) 0.1120(11) Uani 0.915(5) 1 d D . P B 3
N1 N 0.2261(3) 0.74951(13) 0.29399(9) 0.0671(11) Uani 0.915(5) 1 d D . P B 3
O1A O 0.217(2) 0.7572(2) 0.3046(4) 0.1120(11) Uani 0.085(5) 1 d D . P B 4
O2A O 0.3271(16) 0.7160(4) 0.2554(5) 0.1120(11) Uani 0.085(5) 1 d D . P B 4
N1A N 0.2202(15) 0.7298(3) 0.2634(4) 0.0671(11) Uani 0.085(5) 1 d D . P B 4
 
loop_
 _atom_site_aniso_label
 _atom_site_aniso_U_11
 _atom_site_aniso_U_22
 _atom_site_aniso_U_33
 _atom_site_aniso_U_23
 _atom_site_aniso_U_13
 _atom_site_aniso_U_12
Pd1 0.0501(2) 0.0492(3) 0.0443(2) 0.00108(17) 0.00059(16) -0.00222(18)
N2 0.061(2) 0.055(2) 0.0517(17) 0.0056(15) -0.0001(15) 0.0010(16)
N3 0.052(2) 0.0468(16) 0.0419(17) 0.0001(12) 0.0028(15) -0.0038(15)
N4 0.0538(19) 0.0455(19) 0.0541(19) -0.0013(14) 0.0008(14) -0.0040(16)
C1 0.079(3) 0.054(3) 0.061(2) 0.0020(19) -0.011(2) -0.008(2)
C2 0.074(3) 0.0466(19) 0.059(2) -0.0029(17) -0.005(2) -0.002(2)
C3 0.059(3) 0.052(2) 0.042(2) 0.0054(14) -0.0022(19) -0.001(2)
C4 0.054(3) 0.052(2) 0.054(2) 0.0011(18) -0.0004(18) 0.002(2)
C5 0.071(3) 0.064(2) 0.071(3) 0.000(2) 0.004(2) 0.009(2)
C6 0.113(4) 0.066(3) 0.105(4) -0.003(3) -0.004(3) 0.024(3)
C7 0.110(5) 0.093(4) 0.147(5) -0.033(4) -0.013(4) 0.038(3)
C8 0.161(8) 0.093(4) 0.292(11) -0.040(5) -0.032(7) 0.050(4)
C9 0.068(3) 0.068(3) 0.055(2) 0.014(2) -0.0008(19) 0.000(2)
C10 0.067(3) 0.081(3) 0.063(2) 0.009(2) 0.004(2) -0.001(2)
C11 0.093(4) 0.122(5) 0.064(3) 0.012(3) 0.011(3) -0.010(3)
C12 0.107(5) 0.189(7) 0.101(4) -0.008(4) 0.034(4) -0.008(4)
C13 0.055(2) 0.060(3) 0.060(3) 0.007(2) 0.002(2) -0.002(2)
C14 0.066(3) 0.066(3) 0.080(3) 0.015(2) 0.016(3) -0.001(2)
C15 0.069(3) 0.078(3) 0.092(4) 0.005(3) 0.023(3) -0.008(2)
C16 0.077(4) 0.078(3) 0.112(4) 0.009(3) 0.029(3) -0.007(3)
C17 0.069(3) 0.049(2) 0.063(3) -0.0077(18) 0.001(2) -0.001(2)
C18 0.079(3) 0.080(3) 0.065(3) -0.007(2) 0.009(2) 0.006(3)
C19 0.122(5) 0.107(4) 0.116(4) -0.039(3) 0.045(4) 0.003(4)
C20 0.148(6) 0.169(7) 0.137(6) -0.031(5) 0.071(5) 0.016(5)
C21 0.049(3) 0.0493(19) 0.057(2) 0.0058(15) -0.0020(19) -0.0021(18)
C22 0.060(3) 0.061(2) 0.075(3) 0.014(2) 0.012(2) -0.004(2)
C23 0.068(4) 0.062(2) 0.120(4) 0.024(2) 0.014(3) -0.010(2)
C24 0.061(3) 0.048(3) 0.127(4) 0.015(2) -0.009(3) -0.004(2)
C25 0.068(3) 0.047(2) 0.092(3) 0.000(2) -0.015(2) 0.006(2)
C26 0.075(3) 0.046(2) 0.059(2) 0.0070(18) 0.004(2) 0.002(2)
C27 0.054(2) 0.052(2) 0.055(2) 0.0033(18) 0.0127(17) 0.0041(18)
C28 0.062(3) 0.061(3) 0.066(3) -0.007(2) 0.0023(19) 0.012(2)
C29 0.071(3) 0.086(3) 0.091(3) -0.006(3) -0.014(3) 0.018(3)
C30 0.065(4) 0.084(3) 0.110(4) 0.016(3) -0.004(3) 0.022(3)
C31 0.071(4) 0.066(3) 0.130(4) 0.010(3) 0.000(3) 0.017(2)
C32 0.057(3) 0.052(2) 0.114(4) 0.001(2) 0.002(3) 0.005(2)
C33 0.054(2) 0.044(2) 0.048(2) 0.0005(17) -0.0005(18) -0.0033(16)
C34 0.056(2) 0.048(2) 0.055(3) 0.0066(18) -0.002(2) -0.0024(19)
C35 0.060(2) 0.062(3) 0.070(3) 0.012(2) 0.004(2) -0.0065(19)
C36 0.059(3) 0.063(3) 0.093(4) 0.002(2) 0.006(3) -0.002(2)
C37 0.054(2) 0.059(3) 0.116(4) 0.008(2) 0.003(3) 0.005(2)
C38 0.059(2) 0.053(3) 0.098(4) 0.018(2) 0.003(2) 0.002(2)
C39 0.088(3) 0.058(3) 0.052(2) -0.003(2) 0.0097(18) -0.009(2)
C40 0.108(4) 0.066(3) 0.062(2) 0.004(2) -0.007(2) -0.018(3)
C41 0.153(5) 0.065(4) 0.062(2) 0.004(2) -0.005(3) -0.030(3)
C42 0.179(6) 0.110(5) 0.070(4) -0.015(4) 0.019(3) -0.019(4)
C43 0.159(6) 0.178(7) 0.079(3) -0.036(4) 0.031(3) 0.020(5)
C44 0.111(4) 0.151(5) 0.071(3) -0.021(3) 0.021(3) 0.022(4)
B1 0.058(2) 0.051(2) 0.050(2) 0.0011(18) 0.0056(18) -0.0026(19)
O3 0.077(3) 0.100(4) 0.097(5) -0.006(4) 0.010(3) -0.004(3)
C45 0.088(3) 0.106(5) 0.098(3) -0.012(4) 0.007(2) -0.004(2)
C46 0.084(3) 0.126(8) 0.128(4) -0.007(4) 0.012(3) -0.003(3)
C47 0.084(3) 0.126(8) 0.128(4) -0.007(4) 0.012(3) -0.003(3)
C48 0.088(3) 0.106(5) 0.098(3) -0.012(4) 0.007(2) -0.004(2)
O3A 0.077(3) 0.100(4) 0.097(5) -0.006(4) 0.010(3) -0.004(3)
C45A 0.088(3) 0.106(5) 0.098(3) -0.012(4) 0.007(2) -0.004(2)
C46A 0.084(3) 0.126(8) 0.128(4) -0.007(4) 0.012(3) -0.003(3)
C47A 0.084(3) 0.126(8) 0.128(4) -0.007(4) 0.012(3) -0.003(3)
C48A 0.088(3) 0.106(5) 0.098(3) -0.012(4) 0.007(2) -0.004(2)
O1 0.070(2) 0.193(3) 0.0716(16) -0.0274(16) -0.0084(15) 0.0065(18)
O2 0.070(2) 0.193(3) 0.0716(16) -0.0274(16) -0.0084(15) 0.0065(18)
N1 0.070(2) 0.071(3) 0.0592(18) 0.0080(18) -0.0038(19) -0.002(2)
O1A 0.070(2) 0.193(3) 0.0716(16) -0.0274(16) -0.0084(15) 0.0065(18)
O2A 0.070(2) 0.193(3) 0.0716(16) -0.0274(16) -0.0084(15) 0.0065(18)
N1A 0.070(2) 0.071(3) 0.0592(18) 0.0080(18) -0.0038(19) -0.002(2)
 
_geom_special_details
;
 All esds (except the esd in the dihedral angle between two l.s. planes)
 are estimated using the full covariance matrix.  The cell esds are taken
 into account individually in the estimation of esds in distances, angles
 and torsion angles; correlations between esds in cell parameters are only
 used when they are defined by crystal symmetry.  An approximate (isotropic)
 treatment of cell esds is used for estimating esds involving l.s. planes.
;
 
loop_
 _geom_bond_atom_site_label_1
 _geom_bond_atom_site_label_2
 _geom_bond_distance
 _geom_bond_site_symmetry_2
 _geom_bond_publ_flag
Pd1 O1A 1.87(2) . ?
Pd1 N3 2.020(3) . ?
Pd1 N1 2.034(3) . ?
Pd1 N2 2.089(3) . ?
Pd1 N4 2.090(3) . ?
N2 C9 1.501(5) . ?
N2 C1 1.505(5) . ?
N2 C5 1.510(5) . ?
N3 C2 1.476(5) . ?
N3 C3 1.486(5) . ?
N3 H3 0.9800 . ?
N4 C17 1.488(5) . ?
N4 C4 1.505(5) . ?
N4 C13 1.514(5) . ?
C1 C2 1.513(5) . ?
C1 H1A 0.9700 . ?
C1 H1B 0.9700 . ?
C2 H2A 0.9700 . ?
C2 H2B 0.9700 . ?
C3 C4 1.501(5) . ?
C3 H3A 0.9700 . ?
C3 H3B 0.9700 . ?
C4 H4A 0.9700 . ?
C4 H4B 0.9700 . ?
C5 C6 1.513(6) . ?
C5 H5A 0.9700 . ?
C5 H5B 0.9700 . ?
C6 C7 1.521(7) . ?
C6 H6A 0.9700 . ?
C6 H6B 0.9700 . ?
C7 C8 1.486(7) . ?
C7 H7A 0.9700 . ?
C7 H7B 0.9700 . ?
C8 H8A 0.9600 . ?
C8 H8B 0.9600 . ?
C8 H8C 0.9600 . ?
C9 C10 1.481(6) . ?
C9 H9A 0.9700 . ?
C9 H9B 0.9700 . ?
C10 C11 1.516(6) . ?
C10 H10A 0.9700 . ?
C10 H10B 0.9700 . ?
C11 C12 1.493(7) . ?
C11 H11A 0.9700 . ?
C11 H11B 0.9700 . ?
C12 H12A 0.9600 . ?
C12 H12B 0.9600 . ?
C12 H12C 0.9600 . ?
C13 C14 1.499(5) . ?
C13 H13A 0.9700 . ?
C13 H13B 0.9700 . ?
C14 C15 1.503(6) . ?
C14 H14A 0.9700 . ?
C14 H14B 0.9700 . ?
C15 C16 1.508(6) . ?
C15 H15A 0.9700 . ?
C15 H15B 0.9700 . ?
C16 H16A 0.9600 . ?
C16 H16B 0.9600 . ?
C16 H16C 0.9600 . ?
C17 C18 1.503(6) . ?
C17 H17A 0.9700 . ?
C17 H17B 0.9700 . ?
C18 C19 1.527(6) . ?
C18 H18A 0.9700 . ?
C18 H18B 0.9700 . ?
C19 C20 1.438(7) . ?
C19 H19A 0.9700 . ?
C19 H19B 0.9700 . ?
C20 H20A 0.9600 . ?
C20 H20B 0.9600 . ?
C20 H20C 0.9600 . ?
C21 C26 1.392(5) . ?
C21 C22 1.394(5) . ?
C21 B1 1.640(6) . ?
C22 C23 1.383(6) . ?
C22 H22 0.9300 . ?
C23 C24 1.360(6) . ?
C23 H23 0.9300 . ?
C24 C25 1.380(6) . ?
C24 H24 0.9300 . ?
C25 C26 1.373(5) . ?
C25 H25 0.9300 . ?
C26 H26 0.9300 . ?
C27 C28 1.388(6) . ?
C27 C32 1.400(5) . ?
C27 B1 1.654(7) . ?
C28 C29 1.392(6) . ?
C28 H28 0.9300 . ?
C29 C30 1.355(6) . ?
C29 H29 0.9300 . ?
C30 C31 1.366(7) . ?
C30 H30 0.9300 . ?
C31 C32 1.377(6) . ?
C31 H31 0.9300 . ?
C32 H32 0.9300 . ?
C33 C34 1.380(5) . ?
C33 C38 1.396(6) . ?
C33 B1 1.645(7) . ?
C34 C35 1.379(6) . ?
C34 H34 0.9300 . ?
C35 C36 1.379(6) . ?
C35 H35 0.9300 . ?
C36 C37 1.367(6) . ?
C36 H36 0.9300 . ?
C37 C38 1.386(6) . ?
C37 H37 0.9300 . ?
C38 H38 0.9300 . ?
C39 C40 1.375(6) . ?
C39 C44 1.392(7) . ?
C39 B1 1.668(6) . ?
C40 C41 1.414(6) . ?
C40 H40 0.9300 . ?
C41 C42 1.351(8) . ?
C41 H41 0.9300 . ?
C42 C43 1.363(9) . ?
C42 H42 0.9300 . ?
C43 C44 1.376(7) . ?
C43 H43 0.9300 . ?
C44 H44 0.9300 . ?
O3 C45 1.435(12) . ?
O3 C48 1.436(10) . ?
C45 C46 1.489(13) . ?
C45 H45A 0.9700 . ?
C45 H45B 0.9700 . ?
C46 C47 1.437(11) . ?
C46 H46A 0.9700 . ?
C46 H46B 0.9700 . ?
C47 C48 1.421(10) . ?
C47 H47A 0.9700 . ?
C47 H47B 0.9700 . ?
C48 H48A 0.9700 . ?
C48 H48B 0.9700 . ?
O3A C48A 1.404(17) . ?
O3A C45A 1.437(15) . ?
C45A C46A 1.509(16) . ?
C45A H45C 0.9700 . ?
C45A H45D 0.9700 . ?
C46A C47A 1.431(15) . ?
C46A H46C 0.9700 . ?
C46A H46D 0.9700 . ?
C47A C48A 1.409(14) . ?
C47A H47C 0.9700 . ?
C47A H47D 0.9700 . ?
C48A H48C 0.9700 . ?
C48A H48D 0.9700 . ?
O1 N1 1.2009(10) . ?
O2 N1 1.2008(10) . ?
O1A N1A 1.3001(10) . ?
O2A N1A 1.3002(10) . ?
 
loop_
 _geom_angle_atom_site_label_1
 _geom_angle_atom_site_label_2
 _geom_angle_atom_site_label_3
 _geom_angle
 _geom_angle_site_symmetry_1
 _geom_angle_site_symmetry_3
 _geom_angle_publ_flag
O1A Pd1 N3 171.4(4) . . ?
N3 Pd1 N1 179.10(13) . . ?
O1A Pd1 N2 94.35(12) . . ?
N3 Pd1 N2 84.92(12) . . ?
N1 Pd1 N2 95.64(10) . . ?
O1A Pd1 N4 93.90(11) . . ?
N3 Pd1 N4 85.27(12) . . ?
N1 Pd1 N4 94.30(10) . . ?
N2 Pd1 N4 166.18(12) . . ?
C9 N2 C1 110.0(3) . . ?
C9 N2 C5 109.9(3) . . ?
C1 N2 C5 110.7(3) . . ?
C9 N2 Pd1 114.7(3) . . ?
C1 N2 Pd1 105.8(2) . . ?
C5 N2 Pd1 105.6(3) . . ?
C2 N3 C3 116.8(3) . . ?
C2 N3 Pd1 107.7(2) . . ?
C3 N3 Pd1 107.3(2) . . ?
C2 N3 H3 108.3 . . ?
C3 N3 H3 108.3 . . ?
Pd1 N3 H3 108.3 . . ?
C17 N4 C4 109.4(3) . . ?
C17 N4 C13 109.9(3) . . ?
C4 N4 C13 110.5(3) . . ?
C17 N4 Pd1 116.0(2) . . ?
C4 N4 Pd1 105.7(2) . . ?
C13 N4 Pd1 105.2(2) . . ?
N2 C1 C2 109.6(3) . . ?
N2 C1 H1A 109.8 . . ?
C2 C1 H1A 109.8 . . ?
N2 C1 H1B 109.8 . . ?
C2 C1 H1B 109.8 . . ?
H1A C1 H1B 108.2 . . ?
N3 C2 C1 106.7(3) . . ?
N3 C2 H2A 110.4 . . ?
C1 C2 H2A 110.4 . . ?
N3 C2 H2B 110.4 . . ?
C1 C2 H2B 110.4 . . ?
H2A C2 H2B 108.6 . . ?
N3 C3 C4 107.1(3) . . ?
N3 C3 H3A 110.3 . . ?
C4 C3 H3A 110.3 . . ?
N3 C3 H3B 110.3 . . ?
C4 C3 H3B 110.3 . . ?
H3A C3 H3B 108.5 . . ?
C3 C4 N4 110.7(3) . . ?
C3 C4 H4A 109.5 . . ?
N4 C4 H4A 109.5 . . ?
C3 C4 H4B 109.5 . . ?
N4 C4 H4B 109.5 . . ?
H4A C4 H4B 108.1 . . ?
N2 C5 C6 117.6(4) . . ?
N2 C5 H5A 107.9 . . ?
C6 C5 H5A 107.9 . . ?
N2 C5 H5B 107.9 . . ?
C6 C5 H5B 107.9 . . ?
H5A C5 H5B 107.2 . . ?
C5 C6 C7 111.0(5) . . ?
C5 C6 H6A 109.4 . . ?
C7 C6 H6A 109.4 . . ?
C5 C6 H6B 109.4 . . ?
C7 C6 H6B 109.4 . . ?
H6A C6 H6B 108.0 . . ?
C8 C7 C6 110.4(6) . . ?
C8 C7 H7A 109.6 . . ?
C6 C7 H7A 109.6 . . ?
C8 C7 H7B 109.6 . . ?
C6 C7 H7B 109.6 . . ?
H7A C7 H7B 108.1 . . ?
C7 C8 H8A 109.5 . . ?
C7 C8 H8B 109.5 . . ?
H8A C8 H8B 109.5 . . ?
C7 C8 H8C 109.5 . . ?
H8A C8 H8C 109.5 . . ?
H8B C8 H8C 109.5 . . ?
C10 C9 N2 116.1(3) . . ?
C10 C9 H9A 108.3 . . ?
N2 C9 H9A 108.3 . . ?
C10 C9 H9B 108.3 . . ?
N2 C9 H9B 108.3 . . ?
H9A C9 H9B 107.4 . . ?
C9 C10 C11 111.9(4) . . ?
C9 C10 H10A 109.2 . . ?
C11 C10 H10A 109.2 . . ?
C9 C10 H10B 109.2 . . ?
C11 C10 H10B 109.2 . . ?
H10A C10 H10B 107.9 . . ?
C12 C11 C10 113.1(5) . . ?
C12 C11 H11A 109.0 . . ?
C10 C11 H11A 109.0 . . ?
C12 C11 H11B 109.0 . . ?
C10 C11 H11B 109.0 . . ?
H11A C11 H11B 107.8 . . ?
C11 C12 H12A 109.5 . . ?
C11 C12 H12B 109.5 . . ?
H12A C12 H12B 109.5 . . ?
C11 C12 H12C 109.5 . . ?
H12A C12 H12C 109.5 . . ?
H12B C12 H12C 109.5 . . ?
C14 C13 N4 118.3(3) . . ?
C14 C13 H13A 107.7 . . ?
N4 C13 H13A 107.7 . . ?
C14 C13 H13B 107.7 . . ?
N4 C13 H13B 107.7 . . ?
H13A C13 H13B 107.1 . . ?
C13 C14 C15 111.7(4) . . ?
C13 C14 H14A 109.3 . . ?
C15 C14 H14A 109.3 . . ?
C13 C14 H14B 109.3 . . ?
C15 C14 H14B 109.3 . . ?
H14A C14 H14B 107.9 . . ?
C14 C15 C16 114.5(4) . . ?
C14 C15 H15A 108.6 . . ?
C16 C15 H15A 108.6 . . ?
C14 C15 H15B 108.6 . . ?
C16 C15 H15B 108.6 . . ?
H15A C15 H15B 107.6 . . ?
C15 C16 H16A 109.5 . . ?
C15 C16 H16B 109.5 . . ?
H16A C16 H16B 109.5 . . ?
C15 C16 H16C 109.5 . . ?
H16A C16 H16C 109.5 . . ?
H16B C16 H16C 109.5 . . ?
N4 C17 C18 114.9(4) . . ?
N4 C17 H17A 108.5 . . ?
C18 C17 H17A 108.5 . . ?
N4 C17 H17B 108.5 . . ?
C18 C17 H17B 108.5 . . ?
H17A C17 H17B 107.5 . . ?
C17 C18 C19 111.0(4) . . ?
C17 C18 H18A 109.4 . . ?
C19 C18 H18A 109.4 . . ?
C17 C18 H18B 109.4 . . ?
C19 C18 H18B 109.4 . . ?
H18A C18 H18B 108.0 . . ?
C20 C19 C18 114.8(5) . . ?
C20 C19 H19A 108.6 . . ?
C18 C19 H19A 108.6 . . ?
C20 C19 H19B 108.6 . . ?
C18 C19 H19B 108.6 . . ?
H19A C19 H19B 107.5 . . ?
C19 C20 H20A 109.5 . . ?
C19 C20 H20B 109.5 . . ?
H20A C20 H20B 109.5 . . ?
C19 C20 H20C 109.5 . . ?
H20A C20 H20C 109.5 . . ?
H20B C20 H20C 109.5 . . ?
C26 C21 C22 114.3(4) . . ?
C26 C21 B1 122.1(4) . . ?
C22 C21 B1 123.5(4) . . ?
C23 C22 C21 122.4(5) . . ?
C23 C22 H22 118.8 . . ?
C21 C22 H22 118.8 . . ?
C24 C23 C22 121.0(5) . . ?
C24 C23 H23 119.5 . . ?
C22 C23 H23 119.5 . . ?
C23 C24 C25 118.6(5) . . ?
C23 C24 H24 120.7 . . ?
C25 C24 H24 120.7 . . ?
C26 C25 C24 119.7(5) . . ?
C26 C25 H25 120.2 . . ?
C24 C25 H25 120.2 . . ?
C25 C26 C21 123.9(4) . . ?
C25 C26 H26 118.1 . . ?
C21 C26 H26 118.1 . . ?
C28 C27 C32 113.7(4) . . ?
C28 C27 B1 124.7(4) . . ?
C32 C27 B1 121.6(4) . . ?
C27 C28 C29 123.4(5) . . ?
C27 C28 H28 118.3 . . ?
C29 C28 H28 118.3 . . ?
C30 C29 C28 120.5(5) . . ?
C30 C29 H29 119.8 . . ?
C28 C29 H29 119.8 . . ?
C29 C30 C31 118.4(5) . . ?
C29 C30 H30 120.8 . . ?
C31 C30 H30 120.8 . . ?
C30 C31 C32 121.0(5) . . ?
C30 C31 H31 119.5 . . ?
C32 C31 H31 119.5 . . ?
C31 C32 C27 123.0(5) . . ?
C31 C32 H32 118.5 . . ?
C27 C32 H32 118.5 . . ?
C34 C33 C38 114.1(4) . . ?
C34 C33 B1 124.4(4) . . ?
C38 C33 B1 121.5(4) . . ?
C35 C34 C33 123.7(4) . . ?
C35 C34 H34 118.1 . . ?
C33 C34 H34 118.1 . . ?
C36 C35 C34 120.2(4) . . ?
C36 C35 H35 119.9 . . ?
C34 C35 H35 119.9 . . ?
C37 C36 C35 118.6(5) . . ?
C37 C36 H36 120.7 . . ?
C35 C36 H36 120.7 . . ?
C36 C37 C38 119.9(5) . . ?
C36 C37 H37 120.0 . . ?
C38 C37 H37 120.0 . . ?
C37 C38 C33 123.5(4) . . ?
C37 C38 H38 118.2 . . ?
C33 C38 H38 118.2 . . ?
C40 C39 C44 115.1(5) . . ?
C40 C39 B1 122.0(5) . . ?
C44 C39 B1 122.7(5) . . ?
C39 C40 C41 121.7(6) . . ?
C39 C40 H40 119.2 . . ?
C41 C40 H40 119.2 . . ?
C42 C41 C40 120.4(7) . . ?
C42 C41 H41 119.8 . . ?
C40 C41 H41 119.8 . . ?
C41 C42 C43 119.5(7) . . ?
C41 C42 H42 120.2 . . ?
C43 C42 H42 120.2 . . ?
C42 C43 C44 119.6(7) . . ?
C42 C43 H43 120.2 . . ?
C44 C43 H43 120.2 . . ?
C43 C44 C39 123.6(6) . . ?
C43 C44 H44 118.2 . . ?
C39 C44 H44 118.2 . . ?
C21 B1 C33 110.6(4) . . ?
C21 B1 C27 108.3(4) . . ?
C33 B1 C27 110.3(3) . . ?
C21 B1 C39 109.3(3) . . ?
C33 B1 C39 108.3(4) . . ?
C27 B1 C39 110.2(4) . . ?
C45 O3 C48 104.9(8) . . ?
O3 C45 C46 106.1(13) . . ?
O3 C45 H45A 110.5 . . ?
C46 C45 H45A 110.5 . . ?
O3 C45 H45B 110.5 . . ?
C46 C45 H45B 110.5 . . ?
H45A C45 H45B 108.7 . . ?
C47 C46 C45 102.4(8) . . ?
C47 C46 H46A 111.3 . . ?
C45 C46 H46A 111.3 . . ?
C47 C46 H46B 111.3 . . ?
C45 C46 H46B 111.3 . . ?
H46A C46 H46B 109.2 . . ?
C48 C47 C46 109.6(8) . . ?
C48 C47 H47A 109.8 . . ?
C46 C47 H47A 109.8 . . ?
C48 C47 H47B 109.8 . . ?
C46 C47 H47B 109.8 . . ?
H47A C47 H47B 108.2 . . ?
C47 C48 O3 107.6(8) . . ?
C47 C48 H48A 110.2 . . ?
O3 C48 H48A 110.2 . . ?
C47 C48 H48B 110.2 . . ?
O3 C48 H48B 110.2 . . ?
H48A C48 H48B 108.5 . . ?
C48A O3A C45A 110.8(13) . . ?
O3A C45A C46A 102.1(12) . . ?
O3A C45A H45C 111.4 . . ?
C46A C45A H45C 111.4 . . ?
O3A C45A H45D 111.4 . . ?
C46A C45A H45D 111.4 . . ?
H45C C45A H45D 109.2 . . ?
C47A C46A C45A 108.6(13) . . ?
C47A C46A H46C 110.0 . . ?
C45A C46A H46C 110.0 . . ?
C47A C46A H46D 110.0 . . ?
C45A C46A H46D 110.0 . . ?
H46C C46A H46D 108.4 . . ?
C48A C47A C46A 106.3(14) . . ?
C48A C47A H47C 110.5 . . ?
C46A C47A H47C 110.5 . . ?
C48A C47A H47D 110.5 . . ?
C46A C47A H47D 110.5 . . ?
H47C C47A H47D 108.7 . . ?
O3A C48A C47A 109.6(13) . . ?
O3A C48A H48C 109.8 . . ?
C47A C48A H48C 109.8 . . ?
O3A C48A H48D 109.8 . . ?
C47A C48A H48D 109.8 . . ?
H48C C48A H48D 108.2 . . ?
O2 N1 O1 121.84(15) . . ?
O2 N1 Pd1 118.9(2) . . ?
O1 N1 Pd1 119.3(2) . . ?
N1A O1A Pd1 128.2(10) . . ?
O1A N1A O2A 107.72(12) . . ?
 
loop_
 _geom_torsion_atom_site_label_1
 _geom_torsion_atom_site_label_2
 _geom_torsion_atom_site_label_3
 _geom_torsion_atom_site_label_4
 _geom_torsion
 _geom_torsion_site_symmetry_1
 _geom_torsion_site_symmetry_2
 _geom_torsion_site_symmetry_3
 _geom_torsion_site_symmetry_4
 _geom_torsion_publ_flag
C9 N2 C1 C2 -160.1(3) . . . . ?
C5 N2 C1 C2 78.2(4) . . . . ?
Pd1 N2 C1 C2 -35.7(4) . . . . ?
C3 N3 C2 C1 -167.2(4) . . . . ?
Pd1 N3 C2 C1 -46.5(4) . . . . ?
N2 C1 C2 N3 55.5(4) . . . . ?
C2 N3 C3 C4 167.1(3) . . . . ?
Pd1 N3 C3 C4 46.1(4) . . . . ?
N3 C3 C4 N4 -54.0(4) . . . . ?
C17 N4 C4 C3 159.2(3) . . . . ?
C13 N4 C4 C3 -79.7(4) . . . . ?
Pd1 N4 C4 C3 33.6(4) . . . . ?
C9 N2 C5 C6 -57.2(5) . . . . ?
C1 N2 C5 C6 64.5(5) . . . . ?
Pd1 N2 C5 C6 178.5(3) . . . . ?
N2 C5 C6 C7 -178.0(4) . . . . ?
C5 C6 C7 C8 -173.0(5) . . . . ?
C1 N2 C9 C10 67.0(5) . . . . ?
C5 N2 C9 C10 -170.9(4) . . . . ?
Pd1 N2 C9 C10 -52.1(5) . . . . ?
N2 C9 C10 C11 172.6(4) . . . . ?
C9 C10 C11 C12 171.1(5) . . . . ?
C17 N4 C13 C14 55.6(5) . . . . ?
C4 N4 C13 C14 -65.2(5) . . . . ?
Pd1 N4 C13 C14 -178.9(3) . . . . ?
N4 C13 C14 C15 -179.4(4) . . . . ?
C13 C14 C15 C16 179.5(4) . . . . ?
C4 N4 C17 C18 -69.4(5) . . . . ?
C13 N4 C17 C18 169.1(4) . . . . ?
Pd1 N4 C17 C18 50.0(5) . . . . ?
N4 C17 C18 C19 -178.9(4) . . . . ?
C17 C18 C19 C20 -174.2(6) . . . . ?
C26 C21 C22 C23 1.7(6) . . . . ?
B1 C21 C22 C23 -174.0(4) . . . . ?
C21 C22 C23 C24 1.2(8) . . . . ?
C22 C23 C24 C25 -3.0(8) . . . . ?
C23 C24 C25 C26 1.8(7) . . . . ?
C24 C25 C26 C21 1.3(7) . . . . ?
C22 C21 C26 C25 -2.9(6) . . . . ?
B1 C21 C26 C25 172.8(4) . . . . ?
C32 C27 C28 C29 -3.0(7) . . . . ?
B1 C27 C28 C29 178.0(4) . . . . ?
C27 C28 C29 C30 0.9(8) . . . . ?
C28 C29 C30 C31 1.4(8) . . . . ?
C29 C30 C31 C32 -1.4(9) . . . . ?
C30 C31 C32 C27 -0.9(8) . . . . ?
C28 C27 C32 C31 3.0(7) . . . . ?
B1 C27 C32 C31 -178.0(5) . . . . ?
C38 C33 C34 C35 0.3(6) . . . . ?
B1 C33 C34 C35 -177.1(4) . . . . ?
C33 C34 C35 C36 -0.4(7) . . . . ?
C34 C35 C36 C37 0.2(7) . . . . ?
C35 C36 C37 C38 0.1(7) . . . . ?
C36 C37 C38 C33 -0.1(8) . . . . ?
C34 C33 C38 C37 -0.1(7) . . . . ?
B1 C33 C38 C37 177.4(4) . . . . ?
C44 C39 C40 C41 -0.8(7) . . . . ?
B1 C39 C40 C41 175.3(4) . . . . ?
C39 C40 C41 C42 0.7(8) . . . . ?
C40 C41 C42 C43 -0.6(10) . . . . ?
C41 C42 C43 C44 0.8(11) . . . . ?
C42 C43 C44 C39 -1.0(11) . . . . ?
C40 C39 C44 C43 1.0(9) . . . . ?
B1 C39 C44 C43 -175.2(6) . . . . ?
C26 C21 B1 C33 45.4(5) . . . . ?
C22 C21 B1 C33 -139.2(4) . . . . ?
C26 C21 B1 C27 -75.5(5) . . . . ?
C22 C21 B1 C27 99.9(5) . . . . ?
C26 C21 B1 C39 164.5(4) . . . . ?
C22 C21 B1 C39 -20.1(6) . . . . ?
C34 C33 B1 C21 -148.4(4) . . . . ?
C38 C33 B1 C21 34.4(5) . . . . ?
C34 C33 B1 C27 -28.7(5) . . . . ?
C38 C33 B1 C27 154.1(4) . . . . ?
C34 C33 B1 C39 91.9(5) . . . . ?
C38 C33 B1 C39 -85.2(5) . . . . ?
C28 C27 B1 C21 12.9(6) . . . . ?
C32 C27 B1 C21 -166.0(4) . . . . ?
C28 C27 B1 C33 -108.2(5) . . . . ?
C32 C27 B1 C33 72.9(5) . . . . ?
C28 C27 B1 C39 132.3(4) . . . . ?
C32 C27 B1 C39 -46.6(5) . . . . ?
C40 C39 B1 C21 -82.0(5) . . . . ?
C44 C39 B1 C21 93.9(5) . . . . ?
C40 C39 B1 C33 38.5(5) . . . . ?
C44 C39 B1 C33 -145.6(5) . . . . ?
C40 C39 B1 C27 159.2(4) . . . . ?
C44 C39 B1 C27 -24.9(6) . . . . ?
C48 O3 C45 C46 30(3) . . . . ?
O3 C45 C46 C47 -29(2) . . . . ?
C45 C46 C47 C48 17.6(19) . . . . ?
C46 C47 C48 O3 0(2) . . . . ?
C45 O3 C48 C47 -19(2) . . . . ?
C48A O3A C45A C46A 10(5) . . . . ?
O3A C45A C46A C47A -16(5) . . . . ?
C45A C46A C47A C48A 16(4) . . . . ?
C45A O3A C48A C47A -1(5) . . . . ?
C46A C47A C48A O3A -9(4) . . . . ?
N2 Pd1 O1A N1A 98.31(17) . . . . ?
N4 Pd1 O1A N1A -92.79(16) . . . . ?
Pd1 O1A N1A O2A 0.00(3) . . . . ?
 
_refine_diff_density_max    0.454
_refine_diff_density_min   -0.512
_refine_diff_density_rms    0.070

_shelx_res_file
;
TITL shelxt in P 1 21/n 1
    76_pdno2_tr_274k_100s_01_excit.res
    created by SHELXL-2018/3 at 09:30:36 on 31-Mar-2020
CELL 0.534 11.6776 13.5789 30.1777 90 93.492 90
ZERR 4 0.000451 0.000471 0.000997 0 0.003136 0
LATT 1
SYMM 0.5-X,0.5+Y,0.5-Z
SFAC C H B N O Pd
DISP B 0 0 4.561
DISP C 0.001 0.001 6.94
DISP H -0 0 0.611
DISP N 0.003 0.002 10.693
DISP O 0.005 0.003 16.398
DISP Pd -2.504 0.615 1934.604
UNIT 192 292 4 16 12 4
DFIX 1.2 0.001 N1 O1 N1 O2
DFIX 1.3 0.001 O1A N1A N1A O2A
DANG 2.1 0.001 O1 O2 O1A O2A
FLAT 0.001 Pd1 O1 O2 N1 O1A O2A N1A
RIGU 0.001 0.002
EADP O3 O3A
EADP C45 C45A C48 C48A
EADP C46 C46A C47 C47A
EADP O1 O1A O2 O2A
EADP N1 N1A

L.S. 20
PLAN  5
SIZE 0.1 0.1 0.05
TEMP 1
BOND $H
list 4
CONF
fmap 2
acta
SHEL 999 0.8
OMIT 10 0 0
OMIT -1 2 3
OMIT 7 12 0
OMIT -2 1 2
OMIT 6 0 16
REM <olex2.extras>
REM <HklSrc "%.\\76_PdNO2_TR_274K_100S_01_excit.hkl">
REM </olex2.extras>

WGHT    0.033500
FVAR       0.23430   0.64958   0.91522
PD1   6    0.339850    0.775168    0.346496    11.00000    0.05009    0.04925 =
         0.04427    0.00108    0.00059   -0.00222
N2    4    0.346298    0.927608    0.337762    11.00000    0.06125    0.05499 =
         0.05173    0.00555   -0.00013    0.00104
N3    4    0.454406    0.799011    0.398260    11.00000    0.05206    0.04676 =
         0.04191    0.00010    0.00284   -0.00385
AFIX  13
H3    2    0.531612    0.788785    0.388072    11.00000   -1.20000
AFIX   0
N4    4    0.330940    0.631865    0.371285    11.00000    0.05384    0.04554 =
         0.05411   -0.00134    0.00075   -0.00399
C1    1    0.441602    0.963526    0.369514    11.00000    0.07949    0.05415 =
         0.06097    0.00200   -0.01083   -0.00842
AFIX  23
H1A   2    0.429553    1.032374    0.376428    11.00000   -1.20000
H1B   2    0.514466    0.957647    0.355930    11.00000   -1.20000
AFIX   0
C2    1    0.444127    0.903040    0.411671    11.00000    0.07446    0.04658 =
         0.05877   -0.00293   -0.00493   -0.00246
AFIX  23
H2A   2    0.508980    0.921941    0.431458    11.00000   -1.20000
H2B   2    0.374257    0.913031    0.426896    11.00000   -1.20000
AFIX   0
C3    1    0.433451    0.723387    0.432429    11.00000    0.05935    0.05232 =
         0.04193    0.00544   -0.00224   -0.00114
AFIX  23
H3A   2    0.364010    0.738666    0.447119    11.00000   -1.20000
H3B   2    0.497135    0.721320    0.454601    11.00000   -1.20000
AFIX   0
C4    1    0.421348    0.626202    0.408908    11.00000    0.05395    0.05246 =
         0.05431    0.00110   -0.00038    0.00166
AFIX  23
H4A   2    0.400625    0.575795    0.429742    11.00000   -1.20000
H4B   2    0.494198    0.607971    0.397429    11.00000   -1.20000
AFIX   0
C5    1    0.231800    0.965951    0.350914    11.00000    0.07067    0.06425 =
         0.07087    0.00038    0.00437    0.00883
AFIX  23
H5A   2    0.221204    0.944343    0.381027    11.00000   -1.20000
H5B   2    0.172369    0.934885    0.331883    11.00000   -1.20000
AFIX   0
C6    1    0.212442    1.076095    0.349002    11.00000    0.11285    0.06628 =
         0.10479   -0.00285   -0.00372    0.02396
AFIX  23
H6A   2    0.218120    1.098906    0.318755    11.00000   -1.20000
H6B   2    0.271493    1.108923    0.367562    11.00000   -1.20000
AFIX   0
C7    1    0.095073    1.102664    0.364756    11.00000    0.10985    0.09257 =
         0.14742   -0.03282   -0.01348    0.03834
AFIX  23
H7A   2    0.036566    1.063847    0.348631    11.00000   -1.20000
H7B   2    0.092594    1.087390    0.396083    11.00000   -1.20000
AFIX   0
C8    1    0.071210    1.209101    0.357519    11.00000    0.16057    0.09329 =
         0.29235   -0.04032   -0.03241    0.04995
AFIX 137
H8A   2    0.041750    1.219368    0.327479    11.00000   -1.50000
H8B   2    0.140840    1.245965    0.362839    11.00000   -1.50000
H8C   2    0.015617    1.230753    0.377563    11.00000   -1.50000
AFIX   0
C9    1    0.367257    0.960056    0.291399    11.00000    0.06806    0.06816 =
         0.05519    0.01388   -0.00085   -0.00038
AFIX  23
H9A   2    0.299277    0.945247    0.272496    11.00000   -1.20000
H9B   2    0.376876    1.031011    0.291528    11.00000   -1.20000
AFIX   0
C10   1    0.467560    0.915481    0.271260    11.00000    0.06734    0.08059 =
         0.06307    0.00878    0.00363   -0.00080
AFIX  23
H10A  2    0.463704    0.844402    0.274003    11.00000   -1.20000
H10B  2    0.537336    0.937623    0.287312    11.00000   -1.20000
AFIX   0
C11   1    0.472100    0.942689    0.222688    11.00000    0.09336    0.12209 =
         0.06403    0.01207    0.01140   -0.00984
AFIX  23
H11A  2    0.408116    0.911830    0.206026    11.00000   -1.20000
H11B  2    0.463386    1.013440    0.219597    11.00000   -1.20000
AFIX   0
C12   1    0.581123    0.912108    0.203264    11.00000    0.10711    0.18883 =
         0.10108   -0.00781    0.03443   -0.00847
AFIX 137
H12A  2    0.579140    0.931034    0.172577    11.00000   -1.50000
H12B  2    0.589571    0.841946    0.205616    11.00000   -1.50000
H12C  2    0.644780    0.943676    0.219107    11.00000   -1.50000
AFIX   0
C13   1    0.212292    0.623180    0.388564    11.00000    0.05459    0.06047 =
         0.05984    0.00736    0.00160   -0.00205
AFIX  23
H13A  2    0.204114    0.675162    0.410191    11.00000   -1.20000
H13B  2    0.156865    0.636099    0.363997    11.00000   -1.20000
AFIX   0
C14   1    0.179709    0.528035    0.409583    11.00000    0.06648    0.06608 =
         0.07975    0.01463    0.01560   -0.00082
AFIX  23
H14A  2    0.232473    0.514642    0.434942    11.00000   -1.20000
H14B  2    0.186311    0.474894    0.388410    11.00000   -1.20000
AFIX   0
C15   1    0.059259    0.530977    0.424476    11.00000    0.06861    0.07816 =
         0.09236    0.00468    0.02252   -0.00753
AFIX  23
H15A  2    0.007344    0.545676    0.399018    11.00000   -1.20000
H15B  2    0.053526    0.584315    0.445607    11.00000   -1.20000
AFIX   0
C16   1    0.020558    0.437019    0.445579    11.00000    0.07739    0.07835 =
         0.11211    0.00918    0.02906   -0.00673
AFIX 137
H16A  2    0.023827    0.383920    0.424690    11.00000   -1.50000
H16B  2   -0.056790    0.444654    0.454131    11.00000   -1.50000
H16C  2    0.069993    0.422648    0.471352    11.00000   -1.50000
AFIX   0
C17   1    0.349527    0.551304    0.339103    11.00000    0.06931    0.04896 =
         0.06332   -0.00771    0.00082   -0.00129
AFIX  23
H17A  2    0.283000    0.547566    0.318297    11.00000   -1.20000
H17B  2    0.354732    0.489423    0.355158    11.00000   -1.20000
AFIX   0
C18   1    0.454824    0.562491    0.313290    11.00000    0.07917    0.07998 =
         0.06461   -0.00738    0.00876    0.00580
AFIX  23
H18A  2    0.522330    0.564094    0.333665    11.00000   -1.20000
H18B  2    0.450954    0.624330    0.297178    11.00000   -1.20000
AFIX   0
C19   1    0.465256    0.477624    0.280606    11.00000    0.12232    0.10704 =
         0.11577   -0.03949    0.04487    0.00267
AFIX  23
H19A  2    0.459960    0.416043    0.296642    11.00000   -1.20000
H19B  2    0.400707    0.480452    0.258837    11.00000   -1.20000
AFIX   0
C20   1    0.569496    0.477086    0.257563    11.00000    0.14821    0.16850 =
         0.13710   -0.03058    0.07066    0.01628
AFIX 137
H20A  2    0.568665    0.422275    0.237453    11.00000   -1.50000
H20B  2    0.634060    0.471317    0.278664    11.00000   -1.50000
H20C  2    0.575340    0.537308    0.241189    11.00000   -1.50000
AFIX   0

C21   1    0.655980    0.373850    0.427201    11.00000    0.04872    0.04935 =
         0.05674    0.00580   -0.00204   -0.00212
C22   1    0.708964    0.423774    0.393656    11.00000    0.06007    0.06082 =
         0.07477    0.01382    0.01181   -0.00358
AFIX  43
H22   2    0.725995    0.389375    0.368234    11.00000   -1.20000
AFIX   0
C23   1    0.737145    0.522585    0.396780    11.00000    0.06813    0.06222 =
         0.12009    0.02384    0.01446   -0.01011
AFIX  43
H23   2    0.771107    0.553198    0.373334    11.00000   -1.20000
AFIX   0
C24   1    0.715935    0.575660    0.433628    11.00000    0.06094    0.04772 =
         0.12687    0.01549   -0.00947   -0.00417
AFIX  43
H24   2    0.738249    0.641265    0.436158    11.00000   -1.20000
AFIX   0
C25   1    0.660633    0.530122    0.467161    11.00000    0.06829    0.04675 =
         0.09221    0.00025   -0.01488    0.00637
AFIX  43
H25   2    0.643286    0.565409    0.492300    11.00000   -1.20000
AFIX   0
C26   1    0.631319    0.432428    0.463242    11.00000    0.07453    0.04630 =
         0.05927    0.00696    0.00425    0.00245
AFIX  43
H26   2    0.592719    0.403730    0.486011    11.00000   -1.20000
AFIX   0
C27   1    0.733810    0.201225    0.458822    11.00000    0.05354    0.05153 =
         0.05465    0.00330    0.01265    0.00411
C28   1    0.808955    0.250620    0.488517    11.00000    0.06189    0.06120 =
         0.06608   -0.00709    0.00231    0.01213
AFIX  43
H28   2    0.804139    0.318896    0.489963    11.00000   -1.20000
AFIX   0
C29   1    0.891137    0.203217    0.516239    11.00000    0.07084    0.08595 =
         0.09086   -0.00568   -0.01389    0.01769
AFIX  43
H29   2    0.938572    0.239920    0.535831    11.00000   -1.20000
AFIX   0
C30   1    0.902520    0.103951    0.514882    11.00000    0.06535    0.08448 =
         0.11040    0.01572   -0.00353    0.02241
AFIX  43
H30   2    0.956165    0.071804    0.533786    11.00000   -1.20000
AFIX   0
C31   1    0.833343    0.052267    0.485096    11.00000    0.07116    0.06624 =
         0.13033    0.01042   -0.00038    0.01675
AFIX  43
H31   2    0.841205   -0.015742    0.483269    11.00000   -1.20000
AFIX   0
C32   1    0.752097    0.099401    0.457722    11.00000    0.05745    0.05242 =
         0.11370    0.00053    0.00232    0.00480
AFIX  43
H32   2    0.707304    0.061834    0.437571    11.00000   -1.20000
AFIX   0
C33   1    0.505266    0.229838    0.444167    11.00000    0.05407    0.04407 =
         0.04788    0.00047   -0.00054   -0.00334
C34   1    0.478871    0.145241    0.466749    11.00000    0.05588    0.04765 =
         0.05493    0.00663   -0.00245   -0.00235
AFIX  43
H34   2    0.537501    0.100439    0.473655    11.00000   -1.20000
AFIX   0
C35   1    0.370497    0.123372    0.479656    11.00000    0.06037    0.06186 =
         0.07026    0.01202    0.00422   -0.00650
AFIX  43
H35   2    0.357718    0.064961    0.494671    11.00000   -1.20000
AFIX   0
C36   1    0.281037    0.187840    0.470366    11.00000    0.05934    0.06285 =
         0.09340    0.00235    0.00608   -0.00245
AFIX  43
H36   2    0.207745    0.173698    0.479024    11.00000   -1.20000
AFIX   0
C37   1    0.302369    0.272993    0.448157    11.00000    0.05394    0.05903 =
         0.11643    0.00840    0.00348    0.00500
AFIX  43
H37   2    0.243319    0.317581    0.441567    11.00000   -1.20000
AFIX   0
C38   1    0.412102    0.292795    0.435475    11.00000    0.05917    0.05327 =
         0.09813    0.01764    0.00274    0.00245
AFIX  43
H38   2    0.424329    0.351177    0.420359    11.00000   -1.20000
AFIX   0
C39   1    0.636726    0.213358    0.374605    11.00000    0.08767    0.05787 =
         0.05154   -0.00294    0.00972   -0.00947
C40   1    0.543857    0.220420    0.344484    11.00000    0.10849    0.06587 =
         0.06174    0.00428   -0.00741   -0.01807
AFIX  43
H40   2    0.474860    0.244700    0.353819    11.00000   -1.20000
AFIX   0
C41   1    0.550626    0.191700    0.299678    11.00000    0.15287    0.06540 =
         0.06197    0.00366   -0.00480   -0.02993
AFIX  43
H41   2    0.486665    0.197977    0.279965    11.00000   -1.20000
AFIX   0
C42   1    0.649444    0.155191    0.285326    11.00000    0.17899    0.10997 =
         0.07033   -0.01496    0.01880   -0.01902
AFIX  43
H42   2    0.653425    0.135749    0.255910    11.00000   -1.20000
AFIX   0
C43   1    0.743225    0.147055    0.314248    11.00000    0.15942    0.17841 =
         0.07945   -0.03639    0.03136    0.02011
AFIX  43
H43   2    0.811888    0.122749    0.304607    11.00000   -1.20000
AFIX   0
C44   1    0.735727    0.175014    0.357798    11.00000    0.11148    0.15057 =
         0.07143   -0.02098    0.02136    0.02193
AFIX  43
H44   2    0.800420    0.167890    0.377074    11.00000   -1.20000
AFIX   0
B1    3    0.632601    0.254741    0.426515    11.00000    0.05825    0.05053 =
         0.05048    0.00107    0.00563   -0.00259

PART 1
O3    5    0.686718    0.803319    0.365405    21.00000    0.07675    0.09979 =
         0.09664   -0.00628    0.00952   -0.00415
C45   1    0.736690    0.774707    0.325058    21.00000    0.08845    0.10553 =
         0.09767   -0.01202    0.00704   -0.00417
AFIX  23
H45A  2    0.728382    0.826958    0.303180    21.00000   -1.20000
H45B  2    0.699717    0.715872    0.312856    21.00000   -1.20000
AFIX   0
C46   1    0.860174    0.755449    0.337139    21.00000    0.08422    0.12602 =
         0.12826   -0.00667    0.01176   -0.00273
AFIX  23
H46A  2    0.872896    0.687260    0.345661    21.00000   -1.20000
H46B  2    0.907468    0.771380    0.312796    21.00000   -1.20000
AFIX   0
C47   1    0.883220    0.820587    0.374152    21.00000    0.08422    0.12602 =
         0.12826   -0.00667    0.01176   -0.00273
AFIX  23
H47A  2    0.930596    0.787282    0.397035    21.00000   -1.20000
H47B  2    0.924594    0.878023    0.364645    21.00000   -1.20000
AFIX   0
C48   1    0.778163    0.850213    0.391471    21.00000    0.08845    0.10553 =
         0.09767   -0.01202    0.00704   -0.00417
AFIX  23
H48A  2    0.770101    0.921230    0.389751    21.00000   -1.20000
H48B  2    0.776361    0.830575    0.422325    21.00000   -1.20000
AFIX   0
SAME 0.02 0.04 O3 > C48
PART 0
PART 2
O3A   5    0.674410    0.808481    0.360560   -21.00000    0.07675    0.09979 =
         0.09664   -0.00628    0.00952   -0.00415
C45A  1    0.729165    0.752978    0.327246   -21.00000    0.08845    0.10553 =
         0.09767   -0.01202    0.00704   -0.00417
AFIX  23
H45C  2    0.698230    0.769780    0.297651   -21.00000   -1.20000
H45D  2    0.721044    0.682690    0.331856   -21.00000   -1.20000
AFIX   0
C46A  1    0.852620    0.785045    0.334471   -21.00000    0.08422    0.12602 =
         0.12826   -0.00667    0.01176   -0.00273
AFIX  23
H46C  2    0.897323    0.733500    0.349564   -21.00000   -1.20000
H46D  2    0.884812    0.797656    0.306137   -21.00000   -1.20000
AFIX   0
C47A  1    0.856522    0.872739    0.360803   -21.00000    0.08422    0.12602 =
         0.12826   -0.00667    0.01176   -0.00273
AFIX  23
H47C  2    0.917992    0.868828    0.383848   -21.00000   -1.20000
H47D  2    0.869311    0.929889    0.342464   -21.00000   -1.20000
AFIX   0
C48A  1    0.749426    0.879553    0.379703   -21.00000    0.08845    0.10553 =
         0.09767   -0.01202    0.00704   -0.00417
AFIX  23
H48C  2    0.759109    0.869022    0.411502   -21.00000   -1.20000
H48D  2    0.717467    0.944794    0.374587   -21.00000   -1.20000
AFIX   0

PART 0
PART 3
O1    5    0.125438    0.760432    0.298446    31.00000    0.07032    0.19254 =
         0.07159   -0.02743   -0.00840    0.00651
O2    5    0.261824    0.723804    0.259341    31.00000    0.07032    0.19254 =
         0.07159   -0.02743   -0.00840    0.00651
N1    4    0.226137    0.749511    0.293992    31.00000    0.06988    0.07117 =
         0.05917    0.00800   -0.00382   -0.00187
PART 0
PART 4
O1A   5    0.217049    0.757250    0.304621   -31.00000    0.07032    0.19254 =
         0.07159   -0.02743   -0.00840    0.00651
O2A   5    0.327144    0.715999    0.255359   -31.00000    0.07032    0.19254 =
         0.07159   -0.02743   -0.00840    0.00651
N1A   4    0.220233    0.729807    0.263441   -31.00000    0.06988    0.07117 =
         0.05917    0.00800   -0.00382   -0.00187
HKLF 4


REM  shelxt in P 1 21/n 1
REM wR2 = 0.1455, GooF = S = 0.917, Restrained GooF = 0.917 for all data
REM R1 = 0.0624 for 4989 Fo > 4sig(Fo) and 0.1231 for all 9731 data
REM 526 parameters refined using 490 restraints

END

WGHT      0.0335      0.0000

REM Highest difference peak  0.454,  deepest hole -0.512,  1-sigma level  0.070
Q1    1   0.3425  0.6775  0.3461  11.00000  0.05    0.45
Q2    1   0.8141  0.8438  0.3103  11.00000  0.05    0.34
Q3    1   0.3737  0.7750  0.3891  11.00000  0.05    0.34
Q4    1   0.2212  0.6694  0.2802  11.00000  0.05    0.31
Q5    1   0.8524  0.7745  0.3944  11.00000  0.05    0.31
;
_shelx_res_checksum   10420

_shelx_hkl_file
;
  15   0  -1   -0.22    6.06
  15   0  -2   -2.26    6.92
  15   0  -3   11.65    6.95
  15   0  -4   -1.73    5.62
  15   0  -5    4.65    6.15
  15   0  -6    4.92    6.82
  15   0  -7   -1.96    6.65
  15   0  -8   -4.15    7.55
  15   0  -9   41.15   11.10
  15   0 -10    1.56    5.93
  15   0 -11   -5.88    6.51
  15   0 -12   -0.99    5.51
  15   0 -13   -0.06    6.13
  15   0 -14   -1.35    6.28
  15   0 -15    4.87    6.52
  15   0 -16   -2.60    6.15
  15  -1  -1   12.66    6.98
  15   1  -1   10.34    6.58
  15  -1  -2    7.48    6.81
  15   1  -2   -4.43    5.60
  15  -1  -3    5.21    7.59
  15   1  -3    3.49    5.91
  15  -1  -4    0.90    5.67
  15   1  -4   -0.16    5.48
  15  -1  -5   12.08    7.04
  15   1  -5   28.97    8.98
  15  -1  -6   -3.79    6.40
  15   1  -6    3.45    7.30
  15  -1  -7    2.14    5.82
  15   1  -7   10.71    7.07
  15  -1  -8   -1.74    6.28
  15   1  -8    0.69    5.10
  15  -1  -9   -5.47    6.11
  15   1  -9    1.61    5.90
  15  -1 -10   -1.17    5.57
  15   1 -10    2.54    5.94
  15  -1 -11   11.79    6.58
  15   1 -11    8.04    6.46
  15  -1 -12    4.71    6.62
  15   1 -12   -1.73    5.64
  15  -1 -13   -2.41    5.96
  15   1 -13    3.76    5.72
  15  -1 -14   -3.11    6.07
  15   1 -14    2.83    6.92
  15  -1 -15    3.13    6.03
  15  -1 -16    0.79    5.55
  15  -2  -1   -4.39    8.46
  15   2  -1   -1.97    6.43
  15  -2  -2   -8.37    8.07
  15   2  -2    0.16    6.08
  15  -2  -3    9.67    7.33
  15   2  -3   22.03    7.89
  15  -2  -4    2.62    6.29
  15   2  -4    2.19    6.05
  15  -2  -5   12.63    6.99
  15   2  -5   12.99    7.28
  15  -2  -6    1.01    7.25
  15   2  -6   -1.69    5.19
  15  -2  -7   14.22    7.61
  15   2  -7   11.76    6.58
  15  -2  -8    1.72    5.77
  15   2  -8   -3.00    5.50
  15  -2  -9    7.84    7.77
  15   2  -9    4.09    7.29
  15  -2 -10   -2.59    6.55
  15   2 -10   -5.71    7.36
  15  -2 -11    1.39    4.67
  15   2 -11   -1.53    5.16
  15  -2 -12   -6.14    7.22
  15   2 -12   -0.26    4.14
  15  -2 -13    2.36    6.23
  15   2 -13    0.00    5.25
  15  -2 -14    6.36    6.65
  15  -2 -15   13.91    7.24
  15  -2 -16    1.84    6.18
  15  -2 -17    6.19    6.87
  15  -3  -1    3.49    7.73
  15   3  -1    6.27    6.21
  15  -3  -2    6.82    6.85
  15   3  -2   -1.73    5.22
  15  -3  -3   -0.83    4.72
  15   3  -3   -0.30    5.38
  15  -3  -4   -0.24    5.77
  15   3  -4   -4.06    6.27
  15  -3  -5   10.02    7.65
  15   3  -5    0.81    5.22
  15  -3  -6   -1.54    6.08
  15   3  -6    5.06    5.38
  15  -3  -7    1.30    6.83
  15   3  -7    5.93    7.49
  15  -3  -8    6.57    6.87
  15   3  -8    9.84    7.01
  15  -3  -9    1.69    5.06
  15   3  -9    4.40    6.26
  15  -3 -10    1.10    6.17
  15   3 -10    7.18    6.25
  15  -3 -11   10.34    7.95
  15   3 -11   23.55    8.14
  15  -3 -12   -2.10    5.68
  15  -3 -13   -3.77    6.45
  15  -3 -14    4.14    6.64
  15  -3 -15   -3.79    5.87
  15  -3 -16    1.79    6.34
  15  -3 -17    4.68    6.29
  15  -4  -1    5.40    8.11
  15   4  -1   -2.08    6.04
  15  -4  -2   -7.07    7.31
  15   4  -2    8.36    6.17
  15  -4  -3    1.61    6.53
  15   4  -3   11.80    6.34
  15  -4  -4    1.84    7.05
  15   4  -4    2.18    6.20
  15  -4  -5    3.48    7.40
  15   4  -5    6.24    5.80
  15  -4  -6   -2.11    7.80
  15   4  -6    0.00    5.72
  15  -4  -7    0.01    6.66
  15   4  -7   -1.19    6.93
  15  -4  -8    2.26    7.65
  15   4  -8    2.04    5.92
  15  -4  -9   14.19    8.27
  15   4  -9    8.64    6.28
  15  -4 -10    4.38    7.76
  15  -4 -11    8.48    7.82
  15  -4 -12   -2.38    5.19
  15  -4 -13    3.51    6.22
  15  -4 -14   25.31    9.04
  15  -4 -15   15.08    7.71
  15  -4 -16   -1.28    5.89
  15  -4 -17    1.52    6.09
  15  -5  -1    6.66    5.96
  15   5  -1   -4.49    6.40
  15  -5  -2    2.11    8.15
  15   5  -2    6.30    5.88
  15  -5  -3   10.39    7.87
  15   5  -3   -1.63    5.84
  15  -5  -4    5.52    6.77
  15   5  -4    0.19    4.85
  15  -5  -5    4.37    6.34
  15   5  -5   -0.66    4.87
  15  -5  -6   -2.71    6.41
  15   5  -6    0.01    4.97
  15  -5  -7    2.17    6.99
  15  -5  -8   -7.20    6.86
  15  -5  -9    3.24    5.89
  15  -5 -10   -0.00    6.51
  15  -5 -11   10.62    7.20
  15  -5 -12   -1.90    6.59
  15  -5 -13    6.67    7.15
  15  -5 -14   -3.22    5.88
  15  -5 -15    2.12    5.53
  15   6  -1   -0.01    6.02
 -15  -6   1    1.71   10.71
  15   6  -2    0.74    5.30
  15   6  -3    7.57    7.05
 -15  -7   1    0.00   12.41
 -15  -7   2   -6.72   12.42
 -15  -8   1    0.95   11.18
 -15  -8   2    0.05   11.49
 -15  -9   1   -6.05   10.36
 -15  -9   2    1.44   10.86
  14   0  -1    1.79    6.27
  14   0  -2   24.67    9.73
  14   0  -3    0.00    5.94
  14   0  -4   30.01   10.12
  14   0  -5    4.68    6.24
  14   0  -6    8.38    7.20
  14   0  -7    2.71    6.20
  14   0  -8   12.57    7.32
  14   0  -9    2.65    4.88
  14   0 -10    6.28    6.73
  14   0 -11   -0.42    4.98
  14   0 -12    8.09    6.00
  14   0 -13    0.22    4.87
  14   0 -14    8.87    6.08
  14   0 -15   -3.44    6.41
  14   0 -16   -4.43    6.10
  14   0 -17    0.46    5.78
  14   0 -18   10.74    7.49
  14   0 -19   -1.19    6.13
  14   0 -20   -2.95    5.78
  14   0 -21   -2.40    5.40
  14   0 -22   -3.01    5.87
  14   0 -23    0.60    6.05
 -14   0  24   18.29    9.58
  14   0 -24   16.49    7.57
 -14   0  25    4.42    7.35
  14   0 -25   -2.22    6.43
 -14   0  26   -3.84    7.33
  14  -1  -1    2.36    5.32
  14   1  -1   -1.61    6.57
  14  -1  -2   -2.18    5.87
  14   1  -2   -1.92    5.87
  14  -1  -3    1.39    5.85
  14   1  -3   -2.27    7.46
  14  -1  -4    9.91    7.37
  14   1  -4   11.82    6.06
  14  -1  -5    3.17    5.95
  14   1  -5   -6.41    7.00
  14  -1  -6   34.04    9.74
  14   1  -6   10.76    8.46
  14  -1  -7   -1.15    6.68
  14   1  -7    0.80    5.65
  14  -1  -8    0.63    5.10
  14   1  -8   -2.81    5.95
  14  -1  -9    0.75    4.79
  14   1  -9    2.30    5.86
  14  -1 -10    9.57    7.00
  14   1 -10    2.19    6.45
  14  -1 -11    3.76    5.02
  14   1 -11   -0.47    6.11
  14  -1 -12    5.69    6.38
  14   1 -12   -0.42    5.72
  14  -1 -13    1.43    6.03
  14   1 -13    1.34    5.89
  14  -1 -14    4.63    5.94
  14   1 -14    2.62    6.10
  14  -1 -15    2.75    5.31
  14   1 -15   -0.22    4.82
  14  -1 -16   11.15    6.16
  14   1 -16   10.90    6.19
  14  -1 -17   -5.14    5.99
  14   1 -17   -1.58    5.34
  14  -1 -18    1.21    5.69
  14   1 -18   -1.74    5.46
  14  -1 -19    2.46    5.32
  14   1 -19   -0.70    5.35
  14  -1 -20    3.02    5.95
  14   1 -20    1.40    6.22
  14  -1 -21    0.15    4.56
  14   1 -21    3.28    5.82
  14  -1 -22    1.62    4.68
  14   1 -22   -3.24    6.37
 -14  -1  22    3.48    8.35
  14  -1 -23    5.10    6.11
  14   1 -23   -1.77    5.73
 -14  -1  23   -3.40    8.01
  14  -1 -24   -1.55    5.32
 -14  -1  24   -4.08    7.89
 -14   1  25   -3.97    7.78
  14  -1 -25   -5.34    6.19
 -14   1  26   20.72    8.54
  14  -1 -26    9.42    7.26
 -14   1  27    5.76    8.42
  14  -2  -1    3.16    6.45
  14   2  -1    2.83    4.59
  14  -2  -2    7.37    7.95
  14   2  -2   20.53    7.36
  14  -2  -3    1.32    6.51
  14   2  -3   -1.21    4.93
  14  -2  -4   17.98    6.88
  14   2  -4   12.10    6.79
  14  -2  -5    2.55    5.90
  14   2  -5    3.00    6.45
  14  -2  -6   18.01    7.38
  14   2  -6   10.59    6.25
  14  -2  -7   -5.15    6.78
  14   2  -7   -1.80    5.79
  14  -2  -8    7.89    6.90
  14   2  -8   12.10    6.89
  14  -2  -9    0.98    5.04
  14   2  -9    9.84    6.46
  14  -2 -10    4.23    7.29
  14   2 -10   -2.48    5.72
  14  -2 -11   -0.99    5.52
  14   2 -11    1.58    6.41
  14  -2 -12    3.45    5.04
  14   2 -12    9.71    6.78
  14  -2 -13    4.53    7.06
  14   2 -13   -1.18    5.13
  14  -2 -14    7.30    5.71
  14   2 -14    5.80    5.95
  14  -2 -15    0.75    5.36
  14   2 -15    3.50    6.40
  14  -2 -16    2.07    4.82
  14   2 -16   -0.05    5.85
  14  -2 -17    5.54    6.14
  14   2 -17   -0.69    5.76
  14  -2 -18    2.90    5.57
  14   2 -18   10.28    6.21
  14  -2 -19    3.73    5.74
  14   2 -19    1.98    5.51
  14  -2 -20   -3.10    6.49
  14   2 -20   -1.81    6.44
 -14  -2  20    2.56    7.56
  14  -2 -21    1.98    5.50
  14   2 -21    7.24    6.56
 -14  -2  21   -1.70    7.49
  14  -2 -22    4.67    5.97
  14   2 -22    4.01    6.71
 -14  -2  22    9.10    7.41
  14  -2 -23    0.71    5.49
  14  -2 -24   12.70    7.21
  14  -2 -25   -2.66    6.64
  14  -2 -26    2.65    6.07
  14  -3  -1   -0.84    7.36
  14   3  -1    1.26    6.04
 -14  -3   1   -5.49   10.94
  14  -3  -2   -2.51    6.12
  14   3  -2    3.93    5.63
 -14  -3   2   -1.30   10.37
  14  -3  -3    2.95    7.57
  14   3  -3   -0.87    5.83
  14  -3  -4   -2.87    6.18
  14   3  -4   -2.26    5.13
  14  -3  -5    7.56    7.00
  14   3  -5   -1.21    6.78
  14  -3  -6   12.83    8.65
  14   3  -6   26.96    8.43
  14  -3  -7    2.62    6.52
  14   3  -7    2.38    5.87
  14  -3  -8   -1.12    6.61
  14   3  -8   -0.87    4.80
  14  -3  -9   -1.16    6.97
  14   3  -9    3.42    5.33
  14  -3 -10    2.53    5.46
  14   3 -10    8.75    7.01
  14  -3 -11   13.69    7.18
  14   3 -11   12.28    6.24
  14  -3 -12    2.96    6.05
  14   3 -12   -0.07    6.08
  14  -3 -13   -5.39    6.48
  14   3 -13   -0.53    6.03
  14  -3 -14    6.22    5.93
  14   3 -14    0.82    6.59
  14  -3 -15   -0.17    5.76
  14   3 -15    3.93    6.47
  14  -3 -16    1.15    6.04
  14   3 -16    8.87    6.13
  14  -3 -17    2.21    5.83
  14   3 -17   -5.47    6.72
 -14  -3  17    1.22    6.24
  14  -3 -18   -0.79    5.88
  14   3 -18   -0.92    6.22
 -14  -3  18   -1.69    6.41
  14  -3 -19   -4.10    6.00
  14   3 -19   -3.24    5.51
 -14  -3  19    0.65    7.17
  14  -3 -20    8.34    6.61
  14   3 -20   16.50    7.80
 -14  -3  20   14.00    9.15
  14  -3 -21    1.83    5.67
 -14  -3  21   -2.62    8.67
  14  -3 -22    3.13    6.15
  14  -3 -23    2.09    5.75
  14  -3 -24   -1.91    5.67
  14  -3 -25   -6.82    6.47
  14  -4  -1    5.51    7.19
  14   4  -1    2.55    6.15
 -14  -4   1   -2.93   11.93
  14  -4  -2   18.17    8.89
  14   4  -2    0.45    5.78
 -14  -4   2    1.07   11.73
  14  -4  -3   -6.19    7.66
  14   4  -3    1.84    5.64
 -14  -4   3    1.69   11.63
  14  -4  -4    1.26    6.49
  14   4  -4   12.30    7.50
  14  -4  -5    6.52    7.29
  14   4  -5   -2.13    6.48
  14  -4  -6   -1.46    5.95
  14   4  -6    3.46    5.63
  14  -4  -7    0.33    6.02
  14   4  -7   -0.53    5.11
  14  -4  -8   10.62    6.85
  14   4  -8   -0.43    3.92
  14  -4  -9    2.50    6.73
  14   4  -9    9.27    6.93
  14  -4 -10   -1.42    6.22
  14   4 -10   -0.45    5.23
  14  -4 -11   -3.81    6.23
  14   4 -11   -4.11    5.85
  14  -4 -12   12.12    7.60
  14   4 -12   12.44    6.86
  14  -4 -13   10.55    6.71
  14   4 -13    7.87    5.98
  14  -4 -14   14.05    7.72
  14   4 -14   13.71    7.13
  14  -4 -15    1.81    5.35
  14   4 -15   -0.98    5.39
 -14  -4  15   -1.98    8.48
  14  -4 -16    2.75    6.30
  14   4 -16   23.45    8.15
 -14  -4  16    6.32    8.94
  14  -4 -17   -2.86    6.22
  14   4 -17   -3.11    5.35
 -14  -4  17   -1.96    8.23
  14  -4 -18    3.14    6.26
 -14  -4  18    5.64    8.45
  14  -4 -19   -0.10    5.07
  14  -4 -20    2.70    5.42
  14  -4 -21   -1.33    5.35
  14  -4 -22   -0.99    5.52
  14  -4 -23    2.55    5.98
  14  -5  -1   16.14    8.51
  14   5  -1   -1.96    5.72
 -14  -5   1   -3.08   12.80
  14  -5  -2   -2.49    7.36
  14   5  -2    2.24    6.62
 -14  -5   2    7.52   10.73
  14  -5  -3    2.69    6.65
  14   5  -3    2.13    5.81
 -14  -5   3   -1.42   10.13
  14  -5  -4    0.86    7.93
  14   5  -4   -2.33    5.78
  14  -5  -5   22.53    9.38
  14   5  -5    1.93    5.94
  14  -5  -6    7.01    7.56
  14   5  -6    4.66    5.60
  14  -5  -7   -2.48    6.58
  14   5  -7   -1.57    5.80
  14  -5  -8    1.47    6.26
  14   5  -8   -1.56    6.72
  14  -5  -9    6.07    6.83
  14   5  -9    8.18    6.48
  14  -5 -10   15.79    8.57
  14   5 -10    4.27    7.16
  14  -5 -11   -2.05    6.80
  14   5 -11   -2.22    5.80
  14  -5 -12    7.96    6.93
  14   5 -12   14.18    7.67
 -14  -5  12   -1.80    7.58
  14  -5 -13   -0.93    5.86
  14   5 -13    3.42    5.92
 -14  -5  13    7.00    7.91
  14  -5 -14    3.68    6.09
  14   5 -14    1.04    6.64
 -14  -5  14   10.82    8.24
  14  -5 -15   12.14    7.63
  14   5 -15    3.38    5.70
 -14  -5  15    2.45    8.11
  14  -5 -16    6.95    6.52
 -14  -5  16    8.16    8.57
  14  -5 -17    1.43    5.96
  14  -5 -18    1.96    4.89
  14  -5 -19   -3.49    6.29
  14  -5 -20    2.10    7.05
  14  -5 -21    9.68    6.12
  14  -5 -22    0.51    4.90
  14  -6  -1    5.84    8.38
  14   6  -1    3.27    5.71
 -14  -6   1   15.28   10.84
  14  -6  -2    3.66    7.05
  14   6  -2    7.37    6.42
 -14  -6   2   -8.08   12.02
  14  -6  -3    6.61    8.16
  14   6  -3    8.09    5.61
 -14  -6   3    6.06   10.22
  14  -6  -4    9.41    7.56
  14   6  -4    7.62    6.38
 -14  -6   4    3.41   11.71
  14  -6  -5    0.88    6.32
  14   6  -5    1.86    5.56
  14  -6  -6    5.20    7.09
  14   6  -6   -0.62    6.10
  14  -6  -7   -1.57    6.86
  14   6  -7    6.07    6.32
  14  -6  -8    1.73    6.40
  14   6  -8   -0.47    6.52
  14  -6  -9    1.40    7.70
  14   6  -9   -2.09    6.14
 -14  -6   9    7.44    8.07
  14  -6 -10   -4.63    7.98
  14   6 -10    2.93    5.68
 -14  -6  10   -1.81    7.38
  14  -6 -11   -0.12    6.37
  14   6 -11    3.53    6.20
 -14  -6  11    1.37    8.09
  14  -6 -12    8.98    7.36
  14   6 -12    3.51    6.49
 -14  -6  12   11.28    7.94
  14  -6 -13    4.79    6.86
 -14  -6  13    0.56    7.52
  14  -6 -14   13.91    7.88
 -14  -6  14   -0.46    7.02
  14  -6 -15   -2.59    6.13
  14  -6 -16    1.69    5.31
  14  -6 -17   -0.90    5.33
  14  -6 -18   -0.00    6.59
  14  -6 -19    3.94    6.67
  14  -6 -20   -1.45    6.03
  14  -7  -1    5.21    8.54
  14   7  -1    4.62    5.74
 -14  -7   1   -1.81   11.11
  14  -7  -2   -1.81    7.18
  14   7  -2   -4.97    6.60
 -14  -7   2    3.46   11.32
  14  -7  -3   -3.68    6.87
  14   7  -3   -0.81    5.57
 -14  -7   3   -1.78    9.55
  14  -7  -4    3.50    7.67
  14   7  -4   -1.36    5.99
 -14  -7   4   -5.64    9.59
  14  -7  -5   25.51   10.78
  14   7  -5   16.80    8.13
 -14  -7   5   14.04    9.13
  14  -7  -6    8.22    7.89
  14   7  -6    2.24    5.67
 -14  -7   6    3.28    8.49
  14  -7  -7   -1.84    8.15
  14   7  -7    1.38    5.28
 -14  -7   7    2.45    7.43
  14  -7  -8   -5.23    8.08
  14   7  -8   -1.55    6.35
 -14  -7   8    3.11    7.01
  14  -7  -9   11.20    8.16
 -14  -7   9   -6.54    7.45
  14  -7 -10   -3.27    5.59
 -14  -7  10    7.06    7.00
  14  -7 -11   10.40    8.80
 -14  -7  11    1.31    7.56
  14  -7 -12   -2.74    7.03
  14  -7 -13    0.06    6.64
  14  -7 -14   -0.08    6.31
  14  -7 -15   15.44    8.08
  14  -7 -16   -0.41    5.32
  14  -7 -17    1.94    5.25
  14  -7 -18   -1.03    5.77
  14  -8  -1    1.93    7.08
  14   8  -1   13.19    7.21
 -14  -8   1   15.33    8.93
 -14  -8   1   -7.51   11.80
  14  -8  -2   -0.23    7.52
  14   8  -2   -0.28    5.22
 -14  -8   2    3.96    7.13
 -14  -8   2   -7.69   11.91
  14  -8  -3   -3.86    8.25
  14   8  -3    7.40    7.04
 -14  -8   3   10.80    7.35
 -14  -8   3    7.66   11.17
  14  -8  -4    3.26    7.51
  14   8  -4   -2.83    6.32
 -14  -8   4   -2.53    7.31
 -14  -8   4    4.66    9.82
  14  -8  -5    0.76    7.60
 -14  -8   5    6.03    8.32
 -14  -8   5   -1.12    9.19
  14  -8  -6    3.48    7.04
 -14  -8   6    0.76    6.36
  14  -8  -7   13.94    7.86
 -14  -8   7    5.70    7.33
  14  -8  -8    0.89    6.72
  14  -8  -9    5.76    7.58
  14  -8 -10    2.24    7.14
  14  -8 -11   13.76    8.54
  14  -8 -12   -2.18    7.61
  14  -8 -13    0.52    7.29
  14  -8 -14   -0.37    6.86
  14  -8 -15    5.45    6.84
  14  -8 -16   -0.38    5.94
  14  -8 -17   -0.64    6.42
 -14  -9   1   -0.00    6.40
 -14  -9   1    1.26   11.17
 -14  -9   2    5.33    7.16
 -14  -9   2    2.55    9.65
  14  -9  -3   -4.54    7.49
 -14  -9   3    0.10    6.51
 -14  -9   3   -5.73   10.56
  14  -9  -4   13.51    8.65
 -14  -9   4   -1.82    6.34
 -14  -9   4   -2.22   11.40
  14  -9  -5   -0.27    8.24
 -14  -9   5   25.85   13.22
  14  -9  -6    5.75    7.92
  14  -9  -7   -4.91    8.07
  14  -9  -8    0.01    8.24
  14  -9  -9    7.35    7.42
  14  -9 -10   -2.30    7.23
  14  -9 -11   19.60    9.46
  14  -9 -12    0.48    6.89
  14  -9 -13    5.58    6.62
  14  -9 -14    2.25    6.64
  14  -9 -15    1.25    6.50
 -14 -10   1   -3.05   12.31
 -14 -10   2   -0.51   10.49
 -14 -10   3    3.11   11.26
 -14 -10   4   -1.24   11.34
 -14 -10   5    6.78    9.94
  14 -10 -11   -0.13    8.48
  14 -10 -12   -0.75    7.28
  14 -10 -13    3.05    7.37
 -14 -11   4   -8.55   12.20
 -13   0   1   38.07   15.98
  13   0  -1   54.57   12.61
  13   0  -2    0.06    6.65
  13   0  -3    4.82    5.91
  13   0  -4   -4.27    6.65
  13   0  -5    5.44    6.82
  13   0  -6    0.02    5.57
  13   0  -7   21.27    7.63
  13   0  -8   -0.43    6.23
  13   0  -9    8.89    6.31
  13   0 -10   -1.46    5.90
  13   0 -11   15.63    7.67
  13   0 -12   -0.79    6.13
  13   0 -13   19.45    7.77
  13   0 -14   -4.19    5.53
  13   0 -15    2.21    5.87
  13   0 -16   -0.80    5.77
  13   0 -17   26.97    8.64
  13   0 -18   -1.55    6.03
  13   0 -19    6.84    5.52
  13   0 -20    1.66    4.93
  13   0 -21   -2.45    5.30
  13   0 -22    0.92    5.27
 -13   0  23    6.46    7.64
  13   0 -23   12.04    6.68
 -13   0  24   -2.56    6.86
  13   0 -24   -4.63    6.79
 -13   0  25   -3.59    7.37
  13   0 -25   -2.08    6.05
 -13   0  26    0.64    6.72
 -13   0  27    9.86    7.84
 -13   0  28    4.02    6.32
  13  -1  -1    0.83    5.95
  13   1  -1    6.23    5.45
 -13  -1   1   -2.50   11.04
  13  -1  -2    3.47    6.97
  13   1  -2   -1.70    6.83
 -13  -1   2   -1.15   12.10
  13  -1  -3   12.44    7.55
  13   1  -3    6.33    6.98
  13  -1  -4    2.47    6.16
  13   1  -4   -3.34    6.79
  13  -1  -5   87.08   14.77
  13   1  -5   41.59   12.82
  13  -1  -6    7.66    7.15
  13   1  -6    1.24    6.49
  13  -1  -7    4.90    6.28
  13   1  -7    1.06    5.13
  13  -1  -8   -1.72    5.22
  13   1  -8   -0.27    5.70
  13  -1  -9   14.10    7.52
  13   1  -9   22.92    7.58
  13  -1 -10    8.49    6.52
  13   1 -10    2.61    5.89
  13  -1 -11   10.16    6.97
  13   1 -11   18.11    7.50
  13  -1 -12    0.60    5.23
  13   1 -12   -0.69    5.42
  13  -1 -13    3.11    5.88
  13   1 -13   -0.08    4.81
  13  -1 -14   -1.59    5.66
  13   1 -14   -0.42    5.31
  13  -1 -15   14.61    7.68
  13   1 -15   15.65    7.62
  13  -1 -16    5.10    5.47
  13   1 -16    3.26    6.18
  13  -1 -17    3.05    5.18
  13   1 -17    3.54    5.27
  13  -1 -18   -2.74    5.70
  13   1 -18   -1.97    5.48
  13  -1 -19   14.47    7.01
  13   1 -19    3.70    6.34
  13  -1 -20   -3.59    5.01
  13   1 -20    2.21    5.51
  13  -1 -21    7.86    5.69
  13   1 -21   11.98    7.34
 -13  -1  21   12.51    7.59
  13  -1 -22   -4.35    5.75
  13   1 -22   -0.46    5.21
 -13  -1  22    0.31    6.88
  13  -1 -23    0.74    5.21
  13   1 -23    5.10    5.70
 -13  -1  23    2.13    6.53
  13  -1 -24   -4.88    6.45
 -13  -1  24   -0.04    6.50
 -13   1  25   14.05    8.60
  13  -1 -25   -1.03    6.03
 -13  -1  25    5.63    6.13
 -13   1  26    4.24    7.48
  13  -1 -26   -0.03    5.95
 -13  -1  26   12.15    7.43
 -13   1  27    5.26    7.64
 -13  -1  27   -1.56    6.97
 -13  -1  28   -1.95    6.99
 -13  -1  29    4.99    6.60
 -13  -1  30   -3.85    6.62
  13  -2  -1   30.31   11.97
  13   2  -1   45.19   10.74
 -13  -2   1   41.64   15.59
  13  -2  -2   -5.01    6.64
  13   2  -2    3.97    5.24
 -13  -2   2   18.08   12.04
  13  -2  -3    2.29    6.16
  13   2  -3    6.92    5.86
 -13  -2   3   -8.31   11.79
  13  -2  -4   19.50    8.19
  13   2  -4   13.63    6.42
 -13  -2   4    2.78   10.30
  13  -2  -5    1.00    4.81
  13   2  -5   -0.71    6.31
  13  -2  -6    4.90    7.15
  13   2  -6    8.25    5.82
  13  -2  -7   24.09    7.65
  13   2  -7    7.12    6.83
  13  -2  -8    7.95    6.92
  13   2  -8    2.84    5.36
  13  -2  -9   -4.65    6.79
  13   2  -9    8.73    5.14
  13  -2 -10    1.66    5.41
  13   2 -10    0.11    5.45
  13  -2 -11   13.62    7.32
  13   2 -11   17.08    7.35
  13  -2 -12   -0.79    5.73
  13   2 -12    7.67    6.70
  13  -2 -13   15.22    7.15
  13   2 -13    8.56    6.39
  13  -2 -14    1.29    6.11
  13   2 -14    0.03    6.08
  13  -2 -15    7.12    6.01
  13   2 -15   17.59    6.77
  13  -2 -16    5.80    5.35
  13   2 -16   -1.47    4.93
  13  -2 -17    5.09    5.38
  13   2 -17    4.22    5.95
  13  -2 -18   -2.09    5.43
  13   2 -18   -1.10    5.85
  13  -2 -19    3.58    5.94
  13   2 -19    2.68    5.80
 -13  -2  19    3.23    7.48
  13  -2 -20   -1.29    5.40
  13   2 -20    5.66    6.13
 -13  -2  20    3.26    6.30
  13  -2 -21    4.90    6.26
  13   2 -21    4.66    6.15
 -13  -2  21    1.21    7.89
  13  -2 -22    1.71    5.26
 -13  -2  22   -3.94    6.57
  13  -2 -23   24.42    8.62
 -13  -2  23   13.80    9.04
  13  -2 -24   -0.92    5.49
 -13  -2  24   -1.01    7.06
  13  -2 -25    6.49    5.42
 -13  -2  25    0.84    6.98
  13  -2 -26   18.12    7.39
 -13  -2  26    4.69    7.21
 -13  -2  27    4.47    7.01
 -13  -2  28   -3.06    6.46
 -13  -2  29   -1.31    6.12
  13  -3  -1   20.17    8.60
  13   3  -1    7.81    6.92
 -13  -3   1    6.26   10.96
  13  -3  -2   -1.26    6.72
  13   3  -2    1.90    5.67
 -13  -3   2   -6.69   12.18
  13  -3  -3   -2.08    7.79
  13   3  -3   16.93    6.81
 -13  -3   3   -0.01    8.92
  13  -3  -4   -1.67    6.61
  13   3  -4   -0.54    4.79
 -13  -3   4   -2.83   10.99
  13  -3  -5   15.31    7.14
  13   3  -5   -0.45    5.90
 -13  -3   5    9.48   10.35
  13  -3  -6   -3.80    6.66
  13   3  -6    5.98    6.49
  13  -3  -7    8.17    6.76
  13   3  -7    5.71    5.05
  13  -3  -8   -2.88    6.46
  13   3  -8   -2.96    5.40
  13  -3  -9   17.40    7.07
  13   3  -9   19.17    7.97
  13  -3 -10   10.79    7.33
  13   3 -10    4.83    6.21
  13  -3 -11    1.08    6.03
  13   3 -11   14.08    7.16
  13  -3 -12   -2.76    5.69
  13   3 -12    3.94    5.41
  13  -3 -13    2.85    6.75
  13   3 -13   -0.76    5.84
  13  -3 -14   -4.50    6.87
  13   3 -14   -1.81    6.10
  13  -3 -15   26.30    8.52
  13   3 -15   20.93    7.95
  13  -3 -16    3.61    4.97
  13   3 -16   -2.42    6.49
  13  -3 -17    1.26    5.35
  13   3 -17   -1.01    5.34
 -13  -3  17   -2.96    7.31
  13  -3 -18    2.17    4.21
  13   3 -18    5.41    5.98
 -13  -3  18   -5.54    7.43
  13  -3 -19    2.24    6.17
  13   3 -19   12.36    6.92
 -13  -3  19   26.18    9.03
  13  -3 -20   -1.73    5.99
 -13  -3  20   10.51    8.38
  13  -3 -21    4.39    5.95
 -13  -3  21    6.21    7.41
  13  -3 -22   -3.21    5.99
 -13  -3  22   -0.58    6.43
  13  -3 -23    2.03    5.99
 -13  -3  23    2.66    5.61
  13  -3 -24    1.64    5.67
 -13  -3  24    0.05    6.42
  13  -3 -25    3.69    7.02
 -13  -3  25   18.22    8.85
  13   3 -26   -0.01    6.60
 -13  -3  26   -1.29    6.65
  13   3 -27    5.63    6.54
 -13  -3  27   -1.10    6.80
  13   3 -28   -1.38    7.44
  13  -4  -1    6.95    7.03
  13   4  -1   18.49    7.13
 -13  -4   1    3.18    9.69
  13  -4  -2   16.21    9.61
  13   4  -2   -0.55    5.04
 -13  -4   2   -6.95   10.80
  13  -4  -3    1.22    6.63
  13   4  -3    9.71    5.96
 -13  -4   3   -1.18    8.69
  13  -4  -4    7.93    7.19
  13   4  -4   -0.19    4.07
 -13  -4   4    2.10    9.81
  13  -4  -5    1.65    6.39
  13   4  -5   11.75    7.15
 -13  -4   5   -7.85   12.30
  13  -4  -6    0.76    6.66
  13   4  -6   14.97    7.18
  13  -4  -7    7.50    8.55
  13   4  -7   13.77    6.85
  13  -4  -8   12.51    8.08
  13   4  -8    3.49    5.40
  13  -4  -9   -3.92    7.62
  13   4  -9    0.19    5.27
  13  -4 -10    4.04    5.40
  13   4 -10   -1.93    5.04
  13  -4 -11   10.87    7.85
  13   4 -11   16.57    7.64
  13  -4 -12   10.95    6.53
  13   4 -12   27.45    8.44
  13  -4 -13   16.88    7.94
  13   4 -13    8.75    6.50
  13  -4 -14   -2.45    6.12
  13   4 -14   -1.04    5.19
  13  -4 -15   -3.16    5.86
  13   4 -15   -3.28    5.98
 -13  -4  15   -5.24    8.07
  13  -4 -16    0.17    5.76
  13   4 -16    7.99    6.41
 -13  -4  16    2.03    7.50
  13  -4 -17   11.94    6.42
  13   4 -17    1.14    6.00
 -13  -4  17    9.17    7.22
  13  -4 -18   -0.82    5.02
 -13  -4  18   -0.63    8.13
  13  -4 -19   -0.15    5.83
 -13  -4  19    8.81    7.96
  13  -4 -20    1.82    5.12
 -13  -4  20   -0.44    7.17
  13  -4 -21   12.73    6.85
 -13  -4  21    6.86    7.00
  13  -4 -22   -0.56    6.09
  13   4 -22    7.77    7.68
 -13  -4  22    1.59    6.46
  13  -4 -23   12.97    7.13
  13   4 -23    4.95    8.39
 -13  -4  23    1.07    7.06
  13   4 -24   -4.99    7.67
 -13  -4  24    1.88    6.90
  13   4 -25   -0.48    7.02
 -13  -4  25   -5.06    8.18
  13   4 -26    3.76    7.37
  13   4 -27    4.46    8.08
  13   4 -28   -0.58    8.40
  13  -5  -1   11.29    7.45
  13   5  -1    0.88    5.57
 -13  -5   1    2.88   10.44
  13  -5  -2    4.35    7.68
  13   5  -2    7.01    5.82
 -13  -5   2    9.66   13.09
  13  -5  -3   13.09    7.51
  13   5  -3    8.42    5.55
 -13  -5   3    2.03   11.51
  13  -5  -4    3.75    8.19
  13   5  -4   -0.74    4.74
 -13  -5   4   -0.67    9.85
  13  -5  -5   11.26    7.89
  13   5  -5   20.52    7.36
 -13  -5   5   39.04   13.70
  13  -5  -6    9.77    8.74
  13   5  -6   10.74    6.05
 -13  -5   6    1.63   10.55
  13  -5  -7   -4.06    6.57
  13   5  -7    2.70    5.00
  13  -5  -8    2.92    6.13
  13   5  -8    6.89    6.64
  13  -5  -9    5.26    6.74
  13   5  -9    5.58    5.99
  13  -5 -10   16.11    8.86
  13   5 -10   25.46    8.05
  13  -5 -11   10.17    7.89
  13   5 -11    0.58    7.07
  13  -5 -12    4.87    6.45
  13   5 -12    4.11    6.04
 -13  -5  12   -0.80    7.91
  13  -5 -13   -1.54    6.80
  13   5 -13   -3.73    6.61
 -13  -5  13   -5.05    7.99
  13  -5 -14   12.82    7.00
  13   5 -14   10.45    7.31
 -13  -5  14   17.34    8.56
  13  -5 -15    6.60    6.73
 -13  -5  15   17.40    8.90
  13  -5 -16   10.87    6.79
 -13  -5  16    9.96    7.79
  13  -5 -17    2.68    6.15
 -13  -5  17   13.89    8.02
  13  -5 -18    1.15    4.96
 -13  -5  18    0.00    7.12
  13  -5 -19    0.84    6.21
 -13  -5  19   11.43    8.30
  13  -5 -20   -1.39    4.85
 -13  -5  20    1.49    6.08
  13  -5 -21   -2.55    5.95
 -13  -5  21   -3.60    6.80
  13  -5 -22   -0.05    5.51
 -13  -5  22   -2.71    7.53
 -13  -5  23   -0.55    6.92
  13   5 -26   -3.74    7.61
  13   5 -27   -0.62    7.40
  13   5 -28   -2.34    8.04
  13  -6  -1   14.44    8.36
  13   6  -1   10.16    5.70
 -13  -6   1   -3.55   11.81
  13  -6  -2   -3.77    8.05
  13   6  -2   -0.08    5.75
 -13  -6   2    2.19   10.51
  13  -6  -3    2.80    7.35
  13   6  -3   -0.52    5.17
 -13  -6   3   -1.94    9.25
  13  -6  -4    1.77    7.51
  13   6  -4    0.71    4.65
 -13  -6   4    5.76   11.43
  13  -6  -5    0.48    6.68
  13   6  -5   -4.81    6.61
 -13  -6   5    4.53   10.67
  13  -6  -6    6.16    7.84
  13   6  -6   16.36    7.26
 -13  -6   6   12.70   11.44
  13  -6  -7    3.95    7.03
  13   6  -7    3.01    4.81
  13  -6  -8    8.58    7.71
  13   6  -8    6.90    6.70
 -13  -6   8   17.12    8.43
  13  -6  -9    5.22    7.17
  13   6  -9   -0.32    5.92
 -13  -6   9   -5.79    7.28
  13  -6 -10   -6.35    7.66
  13   6 -10    7.64    5.74
 -13  -6  10   -2.26    7.70
  13  -6 -11   -2.72    7.75
  13   6 -11    5.19    6.94
 -13  -6  11   13.17    6.66
  13  -6 -12    8.82    7.44
 -13  -6  12    7.18    7.39
  13  -6 -13    3.88    7.87
 -13  -6  13    8.86    6.77
  13  -6 -14   -5.31    7.20
 -13  -6  14    2.82    6.26
  13  -6 -15    5.31    6.18
 -13  -6  15   -1.16    7.12
  13  -6 -16    3.76    6.45
 -13  -6  16   -3.21    6.60
  13  -6 -17    7.30    6.16
 -13  -6  17   -6.44    7.06
  13  -6 -18    0.88    5.58
 -13  -6  18   -0.89    7.74
  13  -6 -19    0.51    6.21
 -13  -6  19   -5.63    7.05
  13  -6 -20    1.79    5.83
 -13  -6  20   -1.19    6.15
  13  -7  -1    1.65    7.15
  13   7  -1    6.46    6.05
 -13  -7   1    0.84    9.64
  13  -7  -2   -2.55    7.41
  13   7  -2   -1.59    5.90
 -13  -7   2   -2.27    8.52
  13  -7  -3    6.93    7.62
  13   7  -3    3.70    6.79
 -13  -7   3    0.14    8.71
  13  -7  -4   25.01    9.98
  13   7  -4   20.50    8.52
 -13  -7   4   14.17    8.72
 -13  -7   4   19.09   12.72
  13  -7  -5    9.38    7.53
  13   7  -5    7.04    6.28
 -13  -7   5    5.37    7.27
 -13  -7   5    4.80    9.40
  13  -7  -6   -1.87    7.35
  13   7  -6   -1.45    4.95
 -13  -7   6   -5.57    8.25
 -13  -7   6    5.00   11.92
  13  -7  -7   -7.96    7.53
  13   7  -7   -0.90    5.38
 -13  -7   7    0.28    6.34
 -13  -7   7   -4.63   10.26
  13  -7  -8    6.60    7.81
 -13  -7   8   -3.78    7.67
  13  -7  -9    6.75    7.42
 -13  -7   9   12.86    7.82
  13  -7 -10    2.88    6.95
 -13  -7  10    2.25    7.95
  13  -7 -11   -6.67    7.45
 -13  -7  11    1.00    6.20
  13  -7 -12    4.21    7.02
 -13  -7  12    1.64    7.46
  13  -7 -13   -1.09    6.14
 -13  -7  13   -1.96    6.50
  13  -7 -14    3.79    6.88
 -13  -7  14    3.72    6.92
  13  -7 -15   -1.04    6.06
 -13  -7  15   -3.19    6.72
  13  -7 -16   12.83    6.36
 -13  -7  16   -6.14    6.83
  13  -7 -17    3.47    5.66
 -13  -7  17    0.04    7.25
  13  -7 -18   -4.61    6.59
 -13  -7  18    0.09    6.08
  13  -7 -19    1.10    6.55
  13  -8  -1    1.06    6.85
  13   8  -1    4.02    5.71
 -13  -8   1    1.69    8.00
 -13  -8   1    1.44   10.38
  13  -8  -2    9.56    7.97
  13   8  -2   18.29    7.29
 -13  -8   2   12.24    8.61
 -13  -8   2  -11.72   12.71
  13  -8  -3   -1.98    7.75
  13   8  -3    1.70    6.24
 -13  -8   3    1.52    6.86
 -13  -8   3   -7.05    9.85
  13  -8  -4   -0.77    7.69
 -13  -8   4   18.24    8.41
 -13  -8   4   -5.37   10.53
  13  -8  -5    7.21    7.96
 -13  -8   5    4.56    7.81
 -13  -8   5   10.87   11.31
  13  -8  -6    6.33    8.32
 -13  -8   6    9.85    8.01
 -13  -8   6   16.65   12.90
  13  -8  -7   -7.18    7.94
 -13  -8   7    4.49    9.46
 -13  -8   7   -1.66   12.93
  13  -8  -8    6.94    7.56
 -13  -8   8   17.07    8.61
  13  -8  -9    5.15    8.30
 -13  -8   9    0.84    6.12
  13  -8 -10   -5.22    7.53
 -13  -8  10   -0.02    5.81
  13  -8 -11   -2.00    7.63
 -13  -8  11   -2.30    6.48
  13  -8 -12    1.99    6.88
 -13  -8  12    2.43    5.71
  13  -8 -13   10.72    7.38
 -13  -8  13   -0.20    6.06
  13  -8 -14    7.53    7.17
 -13  -8  14    3.93    6.53
  13  -8 -15    2.07    6.46
 -13  -8  15    3.42    7.39
  13  -8 -16   12.81    7.33
  13  -8 -17   -0.72    7.27
  13  -9  -1   -1.86    7.67
 -13  -9   1   -1.50    6.35
 -13  -9   1   -4.78   10.73
  13  -9  -2    4.05    6.68
 -13  -9   2    6.28    6.55
 -13  -9   2    2.29    8.47
  13  -9  -3    7.46    8.05
 -13  -9   3    1.52    6.27
 -13  -9   3   -5.09   11.38
  13  -9  -4    1.27    7.56
 -13  -9   4    0.44    7.29
 -13  -9   4    2.34    9.11
  13  -9  -5   -1.57    7.31
 -13  -9   5    6.53    7.80
 -13  -9   5   -3.40   11.13
  13  -9  -6    7.89    7.52
 -13  -9   6   -0.97    7.54
 -13  -9   6    1.22    9.53
  13  -9  -7   -0.33    7.03
 -13  -9   7    0.78    6.03
 -13  -9   7   10.85   11.12
  13  -9  -8    7.77    8.40
 -13  -9   8   13.14    8.03
  13  -9  -9    3.76    7.73
 -13  -9   9   -0.11    5.72
  13  -9 -10   22.38    9.66
 -13  -9  10   16.52    8.08
  13  -9 -11   -0.91    6.28
 -13  -9  11   -4.07    7.80
  13  -9 -12    2.40    7.71
 -13  -9  12   -1.92    6.87
  13  -9 -13   -0.41    6.46
  13  -9 -14    8.45    7.37
  13  -9 -15    3.74    6.49
  13 -10  -1   -1.80    6.39
 -13 -10   1    0.16    5.73
 -13 -10   1   -5.58   10.14
  13 -10  -2   18.43    8.58
 -13 -10   2    1.09    6.15
 -13 -10   2    7.88   10.51
  13 -10  -3   -2.75    7.42
 -13 -10   3   -6.00    7.09
 -13 -10   3   -2.69   10.66
  13 -10  -4    3.13    6.84
 -13 -10   4    2.58    7.04
 -13 -10   4    0.36   10.39
  13 -10  -5   -0.49    7.30
 -13 -10   5    2.84    6.73
 -13 -10   5    2.83    9.84
  13 -10  -6   14.45    7.90
 -13 -10   6   10.54    7.46
 -13 -10   6    0.59   10.03
  13 -10  -7   -4.62    8.18
 -13 -10   7   -0.42    7.43
  13 -10  -8   12.53    8.20
 -13 -10   8    3.74    6.17
  13 -10  -9    1.65    6.56
 -13 -10   9    2.58    6.62
  13 -10 -10    4.21    7.51
  13 -10 -11   -0.16    7.13
  13 -10 -12   17.17    8.95
  13 -10 -13    0.66    7.01
  13 -10 -14   -1.38    6.24
  13 -11  -1    0.55    7.08
 -13 -11   1   -2.28    6.89
 -13 -11   1   -6.98   10.51
  13 -11  -2   -1.28    8.13
 -13 -11   2   -1.59    6.11
 -13 -11   2    2.70    9.40
  13 -11  -3    1.53    6.71
 -13 -11   3   -0.86    6.79
 -13 -11   3   -1.24    8.57
  13 -11  -4    7.82    8.01
 -13 -11   4    3.09    6.60
  13 -11  -5   -1.88    7.03
 -13 -11   5    1.31    6.95
  13 -11  -6    0.00    6.99
  13 -11  -7   -3.16    7.73
  13 -11  -8   -2.46    7.38
  13 -11  -9   -2.80    8.19
  13 -11 -10    0.79    7.75
  13 -11 -11    6.99    7.39
  13 -11 -12   -0.93    6.47
 -13 -12   1    3.32    6.52
  13 -12  -7    2.79    8.01
  13 -12  -8   -1.98    7.46
  13 -12  -9   -5.55    6.82
  13 -12 -10    0.27    7.15
 -12   0   1   -0.24   12.38
  12   0  -1    2.24    6.05
  12   0  -2   25.61    8.52
  12   0  -3   -0.01    6.77
  12   0  -4   -2.84    4.82
  12   0  -5   -2.50    5.92
  12   0  -6   80.41   16.39
  12   0  -7   -0.58    5.14
  12   0  -8   10.22    6.18
  12   0  -9    7.93    5.45
  12   0 -10   58.79   13.14
  12   0 -11    5.44    6.37
  12   0 -12   36.60    9.88
  12   0 -13   -0.78    5.24
  12   0 -14   -2.93    5.59
  12   0 -15   -3.40    5.70
  12   0 -16   21.56    7.77
  12   0 -17   -0.89    4.76
  12   0 -18   17.77    7.60
  12   0 -19    1.26    4.92
  12   0 -20   14.28    6.90
  12   0 -21   -3.28    5.89
  12   0 -22   15.82    7.82
 -12   0  23   -3.63    7.68
  12   0 -23   -5.64    5.96
 -12   0  24    0.74    6.97
  12   0 -24   -4.84    5.62
 -12   0  25   -2.41    6.16
 -12   0  26   -0.50    6.34
 -12   0  27   -0.32    6.04
 -12   0  28   11.25    7.24
 -12   0  29   -0.01    5.91
  12  -1  -1    5.72    6.11
  12   1  -1   -1.94    5.05
 -12  -1   1   -4.52   11.90
  12  -1  -2   49.35   11.69
  12   1  -2   38.24   10.16
 -12  -1   2   16.31   13.64
  12  -1  -3   -0.18    5.25
  12   1  -3    3.30    5.04
  12  -1  -4   56.41   12.98
  12   1  -4   47.47   11.95
  12  -1  -5   -2.52    6.18
  12   1  -5   -1.27    5.15
  12  -1  -6   -5.55    5.88
  12   1  -6   -2.38    5.78
  12  -1  -7    2.34    5.81
  12   1  -7   -0.00    5.92
  12  -1  -8   73.57   15.44
  12   1  -8   76.18   15.54
  12  -1  -9    5.91    6.26
  12   1  -9    4.32    5.30
  12  -1 -10    0.68    5.22
  12   1 -10   18.63    7.27
  12  -1 -11    2.83    5.79
  12   1 -11   -0.26    4.79
  12  -1 -12    7.85    5.94
  12   1 -12    1.10    5.57
  12  -1 -13   -0.48    5.44
  12   1 -13   -0.26    5.16
  12  -1 -14   54.35   12.20
  12   1 -14   55.04   12.06
  12  -1 -15    2.83    5.15
  12   1 -15    0.73    5.03
  12  -1 -16   -4.93    5.86
  12   1 -16    5.24    5.76
  12  -1 -17   -2.45    4.93
  12   1 -17   11.12    5.89
  12  -1 -18    9.26    6.38
  12   1 -18   25.48    8.44
  12  -1 -19    1.04    5.33
  12   1 -19    0.00    4.60
  12  -1 -20   14.52    6.62
  12   1 -20    4.24    5.70
  12  -1 -21    3.59    4.67
  12   1 -21   -1.04    5.50
 -12  -1  21   -1.69    6.75
  12  -1 -22   -3.62    5.65
  12   1 -22   -5.09    6.12
 -12  -1  22   -2.36    6.55
  12  -1 -23    2.58    5.16
 -12  -1  23   -5.71    8.03
  12  -1 -24   13.00    7.19
 -12  -1  24   16.32    8.53
 -12   1  25    1.67    6.34
  12  -1 -25   -1.14    5.09
 -12  -1  25    0.15    7.26
 -12   1  26    4.34    7.72
  12  -1 -26    5.43    6.64
 -12  -1  26    4.90    7.64
 -12   1  27   11.00    7.12
 -12  -1  27   -0.07    5.98
 -12  -1  28    4.32    5.95
 -12  -1  29    1.21    5.87
 -12  -1  30   16.28    7.69
  12  -2  -1    8.06    7.87
  12   2  -1   -3.25    6.38
 -12  -2   1   -1.73   10.02
  12  -2  -2   24.08    9.25
  12   2  -2   30.68    8.91
 -12  -2   2   19.02   11.82
  12  -2  -3    6.84    6.90
  12   2  -3    6.88    6.05
 -12  -2   3   -0.55    8.90
  12  -2  -4    7.04    6.13
  12   2  -4   -1.29    5.24
 -12  -2   4    1.52   10.88
  12  -2  -5   -1.65    6.60
  12   2  -5    3.78    5.49
  12  -2  -6   48.63   12.73
  12   2  -6   56.92   12.59
  12  -2  -7    8.48    5.82
  12   2  -7    5.98    5.54
  12  -2  -8    5.65    6.27
  12   2  -8   10.90    6.37
  12  -2  -9    1.58    6.45
  12   2  -9   -0.55    5.20
  12  -2 -10   18.03    7.61
  12   2 -10   28.29    7.89
  12  -2 -11    4.32    5.78
  12   2 -11   10.85    5.70
  12  -2 -12   29.73    8.27
  12   2 -12    7.69    6.13
  12  -2 -13    3.16    4.54
  12   2 -13    7.42    5.92
  12  -2 -14   -3.04    5.49
  12   2 -14    0.87    4.84
  12  -2 -15   -2.63    5.89
  12   2 -15   -3.06    5.54
  12  -2 -16   20.53    7.50
  12   2 -16   17.00    7.62
  12  -2 -17   -1.81    5.97
  12   2 -17   -2.59    5.28
  12  -2 -18    4.68    5.31
  12   2 -18    3.33    5.56
  12  -2 -19    5.18    5.14
  12   2 -19    0.01    5.81
 -12  -2  19    6.66    7.14
  12  -2 -20    1.78    5.37
  12   2 -20    6.59    6.18
 -12  -2  20   -0.85    6.62
  12  -2 -21    7.78    6.01
  12   2 -21    8.57    5.91
 -12  -2  21    8.41    8.10
  12  -2 -22   11.31    6.41
 -12  -2  22   15.26    8.56
  12  -2 -23   -5.81    5.73
 -12  -2  23    3.72    6.82
  12  -2 -24   -2.96    6.45
 -12  -2  24   -0.47    6.88
  12  -2 -25    8.18    6.01
 -12  -2  25   11.14    7.91
 -12   2  26   18.85    8.70
  12  -2 -26    7.51    5.81
 -12  -2  26   13.06    8.30
  12  -2 -27   -2.46    5.84
 -12  -2  27    1.29    6.33
  12   2 -28   -2.09    7.03
 -12  -2  28    3.23    6.19
  12   2 -29    2.20    6.88
 -12  -2  29    2.12    7.27
 -12  -2  30    1.51    5.77
 -12  -2  31    3.93    6.12
  12  -3  -1    5.90    6.94
  12   3  -1    0.98    5.43
 -12  -3   1    3.63   11.02
  12  -3  -2   16.58    8.29
  12   3  -2   19.25    8.22
 -12  -3   2   13.06   11.80
  12  -3  -3   10.36    7.57
  12   3  -3    5.50    6.45
 -12  -3   3   -1.50   10.79
  12  -3  -4    4.05    6.74
  12   3  -4   16.43    6.68
 -12  -3   4   19.94   12.28
  12  -3  -5   -1.81    7.03
  12   3  -5    7.17    6.34
 -12  -3   5   -3.26    9.31
  12  -3  -6    8.91    5.99
  12   3  -6   -2.18    5.66
 -12  -3   6   -2.16    8.85
  12  -3  -7   -0.16    6.45
  12   3  -7   -0.20    5.23
 -12  -3   7   14.03   11.68
  12  -3  -8   15.45    8.76
  12   3  -8   66.03   11.42
  12  -3  -9    7.06    6.94
  12   3  -9   11.39    6.62
  12  -3 -10   19.79    7.97
  12   3 -10   26.19    7.91
  12  -3 -11    0.57    5.79
  12   3 -11    6.36    5.55
  12  -3 -12    5.68    5.48
  12   3 -12   10.90    5.96
  12  -3 -13    9.22    5.49
  12   3 -13    3.79    5.83
  12  -3 -14   11.67    7.44
  12   3 -14   17.06    7.56
  12  -3 -15    3.81    5.83
  12   3 -15    0.94    6.21
  12  -3 -16    5.21    5.73
  12   3 -16   -1.34    5.39
  12  -3 -17   -0.19    5.07
  12   3 -17   -1.08    5.70
 -12  -3  17    2.08    6.48
  12  -3 -18    2.59    4.80
  12   3 -18   -3.68    6.26
 -12  -3  18   -4.22    7.36
  12  -3 -19    3.39    5.82
 -12  -3  19   -1.22    6.69
  12  -3 -20   10.31    6.65
 -12  -3  20   12.13    7.89
  12  -3 -21   -1.99    5.83
 -12  -3  21    0.75    6.56
  12  -3 -22   -1.14    4.86
 -12  -3  22   -2.34    7.65
  12  -3 -23    4.64    5.80
 -12  -3  23    7.61    6.84
  12  -3 -24   25.02    7.78
 -12  -3  24   15.93    7.98
  12  -3 -25    2.69    4.78
  12   3 -25    1.74    7.15
 -12  -3  25   -0.58    6.33
  12   3 -26   -3.87    6.68
 -12  -3  26    3.74    6.84
  12   3 -27   -2.00    7.35
 -12  -3  27    1.40    6.11
  12   3 -28    1.61    8.07
 -12  -3  28    9.71    7.37
  12   3 -29    1.21    7.24
 -12  -3  29    1.68    6.36
 -12  -3  30    3.77    6.70
 -12  -3  31   -1.42    5.91
 -12  -3  32    0.00    5.68
  12  -4  -1   20.74    8.16
  12   4  -1    8.96    5.73
 -12  -4   1   20.46   11.83
  12  -4  -2   18.34    8.62
  12   4  -2   10.93    7.15
 -12  -4   2   22.58   12.15
  12  -4  -3    0.95    6.27
  12   4  -3    0.54    5.76
 -12  -4   3    9.48   11.31
  12  -4  -4    7.95    7.49
  12   4  -4    3.45    4.94
 -12  -4   4    4.00    9.71
  12  -4  -5    9.01    7.48
  12   4  -5   12.64    5.33
 -12  -4   5    0.25   11.03
  12  -4  -6   30.31    9.51
  12   4  -6   10.52    7.24
 -12  -4   6   21.60   13.63
  12  -4  -7   12.94    8.20
  12   4  -7   18.07    6.80
 -12  -4   7   15.93   12.14
  12  -4  -8    4.98    6.57
  12   4  -8   -1.75    4.69
 -12  -4   8   -7.44   10.90
  12  -4  -9   17.92    7.55
  12   4  -9    0.01    5.57
  12  -4 -10   12.58    7.78
  12   4 -10   13.63    7.26
  12  -4 -11   -1.59    5.60
  12   4 -11    4.21    5.99
  12  -4 -12   22.48    8.28
  12   4 -12   13.83    7.20
  12  -4 -13   -1.56    5.79
  12   4 -13   -1.93    5.19
  12  -4 -14   -0.75    5.11
  12   4 -14   -1.12    4.74
 -12  -4  14   -3.86    7.60
  12  -4 -15    1.21    5.61
  12   4 -15   11.05    5.74
 -12  -4  15    1.35    7.01
  12  -4 -16   22.15    7.90
  12   4 -16   10.34    7.37
 -12  -4  16   22.84    8.74
  12  -4 -17   20.43    8.13
 -12  -4  17   21.60    8.58
  12  -4 -18    4.65    5.15
 -12  -4  18    9.95    7.26
  12  -4 -19   -2.69    5.46
 -12  -4  19   -0.31    6.81
  12  -4 -20   14.05    6.31
 -12  -4  20   12.75    7.49
  12  -4 -21    4.39    5.02
 -12  -4  21    1.58    7.06
  12  -4 -22    9.20    5.74
  12   4 -22   23.09    9.64
 -12  -4  22   12.03    7.56
  12  -4 -23   -1.75    5.53
  12   4 -23   -0.46    7.62
 -12  -4  23   -4.68    8.13
  12  -4 -24    4.73    5.98
  12   4 -24   -2.13    6.82
 -12  -4  24    0.07    5.85
  12   4 -25   -2.18    6.43
 -12  -4  25   -0.23    5.75
  12   4 -26   -0.56    7.07
 -12  -4  26    6.75    6.61
  12   4 -27    4.77    7.47
 -12  -4  27    3.44    7.02
  12   4 -28    0.87    7.20
 -12  -4  28    0.00    6.31
  12   4 -29    0.18    7.66
 -12  -4  29   -2.83    7.31
 -12  -4  30   -3.41    6.55
  12  -5  -1   -0.34    8.01
  12   5  -1    2.06    4.89
 -12  -5   1   13.67   11.79
  12  -5  -2   14.49    8.44
  12   5  -2    3.59    5.38
 -12  -5   2   22.25   11.95
  12  -5  -3   17.83    8.56
  12   5  -3   19.73    7.46
 -12  -5   3   11.54   11.44
  12  -5  -4    7.39    7.10
  12   5  -4    0.40    5.83
 -12  -5   4   10.95   12.50
  12  -5  -5   12.84    8.18
  12   5  -5   17.86    7.46
 -12  -5   5    0.33    9.90
  12  -5  -6    0.75    6.44
  12   5  -6   -0.95    5.25
 -12  -5   6   -0.09    7.47
  12  -5  -7    5.19    7.39
  12   5  -7   23.31    7.05
 -12  -5   7    0.29   11.86
  12  -5  -8   26.46    9.19
  12   5  -8    9.49    6.20
 -12  -5   8   22.75   12.01
  12  -5  -9   14.88    7.65
  12   5  -9   21.16    7.91
  12  -5 -10   17.77    8.28
  12   5 -10    9.97    7.28
  12  -5 -11   -0.45    6.53
  12   5 -11    1.28    6.80
 -12  -5  11   -3.45    6.69
  12  -5 -12   -1.68    6.04
  12   5 -12    4.19    5.80
 -12  -5  12    3.69    6.64
  12  -5 -13   26.59    8.88
  12   5 -13   17.68    7.83
 -12  -5  13   24.91    9.90
  12  -5 -14   14.80    7.15
 -12  -5  14   17.97    9.46
  12  -5 -15   -0.61    5.21
 -12  -5  15    2.25    7.58
  12  -5 -16    7.47    6.10
 -12  -5  16    3.45    6.90
  12  -5 -17    7.61    6.12
  12   5 -17   -4.13    7.45
 -12  -5  17    0.81    6.06
  12  -5 -18   11.43    5.95
  12   5 -18   10.48    7.87
 -12  -5  18   -2.24    6.21
  12  -5 -19    5.28    5.42
  12   5 -19    5.49    6.92
 -12  -5  19   10.63    7.10
  12  -5 -20    8.59    6.02
  12   5 -20    0.42    6.89
 -12  -5  20   26.18    8.18
  12  -5 -21   -2.55    6.11
  12   5 -21   -2.84    7.83
 -12  -5  21    3.42    6.23
  12  -5 -22    2.53    6.10
  12   5 -22    2.12    8.00
 -12  -5  22   -4.45    6.31
  12   5 -23    8.81    7.03
 -12  -5  23    4.79    7.14
  12   5 -24    8.56    8.09
 -12  -5  24   20.99    9.02
  12   5 -25    9.54    7.49
 -12  -5  25   10.15    8.31
  12   5 -26   -1.57    7.87
 -12  -5  26   -3.52    6.37
  12   5 -27   -0.53    7.03
 -12  -5  27   -0.25    6.43
  12   5 -28    8.58    7.47
 -12  -5  28    2.01    6.32
  12   5 -29   -2.29    7.77
  12  -6  -1   22.71    8.88
  12   6  -1    7.22    5.59
 -12  -6   1   15.11   11.25
  12  -6  -2   10.83    7.57
  12   6  -2    5.63    6.36
 -12  -6   2   -1.92   10.97
  12  -6  -3    5.24    6.42
  12   6  -3    0.76    4.88
 -12  -6   3   -2.10   10.41
  12  -6  -4   -4.17    8.17
  12   6  -4   -1.74    5.26
 -12  -6   4   11.56    9.11
  12  -6  -5   25.14    9.16
  12   6  -5   13.46    6.30
 -12  -6   5   18.52   12.70
  12  -6  -6    9.17    7.54
  12   6  -6   15.41    6.92
 -12  -6   6    6.37   12.37
  12  -6  -7   16.62    8.85
  12   6  -7   11.92    7.01
 -12  -6   7    9.76   10.26
  12  -6  -8    1.49    6.85
  12   6  -8   -0.29    5.88
 -12  -6   8    4.51    6.71
 -12  -6   8   -6.07   11.01
  12  -6  -9   -0.46    6.60
  12   6  -9    6.74    5.71
 -12  -6   9   -1.33    7.55
 -12  -6   9   -2.03    9.88
  12  -6 -10    3.89    6.21
  12   6 -10    1.14    7.05
 -12  -6  10   11.52    7.39
  12  -6 -11   36.58   10.93
 -12  -6  11   42.50   11.73
  12  -6 -12    3.85    7.47
 -12  -6  12   -0.52    8.29
  12  -6 -13    0.99    6.28
 -12  -6  13    1.82    6.41
  12  -6 -14    1.74    6.51
 -12  -6  14   -3.52    6.96
  12  -6 -15    2.89    6.73
 -12  -6  15   12.45    7.50
  12  -6 -16    7.35    6.36
 -12  -6  16    1.14    6.19
  12  -6 -17    0.90    5.10
 -12  -6  17    9.71    6.25
  12  -6 -18    2.17    5.76
 -12  -6  18    7.52    6.45
  12  -6 -19   -3.06    6.09
 -12  -6  19    7.20    6.25
  12  -6 -20    5.27    6.30
 -12  -6  20    1.37    6.75
  12  -6 -21    3.59    6.15
 -12  -6  21    0.75    6.56
 -12  -6  22   -0.64    7.17
 -12  -6  23   -3.77    7.41
  12   6 -24   -5.24    8.86
 -12  -6  24    7.47    6.30
  12   6 -25   -2.42    8.99
 -12  -6  25    7.00    6.60
  12   6 -26   -4.73    7.70
  12   6 -27    1.51    8.10
  12   6 -28    0.07    7.61
  12   6 -29    1.00    6.88
  12  -7  -1    8.84    7.51
  12   7  -1    8.99    6.05
 -12  -7   1   13.02   11.32
  12  -7  -2    3.07    7.74
  12   7  -2   16.07    7.17
 -12  -7   2   13.76   11.42
  12  -7  -3   11.71    9.30
  12   7  -3   20.66    7.71
 -12  -7   3   43.50   10.89
 -12  -7   3    9.58   12.00
  12  -7  -4    1.26    6.95
  12   7  -4    3.28    5.60
 -12  -7   4   -3.52    7.95
 -12  -7   4    3.97   10.22
  12  -7  -5    4.30    5.99
  12   7  -5    8.04    6.02
 -12  -7   5    5.22    8.05
 -12  -7   5    8.20    9.57
  12  -7  -6    8.30    7.16
  12   7  -6    3.54    6.10
 -12  -7   6    4.74    6.38
 -12  -7   6   -0.02    9.43
  12  -7  -7    7.59    7.60
  12   7  -7   15.43    7.15
 -12  -7   7    4.74    7.27
 -12  -7   7    9.74   10.77
  12  -7  -8   21.15    8.67
 -12  -7   8    1.76    7.04
 -12  -7   8   -7.41   12.21
  12  -7  -9   20.28    9.72
 -12  -7   9   22.12    9.59
 -12  -7   9   12.68   10.72
  12  -7 -10   15.70    7.77
 -12  -7  10   -0.15    6.87
  12  -7 -11    2.12    6.67
 -12  -7  11   -1.78    7.68
  12  -7 -12    2.77    6.27
 -12  -7  12    0.00    6.09
  12  -7 -13    1.50    6.42
 -12  -7  13   10.60    8.60
  12  -7 -14    2.86    6.08
 -12  -7  14    6.16    7.30
  12  -7 -15    4.73    6.75
 -12  -7  15   -0.72    7.30
  12  -7 -16    3.00    6.35
 -12  -7  16    6.51    7.19
  12  -7 -17    0.00    6.10
 -12  -7  17   -1.61    5.58
  12  -7 -18   -0.85    5.84
 -12  -7  18    5.14    6.75
  12  -7 -19    8.75    6.32
 -12  -7  19    9.33    6.97
 -12  -7  20   -5.45    6.41
 -12  -7  21   -1.02    6.73
 -12  -7  22   -4.47    6.68
 -12  -7  23   -0.43    7.49
  12  -8  -1   26.50   10.04
  12   8  -1   44.56    9.81
 -12  -8   1   24.53    9.90
 -12  -8   1    4.05   10.47
  12  -8  -2   -4.45    7.60
  12   8  -2    6.80    5.63
 -12  -8   2   -5.89    7.83
 -12  -8   2   -0.12   10.54
  12  -8  -3    8.25    7.69
 -12  -8   3   11.65    7.78
 -12  -8   3    3.00   10.07
  12  -8  -4   -0.99    5.95
 -12  -8   4    3.17    7.04
 -12  -8   4   -2.31   10.61
  12  -8  -5   11.11    8.54
 -12  -8   5   27.60    8.91
 -12  -8   5   13.64   10.76
  12  -8  -6    2.16    7.20
 -12  -8   6   -0.38    6.61
 -12  -8   6   15.58   11.73
  12  -8  -7   28.04   10.00
 -12  -8   7   28.24    9.38
 -12  -8   7    9.25   11.68
  12  -8  -8   -1.10    6.35
 -12  -8   8    0.02    5.92
 -12  -8   8   -2.91    9.77
  12  -8  -9    5.50    6.95
 -12  -8   9   -0.55    6.50
 -12  -8   9   13.68   11.80
  12  -8 -10    3.94    6.24
 -12  -8  10    3.82    7.40
  12  -8 -11   12.83    8.31
 -12  -8  11   11.64    7.39
  12  -8 -12    2.95    6.83
 -12  -8  12    9.08    7.49
  12  -8 -13    3.39    6.39
 -12  -8  13    8.72    6.49
  12  -8 -14   -2.57    6.87
 -12  -8  14    9.07    7.69
  12  -8 -15    1.83    6.32
 -12  -8  15    3.31    7.31
  12  -8 -16    4.71    6.01
 -12  -8  16   -3.42    6.72
  12  -8 -17    4.14    7.05
 -12  -8  17   27.22    9.41
 -12  -8  18    4.49    5.56
 -12  -8  19    4.13    6.85
 -12  -8  20   -8.40    7.79
  12  -9  -1   -2.81    7.21
 -12  -9   1   -2.98    6.22
 -12  -9   1   -2.01    9.87
  12  -9  -2    5.67    7.48
 -12  -9   2    6.93    7.10
 -12  -9   2   -3.82    9.57
  12  -9  -3   30.07   10.16
 -12  -9   3   28.00    9.89
 -12  -9   3   38.06   13.85
  12  -9  -4    2.89    8.04
 -12  -9   4   13.52    7.36
 -12  -9   4    2.23    9.79
  12  -9  -5   -1.54    8.67
 -12  -9   5   14.38    8.29
 -12  -9   5   -0.94   10.99
  12  -9  -6   -2.56    7.61
 -12  -9   6   -0.38    6.76
 -12  -9   6    3.70    8.40
  12  -9  -7    0.56    6.69
 -12  -9   7    2.18    6.98
 -12  -9   7    6.97    9.69
  12  -9  -8    5.82    8.17
 -12  -9   8   -1.72    6.45
 -12  -9   8   -2.46   10.19
  12  -9  -9   21.86    9.48
 -12  -9   9   28.93   10.02
  12  -9 -10   -1.80    7.51
 -12  -9  10   -0.02    5.96
  12  -9 -11   -0.36    6.12
 -12  -9  11   -1.71    6.31
  12  -9 -12   -4.24    6.90
 -12  -9  12    2.91    6.08
  12  -9 -13    9.20    8.30
 -12  -9  13   12.61    6.97
  12  -9 -14   -4.50    7.15
 -12  -9  14   -4.72    7.14
  12  -9 -15    2.70    7.07
 -12  -9  15   27.99    8.63
  12  -9 -16   -5.06    6.41
 -12  -9  16   -4.78    6.57
 -12  -9  17    6.05    7.45
 -12  -9  18    2.31    6.13
  12 -10  -1    9.24    7.84
 -12 -10   1   -1.19    6.42
 -12 -10   1    0.37   11.00
  12 -10  -2   11.01    7.14
 -12 -10   2   -0.87    5.66
 -12 -10   2   -4.11    8.63
  12 -10  -3    2.46    7.16
 -12 -10   3    5.40    6.82
 -12 -10   3    2.45   11.81
  12 -10  -4   -1.15    7.10
 -12 -10   4   -0.10    6.67
 -12 -10   4    1.06    8.90
  12 -10  -5    5.20    7.96
 -12 -10   5    6.97    7.22
 -12 -10   5    1.07    9.42
  12 -10  -6   -0.82    6.27
 -12 -10   6    8.94    6.50
  12 -10  -7   -1.50    8.22
 -12 -10   7   10.79    7.61
  12 -10  -8   -5.49    8.31
 -12 -10   8    5.95    6.37
  12 -10  -9    5.01    6.68
 -12 -10   9    3.68    6.08
  12 -10 -10    4.22    8.29
 -12 -10  10   -0.59    5.94
  12 -10 -11   15.87    8.94
 -12 -10  11   14.36    7.72
  12 -10 -12    5.95    6.54
 -12 -10  12    1.97    6.97
  12 -10 -13   -2.16    7.85
 -12 -10  13    0.82    6.18
  12 -10 -14   -0.90    6.93
 -12 -10  14   -0.54    6.60
 -12 -10  15    0.55    5.99
  12 -11  -1    1.72    7.82
 -12 -11   1   -1.37    5.80
 -12 -11   1    3.02   11.08
  12 -11  -2   -5.63    7.63
 -12 -11   2   -5.08    6.75
 -12 -11   2   -0.70    8.85
  12 -11  -3    0.06    6.95
 -12 -11   3    9.52    7.17
  12 -11  -4    1.97    7.05
 -12 -11   4   -2.83    5.54
  12 -11  -5   -3.34    8.20
 -12 -11   5    4.86    6.61
  12 -11  -6    1.78    7.57
 -12 -11   6    0.93    6.39
  12 -11  -7   17.98    9.02
 -12 -11   7    5.07    7.59
  12 -11  -8   -4.15    8.13
 -12 -11   8    6.24    6.81
  12 -11  -9   -2.95    7.40
 -12 -11   9   14.58    8.09
  12 -11 -10   -5.09    8.09
 -12 -11  10   -1.90    6.36
  12 -11 -11   -2.68    7.96
 -12 -11  11    0.00    6.90
  12 -11 -12   -2.15    6.96
  12 -12  -1   15.59    9.13
 -12 -12   1   11.86    7.77
  12 -12  -2    0.60    8.31
 -12 -12   2   -1.05    5.50
  12 -12  -3   -0.59    7.51
 -12 -12   3    2.88    5.97
  12 -12  -4    1.40    7.40
 -12 -12   4    1.06    5.32
  12 -12  -5    0.61    7.16
 -12 -12   5    9.47    7.20
  12 -12  -6   -1.22    8.25
 -12 -12   6    3.76    6.48
  12 -12  -7    7.36    8.62
 -12 -12   7   -1.67    6.15
  12 -12  -8   -4.02    7.15
 -12 -12   8   -0.44    6.33
  12 -12  -9    0.08    6.89
  12 -12 -10    1.60    7.88
 -12 -13   1    4.30    6.17
  12 -13  -2    2.06    7.26
 -12 -13   2   -1.78    6.45
  12 -13  -3    0.84    7.34
 -12 -13   3   -1.06    6.71
  12 -13  -4   -2.45    6.75
 -12 -13   4    1.26    6.07
  12 -13  -5    5.62    8.23
  12 -13  -6    0.60    6.23
  12 -13  -7   -0.47    8.17
  12 -13  -8   -2.21    7.02
  11   0  -1   41.22   11.33
 -11   0   2   -2.13    9.64
  11   0  -2    0.15    6.45
 -11   0   3   18.15   13.20
  11   0  -3   57.04   11.43
 -11   0   4   -2.62    8.50
  11   0  -4    1.58    5.65
 -11   0   5  127.28   25.46
  11   0  -5  104.25   20.03
 -11   0   6   13.11    9.85
  11   0  -6   -2.04    5.56
 -11   0   7    7.91   11.47
  11   0  -7    1.39    4.66
  11   0  -8   -1.20    5.68
  11   0  -9   33.96    8.86
  11   0 -10   -0.09    5.78
  11   0 -11   53.42   12.34
  11   0 -12   -0.00    5.03
  11   0 -13    5.07    5.64
  11   0 -14   -2.09    4.97
  11   0 -15   18.36    7.20
  11   0 -16    2.57    4.49
  11   0 -17    7.56    5.92
  11   0 -18    3.45    4.80
  11   0 -19    6.42    5.42
  11   0 -20   -1.36    5.09
  11   0 -21   48.73   11.18
 -11   0  22   -3.82    6.63
  11   0 -22    0.55    5.13
 -11   0  23    3.00    7.08
  11   0 -23    1.55    5.63
 -11   0  24    0.06    6.33
 -11   0  25   -3.25    7.47
 -11   0  26   -1.92    6.10
 -11   0  27   19.48    8.12
 -11   0  28   -0.44    6.47
 -11   0  29   -4.02    6.24
 -11   1   1   80.74   22.64
  11  -1  -1  107.66   20.12
  11   1  -1   97.39   18.42
 -11   1   2    1.11   11.18
  11  -1  -2    0.72    6.84
  11   1  -2   -0.50    5.71
 -11   1   3   50.75   17.38
  11  -1  -3   60.49   13.61
  11   1  -3   65.33   13.14
 -11  -1   3   55.37   16.63
 -11   1   4    0.28    8.44
  11  -1  -4    0.24    5.71
  11   1  -4   10.92    6.52
 -11  -1   4   -3.23   10.20
 -11   1   5   -2.75   11.03
  11  -1  -5   -0.35    5.56
  11   1  -5    8.83    5.88
 -11  -1   5   10.51    9.56
 -11   1   6    2.08    8.02
  11  -1  -6    2.99    5.32
  11   1  -6    0.27    5.68
 -11  -1   6   -0.91   10.86
  11  -1  -7   72.34   14.14
  11   1  -7   63.93   13.36
 -11  -1   7   40.17   15.51
  11  -1  -8   -3.22    5.49
  11   1  -8    4.65    6.00
 -11  -1   8    5.67    9.84
  11  -1  -9   35.52    9.59
  11   1  -9   33.92    9.40
  11  -1 -10    0.99    4.77
  11   1 -10   -0.05    4.66
  11  -1 -11   14.51    6.46
  11   1 -11    1.70    4.95
  11  -1 -12   -0.25    4.48
  11   1 -12    0.60    4.41
  11  -1 -13   34.82    9.65
  11   1 -13   31.52    9.03
  11  -1 -14   -2.09    5.49
  11   1 -14   -2.14    4.82
  11  -1 -15   -2.22    5.46
  11   1 -15    2.90    4.90
  11  -1 -16   -1.82    5.21
  11   1 -16   -0.13    4.47
  11  -1 -17   15.95    7.10
  11   1 -17   28.78    8.46
  11  -1 -18   -0.89    4.77
  11   1 -18    0.64    5.94
  11  -1 -19   12.46    6.05
  11   1 -19    7.36    6.25
  11  -1 -20    5.62    4.48
  11   1 -20   -0.30    5.17
 -11  -1  20    0.07    6.41
  11  -1 -21   -0.40    5.18
  11   1 -21   10.12    5.26
 -11  -1  21    0.57    5.29
  11  -1 -22   -1.68    5.18
  11   1 -22   -0.61    5.41
 -11  -1  22    0.12    7.36
  11  -1 -23   27.57    8.70
 -11  -1  23   37.08   10.60
 -11   1  24    1.16    6.49
  11  -1 -24    1.65    4.80
 -11  -1  24    6.52    6.33
 -11   1  25   -0.39    6.96
  11  -1 -25    0.15    5.22
 -11  -1  25    8.20    7.30
 -11   1  26    0.22    6.09
 -11  -1  26   -0.22    5.28
 -11   1  27    4.75    6.99
 -11  -1  27    5.09    6.32
 -11  -1  28    2.58    5.76
 -11  -1  29    3.31    5.97
  11   1 -30    4.26    7.04
 -11  -1  30   -0.10    6.09
  11   1 -31    3.85    6.63
 -11   2   1   21.74   14.16
  11  -2  -1   28.91    9.44
  11   2  -1   19.61    7.91
 -11   2   2   -7.56   12.36
  11  -2  -2    1.27    6.34
  11   2  -2   -0.75    5.42
 -11   2   3    2.14   10.90
  11  -2  -3   23.54    7.60
  11   2  -3    1.02    5.71
 -11   2   4    6.35   10.13
  11  -2  -4    6.29    6.84
  11   2  -4    4.53    5.90
  11  -2  -5   45.54   11.35
  11   2  -5   55.73   11.34
 -11  -2   5   15.85   13.70
  11  -2  -6   21.55    7.64
  11   2  -6   11.04    8.26
 -11  -2   6   -0.26   10.07
  11  -2  -7   10.45    6.78
  11   2  -7   20.89    7.10
 -11  -2   7    4.89   11.20
  11  -2  -8    9.77    7.44
  11   2  -8   14.16    7.30
 -11  -2   8   17.38   12.36
  11  -2  -9   21.45    8.94
  11   2  -9   40.63    8.62
 -11  -2   9   15.82   11.50
  11  -2 -10   -2.59    5.66
  11   2 -10    1.91    4.17
  11  -2 -11   17.79    8.03
  11   2 -11   49.79   10.30
  11  -2 -12    2.35    5.12
  11   2 -12    0.19    5.21
  11  -2 -13   -0.77    4.84
  11   2 -13    4.64    4.82
  11  -2 -14   -1.14    4.59
  11   2 -14    8.34    6.01
  11  -2 -15   12.97    6.86
  11   2 -15   22.13    7.23
  11  -2 -16    9.44    5.46
  11   2 -16   10.63    6.79
  11  -2 -17   -4.46    5.72
  11   2 -17   -1.52    5.17
  11  -2 -18    2.28    4.53
  11   2 -18    1.27    5.16
 -11  -2  18   -5.72    7.98
  11  -2 -19   17.79    6.76
  11   2 -19    2.80    5.35
 -11  -2  19   29.07    8.83
  11  -2 -20    2.19    4.75
  11   2 -20    0.98    5.62
 -11  -2  20    1.90    7.24
  11  -2 -21   34.05    9.01
 -11  -2  21   31.92   10.63
  11  -2 -22   -2.64    5.67
 -11  -2  22    5.28    6.55
  11  -2 -23   -2.08    5.31
 -11  -2  23   -1.03    5.66
  11  -2 -24    4.53    6.32
 -11  -2  24    2.26    6.80
 -11   2  25   15.99    8.54
  11  -2 -25    0.51    4.87
 -11  -2  25   22.95    8.09
 -11   2  26   -1.05    6.19
  11  -2 -26    1.56    5.77
 -11  -2  26    1.20    5.81
  11   2 -27   -0.91    6.75
 -11  -2  27   14.09    7.89
  11   2 -28   10.35    7.65
 -11  -2  28   -0.38    5.97
  11   2 -29   -0.28    6.32
 -11  -2  29   11.69    7.57
  11   2 -30   -3.30    7.66
 -11  -2  30    1.75    6.99
  11   2 -31    6.03    7.14
 -11  -2  31    4.41    6.49
 -11   3   1   28.38   13.01
  11  -3  -1    9.79    7.67
  11   3  -1   16.04    6.77
 -11  -3   1   14.54   10.79
 -11   3   2    9.03   13.35
  11  -3  -2   14.24    8.31
  11   3  -2    9.73    5.88
 -11  -3   2   17.01   10.55
  11  -3  -3   37.59   11.97
  11   3  -3   57.38   11.94
 -11  -3   3   50.04   16.08
  11  -3  -4   12.65    7.35
  11   3  -4    6.49    5.82
  11  -3  -5    5.41    6.16
  11   3  -5    9.71    6.31
  11  -3  -6   20.55    7.64
  11   3  -6   16.69    6.82
  11  -3  -7   34.92   11.54
  11   3  -7   63.52   12.26
  11  -3  -8    6.39    6.72
  11   3  -8    1.55    5.15
 -11  -3   8    8.66    9.32
  11  -3  -9    0.64    6.31
  11   3  -9   10.12    6.00
 -11  -3   9    3.54    9.92
  11  -3 -10   -0.05    4.65
  11   3 -10    9.09    6.02
 -11  -3  10   -0.00    8.77
  11  -3 -11   18.37    7.77
  11  -3 -12   13.66    6.20
  11   3 -12    1.95    5.96
  11  -3 -13   41.85    9.77
  11   3 -13   19.91    8.06
  11  -3 -14   -1.16    5.46
  11   3 -14    0.47    5.47
  11  -3 -15    2.93    4.96
  11   3 -15   -0.13    5.67
  11  -3 -16   -1.39    5.89
  11   3 -16   -3.23    5.22
 -11  -3  16   -5.19    6.79
  11  -3 -17   10.97    5.85
  11   3 -17   11.40    6.13
 -11  -3  17    2.82    7.73
  11  -3 -18   18.97    6.85
  11   3 -18   12.83    6.71
 -11  -3  18   19.06    8.38
  11  -3 -19   11.40    6.41
 -11  -3  19    9.82    7.72
  11  -3 -20    6.06    5.98
 -11  -3  20    4.54    7.00
  11  -3 -21    4.80    5.17
 -11  -3  21    8.93    6.68
  11  -3 -22    3.47    5.15
 -11  -3  22   17.36    8.23
  11  -3 -23   44.16   10.39
 -11  -3  23   32.36   10.92
  11  -3 -24    1.24    4.91
  11   3 -24   -1.98    7.24
 -11  -3  24   18.53    7.82
  11  -3 -25   -0.73    4.64
  11   3 -25    2.20    7.43
 -11  -3  25    0.02    6.07
  11   3 -26    1.99    6.43
 -11  -3  26   -2.37    6.88
  11   3 -27   11.99    8.93
 -11  -3  27   26.68    9.04
  11   3 -28   -2.39    8.05
 -11  -3  28   -0.87    6.23
  11   3 -29    3.87    7.59
 -11  -3  29    8.72    7.19
  11   3 -30   -1.59    7.14
 -11  -3  30   -0.28    5.27
  11   3 -31   -4.01    7.65
 -11  -3  31    3.39    6.67
 -11  -3  32   -2.18    6.74
 -11  -3  33   13.30    7.64
  11  -4  -1   21.09    8.76
  11   4  -1   25.43    8.14
 -11  -4   1   15.78   11.61
  11  -4  -2   -3.99    7.94
  11   4  -2   -0.84    4.73
 -11  -4   2   -2.05   10.42
  11  -4  -3   11.50    7.91
  11   4  -3    0.93    4.44
 -11  -4   3    2.29    8.30
  11  -4  -4    6.38    6.57
  11   4  -4    0.86    5.05
 -11  -4   4   -4.31    9.48
  11  -4  -5   22.33   10.36
  11   4  -5   56.22   10.91
 -11  -4   5   50.59   15.21
  11  -4  -6   11.11    7.65
  11   4  -6    9.64    6.77
  11  -4  -7    3.95    6.93
  11   4  -7   18.03    6.54
  11  -4  -8    0.36    6.38
  11   4  -8    0.54    4.94
  11  -4  -9   54.06   10.51
  11   4  -9   14.09    6.71
  11  -4 -10   -2.32    6.48
  11   4 -10    5.44    6.05
  11  -4 -11    4.90    7.05
  11   4 -11   30.38    7.96
  11  -4 -12   -1.89    5.79
  11   4 -12    3.28    5.14
  11  -4 -13    2.78    5.46
  11   4 -13    0.56    5.60
 -11  -4  13    3.82    6.66
  11  -4 -14    8.19    6.30
  11   4 -14    4.47    6.50
 -11  -4  14    7.71    8.08
  11  -4 -15   19.03    7.54
  11   4 -15   26.10    7.97
 -11  -4  15   23.47   10.76
  11  -4 -16    2.02    4.54
 -11  -4  16    1.21    6.68
  11  -4 -17    2.55    4.98
 -11  -4  17   -0.75    6.89
  11  -4 -18   -1.72    5.53
 -11  -4  18   -3.94    7.11
  11  -4 -19    3.58    5.81
 -11  -4  19    1.96    6.70
  11  -4 -20    9.33    5.71
 -11  -4  20    5.62    6.86
  11  -4 -21   16.69    6.99
  11   4 -21    0.39    6.99
 -11  -4  21   20.98    8.59
  11  -4 -22   -1.61    5.45
  11   4 -22   11.15    8.45
 -11  -4  22    4.01    6.43
  11  -4 -23    1.78    5.13
  11   4 -23   -3.46    8.04
 -11  -4  23   -4.74    6.66
  11  -4 -24   -0.82    5.06
  11   4 -24    2.55    6.05
 -11  -4  24   12.56    7.55
  11   4 -25   12.36    9.18
 -11  -4  25   16.29    8.31
  11   4 -26    2.45    8.31
 -11  -4  26    7.26    7.80
  11   4 -27    6.26    7.54
 -11  -4  27   -0.27    6.94
  11   4 -28   -2.04    7.44
 -11  -4  28    2.27    6.29
  11   4 -29    1.59    6.94
 -11  -4  29    0.90    5.82
  11   4 -30   -4.43    8.14
 -11  -4  30   10.37    6.81
  11   4 -31   -0.04    7.11
 -11  -4  31    2.14    5.72
 -11  -4  32    6.12    5.66
 -11  -4  33   -0.91    6.66
 -11  -4  34    2.34    6.34
  11  -5  -1   -1.91    6.23
  11   5  -1    7.00    5.89
 -11  -5   1   -0.41   11.70
  11  -5  -2   27.81   11.17
  11   5  -2   60.05   11.05
 -11  -5   2   15.37   12.67
  11  -5  -3   41.78   11.58
  11   5  -3   39.12   10.17
 -11  -5   3   38.71   15.05
  11  -5  -4    9.46    7.85
  11   5  -4   -2.38    4.57
 -11  -5   4   14.07   10.62
  11  -5  -5   -1.71    6.50
  11   5  -5   -1.55    4.26
 -11  -5   5   -2.89   10.27
  11  -5  -6   12.75    8.50
  11   5  -6   15.26    7.00
 -11  -5   6   18.21   11.67
  11  -5  -7   43.45   10.21
  11   5  -7   12.69    7.83
 -11  -5   7   29.52   14.23
  11  -5  -8    6.95    7.03
  11   5  -8   16.59    6.46
 -11  -5   8   13.64   11.95
  11  -5  -9   18.05    8.24
  11   5  -9   13.11    6.69
 -11  -5   9   15.21   11.01
  11  -5 -10    0.80    7.11
  11   5 -10    1.57    5.44
 -11  -5  10    7.29    7.28
  11  -5 -11    3.82    6.45
  11   5 -11    3.81    5.24
 -11  -5  11    2.22    8.07
  11  -5 -12    7.93    7.32
  11   5 -12   16.25    7.53
 -11  -5  12   31.18    9.14
  11  -5 -13   28.65    9.43
 -11  -5  13   41.12   11.15
  11  -5 -14    6.62    6.00
 -11  -5  14    1.34    7.01
  11  -5 -15    8.88    5.80
 -11  -5  15   -5.79    6.56
  11  -5 -16   -4.33    6.52
  11   5 -16   -2.90    6.63
 -11  -5  16   -0.96    6.53
  11  -5 -17    4.69    4.96
  11   5 -17   -2.53    6.57
 -11  -5  17    0.19    5.37
  11  -5 -18   12.93    7.62
  11   5 -18   24.44    9.60
 -11  -5  18   21.04    9.10
  11  -5 -19   15.91    6.86
  11   5 -19   17.87    8.57
 -11  -5  19   18.72    8.09
  11  -5 -20    2.66    5.09
  11   5 -20   -0.24    7.00
 -11  -5  20   -2.63    5.47
  11  -5 -21   -3.24    5.41
  11   5 -21   -2.73    7.90
 -11  -5  21    0.46    7.16
  11  -5 -22   14.96    7.13
  11   5 -22    0.37    7.53
 -11  -5  22    5.72    6.40
  11   5 -23   14.34   10.25
 -11  -5  23   16.37    8.45
  11   5 -24   -1.30    7.26
 -11  -5  24    2.18    6.53
  11   5 -25    2.77    6.02
 -11  -5  25   -0.65    7.69
  11   5 -26   -4.40    8.18
 -11  -5  26    0.33    6.35
  11   5 -27   -1.01    7.15
 -11  -5  27    1.12    5.33
  11   5 -28   -2.66    7.61
 -11  -5  28   23.87    8.95
  11   5 -29    0.89    8.08
 -11  -5  29   -2.44    6.54
  11   5 -30    1.87    7.71
 -11  -5  30   -0.04    5.57
  11   5 -31    3.78    7.98
 -11  -5  31   -0.30    5.95
 -11  -5  32    1.31    6.03
  11  -6  -1   15.20    8.08
  11   6  -1   22.50    7.35
 -11  -6   1   18.89   12.29
  11  -6  -2   -0.89    6.46
  11   6  -2   -0.72    5.55
 -11  -6   2    0.00    9.60
  11  -6  -3   -2.65    7.11
  11   6  -3    3.38    5.61
 -11  -6   3    2.09    8.96
  11  -6  -4   16.88    8.79
  11   6  -4   38.72    8.41
 -11  -6   4    9.03   10.70
  11  -6  -5   30.52    9.81
  11   6  -5   15.43    7.44
 -11  -6   5    9.34    9.79
  11  -6  -6   15.52    8.50
  11   6  -6   11.48    6.97
 -11  -6   6    2.07    9.61
  11  -6  -7   14.69    7.99
  11   6  -7    6.80    6.17
 -11  -6   7   -0.48    7.25
 -11  -6   7    3.38    9.49
  11  -6  -8   13.96    7.82
  11   6  -8    7.87    5.78
 -11  -6   8    6.81    7.78
 -11  -6   8    8.60   10.53
  11  -6  -9   10.28    7.06
  11   6  -9    1.14    5.90
 -11  -6   9   11.45    7.41
 -11  -6   9    6.29   11.81
  11  -6 -10   15.74    8.68
 -11  -6  10   32.39    9.46
 -11  -6  10   15.29   11.50
  11  -6 -11    3.69    6.46
 -11  -6  11    5.97    6.89
 -11  -6  11   -4.12   10.76
  11  -6 -12    7.91    7.04
 -11  -6  12    0.39    5.10
  11  -6 -13    8.07    6.53
 -11  -6  13   19.12    7.81
  11  -6 -14   -1.30    6.22
 -11  -6  14    5.24    5.89
  11  -6 -15   19.41    7.67
 -11  -6  15   21.91    8.53
  11  -6 -16    1.20    5.96
  11   6 -16   19.62    9.13
 -11  -6  16    7.87    7.26
  11  -6 -17   -2.78    5.60
  11   6 -17    1.08    6.85
 -11  -6  17   -4.38    6.50
  11  -6 -18   -1.41    4.79
  11   6 -18   -0.80    6.70
 -11  -6  18   -5.46    7.21
  11  -6 -19    7.34    5.86
  11   6 -19    5.69    7.26
 -11  -6  19    9.00    6.67
  11  -6 -20    2.70    5.32
  11   6 -20    7.46    8.21
 -11  -6  20    4.36    7.11
  11  -6 -21    6.54    5.77
  11   6 -21   -1.97    6.29
 -11  -6  21   11.46    8.05
  11   6 -22    1.84    7.24
 -11  -6  22    2.70    6.99
  11   6 -23   -2.86    6.52
 -11  -6  23    3.03    6.99
  11   6 -24    3.84    6.68
 -11  -6  24   -0.39    5.60
  11   6 -25   -1.75    6.37
 -11  -6  25   -5.19    7.19
  11   6 -26   -0.46    7.05
 -11  -6  26    5.77    6.18
  11   6 -27    5.13    7.21
 -11  -6  27    4.47    5.40
  11   6 -28   -0.00    7.47
 -11  -6  28   -0.48    6.34
  11   6 -29   -4.93    8.12
 -11  -6  29    2.77    6.21
  11   6 -30   -2.04    7.39
  11   6 -31    6.10    7.67
  11  -7  -1   11.55    8.15
  11   7  -1   14.75    6.25
 -11  -7   1    4.39   10.44
  11  -7  -2   17.97    8.79
  11   7  -2   28.39    8.74
 -11  -7   2   48.90   11.06
 -11  -7   2    8.44   10.91
  11  -7  -3    3.85    7.05
  11   7  -3   -2.36    5.70
 -11  -7   3   -0.04    5.53
 -11  -7   3   -0.31    9.92
  11  -7  -4   12.31    8.02
  11   7  -4   16.59    6.84
 -11  -7   4   27.71    9.47
 -11  -7   4   11.32   10.52
  11  -7  -5   -0.72    6.37
  11   7  -5    0.63    5.05
 -11  -7   5   -3.79    7.00
 -11  -7   5   -1.58   10.17
  11  -7  -6   11.02    7.54
 -11  -7   6   -1.80    7.61
 -11  -7   6    6.01   10.31
  11  -7  -7    0.06    7.03
 -11  -7   7    0.11    5.92
 -11  -7   7   -1.42   11.52
  11  -7  -8   42.84   11.54
 -11  -7   8   36.03   11.06
 -11  -7   8   48.27   15.62
  11  -7  -9   70.01   13.05
 -11  -7   9   29.69   10.37
 -11  -7   9   16.72   13.73
  11  -7 -10    1.47    6.82
 -11  -7  10    2.92    6.06
 -11  -7  10   -2.83    9.66
  11  -7 -11   -2.94    7.38
 -11  -7  11   -0.38    5.40
 -11  -7  11   -6.44   10.34
  11  -7 -12   38.26   11.40
 -11  -7  12   44.17   11.25
  11  -7 -13   -0.35    6.48
 -11  -7  13    7.38    7.00
  11  -7 -14   -2.66    5.78
 -11  -7  14    7.20    7.40
  11  -7 -15   -3.93    7.06
 -11  -7  15   -3.30    6.48
  11  -7 -16    1.08    6.08
 -11  -7  16   -4.42    5.96
  11  -7 -17    5.04    5.68
 -11  -7  17   -1.06    6.14
  11  -7 -18    7.11    6.44
 -11  -7  18   13.64    7.28
  11  -7 -19    3.40    6.05
 -11  -7  19    2.74    6.56
 -11  -7  20   -2.68    7.47
 -11  -7  21   -2.31    7.30
 -11  -7  22   -3.30    7.28
 -11  -7  23    0.66    5.31
  11   7 -24    3.93    7.84
 -11  -7  24   -0.91    6.01
  11   7 -25    2.94    7.52
 -11  -7  25    3.55    7.34
  11   7 -26    1.55    8.36
 -11  -7  26    2.14    5.96
  11   7 -27    0.57    7.58
 -11  -7  27   -1.45    5.80
  11   7 -28   -1.24    6.64
  11   7 -29   -4.30    7.63
  11   7 -30   -0.99    8.08
  11   7 -31   -4.36    7.82
  11  -8  -1   -3.24    7.67
  11   8  -1    7.43    5.96
 -11  -8   1    1.27    6.42
 -11  -8   1   -3.53    9.17
  11  -8  -2    4.69    6.56
 -11  -8   2    9.82    7.12
 -11  -8   2   20.33   10.21
  11  -8  -3   -5.24    7.73
 -11  -8   3    1.90    5.89
 -11  -8   3    3.63   10.93
  11  -8  -4   45.65   11.46
 -11  -8   4   32.92   10.71
 -11  -8   4   39.83   13.53
  11  -8  -5    1.84    7.35
 -11  -8   5    6.62    7.17
 -11  -8   5   -2.81   10.26
  11  -8  -6   22.24    9.61
 -11  -8   6   46.11   10.69
 -11  -8   6   20.64   11.06
  11  -8  -7   -3.48    7.07
 -11  -8   7   -4.95    7.55
 -11  -8   7   19.23   11.87
  11  -8  -8   13.07    8.43
 -11  -8   8   -2.18    6.46
 -11  -8   8   15.09   11.86
  11  -8  -9    1.52    7.06
 -11  -8   9   -0.44    5.41
 -11  -8   9    5.44   11.18
  11  -8 -10   13.71    8.59
 -11  -8  10   26.51    9.28
  11  -8 -11    0.40    6.57
 -11  -8  11   -0.35    6.50
  11  -8 -12    1.51    5.79
 -11  -8  12   -2.30    6.95
  11  -8 -13    4.14    6.45
 -11  -8  13    0.78    5.98
  11  -8 -14    1.09    6.16
 -11  -8  14    0.37    7.00
  11  -8 -15    7.62    6.73
 -11  -8  15    4.68    5.69
  11  -8 -16   13.29    7.28
 -11  -8  16   29.17    9.46
  11  -8 -17    2.60    6.02
 -11  -8  17   -4.17    7.17
 -11  -8  18    4.25    6.65
 -11  -8  19    4.19    6.12
 -11  -8  20   17.50    9.13
 -11  -8  21    2.63    6.52
 -11  -8  22    8.70    7.15
 -11  -8  23    1.41    6.86
 -11  -8  24    2.39    6.69
 -11  -8  25   -1.68    7.25
  11  -9  -1   -0.50    6.81
 -11  -9   1    2.72    6.61
 -11  -9   1   -4.52    8.67
  11  -9  -2    6.46    7.72
 -11  -9   2   20.37    7.76
 -11  -9   2   27.10   11.85
  11  -9  -3    8.30    8.02
 -11  -9   3    1.69    5.82
 -11  -9   3   -3.71   10.04
  11  -9  -4   10.19    7.77
 -11  -9   4   14.75    7.39
 -11  -9   4    9.88   10.44
  11  -9  -5   -3.26    7.05
 -11  -9   5   -0.20    5.68
 -11  -9   5   -0.02    8.42
  11  -9  -6    4.68    7.61
 -11  -9   6   -1.38    5.93
 -11  -9   6    9.08   10.13
  11  -9  -7   -2.47    6.43
 -11  -9   7    1.17    5.78
 -11  -9   7   -0.36    9.15
  11  -9  -8   36.65   11.44
 -11  -9   8   24.43    9.24
  11  -9  -9   -4.48    7.12
 -11  -9   9    5.52    6.33
  11  -9 -10    5.86    7.01
 -11  -9  10   -4.93    6.39
  11  -9 -11   -2.37    7.16
 -11  -9  11   -0.55    5.56
  11  -9 -12    0.00    6.40
 -11  -9  12    0.71    5.52
  11  -9 -13   -0.35    6.73
 -11  -9  13    3.29    6.22
  11  -9 -14    1.19    6.97
 -11  -9  14   11.08    6.62
  11  -9 -15   -2.10    6.84
 -11  -9  15    1.67    6.38
  11  -9 -16   -0.89    6.31
 -11  -9  16    4.21    6.86
 -11  -9  17   -0.89    6.47
 -11  -9  18   23.42    9.00
 -11  -9  19    0.44    4.70
 -11  -9  20    2.24    6.74
 -11  -9  21   -1.37    6.77
 -11  -9  22   11.90    7.43
  11 -10  -1   -0.94    6.95
 -11 -10   1    0.08    6.08
 -11 -10   1    1.89    9.15
  11 -10  -2    3.15    6.94
 -11 -10   2    3.54    6.53
 -11 -10   2   -3.27   10.11
  11 -10  -3    1.09    7.08
 -11 -10   3    6.78    6.45
 -11 -10   3   -3.56    8.77
  11 -10  -4    4.65    8.22
 -11 -10   4   14.76    7.55
 -11 -10   4   11.38    9.67
  11 -10  -5    0.73    6.79
 -11 -10   5    2.75    6.30
  11 -10  -6   13.46    9.07
 -11 -10   6   14.73    7.31
  11 -10  -7    1.20    6.56
 -11 -10   7   -1.62    6.73
  11 -10  -8    1.05    6.96
 -11 -10   8    1.83    6.72
  11 -10  -9   -2.80    7.70
 -11 -10   9    0.49    6.50
  11 -10 -10   15.04    8.66
 -11 -10  10   10.05    7.69
  11 -10 -11   -4.42    7.22
 -11 -10  11   -1.88    5.85
  11 -10 -12   -3.31    6.10
 -11 -10  12   -5.41    6.95
  11 -10 -13    9.21    6.60
 -11 -10  13    2.90    6.84
  11 -10 -14    7.35    8.12
 -11 -10  14   12.73    8.01
 -11 -10  15    1.27    5.27
 -11 -10  16   18.89    9.10
 -11 -10  17    6.02    5.82
 -11 -10  18    3.16    5.70
 -11 -10  19   -2.46    5.63
  11 -11  -1    0.73    6.55
 -11 -11   1    3.80    6.80
 -11 -11   1    2.31    9.46
  11 -11  -2    2.46    6.66
 -11 -11   2   26.15    8.70
  11 -11  -3   -0.79    7.10
 -11 -11   3   -1.99    6.54
  11 -11  -4   -0.61    6.87
 -11 -11   4   14.43    7.75
  11 -11  -5    4.55    7.48
 -11 -11   5    6.42    7.27
  11 -11  -6    4.66    7.32
 -11 -11   6   -0.32    5.87
  11 -11  -7   -1.99    7.25
 -11 -11   7    6.16    6.65
  11 -11  -8   33.77   10.15
 -11 -11   8    6.74    7.73
  11 -11  -9    1.93    6.07
 -11 -11   9   -3.58    6.36
  11 -11 -10    7.39    7.44
 -11 -11  10   -0.70    6.51
  11 -11 -11   -0.09    6.19
 -11 -11  11    3.29    6.05
  11 -11 -12    9.67    7.78
 -11 -11  12   13.86    8.23
 -11 -11  13    1.45    6.88
 -11 -11  14   -0.03    6.06
 -11 -11  15   -2.08    5.42
 -11 -11  16    5.55    7.59
  11 -12  -1    4.08    7.61
 -11 -12   1    5.69    6.38
  11 -12  -2    2.73    6.54
 -11 -12   2    1.70    5.17
  11 -12  -3   -0.98    7.11
 -11 -12   3    1.20    5.38
  11 -12  -4    9.93    7.65
 -11 -12   4    3.79    5.96
  11 -12  -5   -2.36    7.55
 -11 -12   5   -1.94    5.85
  11 -12  -6    7.22    6.87
 -11 -12   6   21.72    8.35
  11 -12  -7   -5.87    7.70
 -11 -12   7   -5.10    7.03
  11 -12  -8   -1.42    7.03
 -11 -12   8    9.89    7.33
  11 -12  -9    2.58    6.57
 -11 -12   9    2.13    6.61
  11 -12 -10   10.88    8.82
 -11 -12  10    9.76    7.20
 -11 -12  11    2.83    5.92
 -11 -12  12   14.05    7.39
 -11 -12  13    5.03    6.05
  11 -13  -1   -4.65    7.62
 -11 -13   1   -0.65    5.42
  11 -13  -2    2.52    7.31
 -11 -13   2    8.38    6.78
  11 -13  -3   -0.44    6.80
 -11 -13   3    3.49    6.25
  11 -13  -4   -3.88    7.46
 -11 -13   4    6.63    7.01
  11 -13  -5   -2.68    7.50
 -11 -13   5   -3.99    7.15
  11 -13  -6   -3.86    7.22
 -11 -13   6   -4.46    7.31
  11 -13  -7    2.73    7.35
 -11 -13   7   -0.01    6.15
  11 -13  -8    6.01    7.39
 -11 -13   8    5.82    6.23
  11 -13  -9    8.74    7.87
 -11 -13   9    1.71    6.28
  11 -14  -1    3.23    7.90
 -11 -14   1    0.94    6.77
  11 -14  -2    1.06    6.66
 -11 -14   2   -4.40    6.62
  11 -14  -3   -1.89    8.06
 -11 -14   3   -1.91    6.26
  11 -14  -4   19.35    8.69
 -11 -14   4    0.80    6.96
  11 -14  -5   -2.07    6.90
 -11 -14   5   -3.54    6.62
  11 -14  -6   -3.92    7.83
 -11 -14   6   -0.63    6.01
  11 -14  -7   -5.47    7.25
 -11 -15   1    8.71    6.54
 -11 -15   2    2.87    6.75
  11 -15  -4   -6.08    8.33
  11 -15  -5   -0.89    7.66
 -10   0   1    0.70    9.32
  10   0  -1    3.00    4.94
 -10   0   2   17.54   12.06
  10   0  -2   13.28    6.98
 -10   0   3   -2.95    9.71
  10   0  -3   -2.36    5.75
 -10   0   4  124.03   28.36
  10   0  -4  153.96   25.28
 -10   0   5    0.78    9.74
  10   0  -5   -3.47    5.48
 -10   0   6   25.63   10.50
  10   0  -6   18.28    7.38
 -10   0   7    4.48   10.54
  10   0  -7   -1.80    5.29
 -10   0   8   17.50   12.36
  10   0  -8   30.29    8.61
 -10   0   9   -2.13    9.81
  10   0  -9   -1.25    5.31
  10   0  -9    4.57   10.51
 -10   0  10  129.14   25.94
  10   0 -10  120.82   21.47
  10   0 -11   -3.02    5.30
  10   0 -12   -0.45    5.08
  10   0 -13    0.41    4.40
  10   0 -14   32.79    8.86
  10   0 -15    0.82    4.72
  10   0 -16   39.09    9.47
  10   0 -17   -1.46    5.65
  10   0 -18   34.63    9.08
  10   0 -19   -2.51    4.98
  10   0 -20   24.82    7.81
 -10   0  21    0.67    6.50
  10   0 -21    0.00    4.70
 -10   0  22    0.82    7.51
  10   0 -22    1.13    4.73
 -10   0  23    4.44    6.52
 -10   0  24    6.17    7.33
 -10   0  25   -4.98    6.36
 -10   0  26   28.92    9.31
 -10   0  27   -3.85    5.35
 -10   0  28   21.37    8.17
 -10   0  29   -0.95    5.97
  10   0 -31    0.80    5.07
  10   0 -32   -2.18    6.88
 -10   1   1   -1.03    8.91
  10  -1  -1   -3.99    6.46
  10   1  -1    0.79    5.14
 -10  -1   1   -5.34   11.17
 -10   1   2  117.18   27.12
  10  -1  -2  111.50   23.62
  10   1  -2  175.39   24.30
 -10  -1   2  127.73   27.11
 -10   1   3   18.20   11.83
  10  -1  -3   11.74    7.54
  10   1  -3   10.74    6.47
 -10  -1   3    6.65   10.72
 -10   1   4    2.30   10.30
  10  -1  -4    3.25    6.39
  10   1  -4   -1.81    5.72
 -10  -1   4   18.33   10.12
 -10   1   5   10.52   11.28
  10  -1  -5   38.30    9.09
  10   1  -5    7.68    6.27
 -10  -1   5   11.57   12.45
 -10   1   6   88.42   21.32
  10  -1  -6  111.27   17.83
  10   1  -6   77.94   16.68
 -10  -1   6   89.22   21.13
 -10   1   7    4.76    9.41
  10  -1  -7   -1.37    5.64
  10  -1  -7   -1.73   10.27
  10   1  -7    0.42    4.87
 -10  -1   7    0.96    8.97
 -10   1   8   64.80   16.57
  10  -1  -8   33.88   10.41
  10  -1  -8   69.93   18.73
  10   1  -8   51.83   11.85
 -10  -1   8   73.45   16.64
 -10   1   9   -2.91   10.17
  10  -1  -9   -0.51    5.47
  10   1  -9   -2.28    5.46
 -10  -1   9   -5.11   10.98
  10  -1 -10   -1.35    4.66
  10   1 -10   -1.18    4.89
 -10  -1  10    6.07   10.30
  10  -1 -11    5.85    5.34
  10   1 -11   10.07    6.05
 -10  -1  11    2.35    8.87
  10  -1 -12   81.18   17.54
  10   1 -12  120.82   18.58
  10  -1 -13   -2.07    5.05
  10   1 -13    3.90    5.13
  10  -1 -14    1.68    5.54
  10   1 -14   -0.01    4.44
  10  -1 -15    4.52    5.65
  10   1 -15   -0.29    4.65
  10  -1 -16   12.32    6.78
  10   1 -16   32.07    7.95
  10  -1 -17   -2.48    4.68
  10   1 -17   -1.31    3.82
  10  -1 -18   35.51    9.77
  10   1 -18   47.99   10.48
  10  -1 -19   10.85    5.90
  10   1 -19    7.90    5.93
  10  -1 -20   -0.33    5.04
  10   1 -20   -2.37    4.86
 -10  -1  20   -0.18    5.79
  10  -1 -21    1.06    4.73
  10   1 -21   -0.71    6.68
 -10  -1  21   -0.32    6.97
  10  -1 -22   72.90   15.27
 -10  -1  22   87.29   17.04
 -10   1  23    7.44    6.28
  10  -1 -23    9.20    6.18
 -10  -1  23   -0.01    6.73
 -10   1  24   -0.23    6.53
  10  -1 -24   -0.19    4.81
 -10  -1  24   -1.25    7.73
 -10   1  25    4.79    6.69
 -10  -1  25    4.55    5.50
 -10   1  26   13.12    6.78
 -10  -1  26   -0.79    5.73
 -10   1  27   -1.40    5.96
 -10  -1  27    9.00    6.31
 -10   1  28   10.55    7.55
 -10  -1  28   11.18    6.96
  10   1 -29    1.09    7.04
 -10  -1  29   -1.55    5.98
  10   1 -30    4.57    7.87
 -10  -1  30    4.86    6.36
  10   1 -31    3.06    7.09
  10   1 -32    8.99    7.81
  10   1 -33    4.83    5.97
 -10   2   1   -0.80   10.86
  10  -2  -1   -2.62    6.38
  10   2  -1   -0.05    4.73
 -10  -2   1   -4.02    9.84
 -10   2   2   -7.76   11.75
  10  -2  -2   -2.72    6.04
  10   2  -2    4.73    5.21
 -10  -2   2   -3.36    9.74
 -10   2   3    7.35   10.12
  10  -2  -3   -0.59    6.68
  10   2  -3   -2.62    5.09
 -10  -2   3   -2.23    9.12
 -10   2   4  153.88   28.13
  10  -2  -4   88.00   21.96
  10   2  -4  135.87   22.10
 -10  -2   4  165.75   27.36
 -10   2   5   49.57   15.19
  10  -2  -5   55.46   12.50
  10   2  -5   47.19   10.82
 -10  -2   5   34.35   13.93
 -10   2   6   29.01   14.74
  10  -2  -6   47.73   10.36
  10  -2  -6   15.45   12.76
  10   2  -6   34.16    9.42
 -10  -2   6   33.89   13.37
 -10   2   7   14.03   11.00
  10  -2  -7    6.22    6.66
  10   2  -7   11.33    6.16
 -10  -2   7   13.00   10.50
  10  -2  -8   12.55    6.89
  10   2  -8   -2.51    5.73
 -10  -2   8   19.79   11.45
  10  -2  -9    7.32    6.06
  10   2  -9    9.01    5.95
 -10  -2   9   -4.65    9.46
  10  -2 -10   78.18   16.64
  10   2 -10  103.07   16.87
 -10  -2  10   74.64   20.62
  10  -2 -11    2.61    5.57
  10   2 -11   17.17    6.45
 -10  -2  11   -0.96    9.14
  10  -2 -12    9.30    5.76
  10   2 -12   10.15    5.40
  10  -2 -13   -2.17    4.91
  10   2 -13   -1.45    4.52
  10  -2 -14   39.14    9.07
  10   2 -14   21.86    8.18
  10  -2 -15   10.51    6.17
  10   2 -15   14.48    5.92
  10  -2 -16    2.51    5.12
  10   2 -16   15.82    6.23
  10  -2 -17   -0.31    4.63
  10   2 -17   -0.76    4.57
 -10  -2  17    5.55    7.92
  10  -2 -18   10.17    5.50
 -10  -2  18    3.28    6.62
  10  -2 -19    4.78    4.60
  10   2 -19    3.96    5.42
 -10  -2  19    4.08    6.76
  10  -2 -20   46.70   10.57
 -10  -2  20   28.19   10.41
  10  -2 -21    0.27    5.03
 -10  -2  21    4.73    5.77
  10  -2 -22    9.51    5.94
 -10  -2  22    1.30    6.51
  10  -2 -23    1.00    4.31
 -10  -2  23    2.69    5.97
  10  -2 -24   34.42    8.31
 -10  -2  24   11.40    7.44
 -10   2  25   15.04    6.55
  10  -2 -25    3.89    5.89
 -10  -2  25    1.67    5.82
 -10   2  26   12.10    7.30
  10  -2 -26   23.14    7.66
  10   2 -26   19.80    9.09
 -10  -2  26   36.60    9.42
  10   2 -27   -0.45    5.87
 -10  -2  27   -1.16    5.27
  10   2 -28    8.49    6.77
 -10  -2  28    4.41    6.51
  10   2 -29    1.74    6.97
 -10  -2  29    4.74    6.20
  10   2 -30    4.69    6.82
 -10  -2  30    2.67    5.82
  10   2 -31   -3.82    6.80
 -10  -2  31    3.66    5.13
  10   2 -32    3.41    7.60
 -10  -2  32    0.81    5.50
  10   2 -33   -2.73    7.07
 -10   3   1   -0.58    9.98
  10  -3  -1   13.74    7.74
  10   3  -1   14.96    6.27
 -10   3   2  103.94   22.82
  10  -3  -2   73.31   16.49
  10   3  -2   86.07   15.90
 -10   3   3   33.15   15.07
  10  -3  -3   36.49   10.66
  10   3  -3   40.86    9.88
 -10   3   4   -3.66   11.83
  10  -3  -4    0.40    5.71
  10  -3  -4   -3.32   10.38
  10   3  -4    1.61    5.10
 -10  -3   4    0.38   10.13
 -10   3   5   -3.01    9.90
  10  -3  -5   10.81    6.81
  10  -3  -5   14.85   12.14
  10   3  -5    4.24    5.72
 -10  -3   5   19.07   10.93
  10  -3  -6   26.50    9.75
  10   3  -6   29.11    8.22
 -10  -3   6   41.89   13.82
  10  -3  -7   19.07    8.01
  10   3  -7   14.67    6.60
 -10  -3   7   15.48   10.56
  10  -3  -8   72.04   14.46
  10   3  -8   76.42   14.04
 -10  -3   8   40.31   16.12
  10  -3  -9    1.07    4.91
  10   3  -9    2.87    4.99
 -10  -3   9   16.41    9.82
  10  -3 -10   -2.38    6.39
  10   3 -10    0.68    5.25
 -10  -3  10    7.65    9.14
  10  -3 -11    7.52    6.16
  10   3 -11   16.92    7.04
 -10  -3  11   26.03   12.01
  10  -3 -12   61.25   11.74
  10   3 -12   40.49   10.11
 -10  -3  12   38.88   14.76
  10  -3 -13    1.09    5.29
  10   3 -13    5.10    5.67
  10  -3 -14    4.89    5.16
  10   3 -14    1.86    5.12
  10  -3 -15   -2.48    4.90
  10   3 -15    5.81    5.89
 -10  -3  15    0.50    5.97
  10  -3 -16   46.58    8.87
  10   3 -16   13.41    6.79
 -10  -3  16   16.94    9.11
  10  -3 -17   26.44    7.20
  10   3 -17   24.61    7.74
 -10  -3  17    6.69    7.70
  10  -3 -18   31.44    9.06
 -10  -3  18   35.51   10.54
  10  -3 -19   -1.36    4.88
 -10  -3  19    5.30    6.19
  10  -3 -20   -1.40    5.16
 -10  -3  20    3.75    5.64
  10  -3 -21    5.01    4.94
 -10  -3  21   18.89    8.02
  10  -3 -22   39.06    9.85
 -10  -3  22   46.50   11.64
  10  -3 -23    0.50    4.57
  10   3 -23   -2.96    7.38
 -10  -3  23    2.78    6.21
  10  -3 -24    0.63    4.16
  10   3 -24   -3.06    7.40
 -10  -3  24    3.10    5.54
  10  -3 -25    6.06    5.07
  10   3 -25    5.18    6.67
 -10  -3  25   -2.34    6.69
  10   3 -26   14.26    8.23
 -10  -3  26   13.53    7.04
  10   3 -27    6.82    7.50
 -10  -3  27   15.59    7.47
  10   3 -28   10.45    8.05
 -10  -3  28    9.00    6.81
  10   3 -29    1.81    6.96
 -10  -3  29   -3.71    6.39
  10   3 -30   -0.08    7.35
 -10  -3  30    4.72    5.43
  10   3 -31    0.94    7.11
 -10  -3  31   -4.32    6.98
  10   3 -32    0.25    8.23
 -10  -3  32    2.33    5.96
  10   3 -33    5.13    7.62
 -10  -3  33    3.03    5.51
 -10   4   1    1.55   11.46
  10  -4  -1   -1.56    6.14
  10   4  -1    1.33    4.21
 -10  -4   1   -2.61   10.20
 -10   4   2   -4.22   10.93
  10  -4  -2    2.69    7.22
  10   4  -2   -1.12    4.95
 -10   4   3   18.68   12.90
  10  -4  -3   13.00    7.23
  10   4  -3    2.15    5.43
  10  -4  -4  112.43   19.77
  10   4  -4   90.23   18.08
  10  -4  -5   62.19   13.18
  10   4  -5   48.72   11.19
  10  -4  -6   66.56   13.65
  10   4  -6   49.62   11.71
  10  -4  -7   -0.50    6.56
  10   4  -7   -3.49    5.83
 -10  -4   7    9.05   10.17
  10  -4  -8   70.53   14.57
  10   4  -8   58.90   12.76
 -10  -4   8   48.66   16.34
  10  -4  -9   12.14    7.69
  10   4  -9   12.52    6.31
 -10  -4   9   20.63   10.41
  10  -4 -10   22.07    8.37
  10   4 -10   34.42    8.81
 -10  -4  10   17.60   12.77
  10  -4 -11    0.76    5.43
  10   4 -11    4.98    6.28
 -10  -4  11    9.61   10.71
  10  -4 -12   -4.74    5.87
  10   4 -12   -3.36    5.69
 -10  -4  12    0.08    5.94
 -10  -4  12   -3.37   10.25
  10  -4 -13    1.49    5.07
  10   4 -13    0.78    5.67
 -10  -4  13   -0.39    6.46
  10  -4 -14   42.23    9.59
  10   4 -14   21.48    8.34
 -10  -4  14   33.14    9.96
  10  -4 -15   10.83    6.74
 -10  -4  15   24.37    8.75
  10  -4 -16    8.08    6.21
 -10  -4  16   24.71    9.33
  10  -4 -17    6.45    4.97
 -10  -4  17   -0.04    5.84
  10  -4 -18   -1.56    4.89
 -10  -4  18   -0.53    6.35
  10  -4 -19   12.08    6.15
  10   4 -19    9.05    7.59
 -10  -4  19   11.65    6.76
  10  -4 -20   25.20    7.87
  10   4 -20   16.63    8.70
 -10  -4  20   35.45    9.48
  10  -4 -21   20.23    7.24
  10   4 -21   16.36    8.51
 -10  -4  21   16.00    7.94
  10  -4 -22    6.15    4.96
  10   4 -22    2.93    7.27
 -10  -4  22    1.04    6.04
  10  -4 -23    6.63    5.59
  10   4 -23    9.66    7.41
  10  -4 -24   33.70    7.98
  10   4 -24   16.74    9.07
 -10  -4  24   19.23    8.59
  10   4 -25    6.48    6.76
 -10  -4  25   15.33    7.35
  10   4 -26   -0.39    7.13
 -10  -4  26   14.45    7.15
  10   4 -27   -2.53    6.81
 -10  -4  27   -4.27    6.09
  10   4 -28    2.47    7.50
 -10  -4  28   -0.01    6.49
  10   4 -29    5.74    7.82
 -10  -4  29    3.83    6.33
  10   4 -30    1.57    7.22
 -10  -4  30    5.92    6.38
  10   4 -31    0.81    6.35
 -10  -4  31    0.25    5.49
  10   4 -32    5.98    7.38
 -10  -4  32   -3.05    5.98
  10   4 -33   -1.27    7.08
 -10  -4  33   -4.63    6.16
 -10  -4  34    5.74    7.50
  10  -5  -1   60.04   13.88
  10   5  -1   57.58   12.11
 -10  -5   1   34.55   15.01
  10  -5  -2  201.63   33.61
  10   5  -2  198.92   32.04
 -10  -5   2  180.82   35.71
  10  -5  -3   32.76    9.17
  10   5  -3   22.30    8.33
 -10  -5   3   27.27   12.42
  10  -5  -4    3.65    6.26
  10   5  -4    0.17    4.68
 -10  -5   4    7.03    9.22
  10  -5  -5   12.02    7.54
  10   5  -5   13.96    5.88
  10  -5  -6   32.68   10.19
  10   5  -6   27.88    9.02
  10  -5  -7   89.61   14.79
  10   5  -7   44.37   11.93
  10  -5  -8   15.34    8.32
  10   5  -8   19.02    7.63
  10  -5  -9   -3.48    6.01
  10   5  -9   -0.05    4.71
 -10  -5   9    5.15    7.93
  10  -5 -10    5.22    5.84
  10   5 -10   -3.39    5.48
 -10  -5  10   -0.03    5.98
 -10  -5  10   -5.61    9.01
  10  -5 -11    8.63    7.08
  10   5 -11    9.99    6.27
 -10  -5  11    6.02    7.06
 -10  -5  11    6.69    9.66
  10  -5 -12   27.36    9.54
 -10  -5  12   38.39   10.15
 -10  -5  12   36.78   13.90
  10  -5 -13   16.77    7.46
 -10  -5  13   17.89    8.05
 -10  -5  13   11.01   10.76
  10  -5 -14    2.17    5.21
 -10  -5  14    5.65    6.80
  10  -5 -15    4.20    5.21
  10   5 -15   -2.76    6.90
 -10  -5  15    7.29    6.67
  10  -5 -16    8.71    5.38
  10   5 -16   -3.34    7.29
 -10  -5  16    0.00    5.60
  10  -5 -17   27.52    8.31
  10   5 -17   13.38    8.90
 -10  -5  17   28.03    8.87
  10  -5 -18   28.65    8.42
  10   5 -18   15.11    8.90
 -10  -5  18   28.16    8.71
  10  -5 -19    6.00    5.33
  10   5 -19   -4.79    7.07
 -10  -5  19   -1.32    6.44
  10  -5 -20   -4.00    5.28
  10   5 -20    2.55    6.22
 -10  -5  20    9.52    6.78
  10  -5 -21    4.15    5.42
  10   5 -21    6.40    7.14
 -10  -5  21   10.76    7.65
  10  -5 -22    7.64    5.54
  10   5 -22   29.02    9.69
 -10  -5  22   33.56    9.01
  10   5 -23    3.11    6.63
 -10  -5  23   11.06    6.87
  10   5 -24   -1.15    6.73
 -10  -5  24   -0.30    5.32
  10   5 -25    1.53    7.40
 -10  -5  25   -2.51    5.92
  10   5 -26   -3.61    7.01
 -10  -5  26   -0.18    5.25
  10   5 -27   19.21    8.91
 -10  -5  27   15.21    7.93
  10   5 -28    5.43    7.85
 -10  -5  28    4.51    6.51
  10   5 -29   -2.89    7.69
 -10  -5  29    2.14    6.33
  10   5 -30   -2.77    7.58
 -10  -5  30   -2.44    6.46
  10   5 -31    0.22    7.40
 -10  -5  31    9.68    7.38
  10   5 -32    2.15    6.95
 -10  -5  32   -0.15    6.02
  10   5 -33   -3.68    7.79
 -10  -5  33   -3.48    7.13
 -10  -5  34   -0.06    5.80
 -10  -5  35    0.05    5.52
  10  -6  -1    2.95    7.12
  10   6  -1    4.27    5.26
 -10  -6   1    5.43   10.61
  10  -6  -2    8.93    7.32
  10   6  -2   10.34    6.54
 -10  -6   2    4.86    9.71
  10  -6  -3   15.19    8.15
  10   6  -3   15.33    7.03
 -10  -6   3    7.52   10.21
  10  -6  -4   20.69    8.89
  10   6  -4   16.56    7.05
 -10  -6   4   -0.21   10.05
  10  -6  -5   16.23    9.12
  10   6  -5   31.91    8.69
 -10  -6   5   45.40   11.19
 -10  -6   5   26.31   12.58
  10  -6  -6   31.07   10.12
  10   6  -6   31.49    9.30
 -10  -6   6   53.21   12.14
 -10  -6   6    9.47   10.84
  10  -6  -7    4.31    6.54
  10   6  -7    1.24    5.41
 -10  -6   7   -2.99    6.98
 -10  -6   7   -2.62   10.15
  10  -6  -8    7.07    6.58
  10   6  -8    4.81    5.63
 -10  -6   8    0.54    7.43
 -10  -6   8   -0.13    9.31
  10  -6  -9   36.02   11.28
 -10  -6   9   53.51   12.56
  10  -6 -10   59.73   11.72
  10   6 -10   24.54    9.77
 -10  -6  10   25.83   10.32
  10  -6 -11    5.38    7.30
  10   6 -11    7.12    7.50
 -10  -6  11   20.09    7.93
  10  -6 -12   -3.91    6.03
 -10  -6  12    6.25    5.89
  10  -6 -13   20.31    8.40
 -10  -6  13    7.00    7.72
  10  -6 -14   14.07    7.41
  10   6 -14    3.54    7.59
 -10  -6  14   12.61    8.31
  10  -6 -15   20.43    8.70
  10   6 -15   37.90   11.06
 -10  -6  15   34.92    9.87
  10  -6 -16    4.88    5.78
  10   6 -16    5.07    7.49
 -10  -6  16    4.78    7.39
  10  -6 -17   -2.71    5.87
  10   6 -17    2.20    5.94
 -10  -6  17    0.69    6.05
  10  -6 -18    3.35    5.77
  10   6 -18   -0.85    7.01
 -10  -6  18    0.21    6.74
  10  -6 -19   20.96    7.71
  10   6 -19   20.37   10.25
 -10  -6  19   23.73    9.18
  10  -6 -20    6.07    5.61
  10   6 -20    2.26    6.14
 -10  -6  20    5.45    6.13
  10  -6 -21    9.59    5.74
  10   6 -21    3.73    7.19
 -10  -6  21    5.11    6.93
  10   6 -22   -2.49    6.54
 -10  -6  22    4.06    6.11
  10   6 -23    6.69    7.48
 -10  -6  23    6.94    6.32
  10   6 -24   -1.12    6.26
 -10  -6  24    0.92    6.12
  10   6 -25   -1.55    6.68
 -10  -6  25   -3.47    8.63
  10   6 -26    1.51    6.13
 -10  -6  26   15.76    8.15
  10   6 -27    0.69    6.65
 -10  -6  27   -2.28    6.80
  10   6 -28    0.86    7.09
 -10  -6  28    4.82    6.61
  10   6 -29   12.08    8.74
 -10  -6  29    3.05    5.11
  10   6 -30   -1.49    8.16
 -10  -6  30    2.13    5.83
  10   6 -31   -0.03    7.65
 -10  -6  31    4.54    6.86
  10   6 -32    2.15    8.06
 -10  -6  32   -0.88    5.98
 -10  -6  33   -2.31    6.49
  10  -7  -1   39.45   12.62
  10   7  -1   56.12   12.85
 -10  -7   1  104.06   15.90
 -10  -7   1   61.65   16.27
  10  -7  -2   -0.02    6.98
  10   7  -2    1.80    5.19
 -10  -7   2    0.68    6.30
 -10  -7   2   14.91   10.92
  10  -7  -3   24.06    9.14
  10   7  -3   14.45    7.36
 -10  -7   3   15.86    7.26
 -10  -7   3   11.36   10.61
  10  -7  -4    0.85    6.91
  10   7  -4    3.87    5.47
 -10  -7   4    9.91    6.68
 -10  -7   4    4.15    8.48
  10  -7  -5   53.97   12.24
 -10  -7   5   38.19   11.36
 -10  -7   5   28.01   14.43
  10  -7  -6    8.74    7.22
 -10  -7   6   20.79    8.54
 -10  -7   6    6.84    9.67
  10  -7  -7   30.77   10.82
 -10  -7   7   67.88   12.46
 -10  -7   7   22.90   12.62
  10  -7  -8    9.49    7.45
 -10  -7   8   13.50    7.71
 -10  -7   8    5.33    9.40
  10  -7  -9   -2.87    5.38
 -10  -7   9    3.34    5.58
 -10  -7   9   -3.28    9.85
  10  -7 -10    0.35    5.73
 -10  -7  10   -7.01    6.62
 -10  -7  10   -1.57    9.34
  10  -7 -11    8.59    7.12
 -10  -7  11   13.01    6.63
  10  -7 -12    0.82    6.30
 -10  -7  12    4.99    6.94
  10  -7 -13   11.74    7.66
 -10  -7  13   37.13    9.60
  10  -7 -14   -4.17    6.25
 -10  -7  14   -4.98    7.23
  10  -7 -15   -1.60    5.99
 -10  -7  15    2.00    5.87
  10  -7 -16    3.69    5.45
  10   7 -16    3.53    7.22
 -10  -7  16    5.86    6.52
  10  -7 -17   17.04    7.26
  10   7 -17   23.62   10.22
 -10  -7  17    6.33    7.20
  10  -7 -18    3.25    5.83
  10   7 -18   -5.17    6.83
 -10  -7  18    4.85    6.74
  10  -7 -19   -1.03    5.72
  10   7 -19   14.72    9.15
 -10  -7  19    6.83    6.93
  10   7 -20    5.83    6.96
 -10  -7  20   -2.34    6.33
  10   7 -21    0.29    7.34
 -10  -7  21   -1.21    6.03
  10   7 -22    3.84    6.22
 -10  -7  22    0.32    5.68
  10   7 -23   10.54    9.56
 -10  -7  23   20.78    8.45
  10   7 -24   -1.59    9.16
 -10  -7  24   -0.58    6.13
  10   7 -25    5.48    8.30
 -10  -7  25    1.14    6.72
  10   7 -26   -3.43    8.05
 -10  -7  26    1.36    6.75
  10   7 -27    0.37    8.47
 -10  -7  27   24.52    8.37
  10   7 -28   -0.44    8.16
 -10  -7  28    5.84    6.54
  10   7 -29   -5.45    8.64
 -10  -7  29    5.11    6.85
  10   7 -30   -1.67    8.72
 -10  -7  30    7.41    7.03
  10   7 -31    2.37    6.93
 -10  -7  31    0.62    6.05
  10   7 -32   -0.97    8.09
  10  -8  -1    8.48    7.74
 -10  -8   1   13.27    7.82
 -10  -8   1   12.31   10.41
  10  -8  -2   -3.45    7.21
 -10  -8   2   10.11    6.91
 -10  -8   2   -4.87   10.11
  10  -8  -3    7.69    8.17
 -10  -8   3   16.60    8.46
 -10  -8   3   45.67   14.16
  10  -8  -4   14.02    8.54
 -10  -8   4   18.79    8.08
 -10  -8   4    0.38    9.95
  10  -8  -5   57.77   11.87
 -10  -8   5   19.23    9.06
 -10  -8   5   31.20   12.28
  10  -8  -6    6.80    7.34
 -10  -8   6    2.76    5.62
 -10  -8   6    5.48   11.66
  10  -8  -7    1.50    6.70
 -10  -8   7    8.70    6.89
 -10  -8   7    4.59   10.61
  10  -8  -8    7.49    6.49
 -10  -8   8   -1.61    7.36
 -10  -8   8    7.71    9.08
  10  -8  -9   22.94    8.95
 -10  -8   9    9.14    6.66
  10  -8 -10    8.16    7.16
 -10  -8  10    6.54    5.92
  10  -8 -11   62.20   12.65
 -10  -8  11   32.60   10.71
  10  -8 -12    2.52    6.77
 -10  -8  12   -2.12    5.15
  10  -8 -13    2.23    5.61
 -10  -8  13    0.04    5.87
  10  -8 -14    7.70    6.83
 -10  -8  14   -1.77    5.91
  10  -8 -15   10.15    7.00
 -10  -8  15   23.26    9.14
  10  -8 -16   -3.23    5.80
 -10  -8  16    8.68    6.75
  10  -8 -17    2.01    4.92
 -10  -8  17   11.77    7.14
  10  -8 -18   -1.29    5.50
 -10  -8  18   -3.32    7.36
 -10  -8  19   25.87    9.51
 -10  -8  20    0.65    5.75
 -10  -8  21   14.89    7.64
 -10  -8  22   -5.93    7.29
 -10  -8  23    7.09    6.49
 -10  -8  24    3.58    5.45
 -10  -8  25    4.48    6.20
  10   8 -26   -2.68    7.56
 -10  -8  26    0.90    6.57
  10   8 -27    7.16    9.92
 -10  -8  27    1.67    7.58
  10   8 -28   -3.27    8.26
 -10  -8  28    1.36    5.94
  10   8 -29   -4.80    8.21
  10   8 -30   24.79   11.40
  10   8 -31   -1.70    8.41
  10   8 -32   -0.27    7.86
  10  -9  -1   51.67   12.09
 -10  -9   1   43.29   11.14
 -10  -9   1   24.16   12.65
  10  -9  -2    6.76    7.92
 -10  -9   2    3.74    5.81
 -10  -9   2    9.78    9.56
  10  -9  -3   35.14   10.43
 -10  -9   3   31.10    9.93
 -10  -9   3   25.38   12.12
  10  -9  -4   -3.63    6.21
 -10  -9   4   -0.74    5.54
 -10  -9   4    7.77    9.33
  10  -9  -5   12.23    7.75
 -10  -9   5   12.20    7.18
 -10  -9   5    3.17    9.71
  10  -9  -6    4.01    6.32
 -10  -9   6   -4.42    6.95
 -10  -9   6    4.63    8.09
  10  -9  -7   31.14   10.33
 -10  -9   7   33.66    9.60
  10  -9  -8   -1.41    5.85
 -10  -9   8    1.11    5.50
  10  -9  -9    1.94    6.46
 -10  -9   9    3.56    6.13
  10  -9 -10   -1.68    5.71
 -10  -9  10    1.98    6.21
  10  -9 -11    9.28    7.16
 -10  -9  11   30.61    8.56
  10  -9 -12   -4.70    6.29
 -10  -9  12   -0.78    6.30
  10  -9 -13   -1.62    6.87
 -10  -9  13   28.03    7.89
  10  -9 -14    1.79    6.08
 -10  -9  14    1.15    5.34
  10  -9 -15    3.37    5.85
 -10  -9  15   -0.90    5.00
  10  -9 -16   -0.33    5.46
 -10  -9  16    3.63    5.89
 -10  -9  17   52.45   12.83
 -10  -9  18    4.86    6.14
 -10  -9  19   -0.74    6.63
 -10  -9  20    4.04    5.50
 -10  -9  21   21.83    8.38
 -10  -9  22   -3.34    5.90
 -10  -9  23    7.01    6.43
 -10  -9  24   -0.79    7.25
 -10  -9  25    4.24    5.97
 -10  -9  26   -0.86    6.32
  10 -10  -1   11.49    7.30
 -10 -10   1   11.33    7.27
 -10 -10   1    0.00    8.68
  10 -10  -2   -0.83    6.47
 -10 -10   2    0.71    5.78
 -10 -10   2   -4.31   10.01
  10 -10  -3   19.87    9.06
 -10 -10   3   14.11    7.22
 -10 -10   3    1.83    9.49
  10 -10  -4   -3.41    6.56
 -10 -10   4   -2.96    6.09
  10 -10  -5   49.27   11.19
 -10 -10   5   25.49    9.34
  10 -10  -6    4.81    6.62
 -10 -10   6   -1.00    5.61
  10 -10  -7    0.82    6.22
 -10 -10   7    6.28    6.80
  10 -10  -8    2.78    6.83
 -10 -10   8   -0.74    5.72
  10 -10  -9   31.04    9.34
 -10 -10   9   18.65    8.63
  10 -10 -10   -1.26    6.88
 -10 -10  10   -0.52    6.31
  10 -10 -11    3.13    6.31
 -10 -10  11    3.38    7.01
  10 -10 -12    1.22    6.21
 -10 -10  12    8.54    5.94
  10 -10 -13   18.64    9.51
 -10 -10  13   28.59    9.21
  10 -10 -14   -0.31    6.05
 -10 -10  14   -0.75    6.63
 -10 -10  15   10.45    7.68
 -10 -10  16   -0.28    5.73
 -10 -10  17   -3.61    6.99
 -10 -10  18   -0.06    6.47
 -10 -10  19   11.12    8.14
 -10 -10  20   -0.16    5.92
 -10 -10  21    8.82    7.04
 -10 -10  22    8.86    7.25
 -10 -10  23   -1.26    6.64
  10 -11  -1   10.81    8.69
 -10 -11   1    6.06    6.41
  10 -11  -2   -1.99    7.00
 -10 -11   2    0.12    6.16
  10 -11  -3   19.93    8.92
 -10 -11   3   25.16    8.31
  10 -11  -4   -7.53    7.90
 -10 -11   4    1.61    5.23
  10 -11  -5   25.16    8.76
 -10 -11   5   -3.21    6.69
  10 -11  -6    7.71    7.49
 -10 -11   6   20.83    7.88
  10 -11  -7   28.46   11.05
 -10 -11   7   28.93    9.58
  10 -11  -8   -0.00    6.75
 -10 -11   8   -0.00    4.65
  10 -11  -9   -3.65    7.80
 -10 -11   9   -5.38    6.57
  10 -11 -10   -4.21    6.94
 -10 -11  10   -4.25    6.41
  10 -11 -11   16.83    9.53
 -10 -11  11   17.02    7.85
  10 -11 -12   -4.74    7.29
 -10 -11  12   -2.02    5.84
 -10 -11  13   21.48    8.92
 -10 -11  14    2.94    6.25
 -10 -11  15    0.96    6.01
 -10 -11  16    2.22    6.18
 -10 -11  17   25.25    9.19
 -10 -11  18   -2.94    7.62
 -10 -11  19    6.23    6.06
 -10 -11  20    0.93    6.83
  10 -12  -1    2.53    7.18
 -10 -12   1   -2.32    6.41
  10 -12  -2    5.96    7.79
 -10 -12   2   -1.98    5.55
  10 -12  -3   21.58    9.28
 -10 -12   3   14.75    7.80
  10 -12  -4   -0.32    6.74
 -10 -12   4   -2.79    6.52
  10 -12  -5    1.50    6.77
 -10 -12   5   19.88    7.85
  10 -12  -6    4.28    7.15
 -10 -12   6   -0.79    7.05
  10 -12  -7   -5.81    8.34
 -10 -12   7    1.40    6.02
  10 -12  -8    0.65    6.40
 -10 -12   8    0.72    5.93
  10 -12  -9   10.41    7.93
 -10 -12   9    9.68    7.65
  10 -12 -10   -2.34    6.79
 -10 -12  10   -5.25    6.62
  10 -12 -11    9.79    8.50
 -10 -12  11   -0.10    5.75
 -10 -12  12    4.70    6.48
 -10 -12  13    4.11    7.01
 -10 -12  14    5.90    5.78
 -10 -12  15    6.52    7.64
 -10 -12  16   12.77    7.77
 -10 -12  17    4.79    6.55
  10 -13  -1    8.65    8.50
 -10 -13   1    3.70    6.77
  10 -13  -2   -0.32    6.67
 -10 -13   2    1.57    5.57
  10 -13  -3   -0.76    6.43
 -10 -13   3   16.37    8.28
  10 -13  -4    0.12    6.19
 -10 -13   4   -1.30    6.12
  10 -13  -5    8.16    8.15
 -10 -13   5    8.28    6.20
  10 -13  -6   -2.38    6.63
 -10 -13   6    2.40    5.73
  10 -13  -7    2.87    6.63
 -10 -13   7    1.83    5.33
  10 -13  -8    0.17    7.51
 -10 -13   8   -1.83    5.87
  10 -13  -9   -4.09    7.34
 -10 -13   9    4.07    5.54
 -10 -13  10    2.39    5.44
 -10 -13  11    7.04    7.40
 -10 -13  12   14.64    7.42
 -10 -13  13   10.27    7.77
 -10 -13  14   -0.59    6.78
  10 -14  -1   -4.75    7.82
 -10 -14   1    3.73    6.45
  10 -14  -2   -1.06    6.48
 -10 -14   2   -1.05    6.36
  10 -14  -3   -0.21    6.88
 -10 -14   3   10.00    7.33
  10 -14  -4   10.92    8.37
 -10 -14   4   -2.73    5.56
  10 -14  -5    4.58    6.94
 -10 -14   5    1.36    6.53
  10 -14  -6    3.86    7.20
 -10 -14   6   16.78    7.92
  10 -14  -7   -1.24    7.41
 -10 -14   7   -3.18    6.91
 -10 -14   8   -2.55    5.65
 -10 -14   9    1.23    6.42
 -10 -14  10   -1.31    7.05
  10 -15  -1   14.46    8.12
 -10 -15   1    5.37    6.81
  10 -15  -2   -0.00    6.20
 -10 -15   2    4.70    6.54
  10 -15  -3   -4.19    7.35
 -10 -15   3   -0.72    6.18
  10 -15  -4    2.14    6.39
 -10 -15   4   -1.71    6.97
  10 -15  -5   -1.96    7.24
 -10 -15   5   -2.27    6.61
 -10 -15   6   -0.19    6.78
  10 -16  -3    2.94    7.32
  -9   0   1   14.65    9.79
  -9   0   2   -2.29    9.54
  -9   0   3  160.24   30.18
  -9   0   4   -2.86    9.07
   9   0  -4   10.13    8.63
  -9   0   5    2.67    9.73
   9   0  -5   60.87   14.07
  -9   0   6    3.20    7.38
   9   0  -6    0.09    4.86
   9   0  -6   -5.43    9.85
  -9   0   7  138.12   27.00
   9   0  -7  133.84   22.79
   9   0  -7  128.62   26.95
  -9   0   8    6.93    9.13
   9   0  -8    7.16    4.82
   9   0  -8    5.24    8.10
  -9   0   9   96.27   20.46
   9   0  -9   77.98   16.15
   9   0  -9  115.89   21.82
  -9   0  10    1.45    8.23
   9   0 -10   -0.79    4.83
   9   0 -10    5.46    9.32
  -9   0  11   18.04   10.94
   9   0 -11   11.15    5.92
   9   0 -11    0.11    9.42
  -9   0  12    2.70    9.20
   9   0 -12    1.67    4.77
   9   0 -12   -3.05   10.86
   9   0 -13  141.09   23.71
   9   0 -14    2.58    4.78
   9   0 -15   28.64    8.34
   9   0 -16   -0.08    4.17
   9   0 -17   18.44    7.17
   9   0 -18   -0.44    4.70
   9   0 -19   92.24   17.22
  -9   0  20   -8.50    6.92
   9   0 -20   -1.27    5.42
  -9   0  21   20.25    7.55
   9   0 -21    4.12    5.94
  -9   0  22    0.44    5.61
  -9   0  23   45.37   11.23
  -9   0  24   -3.28    6.22
  -9   0  25   34.55    9.52
  -9   0  26   -0.41    5.47
  -9   0  27    2.71    5.64
  -9   0  28   -0.40    5.01
  -9   0  29   32.37    8.99
   9   0 -30   -0.80    6.26
   9   0 -31    7.39    6.55
   9   0 -32   -0.11    6.81
   9   0 -33   10.91    6.76
   9   0 -34   -0.47    7.26
  -9   1   1  346.74   58.16
  -9  -1   1  357.48   57.85
  -9   1   2    6.58    8.76
   9  -1  -2   12.05   10.49
  -9  -1   2   13.29    9.35
  -9   1   3   -0.47    8.37
   9  -1  -3    7.29    9.46
  -9  -1   3    2.69    8.28
  -9   1   4   33.25   12.98
   9  -1  -4   92.66   17.81
  -9  -1   4   35.58   13.11
  -9   1   5  152.16   25.83
   9  -1  -5  131.38   25.52
   9   1  -5  109.25   20.53
  -9  -1   5  108.06   24.30
  -9   1   6    1.06    7.61
   9  -1  -6    3.18    8.70
   9   1  -6    4.39    4.84
   9   1  -6   -2.31    8.39
  -9  -1   6    7.39    8.97
  -9   1   7   81.38   16.86
   9  -1  -7   63.96   12.51
   9  -1  -7   49.07   16.32
   9   1  -7   50.42   11.72
   9   1  -7   47.26   15.71
  -9  -1   7   42.78   14.70
  -9   1   8   -0.34    9.07
   9  -1  -8    4.30    5.40
   9  -1  -8    2.94    9.70
   9   1  -8    1.98    4.02
   9   1  -8   11.17   10.14
  -9  -1   8    3.77    8.65
  -9   1   9   10.90    9.41
   9  -1  -9   19.19    6.87
   9  -1  -9   16.20   12.42
   9   1  -9   20.96    7.08
   9   1  -9   20.68   11.27
  -9  -1   9   21.64   11.13
  -9   1  10    9.75    9.12
   9  -1 -10   -0.00    3.84
   9  -1 -10   -4.02   11.48
   9   1 -10    1.03    5.19
   9   1 -10   -3.82    8.77
  -9  -1  10    2.26    7.83
  -9   1  11   82.98   21.18
   9  -1 -11  118.96   18.93
   9  -1 -11  113.22   23.19
   9   1 -11   94.90   18.18
   9   1 -11   95.71   22.25
  -9  -1  11  116.56   23.13
   9  -1 -12   17.09    5.94
   9   1 -12    6.61    4.90
   9   1 -12    0.46    8.46
  -9  -1  12    0.39    7.91
   9  -1 -13   13.07    5.54
   9   1 -13    3.56    4.75
  -9  -1  13   11.54    9.08
   9  -1 -14    1.39    4.64
   9   1 -14   -0.74    4.63
   9  -1 -15   31.76   10.59
   9   1 -15   99.73   13.18
   9  -1 -16   17.64    6.11
   9   1 -16   10.02    6.34
   9  -1 -17   67.86   12.56
   9   1 -17   53.13   12.39
   9  -1 -18    0.06    4.19
   9   1 -18    0.33    4.69
   9  -1 -19    3.86    5.03
   9   1 -19    4.97    5.54
  -9  -1  19    0.37    6.64
   9  -1 -20    6.90    4.87
   9   1 -20    2.96    5.35
  -9  -1  20   13.42    6.69
   9  -1 -21   81.88   16.78
  -9  -1  21  109.42   18.82
  -9   1  22    2.11    6.35
   9  -1 -22    0.18    4.80
  -9  -1  22   -0.64    6.16
  -9   1  23   10.94    6.90
   9  -1 -23    3.06    5.57
  -9  -1  23   13.90    6.83
  -9   1  24    3.42    5.47
  -9  -1  24    0.41    5.48
  -9   1  25    6.83    6.61
  -9  -1  25   12.60    6.99
  -9   1  26   -0.57    5.20
  -9  -1  26    5.98    5.68
  -9   1  27   25.51    8.99
  -9  -1  27   36.43    9.55
  -9   1  28   -2.09    5.78
   9   1 -28    2.05    6.35
  -9  -1  28    3.67    5.26
   9   1 -29   -2.40    6.16
  -9  -1  29    1.43    5.31
   9   1 -30   -0.60    5.77
  -9  -1  30   -1.52    5.64
   9   1 -31   15.00    8.22
   9  -1 -32   -0.04    5.49
   9   1 -32    3.67    5.81
   9  -1 -33   -1.50    5.78
   9   1 -33    4.80    7.59
   9  -1 -34   -4.35    6.95
   9   1 -34   -1.54    7.20
  -9   2   1   53.86   15.74
   9  -2  -1   44.51   11.10
   9  -2  -1   17.53   11.57
  -9  -2   1   52.90   13.67
  -9   2   2   10.33   10.30
   9  -2  -2    9.62    7.30
   9  -2  -2   11.98    9.88
  -9  -2   2   19.93   11.18
  -9   2   3  117.04   25.43
   9  -2  -3  183.17   28.03
   9   2  -3  122.99   22.11
  -9  -2   3  116.92   25.27
  -9   2   4    5.85   10.30
   9  -2  -4    0.05    5.81
   9  -2  -4    0.47    8.11
   9   2  -4    1.64    5.76
  -9  -2   4    7.51    8.80
  -9   2   5    7.13    9.93
   9  -2  -5   26.89    7.66
   9  -2  -5    9.76    9.78
   9   2  -5   13.92    6.52
  -9  -2   5    7.87    9.25
  -9   2   6   -3.02    8.00
   9  -2  -6    0.31    5.20
   9  -2  -6    1.70    9.67
   9   2  -6   -0.70    4.71
  -9  -2   6   -0.01    8.78
  -9   2   7   24.84   12.93
   9  -2  -7   66.95   12.21
   9  -2  -7   58.23   16.10
   9   2  -7   58.48   11.19
  -9  -2   7   34.85   13.30
  -9   2   8   10.23   10.89
   9  -2  -8   19.47    7.75
   9  -2  -8   20.51   12.52
   9   2  -8   25.44    6.70
  -9  -2   8   22.52   11.75
  -9   2   9   34.65   11.81
   9  -2  -9   29.58    8.07
   9  -2  -9   41.84   14.51
   9   2  -9   22.46    7.46
   9   2  -9   16.26   11.07
  -9  -2   9   19.73   10.16
  -9   2  10   -5.26   10.00
   9  -2 -10    4.47    5.28
   9  -2 -10    0.33    9.25
   9   2 -10   -4.19    5.83
   9   2 -10   -1.15    8.36
  -9  -2  10    9.62    9.52
   9  -2 -11    4.71    4.78
   9   2 -11    0.40    4.69
   9   2 -11   -1.25    8.85
  -9  -2  11   -4.15    9.84
   9  -2 -12   29.10    7.64
   9   2 -12   20.37    7.13
   9   2 -12   10.86   11.16
  -9  -2  12    3.84   10.03
   9  -2 -13   28.96    7.53
   9   2 -13   10.48    6.58
   9   2 -13   25.76   11.06
  -9  -2  13   44.27   12.14
   9  -2 -14   36.49    9.27
   9   2 -14   39.21    9.63
   9  -2 -15   14.78    6.07
   9   2 -15   11.65    5.62
   9  -2 -16    5.74    5.20
   9   2 -16   -0.47    4.79
  -9  -2  16    5.12    6.82
   9  -2 -17   65.52   12.28
   9   2 -17   46.41   12.12
  -9  -2  17   67.38   14.00
   9  -2 -18   -0.63    4.32
   9   2 -18    2.10    5.10
  -9  -2  18   -1.12    5.79
   9  -2 -19  116.70   20.85
  -9  -2  19  126.85   22.39
   9  -2 -20   15.88    6.06
  -9  -2  20    3.20    6.99
   9  -2 -21    5.35    5.36
  -9  -2  21    7.03    6.29
   9  -2 -22    5.61    5.32
  -9  -2  22   -0.67    5.41
   9  -2 -23   67.13   12.83
  -9  -2  23   51.69   13.43
  -9   2  24    2.65    6.30
   9  -2 -24    2.23    4.93
  -9  -2  24   -0.66    5.57
  -9   2  25    3.56    6.51
   9   2 -25    3.74    6.55
  -9  -2  25    5.34    6.27
  -9   2  26   -2.18    5.73
   9   2 -26    0.02    6.17
  -9  -2  26   -5.11    6.68
   9   2 -27   -2.41    7.91
  -9  -2  27   -1.15    5.49
   9   2 -28   -3.13    7.61
  -9  -2  28    0.08    4.71
   9   2 -29    7.97    7.37
  -9  -2  29   26.94    8.13
   9   2 -30    6.73    6.52
  -9  -2  30    6.68    6.00
   9   2 -31   -0.89    6.38
  -9  -2  31    1.69    6.20
   9   2 -32   -0.67    6.32
  -9  -2  32   10.61    7.05
   9   2 -33   -4.36    6.95
   9  -2 -34   -0.64    5.63
   9   2 -34   -0.67    5.79
  -9   3   1  180.24   34.52
   9  -3  -1  204.29   31.33
   9  -3  -1  238.04   35.48
   9   3  -1  176.20   29.71
  -9  -3   1  141.38   31.97
  -9   3   2    8.87   11.65
   9  -3  -2   22.76    8.64
   9  -3  -2   25.93   12.67
   9   3  -2   45.12    9.05
  -9  -3   2   34.58   12.40
  -9   3   3   -1.50    9.43
   9  -3  -3    6.38    6.34
   9  -3  -3    7.10   10.02
   9   3  -3    1.78    4.68
  -9  -3   3    6.75    8.43
  -9   3   4    5.50   11.07
   9  -3  -4    4.57    5.45
   9  -3  -4    8.68   10.72
   9   3  -4    5.05    4.85
  -9  -3   4   -0.55    7.78
  -9   3   5   44.03   15.08
   9  -3  -5   73.22   13.52
   9  -3  -5   56.83   15.28
   9   3  -5   53.26   11.40
  -9  -3   5   38.66   14.13
  -9   3   6   34.75   13.50
   9  -3  -6   23.69    9.49
   9  -3  -6   35.49   13.84
   9   3  -6   59.72   10.70
  -9  -3   6   65.11   14.92
  -9   3   7   17.51   10.16
   9  -3  -7    6.83    7.01
   9  -3  -7   29.24   10.86
   9   3  -7   31.72    7.50
  -9  -3   7   11.00   10.81
  -9   3   8   -2.74    9.01
   9  -3  -8    0.67    5.89
   9  -3  -8   -4.29   10.48
   9   3  -8    3.70    4.91
  -9  -3   8   -1.14    9.67
   9  -3  -9   16.82    6.98
   9   3  -9    8.63    5.13
  -9  -3   9   -0.24   10.12
   9  -3 -10    7.10    6.26
   9   3 -10    9.26    5.42
  -9  -3  10   -3.25    9.11
   9  -3 -11  129.51   23.58
   9   3 -11  129.43   23.38
  -9  -3  11  174.31   28.05
   9  -3 -12   26.77    8.57
   9   3 -12   27.50    8.21
  -9  -3  12   44.72   13.74
   9  -3 -13   26.67    6.95
   9   3 -13    6.81    6.47
  -9  -3  13   11.29   11.18
   9  -3 -14   -0.87    5.40
   9   3 -14    0.25    4.98
  -9  -3  14    0.05    6.17
  -9  -3  14   -3.97    9.96
   9  -3 -15   65.98   12.62
   9   3 -15   52.40   12.79
  -9  -3  15   60.01   13.52
   9  -3 -16   12.07    5.61
  -9  -3  16   12.51    7.33
   9  -3 -17   25.20    7.52
  -9  -3  17   25.17    9.61
   9  -3 -18   -2.92    5.32
  -9  -3  18   -0.21    5.57
   9  -3 -19    9.17    5.13
  -9  -3  19    7.47    6.47
   9  -3 -20   14.90    6.04
  -9  -3  20   13.79    7.39
   9  -3 -21   59.40   12.32
   9   3 -21   56.77   14.06
  -9  -3  21   63.84   13.43
   9  -3 -22   24.75    6.67
   9   3 -22   10.45    7.55
  -9  -3  22   11.16    7.81
   9  -3 -23   12.72    5.61
   9   3 -23   18.53    8.17
  -9  -3  23    1.02    6.30
   9  -3 -24   -3.06    4.72
   9   3 -24   -3.75    8.02
  -9  -3  24    0.54    5.73
  -9   3  25    9.27    7.23
   9  -3 -25   24.98    7.48
   9   3 -25    4.84    7.65
  -9  -3  25   35.25    8.52
   9   3 -26   -0.92    5.88
  -9  -3  26   10.21    6.56
   9   3 -27   -0.12    6.18
  -9  -3  27   -1.10    5.29
   9   3 -28    1.54    6.76
  -9  -3  28    0.50    5.85
   9   3 -29    5.05    7.02
  -9  -3  29   -1.82    5.55
   9   3 -30    2.10    6.30
  -9  -3  30    1.44    5.32
   9   3 -31   10.89    8.19
  -9  -3  31   16.69    8.06
   9   3 -32    4.02    7.55
  -9  -3  32   -1.38    5.19
   9   3 -33    0.84    6.27
  -9  -3  33    2.97    5.53
   9   3 -34   -1.91    6.72
  -9   4   1   -2.00    9.72
   9  -4  -1    7.11    6.32
   9  -4  -1   -3.09   10.17
   9   4  -1    2.10    4.91
  -9   4   2   66.34   17.55
   9  -4  -2   43.03   10.91
   9  -4  -2   40.44   13.41
   9   4  -2   37.83    9.79
  -9  -4   2   40.76   13.97
  -9   4   3   60.80   16.76
   9  -4  -3   54.08   12.94
   9  -4  -3   47.90   15.42
   9   4  -3   60.77   12.23
  -9  -4   3   61.94   15.73
  -9   4   4   55.53   17.73
   9  -4  -4   89.50   15.40
   9  -4  -4   43.17   17.33
   9   4  -4   60.50   13.27
  -9  -4   4   91.89   18.78
  -9   4   5   48.61   19.10
   9  -4  -5  109.28   17.92
   9  -4  -5   99.72   21.11
   9   4  -5   98.60   16.51
  -9  -4   5   73.19   19.87
  -9   4   6    2.76    9.54
   9  -4  -6    4.19    7.11
   9  -4  -6   10.21   10.24
   9   4  -6   -0.21    4.64
  -9  -4   6   11.26    9.48
   9  -4  -7  111.28   19.02
   9   4  -7   87.96   17.46
  -9  -4   7   90.29   21.13
   9  -4  -8  104.98   18.70
   9   4  -8   81.57   17.56
  -9  -4   8  117.56   22.07
   9  -4  -9   56.89   12.38
   9   4  -9   45.54   11.30
  -9  -4   9   61.48   15.91
   9  -4 -10   -2.77    6.01
   9   4 -10    1.03    5.15
  -9  -4  10    0.12    7.31
   9  -4 -11   11.52    6.82
   9   4 -11    3.47    4.88
  -9  -4  11   -2.69    6.65
  -9  -4  11   -0.49    9.12
   9  -4 -12    0.49    4.97
   9   4 -12   -0.33    5.19
  -9  -4  12   11.71    7.47
  -9  -4  12   -5.24    9.21
   9  -4 -13   27.41    9.71
   9   4 -13   45.18   10.57
  -9  -4  13   64.01   12.26
  -9  -4  13   52.68   15.34
   9  -4 -14    5.52    5.79
  -9  -4  14    5.43    6.86
  -9  -4  14    2.99    9.13
   9  -4 -15   25.16    8.43
  -9  -4  15   36.01    9.67
   9  -4 -16   -2.33    5.25
  -9  -4  16    2.73    5.89
   9  -4 -17   24.03    7.44
   9   4 -17   30.83    9.40
  -9  -4  17   19.16    8.10
   9  -4 -18   82.84   15.29
   9   4 -18   69.25   16.96
  -9  -4  18   84.42   16.45
   9  -4 -19   60.94   12.17
   9   4 -19   57.18   14.30
  -9  -4  19   61.55   13.49
   9  -4 -20   -0.12    4.12
   9   4 -20    1.57    6.37
  -9  -4  20    2.02    6.80
   9  -4 -21   -2.05    4.83
   9   4 -21    2.73    6.95
  -9  -4  21    1.09    5.92
   9  -4 -22    4.15    4.75
   9   4 -22    4.23    7.12
  -9  -4  22   17.06    7.29
   9  -4 -23   29.03    8.82
   9   4 -23   47.54   11.91
  -9  -4  23   50.28   11.28
   9  -4 -24    4.72    4.88
   9   4 -24   14.76    8.00
  -9  -4  24    8.18    6.92
   9   4 -25    0.04    6.47
  -9  -4  25   13.87    7.14
   9   4 -26   -2.80    6.24
  -9  -4  26    0.08    5.74
   9   4 -27   11.20    8.49
  -9  -4  27    2.43    6.52
   9   4 -28   -4.82    6.64
  -9  -4  28    5.53    6.08
   9   4 -29   25.72    9.15
  -9  -4  29   12.01    7.62
   9   4 -30    1.54    7.18
  -9  -4  30    4.23    5.22
   9   4 -31   -2.75    6.92
  -9  -4  31    0.98    6.16
   9   4 -32    6.29    7.09
  -9  -4  32    3.95    5.95
   9   4 -33    5.06    7.27
  -9  -4  33    1.89    5.76
   9   4 -34   -1.97    7.25
  -9  -4  34    0.88    6.17
  -9   5   1  130.13   27.61
   9  -5  -1  170.45   23.95
   9  -5  -1  117.31   25.89
   9   5  -1  104.16   20.99
  -9   5   2   50.31   18.03
   9  -5  -2   67.50   14.49
   9  -5  -2   56.07   17.18
   9   5  -2   66.44   13.05
  -9   5   3   -4.39    9.97
   9  -5  -3   18.44    7.73
   9  -5  -3    2.18    8.11
   9   5  -3   -0.87    4.25
  -9   5   4   41.95   18.67
   9  -5  -4   90.02   16.53
   9   5  -4   89.94   15.58
   9  -5  -5   10.33    8.08
   9   5  -5   37.03    8.59
   9  -5  -6   57.04   12.62
   9   5  -6   61.70   11.77
  -9  -5   6   32.96   13.98
   9  -5  -7  102.64   16.63
   9   5  -7   67.13   14.35
  -9  -5   7   64.30   17.60
   9  -5  -8    2.87    5.40
   9   5  -8    5.30    5.61
  -9  -5   8    1.39    6.00
  -9  -5   8    6.70    9.07
   9  -5  -9   -0.64    5.70
   9   5  -9    7.06    6.19
  -9  -5   9   -0.89    5.23
  -9  -5   9    1.30    9.92
   9  -5 -10   -0.09    5.91
   9   5 -10    8.50    6.17
  -9  -5  10    5.62    6.41
  -9  -5  10    2.25    8.87
   9  -5 -11   73.89   14.39
  -9  -5  11   72.50   15.06
  -9  -5  11   50.28   16.80
   9  -5 -12   21.17    8.07
  -9  -5  12   17.96    8.10
  -9  -5  12   13.77   10.58
   9  -5 -13    1.61    5.79
  -9  -5  13   -2.19    5.93
  -9  -5  13   -1.20    8.40
   9  -5 -14   11.37    6.56
  -9  -5  14   30.11    8.73
   9  -5 -15   34.75    8.19
  -9  -5  15   10.46    7.12
   9  -5 -16   28.32    8.80
   9   5 -16   32.23   10.73
  -9  -5  16   44.65   10.26
   9  -5 -17   30.19    9.05
   9   5 -17   58.58   12.57
  -9  -5  17   32.77   10.30
   9  -5 -18    6.10    5.37
   9   5 -18    8.83    6.88
  -9  -5  18    1.99    6.14
   9  -5 -19   -1.05    4.41
   9   5 -19    0.76    6.02
  -9  -5  19   -2.58    5.85
   9  -5 -20    6.16    4.90
   9   5 -20   10.77    7.45
  -9  -5  20   -2.02    5.08
   9  -5 -21   19.68    6.91
   9   5 -21   31.01    9.83
  -9  -5  21   13.00    7.02
   9  -5 -22   34.64    8.72
   9   5 -22   27.87   11.26
  -9  -5  22   46.63   10.59
   9   5 -23   13.24    7.48
  -9  -5  23   20.28    7.70
   9   5 -24   -2.24    7.16
  -9  -5  24   -2.00    5.90
   9   5 -25    1.13    7.45
  -9  -5  25   -3.24    6.05
   9   5 -26    7.75    8.15
  -9  -5  26   23.26    8.45
   9   5 -27   19.82    9.96
  -9  -5  27    4.56    6.92
   9   5 -28   11.15    8.10
  -9  -5  28   -1.83    5.80
   9   5 -29   -2.29    6.54
  -9  -5  29   -1.76    6.27
   9   5 -30    0.26    7.47
  -9  -5  30   11.73    7.02
   9   5 -31   -2.49    7.55
  -9  -5  31    7.10    6.56
   9   5 -32    5.34    8.06
  -9  -5  32    1.33    5.38
   9   5 -33    9.11    8.14
  -9  -5  33   -2.98    6.70
   9   5 -34   -0.49    6.74
  -9  -5  34   -5.59    6.97
  -9  -5  35    4.84    7.01
  -9   6   1   -1.81   11.00
   9  -6  -1    4.38    6.31
   9   6  -1   -0.83    4.33
  -9  -6   1    0.49    9.78
   9  -6  -2   89.69   19.33
   9   6  -2  106.76   18.15
  -9  -6   2  104.75   21.83
   9  -6  -3   31.59    9.85
   9   6  -3   36.68    9.34
  -9  -6   3   47.99   14.16
   9  -6  -4   27.59    9.98
   9   6  -4   42.39    9.87
  -9  -6   4   38.58   10.75
   9  -6  -5   24.69    9.32
   9   6  -5   40.29    9.34
  -9  -6   5   29.86    9.30
   9  -6  -6    5.96    6.09
   9   6  -6   10.09    5.66
   9   6  -6   11.47    7.16
  -9  -6   6   -0.71    5.99
   9  -6  -7    4.53    7.05
   9   6  -7   22.29    9.07
  -9  -6   7   21.73    8.74
   9  -6  -8   71.21   14.77
   9   6  -8   75.01   15.91
  -9  -6   8   62.95   14.14
   9  -6  -9    7.37    6.69
   9   6  -9   28.23    9.20
  -9  -6   9   13.52    7.18
   9  -6 -10   -1.45    5.65
   9   6 -10   -2.60    6.80
  -9  -6  10   -0.40    5.72
  -9  -6  10   -1.62    8.29
   9  -6 -11   -1.54    5.97
  -9  -6  11   -6.06    7.01
  -9  -6  11    0.25   10.40
   9  -6 -12   18.13    8.18
   9   6 -12   41.60   10.82
  -9  -6  12   17.60    9.26
   9  -6 -13   36.67    9.08
  -9  -6  13   14.68    8.02
   9  -6 -14   38.74   10.76
  -9  -6  14   45.53   11.47
   9  -6 -15   13.92    7.02
  -9  -6  15   32.29    8.81
   9  -6 -16    1.31    5.45
   9   6 -16    9.20    7.39
  -9  -6  16   11.06    6.48
   9  -6 -17   18.86    6.65
   9   6 -17   -4.21    7.87
  -9  -6  17   16.75    7.17
   9  -6 -18   51.31   10.45
   9   6 -18   40.33   11.68
  -9  -6  18   34.76   10.68
   9  -6 -19   12.97    6.11
   9   6 -19    0.78    8.75
  -9  -6  19    7.80    6.73
   9  -6 -20    3.23    4.55
   9   6 -20    6.68    6.94
  -9  -6  20   -0.14    5.90
   9  -6 -21    4.17    4.98
   9   6 -21    2.93    6.80
  -9  -6  21    1.37    5.57
   9   6 -22    2.33    7.93
  -9  -6  22    1.77    6.46
   9   6 -23   13.96    8.47
  -9  -6  23   11.42    7.28
   9   6 -24    4.96    8.64
  -9  -6  24   12.21    7.17
   9   6 -25   15.05    9.03
  -9  -6  25    4.99    5.39
   9   6 -26    0.51    5.99
  -9  -6  26    0.08    5.88
   9   6 -27   -0.01    5.28
  -9  -6  27   -1.78    5.24
   9   6 -28   14.54    8.97
  -9  -6  28    7.65    6.57
   9   6 -29   11.96    8.07
  -9  -6  29    4.43    5.55
   9   6 -30   -0.69    6.79
  -9  -6  30   11.47    7.52
   9   6 -31    6.85    7.67
  -9  -6  31    3.12    6.89
   9   6 -32   -0.16    7.00
  -9  -6  32    3.96    6.13
   9   6 -33    3.29    8.19
  -9  -6  33    3.67    6.52
   9   6 -34   13.01    9.48
  -9  -6  34   11.32    7.73
  -9  -6  35   -4.67    7.27
  -9  -6  36    3.28    7.05
   9  -7  -1   37.68    9.15
   9   7  -1   10.92    6.74
  -9  -7   1   16.65    7.74
  -9  -7   1   11.10   10.53
   9  -7  -2   15.96    7.84
   9   7  -2    9.62    5.76
  -9  -7   2   11.36    8.05
  -9  -7   2    0.00    8.85
   9  -7  -3   -3.38    6.50
  -9  -7   3    3.62    6.69
  -9  -7   3   10.41    8.68
   9  -7  -4   14.00    7.60
  -9  -7   4    7.59    7.21
  -9  -7   4   11.69   10.69
   9  -7  -5   15.16    7.50
  -9  -7   5    1.06    6.18
  -9  -7   5    9.80    9.53
   9  -7  -6   49.12   12.27
  -9  -7   6   59.75   12.05
  -9  -7   6   30.16   14.24
   9  -7  -7    5.17    7.02
  -9  -7   7    7.00    6.50
  -9  -7   7    3.53   10.34
   9  -7  -8    2.56    5.91
  -9  -7   8   -2.79    5.35
  -9  -7   8   -0.05    9.31
   9  -7  -9   14.58    7.04
   9   7  -9   19.29    8.29
  -9  -7   9    9.69    6.88
   9  -7 -10   17.65    7.75
   9   7 -10   12.13    7.73
  -9  -7  10   15.30    7.65
   9  -7 -11   23.03    7.73
   9   7 -11    1.00    6.08
  -9  -7  11   17.39    7.94
   9  -7 -12   61.82   13.96
   9   7 -12   83.69   16.31
  -9  -7  12   56.32   14.11
   9  -7 -13    0.09    5.36
   9   7 -13   14.24    8.07
  -9  -7  13    0.43    5.83
   9  -7 -14    4.00    6.53
  -9  -7  14    2.83    4.64
   9  -7 -15   13.88    6.94
  -9  -7  15    8.88    7.14
   9  -7 -16   48.34   11.62
   9   7 -16   42.26   12.94
  -9  -7  16   64.47   13.10
   9  -7 -17    6.68    5.28
   9   7 -17    8.16    7.84
  -9  -7  17   18.30    6.63
   9  -7 -18   10.23    5.93
   9   7 -18   -1.01    7.20
  -9  -7  18   -0.04    6.12
   9  -7 -19   -3.09    5.10
   9   7 -19    2.75    6.50
  -9  -7  19   -4.09    6.67
   9   7 -20    1.57    7.36
  -9  -7  20   11.07    6.87
   9   7 -21    9.60    8.33
  -9  -7  21    9.40    6.80
   9   7 -22    9.50    8.45
  -9  -7  22   15.36    7.46
   9   7 -23   -3.79    8.46
  -9  -7  23   -2.52    5.82
   9   7 -24   -0.71    6.49
  -9  -7  24    2.78    6.72
   9   7 -25   -2.77    7.81
  -9  -7  25   -3.27    6.34
   9   7 -26    3.55    9.04
  -9  -7  26   20.82    8.13
   9   7 -27   -1.89    8.07
  -9  -7  27    2.16    5.95
   9   7 -28    1.86    7.99
  -9  -7  28   -3.47    7.52
   9   7 -29   -0.14    8.56
  -9  -7  29   -5.08    7.20
   9   7 -30    9.97    8.46
  -9  -7  30   -0.79    5.79
   9   7 -31    3.97    8.27
  -9  -7  31    1.60    6.17
   9   7 -32    1.22    8.52
  -9  -7  32   11.67    7.17
   9   7 -33   -2.39    8.55
  -9  -7  33    0.51    6.82
   9  -8  -1   21.82    8.39
  -9  -8   1   20.88    8.54
  -9  -8   1   13.89   11.45
   9  -8  -2   30.61    9.71
  -9  -8   2   17.60    8.14
  -9  -8   2   39.47   13.31
   9  -8  -3    2.22    6.53
  -9  -8   3    3.95    6.18
  -9  -8   3    1.12    8.05
   9  -8  -4   72.20   15.91
  -9  -8   4   91.50   16.17
  -9  -8   4   57.22   17.19
   9  -8  -5    0.04    6.24
  -9  -8   5    6.72    6.44
  -9  -8   5    7.29   10.51
   9  -8  -6   -1.12    6.07
  -9  -8   6    2.54    6.51
  -9  -8   6    2.15    8.11
   9  -8  -7    0.00    6.09
  -9  -8   7    2.41    6.00
  -9  -8   7    1.50    9.34
   9  -8  -8   64.27   15.01
  -9  -8   8   74.59   14.97
   9  -8  -9    4.65    6.35
  -9  -8   9    2.59    6.12
   9  -8 -10   18.92    7.72
  -9  -8  10   18.23    8.42
   9  -8 -11   10.25    6.97
  -9  -8  11   18.27    7.72
   9  -8 -12   17.40    7.24
  -9  -8  12    4.50    5.84
   9  -8 -13   -1.39    6.52
  -9  -8  13   -2.57    5.88
   9  -8 -14   27.03    9.49
  -9  -8  14   35.34   10.28
   9  -8 -15    1.68    5.12
  -9  -8  15    2.50    5.99
   9  -8 -16    9.49    6.24
  -9  -8  16    8.13    6.38
   9  -8 -17    5.81    6.41
   9   8 -17    4.49    6.78
  -9  -8  17    5.96    6.07
   9  -8 -18   12.46    6.64
   9   8 -18   12.33    8.85
  -9  -8  18   30.07    9.89
   9   8 -19    6.13    7.09
  -9  -8  19    6.78    5.92
   9   8 -20    3.06    7.67
  -9  -8  20    1.92    6.68
   9   8 -21    2.54    7.00
  -9  -8  21    2.16    6.57
   9   8 -22   -0.88    7.24
  -9  -8  22    1.29    5.70
   9   8 -23   -1.61    6.48
  -9  -8  23   -2.78    6.12
   9   8 -24    5.68    8.29
  -9  -8  24   20.05    8.47
   9   8 -25   -0.51    8.30
  -9  -8  25    9.49    6.83
   9   8 -26   -5.20    8.69
  -9  -8  26    7.31    6.06
   9   8 -27   -0.00    7.96
  -9  -8  27    2.02    5.90
   9   8 -28   -5.58    9.51
  -9  -8  28    8.68    7.53
   9   8 -29    1.77    7.78
  -9  -8  29   -2.07    7.02
   9   8 -30   -0.55    9.47
  -9  -8  30    2.49    7.59
   9   8 -31    0.07    7.54
  -9  -8  31   -6.48    8.30
   9   8 -32   -3.06    7.74
   9   8 -33   -5.39    9.27
   9  -9  -1    6.34    7.03
  -9  -9   1   15.43    7.85
  -9  -9   1    2.55    8.72
   9  -9  -2   58.49   12.73
  -9  -9   2   35.89   10.21
  -9  -9   2   35.85   13.30
   9  -9  -3   -2.24    7.46
  -9  -9   3    2.40    5.58
  -9  -9   3    3.90    8.56
   9  -9  -4    9.23    7.65
  -9  -9   4   14.17    7.11
  -9  -9   4   26.77   11.57
   9  -9  -5    0.96    5.93
  -9  -9   5   -0.35    5.54
   9  -9  -6   75.17   18.45
  -9  -9   6  122.88   19.50
   9  -9  -7    0.19    5.89
  -9  -9   7    1.13    5.82
   9  -9  -8    1.96    6.83
  -9  -9   8   -0.90    6.16
   9  -9  -9    5.00    6.69
  -9  -9   9   -3.14    6.57
   9  -9 -10   14.69    7.54
  -9  -9  10    5.34    7.16
  -9  -9  11   -2.46    6.44
   9  -9 -12   16.62    8.23
  -9  -9  12   44.56   10.65
   9  -9 -13   10.16    6.92
  -9  -9  13    5.62    5.81
   9  -9 -14    5.26    5.87
  -9  -9  14   -6.73    6.70
   9  -9 -15   -0.26    5.95
  -9  -9  15   11.20    6.66
   9  -9 -16   57.83   13.37
  -9  -9  16   65.85   14.30
  -9  -9  17   -3.28    7.46
  -9  -9  18   -0.00    5.38
  -9  -9  19   -2.55    5.72
  -9  -9  20    9.43    6.28
  -9  -9  21   -5.68    7.08
  -9  -9  22   27.88    9.80
  -9  -9  23   10.66    7.29
  -9  -9  24   -0.73    6.26
  -9  -9  25    1.57    6.28
  -9  -9  26   14.45    7.71
  -9  -9  27   -0.75    6.54
  -9  -9  28    5.49    6.67
  -9  -9  29    2.17    6.12
   9   9 -31    3.20    8.78
   9   9 -32   -4.75    9.47
   9   9 -33   -6.19    9.20
   9 -10  -1    8.52    6.43
  -9 -10   1   -1.29    5.44
  -9 -10   1   -3.96    9.04
   9 -10  -2   16.84    8.89
  -9 -10   2   17.06    7.32
   9 -10  -3    9.81    7.74
  -9 -10   3   -1.72    5.02
   9 -10  -4   63.25   14.21
  -9 -10   4   61.63   13.81
   9 -10  -5   -0.99    6.27
  -9 -10   5    1.72    6.51
   9 -10  -6    5.81    6.21
  -9 -10   6   -0.01    5.72
   9 -10  -7   -0.53    6.05
  -9 -10   7    6.63    5.92
   9 -10  -8   20.80    8.67
  -9 -10   8   18.06    8.24
   9 -10  -9   14.66    7.72
  -9 -10   9    5.79    6.72
   9 -10 -10    9.35    7.09
  -9 -10  10   -1.51    7.07
   9 -10 -11   -1.90    6.99
  -9 -10  11    1.69    6.38
   9 -10 -12   18.86    7.71
  -9 -10  12    4.68    6.58
   9 -10 -13    0.12    6.00
  -9 -10  13    0.88    5.50
   9 -10 -14    5.45    6.95
  -9 -10  14   29.93    8.62
  -9 -10  15   -2.34    6.20
  -9 -10  16   -2.88    6.99
  -9 -10  17    3.49    7.42
  -9 -10  18   19.42    9.63
  -9 -10  19    0.15    6.96
  -9 -10  20    3.09    6.37
  -9 -10  21   -1.18    6.82
  -9 -10  22    8.52    7.34
  -9 -10  23    4.05    5.82
  -9 -10  24    5.56    5.70
  -9 -10  25   -1.51    5.76
  -9 -10  26   -0.82    6.14
   9 -11  -1   -4.88    6.58
  -9 -11   1    4.46    6.83
   9 -11  -2   59.51   12.35
  -9 -11   2   28.64    9.94
   9 -11  -3   -1.12    7.10
  -9 -11   3   -0.44    5.35
   9 -11  -4   11.95    7.86
  -9 -11   4   14.33    6.56
   9 -11  -5   -1.50    6.53
  -9 -11   5   -3.40    7.06
   9 -11  -6   30.07   10.04
  -9 -11   6   28.29    9.54
   9 -11  -7    2.44    7.38
  -9 -11   7   -1.59    5.56
   9 -11  -8    2.16    5.95
  -9 -11   8    0.65    5.33
   9 -11  -9   -2.08    6.66
  -9 -11   9    1.14    5.53
   9 -11 -10   29.82    8.93
  -9 -11  10    5.76    7.15
   9 -11 -11    0.38    6.09
  -9 -11  11    4.63    6.05
   9 -11 -12    4.21    6.99
  -9 -11  12   17.98    7.80
  -9 -11  13   -1.01    6.01
  -9 -11  14   -4.95    5.97
  -9 -11  15   -0.18    6.20
  -9 -11  16   35.93   10.47
  -9 -11  17   -1.78    6.08
  -9 -11  18    1.43    7.09
  -9 -11  19   -5.88    7.20
  -9 -11  20   15.37    7.31
  -9 -11  21   -0.31    6.37
  -9 -11  22    4.36    7.83
  -9 -11  23   -0.13    6.81
   9 -12  -1    2.34    6.56
  -9 -12   1    1.41    5.80
   9 -12  -2    1.40    5.80
  -9 -12   2   -2.14    5.95
   9 -12  -3   -0.61    6.89
  -9 -12   3    4.54    5.66
   9 -12  -4   17.25    8.41
  -9 -12   4   16.05    8.16
   9 -12  -5   -1.27    6.16
  -9 -12   5   -2.40    5.99
   9 -12  -6   -2.16    6.84
  -9 -12   6   -3.26    6.19
   9 -12  -7   -4.47    6.39
  -9 -12   7    3.27    5.57
   9 -12  -8   20.22    8.29
  -9 -12   8   18.13    8.06
   9 -12  -9   -2.22    6.46
  -9 -12   9    8.48    6.44
   9 -12 -10    6.06    5.85
  -9 -12  10    2.74    5.43
   9 -12 -11   -0.51    5.73
  -9 -12  11   -0.40    5.92
  -9 -12  12   -3.16    6.95
  -9 -12  13   -0.71    6.06
  -9 -12  14   17.59    7.33
  -9 -12  15    1.52    6.56
  -9 -12  16   -0.49    6.33
  -9 -12  17   -1.86    6.86
  -9 -12  18    5.62    6.86
  -9 -12  19    0.78    6.29
  -9 -12  20    5.92    6.71
   9 -13  -1    3.00    7.47
  -9 -13   1    5.69    6.57
   9 -13  -2    4.32    6.58
  -9 -13   2    2.46    5.98
   9 -13  -3    1.16    7.10
  -9 -13   3    2.45    6.40
   9 -13  -4    0.68    6.38
  -9 -13   4   -3.27    7.67
   9 -13  -5    1.70    6.00
  -9 -13   5   -3.89    6.74
   9 -13  -6   11.83    7.63
  -9 -13   6    1.27    5.88
   9 -13  -7    4.38    7.18
  -9 -13   7    1.61    5.49
   9 -13  -8    0.90    7.57
  -9 -13   8    3.51    5.95
   9 -13  -9   20.16    8.37
  -9 -13   9   -3.33    6.43
  -9 -13  10    6.06    7.15
  -9 -13  11   -2.51    5.89
  -9 -13  12    5.82    6.60
  -9 -13  13   -1.10    6.30
  -9 -13  14   -0.45    6.50
  -9 -13  15   -4.40    6.91
  -9 -13  16   -0.60    7.38
  -9 -13  17   -0.30    6.46
   9 -14  -1   -0.38    7.18
  -9 -14   1    0.88    5.78
   9 -14  -2    3.38    7.43
  -9 -14   2    2.53    6.14
   9 -14  -3    9.21    7.35
  -9 -14   3   -1.17    5.18
   9 -14  -4   -0.60    8.23
  -9 -14   4   15.89    7.36
   9 -14  -5    1.49    5.76
  -9 -14   5    4.42    6.68
   9 -14  -6    4.46    6.64
  -9 -14   6    3.92    7.52
   9 -14  -7   10.36    8.07
  -9 -14   7   10.73    6.96
  -9 -14   8   -0.61    5.91
  -9 -14   9   -3.03    6.00
  -9 -14  10    4.10    6.62
  -9 -14  11    1.18    6.04
  -9 -14  12    4.57    5.78
  -9 -14  13    7.95    7.45
  -9 -14  14   -0.54    6.13
   9 -15  -1   18.96    8.32
  -9 -15   1   -3.48    6.25
   9 -15  -2   -0.04    6.30
  -9 -15   2   -5.15    6.62
   9 -15  -3   -4.48    8.13
  -9 -15   3    7.19    6.96
   9 -15  -4    0.40    6.47
  -9 -15   4    2.85    7.37
   9 -15  -5    6.07    7.54
  -9 -15   5   -0.01    6.37
  -9 -15   6   17.22    8.82
  -9 -15   7    6.52    6.82
  -9 -15   8   -2.09    7.14
  -9 -15   9   -6.62    7.38
  -9 -15  10    0.49    6.99
   9 -16  -1   -3.54    7.99
   9 -16  -2    1.43    6.98
  -9 -16   2    2.90    6.14
   9 -16  -3   13.72    8.07
  -9 -16   3   -1.51    5.38
  -9 -16   4    0.36    5.99
  -9 -16   5   -2.15    6.38
  -9 -16   6   -5.69    7.62
  -8   0   1   -3.90    7.84
   8   0  -1   -2.87    5.37
   8   0  -1   -2.39    8.68
  -8   0   2  440.57   75.38
   8   0  -2  500.16   73.26
   8   0  -2  497.05   76.20
  -8   0   3    1.47    7.17
   8   0  -3   -0.72    4.72
   8   0  -3   -1.67    8.62
  -8   0   4   53.40   17.67
   8   0  -4   95.69   16.04
   8   0  -4  117.60   21.16
  -8   0   5    3.71    7.30
   8   0  -5   -0.29    5.08
   8   0  -5    7.12    9.18
  -8   0   6   82.00   18.21
   8   0  -6   78.98   14.81
   8   0  -6   80.90   18.63
  -8   0   7   12.85    7.73
   8   0  -7   -0.49    3.93
   8   0  -7    3.82    8.95
  -8   0   8  171.64   38.49
   8   0  -8  301.53   37.42
   8   0  -8  196.88   39.34
  -8   0   9    2.63    7.08
   8   0  -9   -0.54    4.59
   8   0  -9    2.33    8.46
  -8   0  10    5.51    7.76
   8   0 -10   -1.30    7.77
  -8   0  11   -0.44    8.17
   8   0 -11   -1.37    8.35
  -8   0  12  302.63   41.10
   8   0 -12  180.31   39.05
  -8   0  13   17.26    8.83
   8   0 -13   -0.72    7.73
  -8   0  14   69.04   17.36
   8   0 -14   84.64   18.80
   8   0 -18   99.32   17.70
  -8   0  19   -2.11    6.27
   8   0 -19   -3.25    4.70
  -8   0  20   12.35    6.65
   8   0 -20    9.09    5.67
  -8   0  21    1.28    6.24
  -8   0  22   62.10   13.54
  -8   0  23   -0.10    5.65
  -8   0  24   24.90    7.64
  -8   0  25   -2.74    5.15
  -8   0  26   -0.34    4.23
  -8   0  27    1.60    4.93
  -8   0  28   51.88   11.87
  -8   0  29   -4.45    5.80
   8   0 -29   -0.94    5.51
   8   0 -30   13.17    7.57
   8   0 -31   -1.42    5.72
   8   0 -32    3.28    6.92
   8   0 -33   -5.12    6.60
   8   0 -34   10.55    7.18
   8   0 -35    1.67    6.44
  -8   1   1   62.97   16.53
   8  -1  -1   53.62   12.11
   8  -1  -1   53.54   14.38
   8   1  -1   53.94   11.65
   8   1  -1   50.00   14.95
  -8  -1   1   63.96   15.84
  -8   1   2    6.30    8.87
   8  -1  -2   -1.86    5.97
   8  -1  -2    7.71    9.35
   8   1  -2    2.40    4.89
   8   1  -2    8.42    8.23
  -8  -1   2   -4.12    8.24
  -8   1   3   -3.50    8.38
   8  -1  -3    6.79    4.91
   8  -1  -3    3.28    8.94
   8   1  -3    8.16    4.60
   8   1  -3   17.30    9.52
  -8  -1   3    7.52    8.13
  -8   1   4   33.19   10.82
   8  -1  -4   30.68    7.48
   8  -1  -4   23.79   11.97
   8   1  -4   10.93    6.18
   8   1  -4   35.31   11.76
  -8  -1   4   41.84   12.01
  -8   1   5   -2.25    8.55
   8  -1  -5    8.40    5.83
   8  -1  -5    1.49    8.45
   8   1  -5   -0.58    3.83
   8   1  -5   -0.51    8.34
  -8  -1   5   -0.58    7.63
  -8   1   6   88.49   16.39
   8  -1  -6   23.09    9.65
   8  -1  -6   67.26   15.52
   8   1  -6   74.58   11.44
   8   1  -6   62.71   15.35
  -8  -1   6   50.26   13.75
  -8   1   7   10.80    7.61
   8  -1  -7    6.93    4.94
   8  -1  -7   12.30    9.70
   8   1  -7   -0.75    4.77
   8   1  -7    7.29    8.82
  -8  -1   7    0.03    6.85
  -8   1   8    6.80    9.17
   8  -1  -8    9.51    5.21
   8  -1  -8    8.80    9.99
   8   1  -8   -1.84    7.88
  -8  -1   8   -3.11    8.34
  -8   1   9   12.14    9.10
   8  -1  -9    6.45    5.09
   8  -1  -9   23.82   11.01
   8   1  -9   15.50   10.02
  -8  -1   9   10.96    9.35
  -8   1  10   29.48   18.80
   8  -1 -10  149.79   19.22
   8  -1 -10  170.88   25.07
   8   1 -10  113.55   21.66
  -8  -1  10  116.27   22.15
  -8   1  11    4.34    7.73
   8  -1 -11    5.13    9.81
   8   1 -11    9.52    9.67
  -8  -1  11    7.58    7.83
  -8   1  12   14.81    8.90
   8  -1 -12    6.24   10.46
   8   1 -12   10.08    8.48
  -8  -1  12    7.94    7.94
  -8   1  13   -4.56    8.12
   8  -1 -13   -6.53   10.13
   8   1 -13   -0.17    8.55
  -8  -1  13    0.14    7.77
  -8   1  14   77.40   14.68
   8  -1 -14   51.93   15.09
   8   1 -14   68.30   15.52
  -8  -1  14   15.05   11.36
   8   1 -15   37.62   12.28
  -8  -1  15   28.18   12.10
   8   1 -16   65.29   13.20
   8   1 -17    3.57    4.99
  -8  -1  17    6.67    6.36
   8   1 -18    2.22    4.99
  -8  -1  18    0.88    6.21
  -8  -1  19   12.80    6.68
   8  -1 -20   16.31    6.13
  -8  -1  20   10.06    7.00
  -8   1  21    0.34    6.07
   8  -1 -21    0.39    4.57
  -8  -1  21   -1.23    5.57
  -8   1  22   95.45   17.47
   8  -1 -22   84.92   16.34
  -8  -1  22   88.17   17.05
  -8   1  23   10.90    6.29
  -8  -1  23    0.53    5.64
  -8   1  24   11.80    6.55
  -8  -1  24    9.95    5.92
  -8   1  25   -0.70    4.82
  -8  -1  25    0.50    5.33
  -8   1  26   14.96    6.79
   8   1 -26    2.84    6.51
  -8  -1  26    5.93    6.28
  -8   1  27    2.11    5.44
   8   1 -27    1.96    5.15
  -8  -1  27   -0.59    4.44
  -8   1  28   -3.00    5.66
   8   1 -28    1.31    7.36
  -8  -1  28    0.96    4.72
   8   1 -29    1.94    6.79
  -8  -1  29   -3.71    5.14
   8   1 -30   27.06    9.37
  -8  -1  30   17.55    7.54
   8  -1 -31    1.73    5.79
   8   1 -31    0.60    5.50
   8  -1 -32   15.46    7.90
   8   1 -32   16.21    7.85
   8  -1 -33    3.19    5.82
   8   1 -33    1.72    6.31
   8  -1 -34   -1.42    6.53
   8   1 -34   -5.64    7.64
   8  -1 -35    2.86    6.66
   8   1 -35    3.30    5.85
  -8   2   1    0.22    8.39
   8  -2  -1   -0.23    4.73
   8  -2  -1    8.49    8.41
   8   2  -1   -0.45    4.31
  -8  -2   1   -3.45    7.60
  -8   2   2   72.46   17.19
   8  -2  -2   62.93   13.58
   8  -2  -2   49.50   16.30
   8   2  -2   84.34   13.26
  -8  -2   2   45.30   15.32
  -8   2   3   23.79   10.51
   8  -2  -3    5.74    5.30
   8  -2  -3   26.04   11.23
   8   2  -3    6.75    4.83
   8   2  -3   18.03    8.88
  -8  -2   3    3.58    7.00
  -8   2   4   52.18   14.08
   8  -2  -4   33.90    9.51
   8  -2  -4   75.92   14.63
   8   2  -4   32.22    8.95
   8   2  -4   31.07   12.33
  -8  -2   4   51.18   13.11
  -8   2   5    4.62    7.26
   8  -2  -5    8.77    5.40
   8  -2  -5   -0.63    8.32
   8   2  -5    9.06    5.23
   8   2  -5   10.99    8.61
  -8  -2   5    4.30    8.06
  -8   2   6   98.77   18.63
   8  -2  -6   78.67   14.57
   8  -2  -6   80.08   18.35
   8   2  -6   86.34   17.96
  -8  -2   6   40.72   15.28
  -8   2   7   21.32   11.57
   8  -2  -7   31.28    9.03
   8  -2  -7   64.07   14.96
   8   2  -7   37.05   11.05
  -8  -2   7   33.40   10.80
  -8   2   8  103.34   21.05
   8  -2  -8  101.70   17.89
   8  -2  -8   69.80   20.77
   8   2  -8  127.52   22.07
  -8  -2   8  103.45   21.03
  -8   2   9   16.92    9.39
   8  -2  -9   12.56    5.70
   8  -2  -9    7.65    9.99
   8   2  -9    9.31    8.24
  -8  -2   9    2.88    8.99
  -8   2  10    6.62    7.97
   8  -2 -10    2.41    4.45
   8  -2 -10   -1.86    9.08
   8   2 -10    3.23    7.29
  -8  -2  10    2.77    7.61
  -8   2  11    1.05    6.28
   8  -2 -11    4.25    4.41
   8  -2 -11   25.50   11.01
   8   2 -11   -0.62    8.45
  -8  -2  11   -1.30    7.25
  -8   2  12   74.67   15.07
   8  -2 -12   58.09   11.05
   8  -2 -12   21.00   13.46
   8   2 -12   46.33   14.14
  -8  -2  12   58.53   14.78
  -8   2  13   37.90   11.42
   8  -2 -13   38.65   13.75
   8   2 -13   22.16   11.96
  -8  -2  13   47.49   13.51
   8   2 -14   18.38    6.82
   8   2 -14   44.88   11.95
  -8  -2  14   16.89   10.29
   8   2 -15   39.51    8.86
   8   2 -15   24.38   11.94
  -8  -2  15   31.10    9.60
  -8  -2  15   25.56   10.99
   8   2 -16   16.75    6.82
  -8  -2  16   26.85    8.61
  -8  -2  17    2.13    5.74
  -8  -2  18  206.92   34.09
  -8  -2  19    6.86    5.99
  -8  -2  20    1.78    5.68
  -8  -2  21    2.69    5.52
   8  -2 -22   26.54    7.14
  -8  -2  22   21.58    8.08
  -8   2  23    6.41    6.46
   8  -2 -23   -1.76    4.43
   8   2 -23    4.67    6.69
  -8  -2  23    0.99    4.59
  -8   2  24    8.88    6.01
   8   2 -24   12.69    7.01
  -8  -2  24    8.31    6.53
  -8   2  25   -3.35    5.48
   8   2 -25   -0.90    6.87
  -8  -2  25   -0.87    5.55
  -8   2  26    0.53    4.61
   8   2 -26    4.99    5.57
  -8  -2  26    2.47    5.33
   8   2 -27    0.80    5.64
  -8  -2  27    4.83    5.55
   8   2 -28    8.60    6.63
  -8  -2  28    9.74    6.23
   8   2 -29    9.24    7.35
  -8  -2  29    0.76    5.12
   8   2 -30    3.92    7.21
  -8  -2  30   15.01    7.61
   8   2 -31   -2.89    7.16
  -8  -2  31   -3.80    5.27
   8   2 -32    0.27    6.17
  -8  -2  32    4.35    6.06
   8  -2 -33    1.35    5.71
   8   2 -33   -0.40    5.29
   8  -2 -34    4.74    6.75
   8   2 -34    1.73    6.23
   8  -2 -35   -2.44    5.90
   8   2 -35   -5.00    6.91
  -8   3   1  112.26   21.62
   8  -3  -1   71.42   19.18
   8   3  -1   99.31   16.61
  -8  -3   1   87.89   19.13
  -8   3   2    2.15    7.37
   8  -3  -2   -1.86    6.58
   8  -3  -2   -0.27    7.41
   8   3  -2    0.41    4.53
  -8  -3   2   -1.27    8.49
  -8   3   3   24.88   12.76
   8  -3  -3   50.85   10.25
   8  -3  -3   38.72   12.68
  -8  -3   3   29.03   11.06
  -8   3   4  134.14   25.16
   8  -3  -4  125.25   21.70
   8  -3  -4  140.57   25.41
  -8  -3   4   99.82   23.25
  -8   3   5    5.13    7.74
   8  -3  -5    9.58    5.88
   8  -3  -5    1.85    8.33
  -8  -3   5   10.81    8.87
  -8   3   6   16.42   10.20
   8  -3  -6   20.82    7.60
   8  -3  -6   28.43   11.88
   8   3  -6   37.76   12.65
  -8  -3   6   36.77   11.12
  -8   3   7   25.22   11.05
   8  -3  -7   20.53    7.09
   8  -3  -7   -2.65    8.96
   8   3  -7   24.78   10.02
  -8  -3   7   26.37   10.84
  -8   3   8    4.17    7.76
   8  -3  -8    5.77    5.30
   8  -3  -8    4.67    9.54
   8   3  -8   10.28    9.05
  -8  -3   8    4.11    8.08
  -8   3   9    4.26    7.76
   8  -3  -9    2.27    5.18
   8  -3  -9   -7.69    9.53
   8   3  -9   -1.73    7.53
  -8  -3   9   -3.79    8.13
  -8   3  10   71.93   18.06
   8  -3 -10   75.59   15.53
   8  -3 -10  113.49   21.32
   8   3 -10  100.00   19.59
  -8  -3  10   82.05   19.30
  -8   3  11   51.76   16.19
   8  -3 -11   79.66   14.57
   8  -3 -11   87.67   19.08
   8   3 -11   77.35   14.22
   8   3 -11   71.59   17.30
  -8  -3  11   69.94   17.14
   8  -3 -12    1.44    4.53
   8   3 -12    3.11    4.76
   8   3 -12    2.93    8.17
  -8  -3  12    0.07    7.06
   8  -3 -13    8.88    5.08
   8   3 -13    8.50    5.00
   8   3 -13    3.06    7.80
  -8  -3  13    9.91    6.98
  -8  -3  13   -0.70    7.96
   8   3 -14   25.31    7.97
   8   3 -14   36.03   11.50
  -8  -3  14   21.04    8.17
  -8  -3  14   10.80   10.97
   8   3 -15   19.38   11.61
  -8  -3  15   29.19    9.17
  -8  -3  16   69.21   14.56
  -8  -3  17   -0.28    5.31
  -8  -3  18    1.22    5.67
  -8  -3  19    9.86    6.32
   8   3 -20   89.58   18.55
  -8  -3  20  100.81   18.34
   8   3 -21    8.21    6.69
  -8  -3  21    6.97    5.90
   8   3 -22   23.80    8.84
  -8  -3  22   20.86    8.14
   8   3 -23    5.69    6.96
  -8  -3  23    1.08    5.11
   8   3 -24    9.92    8.15
  -8  -3  24   49.99   10.07
   8  -3 -25    5.35    4.80
   8   3 -25   10.52    7.22
  -8  -3  25   24.87    7.91
   8   3 -26    8.03    6.94
  -8  -3  26    8.35    6.62
   8   3 -27    1.01    6.58
  -8  -3  27   -1.07    5.35
   8   3 -28   -1.12    5.70
  -8  -3  28    1.05    5.01
   8   3 -29    1.55    5.96
  -8  -3  29   -2.00    5.18
   8   3 -30    4.61    7.23
  -8  -3  30    7.82    6.81
   8   3 -31   10.20    7.38
  -8  -3  31   -1.75    5.68
   8   3 -32   13.19    8.01
  -8  -3  32   18.08    8.14
   8   3 -33   -1.22    7.60
  -8  -3  33    1.44    6.26
   8   3 -34   -1.16    6.73
   8  -3 -35   -1.94    5.25
   8   3 -35    5.72    7.15
  -8   4   1   78.16   20.41
   8  -4  -1  115.59   21.55
  -8  -4   1   82.30   19.88
  -8   4   2   24.20   11.76
   8  -4  -2    1.42    9.37
  -8  -4   2   31.19   11.21
  -8   4   3   27.50   12.09
   8  -4  -3    8.78    9.91
  -8  -4   3   13.32    9.85
  -8   4   4  122.92   25.81
   8  -4  -4  112.78   24.40
  -8  -4   4  140.86   25.24
  -8   4   5   13.29   11.57
   8  -4  -5    5.11   10.21
  -8  -4   5   13.38    8.51
  -8   4   6   44.34   13.04
   8  -4  -6   55.98   14.19
  -8  -4   6   22.04   11.09
  -8   4   7  124.54   21.50
   8  -4  -7   65.29   19.67
  -8  -4   7  102.87   20.55
  -8   4   8   30.30   11.51
   8  -4  -8   33.46   12.26
  -8  -4   8   25.07   12.33
  -8   4   9    6.75    8.47
   8  -4  -9    7.44    5.11
   8  -4  -9   12.92    9.14
   8   4  -9    5.32    4.79
  -8  -4   9   -2.75    9.51
  -8   4  10    1.69    7.56
   8  -4 -10    0.54    4.96
   8  -4 -10    2.30    9.81
   8   4 -10    9.02    5.09
  -8  -4  10    3.00    6.27
  -8  -4  10    9.05    8.90
   8  -4 -11    3.89    5.08
   8   4 -11    6.77    6.24
  -8  -4  11   30.43    7.72
  -8  -4  11    1.22    8.80
   8   4 -12  101.12   19.12
  -8  -4  12   77.62   15.67
  -8  -4  12   52.62   17.10
   8   4 -13   16.36    9.94
  -8  -4  13   17.00    7.06
  -8  -4  13    3.58    8.30
   8   4 -14   41.02   14.09
  -8  -4  14   52.67   11.79
   8   4 -15    5.31    9.58
  -8  -4  15    1.01    6.06
  -8  -4  16   17.98    7.85
   8   4 -17   21.14    8.69
  -8  -4  17   26.32    8.21
   8   4 -18   75.68   17.22
  -8  -4  18   95.98   17.08
   8   4 -19    4.11    6.79
  -8  -4  19    5.03    5.68
   8   4 -20   39.75   10.20
  -8  -4  20   17.62    8.29
   8   4 -21   -1.46    5.10
  -8  -4  21   -0.18    5.10
   8   4 -22   20.22    8.31
  -8  -4  22    5.96    6.37
   8   4 -23   21.06    8.28
  -8  -4  23   10.34    7.25
   8   4 -24    9.53    7.28
  -8  -4  24    5.69    5.92
   8   4 -25    4.43    6.11
  -8  -4  25    5.46    5.46
   8   4 -26   -0.89    6.46
  -8  -4  26    0.81    5.29
   8   4 -27   -1.06    6.94
  -8  -4  27   11.39    6.53
   8   4 -28    6.52    6.79
  -8  -4  28   10.58    6.70
   8   4 -29    2.63    7.43
  -8  -4  29   13.60    6.65
   8   4 -30   -2.30    7.09
  -8  -4  30   -0.32    5.60
   8   4 -31   -3.53    6.84
  -8  -4  31   -0.86    5.39
   8   4 -32    7.37    8.47
  -8  -4  32   12.80    7.51
   8   4 -33   40.21   11.57
  -8  -4  33   23.68    8.28
   8   4 -34   12.96    8.23
  -8  -4  34   12.53    7.59
   8   4 -35    7.99    8.51
  -8   5   1   29.08   12.91
   8  -5  -1   14.10    9.95
  -8  -5   1   34.95   12.10
  -8   5   2   12.34   10.55
   8  -5  -2   39.15   12.01
  -8  -5   2   25.81   10.96
  -8   5   3   50.89   18.84
   8  -5  -3  104.08   20.12
  -8  -5   3  101.56   19.15
  -8   5   4   12.06   10.18
   8  -5  -4   29.23   11.69
  -8  -5   4    5.12    8.88
  -8   5   5   55.73   16.01
   8  -5  -5   45.29   14.89
  -8  -5   5   63.78   15.15
  -8   5   6   64.48   19.36
   8  -5  -6  101.06   20.37
   8   5  -6   92.12   16.00
  -8  -5   6  105.23   17.39
  -8  -5   6   50.62   17.81
  -8   5   7    2.77    8.92
   8  -5  -7    1.31    9.60
   8   5  -7    3.67    4.59
  -8  -5   7   10.68    6.04
  -8  -5   7   -0.25    8.72
   8   5  -8    8.93    5.49
  -8  -5   8    2.01    4.96
  -8  -5   8    5.40    8.87
  -8  -5   9    2.09    6.14
  -8  -5   9    4.49    8.54
   8   5 -10  162.21   28.13
  -8  -5  10  185.81   28.26
  -8  -5  10  127.88   29.45
   8   5 -11   37.38    9.41
  -8  -5  11   25.36    8.72
  -8  -5  11   13.40   10.67
   8   5 -12   -0.64    5.30
  -8  -5  12    1.76    5.39
   8   5 -13   -3.54    6.27
  -8  -5  13   -0.62    5.23
   8   5 -14    5.10    6.49
  -8  -5  14    9.82    7.24
  -8  -5  15   19.43    7.95
  -8  -5  16   53.55   12.19
   8   5 -17    3.86    6.72
  -8  -5  17    3.89    5.48
   8   5 -18   10.75    7.25
  -8  -5  18    1.90    5.80
   8   5 -19   53.13   12.94
  -8  -5  19   26.86    9.29
   8   5 -20   24.88    9.25
  -8  -5  20   30.89    9.05
   8   5 -21   33.74   11.47
  -8  -5  21   38.61    9.84
   8   5 -22   -0.14    7.14
  -8  -5  22   15.95    7.53
   8   5 -23    5.61    7.51
  -8  -5  23   -4.92    5.51
   8   5 -24   13.39    7.45
  -8  -5  24   12.95    6.99
   8   5 -25   18.19    9.30
  -8  -5  25   35.77    9.41
   8   5 -26   11.58    9.11
  -8  -5  26   13.21    6.96
   8   5 -27   -0.65    8.72
  -8  -5  27   13.20    7.06
   8   5 -28    1.16    7.23
  -8  -5  28   -3.62    6.06
   8   5 -29   -6.02    8.19
  -8  -5  29   -0.32    6.33
   8   5 -30   10.42    8.21
  -8  -5  30    7.84    6.79
   8   5 -31    6.83    8.33
  -8  -5  31   11.25    7.23
   8   5 -32   11.92    9.62
  -8  -5  32   16.26    7.36
   8   5 -33   10.13    9.42
  -8  -5  33    3.15    5.71
   8   5 -34    0.15    6.58
  -8  -5  34   -4.53    7.40
   8   5 -35    0.06    8.61
  -8  -5  35   -0.04    6.79
  -8   6   1   63.45   18.99
   8  -6  -1   74.71   15.51
   8  -6  -1   39.78   16.20
   8   6  -1  116.26   16.80
  -8   6   2   73.31   20.92
   8  -6  -2   96.90   17.61
   8  -6  -2  101.61   21.04
   8   6  -2   86.29   17.56
  -8   6   3   73.41   20.72
   8  -6  -3   70.21   19.44
   8   6  -3   84.88   15.85
   8   6  -3   72.92   16.53
  -8  -6   3  103.74   17.12
  -8   6   4   31.56   13.18
   8  -6  -4   18.09   11.13
   8   6  -4   31.36    8.46
   8   6  -4   38.10    9.36
  -8  -6   4   22.05    8.60
   8   6  -5   16.98    7.68
  -8  -6   5   23.31    7.88
  -8  -6   5    6.58    9.00
   8   6  -6   37.71   10.63
  -8  -6   6   36.83   10.48
  -8  -6   6   42.07   13.04
   8   6  -7   33.64    9.88
  -8  -6   7   37.78    9.74
  -8  -6   7   28.59   12.70
   8   6  -8   35.12   10.15
  -8  -6   8   16.70    7.30
  -8  -6   8   22.59   11.91
   8   6  -9   -2.39    6.77
  -8  -6   9    5.77    7.18
  -8  -6   9   -2.07    9.52
   8   6 -10    1.58    5.42
  -8  -6  10    7.16    5.98
   8   6 -11   26.11    9.19
  -8  -6  11   26.05    8.58
   8   6 -12   23.93    9.55
  -8  -6  12   25.72    9.19
   8   6 -13   11.61    8.04
  -8  -6  13    6.72    6.23
   8   6 -14   28.40   10.44
  -8  -6  14   31.22    9.57
  -8  -6  15    7.91    7.07
  -8  -6  16    6.02    5.66
   8   6 -17   71.89   15.23
  -8  -6  17   49.35   12.53
   8   6 -18    8.60    8.03
  -8  -6  18   29.01    8.35
   8   6 -19    3.50    7.28
  -8  -6  19    5.79    6.73
   8   6 -20   -2.03    6.02
  -8  -6  20   -1.15    4.82
   8   6 -21   -2.32    6.05
  -8  -6  21    5.94    5.93
   8   6 -22    4.02    6.91
  -8  -6  22    4.06    6.06
   8   6 -23   16.18   10.22
  -8  -6  23   45.14   10.29
   8   6 -24    7.14    6.85
  -8  -6  24    5.90    6.58
   8   6 -25    9.87    8.03
  -8  -6  25    4.39    6.71
   8   6 -26   -1.24    8.04
  -8  -6  26    7.22    6.33
   8   6 -27    9.44    8.26
  -8  -6  27    9.60    6.97
   8   6 -28   -4.30    8.69
  -8  -6  28    0.65    5.80
   8   6 -29    1.72    6.50
  -8  -6  29    7.98    6.96
   8   6 -30    0.45    7.56
  -8  -6  30    0.95    5.77
   8   6 -31    4.88    7.75
  -8  -6  31   -0.12    5.72
   8   6 -32    8.08    8.29
  -8  -6  32    3.71    6.76
   8   6 -33    2.83    8.78
  -8  -6  33   15.45    8.11
   8   6 -34   11.84    8.00
  -8  -6  34    3.98    6.51
   8   6 -35    3.17    7.15
  -8  -6  35   -1.80    6.03
  -8  -6  36   -5.89    6.90
  -8   7   1  102.28   21.26
   8  -7  -1   64.88   15.07
  -8  -7   1   69.50   14.63
  -8  -7   1   67.63   16.78
   8  -7  -2    3.19    6.02
  -8  -7   2    9.12    6.37
  -8  -7   2    1.39    8.40
   8  -7  -3   32.31    9.62
  -8  -7   3   38.18    9.93
   8  -7  -4   -0.20    6.06
   8   7  -4   -0.21    5.80
  -8  -7   4    1.92    4.70
   8  -7  -5   71.08   16.18
   8   7  -5   85.02   17.37
  -8  -7   5   97.24   16.86
   8  -7  -6   29.52    8.70
   8   7  -6   17.71    7.83
  -8  -7   6   16.54    7.70
   8   7  -7   -0.39    5.78
  -8  -7   7    5.88    6.87
   8   7  -8   -2.91    6.30
  -8  -7   8   -0.79    5.86
   8   7  -9   31.24   10.98
  -8  -7   9   46.76   10.52
   8   7 -10   10.15    7.50
  -8  -7  10   11.33    6.82
   8   7 -11   22.21   10.07
  -8  -7  11   43.41    9.83
   8   7 -12    2.12    7.17
  -8  -7  12   -2.72    5.59
   8   7 -13    8.21    8.17
  -8  -7  13   15.45    7.48
   8   7 -14   23.17    9.38
  -8  -7  14   14.16    7.20
  -8  -7  15   91.11   18.04
  -8  -7  16   -0.76    5.78
   8   7 -17    1.23    6.50
  -8  -7  17    7.06    6.01
   8   7 -18   -5.65    8.18
  -8  -7  18    0.87    5.77
   8   7 -19   -1.29    6.50
  -8  -7  19    4.93    5.33
   8   7 -20    7.34    8.39
  -8  -7  20    8.61    7.06
   8   7 -21   15.20    8.77
  -8  -7  21   26.39    8.11
   8   7 -22    0.94    7.69
  -8  -7  22   10.95    6.58
   8   7 -23   -0.27    6.24
  -8  -7  23   -6.82    7.11
   8   7 -24    1.76    7.04
  -8  -7  24    2.95    5.60
   8   7 -25    8.59    8.45
  -8  -7  25   17.15    8.33
   8   7 -26   10.14    7.80
  -8  -7  26   -7.45    7.54
   8   7 -27    0.75    6.77
  -8  -7  27    6.54    7.23
   8   7 -28   -4.59    8.04
  -8  -7  28    4.26    5.84
   8   7 -29   -0.72    7.96
  -8  -7  29    2.25    6.24
   8   7 -30   -1.29    7.84
  -8  -7  30    9.07    6.77
   8   7 -31    6.25    8.55
  -8  -7  31   10.87    7.25
   8   7 -32   -3.16    7.72
  -8  -7  32    9.31    7.17
   8   7 -33   -4.70    9.60
  -8  -7  33   -1.69    6.11
   8   7 -34   -0.57    8.47
  -8  -7  34   -1.35    6.20
  -8  -7  35    4.37    6.72
  -8  -7  36    4.72    6.04
   8  -8  -1   84.08   17.68
  -8  -8   1  102.93   17.25
  -8  -8   1   67.16   18.35
   8  -8  -2    3.59    6.23
  -8  -8   2   -0.18    5.28
  -8  -8   2   -3.64    9.37
   8  -8  -3   41.24   10.75
  -8  -8   3   57.20   11.06
  -8  -8   3   15.22   12.11
   8  -8  -4   13.03    7.79
  -8  -8   4   14.36    7.21
  -8  -8   4   15.64    9.98
   8  -8  -5   -2.24    6.09
  -8  -8   5    2.77    5.60
  -8  -8   5    5.87    9.60
   8  -8  -6    4.06    6.04
  -8  -8   6    0.00    5.50
   8  -8  -7  136.38   22.94
  -8  -8   7  117.65   22.38
   8  -8  -8    2.09    7.61
  -8  -8   8   10.54    6.13
   8  -8  -9   11.59    7.16
  -8  -8   9    7.24    6.38
   8  -8 -10   27.99    8.52
   8   8 -10    8.85    7.36
  -8  -8  10   16.77    7.40
   8  -8 -11    4.85    6.09
   8   8 -11   13.92    7.93
  -8  -8  11    3.51    7.08
   8   8 -12   -3.94    7.83
  -8  -8  12    4.35    5.73
   8   8 -13   42.28   11.70
  -8  -8  13   32.05   10.63
   8   8 -14    4.47    6.45
  -8  -8  14   -4.63    7.25
  -8  -8  15    5.68    6.66
  -8  -8  16    1.66    5.76
   8   8 -17   27.67    9.98
  -8  -8  17   24.83    9.09
   8   8 -18    4.94    6.47
  -8  -8  18    4.16    5.75
   8   8 -19    4.78    7.94
  -8  -8  19   15.91    7.47
   8   8 -20   -0.88    6.64
  -8  -8  20    3.03    5.45
   8   8 -21   -1.65    8.24
  -8  -8  21    0.20    5.42
   8   8 -22    2.76    8.97
  -8  -8  22   -3.55    5.88
   8   8 -23   23.94   10.56
  -8  -8  23   17.02    8.64
   8   8 -24    0.32    6.85
  -8  -8  24   14.44    7.54
   8   8 -25    3.95    7.39
  -8  -8  25    1.21    5.66
   8   8 -26    3.66    8.47
  -8  -8  26    3.00    5.43
   8   8 -27    3.94    8.74
  -8  -8  27   14.62    7.59
   8   8 -28    1.15    7.22
  -8  -8  28    2.38    6.10
   8   8 -29    4.74    9.93
  -8  -8  29    9.26    7.50
   8   8 -30   -0.71    7.68
  -8  -8  30    1.15    5.64
   8   8 -31    5.59    9.16
  -8  -8  31    0.15    5.88
   8   8 -32   -2.81    9.91
  -8  -8  32    5.23    7.72
   8   8 -33    4.08    7.85
  -8  -8  33   10.07    7.52
   8   8 -34   -4.29    9.12
   8  -9  -1  104.37   18.96
  -8  -9   1  128.00   18.87
  -8  -9   1   49.80   18.62
   8  -9  -2    1.91    6.67
  -8  -9   2   13.82    6.56
  -8  -9   2    8.93   11.41
   8  -9  -3   52.14   12.34
  -8  -9   3   41.94   11.07
   8  -9  -4   12.04    7.11
  -8  -9   4   16.34    6.84
   8  -9  -5   59.09   13.96
  -8  -9   5   70.19   13.72
   8  -9  -6    2.51    5.63
  -8  -9   6   -1.76    5.47
   8  -9  -7    4.87    6.20
  -8  -9   7    8.58    6.54
   8  -9  -8   -3.12    6.05
  -8  -9   8   -0.57    5.07
   8  -9  -9   16.78    7.20
  -8  -9   9   -0.97    5.09
   8  -9 -10   11.00    6.55
  -8  -9  10    8.98    7.12
   8  -9 -11   89.45   19.08
  -8  -9  11  116.10   19.61
   8  -9 -12   -2.13    6.12
  -8  -9  12   -3.31    6.05
   8  -9 -13   -6.79    7.58
  -8  -9  13   -0.03    5.93
   8  -9 -14   10.29    6.04
  -8  -9  14   -0.86    6.00
   8  -9 -15   49.59   11.75
  -8  -9  15   52.48   12.57
  -8  -9  16    7.25    6.80
  -8  -9  17   -2.17    5.58
  -8  -9  18   12.43    7.47
   8   9 -19   13.21    9.06
  -8  -9  19   25.24    8.74
   8   9 -20   -2.23    7.97
  -8  -9  20   -5.84    6.62
   8   9 -21   16.90    9.51
  -8  -9  21   16.49    7.39
   8   9 -22   13.71    9.06
  -8  -9  22    8.10    7.12
   8   9 -23   -2.72    7.96
  -8  -9  23   -3.82    5.97
   8   9 -24   -1.61    7.54
  -8  -9  24   -1.56    5.98
   8   9 -25    6.09    9.98
  -8  -9  25   13.86    8.10
   8   9 -26    0.36    6.61
  -8  -9  26   -0.25    5.74
   8   9 -27   11.04    9.48
  -8  -9  27   12.40    6.64
   8   9 -28   -1.19    7.16
  -8  -9  28   -0.49    6.37
   8   9 -29   10.95    9.12
  -8  -9  29    3.39    6.22
   8   9 -30   -2.54    8.20
  -8  -9  30    6.35    6.31
   8   9 -31    3.64    7.71
  -8  -9  31   -1.51    6.82
   8   9 -32   -2.10    8.68
   8   9 -33   -4.06    8.04
   8   9 -34    0.64    9.25
   8 -10  -1   19.33    8.03
  -8 -10   1   19.75    7.88
   8 -10  -2    7.22    7.29
  -8 -10   2   -0.71    5.55
   8 -10  -3   77.55   14.11
  -8 -10   3   40.45   11.94
   8 -10  -4    5.39    6.57
  -8 -10   4   14.96    6.95
   8 -10  -5    8.92    7.43
  -8 -10   5    6.54    6.64
   8 -10  -6    0.11    5.28
  -8 -10   6   -1.91    5.95
   8 -10  -7   71.36   16.26
  -8 -10   7   90.49   16.48
   8 -10  -8   -5.85    6.91
  -8 -10   8   -1.91    6.73
   8 -10  -9   13.30    6.61
  -8 -10   9    4.05    5.39
   8 -10 -10   -2.22    6.19
  -8 -10  10   -2.89    6.65
   8 -10 -11    3.64    5.96
  -8 -10  11   10.74    7.55
   8 -10 -12    1.93    6.54
  -8 -10  12   -1.94    5.85
   8 -10 -13   54.78   12.38
  -8 -10  13   47.39   12.36
   8 -10 -14   -7.36    6.78
  -8 -10  14    8.44    5.78
  -8 -10  15   25.62    8.83
  -8 -10  16   -0.85    5.95
  -8 -10  17   37.38   10.71
  -8 -10  18    7.55    6.83
  -8 -10  19   19.83    8.55
  -8 -10  20    1.31    5.64
  -8 -10  21   -1.38    6.09
  -8 -10  22    0.52    6.61
  -8 -10  23    8.59    8.13
  -8 -10  24    1.16    7.04
  -8 -10  25   -2.03    6.73
  -8 -10  26    2.58    5.56
  -8 -10  27   -0.01    7.42
  -8 -10  28   -0.40    6.82
   8 -11  -1   43.26   11.44
  -8 -11   1   41.83   10.65
   8 -11  -2    3.43    6.32
  -8 -11   2    8.16    5.56
   8 -11  -3    8.87    6.87
  -8 -11   3   -0.81    5.27
   8 -11  -4   -2.23    6.08
  -8 -11   4    2.30    5.83
   8 -11  -5    3.89    6.59
  -8 -11   5   25.34    8.05
   8 -11  -6    2.17    5.47
  -8 -11   6   -1.77    5.66
   8 -11  -7    1.24    5.96
  -8 -11   7    2.62    5.81
   8 -11  -8    3.01    5.52
  -8 -11   8    0.10    5.20
   8 -11  -9   20.35    8.50
  -8 -11   9   21.23    8.63
   8 -11 -10    0.87    5.69
  -8 -11  10   -3.85    5.93
   8 -11 -11   23.97    9.08
  -8 -11  11   26.10    8.54
   8 -11 -12   -2.55    6.00
  -8 -11  12    0.95    5.41
  -8 -11  13   -1.29    5.82
  -8 -11  14   -1.88    5.88
  -8 -11  15   46.66   12.46
  -8 -11  16    3.03    6.23
  -8 -11  17    0.22    6.39
  -8 -11  18    1.07    4.53
  -8 -11  19   17.88    8.10
  -8 -11  20   -5.16    7.12
  -8 -11  21    3.63    7.03
  -8 -11  22    3.97    6.58
  -8 -11  23   -4.89    7.45
  -8 -11  24    0.05    5.73
  -8 -11  25   16.86    9.19
  -8 -11  26    5.03    6.73
   8 -12  -1    2.05    5.96
  -8 -12   1    0.03    4.86
   8 -12  -2   -2.85    6.37
  -8 -12   2    2.04    5.33
   8 -12  -3   45.59   12.03
  -8 -12   3   36.36   10.17
   8 -12  -4    0.78    5.82
  -8 -12   4   -0.05    5.39
   8 -12  -5   -1.08    6.91
  -8 -12   5    0.37    6.09
   8 -12  -6   -1.03    6.44
  -8 -12   6    5.82    7.37
   8 -12  -7   41.54   10.46
  -8 -12   7   19.52    8.47
   8 -12  -8   -1.77    6.26
  -8 -12   8    3.06    5.54
   8 -12  -9   17.73    8.26
  -8 -12   9   14.71    7.42
   8 -12 -10   10.25    6.95
  -8 -12  10    2.28    5.33
   8 -12 -11    0.59    5.65
  -8 -12  11   -0.03    5.94
  -8 -12  12    0.03    6.06
  -8 -12  13   18.98    8.91
  -8 -12  14    0.10    6.53
  -8 -12  15   -0.17    5.76
  -8 -12  16   -4.77    7.16
  -8 -12  17    1.96    5.91
  -8 -12  18    1.90    6.70
  -8 -12  19    8.06    6.92
  -8 -12  20   -4.25    6.93
  -8 -12  21   10.12    7.55
  -8 -12  22   -0.09    5.24
  -8 -12  23   14.85    8.10
   8 -13  -1   12.67    7.34
  -8 -13   1   10.12    7.76
   8 -13  -2    6.92    7.65
  -8 -13   2   -0.62    5.16
   8 -13  -3   -3.38    6.49
  -8 -13   3   -2.21    5.77
   8 -13  -4   15.09    8.66
  -8 -13   4   10.06    7.17
   8 -13  -5   48.57   11.90
  -8 -13   5   41.75   11.51
   8 -13  -6    0.93    6.42
  -8 -13   6   -1.62    5.83
   8 -13  -7    0.10    6.22
  -8 -13   7    1.70    5.29
   8 -13  -8   -1.26    6.62
  -8 -13   8   -4.14    6.32
   8 -13  -9   22.41    9.01
  -8 -13   9   17.10    8.66
  -8 -13  10    9.49    7.02
  -8 -13  11   26.21    9.98
  -8 -13  12    0.58    6.85
  -8 -13  13    1.83    6.36
  -8 -13  14    5.73    6.18
  -8 -13  15   22.46    8.39
  -8 -13  16    4.49    6.55
  -8 -13  17    4.19    7.47
  -8 -13  18    2.64    6.64
  -8 -13  19    4.03    6.54
  -8 -13  20   16.10    8.32
   8 -14  -1   18.65    8.93
  -8 -14   1   17.99    7.37
   8 -14  -2   14.40    8.76
  -8 -14   2   10.98    6.87
   8 -14  -3   14.33    8.00
  -8 -14   3    4.11    5.56
   8 -14  -4   -4.49    6.98
  -8 -14   4   -1.48    6.09
   8 -14  -5    0.39    5.22
  -8 -14   5    1.70    5.81
   8 -14  -6   -3.91    6.75
  -8 -14   6   -2.28    5.23
   8 -14  -7    3.57    6.32
  -8 -14   7   16.16    8.86
  -8 -14   8   26.74    9.71
  -8 -14   9    2.43    6.67
  -8 -14  10   -2.71    6.63
  -8 -14  11    6.43    6.07
  -8 -14  12    6.64    7.29
  -8 -14  13   10.34    7.09
  -8 -14  14    8.49    7.29
  -8 -14  15    5.59    7.46
  -8 -14  16   -1.74    7.15
  -8 -14  17    0.13    6.40
   8 -15  -1   -2.07    7.59
  -8 -15   1   -1.19    6.58
   8 -15  -2   -4.43    7.43
  -8 -15   2   -0.52    5.92
   8 -15  -3   -0.52    7.30
  -8 -15   3   -0.73    6.48
   8 -15  -4    5.94    6.58
  -8 -15   4   -1.20    6.50
   8 -15  -5   20.96    9.23
  -8 -15   5    7.69    7.12
  -8 -15   6   -1.49    6.35
  -8 -15   7   -3.77    7.26
  -8 -15   8   -2.48    6.16
  -8 -15   9   -6.12    6.93
  -8 -15  10    8.19    7.39
  -8 -15  11    4.61    7.20
  -8 -15  12   -0.56    5.83
  -8 -15  13   -5.83    7.47
   8 -16  -1   -1.38    6.20
  -8 -16   1   -2.74    6.65
   8 -16  -2    0.61    7.42
  -8 -16   2    3.41    6.84
   8 -16  -3    3.63    7.22
  -8 -16   3   -1.68    5.29
  -8 -16   4   -2.81    6.85
  -8 -16   5   -2.95    5.59
  -8 -16   6    2.76    5.53
  -8 -16   7   11.65    6.79
  -8 -16   8   12.36    8.25
  -8 -16   9   -2.34    7.05
  -8 -16  10   -3.10    7.26
   8 -17  -1    1.84    7.24
  -8 -17   4    6.14    6.51
  -8 -17   5    0.72    6.45
  -8 -17   6    6.70    7.39
  -7   0   1  726.03  109.36
   7   0  -1  636.82  106.63
   7   0  -1  913.22  110.72
  -7   0   2   -4.36    8.32
   7   0  -2   -0.92    4.70
   7   0  -2   -3.05    8.04
  -7   0   3    4.98    7.96
   7   0  -3   16.93    6.23
   7   0  -3   -0.60    8.25
  -7   0   4   -0.99    6.69
   7   0  -4    0.74    4.32
   7   0  -4    0.85    7.52
  -7   0   5    1.90    7.71
   7   0  -5   29.63    6.80
   7   0  -5   20.48    9.52
  -7   0   6   -4.31    6.99
   7   0  -6    0.35    3.40
   7   0  -6   -2.69    7.63
  -7   0   7  304.58   52.27
   7   0  -7  346.48   50.27
   7   0  -7  316.11   52.84
  -7   0   8    3.24    7.21
   7   0  -8   -0.27    3.46
   7   0  -8    0.54    6.31
  -7   0   9   13.63    7.95
   7   0  -9   11.58    5.27
   7   0  -9   25.17    9.41
  -7   0  10    0.76    6.83
   7   0 -10    0.54    3.37
   7   0 -10    3.07    8.42
  -7   0  11  310.57   52.58
   7   0 -11  302.92   50.05
   7   0 -11  435.26   54.78
  -7   0  12   -3.17    6.79
   7   0 -12    0.02    3.87
   7   0 -12   10.95    8.26
  -7   0  13   72.41   20.89
   7   0 -13  131.41   19.38
   7   0 -13  126.50   22.53
  -7   0  14   -1.27    6.66
   7   0 -14    4.59    4.71
   7   0 -14   -2.30    7.97
  -7   0  15    1.00    7.16
   7   0 -15    4.29    4.57
   7   0 -15   25.85    9.55
  -7   0  16   -0.41    7.56
   7   0 -16    0.90    4.19
   7   0 -16    0.02    8.33
   7   0 -17  510.66   77.00
  -7   0  18   -0.17    5.08
   7   0 -18   -0.98    4.99
  -7   0  25    0.10    5.43
  -7   0  26   -2.71    5.39
  -7   0  27   67.28   14.09
   7   0 -27   78.13   15.63
  -7   0  28    0.57    4.91
   7   0 -28   -0.00    4.03
  -7   0  29   14.02    6.53
   7   0 -29   23.41    7.62
   7   0 -30   -1.54    5.80
   7   0 -31   18.24    7.98
   7   0 -32   -1.62    6.23
   7   0 -33   29.78    9.74
   7   0 -34   -2.75    5.68
   7   0 -35    2.44    5.41
   7   0 -36   10.08    6.50
   7   0 -37    4.13    6.46
  -7   1   1    0.38    7.04
   7  -1  -1   -0.59    4.49
   7  -1  -1   -0.53    8.46
   7   1  -1   -2.37    3.97
   7   1  -1    1.70    7.81
  -7  -1   1    1.69    7.24
  -7   1   2   53.92   13.38
   7  -1  -2   51.37   10.58
   7  -1  -2   75.44   14.28
   7   1  -2   30.41    9.05
   7   1  -2   42.07   13.10
  -7  -1   2   59.67   13.11
  -7   1   3  281.99   42.52
   7  -1  -3  270.24   39.63
   7  -1  -3  271.10   42.47
   7   1  -3  239.16   38.88
   7   1  -3  242.16   41.87
  -7  -1   3  211.30   40.78
  -7   1   4    1.42    6.74
   7  -1  -4    0.81    5.02
   7  -1  -4   -2.77   10.06
   7   1  -4   -1.86    4.32
   7   1  -4    1.85    7.48
  -7  -1   4   -4.60    8.02
  -7   1   5   89.47   18.26
   7  -1  -5   73.12   15.25
   7  -1  -5   81.50   18.48
   7   1  -5   97.12   15.43
   7   1  -5   93.08   18.40
  -7  -1   5   76.61   17.73
  -7   1   6    8.11    8.80
   7  -1  -6    0.10    5.00
   7  -1  -6   12.48    9.05
   7   1  -6    2.78    4.06
   7   1  -6   -0.02    7.68
  -7  -1   6    4.34    6.90
  -7   1   7   43.95   11.95
   7  -1  -7   38.92    8.91
   7  -1  -7   66.23   13.68
   7   1  -7   42.21    8.83
   7   1  -7   31.23   10.74
  -7  -1   7   25.06   11.49
  -7   1   8   18.60    8.55
   7  -1  -8   19.55    5.93
   7  -1  -8   50.66   11.48
   7   1  -8    7.83    4.97
   7   1  -8   10.58    8.59
  -7  -1   8   14.56    7.96
  -7   1   9  283.41   35.06
   7  -1  -9  296.38   31.87
   7  -1  -9  151.85   32.91
   7   1  -9  104.28   29.49
   7   1  -9  297.45   35.95
  -7  -1   9  296.23   35.58
  -7   1  10   22.22    9.65
   7  -1 -10   14.89    5.25
   7  -1 -10   31.34   10.79
   7   1 -10   16.84    5.82
   7   1 -10   18.02    9.98
  -7  -1  10   17.29    8.52
  -7   1  11   79.36   17.01
   7  -1 -11   84.72   14.76
   7  -1 -11  103.73   18.72
   7   1 -11   77.75   14.68
   7   1 -11   85.35   17.39
  -7  -1  11   66.38   16.92
  -7   1  12    6.30    6.50
   7  -1 -12   -2.14    4.68
   7  -1 -12   -0.95    6.74
   7   1 -12   -1.32    3.95
   7   1 -12    3.06    7.61
  -7  -1  12   -1.50    7.61
  -7   1  13  174.83   30.51
   7  -1 -13  181.57   28.14
   7  -1 -13  174.70   31.47
   7   1 -13  153.47   27.96
   7   1 -13  218.20   32.32
  -7  -1  13  180.44   31.01
  -7   1  14    9.59    7.10
   7  -1 -14    3.21    3.83
   7  -1 -14    8.15    8.54
   7   1 -14    7.06    4.46
   7   1 -14    1.50    8.24
  -7  -1  14    4.38    7.75
  -7   1  15  121.82   21.80
   7  -1 -15  121.82   19.29
   7  -1 -15   86.95   21.60
   7   1 -15  123.39   19.83
   7   1 -15  108.88   22.34
  -7  -1  15  100.25   21.99
  -7   1  16   20.54   10.03
   7  -1 -16   39.58    8.31
   7  -1 -16   33.07   11.57
   7   1 -16   30.47    8.03
   7   1 -16   31.33   11.72
  -7  -1  16   37.12    9.35
   7  -1 -17   24.50    6.85
   7   1 -17   31.92   11.75
   7  -1 -18   -1.97    4.55
   7  -1 -19  159.04   26.15
  -7   1  20   -2.79    5.97
   7  -1 -20   -0.14    4.10
  -7   1  21   68.48   14.09
  -7  -1  22    2.12    4.29
  -7  -1  23   26.85    8.42
   7   1 -24    9.04    6.80
  -7  -1  24   19.27    7.35
   7   1 -25   40.80   12.73
  -7  -1  25   99.46   14.67
   7   1 -26    2.98    5.01
  -7  -1  26    6.68    5.80
   7   1 -27   14.08    7.15
  -7  -1  27   -0.37    5.33
  -7   1  28    0.48    4.09
   7   1 -28    0.94    5.96
  -7  -1  28    4.41    5.53
   7  -1 -29   40.85   11.65
   7   1 -29   61.06   13.08
  -7  -1  29   67.78   12.95
   7  -1 -30    8.81    6.02
   7   1 -30   -1.97    6.57
  -7  -1  30    4.53    5.12
   7  -1 -31   18.02    7.52
   7   1 -31   22.45    8.96
   7  -1 -32   -1.39    5.87
   7   1 -32    1.18    6.94
   7  -1 -33    0.26    6.02
   7   1 -33    0.88    5.69
   7  -1 -34    0.00    5.90
   7   1 -34   -1.54    5.34
   7  -1 -35   17.49    8.10
   7   1 -35   27.29    9.32
   7  -1 -36   -2.93    5.86
   7   1 -36   -3.10    6.80
   7  -1 -37    4.53    6.45
   7   1 -37   -4.92    7.84
  -7   2   1   45.70   13.41
   7  -2  -1   35.21    8.98
   7  -2  -1   42.18   12.61
   7   2  -1   37.74    8.63
   7   2  -1   40.60   12.01
  -7  -2   1   22.70   10.42
  -7   2   2   49.62   15.09
   7  -2  -2   57.28   11.93
   7  -2  -2   53.43   14.65
   7   2  -2   55.18   10.71
   7   2  -2   45.54   13.51
  -7  -2   2   61.24   14.19
  -7   2   3    2.58    7.11
   7  -2  -3    1.02    4.74
   7  -2  -3   18.88    9.06
   7   2  -3    5.31    4.51
   7   2  -3    2.94    7.42
  -7  -2   3    4.87    8.78
  -7   2   4    9.54    8.81
   7  -2  -4    4.56    5.34
   7  -2  -4    2.25    8.13
   7   2  -4   13.20    5.07
   7   2  -4    4.27    6.86
  -7  -2   4    2.32    6.90
  -7   2   5  289.37   48.28
   7  -2  -5  359.53   46.75
   7  -2  -5  300.65   48.84
   7   2  -5  271.83   45.32
   7   2  -5  295.89   48.07
  -7  -2   5  271.64   47.62
  -7   2   6    7.68    7.73
   7  -2  -6   19.92    6.91
   7  -2  -6   16.84    9.22
   7   2  -6   16.01    5.73
   7   2  -6    8.32    7.46
  -7  -2   6   11.48    8.07
  -7   2   7  249.36   42.91
   7  -2  -7  263.28   41.17
   7  -2  -7  240.13   43.77
   7   2  -7  289.27   40.89
   7   2  -7  264.90   43.11
  -7  -2   7  242.97   43.07
  -7   2   8   -3.32    7.23
   7  -2  -8    3.68    4.85
   7  -2  -8    1.41    8.83
   7   2  -8    7.21    4.06
   7   2  -8    9.88    8.29
  -7  -2   8    2.96    6.83
  -7   2   9   80.26   17.37
   7  -2  -9   70.30   13.60
   7  -2  -9   72.68   17.45
   7   2  -9   76.44   13.57
   7   2  -9   54.78   15.73
  -7  -2   9   96.44   17.35
  -7   2  10   10.73    8.54
   7  -2 -10   10.24    5.43
   7  -2 -10    9.11    7.59
   7   2 -10   11.46    5.04
   7   2 -10    4.33    7.21
  -7  -2  10   25.67    9.50
  -7   2  11  176.53   28.82
   7  -2 -11  159.50   25.78
   7  -2 -11   95.22   27.25
   7   2 -11  181.92   26.21
   7   2 -11  220.83   30.19
  -7  -2  11  137.82   27.96
  -7   2  12   37.94   11.18
   7  -2 -12   41.37    8.90
   7  -2 -12   47.72   12.82
   7   2 -12   39.13    9.11
   7   2 -12   38.94   12.18
  -7  -2  12   36.14   12.00
  -7   2  13   70.07   15.61
   7  -2 -13   75.36   13.44
   7  -2 -13   90.09   18.06
   7   2 -13   70.03   13.49
   7   2 -13   78.91   17.15
  -7  -2  13   55.72   15.47
  -7   2  14    2.67    6.84
   7  -2 -14    4.10    3.69
   7  -2 -14    4.27    7.96
   7   2 -14    1.82    7.43
  -7  -2  14   -1.82    7.70
  -7   2  15   34.22   10.32
   7  -2 -15   37.61    8.02
   7  -2 -15   21.04   10.73
   7   2 -15   47.62   13.41
   7  -2 -16   94.48   16.34
   7   2 -16   89.24   19.77
   7  -2 -17   60.76   12.95
   7   2 -17  113.92   19.04
   7  -2 -18   40.55    9.02
   7  -2 -19    1.33    4.17
   7  -2 -20    2.82    3.94
  -7  -2  20   13.83    6.23
   7  -2 -21   77.13   13.85
   7   2 -21   66.47   15.00
  -7  -2  21   75.41   14.75
  -7   2  22    7.06    5.71
   7  -2 -22    6.86    5.23
   7   2 -22   12.53    7.04
  -7  -2  22    7.55    6.04
  -7   2  23   36.37   10.43
   7   2 -23   49.67   11.85
  -7  -2  23   70.04   12.21
  -7   2  24   10.39    5.77
   7   2 -24    0.40    5.56
  -7  -2  24    0.38    5.63
   7   2 -25   26.80    8.11
  -7  -2  25    6.12    6.01
   7   2 -26    0.76    4.82
  -7  -2  26    0.12    4.80
   7   2 -27   27.84    8.85
  -7  -2  27   22.65    7.77
   7   2 -28    6.40    6.82
  -7  -2  28   -2.51    5.48
   7   2 -29   10.68    6.99
  -7  -2  29    7.14    6.66
   7   2 -30   -0.53    5.09
  -7  -2  30    2.85    5.24
   7  -2 -31    7.20    5.76
   7   2 -31   11.19    7.86
  -7  -2  31   10.09    6.44
   7  -2 -32   -2.28    5.89
   7   2 -32   -1.64    5.86
  -7  -2  32   -1.77    5.12
   7  -2 -33   14.01    6.56
   7   2 -33   10.11    7.86
   7  -2 -34    5.75    5.75
   7   2 -34   -4.27    7.92
   7  -2 -35    2.27    5.46
   7   2 -35   -2.21    6.74
   7  -2 -36   -1.30    5.59
   7   2 -36    2.60    8.42
   7   2 -37   -5.53    8.32
  -7   3   1    1.30    8.02
   7  -3  -1   -1.93    4.68
   7  -3  -1    0.29    8.54
   7   3  -1   -2.46    4.41
   7   3  -1    7.99    8.39
  -7  -3   1   -4.69    7.59
  -7   3   2  181.90   30.46
   7  -3  -2  153.84   26.54
   7  -3  -2  182.00   29.60
   7   3  -2  142.22   25.55
   7   3  -2  182.62   28.91
  -7  -3   2  164.27   28.64
  -7   3   3   47.68   14.19
   7  -3  -3   49.22   11.56
   7  -3  -3   40.72   13.25
   7   3  -3   65.77   11.09
   7   3  -3   50.55   13.05
  -7  -3   3   57.46   13.68
  -7   3   4   23.56   10.38
   7  -3  -4   -0.11    4.98
   7  -3  -4    0.49    8.33
   7   3  -4    4.42    4.29
   7   3  -4    7.66    7.90
  -7  -3   4    5.83    7.39
  -7   3   5   85.38   19.73
   7  -3  -5  123.24   18.24
   7  -3  -5  106.08   20.70
   7   3  -5   98.58   16.71
   7   3  -5   82.41   18.61
  -7  -3   5   77.41   19.27
  -7   3   6   17.25    9.14
   7  -3  -6   15.34    6.89
   7  -3  -6   17.27    9.22
   7   3  -6   11.76    5.47
   7   3  -6   27.75    9.34
  -7  -3   6   26.21   10.26
  -7   3   7    1.82    7.01
   7  -3  -7   -1.91    4.63
   7  -3  -7   -1.11    7.52
   7   3  -7   -0.42    3.83
   7   3  -7    3.16    7.17
  -7  -3   7   -1.52    7.16
  -7   3   8    8.00    7.31
   7  -3  -8   -0.70    4.82
   7  -3  -8    1.36    7.22
   7   3  -8   -1.44    3.41
   7   3  -8    2.59    8.02
  -7  -3   8   -0.93    7.48
  -7   3   9  195.29   40.93
   7  -3  -9  290.04   40.13
   7  -3  -9  232.10   42.57
   7   3  -9  262.92   39.58
   7   3  -9  318.66   43.28
  -7  -3   9  216.44   41.55
  -7   3  10   53.83   15.35
   7  -3 -10   82.24   14.19
   7  -3 -10   64.84   18.26
   7   3 -10   91.20   14.24
   7   3 -10   83.40   17.20
  -7  -3  10   57.21   15.62
  -7   3  11   -1.33    7.23
   7  -3 -11    7.07    4.93
   7  -3 -11   11.29    9.60
   7   3 -11   12.49    5.06
   7   3 -11    0.94    6.72
  -7  -3  11    8.96    6.03
  -7  -3  11   11.03    8.19
  -7   3  12   -4.18    7.42
   7  -3 -12   -0.21    4.03
   7  -3 -12   -2.01    8.66
   7   3 -12   -0.01    7.19
  -7  -3  12   -1.39    7.83
  -7   3  13  102.24   18.50
   7  -3 -13   74.30   15.53
   7  -3 -13   92.36   19.92
   7   3 -13   98.90   19.77
  -7  -3  13   98.96   19.04
  -7   3  14   98.24   18.42
   7  -3 -14   78.67   15.57
   7  -3 -14   91.37   20.53
   7   3 -14  111.83   20.04
   7  -3 -15  162.36   28.00
   7   3 -15  213.66   32.54
   7  -3 -16   17.70    5.85
   7   3 -16   24.77   10.13
   7  -3 -17    4.34    4.40
   7   3 -17    3.27    9.04
  -7  -3  17    1.26    5.58
   7  -3 -18   18.65    6.88
   7   3 -18   29.33    9.10
  -7  -3  18   49.12    9.76
   7  -3 -19  308.78   45.27
   7   3 -19  264.81   46.67
  -7  -3  19  297.05   46.25
   7  -3 -20    0.24    4.51
   7   3 -20   -1.43    5.99
  -7  -3  20   -2.61    5.97
   7  -3 -21   10.24    4.79
   7   3 -21    1.66    6.43
  -7  -3  21   -0.68    5.13
   7  -3 -22   -3.11    4.34
   7   3 -22   -0.76    5.59
  -7  -3  22   -1.64    5.55
  -7   3  23    8.32    6.32
   7  -3 -23   10.87    5.53
   7   3 -23   21.17    7.96
  -7  -3  23   12.96    6.41
  -7   3  24   -0.74    5.48
   7   3 -24    9.12    6.93
  -7  -3  24    7.58    5.79
  -7   3  25    6.22    5.97
   7   3 -25   17.32    7.80
  -7  -3  25   23.40    8.06
   7   3 -26   -1.79    6.81
  -7  -3  26   -0.71    5.41
   7   3 -27    1.23    6.61
  -7  -3  27   -4.36    5.39
   7   3 -28   -4.09    6.58
  -7  -3  28   -0.01    5.03
   7   3 -29   17.51    9.36
  -7  -3  29   19.53    7.50
   7   3 -30    8.62    8.22
  -7  -3  30   -1.44    5.49
   7   3 -31   18.93    8.50
  -7  -3  31    8.33    6.66
   7   3 -32   -4.78    6.73
  -7  -3  32    6.99    5.42
   7  -3 -33    0.63    4.86
   7   3 -33    7.19    8.27
  -7  -3  33    7.42    6.44
   7  -3 -34    7.83    5.92
   7   3 -34   -1.21    6.62
   7  -3 -35   13.27    6.46
   7   3 -35   17.32    8.35
   7  -3 -36    2.12    4.96
   7   3 -36    3.38    7.74
  -7   4   1   46.63   15.00
   7  -4  -1   52.57   12.01
   7  -4  -1   55.14   14.50
   7   4  -1   65.31   11.09
  -7  -4   1   46.36   13.65
  -7   4   2   43.92   17.97
   7  -4  -2  104.43   17.15
   7  -4  -2  125.91   21.10
   7   4  -2   90.37   15.76
  -7  -4   2   94.19   18.73
  -7   4   3   16.05    9.14
   7  -4  -3    0.58    5.49
   7  -4  -3   17.62    9.91
   7   4  -3   11.52    5.32
  -7  -4   3   10.95    8.69
  -7   4   4   28.68   11.24
   7  -4  -4   37.94    8.81
   7  -4  -4   16.71   10.31
   7   4  -4   28.44    7.09
   7   4  -4   37.18   10.34
  -7  -4   4   21.04   10.15
  -7   4   5   54.96   16.61
   7  -4  -5   87.14   14.92
   7  -4  -5  105.08   19.11
   7   4  -5   67.42   13.50
   7   4  -5   77.01   16.60
  -7  -4   5   83.94   17.34
  -7   4   6   78.65   16.62
   7  -4  -6   73.93   13.80
   7  -4  -6   51.47   15.86
   7   4  -6   54.57   12.53
   7   4  -6  107.72   17.20
  -7  -4   6   70.39   16.48
  -7   4   7   31.24   11.41
   7  -4  -7   41.18    9.72
   7  -4  -7   52.97   13.99
   7   4  -7   40.31    9.09
   7   4  -7   39.35   11.30
  -7  -4   7   31.94   11.83
  -7   4   8   67.86   13.59
   7  -4  -8   43.38   10.55
   7  -4  -8   46.66   14.09
   7   4  -8   52.40   10.57
   7   4  -8   58.26   13.39
  -7  -4   8   64.89   12.47
  -7  -4   8   15.84   11.30
  -7   4   9   21.03    9.79
   7  -4  -9   36.60    8.53
   7  -4  -9   32.79   11.43
   7   4  -9   35.21   10.50
  -7  -4   9   25.03   11.32
  -7   4  10   -4.25    7.20
   7  -4 -10    2.40    4.71
   7  -4 -10   -0.13    7.85
   7   4 -10   -0.18    8.04
  -7  -4  10    0.33    7.37
  -7   4  11  139.68   24.63
   7  -4 -11  131.14   22.55
   7  -4 -11  136.97   26.54
   7   4 -11  129.95   24.82
  -7  -4  11  125.42   24.97
  -7   4  12  140.97   23.82
   7  -4 -12  118.16   20.93
   7  -4 -12  119.94   25.28
   7   4 -12  119.05   23.73
   7  -4 -13  141.39   22.73
   7  -4 -13  142.10   26.69
   7   4 -13  112.88   23.34
   7   4 -13  152.54   26.01
   7  -4 -14   39.89    8.75
   7   4 -14   36.37   10.05
   7   4 -14   28.37   10.81
   7  -4 -15   62.74   11.16
   7   4 -15   36.88   11.73
   7   4 -15   69.29   15.88
  -7  -4  15   51.04   11.60
   7  -4 -16    7.68    5.26
   7   4 -16   22.06   10.15
  -7  -4  16   25.82    7.94
   7  -4 -17  151.26   25.73
   7   4 -17  164.55   30.29
  -7  -4  17  170.32   27.26
   7  -4 -18   35.62    7.86
   7   4 -18   28.71    9.28
  -7  -4  18   24.82    8.75
   7  -4 -19    9.48    4.88
   7   4 -19   25.03    8.13
  -7  -4  19    9.57    5.90
   7  -4 -20   42.44    9.41
   7   4 -20   36.76   11.20
  -7  -4  20   52.87   11.18
   7  -4 -21   38.38    8.12
   7   4 -21   25.68   10.18
  -7  -4  21   30.68    9.05
   7  -4 -22   40.00    9.09
   7   4 -22   51.61   11.99
  -7  -4  22   38.14   10.39
   7  -4 -23   11.40    4.90
   7   4 -23    9.67    8.36
  -7  -4  23    5.65    6.52
   7  -4 -24   10.45    4.63
   7   4 -24   -0.25    5.80
  -7  -4  24   11.52    7.04
   7   4 -25   -2.25    5.48
  -7  -4  25    8.04    6.17
   7   4 -26   15.76    8.06
  -7  -4  26    9.33    6.42
   7   4 -27    2.77    6.84
  -7  -4  27    6.82    5.86
   7   4 -28    8.38    7.04
  -7  -4  28   18.47    7.85
   7   4 -29    2.78    6.30
  -7  -4  29    4.40    5.67
   7   4 -30    0.89    7.10
  -7  -4  30   -0.72    5.96
   7   4 -31    7.73    6.96
  -7  -4  31   10.83    6.42
   7   4 -32    4.70    7.04
  -7  -4  32   -0.00    5.86
   7   4 -33   13.22    8.81
  -7  -4  33   19.87    7.91
   7   4 -34   -0.22    6.07
  -7  -4  34   -0.41    4.83
   7  -4 -35   -0.69    5.37
   7   4 -35    6.91    8.16
   7  -4 -36   -0.97    4.98
   7   4 -36   -1.88    8.59
  -7   5   1   16.05    9.28
   7  -5  -1   -1.02    4.12
   7  -5  -1   -2.18    7.68
   7   5  -1    0.67    4.39
  -7  -5   1    2.28    7.96
  -7   5   2    3.90   10.33
   7  -5  -2    0.56    5.35
   7  -5  -2   -1.64    7.98
   7   5  -2   -0.19    3.53
  -7  -5   2   -3.21    7.01
  -7   5   3   39.59   13.64
   7  -5  -3   43.61   10.35
   7  -5  -3   68.76   14.62
   7   5  -3   41.22    9.18
  -7  -5   3   37.67   11.81
  -7   5   4  113.50   23.96
   7  -5  -4  146.61   21.27
   7  -5  -4  108.17   23.01
   7   5  -4   94.46   19.48
  -7  -5   4  132.32   21.12
  -7  -5   4  122.30   22.78
  -7   5   5   40.02   14.47
   7  -5  -5   35.33    9.77
   7  -5  -5   65.97   14.83
   7   5  -5   42.48    9.42
  -7  -5   5   48.07   10.14
  -7  -5   5   29.49   11.60
  -7   5   6    2.34    8.58
   7  -5  -6    4.64    5.04
   7  -5  -6    0.37    9.80
   7   5  -6    1.26    5.26
  -7  -5   6   -3.35    7.87
  -7   5   7    3.80    9.41
   7  -5  -7   15.82    6.81
   7  -5  -7   12.88   10.23
   7   5  -7   27.56    7.57
  -7  -5   7   26.57    9.72
  -7   5   8   77.43   18.72
   7  -5  -8  126.15   18.26
   7  -5  -8  101.69   21.14
   7   5  -8   79.34   17.68
  -7  -5   8   94.55   20.15
  -7   5   9  111.54   23.19
   7  -5  -9  126.00   21.47
   7  -5  -9  123.71   25.07
   7   5  -9  133.03   22.66
  -7  -5   9  121.50   24.28
  -7   5  10   44.99   13.30
   7  -5 -10   35.69    9.77
   7  -5 -10   35.78   13.26
   7   5 -10   68.61   12.34
  -7  -5  10   38.85   12.95
  -7   5  11   73.97   18.60
   7  -5 -11   99.09   17.74
   7  -5 -11   78.24   20.46
   7   5 -11  116.46   19.52
   7   5 -11  131.76   21.76
   7  -5 -12    0.05    4.91
   7   5 -12   -2.88    5.36
   7   5 -12   -5.65    9.49
  -7  -5  12    5.91    5.99
   7  -5 -13   38.49    9.80
   7   5 -13   53.92   11.72
   7   5 -13   18.20   11.36
  -7  -5  13   67.34   11.35
   7  -5 -14   57.64   12.71
   7   5 -14   57.40   14.19
   7   5 -14   93.88   17.33
  -7  -5  14   68.47   13.97
   7  -5 -15  149.17   26.67
   7   5 -15  151.89   28.51
   7   5 -15  184.97   30.78
  -7  -5  15  189.94   28.33
   7  -5 -16   -2.88    5.05
   7   5 -16    2.54    8.24
  -7  -5  16   -2.24    5.26
   7  -5 -17    4.52    4.70
   7   5 -17   -0.36    9.10
  -7  -5  17   14.92    6.28
   7  -5 -18    2.73    4.38
   7   5 -18    2.70    7.47
  -7  -5  18    1.54    5.73
   7  -5 -19   25.44    6.89
   7   5 -19   27.61    9.54
  -7  -5  19   20.42    7.45
   7  -5 -20   30.66    8.13
   7   5 -20   36.79   10.90
  -7  -5  20   44.95   10.28
   7  -5 -21   10.99    5.44
   7   5 -21   14.38    7.81
  -7  -5  21    4.30    6.39
   7  -5 -22   -2.40    4.38
   7   5 -22    0.86    6.69
  -7  -5  22   -0.09    5.27
   7   5 -23   14.77    7.51
  -7  -5  23    6.87    7.06
   7   5 -24   14.24    7.73
  -7  -5  24    7.64    6.77
   7   5 -25   25.61    9.53
  -7  -5  25   16.49    7.02
   7   5 -26    0.23    6.40
  -7  -5  26    7.03    5.87
   7   5 -27    1.45    7.20
  -7  -5  27   -2.83    6.18
   7   5 -28    4.38    7.77
  -7  -5  28    0.09    5.22
   7   5 -29    4.17    7.42
  -7  -5  29   27.05    8.19
   7   5 -30   11.34    9.01
  -7  -5  30   21.76    7.95
   7   5 -31    7.88    8.08
  -7  -5  31   18.78    7.37
   7   5 -32    0.25    7.54
  -7  -5  32    4.40    5.99
   7   5 -33   -3.37    7.99
  -7  -5  33   -1.27    5.98
   7   5 -34    5.80    9.00
  -7  -5  34   11.87    7.31
   7   5 -35    4.25    7.42
  -7  -5  35    3.46    5.44
   7   5 -36   -2.26    8.30
  -7   6   1   95.97   19.49
   7  -6  -1   60.64   14.34
   7  -6  -1   49.83   16.07
   7   6  -1   81.14   14.02
   7   6  -1   90.56   15.48
  -7  -6   1   77.40   14.61
  -7  -6   1   70.40   16.79
  -7   6   2   83.04   17.43
   7  -6  -2   51.62   12.50
   7  -6  -2   62.95   15.63
   7   6  -2   79.40   12.59
   7   6  -2   44.20   12.15
  -7  -6   2   60.09   12.65
  -7  -6   2   56.07   14.88
  -7   6   3   16.80   10.30
   7  -6  -3   25.61    8.49
   7  -6  -3   44.76   13.76
   7   6  -3   30.33    8.74
  -7  -6   3   45.76   11.43
  -7   6   4    2.90    8.32
   7  -6  -4    4.93    5.86
   7  -6  -4    7.80    9.34
   7   6  -4   17.36    6.74
  -7  -6   4   16.06    9.30
  -7   6   5   -0.03    7.69
   7  -6  -5    4.89    5.53
   7  -6  -5   -1.55    7.30
   7   6  -5    0.98    5.15
  -7  -6   5   -0.67    7.91
  -7   6   6   73.45   17.85
   7  -6  -6   97.39   15.31
   7  -6  -6   38.92   15.58
   7   6  -6   64.41   14.89
  -7  -6   6   97.18   17.77
  -7   6   7  156.05   28.27
   7  -6  -7  137.33   24.92
   7  -6  -7  116.75   27.41
   7   6  -7  158.06   26.38
  -7  -6   7  187.70   28.75
  -7   6   8   73.31   16.91
   7  -6  -8   58.51   12.99
   7  -6  -8   58.44   16.26
   7   6  -8   64.79   13.98
  -7  -6   8   65.56   16.10
   7  -6  -9    7.59    5.39
   7   6  -9    3.79    6.18
  -7  -6   9    5.51    5.21
   7  -6 -10   95.75   18.14
   7   6 -10   88.78   19.05
  -7  -6  10  112.92   18.67
   7  -6 -11  113.79   20.69
   7   6 -11   99.80   21.46
  -7  -6  11  144.81   21.78
   7  -6 -12   33.82    7.69
   7   6 -12   25.58    8.69
  -7  -6  12    3.92    5.91
   7  -6 -13    2.65    4.96
   7   6 -13    2.11    6.12
  -7  -6  13   12.79    5.99
   7  -6 -14   14.64    6.59
   7   6 -14   19.58    8.56
  -7  -6  14   23.06    6.77
   7  -6 -15    0.72    5.12
   7   6 -15    4.76    5.74
  -7  -6  15   -2.29    5.89
   7  -6 -16   42.68    9.56
  -7  -6  16   43.45   10.65
   7  -6 -17   72.73   13.67
  -7  -6  17   72.28   14.59
   7  -6 -18   76.55   14.16
   7   6 -18   47.60   15.18
  -7  -6  18  114.32   16.65
   7  -6 -19    0.00    3.79
   7   6 -19   -4.87    7.13
  -7  -6  19    6.28    6.41
   7  -6 -20   -1.37    4.04
   7   6 -20    4.12    7.54
  -7  -6  20   -3.24    6.67
   7  -6 -21    6.58    3.96
   7   6 -21    0.85    5.77
  -7  -6  21    6.42    6.15
   7   6 -22   21.61    9.37
  -7  -6  22   25.76    8.67
   7   6 -23    6.83    7.74
  -7  -6  23    5.66    5.79
   7   6 -24    1.72    7.86
  -7  -6  24   13.41    6.90
   7   6 -25   -5.09    7.22
  -7  -6  25    1.53    5.32
   7   6 -26    8.19    8.54
  -7  -6  26   12.93    6.70
   7   6 -27    7.93    7.98
  -7  -6  27   15.86    7.15
   7   6 -28    8.76    8.07
  -7  -6  28   22.26    8.34
   7   6 -29    1.28    7.56
  -7  -6  29    5.10    6.28
   7   6 -30    6.33    7.57
  -7  -6  30    5.35    5.64
   7   6 -31   -0.69    7.72
  -7  -6  31    0.45    6.21
   7   6 -32    6.26    8.93
  -7  -6  32   14.86    7.37
   7   6 -33    8.29    7.09
  -7  -6  33    5.95    6.53
   7   6 -34    0.05    6.97
  -7  -6  34    7.97    7.02
   7   6 -35    4.16    7.89
  -7  -6  35   -1.84    6.11
   7   6 -36    5.64    8.26
  -7  -6  36   -1.52    6.00
  -7  -6  37    6.65    7.06
  -7   7   1   -0.37    9.69
   7  -7  -1    2.00    8.21
   7   7  -1    0.08    5.19
  -7   7   2   41.40   13.83
   7  -7  -2   21.31   10.78
   7   7  -2   24.37    8.24
  -7   7   3   27.58   11.51
   7  -7  -3    5.09    8.17
   7   7  -3    1.48    6.49
  -7   7   4  269.75   40.74
   7  -7  -4  184.84   37.96
   7   7  -4  225.17   36.77
   7  -7  -5   74.08   16.09
   7  -7  -5  110.01   20.70
   7   7  -5   86.33   17.25
  -7  -7   5   81.70   18.32
   7  -7  -6    5.17    6.12
   7   7  -6    2.22    5.69
  -7  -7   6    7.11    6.26
   7  -7  -7   87.74   15.30
   7   7  -7   56.11   14.60
  -7  -7   7   81.32   15.11
   7  -7  -8    8.15    6.47
   7   7  -8    9.83    7.07
  -7  -7   8   20.11    7.33
   7  -7  -9   27.44    8.62
   7   7  -9   28.90    9.45
  -7  -7   9   28.56    9.18
   7  -7 -10   93.56   19.75
   7   7 -10  105.16   21.42
  -7  -7  10  147.87   21.03
   7  -7 -11   43.98   11.06
   7   7 -11   47.67   11.99
  -7  -7  11   50.35   11.47
   7  -7 -12    0.69    4.98
   7   7 -12    0.85    6.61
  -7  -7  12    5.00    5.73
   7  -7 -13   15.19    6.95
   7   7 -13   22.35    9.34
  -7  -7  13   35.36    9.24
   7  -7 -14  180.60   28.01
   7   7 -14  175.55   30.07
  -7  -7  14  148.65   27.87
   7  -7 -15    2.88    5.11
   7   7 -15   -2.92    6.67
  -7  -7  15   -1.28    4.96
   7  -7 -16    4.18    5.00
  -7  -7  16   -2.14    5.92
   7  -7 -17    0.30    4.96
  -7  -7  17   -0.53    4.97
   7  -7 -18    1.97    4.31
   7   7 -18   13.96    7.85
  -7  -7  18    8.95    6.60
   7  -7 -19   -0.02    4.01
   7   7 -19   15.04    7.86
  -7  -7  19    2.36    6.08
   7   7 -20   29.64   10.63
  -7  -7  20   18.83    8.78
   7   7 -21   -2.69    6.86
  -7  -7  21    6.63    4.97
   7   7 -22   -1.49    6.05
  -7  -7  22   10.00    6.49
   7   7 -23    6.07    8.72
  -7  -7  23    1.73    6.33
   7   7 -24   19.12   10.09
  -7  -7  24   28.86    9.43
   7   7 -25   12.77    9.17
  -7  -7  25   10.33    6.37
   7   7 -26   11.24    8.90
  -7  -7  26   17.37    7.72
   7   7 -27    0.93    7.48
  -7  -7  27   -4.20    6.69
   7   7 -28   -0.47    8.24
  -7  -7  28    6.48    6.42
   7   7 -29    2.05    8.41
  -7  -7  29   10.30    6.98
   7   7 -30    5.61    8.71
  -7  -7  30   10.06    7.41
   7   7 -31    8.51    8.49
  -7  -7  31    2.21    6.10
   7   7 -32    5.01    7.74
  -7  -7  32   -3.13    6.42
   7   7 -33   -1.50    8.05
  -7  -7  33    2.45    6.19
   7   7 -34    0.62    8.10
  -7  -7  34    9.98    6.97
   7   7 -35   -4.20    8.52
  -7  -7  35   10.09    6.86
  -7  -7  36    8.87    6.90
  -7  -7  37   -1.75    6.34
  -7  -7  38   -0.68    6.45
   7  -8  -1   38.98    9.93
  -7  -8   1   23.27   10.98
  -7  -8   2  129.63   25.15
  -7  -8   3    5.14    5.71
  -7  -8   3   15.53    9.20
   7   8  -4   31.76    9.71
  -7  -8   4   36.04    9.25
   7   8  -5   -0.20    6.73
  -7  -8   5    6.92    6.49
   7   8  -6   30.03    9.29
  -7  -8   6   27.93    8.63
   7   8  -7    2.35    7.09
  -7  -8   7   -2.48    5.70
   7   8  -8   85.43   16.35
  -7  -8   8   60.50   14.17
   7   8  -9   -0.55    6.32
  -7  -8   9    4.43    6.03
   7  -8 -10    8.41    7.30
   7   8 -10   24.99    9.76
  -7  -8  10   27.39    7.94
   7  -8 -11    6.46    6.29
   7   8 -11   10.82    7.73
  -7  -8  11    8.87    6.21
   7  -8 -12  146.13   25.65
   7   8 -12  154.84   28.00
  -7  -8  12  156.88   26.49
   7  -8 -13   -3.05    5.20
   7   8 -13   -0.17    6.77
  -7  -8  13    3.17    5.75
   7  -8 -14   10.70    6.42
   7   8 -14    2.03    7.66
  -7  -8  14   11.15    7.01
   7  -8 -15    0.00    4.40
   7   8 -15    2.40    7.00
  -7  -8  15    7.88    6.56
   7  -8 -16   74.88   14.87
  -7  -8  16   77.80   15.35
   7  -8 -17   -1.29    5.35
  -7  -8  17    2.49    6.61
   7   8 -18    3.09    8.00
  -7  -8  18   30.48    8.76
   7   8 -19    1.60    7.12
  -7  -8  19    1.17    5.18
   7   8 -20   11.35    8.23
  -7  -8  20   24.99    8.34
   7   8 -21   -4.54    7.14
  -7  -8  21   -1.66    6.27
   7   8 -22   12.07    8.17
  -7  -8  22    9.11    6.58
   7   8 -23   18.01   10.10
  -7  -8  23    6.99    7.59
   7   8 -24    1.80    8.27
  -7  -8  24   23.18    8.00
   7   8 -25    5.49    7.69
  -7  -8  25   -3.32    5.68
   7   8 -26    8.28    9.44
  -7  -8  26   15.85    7.94
   7   8 -27    0.26    7.44
  -7  -8  27    5.22    6.19
   7   8 -28   22.79    9.56
  -7  -8  28   18.54    8.82
   7   8 -29    5.91    9.00
  -7  -8  29    0.98    5.71
   7   8 -30   -2.66    8.21
  -7  -8  30    2.10    6.52
   7   8 -31   -1.70    7.42
  -7  -8  31    1.20    5.71
   7   8 -32   -1.22    9.64
  -7  -8  32    3.94    6.79
   7   8 -33   -0.86    8.74
  -7  -8  33   -0.88    6.50
   7   8 -34    4.47    8.58
  -7  -8  34   -2.64    6.72
   7   8 -35   -1.67    7.73
  -7  -8  35   -1.50    6.26
   7  -9  -1   -0.00    5.70
  -7  -9   1   -0.55    5.21
   7  -9  -2   47.60   11.05
  -7  -9   2   35.26    9.51
   7  -9  -3    3.04    6.64
  -7  -9   3    8.60    6.23
   7  -9  -4   53.47   11.58
  -7  -9   4   33.28   10.15
   7  -9  -5    5.92    6.21
  -7  -9   5    2.33    5.05
  -7  -9   6   33.63    9.34
  -7  -9   7   23.29    7.78
  -7  -9   8   26.65    8.67
  -7  -9   9    2.12    4.88
  -7  -9  10  141.92   24.76
  -7  -9  11   -6.64    7.19
   7   9 -12    4.27    7.25
  -7  -9  12   -3.09    6.48
   7   9 -13    1.93    6.12
  -7  -9  13    7.79    6.80
   7  -9 -14   43.93   10.62
   7   9 -14   35.67   12.56
  -7  -9  14   61.22   12.36
   7  -9 -15    0.97    5.08
   7   9 -15    2.13    7.45
  -7  -9  15    4.82    6.08
   7  -9 -16   12.64    6.93
  -7  -9  16   14.09    7.41
  -7  -9  17    0.00    6.71
   7   9 -18   10.57    9.86
  -7  -9  18   28.82    8.69
   7   9 -19   -2.38    9.04
  -7  -9  19   -2.44    5.57
   7   9 -20   23.55   10.64
  -7  -9  20   25.91    9.45
   7   9 -21    3.88    8.47
  -7  -9  21    3.09    5.71
   7   9 -22   -0.66    6.46
  -7  -9  22    9.96    6.16
   7   9 -23    0.85    6.26
  -7  -9  23    4.08    6.69
   7   9 -24   43.57   11.98
  -7  -9  24   13.57    8.03
   7   9 -25    0.92    6.76
  -7  -9  25   13.16    7.31
   7   9 -26    6.65    9.23
  -7  -9  26    7.18    6.15
   7   9 -27    2.63    8.08
  -7  -9  27   -0.30    6.48
   7   9 -28    2.44    7.70
  -7  -9  28    1.20    5.56
   7   9 -29   -1.10    7.75
  -7  -9  29    5.06    6.49
   7   9 -30   16.01    9.78
  -7  -9  30    2.40    5.54
   7   9 -31   -0.89    8.71
  -7  -9  31   -0.89    6.07
   7   9 -32   -7.52    9.63
  -7  -9  32    5.32    7.11
   7   9 -33    9.53    9.69
  -7  -9  33   -1.27    6.45
   7   9 -34    5.33    8.19
   7 -10  -1   23.65    7.95
  -7 -10   1   15.40    7.37
   7 -10  -2   30.89   10.87
  -7 -10   2   63.50   11.70
   7 -10  -3    5.58    5.99
  -7 -10   3    3.24    5.87
   7 -10  -4    5.04    6.73
  -7 -10   4    0.23    5.02
   7 -10  -5   -1.42    6.08
  -7 -10   5    2.57    5.37
   7 -10  -6  133.78   24.88
  -7 -10   6  156.00   25.47
   7 -10  -7    2.65    5.53
  -7 -10   7    3.42    5.67
   7 -10  -8   11.03    6.73
  -7 -10   8    9.11    6.30
   7 -10  -9   -2.47    5.35
  -7 -10   9   -1.33    5.61
  -7 -10  10    9.47    6.84
  -7 -10  11    9.26    6.32
  -7 -10  12   29.52    9.53
  -7 -10  13    1.18    5.02
  -7 -10  14   12.84    7.62
  -7 -10  15   -0.00    5.13
  -7 -10  16   40.95   11.03
  -7 -10  17   -0.22    4.91
  -7 -10  18   25.68    9.67
  -7 -10  19    3.13    6.02
  -7 -10  20    4.30    5.97
  -7 -10  21   16.09    7.62
  -7 -10  23    2.47    6.91
  -7 -10  24   -1.55    6.28
   7  10 -25   -1.64    8.23
  -7 -10  25    1.71    6.36
   7  10 -26   15.81   10.34
  -7 -10  26   -0.34    6.42
   7  10 -27   -0.35    6.72
  -7 -10  27    8.43    6.25
   7  10 -28    4.86    8.70
  -7 -10  28   21.39    8.71
   7  10 -29   -2.41    7.29
  -7 -10  29   -3.97    6.99
   7  10 -30   -0.81    6.82
  -7 -10  30    1.22    6.35
   7  10 -31   -0.43    8.47
  -7 -10  31    0.08    6.21
   7  10 -32   16.79   10.96
   7  10 -33   -2.86    7.47
   7  10 -34    5.54    7.92
   7 -11  -1    0.00    5.39
  -7 -11   1   -1.95    6.29
   7 -11  -2    7.08    6.57
  -7 -11   2    3.99    5.64
   7 -11  -3    4.33    5.96
  -7 -11   3    8.74    6.17
   7 -11  -4   29.71   10.92
  -7 -11   4   54.99   11.13
   7 -11  -5   18.01    8.07
  -7 -11   5   27.19    8.43
   7 -11  -6    9.63    6.58
  -7 -11   6    8.87    6.22
   7 -11  -7    9.26    6.28
   7 -11  -8   17.24    7.82
  -7 -11   8   16.94    7.82
   7 -11  -9    3.82    6.24
  -7 -11   9   -4.15    7.29
   7 -11 -10    6.09    7.38
  -7 -11  10   41.11    9.68
   7 -11 -11   -3.21    5.72
  -7 -11  11    3.69    5.72
   7 -11 -12   -3.63    6.42
  -7 -11  12    2.83    5.41
  -7 -11  13   -1.25    5.76
  -7 -11  14   41.44   11.07
  -7 -11  15   -5.68    6.25
  -7 -11  16   12.43    7.80
  -7 -11  17   -0.10    6.38
  -7 -11  18    0.75    6.48
  -7 -11  19    1.60    5.51
  -7 -11  20   28.07    9.82
  -7 -11  21   -3.97    5.56
  -7 -11  22   -1.19    6.63
  -7 -11  23    3.46    6.33
  -7 -11  24   23.58    9.32
  -7 -11  25   -5.86    7.88
  -7 -11  26    4.70    6.45
  -7 -11  27    0.18    6.04
  -7 -11  28    2.03    6.88
   7 -12  -1    8.27    6.91
  -7 -12   1    6.37    6.15
   7 -12  -2   13.67    8.31
  -7 -12   2   23.31    8.01
   7 -12  -3    1.34    5.51
  -7 -12   3    2.69    5.32
   7 -12  -4   -0.23    5.49
  -7 -12   4   -1.43    5.64
   7 -12  -5   23.60    8.40
  -7 -12   5    6.72    6.11
   7 -12  -6   34.22   10.64
  -7 -12   6   41.09   11.04
   7 -12  -7   -2.48    6.37
  -7 -12   7    0.27    5.87
   7 -12  -8   11.29    7.45
  -7 -12   8    7.56    6.39
   7 -12  -9    3.34    6.28
  -7 -12   9    3.55    6.36
   7 -12 -10   11.29    7.16
  -7 -12  10    8.25    7.00
   7 -12 -11    5.13    5.03
  -7 -12  11   -4.02    5.96
  -7 -12  12   11.78    7.64
  -7 -12  13   -2.35    5.70
  -7 -12  14    6.48    5.96
  -7 -12  15    2.70    6.08
  -7 -12  16   29.23    9.81
  -7 -12  17    5.95    7.26
  -7 -12  18    3.27    7.30
  -7 -12  19   -2.95    6.28
  -7 -12  20   12.06    6.92
  -7 -12  21    2.35    5.60
  -7 -12  22    1.55    7.23
  -7 -12  23   -0.70    6.30
  -7 -12  24   -1.58    7.41
  -7 -12  25   -2.47    6.22
   7 -13  -1    4.60    6.85
  -7 -13   1   -1.49    4.97
   7 -13  -2   21.59    8.32
  -7 -13   2   12.78    6.83
   7 -13  -3   13.81    7.47
  -7 -13   3   18.85    8.08
   7 -13  -4   62.44   14.86
  -7 -13   4   65.18   13.98
   7 -13  -5    3.93    6.55
  -7 -13   5    8.63    6.10
   7 -13  -6    4.10    7.05
  -7 -13   6   -0.79    5.95
   7 -13  -7   -0.05    5.18
  -7 -13   7    3.98    6.12
   7 -13  -8   11.82    7.55
  -7 -13   8    3.67    6.66
   7 -13  -9    5.72    5.86
  -7 -13   9    3.92    6.06
  -7 -13  10    7.61    7.29
  -7 -13  11   -2.53    5.95
  -7 -13  12    0.23    5.59
  -7 -13  13   -4.78    6.92
  -7 -13  14   38.23   11.19
  -7 -13  15   -1.23    5.64
  -7 -13  16   -1.82    7.94
  -7 -13  17    0.91    6.49
  -7 -13  18   -3.85    7.04
  -7 -13  19   -1.64    6.93
  -7 -13  20    4.56    5.97
  -7 -13  21    0.71    6.35
  -7 -13  22    3.88    6.43
   7 -14  -1   12.41    8.24
  -7 -14   1    8.40    6.22
   7 -14  -2    4.33    6.69
  -7 -14   2    4.33    5.53
   7 -14  -3    1.76    6.31
  -7 -14   3   -1.05    5.89
   7 -14  -4   -0.52    6.63
  -7 -14   4    2.59    5.51
   7 -14  -5    2.25    6.41
  -7 -14   5    2.74    5.73
   7 -14  -6    3.14    7.26
  -7 -14   6    8.73    7.13
   7 -14  -7   24.54    9.20
  -7 -14   7   31.68    9.46
  -7 -14   8   19.22    7.96
  -7 -14   9    1.58    5.81
  -7 -14  10   13.54    8.12
  -7 -14  11    4.75    5.99
  -7 -14  12   10.82    7.16
  -7 -14  13    0.28    6.11
  -7 -14  14    9.28    7.10
  -7 -14  15    4.34    7.10
  -7 -14  16   13.72    7.62
  -7 -14  17    7.57    7.96
  -7 -14  18    2.98    6.47
  -7 -14  19    3.78    7.86
   7 -15  -1   10.53    6.55
  -7 -15   1    4.28    6.10
   7 -15  -2    2.66    5.86
  -7 -15   2   -0.96    5.84
   7 -15  -3    8.11    7.56
  -7 -15   3   13.33    6.88
   7 -15  -4   10.49    7.24
  -7 -15   4    8.88    7.36
   7 -15  -5    4.93    6.69
  -7 -15   5    6.15    6.73
  -7 -15   6   -4.37    6.98
  -7 -15   7    1.53    5.53
  -7 -15   8   15.05    7.53
  -7 -15   9    9.22    7.75
  -7 -15  10    1.03    6.41
  -7 -15  11    9.02    7.70
  -7 -15  12    0.83    6.62
  -7 -15  13   -2.30    6.50
  -7 -15  14   -1.53    7.15
  -7 -15  15   24.64    9.73
  -7 -15  16    0.75    5.65
   7 -16  -1    6.11    6.89
  -7 -16   1    7.41    6.20
   7 -16  -2    1.85    6.18
  -7 -16   2    2.92    6.39
   7 -16  -3   -2.91    6.87
  -7 -16   3   -0.35    5.65
  -7 -16   4   -5.55    6.61
  -7 -16   5    1.33    4.99
  -7 -16   6    4.31    6.73
  -7 -16   7   -1.44    6.43
  -7 -16   8   -0.08    5.57
  -7 -16   9    3.21    6.29
  -7 -16  10   -2.43    5.93
  -7 -16  11    1.55    6.93
  -7 -16  12   -1.67    6.09
   7 -17  -1   -2.06    7.78
  -7 -17   3   10.91    7.68
  -7 -17   4    1.06    5.36
  -7 -17   5    8.22    6.42
  -7 -17   6    5.25    6.87
  -7 -17   7    1.95    6.37
  -7 -17   8    5.70    7.16
  -6   0   1   -1.19    4.97
  -6   0   1    2.44    6.78
   6   0  -1    2.58    5.18
   6   0  -1   -1.45    7.92
  -6   0   2  315.85   50.07
  -6   0   2  315.28   52.03
   6   0  -2  311.72   50.06
   6   0  -2  422.80   54.07
  -6   0   3   -1.81    8.15
   6   0  -3    1.78    4.60
   6   0  -3    1.13    8.95
  -6   0   4   26.94    7.09
  -6   0   4   16.97    9.70
   6   0  -4   11.48    6.50
   6   0  -4   37.58   10.35
  -6   0   5    2.40    4.05
  -6   0   5    3.15    7.86
   6   0  -5   -0.45    4.35
   6   0  -5    6.61    8.31
  -6   0   6 1307.72  188.67
  -6   0   6 1227.82  190.31
   6   0  -6 1213.36  188.31
   6   0  -6 1491.43  191.61
  -6   0   7    4.38    4.35
  -6   0   7    3.68    6.76
   6   0  -7   -1.74    4.12
   6   0  -7   -2.00    7.82
  -6   0   8   23.29    6.85
  -6   0   8   21.58    9.01
   6   0  -8   27.26    6.62
   6   0  -8   22.28    9.49
  -6   0   9   -1.43    4.69
  -6   0   9    1.26    7.07
   6   0  -9   -0.32    3.35
   6   0  -9    5.93    7.45
  -6   0  10  186.33   32.24
  -6   0  10  223.94   35.04
   6   0 -10  202.02   32.10
   6   0 -10  249.91   35.57
  -6   0  11   -0.38    3.90
  -6   0  11   -4.30    7.14
   6   0 -11   -2.17    4.05
   6   0 -11   -1.32    6.87
  -6   0  12  319.85   46.61
  -6   0  12  279.58   48.13
   6   0 -12  315.30   46.40
   6   0 -12  279.53   48.53
  -6   0  13   -2.73    4.07
  -6   0  13   -2.74    6.56
   6   0 -13   -0.81    3.80
   6   0 -13   -2.72    7.38
  -6   0  14   82.77   18.02
   6   0 -14  109.57   16.58
   6   0 -14   82.46   18.56
  -6   0  15   -1.50    5.83
   6   0 -15   -1.66    3.65
   6   0 -15    0.95    6.05
  -6   0  16  301.55   46.20
   6   0 -16  275.12   45.17
   6   0 -16  328.06   48.19
  -6   0  17   -2.01    4.58
   6   0 -17   -1.15    3.67
   6   0 -17    2.17    6.97
  -6   0  18  187.12   33.81
   6   0 -18  280.56   37.87
  -6   0  19   -0.52    5.08
  -6   0  20   -0.66    5.10
  -6   0  21   -0.69    4.49
  -6   0  22  140.31   23.65
  -6   0  23    1.07    4.39
  -6   0  24    2.91    4.88
   6   0 -25   -0.58    5.06
   6   0 -26   41.81   10.44
   6   0 -27    3.62    5.60
   6   0 -28   54.64   12.02
   6   0 -29    1.30    5.41
   6   0 -30   22.85    8.38
   6   0 -31    2.25    4.64
   6   0 -32   52.75   12.06
   6   0 -33    2.00    5.24
   6   0 -34   -4.07    6.13
   6   0 -35    3.85    5.94
   6   0 -36   -0.97    5.96
   6   0 -37    5.35    6.80
   6   0 -38   14.37    7.96
  -6   1   1   -0.59    8.48
   6  -1  -1    5.37    4.22
   6  -1  -1   10.33    8.77
   6   1  -1    9.24    4.45
   6   1  -1    2.50    8.91
  -6  -1   1    4.12    5.07
  -6  -1   1    4.33    7.72
  -6   1   2  574.75   88.18
  -6   1   2  563.76   90.44
   6  -1  -2  548.42   88.26
   6  -1  -2  620.97   91.04
   6   1  -2  591.00   88.07
   6   1  -2  610.65   90.79
  -6  -1   2  639.38   88.42
  -6  -1   2  611.16   90.40
  -6   1   3    6.78    6.83
  -6   1   3   32.48   11.38
   6  -1  -3   43.09    8.79
   6  -1  -3   38.46   13.13
   6   1  -3   35.34    7.90
   6   1  -3   29.29   11.02
  -6  -1   3   39.39    8.20
  -6  -1   3   47.64   11.93
  -6   1   4  789.56  119.97
  -6   1   4  821.20  122.12
   6  -1  -4  744.05  119.94
   6  -1  -4  876.36  123.02
   6   1  -4  803.68  119.81
   6   1  -4  934.58  122.82
  -6  -1   4  811.17  120.04
  -6  -1   4  827.99  122.04
  -6   1   5  107.88   18.54
  -6   1   5   96.82   20.48
   6  -1  -5  107.39   18.86
   6  -1  -5  123.18   22.17
   6   1  -5  103.62   18.20
   6   1  -5   99.37   20.52
  -6  -1   5  120.36   18.77
  -6  -1   5  121.74   21.54
  -6   1   6   93.91   16.71
  -6   1   6   81.32   18.35
   6  -1  -6   96.80   16.94
   6  -1  -6  106.87   20.63
   6   1  -6   99.99   16.63
   6   1  -6   94.49   19.61
  -6  -1   6   89.93   16.51
  -6  -1   6  125.11   20.35
  -6   1   7  269.65   37.85
  -6   1   7  244.28   39.52
   6  -1  -7  243.86   37.35
   6  -1  -7  216.10   39.51
   6   1  -7  227.61   37.10
   6   1  -7  273.83   40.46
  -6  -1   7  230.36   37.31
  -6  -1   7  231.43   39.34
  -6   1   8  764.43   87.28
  -6   1   8  711.59   89.28
   6  -1  -8  700.04   86.82
   6  -1  -8  765.56   90.32
   6   1  -8  284.75   85.07
   6   1  -8  699.55   89.46
  -6  -1   8  760.89   87.12
  -6  -1   8  751.68   89.70
  -6   1   9    1.52    5.05
  -6   1   9   14.00    7.56
   6  -1  -9    3.54    4.55
   6  -1  -9   21.66    9.32
   6   1  -9   12.56    4.32
   6   1  -9   16.46    8.27
  -6  -1   9   10.97    5.15
  -6  -1   9   10.31    7.27
  -6   1  10   98.93   16.85
  -6   1  10  110.94   19.23
   6  -1 -10  141.86   17.29
   6  -1 -10  117.98   19.72
   6   1 -10  109.55   16.72
   6   1 -10   22.80   16.09
  -6  -1  10  108.31   16.77
  -6  -1  10  127.63   20.05
  -6   1  11   17.30    5.58
  -6   1  11   35.25    9.14
   6  -1 -11   29.50    5.92
   6  -1 -11   28.82    9.68
   6   1 -11   15.91    5.73
   6   1 -11    1.56    7.63
  -6  -1  11    8.74    4.96
  -6  -1  11   -0.35    7.85
  -6   1  12  304.10   47.65
  -6   1  12  304.49   49.41
   6  -1 -12  276.80   47.21
   6  -1 -12  317.90   50.21
   6   1 -12  291.77   47.48
   6   1 -12  350.06   50.56
  -6  -1  12  359.56   47.84
  -6  -1  12  333.98   50.13
  -6   1  13   58.38   11.98
  -6   1  13   56.27   13.73
   6  -1 -13   87.70   12.12
   6  -1 -13   50.42   13.44
   6   1 -13   77.83   12.14
   6   1 -13   53.26   14.09
  -6  -1  13   38.69   12.75
  -6   1  14  142.34   26.13
  -6   1  14  205.48   29.05
   6  -1 -14  183.54   26.26
   6  -1 -14  144.44   28.15
   6   1 -14  154.01   26.26
   6   1 -14  217.47   30.17
  -6  -1  14  174.38   27.44
  -6  -1  14  123.73   27.66
  -6   1  15    9.27    5.05
  -6   1  15   19.03    6.98
   6  -1 -15   13.73    4.69
   6  -1 -15   15.68    8.11
   6   1 -15   15.13    5.24
   6   1 -15    7.08    8.20
  -6  -1  15    4.98    5.14
  -6   1  16    6.74    4.60
  -6   1  16    0.49    6.50
   6  -1 -16    7.62    4.45
   6  -1 -16   -3.07    7.56
   6   1 -16   10.12    8.64
  -6  -1  16    6.70    5.14
  -6   1  17    7.82    4.68
   6  -1 -17    4.77    4.44
   6  -1 -17    3.46    6.62
   6   1 -17    2.90    6.85
  -6  -1  17    7.70    5.11
  -6   1  18  232.57   36.55
   6  -1 -18  235.88   35.76
   6  -1 -18  229.45   38.68
   6   1 -18  190.26   38.24
  -6  -1  18  235.67   36.30
  -6   1  19   35.75    8.67
   6  -1 -19   39.95    8.38
  -6  -1  19   26.26    8.26
  -6   1  20   -2.92    5.16
  -6  -1  20   -2.26    4.93
  -6   1  21   -0.01    4.32
  -6  -1  21    2.93    4.90
  -6   1  22    8.66    5.36
   6   1 -22    7.13    6.36
  -6   1  23   10.50    5.06
   6   1 -23    1.65    5.42
  -6   1  24   52.89    9.98
   6   1 -24   30.11    9.50
  -6   1  25   -0.63    4.10
   6   1 -25   -1.00    5.98
  -6   1  26    8.29    4.96
   6   1 -26    0.00    6.41
  -6   1  27   -3.10    4.85
   6   1 -27   -3.86    6.93
  -6  -1  27   -1.19    4.99
   6  -1 -28   39.50   11.61
   6   1 -28   48.19   11.79
  -6  -1  28   67.41   12.47
   6  -1 -29   -1.43    4.60
   6   1 -29   -2.95    5.74
  -6  -1  29    0.88    4.19
   6  -1 -30   17.49    7.61
   6   1 -30   26.98    8.12
  -6  -1  30   13.58    7.34
   6  -1 -31   -2.22    5.43
   6   1 -31    3.00    5.38
   6  -1 -32   -2.63    5.98
   6   1 -32   -2.07    6.50
   6  -1 -33   -0.01    4.90
   6   1 -33   -1.52    6.08
   6  -1 -34    9.14    7.15
   6   1 -34   14.94    7.56
   6  -1 -35   -2.92    5.46
   6   1 -35    0.00    6.64
   6  -1 -36    1.22    5.97
   6   1 -36   13.65    7.55
   6  -1 -37   -3.03    6.76
   6   1 -37    0.19    6.89
   6  -1 -38   -0.62    5.13
   6   1 -38    7.12    6.79
  -6   2   1    1.87    4.86
  -6   2   1   -0.34    8.15
   6  -2  -1    4.02    5.11
   6  -2  -1    6.10    8.32
   6   2  -1    0.10    3.67
   6   2  -1    0.14    7.59
  -6  -2   1    8.78    4.57
  -6  -2   1    7.85    8.46
  -6   2   2   20.90    5.99
  -6   2   2   16.81   10.61
   6  -2  -2    8.98    5.59
   6  -2  -2    7.30    8.73
   6   2  -2   10.21    5.19
   6   2  -2    3.33    8.81
  -6  -2   2   12.11    5.32
  -6  -2   2   13.25    8.68
  -6   2   3   11.09    5.23
  -6   2   3    2.53    9.10
   6  -2  -3    2.97    5.60
   6  -2  -3   -1.96    8.66
   6   2  -3   10.16    4.42
   6   2  -3    2.93    8.02
  -6  -2   3    5.93    4.85
  -6  -2   3   -0.65    7.84
  -6   2   4   68.59   11.75
  -6   2   4   67.61   15.21
   6  -2  -4   63.07   11.88
   6  -2  -4   60.99   14.66
   6   2  -4   34.18   10.54
   6   2  -4   73.46   15.00
  -6  -2   4   73.47   12.21
  -6  -2   4   84.80   15.39
  -6   2   5    5.93    4.86
  -6   2   5    8.78    7.78
   6  -2  -5   19.43    6.53
   6  -2  -5   24.40   10.34
   6   2  -5   12.67    5.14
   6   2  -5   14.22    9.06
  -6  -2   5    1.79    4.44
  -6  -2   5   21.41    8.37
  -6   2   6  348.55   49.89
  -6   2   6  270.56   51.17
   6  -2  -6  304.00   49.71
   6  -2  -6  351.14   52.90
   6   2  -6  342.79   49.53
   6   2  -6  346.69   51.98
  -6  -2   6  337.14   49.56
  -6  -2   6  293.18   51.29
  -6   2   7   63.42   11.42
  -6   2   7   58.96   13.56
   6  -2  -7   45.26   10.94
   6  -2  -7   34.83   13.72
   6   2  -7   60.90   10.95
   6   2  -7   59.18   13.51
  -6  -2   7   58.84   11.28
  -6  -2   7   97.64   16.06
  -6   2   8    1.71    4.78
  -6   2   8    6.17    7.36
   6  -2  -8   10.16    5.21
   6  -2  -8    1.02    7.77
   6   2  -8    7.20    4.12
   6   2  -8   12.27    8.30
  -6  -2   8    5.62    4.83
  -6  -2   8    6.66    7.09
  -6   2   9    1.27    4.28
  -6   2   9    7.04    7.17
   6  -2  -9    4.23    4.29
   6  -2  -9   -1.10    7.52
   6   2  -9   -0.05    3.25
   6   2  -9   -0.78    5.75
  -6  -2   9    1.89    3.77
  -6  -2   9   -1.68    7.11
  -6   2  10  308.47   44.15
  -6   2  10  247.85   45.21
   6  -2 -10  276.32   43.74
   6  -2 -10  387.13   48.24
   6   2 -10  251.27   43.62
   6   2 -10  321.05   46.60
  -6   2  11  253.43   39.99
  -6   2  11  271.53   41.99
   6  -2 -11  251.51   39.75
   6  -2 -11  251.97   42.59
   6   2 -11  284.20   40.36
   6   2 -11  299.44   43.10
  -6  -2  11  206.16   41.51
  -6   2  12  140.67   20.02
  -6   2  12  115.39   21.15
   6  -2 -12  128.81   19.36
   6  -2 -12   90.36   21.40
   6   2 -12  112.46   19.43
   6   2 -12  117.12   21.94
  -6  -2  12  101.87   19.87
  -6  -2  12  108.34   21.48
  -6   2  13   11.87    5.17
  -6   2  13    6.65    6.87
   6  -2 -13    7.12    3.74
   6  -2 -13   16.37    9.20
   6   2 -13    9.72    4.57
   6   2 -13   -1.06    6.48
  -6  -2  13   16.71    6.25
  -6  -2  13    0.43    6.95
  -6   2  14  120.16   16.75
  -6   2  14   75.20   17.31
   6  -2 -14   94.69   15.69
   6  -2 -14   97.61   18.66
   6   2 -14   82.76   18.66
  -6  -2  14   76.32   16.31
  -6   2  15   35.89    7.78
   6  -2 -15   30.51    7.21
   6  -2 -15   42.79   10.80
   6   2 -15   20.22   10.50
  -6  -2  15   28.18    8.12
  -6   2  16   63.25   11.54
   6  -2 -16   59.94   10.97
   6  -2 -16   58.37   14.80
   6   2 -16   47.35   13.78
  -6  -2  16   55.03   11.91
  -6   2  17   20.42    5.74
   6  -2 -17   10.28    4.86
   6  -2 -17   17.78    8.48
   6   2 -17   14.29    8.94
  -6  -2  17   13.27    5.91
  -6   2  18   16.39    5.81
   6  -2 -18   13.41    5.15
   6  -2 -18   27.41   10.43
   6   2 -18    9.58    8.57
  -6  -2  18   15.85    6.29
  -6   2  19   23.21    6.25
   6  -2 -19    7.56    5.06
  -6  -2  19   16.75    6.08
  -6   2  20  179.40   27.58
   6  -2 -20  170.65   26.77
   6   2 -20  143.99   27.55
  -6   2  21    0.27    4.73
   6   2 -21    1.85    5.32
  -6   2  22   28.06    7.60
   6   2 -22   27.57    8.80
  -6   2  23    4.47    4.92
   6   2 -23    2.78    5.84
  -6   2  24    6.10    5.20
   6   2 -24   15.02    7.76
  -6  -2  24    9.16    5.17
  -6   2  25   19.82    6.50
   6   2 -25   15.41    7.59
  -6  -2  25   23.41    7.23
  -6   2  26   42.80   10.00
   6   2 -26   46.82   11.63
  -6  -2  26   50.08   10.83
   6   2 -27    9.35    7.32
  -6  -2  27    4.36    4.85
   6   2 -28   14.54    7.88
  -6  -2  28   14.72    6.30
   6   2 -29    8.38    7.02
  -6  -2  29   15.09    7.04
   6  -2 -30   13.89    6.85
   6   2 -30   10.68    7.13
  -6  -2  30   20.40    6.97
   6  -2 -31   -0.84    5.48
   6   2 -31    3.61    5.77
  -6  -2  31    1.45    5.06
   6  -2 -32   24.87    8.07
   6   2 -32   25.79    9.09
  -6  -2  32   31.65    9.34
   6  -2 -33    6.86    5.27
   6   2 -33    1.96    6.48
   6  -2 -34    3.07    5.61
   6   2 -34    0.61    6.52
   6  -2 -35    1.77    5.45
   6   2 -35    0.65    5.56
   6  -2 -36   32.71    8.46
   6   2 -36    1.65    7.31
   6  -2 -37    1.00    5.40
   6   2 -37   -0.02    7.04
   6  -2 -38    2.14    6.43
  -6   3   1    3.65    4.23
  -6   3   1   11.46    9.80
   6  -3  -1   -1.02    5.40
   6  -3  -1    2.00    7.76
   6   3  -1   -1.00    3.50
   6   3  -1   -0.93    7.55
  -6  -3   1    1.37    4.70
  -6  -3   1   -0.05    6.87
  -6   3   2  151.35   24.78
  -6   3   2  161.78   28.44
   6  -3  -2  138.25   24.96
   6  -3  -2  159.00   27.85
   6   3  -2  194.48   25.07
   6   3  -2  156.09   26.86
  -6  -3   2  126.30   24.23
  -6  -3   2  160.16   27.00
  -6   3   3  142.15   24.00
  -6   3   3  133.75   26.81
   6  -3  -3  134.35   24.23
   6  -3  -3  150.32   26.70
   6   3  -3  157.68   23.80
   6   3  -3  168.95   26.71
  -6  -3   3  147.67   23.78
  -6  -3   3  146.84   26.25
  -6   3   4   39.54    7.99
  -6   3   4   22.21   10.42
   6  -3  -4   26.78    8.13
   6  -3  -4   24.40   10.20
   6   3  -4   22.89    6.79
   6   3  -4   17.96   10.14
  -6  -3   4   37.17    7.97
  -6  -3   4   59.67   11.65
  -6   3   5    3.51    4.22
  -6   3   5   10.07    8.55
   6  -3  -5    7.43    5.18
   6  -3  -5   15.91    9.70
   6   3  -5   14.83    4.28
   6   3  -5    4.62    7.30
  -6  -3   5    9.01    4.65
  -6  -3   5    3.29    7.94
  -6   3   6    9.08    5.49
  -6   3   6   17.42    8.32
   6  -3  -6   23.47    6.21
   6  -3  -6   22.28    9.35
   6   3  -6   21.01    5.61
   6   3  -6   17.71    8.87
  -6  -3   6   19.19    5.83
  -6  -3   6   18.69    8.81
  -6   3   7   23.62    6.70
  -6   3   7   13.81    8.63
   6  -3  -7   22.93    6.78
   6  -3  -7   31.83   10.95
   6   3  -7   12.88    5.37
   6   3  -7   17.14    8.42
  -6  -3   7   18.76    5.89
  -6  -3   7   48.57   10.43
  -6   3   8  365.94   60.49
  -6   3   8  328.83   61.95
   6  -3  -8  531.01   61.82
   6  -3  -8  419.07   63.92
   6   3  -8  409.26   60.90
   6   3  -8  401.10   62.80
  -6  -3   8  373.30   62.67
  -6   3   9   69.09   12.16
  -6   3   9   52.85   13.45
   6  -3  -9   87.36   13.01
   6  -3  -9   29.71   13.56
   6   3  -9   65.01   12.02
   6   3  -9   63.04   14.20
  -6  -3   9   81.02   13.52
  -6  -3   9   52.48   14.41
  -6   3  10   33.37    8.08
  -6   3  10   34.44   10.10
   6  -3 -10   34.63    7.94
   6  -3 -10   20.43   10.12
   6   3 -10   33.30    7.98
   6   3 -10   34.77   10.83
  -6  -3  10   43.25    9.44
  -6  -3  10   35.86   10.98
  -6   3  11    6.45    4.65
  -6   3  11   11.19    6.67
   6  -3 -11   21.42    5.99
   6  -3 -11   14.95    8.55
   6   3 -11    3.68    8.38
  -6  -3  11   14.27    6.10
  -6  -3  11   11.92    8.00
  -6   3  12   72.91   13.50
  -6   3  12   77.96   15.49
   6  -3 -12   79.82   13.38
   6  -3 -12   65.59   16.51
   6   3 -12   86.82   16.46
  -6  -3  12   60.68   13.79
  -6   3  13  130.58   20.72
   6  -3 -13  107.77   20.13
   6  -3 -13  147.47   24.40
   6   3 -13  118.87   23.14
  -6  -3  13  132.05   21.25
  -6   3  14  160.05   28.75
   6  -3 -14  201.20   28.88
   6  -3 -14  200.11   32.32
   6   3 -14  156.14   31.26
  -6  -3  14  191.94   29.61
  -6   3  15   13.92    7.77
   6  -3 -15   15.23    5.42
   6  -3 -15   16.89    8.96
   6   3 -15    9.23    6.90
   6   3 -15   19.23    9.03
  -6  -3  15   23.19    6.53
  -6   3  16   22.11    6.77
  -6   3  16   29.75    8.44
   6  -3 -16   19.45    5.74
   6  -3 -16   32.29   10.59
   6   3 -16   21.93    7.53
   6   3 -16   25.39   10.34
  -6  -3  16   20.41    6.91
  -6   3  17   77.94   13.96
   6  -3 -17   74.25   13.20
   6  -3 -17   59.99   16.12
   6   3 -17   83.58   17.12
  -6   3  18  130.81   22.04
   6  -3 -18  130.07   21.70
   6   3 -18  149.31   26.04
  -6   3  19   43.84    9.72
   6  -3 -19   49.22    9.57
  -6   3  20   -0.00    4.19
   6  -3 -20    1.44    4.11
   6   3 -20   -1.45    5.87
  -6   3  21    0.87    4.69
   6  -3 -21    3.63    3.63
   6   3 -21   -3.13    6.86
  -6  -3  21    0.59    5.29
  -6   3  22   58.61   11.61
   6  -3 -22   61.34   11.37
   6   3 -22   51.26   12.86
  -6  -3  22   52.98   11.97
  -6   3  23   13.94    5.73
   6   3 -23   22.57    8.60
  -6  -3  23    7.97    6.00
  -6   3  24   67.68   13.79
   6   3 -24   63.64   15.02
  -6  -3  24   89.89   15.23
  -6   3  25   -0.63    4.91
   6   3 -25   -2.43    6.31
  -6  -3  25    2.92    4.95
   6   3 -26   -3.35    6.35
  -6  -3  26    0.05    4.84
   6   3 -27    4.06    6.67
  -6  -3  27   -0.76    5.41
   6   3 -28   21.94    8.83
  -6  -3  28   33.36    8.74
   6   3 -29    4.92    6.65
  -6  -3  29    6.15    5.54
   6   3 -30   29.62    9.76
  -6  -3  30   34.31    9.25
   6   3 -31    0.45    6.56
  -6  -3  31    5.94    5.31
   6  -3 -32    2.94    5.18
   6   3 -32   -1.43    5.64
  -6  -3  32   11.00    6.43
   6  -3 -33    6.22    5.03
   6   3 -33    7.81    7.51
  -6  -3  33    7.82    6.36
   6  -3 -34    7.92    5.47
   6   3 -34    2.89    6.80
   6  -3 -35   -0.40    4.55
   6   3 -35   -3.25    7.01
   6  -3 -36    8.19    6.20
   6   3 -36    2.20    5.67
   6  -3 -37   -0.42    5.50
   6   3 -37    1.02    6.69
   6  -3 -38    1.09    6.13
  -6   4   1  251.43   30.87
  -6   4   1  135.45   32.07
   6  -4  -1  185.67   30.44
   6  -4  -1  217.92   33.59
   6   4  -1  198.19   29.76
   6   4  -1  161.64   31.20
  -6  -4   1  184.10   29.54
  -6  -4   1  163.67   31.67
  -6   4   2   11.52    5.59
  -6   4   2    2.45    8.71
   6  -4  -2    6.50    5.57
   6  -4  -2   10.05    9.09
   6   4  -2   14.94    4.95
   6   4  -2   20.01    8.01
  -6  -4   2   15.05    4.82
  -6  -4   2    3.76    6.52
  -6   4   3    6.04    4.30
  -6   4   3   -0.10    9.15
   6  -4  -3    4.28    4.56
   6  -4  -3    1.69    7.62
   6   4  -3    2.11    3.66
   6   4  -3   10.36    6.89
  -6  -4   3    3.92    3.63
  -6  -4   3   -1.17    7.04
  -6   4   4    9.74    5.40
  -6   4   4   17.65    8.70
   6  -4  -4   10.77    6.02
   6  -4  -4   19.66    9.05
   6   4  -4   10.93    5.18
   6   4  -4   18.43    8.03
  -6  -4   4   18.49    5.37
  -6  -4   4   37.35    9.69
  -6   4   5  216.13   38.63
  -6   4   5  248.26   42.01
   6  -4  -5  284.72   39.74
   6  -4  -5  363.55   43.78
   6   4  -5  217.26   38.59
   6   4  -5  260.13   41.06
  -6  -4   5  275.56   41.69
  -6   4   6  302.20   40.31
  -6   4   6  270.93   42.88
   6  -4  -6  213.86   39.80
   6  -4  -6  285.24   43.09
   6   4  -6  257.32   40.03
   6   4  -6  254.57   41.93
  -6  -4   6  275.38   40.88
  -6  -4   6  216.49   41.70
  -6   4   7   73.64   13.48
  -6   4   7   70.10   15.83
   6  -4  -7   76.90   13.97
   6  -4  -7   66.91   16.66
   6   4  -7   68.47   13.66
   6   4  -7   81.09   16.46
  -6  -4   7   78.98   14.37
  -6  -4   7   75.91   16.14
  -6   4   8    8.91    4.65
  -6   4   8    5.54    6.48
   6  -4  -8    4.81    4.97
   6  -4  -8   12.02    8.01
   6   4  -8    8.49    7.84
  -6  -4   8    2.31    5.41
  -6  -4   8    7.25    7.57
  -6   4   9   68.56   12.60
  -6   4   9   64.13   14.52
   6  -4  -9   65.77   12.61
   6  -4  -9   88.76   17.66
   6   4  -9   56.27   14.50
  -6  -4   9   54.89   12.71
  -6  -4   9   86.04   15.91
  -6   4  10   33.17    8.10
  -6   4  10   21.06    8.94
   6  -4 -10   37.40    8.65
   6  -4 -10   34.54   12.28
   6   4 -10   60.20   10.23
   6   4 -10   45.40   11.54
  -6  -4  10   32.24    8.50
  -6  -4  10   34.11   10.78
  -6   4  11   53.87   16.92
   6  -4 -11  148.18   18.95
   6  -4 -11  123.18   21.78
   6   4 -11  123.94   19.66
   6   4 -11  113.21   20.62
  -6  -4  11  147.08   19.73
  -6   4  12  141.02   19.94
   6  -4 -12  109.75   19.43
   6  -4 -12  119.75   23.57
   6   4 -12   90.34   20.14
   6   4 -12  123.01   22.51
  -6  -4  12  115.21   20.02
  -6   4  13   44.59    9.60
   6  -4 -13   51.02    9.73
   6  -4 -13   29.66   12.10
   6   4 -13   44.65   11.22
   6   4 -13   47.80   12.33
  -6  -4  13   53.19   10.65
  -6   4  14   -0.91    4.18
  -6   4  14    6.08    6.47
   6  -4 -14   -0.21    3.72
   6  -4 -14   -1.22    8.34
   6   4 -14   -2.49    5.43
   6   4 -14   -0.85    7.87
  -6   4  15  111.68   20.88
  -6   4  15  125.80   22.37
   6  -4 -15  147.99   21.14
   6  -4 -15  113.73   24.16
   6   4 -15  126.30   22.71
   6   4 -15  127.53   24.10
  -6   4  16  139.85   26.14
   6  -4 -16  171.58   26.20
   6   4 -16  208.05   28.90
   6   4 -16  154.32   29.54
  -6   4  17    8.02    5.46
   6  -4 -17   22.82    5.57
   6   4 -17    7.12    8.44
  -6   4  18   65.05   11.61
   6  -4 -18   58.68   10.99
   6   4 -18   40.44   14.14
  -6   4  19   87.18   17.24
   6  -4 -19  101.46   17.05
  -6  -4  19  126.97   19.23
  -6   4  20  135.26   21.52
   6  -4 -20  131.80   21.02
   6   4 -20  141.35   23.68
  -6  -4  20  106.17   21.90
   6  -4 -21    2.14    3.95
   6   4 -21    6.83    6.27
  -6  -4  21    2.70    5.58
   6  -4 -22    4.06    4.26
   6   4 -22    3.31    6.54
  -6  -4  22    8.79    5.51
  -6   4  23   -2.78    4.55
   6  -4 -23   -1.96    3.87
   6   4 -23   -0.12    6.37
  -6  -4  23   -2.92    5.37
   6   4 -24    2.79    6.07
  -6  -4  24   -0.22    5.11
   6   4 -25    4.77    7.15
  -6  -4  25   17.04    7.10
   6   4 -26   21.70    9.22
  -6  -4  26   10.66    6.42
   6   4 -27   16.89    8.79
  -6  -4  27   12.62    6.87
   6   4 -28    7.27    7.85
  -6  -4  28   24.91    7.96
   6   4 -29    0.38    6.70
  -6  -4  29    5.32    5.51
   6   4 -30    2.71    7.49
  -6  -4  30   22.79    7.59
   6   4 -31   -8.14    8.77
  -6  -4  31   -1.40    5.62
   6   4 -32   25.99   10.29
  -6  -4  32   11.96    6.94
   6  -4 -33    4.13    4.44
   6   4 -33    0.52    7.24
  -6  -4  33   15.11    7.15
   6  -4 -34   -2.83    4.92
   6   4 -34   -0.63    7.01
  -6  -4  34   -0.48    5.61
   6  -4 -35   -2.36    4.69
   6   4 -35   -2.21    7.40
   6  -4 -36   13.75    6.14
   6   4 -36   13.35    8.63
   6  -4 -37   10.82    5.91
   6   4 -37    2.01    7.88
  -6   5   1   16.34    9.75
   6  -5  -1   12.02    6.19
   6  -5  -1    5.68    8.83
   6   5  -1   16.30    5.22
   6   5  -1   24.12    6.40
  -6  -5   1   18.68    5.66
  -6  -5   1   21.44    7.90
  -6   5   2  117.85   18.28
  -6   5   2  123.25   22.00
   6  -5  -2  101.17   18.49
   6  -5  -2  139.45   22.51
   6   5  -2   73.80   17.23
   6   5  -2  117.54   18.98
   6   5  -2   90.74   19.57
  -6  -5   2  117.30   18.86
  -6  -5   2  118.91   20.78
  -6   5   3   97.88   18.75
  -6   5   3  132.04   23.30
   6  -5  -3  143.56   20.36
   6  -5  -3  175.28   24.12
   6   5  -3  127.66   19.20
   6   5  -3  115.68   19.74
   6   5  -3   39.38   18.65
  -6  -5   3  130.48   20.01
  -6  -5   3  139.97   22.07
  -6   5   4  130.64   19.68
  -6   5   4  113.74   22.52
   6  -5  -4   91.77   19.20
   6  -5  -4  189.92   25.08
   6   5  -4  108.12   19.95
   6   5  -4  137.38   21.84
  -6  -5   4  105.46   19.65
  -6  -5   4   89.07   20.89
  -6   5   5    4.79    3.75
  -6   5   5   -1.57    8.31
   6  -5  -5    5.50    4.29
   6  -5  -5    3.09    6.86
   6   5  -5    4.83    5.01
   6   5  -5   -4.56    6.48
  -6  -5   5    0.18    4.45
  -6  -5   5    1.04    7.23
  -6   5   6    0.70    3.62
  -6   5   6   -1.17    8.20
   6  -5  -6    1.49    4.55
   6  -5  -6    0.38    7.69
   6   5  -6    0.55    4.30
   6   5  -6    0.75    5.72
  -6  -5   6    1.78    4.79
  -6  -5   6   -1.13    5.72
  -6   5   7   66.18   12.12
  -6   5   7  105.75   16.66
   6  -5  -7   68.40   12.69
   6  -5  -7   59.29   15.03
   6   5  -7   70.68   13.54
  -6  -5   7   48.62   12.14
  -6  -5   7   55.33   14.26
  -6   5   8   60.12   11.77
  -6   5   8   64.60   14.17
   6  -5  -8   54.21   11.83
   6  -5  -8   92.60   16.04
   6   5  -8   85.56   13.89
   6   5  -8   59.80   14.34
  -6  -5   8   53.27   12.27
  -6  -5   8   44.51   14.03
  -6   5   9   64.59   14.70
  -6   5   9  101.66   18.33
   6  -5  -9  111.04   16.22
   6  -5  -9   94.52   18.95
   6   5  -9   61.23   15.59
   6   5  -9   95.34   18.21
  -6  -5   9  111.68   16.67
  -6   5  10   45.89    9.83
   6  -5 -10   46.62    9.91
   6  -5 -10   25.00   12.58
   6   5 -10   75.23   12.62
   6   5 -10   45.13   12.27
  -6  -5  10   50.67   10.65
  -6   5  11    1.92    3.74
   6  -5 -11    2.26    4.61
   6  -5 -11   -1.37    7.06
   6   5 -11    0.91    5.41
   6   5 -11    5.57    7.17
  -6   5  12    4.88    6.18
   6  -5 -12    4.65    4.85
   6  -5 -12    7.10    9.55
   6   5 -12   23.40    7.55
   6   5 -12    4.82    7.67
  -6   5  13  234.13   38.59
  -6   5  13  262.01   40.47
   6  -5 -13  267.75   39.07
   6  -5 -13  238.42   41.90
   6   5 -13  264.63   40.58
   6   5 -13  222.53   41.17
  -6   5  14  284.80   43.96
  -6   5  14  279.97   45.31
   6  -5 -14  256.66   43.71
   6  -5 -14  286.14   47.20
   6   5 -14  367.44   46.87
   6   5 -14  277.89   46.98
  -6   5  15   -1.90    4.17
   6  -5 -15    0.02    3.59
   6   5 -15   -2.78    5.30
   6   5 -15    2.59    7.00
  -6   5  16   19.32    6.00
   6  -5 -16    9.89    5.05
   6   5 -16   12.72    7.74
   6   5 -16    4.54    8.83
  -6  -5  16   25.46    7.84
  -6   5  17   -0.53    4.23
   6  -5 -17   -1.91    3.80
   6   5 -17    0.78    8.45
  -6  -5  17   -1.93    4.99
  -6   5  18  137.55   21.69
   6  -5 -18  112.92   20.85
   6   5 -18  115.64   24.61
  -6  -5  18  164.41   23.30
  -6   5  19   24.44    7.03
   6  -5 -19   24.65    6.40
  -6  -5  19   29.16    8.37
   6  -5 -20   13.20    4.99
   6   5 -20    8.24    8.00
  -6  -5  20   22.57    7.15
   6  -5 -21    2.79    3.35
   6   5 -21   -3.04    7.21
  -6  -5  21   -0.04    5.83
   6  -5 -22   -0.71    3.28
   6   5 -22    0.06    6.92
  -6  -5  22   -0.77    4.78
   6   5 -23   26.97   10.50
  -6  -5  23   41.20   10.04
   6   5 -24   24.79   10.87
  -6  -5  24   54.59   11.01
   6   5 -25    2.89    7.33
  -6  -5  25   21.00    7.68
   6   5 -26    0.75    7.60
  -6  -5  26    4.17    5.16
   6   5 -27    1.21    7.17
  -6  -5  27    1.18    5.15
   6   5 -28    6.92    8.99
  -6  -5  28   16.86    7.83
   6   5 -29    5.34    6.44
  -6  -5  29   10.95    6.73
   6   5 -30   16.81    7.97
  -6  -5  30   13.23    7.58
   6   5 -31    0.56    6.71
  -6  -5  31   -1.23    5.63
   6   5 -32    5.67    7.07
  -6  -5  32    2.22    5.78
   6   5 -33   30.22   10.63
   6   5 -34    8.17    8.13
  -6  -5  34   10.64    6.42
   6  -5 -35    8.57    5.69
   6   5 -35    4.87    9.61
  -6  -5  35    5.43    5.93
   6  -5 -36    6.70    5.34
   6   5 -36    4.76    7.88
   6  -5 -37    3.15    4.93
   6   5 -37    4.53    7.64
  -6   6   1  169.26   27.59
   6  -6  -1  129.53   23.43
   6  -6  -1  110.17   25.01
   6   6  -1  132.61   23.66
  -6  -6   1  157.21   23.81
  -6  -6   1  152.72   25.64
  -6   6   2   24.70   10.61
   6  -6  -2   43.05    9.24
   6  -6  -2   41.85   11.99
   6   6  -2   26.78    8.38
  -6  -6   2   28.27    7.87
  -6  -6   2   30.71   10.43
  -6   6   3   -0.07    6.89
   6  -6  -3    2.68    5.29
   6  -6  -3    3.66    7.72
   6   6  -3    7.97    5.44
  -6  -6   3    0.37    4.52
  -6  -6   3    8.55    7.62
  -6   6   4   17.23   10.67
   6  -6  -4   30.60    8.04
   6  -6  -4   14.71    9.72
   6   6  -4   40.45    8.99
  -6  -6   4   26.73    7.68
  -6  -6   4   35.44   10.46
  -6   6   5  177.85   29.15
   6  -6  -5  166.57   25.58
   6  -6  -5  160.51   28.02
   6   6  -5  143.78   25.70
  -6  -6   5  151.06   25.19
  -6  -6   5  121.55   26.59
  -6   6   6   84.35   15.94
  -6   6   6  108.32   19.92
   6  -6  -6   83.05   16.07
   6  -6  -6  108.52   20.27
   6   6  -6   67.78   16.74
  -6  -6   6   96.62   16.73
  -6  -6   6  141.12   20.90
  -6   6   7   70.31   12.86
  -6   6   7   55.87   15.81
   6  -6  -7   69.80   13.33
   6  -6  -7   62.82   16.01
   6   6  -7   64.53   14.07
  -6  -6   7   80.45   13.85
  -6   6   8   22.16    5.86
  -6   6   8    5.12    8.36
   6  -6  -8   12.51    5.91
   6  -6  -8   26.57   11.22
   6   6  -8    7.76    6.38
  -6   6   9  131.64   21.10
   6  -6  -9  125.62   21.45
   6  -6  -9  110.56   23.75
   6   6  -9  127.11   22.49
  -6   6  10  116.96   15.24
   6  -6 -10   76.59   14.57
   6  -6 -10   52.63   16.52
   6   6 -10   60.38   15.14
  -6   6  11   77.18   13.26
  -6   6  11   55.60   14.99
   6  -6 -11   74.52   13.73
   6  -6 -11   63.19   16.31
   6   6 -11   77.73   15.03
  -6   6  12   87.00   13.54
   6  -6 -12   65.74   13.41
   6  -6 -12   62.49   16.19
   6   6 -12   52.09   14.31
   6   6 -12   87.04   16.67
  -6   6  13   -1.74    3.91
   6  -6 -13    2.87    4.97
   6   6 -13   -1.67    5.70
   6   6 -13    8.00    8.52
  -6  -6  13    2.36    5.61
  -6   6  14    0.74    3.53
   6  -6 -14   -1.14    4.63
   6   6 -14    0.65    5.61
   6   6 -14    3.37    8.03
  -6  -6  14   -4.30    5.34
  -6   6  15   51.31   11.06
   6  -6 -15   60.64   11.54
   6   6 -15   50.37   13.11
   6   6 -15   78.17   16.12
  -6  -6  15   57.01   12.24
  -6   6  16   11.48    4.94
   6  -6 -16    3.93    5.04
   6   6 -16    5.85    6.83
   6   6 -16   17.34   10.10
  -6  -6  16   13.73    6.06
  -6   6  17    9.02    5.32
   6  -6 -17   15.96    5.82
   6   6 -17   22.70   11.02
  -6  -6  17   10.62    6.39
   6  -6 -18   54.25   10.89
   6   6 -18   61.08   15.27
  -6  -6  18   60.35   13.01
   6  -6 -19   16.71    5.21
  -6  -6  19   23.74    7.71
   6  -6 -20    1.28    3.52
   6   6 -20    3.33    7.09
  -6  -6  20    1.67    4.97
   6  -6 -21   27.33    6.61
   6   6 -21   37.49   10.74
  -6  -6  21   20.84    8.67
   6   6 -22   19.44    9.33
  -6  -6  22   11.82    7.14
   6   6 -23   22.48    9.53
  -6  -6  23   26.29    8.46
   6   6 -24    1.87    6.80
  -6  -6  24   -2.96    6.20
   6   6 -25   25.07   10.34
  -6  -6  25   34.74   10.20
   6   6 -26   57.82   12.61
  -6  -6  26   20.40    8.82
   6   6 -27    1.31    7.42
  -6  -6  27   13.53    7.14
   6   6 -28   -1.38    7.17
  -6  -6  28    4.02    6.36
   6   6 -29   -1.56    6.81
  -6  -6  29    0.74    5.51
   6   6 -30    2.52    7.06
  -6  -6  30    3.33    5.88
   6   6 -31   13.47    9.25
  -6  -6  31    6.89    6.63
   6   6 -32   12.17    9.28
  -6  -6  32    6.66    6.79
   6   6 -33    9.69    8.33
  -6  -6  33   10.93    6.36
   6   6 -34   -0.42    7.77
  -6  -6  34   -0.02    5.88
   6   6 -35   11.72    8.87
  -6  -6  35   -3.88    6.19
   6  -6 -36   -0.55    4.13
   6   6 -36   -0.98    8.23
  -6  -6  36   -4.18    7.11
   6  -6 -37    0.70    4.14
  -6   7   1   14.05    9.25
   6  -7  -1    2.18    5.04
   6  -7  -1   13.44    8.58
   6   7  -1   30.38    7.28
  -6  -7   1   16.21    5.90
  -6  -7   1   18.41    8.84
  -6   7   2   19.10   10.32
   6  -7  -2    9.36    6.01
   6  -7  -2   17.79    9.81
   6   7  -2   10.12    6.23
  -6  -7   2   13.27    5.63
  -6  -7   2   14.50    8.72
  -6   7   3  262.91   45.11
   6  -7  -3  248.65   41.72
   6  -7  -3  276.99   44.66
   6   7  -3  261.03   42.57
  -6  -7   3  279.79   41.89
  -6  -7   3  270.77   44.11
  -6   7   4  108.95   20.77
   6  -7  -4   79.48   16.70
   6  -7  -4   94.03   19.66
   6   7  -4   91.50   17.70
  -6  -7   4   97.01   17.12
  -6   7   5   48.54   12.66
   6  -7  -5   21.27    7.98
   6  -7  -5   24.22   10.28
   6   7  -5   23.33    8.36
  -6   7   6   15.48   10.36
   6  -7  -6   19.62    6.88
   6  -7  -6   14.71    9.52
   6   7  -6   25.56    8.35
  -6   7   7   21.17    9.44
   6  -7  -7    9.47    5.56
   6  -7  -7    3.31    8.93
   6   7  -7   22.07    8.31
   6  -7  -8   47.22   10.13
   6  -7  -8   32.64   11.64
   6   7  -8   38.33   10.58
   6  -7  -9   87.26   18.34
   6  -7  -9  133.90   23.05
   6   7  -9  123.83   20.74
  -6   7  10    2.40    4.02
   6  -7 -10   -1.12    4.59
   6   7 -10    0.57    5.78
  -6  -7  10   -2.31    4.87
  -6   7  11    1.36    3.99
   6  -7 -11    1.12    4.17
   6   7 -11    3.75    6.08
  -6  -7  11   -1.84    6.02
  -6   7  12   19.48    6.50
   6  -7 -12   23.54    7.44
   6   7 -12   41.00   10.72
  -6  -7  12   19.24    7.67
  -6   7  13  181.69   26.43
   6  -7 -13  156.08   26.50
   6   7 -13  138.30   28.01
  -6  -7  13  158.81   27.05
  -6   7  14    3.30    4.01
   6  -7 -14    4.62    5.20
   6   7 -14    0.42    7.03
  -6  -7  14   -0.28    5.08
  -6   7  15    4.72    4.29
   6  -7 -15   -1.66    4.55
   6   7 -15   -1.44    6.63
  -6  -7  15   -1.39    5.06
   6  -7 -16    6.52    5.06
   6   7 -16    4.79    7.08
  -6  -7  16    6.55    5.25
   6  -7 -17    5.66    4.68
  -6  -7  17    9.31    5.28
   6  -7 -18   10.15    4.84
  -6  -7  18    3.44    5.63
   6  -7 -19   70.26   12.87
   6   7 -19   72.30   16.45
  -6  -7  19   67.80   14.57
   6   7 -20    8.07    7.59
  -6  -7  20    6.08    6.11
   6   7 -21    1.50    6.67
  -6  -7  21   13.92    6.93
   6   7 -22   -0.13    6.40
  -6  -7  22    8.94    6.84
   6   7 -23   27.78   10.94
  -6  -7  23   23.91    7.96
   6   7 -24   16.92    9.32
  -6  -7  24    3.62    6.32
   6   7 -25   11.56    9.07
  -6  -7  25   19.12    8.05
   6   7 -26   -4.40    7.94
  -6  -7  26    2.72    5.95
   6   7 -27    1.34    7.74
  -6  -7  27   -2.15    5.66
   6   7 -28    4.80    7.56
  -6  -7  28    0.00    6.14
   6   7 -29   32.20   11.16
  -6  -7  29   30.05    9.85
   6   7 -30    5.31    8.15
  -6  -7  30   -0.48    5.78
   6   7 -31    4.53    8.26
  -6  -7  31    1.56    6.11
   6   7 -32    7.34    8.18
  -6  -7  32   -1.63    5.12
   6   7 -33    1.46    7.91
  -6  -7  33    9.37    6.85
   6   7 -34    2.32    8.15
  -6  -7  34   -1.50    6.57
   6   7 -35   -2.04    8.06
  -6  -7  35   13.85    7.47
   6   7 -36   -0.08    7.33
  -6  -7  36   10.28    7.07
  -6  -7  37    6.39    6.37
  -6  -7  38   -6.33    7.30
  -6   8   1  110.56   24.28
   6  -8  -1   92.82   22.54
   6   8  -1  115.89   21.61
  -6  -8   1  138.35   20.74
  -6   8   2   19.39   11.31
   6  -8  -2   20.75    7.50
   6  -8  -2   20.40   10.04
   6   8  -2   12.49    7.90
  -6   8   3    0.56    7.17
   6  -8  -3   -0.33    4.47
   6  -8  -3   -1.01    6.26
   6   8  -3   -2.04    5.61
  -6   8   4    2.52    8.30
   6  -8  -4   -1.48    5.27
   6  -8  -4    4.92    9.37
   6   8  -4    3.21    6.43
   6  -8  -5  207.48   36.28
   6   8  -5  259.10   38.33
   6  -8  -6    4.07    5.43
   6   8  -6    2.58    6.36
   6  -8  -7  105.44   19.22
   6   8  -7   95.55   20.36
  -6  -8   7  116.93   19.35
   6  -8  -8   -0.42    5.75
   6   8  -8   -1.06    5.50
  -6  -8   8   -1.94    5.38
   6  -8  -9  155.26   25.08
   6   8  -9  118.66   26.06
  -6  -8   9  161.95   25.36
   6  -8 -10   35.45    9.40
   6   8 -10   34.55   11.55
  -6  -8  10   46.41   10.12
   6  -8 -11   78.82   18.54
   6   8 -11  133.34   21.83
  -6  -8  11  138.96   20.52
   6  -8 -12   24.57    8.26
   6   8 -12   20.94   10.20
  -6  -8  12   31.19    8.38
   6  -8 -13    5.67    5.65
   6   8 -13    0.52    6.44
  -6  -8  13   -0.09    5.44
   6  -8 -14    6.25    5.14
   6   8 -14    2.59    7.01
  -6  -8  14    4.57    6.13
   6  -8 -15   92.42   18.66
   6   8 -15  128.02   22.20
  -6  -8  15  118.76   20.18
   6  -8 -16    1.86    5.11
   6   8 -16   -0.07    6.98
  -6  -8  16    1.18    6.23
   6  -8 -17   48.35    9.84
  -6  -8  17   35.50   10.76
  -6  -8  18   -1.54    5.12
   6   8 -19    4.26    8.93
  -6  -8  19   24.47    7.90
   6   8 -20   -0.73    6.53
  -6  -8  20    0.28    4.95
   6   8 -21   14.86    9.45
  -6  -8  21   44.92    9.94
   6   8 -22    6.49    7.37
  -6  -8  22    7.78    6.21
   6   8 -23   18.57    9.14
  -6  -8  23   21.42    8.03
   6   8 -24   -5.57    7.19
  -6  -8  24    2.36    6.04
   6   8 -25   12.98    9.47
  -6  -8  25   24.13    8.39
   6   8 -26   -2.77    9.36
  -6  -8  26    5.28    6.63
   6   8 -27   26.74   10.49
  -6  -8  27   12.29    7.26
   6   8 -28    0.97    7.50
  -6  -8  28    1.30    5.87
   6   8 -29    2.66    7.74
  -6  -8  29   -2.21    5.51
   6   8 -30    5.81    8.01
  -6  -8  30   -5.52    6.50
   6   8 -31    3.18    8.52
  -6  -8  31    4.67    6.52
   6   8 -32   -1.26    7.51
  -6  -8  32   -2.92    7.13
   6   8 -33    4.57    8.59
  -6  -8  33   14.90    7.56
   6   8 -34    1.48    8.84
  -6  -8  34    1.44    6.61
   6   8 -35   -3.16    8.73
  -6  -8  35   -2.31    5.70
   6   8 -36    1.12    8.72
  -6  -8  36    3.56    6.66
  -6  -8  37    9.25    7.54
  -6  -9   4   10.46    6.37
  -6  -9   5    0.69    4.98
   6  -9  -6    7.89    6.46
   6   9  -6   18.06    8.98
  -6  -9   6   13.65    6.36
   6  -9  -7    9.25    6.03
   6   9  -7   17.98    8.52
  -6  -9   7   13.63    6.52
   6  -9  -8    3.53    5.94
   6   9  -8   -6.14    8.05
  -6  -9   8    2.17    4.82
   6  -9  -9   68.87   15.26
   6   9  -9   95.10   18.73
  -6  -9   9   85.77   15.97
   6  -9 -10    4.62    5.40
   6   9 -10   -1.01    6.66
  -6  -9  10   11.38    6.43
   6  -9 -11    2.69    5.32
   6   9 -11   -3.97    7.28
  -6  -9  11    4.27    5.19
   6  -9 -12    0.46    4.92
   6   9 -12    1.38    7.27
  -6  -9  12    2.07    6.71
   6  -9 -13   77.82   15.68
   6   9 -13   78.29   18.28
  -6  -9  13   95.47   16.93
   6  -9 -14    5.00    5.86
   6   9 -14   -3.88    7.52
  -6  -9  14    1.93    5.60
   6  -9 -15   25.17    7.64
   6   9 -15   36.14   11.46
  -6  -9  15   15.94    8.10
   6  -9 -16   24.22    6.81
   6   9 -16   14.28    9.24
  -6  -9  16    8.74    8.47
  -6  -9  17   13.94    7.16
  -6  -9  18    0.91    6.05
   6   9 -19   47.01   12.91
  -6  -9  19   41.85   10.72
   6   9 -20    7.59    7.60
  -6  -9  20    4.57    5.53
   6   9 -21    1.26    7.84
  -6  -9  21    2.84    6.09
   6   9 -22    4.20    7.08
  -6  -9  22    0.31    6.65
   6   9 -23   45.43   13.77
  -6  -9  23   37.13   10.95
   6   9 -24    1.35    8.52
  -6  -9  24    3.46    5.57
   6   9 -25   14.90    8.89
  -6  -9  25    8.90    7.18
   6   9 -26   -2.84    7.26
  -6  -9  26    3.26    5.78
   6   9 -27   11.33    8.64
  -6  -9  27    4.45    6.26
   6   9 -28   -0.14    6.13
  -6  -9  28   -3.86    7.14
   6   9 -29    7.48    8.33
  -6  -9  29   15.14    7.12
   6   9 -30    7.43    8.66
  -6  -9  30    0.23    7.14
   6   9 -31    1.38    8.06
  -6  -9  31    7.45    6.64
   6   9 -32   -0.58    7.24
  -6  -9  32   -2.69    6.99
   6   9 -33    1.02    8.90
  -6  -9  33    3.99    6.58
   6   9 -34   -1.26    8.88
  -6  -9  34   -4.82    7.58
   6   9 -35   -4.72    8.67
  -6  -9  35    4.67    6.62
   6 -10  -1   15.74    8.33
  -6 -10   1   48.81    9.55
   6 -10  -2   11.99    7.47
  -6 -10   2   19.96    7.33
   6 -10  -3    1.10    5.19
  -6 -10   3    1.94    5.64
  -6 -10   4   12.71    6.24
  -6 -10   5   44.69   10.90
  -6 -10   6    4.95    6.01
  -6 -10   7   33.11    9.25
  -6 -10   8    2.68    6.29
   6 -10  -9    1.01    5.31
  -6 -10   9   -1.00    5.61
   6 -10 -10    4.34    5.69
  -6 -10  10   -2.35    5.93
   6 -10 -11   82.20   19.12
  -6 -10  11  158.06   21.42
   6 -10 -12   -1.33    4.80
  -6 -10  12   -3.74    5.90
   6 -10 -13   12.65    6.47
  -6 -10  13   25.30    7.73
   6 -10 -14    6.20    6.02
  -6 -10  14    3.55    6.80
  -6 -10  15   82.99   16.54
   6  10 -16   -1.66    8.01
  -6 -10  16   -1.42    5.49
  -6 -10  17   35.13   10.68
  -6 -10  18    1.67    5.40
   6  10 -19   -2.99    8.37
  -6 -10  19   18.04    7.33
   6  10 -20    0.18    7.21
  -6 -10  20    3.52    5.95
   6  10 -21   10.72    9.85
  -6 -10  21   57.68   12.10
   6  10 -22    8.21    8.07
  -6 -10  22    3.90    6.70
   6  10 -23    0.07    7.12
  -6 -10  23    0.68    6.41
   6  10 -24    5.52    8.10
  -6 -10  24   -0.51    5.67
   6  10 -25    8.57    9.13
  -6 -10  25    4.38    6.66
   6  10 -26   -0.94    7.27
  -6 -10  26   -3.54    6.51
   6  10 -27   12.47    9.25
  -6 -10  27   17.07    8.66
   6  10 -28    8.78    6.97
  -6 -10  28   -3.82    6.88
   6  10 -29    7.38    8.50
  -6 -10  29    7.80    7.13
   6  10 -30   -4.75    9.01
  -6 -10  30    0.49    6.51
   6  10 -31   18.05   10.09
  -6 -10  31   12.38    7.42
   6  10 -32   -1.64    8.85
  -6 -10  32    4.08    6.71
   6  10 -33    4.40    8.64
   6  10 -34   -0.20    9.13
   6  10 -35    7.28   10.05
   6 -11  -1   19.66    7.76
  -6 -11   1    6.26    5.68
   6 -11  -2    2.88    6.34
  -6 -11   2    3.86    5.24
   6 -11  -3   49.92   11.89
  -6 -11   3   49.88   11.92
   6 -11  -4   -0.78    5.47
  -6 -11   4    3.00    5.87
   6 -11  -5   -0.22    5.23
  -6 -11   5   -1.57    4.82
   6 -11  -6   -0.60    5.50
  -6 -11   6   -1.68    5.52
   6 -11  -7    7.44    6.20
  -6 -11   7   26.33    7.63
  -6 -11   8    1.95    5.96
  -6 -11   9   22.79    7.98
  -6 -11  10   -0.41    6.01
  -6 -11  11   -0.12    5.37
  -6 -11  12    0.55    6.99
  -6 -11  13   47.65   11.58
  -6 -11  14   -4.24    6.81
  -6 -11  15   14.11    7.98
  -6 -11  16   -0.34    6.03
  -6 -11  17   10.34    6.82
  -6 -11  18    1.03    6.64
  -6 -11  19   32.78   10.60
  -6 -11  20    8.04    7.06
  -6 -11  21    2.21    7.18
  -6 -11  22   -0.72    5.09
  -6 -11  23   37.65   11.36
  -6 -11  24   -1.75    5.53
  -6 -11  25    3.45    5.76
  -6 -11  26   -1.34    6.19
  -6 -11  27    2.22    6.28
  -6 -11  28   -4.04    7.01
  -6 -11  29    1.89    6.51
  -6 -11  30    4.84    6.38
   6 -12  -1   55.01   12.99
  -6 -12   1   54.29   12.08
   6 -12  -2   -0.76    6.57
  -6 -12   2   -0.20    5.72
   6 -12  -3    0.19    4.25
  -6 -12   3    4.74    5.95
   6 -12  -4   -0.29    6.06
  -6 -12   4    5.32    5.97
   6 -12  -5   40.27   10.97
  -6 -12   5   43.75   11.10
   6 -12  -6    0.69    5.11
  -6 -12   6   -1.87    5.33
   6 -12  -7    4.85    5.72
  -6 -12   7    4.40    5.93
   6 -12  -8   -3.77    5.84
  -6 -12   8   -2.97    4.98
   6 -12  -9   10.62    7.17
  -6 -12   9   16.04    7.83
   6 -12 -10   -1.80    5.65
  -6 -12  10    0.43    5.79
  -6 -12  11   39.47   10.58
  -6 -12  12   -0.14    5.21
  -6 -12  13   -0.80    5.61
  -6 -12  14   -1.34    6.62
  -6 -12  15   19.91    8.14
  -6 -12  16    0.31    5.80
  -6 -12  17   -2.59    6.45
  -6 -12  18   -0.19    6.21
  -6 -12  19    7.61    6.53
  -6 -12  20   -3.54    6.50
  -6 -12  21   30.45   10.44
  -6 -12  22    2.26    6.89
  -6 -12  23    2.67    5.97
  -6 -12  24   -2.96    6.12
  -6 -12  25   22.67    9.31
  -6 -12  26    2.08    5.75
  -6 -12  27    8.15    7.79
   6 -13  -1   10.23    8.14
  -6 -13   1    4.84    7.03
   6 -13  -2    0.04    5.82
  -6 -13   2    2.31    5.97
   6 -13  -3   77.53   16.27
  -6 -13   3   79.33   16.00
   6 -13  -4   15.16    6.99
  -6 -13   4   20.78    8.19
   6 -13  -5    6.76    6.57
  -6 -13   5   11.39    6.79
   6 -13  -6    2.09    6.29
  -6 -13   6    9.90    6.91
   6 -13  -7    3.95    5.67
  -6 -13   7    8.56    6.48
   6 -13  -8   15.95    7.44
  -6 -13   8    9.15    7.30
   6 -13  -9   50.29   11.26
  -6 -13   9   36.94   10.89
  -6 -13  10    5.06    6.66
  -6 -13  11   -1.54    5.63
  -6 -13  12    8.59    7.09
  -6 -13  13   17.43    8.87
  -6 -13  14   -3.05    5.92
  -6 -13  15   12.10    7.40
  -6 -13  16    4.78    5.89
  -6 -13  17    5.88    6.79
  -6 -13  18   -3.24    6.76
  -6 -13  19   20.07    8.46
  -6 -13  20    9.02    7.28
  -6 -13  21   -5.00    7.99
  -6 -13  22    2.90    6.89
  -6 -13  23   -0.22    6.71
  -6 -13  24   -1.88    6.56
   6 -14  -1   28.50    8.81
  -6 -14   1   13.75    7.42
   6 -14  -2   12.65    7.22
  -6 -14   2    5.83    5.93
   6 -14  -3    1.20    6.12
  -6 -14   3    5.21    5.70
   6 -14  -4    3.73    6.53
  -6 -14   4    9.35    6.19
   6 -14  -5   47.80   11.14
  -6 -14   5   12.65    7.91
   6 -14  -6   22.06    8.38
  -6 -14   6   35.05    9.86
   6 -14  -7   22.47    8.24
  -6 -14   7   14.73    8.05
  -6 -14   8   -0.72    5.86
  -6 -14   9    9.95    7.50
  -6 -14  10   14.96    7.94
  -6 -14  11   14.35    8.13
  -6 -14  12   -2.74    5.92
  -6 -14  13   -3.50    6.25
  -6 -14  14    0.90    6.82
  -6 -14  15    9.10    8.31
  -6 -14  16    6.15    7.14
  -6 -14  17    2.05    5.85
  -6 -14  18   -3.66    6.78
  -6 -14  19   -2.70    5.80
  -6 -14  20   -0.36    7.16
  -6 -14  21   13.28    7.24
   6 -15  -1   -3.20    6.26
  -6 -15   1    5.12    6.26
   6 -15  -2    9.26    7.16
  -6 -15   2    8.28    6.92
   6 -15  -3   13.50    7.20
  -6 -15   3    1.27    6.67
   6 -15  -4    1.49    6.91
  -6 -15   4    1.30    5.18
   6 -15  -5   -1.70    6.56
  -6 -15   5    0.50    5.64
  -6 -15   6    2.02    5.67
  -6 -15   7    1.92    6.50
  -6 -15   8    1.43    6.13
  -6 -15   9    4.59    7.42
  -6 -15  10   -2.06    6.83
  -6 -15  11   -1.91    6.04
  -6 -15  12    9.56    6.96
  -6 -15  13   19.26    8.31
  -6 -15  14    4.38    6.60
  -6 -15  15   -2.86    5.64
  -6 -15  16    0.19    4.93
  -6 -15  17    1.93    6.80
  -6 -15  18    4.22    8.14
   6 -16  -1    8.21    6.83
  -6 -16   1   17.79    8.64
   6 -16  -2    3.56    6.90
  -6 -16   2    7.10    6.13
   6 -16  -3    3.23    6.63
  -6 -16   3    0.71    5.51
  -6 -16   4   -0.82    6.83
  -6 -16   5    5.76    6.46
  -6 -16   6    0.00    5.87
  -6 -16   7   -2.76    5.66
  -6 -16   8    1.17    6.59
  -6 -16   9    2.60    7.34
  -6 -16  10    2.92    6.63
  -6 -16  11   -1.92    6.55
  -6 -16  12   -0.22    6.37
  -6 -16  13    0.60    6.36
  -6 -16  14    1.95    6.31
   6 -17  -1   -2.05    5.70
  -6 -17   2   -0.40    6.00
  -6 -17   3   19.60    8.33
  -6 -17   4    4.16    5.95
  -6 -17   5   -1.35    5.75
  -6 -17   6   -2.75    6.29
  -6 -17   7    0.74    5.29
  -6 -17   8    2.80    6.32
  -6 -17   9   -0.77    6.11
  -6 -17  10    2.09    6.01
  -6 -17  11   -3.46    6.80
  -6 -18   5    0.71    7.01
  -6 -18   6    5.06    7.28
  -6 -18   7   -4.88    6.66
  -5   0   1    3.37    4.63
  -5   0   1    1.53    7.45
   5   0  -1    7.92    4.50
   5   0  -1    6.03    8.47
  -5   0   2   -2.82    4.51
  -5   0   2   -0.21    6.20
   5   0  -2    2.53    4.19
   5   0  -2    0.83    7.07
  -5   0   3   95.50   15.77
  -5   0   3   95.53   17.83
   5   0  -3   82.81   15.46
   5   0  -3   91.26   18.21
  -5   0   4    0.71    4.61
  -5   0   4    0.63    8.07
   5   0  -4    1.57    3.87
   5   0  -4    5.18    7.86
  -5   0   5 2232.22  342.00
  -5   0   5 2334.50  343.63
   5   0  -5 2369.73  341.98
   5   0  -5 2551.53  344.22
  -5   0   6   -0.23    4.55
  -5   0   6   -1.20    7.27
   5   0  -6   -1.03    3.85
   5   0  -6    2.46    7.56
  -5   0   7   73.91   13.20
  -5   0   7   71.40   15.55
   5   0  -7   67.76   12.80
   5   0  -7   94.86   16.36
  -5   0   8   -1.20    4.50
  -5   0   8   -4.47    7.26
   5   0  -8   -0.45    3.70
   5   0  -8   -5.45    8.02
  -5   0   9  567.69   86.41
  -5   0   9  781.68   89.38
   5   0  -9  546.69   86.20
   5   0  -9  536.73   88.00
  -5   0  10   -1.45    3.91
  -5   0  10    7.35    6.27
   5   0 -10    2.16    3.93
   5   0 -10   -1.56    6.92
  -5   0  11   16.31    6.13
  -5   0  11   29.78    8.80
   5   0 -11   43.02    7.12
   5   0 -11   26.92    9.32
  -5   0  12    0.90    3.58
  -5   0  12   -1.84    6.04
   5   0 -12   -0.29    3.14
   5   0 -12    2.09    6.14
  -5   0  13   10.43    4.40
  -5   0  13    1.34    6.39
   5   0 -13   12.96    4.27
   5   0 -13    0.08    6.64
  -5   0  14    1.06    3.25
   5   0 -14   -0.58    2.90
   5   0 -14   -2.99    6.32
  -5   0  15  111.67   21.98
  -5   0  15  142.59   21.72
   5   0 -15  148.78   22.16
   5   0 -15  137.46   24.15
  -5   0  16    2.46    3.66
  -5   0  16    0.81    3.49
   5   0 -16    1.01    6.50
  -5   0  17   86.46   12.14
  -5   0  17   41.30    9.94
   5   0 -17   63.73   13.42
  -5   0  18   -0.62    3.93
  -5   0  18   -1.26    3.29
   5   0 -18   -2.44    6.81
  -5   0  19  147.60   22.60
  -5   0  19  146.02   21.85
   5   0 -19   98.32   23.35
  -5   0  20   -0.58    4.20
  -5   0  20   -1.60    3.41
   5   0 -20   -0.64    7.23
  -5   0  21  216.40   34.15
  -5   0  22    0.94    4.03
  -5   0  23    1.07    4.42
   5   0 -23    3.63    5.04
  -5   0  24    2.07    4.91
   5   0 -24    0.37    5.31
  -5   0  25   28.41    7.59
   5   0 -25   18.62    7.46
  -5   0  26   -0.62    4.00
   5   0 -26   -0.22    4.83
  -5   0  27   84.01   15.84
   5   0 -27   88.93   16.42
  -5   0  28   -4.34    5.16
   5   0 -28   -1.20    4.68
   5   0 -29   11.19    6.39
   5   0 -30   -0.68    4.71
   5   0 -31   47.77   11.64
   5   0 -32    6.59    5.70
   5   0 -33    3.10    4.38
   5   0 -34    0.88    5.65
   5   0 -35   11.67    7.11
   5   0 -36   -4.09    6.68
   5   0 -37    7.68    6.37
   5   0 -38   14.50    6.78
   5   0 -39    0.06    6.07
  -5   1   1  464.48   66.28
  -5   1   1  469.37   68.71
   5  -1  -1  476.17   66.49
   5  -1  -1  275.95   66.84
   5   1  -1  460.69   66.12
   5   1  -1  452.01   68.20
  -5  -1   1  484.37   66.33
  -5  -1   1  438.86   67.78
  -5   1   2    2.87    4.80
  -5   1   2    6.94    7.77
   5  -1  -2   -0.34    4.88
   5  -1  -2    4.62    7.86
   5   1  -2    2.51    3.69
   5   1  -2   -3.08    7.86
  -5  -1   2   -0.40    4.24
  -5  -1   2    5.41    7.56
  -5   1   3  494.25   75.64
  -5   1   3  491.16   77.37
   5  -1  -3  489.31   75.73
   5  -1  -3  594.57   78.48
   5   1  -3  514.79   75.46
   5   1  -3  498.60   77.35
  -5  -1   3  525.12   75.70
  -5  -1   3  479.15   77.09
  -5   1   4    4.69    4.76
  -5   1   4   17.10    8.45
   5  -1  -4   10.00    5.19
   5  -1  -4   10.56    9.02
   5   1  -4    9.12    4.45
   5   1  -4    2.91    6.75
  -5  -1   4    9.10    5.27
  -5  -1   4   14.43    8.08
  -5   1   5   98.94   17.15
  -5   1   5  112.09   19.44
   5  -1  -5   69.94   16.80
   5  -1  -5  135.59   21.06
   5   1  -5  103.06   17.07
   5   1  -5   97.94   19.44
  -5  -1   5  118.63   17.50
  -5  -1   5  135.27   20.21
  -5   1   6  240.23   62.40
   5  -1  -6  604.20   64.17
   5  -1  -6  207.78   63.45
   5   1  -6  594.32   63.85
   5   1  -6  530.73   66.00
  -5  -1   6  620.65   64.08
  -5  -1   6  514.51   65.75
  -5   1   7  602.23   92.61
  -5   1   7  624.36   94.22
   5  -1  -7  594.85   92.45
   5  -1  -7  628.91   94.62
   5   1  -7  619.33   92.45
   5   1  -7  609.75   94.19
  -5  -1   7  697.00   92.75
  -5  -1   7  627.82   94.42
  -5   1   8   -1.09    4.61
  -5   1   8    5.72    6.83
   5  -1  -8    1.14    3.75
   5  -1  -8    5.09    7.71
   5   1  -8    2.76    3.81
   5   1  -8    0.60    7.18
  -5  -1   8    1.51    4.05
  -5  -1   8   -3.23    6.80
  -5   1   9   35.48    8.38
  -5   1   9   36.78   10.49
   5  -1  -9   41.52   10.82
   5   1  -9   40.17    8.23
   5   1  -9   47.88   11.81
  -5  -1   9   41.55    8.34
  -5  -1   9   38.26   10.31
  -5   1  10    4.28    4.30
  -5   1  10    1.56    6.30
   5  -1 -10    0.06    3.72
   5  -1 -10    6.23    6.97
   5   1 -10   -1.03    3.81
   5   1 -10    2.96    7.30
  -5  -1  10    3.16    3.98
  -5  -1  10   -1.12    6.14
  -5   1  11  149.33   27.27
  -5   1  11  158.21   28.76
   5  -1 -11  184.72   27.40
   5  -1 -11  199.12   30.03
   5   1 -11  177.17   27.56
   5   1 -11  355.00   32.98
  -5  -1  11  161.87   27.17
  -5  -1  11  143.73   28.96
  -5   1  12   13.04    5.41
  -5   1  12    8.27    6.52
   5  -1 -12   18.74    5.11
   5  -1 -12   12.49    7.18
   5   1 -12   18.63    5.37
   5   1 -12   17.62    8.50
  -5  -1  12   12.78    6.25
  -5  -1  12   19.03    4.94
  -5  -1  12   12.70    7.03
  -5   1  13  435.07   64.23
  -5   1  13  404.95   65.45
   5  -1 -13  432.60   64.02
   5  -1 -13  443.92   66.18
   5   1 -13  390.20   64.41
   5   1 -13  367.17   65.83
  -5  -1  13  503.20   65.43
  -5  -1  13  444.08   64.08
  -5   1  14    0.67    3.82
   5  -1 -14    2.61    3.19
   5  -1 -14    0.82    5.65
   5   1 -14    9.94    8.13
  -5  -1  14    0.92    4.18
  -5  -1  14    1.88    3.45
  -5   1  15   52.54    9.83
   5  -1 -15   35.70    9.04
   5  -1 -15   41.30   12.29
   5   1 -15   67.51   12.95
  -5  -1  15   56.34   10.44
  -5  -1  15   60.42    9.83
  -5   1  16    2.71    3.57
   5  -1 -16    3.50    3.43
   5  -1 -16    3.38    6.62
   5   1 -16    0.11    6.63
  -5  -1  16    8.47    4.47
  -5  -1  16   -0.77    3.31
  -5   1  17    8.81    5.92
  -5   1  17   20.78    5.34
   5  -1 -17   28.78    6.18
   5  -1 -17   19.64    8.04
   5   1 -17   21.12    8.76
  -5  -1  17   13.52    5.70
  -5  -1  17   21.30    5.62
  -5   1  18    1.97    4.42
  -5   1  18    7.31    4.21
   5  -1 -18    6.55    6.67
   5   1 -18    4.67    6.60
  -5  -1  18    1.88    3.88
  -5   1  19  175.43   27.30
  -5   1  19  190.91   27.04
   5  -1 -19  181.72   29.74
   5   1 -19  147.49   29.08
  -5  -1  19  147.29   27.25
  -5   1  20    4.72    4.74
  -5   1  20    8.64    4.25
   5  -1 -20    9.23    7.01
   5   1 -20   11.60    8.61
  -5  -1  20    9.56    5.14
  -5   1  21    0.07    4.04
  -5   1  21    0.24    3.56
   5   1 -21    1.66    5.01
  -5  -1  21    4.50    4.14
  -5   1  22   12.58    5.56
  -5   1  22   14.58    5.04
   5   1 -22   10.49    6.48
  -5  -1  22   20.33    6.19
  -5   1  23   64.05   11.54
  -5   1  23   59.32   10.78
   5   1 -23   55.44   12.06
  -5  -1  23   46.97   11.16
  -5   1  24    0.83    4.17
   5   1 -24   11.02    5.85
  -5  -1  24    7.56    4.82
  -5   1  25   21.66    6.28
   5  -1 -25    8.47    5.47
   5   1 -25   20.30    7.43
  -5  -1  25   14.22    6.30
  -5   1  26    0.57    3.92
   5  -1 -26    5.60    5.54
   5   1 -26    8.50    5.87
  -5   1  27  103.96   15.47
   5  -1 -27   69.52   14.72
   5   1 -27   66.51   15.39
   5  -1 -28   13.49    5.90
   5   1 -28   11.41    7.29
   5  -1 -29   72.08   13.26
   5   1 -29   50.62   12.98
   5  -1 -30   -0.02    6.02
   5   1 -30    0.53    7.30
  -5  -1  30    2.57    5.56
   5  -1 -31    0.59    5.18
   5   1 -31   -0.18    5.82
   5  -1 -32   -0.63    4.62
   5   1 -32   -2.64    6.65
   5  -1 -33   38.04   11.37
   5   1 -33   69.88   13.40
   5  -1 -34   -0.15    5.87
   5   1 -34   -0.68    5.45
   5  -1 -35    3.86    6.13
   5   1 -35    0.54    6.50
   5  -1 -36    0.00    5.29
   5   1 -36    0.04    6.46
   5  -1 -37    4.06    5.80
   5   1 -37   -0.37    6.84
   5  -1 -38    7.83    6.13
   5   1 -38   -0.24    6.26
   5  -1 -39   16.08    7.59
  -5   2   1    5.51    5.03
  -5   2   1    1.51    8.11
   5  -2  -1    7.95    5.31
   5  -2  -1   12.55    9.18
   5   2  -1    5.57    3.84
   5   2  -1    3.68    6.74
  -5  -2   1   -0.64    4.17
  -5  -2   1    1.35    7.29
  -5   2   2   21.39    5.90
  -5   2   2   22.81   10.72
   5  -2  -2   21.83    6.47
   5  -2  -2   10.55    9.06
   5   2  -2   13.00    5.29
   5   2  -2   16.35    8.42
  -5  -2   2   19.02    5.67
  -5  -2   2   12.18    6.98
  -5   2   3  188.29   23.45
  -5   2   3  163.02   25.93
   5  -2  -3  135.20   22.83
   5  -2  -3  205.14   26.65
   5   2  -3  179.06   22.85
   5   2  -3  202.75   25.84
  -5  -2   3   73.07   21.55
  -5  -2   3  161.58   25.12
  -5   2   4   73.83   12.59
  -5   2   4   82.86   15.92
   5  -2  -4   54.36   12.34
   5  -2  -4   53.11   15.20
   5   2  -4   78.82   12.36
   5   2  -4   70.46   15.01
  -5  -2   4   62.99   11.97
  -5  -2   4   64.71   14.46
  -5   2   5  572.35   90.25
  -5   2   5  597.63   92.04
   5  -2  -5  608.17   90.53
   5  -2  -5  655.18   93.00
   5   2  -5  578.83   90.09
   5   2  -5  719.51   92.67
  -5  -2   5  616.79   90.16
  -5  -2   5  604.63   92.03
  -5   2   6    6.50    5.05
  -5   2   6    8.61    8.02
   5  -2  -6    2.77    4.70
   5  -2  -6   17.57    9.03
   5   2  -6    7.22    4.06
   5   2  -6   11.03    8.07
  -5  -2   6    5.09    4.09
  -5  -2   6    9.62    7.87
  -5   2   7  145.33   16.72
  -5   2   7   55.42   16.58
   5  -2  -7   84.32   15.65
   5  -2  -7   85.99   18.47
   5   2  -7   80.37   15.40
   5   2  -7   83.16   17.52
  -5  -2   7   99.77   15.66
  -5  -2   7  103.13   18.21
  -5   2   8    4.34    4.27
  -5   2   8    9.27    7.32
   5  -2  -8    7.43    4.51
   5  -2  -8   13.84    8.60
   5   2  -8    3.55    4.11
   5   2  -8    7.83    7.49
  -5  -2   8    4.15    7.49
  -5   2   9  647.26   90.20
  -5   2   9  600.48   91.43
   5  -2  -9  554.37   89.76
   5  -2  -9  719.02   92.85
   5   2  -9  534.03   89.94
   5   2  -9  725.12   92.64
  -5  -2   9  620.76   89.89
  -5  -2   9  582.94   91.91
  -5   2  10    1.10    3.96
  -5   2  10   -0.40    5.65
   5  -2 -10    8.66    4.45
   5  -2 -10   -0.48    6.99
   5   2 -10    2.39    3.71
   5   2 -10   -0.23    7.05
  -5  -2  10    6.33    5.24
  -5  -2  10    4.33    3.80
  -5  -2  10    2.92    7.23
  -5   2  11    0.26    4.29
  -5   2  11   17.69    6.60
   5  -2 -11    2.03    3.68
   5  -2 -11    4.64    6.17
   5   2 -11    8.45    4.29
   5   2 -11   13.99    7.29
  -5  -2  11    7.51    4.92
  -5  -2  11    4.58    3.83
  -5  -2  11    5.85    7.32
  -5   2  12   74.46   13.69
   5  -2 -12   93.56   13.66
   5  -2 -12   77.25   15.79
   5   2 -12   67.34   15.86
  -5  -2  12   86.44   14.71
  -5  -2  12   66.58   13.26
  -5   2  13   65.80   12.28
   5  -2 -13   65.85   11.82
   5  -2 -13   55.85   13.60
   5   2 -13   76.67   15.03
  -5  -2  13   53.05   12.18
  -5  -2  13   84.55   12.27
  -5   2  14   33.49    8.40
   5  -2 -14   43.35    8.09
   5  -2 -14   38.73   10.69
   5   2 -14   31.76   11.44
  -5  -2  14   37.95    8.82
  -5  -2  14   48.44    8.47
  -5   2  15  288.30   51.04
  -5   2  15  383.01   53.15
   5  -2 -15  345.98   51.08
   5  -2 -15  367.17   53.63
   5   2 -15  272.74   52.99
  -5  -2  15  366.63   52.10
  -5  -2  15  369.00   51.42
  -5   2  16    1.29    3.30
   5  -2 -16    5.00    3.47
   5  -2 -16    4.05    7.23
   5   2 -16    1.92    4.51
   5   2 -16    3.32    6.70
  -5  -2  16    0.00    3.98
  -5   2  17    4.44    4.34
   5  -2 -17    5.52    3.64
   5   2 -17   12.37    5.98
   5   2 -17   12.17    8.14
  -5  -2  17   11.57    4.84
  -5   2  18   -0.72    3.72
  -5   2  18    0.75    3.63
   5  -2 -18   -0.18    2.91
   5   2 -18    3.99    4.58
   5   2 -18    1.24    7.25
  -5  -2  18    2.00    4.37
  -5   2  19   96.39   19.30
  -5   2  19  115.47   19.42
   5  -2 -19  126.17   19.60
   5   2 -19  132.08   23.47
  -5  -2  19  130.92   20.27
  -5   2  20   45.36   10.14
  -5   2  20   50.14   10.13
   5   2 -20   71.88   14.44
  -5  -2  20   51.78   11.00
  -5   2  21    6.37    4.49
  -5   2  21    0.75    3.90
   5   2 -21   13.38    6.92
  -5  -2  21    4.62    4.59
  -5   2  22   10.92    4.98
  -5   2  22   16.98    5.01
   5   2 -22   10.88    6.20
  -5  -2  22    1.85    4.70
  -5   2  23   11.78    5.37
  -5   2  23   10.41    4.51
   5   2 -23    3.28    6.10
  -5   2  24   -0.17    4.13
   5   2 -24    1.59    5.68
  -5   2  25  124.14   18.60
   5   2 -25   83.69   19.31
  -5   2  26   18.56    5.93
   5   2 -26   14.19    6.74
   5   2 -27   72.56   16.77
  -5  -2  27   97.36   16.57
   5  -2 -28    2.72    5.00
   5   2 -28    1.23    5.65
  -5  -2  28   -1.14    5.13
   5  -2 -29   31.94    9.08
   5   2 -29   23.53    9.81
  -5  -2  29   63.73   10.84
   5  -2 -30   -1.82    4.68
   5   2 -30    2.18    6.96
  -5  -2  30   12.50    6.14
   5  -2 -31   58.61   12.18
   5   2 -31   68.95   14.55
  -5  -2  31   54.93   12.63
   5  -2 -32   13.97    6.23
   5   2 -32    6.92    5.46
  -5  -2  32   -0.29    4.25
   5  -2 -33    0.52    5.47
   5   2 -33    4.74    6.15
   5  -2 -34    4.36    6.02
   5   2 -34   20.62    8.27
   5  -2 -35    3.87    5.07
   5   2 -35   15.02    7.82
   5  -2 -36   -0.36    5.52
   5   2 -36    8.01    7.43
   5  -2 -37   -0.21    5.62
   5   2 -37    2.75    6.91
   5  -2 -38   -1.84    5.42
   5   2 -38   -2.34    6.69
   5  -2 -39    1.30    6.12
  -5   3   1  317.16   46.61
  -5   3   1  294.14   48.97
   5  -3  -1  316.27   46.92
   5  -3  -1  314.51   48.88
   5   3  -1  329.10   46.29
   5   3  -1  389.34   48.91
  -5  -3   1  312.42   46.20
  -5  -3   1  189.28   46.95
  -5   3   2   64.03   11.41
  -5   3   2   56.85   14.66
   5  -3  -2   44.16   10.95
   5  -3  -2   71.65   14.81
   5   3  -2   50.00   10.56
   5   3  -2   51.56   13.25
  -5  -3   2   77.46   11.16
  -5  -3   2   61.04   13.49
  -5   3   3  113.91   18.51
  -5   3   3   91.92   20.82
   5  -3  -3  107.36   18.76
   5  -3  -3  125.05   21.80
   5   3  -3  110.13   18.25
   5   3  -3  113.72   20.60
  -5  -3   3  109.59   18.11
  -5  -3   3  117.98   21.13
  -5   3   4    5.95    4.39
  -5   3   4    0.30    8.04
   5  -3  -4    4.85    5.33
   5  -3  -4   -4.78    8.85
   5   3  -4    4.83    4.06
   5   3  -4    4.07    6.68
  -5  -3   4    1.55    4.07
  -5  -3   4    7.68    8.05
  -5   3   5  228.58   31.76
  -5   3   5  204.17   34.18
   5  -3  -5  187.42   31.57
   5  -3  -5  228.52   34.54
   5   3  -5  205.43   31.45
   5   3  -5  214.66   33.49
  -5  -3   5  191.24   31.04
  -5  -3   5  164.39   33.05
  -5   3   6  218.43   33.27
  -5   3   6  202.08   34.98
   5  -3  -6  197.38   33.23
   5  -3  -6  221.35   35.96
   5   3  -6  209.04   33.05
   5   3  -6  192.31   34.68
  -5  -3   6  233.03   33.09
  -5  -3   6  231.82   35.44
  -5   3   7   77.62   12.94
  -5   3   7   78.12   15.05
   5  -3  -7   66.61   12.94
   5  -3  -7   69.91   16.04
   5   3  -7   59.30   12.48
   5   3  -7  115.39   16.73
  -5  -3   7   52.11   13.40
  -5  -3   7   67.37   12.29
  -5  -3   7   97.16   16.59
  -5   3   8  114.62   18.21
  -5   3   8  101.79   19.66
   5  -3  -8  118.32   18.62
   5  -3  -8   90.75   20.63
   5   3  -8  119.67   18.51
   5   3  -8  106.58   20.09
  -5  -3   8  115.99   18.83
  -5  -3   8   98.62   17.82
  -5  -3   8  102.33   20.41
  -5   3   9   98.17   16.91
  -5   3   9   93.29   18.06
   5  -3  -9  101.91   17.08
   5  -3  -9   91.48   19.58
   5   3  -9   81.54   18.58
  -5  -3   9   94.65   17.28
  -5  -3   9  114.66   16.82
  -5  -3   9  108.26   19.40
  -5   3  10   33.75    6.47
   5  -3 -10   10.55    5.33
   5  -3 -10   16.49    8.39
   5   3 -10   10.87    8.41
  -5  -3  10   16.82    6.43
  -5  -3  10   20.74    5.30
  -5   3  11   -0.34    3.70
   5  -3 -11    0.30    3.72
   5  -3 -11    0.96    6.65
   5   3 -11    0.15    4.20
   5   3 -11    0.41    6.23
  -5  -3  11    0.82    4.44
  -5  -3  11   -2.28    3.30
  -5   3  12   25.49    6.48
   5  -3 -12   18.59    5.74
   5  -3 -12   26.01    8.87
   5   3 -12   25.65    7.55
   5   3 -12   30.64    9.27
  -5  -3  12   22.12    6.66
  -5  -3  12   27.91    6.01
  -5   3  13  199.04   30.57
  -5   3  13  199.02   31.63
   5  -3 -13  176.90   30.06
   5  -3 -13  182.77   32.21
   5   3 -13  200.58   31.85
   5   3 -13  214.31   33.43
  -5  -3  13  209.04   31.24
  -5   3  14   14.40    5.26
  -5   3  14   16.16    6.91
   5  -3 -14   15.34    4.81
   5   3 -14   25.68    6.93
   5   3 -14   17.94    7.90
  -5  -3  14   22.85    6.39
  -5   3  15   10.24    4.75
  -5   3  15    5.85    5.82
   5  -3 -15    8.76    3.81
   5   3 -15   11.71    5.31
   5   3 -15    2.49    6.86
  -5  -3  15   14.23    5.38
  -5   3  16   49.00    9.91
  -5   3  16   60.18   11.77
   5  -3 -16   43.83    9.47
   5   3 -16   41.36   10.92
   5   3 -16   67.53   13.94
  -5  -3  16   73.87   11.43
  -5   3  17   93.20   13.43
   5  -3 -17   67.15   12.28
   5   3 -17   59.74   13.87
   5   3 -17   75.21   15.78
  -5  -3  17   64.87   13.39
  -5   3  18   15.54    4.92
   5  -3 -18   13.22    4.19
   5   3 -18    5.51    5.88
   5   3 -18    0.76    6.91
  -5  -3  18   13.16    5.42
  -5   3  19   -1.27    3.89
   5  -3 -19   -2.06    3.28
   5  -3 -19    0.27    5.82
   5   3 -19   -3.71    8.33
  -5  -3  19    0.16    4.07
  -5   3  20    3.89    4.25
  -5   3  20    0.74    4.17
   5  -3 -20   -2.91    3.63
   5   3 -20    6.40    7.29
  -5  -3  20    5.54    4.74
  -5   3  21   56.81   11.17
  -5   3  21   63.56   11.30
   5   3 -21   50.73   12.31
  -5   3  22  100.85   17.32
  -5   3  22  111.56   17.58
   5   3 -22   87.25   18.78
  -5   3  23   92.81   16.24
   5   3 -23   94.29   18.52
  -5   3  24   10.52    4.63
   5   3 -24    7.25    6.51
   5   3 -25    3.87    7.18
  -5  -3  25    0.70    5.79
   5   3 -26    2.03    6.82
  -5  -3  26   -0.44    5.09
   5   3 -27   38.52   10.60
  -5  -3  27   31.82    9.09
   5   3 -28    5.76    7.22
  -5  -3  28    1.90    4.95
   5   3 -29   55.94   13.69
  -5  -3  29   47.92   11.74
   5  -3 -30   -1.18    4.57
   5   3 -30   -3.90    6.55
  -5  -3  30   -0.00    4.69
   5  -3 -31   -0.37    4.73
   5   3 -31    1.84    7.41
  -5  -3  31    2.63    4.80
   5  -3 -32    5.69    5.22
   5   3 -32    4.99    6.60
  -5  -3  32    9.98    5.90
   5  -3 -33   24.02    6.80
   5   3 -33    6.77    8.22
  -5  -3  33   24.94    8.20
   5  -3 -34   -1.18    4.84
   5   3 -34   -6.30    7.64
   5  -3 -35   -2.64    5.34
   5   3 -35   -1.74    7.41
   5  -3 -36   -0.71    4.66
   5   3 -36   -1.43    6.97
   5  -3 -37   10.76    6.00
   5   3 -37    2.57    6.48
   5  -3 -38    0.75    5.32
   5   3 -38   -2.09    6.78
   5  -3 -39    9.30    6.10
  -5   4   1   71.70   12.65
  -5   4   1   95.73   16.99
   5  -4  -1   67.11   12.91
   5  -4  -1   77.38   16.43
   5   4  -1   46.77   11.64
   5   4  -1   98.56   14.93
  -5  -4   1   73.58   12.05
  -5  -4   1   55.23   14.12
  -5   4   2   19.19    5.71
  -5   4   2   10.10    9.61
   5  -4  -2    9.49    5.85
   5  -4  -2   21.47    9.45
   5   4  -2   15.37    5.03
   5   4  -2    4.95    7.06
  -5  -4   2    7.02    4.33
  -5  -4   2    9.24    7.88
  -5   4   3   31.63    7.83
  -5   4   3   37.68   12.62
   5  -4  -3   38.64    8.61
   5  -4  -3   45.65   11.32
   5   4  -3   34.94    7.64
   5   4  -3   32.14   10.57
  -5  -4   3   39.17    8.99
  -5  -4   3   41.85    7.91
  -5  -4   3   28.60    9.90
  -5   4   4   47.48   10.26
  -5   4   4   33.37   12.92
   5  -4  -4   48.18   10.64
   5  -4  -4   60.49   13.93
   5   4  -4   54.83   10.49
   5   4  -4   62.75   12.84
  -5  -4   4   55.71   11.02
  -5  -4   4   60.14   10.12
  -5  -4   4   59.75   13.21
  -5   4   5  163.77   25.68
  -5   4   5  234.48   29.95
   5  -4  -5   70.58   24.54
   5  -4  -5  213.35   29.63
   5   4  -5  183.52   26.97
   5   4  -5  219.21   28.53
  -5  -4   5  175.23   26.46
  -5  -4   5  192.08   25.62
  -5  -4   5  263.16   29.88
  -5   4   6    2.22    3.96
  -5   4   6   -0.04    7.16
   5  -4  -6   -2.38    4.14
   5  -4  -6   -0.35    8.00
   5   4  -6   -1.77    4.44
   5   4  -6   -4.54    6.32
  -5  -4   6    2.08    3.58
  -5  -4   6    2.13    3.13
  -5  -4   6   -0.95    7.01
  -5   4   7    2.95    4.19
  -5   4   7    3.72    6.70
   5  -4  -7   12.04    5.18
   5  -4  -7    2.21    8.38
   5   4  -7   13.28    5.97
   5   4  -7   12.86    8.42
  -5  -4   7    6.77    4.93
  -5  -4   7    5.65    3.93
  -5  -4   7    4.30    6.73
  -5   4   8   71.89   10.96
  -5   4   8   47.60   12.22
   5  -4  -8   56.77   10.80
   5  -4  -8    6.47   10.84
   5   4  -8   70.97   12.22
   5   4  -8   57.74   12.47
  -5  -4   8   67.54   11.44
  -5  -4   8   58.58   10.33
  -5   4   9   93.33   17.33
   5  -4  -9  116.46   18.09
   5  -4  -9   98.80   20.38
   5   4  -9   92.14   18.37
   5   4  -9  113.75   20.25
  -5  -4   9  116.26   18.33
  -5  -4   9  108.62   17.62
  -5   4  10  158.93   28.31
   5  -4 -10  219.77   29.16
   5  -4 -10  160.89   30.92
   5   4 -10  190.25   30.01
   5   4 -10  202.46   31.36
  -5  -4  10  171.37   29.02
  -5   4  11  181.69   29.16
  -5   4  11  181.59   30.38
   5  -4 -11  182.11   29.22
   5   4 -11  246.29   31.47
   5   4 -11  175.10   31.30
  -5  -4  11  169.08   29.67
  -5   4  12    3.83    3.85
  -5   4  12   -0.76    6.15
   5  -4 -12    7.86    4.31
   5   4 -12    3.51    4.97
   5   4 -12   -4.11    7.53
  -5  -4  12   17.06    5.24
  -5   4  13    1.70    3.15
  -5   4  13    0.25    5.40
   5  -4 -13    0.46    3.26
   5   4 -13    1.99    5.20
   5   4 -13    3.56    6.81
  -5  -4  13    0.05    3.68
  -5   4  14   33.43    7.46
  -5   4  14   48.16    8.85
   5  -4 -14   28.60    6.73
   5   4 -14   23.69    8.14
   5   4 -14   26.93   10.20
  -5  -4  14   25.16    7.98
  -5   4  15  286.76   46.34
  -5   4  15  360.07   47.73
   5  -4 -15  302.73   46.15
   5   4 -15  322.86   48.30
   5   4 -15  329.11   49.63
  -5  -4  15  265.81   47.00
  -5   4  16   62.13   12.16
  -5   4  16   67.46   13.23
   5  -4 -16   60.74   11.81
   5  -4 -16   66.50   14.87
   5   4 -16   80.68   14.50
   5   4 -16   70.50   16.28
  -5  -4  16   84.72   13.65
  -5   4  17  105.29   17.20
   5  -4 -17   84.22   16.34
   5  -4 -17  113.45   19.78
   5   4 -17  105.74   19.20
   5   4 -17   95.22   20.01
  -5  -4  17  129.02   18.80
  -5   4  18    3.07    3.95
   5  -4 -18    2.98    3.33
   5  -4 -18    0.97    6.49
   5   4 -18    2.54    6.30
   5   4 -18    0.60    7.50
  -5   4  19  217.53   31.33
   5  -4 -19  189.04   30.67
   5   4 -19  184.66   34.46
  -5   4  20   11.47    4.73
   5  -4 -20   11.00    4.14
   5  -4 -21   58.43    9.12
   5   4 -21   20.11   10.18
  -5   4  22    5.82    4.38
   5   4 -22    3.26    6.67
  -5  -4  22    0.36    5.63
  -5   4  23    5.39    4.23
   5   4 -23    6.60    6.74
  -5  -4  23   -0.52    4.74
   5   4 -24    2.67    6.31
  -5  -4  24   -0.82    4.63
   5   4 -25   23.87    9.37
  -5  -4  25   38.49    9.51
   5   4 -26   29.46    9.73
  -5  -4  26   18.93    7.16
   5   4 -27   17.35    8.64
  -5  -4  27   21.90    7.73
   5   4 -28    0.52    6.52
  -5  -4  28   -2.86    5.57
   5   4 -29   28.85    9.39
  -5  -4  29   19.79    8.27
   5   4 -30   19.68    8.55
  -5  -4  30   16.45    6.82
   5   4 -31   23.73    9.12
  -5  -4  31   22.81    8.46
   5  -4 -32   10.07    5.47
   5   4 -32    4.85    7.84
  -5  -4  32   27.64    8.35
   5  -4 -33    0.46    4.24
   5   4 -33   -2.16    6.35
  -5  -4  33   -2.75    5.68
   5  -4 -34    6.61    5.06
   5   4 -34    6.50    7.52
  -5  -4  34    1.22    4.55
   5  -4 -35    4.57    5.46
   5   4 -35   14.42    8.68
   5  -4 -36   10.97    5.73
   5   4 -36   14.25    8.02
   5  -4 -37    8.54    6.10
   5   4 -37    2.60    6.12
   5  -4 -38   -1.17    4.97
   5   4 -38   -2.37    7.58
  -5   5   1  188.89   31.54
  -5   5   1  216.78   35.08
   5  -5  -1  201.38   32.04
   5  -5  -1  264.55   35.34
   5   5  -1  190.23   31.99
   5   5  -1  196.25   33.11
  -5  -5   1  227.09   32.22
  -5  -5   1  201.61   31.20
  -5  -5   1  161.40   32.87
  -5   5   2   72.25   11.96
  -5   5   2   58.43   14.72
   5  -5  -2   53.78   11.89
   5  -5  -2   70.20   15.30
   5   5  -2   54.97   12.02
   5   5  -2   85.25   14.78
  -5  -5   2   58.52   11.97
  -5  -5   2   59.67   11.15
  -5  -5   2   69.01   14.09
  -5   5   3  140.26   20.33
  -5   5   3  212.29   25.58
   5  -5  -3  185.80   21.58
   5  -5  -3  141.85   23.35
   5   5  -3  209.03   22.55
   5   5  -3  150.64   22.59
  -5  -5   3  143.02   20.74
  -5  -5   3   52.08   18.56
  -5  -5   3  106.80   21.88
  -5   5   4   35.35    8.02
  -5   5   4   41.50   10.88
   5  -5  -4   35.86    8.54
   5  -5  -4   43.16   11.56
   5   5  -4   26.50    8.27
   5   5  -4   36.34   10.28
  -5  -5   4   23.88    7.91
  -5  -5   4   42.96    7.89
  -5  -5   4   35.54    9.97
  -5   5   5   28.10    6.14
  -5   5   5    9.73    8.55
   5  -5  -5   18.24    6.15
   5  -5  -5   32.01    9.44
   5   5  -5   17.44    6.23
   5   5  -5    8.80    7.60
  -5  -5   5   16.87    5.93
  -5  -5   5   11.09    4.76
  -5  -5   5   15.54    7.85
  -5   5   6    9.89    4.57
  -5   5   6   12.86    8.44
   5  -5  -6    4.46    4.75
   5  -5  -6    9.28    8.47
   5   5  -6   -1.46    4.26
   5   5  -6    3.28    6.50
  -5  -5   6    0.79    4.36
  -5  -5   6   14.19    4.45
  -5  -5   6   11.27    6.59
  -5   5   7  272.69   32.05
  -5   5   7  218.11   34.15
   5  -5  -7   92.13   30.36
   5  -5  -7  262.93   34.98
   5   5  -7  282.81   33.78
   5   5  -7  263.87   34.58
  -5  -5   7  247.15   32.40
  -5   5   8  132.90   22.73
   5  -5  -8  134.97   23.09
   5  -5  -8  137.97   25.48
   5   5  -8  126.05   23.70
   5   5  -8  191.25   26.38
  -5  -5   8  153.51   23.70
  -5   5   9    8.37    4.74
   5  -5  -9   19.91    5.88
   5  -5  -9   13.47    7.89
   5   5  -9   20.38    7.06
   5   5  -9   12.08    7.33
  -5  -5   9   18.98    5.70
  -5   5  10    0.94    3.69
  -5   5  10   -2.07    6.12
   5  -5 -10   -1.85    3.74
   5  -5 -10    7.01    6.65
   5   5 -10    3.04    4.81
   5   5 -10    8.93    8.08
  -5  -5  10   -0.96    5.17
  -5   5  11   10.57    4.97
  -5   5  11   13.48    7.35
   5  -5 -11   15.28    5.36
   5   5 -11    9.25    5.65
   5   5 -11   17.04    7.53
  -5  -5  11   13.83    5.67
  -5   5  12  361.68   41.15
  -5   5  12  247.10   41.22
   5  -5 -12  237.28   40.29
   5   5 -12  254.14   42.10
   5   5 -12  267.50   43.13
  -5  -5  12  227.03   40.75
  -5   5  13  291.73   42.35
  -5   5  13  314.46   43.57
   5  -5 -13  249.17   42.07
   5   5 -13  211.04   43.17
   5   5 -13  342.26   45.93
  -5  -5  13  289.67   43.21
  -5   5  14   18.76    5.69
  -5   5  14   16.63    7.10
   5  -5 -14   23.04    5.98
   5  -5 -14   39.43    9.54
   5   5 -14   15.04    7.55
   5   5 -14    2.66    8.03
  -5  -5  14   16.32    6.57
  -5   5  15    5.37    3.89
  -5   5  15   -0.92    5.16
   5  -5 -15    0.19    3.29
   5  -5 -15   -0.33    6.14
   5   5 -15    2.80    5.56
   5   5 -15    0.81    7.44
  -5   5  16   60.72    9.76
  -5   5  16   18.59    9.11
   5  -5 -16   62.25    9.32
   5  -5 -16   51.41   12.85
   5   5 -16   54.47   11.74
   5   5 -16   26.89   11.52
  -5   5  17   99.82   16.11
  -5   5  17   93.98   16.43
   5  -5 -17   82.98   15.46
   5  -5 -17   87.93   19.25
   5   5 -17   92.79   18.43
   5   5 -17  132.42   21.03
  -5   5  18   52.65    8.97
   5  -5 -18   35.53    7.79
   5   5 -18   30.99   11.69
  -5   5  19  106.92   16.45
   5  -5 -19   95.94   15.80
   5   5 -19   85.88   19.68
  -5  -5  19   81.92   17.24
   5  -5 -20   -0.70    3.17
  -5  -5  20    2.16    5.43
   5  -5 -21    0.62    3.09
   5   5 -21    2.28    6.94
  -5  -5  21   11.79    5.65
   5  -5 -22   46.65    9.69
   5   5 -22   58.96   12.90
  -5  -5  22   62.31   12.30
   5   5 -23   35.02   11.42
  -5  -5  23   53.30   11.18
   5   5 -24   30.23   10.10
  -5  -5  24   18.70    7.22
   5   5 -25    9.60    7.66
  -5  -5  25    0.32    5.10
   5   5 -26    1.58    6.74
  -5  -5  26   -0.99    5.06
   5   5 -27    7.77    8.19
  -5  -5  27   15.73    7.12
   5   5 -28   31.20   11.32
  -5  -5  28   55.49   11.42
   5   5 -29   27.83   10.89
  -5  -5  29   17.54    7.50
   5   5 -30   -1.41    7.83
  -5  -5  30   11.58    6.55
   5   5 -31   -0.57    6.36
  -5  -5  31   -1.73    5.05
   5   5 -32    7.19    7.26
  -5  -5  32   13.51    6.89
   5  -5 -33   12.58    5.56
   5   5 -33    6.82    6.96
  -5  -5  33    7.38    5.97
   5  -5 -34    2.89    4.07
   5   5 -34    1.01    6.73
  -5  -5  34   -2.16    6.03
   5  -5 -35    1.03    4.34
   5   5 -35   -1.37    6.42
  -5  -5  35   -6.24    6.96
   5  -5 -36    1.59    4.55
   5   5 -36   -1.03    7.86
   5  -5 -37   -0.70    5.11
   5   5 -37   -4.94    7.53
   5  -5 -38    9.85    5.83
  -5   6   1   15.79    5.77
  -5   6   1   28.53   10.38
   5  -6  -1   19.64    6.78
   5  -6  -1   12.36    8.57
   5   6  -1   17.20    6.85
  -5  -6   1   39.73    7.48
  -5  -6   1   27.77    5.87
  -5  -6   1   23.98    8.89
  -5   6   2    2.69    3.65
  -5   6   2    4.62    7.71
   5  -6  -2    1.34    4.41
   5  -6  -2    1.25    7.87
   5   6  -2    0.36    4.51
   5   6  -2    0.57    4.95
  -5  -6   2    1.74    4.25
  -5  -6   2    0.53    2.75
  -5  -6   2    1.40    6.12
  -5   6   3   73.90   13.61
  -5   6   3   78.70   16.58
   5  -6  -3   65.04   13.83
   5  -6  -3   84.09   16.83
   5   6  -3   78.73   14.69
   5   6  -3   78.31   15.94
  -5  -6   3   70.81   13.83
  -5  -6   3   76.05   13.18
  -5  -6   3  103.39   17.30
  -5   6   4  125.66   18.91
  -5   6   4   40.08   18.87
   5  -6  -4  131.97   19.58
   5  -6  -4  153.00   22.66
   5   6  -4  119.04   19.93
   5   6  -4  114.71   20.52
  -5  -6   4  129.28   19.31
  -5   6   5  124.79   16.84
  -5   6   5  107.45   19.79
   5  -6  -5   64.63   16.04
   5  -6  -5  105.24   19.42
   5   6  -5  102.53   17.55
   5   6  -5   90.24   18.34
  -5  -6   5   86.33   16.27
  -5   6   6   26.91    7.09
  -5   6   6   31.79   10.48
   5  -6  -6   35.40    7.92
   5  -6  -6   20.30    9.59
   5   6  -6   31.35    8.48
   5   6  -6   32.08   10.12
  -5  -6   6   27.25    7.19
  -5   6   7   82.08   14.12
   5  -6  -7   75.37   14.50
   5  -6  -7   86.96   17.34
   5   6  -7   79.33   15.66
   5   6  -7   95.87   16.92
  -5  -6   7   69.19   14.56
  -5   6   8   25.35    6.68
   5  -6  -8   26.27    6.94
   5  -6  -8   25.07    9.65
   5   6  -8   37.53    8.96
   5   6  -8   13.87    7.66
  -5  -6   8   28.38    7.34
  -5   6   9   65.06   15.15
  -5   6   9   95.16   18.00
   5  -6  -9  121.89   16.91
   5  -6  -9   74.58   18.12
   5   6  -9   92.64   17.29
   5   6  -9  125.21   19.65
  -5  -6   9  107.08   16.95
  -5   6  10  129.33   20.03
  -5   6  10  137.78   21.92
   5  -6 -10  127.03   20.33
   5  -6 -10  147.08   23.45
   5   6 -10   76.78   20.63
   5   6 -10  126.28   22.55
  -5  -6  10  117.96   20.70
  -5   6  11   84.17   14.90
  -5   6  11   87.18   16.64
   5  -6 -11   94.73   15.60
   5   6 -11  104.67   17.68
   5   6 -11  105.15   18.76
  -5  -6  11   65.40   15.22
  -5   6  12   23.14    6.07
  -5   6  12   20.08    7.28
   5  -6 -12   17.22    6.06
   5   6 -12   27.93    8.80
   5   6 -12   26.56    9.11
  -5   6  13    1.81    4.01
  -5   6  13    4.13    5.42
   5  -6 -13    4.62    4.41
   5  -6 -13   -2.30    7.39
   5   6 -13    0.72    6.09
   5   6 -13    1.52    6.59
  -5   6  14   94.04   16.63
  -5   6  14   89.68   17.38
   5  -6 -14   94.85   16.80
   5  -6 -14  166.56   22.09
   5   6 -14   77.85   18.15
   5   6 -14  135.65   21.29
  -5   6  15   57.27   12.72
  -5   6  15   99.77   14.56
   5  -6 -15   64.99   13.06
   5  -6 -15   72.83   16.27
   5   6 -15   80.71   16.04
   5   6 -15  104.85   18.24
  -5   6  16    1.18    3.75
   5  -6 -16    0.32    3.51
   5  -6 -16   -1.81    7.03
   5   6 -16   -0.31    6.13
   5   6 -16   -4.09    8.74
  -5  -6  16    0.16    4.67
  -5   6  17   84.02   13.93
   5  -6 -17   84.01   13.66
   5   6 -17   68.88   16.49
   5   6 -17   51.42   16.36
  -5  -6  17   84.44   15.42
   5  -6 -18   14.20    4.99
   5   6 -18   10.76    9.09
  -5  -6  18   30.48    7.91
   5  -6 -19   31.64    6.63
   5   6 -19   25.17   11.98
  -5  -6  19   31.39    9.16
   5  -6 -20    2.88    3.20
   5   6 -20    1.48    6.71
  -5  -6  20   -0.05    5.46
   5   6 -21   10.63    7.66
  -5  -6  21   15.19    7.36
   5   6 -22   18.37    8.75
  -5  -6  22   32.75    9.38
   5   6 -23   -0.96    6.40
  -5  -6  23   -0.01    5.71
   5   6 -24    1.10    6.49
  -5  -6  24    9.15    6.34
   5   6 -25    5.13    8.25
  -5  -6  25   11.07    6.30
   5   6 -26   25.89   11.30
  -5  -6  26   34.77    9.53
   5   6 -27    3.77    7.15
  -5  -6  27   21.00    8.14
   5   6 -28   -0.13    7.98
  -5  -6  28    7.05    5.61
   5   6 -29    0.41    7.10
  -5  -6  29    1.26    5.28
   5   6 -30   18.24    9.81
  -5  -6  30   29.35    8.79
   5   6 -31    0.69    6.71
  -5  -6  31   10.63    6.20
   5   6 -32    4.33    8.77
  -5  -6  32    8.15    7.00
   5   6 -33   -1.02    6.24
  -5  -6  33   -3.38    5.76
   5   6 -34   -0.23    8.93
  -5  -6  34    5.38    5.98
   5  -6 -35    0.18    3.81
   5   6 -35   -5.30    8.89
  -5  -6  35    4.07    6.92
   5  -6 -36   20.41    5.95
   5   6 -36   25.03    9.92
  -5  -6  36    5.03    6.23
   5  -6 -37    4.77    4.92
   5   6 -37    4.97    7.61
   5  -6 -38   -0.57    4.41
  -5   7   1    4.60    7.17
   5  -7  -1    9.40    5.13
   5  -7  -1    3.48    7.13
   5   7  -1    8.09    5.40
  -5  -7   1    6.74    4.80
  -5  -7   1   13.42    7.53
  -5   7   2  175.85   29.82
   5  -7  -2  138.48   26.51
   5  -7  -2  119.17   27.99
   5   7  -2  180.90   27.90
  -5  -7   2  209.36   27.22
  -5   7   3  118.46   21.89
  -5   7   3  164.46   26.23
   5  -7  -3  119.30   22.43
   5  -7  -3  197.20   26.45
   5   7  -3  142.22   23.68
  -5  -7   3  127.93   22.30
  -5   7   4   94.73   14.26
  -5   7   4   90.33   18.01
   5  -7  -4   41.82   13.64
   5  -7  -4  124.05   18.80
   5   7  -4   84.38   15.80
  -5  -7   4   84.47   14.59
  -5   7   5    2.17    4.16
  -5   7   5   11.33    7.61
   5  -7  -5   16.01    5.60
   5  -7  -5   23.71    9.98
   5   7  -5    9.97    6.79
  -5  -7   5   19.51    6.07
  -5   7   6   28.99    6.44
   5  -7  -6   21.49    6.86
   5  -7  -6   31.90    9.43
   5   7  -6   17.60    7.16
  -5  -7   6   16.78    6.66
  -5   7   7  144.35   22.72
   5  -7  -7  149.95   23.29
   5  -7  -7  115.07   24.68
   5   7  -7  125.01   24.32
  -5  -7   7  146.76   23.44
  -5   7   8  324.97   46.45
  -5   7   8  338.76   49.44
   5  -7  -8  284.80   46.63
   5  -7  -8  310.49   49.41
   5   7  -8  263.86   47.82
  -5  -7   8  304.32   47.21
  -5   7   9   22.84    6.79
  -5   7   9   20.67    9.98
   5  -7  -9   33.03    7.86
   5  -7  -9   38.68   11.18
   5   7  -9   36.40    9.52
  -5   7  10   10.86    4.72
  -5   7  10   15.23    7.74
   5  -7 -10   21.28    5.87
   5   7 -10   14.07    7.03
  -5   7  11   14.91    5.01
  -5   7  11   16.50    7.12
   5  -7 -11   11.88    5.43
   5   7 -11    9.81    6.73
  -5   7  12  128.28   22.83
  -5   7  12  186.71   25.18
   5  -7 -12  141.75   23.34
   5   7 -12  127.45   25.42
  -5   7  13   74.44   11.99
   5  -7 -13   37.42   11.20
   5  -7 -13   58.94   14.34
   5   7 -13   80.70   15.04
  -5  -7  13   96.67   14.17
  -5   7  14    8.02    4.42
   5  -7 -14    2.87    4.42
   5   7 -14    2.35    6.59
  -5  -7  14   -1.18    4.30
  -5   7  15   42.10    9.06
   5  -7 -15   32.44    9.05
   5   7 -15   59.41   13.10
  -5  -7  15   70.13   11.61
  -5   7  16   11.79    4.47
   5  -7 -16    3.87    4.37
   5   7 -16    2.79    6.50
  -5  -7  16    2.68    5.86
   5  -7 -17    2.29    3.74
   5   7 -17   -0.72    7.45
  -5  -7  17   -5.16    5.67
   5  -7 -18  133.87   22.86
  -5  -7  18  163.48   25.17
   5  -7 -19    1.76    3.30
  -5  -7  19   -0.72    5.05
   5   7 -20    8.37    8.18
  -5  -7  20    9.94    5.79
   5   7 -21   -1.67    6.80
  -5  -7  21    6.18    5.61
   5   7 -22   35.66   11.39
  -5  -7  22   34.13    9.85
   5   7 -23   14.90    8.54
  -5  -7  23   22.07    7.97
   5   7 -24   28.68   10.59
  -5  -7  24   14.28    7.33
   5   7 -25    3.67    6.55
  -5  -7  25    5.08    5.73
   5   7 -26   -2.61    6.88
  -5  -7  26   -0.88    5.97
   5   7 -27    3.95    8.51
  -5  -7  27   15.01    7.73
   5   7 -28   27.93   11.03
  -5  -7  28   16.03    7.64
   5   7 -29   -0.97    7.71
  -5  -7  29   -3.40    6.53
   5   7 -30   -1.96    7.97
  -5  -7  30    0.40    5.64
   5   7 -31    0.83    8.04
  -5  -7  31    2.75    5.71
   5   7 -32    2.65    9.02
  -5  -7  32   -1.72    5.39
   5   7 -33    3.80    8.29
  -5  -7  33    5.33    6.39
   5   7 -34   11.94    9.80
  -5  -7  34   22.06    8.69
   5   7 -35   -3.88    7.99
  -5  -7  35   -3.23    6.81
   5  -7 -36    2.35    3.93
   5   7 -36    1.53    8.38
  -5  -7  36   -4.29    6.61
   5  -7 -37    0.73    3.81
   5   7 -37   10.31    8.59
  -5  -7  37    8.50    7.24
   5  -7 -38   -1.79    4.16
  -5  -7  38    7.63    7.32
  -5   8   1   17.50    9.97
   5  -8  -1   27.73    7.11
   5  -8  -1   32.58   10.03
   5   8  -1    3.29    6.72
  -5  -8   1   14.49    5.85
  -5   8   2   17.82    8.93
   5  -8  -2   19.20    6.43
   5  -8  -2   10.75    8.32
   5   8  -2    2.30    5.88
  -5  -8   2    8.37    4.92
  -5   8   3   30.69   11.07
   5  -8  -3   22.02    6.79
   5  -8  -3    3.09    8.29
   5   8  -3   17.81    7.80
  -5  -8   3   15.13    6.31
  -5   8   4  349.92   64.26
   5  -8  -4  440.97   62.61
   5  -8  -4  415.10   64.63
   5   8  -4  386.91   63.35
  -5  -8   4  427.64   62.40
  -5   8   5   58.17   12.92
   5  -8  -5   45.70    9.86
   5  -8  -5   64.06   13.91
   5   8  -5   27.76    9.86
  -5  -8   5   38.49    9.54
  -5   8   6  135.27   22.91
   5  -8  -6  176.95   24.34
   5  -8  -6  119.53   25.19
   5   8  -6  127.82   24.77
  -5   8   7    1.22    4.27
   5  -8  -7   -2.77    5.50
   5  -8  -7    9.05    7.64
   5   8  -7   -5.55    6.58
  -5   8   8  102.55   17.65
  -5   8   8   80.53   20.33
   5  -8  -8  110.34   18.46
   5  -8  -8  153.83   22.40
   5   8  -8   90.56   19.76
  -5   8   9  169.65   20.63
   5  -8  -9   87.15   19.65
   5  -8  -9  103.27   22.69
   5   8  -9  119.34   22.51
  -5   8  10   62.46   12.90
   5  -8 -10   78.79   13.93
   5   8 -10   58.24   15.11
  -5  -8  10   96.07   14.98
  -5   8  11   29.54    7.12
   5  -8 -11   23.70    7.44
   5   8 -11   35.17    9.85
  -5  -8  11   36.92    9.39
  -5   8  12   49.77    9.40
   5  -8 -12   46.76    9.66
   5   8 -12   46.65   11.96
  -5  -8  12   31.82   10.12
  -5   8  13   -0.57    3.69
   5  -8 -13    0.94    4.87
   5   8 -13   -1.61    6.15
  -5  -8  13    1.05    4.39
  -5   8  14  127.89   20.28
   5  -8 -14  123.63   20.70
   5   8 -14  104.22   23.05
  -5  -8  14  126.01   22.11
   5  -8 -15    0.85    4.54
   5   8 -15   -0.18    6.79
  -5  -8  15    2.49    5.82
   5  -8 -16   18.17    6.56
   5   8 -16   27.55    9.78
  -5  -8  16   27.19    8.15
   5  -8 -17   -1.31    4.12
   5   8 -17   -2.82    7.79
  -5  -8  17    2.27    6.59
  -5  -8  18    5.75    6.11
  -5  -8  19    0.18    5.99
   5   8 -20   56.92   15.44
  -5  -8  20   64.56   13.94
   5   8 -21   -3.85    7.02
  -5  -8  21    1.63    5.50
   5   8 -22   13.75    8.00
  -5  -8  22   11.56    6.95
   5   8 -23    0.32    6.62
  -5  -8  23    4.81    6.02
   5   8 -24   25.35   10.36
  -5  -8  24   37.08   10.07
   5   8 -25    5.19    7.49
  -5  -8  25    1.67    6.22
   5   8 -26   15.70    9.73
  -5  -8  26   13.10    8.26
   5   8 -27   -3.36    8.41
  -5  -8  27   -0.26    6.02
   5   8 -28    0.38    7.98
  -5  -8  28   -0.82    5.42
   5   8 -29   -5.74    8.24
  -5  -8  29   -3.54    7.23
   5   8 -30   15.41   10.16
  -5  -8  30   25.93    8.57
   5   8 -31    3.48    8.91
  -5  -8  31   20.66    8.61
   5   8 -32   12.30    8.43
  -5  -8  32   21.55    8.75
   5   8 -33   -4.47    8.53
  -5  -8  33    1.19    6.04
   5   8 -34   14.22    9.13
  -5  -8  34    2.06    6.66
   5   8 -35   -2.23    9.01
  -5  -8  35    1.81    5.63
   5   8 -36   10.08    8.66
  -5  -8  36   -0.28    5.97
   5  -8 -37    1.24    4.36
  -5  -8  37   -4.24    7.25
  -5  -8  38    4.51    5.98
  -5   9   1    5.94    9.11
   5  -9  -1   -0.11    4.81
   5  -9  -1    0.69    7.73
   5   9  -1   -0.16    5.72
  -5  -9   1    0.81    4.52
  -5   9   2  162.99   29.71
   5  -9  -2  152.53   26.52
   5  -9  -2  178.99   29.50
   5   9  -2  162.12   27.79
  -5  -9   2  153.83   26.33
   5  -9  -3   10.28    6.46
   5  -9  -3   23.82    9.91
   5   9  -3   17.64    7.77
  -5  -9   3   13.10    6.68
   5  -9  -4    2.49    4.39
   5   9  -4    4.45    6.24
  -5  -9   4    0.41    5.24
   5  -9  -5    9.20    5.16
   5   9  -5    3.49    6.84
  -5  -9   5    4.55    6.16
   5  -9  -6   65.50   12.19
   5   9  -6   52.94   13.14
  -5  -9   6   47.53   12.29
   5  -9  -7   12.37    6.58
   5   9  -7   16.31    7.56
  -5  -9   7    1.41    5.35
  -5  -9   7    9.08    5.97
   5  -9  -8  136.39   24.80
   5   9  -8  128.23   26.35
  -5  -9   8  176.70   25.97
  -5  -9   8  159.29   26.34
   5  -9  -9    9.27    5.77
   5   9  -9   15.15    7.65
  -5  -9   9    6.06    5.59
  -5  -9   9   11.24    6.46
  -5   9  10    0.89    3.79
   5  -9 -10   -0.01    4.64
   5   9 -10   -1.24    6.65
  -5  -9  10    8.51    6.68
  -5  -9  10    3.16    5.57
  -5   9  11    2.90    3.93
   5  -9 -11   16.64    5.87
   5   9 -11    6.66    7.24
  -5  -9  11    5.42    5.47
  -5   9  12  177.30   29.72
   5  -9 -12  189.68   30.47
   5   9 -12  189.80   33.29
  -5  -9  12  207.19   31.75
   5  -9 -13    6.69    5.45
   5   9 -13    2.70    6.64
  -5  -9  13   13.23    6.83
   5  -9 -14   33.07    7.99
   5   9 -14   16.94    9.33
  -5  -9  14   43.01   10.21
   5  -9 -15    5.30    4.81
   5   9 -15    5.19    7.65
  -5  -9  15    3.62    6.18
   5   9 -16   17.12   10.29
  -5  -9  16   35.61    8.99
   5   9 -17    2.97    6.94
  -5  -9  17   -2.46    5.60
  -5  -9  18   63.04   13.57
  -5  -9  19   20.78    7.88
   5   9 -20   -0.13    7.96
  -5  -9  20    8.63    5.81
   5   9 -21   -1.76    7.00
  -5  -9  21   -3.28    5.60
   5   9 -22   28.31   12.77
  -5  -9  22   59.63   12.26
   5   9 -23   -0.68    6.69
  -5  -9  23    0.16    4.78
   5   9 -24   25.97   11.91
  -5  -9  24   26.09    9.64
   5   9 -25   -0.73    6.18
  -5  -9  25    5.09    5.71
   5   9 -26    6.00    9.12
  -5  -9  26    6.08    6.74
   5   9 -27    4.60    8.22
  -5  -9  27    0.68    6.54
   5   9 -28    7.92    7.80
  -5  -9  28    7.28    6.15
   5   9 -29   -2.05    7.07
  -5  -9  29   -1.19    6.36
   5   9 -30    2.57    7.32
  -5  -9  30   -0.71    5.71
   5   9 -31    3.21    7.52
  -5  -9  31    8.39    6.94
   5   9 -32   10.43    9.39
  -5  -9  32   -0.67    5.50
   5   9 -33   -2.97    8.34
  -5  -9  33   -2.15    6.66
   5   9 -34    4.34    6.63
  -5  -9  34   15.20    8.03
   5   9 -35   -1.42    9.07
  -5  -9  35   11.43    7.17
   5   9 -36   -4.03    8.65
  -5  -9  36   -2.85    6.69
   5 -10  -4   19.54    7.52
  -5 -10   4   21.07    6.90
   5 -10  -5    0.18    4.91
  -5 -10   5    0.83    4.67
   5 -10  -6   23.80    8.94
  -5 -10   6   62.00   11.06
   5 -10  -7    7.53    5.51
  -5 -10   7    8.41    5.79
   5 -10  -8    9.29    5.85
  -5 -10   8    0.43    5.55
   5 -10  -9    2.57    5.19
  -5 -10   9   -0.61    4.79
   5 -10 -10  110.32   20.72
   5  10 -10   94.89   22.41
  -5 -10  10  158.77   22.48
   5 -10 -11    4.78    5.29
   5  10 -11    7.84    8.47
  -5 -10  11    1.45    5.21
   5 -10 -12    3.24    4.90
   5  10 -12    5.67    7.68
  -5 -10  12    1.96    6.41
   5 -10 -13   -0.12    4.17
   5  10 -13    4.36    8.53
  -5 -10  13   -0.98    5.74
   5 -10 -14   39.84    9.24
   5  10 -14   28.75   11.38
  -5 -10  14   51.32   11.31
   5  10 -15    3.22    6.99
  -5 -10  15    1.06    6.30
   5  10 -16   33.56   11.57
  -5 -10  16   40.57   10.62
  -5 -10  17   13.90    7.46
  -5 -10  18    5.53    6.19
   5  10 -19    3.62    7.18
  -5 -10  19   -5.16    6.44
   5  10 -20   47.85   13.65
  -5 -10  20   41.73   11.89
   5  10 -21   -2.61    6.86
  -5 -10  21    5.86    6.52
   5  10 -22   19.28    9.55
  -5 -10  22   11.35    8.08
   5  10 -23    0.00    6.87
  -5 -10  23   -1.14    6.09
   5  10 -24    7.99    8.05
  -5 -10  24    1.23    6.25
   5  10 -25   -2.66    7.79
  -5 -10  25   -1.66    6.18
   5  10 -26   22.02   10.27
  -5 -10  26   26.98    9.39
   5  10 -27   -2.27    9.15
  -5 -10  27    1.56    5.72
   5  10 -28   -0.55    8.97
  -5 -10  28    4.53    6.19
   5  10 -29    7.41    9.34
  -5 -10  29    7.02    6.93
   5  10 -30    8.07    8.54
  -5 -10  30   16.89    7.65
   5  10 -31    3.04    9.56
  -5 -10  31   -3.35    6.62
   5  10 -32    3.07    8.36
  -5 -10  32   -4.50    6.10
   5  10 -33   -2.81    9.38
  -5 -10  33    1.16    6.40
   5  10 -34    0.92    8.99
  -5 -10  34    2.00    7.68
   5  10 -35   -4.82    8.95
   5 -11  -1   20.26    7.49
  -5 -11   1   17.97    7.18
   5 -11  -2  100.12   18.89
  -5 -11   2  103.66   18.85
  -5 -11   3   19.40    7.70
  -5 -11   4    1.07    5.42
  -5 -11   5    2.86    5.82
  -5 -11   6   16.86    7.38
  -5 -11   7    5.14    5.73
   5 -11  -8   46.07   10.36
  -5 -11   8   41.05   10.79
   5 -11  -9    0.42    4.98
  -5 -11   9    1.24    5.08
   5 -11 -10    0.11    4.82
  -5 -11  10   -2.75    5.37
   5 -11 -11    1.83    6.01
  -5 -11  11    2.26    6.02
   5 -11 -12   77.23   15.03
  -5 -11  12   82.06   16.27
  -5 -11  13   -4.42    6.48
  -5 -11  14   16.97    7.98
  -5 -11  15   -0.48    5.07
  -5 -11  16   34.65    9.82
  -5 -11  17   -2.09    7.19
  -5 -11  18   24.77    9.16
  -5 -11  19    0.92    6.00
  -5 -11  20    1.51    6.15
  -5 -11  21   -0.73    5.93
  -5 -11  22   33.67   10.01
  -5 -11  24   10.87    7.07
  -5 -11  25    6.72    7.98
  -5 -11  26    7.72    6.98
  -5 -11  27   -1.34    6.77
   5  11 -28    3.50    9.90
  -5 -11  28   11.57    7.29
   5  11 -29   -1.31    8.49
  -5 -11  29    6.62    7.22
   5  11 -30   -3.89    7.93
  -5 -11  30   -2.81    6.43
   5  11 -31   -0.45    9.46
  -5 -11  31    4.22    6.90
   5  11 -32    9.39    9.53
   5  11 -33    0.61    7.80
   5  11 -34   11.02    9.64
   5  11 -35    0.99    7.67
   5 -12  -1    2.87    6.30
  -5 -12   1   -0.81    4.79
   5 -12  -2    0.06    5.82
  -5 -12   2    3.41    5.16
   5 -12  -3    7.20    6.82
  -5 -12   3   12.01    7.02
   5 -12  -4   77.61   16.95
  -5 -12   4   98.83   17.42
   5 -12  -5    8.39    6.13
  -5 -12   5   17.87    7.21
   5 -12  -6   12.35    6.46
  -5 -12   6    4.63    5.95
  -5 -12   7    0.02    5.39
  -5 -12   8    8.54    6.71
  -5 -12   9   19.66    7.68
  -5 -12  10    7.40    7.32
  -5 -12  11    0.16    5.64
  -5 -12  12   11.13    7.31
  -5 -12  13   -4.35    6.24
  -5 -12  14   19.52    8.48
  -5 -12  15    6.30    6.48
  -5 -12  16   41.83   11.67
  -5 -12  17    9.20    7.09
  -5 -12  18   -0.51    5.92
  -5 -12  19   -0.39    6.05
  -5 -12  20   33.33   10.00
  -5 -12  21    0.06    6.19
  -5 -12  22    0.96    6.78
  -5 -12  23    1.38    6.32
  -5 -12  24    9.72    6.98
  -5 -12  25    0.61    6.84
  -5 -12  26    0.02    6.31
  -5 -12  27    2.26    6.46
  -5 -12  28    0.31    5.84
   5 -13  -1   18.60    7.95
  -5 -13   1   20.36    7.84
   5 -13  -2   51.45   13.47
  -5 -13   2   76.90   14.33
   5 -13  -3    6.80    5.88
  -5 -13   3    1.58    6.00
   5 -13  -4   38.49    9.80
  -5 -13   4   16.90    7.99
   5 -13  -5    0.85    4.94
  -5 -13   5    1.87    5.63
   5 -13  -6   51.89   13.50
  -5 -13   6   72.70   14.19
   5 -13  -7   29.26    9.24
  -5 -13   7   29.18    8.93
   5 -13  -8   47.55   12.40
  -5 -13   8   64.68   13.31
   5 -13  -9    2.22    5.12
  -5 -13   9    4.10    5.43
  -5 -13  10    3.08    6.26
  -5 -13  11    1.83    6.66
  -5 -13  12   21.59    8.12
  -5 -13  13    3.48    4.97
  -5 -13  14    2.76    6.22
  -5 -13  15    5.70    6.09
  -5 -13  16    0.59    5.59
  -5 -13  17   -0.38    6.18
  -5 -13  18   12.54    7.97
  -5 -13  19   -4.53    6.60
  -5 -13  20    2.56    6.47
  -5 -13  21    2.77    7.44
  -5 -13  22   34.96   10.46
  -5 -13  23   -0.50    6.07
  -5 -13  24   17.10    8.25
  -5 -13  25   -3.45    7.65
   5 -14  -1   -1.59    5.49
  -5 -14   1    0.28    5.31
   5 -14  -2    0.33    5.07
  -5 -14   2   -4.30    6.13
   5 -14  -3    6.21    6.59
  -5 -14   3    7.76    5.55
   5 -14  -4   29.88    9.10
  -5 -14   4   26.57    9.52
   5 -14  -5    7.80    6.86
  -5 -14   5   15.43    7.51
   5 -14  -6   11.29    7.44
  -5 -14   6   16.99    7.76
   5 -14  -7   -5.37    6.96
  -5 -14   7   -3.47    5.78
  -5 -14   8    0.00    5.41
  -5 -14   9    0.61    6.14
  -5 -14  10   26.81    8.59
  -5 -14  11   10.10    6.81
  -5 -14  12   -3.46    6.64
  -5 -14  13    4.34    5.96
  -5 -14  14    2.95    6.18
  -5 -14  15    8.65    6.25
  -5 -14  16    7.90    7.14
  -5 -14  17   -3.01    6.52
  -5 -14  18    2.57    6.47
  -5 -14  19    1.08    6.09
  -5 -14  20    7.51    6.93
  -5 -14  21    5.42    8.09
  -5 -14  22    0.65    6.38
   5 -15  -1    3.72    7.74
  -5 -15   1    9.31    6.26
   5 -15  -2    5.59    6.99
  -5 -15   2    7.42    5.94
   5 -15  -3    2.41    5.14
  -5 -15   3    7.48    6.32
   5 -15  -4   -0.03    5.95
  -5 -15   4   -0.51    6.16
   5 -15  -5    0.29    6.01
  -5 -15   5   -1.40    5.89
  -5 -15   6    2.30    5.49
  -5 -15   7   10.64    7.19
  -5 -15   8    6.30    6.45
  -5 -15   9    7.01    6.62
  -5 -15  10    2.48    6.86
  -5 -15  11    7.57    7.03
  -5 -15  12   26.86    9.41
  -5 -15  13   -2.86    6.87
  -5 -15  14   -2.00    6.50
  -5 -15  15    2.06    7.31
  -5 -15  16    2.68    7.06
  -5 -15  17   21.22    9.26
  -5 -15  18    3.43    5.74
  -5 -15  19   -5.08    7.09
   5 -16  -1   -0.96    5.52
  -5 -16   1   -2.96    6.65
   5 -16  -2    7.39    7.05
  -5 -16   2   -3.40    6.13
   5 -16  -3   -2.12    6.45
  -5 -16   3    1.27    6.27
  -5 -16   4   -0.76    5.73
  -5 -16   5    2.33    6.95
  -5 -16   6   12.89    7.53
  -5 -16   7    0.65    6.00
  -5 -16   8    5.45    6.74
  -5 -16   9   -3.25    6.75
  -5 -16  10    1.82    6.45
  -5 -16  11    2.63    6.37
  -5 -16  12    0.52    6.98
  -5 -16  13    4.04    6.67
  -5 -16  14    3.04    7.56
  -5 -16  15    8.92    9.30
  -5 -16  16   -2.11    6.42
   5 -17  -1    1.68    6.47
  -5 -17   2    7.87    6.94
  -5 -17   3   18.62    9.07
  -5 -17   4   -0.36    6.03
  -5 -17   5   -0.70    5.91
  -5 -17   6   -4.01    8.13
  -5 -17   7   -2.11    7.16
  -5 -17   8    5.81    6.83
  -5 -17   9    0.15    5.44
  -5 -17  10   -0.21    6.64
  -5 -17  11   -4.44    7.18
  -5 -17  12   -1.43    7.09
  -5 -18   4   -0.63    6.89
  -5 -18   5    9.42    7.29
  -5 -18   6   -5.73    7.41
  -5 -18   7   -0.10    6.37
  -5 -18   8   -0.62    7.22
  -4   0   1    1.18    3.68
  -4   0   1   -1.52    5.95
   4   0  -1   -1.77    3.57
   4   0  -1    2.02    5.44
  -4   0   2   24.04    5.46
  -4   0   2    1.18    5.75
   4   0  -2   27.94    5.46
   4   0  -2   26.10    8.31
  -4   0   3   -0.87    3.20
  -4   0   3    2.10    4.80
   4   0  -3   -2.01    4.03
   4   0  -3   -1.88    5.72
  -4   0   4 1093.26  167.24
  -4   0   4 1331.33  168.99
   4   0  -4 1101.67  167.13
   4   0  -4 1147.73  168.64
  -4   0   5    0.54    3.56
  -4   0   5    3.95    5.81
   4   0  -5    2.44    3.29
   4   0  -5    2.53    6.24
  -4   0   6  669.11  107.16
  -4   0   6  717.84  108.52
   4   0  -6  786.38  107.30
   4   0  -6  756.03  108.74
  -4   0   7   -1.07    3.23
  -4   0   7   -2.43    5.38
   4   0  -7    2.06    2.91
   4   0  -7    3.01    5.59
  -4   0   8 2881.04  387.47
  -4   0   8 2564.53  388.65
   4   0  -8 2484.83  387.14
   4   0  -8 2762.35  388.91
  -4   0   9   -0.32    3.38
  -4   0   9    0.66    5.55
   4   0  -9    1.97    3.37
   4   0  -9   -2.12    6.04
  -4   0  10   28.33    6.35
  -4   0  10   30.51    9.05
   4   0 -10   25.68    6.20
   4   0 -10   40.92    9.46
  -4   0  11   -0.46    3.58
  -4   0  11   -5.13    6.43
   4   0 -11   -1.34    3.40
   4   0 -11   -2.34    6.63
  -4   0  12   13.83    4.41
   4   0 -12    9.41    4.62
   4   0 -12   11.45    7.62
  -4   0  13   -0.82    4.09
  -4   0  13    1.47    3.15
   4   0 -13   -0.98    3.51
   4   0 -13   -4.61    6.20
  -4   0  14 1415.68  208.70
  -4   0  14 1512.53  208.12
   4   0 -14 1284.18  209.49
  -4   0  15   -1.64    3.77
  -4   0  15   -0.04    2.86
   4   0 -15   -1.05    6.17
  -4   0  16   56.22   10.36
  -4   0  16   52.84    9.64
   4   0 -16   44.21   11.69
  -4   0  17   -0.04    3.54
  -4   0  17   -0.52    2.79
   4   0 -17    0.81    5.36
  -4   0  18  162.02   24.15
  -4   0  18  136.39   23.32
   4   0 -18  159.44   26.07
  -4   0  19   -0.26    3.22
  -4   0  19   -0.61    3.22
   4   0 -19   -0.30    6.59
  -4   0  20  140.05   23.78
  -4   0  20  153.25   23.45
   4   0 -20  148.23   26.05
  -4   0  21   -1.02    3.73
  -4   0  21   -2.00    3.66
   4   0 -21    2.51    5.79
  -4   0  22   22.39    6.27
  -4   0  22   18.51    5.66
   4   0 -22   27.15    7.18
  -4   0  23    0.23    3.70
  -4   0  23   -0.42    3.09
   4   0 -23   -0.91    5.04
  -4   0  24   26.65    8.07
  -4   0  24   45.16    8.30
   4   0 -24   45.64   10.02
  -4   0  25    0.63    3.68
   4   0 -25    3.40    5.40
  -4   0  26   91.76   15.14
   4   0 -26   71.04   15.15
  -4   0  27    1.14    3.89
   4   0 -27   -1.95    5.15
  -4   0  28   17.18    6.32
   4   0 -28   15.54    6.66
  -4   0  29   -1.43    4.13
   4   0 -29   -2.27    5.75
   4   0 -30   64.13   13.61
   4   0 -31   -1.52    5.05
   4   0 -32   -0.95    5.84
   4   0 -33    2.54    5.23
   4   0 -34   13.58    6.74
   4   0 -35   -3.16    6.37
   4   0 -36   30.61    9.46
   4   0 -37   -2.82    6.49
   4   0 -38    0.10    6.58
   4   0 -39   -5.95    6.85
  -4   1   1   16.23    4.68
  -4   1   1   19.90    7.63
   4  -1  -1   22.55    5.48
   4  -1  -1   16.76    8.09
   4   1  -1    7.23    4.17
   4   1  -1   17.80    7.30
  -4  -1   1    7.82    4.29
  -4  -1   1   12.12    6.63
  -4   1   2 1033.62  113.87
  -4   1   2  364.97  113.09
   4  -1  -2 1172.02  114.34
   4  -1  -2 1107.20  116.32
   4   1  -2  923.98  113.34
   4   1  -2 1040.27  115.55
  -4  -1   2 1074.32  113.87
  -4  -1   2  315.90  112.69
  -4   1   3   22.39    5.76
  -4   1   3   11.05    6.94
   4  -1  -3   23.65    6.13
   4  -1  -3   13.89    7.74
   4   1  -3   22.64    5.28
   4   1  -3   16.60    7.42
  -4  -1   3   28.17    5.93
  -4  -1   3   17.17    7.00
  -4   1   4    4.54    3.62
  -4   1   4    0.33    5.64
   4  -1  -4    0.35    3.43
   4  -1  -4   -1.30    6.47
   4   1  -4    3.46    3.05
   4   1  -4    6.68    5.30
  -4  -1   4    1.67    3.09
  -4  -1   4    3.69    5.82
  -4   1   5    4.87    4.00
  -4   1   5    9.96    6.13
   4  -1  -5   17.11    4.70
   4  -1  -5    6.33    6.61
   4   1  -5   12.97    4.08
   4   1  -5    4.05    5.83
  -4  -1   5   12.79    4.49
  -4  -1   5   17.70    6.63
  -4   1   6  390.20   65.41
  -4   1   6  477.23   66.98
   4  -1  -6  590.57   66.10
   4  -1  -6  499.27   67.47
   4   1  -6  360.23   65.14
   4   1  -6  468.90   67.12
  -4  -1   6  419.62   65.33
  -4  -1   6  460.41   67.14
  -4   1   7   48.83    8.31
  -4   1   7   54.23   10.27
   4  -1  -7   38.15    7.95
   4  -1  -7    5.55    8.38
   4   1  -7   59.64    8.35
   4   1  -7   44.88    9.98
  -4  -1   7   40.75    7.89
  -4  -1   7   28.31    9.72
  -4   1   8 1467.73  183.34
  -4   1   8 1243.13  184.04
   4  -1  -8 1184.30  182.68
   4  -1  -8 1335.19  184.49
   4   1  -8 1094.35  182.76
   4   1  -8 1322.59  184.63
  -4  -1   8 1292.03  182.85
  -4  -1   8 1175.10  184.28
  -4   1   9   -3.58    3.94
  -4   1   9    2.11    6.22
   4  -1  -9   -1.22    3.15
   4  -1  -9   -1.50    5.93
   4   1  -9    0.22    3.25
   4   1  -9   -0.46    6.46
  -4  -1   9    0.77    3.12
  -4  -1   9    4.07    6.15
  -4   1  10  494.93   70.73
  -4   1  10  492.01   71.90
   4  -1 -10  461.92   70.37
   4  -1 -10  523.87   72.37
   4   1 -10  445.10   70.75
   4   1 -10  491.80   72.42
  -4  -1  10  398.75   71.03
  -4  -1  10  497.96   70.56
  -4  -1  10  533.92   73.02
  -4   1  11  166.38   26.10
   4  -1 -11  163.20   25.86
   4  -1 -11  142.86   27.36
   4   1 -11  146.48   26.28
   4   1 -11  244.82   29.33
  -4  -1  11  195.03   27.07
  -4  -1  11  161.47   26.03
  -4   1  12  209.71   51.41
   4  -1 -12  458.34   52.49
   4  -1 -12  414.16   54.27
   4   1 -12  446.80   54.96
  -4  -1  12  331.64   52.53
  -4  -1  12  430.95   52.41
  -4   1  13  104.90   17.44
   4  -1 -13  117.14   17.64
   4  -1 -13   95.94   19.13
   4   1 -13   98.19   19.79
  -4  -1  13  115.88   18.25
  -4  -1  13  107.41   17.50
  -4   1  14    1.60    3.18
   4  -1 -14    0.93    3.00
   4  -1 -14    3.22    6.01
   4   1 -14   -0.15    6.26
  -4  -1  14    3.34    3.68
  -4  -1  14   -0.16    2.72
  -4   1  15   33.68    7.67
  -4   1  15   32.19    7.03
   4  -1 -15   31.11    7.37
   4  -1 -15   43.56   10.39
   4   1 -15   33.58   10.16
  -4  -1  15   32.92    7.89
  -4  -1  15   45.16    7.52
  -4   1  16  248.64   40.26
  -4   1  16  233.98   39.74
   4   1 -16  343.69   43.35
  -4  -1  16  269.34   40.60
  -4  -1  16  279.95   40.14
  -4   1  17    1.20    3.42
  -4   1  17   -0.38    2.88
   4   1 -17   -0.61    4.04
   4   1 -17   -0.45    6.26
  -4  -1  17    1.68    3.95
  -4  -1  17    0.29    2.69
  -4   1  18  340.37   53.08
  -4   1  18  420.10   53.11
   4   1 -18  336.48   53.93
   4   1 -18  311.87   54.80
  -4  -1  18  334.59   53.36
  -4  -1  18  345.05   52.92
  -4   1  19   20.57    5.57
  -4   1  19   20.42    5.22
   4   1 -19   23.32    6.53
   4   1 -19   13.80    7.87
  -4  -1  19   18.51    5.92
  -4  -1  19   16.02    5.45
  -4   1  20   13.34    4.98
  -4   1  20   19.68    5.19
   4   1 -20   29.63    9.33
  -4  -1  20   15.71    5.85
  -4  -1  20   15.15    4.94
  -4   1  21    1.85    3.27
  -4   1  21    1.86    3.49
   4   1 -21   14.08    7.62
  -4  -1  21    0.09    3.80
  -4  -1  21   -1.22    3.45
  -4   1  22  193.38   36.16
  -4   1  22  286.87   36.53
   4   1 -22  246.45   37.72
  -4  -1  22  226.33   36.91
  -4   1  23    5.67    4.01
  -4   1  23    6.82    3.90
   4  -1 -23    8.12    5.20
   4   1 -23   11.84    5.83
  -4  -1  23    9.54    5.12
  -4   1  24   19.24    5.54
  -4   1  24   14.36    4.81
   4  -1 -24   11.31    5.59
   4   1 -24   10.79    5.96
  -4  -1  24   11.90    5.76
  -4   1  25   37.86    7.28
   4  -1 -25   25.08    7.68
   4   1 -25    9.94    6.44
  -4  -1  25   24.22    7.34
  -4   1  26   49.78   11.73
   4  -1 -26   82.93   13.46
   4   1 -26   67.96   13.49
  -4  -1  26   65.27   12.79
  -4   1  27    5.61    4.22
   4  -1 -27   -1.21    5.01
   4   1 -27   -3.11    5.65
  -4  -1  27    1.50    4.37
   4  -1 -28   69.11   11.78
   4   1 -28   40.86   11.73
  -4  -1  28   46.63   10.86
   4  -1 -29    0.33    5.02
   4   1 -29    2.22    5.31
   4  -1 -30    0.16    5.07
   4   1 -30   -2.55    6.22
   4  -1 -31   -1.14    5.97
   4   1 -31    2.34    5.65
   4  -1 -32   47.19   10.85
   4   1 -32   40.58   11.09
   4  -1 -33    1.10    5.72
   4   1 -33   -0.97    7.11
   4  -1 -34    5.90    6.09
   4   1 -34    2.33    7.29
   4  -1 -35   -1.07    4.66
   4   1 -35    7.82    6.21
   4  -1 -36    8.52    6.25
   4   1 -36    9.27    6.78
   4  -1 -37    6.34    5.68
   4   1 -37    1.88    5.97
   4  -1 -38    5.37    6.85
   4   1 -38    2.09    6.35
   4  -1 -39    1.34    6.23
   4   1 -39    0.01    6.01
  -4   2   1   75.57   13.31
  -4   2   1   78.77   15.63
   4  -2  -1   88.66   13.72
   4  -2  -1  105.58   16.25
   4   2  -1   80.19   13.04
  -4  -2   1   74.93   13.08
  -4  -2   1   52.28   14.18
  -4   2   2  193.28   26.19
  -4   2   2  201.40   28.55
   4  -2  -2  187.09   26.13
   4  -2  -2  226.56   28.77
   4   2  -2  174.60   25.55
   4   2  -2  221.14   28.06
  -4  -2   2  202.69   25.89
  -4  -2   2   52.45   25.33
  -4   2   3    6.46    4.80
  -4   2   3    8.26    8.54
   4  -2  -3   22.65    5.61
   4  -2  -3   29.07    8.11
   4   2  -3   15.19    4.66
   4   2  -3   26.70    8.48
  -4  -2   3   17.98    4.93
  -4  -2   3   21.73    6.75
  -4   2   4 1812.65  205.30
  -4   2   4 1789.35  207.17
   4  -2  -4  667.88  203.76
   4  -2  -4 1613.62  207.02
   4   2  -4 1613.56  205.00
   4   2  -4 1717.01  206.69
  -4  -2   4 1839.82  205.13
  -4  -2   4 1770.93  207.02
  -4   2   5   50.73    8.23
  -4   2   5   28.17    9.43
   4  -2  -5   35.69    7.90
   4  -2  -5   11.35    9.34
   4   2  -5   30.97    7.58
   4   2  -5   67.70   10.79
  -4  -2   5   39.27    7.34
  -4  -2   5   43.96    9.57
  -4   2   6    5.50    4.21
  -4   2   6    9.28    6.17
   4  -2  -6    5.28    4.43
   4  -2  -6   13.18    7.96
   4   2  -6    6.60    3.71
   4   2  -6   15.65    7.82
  -4  -2   6    5.38    3.89
  -4  -2   6   21.14    7.16
  -4   2   7  352.31   50.03
  -4   2   7  459.71   52.09
   4  -2  -7  315.96   49.85
   4  -2  -7  296.02   51.29
   4   2  -7  340.71   50.07
   4   2  -7  310.29   51.27
  -4  -2   7  318.83   49.66
  -4  -2   7  295.89   51.29
  -4   2   8  702.82  103.45
  -4   2   8  631.93  104.18
   4  -2  -8  716.26  103.41
   4  -2  -8  774.51  105.30
   4   2  -8  686.42  104.00
   4   2  -8  688.44  104.95
  -4  -2   8  587.05  103.74
  -4  -2   8  870.04  103.72
  -4  -2   8  652.09  105.10
  -4   2   9  229.13   31.05
   4  -2  -9  188.51   30.53
   4  -2  -9  203.33   32.45
   4   2  -9  225.13   33.25
  -4  -2   9  170.54   30.90
  -4  -2   9  199.80   30.72
  -4   2  10   60.77   12.32
   4  -2 -10   57.84   11.97
   4  -2 -10   71.23   14.29
   4   2 -10   74.19   14.82
  -4  -2  10   78.54   13.04
  -4  -2  10   95.24   12.80
  -4   2  11   69.59   10.90
   4  -2 -11   61.30   10.31
   4  -2 -11   52.57   12.23
   4   2 -11   37.70   12.74
  -4  -2  11   46.07   10.99
  -4  -2  11   64.45   10.56
  -4   2  12    0.95    3.85
  -4   2  12   -0.21    5.15
   4  -2 -12   -0.65    2.91
   4   2 -12    2.29    6.60
  -4  -2  12    3.93    4.56
  -4  -2  12    3.54    3.41
  -4   2  13   19.08    5.25
  -4   2  13   10.39    5.94
   4  -2 -13   20.28    4.59
   4   2 -13   12.61    5.84
   4   2 -13   21.38    8.69
  -4  -2  13   12.29    5.10
  -4  -2  13   10.03    4.38
  -4   2  14  795.72  112.40
   4  -2 -14  707.78  111.97
   4   2 -14  829.75  113.92
   4   2 -14  894.37  115.27
  -4  -2  14  712.15  112.71
  -4  -2  14  750.55  112.42
  -4   2  15   59.99    8.77
   4  -2 -15   56.30    8.41
   4   2 -15   44.48    9.43
   4   2 -15   57.88   11.66
  -4  -2  15   51.94    9.38
  -4  -2  15   17.23    7.50
  -4   2  16   23.12    5.60
   4  -2 -16   19.47    5.00
   4   2 -16   18.75    6.47
   4   2 -16   15.96    7.96
  -4  -2  16   22.38    6.24
  -4  -2  16   19.99    5.26
  -4   2  17    2.60    3.56
  -4   2  17    0.21    3.15
   4  -2 -17    0.96    2.90
   4  -2 -17    6.19    5.21
   4   2 -17    0.33    4.18
   4   2 -17   -1.63    7.17
  -4  -2  17    0.69    3.54
  -4  -2  17   -0.68    3.11
  -4   2  18  131.84   20.26
  -4   2  18  145.53   20.23
   4  -2 -18  102.49   21.56
   4   2 -18  121.98   21.34
   4   2 -18  117.40   22.55
  -4  -2  18  105.19   20.38
  -4  -2  18  131.88   20.29
  -4   2  19  122.66   19.77
  -4   2  19  115.27   19.53
   4  -2 -19  116.12   21.47
   4   2 -19  139.40   21.41
   4   2 -19  102.35   21.97
  -4  -2  19  133.41   20.67
  -4   2  20   53.61    9.53
  -4   2  20   49.92    9.20
   4  -2 -20   40.81   11.37
   4   2 -20   64.07   13.20
  -4  -2  20   39.87    9.93
  -4   2  21    6.60    4.29
  -4   2  21    3.47    3.39
   4  -2 -21    4.02    5.39
   4   2 -21    5.91    6.72
  -4  -2  21    4.06    4.52
  -4   2  22   11.33    4.45
  -4   2  22    8.34    4.42
   4   2 -22   11.27    5.92
  -4  -2  22   22.95    6.54
  -4   2  23   -2.82    3.71
  -4   2  23   -0.35    3.49
   4   2 -23   -2.45    5.86
  -4  -2  23    1.04    4.45
  -4   2  24  131.01   23.86
   4   2 -24  177.84   26.29
  -4  -2  24  158.08   25.10
  -4   2  25   21.55    5.98
   4   2 -25   23.21    8.59
  -4  -2  25   28.55    7.55
  -4   2  26   72.72   12.84
   4  -2 -26   57.39   12.95
   4   2 -26   85.47   15.48
   4  -2 -27    1.44    4.63
   4   2 -27    4.06    5.93
   4  -2 -28   28.28    8.33
   4   2 -28   37.06   10.13
   4  -2 -29   15.82    6.00
   4   2 -29   12.95    7.94
   4  -2 -30   94.29   15.41
   4   2 -30   70.66   15.96
  -4  -2  30   69.96   15.15
   4  -2 -31   -0.41    4.68
   4   2 -31    3.79    7.01
  -4  -2  31   -2.63    5.39
   4  -2 -32    0.81    5.60
   4   2 -32   -2.24    6.19
   4  -2 -33   -0.89    4.60
   4   2 -33   12.68    6.78
   4  -2 -34    8.82    6.23
   4   2 -34   17.49    7.25
   4  -2 -35   -1.78    4.70
   4   2 -35    5.44    6.60
   4  -2 -36    7.79    6.31
   4   2 -36    3.76    6.65
   4  -2 -37   -0.61    4.67
   4   2 -37   -2.89    6.73
   4  -2 -38    1.62    5.13
   4   2 -38    0.80    5.83
   4  -2 -39    2.80    5.19
   4   2 -39    1.41    6.67
  -4   3   1   52.93    8.54
  -4   3   1   49.46   10.94
   4  -3  -1   33.05    8.22
   4  -3  -1   36.57   10.17
   4   3  -1   45.48    7.69
   4   3  -1   36.97    9.17
  -4  -3   1   29.08    7.29
  -4  -3   1   35.24   10.12
  -4   3   2  349.41   53.03
  -4   3   2  389.72   55.31
   4  -3  -2  293.29   52.92
   4  -3  -2  375.24   55.01
   4   3  -2  353.29   54.21
  -4  -3   2  398.67   52.90
  -4  -3   2  338.12   54.32
  -4   3   3    1.73    3.99
  -4   3   3   18.26    8.00
   4  -3  -3    7.93    4.49
   4  -3  -3   14.04    7.66
   4   3  -3   11.44    4.00
   4   3  -3    5.57    6.81
  -4  -3   3    5.11    3.70
  -4  -3   3    9.51    6.86
  -4   3   4    7.63    4.51
  -4   3   4   18.20    7.34
   4  -3  -4    9.93    4.66
   4  -3  -4    9.48    8.04
   4   3  -4   10.68    4.21
   4   3  -4   11.91    6.70
  -4  -3   4   14.03    5.03
  -4  -3   4    9.43    3.48
  -4  -3   4    8.35    7.15
  -4   3   5   34.80    7.54
  -4   3   5   39.44   10.41
   4  -3  -5   41.75    8.08
   4  -3  -5   49.57   10.58
   4   3  -5   37.45    7.67
   4   3  -5   36.95   10.20
  -4  -3   5   49.43    9.06
  -4  -3   5   31.31    7.25
  -4  -3   5   19.70    8.83
  -4   3   6   51.95   10.50
  -4   3   6   66.62   12.61
   4  -3  -6   66.53   11.01
   4  -3  -6   57.37   13.24
   4   3  -6   64.09   13.16
  -4  -3   6   44.69   10.53
  -4  -3   6   60.24   10.38
  -4  -3   6   66.93   13.46
  -4   3   7  701.65   64.81
   4  -3  -7  461.45   63.88
   4  -3  -7  446.67   65.80
   4   3  -7  585.58   65.86
   4   3  -7  143.36   63.25
  -4  -3   7  458.71   64.27
  -4  -3   7  440.08   63.60
  -4  -3   7  500.22   66.44
  -4   3   8   97.42   14.85
   4  -3  -8   79.49   14.65
   4  -3  -8  100.69   17.61
   4   3  -8   91.48   15.79
   4   3  -8  102.00   17.35
  -4  -3   8   89.13   15.33
  -4  -3   8   73.40   14.25
  -4   3   9   -0.96    3.56
   4  -3  -9    3.97    3.79
   4  -3  -9    5.78    7.32
   4   3  -9   -0.95    4.67
   4   3  -9   -1.88    6.61
  -4  -3   9    0.38    4.74
  -4  -3   9    1.68    3.23
  -4   3  10  216.83   32.40
  -4   3  10  192.81   33.14
   4  -3 -10  180.10   32.04
   4   3 -10  229.63   33.62
   4   3 -10  208.10   34.34
  -4  -3  10  182.87   32.58
  -4  -3  10  285.03   33.03
  -4   3  11  393.10   54.41
  -4   3  11  408.66   55.41
   4  -3 -11  338.94   53.99
   4   3 -11  388.62   55.58
   4   3 -11  424.26   57.20
  -4  -3  11  327.63   54.57
  -4  -3  11  322.29   54.20
  -4   3  12  342.54   46.42
  -4   3  12  316.20   46.99
   4  -3 -12  277.62   45.81
   4   3 -12  251.09   46.92
   4   3 -12  297.55   48.41
  -4  -3  12  407.87   47.58
  -4  -3  12  287.09   46.27
  -4   3  13   95.46   16.00
  -4   3  13   93.94   16.55
   4  -3 -13   92.47   15.63
   4   3 -13  105.94   17.44
   4   3 -13   87.16   18.19
  -4  -3  13  110.48   16.94
  -4  -3  13   93.03   16.14
  -4   3  14    8.76    3.93
  -4   3  14    7.03    4.62
   4  -3 -14    3.81    3.33
   4  -3 -14   10.47    5.79
   4   3 -14    5.40    4.97
   4   3 -14    9.77    6.92
  -4  -3  14    4.60    4.93
  -4  -3  14    6.18    4.05
  -4   3  15   49.01    8.17
   4  -3 -15   37.91    7.13
   4  -3 -15   18.30    8.64
   4   3 -15   39.09    8.58
   4   3 -15   36.90    9.46
   4   3 -15   39.22   11.08
  -4  -3  15   35.02    8.36
  -4  -3  15   33.99    7.58
  -4   3  16  285.49   38.98
   4  -3 -16  257.49   38.47
   4  -3 -16  238.89   40.09
   4   3 -16  274.38   40.58
   4   3 -16  216.23   40.89
  -4  -3  16  232.84   39.44
  -4  -3  16  256.08   39.21
  -4   3  17   15.53    5.01
   4  -3 -17   18.56    4.64
   4  -3 -17   17.79    7.05
   4   3 -17   18.00    6.77
   4   3 -17    5.85    7.58
  -4  -3  17   18.16    5.86
  -4   3  18   53.49   10.60
  -4   3  18   48.77   10.46
   4  -3 -18   64.28   10.48
   4  -3 -18   69.66   12.75
   4   3 -18   65.25   12.67
   4   3 -18   66.77   13.86
  -4  -3  18   53.54   11.43
  -4   3  19    5.31    3.61
  -4   3  19    7.62    3.96
   4  -3 -19    6.25    5.93
   4   3 -19    1.71    5.60
  -4  -3  19    9.88    5.39
  -4   3  20    7.04    4.18
  -4   3  20   10.36    4.17
   4  -3 -20   11.63    6.34
  -4  -3  20   19.82    6.28
  -4   3  21   52.71    9.50
  -4   3  21   45.91    9.38
   4  -3 -21   45.95   11.60
  -4  -3  21   51.47   10.51
  -4   3  22   77.87   14.44
  -4   3  22   85.69   14.66
   4   3 -22   74.49   16.51
  -4  -3  22  116.22   16.76
  -4   3  23   54.53   10.70
   4   3 -23   71.98   13.70
  -4   3  24    7.71    4.38
   4   3 -24    3.54    6.39
   4   3 -25    5.73    6.47
   4   3 -26   52.52   13.03
   4   3 -27   19.08    8.52
  -4  -3  27   15.73    7.37
   4  -3 -28   79.10   14.66
   4   3 -28   70.31   16.25
  -4  -3  28   85.50   15.74
   4  -3 -29    0.94    4.32
   4   3 -29    3.16    6.77
  -4  -3  29    0.61    5.01
   4  -3 -30    1.10    5.56
   4   3 -30   10.40    7.04
  -4  -3  30   14.18    6.70
   4  -3 -31   12.05    5.42
   4   3 -31    7.43    6.65
  -4  -3  31    1.94    5.64
   4  -3 -32   45.83    9.45
   4   3 -32   36.16   12.26
  -4  -3  32   28.15    9.55
   4  -3 -33    2.66    4.78
   4   3 -33    8.94    7.61
  -4  -3  33   11.54    5.88
   4  -3 -34   -3.11    5.23
   4   3 -34   -2.44    6.13
   4  -3 -35    1.31    4.99
   4   3 -35    2.59    5.87
   4  -3 -36    2.79    4.82
   4   3 -36    3.05    7.75
   4  -3 -37   -2.49    5.47
   4   3 -37    4.31    6.58
   4  -3 -38    2.30    5.23
   4   3 -38   11.83    7.57
   4  -3 -39   -2.69    4.91
   4   3 -39   -5.57    8.13
  -4   4   1   70.63   12.43
  -4   4   1   65.08   15.30
   4  -4  -1   75.61   12.82
   4  -4  -1   54.47   14.40
   4   4  -1   79.39   12.58
   4   4  -1   72.72   12.95
   4   4  -1   53.35   13.46
  -4  -4   1   81.36   13.22
  -4  -4   1   68.25   12.03
  -4  -4   1   62.81   14.20
  -4   4   2  160.34   21.99
  -4   4   2  112.74   23.85
   4  -4  -2  128.18   21.88
   4  -4  -2  171.31   24.70
   4   4  -2  127.63   22.05
   4   4  -2  136.74   23.09
  -4  -4   2  116.20   21.74
  -4  -4   2  140.70   21.33
  -4  -4   2  125.46   23.21
  -4   4   3   80.04   12.33
  -4   4   3   63.94   14.51
   4  -4  -3   68.38   12.58
   4  -4  -3   30.77   13.40
   4   4  -3   76.34   13.02
   4   4  -3   61.75   14.18
  -4  -4   3   65.73   12.40
  -4  -4   3   77.72   12.00
  -4  -4   3   71.43   14.39
  -4   4   4  268.19   48.24
  -4   4   4  358.43   50.93
   4  -4  -4  380.76   49.14
   4  -4  -4  353.18   51.05
   4   4  -4  329.73   49.37
   4   4  -4  358.23   50.52
  -4  -4   4  262.90   48.55
  -4  -4   4  316.17   48.37
  -4  -4   4  391.01   51.21
  -4   4   5    9.70    4.51
  -4   4   5   10.00    8.35
   4  -4  -5   11.10    4.96
   4  -4  -5    6.35    6.49
   4   4  -5    2.44    5.62
   4   4  -5    0.87    6.21
  -4  -4   5    7.92    5.33
  -4  -4   5   14.39    4.22
  -4  -4   5    3.61    7.78
  -4   4   6   99.98   14.03
   4  -4  -6   80.01   13.79
   4  -4  -6  124.50   17.25
   4   4  -6   94.91   15.14
   4   4  -6  111.85   17.20
  -4  -4   6   80.79   13.99
  -4  -4   6   44.26   12.71
  -4   4   7    4.76    3.99
   4  -4  -7   10.86    5.11
   4  -4  -7    1.90    7.74
   4   4  -7    4.05    5.57
   4   4  -7    7.19    6.18
  -4  -4   7    6.74    5.27
  -4  -4   7    3.97    3.89
  -4   4   8   55.12   14.24
   4  -4  -8   98.70   15.13
   4  -4  -8   85.21   17.40
   4   4  -8  106.44   16.44
   4   4  -8   74.64   16.77
  -4  -4   8  111.97   15.90
  -4  -4   8  105.89   15.13
  -4   4   9  297.27   45.96
  -4   4   9  322.24   47.13
   4  -4  -9  283.68   46.01
   4   4  -9  261.15   46.89
   4   4  -9  330.31   48.44
  -4  -4   9  314.45   46.74
  -4  -4   9  340.58   46.50
  -4   4  10  219.63   35.66
  -4   4  10  218.47   36.68
   4  -4 -10  219.71   35.75
   4   4 -10  228.25   36.74
   4   4 -10  302.77   37.94
   4   4 -10  265.95   38.52
  -4  -4  10  217.21   36.33
  -4  -4  10  247.81   36.13
  -4   4  11   41.76    7.59
  -4   4  11   29.27    7.83
   4  -4 -11   33.77    7.43
   4   4 -11   36.23    8.36
   4   4 -11   26.58    8.22
   4   4 -11   43.21   10.89
  -4  -4  11   32.07    7.71
  -4  -4  11   31.16    7.45
  -4   4  12   47.23    9.23
  -4   4  12   41.44    9.97
   4  -4 -12   51.26    9.44
   4  -4 -12   49.47   11.82
   4   4 -12   46.18   10.36
   4   4 -12   51.16   11.30
   4   4 -12   45.69   11.84
  -4  -4  12   53.43   10.44
  -4  -4  12   61.71    9.97
  -4   4  13   82.29   15.67
  -4   4  13   82.61   16.29
   4  -4 -13   90.76   15.64
   4  -4 -13  144.23   19.63
   4   4 -13   98.65   16.96
   4   4 -13  112.04   18.11
   4   4 -13   91.43   18.30
  -4  -4  13   98.19   16.77
  -4  -4  13  113.15   16.75
  -4   4  14  310.86   45.35
  -4   4  14  343.63   45.99
   4  -4 -14  300.74   45.01
   4  -4 -14  284.81   46.78
   4   4 -14  251.69   46.60
   4   4 -14  314.97   48.52
  -4  -4  14  280.43   46.13
  -4   4  15  107.96   17.34
   4  -4 -15  102.58   16.94
   4  -4 -15  108.10   19.28
   4   4 -15  103.57   19.20
   4   4 -15  115.89   20.80
  -4  -4  15  105.12   18.41
  -4   4  16   33.54    6.70
   4  -4 -16   30.14    6.00
   4  -4 -16   29.12    8.84
   4   4 -16   16.29    7.69
   4   4 -16   39.05   10.15
  -4  -4  16   28.79    7.62
  -4   4  17    6.93    3.64
   4  -4 -17    4.84    2.77
   4  -4 -17    3.88    5.96
   4   4 -17    4.10    6.02
  -4  -4  17    0.68    4.46
  -4   4  18   89.70   14.87
   4  -4 -18   83.54   14.37
   4  -4 -18   95.50   16.72
   4   4 -18   81.48   16.91
  -4  -4  18   95.69   16.36
  -4   4  19   77.53   12.67
   4  -4 -19   74.68   12.19
   4  -4 -19   53.21   13.91
  -4  -4  19   73.37   13.96
  -4   4  20   69.75   11.00
  -4   4  20   52.35   10.56
   4  -4 -20   48.39   12.03
  -4   4  21   32.65    7.04
  -4   4  21   37.71    7.31
   4  -4 -21   20.39    8.61
  -4   4  22    6.17    3.70
   4   4 -22    0.00    6.55
  -4   4  23   25.60    6.11
   4   4 -23   29.56    9.39
   4   4 -24  100.03   18.17
  -4  -4  24   77.61   16.16
   4   4 -25   61.27   14.34
  -4  -4  25   57.69   12.83
   4   4 -26   71.32   16.48
  -4  -4  26   92.67   16.29
   4   4 -27    1.97    6.26
  -4  -4  27   -3.50    6.40
   4   4 -28   40.31   12.17
  -4  -4  28   38.97   10.66
   4   4 -29   14.01    7.97
  -4  -4  29   18.59    7.10
   4  -4 -30   17.26    6.43
   4   4 -30   27.05    9.34
  -4  -4  30   18.71    7.77
   4  -4 -31    4.75    4.31
   4   4 -31    0.47    5.41
  -4  -4  31    0.97    4.87
   4  -4 -32   -2.05    4.31
   4   4 -32   -0.11    6.70
  -4  -4  32   -1.42    4.77
   4  -4 -33    3.35    4.57
   4   4 -33   -2.44    7.46
  -4  -4  33    2.64    6.07
   4  -4 -34    8.35    5.40
   4   4 -34    5.10    7.40
  -4  -4  34   14.77    6.92
   4  -4 -35    3.08    5.04
   4   4 -35    4.04    9.03
   4  -4 -36   11.44    5.69
   4   4 -36    5.67    7.99
   4  -4 -37   -1.33    4.65
   4   4 -37   -2.60    8.30
   4  -4 -38    0.26    4.63
   4   4 -38   -0.59    6.86
   4  -4 -39    3.87    5.10
  -4   5   1   98.96   15.72
  -4   5   1   83.75   18.30
   4  -5  -1   90.35   16.01
   4  -5  -1  115.40   18.80
   4   5  -1   90.55   16.05
   4   5  -1  111.63   17.42
  -4  -5   1   69.74   15.40
  -4  -5   1   89.84   15.12
  -4  -5   1   97.25   17.70
  -4   5   2  316.07   49.06
  -4   5   2  451.95   52.85
   4  -5  -2  290.72   49.22
   4  -5  -2  320.51   51.20
   4   5  -2  286.68   49.48
   4   5  -2  352.24   50.77
  -4  -5   2  329.91   49.33
  -4  -5   2  339.04   48.90
  -4  -5   2  313.13   50.77
  -4   5   3  177.05   29.05
  -4   5   3  174.73   31.40
   4  -5  -3  243.65   30.11
   4  -5  -3  206.76   31.99
   4   5  -3  180.41   29.95
   4   5  -3  225.89   31.36
  -4  -5   3  181.61   29.36
  -4  -5   3  156.57   28.66
  -4  -5   3  182.34   31.18
  -4   5   4   32.50    6.88
  -4   5   4   22.82   10.09
   4  -5  -4   28.90    7.35
   4  -5  -4   18.08    8.96
   4   5  -4   35.56    8.25
   4   5  -4   36.38    9.62
  -4  -5   4   30.69    7.39
  -4  -5   4   22.52    6.53
  -4   5   5   44.11    8.76
  -4   5   5   48.90   11.83
   4  -5  -5   47.10    9.43
   4  -5  -5   32.41   11.58
   4   5  -5   53.39   10.37
   4   5  -5   33.17   10.58
  -4  -5   5   60.31    9.80
  -4  -5   5   36.24    8.51
  -4   5   6   87.84   14.54
   4  -5  -6  107.69   15.24
   4  -5  -6   77.09   16.85
   4   5  -6   68.01   15.35
   4   5  -6   76.77   16.50
  -4  -5   6   77.73   14.90
  -4  -5   6   92.40   14.73
  -4   5   7  223.85   33.96
   4  -5  -7  218.31   34.17
   4  -5  -7  248.66   36.59
   4   5  -7  189.54   34.44
   4   5  -7  200.80   35.05
   4   5  -7  248.05   36.56
  -4  -5   7  244.77   34.78
  -4  -5   7  216.91   34.13
  -4   5   8   43.79    8.43
  -4   5   8   35.93   10.55
   4  -5  -8   47.16    8.88
   4   5  -8   39.07    9.38
   4   5  -8   25.07    9.29
   4   5  -8   25.53   10.68
  -4  -5   8   46.61    9.36
  -4  -5   8   53.73    9.09
  -4   5   9   22.81    6.26
  -4   5   9   21.04    7.78
   4  -5  -9   31.18    6.91
   4   5  -9   27.18    7.60
   4   5  -9   23.50    8.30
   4   5  -9   33.58    9.22
  -4  -5   9   40.14    7.50
  -4  -5   9   25.34    6.59
  -4   5  10   25.72    6.07
  -4   5  10   20.24    6.92
   4  -5 -10   17.71    5.66
   4   5 -10   28.40    7.01
   4   5 -10   22.38    7.34
   4   5 -10   20.72    8.74
  -4  -5  10   38.43    8.04
  -4   5  11  285.94   44.80
  -4   5  11  293.43   45.54
   4  -5 -11  325.09   45.20
   4  -5 -11  342.04   47.50
   4   5 -11  242.37   46.02
   4   5 -11  314.09   47.65
  -4  -5  11  293.58   45.71
  -4   5  12  357.27   50.51
  -4   5  12  395.98   51.36
   4  -5 -12  326.32   50.48
   4  -5 -12  321.04   52.38
   4   5 -12  297.87   52.02
   4   5 -12  302.05   52.77
  -4  -5  12  318.52   51.32
  -4   5  13   59.08    9.77
  -4   5  13   59.51   10.44
   4  -5 -13   46.68    9.54
   4  -5 -13   43.26   11.69
   4   5 -13   33.78   10.83
   4   5 -13   43.63   12.57
  -4  -5  13   70.88   11.69
  -4   5  14   15.59    5.10
  -4   5  14   16.17    5.42
   4  -5 -14   23.55    5.24
   4  -5 -14   15.77    7.81
   4   5 -14   13.57    7.09
   4   5 -14   30.52    9.64
  -4  -5  14   24.10    6.34
  -4   5  15  113.27   17.29
  -4   5  15   99.84   17.34
   4  -5 -15   98.65   16.86
   4  -5 -15   96.18   18.99
   4   5 -15  111.39   19.84
  -4  -5  15  117.47   18.57
  -4   5  16  156.71   17.23
   4  -5 -16   59.27   15.41
   4  -5 -16  131.28   19.48
   4   5 -16  115.74   19.43
  -4  -5  16  140.41   18.62
  -4   5  17   86.17   15.07
   4  -5 -17   82.78   14.71
   4  -5 -17   89.94   17.40
   4   5 -17  105.05   18.15
  -4  -5  17  115.39   17.34
  -4   5  18  155.96   22.63
   4  -5 -18  126.93   21.89
   4  -5 -18  154.06   24.58
   4   5 -18  145.81   25.26
  -4   5  19   -1.91    3.45
   4  -5 -19   -0.40    2.76
   4  -5 -19   -1.80    5.51
   4  -5 -20    5.83    3.05
   4  -5 -20    3.10    6.22
  -4   5  21   32.92    7.29
   4  -5 -21   40.16    7.07
   4   5 -21   25.38   10.15
  -4  -5  21   28.15    8.69
   4   5 -22  124.05   24.11
  -4  -5  22  138.23   23.25
   4   5 -23   15.97    8.11
  -4  -5  23    1.65    5.62
   4   5 -24    5.18    7.22
  -4  -5  24    8.53    6.09
   4   5 -25   -3.90    7.14
  -4  -5  25   -2.36    5.27
   4   5 -26   11.80    8.26
  -4  -5  26   21.19    7.57
   4   5 -27   20.52    9.90
  -4  -5  27   46.71   10.41
   4   5 -28    8.67    9.34
  -4  -5  28   32.79    8.91
   4   5 -29    3.89    7.43
  -4  -5  29    8.66    5.81
   4   5 -30   -3.63    7.35
  -4  -5  30   -3.04    5.87
   4  -5 -31   13.89    5.57
   4   5 -31   33.61   10.58
  -4  -5  31   10.25    6.69
   4  -5 -32   11.60    5.40
   4   5 -32   12.82    8.27
  -4  -5  32   14.14    7.30
   4  -5 -33   10.65    5.10
   4   5 -33    3.43    8.41
  -4  -5  33    4.76    6.15
   4  -5 -34   -1.07    4.48
   4   5 -34   -2.25    6.61
  -4  -5  34   -0.10    4.26
   4  -5 -35    4.36    4.73
   4   5 -35   -0.46    7.13
  -4  -5  35    1.22    5.27
   4  -5 -36   -0.81    4.42
   4   5 -36   -1.78    8.63
   4  -5 -37    8.17    5.76
   4   5 -37   18.31    8.53
   4  -5 -38    4.43    5.13
   4   5 -38    2.20    6.41
   4  -5 -39    1.54    5.24
  -4   6   1   47.10    9.69
  -4   6   1   48.44   13.15
   4  -6  -1   61.21   10.69
   4  -6  -1   45.90   12.43
   4   6  -1   65.34   11.31
   4   6  -1   34.16   11.11
  -4  -6   1   40.22    9.78
  -4  -6   1   75.59   10.21
  -4  -6   1   33.48   11.22
  -4   6   2   75.25   12.93
  -4   6   2   67.70   15.35
   4  -6  -2   64.58   13.16
   4  -6  -2   84.22   15.81
   4   6  -2   79.84   14.02
   4   6  -2   79.32   14.79
  -4  -6   2   66.76   12.76
  -4  -6   2   68.02   12.47
  -4   6   3   88.09   12.72
  -4   6   3   25.76   13.65
   4  -6  -3   78.82   12.87
   4  -6  -3   86.75   15.37
   4   6  -3   98.54   14.48
   4   6  -3   23.87   12.80
  -4  -6   3   74.43   12.76
  -4  -6   3   79.06   12.35
  -4   6   4  138.45   24.45
  -4   6   4  145.75   26.86
   4  -6  -4  153.83   25.03
   4  -6  -4  184.11   27.47
   4   6  -4  152.24   25.19
   4   6  -4  173.47   26.29
   4   6  -4  168.52   26.74
  -4  -6   4  150.57   24.89
  -4  -6   4  154.63   24.60
  -4   6   5   97.83   15.16
   4  -6  -5   70.46   15.20
   4  -6  -5   81.17   17.38
   4   6  -5   90.47   15.71
   4   6  -5   89.25   16.63
   4   6  -5  119.55   18.18
  -4  -6   5   83.76   15.45
  -4  -6   5   80.06   15.00
  -4  -6   5  103.65   16.38
  -4   6   6   37.58    8.88
   4  -6  -6   37.55    9.25
   4  -6  -6   56.80   12.55
   4   6  -6   58.61   10.22
   4   6  -6   54.36   11.03
   4   6  -6   33.93   10.74
  -4  -6   6   58.31   10.04
  -4  -6   6   41.77    9.08
  -4  -6   6   55.19   10.40
  -4   6   7    0.05    2.95
  -4   6   7   -2.88    7.10
   4  -6  -7    0.45    3.73
   4  -6  -7    0.44    7.23
   4   6  -7    3.53    4.68
   4   6  -7   -2.78    4.82
   4   6  -7    2.07    5.18
  -4  -6   7    1.46    4.04
  -4  -6   7    0.87    3.71
  -4   6   8  321.80   45.43
  -4   6   8  333.18   47.62
   4  -6  -8  282.52   45.43
   4   6  -8  285.91   46.99
   4   6  -8  359.49   48.36
  -4  -6   8  275.04   45.84
  -4  -6   8  268.43   46.31
  -4   6   9  394.47   57.77
  -4   6   9  378.34   59.13
   4  -6  -9  362.99   57.85
   4   6  -9  363.01   59.49
   4   6  -9  389.37   60.14
  -4  -6   9  376.62   58.52
  -4  -6   9  446.12   59.78
  -4   6  10    0.95    3.56
  -4   6  10    8.15    5.86
   4  -6 -10    3.68    3.97
   4  -6 -10    2.74    7.07
   4   6 -10    2.09    5.28
   4   6 -10   10.79    7.16
  -4  -6  10    3.50    4.53
  -4  -6  10    5.82    5.16
  -4   6  11    0.43    2.96
  -4   6  11    0.41    4.89
   4  -6 -11   -1.06    3.26
   4  -6 -11   -0.58    5.91
   4   6 -11    0.57    5.76
   4   6 -11    5.88    6.79
  -4  -6  11    0.38    3.58
  -4  -6  11    3.92    4.80
  -4   6  12    3.41    3.17
  -4   6  12    4.62    4.83
   4  -6 -12    6.73    3.92
   4  -6 -12   -3.48    6.74
   4   6 -12   -0.76    5.35
   4   6 -12   -2.69    7.38
  -4  -6  12    4.07    4.56
  -4  -6  12    3.95    4.80
  -4   6  13  126.48   19.21
  -4   6  13  125.23   19.74
   4  -6 -13  122.04   19.38
   4  -6 -13  112.35   21.08
   4   6 -13  107.11   21.50
   4   6 -13   98.70   22.09
  -4  -6  13  117.18   20.50
  -4  -6  13  118.07   20.58
  -4   6  14  119.36   19.24
  -4   6  14  128.44   19.62
   4  -6 -14   94.29   21.27
   4   6 -14  105.05   21.47
  -4  -6  14  142.27   21.14
  -4   6  15  100.84   15.19
  -4   6  15   80.89   14.83
   4  -6 -15   78.02   14.78
   4  -6 -15  115.92   18.25
   4   6 -15   95.98   17.91
  -4   6  16   36.82    7.46
   4  -6 -16   36.81    7.35
   4  -6 -16   28.98   10.37
   4   6 -16   48.84   11.26
  -4   6  17    0.70    3.18
   4  -6 -17    1.21    2.87
   4  -6 -17    4.13    6.61
   4   6 -17   -2.88    7.10
  -4   6  18   75.16   11.31
   4  -6 -18   52.73   10.56
   4  -6 -18   61.71   14.22
   4   6 -18   71.51   14.96
   4  -6 -19   59.07   10.36
   4  -6 -19   61.80   14.04
  -4  -6  19   61.65   13.06
   4  -6 -20   33.72    6.28
  -4  -6  20   20.55    8.55
   4   6 -21   25.39    9.52
  -4  -6  21   22.34    7.77
   4   6 -22   11.55    8.24
  -4  -6  22   -2.06    5.25
   4   6 -23    8.64    8.11
  -4  -6  23    1.52    6.02
   4   6 -24    4.22    7.74
  -4  -6  24    7.34    5.81
   4   6 -25   51.13   13.12
  -4  -6  25   33.27   10.36
   4   6 -26   32.68   11.08
  -4  -6  26   23.04    8.23
   4   6 -27   -2.63    6.86
  -4  -6  27   -0.47    6.17
   4   6 -28   21.63    9.44
  -4  -6  28    2.78    5.13
   4   6 -29    9.14    8.52
  -4  -6  29   30.80    8.67
   4   6 -30    4.14    7.38
  -4  -6  30    9.65    6.30
   4   6 -31    5.11    7.45
  -4  -6  31   -0.00    5.21
   4   6 -32   -0.88    7.66
  -4  -6  32   -2.20    6.08
   4  -6 -33    8.97    4.54
   4   6 -33    9.97    8.65
  -4  -6  33   11.01    7.47
   4  -6 -34    1.81    4.01
   4   6 -34    7.59    8.78
   4  -6 -35   10.00    5.66
   4   6 -35   19.45    9.16
  -4  -6  35   25.10    8.14
   4  -6 -36    5.62    4.92
   4   6 -36   -0.60    7.11
  -4  -6  36    9.66    6.23
   4  -6 -37    1.42    4.60
   4   6 -37   -0.79    6.83
   4  -6 -38   -4.04    5.12
   4   6 -38   -3.47    8.24
   4  -6 -39   -1.12    4.88
  -4   7   1  289.08   47.72
  -4   7   1  300.25   50.54
   4  -7  -1  343.70   48.59
   4  -7  -1  316.50   50.09
   4   7  -1  286.89   48.63
  -4  -7   1  291.04   47.92
  -4  -7   1  341.94   47.84
  -4  -7   1  351.40   49.09
  -4   7   2   42.28    8.51
  -4   7   2   56.76   12.82
   4  -7  -2   48.96    9.37
   4  -7  -2   28.06   10.13
   4   7  -2   39.18    8.82
   4   7  -2   38.73    9.85
  -4  -7   2   34.93    8.57
  -4  -7   2   37.34    8.09
  -4  -7   2   42.73    9.47
  -4   7   3  123.28   16.89
  -4   7   3  101.87   19.44
   4  -7  -3   67.78   16.18
   4  -7  -3  104.57   19.44
   4   7  -3   85.76   16.46
   4   7  -3  100.21   17.92
  -4  -7   3   85.88   16.44
  -4  -7   3  114.71   16.68
  -4  -7   3  105.47   17.60
  -4   7   4   27.38    5.51
  -4   7   4   30.02    9.10
   4  -7  -4    9.29    5.11
   4  -7  -4   24.79    9.21
   4   7  -4    9.53    5.03
   4   7  -4   10.38    5.73
  -4  -7   4   -0.14    3.30
  -4  -7   4   14.12    4.66
  -4  -7   4    5.08    5.08
  -4   7   5  148.69   25.94
   4  -7  -5  178.66   26.78
   4  -7  -5  176.77   28.78
   4   7  -5  179.79   28.10
   4   7  -5  175.92   28.19
  -4  -7   5  153.19   26.53
  -4  -7   5  160.37   27.25
  -4   7   6  203.52   28.94
   4  -7  -6  200.37   29.39
   4  -7  -6  219.65   31.76
   4   7  -6  141.14   29.85
   4   7  -6  163.09   30.45
  -4  -7   6  164.56   29.12
  -4  -7   6  193.72   30.16
  -4   7   7  489.95   71.83
  -4   7   7  458.70   73.77
   4  -7  -7  468.93   72.09
   4  -7  -7  482.48   74.04
   4   7  -7  489.94   73.83
   4   7  -7  484.25   74.00
  -4  -7   7  447.17   72.37
  -4  -7   7  541.89   73.63
  -4   7   8    0.11    2.91
  -4   7   8   -2.17    7.30
   4  -7  -8   -0.12    3.56
   4   7  -8    0.50    5.26
   4   7  -8   -1.79    5.92
  -4  -7   8    1.83    4.38
  -4  -7   8    0.86    3.82
  -4   7   9   20.30    5.05
  -4   7   9   24.24    8.25
   4  -7  -9    9.22    5.02
   4   7  -9    4.11    6.19
   4   7  -9    6.87    7.13
  -4  -7   9   10.04    5.37
  -4  -7   9   20.44    6.63
  -4   7  10    4.73    3.72
  -4   7  10    1.87    5.79
   4  -7 -10   10.49    4.37
   4  -7 -10    8.71    6.56
   4   7 -10   13.06    6.85
   4   7 -10   16.51    7.72
  -4  -7  10   17.15    6.42
  -4  -7  10    3.70    4.97
  -4   7  11  180.61   23.86
  -4   7  11  136.32   24.43
   4  -7 -11  131.92   23.58
   4  -7 -11  135.48   25.70
   4   7 -11  150.22   26.22
   4   7 -11  158.91   26.76
  -4  -7  11  135.33   24.56
  -4  -7  11  157.41   25.33
  -4   7  12   15.32    4.81
  -4   7  12   23.18    6.77
   4  -7 -12   16.07    5.59
   4  -7 -12   20.91    8.55
   4   7 -12   24.94    8.37
   4   7 -12   17.66    8.75
  -4  -7  12   22.08    6.91
  -4   7  13   57.11    9.41
  -4   7  13   48.33    9.95
   4  -7 -13   49.94    9.67
   4  -7 -13   39.39   11.48
   4   7 -13   39.24   11.63
  -4   7  14    8.80    3.53
  -4   7  14    3.59    4.02
   4  -7 -14    6.02    4.36
   4  -7 -14    6.43    6.51
   4   7 -14    0.62    5.57
  -4   7  15   83.04   12.90
  -4   7  15   69.99   12.51
   4  -7 -15   69.47   12.89
   4  -7 -15   75.73   15.46
   4   7 -15   66.37   15.81
  -4   7  16    3.87    3.47
  -4   7  16    5.39    3.26
   4  -7 -16    3.17    3.70
   4  -7 -16   -1.51    6.60
   4   7 -16   -1.91    6.37
  -4  -7  16   -1.31    5.72
   4  -7 -17   22.15    5.62
   4  -7 -17   21.67    9.69
   4   7 -17   30.73    9.24
  -4  -7  17   19.04    7.08
   4  -7 -18    3.15    3.30
   4   7 -18   -4.28    7.78
  -4  -7  18    6.16    5.41
  -4  -7  19   -3.60    5.32
  -4  -7  20    9.09    7.22
   4   7 -21   78.18   17.54
  -4  -7  21   76.83   15.71
   4   7 -22   32.14   11.34
  -4  -7  22   41.89   10.53
   4   7 -23   57.24   14.60
  -4  -7  23   70.61   13.95
   4   7 -24    3.18    6.47
  -4  -7  24    1.94    6.08
   4   7 -25    4.95    8.60
  -4  -7  25    9.29    6.95
   4   7 -26    0.64    7.53
  -4  -7  26    4.95    5.84
   4   7 -27   18.72   10.31
  -4  -7  27   36.70    9.65
   4   7 -28    8.56    7.44
  -4  -7  28    8.91    6.67
   4   7 -29   13.46    9.30
  -4  -7  29    8.40    7.44
   4   7 -30   -4.73    8.15
  -4  -7  30   -1.92    5.26
   4   7 -31    3.11    8.47
  -4  -7  31    7.24    6.30
   4   7 -32    6.77    8.92
  -4  -7  32    1.35    5.57
   4   7 -33   -0.06    9.44
  -4  -7  33   38.47    9.62
   4  -7 -34    0.63    4.30
   4   7 -34   -1.33    7.03
  -4  -7  34   -2.51    7.52
   4  -7 -35    0.23    4.05
   4   7 -35    0.50    7.76
  -4  -7  35   -2.74    6.33
   4  -7 -36    0.40    3.51
   4   7 -36   -7.63    9.31
  -4  -7  36    2.84    5.35
   4  -7 -37    2.96    4.37
   4   7 -37    8.95    9.46
  -4  -7  37   19.10    8.08
   4  -7 -38    0.92    4.01
   4  -7 -39    1.49    4.10
  -4   8   1   15.15    5.76
  -4   8   1   13.24    9.30
   4  -8  -1   20.46    6.22
   4  -8  -1   20.75    8.70
   4   8  -1   10.82    5.83
   4   8  -1   13.59    6.22
  -4  -8   1   18.02    5.74
  -4  -8   1   29.01    5.88
  -4  -8   1    9.15    5.39
  -4   8   2   35.65    7.41
  -4   8   2   31.03   10.33
   4  -8  -2   28.09    7.53
   4  -8  -2   25.14    8.98
   4   8  -2   28.06    8.61
  -4  -8   2   19.17    6.92
  -4  -8   2   43.31    8.73
  -4   8   3  165.84   24.89
  -4   8   3  153.42   27.53
   4  -8  -3  141.31   24.95
   4  -8  -3  165.07   27.00
   4   8  -3  136.28   25.83
  -4  -8   3  157.90   25.11
  -4  -8   3  150.09   25.65
  -4   8   4   36.60    7.11
  -4   8   4   20.06    8.44
   4  -8  -4   19.82    6.71
   4  -8  -4   23.10    9.78
   4   8  -4   33.58    8.75
  -4  -8   4   18.71    6.46
  -4  -8   4   21.59    7.21
  -4   8   5   78.87   12.87
   4  -8  -5   55.58   12.77
   4  -8  -5   82.76   15.75
   4   8  -5   80.41   15.07
  -4  -8   5   71.51   13.38
  -4  -8   5   65.48   13.89
  -4   8   6   37.42    7.69
  -4   8   6   27.84   10.04
   4  -8  -6   38.78    8.25
   4  -8  -6   19.22    9.51
   4   8  -6   26.61    9.25
  -4  -8   6   39.23    8.71
  -4  -8   6   46.51    9.66
  -4   8   7    3.57    3.64
  -4   8   7   -0.35    7.15
   4  -8  -7    3.18    4.10
   4  -8  -7   -2.51    7.45
   4   8  -7    4.94    6.05
  -4  -8   7    0.46    4.21
  -4  -8   7    1.65    4.78
  -4   8   8   23.37    6.16
  -4   8   8   31.00    9.76
   4  -8  -8   19.51    6.27
   4   8  -8   24.31    8.38
  -4  -8   8   22.24    7.37
  -4  -8   8   17.38    7.75
  -4   8   9  418.03   62.62
  -4   8   9  445.72   64.99
   4  -8  -9  405.92   62.96
   4   8  -9  392.69   64.94
  -4  -8   9  430.59   64.43
  -4   8  10    2.67    3.28
  -4   8  10    1.48    5.36
   4  -8 -10    4.36    4.30
   4  -8 -10   -0.62    6.25
   4   8 -10    3.94    7.49
  -4  -8  10    2.80    6.01
  -4   8  11   34.63    6.67
  -4   8  11   21.80    8.18
   4  -8 -11   29.06    7.01
   4  -8 -11   20.14    8.46
   4   8 -11    8.53    7.50
  -4  -8  11   39.93    9.22
  -4   8  12   -0.50    3.34
  -4   8  12    0.06    5.00
   4  -8 -12   -2.50    3.97
   4  -8 -12   -0.97    6.05
   4   8 -12    0.03    6.47
  -4  -8  12    0.61    5.56
  -4   8  13  131.72   17.88
  -4   8  13  128.51   18.55
   4  -8 -13   55.06   17.09
   4  -8 -13  161.21   21.81
   4   8 -13  121.21   21.38
  -4  -8  13  122.60   19.74
  -4   8  14   10.41    4.10
   4  -8 -14   14.65    5.44
   4   8 -14    9.13    7.49
  -4  -8  14    8.54    5.61
   4  -8 -15   33.92    8.39
   4   8 -15   37.96   11.18
  -4  -8  15   62.09   11.63
   4  -8 -16   -0.66    3.67
   4   8 -16   -3.27    6.69
  -4  -8  16   -4.93    6.11
   4  -8 -17    2.59    3.87
   4   8 -17    2.56    6.73
  -4  -8  17    5.02    5.49
  -4  -8  18   16.65    7.47
  -4  -8  19   32.29   10.03
   4   8 -20    2.79    7.20
  -4  -8  20   -0.04    5.09
   4   8 -21   95.59   18.94
  -4  -8  21   71.69   15.88
   4   8 -22    6.78    7.54
  -4  -8  22   11.19    6.73
   4   8 -23   18.13    9.57
  -4  -8  23   25.83    8.33
   4   8 -24    0.14    8.67
  -4  -8  24    3.44    5.57
   4   8 -25   11.47   10.50
  -4  -8  25   41.60   10.43
   4   8 -26    7.80    8.49
  -4  -8  26   -0.42    5.49
   4   8 -27   -2.97    8.28
  -4  -8  27    5.02    5.90
   4   8 -28   -2.77    8.39
  -4  -8  28   -2.76    6.26
   4   8 -29   16.87    9.90
  -4  -8  29   35.64   10.13
   4   8 -30   -3.50    7.90
  -4  -8  30    8.44    7.58
   4   8 -31    3.80    7.70
  -4  -8  31   12.93    7.42
   4   8 -32    0.41    8.55
  -4  -8  32   -1.15    5.30
   4   8 -33   -2.87    7.54
  -4  -8  33    5.97    6.89
   4   8 -34   -3.84    7.23
  -4  -8  34   -5.08    7.23
   4  -8 -35   14.23    4.92
   4   8 -35   12.90    9.58
  -4  -8  35   24.03    8.73
   4  -8 -36    1.06    3.78
   4   8 -36   11.04    9.63
  -4  -8  36   11.71    8.00
   4  -8 -37    0.75    3.92
   4   8 -37    4.26    8.96
  -4  -8  37    3.40    7.12
   4  -8 -38    3.79    4.34
  -4  -8  38    2.23    6.02
   4  -8 -39    3.86    4.36
  -4  -8  39   12.99    7.55
  -4   9   1  199.18   35.79
   4  -9  -1  208.70   32.97
   4  -9  -1  218.45   34.92
   4   9  -1  171.43   33.30
  -4  -9   1  214.64   32.77
  -4  -9   1  214.45   33.44
  -4   9   2   -0.14    5.67
   4  -9  -2   -0.53    4.34
   4  -9  -2   -2.85    7.10
   4   9  -2    0.26    5.87
  -4  -9   2    3.87    4.38
  -4  -9   2    1.24    4.26
  -4   9   3    9.08    9.69
   4  -9  -3   27.63    7.37
   4  -9  -3   42.18   10.38
   4   9  -3   20.91    7.77
  -4  -9   3   24.74    7.13
  -4  -9   3   21.17    8.06
   4  -9  -4   -0.41    4.54
   4  -9  -4   11.08    7.15
   4   9  -4    1.43    5.46
  -4  -9   4   -1.44    4.01
  -4  -9   4    3.03    5.25
  -4   9   5  102.15   17.84
   4  -9  -5   95.33   18.33
   4  -9  -5  139.80   21.85
   4   9  -5  101.77   19.97
  -4  -9   5  112.98   18.89
  -4  -9   5   99.12   19.21
  -4   9   6   -0.26    3.83
  -4   9   6   -5.39    8.69
   4  -9  -6    9.51    5.42
   4  -9  -6    3.18    7.68
   4   9  -6   11.87    6.76
  -4  -9   6    6.70    5.57
  -4   9   7  367.00   49.13
   4  -9  -7  312.31   49.20
   4  -9  -7  296.94   51.01
   4   9  -7  263.20   50.55
  -4  -9   7  336.57   50.64
  -4   9   8   -2.38    4.20
   4  -9  -8    3.57    4.29
   4   9  -8    0.59    7.19
  -4  -9   8    2.73    5.46
  -4   9   9   19.75    6.20
   4  -9  -9   28.01    7.05
   4   9  -9   13.46    8.31
  -4  -9   9   22.13    7.33
  -4  -9   9   25.44    7.89
  -4   9  10    9.23    4.27
   4  -9 -10    5.48    4.52
   4   9 -10    0.65    7.52
  -4  -9  10    1.07    5.89
  -4  -9  10   -2.98    6.06
  -4   9  11  218.45   34.01
   4  -9 -11  217.28   34.48
   4   9 -11  228.93   37.35
  -4  -9  11  215.94   35.57
  -4  -9  11  220.24   36.01
  -4   9  12    0.49    3.25
   4  -9 -12    0.20    4.33
   4   9 -12    2.99    6.56
  -4  -9  12    2.39    5.34
   4  -9 -13    9.36    5.04
   4   9 -13    8.32    7.78
  -4  -9  13   11.03    7.01
   4  -9 -14    9.79    4.92
   4   9 -14   15.07    8.82
  -4  -9  14   10.43    6.51
   4  -9 -15   54.50    9.63
   4   9 -15   35.45   12.16
  -4  -9  15   34.88   10.46
   4   9 -16    1.76    6.85
  -4  -9  16    3.24    5.31
   4   9 -17  133.16   26.02
  -4  -9  17  142.12   24.70
  -4  -9  18   -0.12    6.20
  -4  -9  19   14.74    6.17
   4   9 -20    3.31    7.16
  -4  -9  20    0.01    5.19
   4   9 -21   40.42   13.58
  -4  -9  21   61.10   13.12
   4   9 -22   -0.90    7.48
  -4  -9  22    0.08    5.72
   4   9 -23   52.59   15.32
  -4  -9  23   67.64   14.07
   4   9 -24   -0.88    5.93
  -4  -9  24    2.72    5.30
   4   9 -25    6.41    8.07
  -4  -9  25   -1.39    5.66
   4   9 -26    2.12    8.44
  -4  -9  26   -3.10    5.67
   4   9 -27   17.28    9.38
  -4  -9  27   20.30    8.80
   4   9 -28   -1.31    7.55
  -4  -9  28    1.81    6.51
   4   9 -29    7.34    9.38
  -4  -9  29    6.75    6.49
   4   9 -30    6.96    8.49
  -4  -9  30    6.17    6.64
   4   9 -31    7.49    8.22
  -4  -9  31    1.66    6.37
   4   9 -32   -1.78    8.26
  -4  -9  32   -0.50    5.28
   4   9 -33   -1.60    8.53
  -4  -9  33   11.52    7.49
   4   9 -34   13.86    9.96
  -4  -9  34   -0.04    5.93
   4   9 -35    6.36    9.01
  -4  -9  35   -2.80    6.61
   4  -9 -36    1.25    3.56
   4   9 -36    7.41    9.03
  -4  -9  36    2.05    6.54
   4  -9 -37    8.04    4.24
  -4  -9  37    0.05    5.94
   4  -9 -38    0.18    3.62
   4 -10  -1    3.96    5.78
  -4 -10   1   -0.44    4.56
   4 -10  -2    0.33    4.73
   4 -10  -3   44.45   10.16
   4 -10  -4    7.50    5.71
   4 -10  -5   17.36    6.13
   4  10  -5   12.09    7.41
   4 -10  -6    0.67    4.53
   4  10  -6    9.25    7.12
  -4 -10   6    6.18    4.94
  -4 -10   6   -1.52    5.77
   4 -10  -7   37.09    7.63
   4  10  -7   26.47    9.88
  -4 -10   7   12.21    7.35
  -4 -10   7   29.15    8.75
  -4  10   8   10.77    5.16
   4 -10  -8   11.50    5.22
   4  10  -8    3.95    7.54
  -4 -10   8    3.60    5.74
  -4 -10   8   12.86    6.91
  -4  10   9    8.22    4.92
   4 -10  -9   21.84    6.23
   4  10  -9   10.74    7.53
  -4 -10   9   19.21    7.37
  -4 -10   9   18.78    7.42
  -4  10  10    3.39    3.75
   4 -10 -10   -1.21    4.55
   4  10 -10   -1.10    6.77
  -4 -10  10    5.54    5.16
  -4 -10  10    2.14    5.04
   4 -10 -11   37.44    7.77
   4  10 -11   30.55   10.28
  -4 -10  11   20.35    7.65
  -4 -10  11   11.74    7.55
   4 -10 -12    1.78    4.01
   4  10 -12   -2.80    7.07
  -4 -10  12   -0.87    5.83
   4 -10 -13   19.82    6.63
   4  10 -13   13.91    9.11
  -4 -10  13   19.34    8.07
   4 -10 -14    0.46    4.18
   4  10 -14    0.45    7.84
  -4 -10  14   -2.09    6.60
   4  10 -15   57.09   16.06
  -4 -10  15   86.29   15.66
   4  10 -16    4.78    6.89
  -4 -10  16   -1.19    6.14
   4  10 -17    0.30    7.23
  -4 -10  17    7.08    5.92
  -4 -10  18   -0.04    5.81
  -4 -10  19   54.15   13.05
[truncated: 818,731 more chars]
