# Supplementary material for: LED-pump-X-ray-multiprobe crystallography for sub-second timescales
Source: Commun Chem. 2022 Aug 26;5:102. doi: 10.1038/s42004-022-00716-1 (PMC9814726; doi:10.1038/s42004-022-00716-1)
Supplement: Supplementary file 10 — Supplementary Data 1 [file 42004_2022_716_MOESM10_ESM.zip › CIFs/4s_274K/274K_4s_t10_decay.cif]

# SUBMISSION DETAILS
 
_publ_contact_author_name       'Hatcher, Lauren'
_publ_contact_author_address
;
School of Chemistry
Cardiff University
Main Building
Park Place 
Cardiff
CF10 3AT
United Kingdom
;
_publ_contact_author_email       'HatcherL1@cardiff.ac.uk'
_publ_requested_category          FM
_publ_section_comment
; 
?
;
_publ_section_references
;
Diamond General Data Aquisition (GDA) software: http://www.opengda.org/

XIA2: Winter, G. (2010) J. Appl. Cryst. 43, 186-190.
POINTLESS: Evans, P. (2006) Acta Cryst. D62, 72-82.
AIMLESS: Evans, P. R. and Murshudov, G. N. (2013) Acta Cryst. D69, 1204-1214.
DIALS: Winter, G., et al. Acta Cryst. (2018) D74, 85-97.
CCP4: Winn, M. D. et al. (2011) Acta Cryst. D67, 235-242.
   
SHELXL: Sheldrick G. M. (2015). Acta Cryst. C71, 3-8.
SHELXT:	Sheldrick, G. M. (2015). Acta Cryst. A71, 3-8.
 
OLEX2: Dolomanov, O.V.; Bourhis, L.J.; Gildea, R.J.; Howard, J.A.K.; Puschmann,
 H., OLEX2: A complete structure solution, refinement and analysis program 
 (2009). J. Appl. Cryst., 42, 339-341.

MERCURY: Macrae, C. F., Bruno, I. J., Chisholm, J. A., Edgington,
P. R., McCabe, P., Pidcock, E., Rodriguez-Monge, L., Taylor, R.,
van de Streek, J. & Wood, P. A. (2008). J. Appl. Cryst. 41, 466-470.
;

####
 
data_274K_4s_t10_decay
 
_audit_creation_method            'SHELXL-2018/3'
_shelx_SHELXL_version_number      '2018/3'
_chemical_name_systematic         
;
Nitro-(N,N,N',N'-tetrabutyldiethylenetriamine)palladium(II)
tetraphenylborate, tetrahydrofuran solvate
;
_chemical_name_common             ?
_chemical_melting_point           ?
_chemical_formula_moiety          
;
C20 H45 N4 O2 Pd, C24 H20 B, C4 H8 O
;
_chemical_formula_sum            'C48 H73 B N4 O3 Pd' 
_chemical_formula_weight          871.31

loop_
 _atom_type_symbol
 _atom_type_description
 _atom_type_scat_dispersion_real
 _atom_type_scat_dispersion_imag
 _atom_type_scat_source
 'C'  'C'   0.0010   0.0010
 'International Tables Vol C Tables 4.2.6.8 and 6.1.1.4'
 'H'  'H'   0.0000   0.0000
 'International Tables Vol C Tables 4.2.6.8 and 6.1.1.4'
 'B'  'B'   0.0000   0.0000
 'International Tables Vol C Tables 4.2.6.8 and 6.1.1.4'
 'N'  'N'   0.0030   0.0020
 'International Tables Vol C Tables 4.2.6.8 and 6.1.1.4'
 'O'  'O'   0.0050   0.0030
 'International Tables Vol C Tables 4.2.6.8 and 6.1.1.4'
 'Pd'  'Pd'  -2.5040   0.6150
 'International Tables Vol C Tables 4.2.6.8 and 6.1.1.4'
 
_space_group_crystal_system       monoclinic
_space_group_IT_number            14
_space_group_name_H-M_alt         'P 21/n'
_space_group_name_Hall            '-P 2yn'
 
_shelx_space_group_comment
;
The symmetry employed for this shelxl refinement is uniquely defined
by the following loop, which should always be used as a source of
symmetry information in preference to the above space-group names.
They are only intended as comments.
;
 
loop_
 _space_group_symop_operation_xyz
 'x, y, z'
 '-x+1/2, y+1/2, -z+1/2'
 '-x, -y, -z'
 'x-1/2, -y-1/2, z-1/2'
 
_cell_length_a                    11.6786(5)
_cell_length_b                    13.5792(5)
_cell_length_c                    30.1778(10)
_cell_angle_alpha                 90
_cell_angle_beta                  93.499(3)
_cell_angle_gamma                 90
_cell_volume                      4776.9(3)
_cell_formula_units_Z             4
_cell_measurement_temperature     274(2)
_cell_measurement_reflns_used     8179
_cell_measurement_theta_max       22.5052851593
_cell_measurement_theta_min       1.22956093722
 
_exptl_crystal_description        Plate
_exptl_crystal_colour             Yellow
_exptl_crystal_density_meas       ?
_exptl_crystal_density_method     ?
_exptl_crystal_density_diffrn     1.212          
_exptl_crystal_F_000              1856
_exptl_transmission_factor_min    ?
_exptl_transmission_factor_max    ?
_exptl_crystal_size_max           0.100
_exptl_crystal_size_mid           0.100
_exptl_crystal_size_min           0.050
_exptl_absorpt_coefficient_mu     0.202
_shelx_estimated_absorpt_T_min    0.980
_shelx_estimated_absorpt_T_max    0.990
_exptl_absorpt_correction_T_min   0.996961418932
_exptl_absorpt_correction_T_max   1.0
_exptl_absorpt_correction_type    empirical
_exptl_absorpt_process_details    
;
CCP4 7.0.058: AIMLESS, version 0.7.1 : 27/03/18
Scaling & analysis of unmerged intensities, absorption correction using spherical harmonics
;
_exptl_absorpt_special_details    ?
_diffrn_ambient_temperature       274(2)
_diffrn_radiation_wavelength      0.534
_diffrn_measurement_device_type   'Photon counting pixel array'
_diffrn_radiation_type            Synchrotron
_diffrn_measurement_method        'shutterless scans'
_diffrn_radiation_source          'Diamond Light Source Beamline I19-2'
_diffrn_radiation_monochromator   'Silicon 111'
_diffrn_detector_area_resol_mean  ?
_diffrn_reflns_number             32717
_diffrn_reflns_av_unetI/netI      0.1376
_diffrn_reflns_av_R_equivalents   0.1055
_diffrn_reflns_limit_h_min        -14
_diffrn_reflns_limit_h_max        14
_diffrn_reflns_limit_k_min        -16
_diffrn_reflns_limit_k_max        11
_diffrn_reflns_limit_l_min        -35
_diffrn_reflns_limit_l_max        37
_diffrn_reflns_theta_min          1.236
_diffrn_reflns_theta_max          19.496
_diffrn_reflns_theta_full         18.687
_diffrn_measured_fraction_theta_max   0.996
_diffrn_measured_fraction_theta_full  0.996
_diffrn_reflns_Laue_measured_fraction_max    0.996
_diffrn_reflns_Laue_measured_fraction_full   0.996
_diffrn_reflns_point_group_measured_fraction_max   0.996
_diffrn_reflns_point_group_measured_fraction_full  0.996
_reflns_number_total              9732
_reflns_number_gt                 4858
_reflns_threshold_expression      'I > 2\s(I)'
_reflns_Friedel_coverage          0.000
_reflns_Friedel_fraction_max      .
_reflns_Friedel_fraction_full     .
 
_reflns_special_details
;
 Reflections were merged by SHELXL according to the crystal
 class for the calculation of statistics and refinement.
 
 _reflns_Friedel_fraction is defined as the number of unique
 Friedel pairs measured divided by the number that would be
 possible theoretically, ignoring centric projections and
 systematic absences.
;
 
_computing_data_collection        'Diamond GDA (http://www.opengda.org/)'
_computing_cell_refinement        'DIALS (Winter, 2018)'
_computing_data_reduction         'XIA2 (Winter 2010)'
_computing_structure_solution     'SHELXT (Sheldrick, 2015)'
_computing_structure_refinement   'SHELXL (Sheldrick, 2015)'
_computing_molecular_graphics     'OLEX2 (Dolomanov et al., 2009)'
_computing_publication_material   'MERCURY (Macrae et al., 2008)'
_refine_special_details           ?
_refine_ls_structure_factor_coef  Fsqd
_refine_ls_matrix_type            full
_refine_ls_weighting_scheme       calc
_refine_ls_weighting_details
'w=1/[\s^2^(Fo^2^)+(0.0315P)^2^] where P=(Fo^2^+2Fc^2^)/3'
_atom_sites_solution_primary      ?
_atom_sites_solution_secondary    ?
_atom_sites_solution_hydrogens    geom
_refine_ls_hydrogen_treatment     constr
_refine_ls_extinction_method      none
_refine_ls_extinction_coef        .
_refine_ls_number_reflns          9732
_refine_ls_number_parameters      526
_refine_ls_number_restraints      490
_refine_ls_R_factor_all           0.1226
_refine_ls_R_factor_gt            0.0604
_refine_ls_wR_factor_ref          0.1370
_refine_ls_wR_factor_gt           0.1171
_refine_ls_goodness_of_fit_ref    0.869
_refine_ls_restrained_S_all       0.872
_refine_ls_shift/su_max           0.001
_refine_ls_shift/su_mean          0.000
 
loop_
 _atom_site_label
 _atom_site_type_symbol
 _atom_site_fract_x
 _atom_site_fract_y
 _atom_site_fract_z
 _atom_site_U_iso_or_equiv
 _atom_site_adp_type
 _atom_site_occupancy
 _atom_site_site_symmetry_order  
 _atom_site_calc_flag
 _atom_site_refinement_flags_posn
 _atom_site_refinement_flags_adp
 _atom_site_refinement_flags_occupancy
 _atom_site_disorder_assembly
 _atom_site_disorder_group
Pd1 Pd 0.33978(3) 0.77516(2) 0.34647(2) 0.04746(14) Uani 1 1 d . . . . .
N2 N 0.3460(3) 0.9275(2) 0.33767(10) 0.0562(8) Uani 1 1 d . . . . .
N3 N 0.4540(3) 0.7985(2) 0.39812(9) 0.0471(8) Uani 1 1 d . . . . .
H3 H 0.531106 0.788093 0.387921 0.057 Uiso 1 1 calc R U . . .
N4 N 0.3311(3) 0.6316(2) 0.37123(10) 0.0500(8) Uani 1 1 d . . . . .
C1 C 0.4403(4) 0.9633(3) 0.36994(13) 0.0639(12) Uani 1 1 d . . . . .
H1A H 0.513326 0.958738 0.356417 0.077 Uiso 1 1 calc R U . . .
H1B H 0.427102 1.031845 0.377110 0.077 Uiso 1 1 calc R U . . .
C2 C 0.4444(4) 0.9029(3) 0.41172(13) 0.0587(11) Uani 1 1 d . . . . .
H2A H 0.509958 0.921577 0.431166 0.070 Uiso 1 1 calc R U . . .
H2B H 0.375209 0.912829 0.427390 0.070 Uiso 1 1 calc R U . . .
C3 C 0.4333(4) 0.7235(3) 0.43256(12) 0.0514(10) Uani 1 1 d . . . . .
H3A H 0.363837 0.738740 0.447210 0.062 Uiso 1 1 calc R U . . .
H3B H 0.497062 0.721752 0.454712 0.062 Uiso 1 1 calc R U . . .
C4 C 0.4215(3) 0.6259(3) 0.40895(12) 0.0528(10) Uani 1 1 d . . . . .
H4A H 0.494474 0.607743 0.397516 0.063 Uiso 1 1 calc R U . . .
H4B H 0.400810 0.575413 0.429763 0.063 Uiso 1 1 calc R U . . .
C5 C 0.2308(4) 0.9656(3) 0.35084(14) 0.0687(12) Uani 1 1 d . . . . .
H5A H 0.171390 0.934496 0.331811 0.082 Uiso 1 1 calc R U . . .
H5B H 0.220142 0.944258 0.380980 0.082 Uiso 1 1 calc R U . . .
C6 C 0.2121(5) 1.0757(3) 0.34870(17) 0.0952(17) Uani 1 1 d . . . . .
H6A H 0.217249 1.098124 0.318374 0.114 Uiso 1 1 calc R U . . .
H6B H 0.271532 1.108531 0.367046 0.114 Uiso 1 1 calc R U . . .
C7 C 0.0944(5) 1.1027(4) 0.3648(2) 0.119(2) Uani 1 1 d . . . . .
H7A H 0.035620 1.063568 0.349016 0.143 Uiso 1 1 calc R U . . .
H7B H 0.092599 1.087894 0.396230 0.143 Uiso 1 1 calc R U . . .
C8 C 0.0701(7) 1.2090(5) 0.3573(3) 0.185(4) Uani 1 1 d . . . . .
H8A H 0.037832 1.218559 0.327623 0.277 Uiso 1 1 calc R U . . .
H8B H 0.140165 1.245849 0.361430 0.277 Uiso 1 1 calc R U . . .
H8C H 0.016748 1.231412 0.378104 0.277 Uiso 1 1 calc R U . . .
C9 C 0.3658(4) 0.9605(3) 0.29135(13) 0.0644(12) Uani 1 1 d . . . . .
H9A H 0.374651 1.031511 0.291416 0.077 Uiso 1 1 calc R U . . .
H9B H 0.298048 0.944933 0.272425 0.077 Uiso 1 1 calc R U . . .
C10 C 0.4687(4) 0.9153(3) 0.27141(13) 0.0729(13) Uani 1 1 d . . . . .
H10A H 0.465463 0.844233 0.274274 0.087 Uiso 1 1 calc R U . . .
H10B H 0.538128 0.938206 0.287443 0.087 Uiso 1 1 calc R U . . .
C11 C 0.4721(5) 0.9428(4) 0.22257(15) 0.0920(16) Uani 1 1 d . . . . .
H11A H 0.407760 0.912121 0.206032 0.110 Uiso 1 1 calc R U . . .
H11B H 0.463674 1.013614 0.219489 0.110 Uiso 1 1 calc R U . . .
C12 C 0.5802(5) 0.9118(5) 0.20332(18) 0.129(2) Uani 1 1 d . . . . .
H12A H 0.580200 0.933897 0.173096 0.194 Uiso 1 1 calc R U . . .
H12B H 0.586009 0.841323 0.204191 0.194 Uiso 1 1 calc R U . . .
H12C H 0.644263 0.940166 0.220197 0.194 Uiso 1 1 calc R U . . .
C13 C 0.2122(4) 0.6242(3) 0.38819(13) 0.0561(10) Uani 1 1 d . . . . .
H13A H 0.203668 0.676867 0.409429 0.067 Uiso 1 1 calc R U . . .
H13B H 0.157081 0.636043 0.363418 0.067 Uiso 1 1 calc R U . . .
C14 C 0.1805(4) 0.5287(3) 0.40993(15) 0.0675(12) Uani 1 1 d . . . . .
H14A H 0.233255 0.516471 0.435416 0.081 Uiso 1 1 calc R U . . .
H14B H 0.187901 0.474960 0.389103 0.081 Uiso 1 1 calc R U . . .
C15 C 0.0590(4) 0.5309(3) 0.42481(16) 0.0775(14) Uani 1 1 d . . . . .
H15A H 0.052914 0.583935 0.446093 0.093 Uiso 1 1 calc R U . . .
H15B H 0.007227 0.545950 0.399339 0.093 Uiso 1 1 calc R U . . .
C16 C 0.0200(4) 0.4367(3) 0.44558(17) 0.0922(16) Uani 1 1 d . . . . .
H16A H 0.021998 0.384132 0.424352 0.138 Uiso 1 1 calc R U . . .
H16B H -0.056886 0.444607 0.454577 0.138 Uiso 1 1 calc R U . . .
H16C H 0.070121 0.421229 0.471035 0.138 Uiso 1 1 calc R U . . .
C17 C 0.3492(4) 0.5513(3) 0.33873(13) 0.0599(11) Uani 1 1 d . . . . .
H17A H 0.282818 0.548332 0.317822 0.072 Uiso 1 1 calc R U . . .
H17B H 0.353837 0.489124 0.354537 0.072 Uiso 1 1 calc R U . . .
C18 C 0.4544(4) 0.5626(3) 0.31326(14) 0.0712(13) Uani 1 1 d . . . . .
H18A H 0.521705 0.563796 0.333750 0.085 Uiso 1 1 calc R U . . .
H18B H 0.450941 0.624700 0.297323 0.085 Uiso 1 1 calc R U . . .
C19 C 0.4650(5) 0.4779(4) 0.28025(18) 0.116(2) Uani 1 1 d . . . . .
H19A H 0.459705 0.416213 0.296180 0.139 Uiso 1 1 calc R U . . .
H19B H 0.400227 0.480960 0.258572 0.139 Uiso 1 1 calc R U . . .
C20 C 0.5684(6) 0.4772(5) 0.2571(2) 0.152(3) Uani 1 1 d . . . . .
H20A H 0.562548 0.428273 0.234083 0.227 Uiso 1 1 calc R U . . .
H20B H 0.632213 0.462037 0.277486 0.227 Uiso 1 1 calc R U . . .
H20C H 0.579654 0.540761 0.244126 0.227 Uiso 1 1 calc R U . . .
C21 C 0.6561(3) 0.3747(3) 0.42692(13) 0.0507(10) Uani 1 1 d . . . . .
C22 C 0.7095(4) 0.4237(3) 0.39335(15) 0.0634(12) Uani 1 1 d . . . . .
H22 H 0.726190 0.389212 0.367912 0.076 Uiso 1 1 calc R U . . .
C23 C 0.7384(4) 0.5222(3) 0.39674(18) 0.0824(15) Uani 1 1 d . . . . .
H23 H 0.774183 0.552740 0.373709 0.099 Uiso 1 1 calc R U . . .
C24 C 0.7148(4) 0.5754(4) 0.43362(18) 0.0783(14) Uani 1 1 d . . . . .
H24 H 0.735540 0.641398 0.435935 0.094 Uiso 1 1 calc R U . . .
C25 C 0.6608(4) 0.5307(3) 0.46686(16) 0.0693(13) Uani 1 1 d . . . . .
H25 H 0.643649 0.566358 0.491919 0.083 Uiso 1 1 calc R U . . .
C26 C 0.6313(4) 0.4321(3) 0.46341(13) 0.0600(12) Uani 1 1 d . . . . .
H26 H 0.593505 0.403052 0.486311 0.072 Uiso 1 1 calc R U . . .
C27 C 0.7347(4) 0.2016(3) 0.45870(13) 0.0518(10) Uani 1 1 d . . . . .
C28 C 0.8093(4) 0.2512(3) 0.48859(15) 0.0649(12) Uani 1 1 d . . . . .
H28 H 0.804080 0.319443 0.490360 0.078 Uiso 1 1 calc R U . . .
C29 C 0.8907(4) 0.2033(4) 0.51578(16) 0.0803(15) Uani 1 1 d . . . . .
H29 H 0.938469 0.240203 0.535199 0.096 Uiso 1 1 calc R U . . .
C30 C 0.9031(4) 0.1044(4) 0.51497(17) 0.0864(16) Uani 1 1 d . . . . .
H30 H 0.957093 0.072756 0.533896 0.104 Uiso 1 1 calc R U . . .
C31 C 0.8335(4) 0.0526(4) 0.48536(19) 0.0874(16) Uani 1 1 d . . . . .
H31 H 0.841222 -0.015429 0.483614 0.105 Uiso 1 1 calc R U . . .
C32 C 0.7514(4) 0.1000(3) 0.45785(16) 0.0758(14) Uani 1 1 d . . . . .
H32 H 0.705660 0.062442 0.438017 0.091 Uiso 1 1 calc R U . . .
C33 C 0.5061(4) 0.2302(3) 0.44417(12) 0.0487(9) Uani 1 1 d . . . . .
C34 C 0.4793(4) 0.1449(3) 0.46683(12) 0.0504(10) Uani 1 1 d . . . . .
H34 H 0.537719 0.099947 0.473795 0.060 Uiso 1 1 calc R U . . .
C35 C 0.3706(4) 0.1236(3) 0.47953(14) 0.0614(11) Uani 1 1 d . . . . .
H35 H 0.357768 0.064705 0.494129 0.074 Uiso 1 1 calc R U . . .
C36 C 0.2806(4) 0.1878(3) 0.47105(15) 0.0707(13) Uani 1 1 d . . . . .
H36 H 0.207751 0.174249 0.480320 0.085 Uiso 1 1 calc R U . . .
C37 C 0.3030(4) 0.2732(3) 0.44818(17) 0.0799(14) Uani 1 1 d . . . . .
H37 H 0.244165 0.317778 0.441335 0.096 Uiso 1 1 calc R U . . .
C38 C 0.4127(4) 0.2927(3) 0.43540(16) 0.0707(13) Uani 1 1 d . . . . .
H38 H 0.424752 0.350884 0.420091 0.085 Uiso 1 1 calc R U . . .
C39 C 0.6362(5) 0.2136(3) 0.37470(14) 0.0644(12) Uani 1 1 d . . . . .
C40 C 0.5432(5) 0.2199(3) 0.34426(14) 0.0755(13) Uani 1 1 d . . . . .
H40 H 0.474095 0.243198 0.353927 0.091 Uiso 1 1 calc R U . . .
C41 C 0.5477(6) 0.1930(4) 0.29958(17) 0.0980(18) Uani 1 1 d . . . . .
H41 H 0.483848 0.200247 0.279865 0.118 Uiso 1 1 calc R U . . .
C42 C 0.6482(7) 0.1559(5) 0.2857(2) 0.121(2) Uani 1 1 d . . . . .
H42 H 0.652592 0.136903 0.256240 0.145 Uiso 1 1 calc R U . . .
C43 C 0.7426(7) 0.1465(5) 0.3146(2) 0.140(3) Uani 1 1 d . . . . .
H43 H 0.810585 0.120928 0.304891 0.168 Uiso 1 1 calc R U . . .
C44 C 0.7356(5) 0.1754(4) 0.35838(17) 0.1064(18) Uani 1 1 d . . . . .
H44 H 0.800290 0.168891 0.377696 0.128 Uiso 1 1 calc R U . . .
B1 B 0.6337(5) 0.2555(3) 0.42611(16) 0.0547(10) Uani 1 1 d . . . . .
O3 O 0.6877(10) 0.8033(16) 0.3655(6) 0.090(3) Uani 0.685(17) 1 d D . P A 1
C45 C 0.7366(11) 0.7719(17) 0.3257(7) 0.0976(18) Uani 0.685(17) 1 d D . P A 1
H45A H 0.726316 0.822077 0.302941 0.117 Uiso 0.685(17) 1 calc R U P A 1
H45B H 0.700139 0.711689 0.314806 0.117 Uiso 0.685(17) 1 calc R U P A 1
C46 C 0.8611(10) 0.7548(11) 0.3371(5) 0.115(3) Uani 0.685(17) 1 d D . P A 1
H46A H 0.875959 0.687281 0.346153 0.138 Uiso 0.685(17) 1 calc R U P A 1
H46B H 0.907125 0.770834 0.312363 0.138 Uiso 0.685(17) 1 calc R U P A 1
C47 C 0.8825(9) 0.8231(12) 0.3739(4) 0.115(3) Uani 0.685(17) 1 d D . P A 1
H47A H 0.931686 0.792168 0.396958 0.138 Uiso 0.685(17) 1 calc R U P A 1
H47B H 0.921303 0.881289 0.363724 0.138 Uiso 0.685(17) 1 calc R U P A 1
C48 C 0.7769(9) 0.8503(9) 0.3913(4) 0.0976(18) Uani 0.685(17) 1 d D . P A 1
H48A H 0.775584 0.829963 0.422043 0.117 Uiso 0.685(17) 1 calc R U P A 1
H48B H 0.767205 0.921219 0.389854 0.117 Uiso 0.685(17) 1 calc R U P A 1
O3A O 0.673(2) 0.810(4) 0.3597(14) 0.090(3) Uani 0.315(17) 1 d D . P A 2
C45A C 0.729(2) 0.758(4) 0.3260(15) 0.0976(18) Uani 0.315(17) 1 d D . P A 2
H45C H 0.699067 0.778303 0.296648 0.117 Uiso 0.315(17) 1 calc R U P A 2
H45D H 0.719525 0.687897 0.329120 0.117 Uiso 0.315(17) 1 calc R U P A 2
C46A C 0.853(2) 0.788(2) 0.3339(11) 0.115(3) Uani 0.315(17) 1 d D . P A 2
H46C H 0.895835 0.736360 0.349674 0.138 Uiso 0.315(17) 1 calc R U P A 2
H46D H 0.886928 0.800584 0.306047 0.138 Uiso 0.315(17) 1 calc R U P A 2
C47A C 0.851(2) 0.876(2) 0.3604(8) 0.115(3) Uani 0.315(17) 1 d D . P A 2
H47C H 0.912639 0.874815 0.383420 0.138 Uiso 0.315(17) 1 calc R U P A 2
H47D H 0.860921 0.933722 0.341963 0.138 Uiso 0.315(17) 1 calc R U P A 2
C48A C 0.745(2) 0.8806(18) 0.3795(7) 0.0976(18) Uani 0.315(17) 1 d D . P A 2
H48C H 0.755322 0.868182 0.411134 0.117 Uiso 0.315(17) 1 calc R U P A 2
H48D H 0.711844 0.945551 0.375161 0.117 Uiso 0.315(17) 1 calc R U P A 2
O1 O 0.1251(3) 0.7604(3) 0.29849(10) 0.1152(11) Uani 0.923(5) 1 d D . P B 3
O2 O 0.2611(3) 0.7239(2) 0.25920(11) 0.1152(11) Uani 0.923(5) 1 d D . P B 3
N1 N 0.2258(3) 0.74952(12) 0.29393(9) 0.0672(11) Uani 0.923(5) 1 d D . P B 3
O1A O 0.214(2) 0.7572(2) 0.3042(4) 0.1152(11) Uani 0.077(5) 1 d D . P B 4
O2A O 0.3247(16) 0.7163(4) 0.2552(5) 0.1152(11) Uani 0.077(5) 1 d D . P B 4
N1A N 0.2176(15) 0.7298(3) 0.2630(4) 0.0672(11) Uani 0.077(5) 1 d D . P B 4
 
loop_
 _atom_site_aniso_label
 _atom_site_aniso_U_11
 _atom_site_aniso_U_22
 _atom_site_aniso_U_33
 _atom_site_aniso_U_23
 _atom_site_aniso_U_13
 _atom_site_aniso_U_12
Pd1 0.0493(2) 0.0489(2) 0.0439(2) 0.00095(16) 0.00037(15) -0.00215(18)
N2 0.066(2) 0.052(2) 0.0503(17) 0.0043(15) -0.0009(14) -0.0006(16)
N3 0.053(2) 0.0472(16) 0.0407(17) -0.0006(12) 0.0014(15) -0.0011(15)
N4 0.0502(19) 0.0477(19) 0.0519(18) -0.0024(14) 0.0008(13) -0.0034(15)
C1 0.078(3) 0.053(3) 0.060(2) -0.0002(18) -0.007(2) -0.010(2)
C2 0.071(3) 0.0481(19) 0.056(2) -0.0046(16) -0.006(2) -0.002(2)
C3 0.060(3) 0.053(2) 0.041(2) 0.0054(14) -0.0041(18) 0.000(2)
C4 0.052(3) 0.052(2) 0.053(2) 0.0013(17) -0.0011(17) -0.002(2)
C5 0.076(3) 0.062(2) 0.068(3) -0.003(2) 0.000(2) 0.011(2)
C6 0.116(4) 0.065(3) 0.103(4) -0.003(3) -0.002(3) 0.024(3)
C7 0.110(5) 0.094(4) 0.150(5) -0.035(4) -0.012(4) 0.038(3)
C8 0.180(8) 0.097(4) 0.272(10) -0.039(5) -0.031(7) 0.057(5)
C9 0.072(3) 0.066(3) 0.054(2) 0.015(2) -0.0023(19) -0.008(2)
C10 0.071(3) 0.083(3) 0.064(2) 0.010(2) 0.005(2) -0.009(2)
C11 0.101(4) 0.110(4) 0.067(2) 0.010(3) 0.017(3) -0.008(3)
C12 0.106(5) 0.193(7) 0.093(4) -0.010(4) 0.032(3) -0.008(4)
C13 0.051(2) 0.056(2) 0.061(3) 0.0031(19) 0.0022(19) -0.0044(19)
C14 0.064(3) 0.061(3) 0.078(3) 0.009(2) 0.014(2) -0.006(2)
C15 0.063(3) 0.079(3) 0.092(4) 0.004(3) 0.020(3) -0.007(2)
C16 0.083(4) 0.087(3) 0.110(4) 0.010(3) 0.028(3) -0.011(3)
C17 0.067(3) 0.049(2) 0.063(3) -0.0083(18) 0.003(2) -0.002(2)
C18 0.071(3) 0.081(3) 0.062(3) -0.014(2) 0.008(2) 0.005(2)
C19 0.132(5) 0.109(4) 0.110(4) -0.045(3) 0.044(4) -0.001(4)
C20 0.166(7) 0.156(6) 0.142(6) -0.026(5) 0.079(5) 0.026(5)
C21 0.048(3) 0.0521(19) 0.051(2) 0.0066(15) -0.0042(18) 0.0013(18)
C22 0.059(3) 0.059(2) 0.074(3) 0.014(2) 0.012(2) 0.000(2)
C23 0.075(4) 0.057(2) 0.116(4) 0.024(2) 0.016(3) -0.003(2)
C24 0.058(3) 0.052(3) 0.124(4) 0.012(2) -0.006(3) -0.002(2)
C25 0.066(3) 0.052(2) 0.087(3) -0.004(2) -0.014(2) 0.005(2)
C26 0.075(3) 0.052(2) 0.053(2) 0.0044(17) 0.000(2) 0.001(2)
C27 0.055(2) 0.048(2) 0.054(2) 0.0035(17) 0.0140(16) 0.0024(17)
C28 0.063(3) 0.056(3) 0.075(3) -0.008(2) -0.0005(19) 0.014(2)
C29 0.074(3) 0.080(3) 0.085(3) -0.006(3) -0.011(2) 0.018(3)
C30 0.062(4) 0.080(3) 0.117(4) 0.014(3) -0.003(3) 0.022(3)
C31 0.071(4) 0.058(3) 0.133(4) 0.018(3) 0.001(3) 0.008(2)
C32 0.067(3) 0.049(2) 0.110(4) -0.001(2) -0.004(3) 0.003(2)
C33 0.057(2) 0.042(2) 0.047(2) -0.0054(17) -0.0007(17) 0.0009(16)
C34 0.053(2) 0.047(2) 0.051(2) 0.0002(17) 0.0015(19) 0.0035(18)
C35 0.057(2) 0.063(3) 0.065(3) 0.008(2) 0.007(2) 0.0010(19)
C36 0.050(3) 0.066(3) 0.097(4) 0.000(2) 0.012(3) 0.002(2)
C37 0.060(3) 0.061(3) 0.119(4) 0.006(2) 0.005(3) 0.005(2)
C38 0.061(2) 0.055(3) 0.096(4) 0.016(2) 0.002(2) 0.006(2)
C39 0.085(3) 0.055(3) 0.054(2) -0.004(2) 0.0058(17) -0.011(2)
C40 0.103(3) 0.064(3) 0.058(2) 0.006(2) -0.008(2) -0.026(3)
C41 0.156(5) 0.080(4) 0.057(2) 0.006(3) -0.010(3) -0.036(4)
C42 0.191(6) 0.106(5) 0.068(4) -0.014(4) 0.022(3) -0.025(4)
C43 0.173(6) 0.171(6) 0.081(3) -0.036(4) 0.033(3) 0.022(5)
C44 0.114(4) 0.134(5) 0.073(3) -0.020(3) 0.024(3) 0.018(3)
B1 0.061(2) 0.052(2) 0.052(2) 0.0011(18) 0.0065(18) 0.0004(19)
O3 0.071(3) 0.103(4) 0.094(5) -0.005(4) 0.004(3) 0.001(3)
C45 0.084(3) 0.111(5) 0.097(3) -0.012(3) 0.002(2) 0.000(2)
C46 0.079(3) 0.131(7) 0.134(5) -0.007(4) 0.008(2) 0.000(3)
C47 0.079(3) 0.131(7) 0.134(5) -0.007(4) 0.008(2) 0.000(3)
C48 0.084(3) 0.111(5) 0.097(3) -0.012(3) 0.002(2) 0.000(2)
O3A 0.071(3) 0.103(4) 0.094(5) -0.005(4) 0.004(3) 0.001(3)
C45A 0.084(3) 0.111(5) 0.097(3) -0.012(3) 0.002(2) 0.000(2)
C46A 0.079(3) 0.131(7) 0.134(5) -0.007(4) 0.008(2) 0.000(3)
C47A 0.079(3) 0.131(7) 0.134(5) -0.007(4) 0.008(2) 0.000(3)
C48A 0.084(3) 0.111(5) 0.097(3) -0.012(3) 0.002(2) 0.000(2)
O1 0.072(2) 0.198(3) 0.0733(15) -0.0283(16) -0.0112(15) 0.0077(18)
O2 0.072(2) 0.198(3) 0.0733(15) -0.0283(16) -0.0112(15) 0.0077(18)
N1 0.072(2) 0.067(3) 0.0614(18) 0.0073(17) -0.0054(19) -0.001(2)
O1A 0.072(2) 0.198(3) 0.0733(15) -0.0283(16) -0.0112(15) 0.0077(18)
O2A 0.072(2) 0.198(3) 0.0733(15) -0.0283(16) -0.0112(15) 0.0077(18)
N1A 0.072(2) 0.067(3) 0.0614(18) 0.0073(17) -0.0054(19) -0.001(2)
 
_geom_special_details
;
 All esds (except the esd in the dihedral angle between two l.s. planes)
 are estimated using the full covariance matrix.  The cell esds are taken
 into account individually in the estimation of esds in distances, angles
 and torsion angles; correlations between esds in cell parameters are only
 used when they are defined by crystal symmetry.  An approximate (isotropic)
 treatment of cell esds is used for estimating esds involving l.s. planes.
;
 
loop_
 _geom_bond_atom_site_label_1
 _geom_bond_atom_site_label_2
 _geom_bond_distance
 _geom_bond_site_symmetry_2
 _geom_bond_publ_flag
Pd1 O1A 1.90(2) . ?
Pd1 N3 2.014(3) . ?
Pd1 N1 2.037(3) . ?
Pd1 N2 2.088(3) . ?
Pd1 N4 2.092(3) . ?
N2 C9 1.499(5) . ?
N2 C1 1.505(5) . ?
N2 C5 1.517(5) . ?
N3 C2 1.481(4) . ?
N3 C3 1.486(4) . ?
N3 H3 0.9800 . ?
N4 C17 1.490(5) . ?
N4 C4 1.507(4) . ?
N4 C13 1.512(5) . ?
C1 C2 1.503(5) . ?
C1 H1A 0.9700 . ?
C1 H1B 0.9700 . ?
C2 H2A 0.9700 . ?
C2 H2B 0.9700 . ?
C3 C4 1.507(5) . ?
C3 H3A 0.9700 . ?
C3 H3B 0.9700 . ?
C4 H4A 0.9700 . ?
C4 H4B 0.9700 . ?
C5 C6 1.511(6) . ?
C5 H5A 0.9700 . ?
C5 H5B 0.9700 . ?
C6 C7 1.530(7) . ?
C6 H6A 0.9700 . ?
C6 H6B 0.9700 . ?
C7 C8 1.487(7) . ?
C7 H7A 0.9700 . ?
C7 H7B 0.9700 . ?
C8 H8A 0.9600 . ?
C8 H8B 0.9600 . ?
C8 H8C 0.9600 . ?
C9 C10 1.507(6) . ?
C9 H9A 0.9700 . ?
C9 H9B 0.9700 . ?
C10 C11 1.524(5) . ?
C10 H10A 0.9700 . ?
C10 H10B 0.9700 . ?
C11 C12 1.483(7) . ?
C11 H11A 0.9700 . ?
C11 H11B 0.9700 . ?
C12 H12A 0.9600 . ?
C12 H12B 0.9600 . ?
C12 H12C 0.9600 . ?
C13 C14 1.510(5) . ?
C13 H13A 0.9700 . ?
C13 H13B 0.9700 . ?
C14 C15 1.515(6) . ?
C14 H14A 0.9700 . ?
C14 H14B 0.9700 . ?
C15 C16 1.508(6) . ?
C15 H15A 0.9700 . ?
C15 H15B 0.9700 . ?
C16 H16A 0.9600 . ?
C16 H16B 0.9600 . ?
C16 H16C 0.9600 . ?
C17 C18 1.497(5) . ?
C17 H17A 0.9700 . ?
C17 H17B 0.9700 . ?
C18 C19 1.531(6) . ?
C18 H18A 0.9700 . ?
C18 H18B 0.9700 . ?
C19 C20 1.432(7) . ?
C19 H19A 0.9700 . ?
C19 H19B 0.9700 . ?
C20 H20A 0.9600 . ?
C20 H20B 0.9600 . ?
C20 H20C 0.9600 . ?
C21 C22 1.391(5) . ?
C21 C26 1.394(5) . ?
C21 B1 1.640(6) . ?
C22 C23 1.382(6) . ?
C22 H22 0.9300 . ?
C23 C24 1.369(6) . ?
C23 H23 0.9300 . ?
C24 C25 1.360(6) . ?
C24 H24 0.9300 . ?
C25 C26 1.385(5) . ?
C25 H25 0.9300 . ?
C26 H26 0.9300 . ?
C27 C28 1.389(6) . ?
C27 C32 1.394(5) . ?
C27 B1 1.659(6) . ?
C28 C29 1.381(6) . ?
C28 H28 0.9300 . ?
C29 C30 1.351(6) . ?
C29 H29 0.9300 . ?
C30 C31 1.366(6) . ?
C30 H30 0.9300 . ?
C31 C32 1.388(6) . ?
C31 H31 0.9300 . ?
C32 H32 0.9300 . ?
C33 C34 1.390(5) . ?
C33 C38 1.395(5) . ?
C33 B1 1.653(7) . ?
C34 C35 1.380(5) . ?
C34 H34 0.9300 . ?
C35 C36 1.377(6) . ?
C35 H35 0.9300 . ?
C36 C37 1.383(6) . ?
C36 H36 0.9300 . ?
C37 C38 1.386(6) . ?
C37 H37 0.9300 . ?
C38 H38 0.9300 . ?
C39 C40 1.382(6) . ?
C39 C44 1.389(7) . ?
C39 B1 1.654(6) . ?
C40 C41 1.401(6) . ?
C40 H40 0.9300 . ?
C41 C42 1.367(8) . ?
C41 H41 0.9300 . ?
C42 C43 1.368(8) . ?
C42 H42 0.9300 . ?
C43 C44 1.387(7) . ?
C43 H43 0.9300 . ?
C44 H44 0.9300 . ?
O3 C48 1.414(9) . ?
O3 C45 1.425(11) . ?
C45 C46 1.492(13) . ?
C45 H45A 0.9700 . ?
C45 H45B 0.9700 . ?
C46 C47 1.457(10) . ?
C46 H46A 0.9700 . ?
C46 H46B 0.9700 . ?
C47 C48 1.419(9) . ?
C47 H47A 0.9700 . ?
C47 H47B 0.9700 . ?
C48 H48A 0.9700 . ?
C48 H48B 0.9700 . ?
O3A C48A 1.383(16) . ?
O3A C45A 1.427(15) . ?
C45A C46A 1.504(16) . ?
C45A H45C 0.9700 . ?
C45A H45D 0.9700 . ?
C46A C47A 1.443(15) . ?
C46A H46C 0.9700 . ?
C46A H46D 0.9700 . ?
C47A C48A 1.395(15) . ?
C47A H47C 0.9700 . ?
C47A H47D 0.9700 . ?
C48A H48C 0.9700 . ?
C48A H48D 0.9700 . ?
O1 N1 1.2009(10) . ?
O2 N1 1.2012(10) . ?
O1A N1A 1.3001(10) . ?
O2A N1A 1.3001(10) . ?
 
loop_
 _geom_angle_atom_site_label_1
 _geom_angle_atom_site_label_2
 _geom_angle_atom_site_label_3
 _geom_angle
 _geom_angle_site_symmetry_1
 _geom_angle_site_symmetry_3
 _geom_angle_publ_flag
O1A Pd1 N3 170.9(4) . . ?
N3 Pd1 N1 179.06(12) . . ?
O1A Pd1 N2 94.19(12) . . ?
N3 Pd1 N2 85.16(12) . . ?
N1 Pd1 N2 95.54(10) . . ?
O1A Pd1 N4 93.89(11) . . ?
N3 Pd1 N4 85.11(12) . . ?
N1 Pd1 N4 94.31(10) . . ?
N2 Pd1 N4 166.30(12) . . ?
C9 N2 C1 111.0(3) . . ?
C9 N2 C5 109.4(3) . . ?
C1 N2 C5 110.2(3) . . ?
C9 N2 Pd1 115.0(2) . . ?
C1 N2 Pd1 105.5(2) . . ?
C5 N2 Pd1 105.5(2) . . ?
C2 N3 C3 116.4(3) . . ?
C2 N3 Pd1 107.9(2) . . ?
C3 N3 Pd1 107.8(2) . . ?
C2 N3 H3 108.2 . . ?
C3 N3 H3 108.2 . . ?
Pd1 N3 H3 108.2 . . ?
C17 N4 C4 109.8(3) . . ?
C17 N4 C13 110.1(3) . . ?
C4 N4 C13 110.9(3) . . ?
C17 N4 Pd1 115.8(2) . . ?
C4 N4 Pd1 105.7(2) . . ?
C13 N4 Pd1 104.4(2) . . ?
C2 C1 N2 110.5(3) . . ?
C2 C1 H1A 109.5 . . ?
N2 C1 H1A 109.5 . . ?
C2 C1 H1B 109.5 . . ?
N2 C1 H1B 109.5 . . ?
H1A C1 H1B 108.1 . . ?
N3 C2 C1 106.8(3) . . ?
N3 C2 H2A 110.4 . . ?
C1 C2 H2A 110.4 . . ?
N3 C2 H2B 110.4 . . ?
C1 C2 H2B 110.4 . . ?
H2A C2 H2B 108.6 . . ?
N3 C3 C4 106.7(3) . . ?
N3 C3 H3A 110.4 . . ?
C4 C3 H3A 110.4 . . ?
N3 C3 H3B 110.4 . . ?
C4 C3 H3B 110.4 . . ?
H3A C3 H3B 108.6 . . ?
N4 C4 C3 110.6(3) . . ?
N4 C4 H4A 109.5 . . ?
C3 C4 H4A 109.5 . . ?
N4 C4 H4B 109.5 . . ?
C3 C4 H4B 109.5 . . ?
H4A C4 H4B 108.1 . . ?
C6 C5 N2 117.0(4) . . ?
C6 C5 H5A 108.0 . . ?
N2 C5 H5A 108.0 . . ?
C6 C5 H5B 108.0 . . ?
N2 C5 H5B 108.0 . . ?
H5A C5 H5B 107.3 . . ?
C5 C6 C7 110.7(5) . . ?
C5 C6 H6A 109.5 . . ?
C7 C6 H6A 109.5 . . ?
C5 C6 H6B 109.5 . . ?
C7 C6 H6B 109.5 . . ?
H6A C6 H6B 108.1 . . ?
C8 C7 C6 110.5(6) . . ?
C8 C7 H7A 109.5 . . ?
C6 C7 H7A 109.5 . . ?
C8 C7 H7B 109.5 . . ?
C6 C7 H7B 109.5 . . ?
H7A C7 H7B 108.1 . . ?
C7 C8 H8A 109.5 . . ?
C7 C8 H8B 109.5 . . ?
H8A C8 H8B 109.5 . . ?
C7 C8 H8C 109.5 . . ?
H8A C8 H8C 109.5 . . ?
H8B C8 H8C 109.5 . . ?
N2 C9 C10 115.0(3) . . ?
N2 C9 H9A 108.5 . . ?
C10 C9 H9A 108.5 . . ?
N2 C9 H9B 108.5 . . ?
C10 C9 H9B 108.5 . . ?
H9A C9 H9B 107.5 . . ?
C9 C10 C11 110.8(4) . . ?
C9 C10 H10A 109.5 . . ?
C11 C10 H10A 109.5 . . ?
C9 C10 H10B 109.5 . . ?
C11 C10 H10B 109.5 . . ?
H10A C10 H10B 108.1 . . ?
C12 C11 C10 112.5(5) . . ?
C12 C11 H11A 109.1 . . ?
C10 C11 H11A 109.1 . . ?
C12 C11 H11B 109.1 . . ?
C10 C11 H11B 109.1 . . ?
H11A C11 H11B 107.8 . . ?
C11 C12 H12A 109.5 . . ?
C11 C12 H12B 109.5 . . ?
H12A C12 H12B 109.5 . . ?
C11 C12 H12C 109.5 . . ?
H12A C12 H12C 109.5 . . ?
H12B C12 H12C 109.5 . . ?
C14 C13 N4 117.3(3) . . ?
C14 C13 H13A 108.0 . . ?
N4 C13 H13A 108.0 . . ?
C14 C13 H13B 108.0 . . ?
N4 C13 H13B 108.0 . . ?
H13A C13 H13B 107.2 . . ?
C13 C14 C15 111.8(4) . . ?
C13 C14 H14A 109.3 . . ?
C15 C14 H14A 109.3 . . ?
C13 C14 H14B 109.3 . . ?
C15 C14 H14B 109.3 . . ?
H14A C14 H14B 107.9 . . ?
C16 C15 C14 114.7(4) . . ?
C16 C15 H15A 108.6 . . ?
C14 C15 H15A 108.6 . . ?
C16 C15 H15B 108.6 . . ?
C14 C15 H15B 108.6 . . ?
H15A C15 H15B 107.6 . . ?
C15 C16 H16A 109.5 . . ?
C15 C16 H16B 109.5 . . ?
H16A C16 H16B 109.5 . . ?
C15 C16 H16C 109.5 . . ?
H16A C16 H16C 109.5 . . ?
H16B C16 H16C 109.5 . . ?
N4 C17 C18 114.6(3) . . ?
N4 C17 H17A 108.6 . . ?
C18 C17 H17A 108.6 . . ?
N4 C17 H17B 108.6 . . ?
C18 C17 H17B 108.6 . . ?
H17A C17 H17B 107.6 . . ?
C17 C18 C19 111.0(4) . . ?
C17 C18 H18A 109.4 . . ?
C19 C18 H18A 109.4 . . ?
C17 C18 H18B 109.4 . . ?
C19 C18 H18B 109.4 . . ?
H18A C18 H18B 108.0 . . ?
C20 C19 C18 115.3(5) . . ?
C20 C19 H19A 108.5 . . ?
C18 C19 H19A 108.5 . . ?
C20 C19 H19B 108.5 . . ?
C18 C19 H19B 108.5 . . ?
H19A C19 H19B 107.5 . . ?
C19 C20 H20A 109.5 . . ?
C19 C20 H20B 109.5 . . ?
H20A C20 H20B 109.5 . . ?
C19 C20 H20C 109.5 . . ?
H20A C20 H20C 109.5 . . ?
H20B C20 H20C 109.5 . . ?
C22 C21 C26 115.6(4) . . ?
C22 C21 B1 122.7(4) . . ?
C26 C21 B1 121.5(4) . . ?
C23 C22 C21 121.8(4) . . ?
C23 C22 H22 119.1 . . ?
C21 C22 H22 119.1 . . ?
C24 C23 C22 120.7(5) . . ?
C24 C23 H23 119.7 . . ?
C22 C23 H23 119.7 . . ?
C25 C24 C23 119.3(5) . . ?
C25 C24 H24 120.3 . . ?
C23 C24 H24 120.3 . . ?
C24 C25 C26 120.0(5) . . ?
C24 C25 H25 120.0 . . ?
C26 C25 H25 120.0 . . ?
C25 C26 C21 122.5(4) . . ?
C25 C26 H26 118.8 . . ?
C21 C26 H26 118.8 . . ?
C28 C27 C32 114.1(4) . . ?
C28 C27 B1 124.5(4) . . ?
C32 C27 B1 121.4(4) . . ?
C29 C28 C27 122.7(4) . . ?
C29 C28 H28 118.7 . . ?
C27 C28 H28 118.7 . . ?
C30 C29 C28 121.9(5) . . ?
C30 C29 H29 119.1 . . ?
C28 C29 H29 119.1 . . ?
C29 C30 C31 117.6(5) . . ?
C29 C30 H30 121.2 . . ?
C31 C30 H30 121.2 . . ?
C30 C31 C32 120.9(5) . . ?
C30 C31 H31 119.5 . . ?
C32 C31 H31 119.5 . . ?
C31 C32 C27 122.7(5) . . ?
C31 C32 H32 118.6 . . ?
C27 C32 H32 118.6 . . ?
C34 C33 C38 113.8(4) . . ?
C34 C33 B1 124.7(4) . . ?
C38 C33 B1 121.4(4) . . ?
C35 C34 C33 123.4(4) . . ?
C35 C34 H34 118.3 . . ?
C33 C34 H34 118.3 . . ?
C36 C35 C34 121.4(4) . . ?
C36 C35 H35 119.3 . . ?
C34 C35 H35 119.3 . . ?
C35 C36 C37 117.2(5) . . ?
C35 C36 H36 121.4 . . ?
C37 C36 H36 121.4 . . ?
C36 C37 C38 120.4(5) . . ?
C36 C37 H37 119.8 . . ?
C38 C37 H37 119.8 . . ?
C37 C38 C33 123.8(4) . . ?
C37 C38 H38 118.1 . . ?
C33 C38 H38 118.1 . . ?
C40 C39 C44 115.3(5) . . ?
C40 C39 B1 122.9(5) . . ?
C44 C39 B1 121.6(5) . . ?
C39 C40 C41 123.3(6) . . ?
C39 C40 H40 118.3 . . ?
C41 C40 H40 118.3 . . ?
C42 C41 C40 118.3(6) . . ?
C42 C41 H41 120.8 . . ?
C40 C41 H41 120.8 . . ?
C41 C42 C43 120.9(6) . . ?
C41 C42 H42 119.6 . . ?
C43 C42 H42 119.6 . . ?
C42 C43 C44 119.3(7) . . ?
C42 C43 H43 120.4 . . ?
C44 C43 H43 120.4 . . ?
C43 C44 C39 122.9(6) . . ?
C43 C44 H44 118.6 . . ?
C39 C44 H44 118.6 . . ?
C21 B1 C33 110.3(3) . . ?
C21 B1 C39 110.0(3) . . ?
C33 B1 C39 107.8(4) . . ?
C21 B1 C27 108.6(4) . . ?
C33 B1 C27 109.6(3) . . ?
C39 B1 C27 110.6(4) . . ?
C48 O3 C45 106.2(7) . . ?
O3 C45 C46 106.7(12) . . ?
O3 C45 H45A 110.4 . . ?
C46 C45 H45A 110.4 . . ?
O3 C45 H45B 110.4 . . ?
C46 C45 H45B 110.4 . . ?
H45A C45 H45B 108.6 . . ?
C47 C46 C45 101.3(7) . . ?
C47 C46 H46A 111.5 . . ?
C45 C46 H46A 111.5 . . ?
C47 C46 H46B 111.5 . . ?
C45 C46 H46B 111.5 . . ?
H46A C46 H46B 109.3 . . ?
C48 C47 C46 109.6(8) . . ?
C48 C47 H47A 109.8 . . ?
C46 C47 H47A 109.8 . . ?
C48 C47 H47B 109.8 . . ?
C46 C47 H47B 109.8 . . ?
H47A C47 H47B 108.2 . . ?
O3 C48 C47 107.9(7) . . ?
O3 C48 H48A 110.1 . . ?
C47 C48 H48A 110.1 . . ?
O3 C48 H48B 110.1 . . ?
C47 C48 H48B 110.1 . . ?
H48A C48 H48B 108.4 . . ?
C48A O3A C45A 110.8(14) . . ?
O3A C45A C46A 103.4(13) . . ?
O3A C45A H45C 111.1 . . ?
C46A C45A H45C 111.1 . . ?
O3A C45A H45D 111.1 . . ?
C46A C45A H45D 111.1 . . ?
H45C C45A H45D 109.0 . . ?
C47A C46A C45A 105.3(14) . . ?
C47A C46A H46C 110.7 . . ?
C45A C46A H46C 110.7 . . ?
C47A C46A H46D 110.7 . . ?
C45A C46A H46D 110.7 . . ?
H46C C46A H46D 108.8 . . ?
C48A C47A C46A 107.8(14) . . ?
C48A C47A H47C 110.1 . . ?
C46A C47A H47C 110.2 . . ?
C48A C47A H47D 110.2 . . ?
C46A C47A H47D 110.2 . . ?
H47C C47A H47D 108.5 . . ?
O3A C48A C47A 108.9(13) . . ?
O3A C48A H48C 109.9 . . ?
C47A C48A H48C 109.9 . . ?
O3A C48A H48D 109.9 . . ?
C47A C48A H48D 109.9 . . ?
H48C C48A H48D 108.3 . . ?
O1 N1 O2 121.77(15) . . ?
O1 N1 Pd1 119.2(2) . . ?
O2 N1 Pd1 119.1(2) . . ?
N1A O1A Pd1 127.4(10) . . ?
O1A N1A O2A 107.72(12) . . ?
 
loop_
 _geom_torsion_atom_site_label_1
 _geom_torsion_atom_site_label_2
 _geom_torsion_atom_site_label_3
 _geom_torsion_atom_site_label_4
 _geom_torsion
 _geom_torsion_site_symmetry_1
 _geom_torsion_site_symmetry_2
 _geom_torsion_site_symmetry_3
 _geom_torsion_site_symmetry_4
 _geom_torsion_publ_flag
C9 N2 C1 C2 -159.9(3) . . . . ?
C5 N2 C1 C2 78.8(4) . . . . ?
Pd1 N2 C1 C2 -34.6(4) . . . . ?
C3 N3 C2 C1 -166.8(3) . . . . ?
Pd1 N3 C2 C1 -45.6(4) . . . . ?
N2 C1 C2 N3 54.2(4) . . . . ?
C2 N3 C3 C4 167.7(3) . . . . ?
Pd1 N3 C3 C4 46.4(4) . . . . ?
C17 N4 C4 C3 159.1(3) . . . . ?
C13 N4 C4 C3 -79.0(4) . . . . ?
Pd1 N4 C4 C3 33.6(3) . . . . ?
N3 C3 C4 N4 -53.9(4) . . . . ?
C9 N2 C5 C6 -57.1(5) . . . . ?
C1 N2 C5 C6 65.2(5) . . . . ?
Pd1 N2 C5 C6 178.6(3) . . . . ?
N2 C5 C6 C7 -177.5(4) . . . . ?
C5 C6 C7 C8 -172.8(5) . . . . ?
C1 N2 C9 C10 66.9(5) . . . . ?
C5 N2 C9 C10 -171.2(4) . . . . ?
Pd1 N2 C9 C10 -52.8(5) . . . . ?
N2 C9 C10 C11 172.5(4) . . . . ?
C9 C10 C11 C12 171.9(5) . . . . ?
C17 N4 C13 C14 57.2(5) . . . . ?
C4 N4 C13 C14 -64.5(4) . . . . ?
Pd1 N4 C13 C14 -177.9(3) . . . . ?
N4 C13 C14 C15 -179.3(4) . . . . ?
C13 C14 C15 C16 178.2(4) . . . . ?
C4 N4 C17 C18 -68.9(4) . . . . ?
C13 N4 C17 C18 168.7(4) . . . . ?
Pd1 N4 C17 C18 50.6(4) . . . . ?
N4 C17 C18 C19 -179.1(4) . . . . ?
C17 C18 C19 C20 -174.6(5) . . . . ?
C26 C21 C22 C23 1.6(6) . . . . ?
B1 C21 C22 C23 -173.2(4) . . . . ?
C21 C22 C23 C24 -0.2(7) . . . . ?
C22 C23 C24 C25 -1.0(8) . . . . ?
C23 C24 C25 C26 0.7(7) . . . . ?
C24 C25 C26 C21 0.8(7) . . . . ?
C22 C21 C26 C25 -2.0(6) . . . . ?
B1 C21 C26 C25 172.9(4) . . . . ?
C32 C27 C28 C29 -1.5(7) . . . . ?
B1 C27 C28 C29 178.7(4) . . . . ?
C27 C28 C29 C30 0.0(8) . . . . ?
C28 C29 C30 C31 1.5(8) . . . . ?
C29 C30 C31 C32 -1.4(8) . . . . ?
C30 C31 C32 C27 -0.2(8) . . . . ?
C28 C27 C32 C31 1.6(7) . . . . ?
B1 C27 C32 C31 -178.6(4) . . . . ?
C38 C33 C34 C35 0.1(6) . . . . ?
B1 C33 C34 C35 -176.6(4) . . . . ?
C33 C34 C35 C36 -1.2(6) . . . . ?
C34 C35 C36 C37 1.8(7) . . . . ?
C35 C36 C37 C38 -1.2(7) . . . . ?
C36 C37 C38 C33 0.1(8) . . . . ?
C34 C33 C38 C37 0.5(7) . . . . ?
B1 C33 C38 C37 177.3(4) . . . . ?
C44 C39 C40 C41 -1.9(7) . . . . ?
B1 C39 C40 C41 173.9(4) . . . . ?
C39 C40 C41 C42 2.0(8) . . . . ?
C40 C41 C42 C43 -0.8(10) . . . . ?
C41 C42 C43 C44 -0.3(11) . . . . ?
C42 C43 C44 C39 0.3(10) . . . . ?
C40 C39 C44 C43 0.8(8) . . . . ?
B1 C39 C44 C43 -175.1(5) . . . . ?
C22 C21 B1 C33 -140.0(4) . . . . ?
C26 C21 B1 C33 45.4(5) . . . . ?
C22 C21 B1 C39 -21.2(6) . . . . ?
C26 C21 B1 C39 164.2(4) . . . . ?
C22 C21 B1 C27 99.9(4) . . . . ?
C26 C21 B1 C27 -74.7(5) . . . . ?
C34 C33 B1 C21 -148.6(4) . . . . ?
C38 C33 B1 C21 35.0(5) . . . . ?
C34 C33 B1 C39 91.3(5) . . . . ?
C38 C33 B1 C39 -85.1(5) . . . . ?
C34 C33 B1 C27 -29.1(5) . . . . ?
C38 C33 B1 C27 154.5(4) . . . . ?
C40 C39 B1 C21 -81.4(5) . . . . ?
C44 C39 B1 C21 94.2(5) . . . . ?
C40 C39 B1 C33 38.9(5) . . . . ?
C44 C39 B1 C33 -145.5(4) . . . . ?
C40 C39 B1 C27 158.7(4) . . . . ?
C44 C39 B1 C27 -25.7(6) . . . . ?
C28 C27 B1 C21 12.7(6) . . . . ?
C32 C27 B1 C21 -167.1(4) . . . . ?
C28 C27 B1 C33 -107.9(5) . . . . ?
C32 C27 B1 C33 72.3(5) . . . . ?
C28 C27 B1 C39 133.4(4) . . . . ?
C32 C27 B1 C39 -46.4(5) . . . . ?
C48 O3 C45 C46 28(2) . . . . ?
O3 C45 C46 C47 -28(2) . . . . ?
C45 C46 C47 C48 18.0(17) . . . . ?
C45 O3 C48 C47 -16(2) . . . . ?
C46 C47 C48 O3 -1.7(16) . . . . ?
C48A O3A C45A C46A 13(5) . . . . ?
O3A C45A C46A C47A -19(5) . . . . ?
C45A C46A C47A C48A 19(4) . . . . ?
C45A O3A C48A C47A -1(5) . . . . ?
C46A C47A C48A O3A -11(4) . . . . ?
Pd1 O1A N1A O2A 0.00(3) . . . . ?
 
_refine_diff_density_max    0.455
_refine_diff_density_min   -0.460
_refine_diff_density_rms    0.067

_shelx_res_file
;
TITL shelxt in P 1 21/n 1
    76_pdno2_tr_274k_100s_10_decay.res
    created by SHELXL-2018/3 at 10:16:16 on 31-Mar-2020
CELL 0.534 11.6786 13.5792 30.1778 90 93.499 90
ZERR 4 0.000458 0.000483 0.000999 0 0.003172 0
LATT 1
SYMM 0.5-X,0.5+Y,0.5-Z
SFAC C H B N O Pd
DISP B 0 0 4.561
DISP C 0.001 0.001 6.94
DISP H -0 0 0.611
DISP N 0.003 0.002 10.693
DISP O 0.005 0.003 16.398
DISP Pd -2.504 0.615 1934.604
UNIT 192 292 4 16 12 4
DFIX 1.2 0.001 N1 O1 N1 O2
DFIX 1.3 0.001 O1A N1A N1A O2A
DANG 2.1 0.001 O1 O2 O1A O2A
FLAT 0.001 Pd1 O1 O2 N1 O1A O2A N1A
RIGU 0.001 0.002
EADP O3 O3A
EADP C45 C45A C48 C48A
EADP C46 C46A C47 C47A
EADP O1 O1A O2 O2A
EADP N1 N1A

L.S. 20
PLAN  5
SIZE 0.1 0.1 0.05
TEMP 1
BOND $H
list 4
CONF
fmap 2
acta
SHEL 999 0.8
OMIT -1 0 5
OMIT 0 0 6
OMIT -3 0 -1
OMIT -9 0 13
REM <olex2.extras>
REM <HklSrc "%.\\76_PdNO2_TR_274K_100S_10_decay.hkl">
REM </olex2.extras>

WGHT    0.031500
FVAR       0.24148   0.68466   0.92251
PD1   6    0.339783    0.775155    0.346474    11.00000    0.04927    0.04893 =
         0.04388    0.00095    0.00037   -0.00215
N2    4    0.346007    0.927505    0.337673    11.00000    0.06579    0.05196 =
         0.05035    0.00425   -0.00090   -0.00064
N3    4    0.453965    0.798535    0.398124    11.00000    0.05318    0.04721 =
         0.04071   -0.00057    0.00141   -0.00109
AFIX  13
H3    2    0.531106    0.788093    0.387921    11.00000   -1.20000
AFIX   0
N4    4    0.331115    0.631588    0.371230    11.00000    0.05016    0.04770 =
         0.05194   -0.00238    0.00076   -0.00338
C1    1    0.440272    0.963298    0.369944    11.00000    0.07768    0.05308 =
         0.05953   -0.00025   -0.00736   -0.00958
AFIX  23
H1A   2    0.513326    0.958738    0.356417    11.00000   -1.20000
H1B   2    0.427102    1.031845    0.377110    11.00000   -1.20000
AFIX   0
C2    1    0.444367    0.902857    0.411720    11.00000    0.07075    0.04806 =
         0.05611   -0.00463   -0.00616   -0.00195
AFIX  23
H2A   2    0.509958    0.921577    0.431166    11.00000   -1.20000
H2B   2    0.375209    0.912829    0.427390    11.00000   -1.20000
AFIX   0
C3    1    0.433329    0.723490    0.432555    11.00000    0.05987    0.05271 =
         0.04079    0.00544   -0.00407    0.00014
AFIX  23
H3A   2    0.363837    0.738740    0.447210    11.00000   -1.20000
H3B   2    0.497062    0.721752    0.454712    11.00000   -1.20000
AFIX   0
C4    1    0.421546    0.625861    0.408953    11.00000    0.05244    0.05223 =
         0.05327    0.00133   -0.00111   -0.00167
AFIX  23
H4A   2    0.494474    0.607743    0.397516    11.00000   -1.20000
H4B   2    0.400810    0.575413    0.429763    11.00000   -1.20000
AFIX   0
C5    1    0.230770    0.965642    0.350839    11.00000    0.07612    0.06165 =
         0.06782   -0.00343    0.00029    0.01071
AFIX  23
H5A   2    0.171390    0.934496    0.331811    11.00000   -1.20000
H5B   2    0.220142    0.944258    0.380980    11.00000   -1.20000
AFIX   0
C6    1    0.212065    1.075678    0.348701    11.00000    0.11557    0.06538 =
         0.10346   -0.00335   -0.00211    0.02388
AFIX  23
H6A   2    0.217249    1.098124    0.318374    11.00000   -1.20000
H6B   2    0.271532    1.108531    0.367046    11.00000   -1.20000
AFIX   0
C7    1    0.094389    1.102675    0.364833    11.00000    0.10969    0.09431 =
         0.15012   -0.03521   -0.01235    0.03788
AFIX  23
H7A   2    0.035620    1.063568    0.349016    11.00000   -1.20000
H7B   2    0.092599    1.087894    0.396230    11.00000   -1.20000
AFIX   0
C8    1    0.070136    1.209043    0.357333    11.00000    0.17981    0.09723 =
         0.27198   -0.03905   -0.03132    0.05743
AFIX 137
H8A   2    0.037832    1.218559    0.327623    11.00000   -1.50000
H8B   2    0.140165    1.245849    0.361430    11.00000   -1.50000
H8C   2    0.016748    1.231412    0.378104    11.00000   -1.50000
AFIX   0
C9    1    0.365757    0.960488    0.291349    11.00000    0.07175    0.06615 =
         0.05449    0.01501   -0.00233   -0.00763
AFIX  23
H9A   2    0.374651    1.031511    0.291416    11.00000   -1.20000
H9B   2    0.298048    0.944933    0.272425    11.00000   -1.20000
AFIX   0
C10   1    0.468661    0.915314    0.271414    11.00000    0.07110    0.08348 =
         0.06418    0.01044    0.00513   -0.00895
AFIX  23
H10A  2    0.465463    0.844233    0.274274    11.00000   -1.20000
H10B  2    0.538128    0.938206    0.287443    11.00000   -1.20000
AFIX   0
C11   1    0.472051    0.942833    0.222566    11.00000    0.10076    0.10951 =
         0.06717    0.00960    0.01682   -0.00769
AFIX  23
H11A  2    0.407760    0.912121    0.206032    11.00000   -1.20000
H11B  2    0.463674    1.013614    0.219489    11.00000   -1.20000
AFIX   0
C12   1    0.580158    0.911822    0.203316    11.00000    0.10561    0.19267 =
         0.09303   -0.00987    0.03183   -0.00824
AFIX 137
H12A  2    0.580200    0.933897    0.173096    11.00000   -1.50000
H12B  2    0.586009    0.841323    0.204191    11.00000   -1.50000
H12C  2    0.644263    0.940166    0.220197    11.00000   -1.50000
AFIX   0
C13   1    0.212240    0.624169    0.388186    11.00000    0.05100    0.05585 =
         0.06136    0.00307    0.00216   -0.00438
AFIX  23
H13A  2    0.203668    0.676867    0.409429    11.00000   -1.20000
H13B  2    0.157081    0.636043    0.363418    11.00000   -1.20000
AFIX   0
C14   1    0.180474    0.528654    0.409932    11.00000    0.06448    0.06115 =
         0.07807    0.00881    0.01369   -0.00585
AFIX  23
H14A  2    0.233255    0.516471    0.435416    11.00000   -1.20000
H14B  2    0.187901    0.474960    0.389103    11.00000   -1.20000
AFIX   0
C15   1    0.058960    0.530933    0.424814    11.00000    0.06297    0.07927 =
         0.09203    0.00414    0.01960   -0.00711
AFIX  23
H15A  2    0.052914    0.583935    0.446093    11.00000   -1.20000
H15B  2    0.007227    0.545950    0.399339    11.00000   -1.20000
AFIX   0
C16   1    0.020011    0.436665    0.445580    11.00000    0.08294    0.08684 =
         0.10955    0.00995    0.02767   -0.01081
AFIX 137
H16A  2    0.021998    0.384132    0.424352    11.00000   -1.50000
H16B  2   -0.056886    0.444607    0.454577    11.00000   -1.50000
H16C  2    0.070121    0.421229    0.471035    11.00000   -1.50000
AFIX   0
C17   1    0.349200    0.551326    0.338725    11.00000    0.06696    0.04922 =
         0.06334   -0.00835    0.00325   -0.00160
AFIX  23
H17A  2    0.282818    0.548332    0.317822    11.00000   -1.20000
H17B  2    0.353837    0.489124    0.354537    11.00000   -1.20000
AFIX   0
C18   1    0.454420    0.562628    0.313256    11.00000    0.07114    0.08144 =
         0.06159   -0.01384    0.00780    0.00503
AFIX  23
H18A  2    0.521705    0.563796    0.333750    11.00000   -1.20000
H18B  2    0.450941    0.624700    0.297323    11.00000   -1.20000
AFIX   0
C19   1    0.464960    0.477937    0.280253    11.00000    0.13250    0.10903 =
         0.11024   -0.04483    0.04412   -0.00145
AFIX  23
H19A  2    0.459705    0.416213    0.296180    11.00000   -1.20000
H19B  2    0.400227    0.480960    0.258572    11.00000   -1.20000
AFIX   0
C20   1    0.568365    0.477190    0.257077    11.00000    0.16553    0.15586 =
         0.14209   -0.02562    0.07888    0.02617
AFIX 137
H20A  2    0.562548    0.428273    0.234083    11.00000   -1.50000
H20B  2    0.632213    0.462037    0.277486    11.00000   -1.50000
H20C  2    0.579654    0.540761    0.244126    11.00000   -1.50000
AFIX   0

C21   1    0.656149    0.374667    0.426925    11.00000    0.04787    0.05210 =
         0.05139    0.00659   -0.00422    0.00130
C22   1    0.709492    0.423699    0.393350    11.00000    0.05851    0.05882 =
         0.07374    0.01419    0.01161    0.00030
AFIX  43
H22   2    0.726190    0.389212    0.367912    11.00000   -1.20000
AFIX   0
C23   1    0.738371    0.522237    0.396736    11.00000    0.07496    0.05714 =
         0.11628    0.02414    0.01576   -0.00308
AFIX  43
H23   2    0.774183    0.552740    0.373709    11.00000   -1.20000
AFIX   0
C24   1    0.714818    0.575386    0.433622    11.00000    0.05807    0.05159 =
         0.12393    0.01180   -0.00559   -0.00167
AFIX  43
H24   2    0.735540    0.641398    0.435935    11.00000   -1.20000
AFIX   0
C25   1    0.660795    0.530687    0.466864    11.00000    0.06617    0.05213 =
         0.08728   -0.00420   -0.01366    0.00525
AFIX  43
H25   2    0.643649    0.566358    0.491919    11.00000   -1.20000
AFIX   0
C26   1    0.631310    0.432075    0.463415    11.00000    0.07483    0.05180 =
         0.05280    0.00445    0.00030    0.00081
AFIX  43
H26   2    0.593505    0.403052    0.486311    11.00000   -1.20000
AFIX   0
C27   1    0.734669    0.201631    0.458696    11.00000    0.05509    0.04756 =
         0.05394    0.00345    0.01403    0.00244
C28   1    0.809251    0.251230    0.488590    11.00000    0.06342    0.05591 =
         0.07474   -0.00756   -0.00049    0.01424
AFIX  43
H28   2    0.804080    0.319443    0.490360    11.00000   -1.20000
AFIX   0
C29   1    0.890739    0.203340    0.515778    11.00000    0.07360    0.08001 =
         0.08518   -0.00620   -0.01126    0.01788
AFIX  43
H29   2    0.938469    0.240203    0.535199    11.00000   -1.20000
AFIX   0
C30   1    0.903102    0.104426    0.514966    11.00000    0.06185    0.07955 =
         0.11676    0.01365   -0.00339    0.02235
AFIX  43
H30   2    0.957093    0.072756    0.533896    11.00000   -1.20000
AFIX   0
C31   1    0.833495    0.052601    0.485359    11.00000    0.07062    0.05791 =
         0.13306    0.01841    0.00097    0.00825
AFIX  43
H31   2    0.841222   -0.015429    0.483614    11.00000   -1.20000
AFIX   0
C32   1    0.751409    0.100018    0.457847    11.00000    0.06708    0.04914 =
         0.11003   -0.00113   -0.00384    0.00314
AFIX  43
H32   2    0.705660    0.062442    0.438017    11.00000   -1.20000
AFIX   0
C33   1    0.506128    0.230170    0.444170    11.00000    0.05669    0.04177 =
         0.04724   -0.00544   -0.00069    0.00094
C34   1    0.479331    0.144939    0.466832    11.00000    0.05306    0.04724 =
         0.05062    0.00021    0.00153    0.00350
AFIX  43
H34   2    0.537719    0.099947    0.473795    11.00000   -1.20000
AFIX   0
C35   1    0.370579    0.123638    0.479532    11.00000    0.05657    0.06259 =
         0.06544    0.00796    0.00738    0.00105
AFIX  43
H35   2    0.357768    0.064705    0.494129    11.00000   -1.20000
AFIX   0
C36   1    0.280598    0.187792    0.471051    11.00000    0.05042    0.06564 =
         0.09702    0.00008    0.01153    0.00156
AFIX  43
H36   2    0.207751    0.174249    0.480320    11.00000   -1.20000
AFIX   0
C37   1    0.303042    0.273179    0.448182    11.00000    0.05989    0.06061 =
         0.11915    0.00577    0.00483    0.00479
AFIX  43
H37   2    0.244165    0.317778    0.441335    11.00000   -1.20000
AFIX   0
C38   1    0.412718    0.292720    0.435399    11.00000    0.06119    0.05473 =
         0.09600    0.01627    0.00245    0.00648
AFIX  43
H38   2    0.424752    0.350884    0.420091    11.00000   -1.20000
AFIX   0
C39   1    0.636199    0.213600    0.374700    11.00000    0.08458    0.05466 =
         0.05414   -0.00389    0.00585   -0.01134
C40   1    0.543190    0.219917    0.344261    11.00000    0.10279    0.06385 =
         0.05837    0.00596   -0.00757   -0.02610
AFIX  43
H40   2    0.474095    0.243198    0.353927    11.00000   -1.20000
AFIX   0
C41   1    0.547669    0.193038    0.299578    11.00000    0.15563    0.07958 =
         0.05692    0.00595   -0.00955   -0.03611
AFIX  43
H41   2    0.483848    0.200247    0.279865    11.00000   -1.20000
AFIX   0
C42   1    0.648239    0.155944    0.285692    11.00000    0.19089    0.10571 =
         0.06833   -0.01413    0.02194   -0.02533
AFIX  43
H42   2    0.652592    0.136903    0.256240    11.00000   -1.20000
AFIX   0
C43   1    0.742550    0.146470    0.314552    11.00000    0.17267    0.17050 =
         0.08098   -0.03649    0.03322    0.02169
AFIX  43
H43   2    0.810585    0.120928    0.304891    11.00000   -1.20000
AFIX   0
C44   1    0.735573    0.175383    0.358384    11.00000    0.11449    0.13406 =
         0.07295   -0.01992    0.02390    0.01804
AFIX  43
H44   2    0.800290    0.168891    0.377696    11.00000   -1.20000
AFIX   0
B1    3    0.633659    0.255486    0.426106    11.00000    0.06062    0.05185 =
         0.05208    0.00112    0.00648    0.00036

PART 1
O3    5    0.687688    0.803303    0.365490    21.00000    0.07138    0.10268 =
         0.09441   -0.00462    0.00425    0.00090
C45   1    0.736560    0.771906    0.325718    21.00000    0.08363    0.11127 =
         0.09735   -0.01233    0.00175    0.00045
AFIX  23
H45A  2    0.726316    0.822077    0.302941    21.00000   -1.20000
H45B  2    0.700139    0.711689    0.314806    21.00000   -1.20000
AFIX   0
C46   1    0.861115    0.754839    0.337074    21.00000    0.07931    0.13123 =
         0.13364   -0.00735    0.00808    0.00024
AFIX  23
H46A  2    0.875959    0.687281    0.346153    21.00000   -1.20000
H46B  2    0.907125    0.770834    0.312363    21.00000   -1.20000
AFIX   0
C47   1    0.882534    0.823098    0.373911    21.00000    0.07931    0.13123 =
         0.13364   -0.00735    0.00808    0.00024
AFIX  23
H47A  2    0.931686    0.792168    0.396958    21.00000   -1.20000
H47B  2    0.921303    0.881289    0.363724    21.00000   -1.20000
AFIX   0
C48   1    0.776883    0.850320    0.391267    21.00000    0.08363    0.11127 =
         0.09735   -0.01233    0.00175    0.00045
AFIX  23
H48A  2    0.775584    0.829963    0.422043    21.00000   -1.20000
H48B  2    0.767205    0.921219    0.389854    21.00000   -1.20000
AFIX   0
SAME 0.02 0.04 O3 > C48
PART 0
PART 2
O3A   5    0.672998    0.810369    0.359706   -21.00000    0.07138    0.10268 =
         0.09441   -0.00462    0.00425    0.00090
C45A  1    0.728877    0.758489    0.326006   -21.00000    0.08363    0.11127 =
         0.09735   -0.01233    0.00175    0.00045
AFIX  23
H45C  2    0.699067    0.778303    0.296648   -21.00000   -1.20000
H45D  2    0.719525    0.687897    0.329120   -21.00000   -1.20000
AFIX   0
C46A  1    0.852561    0.787882    0.333945   -21.00000    0.07931    0.13123 =
         0.13364   -0.00735    0.00808    0.00024
AFIX  23
H46C  2    0.895835    0.736360    0.349674   -21.00000   -1.20000
H46D  2    0.886928    0.800584    0.306047   -21.00000   -1.20000
AFIX   0
C47A  1    0.850874    0.876275    0.360432   -21.00000    0.07931    0.13123 =
         0.13364   -0.00735    0.00808    0.00024
AFIX  23
H47C  2    0.912639    0.874815    0.383420   -21.00000   -1.20000
H47D  2    0.860921    0.933722    0.341963   -21.00000   -1.20000
AFIX   0
C48A  1    0.745143    0.880560    0.379482   -21.00000    0.08363    0.11127 =
         0.09735   -0.01233    0.00175    0.00045
AFIX  23
H48C  2    0.755322    0.868182    0.411134   -21.00000   -1.20000
H48D  2    0.711844    0.945551    0.375161   -21.00000   -1.20000
AFIX   0

PART 0
PART 3
O1    5    0.125119    0.760409    0.298494    31.00000    0.07182    0.19845 =
         0.07335   -0.02828   -0.01117    0.00771
O2    5    0.261090    0.723903    0.259196    31.00000    0.07182    0.19845 =
         0.07335   -0.02828   -0.01117    0.00771
N1    4    0.225761    0.749522    0.293931    31.00000    0.07169    0.06731 =
         0.06139    0.00733   -0.00543   -0.00116
PART 0
PART 4
O1A   5    0.213802    0.757220    0.304208   -31.00000    0.07182    0.19845 =
         0.07335   -0.02828   -0.01117    0.00771
O2A   5    0.324670    0.716274    0.255171   -31.00000    0.07182    0.19845 =
         0.07335   -0.02828   -0.01117    0.00771
N1A   4    0.217595    0.729841    0.263042   -31.00000    0.07169    0.06731 =
         0.06139    0.00733   -0.00543   -0.00116
HKLF 4


REM  shelxt in P 1 21/n 1
REM wR2 = 0.1370, GooF = S = 0.869, Restrained GooF = 0.872 for all data
REM R1 = 0.0604 for 4858 Fo > 4sig(Fo) and 0.1226 for all 9732 data
REM 526 parameters refined using 490 restraints

END

WGHT      0.0315      0.0000

REM Highest difference peak  0.455,  deepest hole -0.460,  1-sigma level  0.067
Q1    1   0.3382  0.6792  0.3459  11.00000  0.05    0.46
Q2    1   0.8597  0.8670  0.3863  11.00000  0.05    0.33
Q3    1   0.8738  0.7733  0.4042  11.00000  0.05    0.31
Q4    1   0.7164  0.8772  0.4050  11.00000  0.05    0.30
Q5    1   0.4723  0.7299  0.4624  11.00000  0.05    0.29
;
_shelx_res_checksum   48446

_shelx_hkl_file
;
 -15   0   1    1.08    8.30
 -15   0   2   10.38    9.00
 -15   0   3   15.07    8.83
 -15   0   4   -1.33    7.91
 -15   0   5    6.74    8.42
 -15   0   6   -3.75    6.72
 -15   0   7    1.45    6.65
 -15   0   8    0.31    8.18
 -15   0   9   35.81   11.72
 -15   0  10   -1.61    8.08
 -15   0  11   -0.19    6.90
 -15   0  12   -1.15    5.73
 -15   0  13    5.94    6.78
 -15   0  14   -2.33    5.90
 -15   0  15    7.99    8.00
 -15   0  16    6.80    7.91
 -15   1   1   18.36    8.52
 -15  -1   1   13.64    9.38
 -15   1   2   -3.94    8.09
 -15  -1   2    8.54    8.40
 -15   1   3   12.01    7.69
 -15  -1   3   -4.48    8.27
 -15   1   4   -5.54    8.29
 -15  -1   4   -1.13    7.56
 -15   1   5   11.49    9.19
 -15  -1   5   20.66   10.51
 -15   1   6    1.24    6.18
 -15  -1   6    1.27    8.63
 -15   1   7   21.08    8.60
 -15  -1   7   21.64    9.24
 -15   1   8    3.16    7.64
 -15  -1   8   -1.47    6.39
 -15   1   9    0.29    6.40
 -15  -1   9   -4.75    7.29
 -15   1  10    7.28    7.17
 -15  -1  10    4.50    7.69
 -15   1  11   13.81    8.33
 -15  -1  11    3.93    7.58
 -15   1  12    7.41    7.76
 -15  -1  12   -3.69    6.98
 -15   1  13    0.73    6.17
 -15  -1  13   10.81    7.41
 -15   1  14   -0.94    6.77
 -15  -1  14   11.59    6.87
 -15  -1  15    2.03    6.67
 -15  -1  16   -2.61    7.38
 -15  -1  17    9.83    8.20
 -15   2   1   -7.28    8.30
 -15  -2   1   -0.62    8.82
 -15   2   2   -1.21    6.94
 -15  -2   2   -4.60   10.20
 -15   2   3   29.40    9.69
 -15  -2   3   19.25   10.89
 -15   2   4    3.09    7.66
 -15  -2   4   -0.17    8.27
 -15   2   5    1.24    7.90
 -15  -2   5    9.28    7.57
 -15   2   6    1.71    5.91
 -15  -2   6    0.55    7.27
 -15   2   7   14.53    8.36
 -15  -2   7    7.03   10.04
 -15   2   8    0.30    6.97
 -15  -2   8    1.94    7.22
 -15   2   9    0.78    6.35
 -15  -2   9    7.57    8.25
 -15   2  10    5.70    7.23
 -15  -2  10   -3.01    7.58
 -15   2  11    3.07    6.67
 -15  -2  11   -3.52    7.41
 -15   2  12   -4.06    7.42
 -15  -2  12   -0.29    8.75
 -15   2  13   -0.18    7.46
 -15  -2  13   -2.27    8.20
 -15  -2  14    4.60    7.69
 -15  -2  15   26.71   10.47
 -15  -2  16    4.66    7.64
 -15  -2  17   -1.35    6.85
 -15   3   1    0.03    6.30
 -15  -3   1   13.07   10.20
 -15   3   2    3.58    6.22
 -15  -3   2   -1.74    7.54
 -15   3   3   -2.55    7.10
 -15  -3   3    2.37    8.27
 -15   3   4    6.21    8.08
 -15  -3   4   -3.52    8.63
 -15   3   5   -0.01    6.06
 -15  -3   5    6.34    7.86
 -15   3   6   -2.22    7.85
 -15  -3   6    3.05    6.89
 -15   3   7    0.09    6.81
 -15  -3   7    7.07    7.06
 -15   3   8    2.66    7.09
 -15  -3   8    2.24    7.66
 -15   3   9   -1.86    8.07
 -15  -3   9    3.99    8.16
 -15   3  10    3.55    6.64
 -15  -3  10   -1.17    6.85
 -15   3  11   18.44    8.88
 -15  -3  11   25.40   10.11
 -15  -3  12    8.92    7.33
 -15  -3  13    3.41    7.62
 -15  -3  14    0.36    6.36
 -15  -3  15   -3.77    7.83
 -15  -3  16    1.01    7.19
 -15  -3  17   12.29    7.79
 -15   4   1    0.55    6.54
 -15  -4   1   -7.12   10.82
 -15   4   2   -1.09    6.35
 -15  -4   2   -3.83    8.72
 -15   4   3   -2.23    7.04
 -15  -4   3    2.11    8.27
 -15   4   4    6.04    8.42
 -15  -4   4    7.52    8.40
 -15   4   5   14.47    8.54
 -15  -4   5   -2.62    7.68
 -15   4   6   10.75    7.50
 -15  -4   6   -0.03    8.50
 -15   4   7    1.86    6.09
 -15  -4   7    2.09    7.20
 -15   4   8    0.30    7.03
 -15  -4   8    4.89    8.55
 -15   4   9    5.30    6.07
 -15  -4   9    0.42    8.02
 -15  -4  10    8.09    7.60
 -15  -4  11    4.34    8.05
 -15  -4  12    0.50    7.29
 -15  -4  13    8.15    7.28
 -15  -4  14    2.55    8.19
 -15  -4  15    4.06    7.42
 -15  -4  16    1.23    6.20
 -15  -4  17    2.45    6.97
 -15   5   1    1.57    7.05
 -15  -5   1   12.10    9.35
 -15   5   2   -2.64    7.55
 -15  -5   2   -4.61    9.97
 -15   5   3   -1.99    6.36
 -15  -5   3    0.75    7.04
 -15   5   4    4.76    6.83
 -15  -5   4   -4.18    8.73
 -15   5   5    3.01    6.92
 -15  -5   5    1.56    8.89
 -15   5   6   14.44    8.34
 -15  -5   6   11.79    9.20
 -15  -5   7   18.84    9.53
 -15  -5   8   -1.39    7.54
 -15  -5   9    7.21    9.30
 -15  -5  10   -1.06    7.75
 -15  -5  11   12.36    9.52
 -15  -5  12    2.41    8.78
 -15  -5  13   -3.96    7.88
 -15  -5  14    5.52    8.67
 -15  -5  15   -3.66    7.93
 -15  -5  16    8.78    7.88
 -15   6   1    6.00    7.20
  15  -6  -1   -1.21   13.75
 -15   6   2    6.59    6.97
 -15   6   3    9.06    7.34
  15  -7  -1   14.78   14.34
  15  -7  -2   -2.02   11.94
  15  -8  -1   -4.31   13.08
  15  -8  -2    1.03   11.23
  15  -9  -1   14.18   13.61
  15  -9  -2   11.74   13.50
 -14   0   1    0.79    7.62
 -14   0   2    3.81    7.70
 -14   0   3   -1.50    6.78
 -14   0   4   20.31    9.60
 -14   0   5    5.94    7.78
 -14   0   6   20.71    9.32
 -14   0   7    5.14    6.18
 -14   0   8   13.01    7.63
 -14   0   9   -6.71    7.25
 -14   0  10    3.51    7.48
 -14   0  11    0.00    7.25
 -14   0  12   17.56    8.75
 -14   0  13    1.34    5.73
 -14   0  14   13.59    7.59
 -14   0  15    0.53    7.17
 -14   0  16   -0.58    5.86
 -14   0  17   -3.56    6.89
 -14   0  18    4.69    6.43
 -14   0  19   -5.24    7.48
 -14   0  20   -1.38    6.02
 -14   0  21   -2.96    6.22
 -14   0  22    1.95    6.54
 -14   0  23    6.91    8.32
 -14   0  24   13.39    7.82
  14   0 -24   13.11    9.28
 -14   0  25   -2.48    8.05
  14   0 -25   -5.28    9.30
  14   0 -26    3.44    8.02
 -14   1   1    0.84    5.96
 -14  -1   1    2.63    6.58
 -14   1   2    4.93    7.64
 -14  -1   2    4.29    7.88
 -14   1   3   -0.53    7.37
 -14  -1   3    5.06    7.18
 -14   1   4   11.97    7.27
 -14  -1   4    3.58    7.95
 -14   1   5   -2.17    7.74
 -14  -1   5   -0.35    6.17
 -14   1   6   12.52    8.35
 -14  -1   6   25.57    9.41
 -14   1   7   21.40    8.61
 -14  -1   7    0.43    6.96
 -14   1   8   -0.00    6.48
 -14  -1   8    0.38    6.49
 -14   1   9    0.03    5.94
 -14  -1   9    0.03    6.47
 -14   1  10   32.82   10.05
 -14  -1  10    6.28    8.77
 -14   1  11   -0.89    6.64
 -14  -1  11   -2.22    6.91
 -14   1  12    5.88    6.86
 -14  -1  12    4.51    7.44
 -14   1  13    3.28    6.32
 -14  -1  13   -4.95    6.82
 -14   1  14    2.71    6.54
 -14  -1  14    2.92    5.64
 -14   1  15   -0.20    5.88
 -14  -1  15   -0.32    7.01
 -14   1  16   -1.69    6.24
 -14  -1  16    1.18    7.18
 -14   1  17    6.93    6.79
 -14  -1  17   -2.41    6.75
 -14   1  18   -2.44    5.96
 -14  -1  18   -2.28    6.85
 -14   1  19   -0.39    6.49
 -14  -1  19   -1.85    6.27
 -14   1  20   15.65    8.11
 -14  -1  20    5.89    6.01
 -14   1  21   -4.14    6.77
 -14  -1  21    1.14    6.06
 -14   1  22    2.94    6.93
  14  -1 -22    8.30    9.39
 -14  -1  22   12.81    7.16
 -14   1  23   -5.48    7.67
  14  -1 -23    2.89    8.38
 -14  -1  23    7.47    7.86
  14  -1 -24   -0.82    7.20
 -14  -1  24    0.29    6.22
 -14  -1  25   -1.25    6.57
  14   1 -26    4.31    9.20
 -14  -1  26    0.54    7.66
  14   1 -27    0.90    8.08
 -14   2   1    4.83    7.28
 -14  -2   1   -2.26    8.61
 -14   2   2   18.38    8.55
 -14  -2   2    6.98    9.39
 -14   2   3   -0.92    6.30
 -14  -2   3   -2.62    8.74
 -14   2   4   17.85    9.17
 -14  -2   4    3.91    8.19
 -14   2   5    0.67    6.70
 -14  -2   5    0.74    7.94
 -14   2   6    5.05    7.25
 -14  -2   6   -2.18    7.42
 -14   2   7   -4.52    7.89
 -14  -2   7   -1.68    6.78
 -14   2   8    2.02    7.03
 -14  -2   8   14.03    7.83
 -14   2   9   -0.43    5.72
 -14  -2   9   -3.75    7.00
 -14   2  10   -0.49    5.52
 -14  -2  10   -0.17    7.09
 -14   2  11   -0.21    5.84
 -14  -2  11   -0.92    6.97
 -14   2  12   21.41    9.04
 -14  -2  12    7.05    6.67
 -14   2  13    4.02    7.09
 -14  -2  13    4.70    7.14
 -14   2  14   -0.86    7.36
 -14  -2  14   13.89    7.12
 -14   2  15    1.33    6.55
 -14  -2  15    0.51    6.91
 -14   2  16    2.42    5.85
 -14  -2  16   -3.71    6.83
 -14   2  17   -1.68    6.41
 -14  -2  17    4.77    6.06
 -14   2  18    5.55    7.05
 -14  -2  18    5.52    6.44
 -14   2  19    4.15    7.22
 -14  -2  19    4.73    7.92
 -14   2  20   -0.45    6.81
  14  -2 -20   -0.14    8.33
 -14  -2  20   -0.58    5.51
 -14   2  21   -1.84    7.39
  14  -2 -21   11.34    9.40
 -14  -2  21   -3.53    6.92
 -14   2  22   -0.92    7.56
  14  -2 -22    0.81    9.54
 -14  -2  22    8.76    6.19
 -14  -2  23    8.67    7.25
 -14  -2  24   13.39    8.70
 -14  -2  25   -3.80    7.59
 -14  -2  26    0.91    6.63
 -14   3   1   14.25    7.92
  14  -3  -1   -8.82   12.04
 -14  -3   1    4.88    8.58
 -14   3   2   -5.82    7.77
  14  -3  -2   -6.55   14.53
 -14  -3   2    1.60    6.96
 -14   3   3    6.12    7.86
 -14  -3   3   -1.89    8.15
 -14   3   4   -1.39    6.16
 -14  -3   4   -1.44    8.41
 -14   3   5    7.21    7.31
 -14  -3   5   -1.17    7.41
 -14   3   6   28.59    9.79
 -14  -3   6   18.93   10.99
 -14   3   7   -0.55    6.74
 -14  -3   7    4.46    8.07
 -14   3   8    6.39    6.85
 -14  -3   8    4.02    8.49
 -14   3   9    4.60    5.98
 -14  -3   9    2.65    7.96
 -14   3  10   19.40    8.73
 -14  -3  10    3.26    8.09
 -14   3  11   -3.52    6.88
 -14  -3  11   11.96    7.98
 -14   3  12    4.95    6.95
 -14  -3  12   -1.31    6.59
 -14   3  13    0.94    6.27
 -14  -3  13    2.22    6.92
 -14   3  14    3.94    5.48
 -14  -3  14    0.59    5.96
 -14   3  15   11.14    6.72
 -14  -3  15    9.61    7.18
 -14   3  16   -2.12    5.74
 -14  -3  16   15.31    8.73
 -14   3  17   -3.12    8.36
 -14  -3  17   -1.17    6.03
 -14   3  18   -1.97    7.61
  14  -3 -18   -2.63    8.88
 -14  -3  18    1.24    6.61
 -14   3  19    3.38    6.78
  14  -3 -19    0.56    8.99
 -14  -3  19   -3.90    6.48
 -14   3  20   14.75    9.14
  14  -3 -20    7.98    8.97
 -14  -3  20    9.95    7.14
  14  -3 -21   -3.62    7.96
 -14  -3  21   -2.24    6.92
 -14  -3  22   -2.50    6.77
 -14  -3  23   11.85    7.87
 -14  -3  24   -3.68    7.46
 -14  -3  25   -1.55    6.20
 -14   4   1    0.12    7.26
  14  -4  -1    4.15   12.74
 -14  -4   1    0.03    8.28
 -14   4   2    6.21    7.93
  14  -4  -2   -6.96   14.38
 -14  -4   2   13.79    9.07
 -14   4   3    2.34    7.23
  14  -4  -3   -7.78   13.82
 -14  -4   3   -3.12    7.91
 -14   4   4    0.01    6.49
 -14  -4   4   11.80    9.37
 -14   4   5   -0.09    5.31
 -14  -4   5    0.64    7.99
 -14   4   6   -0.31    6.68
 -14  -4   6   -0.05    7.82
 -14   4   7    1.16    6.69
 -14  -4   7   -3.97    8.43
 -14   4   8    1.38    7.12
 -14  -4   8   -1.94    8.16
 -14   4   9    5.50    8.09
 -14  -4   9   14.05    9.47
 -14   4  10   21.24    8.14
 -14  -4  10    8.72    8.72
 -14   4  11   -2.29    6.21
 -14  -4  11    3.57    6.82
 -14   4  12    6.71    7.03
 -14  -4  12    5.75    7.79
 -14   4  13    8.28    8.89
 -14  -4  13    1.53    7.51
 -14   4  14    7.34    7.79
 -14  -4  14    2.29    8.35
 -14   4  15    8.75    6.36
  14  -4 -15    1.75    7.96
 -14  -4  15   -7.29    7.21
 -14   4  16   14.71    7.70
  14  -4 -16   18.85   10.05
 -14  -4  16    0.30    7.55
 -14   4  17   -1.71    7.70
  14  -4 -17   -1.52    7.94
 -14  -4  17   -5.04    7.33
 -14   4  18   -4.34    7.33
  14  -4 -18    4.11    9.55
 -14  -4  18   -0.79    8.06
 -14  -4  19   -1.31    6.33
 -14  -4  20    5.61    6.99
 -14  -4  21    1.75    6.13
 -14  -4  22    5.42    6.69
 -14  -4  23   -3.27    6.68
 -14   5   1   -1.43    6.29
  14  -5  -1    0.47   12.28
 -14  -5   1   20.03   10.28
 -14   5   2    0.67    5.20
  14  -5  -2    0.24   13.32
 -14  -5   2    2.26    8.84
 -14   5   3    1.12    6.31
  14  -5  -3   -8.48   13.42
 -14  -5   3   -4.28   10.43
 -14   5   4   -3.71    7.61
 -14  -5   4    4.50    8.43
 -14   5   5    2.97    6.67
 -14  -5   5    9.60   10.90
 -14   5   6    8.59    7.31
 -14  -5   6    1.02    8.15
 -14   5   7    0.98    6.62
 -14  -5   7    4.74    8.66
 -14   5   8   -3.71    7.27
 -14  -5   8   -7.25    9.61
 -14   5   9   16.90    8.28
 -14  -5   9   16.02   11.92
 -14   5  10    4.01    7.55
 -14  -5  10   -3.45    8.34
 -14   5  11    5.59    7.26
 -14  -5  11   -0.04    6.71
 -14   5  12    0.84    7.81
  14  -5 -12   13.96    9.42
 -14  -5  12    0.96    6.20
 -14   5  13    1.31    6.47
  14  -5 -13    2.12    7.54
 -14  -5  13    2.71    7.46
 -14   5  14   -3.13    7.78
  14  -5 -14   -4.21    8.79
 -14  -5  14   -1.31    8.01
 -14   5  15    1.56    8.35
  14  -5 -15   -3.36   10.44
 -14  -5  15    4.85    7.84
  14  -5 -16    2.24    9.85
 -14  -5  16   10.18    8.36
 -14  -5  17   -2.91    6.73
 -14  -5  18   -3.39    7.21
 -14  -5  19   -0.91    7.10
 -14  -5  20   -0.05    5.64
 -14  -5  21    2.02    7.10
 -14  -5  22   -0.98    6.35
 -14   6   1    2.54    7.77
  14  -6  -1   -4.90   12.33
 -14  -6   1   -0.98    9.52
 -14   6   2    8.28    6.20
  14  -6  -2    2.85   13.74
 -14  -6   2    5.39    9.45
 -14   6   3    0.79    6.10
  14  -6  -3   -1.50   11.28
 -14  -6   3    0.26    9.37
 -14   6   4    1.47    6.70
  14  -6  -4   -3.59   11.52
 -14  -6   4   12.85    9.25
 -14   6   5   -3.09    6.91
 -14  -6   5   -2.00    8.51
 -14   6   6   -4.27    8.90
 -14  -6   6    4.45    8.68
 -14   6   7    7.17    7.59
 -14  -6   7   -1.58    8.75
 -14   6   8    0.62    6.28
 -14  -6   8   -7.67   10.07
 -14   6   9   -4.73    7.59
  14  -6  -9   -0.23    8.45
 -14  -6   9    3.51    8.69
 -14   6  10    6.20    7.90
  14  -6 -10   -2.70    8.87
 -14  -6  10    7.80    9.30
 -14   6  11   12.74    8.72
  14  -6 -11    3.86    7.39
 -14  -6  11    5.19    8.31
 -14   6  12    2.68    7.32
  14  -6 -12   -3.61    8.17
 -14  -6  12    5.62    8.69
  14  -6 -13    1.59    7.99
 -14  -6  13    4.88    8.51
  14  -6 -14   -0.07    8.25
 -14  -6  14    8.04    9.05
 -14  -6  15    2.96    7.09
 -14  -6  16   -0.05    7.05
 -14  -6  17   -1.27    8.37
 -14  -6  18    2.47    7.56
 -14  -6  19    4.55    7.13
 -14  -6  20    6.93    7.62
 -14   7   1    0.45    6.96
  14  -7  -1    2.12   12.85
 -14  -7   1    0.63    9.17
 -14   7   2    0.66    5.69
  14  -7  -2    0.99   11.37
 -14  -7   2   -5.56    9.88
 -14   7   3    1.02    6.74
  14  -7  -3    1.47   12.07
 -14  -7   3    3.37    8.52
 -14   7   4   -2.54    7.67
  14  -7  -4   -5.74   13.14
 -14  -7   4   12.04    9.93
 -14   7   5   18.47    8.95
  14  -7  -5    5.47   10.13
 -14  -7   5    4.95    9.16
 -14   7   6    3.36    6.98
  14  -7  -6   -4.55    9.58
 -14  -7   6    4.93   10.04
 -14   7   7    5.56    8.00
  14  -7  -7    3.30    8.05
 -14  -7   7   15.86    9.56
 -14   7   8   -3.90    8.27
  14  -7  -8    1.73    7.62
 -14  -7   8    9.38   10.42
 -14   7   9   15.08    7.79
  14  -7  -9   10.25    9.36
 -14  -7   9   -0.94    8.94
  14  -7 -10    0.07    6.81
 -14  -7  10   -2.52    9.35
  14  -7 -11    3.95    7.71
 -14  -7  11   -1.18    9.37
 -14  -7  12   -2.52    8.46
 -14  -7  13    4.51    8.93
 -14  -7  14    1.88    7.52
 -14  -7  15    6.64   10.33
 -14  -7  16   -5.72    8.06
 -14  -7  17   -3.73    7.76
 -14  -7  18   -3.54    8.50
 -14   8   1   -0.14    5.76
  14  -8  -1   13.23   10.51
  14  -8  -1    2.10   12.33
 -14  -8   1    7.36    9.72
 -14   8   2    5.27    8.16
  14  -8  -2   -3.23    8.79
  14  -8  -2   -2.99   12.11
 -14  -8   2    0.31   10.44
 -14   8   3    4.90    7.25
  14  -8  -3    2.04    7.82
  14  -8  -3    4.09   11.57
 -14  -8   3   -0.03   10.47
 -14   8   4   -2.43    7.11
  14  -8  -4    7.83    8.48
  14  -8  -4   -2.39   12.31
 -14  -8   4    9.65   10.07
  14  -8  -5    6.22    8.47
  14  -8  -5   12.21   14.10
 -14  -8   5    2.52    8.56
  14  -8  -6   -2.11    7.46
 -14  -8   6    6.77    9.93
  14  -8  -7    2.23    9.50
 -14  -8   7    8.41    8.90
 -14  -8   8    0.01    7.37
 -14  -8   9    8.78   10.93
 -14  -8  10   -1.30    8.14
 -14  -8  11   -2.68    9.58
 -14  -8  12   -0.00    7.86
 -14  -8  13   20.21   10.61
 -14  -8  14    1.24    8.36
 -14  -8  15    3.50    7.94
 -14  -8  16   -3.32    8.64
 -14  -8  17   -1.11    7.45
  14  -9  -1    5.49    8.69
  14  -9  -1    1.50   11.27
  14  -9  -2    2.46    7.93
  14  -9  -2    1.74   12.44
  14  -9  -3    7.66    8.54
  14  -9  -3   -6.04   10.87
 -14  -9   3   -5.47    8.96
  14  -9  -4    4.12    8.40
  14  -9  -4   -4.82   12.42
 -14  -9   4   -3.39    9.43
  14  -9  -5   16.39   14.78
 -14  -9   5   13.66   10.82
 -14  -9   6    1.65    8.77
 -14  -9   7   -3.07    8.45
 -14  -9   8   -5.77   10.26
 -14  -9   9    1.22    7.62
 -14  -9  10   -4.25    9.84
 -14  -9  11    9.90   10.37
 -14  -9  12    2.93    9.10
 -14  -9  13    0.72    8.24
 -14  -9  14   -4.60    8.68
 -14  -9  15   10.25    8.88
  14 -10  -1    8.89   10.68
  14 -10  -2   -2.79   11.63
  14 -10  -3   -3.21   11.98
  14 -10  -4   -0.90   10.79
  14 -10  -5    2.05   12.53
 -14 -10  11   -4.37    9.16
 -14 -10  12    2.39    9.55
 -14 -10  13    0.23    8.70
  14 -11  -4   -2.75   12.68
  14 -11  -5    0.39   11.11
 -13   0   1   54.56   13.73
  13   0  -1   12.59   15.56
 -13   0   2    7.06    8.64
 -13   0   3    3.64    8.53
 -13   0   4   -0.28    6.72
 -13   0   5    6.57    7.08
 -13   0   6   -1.30    6.57
 -13   0   7   16.80    8.61
 -13   0   8    2.28    7.87
 -13   0   9   -1.24    5.93
 -13   0  10    0.34    7.00
 -13   0  11   44.91   11.98
 -13   0  12   -2.96    6.82
 -13   0  13   26.20    9.95
 -13   0  14   -0.08    6.45
 -13   0  15    1.50    5.86
 -13   0  16   -5.00    6.58
 -13   0  17   16.42    7.65
 -13   0  18   -3.09    5.91
 -13   0  19   -0.15    5.83
 -13   0  20   -0.37    6.16
 -13   0  21    1.80    6.46
 -13   0  22   -0.07    5.21
 -13   0  23   21.56    9.18
 -13   0  24    7.20    7.62
  13   0 -24   -0.89    7.72
 -13   0  25    4.68    7.23
  13   0 -25   -1.24    8.38
  13   0 -26   -2.76    7.82
  13   0 -27    6.29    8.40
  13   0 -28   -0.79    6.66
 -13   1   1   -1.90    7.31
  13  -1  -1    6.90   12.89
 -13  -1   1    4.92    8.58
 -13   1   2   -0.16    6.55
  13  -1  -2   -1.73   12.39
 -13  -1   2   -1.99    7.76
 -13   1   3   12.03    7.33
 -13  -1   3    1.40    7.52
 -13   1   4    4.53    6.31
 -13  -1   4   -1.45    7.84
 -13   1   5   63.05   14.63
 -13  -1   5   56.78   14.39
 -13   1   6    2.48    6.15
 -13  -1   6   -2.71    7.46
 -13   1   7    2.32    6.89
 -13  -1   7    8.19    7.05
 -13   1   8    0.72    6.45
 -13  -1   8    1.49    7.09
 -13   1   9   12.18    8.14
 -13  -1   9   42.10   10.59
 -13   1  10    1.78    6.36
 -13  -1  10    3.24    6.82
 -13   1  11    6.09    7.15
 -13  -1  11   12.56    7.87
 -13   1  12   -1.29    5.72
 -13  -1  12   11.97    7.94
 -13   1  13    5.33    6.32
 -13  -1  13   14.11    7.10
 -13   1  14    0.94    7.29
 -13  -1  14   -1.34    6.44
 -13   1  15   18.88    8.85
 -13  -1  15   58.48   12.15
 -13   1  16    1.28    5.62
 -13  -1  16    9.30    7.34
 -13   1  17    0.29    6.24
 -13  -1  17   -3.44    7.32
 -13   1  18    3.71    6.15
 -13  -1  18   -2.06    6.56
 -13   1  19    3.26    6.78
 -13  -1  19   12.42    6.94
 -13   1  20    0.06    6.62
 -13  -1  20    6.10    7.01
 -13   1  21   20.95    8.24
 -13  -1  21    4.62    6.91
 -13   1  22   -3.75    6.57
  13  -1 -22   -3.36    8.81
 -13  -1  22   -0.12    5.35
 -13   1  23    1.46    6.76
  13  -1 -23   10.58    9.54
 -13  -1  23    0.42    6.15
  13  -1 -24    3.06    8.51
 -13  -1  24    9.81    7.15
  13  -1 -25   15.66   10.25
  13   1 -25   -2.55    9.11
 -13  -1  25    3.89    8.01
  13  -1 -26   -0.76    5.74
  13   1 -26    0.87    8.78
 -13  -1  26   -0.41    6.58
  13  -1 -27   13.99    9.33
  13   1 -27    9.97    8.52
 -13  -1  27    5.46    7.48
  13  -1 -28   -2.04    8.05
  13  -1 -29    8.27    8.85
  13  -1 -30   -2.02    7.85
 -13   2   1   55.07   13.14
  13  -2  -1   25.28   16.63
 -13  -2   1   57.89   15.17
 -13   2   2   -0.52    6.31
  13  -2  -2    2.59   12.37
 -13  -2   2   10.46    8.04
 -13   2   3   15.10    8.11
  13  -2  -3   15.92   13.48
 -13  -2   3    3.15    8.84
 -13   2   4   -0.01    6.27
  13  -2  -4   -0.15   11.70
 -13  -2   4    7.36    8.03
 -13   2   5    4.91    6.97
 -13  -2   5    7.97    7.74
 -13   2   6   -3.22    6.67
 -13  -2   6   -0.49    7.05
 -13   2   7   22.83    9.11
 -13  -2   7   20.75    9.47
 -13   2   8   -0.06    6.28
 -13  -2   8    6.22    7.98
 -13   2   9    7.53    7.57
 -13  -2   9    3.95    7.07
 -13   2  10   -1.36    5.84
 -13  -2  10    3.18    6.42
 -13   2  11   28.66    9.38
 -13  -2  11   12.58    8.69
 -13   2  12    0.58    6.92
 -13  -2  12   -1.27    6.39
 -13   2  13   15.64    8.39
 -13  -2  13   19.82    8.98
 -13   2  14    3.15    6.50
 -13  -2  14   -2.10    6.66
 -13   2  15   11.71    7.93
 -13  -2  15   22.02    8.82
 -13   2  16    1.52    6.56
 -13  -2  16   -1.72    6.08
 -13   2  17    3.30    6.90
 -13  -2  17    1.31    5.42
 -13   2  18    2.35    6.34
 -13  -2  18   -2.46    6.39
 -13   2  19   11.03    7.25
 -13  -2  19    1.28    7.87
 -13   2  20    0.20    6.20
  13  -2 -20    0.28    7.25
 -13  -2  20    6.79    7.06
 -13   2  21   16.58    7.98
  13  -2 -21   -1.07    7.95
 -13  -2  21   -0.78    7.18
  13  -2 -22    8.11    8.37
 -13  -2  22   -0.25    6.69
  13  -2 -23   44.99   14.46
 -13  -2  23   13.80    8.45
  13  -2 -24    3.67    8.75
 -13  -2  24   -1.20    5.63
  13  -2 -25    0.88    7.52
 -13  -2  25    3.35    6.33
  13  -2 -26    1.88    7.74
 -13  -2  26    2.05    7.19
  13  -2 -27    1.33    8.54
  13  -2 -28    7.92    7.35
  13  -2 -29    4.09    8.11
 -13   3   1   -0.94    6.82
  13  -3  -1   10.09   13.00
 -13  -3   1   10.26   10.29
 -13   3   2   -2.77    6.67
  13  -3  -2   -0.17   10.89
 -13  -3   2   -2.80    8.65
 -13   3   3    2.73    6.53
  13  -3  -3    5.15   13.57
 -13  -3   3   -5.92    9.17
 -13   3   4   -5.13    7.80
  13  -3  -4   -3.58   13.32
 -13  -3   4   -1.60    7.40
 -13   3   5    6.48    7.40
  13  -3  -5   12.37   12.37
 -13  -3   5   18.95    9.36
 -13   3   6   -4.83    7.62
 -13  -3   6    3.60    7.29
 -13   3   7   -0.62    6.24
 -13  -3   7   -2.87    7.94
 -13   3   8    6.17    6.96
 -13  -3   8    3.64    6.28
 -13   3   9   23.27    9.08
 -13  -3   9    7.13    7.81
 -13   3  10    3.42    6.62
 -13  -3  10    8.68    7.99
 -13   3  11   13.00    7.46
 -13  -3  11   -1.02    7.11
 -13   3  12   -0.60    6.00
 -13  -3  12   -0.74    6.27
 -13   3  13    0.11    6.18
 -13  -3  13   -1.57    7.70
 -13   3  14    4.12    6.75
 -13  -3  14   10.84    7.24
 -13   3  15   24.31    9.56
 -13  -3  15   17.89    9.07
 -13   3  16    3.35    6.83
 -13  -3  16    3.89    6.65
 -13   3  17   -0.71    5.74
 -13  -3  17    1.29    6.52
 -13   3  18    5.24    7.24
  13  -3 -18   -0.42    8.17
 -13  -3  18   -2.18    6.55
 -13   3  19    1.90    7.27
  13  -3 -19   17.66   10.41
 -13  -3  19   13.54    7.72
  13  -3 -20    0.30    8.46
 -13  -3  20    7.51    7.18
  13  -3 -21    6.47    8.28
 -13  -3  21   -0.53    6.67
  13  -3 -22    4.63    8.22
 -13  -3  22    0.56    5.58
  13  -3 -23   -6.06    8.26
 -13  -3  23    6.79    7.05
  13  -3 -24   -2.87    8.31
 -13  -3  24   -0.74    6.05
  13  -3 -25   11.81    8.75
 -13  -3  25   15.91    8.15
 -13   3  26    6.17    9.07
  13  -3 -26   -5.24    9.02
 -13   3  27    0.10    8.20
  13  -3 -27   -0.65    7.56
 -13   3  28    6.05    9.00
 -13   4   1   21.78    8.92
  13  -4  -1    5.57   13.22
 -13  -4   1   22.85   10.38
 -13   4   2   10.75    7.08
  13  -4  -2   14.28   12.96
 -13  -4   2   -3.09    9.57
 -13   4   3    2.87    6.90
  13  -4  -3   15.60   13.93
 -13  -4   3   -1.32    7.79
 -13   4   4    3.76    6.65
  13  -4  -4   -1.43   11.02
 -13  -4   4   -6.57    8.66
 -13   4   5   11.73    7.81
  13  -4  -5    1.28   12.37
 -13  -4   5   -3.47    9.07
 -13   4   6    6.25    6.91
 -13  -4   6    3.21    8.90
 -13   4   7   17.58    8.51
 -13  -4   7   12.75    9.62
 -13   4   8    5.96    6.42
 -13  -4   8    1.36    7.74
 -13   4   9    5.31    8.05
 -13  -4   9   13.14    9.34
 -13   4  10   -3.19    7.68
 -13  -4  10   -3.17    7.84
 -13   4  11    5.37    7.29
 -13  -4  11    6.33    8.04
 -13   4  12    6.69    7.59
 -13  -4  12    6.08    7.17
 -13   4  13    5.53    7.35
 -13  -4  13   19.81    9.22
 -13   4  14   -2.22    6.07
 -13  -4  14    2.46    7.90
 -13   4  15    1.81    7.42
  13  -4 -15    5.53    8.69
 -13  -4  15    9.54    7.94
 -13   4  16   21.64    8.75
  13  -4 -16    4.98    9.49
 -13  -4  16    6.03    6.78
 -13   4  17   13.15    8.07
  13  -4 -17    5.49    8.88
 -13  -4  17   10.56    7.78
  13  -4 -18    0.81    7.86
 -13  -4  18    0.65    7.35
  13  -4 -19    9.10    9.91
 -13  -4  19    4.31    7.07
  13  -4 -20   -2.89    8.35
 -13  -4  20    3.03    6.15
  13  -4 -21   12.63    8.55
 -13  -4  21   -3.00    6.27
  13  -4 -22   -1.27    8.13
 -13  -4  22    2.56    6.10
 -13   4  23    2.06    8.39
  13  -4 -23    9.55    9.33
 -13  -4  23    8.31    7.25
 -13   4  24   -2.03    8.63
  13  -4 -24   -1.71    7.51
 -13   4  25   -0.00    7.47
  13  -4 -25    1.75    6.96
 -13   4  26   -4.09    9.03
 -13   4  27   -0.01    8.58
 -13   4  28    2.40    9.30
 -13   5   1   12.56    7.16
  13  -5  -1    2.28   12.33
 -13  -5   1    8.85   10.20
 -13   5   2    5.39    7.12
  13  -5  -2    1.69   15.10
 -13  -5   2   16.78   10.27
 -13   5   3    3.99    6.18
  13  -5  -3   -1.06   12.21
 -13  -5   3   23.75   11.22
 -13   5   4   -1.55    6.98
  13  -5  -4    4.61   12.66
 -13  -5   4    9.39    9.41
 -13   5   5    9.31    7.90
  13  -5  -5    3.27   12.59
 -13  -5   5   29.72   11.18
 -13   5   6    7.31    7.69
  13  -5  -6   -3.61   13.27
 -13  -5   6   -1.45   10.03
 -13   5   7   -2.55    6.76
 -13  -5   7    7.04    8.67
 -13   5   8    0.60    6.65
 -13  -5   8   -4.27   10.39
 -13   5   9    6.41    7.80
 -13  -5   9   14.74    9.83
 -13   5  10   10.38    7.22
 -13  -5  10   12.77   11.13
 -13   5  11    9.69    6.99
 -13  -5  11   13.16    8.49
 -13   5  12   -0.13    6.64
  13  -5 -12   -3.67   10.86
 -13  -5  12    2.88    6.53
 -13   5  13    6.87    8.41
  13  -5 -13    3.15    8.74
 -13  -5  13    7.47    8.01
 -13   5  14    7.39    9.25
  13  -5 -14   17.25    9.60
 -13  -5  14    1.37    7.93
  13  -5 -15   12.38    9.36
 -13  -5  15    5.67    8.33
  13  -5 -16    1.77    7.69
 -13  -5  16   -2.00    7.82
  13  -5 -17    0.16    7.62
 -13  -5  17    1.99    7.58
  13  -5 -18    0.28    6.75
 -13  -5  18   -0.82    6.18
  13  -5 -19    8.36    9.05
 -13  -5  19    1.55    7.37
  13  -5 -20    7.28    8.74
 -13  -5  20    6.34    7.34
  13  -5 -21   -4.06    8.34
 -13  -5  21    5.41    7.10
  13  -5 -22    2.83    8.35
 -13  -5  22   -0.67    6.16
  13  -5 -23    4.80    7.55
 -13   5  26   -2.02    9.17
 -13   5  27   -1.92    8.79
 -13   5  28   -4.45    8.99
 -13   6   1   -0.35    5.08
  13  -6  -1    2.39   14.13
 -13  -6   1   -4.03    9.92
 -13   6   2   -3.49    6.57
  13  -6  -2   -8.64   13.68
 -13  -6   2    2.15   10.18
 -13   6   3    6.55    6.66
  13  -6  -3    4.60   12.93
 -13  -6   3   -2.09    9.64
 -13   6   4   16.25    8.82
  13  -6  -4    7.01   12.90
 -13  -6   4    6.96    8.72
 -13   6   5    4.85    6.29
  13  -6  -5   -3.92   13.71
 -13  -6   5    0.77    9.27
 -13   6   6   19.01    8.89
  13  -6  -6   13.53   14.10
 -13  -6   6   17.77   11.54
 -13   6   7    6.84    6.65
  13  -6  -7   -3.55   13.11
 -13  -6   7   -1.01    8.83
 -13   6   8   13.95    8.80
 -13  -6   8   13.33    9.57
 -13   6   9    8.63    6.93
  13  -6  -9    1.90    7.93
 -13  -6   9   -2.55    6.96
 -13   6  10    7.63    7.39
  13  -6 -10    0.01    8.94
 -13  -6  10    8.14    8.71
 -13   6  11    2.52    7.09
  13  -6 -11    3.59    7.97
 -13  -6  11    3.43    9.58
  13  -6 -12    6.13    7.90
 -13  -6  12   -2.88    8.25
  13  -6 -13   15.25    8.90
 -13  -6  13   -1.92    9.33
  13  -6 -14   -3.72    9.35
 -13  -6  14   -0.26    8.10
  13  -6 -15   10.01    7.14
 -13  -6  15    0.42    6.50
  13  -6 -16   10.67    8.65
 -13  -6  16    4.94    7.28
  13  -6 -17    3.43    7.58
 -13  -6  17   -1.36    6.98
  13  -6 -18   -0.90    8.21
 -13  -6  18    0.17    6.05
  13  -6 -19    5.09    7.02
 -13  -6  19    3.75    7.22
  13  -6 -20   -1.35    7.87
 -13  -6  20   -0.34    7.51
 -13   7   1   -1.70    5.86
  13  -7  -1    5.53   12.70
 -13  -7   1   -2.55    9.81
 -13   7   2    1.12    6.71
  13  -7  -2   -8.14   12.33
 -13  -7   2    2.94    8.20
 -13   7   3    0.02    6.36
  13  -7  -3   -3.49   10.94
 -13  -7   3    4.29    8.93
 -13   7   4   43.58   12.25
  13  -7  -4   31.49   15.21
 -13  -7   4   29.77   11.74
 -13   7   5   14.28    7.80
  13  -7  -5    4.63    8.28
  13  -7  -5    0.60   11.07
 -13  -7   5    6.28    9.37
 -13   7   6   -1.41    6.36
  13  -7  -6    7.14    9.28
  13  -7  -6   -4.61   11.57
 -13  -7   6   -0.00    8.73
 -13   7   7   -0.35    5.97
  13  -7  -7    0.22    7.78
  13  -7  -7    3.49   11.48
 -13  -7   7    0.17    9.16
 -13   7   8    0.47    7.14
  13  -7  -8    3.37    8.80
 -13  -7   8    1.09    7.91
  13  -7  -9    2.98    7.66
 -13  -7   9    8.62    8.38
  13  -7 -10   10.88    8.79
 -13  -7  10   12.98   10.05
  13  -7 -11    1.78    8.05
 -13  -7  11   -1.44    8.86
  13  -7 -12   -9.47   10.09
 -13  -7  12    4.45    8.51
  13  -7 -13   -0.46    8.57
 -13  -7  13   -1.68    7.59
  13  -7 -14    1.18    9.13
 -13  -7  14    0.00    8.12
  13  -7 -15   -5.18    8.06
 -13  -7  15    4.52    8.40
  13  -7 -16   -0.08    8.43
 -13  -7  16   -3.61    7.85
  13  -7 -17    4.05    8.46
 -13  -7  17   -3.16    7.24
  13  -7 -18    2.43    8.78
 -13  -7  18   -3.36    7.59
 -13  -7  19    6.81    7.69
 -13   8   1    1.63    7.45
  13  -8  -1   -5.91    9.54
  13  -8  -1   -9.48   13.50
 -13  -8   1   13.36    9.57
 -13   8   2    2.50    6.94
  13  -8  -2   -4.36    9.89
  13  -8  -2   18.94   13.35
 -13  -8   2   19.26   11.38
 -13   8   3    5.44    7.59
  13  -8  -3    1.36    7.94
  13  -8  -3    7.80   11.97
 -13  -8   3   -5.77    9.22
 -13   8   4    7.06    7.38
  13  -8  -4   -2.51    7.66
  13  -8  -4    2.95   11.03
 -13  -8   4   10.43    9.82
  13  -8  -5   10.78    8.70
  13  -8  -5   -0.74   10.19
 -13  -8   5    0.42    9.49
  13  -8  -6   17.09    9.96
  13  -8  -6   10.62   13.18
 -13  -8   6   11.57    8.89
  13  -8  -7   -4.47    8.27
  13  -8  -7   -2.32   11.50
 -13  -8   7    0.30    8.48
  13  -8  -8    8.70    7.86
 -13  -8   8    6.04    8.14
  13  -8  -9   -1.61    7.90
 -13  -8   9    0.00    8.78
  13  -8 -10   -4.24    8.99
 -13  -8  10    0.00    8.73
  13  -8 -11   -1.93    6.90
 -13  -8  11    2.63    7.85
  13  -8 -12    8.60    9.10
 -13  -8  12    5.43    9.27
  13  -8 -13    9.08    8.35
 -13  -8  13   -1.53    7.16
  13  -8 -14    1.15    8.57
 -13  -8  14    7.88    8.91
  13  -8 -15   -0.78    7.12
 -13  -8  15    2.28    8.86
 -13  -8  16    6.67    9.25
 -13  -8  17    9.65    7.40
  13  -9  -1    4.32    7.52
  13  -9  -1    0.85   11.95
 -13  -9   1    0.78    8.99
  13  -9  -2   -1.99    8.20
  13  -9  -2   -6.62   11.81
 -13  -9   2   -4.94    9.12
  13  -9  -3    2.86    8.25
  13  -9  -3    0.70   11.99
 -13  -9   3   -0.91    8.44
  13  -9  -4    9.23    8.45
  13  -9  -4   -3.35   11.67
 -13  -9   4   20.48   11.57
  13  -9  -5    0.52    8.40
  13  -9  -5   10.36   12.88
 -13  -9   5   -4.30   11.34
  13  -9  -6   -0.97    7.51
  13  -9  -6   -2.74   11.86
 -13  -9   6    1.59    9.07
  13  -9  -7    3.01    7.40
  13  -9  -7    4.35   12.36
 -13  -9   7   -3.55    9.72
  13  -9  -8   11.94    7.83
 -13  -9   8   -0.12    6.93
  13  -9  -9   -5.61    8.44
 -13  -9   9   -1.00    8.52
  13  -9 -10   15.91    9.52
 -13  -9  10   19.89   10.55
  13  -9 -11    2.50    7.19
 -13  -9  11    7.93    9.48
  13  -9 -12   -6.00    8.69
 -13  -9  12    1.49    9.53
 -13  -9  13   -4.27    9.03
 -13  -9  14    3.51    8.85
 -13  -9  15   -1.52    8.26
  13 -10  -1   -0.63    6.84
  13 -10  -1   -4.93   11.57
 -13 -10   1   -2.13    8.79
  13 -10  -2   -3.10    7.46
  13 -10  -2   -4.57   10.89
 -13 -10   2   -0.71    8.90
  13 -10  -3   -3.11    6.99
  13 -10  -3    7.60   11.90
 -13 -10   3    4.00    9.04
  13 -10  -4    1.24    7.83
  13 -10  -4    7.06   12.14
 -13 -10   4   -3.05    9.27
  13 -10  -5    3.44    7.52
  13 -10  -5   -3.71   12.89
 -13 -10   5   -1.53    8.54
  13 -10  -6    8.85    7.84
  13 -10  -6   -0.90   11.95
 -13 -10   6   -1.54    7.61
  13 -10  -7   -6.16    8.29
  13 -10  -7   -5.75   12.36
 -13 -10   7   -2.80    9.00
  13 -10  -8    6.40    7.73
 -13 -10   8    9.86   10.09
  13 -10  -9    4.54    7.33
 -13 -10   9   -4.50    8.91
 -13 -10  10   -0.00    8.95
 -13 -10  11    2.98    8.47
 -13 -10  12   17.81   11.66
 -13 -10  13    1.90    9.31
 -13 -10  14   -2.69    6.94
  13 -11  -1    0.14    9.10
  13 -11  -1   -4.82   11.92
 -13 -11   1    4.12    9.59
  13 -11  -2   -0.80    6.42
  13 -11  -2   15.83   12.59
 -13 -11   2   -0.89    9.65
  13 -11  -3    3.27    8.19
  13 -11  -3    5.23   11.21
 -13 -11   3   -1.07    9.46
  13 -11  -4    2.88    7.88
  13 -11  -4    6.19   12.94
 -13 -11   4    0.71    8.05
  13 -11  -5    0.08    6.67
 -13 -11   5    5.32    8.90
 -13 -11   6   -4.98    9.88
 -13 -11   7   -4.50   10.14
 -13 -11   8    7.39   10.97
 -13 -11   9    9.13    8.77
 -13 -11  10   18.74   10.66
 -13 -11  11   14.65   11.22
 -13 -11  12   -1.31    8.53
  13 -12  -1   -5.29    7.89
 -13 -12   7    4.75   10.07
 -13 -12   8   24.25   12.48
 -13 -12   9    1.88    9.57
 -13 -12  10   -1.72   10.02
 -12   0   1    4.05    6.71
  12   0  -1    2.38   13.04
 -12   0   2   22.86    9.46
 -12   0   3    0.12    7.02
 -12   0   4   -3.73    6.80
 -12   0   5   -6.59    8.38
 -12   0   6   74.28   16.67
 -12   0   7   -2.25    7.06
 -12   0   8    9.83    6.61
 -12   0   9   -4.32    6.99
 -12   0  10   45.62   12.39
 -12   0  11    8.48    6.86
 -12   0  12   35.26   10.81
 -12   0  13   -3.63    6.46
 -12   0  14    0.64    5.88
 -12   0  15    3.93    6.54
 -12   0  16   25.46    9.05
 -12   0  17   -2.43    6.35
 -12   0  18    6.53    6.33
 -12   0  19   -2.00    5.65
 -12   0  20    1.71    6.39
 -12   0  21    4.03    6.85
 -12   0  22    6.57    6.52
 -12   0  23   -0.40    5.55
  12   0 -23   -4.61    8.53
 -12   0  24   -2.50    6.89
  12   0 -24   -0.00    8.40
  12   0 -25   -0.96    7.46
  12   0 -26    3.61    7.59
  12   0 -27   -0.32    6.91
  12   0 -28   11.40    8.83
  12   0 -29    2.17    7.41
 -12   1   1    0.08    6.87
  12  -1  -1   -1.46   11.95
 -12  -1   1   -1.61    6.75
 -12   1   2   25.53   10.58
  12  -1  -2   26.10   15.64
 -12  -1   2   67.83   13.62
 -12   1   3   13.36    7.67
 -12  -1   3    3.62    8.56
 -12   1   4   49.42   13.35
 -12  -1   4   64.49   14.83
 -12   1   5   -0.97    5.44
 -12  -1   5   -3.73    8.53
 -12   1   6    1.74    5.75
 -12  -1   6    4.50    7.38
 -12   1   7   -1.39    7.03
 -12  -1   7    2.39    6.71
 -12   1   8   74.10   15.80
 -12  -1   8   79.52   16.48
 -12   1   9    5.26    7.30
 -12  -1   9   -0.32    5.70
 -12   1  10   14.10    8.20
 -12  -1  10   23.82    8.78
 -12   1  11   -0.57    6.07
 -12  -1  11   -0.51    6.58
 -12   1  12   -0.58    6.46
 -12  -1  12   -0.98    6.37
 -12   1  13   -0.04    5.81
 -12  -1  13   -1.73    6.36
 -12   1  14   55.37   13.32
 -12  -1  14   57.47   13.15
 -12   1  15    3.73    5.61
 -12  -1  15   -3.50    6.59
 -12   1  16    0.99    6.32
 -12  -1  16    1.31    5.58
 -12   1  17   -2.84    6.39
 -12  -1  17   -0.03    5.52
 -12   1  18   11.22    7.62
 -12  -1  18   21.59    8.19
 -12   1  19   -1.11    6.33
 -12  -1  19   -0.74    5.77
 -12   1  20    8.56    6.61
 -12  -1  20    2.85    6.11
 -12   1  21   -1.38    6.16
  12  -1 -21   -1.52    7.86
 -12  -1  21   -2.85    6.30
 -12   1  22    2.31    7.36
  12  -1 -22    0.72    6.74
 -12  -1  22   -2.06    6.82
 -12   1  23    0.35    8.28
  12  -1 -23    2.14    7.74
 -12  -1  23    0.01    5.96
  12  -1 -24   12.19    9.49
 -12  -1  24   24.93    9.50
  12  -1 -25   -5.38    8.61
  12   1 -25    7.92    8.93
 -12  -1  25    2.64    6.43
  12  -1 -26    2.46    6.74
  12   1 -26    9.63    9.25
 -12  -1  26   -0.36    5.90
  12  -1 -27    5.00    8.21
  12   1 -27    3.44    7.82
  12  -1 -28    2.80    7.23
  12  -1 -29    0.10    5.91
  12  -1 -30   16.71    9.05
 -12   2   1    0.58    6.34
  12  -2  -1   15.57   13.37
 -12  -2   1   19.59   10.19
 -12   2   2   22.76    9.59
  12  -2  -2   20.81   14.86
 -12  -2   2   19.35    9.75
 -12   2   3    3.33    6.09
  12  -2  -3    0.48   10.48
 -12  -2   3    8.60    8.29
 -12   2   4    2.39    5.86
  12  -2  -4   15.86   13.44
 -12  -2   4    2.65    7.04
 -12   2   5    3.58    6.68
 -12  -2   5   10.59    8.75
 -12   2   6   36.33   11.30
 -12  -2   6   60.65   14.03
 -12   2   7   11.61    6.63
 -12  -2   7    5.64    6.75
 -12   2   8   13.35    7.29
 -12  -2   8    5.48    7.96
 -12   2   9   -1.54    5.57
 -12  -2   9    7.64    7.33
 -12   2  10   37.32   10.15
 -12  -2  10   35.83   10.71
 -12   2  11    7.77    7.15
 -12  -2  11    4.23    6.65
 -12   2  12   26.58    8.72
 -12  -2  12    6.74    7.81
 -12   2  13   -0.79    6.52
 -12  -2  13   -0.16    7.54
 -12   2  14   -1.38    5.48
 -12  -2  14    3.97    6.15
 -12   2  15    3.59    6.37
 -12  -2  15   -1.39    6.27
 -12   2  16   20.25    8.17
 -12  -2  16   13.99    8.17
 -12   2  17    0.76    6.85
 -12  -2  17   -3.04    6.91
 -12   2  18    8.94    6.63
 -12  -2  18    0.00    6.55
 -12   2  19    2.95    7.29
  12  -2 -19   -4.56   10.04
 -12  -2  19    1.79    5.97
 -12   2  20   -3.78    7.51
  12  -2 -20    3.65    8.04
 -12  -2  20    1.07    5.59
 -12   2  21    3.01    7.40
  12  -2 -21    2.81    7.91
 -12  -2  21    6.69    6.55
  12  -2 -22   12.03    9.34
 -12  -2  22   17.32    8.01
  12  -2 -23   -2.06    7.35
 -12  -2  23   -1.74    6.19
  12  -2 -24   -3.19    9.07
 -12  -2  24    3.87    7.09
  12  -2 -25   -2.46    7.70
 -12  -2  25   -1.41    5.89
  12  -2 -26   24.63   11.06
  12   2 -26   22.71   11.59
 -12  -2  26   10.12    7.59
  12  -2 -27   -0.39    7.72
 -12  -2  27   -1.40    6.80
  12  -2 -28   10.73    8.18
 -12   2  29    2.32    7.69
  12  -2 -29   -0.62    6.94
  12  -2 -30    3.55    7.24
  12  -2 -31   -0.03    6.41
 -12   3   1    2.32    6.29
  12  -3  -1   -2.59   11.97
 -12  -3   1   -0.13    7.66
 -12   3   2   32.87    9.73
  12  -3  -2    5.69   15.21
 -12  -3   2   19.78   11.65
 -12   3   3   13.44    8.79
  12  -3  -3   -0.92   14.47
 -12  -3   3   38.04   11.15
 -12   3   4   56.74   11.80
  12  -3  -4   14.18   13.07
 -12  -3   4   18.24   11.45
 -12   3   5   12.63    7.68
  12  -3  -5    8.69   13.23
 -12  -3   5    0.18    8.43
 -12   3   6   -0.84    6.07
  12  -3  -6    6.38   15.13
 -12  -3   6    0.65    7.05
 -12   3   7    1.47    6.53
  12  -3  -7   10.01   13.27
 -12  -3   7   -0.35    7.53
 -12   3   8   39.52   11.66
 -12  -3   8   69.93   14.83
 -12   3   9    2.12    5.68
 -12  -3   9    2.79    7.99
 -12   3  10   25.54    9.89
 -12  -3  10   25.23    9.85
 -12   3  11    1.25    6.65
 -12  -3  11    2.09    8.22
 -12   3  12   15.80    8.26
 -12  -3  12   13.23    8.50
 -12   3  13   -1.20    5.95
 -12  -3  13   -1.32    7.08
 -12   3  14   32.32   10.10
 -12  -3  14   24.14   10.51
 -12   3  15    8.35    7.06
 -12  -3  15    3.28    6.37
 -12   3  16    8.85    6.85
 -12  -3  16    2.71    6.30
 -12   3  17   -1.49    5.81
  12  -3 -17    0.04    7.07
 -12  -3  17    5.01    6.99
 -12   3  18    2.22    6.36
  12  -3 -18   17.22    9.47
 -12  -3  18    2.15    6.07
 -12   3  19    1.40    6.32
  12  -3 -19   -2.91    8.91
 -12  -3  19    7.98    7.25
  12  -3 -20    7.73    9.08
 -12  -3  20    8.17    7.54
  12  -3 -21   -2.02    7.41
 -12  -3  21    6.61    5.98
  12  -3 -22    1.22    7.67
 -12  -3  22    2.83    6.21
  12  -3 -23    9.95    8.85
 -12  -3  23    7.41    6.65
  12  -3 -24   35.81   10.83
 -12  -3  24   12.96    7.98
  12  -3 -25    2.62    7.43
 -12  -3  25    4.22    6.58
 -12   3  26    4.47    7.94
  12  -3 -26   -0.29    6.78
 -12   3  27   -1.57    8.27
  12  -3 -27    3.71    7.21
 -12   3  28   -0.17    7.87
  12  -3 -28   14.33    9.16
 -12   3  29    3.15    8.55
  12  -3 -29    4.21    7.66
  12  -3 -30    9.74    8.03
  12  -3 -31    1.17    7.73
  12  -3 -32    0.23    6.77
 -12   4   1    6.96    6.69
  12  -4  -1   10.92   13.85
 -12  -4   1   13.88    8.65
 -12   4   2   10.36    7.51
  12  -4  -2    8.08   12.70
 -12  -4   2   17.11   10.15
 -12   4   3   -0.00    6.25
  12  -4  -3   -1.66   12.56
 -12  -4   3    4.62    8.57
 -12   4   4   -1.15    5.47
  12  -4  -4   -4.67   11.22
 -12  -4   4   -7.67    9.63
 -12   4   5    8.90    6.53
  12  -4  -5    1.12   11.82
 -12  -4   5   14.02    9.61
 -12   4   6   16.49    8.87
  12  -4  -6   19.21   14.42
 -12  -4   6   33.91   11.86
 -12   4   7   16.46    8.68
  12  -4  -7   11.03   12.69
 -12  -4   7   10.63    8.80
 -12   4   8   -2.17    5.71
  12  -4  -8   -9.64   13.69
 -12  -4   8   -0.11    7.79
 -12   4   9    3.89    5.99
 -12  -4   9   -0.66    7.40
 -12   4  10   20.61    8.03
 -12  -4  10   12.51    9.73
 -12   4  11   10.38    7.86
 -12  -4  11   19.69    8.49
 -12   4  12   26.88    9.66
 -12  -4  12   45.27   12.00
 -12   4  13    3.87    6.33
 -12  -4  13    0.66    6.47
 -12   4  14   -1.40    6.45
  12  -4 -14    0.81    9.38
 -12  -4  14   -0.85    6.13
 -12   4  15    1.81    6.66
  12  -4 -15   11.98    9.54
 -12  -4  15    2.05    6.59
 -12   4  16   20.87    8.66
  12  -4 -16    4.27    8.10
 -12  -4  16   -0.27    6.22
  12  -4 -17   11.49    9.31
 -12  -4  17   14.88    8.05
  12  -4 -18   15.75    8.69
 -12  -4  18   17.15    8.01
  12  -4 -19   -2.45    8.44
 -12  -4  19   -3.54    6.07
  12  -4 -20    7.19    8.85
 -12  -4  20   17.68    8.36
  12  -4 -21    2.37    8.04
 -12  -4  21    6.83    6.93
 -12   4  22    1.67    9.70
  12  -4 -22   23.28    9.75
 -12  -4  22   10.35    6.96
 -12   4  23    3.43    8.48
  12  -4 -23   -4.75    8.47
 -12  -4  23    2.07    5.75
 -12   4  24   -4.16    7.90
  12  -4 -24   -2.69    7.48
 -12  -4  24    5.46    6.75
 -12   4  25   -1.77    9.17
  12  -4 -25    0.33    6.62
 -12   4  26    2.74    8.14
  12  -4 -26    2.25    8.20
 -12   4  27    0.86    7.97
  12  -4 -27   -4.01    8.92
 -12   4  28    0.47    7.47
  12  -4 -28    4.30    7.70
 -12   4  29   -4.18    8.88
  12  -4 -29    0.86    6.62
 -12   4  30    4.09    9.07
  12  -4 -30    1.40    7.36
 -12   5   1   -0.54    5.54
  12  -5  -1   -0.98   13.90
 -12  -5   1   -1.06    8.79
 -12   5   2    3.93    5.73
  12  -5  -2   -4.64   10.97
 -12  -5   2    5.31    8.82
 -12   5   3   15.82    7.70
  12  -5  -3   15.72   15.92
 -12  -5   3    7.98   10.25
 -12   5   4    2.90    5.89
  12  -5  -4   12.26   14.54
 -12  -5   4   16.46    9.63
 -12   5   5    0.84    5.70
  12  -5  -5   -2.03   12.87
 -12  -5   5    6.45    8.32
 -12   5   6    1.73    6.20
  12  -5  -6    0.52   12.26
 -12  -5   6    4.00    7.69
 -12   5   7   11.69    6.24
  12  -5  -7   13.73   12.19
 -12  -5   7    2.87    8.05
 -12   5   8   18.55    8.62
  12  -5  -8   37.09   14.82
 -12  -5   8   11.22   10.32
 -12   5   9   26.65    9.20
 -12  -5   9   29.76   11.04
 -12   5  10   29.68    9.30
 -12  -5  10    3.86    8.70
 -12   5  11    3.44    6.98
  12  -5 -11   -0.06    6.83
 -12  -5  11   -3.08    7.54
 -12   5  12    2.85    6.88
  12  -5 -12   -0.95    7.05
 -12  -5  12    3.66    8.58
 -12   5  13    5.86    8.89
  12  -5 -13   27.75   10.72
 -12  -5  13   55.07   12.00
 -12   5  14    7.05    7.66
  12  -5 -14   16.73    8.96
 -12  -5  14    6.81    7.47
  12  -5 -15    0.93    8.05
 -12  -5  15   -1.52    7.70
  12  -5 -16   22.65   10.45
 -12  -5  16    5.31    6.91
  12  -5 -17    8.57    8.03
 -12  -5  17    4.83    7.81
 -12   5  18    2.88    8.33
  12  -5 -18   23.90    9.59
 -12  -5  18    9.98    8.18
 -12   5  19   -0.36    8.58
  12  -5 -19   -1.39    7.39
 -12  -5  19    8.46    6.75
 -12   5  20    4.83    8.50
  12  -5 -20    5.17    7.93
 -12  -5  20   12.31    7.47
 -12   5  21   -3.43    8.81
  12  -5 -21   -0.40    7.61
 -12  -5  21    3.23    6.84
 -12   5  22   -6.00    9.38
  12  -5 -22    4.58    8.06
 -12  -5  22   -0.72    5.72
 -12   5  23    3.26    8.32
  12  -5 -23    2.66    7.47
 -12   5  24    0.87    8.34
  12  -5 -24   -1.91    8.50
 -12   5  25    7.34    9.33
  12  -5 -25   23.64    9.60
 -12   5  26    1.45    8.73
  12  -5 -26    1.24    7.39
 -12   5  27   -1.46    7.96
  12  -5 -27    7.24    7.75
 -12   5  28   -1.82    9.10
  12  -5 -28    2.73    6.41
 -12   5  29   -0.04    8.49
 -12   6   1   19.05    8.21
  12  -6  -1    9.92   13.84
 -12  -6   1   29.55   12.14
 -12   6   2    8.85    6.48
  12  -6  -2    2.86   12.14
 -12  -6   2   16.00    9.45
 -12   6   3    2.24    5.95
  12  -6  -3    0.81   11.05
 -12  -6   3   -1.37    8.00
 -12   6   4   -4.41    6.63
  12  -6  -4    6.27   13.03
 -12  -6   4   -0.91    7.31
 -12   6   5   39.08   11.63
  12  -6  -5   34.21   16.96
 -12  -6   5   49.30   14.42
 -12   6   6    6.11    7.88
  12  -6  -6    3.46   11.44
 -12  -6   6   13.23    9.63
 -12   6   7    2.39    6.84
  12  -6  -7    5.07   12.23
 -12  -6   7    5.69    8.52
 -12   6   8    2.77    6.87
  12  -6  -8   10.22    9.07
  12  -6  -8    1.68   12.73
 -12  -6   8    4.33    7.70
 -12   6   9    1.03    6.12
  12  -6  -9    5.13    7.63
  12  -6  -9    6.51   12.84
 -12  -6   9    2.02    8.12
 -12   6  10   17.14    9.26
  12  -6 -10    9.12    9.47
 -12  -6  10    0.78    8.34
 -12   6  11   35.42   10.93
  12  -6 -11   39.35   13.11
 -12  -6  11   38.02   13.07
  12  -6 -12    8.05    9.24
 -12  -6  12   20.07   10.01
  12  -6 -13    2.20    7.75
 -12  -6  13   -0.01    7.44
  12  -6 -14    9.16    8.38
 -12  -6  14    0.81    6.47
  12  -6 -15    6.30    8.49
 -12  -6  15   10.55    7.86
  12  -6 -16    3.77    7.97
 -12  -6  16    3.72    6.58
  12  -6 -17    2.75    7.76
 -12  -6  17   -2.25    6.39
  12  -6 -18   -0.08    8.40
 -12  -6  18    3.88    6.98
  12  -6 -19   -0.29    5.68
 -12  -6  19   -1.20    6.60
  12  -6 -20   -0.25    8.45
 -12  -6  20    2.23    7.23
  12  -6 -21    3.57    8.73
 -12  -6  21    1.82    6.06
  12  -6 -22    2.95    7.24
  12  -6 -23   -2.10    7.74
 -12   6  24   -2.59    8.87
  12  -6 -24    1.26    7.36
 -12   6  25   -2.86    8.21
  12  -6 -25   -1.71    7.55
 -12   6  26   -0.54    8.78
 -12   6  27   11.89    9.64
 -12   6  28   -1.13    9.81
 -12   6  29    2.80    8.73
 -12   7   1    0.54    5.98
  12  -7  -1   -1.93   10.79
 -12  -7   1   10.57    9.63
 -12   7   2   13.27    7.43
  12  -7  -2   -5.20   11.59
 -12  -7   2   10.10    8.57
 -12   7   3   17.50    8.02
  12  -7  -3   28.39   14.32
 -12  -7   3   11.74   10.24
 -12   7   4    2.72    7.26
  12  -7  -4   -1.55    8.19
  12  -7  -4   -0.77   11.84
 -12  -7   4    3.01    8.31
 -12   7   5   15.68    7.60
  12  -7  -5   -6.42    9.29
  12  -7  -5   -0.12   11.21
 -12  -7   5    1.24    8.10
 -12   7   6   -1.16    7.26
  12  -7  -6   -1.56    6.64
  12  -7  -6    7.31   11.61
 -12  -7   6   -3.84    8.24
 -12   7   7   -1.26    6.76
  12  -7  -7    8.41    9.27
  12  -7  -7    7.84   12.06
 -12  -7   7    7.71    9.56
  12  -7  -8   20.94    8.90
  12  -7  -8    3.98   10.42
 -12  -7   8   -4.64    9.06
  12  -7  -9   50.44   13.45
  12  -7  -9   21.82   14.97
 -12  -7   9   27.29   12.49
  12  -7 -10   -1.37    9.67
 -12  -7  10    5.63    8.04
  12  -7 -11   -1.54    7.41
 -12  -7  11    1.69    7.71
  12  -7 -12   -2.94    7.85
 -12  -7  12   -1.68    7.34
  12  -7 -13   -0.54    8.07
 -12  -7  13    7.50    8.33
  12  -7 -14    5.59    8.83
 -12  -7  14    7.00    8.59
  12  -7 -15   20.06   10.14
 -12  -7  15    4.67    8.90
  12  -7 -16   -7.14    8.98
 -12  -7  16    2.93    7.51
  12  -7 -17    1.99    7.23
 -12  -7  17    1.29    7.43
  12  -7 -18    2.28    7.21
 -12  -7  18    2.19    6.19
  12  -7 -19   14.70    8.43
 -12  -7  19    9.57    8.11
  12  -7 -20    3.30    7.47
  12  -7 -21   -3.96    7.95
  12  -7 -22   -1.50    8.98
  12  -7 -23    4.85    8.51
 -12   8   1    9.85    9.15
  12  -8  -1   18.51    9.29
  12  -8  -1   16.60   13.15
 -12  -8   1   46.07   12.92
 -12   8   2    2.93    6.01
  12  -8  -2    1.55    7.14
  12  -8  -2    1.32   10.76
 -12  -8   2    3.74    8.72
 -12   8   3   -2.98    6.81
  12  -8  -3    7.05    7.90
  12  -8  -3    4.89   11.57
 -12  -8   3   -2.99    7.31
  12  -8  -4    1.02    8.11
  12  -8  -4   -1.42   11.14
 -12  -8   4    1.99    7.49
  12  -8  -5   28.51   10.79
  12  -8  -5    7.64   13.72
 -12  -8   5   28.04   11.20
  12  -8  -6    2.97    7.88
  12  -8  -6    3.84   12.09
 -12  -8   6   -2.51    8.06
  12  -8  -7   40.59   12.89
  12  -8  -7   16.20   15.08
 -12  -8   7   42.71   12.88
  12  -8  -8   -0.80    6.78
  12  -8  -8    0.71   11.98
 -12  -8   8   -6.47    8.65
  12  -8  -9    1.11    7.63
  12  -8  -9   -1.34   12.34
 -12  -8   9    4.98    8.43
  12  -8 -10    0.33    6.82
 -12  -8  10    1.32    6.88
  12  -8 -11   19.14    9.72
 -12  -8  11    4.57    8.37
  12  -8 -12    1.79    6.95
 -12  -8  12    4.55    8.56
  12  -8 -13    2.21    8.74
 -12  -8  13   -2.09    8.89
  12  -8 -14    7.09    8.95
 -12  -8  14   -6.65    8.76
  12  -8 -15   16.09    9.71
 -12  -8  15    2.10    7.91
  12  -8 -16   -0.17    7.18
 -12  -8  16   -0.94    8.00
  12  -8 -17   17.64    9.14
 -12  -8  17    6.21    9.03
  12  -8 -18    1.28    8.02
  12  -8 -19   -4.04    8.48
  12  -8 -20   -1.36    7.70
  12  -9  -1   -1.54    7.15
  12  -9  -1   -5.80   11.21
 -12  -9   1   -4.64    9.80
  12  -9  -2    4.30    7.89
  12  -9  -2    1.94   12.41
 -12  -9   2    1.67    8.08
  12  -9  -3   16.89    8.84
  12  -9  -3    3.01   11.66
 -12  -9   3   18.90   11.23
  12  -9  -4   -0.35    7.29
  12  -9  -4    1.98   12.37
 -12  -9   4    8.58    9.83
  12  -9  -5   12.21    8.45
  12  -9  -5   26.45   12.94
 -12  -9   5   10.69    9.58
  12  -9  -6   -4.39    7.40
  12  -9  -6   12.17   12.41
 -12  -9   6    3.32    8.18
  12  -9  -7    6.96    8.80
  12  -9  -7   -3.05   11.68
 -12  -9   7   11.51    9.35
  12  -9  -8   -2.94    8.03
  12  -9  -8   -4.33   12.92
 -12  -9   8    8.12   10.33
  12  -9  -9   56.93   13.87
 -12  -9   9   40.67   14.14
  12  -9 -10   -5.25    8.00
 -12  -9  10   -5.05    9.04
  12  -9 -11    1.67    6.96
 -12  -9  11    5.85    9.32
  12  -9 -12    6.32    6.99
 -12  -9  12    1.14    8.35
  12  -9 -13   12.16    8.71
 -12  -9  13   22.14   11.21
  12  -9 -14   -3.30    7.06
 -12  -9  14   -2.15    8.19
  12  -9 -15    0.24    7.05
 -12  -9  15   12.58    9.13
  12  -9 -16    2.42    7.00
 -12  -9  16   -4.98    8.75
  12  -9 -17    1.63    7.57
  12  -9 -18   -3.15    7.46
  12 -10  -1   -0.04    7.39
  12 -10  -1    4.36   11.91
 -12 -10   1    7.88    9.79
  12 -10  -2   -2.54    7.70
  12 -10  -2    3.02   11.86
 -12 -10   2   -0.12   10.09
  12 -10  -3    3.84    8.35
  12 -10  -3   -6.73   11.96
 -12 -10   3    1.30    8.79
  12 -10  -4   -3.47    8.27
  12 -10  -4    3.92   11.84
 -12 -10   4   -1.79    8.09
  12 -10  -5   11.80    8.02
  12 -10  -5    0.94   10.33
 -12 -10   5   11.03    9.99
  12 -10  -6    0.05    8.20
  12 -10  -6    3.89   11.13
 -12 -10   6    3.53    8.37
  12 -10  -7   31.55   10.70
 -12 -10   7    0.11    8.53
  12 -10  -8   -0.38    7.63
 -12 -10   8   10.40    9.32
  12 -10  -9   -1.11    7.76
 -12 -10   9   10.69    8.39
  12 -10 -10    0.54    7.47
 -12 -10  10    7.80   10.37
  12 -10 -11    8.63    8.89
 -12 -10  11    3.81    8.64
  12 -10 -12   -2.17    6.57
 -12 -10  12   -2.69    8.61
  12 -10 -13   -3.63    7.51
 -12 -10  13   -5.11    9.58
  12 -10 -14   -0.14    6.60
 -12 -10  14   -7.43    9.73
  12 -10 -15   -0.30    6.49
  12 -11  -1    1.52    6.93
  12 -11  -1    5.11   11.64
 -12 -11   1   -5.80   10.44
  12 -11  -2   -5.21    8.66
  12 -11  -2    0.10   11.75
 -12 -11   2   -0.40    9.56
  12 -11  -3    6.68    8.17
  12 -11  -3    3.89   10.32
 -12 -11   3    0.93    7.21
  12 -11  -4    7.89    8.63
 -12 -11   4    2.27    8.34
  12 -11  -5    8.29    8.12
 -12 -11   5   14.43    9.20
  12 -11  -6    7.23    7.72
 -12 -11   6    2.68    9.50
  12 -11  -7   -2.44    7.86
 -12 -11   7    1.19    9.29
  12 -11  -8   -0.73    8.07
 -12 -11   8    2.54    9.50
  12 -11  -9    5.31    8.45
 -12 -11   9    8.99    9.63
  12 -11 -10    4.40    7.39
 -12 -11  10   -4.30    9.23
  12 -11 -11    1.74    7.87
 -12 -11  11    4.90    8.87
 -12 -11  12    3.55    9.05
  12 -12  -1   14.42    9.50
 -12 -12   1    1.15   11.56
  12 -12  -2    1.88    7.16
 -12 -12   2   -0.74    8.71
  12 -12  -3   -3.91    8.29
 -12 -12   3    9.43    9.38
  12 -12  -4   -1.22    8.01
 -12 -12   4    9.47    8.55
  12 -12  -5    7.43    8.79
 -12 -12   5    0.01    8.48
  12 -12  -6    1.28    8.49
 -12 -12   6    1.87    7.76
  12 -12  -7    7.67    8.98
 -12 -12   7    9.49    9.54
  12 -12  -8   -0.94    7.35
 -12 -12   8   -3.90    8.63
 -12 -12   9   -4.06    7.97
 -12 -12  10   -7.65   10.10
  12 -13  -1    4.09    7.94
  12 -13  -2    0.58    7.42
 -12 -13   2    0.10    9.07
  12 -13  -3    5.17    9.23
 -12 -13   3    2.76   10.21
  12 -13  -4   -0.61    7.97
 -12 -13   4   -4.52    9.59
 -12 -13   5    2.45    9.80
 -12 -13   6   -0.59    8.86
 -12 -13   7    1.63    8.98
 -12 -13   8   10.92   10.92
 -11   0   1  155.07   27.75
 -11   0   2   -0.00    6.35
  11   0  -2   -2.42   12.61
 -11   0   3   36.44   11.72
  11   0  -3   31.44   16.67
 -11   0   4   -0.95    6.25
  11   0  -4    6.72   12.08
 -11   0   5  137.03   23.59
  11   0  -5  108.58   27.15
 -11   0   6    1.51    6.97
  11   0  -6   -2.55   12.04
 -11   0   7   -4.47    6.75
  11   0  -7   -1.87   11.68
 -11   0   8   -3.12    6.23
 -11   0   9   18.49    7.96
 -11   0  10   -1.98    5.87
 -11   0  11   90.08   18.02
 -11   0  12    0.76    6.14
 -11   0  13   10.14    6.55
 -11   0  14    4.14    6.09
 -11   0  15   10.12    7.15
 -11   0  16    4.74    5.56
 -11   0  17   18.24    7.32
 -11   0  18    0.75    5.41
 -11   0  19   17.07    7.51
 -11   0  20   -0.88    5.09
 -11   0  21   39.22   10.74
 -11   0  22   -2.31    6.91
 -11   0  23    1.58    7.41
  11   0 -23   11.03    9.33
 -11   0  24    5.42    7.46
  11   0 -24    0.56    5.99
  11   0 -25    3.58    7.46
  11   0 -26   -1.97    7.94
  11   0 -27   10.11    8.19
  11   0 -28    2.50    7.59
  11   0 -29    0.65    7.02
 -11   1   1   93.94   19.98
  11   1  -1   89.94   25.58
 -11  -1   1  135.66   22.70
 -11   1   2   -0.10    6.59
  11   1  -2   -1.93   10.59
 -11  -1   2    9.25    7.51
 -11   1   3   53.55   12.82
  11  -1  -3   44.17   18.34
  11   1  -3   48.90   16.69
 -11  -1   3   28.76   12.33
 -11   1   4    7.01    6.80
  11  -1  -4   -1.62   10.10
  11   1  -4    2.00   11.91
 -11  -1   4   -2.91    7.60
 -11   1   5    3.99    6.84
  11  -1  -5   -6.23   13.18
  11   1  -5   -0.23   10.64
 -11  -1   5    5.23    7.59
 -11   1   6    0.35    5.42
  11  -1  -6   -3.73   12.34
  11   1  -6    0.71   10.43
 -11  -1   6    1.03    6.52
 -11   1   7   61.01   12.83
  11  -1  -7   26.72   15.81
 -11  -1   7   43.07   12.03
 -11   1   8    5.76    6.48
  11  -1  -8    4.07   11.88
 -11  -1   8   -0.00    6.12
 -11   1   9   36.49   10.51
 -11  -1   9   37.63   10.49
 -11   1  10    3.90    5.93
 -11  -1  10    6.97    7.87
 -11   1  11   14.51    7.64
 -11  -1  11    0.04    6.17
 -11   1  12    2.71    6.40
 -11  -1  12   -0.33    5.86
 -11   1  13   27.74   10.01
 -11  -1  13   57.69   12.05
 -11   1  14    1.33    5.75
 -11  -1  14   -0.92    5.92
 -11   1  15   -1.63    5.94
 -11  -1  15   -2.04    6.12
 -11   1  16   -2.28    6.25
 -11  -1  16   -0.74    5.21
 -11   1  17    3.07    6.10
 -11  -1  17   36.89    9.26
 -11   1  18    3.45    5.84
 -11  -1  18    0.84    5.98
 -11   1  19    7.53    6.21
 -11  -1  19    7.40    6.29
 -11   1  20   -2.35    6.39
 -11  -1  20   -4.49    6.19
 -11   1  21   -2.66    6.44
  11  -1 -21    0.97    7.02
 -11  -1  21   -0.86    5.78
 -11   1  22    4.49    7.02
  11  -1 -22    1.47    6.00
 -11  -1  22    4.63    6.16
  11  -1 -23   17.95    9.84
 -11  -1  23   61.78   12.14
  11  -1 -24   -4.12    8.59
  11   1 -24   -4.31    8.88
 -11  -1  24   -0.57    6.17
  11  -1 -25    5.82    7.89
  11   1 -25   19.29    9.16
 -11  -1  25   11.84    8.11
  11  -1 -26   -4.27    7.95
  11   1 -26   -0.36    6.04
  11  -1 -27   30.28   10.36
  11   1 -27    0.95    7.13
  11  -1 -28   -5.40    7.86
  11  -1 -29    6.44    8.35
 -11   1  30    2.78    7.78
  11  -1 -30   -1.96    6.97
 -11   1  31   -0.24    7.19
 -11   2   1   39.59   10.40
  11   2  -1   23.72   14.29
 -11  -2   1   15.92    9.78
 -11   2   2    6.96    6.37
  11   2  -2    3.30   12.62
 -11  -2   2   -7.25    7.88
 -11   2   3    8.85    6.80
  11   2  -3    8.79   14.47
 -11  -2   3   13.45    8.67
 -11   2   4    7.07    6.27
  11   2  -4    6.92   12.38
 -11  -2   4    6.81    8.61
 -11   2   5   56.52   13.54
  11  -2  -5   65.65   20.02
 -11  -2   5   39.16   13.11
 -11   2   6   24.19    8.71
  11  -2  -6   25.08   14.33
 -11  -2   6   16.76    9.21
 -11   2   7   13.19    8.01
  11  -2  -7   10.65   14.28
 -11  -2   7   15.53    9.51
 -11   2   8   13.22    7.43
  11  -2  -8   28.75   14.08
 -11  -2   8   13.08    8.89
 -11   2   9   36.33    9.85
  11  -2  -9   37.76   16.35
 -11  -2   9   34.87   10.77
 -11   2  10    1.11    4.69
 -11  -2  10    8.46    7.57
 -11   2  11   43.80   11.47
 -11  -2  11   46.83   12.06
 -11   2  12    1.43    5.88
 -11  -2  12    3.96    6.87
 -11   2  13    0.24    5.73
 -11  -2  13   -1.46    5.84
 -11   2  14   -1.30    5.95
 -11  -2  14    5.35    6.44
 -11   2  15   25.76    9.43
 -11  -2  15   22.33    9.17
 -11   2  16   13.80    6.98
 -11  -2  16   10.67    7.31
 -11   2  17    5.18    6.87
 -11  -2  17    6.01    6.51
 -11   2  18    4.80    5.66
 -11  -2  18   -4.69    5.99
 -11   2  19   16.26    8.78
  11  -2 -19   25.19   10.72
 -11  -2  19   19.00    7.55
 -11   2  20   -2.61    6.97
  11  -2 -20    2.12    7.17
 -11  -2  20    3.19    5.60
  11  -2 -21   39.35   12.06
 -11  -2  21   18.95    7.74
  11  -2 -22   -0.08    7.66
 -11  -2  22    5.42    6.54
  11  -2 -23    2.11    6.94
 -11  -2  23   -3.48    6.32
  11  -2 -24    1.57    7.07
 -11  -2  24   -1.00    6.55
  11  -2 -25   11.30    8.27
 -11  -2  25    9.43    7.59
  11  -2 -26    1.97    6.96
  11   2 -26    3.60    6.86
 -11  -2  26    1.92    6.40
  11  -2 -27   16.98    9.81
 -11  -2  27   12.52    8.90
 -11   2  28   -4.64    9.30
  11  -2 -28    2.77    7.78
 -11   2  29    0.57    8.57
  11  -2 -29    5.31    7.27
 -11   2  30   -3.93    9.15
  11  -2 -30   -4.17    6.96
 -11   2  31    6.73    9.46
  11  -2 -31    7.21    8.32
 -11   3   1    3.51    6.92
  11  -3  -1   24.85   15.16
  11   3  -1    7.75   13.64
 -11  -3   1   20.31   10.20
 -11   3   2   13.03    7.45
  11  -3  -2   17.10   12.51
  11   3  -2    5.62   13.68
 -11  -3   2    5.02    8.77
 -11   3   3  110.13   18.38
  11  -3  -3   41.93   19.78
 -11  -3   3  109.49   20.14
 -11   3   4    2.17    6.37
 -11  -3   4    7.49    8.77
 -11   3   5    3.08    5.67
 -11  -3   5    0.60    7.84
 -11   3   6   11.82    7.30
 -11  -3   6   15.95   10.03
 -11   3   7   69.22   14.76
 -11  -3   7   64.29   15.51
 -11   3   8    3.55    6.76
  11  -3  -8    3.89   14.07
 -11  -3   8   -0.71    7.23
 -11   3   9    5.67    6.81
  11  -3  -9   -5.12   11.34
 -11  -3   9   18.53    9.32
 -11   3  10    7.96    6.93
  11  -3 -10    0.65   11.28
 -11  -3  10   10.34    7.87
 -11  -3  11   21.92    8.83
 -11   3  12   15.66    8.49
 -11  -3  12   20.62    8.46
 -11   3  13   19.96    7.70
 -11  -3  13   10.69    7.39
 -11   3  14    0.44    6.23
 -11  -3  14   -2.02    5.85
 -11   3  15   -0.45    6.40
 -11  -3  15   -3.18    6.91
 -11   3  16   -1.11    6.16
  11  -3 -16    0.26    7.11
 -11  -3  16   -5.07    7.35
 -11   3  17   25.59    9.19
  11  -3 -17   11.70    9.12
 -11  -3  17   12.47    7.25
 -11   3  18    9.52    7.08
  11  -3 -18    4.09    7.64
 -11  -3  18   16.11    7.50
  11  -3 -19   16.03   10.32
 -11  -3  19   18.53    7.50
  11  -3 -20   12.32    8.84
 -11  -3  20    5.31    6.49
  11  -3 -21   -1.84    7.26
 -11  -3  21    3.54    5.61
  11  -3 -22   17.38    9.03
 -11  -3  22    6.19    6.29
  11  -3 -23   18.78    9.71
 -11  -3  23   22.65    9.06
  11  -3 -24    2.87    8.37
 -11  -3  24   13.29    6.93
 -11   3  25   -0.99    7.91
  11  -3 -25    1.68    7.85
 -11  -3  25    0.42    6.92
 -11   3  26   -1.40    8.76
  11  -3 -26   -4.76    8.96
 -11   3  27   33.99   12.62
  11  -3 -27   38.74   12.17
 -11   3  28   -0.01    7.91
  11  -3 -28    6.43    8.22
 -11   3  29   -0.76    6.51
  11  -3 -29    7.92    7.58
 -11   3  30   -2.33    7.92
  11  -3 -30    3.10    6.95
 -11   3  31   -1.20    8.37
  11  -3 -31    0.84    6.66
  11  -3 -32   -2.33    7.96
  11  -3 -33    1.65    6.93
 -11   4   1   41.80   10.45
  11  -4  -1   24.91   15.92
 -11  -4   1   25.31   11.74
 -11   4   2   -1.04    5.55
  11  -4  -2    3.32   12.07
 -11  -4   2   -0.50    6.75
 -11   4   3   -0.28    6.53
  11  -4  -3   21.92   14.95
 -11  -4   3    7.19    7.73
 -11   4   4    1.97    5.77
  11  -4  -4    2.93   11.04
 -11  -4   4    2.00    7.21
 -11   4   5   48.23   12.31
  11  -4  -5   30.90   15.84
 -11  -4   5   60.38   14.50
 -11   4   6   10.41    7.19
 -11  -4   6    9.57   10.28
 -11   4   7   15.07    8.30
 -11  -4   7   25.92   10.18
 -11   4   8    2.83    6.64
 -11  -4   8   -2.09    8.95
 -11   4   9   54.90   12.85
 -11  -4   9   48.81   13.22
 -11   4  10    9.13    6.36
 -11  -4  10    1.06    7.48
 -11   4  11   20.97    8.97
 -11  -4  11   40.26   11.41
 -11   4  12   -2.57    5.99
 -11  -4  12   -0.55    7.51
 -11   4  13    3.34    6.72
 -11  -4  13    4.99    6.93
 -11   4  14   -3.30    6.28
  11  -4 -14    4.55    7.98
 -11  -4  14    6.81    6.54
 -11   4  15   32.80    9.63
  11  -4 -15   16.89   10.18
 -11  -4  15    4.44    7.73
  11  -4 -16    9.34    7.85
 -11  -4  16   11.44    6.96
  11  -4 -17   11.31    7.73
 -11  -4  17    0.15    6.18
  11  -4 -18   -3.10    7.61
 -11  -4  18   -5.19    6.87
  11  -4 -19    5.18    7.51
 -11  -4  19   -1.71    6.25
  11  -4 -20   21.48    9.76
 -11  -4  20    8.75    7.35
 -11   4  21    8.52    8.06
  11  -4 -21    5.71    7.52
 -11  -4  21   -1.12    5.60
 -11   4  22    3.78    7.54
  11  -4 -22    2.26    8.21
 -11  -4  22   14.41    7.16
 -11   4  23   -2.16    8.63
  11  -4 -23   -0.65    6.23
 -11  -4  23   -2.94    5.71
 -11   4  24    0.12    6.65
  11  -4 -24   -1.15    7.82
 -11  -4  24    2.19    5.80
 -11   4  25    7.68    9.30
  11  -4 -25   14.04    9.05
 -11   4  26    1.91    8.07
  11  -4 -26    8.44    7.91
 -11   4  27    6.25    9.86
  11  -4 -27    0.52    8.26
 -11   4  28    0.37    8.09
  11  -4 -28    0.24    8.03
 -11   4  29    1.17    7.28
  11  -4 -29    5.66    8.13
 -11   4  30    0.21    8.98
  11  -4 -30   -6.46    7.71
 -11   4  31   -1.20    8.09
  11  -4 -31   -2.28    6.94
  11  -4 -32   -5.55    7.69
  11  -4 -33    4.25    8.13
  11  -4 -34   -3.91    8.01
 -11   5   1    4.23    6.21
  11  -5  -1    5.63   13.46
 -11  -5   1    6.20    8.28
 -11   5   2   61.85   12.64
  11  -5  -2   34.04   16.50
 -11  -5   2   44.96   13.69
 -11   5   3   58.03   12.69
  11  -5  -3   36.18   17.88
 -11  -5   3   46.98   13.88
 -11   5   4    5.99    6.11
  11  -5  -4   -5.89   11.95
 -11  -5   4    1.33    7.99
 -11   5   5   -1.46    5.58
  11  -5  -5    6.17   10.38
 -11  -5   5    4.07    8.02
 -11   5   6   -0.06    6.01
  11  -5  -6    8.29   12.55
 -11  -5   6   28.82   10.31
 -11   5   7   19.28    8.08
  11  -5  -7   21.84   13.89
 -11  -5   7   12.42   10.32
 -11   5   8    4.64    6.54
  11  -5  -8    2.80   10.80
 -11  -5   8   -1.12    8.17
 -11   5   9   32.85   10.09
  11  -5  -9   44.12   17.02
 -11  -5   9   34.61   11.93
 -11   5  10    3.00    6.06
 -11  -5  10   -3.29    7.11
 -11   5  11    3.71    6.79
  11  -5 -11   -0.65    7.96
 -11  -5  11    0.90    7.91
 -11   5  12   38.77   11.15
  11  -5 -12   36.74   12.68
 -11  -5  12   31.34   11.54
 -11   5  13   25.78    9.36
  11  -5 -13   30.94    9.93
 -11  -5  13    9.80    8.11
  11  -5 -14   11.05    8.45
 -11  -5  14    2.04    6.64
  11  -5 -15   -1.82    7.08
 -11  -5  15    1.64    5.77
  11  -5 -16    3.15    8.23
 -11  -5  16    6.61    7.19
 -11   5  17   -0.17    6.61
  11  -5 -17    3.60    7.26
 -11  -5  17   -4.87    7.03
 -11   5  18   24.70   10.24
  11  -5 -18   19.60   10.00
 -11  -5  18    5.50    7.74
 -11   5  19   17.23    9.57
  11  -5 -19   18.17    9.81
 -11  -5  19   20.33    8.64
 -11   5  20    0.79    6.93
  11  -5 -20   -2.65    7.17
 -11  -5  20   -0.74    5.87
 -11   5  21    2.20    8.11
  11  -5 -21   -0.66    6.72
 -11  -5  21   -2.86    5.62
 -11   5  22    0.65    7.89
  11  -5 -22    3.13    8.31
 -11  -5  22    1.91    5.65
 -11   5  23   16.66    9.83
  11  -5 -23   20.31    9.74
 -11   5  24    0.38    6.85
  11  -5 -24    1.99    7.58
 -11   5  25   -2.66    8.74
  11  -5 -25   -4.32    8.35
 -11   5  26    2.60    8.39
  11  -5 -26    0.28    6.77
 -11   5  27    6.93    8.92
  11  -5 -27    9.30    9.89
 -11   5  28   12.40   10.13
  11  -5 -28   10.45    8.25
 -11   5  29   12.94    9.86
  11  -5 -29    0.91    8.23
 -11   5  30   -0.94    8.73
  11  -5 -30   -2.36    6.96
 -11   5  31   -6.13    9.58
  11  -5 -31    1.95    6.54
  11  -5 -32   -0.00    6.99
 -11   6   1   28.78    9.09
  11  -6  -1    3.63   11.96
 -11  -6   1   25.78   11.40
 -11   6   2   -3.92    6.70
  11  -6  -2   -4.12   11.68
 -11  -6   2   11.32    9.14
 -11   6   3   -1.66    5.45
  11  -6  -3    9.88   12.15
 -11  -6   3    6.44    8.68
 -11   6   4   36.51   10.22
  11  -6  -4   35.06   15.14
 -11  -6   4   30.27   11.92
 -11   6   5   13.19    8.20
  11  -6  -5   14.71   13.63
 -11  -6   5   22.90   11.64
 -11   6   6   14.18    7.64
  11  -6  -6   19.05   13.45
 -11  -6   6   -0.51    7.91
 -11   6   7    0.16    5.89
  11  -6  -7   15.46    9.44
  11  -6  -7    2.37   10.64
 -11  -6   7    7.36    7.26
 -11   6   8    5.66    7.02
  11  -6  -8    9.49    9.62
  11  -6  -8   17.76   12.17
 -11  -6   8   18.56    9.35
 -11   6   9   -0.65    6.76
  11  -6  -9    1.98    7.24
  11  -6  -9   -1.86   11.41
 -11  -6   9    0.23    7.31
 -11   6  10   24.82    9.85
  11  -6 -10   14.66    9.23
  11  -6 -10   10.90   12.41
 -11  -6  10   17.14   11.05
  11  -6 -11   -4.51    9.16
  11  -6 -11    1.89   10.99
 -11  -6  11    6.62    7.96
  11  -6 -12    6.31    8.74
 -11  -6  12    8.11    7.90
  11  -6 -13   20.98    9.43
 -11  -6  13   -0.58    7.41
  11  -6 -14   10.75    8.26
 -11  -6  14    6.48    8.23
  11  -6 -15   24.46    9.71
 -11  -6  15    4.91    8.25
 -11   6  16    6.88    7.86
  11  -6 -16   20.81    9.19
 -11  -6  16   13.42    8.72
 -11   6  17   10.09    8.94
  11  -6 -17    5.20    7.65
 -11  -6  17    1.19    6.27
 -11   6  18    0.83    7.72
  11  -6 -18   -4.65    8.04
 -11  -6  18   -3.12    6.47
 -11   6  19    9.63    8.54
  11  -6 -19    8.44    7.70
 -11  -6  19    6.04    6.49
 -11   6  20   -0.38    7.95
  11  -6 -20    4.17    8.26
 -11  -6  20    5.08    6.36
 -11   6  21   15.12    8.63
  11  -6 -21    8.55    9.00
 -11  -6  21    7.01    6.96
 -11   6  22   11.41    9.46
  11  -6 -22    8.03    8.82
 -11   6  23    2.32    8.22
  11  -6 -23    4.00    8.12
 -11   6  24    7.69    8.39
  11  -6 -24   -2.83    8.21
 -11   6  25    0.66    7.49
  11  -6 -25   -1.41    7.54
 -11   6  26   -1.96    9.04
  11  -6 -26   22.24    9.14
 -11   6  27    4.36   10.06
  11  -6 -27   -0.48    8.50
 -11   6  28   -1.27    8.18
  11  -6 -28   -4.31    7.52
 -11   6  29    9.14    9.21
  11  -6 -29    0.05    8.21
 -11   6  30   -0.96    9.79
 -11   6  31   -0.86    9.43
 -11   7   1   10.16    6.87
  11  -7  -1   15.86   12.40
 -11  -7   1   14.03   10.63
 -11   7   2   28.98    9.53
  11  -7  -2   23.59   15.28
 -11  -7   2   22.93   10.27
 -11   7   3   -0.04    5.17
  11  -7  -3    3.14    8.65
  11  -7  -3   -0.32    9.64
 -11  -7   3   -0.48    8.78
 -11   7   4   10.50    7.94
  11  -7  -4   28.15    9.87
  11  -7  -4    0.85   11.03
 -11  -7   4   12.73   10.03
 -11   7   5    4.15    6.99
  11  -7  -5    3.13    7.81
  11  -7  -5    2.21   10.16
 -11  -7   5    3.17    7.79
 -11   7   6    9.94    7.84
  11  -7  -6   15.88    9.10
  11  -7  -6   30.10   14.46
 -11  -7   6   19.32   10.18
  11  -7  -7    9.31    8.40
  11  -7  -7    1.39   11.11
 -11  -7   7    0.91    9.47
  11  -7  -8   34.66   11.41
  11  -7  -8   28.39   14.59
 -11  -7   8   33.35   12.16
  11  -7  -9   22.93    9.41
  11  -7  -9    9.88   12.57
 -11  -7   9   28.77   10.90
  11  -7 -10   -3.79    8.07
  11  -7 -10   -1.61   11.28
 -11  -7  10   -2.71    8.53
  11  -7 -11    6.35    6.66
  11  -7 -11   -0.80   10.79
 -11  -7  11    2.76    9.46
  11  -7 -12   28.94   10.62
 -11  -7  12   31.31   10.79
  11  -7 -13    9.25    8.38
 -11  -7  13   -3.20    7.41
  11  -7 -14    2.40    8.00
 -11  -7  14   -0.07    7.04
  11  -7 -15    6.86    7.57
 -11  -7  15    0.66    7.18
  11  -7 -16   -0.48    6.66
 -11  -7  16   10.47    7.52
  11  -7 -17   -1.70    7.59
 -11  -7  17    2.54    6.89
  11  -7 -18   18.40    9.49
 -11  -7  18   12.32    7.85
  11  -7 -19    3.73    6.01
 -11  -7  19    1.33    6.50
  11  -7 -20    2.77    5.99
  11  -7 -21    0.00    7.34
  11  -7 -22    9.03    8.25
  11  -7 -23    0.12    7.78
 -11   7  24   -3.54   10.10
  11  -7 -24   11.01    8.63
 -11   7  25   -4.47    9.89
  11  -7 -25    1.49    7.07
 -11   7  26    2.97   10.02
  11  -7 -26    1.72    7.89
 -11   7  27    1.28    8.65
  11  -7 -27   -2.08    8.73
 -11   7  28   -4.85   10.78
 -11   7  29    4.57   10.99
 -11   7  30   -3.17    9.61
 -11   7  31   -0.84    8.93
 -11   8   1    0.94    6.67
  11  -8  -1   -0.29    7.43
  11  -8  -1   -6.31   11.97
 -11  -8   1   -4.28    8.19
  11  -8  -2   17.53   10.56
  11  -8  -2    1.40   10.95
 -11  -8   2   17.52    9.71
  11  -8  -3    7.90    7.62
  11  -8  -3   -9.92   13.28
 -11  -8   3   -1.18    7.21
  11  -8  -4   38.01   11.39
  11  -8  -4   28.77   14.62
 -11  -8   4   28.37   12.33
  11  -8  -5    1.71    6.45
  11  -8  -5    2.61   10.64
 -11  -8   5   -2.47    7.78
  11  -8  -6   26.37   10.21
  11  -8  -6    9.68   12.46
 -11  -8   6   26.20   10.53
  11  -8  -7    7.25    7.46
  11  -8  -7   -9.00   11.50
 -11  -8   7    5.91    9.31
  11  -8  -8    2.32    6.90
  11  -8  -8   19.11   12.52
 -11  -8   8   -3.41    9.45
  11  -8  -9   -0.81    7.28
  11  -8  -9   11.21   13.54
 -11  -8   9    0.70    8.76
  11  -8 -10   34.10   10.57
  11  -8 -10   18.84   13.61
 -11  -8  10   36.38   12.27
  11  -8 -11   11.96    8.51
 -11  -8  11    1.88    7.68
  11  -8 -12   -0.79    7.25
 -11  -8  12    9.42    7.93
  11  -8 -13    3.02    7.03
 -11  -8  13    1.93    8.20
  11  -8 -14    0.03    7.38
 -11  -8  14   -2.34    8.02
  11  -8 -15    4.28    7.34
 -11  -8  15    7.00    8.72
  11  -8 -16   20.83   10.04
 -11  -8  16   28.49   11.23
  11  -8 -17   -1.90    8.13
 -11  -8  17   -1.08    7.87
  11  -8 -18    2.18    7.31
  11  -8 -19   10.41    7.75
  11  -8 -20    8.98    9.61
  11  -8 -21   -2.43    7.49
  11  -8 -22   14.16    9.19
  11  -8 -23   -0.92    7.37
  11  -8 -24   -2.60    8.21
  11  -8 -25   -6.30    9.01
  11  -9  -1   -0.05    6.20
  11  -9  -1   -1.17    9.87
 -11  -9   1    0.74    8.91
  11  -9  -2   41.94   12.80
  11  -9  -2   58.49   18.64
 -11  -9   2   62.85   14.95
  11  -9  -3   -0.01    6.89
  11  -9  -3   -3.63   11.97
 -11  -9   3    4.62    8.48
  11  -9  -4   20.14    8.94
  11  -9  -4   13.34   12.93
 -11  -9   4   18.02    9.70
  11  -9  -5   -0.93    7.14
  11  -9  -5   -5.66   11.68
 -11  -9   5   -2.24    8.20
  11  -9  -6    8.97    6.97
  11  -9  -6   13.57   13.38
 -11  -9   6    4.18    7.33
  11  -9  -7   -0.80    7.17
  11  -9  -7   -3.70   12.88
 -11  -9   7   -0.35    8.11
  11  -9  -8   32.79   11.18
 -11  -9   8   33.51   12.40
  11  -9  -9   -0.23    7.01
 -11  -9   9   -1.11    8.05
  11  -9 -10   -2.97    7.35
 -11  -9  10   -3.32    6.85
  11  -9 -11   14.15    8.09
 -11  -9  11    5.78    9.63
  11  -9 -12    5.75    8.00
 -11  -9  12   16.78    9.53
  11  -9 -13   14.58    7.65
 -11  -9  13   -5.07    9.18
  11  -9 -14    0.57    7.60
 -11  -9  14    3.62    8.96
  11  -9 -15   -4.28    7.67
 -11  -9  15   -0.48    7.34
  11  -9 -16   -2.38    7.13
 -11  -9  16    3.15    7.88
  11  -9 -17   11.82    8.48
  11  -9 -18   21.99   10.30
  11  -9 -19   -2.38    6.79
  11  -9 -20    0.71    5.83
  11  -9 -21   -2.14    7.47
  11  -9 -22    7.85    9.87
  11 -10  -1   -4.68    6.64
  11 -10  -1    1.92    9.50
 -11 -10   1   -2.56    8.76
  11 -10  -2    1.37    6.23
  11 -10  -2    5.83    9.92
 -11 -10   2    1.26    8.09
  11 -10  -3    2.99    7.42
  11 -10  -3  -10.67   12.22
 -11 -10   3    6.63    8.36
  11 -10  -4    3.10    7.37
  11 -10  -4   -3.59   11.80
 -11 -10   4   17.52    9.99
  11 -10  -5   12.34    8.73
  11 -10  -5    2.71    8.69
 -11 -10   5   15.35    9.22
  11 -10  -6   14.78    9.35
 -11 -10   6    9.04    8.86
  11 -10  -7    0.27    6.51
 -11 -10   7    0.58    9.99
  11 -10  -8    6.21    8.77
 -11 -10   8    9.73    8.84
  11 -10  -9   -3.32    8.76
 -11 -10   9    0.96    9.02
  11 -10 -10   15.93    9.50
 -11 -10  10   18.58    9.61
  11 -10 -11   -2.03    7.94
 -11 -10  11   -2.17    7.99
  11 -10 -12   -2.43    7.00
 -11 -10  12    0.37    8.13
  11 -10 -13    1.80    6.63
 -11 -10  13   -2.27    8.81
  11 -10 -14    4.13    8.13
 -11 -10  14   -1.73    8.75
  11 -10 -15    7.36    8.16
  11 -10 -16   20.25    9.95
  11 -10 -17   -4.92    7.81
  11 -10 -18   14.35    7.72
  11 -10 -19   -0.76    7.47
  11 -11  -1    0.79    7.10
  11 -11  -1   -3.59   11.17
 -11 -11   1    6.42    7.83
  11 -11  -2   21.74    9.15
 -11 -11   2   13.05   10.02
  11 -11  -3   -3.95    7.88
 -11 -11   3   -1.19    8.85
  11 -11  -4    6.12    8.20
 -11 -11   4    3.91    9.70
  11 -11  -5    2.78    6.98
 -11 -11   5    9.82    9.09
  11 -11  -6    6.35    7.97
 -11 -11   6   -1.35    6.98
  11 -11  -7   -2.08    7.23
 -11 -11   7    3.79    8.73
  11 -11  -8   31.43   11.11
 -11 -11   8   29.59   12.45
  11 -11  -9    1.41    7.12
 -11 -11   9   14.94    9.15
  11 -11 -10   -0.89    7.30
 -11 -11  10    0.33    8.06
  11 -11 -11    0.36    6.68
 -11 -11  11   -5.74    7.94
  11 -11 -12   22.93   10.48
 -11 -11  12    5.56    9.20
  11 -11 -13   -4.70    8.05
  11 -11 -14   -0.89    8.40
  11 -11 -15   -4.35    8.64
  11 -11 -16    4.36    8.97
  11 -12  -1   -0.00    6.39
 -11 -12   1    5.54    8.24
  11 -12  -2    7.79    8.30
 -11 -12   2    1.00    9.18
  11 -12  -3   -1.44    7.26
 -11 -12   3    6.63    9.05
  11 -12  -4    6.53    6.99
 -11 -12   4    8.71    8.82
  11 -12  -5   -4.46    7.61
 -11 -12   5   -3.70    9.92
  11 -12  -6    6.88    8.41
 -11 -12   6    8.19    9.23
  11 -12  -7    5.69    7.25
 -11 -12   7    1.69    8.01
  11 -12  -8    1.28    6.83
 -11 -12   8    5.14    8.79
  11 -12  -9    0.02    7.21
 -11 -12   9   -1.52    9.61
  11 -12 -10    1.32    7.53
 -11 -12  10   17.52   10.39
  11 -12 -11    3.18    6.97
  11 -12 -12    2.84    8.15
  11 -12 -13   -6.66    8.43
  11 -13  -1    2.04    7.74
 -11 -13   1    7.99   11.05
  11 -13  -2    1.34    9.37
 -11 -13   2    0.15    8.12
  11 -13  -3   -4.87    8.71
 -11 -13   3    2.28    9.73
  11 -13  -4    6.36    8.44
 -11 -13   4    9.28    9.86
  11 -13  -5    4.99    7.25
 -11 -13   5    9.78    9.35
  11 -13  -6    3.91    7.74
 -11 -13   6    2.12    9.25
  11 -13  -7   -4.45    7.04
 -11 -13   7    0.36    8.31
  11 -13  -8   12.37    8.48
 -11 -13   8    8.50    9.79
  11 -13  -9    4.17    7.74
 -11 -13   9   -4.61    9.79
  11 -14  -1    4.38    8.86
 -11 -14   1    4.89    8.86
  11 -14  -2   -1.25    6.32
 -11 -14   2   -2.72    9.70
  11 -14  -3   -4.79    6.88
 -11 -14   3   13.93   11.09
  11 -14  -4   18.74    9.55
 -11 -14   4    6.68    9.13
  11 -14  -5   -1.60    7.75
 -11 -14   5   -1.84    9.13
  11 -14  -6   -3.86    8.97
 -11 -14   6   -0.77    8.42
 -11 -14   7   -0.01    7.77
  11 -15  -1    5.31    7.04
  11 -15  -2    0.70    7.08
 -11 -15   4    7.89    9.36
 -11 -15   5   -4.42    9.47
 -10   0   1   -1.56    6.83
  10   0  -1   -0.79   11.39
 -10   0   2   38.34   10.47
  10   0  -2   15.98   12.99
 -10   0   3   -2.30    6.63
  10   0  -3   -1.86    9.82
 -10   0   4  165.65   26.18
  10   0  -4  114.48   28.69
 -10   0   5    0.34    6.61
  10   0  -5    0.52   10.49
 -10   0   6   21.43    8.48
  10   0  -6   18.82   13.18
 -10   0   7   -1.15    5.32
  10   0  -7   -5.06   13.25
 -10   0   8   13.67    7.37
  10   0  -8   14.89   13.12
 -10   0   9   -1.28    6.51
 -10   0   9    6.41   11.96
  10   0  -9    0.74   11.98
 -10   0  10  170.79   25.63
  10   0 -10  105.00   28.38
 -10   0  11    0.80    5.47
 -10   0  12   -0.40    6.08
 -10   0  13    1.65    5.41
 -10   0  14   30.55    9.24
 -10   0  15    0.24    5.31
 -10   0  16   31.81    9.47
 -10   0  17   -2.77    6.21
 -10   0  18   32.18    9.99
 -10   0  19    0.15    5.47
 -10   0  20   74.37   15.48
 -10   0  21    4.41    6.36
 -10   0  22    9.15    6.18
  10   0 -22   -4.83    8.13
 -10   0  23    4.03    6.81
  10   0 -23   -2.36    7.48
  10   0 -24    7.03    8.12
  10   0 -25   -1.27    6.87
  10   0 -26   35.18   10.96
  10   0 -27    0.66    6.70
  10   0 -28   -3.20    7.47
  10   0 -29   -4.87    7.01
 -10   0  32    6.38    7.23
 -10   1   1    1.18    6.67
  10  -1  -1    3.15   10.74
  10   1  -1   -1.81   10.82
 -10  -1   1   -3.88    9.29
 -10   1   2   98.71   22.52
  10  -1  -2  212.00   31.12
  10   1  -2  129.25   27.66
 -10  -1   2  130.00   23.91
 -10   1   3   11.80    7.65
  10  -1  -3   -0.69    9.62
  10   1  -3    9.99   12.05
 -10  -1   3    6.64    7.65
 -10   1   4   -3.27    7.93
  10  -1  -4   20.91   13.14
  10   1  -4   -3.33   12.32
 -10  -1   4    1.92    7.29
 -10   1   5   18.34    7.54
  10  -1  -5    7.65   12.04
  10   1  -5   20.09   12.41
 -10  -1   5    5.92    8.27
 -10   1   6   70.26   17.27
  10  -1  -6  122.22   24.88
  10   1  -6   93.48   22.66
 -10  -1   6  123.12   19.76
 -10   1   7    4.43    6.01
  10  -1  -7    5.45   12.21
  10   1  -7   13.08   12.33
 -10  -1   7    1.87    6.44
 -10  -1   7   12.98   12.64
 -10   1   8   75.30   14.30
  10  -1  -8   39.91   17.78
  10   1  -8   51.41   17.41
 -10  -1   8   59.25   13.67
 -10  -1   8   51.29   18.98
 -10   1   9   -1.41    6.32
  10  -1  -9   11.85   13.88
  10   1  -9   -2.48    9.75
 -10  -1   9    3.90    6.83
 -10   1  10   -4.12    5.92
  10  -1 -10   -3.74   11.77
 -10  -1  10    0.02    6.74
 -10   1  11    3.75    6.24
  10  -1 -11    7.49   11.90
 -10  -1  11   10.36    7.16
 -10   1  12  101.61   16.81
 -10  -1  12   63.34   15.54
 -10   1  13    7.68    6.23
 -10  -1  13    1.43    5.38
 -10   1  14    7.78    6.87
 -10  -1  14   22.17    7.54
 -10   1  15   -0.80    5.99
 -10  -1  15   -2.68    5.44
 -10   1  16   53.14   10.81
 -10  -1  16   19.97    8.52
 -10   1  17    0.31    5.64
 -10  -1  17    1.27    5.56
 -10   1  18   34.13    9.48
 -10  -1  18   25.31    8.78
 -10   1  19   -0.29    5.92
 -10  -1  19   -0.01    5.27
 -10   1  20    4.91    6.03
  10  -1 -20   -2.98    7.21
 -10  -1  20    2.99    5.54
 -10   1  21    4.12    7.85
  10  -1 -21    3.31    6.88
 -10  -1  21    3.09    6.03
  10  -1 -22   90.73   18.58
 -10  -1  22   79.12   16.75
  10  -1 -23    2.38    7.59
  10   1 -23   -1.41    6.96
 -10  -1  23   -1.77    6.48
  10  -1 -24   21.58    9.34
  10   1 -24   21.32    9.10
 -10  -1  24    1.44    6.92
  10  -1 -25    4.51    6.93
  10   1 -25   -1.04    6.78
  10  -1 -26    1.38    6.42
  10   1 -26    2.07    6.64
  10  -1 -27   -2.28    6.55
  10   1 -27    4.09    7.50
  10  -1 -28    6.63    7.04
  10   1 -28    3.83    6.48
 -10   1  29    6.68    8.08
  10  -1 -29    0.27    6.69
 -10   1  30    3.93    8.75
  10  -1 -30   -1.65    6.98
 -10   1  31    2.66    7.40
 -10   1  32    7.68    9.04
 -10   1  33    1.27    6.91
 -10   2   1   -3.15    6.31
  10  -2  -1    3.02   11.37
  10   2  -1    2.94   12.44
 -10  -2   1    1.34    8.54
 -10   2   2    5.62    7.42
  10  -2  -2    5.96   11.81
  10   2  -2   -1.30   11.45
 -10  -2   2    5.35    7.27
 -10   2   3    0.57    5.48
  10  -2  -3    2.03   11.20
  10   2  -3   -1.51   11.10
 -10  -2   3   -3.14    8.67
 -10   2   4  198.05   34.15
  10  -2  -4  178.68   38.35
 -10  -2   4  264.97   36.77
 -10   2   5   52.36   11.99
  10  -2  -5   37.35   15.99
  10   2  -5   39.36   16.01
 -10  -2   5   42.59   12.38
 -10   2   6   31.08    9.14
  10  -2  -6   15.08   13.44
  10   2  -6    7.26   12.48
 -10  -2   6   15.58   10.16
 -10  -2   6   22.07   15.19
 -10   2   7   10.11    6.48
  10  -2  -7    8.97   12.73
  10   2  -7   14.23   13.03
 -10  -2   7    1.70    6.96
 -10   2   8   19.91    7.92
  10  -2  -8   21.88   14.59
 -10  -2   8   12.12    8.06
 -10   2   9   10.68    6.70
  10  -2  -9   12.42   12.91
 -10  -2   9   10.54    8.07
 -10   2  10   74.01   16.45
  10  -2 -10  118.30   23.93
 -10  -2  10   87.21   17.39
 -10   2  11   14.98    7.19
  10  -2 -11    7.53   12.14
 -10  -2  11   18.00    8.16
 -10   2  12    0.95    5.58
 -10  -2  12    7.71    6.61
 -10   2  13    1.34    5.58
 -10  -2  13   -0.42    5.40
 -10   2  14   45.43   10.87
 -10  -2  14   34.61   10.15
 -10   2  15   15.05    7.46
 -10  -2  15   33.67    9.09
 -10   2  16    9.21    6.84
 -10  -2  16   31.58    8.62
 -10   2  17   -0.86    5.29
 -10  -2  17   -2.46    6.08
  10  -2 -18   11.50    8.88
 -10  -2  18    7.58    6.16
 -10   2  19    1.66    7.37
  10  -2 -19    2.96    7.73
 -10  -2  19    5.78    6.04
  10  -2 -20   48.92   12.74
 -10  -2  20   41.21   11.13
  10  -2 -21   -3.58    8.12
 -10  -2  21   12.25    6.59
  10  -2 -22   -0.18    6.43
 -10  -2  22    1.53    6.06
  10  -2 -23    1.18    7.68
 -10  -2  23   -3.25    6.49
  10  -2 -24   32.72   10.89
 -10  -2  24   15.61    7.57
  10  -2 -25    2.52    7.10
  10   2 -25    2.73    7.84
 -10  -2  25   10.76    7.07
 -10   2  26   15.00    8.94
  10  -2 -26   18.98    9.81
  10   2 -26   17.93    9.21
 -10  -2  26   29.67    9.40
 -10   2  27    8.72    7.45
  10  -2 -27    5.28    6.48
 -10   2  28    0.57    7.54
  10  -2 -28    8.08    7.60
 -10   2  29    2.40    7.85
  10  -2 -29   -1.46    8.50
 -10   2  30    6.16    7.07
  10  -2 -30    1.22    6.50
 -10   2  31    8.81    8.09
  10  -2 -31   -0.61    6.02
 -10   2  32   -2.78    8.13
  10  -2 -32   -0.13    5.95
 -10   2  33    1.21    7.15
 -10   3   1   15.07    7.41
  10   3  -1    8.81   13.72
 -10  -3   1   12.84    9.42
 -10   3   2   89.00   18.40
  10   3  -2  136.96   26.09
 -10  -3   2   91.82   19.76
 -10   3   3   87.39   15.05
  10   3  -3   44.08   18.82
 -10  -3   3   56.27   15.85
 -10   3   4    0.83    5.38
  10  -3  -4    2.62   12.30
  10   3  -4   -0.95   10.77
 -10  -3   4   -3.28    8.09
 -10  -3   4   -6.57   13.95
 -10   3   5   12.27    7.07
  10  -3  -5   15.92   12.59
  10   3  -5   14.91   12.93
 -10  -3   5   10.22    8.96
 -10  -3   5   30.08   14.02
 -10   3   6   16.19    8.26
  10  -3  -6   35.46   14.96
 -10  -3   6   26.37   10.43
 -10   3   7   11.26    6.85
  10  -3  -7    9.50   13.30
 -10  -3   7   15.07    8.79
 -10   3   8   76.49   14.33
  10  -3  -8   68.16   19.50
 -10  -3   8   49.65   14.56
 -10   3   9   13.61    7.44
  10  -3  -9   10.54   12.97
 -10  -3   9    2.66    7.19
 -10   3  10    4.27    5.26
  10  -3 -10    2.07   10.48
 -10  -3  10   15.48    7.92
 -10   3  11   15.08    7.49
  10  -3 -11   10.09   11.09
 -10  -3  11    8.41    8.24
 -10   3  12   26.09    8.79
  10  -3 -12   39.67   14.87
 -10  -3  12   20.47   10.15
 -10   3  13    3.04    5.67
 -10  -3  13    5.83    6.51
 -10   3  14   -2.39    5.97
 -10  -3  14    3.44    6.87
 -10   3  15   14.49    7.63
  10  -3 -15    7.32    8.38
 -10  -3  15    1.70    6.24
 -10   3  16   18.84    8.34
  10  -3 -16   26.74   10.64
 -10  -3  16   29.13    8.77
 -10   3  17   43.76   11.81
  10  -3 -17   37.74   12.07
 -10  -3  17   23.19    9.57
  10  -3 -18   27.36   10.86
 -10  -3  18   38.67    9.83
  10  -3 -19   -0.34    7.24
 -10  -3  19    1.69    6.29
  10  -3 -20    2.22    7.11
 -10  -3  20    3.71    6.36
  10  -3 -21   13.48    8.77
 -10  -3  21   15.52    7.45
  10  -3 -22   43.89   12.67
 -10  -3  22   41.65   10.82
 -10   3  23    5.63    7.96
  10  -3 -23    2.54    7.78
 -10  -3  23    0.19    5.33
 -10   3  24    4.82    7.53
  10  -3 -24    3.12    6.72
 -10  -3  24   -1.25    5.40
 -10   3  25   -0.79    6.39
  10  -3 -25    1.24    6.91
 -10  -3  25   -1.17    5.98
 -10   3  26   14.92    8.94
  10  -3 -26    6.46    7.77
 -10   3  27   15.71    9.29
  10  -3 -27   10.09    8.71
 -10   3  28    1.44    7.53
  10  -3 -28    8.04    8.43
 -10   3  29   -0.19    6.60
  10  -3 -29    5.62    6.51
 -10   3  30   -0.56    7.84
  10  -3 -30    1.44    7.07
 -10   3  31    8.73    9.09
  10  -3 -31   -1.24    6.48
 -10   3  32   13.09    8.87
  10  -3 -32    7.16    7.83
 -10   3  33    0.98    8.72
  10  -3 -33   -1.23    5.88
 -10   4   1    5.36    6.81
  10  -4  -1   -2.25   10.93
  10   4  -1   -4.74   13.07
 -10  -4   1    0.36    6.73
 -10   4   2   -0.15    5.96
  10   4  -2   -6.89   12.96
 -10  -4   2    3.73    7.75
 -10   4   3    5.12    6.39
  10   4  -3   24.39   14.17
 -10  -4   3    9.54    8.57
 -10   4   4   89.25   16.83
 -10  -4   4   78.67   18.56
 -10   4   5   58.78   12.70
 -10  -4   5   59.28   14.85
 -10   4   6   61.41   13.31
 -10  -4   6   57.15   14.64
 -10   4   7   -3.80    6.96
  10  -4  -7    0.13   10.28
 -10  -4   7   -0.98    6.93
 -10   4   8   75.47   14.96
  10  -4  -8   67.19   20.19
 -10  -4   8   63.25   16.21
 -10   4   9   20.66    7.12
  10  -4  -9   12.68   10.34
 -10  -4   9    3.21    7.59
 -10   4  10    7.41    6.69
  10  -4 -10   33.30   14.43
 -10  -4  10   26.75    9.63
 -10   4  11   -2.29    6.06
  10  -4 -11    7.66   10.85
 -10  -4  11    4.02    8.29
 -10   4  12   -1.61    6.43
  10  -4 -12   -2.48   10.40
 -10  -4  12   -4.25    7.20
 -10   4  13    3.66    6.83
  10  -4 -13   -0.96    7.96
 -10  -4  13    7.26    7.41
 -10   4  14   46.07   11.13
  10  -4 -14   22.01   10.71
 -10  -4  14   23.89    9.25
  10  -4 -15   19.37    9.78
 -10  -4  15    9.94    7.63
  10  -4 -16    6.38    6.79
 -10  -4  16    9.82    7.45
  10  -4 -17    9.81    8.88
 -10  -4  17    2.62    6.15
  10  -4 -18    2.20    8.21
 -10  -4  18   -1.55    4.84
  10  -4 -19   16.76    9.81
 -10  -4  19    9.93    6.74
 -10   4  20   37.83   12.23
  10  -4 -20   38.99   11.58
 -10  -4  20   37.79   10.78
 -10   4  21   27.11   10.88
  10  -4 -21   37.81   11.28
 -10  -4  21   20.16    7.98
 -10   4  22    2.01    7.34
  10  -4 -22    0.98    7.47
 -10  -4  22    1.31    5.89
 -10   4  23   14.19    8.71
 -10  -4  23    3.48    6.46
 -10   4  24   19.61   10.64
  10  -4 -24   21.46    8.86
 -10  -4  24   16.16    6.89
 -10   4  25    4.71    8.38
  10  -4 -25    7.11    7.52
 -10   4  26   -1.44    8.09
  10  -4 -26   13.41    8.68
 -10   4  27    3.85    7.46
  10  -4 -27   10.55    7.62
 -10   4  28    2.17    7.07
  10  -4 -28    1.82    7.18
 -10   4  29   -1.90    7.72
  10  -4 -29    5.12    8.06
 -10   4  30    0.00    8.49
  10  -4 -30   15.13    8.84
 -10   4  31   -3.35    7.20
  10  -4 -31   -2.38    7.37
 -10   4  32   -2.56    7.90
  10  -4 -32    5.86    7.19
 -10   4  33   -4.23    8.34
  10  -4 -33    3.82    7.23
  10  -4 -34   11.92    8.86
 -10   5   1   70.31   13.57
  10  -5  -1   39.83   17.52
 -10  -5   1   42.73   13.88
 -10   5   2  247.93   35.18
  10  -5  -2  156.36   37.92
 -10  -5   2  221.13   36.70
 -10   5   3   32.85    9.44
  10  -5  -3    4.48   12.23
 -10  -5   3   24.54   10.60
 -10   5   4   -1.65    6.26
  10  -5  -4    0.52   11.61
 -10  -5   4   -1.15    7.33
 -10   5   5   -1.07    5.97
 -10  -5   5    6.69    8.41
 -10   5   6   46.07   11.08
 -10  -5   6   30.42   11.59
 -10   5   7   44.62   11.94
 -10  -5   7   69.49   15.69
 -10   5   8   35.04   11.02
 -10  -5   8   35.90   11.91
 -10   5   9    5.07    5.73
 -10  -5   9    0.88    7.55
 -10   5  10   -1.42    5.88
  10  -5 -10    5.16    8.65
  10  -5 -10    1.42    9.59
 -10  -5  10   -0.31    7.00
 -10   5  11   21.65    9.25
  10  -5 -11   20.87    8.76
  10  -5 -11   -0.50   10.46
 -10  -5  11   17.20    9.18
  10  -5 -12   28.49   11.23
  10  -5 -12   24.08   14.49
 -10  -5  12   42.61   11.93
  10  -5 -13   47.22   12.08
  10  -5 -13   11.25   12.03
 -10  -5  13   22.75   10.44
  10  -5 -14    2.03    7.30
 -10  -5  14    2.82    6.85
 -10   5  15   -0.32    6.56
  10  -5 -15    8.70    7.70
 -10  -5  15    0.39    5.87
 -10   5  16    7.65    7.50
  10  -5 -16    0.68    7.44
 -10  -5  16   -0.23    6.31
 -10   5  17   26.89   10.60
  10  -5 -17   29.52   10.12
 -10  -5  17    6.34    7.49
 -10   5  18    6.82    7.36
  10  -5 -18   23.39    9.94
 -10  -5  18    3.82    5.42
 -10   5  19    6.43    7.29
  10  -5 -19   -2.57    6.90
 -10  -5  19    0.25    4.84
 -10   5  20    2.67    7.24
  10  -5 -20    2.84    7.03
 -10  -5  20    1.54    6.35
 -10   5  21    1.66    7.69
  10  -5 -21    3.26    8.66
 -10  -5  21    7.94    6.25
 -10   5  22   20.72   10.42
  10  -5 -22   50.62   11.82
 -10  -5  22   20.20    7.97
 -10   5  23   17.58    9.82
  10  -5 -23   11.59    8.99
 -10   5  24    8.73    9.36
  10  -5 -24   -0.19    7.49
 -10   5  25   -5.41    9.33
  10  -5 -25   -4.27    6.73
 -10   5  26   -2.88    9.66
  10  -5 -26   -0.21    7.40
 -10   5  27    6.31    7.77
  10  -5 -27   14.93    8.34
 -10   5  28   -0.59    9.71
  10  -5 -28    6.28    6.79
 -10   5  29   -0.39    7.32
  10  -5 -29   18.47    8.50
 -10   5  30    0.38    7.60
  10  -5 -30    0.05    6.36
 -10   5  31    3.76    9.89
  10  -5 -31    0.51    7.60
 -10   5  32    1.93    8.48
  10  -5 -32   -0.19    6.63
 -10   5  33    0.45    8.08
  10  -5 -33   14.56    8.25
  10  -5 -34    1.56    7.25
  10  -5 -35    0.25    6.96
 -10   6   1   -2.77    5.94
  10  -6  -1   -4.05   11.73
 -10  -6   1    3.80    7.43
 -10   6   2    0.68    6.02
  10  -6  -2    8.77   11.66
 -10  -6   2   15.29    9.38
 -10   6   3    5.12    6.76
  10  -6  -3    3.91   11.55
 -10  -6   3   12.39    9.24
 -10   6   4    7.97    6.63
  10  -6  -4    2.64   10.53
 -10  -6   4   -1.42    8.60
 -10   6   5   27.67    9.05
  10  -6  -5    9.44   11.66
 -10  -6   5   29.22   10.68
 -10   6   6   29.45    9.60
  10  -6  -6   30.15   11.39
  10  -6  -6    3.80   11.42
 -10  -6   6   61.38   13.04
 -10   6   7    5.25    7.02
  10  -6  -7   -4.14    7.70
  10  -6  -7    3.52   10.45
 -10  -6   7    0.79    7.85
 -10   6   8   -3.11    6.04
  10  -6  -8    3.67    8.37
  10  -6  -8   -4.70   10.92
 -10  -6   8    7.95    7.92
  10  -6  -9   52.47   13.38
 -10  -6   9   36.70   13.04
 -10   6  10   14.73    9.36
  10  -6 -10   24.79   11.07
 -10  -6  10   22.94   10.71
 -10   6  11    5.39    7.43
  10  -6 -11    3.65    7.61
 -10  -6  11    4.57    8.49
  10  -6 -12    1.79    7.20
 -10  -6  12   -2.27    6.93
  10  -6 -13   20.14    9.06
 -10  -6  13   13.95    8.95
 -10   6  14    1.16    8.57
  10  -6 -14    5.57    8.10
 -10  -6  14    3.06    7.54
 -10   6  15   11.93    9.81
  10  -6 -15   23.41    9.37
 -10  -6  15   34.14    9.99
 -10   6  16   -0.66    7.64
  10  -6 -16   12.64    9.05
 -10  -6  16    5.51    6.60
 -10   6  17   -3.02    7.05
  10  -6 -17    4.95    7.93
 -10  -6  17    0.93    7.23
 -10   6  18    4.61    7.80
  10  -6 -18   13.34    7.87
 -10  -6  18   14.51    7.33
 -10   6  19   11.55    8.18
  10  -6 -19   11.26    7.99
 -10  -6  19    8.18    6.74
 -10   6  20    7.67    8.87
  10  -6 -20   11.29    7.84
 -10  -6  20    3.83    6.45
 -10   6  21    1.32    7.82
  10  -6 -21    6.87    8.16
 -10  -6  21    2.82    6.08
 -10   6  22   10.83    8.62
  10  -6 -22   -1.37    7.42
 -10   6  23    4.79    8.86
  10  -6 -23    3.43    7.77
 -10   6  24   11.05    9.17
  10  -6 -24   11.17    9.11
 -10   6  25   -0.08    8.97
  10  -6 -25   -1.35    8.39
 -10   6  26    8.42   10.35
  10  -6 -26    0.85    7.17
 -10   6  27   -3.34    7.87
  10  -6 -27   -1.03    6.54
 -10   6  28   -2.75    9.48
  10  -6 -28   -4.53    7.73
 -10   6  29   10.35    9.37
  10  -6 -29   -1.87    8.20
 -10   6  30    1.42    8.08
  10  -6 -30    1.09    6.69
 -10   6  31    5.63   10.14
  10  -6 -31   12.39    8.78
 -10   6  32   10.05    8.93
  10  -6 -32    2.22    6.86
  10  -6 -33   -3.77    7.64
 -10   7   1   87.53   18.23
  10  -7  -1  105.50   23.41
 -10  -7   1  112.75   21.12
 -10   7   2    4.69    6.85
  10  -7  -2    8.51    7.96
  10  -7  -2   14.37   12.28
 -10  -7   2    0.73    7.67
 -10   7   3   18.56    8.41
  10  -7  -3   19.50    9.48
  10  -7  -3   16.29   13.68
 -10  -7   3   14.71    8.83
 -10   7   4   -4.58    7.20
  10  -7  -4   -0.98    7.98
  10  -7  -4    1.58   11.03
 -10  -7   4    6.62    7.58
  10  -7  -5   48.00   12.18
  10  -7  -5   22.72   13.87
 -10  -7   5   33.93   12.11
  10  -7  -6    5.29    8.15
  10  -7  -6   10.20   10.95
 -10  -7   6   -3.49    8.50
  10  -7  -7   45.24   11.48
  10  -7  -7   23.14   13.63
 -10  -7   7   28.22   11.54
  10  -7  -8   13.10    9.11
  10  -7  -8    9.75   11.43
 -10  -7   8    8.83    9.34
  10  -7  -9    2.53    7.59
  10  -7  -9    5.57   11.31
 -10  -7   9    5.53    9.05
  10  -7 -10   -1.09    7.35
  10  -7 -10    3.71   10.83
 -10  -7  10   -5.93    8.74
  10  -7 -11    2.27    7.59
  10  -7 -11    9.94   11.69
 -10  -7  11    6.83    8.51
  10  -7 -12   -1.60    7.88
 -10  -7  12   19.72    9.32
  10  -7 -13   42.41   11.88
 -10  -7  13   21.13   10.45
  10  -7 -14   -3.92    7.91
 -10  -7  14   -3.71    7.95
  10  -7 -15   -6.55    9.01
 -10  -7  15   -2.33    7.13
 -10   7  16    2.37    8.39
  10  -7 -16    8.62    7.67
 -10  -7  16    5.34    7.49
 -10   7  17   13.98    9.69
  10  -7 -17   42.62   11.84
 -10  -7  17   26.87    9.84
 -10   7  18   -1.23    7.30
  10  -7 -18    9.42    8.46
 -10  -7  18    0.26    7.04
 -10   7  19    2.06    7.75
  10  -7 -19    4.64    6.72
 -10  -7  19    3.22    6.85
 -10   7  20    9.07    8.68
  10  -7 -20    0.16    6.42
 -10   7  21   10.54   10.20
  10  -7 -21    0.57    7.59
 -10   7  22   -1.65    8.96
  10  -7 -22    3.21    8.38
 -10   7  23   -2.29    9.79
  10  -7 -23   27.37   10.29
 -10   7  24   -0.68    7.94
  10  -7 -24   -0.29    6.13
 -10   7  25   -0.20    6.70
  10  -7 -25   -3.04    8.25
 -10   7  26   -4.21    9.47
  10  -7 -26   -0.13    7.32
 -10   7  27   15.13   10.43
  10  -7 -27   18.51   10.42
 -10   7  28    0.40    9.81
  10  -7 -28   14.32    8.99
 -10   7  29   -4.68    9.08
  10  -7 -29    8.39    6.84
 -10   7  30   -3.07    9.78
  10  -7 -30    1.14    6.75
 -10   7  31    2.65    7.96
  10  -7 -31   -3.14    8.35
 -10   7  32    2.55   10.60
  10  -8  -1    4.18    7.93
  10  -8  -1    9.77   11.85
 -10  -8   1    9.05    9.32
  10  -8  -2    0.68    6.94
  10  -8  -2    2.06   11.60
 -10  -8   2    0.57    7.33
  10  -8  -3   38.28   11.20
  10  -8  -3   28.96   14.77
 -10  -8   3   50.72   13.41
  10  -8  -4   17.22    8.87
  10  -8  -4    6.54   11.86
 -10  -8   4   -0.09    7.48
  10  -8  -5   80.52   15.57
  10  -8  -5   37.36   16.83
 -10  -8   5   49.81   14.28
  10  -8  -6    2.92    7.28
  10  -8  -6    5.16   11.42
 -10  -8   6    1.68    7.64
  10  -8  -7   10.97    7.47
  10  -8  -7    3.63   11.63
 -10  -8   7   10.07    9.39
  10  -8  -8    5.91    7.51
  10  -8  -8    5.38   11.19
 -10  -8   8    6.73    7.66
  10  -8  -9   10.06    7.83
 -10  -8   9    1.62    7.91
  10  -8 -10    2.90    6.46
 -10  -8  10    0.06    7.61
  10  -8 -11   19.08    9.47
 -10  -8  11    7.20   10.43
  10  -8 -12    5.64    6.86
 -10  -8  12    0.45    6.46
  10  -8 -13   14.18    8.72
 -10  -8  13   -0.88    7.40
  10  -8 -14   -0.20    5.13
 -10  -8  14   -1.16    8.52
  10  -8 -15   34.67   11.63
 -10  -8  15   49.50   13.08
  10  -8 -16   -0.08    6.86
 -10  -8  16    2.57    6.50
  10  -8 -17   -1.12    8.41
 -10  -8  17    3.27    6.81
  10  -8 -18   -3.30    7.64
 -10  -8  18    2.09    7.01
  10  -8 -19   29.20   11.01
  10  -8 -20   13.11    8.86
  10  -8 -21   20.31    9.22
  10  -8 -22   -2.90    7.53
  10  -8 -23    5.45    7.03
  10  -8 -24    5.59    7.18
  10  -8 -25   -1.39    6.69
 -10   8  26   -0.24    9.64
  10  -8 -26   -2.29    6.98
 -10   8  27   -0.17    9.46
  10  -8 -27   -3.90    9.32
 -10   8  28    1.02    9.97
  10  -8 -28   -0.79    6.77
 -10   8  29   -2.85    9.33
 -10   8  30    2.42    9.07
 -10   8  31   -7.72   11.22
 -10   8  32   -0.69    8.90
  10  -9  -1   74.85   14.57
  10  -9  -1   27.48   15.15
 -10  -9   1   52.87   14.68
  10  -9  -2   16.50    7.81
  10  -9  -2    0.12   10.65
 -10  -9   2    2.91    7.47
  10  -9  -3   47.80   12.59
  10  -9  -3   46.81   15.82
 -10  -9   3   27.14   12.18
  10  -9  -4    1.92    7.07
  10  -9  -4    1.91   10.35
 -10  -9   4   -3.19    7.54
  10  -9  -5   12.29    8.55
  10  -9  -5   10.19   12.52
 -10  -9   5   19.40   10.30
  10  -9  -6   -1.28    7.08
  10  -9  -6   -3.02   11.14
 -10  -9   6    2.05    7.53
  10  -9  -7   47.81   12.61
 -10  -9   7   29.54   12.47
  10  -9  -8   -0.58    6.49
 -10  -9   8   -3.94    9.39
  10  -9  -9    0.66    7.06
 -10  -9   9   -0.40    7.79
  10  -9 -10    1.48    7.01
 -10  -9  10    5.14    7.85
  10  -9 -11    5.38    7.10
 -10  -9  11   19.28    9.97
  10  -9 -12   -2.37    6.69
 -10  -9  12   -1.14    7.44
  10  -9 -13    2.83    7.27
 -10  -9  13    0.64    6.33
  10  -9 -14    2.52    6.49
 -10  -9  14   -1.19    8.09
  10  -9 -15    1.19    7.09
 -10  -9  15   -2.30    8.37
  10  -9 -16    0.63    6.82
 -10  -9  16   -3.67    8.25
  10  -9 -17   78.42   17.28
  10  -9 -18    6.82    7.86
  10  -9 -19   -1.63    8.37
  10  -9 -20    4.60    7.86
  10  -9 -21    1.16    8.70
  10  -9 -22   -4.62    6.67
  10  -9 -23   23.42    9.72
  10  -9 -24   -0.34    6.70
  10  -9 -25    0.08    7.31
  10  -9 -26    0.24    7.11
  10 -10  -1    0.72    6.06
  10 -10  -1    3.59    9.36
 -10 -10   1    1.36    7.75
  10 -10  -2    1.39    7.36
  10 -10  -2   -0.11    9.06
 -10 -10   2   -4.84    8.80
  10 -10  -3    5.44    7.38
  10 -10  -3    7.76   12.00
 -10 -10   3   10.31    9.00
  10 -10  -4   -0.38    6.91
 -10 -10   4    0.50    7.75
  10 -10  -5   44.88   12.62
 -10 -10   5   60.48   15.00
  10 -10  -6    9.61    7.42
 -10 -10   6    1.82    7.38
  10 -10  -7   -4.13    7.67
 -10 -10   7   11.91    9.03
  10 -10  -8    6.72    7.09
 -10 -10   8    4.09    8.00
  10 -10  -9   16.76    9.73
 -10 -10   9   25.17   10.55
  10 -10 -10   -4.88    8.41
 -10 -10  10    1.79    7.97
  10 -10 -11    6.12    7.29
 -10 -10  11    2.67    7.36
  10 -10 -12   -0.89    7.17
 -10 -10  12   -5.69    7.26
  10 -10 -13   29.62   10.41
 -10 -10  13   33.65   11.54
  10 -10 -14   -0.32    6.29
 -10 -10  14    2.45    8.12
  10 -10 -15   14.44    9.55
  10 -10 -16    0.05    6.68
  10 -10 -17   -2.06    7.71
  10 -10 -18    6.30    7.41
  10 -10 -19   24.83    9.47
  10 -10 -20   -4.74    8.96
  10 -10 -21    6.63    8.43
  10 -10 -22    1.27    7.62
  10 -10 -23    6.52    8.07
  10 -11  -1   16.41    8.24
 -10 -11   1    8.72    8.95
  10 -11  -2   -3.95    7.11
 -10 -11   2    0.02    8.34
  10 -11  -3   23.18    9.75
 -10 -11   3   17.96   11.24
  10 -11  -4   -3.71    7.40
 -10 -11   4   -0.40    9.26
  10 -11  -5    1.92    6.40
 -10 -11   5    9.29    8.86
  10 -11  -6    1.61    6.25
 -10 -11   6    1.46    7.10
  10 -11  -7   36.27   11.78
 -10 -11   7   35.76   13.58
  10 -11  -8   -4.42    9.23
 -10 -11   8   -2.90    8.68
  10 -11  -9   -2.38    6.84
 -10 -11   9   -5.65    8.62
  10 -11 -10   -1.87    6.42
 -10 -11  10    2.44    7.59
  10 -11 -11   20.13    9.42
 -10 -11  11   26.68   10.72
  10 -11 -12    5.70    6.99
 -10 -11  12    3.80    8.34
  10 -11 -13   12.32    9.22
  10 -11 -14   -0.00    6.98
  10 -11 -15    0.45    6.54
  10 -11 -16   11.93    8.43
  10 -11 -17   22.93   11.08
  10 -11 -18   -0.38    7.86
  10 -11 -19    1.72    7.22
  10 -11 -20   -2.47    7.87
  10 -12  -1   -0.20    6.94
 -10 -12   1   -1.03    7.96
  10 -12  -2    1.07    6.93
 -10 -12   2   -3.92    7.82
  10 -12  -3    7.73    8.70
 -10 -12   3   20.24   10.37
  10 -12  -4   -0.05    6.79
 -10 -12   4    7.62    8.64
  10 -12  -5    8.93    7.61
 -10 -12   5    8.42    9.28
  10 -12  -6    2.08    6.66
 -10 -12   6    6.34    8.57
  10 -12  -7   -0.90    7.21
 -10 -12   7    3.41    6.81
  10 -12  -8   -0.30    6.96
 -10 -12   8   -4.32    9.47
  10 -12  -9    2.68    7.32
 -10 -12   9   21.75    9.71
  10 -12 -10    1.92    6.58
 -10 -12  10    2.73    7.86
  10 -12 -11   -1.49    8.11
 -10 -12  11   -2.61    8.58
  10 -12 -12   -0.60    7.02
  10 -12 -13    3.48    8.08
  10 -12 -14   -3.45    6.67
  10 -12 -15    6.11    9.02
  10 -12 -16   -0.85    7.83
  10 -12 -17    4.13    7.98
  10 -13  -1    2.19    7.06
 -10 -13   1    3.30    7.97
  10 -13  -2    0.25    7.19
 -10 -13   2   -4.16    8.08
  10 -13  -3    4.42    7.97
 -10 -13   3    4.66    8.24
  10 -13  -4    0.72    7.41
 -10 -13   4    2.23    8.43
  10 -13  -5    2.93    7.49
 -10 -13   5    1.68    9.52
  10 -13  -6   -5.63    8.10
 -10 -13   6    4.60    8.39
  10 -13  -7    4.72    9.01
 -10 -13   7    9.30    9.34
  10 -13  -8    5.89    6.45
 -10 -13   8    6.02    9.58
  10 -13  -9   -0.94    6.96
 -10 -13   9   -4.31    8.42
  10 -13 -10    4.18    6.61
  10 -13 -11    9.38    8.14
  10 -13 -12    3.69    9.02
  10 -13 -13   21.58   10.01
  10 -13 -14   -1.29    8.27
  10 -14  -1    0.67    6.99
 -10 -14   1   -0.50    8.55
  10 -14  -2    2.97    7.73
 -10 -14   2    1.65    8.13
  10 -14  -3    7.23    7.54
 -10 -14   3    5.89    9.39
  10 -14  -4   -1.34    6.58
 -10 -14   4   -3.79    8.96
  10 -14  -5   -2.01    7.38
 -10 -14   5    9.02    9.08
  10 -14  -6   -4.81    8.05
 -10 -14   6    3.55    9.37
  10 -14  -7   -4.44    8.20
 -10 -14   7   -5.62    8.64
  10 -14  -8   23.90    9.66
  10 -14  -9    9.34    8.04
  10 -14 -10   -0.85    7.58
  10 -15  -1    6.80    7.97
 -10 -15   1    2.56    8.62
  10 -15  -2   -4.15    8.11
 -10 -15   2    5.81    9.63
  10 -15  -3    3.21    7.78
 -10 -15   3   -1.44    8.98
  10 -15  -4   -2.45    7.64
 -10 -15   4   -2.98    9.78
  10 -15  -5    1.52    6.82
 -10 -15   5    6.38    8.30
  10 -15  -6    5.86    7.95
 -10 -16   3   -1.72    9.82
   9   0  -1   25.81   13.78
   9   0  -2   -2.75   10.43
   9   0  -3  154.35   30.29
  -9   0   4    0.22   11.08
   9   0  -4    3.65   10.90
  -9   0   5   66.60   17.34
   9   0  -5   35.05   14.74
  -9   0   6    0.00    5.98
  -9   0   6   -2.68   12.11
   9   0  -6   -4.05    9.54
  -9   0   7  129.38   22.84
  -9   0   7  108.03   27.40
   9   0  -7  168.40   28.88
  -9   0   8    0.97    5.53
  -9   0   8   -0.71   11.17
   9   0  -8   -3.37   11.15
  -9   0   9   89.61   14.76
  -9   0   9   63.89   19.20
   9   0  -9   29.81   17.04
  -9   0  10    4.07    5.82
  -9   0  10    3.00   10.64
   9   0 -10   -3.15   10.80
  -9   0  11    7.39    6.89
  -9   0  11   17.40   11.92
   9   0 -11   15.71   11.33
  -9   0  12    0.51    5.42
  -9   0  12   -1.88    9.76
   9   0 -12    4.38   11.64
  -9   0  13   47.17   11.40
  -9   0  14    5.81    5.06
  -9   0  15   52.55   11.91
  -9   0  16   -0.22    4.78
  -9   0  17   19.88    7.52
  -9   0  18   -3.93    5.13
  -9   0  19   92.46   17.86
  -9   0  20   -2.77    5.23
  -9   0  21   14.92    7.51
   9   0 -21   15.12    9.27
  -9   0  22    1.17    6.03
   9   0 -22   -0.12    5.88
   9   0 -23   44.27   12.15
   9   0 -24   -3.06    7.41
   9   0 -25   32.46   10.42
   9   0 -26    0.51    6.45
   9   0 -27   -1.78    7.05
   9   0 -28   -0.44    6.00
   9   0 -29   21.31    8.64
  -9   0  30   -2.79    6.00
  -9   0  31    0.34    6.90
  -9   0  32    1.86    8.29
  -9   0  33    4.45    7.60
  -9   0  34   -2.89    6.55
   9  -1  -1  383.13   64.17
   9   1  -1  426.30   65.51
   9  -1  -2    3.06    9.66
   9   1  -2    4.17   10.77
  -9  -1   2   14.78   11.83
   9  -1  -3    0.26   10.02
   9   1  -3   13.55   11.16
  -9  -1   3    5.53   11.41
   9  -1  -4   45.40   16.30
   9   1  -4   69.17   17.49
  -9  -1   4   47.15   17.72
  -9   1   5  136.21   20.98
   9  -1  -5  110.10   24.58
   9   1  -5   79.66   23.50
  -9  -1   5  126.43   26.33
  -9   1   6    0.76    5.45
  -9   1   6    2.86   10.49
   9  -1  -6   11.41   11.50
   9   1  -6   -1.28   10.20
  -9  -1   6   -2.87   12.20
  -9   1   7   70.03   13.55
  -9   1   7   86.95   19.11
   9  -1  -7   41.57   17.67
   9   1  -7   28.28   15.38
  -9  -1   7   88.24   14.69
  -9  -1   7   59.29   19.01
  -9   1   8   -0.63    6.05
  -9   1   8   -4.51    9.96
   9  -1  -8    6.29   11.25
   9   1  -8   -1.03   11.58
  -9  -1   8   -2.81    6.55
  -9  -1   8    9.56   11.17
  -9   1   9   28.22    8.16
  -9   1   9   10.61   11.55
   9  -1  -9   11.22   11.46
   9   1  -9   26.64   13.10
  -9  -1   9    8.95    6.73
  -9  -1   9   12.40   12.60
  -9   1  10   -3.06    5.72
  -9   1  10   -1.41   11.06
   9  -1 -10   -1.90   10.10
   9   1 -10    4.16   10.42
  -9  -1  10   -3.01    6.38
  -9  -1  10   -3.01   10.48
  -9   1  11   97.60   19.41
  -9   1  11  157.29   26.44
   9  -1 -11  131.28   25.75
   9   1 -11   75.70   23.50
  -9  -1  11  149.59   20.91
  -9  -1  11   74.91   23.47
  -9   1  12    6.97    6.03
  -9   1  12    8.89   11.34
   9  -1 -12    5.02   10.07
  -9  -1  12   -0.71    5.43
  -9   1  13   20.11    7.54
   9  -1 -13   17.07   10.90
  -9  -1  13    3.46    5.68
  -9   1  14   -3.89    6.21
  -9  -1  14    1.51    5.51
  -9   1  15   85.38   18.26
  -9  -1  15  128.85   19.74
  -9   1  16   16.79    8.26
  -9  -1  16   23.27    7.89
  -9   1  17   56.46   13.13
  -9  -1  17   60.26   12.80
  -9   1  18    6.75    6.63
  -9  -1  18    3.95    5.37
  -9   1  19   10.24    7.42
   9  -1 -19   13.41    8.88
  -9  -1  19    4.55    5.21
  -9   1  20    5.59    6.99
   9  -1 -20   10.27    8.48
  -9  -1  20   12.58    6.33
   9  -1 -21  108.00   19.80
  -9  -1  21   87.14   17.97
   9  -1 -22    1.47    6.95
  -9  -1  22    0.35    6.83
   9  -1 -23    8.03    6.93
   9   1 -23   13.59    8.28
  -9  -1  23    4.90    5.74
   9  -1 -24   -3.17    6.89
   9   1 -24    0.10    6.66
   9  -1 -25    7.83    7.12
   9   1 -25   14.75    7.56
   9  -1 -26    3.74    6.74
   9   1 -26    2.15    5.79
   9  -1 -27   40.29   11.15
   9   1 -27   35.37   10.77
  -9   1  28   -0.32    5.84
   9  -1 -28    2.31    6.43
   9   1 -28   -4.59    6.62
  -9   1  29   -1.04    7.27
   9  -1 -29   -0.38    5.68
  -9   1  30    2.66    6.87
   9  -1 -30    0.51    6.19
  -9   1  31   14.32    8.95
  -9   1  32   -0.15    6.46
  -9   1  33    0.13    8.11
  -9  -1  33    2.29    6.21
  -9   1  34   -1.09    7.63
  -9  -1  34   -1.15    6.35
   9  -2  -1   36.08   15.11
   9   2  -1   46.29   16.62
  -9  -2   1   60.99   13.64
  -9  -2   1   65.04   17.96
   9  -2  -2    3.65   10.84
   9   2  -2   -5.36   10.53
  -9  -2   2   -2.91    6.89
  -9  -2   2   10.91   11.42
  -9   2   3  132.79   24.36
   9  -2  -3  135.46   28.74
   9   2  -3  169.53   29.93
  -9  -2   3  144.06   26.42
  -9  -2   3  166.01   30.66
  -9   2   4    9.10    6.69
   9  -2  -4    3.60    9.13
   9   2  -4    6.20   10.95
  -9  -2   4    1.10    8.21
  -9  -2   4    2.54   11.64
  -9   2   5   16.32    7.45
   9  -2  -5   16.54   12.68
   9   2  -5   11.14   11.21
  -9  -2   5   16.95    8.82
  -9  -2   5   22.74   13.06
  -9   2   6    0.01    5.96
   9  -2  -6   -3.28    9.55
   9   2  -6    0.78    8.80
  -9  -2   6   -4.31    7.07
  -9  -2   6   -2.23   12.20
  -9   2   7   71.33   14.45
   9  -2  -7   67.11   19.02
   9   2  -7   75.28   18.88
  -9  -2   7   67.64   15.51
  -9  -2   7   73.83   20.49
  -9   2   8   40.64   10.18
   9  -2  -8   31.42   14.57
   9   2  -8   46.24   15.65
  -9  -2   8   37.79   11.26
  -9  -2   8   38.70   16.47
  -9   2   9   29.51   10.21
  -9   2   9   53.79   16.56
   9  -2  -9   61.75   17.31
   9   2  -9   55.03   15.54
  -9  -2   9   45.34   11.90
  -9  -2   9   81.01   19.33
  -9   2  10    8.24    6.58
  -9   2  10    4.88   10.76
   9  -2 -10   -4.03   10.38
   9   2 -10   -1.79    9.56
  -9  -2  10   -0.25    6.14
  -9  -2  10    3.37   11.95
  -9   2  11    1.60    4.54
  -9   2  11   -3.01   10.72
   9  -2 -11    4.44    8.95
  -9  -2  11    1.05    6.70
  -9   2  12   17.95    7.18
  -9   2  12   17.76   12.98
   9  -2 -12   13.13   11.54
  -9  -2  12    1.65    6.86
  -9   2  13   58.90   11.88
  -9   2  13   38.75   14.72
   9  -2 -13   23.57   12.97
  -9  -2  13   48.16   11.43
  -9   2  14   43.81   11.05
  -9  -2  14   45.66   11.37
  -9   2  15   12.87    7.85
  -9  -2  15   14.10    6.89
  -9   2  16   -3.80    6.17
  -9  -2  16   -0.00    5.41
  -9   2  17   49.56   11.09
   9  -2 -17   55.56   12.54
  -9  -2  17   15.71    7.99
  -9   2  18    0.58    6.49
   9  -2 -18    7.12    7.89
  -9  -2  18    0.00    5.46
   9  -2 -19  124.57   22.53
  -9  -2  19  110.12   20.25
   9  -2 -20    8.75    7.68
  -9  -2  20    5.24    5.98
   9  -2 -21   -3.33    7.97
  -9  -2  21    1.61    5.20
   9  -2 -22   -4.47    6.94
  -9  -2  22   12.74    6.05
   9  -2 -23   86.95   16.30
  -9  -2  23   51.72   13.16
   9  -2 -24   -0.12    5.39
   9   2 -24    1.71    6.78
  -9  -2  24    2.31    4.98
  -9   2  25   15.18    8.31
   9  -2 -25    1.57    6.28
   9   2 -25    8.11    8.39
  -9  -2  25   12.01    7.82
  -9   2  26   -2.91    7.27
   9  -2 -26   -3.09    7.34
   9   2 -26   -0.29    6.80
  -9   2  27    3.41    7.64
   9  -2 -27   -0.42    6.75
  -9   2  28   -0.68    7.43
   9  -2 -28   -3.13    6.42
  -9   2  29    1.83    6.56
   9  -2 -29   14.13    7.82
  -9   2  30    1.41    8.18
   9  -2 -30    1.48    6.17
  -9   2  31    0.41    7.05
   9  -2 -31    5.46    7.06
  -9   2  32    0.06    6.99
   9  -2 -32    5.45    6.50
  -9   2  33    4.44    6.95
  -9   2  34    7.17    7.09
  -9   3   1  190.67   30.20
   9  -3  -1  210.04   35.29
   9   3  -1  128.00   32.69
  -9  -3   1  169.42   31.24
  -9  -3   1  276.67   38.17
  -9   3   2   62.02   11.03
   9  -3  -2   41.31   15.00
   9   3  -2   16.86   13.15
  -9  -3   2   39.02   11.76
  -9  -3   2   31.20   15.48
  -9   3   3   -1.42    5.16
   9  -3  -3   -5.71   10.25
   9   3  -3   -1.39   10.54
  -9  -3   3    0.37    7.20
  -9  -3   3   -2.04   11.63
  -9   3   4    1.57    6.20
   9  -3  -4   -2.15   11.65
   9   3  -4    0.91   10.26
  -9  -3   4   -2.90    7.37
  -9  -3   4   -0.47   11.63
  -9   3   5   55.38   12.47
   9  -3  -5   45.28   16.94
   9   3  -5   74.50   18.72
  -9  -3   5   66.56   14.77
  -9  -3   5   54.17   18.35
  -9   3   6   41.08    9.79
   9  -3  -6   70.17   17.05
   9   3  -6    8.61   11.71
  -9  -3   6   29.40   11.25
  -9  -3   6   65.14   17.45
  -9   3   7   38.81    9.82
   9  -3  -7   14.03   13.78
   9   3  -7   45.86   14.62
  -9  -3   7   30.10   10.79
  -9  -3   7   38.28   15.99
  -9   3   8    0.28    5.39
   9  -3  -8   -1.70   10.78
   9   3  -8    3.74   10.57
  -9  -3   8    6.81    7.45
  -9  -3   8    2.86   12.08
  -9   3   9   13.63    6.88
   9  -3  -9    9.62   11.15
  -9  -3   9   10.45    8.51
  -9   3  10   -1.72    5.96
   9  -3 -10    3.24   10.29
  -9  -3  10   10.63    8.25
  -9   3  11  152.89   24.35
   9  -3 -11  115.36   27.70
  -9  -3  11  139.29   24.76
  -9   3  12   50.76   10.34
   9  -3 -12   31.67   13.65
  -9  -3  12   18.90    8.78
  -9   3  13   18.76    7.55
   9  -3 -13   17.10   11.98
  -9  -3  13    9.28    7.12
  -9   3  14   -3.27    6.62
   9  -3 -14   -4.61    8.26
   9  -3 -14   -6.81   10.07
  -9  -3  14    4.88    6.26
  -9   3  15  103.99   17.42
   9  -3 -15   90.85   17.45
  -9  -3  15   60.82   14.98
  -9   3  16   18.78    8.48
   9  -3 -16   19.47    9.12
  -9  -3  16   32.60    8.55
   9  -3 -17   55.92   13.88
  -9  -3  17   53.90   12.56
   9  -3 -18    1.11    6.69
  -9  -3  18   -1.81    5.58
   9  -3 -19   -0.56    6.58
  -9  -3  19   -3.01    5.54
   9  -3 -20   25.55    9.36
  -9  -3  20   11.47    6.61
   9  -3 -21   63.67   15.21
  -9  -3  21   70.76   14.24
  -9   3  22   -0.98    7.23
   9  -3 -22   19.43    8.76
  -9  -3  22   13.65    6.52
  -9   3  23   13.26    8.25
   9  -3 -23    3.11    6.85
  -9  -3  23   12.82    6.69
  -9   3  24    0.01    7.14
   9  -3 -24    1.47    7.15
  -9  -3  24   -0.41    4.75
  -9   3  25   12.74    9.45
   9  -3 -25   20.24    9.16
  -9  -3  25   13.57    7.19
  -9   3  26    0.19    7.60
   9  -3 -26   -0.49    6.39
  -9   3  27    6.49    7.63
   9  -3 -27    4.02    6.24
  -9   3  28    4.47    7.64
   9  -3 -28   -1.03    6.34
  -9   3  29   -3.70    9.29
   9  -3 -29    1.21    6.56
  -9   3  30    7.97    8.16
   9  -3 -30   -0.77    6.41
  -9   3  31   -1.36    8.94
   9  -3 -31    9.89    7.99
  -9   3  32    0.00    6.73
   9  -3 -32    0.41    5.92
  -9   3  33    5.02    7.04
   9  -3 -33    6.07    7.50
  -9   3  34   -3.44    9.18
  -9   4   1   -2.00    5.75
   9   4  -1   -0.55   12.58
  -9  -4   1    5.72    8.40
  -9  -4   1    4.01   11.40
  -9   4   2   75.04   13.24
   9  -4  -2   42.07   17.07
   9   4  -2   39.29   18.58
  -9  -4   2   69.80   14.80
  -9  -4   2   36.69   15.96
  -9   4   3   54.37   10.99
   9  -4  -3   55.56   16.24
   9   4  -3   54.00   16.31
  -9  -4   3   17.89   10.40
  -9  -4   3   41.46   15.01
  -9   4   4   66.56   14.21
   9  -4  -4   65.15   18.93
   9   4  -4  104.31   22.70
  -9  -4   4   72.33   16.05
  -9  -4   4   74.62   20.81
  -9   4   5   92.22   17.47
   9  -4  -5   63.24   20.90
   9   4  -5   85.94   21.60
  -9  -4   5  119.06   19.91
  -9  -4   5  117.34   24.29
  -9   4   6    3.47    5.49
   9  -4  -6    8.42   11.11
   9   4  -6    4.12    9.66
  -9  -4   6    3.61    7.35
  -9  -4   6   -2.28   13.01
  -9   4   7   79.33   15.55
   9  -4  -7   74.27   20.14
  -9  -4   7   75.43   16.69
  -9   4   8  104.10   16.81
   9  -4  -8   71.61   19.85
  -9  -4   8   58.69   16.27
  -9   4   9   37.34   11.24
   9  -4  -9   54.82   17.22
  -9  -4   9   66.59   14.13
  -9   4  10    2.17    6.50
   9  -4 -10   -1.85   10.33
  -9  -4  10    5.80    7.52
  -9   4  11    4.19    6.02
   9  -4 -11    1.17    6.98
   9  -4 -11   12.40   11.17
  -9  -4  11    2.56    7.67
  -9   4  12    4.31    6.91
   9  -4 -12    5.75    7.59
   9  -4 -12    3.61   10.47
  -9  -4  12   -1.84    6.72
  -9   4  13   52.89   12.41
   9  -4 -13   51.44   13.05
   9  -4 -13   34.79   14.53
  -9  -4  13   36.79   11.08
   9  -4 -14   13.10    8.42
   9  -4 -14   13.67   11.29
  -9  -4  14    4.80    6.70
   9  -4 -15   21.50    9.91
  -9  -4  15   23.32    8.26
   9  -4 -16    6.62    7.44
  -9  -4  16   -0.11    5.06
   9  -4 -17   33.40   10.33
  -9  -4  17   20.50    8.25
  -9   4  18   39.42   14.43
   9  -4 -18   88.07   16.20
  -9  -4  18   67.69   13.66
  -9   4  19   42.97   14.38
   9  -4 -19   72.37   15.71
  -9  -4  19   88.38   14.76
  -9   4  20   -1.95    8.03
   9  -4 -20    1.42    7.80
  -9  -4  20   -0.35    5.13
  -9   4  21    4.61    8.18
   9  -4 -21    1.08    6.55
  -9  -4  21    5.45    5.82
  -9   4  22   11.88    9.50
   9  -4 -22    5.04    7.25
  -9  -4  22    5.01    5.86
  -9   4  23   38.25   12.94
   9  -4 -23   42.30   12.25
  -9  -4  23   34.91   10.13
  -9   4  24   13.74    8.92
   9  -4 -24   17.37    7.97
  -9  -4  24   10.85    6.94
  -9   4  25   -0.51    7.89
   9  -4 -25   16.01    8.19
  -9   4  26    2.78    7.06
   9  -4 -26    2.55    7.02
  -9   4  27   -1.77    6.65
   9  -4 -27   -0.04    6.56
  -9   4  28    1.20    7.37
   9  -4 -28    6.98    7.07
  -9   4  29   13.96    9.86
   9  -4 -29    0.99    7.11
  -9   4  30   -1.06    8.20
   9  -4 -30    5.35    7.53
  -9   4  31   -4.79    9.12
   9  -4 -31    8.97    7.41
  -9   4  32    4.35    6.69
   9  -4 -32   -2.24    6.37
  -9   4  33    5.45    8.97
   9  -4 -33   -0.76    7.08
  -9   4  34    0.64    7.88
   9  -4 -34    1.34    7.68
  -9   5   1  131.08   23.34
   9   5  -1  165.82   31.62
  -9  -5   1  170.82   25.98
  -9  -5   1   93.28   26.87
  -9   5   2   70.53   14.00
   9   5  -2   50.54   20.14
  -9  -5   2   91.44   16.95
  -9  -5   2   44.13   17.94
  -9   5   3    9.36    6.06
   9   5  -3    1.31   12.20
  -9  -5   3    3.80    7.98
  -9  -5   3    4.04   10.95
  -9   5   4   29.01   10.69
   9   5  -4   80.63   19.63
  -9  -5   4   74.92   14.43
  -9   5   5   36.63   10.35
  -9  -5   5   47.69   12.60
  -9   5   6   50.85   11.44
   9  -5  -6   36.95   13.77
  -9  -5   6   35.31   12.33
  -9   5   7   51.03   13.21
   9  -5  -7   99.45   20.95
  -9  -5   7   58.50   14.78
  -9   5   8    7.82    6.29
   9  -5  -8    8.89    8.30
   9  -5  -8    4.47   10.65
  -9  -5   8    4.55    7.19
  -9   5   9   -2.08    6.59
   9  -5  -9    1.55    7.06
   9  -5  -9   -1.29   10.27
  -9  -5   9    0.24    7.43
  -9   5  10    2.15    6.69
   9  -5 -10   -1.51    7.27
   9  -5 -10    8.64   10.88
  -9  -5  10   -0.79    6.47
   9  -5 -11   69.72   14.68
   9  -5 -11   69.25   17.92
  -9  -5  11   41.26   13.10
   9  -5 -12   33.52   10.65
   9  -5 -12   35.46   14.15
  -9  -5  12   41.39   11.52
   9  -5 -13    3.35    7.62
   9  -5 -13   -4.52    9.92
  -9  -5  13    0.31    6.67
   9  -5 -14   46.77   12.63
  -9  -5  14   44.89   12.24
   9  -5 -15   30.86    9.89
  -9  -5  15   17.14    8.29
  -9   5  16   23.24   10.70
   9  -5 -16   46.53   11.72
  -9  -5  16   46.11   10.80
  -9   5  17   31.06   11.82
   9  -5 -17   47.41   12.08
  -9  -5  17   31.38   10.18
  -9   5  18   16.37    9.74
   9  -5 -18    7.52    7.79
  -9  -5  18   15.59    6.95
  -9   5  19    6.07    7.05
   9  -5 -19   -6.42    8.65
  -9  -5  19    6.17    5.83
  -9   5  20    8.81    8.06
   9  -5 -20    9.14    8.13
  -9  -5  20    3.14    5.52
  -9   5  21   30.13   11.25
   9  -5 -21   17.35    9.26
  -9  -5  21   16.52    7.14
  -9   5  22   20.86   10.48
   9  -5 -22   33.43   11.04
  -9  -5  22   20.79    8.03
  -9   5  23    1.65    8.38
   9  -5 -23    8.74    7.63
  -9   5  24    8.02    8.98
   9  -5 -24    1.38    7.24
  -9   5  25    0.07    7.57
   9  -5 -25    6.01    6.57
  -9   5  26    4.48    9.24
   9  -5 -26    7.62    7.49
  -9   5  27   15.30   10.91
   9  -5 -27   17.76    8.32
  -9   5  28   14.40    9.97
   9  -5 -28   -0.79    6.47
  -9   5  29   13.15    9.07
   9  -5 -29   -4.03    7.23
  -9   5  30   -0.31    8.39
   9  -5 -30   -0.28    6.60
  -9   5  31   -1.35    8.85
   9  -5 -31    3.93    8.05
  -9   5  32   -2.55    8.47
   9  -5 -32    2.08    6.89
  -9   5  33   -0.33    8.90
   9  -5 -33    7.15    7.93
  -9   5  34   -2.49    9.86
   9  -5 -34    0.21    7.37
   9  -5 -35   -2.62    7.90
  -9   6   1    8.84    6.82
   9  -6  -1   -1.88   11.90
   9   6  -1   -1.66   12.51
  -9  -6   1    1.76    8.27
  -9   6   2  109.59   19.24
   9  -6  -2   78.07   22.06
  -9  -6   2  115.33   21.38
  -9   6   3   35.50    9.62
   9  -6  -3   13.90   12.53
  -9  -6   3   42.50   12.74
  -9   6   4   28.76    9.42
   9  -6  -4   43.63   11.60
  -9  -6   4   35.52   11.19
  -9   6   5   37.80    9.87
   9  -6  -5   31.73   10.95
  -9  -6   5   22.27   10.22
  -9   6   6   16.24    7.74
   9  -6  -6   -5.34    8.02
  -9  -6   6   19.70    8.70
  -9   6   7   23.82    9.52
  -9   6   7   22.00   10.14
   9  -6  -7   39.68   11.19
  -9  -6   7   52.12   12.38
  -9   6   8   82.56   17.82
   9  -6  -8   64.59   16.39
  -9  -6   8  114.11   19.08
  -9   6   9   14.03    8.79
   9  -6  -9   22.47    9.79
  -9  -6   9   21.50    9.15
  -9   6  10   -2.99    7.26
   9  -6 -10    0.33    7.29
   9  -6 -10   -2.99   11.86
  -9  -6  10    1.70    7.21
   9  -6 -11   -2.83    7.14
   9  -6 -11    0.90   10.64
  -9  -6  11   -1.82    7.77
  -9   6  12   32.14   11.59
   9  -6 -12   36.54   11.07
  -9  -6  12   29.91   11.02
   9  -6 -13   13.35    7.59
  -9  -6  13   18.35    9.37
   9  -6 -14   57.96   11.79
  -9  -6  14   12.71    9.05
   9  -6 -15   27.77    9.06
  -9  -6  15   13.29    7.86
  -9   6  16    4.42    8.57
   9  -6 -16   -0.93    7.41
  -9  -6  16   12.51    7.09
  -9   6  17    4.30    9.28
   9  -6 -17   26.63   10.17
  -9  -6  17   21.84    8.34
  -9   6  18   40.97   12.33
   9  -6 -18   42.34   11.48
  -9  -6  18   16.70    8.52
  -9   6  19   -0.01    8.18
   9  -6 -19   14.32    8.85
  -9  -6  19   11.24    7.47
  -9   6  20    0.07    7.27
   9  -6 -20    8.33    9.04
  -9  -6  20    4.28    5.39
  -9   6  21    8.85    8.14
   9  -6 -21    4.29    7.21
  -9  -6  21    3.02    6.21
  -9   6  22    9.57    8.16
   9  -6 -22   -0.49    6.43
  -9   6  23   25.60   11.01
   9  -6 -23   18.60    9.36
  -9   6  24    5.49    8.68
   9  -6 -24   22.13    9.44
  -9   6  25   21.15   11.15
   9  -6 -25    9.07    8.05
  -9   6  26    2.25    8.56
   9  -6 -26   -6.17    7.49
  -9   6  27    0.27    8.31
   9  -6 -27   11.82    7.70
  -9   6  28   11.15    9.60
   9  -6 -28    9.22    8.23
  -9   6  29   -1.37    9.69
   9  -6 -29    2.58    6.40
  -9   6  30    3.42    9.21
   9  -6 -30   13.74    8.78
  -9   6  31   -0.73    9.21
   9  -6 -31    3.61    7.81
  -9   6  32   -2.45    8.25
   9  -6 -32   -5.33    7.16
  -9   6  33   -7.40   11.64
   9  -6 -33   -3.02    7.63
  -9   6  34    2.12    8.62
   9  -6 -34   -3.65    8.84
   9  -6 -35   -2.15    7.59
   9  -6 -36   -1.92    8.27
  -9   7   1   15.82    7.39
   9  -7  -1    4.07    7.05
   9  -7  -1    6.51   11.22
  -9  -7   1    8.02    8.39
  -9   7   2    2.04    6.87
   9  -7  -2    8.13    7.10
   9  -7  -2    6.04   10.91
  -9  -7   2   -3.09    7.13
   9  -7  -3   -0.56    6.99
   9  -7  -3   10.61   11.93
  -9  -7   3    0.47    8.19
   9  -7  -4   20.43    9.28
   9  -7  -4   28.71   14.07
  -9  -7   4   33.12   11.07
   9  -7  -5   12.43    7.91
   9  -7  -5    2.74    9.81
  -9  -7   5   17.73    9.36
   9  -7  -6   74.93   14.69
   9  -7  -6   53.09   16.38
  -9  -7   6   43.12   14.04
   9  -7  -7   22.02    9.15
   9  -7  -7   -4.41   11.46
  -9  -7   7    8.52    8.06
   9  -7  -8   -3.95    6.92
   9  -7  -8   -2.24    9.55
  -9  -7   8   -3.23    8.03
  -9   7   9    5.92    7.72
   9  -7  -9   13.40    7.86
  -9  -7   9   57.14   11.83
  -9   7  10   16.36    9.48
   9  -7 -10   30.38    9.49
  -9  -7  10   22.23    9.96
  -9   7  11   51.83   12.64
   9  -7 -11    9.16    7.65
  -9  -7  11   12.25    9.13
  -9   7  12   54.24   15.18
   9  -7 -12   80.41   15.29
  -9  -7  12   42.74   13.63
  -9   7  13   -1.70    6.41
   9  -7 -13   -2.02    7.75
  -9  -7  13    5.89    6.46
   9  -7 -14   10.95    8.02
  -9  -7  14    3.67    7.27
   9  -7 -15   20.70    8.45
  -9  -7  15    9.41    7.70
  -9   7  16   78.23   17.43
   9  -7 -16   61.61   15.51
  -9  -7  16   67.59   15.20
  -9   7  17   -3.83    8.45
   9  -7 -17   -2.85    6.54
  -9  -7  17    0.27    5.90
  -9   7  18   -0.12    6.79
   9  -7 -18   19.08    8.81
  -9  -7  18    4.61    6.27
  -9   7  19   -8.18   10.76
   9  -7 -19   -1.34    6.61
  -9  -7  19   -1.23    6.17
  -9   7  20    5.53    7.93
   9  -7 -20    3.07    7.25
  -9   7  21    7.44    9.40
   9  -7 -21   13.90    7.58
  -9   7  22   43.98   13.80
   9  -7 -22   40.06   12.07
  -9   7  23   -1.61    8.93
   9  -7 -23    1.79    6.37
  -9   7  24   -2.28   10.15
   9  -7 -24    5.80    7.88
  -9   7  25   -0.56    7.61
   9  -7 -25   -5.01    7.97
  -9   7  26    8.05    8.54
   9  -7 -26   10.24    8.04
  -9   7  27   11.01    9.54
   9  -7 -27   11.65    8.70
  -9   7  28    5.67    7.96
   9  -7 -28   -1.92    8.35
  -9   7  29   -3.66   10.32
   9  -7 -29   -1.34    6.68
  -9   7  30   -2.47    9.80
   9  -7 -30    7.15    8.05
  -9   7  31   -2.67    9.17
   9  -7 -31    4.68    7.61
  -9   7  32    2.00    9.69
   9  -7 -32   13.09    8.45
  -9   7  33   -2.95    9.48
   9  -7 -33   -1.35    6.74
   9  -8  -1   56.97   12.06
   9  -8  -1    4.41   11.69
  -9  -8   1   13.25    9.73
   9  -8  -2   31.52   10.42
   9  -8  -2   23.56   12.93
  -9  -8   2   24.78   10.17
   9  -8  -3   -2.40    7.57
   9  -8  -3   -3.36   10.65
  -9  -8   3   -4.51    9.03
   9  -8  -4   71.54   14.83
   9  -8  -4   56.97   17.66
  -9  -8   4   51.14   14.57
   9  -8  -5    4.52    7.26
   9  -8  -5   -8.52   10.88
  -9  -8   5    0.76    7.31
   9  -8  -6    4.60    7.41
   9  -8  -6   13.28   10.83
  -9  -8   6    2.82    7.32
   9  -8  -7    7.57    6.97
   9  -8  -7    4.73   11.36
  -9  -8   7    3.88    7.99
   9  -8  -8   88.65   17.66
  -9  -8   8   72.29   17.39
   9  -8  -9    8.13    8.24
  -9  -8   9    2.80    7.86
   9  -8 -10   50.34   11.91
  -9  -8  10    6.78    8.78
   9  -8 -11    0.26    7.05
  -9  -8  11    2.15    7.59
   9  -8 -12   23.33   10.32
  -9  -8  12   29.68   10.56
   9  -8 -13   -2.32    6.62
  -9  -8  13    3.96    7.49
   9  -8 -14   15.19    9.17
  -9  -8  14   24.69   10.86
   9  -8 -15   -2.93    7.98
  -9  -8  15    0.96    7.40
   9  -8 -16   -0.20    6.83
  -9  -8  16    9.06    8.54
  -9   8  17   17.59    9.22
   9  -8 -17    5.16    7.58
  -9  -8  17   -0.81    6.29
  -9   8  18   19.96   11.41
   9  -8 -18   48.00   12.01
  -9  -8  18   26.37    9.87
  -9   8  19   -3.15    8.09
   9  -8 -19   20.03    7.97
  -9   8  20   10.94   10.30
   9  -8 -20    7.35    8.03
  -9   8  21   13.26    9.07
   9  -8 -21    4.42    8.12
  -9   8  22    2.77    8.27
   9  -8 -22    7.18    7.89
  -9   8  23   -2.25    8.32
   9  -8 -23   -2.05    7.59
  -9   8  24   12.94    9.51
   9  -8 -24   19.57   10.04
  -9   8  25    0.74    8.77
   9  -8 -25    7.08    8.24
  -9   8  26   -2.83    9.74
   9  -8 -26   -3.00    7.53
  -9   8  27   -2.20    8.78
   9  -8 -27   -0.30    7.59
  -9   8  28   -1.22    9.66
   9  -8 -28    1.55    7.55
  -9   8  29    8.15   10.28
   9  -8 -29   -0.03    7.69
  -9   8  30    7.21    9.89
   9  -8 -30   11.08    8.59
  -9   8  31    0.09    7.93
   9  -8 -31   -7.35    8.64
  -9   8  32   -2.96    9.90
  -9   8  33    1.01    9.21
   9  -9  -1    4.31    7.92
   9  -9  -1    9.25   11.13
  -9  -9   1    7.86    7.93
   9  -9  -2   34.23   10.39
   9  -9  -2   19.64   13.24
  -9  -9   2   47.76   12.78
   9  -9  -3    6.56    7.06
   9  -9  -3    2.75   10.78
  -9  -9   3   11.59    8.74
   9  -9  -4   -3.99    7.08
   9  -9  -4   20.34   13.24
  -9  -9   4    8.66    7.83
   9  -9  -5    2.64    7.21
  -9  -9   5   13.84    8.41
   9  -9  -6   90.39   17.89
  -9  -9   6   75.84   17.57
   9  -9  -7   -8.91    8.43
  -9  -9   7    2.39    7.96
   9  -9  -8   -3.68    7.58
  -9  -9   8    2.04    7.37
   9  -9  -9   -2.28    7.01
  -9  -9   9   -5.74    9.17
   9  -9 -10    7.00    7.70
  -9  -9  10   19.57    8.87
   9  -9 -11   -0.00    6.58
   9  -9 -12   25.15   10.64
  -9  -9  12   28.75   11.14
   9  -9 -13    9.56    7.46
  -9  -9  13   -5.03    8.26
   9  -9 -14    3.37    6.98
  -9  -9  14   -3.60    8.19
   9  -9 -15   -1.27    7.48
  -9  -9  15   -0.61    7.64
   9  -9 -16   39.81   11.72
  -9  -9  16   14.24    9.72
   9  -9 -17    1.45    6.04
   9  -9 -18    4.97    8.28
   9  -9 -19    2.67    6.78
   9  -9 -20   17.42    8.82
   9  -9 -21    5.54    7.14
   9  -9 -22   21.64    9.40
   9  -9 -23    1.80    7.90
   9  -9 -24   -1.68    6.76
   9  -9 -25   -2.99    6.88
   9  -9 -26   11.09    8.52
   9  -9 -27   -2.14    7.60
   9  -9 -28    8.45    9.00
   9  -9 -29   -7.43    9.47
  -9   9  30   -5.38    9.98
  -9   9  31   -2.20    9.78
  -9   9  32   14.58   10.99
  -9   9  33   -0.17    9.47
   9 -10  -1    1.13    6.54
   9 -10  -1    6.48   11.21
  -9 -10   1    9.30    8.93
   9 -10  -2   19.58    8.85
  -9 -10   2   25.54   11.59
   9 -10  -3   15.52    7.86
  -9 -10   3   -2.67    7.92
   9 -10  -4   47.86   11.75
  -9 -10   4   31.44   12.64
   9 -10  -5   -4.33    6.69
  -9 -10   5    0.08    6.83
   9 -10  -6   -3.56    7.31
  -9 -10   6   -1.41    7.46
   9 -10  -7    5.36    8.96
  -9 -10   7   -1.61    7.64
   9 -10  -8   43.75   11.68
  -9 -10   8   35.28   12.34
   9 -10  -9   12.31    8.68
  -9 -10   9    2.07    7.59
   9 -10 -10    3.11    7.93
  -9 -10  10    3.44    7.68
   9 -10 -11    0.82    6.91
  -9 -10  11    2.94    8.39
   9 -10 -12    1.90    8.04
  -9 -10  12   14.76    9.59
   9 -10 -13    5.61    7.83
  -9 -10  13   -1.17    7.88
   9 -10 -14   51.24   12.54
  -9 -10  14   18.99   10.03
   9 -10 -15   -0.76    7.66
   9 -10 -16   -3.05    7.32
   9 -10 -17    2.61    6.63
   9 -10 -18   35.00   11.57
   9 -10 -19   -2.27    7.25
   9 -10 -20   33.22   10.72
   9 -10 -21   -2.16    7.68
   9 -10 -22    5.56    8.38
   9 -10 -23    1.93    7.38
   9 -10 -24   13.74    8.19
   9 -10 -25    0.13    7.50
   9 -10 -26    4.10    7.39
   9 -11  -1   -0.65    8.05
  -9 -11   1   -0.46    7.79
   9 -11  -2   20.75    9.10
  -9 -11   2   29.83   11.13
   9 -11  -3    6.31    6.56
  -9 -11   3   -0.48    7.67
   9 -11  -4   22.94    9.68
  -9 -11   4   27.57   11.51
   9 -11  -5   -3.43    6.90
  -9 -11   5    4.62    7.78
   9 -11  -6   13.01    9.10
  -9 -11   6   36.44   11.10
   9 -11  -7    5.10    7.61
  -9 -11   7    1.17    7.97
   9 -11  -8    0.35    6.55
  -9 -11   8   -0.13    7.04
   9 -11  -9    0.75    5.64
  -9 -11   9    1.13    6.12
   9 -11 -10   19.05    8.94
  -9 -11  10   21.23    9.72
   9 -11 -11    5.90    7.74
  -9 -11  11   -0.01    6.41
   9 -11 -12    8.36    7.69
  -9 -11  12    3.23    8.06
   9 -11 -13    4.85    7.83
   9 -11 -14    7.03    7.01
   9 -11 -15    1.66    6.78
   9 -11 -16   29.32   11.39
   9 -11 -17   -4.55    8.30
   9 -11 -18   -5.04    8.42
   9 -11 -19   -2.85    7.62
   9 -11 -20    5.13    8.51
   9 -11 -21    0.16    9.24
   9 -11 -22    6.04    7.51
   9 -11 -23   -0.43    7.00
   9 -12  -1   -0.26    7.21
  -9 -12   1   -0.60    8.23
   9 -12  -2    3.27    7.43
  -9 -12   2    4.42    8.20
   9 -12  -3   -3.03    6.80
  -9 -12   3   -1.70    7.67
   9 -12  -4    7.90    7.58
  -9 -12   4   42.42   12.16
   9 -12  -5   -0.17    7.05
  -9 -12   5   -2.06    7.91
   9 -12  -6   -0.93    7.66
  -9 -12   6   -0.25    7.45
   9 -12  -7    6.32    7.59
  -9 -12   7    2.05    7.82
   9 -12  -8    5.61    8.01
  -9 -12   8   16.53    9.42
   9 -12  -9    1.55    8.20
  -9 -12   9    5.44    8.10
   9 -12 -10    4.60    6.53
  -9 -12  10    4.45    7.71
   9 -12 -11    2.78    6.93
  -9 -12  11   -2.90    7.90
   9 -12 -12    8.86    8.32
   9 -12 -13    0.82    7.08
   9 -12 -14   19.62    9.32
   9 -12 -15    1.13    7.60
   9 -12 -16   -1.80    6.26
   9 -12 -17   -3.78    7.85
   9 -12 -18   12.32    8.26
   9 -12 -19   10.01    8.87
   9 -12 -20    0.03    7.83
   9 -13  -1    2.83    7.07
  -9 -13   1    4.29    8.20
   9 -13  -2    9.45    7.63
  -9 -13   2    1.74    8.00
   9 -13  -3   -3.45    6.98
  -9 -13   3    1.98    8.96
   9 -13  -4   -2.89    7.22
  -9 -13   4    2.52    8.61
   9 -13  -5   13.06    8.35
  -9 -13   5   -2.88    9.32
   9 -13  -6   19.55    9.81
  -9 -13   6    3.54    7.59
   9 -13  -7   -1.25    6.73
  -9 -13   7    1.83    8.38
   9 -13  -8    8.50    8.11
  -9 -13   8   11.70    9.31
   9 -13  -9   -0.69    7.23
  -9 -13   9    9.64    8.24
   9 -13 -10   17.86   10.27
   9 -13 -11   -0.49    7.21
   9 -13 -12    9.08    8.89
   9 -13 -13    0.65    7.99
   9 -13 -14   -1.05    7.67
   9 -13 -15    5.35    7.67
   9 -13 -16    8.97    8.78
   9 -13 -17    9.42    7.63
   9 -14  -1    8.88    8.66
  -9 -14   1    1.40    7.29
   9 -14  -2   11.10    8.91
  -9 -14   2    8.70   10.32
   9 -14  -3   -4.47    7.87
  -9 -14   3   11.49    8.97
   9 -14  -4    4.15    7.93
  -9 -14   4    4.27    8.51
   9 -14  -5    5.64    8.98
  -9 -14   5   -1.43    6.97
   9 -14  -6   -3.34    7.36
  -9 -14   6   -2.32    7.39
   9 -14  -7    7.16    7.72
  -9 -14   7    0.70    8.68
   9 -14  -8   -0.20    6.73
   9 -14  -9    3.94    7.05
   9 -14 -10    3.90    8.11
   9 -14 -11    5.81    8.58
   9 -14 -12   -1.98    7.90
   9 -14 -13    8.02    8.06
   9 -14 -14    8.99    8.37
   9 -15  -1    0.31    7.43
  -9 -15   1    0.61    8.59
   9 -15  -2    0.95    7.47
  -9 -15   2   -3.13    8.38
   9 -15  -3    2.77    7.30
  -9 -15   3   -6.56   10.51
   9 -15  -4    3.12    7.30
  -9 -15   4    0.84    8.25
   9 -15  -5   -2.39    6.69
  -9 -15   5    1.40    7.90
   9 -15  -6    6.00    8.26
   9 -15  -7    4.66    7.51
   9 -15  -8    4.81    7.22
   9 -15  -9    0.04    7.41
   9 -15 -10   -1.97    7.99
  -9 -16   1    0.60    7.89
   9 -16  -2   -1.10    8.70
  -9 -16   2   -0.54    7.57
   9 -16  -3   -4.26    8.36
  -9 -16   3    3.04    7.70
   9 -16  -4   -4.70    8.31
   9 -16  -5   15.41    9.26
   9 -16  -6   -1.98    8.11
  -8   0   1    0.79    5.70
  -8   0   1   -0.59    9.98
   8   0  -1    0.01    9.02
  -8   0   2  556.78   75.46
  -8   0   2  569.09   79.02
   8   0  -2  402.29   76.53
  -8   0   3   -0.55    6.02
  -8   0   3    4.67   10.29
   8   0  -3    0.35    8.22
  -8   0   4   66.00   14.32
  -8   0   4   71.48   18.66
   8   0  -4   82.92   18.08
  -8   0   5   -3.95    6.42
  -8   0   5   -3.71   10.27
   8   0  -5    2.15    8.84
  -8   0   6   65.59   15.43
  -8   0   6   80.65   19.49
   8   0  -6  149.00   22.72
  -8   0   7   -1.39    5.27
  -8   0   7    2.43    8.94
   8   0  -7   -2.77    9.30
  -8   0   8  205.77   35.50
   8   0  -8  184.47   34.53
  -8   0   9    0.89    4.80
  -8   0   9   -7.44   10.92
   8   0  -9    2.40    8.54
  -8   0  10   -2.66    9.65
   8   0 -10    1.41    9.32
  -8   0  11    0.00    9.50
   8   0 -11   -4.49   11.72
  -8   0  12  202.85   29.87
   8   0 -12  107.66   26.14
  -8   0  13   -4.10    9.35
   8   0 -13    2.46    8.80
  -8   0  14   78.51   17.85
   8   0 -14   47.66   15.01
  -8   0  18   83.80   16.27
  -8   0  19    0.05    5.54
  -8   0  20    2.73    5.90
   8   0 -20   15.52    8.30
   8   0 -21    3.54    7.17
   8   0 -22   59.72   13.89
   8   0 -23   -3.34    7.41
   8   0 -24   40.86   11.28
   8   0 -25    4.43    7.13
   8   0 -26   -0.22    5.72
   8   0 -27   -0.38    6.07
   8   0 -28   45.04   11.50
  -8   0  29    7.24    6.75
   8   0 -29    1.91    6.07
  -8   0  30   -2.20    6.13
  -8   0  31    8.21    6.93
  -8   0  32   -1.48    8.88
  -8   0  33   -0.96    6.42
  -8   0  34   26.45    9.18
  -8   0  35   -1.48    6.29
  -8   1   1   69.17   13.42
  -8   1   1   73.05   18.19
   8  -1  -1   50.06   16.15
   8   1  -1   40.03   16.11
  -8  -1   1   63.40   14.82
  -8  -1   1   66.61   17.01
  -8   1   2    5.62    5.70
  -8   1   2   -0.16    8.18
   8  -1  -2    4.15    9.04
   8   1  -2    3.48    9.25
  -8  -1   2    2.16    6.42
  -8  -1   2   -2.17    9.78
  -8   1   3    8.79    5.61
  -8   1   3    2.93   11.39
   8  -1  -3    0.62    9.26
   8   1  -3   13.24    9.53
  -8  -1   3    5.57    5.82
  -8  -1   3    9.86   10.87
  -8   1   4   46.71   10.13
  -8   1   4   19.72   12.27
   8  -1  -4   27.86   12.80
   8   1  -4   35.08   12.93
  -8  -1   4   47.03   10.67
  -8  -1   4   21.41   13.20
  -8   1   5   11.59    6.14
  -8   1   5   -1.33    9.20
   8  -1  -5    3.67   10.25
   8   1  -5    2.97    9.64
  -8  -1   5   12.54    6.87
  -8  -1   5    2.60   10.42
  -8   1   6   79.50   15.72
  -8   1   6   86.11   19.55
   8  -1  -6   79.87   20.12
   8   1  -6   80.23   19.06
  -8  -1   6   96.27   16.92
  -8  -1   6   82.97   20.53
  -8   1   7    7.99    5.98
  -8   1   7    1.57    9.66
   8  -1  -7    5.14    9.27
   8   1  -7   28.71   10.97
  -8  -1   7   12.68    6.80
  -8  -1   7   -0.83   10.94
  -8   1   8    6.03    9.26
   8  -1  -8   -3.23    9.95
   8   1  -8   -1.48    8.67
  -8  -1   8    9.44    5.47
  -8  -1   8    0.45    9.93
  -8   1   9   11.23   10.16
   8  -1  -9   20.45   11.13
   8   1  -9   10.29   10.11
  -8  -1   9    6.98    6.18
  -8  -1   9    9.72   10.94
  -8   1  10  153.74   30.00
   8  -1 -10  134.44   29.53
   8   1 -10  183.99   31.40
  -8  -1  10  169.78   26.87
  -8  -1  10  167.93   31.42
  -8   1  11   12.40   10.37
   8  -1 -11    9.11    9.26
   8   1 -11   10.49   10.23
  -8  -1  11   -5.99   10.44
  -8   1  12    8.49   10.12
   8  -1 -12    7.96   11.36
   8   1 -12    9.07    9.96
  -8  -1  12    5.84    9.68
  -8   1  13    0.26    8.41
   8  -1 -13   -1.84    9.57
   8   1 -13   -2.03   10.66
  -8  -1  13    3.24   10.35
  -8   1  14   39.33   17.23
   8  -1 -14   83.05   19.14
   8   1 -14  113.92   20.24
  -8  -1  14   84.88   19.55
  -8   1  15   53.81   16.22
   8  -1 -15   69.74   17.12
  -8   1  16   58.69   12.96
  -8   1  17    1.57    5.44
  -8   1  18    3.67    6.23
   8  -1 -18    1.36    6.97
   8  -1 -19   17.56    8.77
   8  -1 -20   16.63    8.00
  -8  -1  20   16.33    6.99
   8  -1 -21    0.77    6.68
   8   1 -21   -0.93    7.79
  -8  -1  21   -0.24    5.16
   8  -1 -22  101.81   17.90
   8   1 -22   69.88   17.16
  -8  -1  22   88.85   16.90
   8  -1 -23   -1.77    5.92
   8   1 -23    3.79    6.42
   8  -1 -24   12.50    7.43
   8   1 -24    6.00    7.03
   8  -1 -25   -2.56    6.70
   8   1 -25   -0.64    5.28
  -8   1  26   13.83    7.78
   8  -1 -26   17.58    7.81
   8   1 -26   21.45    8.29
  -8   1  27    1.01    6.48
   8  -1 -27    8.01    6.31
   8   1 -27    1.69    6.26
  -8   1  28   -0.14    7.73
   8  -1 -28   -2.31    6.21
   8   1 -28   -0.19    5.57
  -8   1  29    4.55    7.16
   8  -1 -29   -0.03    5.96
  -8   1  30   26.36   10.23
   8  -1 -30   25.80    9.60
  -8   1  31    5.25    7.29
  -8  -1  31    1.28    6.35
  -8   1  32   13.81    9.38
  -8  -1  32   11.70    7.41
  -8   1  33    2.40    6.94
  -8  -1  33   -0.93    6.80
  -8   1  34   -1.99    7.14
  -8  -1  34   -1.21    6.79
  -8   1  35   -1.16    7.66
  -8  -1  35   -1.68    6.61
  -8   2   1    1.54    4.71
   8  -2  -1   -3.54    9.72
   8   2  -1   -0.48   10.73
  -8  -2   1   -3.49    5.90
  -8  -2   1   -3.85   11.14
   8  -2  -2   89.99   18.82
   8   2  -2   53.78   16.12
  -8  -2   2   52.73   13.59
  -8  -2   2   75.82   18.49
  -8   2   3    3.82    5.33
  -8   2   3   23.66   10.81
   8  -2  -3   21.11   10.43
   8   2  -3   17.90   10.84
  -8  -2   3   18.96    8.09
  -8  -2   3   -2.32   10.07
  -8   2   4   50.60    9.92
  -8   2   4   50.75   14.21
   8  -2  -4   42.14   14.43
   8   2  -4   47.70   14.89
  -8  -2   4   40.31   10.61
  -8  -2   4    9.76   11.27
  -8   2   5   10.54    6.19
  -8   2   5   13.07   10.41
   8  -2  -5    5.80   10.14
   8   2  -5    5.59    9.39
  -8  -2   5   11.38    6.78
  -8  -2   5    8.78   11.44
  -8   2   6   70.28   19.91
   8  -2  -6  106.73   22.08
   8   2  -6   97.93   21.32
  -8  -2   6  102.10   18.10
  -8  -2   6   94.18   22.00
  -8   2   7   17.64   11.77
   8  -2  -7   38.72   13.42
   8   2  -7   48.70   14.38
  -8  -2   7   42.62   11.03
  -8  -2   7   46.60   15.11
  -8   2   8  109.10   23.03
   8  -2  -8   85.14   22.27
   8   2  -8  120.25   23.68
  -8  -2   8  126.13   20.34
  -8  -2   8   94.24   23.53
  -8   2   9   -0.90    8.22
   8  -2  -9    5.63    9.47
   8   2  -9    9.12   11.37
  -8  -2   9    8.46    6.39
  -8  -2   9   15.33   10.54
  -8   2  10   -4.96    9.26
   8  -2 -10   -4.16   10.14
   8   2 -10   -8.17   10.28
  -8  -2  10    0.35    5.29
  -8  -2  10    9.26   11.53
  -8   2  11   -1.36    9.52
   8  -2 -11   -4.84    8.06
   8   2 -11   -4.17    8.62
  -8  -2  11    2.29    5.08
  -8  -2  11    8.64   11.08
  -8   2  12   85.21   18.49
   8  -2 -12   78.95   18.07
   8   2 -12   68.58   17.10
  -8  -2  12   55.81   12.90
  -8  -2  12   52.22   16.85
  -8   2  13   17.60   12.07
   8  -2 -13   21.69   11.43
   8   2 -13   45.09   13.43
  -8  -2  13   24.13   13.41
  -8   2  14   34.02    8.84
  -8   2  14   12.25   12.71
   8  -2 -14   22.23   12.21
  -8   2  15   17.11    7.96
  -8   2  15   27.98   13.41
   8  -2 -15   24.22    9.39
   8  -2 -15   34.28   13.04
  -8   2  16   28.05    8.54
   8  -2 -16   19.21    8.74
   8  -2 -17   31.31    9.93
   8  -2 -18  242.32   38.93
   8  -2 -19    3.15    7.02
   8  -2 -20    2.22    6.65
   8  -2 -21   -1.46    6.27
   8  -2 -22   31.48    9.61
  -8  -2  22   32.81    9.28
  -8   2  23   -4.32    6.64
   8  -2 -23    5.49    6.98
   8   2 -23    3.27    6.31
  -8  -2  23   -2.84    5.59
  -8   2  24   15.63    8.16
   8  -2 -24    3.18    7.02
   8   2 -24   11.18    7.35
  -8   2  25    6.34    7.75
   8  -2 -25    0.18    6.37
   8   2 -25   -2.11    5.82
  -8   2  26    0.28    7.02
   8  -2 -26   -2.16    5.95
   8   2 -26   -0.36    5.97
  -8   2  27    2.45    7.01
   8  -2 -27    0.83    6.49
  -8   2  28   30.88    9.84
   8  -2 -28   13.74    8.29
  -8   2  29   -4.31    7.95
   8  -2 -29    6.43    7.02
  -8   2  30   -1.00    7.48
   8  -2 -30    6.09    6.90
  -8   2  31   -1.35    6.50
   8  -2 -31   -1.99    6.29
  -8   2  32    8.99    8.78
   8  -2 -32    6.38    6.37
  -8   2  33    4.33    8.17
  -8  -2  33   -1.20    5.75
  -8   2  34    9.05    9.58
  -8  -2  34    2.69    6.43
  -8   2  35   -5.14    9.16
  -8  -2  35   -1.18    6.55
  -8   3   1  104.44   17.02
   8  -3  -1  106.87   21.97
   8   3  -1  102.09   22.48
  -8  -3   1   47.20   19.60
  -8   3   2    1.70    5.72
   8  -3  -2   -3.52   10.67
   8   3  -2   -0.36    9.47
  -8  -3   2    1.87    6.33
  -8  -3   2    5.83   10.73
   8  -3  -3   45.14   14.38
   8   3  -3   41.62   15.78
  -8  -3   3   51.50   12.46
  -8  -3   3   55.30   16.33
   8  -3  -4  149.57   28.96
   8   3  -4  119.84   28.24
  -8  -3   4  188.76   27.07
  -8  -3   4  137.45   29.36
   8  -3  -5   29.60   11.69
   8   3  -5   14.33   10.78
  -8  -3   5   13.96    8.33
  -8  -3   5   10.42   12.44
  -8   3   6   47.83   14.93
   8  -3  -6   57.24   15.30
   8   3  -6   33.08   13.11
  -8  -3   6   44.63   11.50
  -8  -3   6   25.76   14.66
  -8   3   7    0.39    8.87
   8  -3  -7   42.25   12.83
   8   3  -7   15.68   10.68
  -8  -3   7   22.16    8.31
  -8  -3   7    3.02   11.05
  -8   3   8    9.80   10.36
   8  -3  -8   26.19   12.10
   8   3  -8    3.51    7.86
  -8  -3   8    6.92    7.23
  -8  -3   8   11.95   11.87
  -8   3   9   -2.78    8.91
   8  -3  -9    2.16    9.52
   8   3  -9   -7.31   10.80
  -8  -3   9    3.19    6.49
  -8  -3   9   -2.95   10.57
  -8   3  10   89.13   20.91
   8  -3 -10   78.82   21.42
   8   3 -10  115.89   21.87
  -8  -3  10   95.28   18.17
  -8  -3  10  101.30   22.79
  -8   3  11   94.52   17.47
  -8   3  11   92.15   21.23
   8  -3 -11  101.39   21.65
   8   3 -11   85.35   21.22
  -8  -3  11   94.28   18.08
  -8  -3  11   91.97   22.09
  -8   3  12    4.50    5.96
  -8   3  12   -2.57    9.81
   8  -3 -12    1.84    9.78
  -8  -3  12   -1.28    5.88
  -8   3  13    6.31    6.61
  -8   3  13   28.82   12.72
   8  -3 -13   21.84    8.88
   8  -3 -13   11.37    9.28
  -8  -3  13   23.60    7.24
  -8   3  14   24.00    8.55
  -8   3  14   20.02   12.43
   8  -3 -14   11.89    8.71
   8  -3 -14    0.01    9.71
  -8   3  15   27.61   13.74
   8  -3 -15   53.18   12.34
   8  -3 -15   34.91   14.50
   8  -3 -16  110.77   20.78
   8  -3 -17   -3.43    7.03
   8  -3 -18    8.25    7.58
   8  -3 -19   18.85    8.75
  -8   3  20  115.03   20.54
   8  -3 -20   79.31   17.97
  -8   3  21    9.06    7.11
   8  -3 -21    2.78    5.66
  -8   3  22   11.98    9.74
   8  -3 -22   20.72    8.35
  -8   3  23   12.24    8.52
   8  -3 -23    3.72    6.74
  -8   3  24   13.02    8.90
   8  -3 -24   25.63    9.43
  -8   3  25    5.88    8.22
   8  -3 -25   20.50    8.56
  -8  -3  25   25.43    7.91
  -8   3  26    3.03    6.66
   8  -3 -26    1.33    7.18
  -8   3  27    6.22    7.60
   8  -3 -27   -0.97    6.36
  -8   3  28   -3.07    6.94
   8  -3 -28   -0.63    7.03
  -8   3  29    3.47    6.86
   8  -3 -29    5.09    7.04
  -8   3  30    5.04    8.75
   8  -3 -30    9.26    7.45
  -8   3  31   -0.01    7.24
   8  -3 -31   -0.05    5.59
  -8   3  32   17.36    9.87
   8  -3 -32    4.61    7.11
  -8   3  33   -6.02   10.65
   8  -3 -33    4.79    7.03
  -8   3  34    5.97    7.71
  -8   3  35    0.45    8.11
  -8  -3  35   -2.36    6.59
   8  -4  -1    9.94   11.23
   8   4  -1  100.98   19.21
  -8  -4   1   24.83   12.33
   8  -4  -2   17.78   11.20
   8   4  -2   27.61   12.29
  -8  -4   2   22.16   12.88
   8  -4  -3    7.71   11.14
   8   4  -3   22.76   14.28
  -8  -4   3   11.68   10.88
   8  -4  -4  152.81   25.83
   8   4  -4   98.73   24.35
  -8  -4   4  114.36   26.01
   8  -4  -5   16.16   10.13
   8   4  -5   15.52   12.14
  -8  -4   5    2.31   10.40
   8  -4  -6   38.29   13.06
   8   4  -6   42.21   14.79
  -8  -4   6   16.36   12.30
   8  -4  -7  106.17   23.20
   8   4  -7  117.92   23.44
  -8  -4   7   91.54   22.68
   8  -4  -8   36.05   13.57
   8   4  -8   31.57   13.30
  -8  -4   8   28.82   12.68
  -8   4   9    5.69    5.92
   8  -4  -9    9.83   10.91
   8   4  -9    4.51    9.96
  -8  -4   9   24.97    8.48
  -8  -4   9   14.14   11.39
  -8   4  10    4.65    4.66
   8  -4 -10    3.24    7.16
   8  -4 -10    9.43   10.88
   8   4 -10   10.61    9.64
  -8  -4  10    2.32    5.62
  -8  -4  10    1.33   11.81
  -8   4  11    9.85    5.57
   8  -4 -11    0.85    6.65
   8  -4 -11    6.48    9.77
  -8  -4  11    3.05    6.25
  -8   4  12  114.28   22.47
   8  -4 -12   80.19   18.52
   8  -4 -12  110.77   23.02
  -8   4  13   15.07   11.67
   8  -4 -13   12.75    7.33
   8  -4 -13   14.44   10.37
  -8   4  14   52.25   16.78
   8  -4 -14   59.79   14.07
  -8   4  15   -0.66    9.97
   8  -4 -15   -1.07    5.94
   8  -4 -16   11.07    7.40
  -8   4  17   35.32   10.88
   8  -4 -17   29.31   10.36
  -8   4  18   91.24   18.16
   8  -4 -18   75.98   17.10
  -8   4  19   -3.29    9.14
   8  -4 -19    7.16    7.59
  -8   4  20   11.19    8.97
   8  -4 -20   22.07    7.98
  -8   4  21   -1.20    6.68
   8  -4 -21    1.94    7.47
  -8   4  22    9.33    7.75
   8  -4 -22   25.97    9.33
  -8   4  23    3.57    8.60
   8  -4 -23   17.16    7.99
  -8   4  24    3.17    7.57
   8  -4 -24   11.79    8.10
  -8   4  25   -4.82    8.55
   8  -4 -25   -0.38    5.84
  -8   4  26   -1.26    7.41
   8  -4 -26   10.58    6.50
  -8   4  27   -3.54    8.97
   8  -4 -27   -0.03    6.90
  -8   4  28   12.65   10.06
   8  -4 -28   19.59    9.25
  -8   4  29    0.66    8.03
   8  -4 -29    8.56    7.90
  -8   4  30    0.55    7.39
   8  -4 -30    9.64    7.37
  -8   4  31   -4.40    8.79
   8  -4 -31   -3.83    7.00
  -8   4  32   -0.17    8.35
   8  -4 -32    6.61    6.94
  -8   4  33    2.77    9.48
   8  -4 -33    2.74    6.44
  -8   4  34   -0.44    7.04
   8  -4 -34   24.55    9.09
  -8   4  35   -7.12   10.62
   8  -5  -1   21.66   12.28
   8   5  -1   32.09   14.85
  -8  -5   1   33.07   14.01
   8  -5  -2   43.23   13.92
   8   5  -2   -0.23   12.15
  -8  -5   2   33.33   13.74
   8  -5  -3   11.07   12.98
   8   5  -3   83.88   18.95
  -8  -5   3   68.03   17.77
   8  -5  -4   25.09   12.84
   8   5  -4   26.46   12.14
  -8  -5   4   13.29   12.53
   8  -5  -5   74.64   18.45
   8   5  -5   68.73   19.46
  -8  -5   5   68.72   19.03
  -8   5   6   98.10   16.94
   8  -5  -6   56.84   18.91
   8   5  -6   79.75   21.02
  -8  -5   6  102.33   22.73
  -8   5   7    3.17    6.68
   8  -5  -7    0.44    7.14
   8  -5  -7    6.18   10.48
   8   5  -7   -4.26   10.30
  -8  -5   7   -2.69   12.16
  -8   5   8   10.40    6.24
   8  -5  -8   -3.19    6.85
   8  -5  -8    0.20    9.30
   8  -5  -9    3.07    6.98
   8  -5  -9   -0.28    8.86
   8  -5 -10  221.13   34.46
   8  -5 -10  184.74   36.75
  -8   5  11   27.66    9.89
   8  -5 -11   25.55   10.22
   8  -5 -11   43.48   14.49
  -8   5  12    2.25    6.94
   8  -5 -12   -0.31    7.12
   8  -5 -12    6.05   10.07
  -8   5  13   -1.29    6.63
   8  -5 -13    2.93    6.74
  -8   5  14   21.35    9.16
   8  -5 -14    9.18    7.30
   8  -5 -15   26.81   10.02
   8  -5 -16   68.80   15.32
  -8   5  17   15.75    8.70
   8  -5 -17   10.62    7.71
  -8   5  18   10.57    8.24
   8  -5 -18   -0.61    6.32
  -8   5  19    3.51    8.12
   8  -5 -19   12.59    7.71
  -8   5  20   31.39   11.23
   8  -5 -20   28.25    9.73
  -8   5  21   42.71   12.77
   8  -5 -21   46.14   12.24
  -8   5  22   13.29    8.91
   8  -5 -22   24.12    9.81
  -8   5  23   -0.12    7.09
   8  -5 -23   -2.23    6.04
  -8   5  24   10.18    8.69
   8  -5 -24    5.75    7.30
  -8   5  25   22.85    9.56
   8  -5 -25   11.46    8.15
  -8   5  26   12.46    9.66
   8  -5 -26    5.48    7.70
  -8   5  27    3.98    8.50
   8  -5 -27   15.47    9.21
  -8   5  28   -1.07    7.21
   8  -5 -28   -0.64    6.84
  -8   5  29   14.77    9.32
   8  -5 -29   -5.75    7.48
  -8   5  30    0.98    8.74
   8  -5 -30    5.34    7.72
  -8   5  31    1.27    8.85
   8  -5 -31    7.14    6.89
  -8   5  32   11.40    9.92
   8  -5 -32   -0.77    7.43
  -8   5  33   -4.59    9.16
   8  -5 -33    3.42    7.35
  -8   5  34   -2.09    9.00
   8  -5 -34   -3.00    7.56
  -8   5  35   -0.08    8.37
   8  -5 -35    6.46    8.55
   8   6  -1   87.26   23.04
  -8  -6   1  102.56   19.27
  -8  -6   1   88.38   22.24
  -8   6   2   78.56   17.62
   8   6  -2  105.86   25.41
  -8  -6   2   91.68   18.98
  -8  -6   2   96.54   22.65
  -8   6   3   69.68   15.99
  -8   6   3   85.31   17.53
   8  -6  -3  110.95   18.77
   8   6  -3   76.54   21.63
  -8  -6   3  110.76   23.23
  -8   6   4   31.94   10.63
  -8   6   4   51.56   12.04
   8  -6  -4   46.09   11.75
   8   6  -4   49.44   17.01
  -8  -6   4   32.69   15.29
  -8   6   5   22.85    8.82
  -8   6   5   24.03    8.53
   8  -6  -5   27.06    9.19
   8  -6  -5   10.13   11.02
  -8   6   6   48.74   11.59
   8  -6  -6   43.46   11.48
   8  -6  -6   15.02   11.83
  -8   6   7   26.30    9.59
   8  -6  -7   16.62    8.16
   8  -6  -7   32.06   13.74
  -8   6   8   44.29   11.89
   8  -6  -8   31.67   10.59
   8  -6  -8   49.09   15.51
  -8   6   9    1.09    6.88
   8  -6  -9   -3.34    7.67
   8  -6  -9    2.40   10.59
  -8   6  10   11.07    8.01
   8  -6 -10    3.63    6.22
   8  -6 -10    3.33   10.61
  -8   6  11   15.12    8.78
   8  -6 -11    9.87    7.58
  -8   6  12   30.26   10.04
   8  -6 -12   16.66    8.62
  -8   6  13   12.81    8.83
   8  -6 -13   28.42    9.70
  -8   6  14   38.56   12.68
   8  -6 -14   43.09   11.83
   8  -6 -15   38.78   10.71
   8  -6 -16    9.22    7.54
  -8   6  17   64.80   16.26
   8  -6 -17   68.93   15.45
  -8   6  18    8.02    7.94
   8  -6 -18   12.48    8.05
  -8   6  19    5.99    8.62
   8  -6 -19   20.61    8.17
  -8   6  20   -2.58    8.56
   8  -6 -20    3.66    6.95
  -8   6  21   -3.63    7.71
   8  -6 -21   -1.02    6.39
  -8   6  22    3.90    8.15
   8  -6 -22    6.70    8.15
  -8   6  23   32.86   12.30
   8  -6 -23   27.27   11.32
  -8   6  24    0.40    7.65
   8  -6 -24   -0.13    5.91
  -8   6  25   22.06   10.15
   8  -6 -25    8.80    7.88
  -8   6  26   -5.37    9.71
   8  -6 -26   -4.03    7.60
  -8   6  27   -1.01    8.10
   8  -6 -27   17.77    8.87
  -8   6  28    3.77    8.44
   8  -6 -28    2.37    6.54
  -8   6  29    2.45    8.51
   8  -6 -29   17.55    9.02
  -8   6  30   -1.70    7.92
   8  -6 -30    2.35    8.06
  -8   6  31   -4.69    9.66
   8  -6 -31    4.80    6.32
  -8   6  32   -0.39    8.40
   8  -6 -32    4.15    6.76
  -8   6  33    1.11    8.43
   8  -6 -33   -4.55    9.40
  -8   6  34   -5.45   10.25
   8  -6 -34    1.12    7.48
  -8   6  35    2.77    9.78
   8  -6 -35    8.60    8.76
   8  -6 -36    0.74    7.28
   8  -7  -1  112.16   18.21
   8  -7  -1   75.29   20.11
   8   7  -1   58.47   22.11
  -8  -7   1   80.55   17.78
   8  -7  -2    2.23    6.80
   8  -7  -2    1.85   10.62
  -8  -7   2    1.25    7.57
   8  -7  -3   35.22    9.75
  -8  -7   3   18.79    9.69
  -8   7   4    0.91    5.68
   8  -7  -4   -3.14    6.90
  -8  -7   4   12.07    7.62
  -8   7   5   41.76   14.52
   8  -7  -5  107.54   16.79
  -8  -7   5   79.54   16.10
  -8   7   6    9.95    7.88
   8  -7  -6   27.98    8.84
  -8  -7   6   23.15    9.85
  -8   7   7   -3.82    7.84
   8  -7  -7   -2.40    6.88
  -8   7   8    4.03    6.79
   8  -7  -8    0.61    6.47
  -8   7   9   35.03   12.49
   8  -7  -9   50.19   12.56
  -8   7  10   15.81    8.46
   8  -7 -10    8.53    8.28
  -8   7  11   54.68   13.92
   8  -7 -11   30.14   10.89
  -8   7  12    3.84    8.21
   8  -7 -12    3.11    6.81
  -8   7  13    7.65    8.63
   8  -7 -13    5.31    7.72
  -8   7  14   21.25   11.00
   8  -7 -14   22.13    9.06
   8  -7 -15   94.48   18.65
   8  -7 -16    7.43    8.27
  -8   7  17   11.18    9.02
   8  -7 -17   10.81    7.62
  -8   7  18    3.65    7.69
   8  -7 -18   -6.18    7.32
  -8   7  19    5.26    8.00
   8  -7 -19    0.87    6.45
  -8   7  20    5.95    7.98
   8  -7 -20    9.98    8.70
  -8   7  21   24.26   11.87
   8  -7 -21   20.92    9.93
  -8   7  22   -2.45    8.29
   8  -7 -22    6.81    7.88
  -8   7  23    0.75    8.06
   8  -7 -23    6.80    7.46
  -8   7  24   -0.40    8.32
   8  -7 -24   -3.13    8.00
  -8   7  25   19.15   10.85
   8  -7 -25   20.78    9.29
  -8   7  26    5.36    8.36
   8  -7 -26    2.61    6.82
  -8   7  27    5.02    8.52
   8  -7 -27   10.08    8.12
  -8   7  28    0.76    9.10
   8  -7 -28    4.08    7.62
  -8   7  29    7.52   10.67
   8  -7 -29   -1.40    8.33
  -8   7  30   -3.89   10.65
   8  -7 -30    1.93    8.24
  -8   7  31   -4.21    9.98
   8  -7 -31    5.46    7.89
  -8   7  32    1.46    9.19
   8  -7 -32   -0.43    8.46
  -8   7  33    2.10    9.67
   8  -7 -33    1.59    7.97
  -8   7  34    8.84   10.52
   8  -7 -34    4.08    7.19
   8  -7 -35    2.60    8.94
   8  -7 -36    9.72    8.58
   8  -8  -1  119.90   17.33
   8  -8  -1   39.95   16.25
  -8  -8   1   66.66   15.99
   8  -8  -2   -4.18    6.59
   8  -8  -2    3.67    9.72
  -8  -8   2   -1.06    7.81
   8  -8  -3   36.66   11.20
   8  -8  -3   31.49   13.84
  -8  -8   3   29.87   11.12
   8  -8  -4    8.84    6.92
   8  -8  -4   27.93   12.43
  -8  -8   4    4.45    9.12
   8  -8  -5   10.79    7.30
   8  -8  -5    0.94    9.70
  -8  -8   5   -1.78    7.48
   8  -8  -6    5.57    6.75
  -8  -8   6    1.58    6.82
   8  -8  -7  106.68   21.12
  -8  -8   7  121.88   22.00
   8  -8  -8    1.19    6.20
  -8  -8   8    5.12    7.61
   8  -8  -9   13.05    8.89
  -8  -8   9   18.30    8.67
  -8   8  10   11.81    9.58
   8  -8 -10   11.91    8.38
  -8  -8  10   18.49    8.38
  -8   8  11    0.99    7.13
   8  -8 -11    2.94    8.27
  -8  -8  11   12.31    7.00
  -8   8  12    4.24    8.96
   8  -8 -12   11.52    7.10
  -8   8  13   53.10   14.54
   8  -8 -13   53.32   13.35
  -8   8  14    5.20    7.87
   8  -8 -14   -2.77    7.92
   8  -8 -15   10.70    6.85
   8  -8 -16   -1.10    6.84
  -8   8  17   14.36   10.96
   8  -8 -17   49.88   11.96
  -8   8  18   -2.67    7.94
   8  -8 -18    0.40    6.61
  -8   8  19    4.69    8.61
   8  -8 -19    5.09    7.28
  -8   8  20    0.75    8.53
   8  -8 -20   -1.24    7.68
  -8   8  21    0.65    8.06
   8  -8 -21    2.42    6.83
  -8   8  22   -2.33    9.42
   8  -8 -22   -0.00    7.00
  -8   8  23   34.47   13.88
   8  -8 -23   63.92   14.77
  -8   8  24    2.27    8.71
   8  -8 -24   23.50    8.63
  -8   8  25    1.04    8.91
   8  -8 -25   14.32    8.56
  -8   8  26   -4.98    9.75
   8  -8 -26   -0.46    6.92
  -8   8  27   20.75   10.95
   8  -8 -27    6.31    7.92
  -8   8  28    2.11    9.95
   8  -8 -28    2.86    6.52
  -8   8  29   -4.76   10.16
   8  -8 -29   12.95    8.42
  -8   8  30  -10.76   12.72
   8  -8 -30    2.56    7.08
  -8   8  31   -2.91    9.27
   8  -8 -31   -3.45    6.73
  -8   8  32    9.92   11.34
   8  -8 -32    0.16    6.92
  -8   8  33    2.34   11.19
   8  -8 -33   -3.33    8.76
  -8   8  34    2.23   10.09
   8  -9  -1  100.35   17.56
   8  -9  -1   63.69   18.66
  -8  -9   1   77.50   17.61
   8  -9  -2    1.70    6.30
   8  -9  -2   -2.40   10.33
  -8  -9   2    8.87    8.69
   8  -9  -3   35.55   10.96
   8  -9  -3   43.87   14.82
  -8  -9   3   41.99   11.95
   8  -9  -4    2.57    6.27
  -8  -9   4    1.21    6.63
   8  -9  -5   47.52   13.42
  -8  -9   5   82.81   15.77
   8  -9  -6   -5.47    8.07
  -8  -9   6   -2.96    8.00
   8  -9  -7    9.57    8.05
  -8  -9   7    1.42    6.54
   8  -9  -8    1.92    7.39
  -8  -9   8   -1.25    6.86
   8  -9  -9   10.91    7.65
  -8  -9   9    3.07    7.30
   8  -9 -10    5.16    9.23
  -8  -9  10    9.55    7.75
   8  -9 -11   97.03   19.80
  -8  -9  11  101.05   20.02
   8  -9 -12    8.33    8.62
  -8  -9  12    3.56    7.21
   8  -9 -13   -0.44    6.86
  -8  -9  13   -3.86    8.04
   8  -9 -14    9.22    7.83
  -8  -9  14   12.07    7.55
   8  -9 -15   14.96   10.06
  -8  -9  15   85.76   13.63
   8  -9 -16   -3.42    6.94
   8  -9 -17   -0.35    6.51
   8  -9 -18    2.49    6.98
  -8   9  19   22.49   11.86
   8  -9 -19   13.42    8.46
  -8   9  20    6.01   10.00
   8  -9 -20   -3.73    8.40
  -8   9  21   16.63   10.60
   8  -9 -21   12.95    8.64
  -8   9  22   -4.93   10.47
   8  -9 -22    6.49    7.07
  -8   9  23   -0.23    8.25
   8  -9 -23   -1.05    7.21
  -8   9  24   -3.85    9.44
   8  -9 -24   -2.74    7.25
  -8   9  25    6.21   10.81
   8  -9 -25   14.43    8.60
  -8   9  26   -2.98    9.13
   8  -9 -26    0.95    7.87
  -8   9  27    3.20   10.47
   8  -9 -27    8.96    8.67
  -8   9  28   -5.01    9.62
   8  -9 -28   -1.98    6.85
  -8   9  29    2.78    8.39
   8  -9 -29   -2.41    8.57
  -8   9  30    9.59    9.41
   8  -9 -30    5.33    9.06
  -8   9  31   13.61   11.63
   8  -9 -31    7.15    7.73
  -8   9  32    1.81    9.47
  -8   9  33   -2.53    9.57
  -8   9  34   -1.94   10.11
   8 -10  -1   36.19   10.51
  -8 -10   1   34.60   11.44
   8 -10  -2    3.23    5.98
  -8 -10   2   -0.22    7.23
   8 -10  -3   36.67   12.23
  -8 -10   3   66.42   14.41
   8 -10  -4   11.49    8.01
  -8 -10   4   15.73    9.43
   8 -10  -5    8.74    7.01
  -8 -10   5    5.94    7.98
   8 -10  -6   -4.27    7.06
  -8 -10   6    2.09    7.36
   8 -10  -7   42.88   12.98
  -8 -10   7   59.67   14.63
   8 -10  -8   -0.01    6.45
  -8 -10   8   -2.42    7.28
   8 -10  -9    5.41    7.29
  -8 -10   9   13.46    8.99
   8 -10 -10    2.70    6.99
  -8 -10  10    4.81    6.85
   8 -10 -11    1.21    6.39
  -8 -10  11    6.99    7.92
   8 -10 -12   -0.81    5.92
  -8 -10  12    0.54    6.66
   8 -10 -13   88.83   17.82
  -8 -10  13   73.31   17.00
   8 -10 -14   -4.08    7.13
  -8 -10  14    0.73    6.89
   8 -10 -15    0.89    7.69
   8 -10 -16    3.43    7.43
   8 -10 -17   40.89   12.02
   8 -10 -18    4.17    7.61
   8 -10 -19   26.12   10.31
   8 -10 -20   -2.79    6.43
   8 -10 -21   22.02    9.16
   8 -10 -22   -0.88    6.38
   8 -10 -23   24.65   10.61
   8 -10 -24    7.61    8.08
   8 -10 -25   -1.25    6.98
   8 -10 -26    5.53    8.37
   8 -10 -27    0.97    7.54
   8 -10 -28    6.13    8.23
   8 -11  -1   40.02   12.01
  -8 -11   1   75.06   14.86
   8 -11  -2    0.02    7.38
  -8 -11   2   11.78    9.69
   8 -11  -3   12.04    7.98
  -8 -11   3   25.48   11.09
   8 -11  -4   -0.00    6.04
  -8 -11   4   -0.70    6.43
   8 -11  -5   27.45    9.69
  -8 -11   5   38.31   11.67
   8 -11  -6   -5.04    7.55
  -8 -11   6    5.37    8.04
   8 -11  -7    2.75    6.75
  -8 -11   7    5.04    7.81
   8 -11  -8    0.60    5.29
  -8 -11   8    0.85    7.24
   8 -11  -9   30.00   10.65
  -8 -11   9   20.82    9.86
   8 -11 -10    0.54    5.90
  -8 -11  10    0.98    8.03
   8 -11 -11    9.74    8.13
  -8 -11  11   10.78    7.55
   8 -11 -12   -4.23    6.73
  -8 -11  12   -4.23    7.04
   8 -11 -13    0.09    7.60
   8 -11 -14    8.32    8.96
   8 -11 -15   62.89   15.13
   8 -11 -16    7.33    7.11
   8 -11 -17    0.18    6.99
   8 -11 -18   -3.22    8.71
   8 -11 -19   19.60   10.26
   8 -11 -20    7.13    7.89
   8 -11 -21   14.82    8.85
   8 -11 -22    6.47    7.18
   8 -11 -23    1.04    6.92
   8 -11 -24    2.41    7.85
   8 -11 -25   24.92   10.92
   8 -11 -26    2.08    7.57
   8 -12  -1   -0.69    6.56
  -8 -12   1    7.25    7.86
   8 -12  -2   -7.46    7.79
  -8 -12   2   -1.26    7.78
   8 -12  -3   51.99   13.98
  -8 -12   3   58.07   14.80
   8 -12  -4    8.97    6.52
  -8 -12   4    0.06    7.05
   8 -12  -5    4.62    7.07
  -8 -12   5    4.04    7.26
   8 -12  -6    1.35    7.02
  -8 -12   6   -1.91    8.19
   8 -12  -7   37.14   12.00
  -8 -12   7   56.55   13.53
   8 -12  -8   12.49    7.28
  -8 -12   8    7.16    7.89
   8 -12  -9   24.94    9.86
  -8 -12   9   20.64    9.20
   8 -12 -10    4.12    7.53
  -8 -12  10   17.54    8.15
   8 -12 -11    3.13    7.07
  -8 -12  11    3.66    7.34
   8 -12 -12    8.62    7.64
   8 -12 -13   29.89   10.90
   8 -12 -14   -0.06    7.18
   8 -12 -15   -0.93    7.48
   8 -12 -16   -3.15    7.13
   8 -12 -17    4.15    7.97
   8 -12 -18    2.97    7.02
   8 -12 -19   10.94    9.03
   8 -12 -20    8.30    7.94
   8 -12 -21    8.62    8.33
   8 -12 -22    0.49    5.67
   8 -12 -23    9.16    9.50
   8 -13  -1    2.08    7.20
  -8 -13   1    6.50    8.33
   8 -13  -2   -0.66    7.00
  -8 -13   2   -6.41    8.34
   8 -13  -3    3.38    6.92
  -8 -13   3    0.89    7.82
   8 -13  -4    8.19    7.51
  -8 -13   4   41.59   11.82
   8 -13  -5   24.45   10.17
  -8 -13   5   38.56   13.10
   8 -13  -6    8.96    7.11
  -8 -13   6   -2.45    8.32
   8 -13  -7   10.51    7.36
  -8 -13   7    5.35    8.01
   8 -13  -8   -0.44    7.85
  -8 -13   8   -3.06    7.30
   8 -13  -9   10.91    7.80
  -8 -13   9    1.93    7.49
   8 -13 -10   -0.20    7.21
   8 -13 -11   11.35    8.71
   8 -13 -12    3.72    7.64
   8 -13 -13   -1.07    8.23
   8 -13 -14   -1.98    8.17
   8 -13 -15   22.00    9.98
   8 -13 -16   12.76    9.46
   8 -13 -17   -3.52    7.91
   8 -13 -18   -2.14    8.91
   8 -13 -19   -4.17    8.40
   8 -13 -20   -0.57    7.40
   8 -14  -1   15.22    9.52
  -8 -14   1   25.60   11.10
   8 -14  -2   17.21    9.13
  -8 -14   2   21.67   10.02
   8 -14  -3   12.78    9.43
  -8 -14   3    8.13    9.01
   8 -14  -4   11.17    7.69
  -8 -14   4    0.69    5.94
   8 -14  -5    3.97    7.27
  -8 -14   5   -1.91    7.56
   8 -14  -6    8.37    8.84
  -8 -14   6    3.61    8.26
   8 -14  -7    1.88    7.87
  -8 -14   7   11.36    8.43
   8 -14  -8   13.89    9.00
   8 -14  -9   13.92    9.17
   8 -14 -10   -0.43    7.34
   8 -14 -11    3.48    8.35
   8 -14 -12   10.97   10.21
   8 -14 -13   -2.06    8.32
   8 -14 -14    8.91    8.16
   8 -14 -15   -1.95    8.23
   8 -14 -16    6.03    8.23
   8 -14 -17   17.96    9.95
   8 -15  -1   -1.36    7.93
  -8 -15   1    7.80    9.43
   8 -15  -2    0.01    6.29
  -8 -15   2   -5.74    9.79
   8 -15  -3   -1.60    7.14
  -8 -15   3    6.46    8.70
   8 -15  -4   10.79    8.68
  -8 -15   4    4.20    9.08
   8 -15  -5    6.23    8.48
  -8 -15   5    8.19   10.24
   8 -15  -6    1.12    8.15
   8 -15  -7   -0.82    7.57
   8 -15  -8   -2.50    7.42
   8 -15  -9   -4.75    8.75
   8 -15 -10    1.48    7.20
   8 -15 -11    1.23    6.07
   8 -15 -12    3.67    7.12
   8 -15 -13   -1.96    7.50
   8 -16  -1    6.34    7.86
  -8 -16   1   10.31    8.83
   8 -16  -2    7.44    8.63
  -8 -16   2    4.26    8.38
   8 -16  -3   12.09    7.94
  -8 -16   3   -2.58    9.37
   8 -16  -4    4.69    7.44
   8 -16  -5   -1.82    6.64
   8 -16  -6   -3.61    8.43
   8 -16  -7    1.94    6.72
   8 -16  -8    9.03    8.80
   8 -16  -9    7.78    7.53
   8 -16 -10    0.00    8.22
  -8 -17   1    0.30    7.08
   8 -17  -4    3.98    8.94
   8 -17  -5   -3.04    7.75
   8 -17  -6    7.00    8.15
  -7   0   1  822.98  118.67
  -7   0   1  852.82  121.54
   7   0  -1  795.41  120.96
  -7   0   2    3.21    6.09
  -7   0   2   -6.11    9.57
   7   0  -2   -4.39    9.41
  -7   0   3    9.21    6.51
  -7   0   3    9.66    9.51
   7   0  -3   18.46    9.53
  -7   0   4    1.22    5.55
  -7   0   4    2.17    8.29
   7   0  -4    0.74    8.22
  -7   0   5   31.42    9.17
  -7   0   5   50.10   13.73
   7   0  -5   42.40   12.86
  -7   0   6    0.30    4.30
  -7   0   6    0.63    9.14
   7   0  -6   -0.80    8.55
  -7   0   7  293.90   48.35
  -7   0   7  312.13   51.78
   7   0  -7  415.85   53.43
  -7   0   8   -0.82    4.17
  -7   0   8   -2.68    9.54
   7   0  -8   -4.43    8.00
  -7   0   9   12.96    5.79
  -7   0   9    9.86    9.12
   7   0  -9   19.45    9.46
  -7   0  10   -0.20    5.05
  -7   0  10   -3.77    8.46
   7   0 -10    7.72    9.06
  -7   0  11  350.60   51.92
  -7   0  11  359.80   55.36
   7   0 -11  333.07   54.80
  -7   0  12   -0.96    4.94
  -7   0  12    0.31    9.47
   7   0 -12   -3.91    8.98
  -7   0  13  119.34   19.83
  -7   0  13   96.20   22.45
   7   0 -13  137.62   24.25
  -7   0  14   -0.24    3.71
  -7   0  14    1.58    8.96
   7   0 -14    4.97    8.43
  -7   0  15    2.64    5.19
  -7   0  15   15.21   11.45
   7   0 -15   10.74    8.13
  -7   0  16    0.40    4.55
  -7   0  16    2.11    9.10
   7   0 -16    0.11    7.57
  -7   0  17  571.72   83.52
  -7   0  18   -0.32    5.69
   7   0 -18   -0.57    6.88
   7   0 -25    2.87    6.28
   7   0 -26    0.66    6.71
  -7   0  27   70.32   15.86
   7   0 -27   74.93   15.05
  -7   0  28   -3.31    6.55
   7   0 -28   -5.87    6.55
  -7   0  29    8.21    8.17
   7   0 -29   12.68    7.06
  -7   0  30   -1.48    6.63
  -7   0  31   15.73    9.25
  -7   0  32    3.54    6.67
  -7   0  33   48.62   12.82
  -7   0  34    0.12    6.77
  -7   0  35    0.44    5.52
  -7   0  36   -1.19    6.37
  -7   0  37   10.80    8.21
  -7   1   1    0.28    4.91
  -7   1   1    3.26    9.61
   7  -1  -1    7.42    9.08
   7   1  -1    4.51   10.17
  -7  -1   1    2.25    6.60
  -7  -1   1   -1.22    8.40
  -7   1   2   45.06    9.87
  -7   1   2   41.18   13.94
   7  -1  -2   14.23   11.60
   7   1  -2   44.05   13.81
  -7  -1   2   48.11   10.93
  -7  -1   2   46.25   13.71
  -7   1   3  250.81   42.95
  -7   1   3  272.94   46.12
   7  -1  -3  287.52   46.52
   7   1  -3  292.99   46.63
  -7  -1   3  308.67   44.33
  -7  -1   3  347.26   48.43
  -7   1   4   -2.14    5.09
  -7   1   4   -3.66    9.35
   7  -1  -4   -0.95    9.08
   7   1  -4   -0.39    7.08
  -7  -1   4   -3.04    6.07
  -7  -1   4   -3.35    9.73
  -7   1   5   70.36   15.74
  -7   1   5  101.16   19.89
   7  -1  -5   99.38   19.95
   7   1  -5   94.14   19.38
  -7  -1   5  103.88   17.56
  -7  -1   5   97.50   20.39
  -7   1   6   -0.27    4.62
  -7   1   6   -3.72    9.66
   7  -1  -6   -3.11    8.50
   7   1  -6   -0.02    8.83
  -7  -1   6   -0.93    5.58
  -7  -1   6   -2.60    8.94
  -7   1   7   31.22    8.62
  -7   1   7   43.39   12.95
   7  -1  -7   49.39   13.34
   7   1  -7   26.24   12.29
  -7  -1   7   31.20    9.24
  -7  -1   7   56.11   13.95
  -7   1   8   15.33    6.49
  -7   1   8   13.16   10.54
   7  -1  -8   14.16   10.01
   7   1  -8   19.47   10.20
  -7  -1   8   15.11    6.76
  -7  -1   8   27.19   11.26
  -7   1   9  407.85   54.78
  -7   1   9  287.12   56.50
   7  -1  -9  338.65   57.30
   7   1  -9  316.50   56.77
  -7  -1   9  366.98   54.64
  -7  -1   9  528.30   60.57
  -7   1  10   28.48    7.57
  -7   1  10   12.33   10.06
   7  -1 -10   16.37   10.53
   7   1 -10   35.61   12.07
  -7  -1  10   39.13    8.44
  -7  -1  10   25.96   12.11
  -7   1  11  119.34   16.48
  -7   1  11   52.42   17.42
   7  -1 -11   88.57   19.52
   7   1 -11   57.64   17.28
  -7  -1  11  101.79   15.85
  -7  -1  11   72.67   18.35
  -7   1  12    3.47    4.81
  -7   1  12   -0.34    8.65
   7  -1 -12   -0.41    6.89
   7   1 -12    6.42    8.85
  -7  -1  12   -0.90    4.41
  -7  -1  12    9.65    8.72
  -7   1  13  223.23   32.12
  -7   1  13  220.66   35.93
   7   1 -13  191.36   34.40
  -7  -1  13  193.16   31.65
  -7  -1  13  187.01   35.15
  -7   1  14    2.05    4.46
  -7   1  14    7.64   10.15
   7  -1 -14   -0.30    7.07
   7   1 -14   -3.99    8.34
  -7  -1  14    4.88    4.75
  -7  -1  14    9.94   11.02
  -7   1  15  109.33   20.66
  -7   1  15  144.57   25.53
   7  -1 -15  137.33   24.48
   7   1 -15   96.76   22.58
  -7  -1  15  129.35   20.66
  -7  -1  15  135.56   24.68
  -7   1  16   35.95    8.98
  -7   1  16   34.25   12.32
   7  -1 -16   45.89   10.81
   7  -1 -16   30.72   11.98
   7   1 -16   28.69   10.70
  -7  -1  16   19.30    7.24
  -7  -1  16   19.26   11.55
  -7   1  17   36.64   14.62
  -7  -1  17   31.90    8.42
  -7  -1  18   -2.36    4.98
  -7  -1  19  196.78   31.33
   7   1 -20    4.95    6.76
  -7  -1  20    3.72    5.43
   7   1 -21   88.61   17.29
   7  -1 -22    3.47    6.64
   7  -1 -23   28.79    9.45
   7  -1 -24   19.11    7.72
  -7   1  25   65.05   13.50
   7  -1 -25   41.80   11.85
  -7   1  26    2.76    5.73
   7  -1 -26   -0.64    5.25
  -7   1  27    6.28    7.30
   7  -1 -27   11.90    7.48
  -7   1  28    0.22    7.23
   7  -1 -28    3.61    6.06
   7   1 -28    5.11    6.29
  -7   1  29   42.59   10.39
   7  -1 -29   12.29    7.72
  -7   1  30   -2.21    6.88
   7  -1 -30    0.88    5.22
  -7  -1  30    2.98    6.52
  -7   1  31   22.92    9.91
  -7  -1  31   15.40    8.95
  -7   1  32    3.01    8.14
  -7  -1  32    0.97    6.55
  -7   1  33    5.09    6.89
  -7  -1  33    2.52    7.01
  -7   1  34   -1.86    6.93
  -7  -1  34   -2.15    6.42
  -7   1  35   18.23    9.31
  -7  -1  35    9.68    7.66
  -7   1  36   -2.81    7.46
  -7  -1  36   -3.59    6.97
  -7   1  37    1.73    7.28
  -7  -1  37   -2.02    7.69
  -7   2   1   28.39    8.61
  -7   2   1   32.95   12.38
   7  -2  -1   34.76   12.23
   7   2  -1   24.18   12.65
  -7  -2   1   38.60   10.15
  -7  -2   1   62.77   15.05
  -7   2   2   45.80   10.06
  -7   2   2   42.52   13.51
   7  -2  -2   45.33   13.45
   7   2  -2   41.98   13.77
  -7  -2   2   47.16   11.16
  -7  -2   2   76.40   16.67
  -7   2   3    2.34    5.25
  -7   2   3   15.93    9.39
   7  -2  -3    9.30    9.10
   7   2  -3    9.11    9.92
  -7  -2   3    3.71    5.69
  -7  -2   3   10.48    9.37
  -7   2   4    6.81    4.86
  -7   2   4   -1.59    8.26
   7  -2  -4    1.98    9.24
   7   2  -4   10.83    9.66
  -7  -2   4    9.98    6.82
  -7  -2   4   -4.04   10.58
  -7   2   5  240.33   39.54
  -7   2   5  337.75   44.30
   7  -2  -5  317.36   44.41
   7   2  -5  310.83   44.11
  -7  -2   5  204.46   40.13
  -7  -2   5  272.25   44.20
  -7   2   6   13.01    5.88
  -7   2   6   15.73    8.68
   7  -2  -6    5.11    9.40
   7   2  -6   12.34    9.93
  -7  -2   6   23.04    7.91
  -7  -2   6   20.08   11.46
  -7   2   7  271.57   38.63
  -7   2   7  256.60   41.38
   7  -2  -7  208.51   40.95
   7   2  -7  269.79   41.75
  -7  -2   7  234.33   38.96
  -7  -2   7  264.35   42.76
  -7   2   8    5.31    4.60
  -7   2   8   13.33    9.17
   7  -2  -8    7.18    8.79
   7   2  -8    3.01    8.26
  -7  -2   8    7.52    6.10
  -7  -2   8    3.66    8.81
  -7   2   9   77.46   14.24
  -7   2   9   56.08   16.90
   7  -2  -9   86.58   18.15
   7   2  -9   58.54   16.42
  -7  -2   9   77.32   14.42
  -7  -2   9   89.42   18.66
  -7   2  10   12.11    5.80
  -7   2  10   18.44   10.88
   7  -2 -10    9.31    9.62
   7   2 -10   19.74   11.32
  -7  -2  10   13.53    7.21
  -7  -2  10   13.39    9.31
  -7   2  11  170.60   22.36
  -7   2  11   64.75   22.50
   7  -2 -11  143.19   25.60
   7   2 -11  118.51   24.56
  -7  -2  11  135.38   21.83
  -7  -2  11  145.64   25.72
  -7   2  12   38.21   10.89
  -7   2  12   65.64   15.67
   7  -2 -12   57.43   14.64
   7   2 -12   58.01   14.57
  -7  -2  12   58.27   11.28
  -7  -2  12   60.04   15.43
  -7   2  13   66.55   14.50
  -7   2  13   94.39   19.70
   7  -2 -13   78.39   18.06
   7   2 -13   75.01   17.77
  -7  -2  13   77.75   14.62
  -7  -2  13   95.91   19.46
  -7   2  14    3.21    9.82
   7  -2 -14   -1.65    8.95
   7   2 -14    2.93    8.02
  -7  -2  14    3.61    4.62
  -7  -2  14    1.75    8.39
  -7   2  15   38.15   13.67
   7   2 -15   20.02   10.71
  -7  -2  15   25.19    7.72
  -7  -2  15   44.51   14.07
  -7   2  16   84.93   21.72
  -7  -2  16  108.65   17.89
  -7   2  17  141.16   23.57
  -7  -2  17   77.54   15.72
  -7  -2  18   59.09   11.91
  -7  -2  19    4.04    4.62
   7  -2 -20    5.66    7.12
  -7  -2  20   11.42    5.87
   7  -2 -21   87.31   16.12
  -7  -2  21   62.89   13.83
  -7   2  22   10.18    7.57
   7  -2 -22    6.36    7.29
   7   2 -22   18.03    7.91
  -7  -2  22    8.47    6.27
  -7   2  23   46.55   12.48
   7  -2 -23   54.13   12.24
   7   2 -23   40.52   11.12
  -7   2  24   -1.30    7.32
   7  -2 -24   -2.70    6.70
   7   2 -24    5.76    6.24
  -7   2  25   14.48    8.75
   7  -2 -25   10.82    7.38
  -7   2  26   -0.34    6.89
   7  -2 -26   -1.53    6.63
  -7   2  27   12.18    8.21
   7  -2 -27   33.95    9.37
  -7   2  28    9.68    7.47
   7  -2 -28    4.16    5.62
  -7   2  29    2.99    7.57
   7  -2 -29   14.04    7.12
  -7   2  30   10.28    8.28
   7  -2 -30    8.25    7.14
  -7   2  31    9.44    8.23
   7  -2 -31   12.11    7.09
  -7   2  32    0.45    7.02
   7  -2 -32    3.93    6.18
  -7  -2  32   -2.38    7.23
  -7   2  33   10.05    8.45
  -7  -2  33   17.10    7.34
  -7   2  34    0.47    8.35
  -7  -2  34   -1.92    6.08
  -7   2  35   -6.09    9.21
  -7  -2  35   -2.88    6.92
  -7   2  36    0.76    8.28
  -7  -2  36   -1.89    6.93
  -7   2  37    9.41    9.87
  -7   3   1   -0.21    4.39
  -7   3   1   -5.00    9.47
   7  -3  -1    0.59    6.92
   7   3  -1   -4.10   10.23
  -7  -3   1   -1.66    6.01
  -7  -3   1   -1.42    9.82
  -7   3   2  175.55   26.25
  -7   3   2  215.00   30.53
   7  -3  -2  134.80   29.14
   7   3  -2  157.57   30.22
  -7  -3   2  149.48   27.00
  -7  -3   2  152.40   30.11
  -7   3   3   28.69    8.98
  -7   3   3   62.02   14.51
   7  -3  -3   53.80   14.55
   7   3  -3   51.37   14.47
  -7  -3   3   50.04   11.69
  -7  -3   3   51.73   15.19
  -7   3   4   12.62    5.52
  -7   3   4    4.56    9.00
   7  -3  -4    1.14    8.18
   7   3  -4    7.69    9.27
  -7  -3   4    6.97    6.98
  -7  -3   4   -3.20   11.13
  -7   3   5  101.20   16.55
  -7   3   5   54.57   17.81
   7  -3  -5   93.63   20.62
   7   3  -5   85.40   19.66
  -7  -3   5  114.02   18.28
  -7  -3   5  111.41   21.74
  -7   3   6   14.88    5.79
  -7   3   6    5.84    9.40
   7  -3  -6   20.06   10.57
   7   3  -6   10.68    9.66
  -7  -3   6   17.79    7.59
  -7  -3   6   15.03   10.67
  -7   3   7    4.36    3.55
  -7   3   7    2.58    8.69
   7  -3  -7    3.27    8.60
   7   3  -7    3.54    7.91
  -7  -3   7    1.39    6.23
  -7  -3   7    7.54    9.77
  -7   3   8    0.41    5.08
  -7   3   8    0.05    9.21
   7  -3  -8   -3.77    9.26
   7   3  -8   -1.62    8.65
  -7  -3   8   -3.07    6.71
  -7  -3   8   -0.99    9.26
  -7   3   9  303.82   42.64
   7  -3  -9  312.24   46.13
   7   3  -9  233.75   44.48
  -7  -3   9  271.49   42.82
  -7  -3   9  257.90   45.85
  -7   3  10   97.53   15.24
  -7   3  10   97.20   18.26
   7  -3 -10   27.69   14.82
   7   3 -10   84.86   19.18
  -7  -3  10   74.09   14.68
  -7  -3  10   91.90   19.14
  -7   3  11    1.11    4.30
  -7   3  11   15.45    9.61
   7  -3 -11    6.83    7.09
   7  -3 -11    7.74    9.32
   7   3 -11   18.81   10.62
  -7  -3  11    3.48    5.67
  -7  -3  11    4.78    9.61
  -7   3  12   -0.06    8.19
   7  -3 -12    1.18    8.68
   7   3 -12   16.75    9.90
  -7  -3  12    3.60    5.88
  -7  -3  12   -1.28    9.65
  -7   3  13   96.22   19.64
   7  -3 -13   70.83   17.38
   7   3 -13   55.43   16.36
  -7  -3  13   71.68   14.15
  -7  -3  13   98.28   20.58
  -7   3  14  108.66   23.68
   7   3 -14  107.79   22.67
  -7  -3  14  110.07   19.28
  -7  -3  14  135.86   24.93
  -7   3  15  192.94   32.82
  -7  -3  15  166.79   27.62
  -7   3  16   26.07   12.86
  -7  -3  16   17.43    6.88
  -7   3  17    1.53   10.83
   7  -3 -17    3.35    6.81
  -7  -3  17    4.11    4.38
  -7   3  18   27.94   10.02
   7  -3 -18   36.66   10.51
  -7  -3  18   29.22    8.18
  -7   3  19  308.05   53.16
   7  -3 -19  380.78   53.41
  -7  -3  19  346.61   51.50
  -7   3  20    3.35    6.44
   7  -3 -20   -3.13    6.67
  -7  -3  20    0.73    4.61
  -7   3  21    9.18    7.20
   7  -3 -21    6.45    7.30
  -7  -3  21    3.53    5.35
  -7   3  22   -0.19    6.71
   7  -3 -22    1.00    5.54
  -7  -3  22   -0.37    4.56
  -7   3  23   31.12    9.73
   7  -3 -23   14.30    8.20
   7   3 -23    6.62    7.40
  -7  -3  23   26.77    7.67
  -7   3  24    2.45    6.61
   7  -3 -24   12.70    7.08
   7   3 -24    9.94    6.67
  -7   3  25   32.25   11.31
   7  -3 -25   26.37   10.12
   7   3 -25   43.26   10.30
  -7   3  26    3.80    6.81
   7  -3 -26   -3.78    7.50
  -7   3  27   -2.59    6.80
   7  -3 -27    1.88    5.81
  -7   3  28    3.45    8.06
   7  -3 -28   -0.30    6.14
  -7   3  29   10.94    9.31
   7  -3 -29   -0.73    6.20
  -7   3  30    3.74    7.49
   7  -3 -30    4.49    6.19
  -7   3  31    2.03    7.16
   7  -3 -31   17.33    8.96
  -7   3  32   -0.74    7.46
   7  -3 -32    4.27    7.04
  -7   3  33    6.91    8.13
   7  -3 -33    1.48    5.45
  -7   3  34   -1.67    7.87
  -7  -3  34    5.67    6.42
  -7   3  35   13.41   10.23
  -7  -3  35   17.73    8.35
  -7   3  36    2.91    7.64
  -7  -3  36   -0.00    6.17
  -7   4   1   77.35   13.63
   7  -4  -1   35.76   15.45
   7   4  -1   86.26   19.05
  -7  -4   1   83.81   15.52
  -7  -4   1   83.49   18.64
  -7   4   2  103.50   18.96
   7  -4  -2  115.73   22.88
   7   4  -2  122.52   24.40
  -7  -4   2  109.73   20.49
  -7  -4   2  133.41   24.58
  -7   4   3   17.48    6.14
   7  -4  -3   21.09   10.71
   7   4  -3    8.75   10.45
  -7  -4   3   15.17    7.75
  -7  -4   3   11.77   11.74
  -7   4   4   31.01    8.06
  -7   4   4   26.04   12.14
   7  -4  -4   42.34   12.22
   7   4  -4   30.62   12.66
  -7  -4   4   27.80    9.22
  -7  -4   4   23.60   12.94
  -7   4   5   89.22   14.98
  -7   4   5   86.42   18.07
   7  -4  -5   89.95   18.77
   7   4  -5  110.70   20.21
  -7  -4   5   73.02   15.64
  -7  -4   5   38.89   17.11
  -7   4   6   76.01   14.10
  -7   4   6   82.40   17.18
   7  -4  -6   76.75   17.84
   7   4  -6   69.63   17.99
  -7  -4   6   56.76   14.50
  -7  -4   6   94.99   20.12
  -7   4   7   37.11    9.38
  -7   4   7   62.84   14.13
   7  -4  -7   32.97   12.77
   7   4  -7   64.56   14.87
  -7  -4   7   30.72   10.52
  -7  -4   7   55.72   15.32
  -7   4   8   48.80   12.04
  -7   4   8   72.09   16.76
   7  -4  -8   77.15   14.71
   7  -4  -8   74.64   16.64
   7   4  -8   88.66   17.25
  -7  -4   8   73.89   14.09
  -7  -4   8   34.34   15.88
  -7   4   9   29.31   11.55
   7  -4  -9   29.09   12.10
   7   4  -9   18.03   10.62
  -7  -4   9   46.88   10.15
  -7  -4   9   16.06   11.79
  -7   4  10   -4.98    9.96
   7  -4 -10   -3.14    8.19
   7   4 -10   -0.10    8.62
  -7  -4  10   -2.00    5.92
  -7  -4  10    3.82   10.99
  -7   4  11  109.41   24.07
   7  -4 -11  139.85   25.17
   7   4 -11  125.95   23.39
  -7  -4  11  125.29   21.36
  -7  -4  11   99.95   24.10
  -7   4  12  132.98   26.14
   7  -4 -12  136.93   25.95
   7   4 -12  133.36   25.73
  -7  -4  12  175.18   23.84
  -7  -4  12   75.81   24.86
  -7   4  13  185.25   29.34
  -7   4  13  184.16   31.95
  -7  -4  13  159.78   27.56
  -7  -4  13  151.66   31.42
  -7   4  14   46.23   10.98
  -7   4  14   10.88   11.22
  -7  -4  14   27.81    8.49
  -7   4  15   49.79   13.32
  -7   4  15   57.85   17.03
   7  -4 -15   46.81   12.27
  -7  -4  15   55.52   11.59
  -7   4  16   13.72   11.97
   7  -4 -16   35.57    9.91
  -7  -4  16   33.41    8.39
  -7   4  17  201.11   32.40
   7  -4 -17  150.83   27.37
  -7  -4  17  157.29   26.15
  -7   4  18   16.08    9.47
   7  -4 -18   44.62   10.83
  -7  -4  18   27.94    7.98
  -7   4  19    4.26    8.49
   7  -4 -19   17.33    8.94
  -7  -4  19   19.48    6.62
  -7   4  20   24.50   11.04
   7  -4 -20   43.66   10.65
  -7  -4  20   35.41    8.64
  -7   4  21   34.28   12.37
   7  -4 -21   66.16   13.22
  -7  -4  21   43.36   10.10
  -7   4  22   55.70   13.95
   7  -4 -22   69.59   13.50
  -7  -4  22   40.60   10.44
  -7   4  23   14.29    8.87
   7  -4 -23   11.54    7.43
  -7  -4  23    9.83    5.38
  -7   4  24    2.56    6.85
   7  -4 -24    6.00    8.16
  -7  -4  24    4.80    5.08
  -7   4  25    7.39    6.86
   7  -4 -25   -2.74    6.64
  -7   4  26    6.54    8.57
   7  -4 -26    7.85    6.74
  -7   4  27   14.37   10.08
   7  -4 -27   22.29    8.34
  -7   4  28    6.56    9.06
   7  -4 -28   14.89    8.81
  -7   4  29    4.86    7.63
   7  -4 -29   26.98    8.77
  -7   4  30    1.78    7.27
   7  -4 -30   -1.82    6.97
  -7   4  31   -1.73    7.00
   7  -4 -31    6.06    7.24
  -7   4  32    7.08    8.90
   7  -4 -32    0.84    8.12
  -7   4  33    8.37    8.50
   7  -4 -33    3.31    7.10
  -7   4  34   -1.48    8.66
   7  -4 -34    2.58    6.42
  -7   4  35    0.00    7.95
  -7  -4  35    0.91    6.13
  -7   4  36   -0.63    9.41
  -7  -4  36   -1.12    5.43
  -7   5   1   -0.98    4.92
   7  -5  -1   -7.39   10.33
   7   5  -1    4.82   11.40
  -7  -5   1    1.15    5.77
  -7  -5   1    4.32    8.78
  -7   5   2    0.41    4.26
   7  -5  -2   -1.45    7.27
   7   5  -2    8.82    9.70
  -7  -5   2    6.09    7.08
  -7  -5   2   15.21   10.89
  -7   5   3   50.62   10.02
   7  -5  -3   43.80   13.58
   7   5  -3   37.65   13.98
  -7  -5   3   33.85   11.02
  -7  -5   3   49.01   14.78
  -7   5   4  108.03   19.66
   7  -5  -4  114.70   23.09
   7   5  -4  114.31   24.37
  -7  -5   4  103.36   20.25
  -7  -5   4  152.35   25.60
  -7   5   5   41.76   10.15
   7  -5  -5   46.17   11.03
   7  -5  -5   30.14   12.35
   7   5  -5   57.44   15.77
  -7  -5   5   38.69   10.81
  -7  -5   5   36.50   15.16
   7  -5  -6    0.37    9.33
   7   5  -6    0.92    9.23
  -7  -5   6    4.65    5.95
  -7  -5   6    1.56    9.90
  -7   5   7   20.51    7.46
   7  -5  -7   25.17   11.26
   7   5  -7    5.26    9.74
  -7  -5   7   20.24    8.18
  -7  -5   7    5.20    9.60
  -7   5   8   76.94   16.37
   7  -5  -8  112.93   20.51
   7   5  -8   71.59   18.01
  -7  -5   8   92.86   16.84
  -7  -5   8   68.42   18.68
  -7   5   9  147.06   25.65
   7  -5  -9  118.40   26.47
   7   5  -9  160.50   27.44
  -7  -5   9  155.06   25.26
  -7  -5   9  143.54   29.28
  -7   5  10   46.07   11.89
   7  -5 -10   15.74   11.51
   7   5 -10   58.69   14.34
  -7  -5  10   36.37   10.23
  -7  -5  10   53.59   16.20
  -7   5  11  110.38   19.07
  -7   5  11  137.01   23.31
   7   5 -11   74.63   19.02
  -7  -5  11   83.88   17.50
  -7  -5  11   81.54   21.65
  -7   5  12   -2.00    6.32
  -7   5  12    0.36    9.28
   7  -5 -12    1.74    6.06
  -7  -5  12    0.96    5.27
  -7   5  13   74.86   15.33
  -7   5  13   75.25   17.86
   7  -5 -13   57.48   14.06
  -7  -5  13   57.26   13.29
  -7   5  14   70.68   15.02
  -7   5  14   56.72   17.09
   7  -5 -14   71.89   14.44
  -7  -5  14   50.90   12.68
  -7   5  15  148.76   30.35
  -7   5  15  203.73   34.10
   7  -5 -15  165.36   29.92
  -7  -5  15  211.23   29.78
  -7   5  16    2.46   10.91
   7  -5 -16    3.74    5.71
  -7  -5  16    0.04    5.44
  -7   5  17   12.29   11.52
   7  -5 -17    8.41    7.47
  -7  -5  17    1.28    4.86
  -7   5  18    5.74    7.84
   7  -5 -18    0.44    6.52
  -7  -5  18    6.40    5.17
  -7   5  19   24.35   11.76
   7  -5 -19   32.71   10.69
  -7  -5  19   54.14   10.06
  -7   5  20   44.98   12.86
   7  -5 -20   49.44   11.99
  -7  -5  20   36.46    9.29
  -7   5  21    9.48    8.16
   7  -5 -21    9.29    7.31
  -7  -5  21   16.54    6.59
  -7   5  22   -3.38    7.57
   7  -5 -22    0.06    6.64
  -7  -5  22    1.10    4.60
  -7   5  23    0.90    8.08
   7  -5 -23    1.40    5.98
  -7   5  24   12.74    8.09
   7  -5 -24    5.17    6.99
  -7   5  25    9.78    9.81
   7  -5 -25   22.15    8.52
  -7   5  26   12.40    9.33
   7  -5 -26    7.03    6.98
  -7   5  27   -0.39    7.06
   7  -5 -27   -1.75    6.60
  -7   5  28    8.28   10.28
   7  -5 -28   -0.70    6.51
  -7   5  29    3.87    8.85
   7  -5 -29    3.31    6.68
  -7   5  30   11.61    9.40
   7  -5 -30   13.76    7.82
  -7   5  31   12.70   10.38
   7  -5 -31   11.98    7.99
  -7   5  32    3.46    8.77
   7  -5 -32    8.08    7.22
  -7   5  33    0.50    8.62
   7  -5 -33   -3.90    7.51
  -7   5  34    4.15    8.44
   7  -5 -34    3.44    6.99
  -7   5  35   -0.74    9.83
   7  -5 -35    8.90    9.43
  -7   5  36    8.07    9.62
  -7   6   1   68.02   14.03
  -7   6   1   58.33   14.62
   7  -6  -1   45.89   13.65
   7  -6  -1  104.89   19.14
   7   6  -1  110.51   22.41
  -7  -6   1   96.08   15.92
  -7  -6   1  104.71   20.26
  -7   6   2   70.80   14.52
  -7   6   2   91.31   15.88
   7  -6  -2   79.53   14.96
   7  -6  -2   40.96   15.93
   7   6  -2   97.90   21.60
  -7  -6   2   56.77   14.47
  -7  -6   2   91.55   19.84
  -7   6   3   28.23    9.17
   7  -6  -3   50.77   13.13
   7   6  -3   16.34   12.45
  -7  -6   3   27.21    9.72
  -7  -6   3   58.34   16.23
  -7   6   4   13.41    7.33
   7  -6  -4    0.52    8.12
   7   6  -4   19.66   12.37
  -7  -6   4   11.90    7.41
  -7  -6   4   19.01   11.93
  -7   6   5   -2.73    5.72
   7  -6  -5   -2.63    9.47
   7   6  -5    1.17    9.99
  -7  -6   5   -2.06    6.64
  -7  -6   5   15.35   10.79
  -7   6   6  102.72   18.36
   7  -6  -6  108.42   20.99
   7   6  -6   46.89   18.60
  -7  -6   6   97.44   17.65
  -7  -6   6  103.60   21.39
  -7   6   7  153.64   25.02
   7  -6  -7  165.01   27.88
   7   6  -7  119.13   26.33
  -7  -6   7  141.23   24.45
  -7  -6   7  105.14   27.39
  -7   6   8   44.83   13.07
   7  -6  -8   69.43   16.63
   7   6  -8   47.03   15.67
  -7  -6   8   71.60   13.75
  -7  -6   8   53.56   16.90
  -7   6   9   11.38    7.69
   7  -6  -9    5.88    6.47
  -7  -6   9   -1.32    6.57
  -7   6  10  165.55   23.32
   7  -6 -10   94.99   20.09
  -7  -6  10  104.00   20.71
  -7   6  11  121.38   23.13
   7  -6 -11  114.69   21.86
  -7  -6  11  129.37   21.93
  -7   6  12   27.02    9.52
   7  -6 -12   15.33    8.45
  -7  -6  12   11.16    7.66
  -7   6  13   10.02    8.02
   7  -6 -13   17.47    7.41
  -7  -6  13   17.86    7.91
  -7   6  14   23.11    9.27
   7  -6 -14   14.59    8.08
  -7  -6  14   16.15    8.23
  -7   6  15    5.36    7.99
   7  -6 -15   -3.75    6.78
  -7  -6  15    1.52    6.26
   7  -6 -16   84.16   15.70
  -7  -6  16   60.69   13.99
   7  -6 -17   87.16   17.17
  -7  -6  17   72.25   15.04
  -7   6  18  101.57   21.52
   7  -6 -18  110.40   19.93
  -7  -6  18   97.46   18.20
  -7   6  19    1.90    7.40
   7  -6 -19    3.51    7.57
  -7  -6  19    4.12    5.38
  -7   6  20    0.64    8.01
   7  -6 -20    1.61    5.68
  -7  -6  20   -0.98    4.95
  -7   6  21    1.35    7.28
   7  -6 -21   -0.94    7.16
  -7  -6  21    6.30    4.67
  -7   6  22   27.72   10.00
   7  -6 -22   20.29    9.27
  -7   6  23   12.35    9.53
   7  -6 -23   13.96    7.73
  -7   6  24    3.16    9.07
   7  -6 -24   22.45    9.74
  -7   6  25   -1.40    7.20
   7  -6 -25   -0.00    7.76
  -7   6  26   18.13   10.57
   7  -6 -26   14.26    8.37
  -7   6  27   16.17    9.85
   7  -6 -27   17.49    8.78
  -7   6  28    6.90    9.05
   7  -6 -28   24.16    9.38
  -7   6  29   -1.98    7.83
   7  -6 -29    0.36    6.87
  -7   6  30   -2.91    8.62
   7  -6 -30   -1.49    7.05
  -7   6  31   -8.08   10.28
   7  -6 -31    5.20    7.44
  -7   6  32    8.32   10.05
   7  -6 -32   19.28    9.23
  -7   6  33    2.75    9.93
   7  -6 -33   10.48    7.37
  -7   6  34    2.68    8.45
   7  -6 -34    3.18    8.05
  -7   6  35   -4.02   11.62
   7  -6 -35    3.05    7.09
  -7   6  36    0.78    8.18
   7  -6 -36    2.50    7.04
   7  -6 -37    6.44    8.71
  -7   7   1    2.92    6.30
   7   7  -1   -4.99   15.29
  -7  -7   1   14.02   11.45
  -7   7   2   38.10   10.17
   7   7  -2   20.41   13.37
  -7  -7   2   23.31   12.13
  -7   7   3   22.57    9.52
   7   7  -3   18.78   13.91
  -7  -7   3   11.30   12.01
  -7   7   4  203.63   36.53
   7   7  -4  243.31   41.04
  -7  -7   4  252.75   41.00
  -7   7   5   75.91   17.56
   7  -7  -5   94.55   20.63
   7   7  -5   85.67   21.56
  -7  -7   5   88.15   17.86
  -7  -7   5  125.34   23.87
  -7   7   6   10.41    7.65
   7  -7  -6    9.37    7.32
   7  -7  -6    1.69    8.95
  -7  -7   6   14.09    7.53
  -7   7   7   89.42   17.67
   7  -7  -7   57.62   15.36
  -7  -7   7   97.49   16.92
  -7   7   8   16.57    8.42
   7  -7  -8   16.33    7.66
  -7  -7   8   26.69    8.81
  -7   7   9   26.66   10.91
   7  -7  -9   31.63    9.76
  -7  -7   9   42.65   10.58
  -7   7  10  105.92   23.24
   7  -7 -10  176.15   24.29
  -7  -7  10  109.26   22.11
  -7   7  11   24.79   11.09
   7  -7 -11   36.12   10.22
  -7  -7  11   29.79   10.07
  -7   7  12   -2.19    7.51
   7  -7 -12    0.34    6.75
  -7  -7  12    4.70    6.38
  -7   7  13   33.33   11.45
   7  -7 -13   19.90    9.51
  -7  -7  13   18.59    8.34
  -7   7  14  186.14   32.54
   7  -7 -14  203.18   31.20
  -7  -7  14  165.87   29.97
  -7   7  15   -0.57    7.87
   7  -7 -15    1.96    6.16
  -7  -7  15   -3.62    6.15
   7  -7 -16   -2.50    6.92
  -7  -7  16   10.71    6.67
   7  -7 -17    8.61    7.55
  -7  -7  17    0.79    6.12
  -7   7  18    0.01    7.77
   7  -7 -18    4.42    7.18
  -7  -7  18   13.25    6.81
  -7   7  19   -0.35    6.98
   7  -7 -19    1.13    6.70
  -7  -7  19    7.09    5.37
  -7   7  20   34.86   12.54
   7  -7 -20   35.42   10.74
  -7   7  21   -2.64    8.51
   7  -7 -21    9.59    7.16
  -7   7  22    1.42    8.72
   7  -7 -22   15.91    8.22
  -7   7  23    0.07    9.31
   7  -7 -23    1.18    6.84
  -7   7  24   35.11   13.36
   7  -7 -24   29.04   10.23
  -7   7  25   -4.24    8.97
   7  -7 -25    7.68    8.19
  -7   7  26   19.37   11.77
   7  -7 -26   22.51    9.71
  -7   7  27   -5.95    9.25
   7  -7 -27   -1.61    6.80
  -7   7  28   -2.97    7.83
   7  -7 -28   -2.60    7.41
  -7   7  29   13.09    9.92
   7  -7 -29    1.75    6.86
  -7   7  30   18.85   11.34
   7  -7 -30    9.48    8.46
  -7   7  31    4.87    9.65
   7  -7 -31    4.78    7.62
  -7   7  32    1.08    9.41
   7  -7 -32    2.43    8.46
  -7   7  33   -0.11    8.38
   7  -7 -33    0.37    7.05
  -7   7  34   13.30   11.70
   7  -7 -34   -1.20    7.78
  -7   7  35   -3.28   10.60
   7  -7 -35   -2.75    6.80
   7  -7 -36   11.24    9.55
   7  -7 -37    5.69    7.87
   7  -7 -38    2.33    8.32
   7  -8  -1   37.70   13.51
  -7  -8   1   34.69   11.13
   7  -8  -2  116.35   23.82
   7  -8  -3   11.12    7.02
   7  -8  -3    7.53   10.91
  -7   8   4   19.13    9.95
   7  -8  -4   36.31    9.77
  -7   8   5   10.88    8.12
   7  -8  -5    2.40    6.40
  -7   8   6   39.19   10.79
   7  -8  -6    8.22    7.59
  -7   8   7   -1.92    7.11
   7  -8  -7    1.66    5.71
  -7   8   8    4.38    8.81
   7  -8  -8   67.81   11.59
  -7   8   9   11.32    8.91
   7  -8  -9    7.07    6.74
  -7   8  10   12.97    9.39
   7  -8 -10   20.96    9.01
  -7  -8  10    7.88    7.63
  -7   8  11    8.87    8.67
   7  -8 -11   13.32    8.07
  -7  -8  11   11.03    7.69
  -7   8  12  187.89   32.00
   7  -8 -12  165.55   29.55
  -7  -8  12  176.65   29.51
  -7   8  13   -0.03    8.20
   7  -8 -13    0.11    6.82
  -7  -8  13   -4.53    6.78
  -7   8  14    0.89    6.99
   7  -8 -14    8.51    7.74
  -7  -8  14    3.12    6.38
  -7   8  15    1.14    7.50
   7  -8 -15    7.08    7.40
  -7  -8  15    0.21    6.62
   7  -8 -16   75.74   14.34
  -7  -8  16   38.23   12.20
   7  -8 -17    1.43    7.07
  -7  -8  17    3.34    6.21
  -7   8  18   11.25    8.94
   7  -8 -18    7.45    7.49
  -7   8  19    0.64    8.71
   7  -8 -19   -2.48    7.79
  -7   8  20   22.57   11.42
   7  -8 -20   21.73    9.14
  -7   8  21    1.27    7.50
   7  -8 -21   -6.56    7.87
  -7   8  22    4.59    8.56
   7  -8 -22    1.77    7.95
  -7   8  23   21.72   12.81
   7  -8 -23   30.29   10.16
  -7   8  24    4.81    8.78
   7  -8 -24   10.75    8.81
  -7   8  25    5.67    9.19
   7  -8 -25    1.97    7.38
  -7   8  26   12.34   10.52
   7  -8 -26   26.92   11.12
  -7   8  27    7.28    9.14
   7  -8 -27    3.62    7.56
  -7   8  28   34.94   12.75
   7  -8 -28   15.73    9.94
  -7   8  29   -4.94    9.10
   7  -8 -29   -1.85    6.69
  -7   8  30   -2.12    9.80
   7  -8 -30    2.97    8.02
  -7   8  31   -1.51    9.17
   7  -8 -31    1.76    8.38
  -7   8  32   -8.32   11.61
   7  -8 -32    3.16    7.48
  -7   8  33   -0.41    8.56
   7  -8 -33   -2.91    7.83
  -7   8  34    5.62   10.07
   7  -8 -34    3.97    7.69
  -7   8  35   -0.77    8.48
   7  -8 -35    8.96    8.81
   7  -8 -36    3.11    7.19
   7  -9  -1    9.25    6.76
  -7  -9   1   -0.86    7.19
   7  -9  -2   44.45   11.03
  -7  -9   2   36.60   11.69
   7  -9  -3    0.88    5.79
  -7  -9   3    9.99    8.03
   7  -9  -4   47.02   12.13
  -7  -9   4   48.86   12.53
   7  -9  -5    4.18    7.27
  -7  -9   5    4.66    6.99
   7  -9  -6   38.00   10.99
   7  -9  -7   23.25    8.93
   7  -9  -8   25.79    9.50
   7  -9  -9    1.16    6.84
   7  -9 -10  156.94   27.40
   7  -9 -11    0.62    6.39
  -7   9  12   -0.08    7.13
   7  -9 -12    5.45    7.00
  -7   9  13    8.06    8.52
   7  -9 -13   13.89    7.71
  -7   9  14   64.76   17.21
   7  -9 -14   53.15   13.89
  -7  -9  14   73.08   14.65
  -7   9  15    3.15    8.51
   7  -9 -15   -0.03    5.72
  -7  -9  15   -1.46    6.11
   7  -9 -16   25.97    9.32
  -7  -9  16   22.98    9.06
   7  -9 -17    9.84    8.29
  -7   9  18    7.58    9.86
   7  -9 -18   25.99    9.20
  -7   9  19   -4.11    9.25
   7  -9 -19    2.11    6.93
  -7   9  20   12.30   10.12
   7  -9 -20   44.18   11.42
  -7   9  21    1.16    8.69
   7  -9 -21    0.07    7.03
  -7   9  22   -0.91    8.16
   7  -9 -22    2.32    7.56
  -7   9  23    0.32    9.24
   7  -9 -23   -4.39    7.72
  -7   9  24   11.30   10.64
   7  -9 -24   21.00    9.77
  -7   9  25   -1.01    9.80
   7  -9 -25   15.10    8.37
  -7   9  26    3.42   10.29
   7  -9 -26    3.16    8.23
  -7   9  27   10.24    9.38
   7  -9 -27   -3.19    8.03
  -7   9  28   13.93   10.91
   7  -9 -28    3.63    7.48
  -7   9  29   -2.22    9.46
   7  -9 -29   -0.01    7.44
  -7   9  30   10.70   11.00
   7  -9 -30    7.58    8.13
  -7   9  31   -1.48   10.32
   7  -9 -31    3.74    6.69
  -7   9  32   -3.48   10.78
   7  -9 -32   -0.03    6.56
  -7   9  33   -8.28   10.96
   7  -9 -33    7.82    8.62
  -7   9  34    2.22    9.87
   7 -10  -1    8.03    7.19
  -7 -10   1   12.62    7.98
   7 -10  -2   60.94   13.79
  -7 -10   2   54.44   13.75
   7 -10  -3    1.85    6.19
  -7 -10   3    2.89    7.06
   7 -10  -4    8.10    7.63
  -7 -10   4   -0.94    6.52
   7 -10  -5   -1.37    7.22
  -7 -10   5    1.43    6.39
   7 -10  -6  144.59   23.54
  -7 -10   6  109.61   23.00
   7 -10  -7    1.03    6.45
  -7 -10   7    0.20    6.94
   7 -10  -8   10.28    7.52
  -7 -10   8    8.01    7.45
   7 -10  -9   -0.31    5.86
  -7 -10   9   -1.22    7.08
   7 -10 -10    7.54    7.64
   7 -10 -11    1.03    7.15
   7 -10 -12   65.87   15.07
   7 -10 -13   -0.77    7.14
   7 -10 -14   10.28    7.57
   7 -10 -15   -1.38    7.14
   7 -10 -16   40.64   11.94
   7 -10 -17    0.32    6.56
   7 -10 -18   54.12   14.35
   7 -10 -19    2.89    7.41
   7 -10 -20   -0.32    6.22
   7 -10 -21   -1.41    7.45
   7 -10 -23   -0.94    7.01
   7 -10 -24   -2.81    8.92
  -7  10  25    6.29   10.97
   7 -10 -25    0.00    7.80
  -7  10  26   -0.26    8.10
   7 -10 -26   12.41    8.70
  -7  10  27   -2.45    9.46
   7 -10 -27    3.11    7.37
  -7  10  28    3.75    9.18
   7 -10 -28    5.27    7.90
  -7  10  29    6.71   10.24
   7 -10 -29    2.75    8.32
  -7  10  30    5.46    9.46
   7 -10 -30   11.45    8.42
  -7  10  31    0.04    9.16
   7 -10 -31   -2.89    8.22
  -7  10  32    2.36    8.73
  -7  10  33   10.88   11.33
  -7  10  34   -6.03   11.93
   7 -11  -1   -2.11    6.36
  -7 -11   1    0.77    7.17
   7 -11  -2    3.90    6.78
  -7 -11   2   -2.35    8.65
   7 -11  -3   13.04    7.71
  -7 -11   3    3.06    7.56
   7 -11  -4   40.63   10.59
  -7 -11   4   26.53   11.22
   7 -11  -5   54.46   12.03
  -7 -11   5   22.54   10.16
   7 -11  -6   -0.36    7.00
  -7 -11   6   -0.96    7.09
  -7 -11   7   10.67    8.06
   7 -11  -8   22.79    8.84
  -7 -11   8    0.30    8.20
   7 -11  -9   13.70    8.18
  -7 -11   9    0.86    6.67
   7 -11 -10   42.45   11.55
  -7 -11  10   28.31   10.98
   7 -11 -11    4.96    7.17
  -7 -11  11    0.13    7.17
   7 -11 -12   -0.24    5.35
  -7 -11  12   -2.50    6.56
   7 -11 -13    2.21    7.02
   7 -11 -14    8.52    7.51
   7 -11 -15   -1.93    6.76
   7 -11 -16    9.75    8.53
   7 -11 -17    6.44    7.00
   7 -11 -18   11.31    7.64
   7 -11 -19    0.97    7.49
   7 -11 -20   35.17   11.33
   7 -11 -21   -3.03    7.45
   7 -11 -22   -3.00    8.33
   7 -11 -23   -4.06    8.75
   7 -11 -24   16.61    9.72
   7 -11 -25    3.10    9.65
   7 -11 -26    1.92    8.25
   7 -11 -27   18.13    9.82
   7 -11 -28   -3.28    7.75
   7 -12  -1    5.83    7.09
  -7 -12   1    6.21    7.53
   7 -12  -2   21.35    8.70
  -7 -12   2   20.30    9.81
   7 -12  -3   -0.45    7.09
  -7 -12   3   -0.95    6.31
   7 -12  -4    0.67    6.66
  -7 -12   4   -0.04    6.97
   7 -12  -5   15.14    8.23
  -7 -12   5   13.63    8.48
   7 -12  -6   36.47   10.54
  -7 -12   6   27.42   11.12
   7 -12  -7    2.99    7.09
  -7 -12   7    3.11    7.72
   7 -12  -8   13.16    7.61
  -7 -12   8    7.13    7.44
   7 -12  -9    3.12    6.10
  -7 -12   9   -0.82    6.95
   7 -12 -10   -0.38    7.04
  -7 -12  10    5.02    6.45
   7 -12 -11   -1.57    6.75
  -7 -12  11   -3.09    6.34
   7 -12 -12   37.70   11.38
   7 -12 -13   -5.87    7.87
   7 -12 -14    3.10    7.24
   7 -12 -15   -0.28    8.10
   7 -12 -16   29.67   12.01
   7 -12 -17    0.97    7.35
   7 -12 -18   11.31    9.32
   7 -12 -19   -4.48    7.66
   7 -12 -20    3.28    7.75
   7 -12 -21   -5.73    8.85
   7 -12 -22    8.09    8.26
   7 -12 -23   -0.24    7.58
   7 -12 -24    0.95    7.69
   7 -12 -25    0.42    7.39
   7 -13  -1   -0.18    5.50
  -7 -13   1   -2.73    8.01
   7 -13  -2    8.60    8.66
  -7 -13   2   11.67    8.27
   7 -13  -3   15.07    9.17
  -7 -13   3   19.15    9.63
   7 -13  -4   81.68   16.25
  -7 -13   4   48.89   14.44
   7 -13  -5    7.14    8.29
  -7 -13   5    7.65    7.95
   7 -13  -6   -6.24    8.52
  -7 -13   6   -2.71    7.61
   7 -13  -7   -3.27    7.80
  -7 -13   7    0.28    6.73
   7 -13  -8   10.43    7.55
  -7 -13   8    1.67    7.18
   7 -13  -9    1.34    7.82
  -7 -13   9    6.21    7.51
   7 -13 -10   25.75   10.45
   7 -13 -11   -1.46    7.29
   7 -13 -12    1.20    7.69
   7 -13 -13    0.38    7.63
   7 -13 -14   29.33   11.11
   7 -13 -15    4.23    8.49
   7 -13 -16   -1.13    6.71
   7 -13 -17    3.80    7.03
   7 -13 -18   -0.48    7.41
   7 -13 -19    6.88    8.14
   7 -13 -20   10.30    8.81
   7 -13 -21    7.98    6.70
   7 -13 -22    0.33    7.69
   7 -14  -1   -0.27    5.83
  -7 -14   1    5.38    7.19
   7 -14  -2   16.14    8.24
  -7 -14   2   12.08    8.98
   7 -14  -3    1.68    7.03
  -7 -14   3    1.65    7.69
   7 -14  -4    3.47    7.71
  -7 -14   4    5.81    7.94
   7 -14  -5   -1.07    7.67
  -7 -14   5    0.93    7.00
   7 -14  -6   41.13   12.05
  -7 -14   6   16.94   11.45
   7 -14  -7   19.39    9.87
  -7 -14   7   25.24   10.20
   7 -14  -8   11.83    8.35
   7 -14  -9   -3.33    7.93
   7 -14 -10   11.43    8.84
   7 -14 -11    0.25    6.29
   7 -14 -12   18.64    9.48
   7 -14 -13    5.34    7.82
   7 -14 -14    3.59    8.27
   7 -14 -15   -2.75    8.77
   7 -14 -16    3.64    7.09
   7 -14 -17   13.17    8.22
   7 -14 -18    1.41    7.56
   7 -14 -19   10.72    7.95
   7 -15  -1   -1.51    6.86
  -7 -15   1   -3.01    7.38
   7 -15  -2   -0.58    8.20
  -7 -15   2    5.66    8.55
   7 -15  -3    6.33    7.88
  -7 -15   3   26.40    9.83
   7 -15  -4    4.46    8.06
  -7 -15   4   24.78    9.71
   7 -15  -5   -4.52    7.32
  -7 -15   5   -0.82    8.00
   7 -15  -6    0.67    6.33
   7 -15  -7    1.46    6.80
   7 -15  -8    9.07    8.08
   7 -15  -9    4.66    8.06
   7 -15 -10   -5.07    7.73
   7 -15 -11    5.67    7.28
   7 -15 -12    1.23    7.61
   7 -15 -13    5.53    8.36
   7 -15 -14   -0.16    7.96
   7 -15 -15   -0.81    7.03
   7 -15 -16    1.16    8.52
   7 -16  -1    7.72    8.21
  -7 -16   1    5.76    7.96
   7 -16  -2   -2.93    6.84
  -7 -16   2   -2.81    7.61
   7 -16  -3    8.62    7.43
  -7 -16   3   -3.94    8.53
   7 -16  -4   -1.07    7.25
   7 -16  -5   -0.30    6.58
   7 -16  -6   19.80   10.29
   7 -16  -7    3.40    7.76
   7 -16  -8   -1.11    7.47
   7 -16  -9    1.01    7.68
   7 -16 -10    8.22    7.85
   7 -16 -11    8.16    8.71
   7 -16 -12   -1.21    7.12
  -7 -17   1   -2.96    8.71
   7 -17  -3    1.24    7.53
   7 -17  -4    1.01    6.85
   7 -17  -5   -4.00    8.34
   7 -17  -6   -1.43    7.39
   7 -17  -7   -2.92    8.07
   7 -17  -8    2.93    8.41
  -6   0   1    0.51    5.69
  -6   0   1   -2.74    9.36
   6   0  -1   -2.32    5.96
   6   0  -1    8.49    9.12
  -6   0   2  362.78   56.04
  -6   0   2  392.63   58.83
   6   0  -2  371.39   55.91
   6   0  -2  399.67   58.59
  -6   0   3    1.29    5.79
  -6   0   3   -0.89    9.21
   6   0  -3   -3.95    8.07
  -6   0   4   23.27    7.82
  -6   0   4   20.92   11.20
   6   0  -4   25.20    7.87
   6   0  -4   11.98    9.19
  -6   0   5    0.72    5.17
  -6   0   5   -0.18    9.35
   6   0  -5   -0.57    5.86
   6   0  -5   -4.18    8.92
  -6   0   6 1249.76  194.42
  -6   0   6 1436.39  197.66
   6   0  -6 1505.32  195.34
   6   0  -6 1379.40  197.30
  -6   0   7    0.98    4.96
  -6   0   7    3.37    9.31
   6   0  -7   -0.18    5.75
   6   0  -7    1.88    7.75
  -6   0   8   38.06    8.16
  -6   0   8    7.57    9.58
   6   0  -8   25.03    7.99
   6   0  -8   42.33   11.76
  -6   0   9   -0.81    4.51
  -6   0   9    2.25    8.05
   6   0  -9   -2.42    5.46
   6   0  -9    2.55    8.58
  -6   0  10  212.39   32.37
  -6   0  10  246.70   36.04
   6   0 -10  181.64   32.55
   6   0 -10  240.28   36.11
  -6   0  11    2.31    4.74
  -6   0  11   -2.67    7.75
   6   0 -11   -1.69    5.24
   6   0 -11   -2.80    7.60
  -6   0  12  299.55   45.63
  -6   0  12  326.95   49.19
   6   0 -12  299.06   46.04
   6   0 -12  313.91   48.34
  -6   0  13   -0.55    4.15
  -6   0  13    0.15    7.81
   6   0 -13   -1.49    4.60
   6   0 -13   -1.92    7.44
  -6   0  14   80.25   16.13
  -6   0  14  115.16   21.09
   6   0 -14  120.11   17.68
   6   0 -14   80.60   18.67
  -6   0  15    0.30    3.61
  -6   0  15   -4.01    7.60
   6   0 -15   -2.02    6.62
  -6   0  16  299.85   46.33
  -6   0  16  326.93   49.86
  -6   0  17    2.68    4.75
  -6   0  17   -4.09    9.03
   6   0 -17    2.32    5.87
  -6   0  18   23.66   16.31
   6   0 -18  217.90   20.35
   6   0 -19    2.28    5.50
   6   0 -20    2.88    5.19
   6   0 -21    0.60    5.21
   6   0 -22  143.69   24.31
   6   0 -23   -0.20    5.76
   6   0 -24    0.38    5.64
  -6   0  25   -1.51    5.53
  -6   0  26   55.02   12.69
  -6   0  27   -0.41    5.39
  -6   0  28   28.60   10.04
  -6   0  29   -0.70    5.81
  -6   0  30   25.75    8.61
  -6   0  31   -1.79    5.87
  -6   0  32   73.18   15.78
  -6   0  33   -1.39    7.02
  -6   0  34   -3.61    7.22
  -6   0  35    0.06    7.55
  -6   0  36   14.58    8.50
  -6   0  37   -1.06    6.71
  -6   0  38   17.36    9.16
  -6   1   1    4.34    4.89
  -6   1   1    5.37    9.54
   6  -1  -1    6.95    6.04
   6  -1  -1    4.26    8.88
   6   1  -1   -2.61    9.63
  -6  -1   1    9.55    6.31
  -6  -1   1   -2.39   10.10
  -6   1   2  551.22   85.45
  -6   1   2  642.56   88.84
   6  -1  -2  573.93   85.79
   6  -1  -2  603.62   88.17
   6   1  -2  622.71   85.98
   6   1  -2  635.24   88.92
  -6  -1   2  536.77   85.92
  -6  -1   2  672.37   89.62
  -6   1   3   38.97    8.88
  -6   1   3   25.39   11.64
   6  -1  -3   38.40    8.84
   6  -1  -3   38.64   12.18
   6   1  -3   38.02    9.24
   6   1  -3   28.45   11.56
  -6  -1   3   21.94    8.67
  -6  -1   3   15.54   12.82
  -6   1   4  902.32  130.12
  -6   1   4  976.47  133.14
   6  -1  -4  882.70  130.46
   6  -1  -4  961.02  133.18
   6   1  -4  909.73  130.45
   6   1  -4  876.65  132.52
  -6  -1   4  923.38  130.80
  -6  -1   4  911.13  133.32
  -6   1   5   94.01   19.47
  -6   1   5  137.60   23.43
   6  -1  -5  116.00   20.42
   6  -1  -5  129.31   23.69
   6   1  -5  135.51   20.65
   6   1  -5  122.54   23.18
  -6  -1   5  128.11   20.82
  -6  -1   5  125.69   23.64
  -6   1   6  113.54   17.50
  -6   1   6  103.81   20.90
   6  -1  -6   83.33   17.28
   6  -1  -6  115.47   21.16
   6   1  -6  101.61   17.67
   6   1  -6   92.32   20.08
  -6  -1   6  103.80   17.92
  -6  -1   6   91.18   20.36
  -6   1   7  257.94   40.05
  -6   1   7  254.06   42.76
   6  -1  -7  300.54   40.90
   6  -1  -7  268.01   43.15
   6   1  -7  296.79   40.97
   6   1  -7  266.44   42.80
  -6  -1   7  259.08   40.30
  -6  -1   7  211.13   42.41
  -6   1   8  829.93  115.97
  -6   1   8  779.13  118.35
   6  -1  -8  829.93  116.35
   6  -1  -8  828.01  118.87
   6   1  -8  765.59  116.19
   6   1  -8  838.55  118.77
  -6  -1   8  838.40  116.18
  -6  -1   8  769.05  118.61
  -6   1   9    8.00    4.50
  -6   1   9   10.34    9.38
   6  -1  -9   16.90    6.21
   6  -1  -9   10.18    8.85
   6   1  -9    9.57    6.40
   6   1  -9   -2.07    8.24
  -6  -1   9    9.44    5.89
  -6  -1   9   20.05   10.71
  -6   1  10  117.59   19.82
  -6   1  10  158.03   24.33
   6  -1 -10  137.59   20.57
   6  -1 -10   99.06   22.21
   6   1 -10  111.72   20.44
   6   1 -10  110.57   23.04
  -6  -1  10  129.34   20.20
  -6  -1  10  105.61   22.26
  -6   1  11    9.08    5.02
  -6   1  11   19.31    9.55
   6  -1 -11   13.00    5.72
   6  -1 -11   11.59    8.35
   6   1 -11   23.40    7.30
   6   1 -11   14.39    8.92
  -6  -1  11   11.08    5.27
  -6  -1  11   10.45    9.81
  -6   1  12  281.76   46.82
  -6   1  12  302.98   50.26
   6  -1 -12  355.54   47.52
   6  -1 -12  324.12   49.95
   6   1 -12  338.60   47.77
   6   1 -12  343.96   49.88
  -6  -1  12  303.26   46.86
  -6  -1  12  288.72   49.59
  -6   1  13   53.82   11.27
  -6   1  13   64.78   15.49
   6  -1 -13   51.57   13.69
   6   1 -13   69.15   12.55
   6   1 -13   49.52   13.22
  -6  -1  13   62.84   11.49
  -6  -1  13   49.19   13.84
  -6   1  14  158.73   29.79
  -6   1  14  200.16   33.79
   6  -1 -14  164.82   32.07
   6   1 -14  193.96   30.27
   6   1 -14  247.01   33.31
  -6  -1  14  217.82   29.98
  -6  -1  14  176.42   32.61
  -6   1  15   13.67    5.93
  -6   1  15    3.75    8.95
   6  -1 -15    6.57    5.37
   6   1 -15   14.67    6.15
   6   1 -15    7.51    7.77
  -6  -1  15    7.28    5.13
  -6  -1  15    3.47    8.77
  -6   1  16    1.66    8.45
   6  -1 -16   -1.55    5.70
   6   1 -16    4.83    5.62
   6   1 -16   -1.60    5.41
  -6  -1  16    3.76    4.31
  -6  -1  16   -0.22    7.41
  -6   1  17   11.71   10.77
   6  -1 -17    3.45    5.40
   6   1 -17    8.63    5.90
  -6  -1  17    7.94    5.00
  -6  -1  17    4.71    8.57
  -6   1  18  309.26   41.65
   6  -1 -18  209.55   36.70
  -6  -1  18  217.75   36.09
  -6  -1  18  274.80   40.74
   6  -1 -19   38.25   11.08
   6   1 -19   54.33   11.62
  -6  -1  19   60.71   11.45
   6  -1 -20   -0.58    5.98
   6   1 -20   -0.29    4.89
   6  -1 -21   -1.53    5.84
   6   1 -21    0.49    5.86
   6   1 -22   13.49    6.74
  -6   1  23    2.13    6.05
   6   1 -23    3.65    5.24
  -6   1  24   24.04    9.37
   6   1 -24   38.58    9.21
  -6   1  25    0.53    6.80
   6   1 -25   -0.56    5.09
  -6   1  26    6.81    6.86
   6   1 -26    1.09    4.89
  -6   1  27    0.87    6.15
   6  -1 -27    1.57    6.04
   6   1 -27   -2.17    5.52
  -6   1  28   53.44   14.30
   6  -1 -28   76.00   14.98
  -6  -1  28   75.19   14.90
  -6   1  29   -0.62    5.95
   6  -1 -29   -3.07    6.70
  -6  -1  29    4.84    5.46
  -6   1  30   32.47   10.47
   6  -1 -30   18.60    8.30
  -6  -1  30   19.89    8.89
  -6   1  31   -3.03    6.71
  -6  -1  31    1.46    5.54
  -6   1  32   -0.62    7.23
  -6  -1  32    7.07    7.11
  -6   1  33    1.88    7.18
  -6  -1  33   -0.41    6.13
  -6   1  34   23.50    9.45
  -6  -1  34   16.19    8.47
  -6   1  35    3.57    6.07
  -6  -1  35    3.04    7.03
  -6   1  36    6.70    9.30
  -6  -1  36   -1.60    7.11
  -6   1  37   -2.36    6.87
  -6  -1  37    2.45    7.60
  -6   1  38   16.14    9.34
  -6  -1  38    8.42    6.81
  -6   2   1    5.50    4.92
  -6   2   1    2.05    8.23
   6  -2  -1    4.49    5.79
   6  -2  -1   19.05   10.49
   6   2  -1    4.56    6.09
   6   2  -1    3.41    9.61
  -6  -2   1    3.99    6.75
  -6  -2   1   11.83   10.99
  -6   2   2   10.77    5.86
  -6   2   2   18.72   10.38
   6  -2  -2   24.64    7.57
   6  -2  -2   12.65   10.23
   6   2  -2   12.16    6.47
   6   2  -2    9.24   10.83
  -6  -2   2   19.62    7.34
  -6  -2   2   17.84   10.81
  -6   2   3    3.22    3.65
  -6   2   3    5.62    8.33
   6  -2  -3    1.92    5.24
   6  -2  -3   10.17    9.63
   6   2  -3    5.14    5.76
   6   2  -3   14.59    9.72
  -6  -2   3    5.26    6.61
  -6  -2   3    0.32    8.29
  -6   2   4   66.47   11.40
  -6   2   4   67.98   15.30
   6  -2  -4   67.19   12.14
   6  -2  -4   17.86   12.63
   6   2  -4   56.81   11.67
   6   2  -4   78.10   16.00
  -6  -2   4   40.25   11.71
  -6  -2   4   92.16   18.21
  -6   2   5   17.05    5.97
  -6   2   5   14.31    9.52
   6  -2  -5    9.96    5.73
   6  -2  -5    6.89    9.28
   6   2  -5    1.80    5.81
   6   2  -5    7.58    8.39
  -6  -2   5   17.55    7.00
  -6  -2   5   16.74   10.89
  -6   2   6  315.22   52.67
  -6   2   6  367.06   55.94
   6  -2  -6  430.99   53.84
   6  -2  -6  357.97   56.19
   6   2  -6  366.98   53.51
   6   2  -6  364.83   55.71
  -6  -2   6  357.94   53.87
  -6  -2   6  326.99   56.18
  -6   2   7   39.91    9.70
  -6   2   7   67.62   14.48
   6  -2  -7   60.39   11.22
   6  -2  -7    4.46   11.44
   6   2  -7   61.28   11.48
   6   2  -7   55.07   13.59
  -6  -2   7   62.09   12.22
  -6  -2   7   83.31   16.21
  -6   2   8    7.34    4.70
  -6   2   8    5.12    9.66
   6  -2  -8    3.70    5.70
   6  -2  -8   10.98    9.25
   6   2  -8    2.81    4.74
   6   2  -8   13.98    9.66
  -6  -2   8    6.79    5.84
  -6  -2   8    1.90    8.16
  -6   2   9    1.21    4.21
  -6   2   9    1.49    7.92
   6  -2  -9    4.02    4.87
   6  -2  -9    4.42    8.09
   6   2  -9   -0.80    5.49
   6   2  -9   -2.40    8.16
  -6  -2   9   -0.80    4.56
  -6  -2   9    0.29    8.50
  -6   2  10  344.29   47.36
  -6   2  10  345.76   50.50
   6  -2 -10  381.61   50.93
   6   2 -10  292.68   47.03
   6   2 -10  270.69   48.81
  -6  -2  10  295.39   46.80
  -6   2  11  300.16   43.24
  -6   2  11  266.59   45.79
   6  -2 -11  261.44   45.13
   6   2 -11  273.73   43.06
   6   2 -11  319.62   46.02
  -6  -2  11  278.44   42.70
  -6  -2  11  307.18   46.33
  -6   2  12  142.60   19.56
  -6   2  12  114.94   22.63
   6  -2 -12   84.39   18.95
   6  -2 -12  106.96   21.16
   6   2 -12  110.03   20.76
  -6  -2  12   98.81   18.17
  -6  -2  12  119.87   21.83
  -6   2  13   23.56    7.24
  -6   2  13   17.30    9.07
   6  -2 -13   15.65    6.51
   6  -2 -13    3.05    8.74
   6   2 -13   15.91    6.68
   6   2 -13   18.36    7.78
  -6  -2  13   17.42    5.95
  -6  -2  13    6.34    8.13
  -6   2  14  117.43   22.07
   6  -2 -14  105.23   19.34
   6   2 -14  137.40   19.55
   6   2 -14   99.07   20.46
  -6  -2  14   89.86   17.76
  -6  -2  14  121.08   21.69
  -6   2  15   34.16   13.45
   6  -2 -15   23.30    8.08
   6   2 -15   35.33    8.32
  -6  -2  15   14.19    6.13
  -6  -2  15   39.61   11.89
  -6   2  16   56.64   16.90
   6  -2 -16   90.66   14.82
   6   2 -16   75.60   13.83
  -6  -2  16   56.63   12.36
  -6  -2  16   70.59   16.54
  -6   2  17   23.12   10.50
   6  -2 -17   20.02    7.73
   6   2 -17   21.26    7.32
  -6  -2  17   21.23    6.52
  -6  -2  17   32.27   10.62
  -6   2  18    9.75    9.87
   6  -2 -18   17.55    7.12
   6   2 -18   14.82    6.64
  -6  -2  18   11.30    5.04
  -6  -2  18   22.48   11.62
   6  -2 -19   14.21    6.56
   6   2 -19   -0.74    5.92
  -6  -2  19    6.69    5.47
  -6   2  20  131.15   28.60
   6   2 -20  195.63   29.28
  -6  -2  20  205.11   28.61
  -6   2  21    3.16    6.39
   6   2 -21    2.22    5.45
  -6   2  22   33.25    9.81
   6   2 -22   34.06    9.03
  -6   2  23   11.27    7.55
   6   2 -23    5.84    5.52
  -6   2  24    1.50    6.79
   6  -2 -24   11.12    6.67
   6   2 -24    3.26    5.20
  -6   2  25   23.94    8.97
   6  -2 -25   22.16    8.64
   6   2 -25   13.49    6.71
  -6   2  26   37.75   12.60
   6  -2 -26   86.34   14.32
   6   2 -26   60.77   12.54
  -6   2  27    6.51    7.14
   6  -2 -27    9.30    6.87
  -6   2  28   20.01    9.96
   6  -2 -28   35.56    9.93
  -6   2  29    0.17    5.86
   6  -2 -29    8.99    6.93
  -6   2  30    0.55    6.33
   6  -2 -30   33.66    9.04
  -6  -2  30   13.83    6.56
  -6   2  31    0.57    7.01
   6  -2 -31    6.54    6.52
  -6  -2  31   -2.22    5.60
  -6   2  32    5.22    8.45
   6  -2 -32   27.31    8.87
  -6  -2  32   11.72    7.25
  -6   2  33    2.16    7.42
  -6  -2  33    0.03    5.05
  -6   2  34   -1.41    8.51
  -6  -2  34   -0.78    6.12
  -6   2  35   -1.75    7.36
  -6  -2  35    2.09    6.35
  -6   2  36    0.04    9.50
  -6  -2  36   18.71    8.26
  -6   2  37   -2.56    8.67
  -6  -2  37   -1.90    6.77
  -6  -2  38    8.11    7.02
  -6   3   1    3.10    4.43
  -6   3   1    4.63    8.28
   6  -3  -1    2.31    5.26
   6  -3  -1    8.29    9.21
   6   3  -1    4.66    5.52
   6   3  -1   -3.42    9.40
  -6  -3   1    2.47    6.30
  -6  -3   1    5.73   10.33
  -6   3   2  173.49   21.94
  -6   3   2  129.35   24.22
   6  -3  -2  142.43   21.68
   6  -3  -2  102.66   23.62
   6   3  -2   86.86   20.81
   6   3  -2  161.65   26.39
  -6  -3   2  136.29   22.39
  -6  -3   2  140.38   25.77
  -6   3   3  155.18   23.76
  -6   3   3  134.96   26.10
   6  -3  -3  161.18   24.10
   6  -3  -3  134.77   26.69
   6   3  -3  159.80   24.39
   6   3  -3  131.05   26.70
  -6  -3   3  143.59   24.51
  -6  -3   3  139.45   27.33
  -6   3   4   36.11    8.95
  -6   3   4   28.87   11.53
   6  -3  -4   36.23    8.43
   6  -3  -4   50.60   13.49
   6   3  -4   40.28    9.46
   6   3  -4   55.03   13.78
  -6  -3   4   33.04   10.11
  -6  -3   4   45.59   12.99
  -6   3   5    7.87    4.99
  -6   3   5    9.46    8.30
   6  -3  -5   11.15    5.84
   6  -3  -5    6.27    9.14
   6   3  -5   15.60    6.33
   6   3  -5    4.74    9.01
  -6  -3   5    8.88    6.42
  -6  -3   5   -2.76   11.09
  -6   3   6   15.72    5.62
  -6   3   6   23.16    9.94
   6  -3  -6   17.18    6.42
   6  -3  -6   13.65    9.50
   6   3  -6   11.46    6.25
   6   3  -6   28.05   10.48
  -6  -3   6   13.33    6.69
  -6  -3   6   31.81   10.98
  -6   3   7   16.51    6.53
  -6   3   7    7.90    9.62
   6  -3  -7   29.84    7.01
   6  -3  -7   18.65   10.29
   6   3  -7   26.88    7.87
   6   3  -7   25.05    9.58
  -6  -3   7   18.09    7.89
  -6  -3   7    4.41   10.92
  -6   3   8  391.16   58.47
  -6   3   8  417.58   61.43
   6  -3  -8  416.60   61.49
   6   3  -8  446.31   58.92
   6   3  -8  351.20   60.27
  -6  -3   8  339.08   61.05
  -6   3   9   79.39   14.21
  -6   3   9   84.40   17.63
   6  -3  -9   59.01   14.43
   6  -3  -9   78.00   16.92
   6   3  -9   79.17   14.23
   6   3  -9   60.60   15.73
  -6  -3   9   77.00   14.75
  -6  -3   9   96.34   18.14
  -6   3  10   16.43    7.43
  -6   3  10   39.28   11.93
   6  -3 -10   30.94    9.24
   6  -3 -10   25.44   10.71
   6   3 -10   30.85    8.04
   6   3 -10   40.55   11.69
  -6  -3  10   40.47    8.87
  -6  -3  10    4.46    8.30
  -6   3  11   18.21    9.96
   6  -3 -11   17.22    6.88
   6  -3 -11    3.32    7.54
   6   3 -11   19.52    6.48
   6   3 -11    1.50    8.01
  -6  -3  11    1.97    4.91
  -6  -3  11   12.86   10.04
  -6   3  12   87.44   18.19
   6  -3 -12   80.88   14.96
   6   3 -12   63.21   13.76
   6   3 -12   70.93   15.65
  -6  -3  12   73.38   13.83
  -6  -3  12   88.83   18.63
  -6   3  13  100.42   25.09
   6  -3 -13  155.17   23.92
   6   3 -13  143.46   23.18
  -6  -3  13  130.74   22.50
  -6  -3  13  190.54   27.71
  -6   3  14  184.59   32.83
   6  -3 -14  155.04   29.50
   6   3 -14  183.79   29.46
  -6  -3  14  215.10   29.46
  -6  -3  14  195.79   32.51
  -6   3  15   22.70    8.01
  -6   3  15   23.70   10.80
   6  -3 -15   25.23    8.45
   6   3 -15   18.78    9.37
  -6  -3  15   18.27    6.04
  -6  -3  15   30.22   11.10
  -6   3  16   35.73    9.43
  -6   3  16   10.43   10.68
   6  -3 -16   30.43    8.12
   6   3 -16   17.39    7.18
   6   3 -16   12.34    8.29
  -6  -3  16   17.76    6.24
  -6  -3  16   23.20   10.85
  -6   3  17   80.47   18.51
   6   3 -17   68.00   13.78
  -6  -3  17   62.14   12.76
  -6  -3  17  105.65   18.48
  -6   3  18   88.67   19.92
   6   3 -18   54.21   14.95
  -6  -3  18  134.90   16.37
   6   3 -19   37.35    9.99
  -6  -3  19   45.05    9.45
  -6   3  20    5.69    6.51
   6   3 -20    3.93    4.75
  -6  -3  20    2.44    4.56
  -6   3  21    3.46    6.45
   6  -3 -21   -0.57    6.04
   6   3 -21   -0.93    5.73
  -6  -3  21   -1.18    4.65
  -6   3  22   41.21   13.91
   6  -3 -22   58.92   14.32
   6   3 -22   87.42   14.06
  -6  -3  22   67.20   13.17
  -6   3  23   12.33    8.82
   6  -3 -23    5.46    5.66
   6   3 -23    4.12    5.52
  -6   3  24   40.67   14.79
   6  -3 -24   81.78   15.30
   6   3 -24   85.58   14.46
  -6   3  25    3.73    6.72
   6  -3 -25    9.42    6.24
   6   3 -25    3.83    5.76
  -6   3  26    3.08    6.81
   6  -3 -26   -0.18    6.79
  -6   3  27    8.43    8.47
   6  -3 -27    1.14    6.40
  -6   3  28   21.45   10.39
   6  -3 -28   21.07    8.61
  -6   3  29    6.64    7.94
   6  -3 -29    3.30    6.42
  -6   3  30   30.37   10.98
   6  -3 -30   17.48    8.84
  -6   3  31    0.28    7.95
   6  -3 -31   -1.58    6.24
  -6   3  32    0.26    7.35
   6  -3 -32   -0.69    6.95
  -6  -3  32    3.66    5.56
  -6   3  33   10.60    8.74
   6  -3 -33    3.64    7.86
  -6  -3  33   14.65    7.07
  -6   3  34   13.04    8.91
  -6  -3  34   13.19    7.10
  -6   3  35    3.72    8.48
  -6  -3  35   -0.25    4.98
  -6   3  36   -0.00    8.47
  -6  -3  36    2.97    6.55
  -6   3  37   -1.92    7.80
  -6  -3  37   -3.22    5.75
  -6  -3  38    8.24    5.99
  -6   4   1  204.83   30.57
  -6   4   1  201.22   32.89
   6  -4  -1  244.12   31.22
   6  -4  -1  193.17   33.66
   6   4  -1  168.86   34.27
  -6  -4   1  171.64   31.07
  -6  -4   1  168.76   33.71
  -6   4   2   16.72    5.90
  -6   4   2   17.85    9.44
   6  -4  -2   14.09    5.77
   6  -4  -2   -0.68    8.70
   6   4  -2   18.32    6.63
   6   4  -2   19.20   10.73
  -6  -4   2   10.93    6.48
  -6  -4   2   21.19   11.88
  -6   4   3    2.32    4.32
  -6   4   3   15.24    8.27
   6  -4  -3    4.19    5.31
   6  -4  -3   15.72    9.19
   6   4  -3   10.54    6.32
   6   4  -3   -1.23    9.60
  -6  -4   3    6.24    6.50
  -6  -4   3    3.16   10.30
  -6   4   4   11.39    5.56
  -6   4   4   14.15   10.30
   6  -4  -4   26.00    6.30
   6  -4  -4   14.16    9.64
   6   4  -4   15.27    6.37
   6   4  -4   19.87   10.10
  -6  -4   4    7.18    6.79
  -6  -4   4   25.12   10.84
  -6   4   5  240.72   37.22
  -6   4   5  288.02   40.77
   6  -4  -5  278.85   40.77
   6   4  -5  282.13   37.84
   6   4  -5  243.53   40.97
  -6  -4   5  280.58   38.42
  -6  -4   5  115.04   38.35
  -6   4   6  293.32   41.90
  -6   4   6  257.88   43.69
   6  -4  -6  245.95   41.90
   6  -4  -6  267.38   44.13
   6   4  -6  307.82   41.83
   6   4  -6  268.56   44.56
  -6  -4   6  256.89   41.80
  -6  -4   6  282.33   45.51
  -6   4   7   98.26   14.70
  -6   4   7   70.40   16.10
   6  -4  -7   82.18   14.51
   6  -4  -7   63.29   15.98
   6   4  -7   79.30   13.51
   6   4  -7   89.10   17.27
  -6  -4   7   29.01   12.61
  -6  -4   7   84.33   18.54
  -6   4   8   18.75    9.47
   6  -4  -8    7.01    5.55
   6  -4  -8    0.76    7.42
   6   4  -8    9.81    5.48
   6   4  -8    0.54    7.67
  -6  -4   8    4.90    6.62
  -6  -4   8   12.12    9.59
  -6   4   9   44.79   14.44
   6  -4  -9   74.27   13.66
   6  -4  -9   91.99   16.91
   6   4  -9   51.11   11.83
   6   4  -9   40.33   13.63
  -6  -4   9   86.63   13.66
  -6  -4   9   52.01   15.82
  -6   4  10   36.21    9.46
  -6   4  10   50.64   13.01
   6  -4 -10   24.93    8.81
   6  -4 -10   25.11   10.89
   6   4 -10   33.99    8.15
   6   4 -10   39.34   11.17
  -6  -4  10   42.75    9.82
  -6  -4  10   32.87   12.41
  -6   4  11  134.22   27.61
  -6   4  11  178.47   30.82
   6  -4 -11  181.11   28.04
   6   4 -11  202.70   27.76
  -6  -4  11  175.90   27.74
  -6  -4  11  145.01   30.20
  -6   4  12   97.58   20.87
  -6   4  12  118.78   23.99
   6  -4 -12  111.08   20.74
   6   4 -12  141.64   20.86
  -6  -4  12  114.57   20.63
  -6  -4  12  175.44   26.33
  -6   4  13   37.98   11.26
  -6   4  13   38.01   13.78
   6  -4 -13   52.52   11.55
   6   4 -13   55.70   10.94
  -6  -4  13   62.17   11.22
  -6  -4  13   32.52   12.60
  -6   4  14   -0.02    5.28
  -6   4  14    2.44    8.33
   6   4 -14    4.01    5.00
   6   4 -14    6.70    8.07
  -6  -4  14   -1.49    4.72
  -6  -4  14    1.17    8.63
  -6   4  15  176.38   24.02
  -6   4  15  119.88   24.49
   6   4 -15  123.19   20.70
   6   4 -15   91.99   21.25
  -6  -4  15  120.23   20.21
  -6  -4  15  125.58   24.45
  -6   4  16  173.72   29.67
  -6   4  16  178.38   31.82
   6   4 -16  164.24   27.82
  -6  -4  16  182.91   27.51
  -6   4  17   22.30   11.01
   6   4 -17   19.65    7.28
  -6  -4  17   19.06    6.51
  -6   4  18   69.46   17.98
   6   4 -18   81.20   14.65
  -6  -4  18   71.65   13.52
   6  -4 -19   94.28   18.84
   6   4 -19  117.98   18.50
  -6  -4  19   93.01   17.04
  -6   4  20  128.89   23.90
   6  -4 -20  102.90   22.07
   6   4 -20  140.48   21.91
  -6  -4  20  132.96   20.79
  -6   4  21   11.39    8.45
   6  -4 -21   15.61    7.90
  -6  -4  21    9.40    5.08
  -6   4  22   16.26    8.79
   6  -4 -22   10.78    7.07
  -6  -4  22   15.87    5.55
  -6   4  23    0.68    6.69
   6  -4 -23   -0.61    6.38
   6   4 -23    0.91    4.66
  -6  -4  23    2.98    4.72
  -6   4  24    3.34    7.32
   6  -4 -24    4.32    6.17
  -6   4  25    6.59    7.48
   6  -4 -25    3.12    7.52
  -6   4  26    4.00    9.75
   6  -4 -26   29.28    8.98
  -6   4  27    9.75    9.23
   6  -4 -27    0.02    6.62
  -6   4  28   31.08   11.52
   6  -4 -28   34.54   10.51
  -6   4  29   -0.69    8.11
   6  -4 -29   -1.71    5.57
  -6   4  30   28.24   10.34
   6  -4 -30    7.98    8.18
  -6   4  31   -2.17    8.43
   6  -4 -31    2.70    6.17
  -6   4  32   16.97   11.43
   6  -4 -32   24.90    9.30
  -6   4  33   13.47   10.55
   6  -4 -33    0.08    6.54
  -6   4  34    3.04    8.41
   6  -4 -34   -2.95    7.02
  -6  -4  34    3.16    5.58
  -6   4  35    2.71    8.33
  -6  -4  35    3.24    5.86
  -6   4  36   11.35    9.49
  -6  -4  36    6.03    5.35
  -6   4  37   12.29    9.42
  -6  -4  37   -0.42    5.75
  -6   5   1    9.95    5.61
   6  -5  -1   14.35    5.53
   6  -5  -1   14.19    8.68
   6   5  -1    1.48    9.72
  -6  -5   1   14.07    7.01
  -6  -5   1   15.67    9.78
  -6   5   2   98.38   17.28
  -6   5   2  111.49   18.55
  -6   5   2   78.35   19.02
   6  -5  -2  117.57   18.67
   6  -5  -2  117.01   20.68
   6   5  -2   84.77   17.29
   6   5  -2  100.85   22.18
  -6  -5   2   89.53   17.99
  -6  -5   2  128.96   22.41
  -6   5   3  108.84   22.21
  -6   5   3  149.16   23.69
  -6   5   3  178.11   26.25
   6  -5  -3  105.05   22.66
   6  -5  -3  155.02   26.18
   6   5  -3  139.09   22.74
   6   5  -3  134.97   26.42
  -6  -5   3  154.28   23.94
  -6  -5   3  178.02   27.82
  -6   5   4  116.99   21.61
  -6   5   4  135.83   22.71
  -6   5   4  130.91   24.08
   6  -5  -4  123.00   21.93
   6  -5  -4  130.16   24.56
   6   5  -4  112.55   21.37
   6   5  -4  125.91   25.44
  -6  -5   4  150.24   22.74
  -6  -5   4  194.08   27.67
  -6   5   5    0.17    4.86
  -6   5   5    4.00    7.67
   6  -5  -5    5.16    5.64
   6  -5  -5    1.26    8.62
   6   5  -5   -2.05    4.79
   6   5  -5   13.63    9.20
  -6  -5   5    1.97    5.37
  -6  -5   5    0.51    9.56
  -6   5   6    1.87    6.21
  -6   5   6    1.73    7.67
   6  -5  -6    4.75    5.53
   6  -5  -6    1.51    8.30
   6   5  -6   11.58    4.92
   6   5  -6   -5.22    9.63
  -6  -5   6   -0.44    4.89
  -6  -5   6    0.30    9.33
  -6   5   7   75.97   14.26
  -6   5   7  132.73   19.11
   6  -5  -7   79.22   14.16
   6  -5  -7   65.63   16.26
   6   5  -7   64.93   12.63
   6   5  -7   23.37   13.26
  -6  -5   7   59.64   13.36
  -6  -5   7   79.34   17.96
  -6   5   8   56.89   12.95
  -6   5   8   64.51   15.90
   6  -5  -8   74.84   13.07
   6  -5  -8   37.62   13.85
   6   5  -8   45.56   11.45
   6   5  -8   82.23   15.84
  -6  -5   8   84.76   13.78
  -6  -5   8   50.23   15.76
  -6   5   9   95.92   18.19
  -6   5   9   94.87   20.37
   6  -5  -9  104.89   18.00
   6   5  -9   87.45   16.68
   6   5  -9   96.69   19.40
  -6  -5   9   84.70   16.97
  -6  -5   9  109.94   21.21
  -6   5  10   45.44   12.17
  -6   5  10   57.78   15.00
   6  -5 -10   59.15   11.85
   6   5 -10   52.54   11.21
  -6  -5  10   50.83   11.83
  -6  -5  10   41.71   15.36
  -6   5  11   -1.13    6.41
  -6   5  11   -0.57    8.48
   6   5 -11    0.28    4.37
  -6  -5  11    2.41    5.43
  -6  -5  11    9.36    9.02
  -6   5  12    4.40    6.73
  -6   5  12    9.89    9.59
   6   5 -12   14.39    8.44
  -6  -5  12    3.26    5.80
  -6  -5  12    9.75   11.37
  -6   5  13  253.91   44.78
  -6   5  13  333.51   47.99
   6   5 -13  261.64   43.23
   6   5 -13  282.68   45.22
  -6  -5  13  322.05   44.40
  -6  -5  13  311.65   48.13
  -6   5  14  310.10   48.05
  -6   5  14  310.35   49.70
   6   5 -14  304.73   45.89
   6   5 -14  284.16   47.51
  -6  -5  14  316.26   46.16
  -6  -5  14  297.21   49.57
  -6   5  15   -2.19    6.59
  -6   5  15   -3.11    9.66
   6   5 -15    1.57    4.80
  -6  -5  15    5.58    4.71
  -6   5  16   17.71    8.42
  -6   5  16   -0.34    8.39
   6  -5 -16   23.77    8.73
   6   5 -16   25.85    7.17
  -6  -5  16   10.13    5.95
  -6   5  17    1.27    8.63
   6  -5 -17    4.78    5.41
   6   5 -17    1.69    5.26
  -6  -5  17   -0.75    4.42
  -6   5  18  183.38   29.71
   6  -5 -18  174.69   26.10
   6   5 -18  145.01   24.11
  -6  -5  18  125.59   23.19
   6  -5 -19   37.77   10.02
   6   5 -19   23.41    7.65
  -6  -5  19   22.03    7.15
  -6   5  20   23.01    9.16
   6  -5 -20   16.52    8.00
  -6  -5  20   21.73    6.49
  -6   5  21    4.96    7.59
   6  -5 -21   -0.32    6.50
  -6  -5  21   -0.08    4.37
  -6   5  22    2.04    7.56
   6  -5 -22    5.26    5.65
  -6  -5  22   -0.36    3.81
  -6   5  23   31.04   11.70
   6  -5 -23   38.09   10.76
  -6   5  24   26.77   11.37
   6  -5 -24   37.38   10.79
  -6   5  25    2.17    8.77
   6  -5 -25   14.92    8.45
  -6   5  26   -0.75    9.20
   6  -5 -26    2.73    7.43
  -6   5  27    6.19    7.70
   6  -5 -27    3.41    5.72
  -6   5  28    7.63    8.22
   6  -5 -28   22.10    8.74
  -6   5  29   21.41   10.60
   6  -5 -29   22.67    9.79
  -6   5  30   34.11   12.00
   6  -5 -30   17.65    9.01
  -6   5  31    5.62    8.70
   6  -5 -31    0.00    6.70
  -6   5  32    8.33    8.25
   6  -5 -32   -1.54    6.33
  -6   5  33   28.64   11.85
  -6   5  34    7.16    9.84
   6  -5 -34    0.05    6.68
  -6   5  35   13.51    9.56
   6  -5 -35   13.54    8.01
  -6  -5  35   11.30    6.49
  -6   5  36    3.38    8.02
  -6  -5  36    2.43    5.86
  -6   5  37    1.13    9.24
  -6  -5  37    0.63    5.43
  -6   6   1  179.74   28.77
   6  -6  -1  142.27   27.50
   6  -6  -1  187.63   30.55
   6   6  -1  179.81   32.83
  -6  -6   1  181.84   28.64
  -6  -6   1  194.47   32.22
  -6   6   2   20.24    8.26
   6  -6  -2   29.17    8.25
   6  -6  -2   25.06   11.44
   6   6  -2   33.29   12.41
  -6  -6   2   27.30    9.24
  -6  -6   2   20.59   10.68
  -6   6   3   11.70    6.88
   6  -6  -3    3.94    6.28
   6  -6  -3    0.63    7.96
   6   6  -3    4.78    8.60
  -6  -6   3    5.13    6.27
  -6  -6   3    5.79    9.74
  -6   6   4    2.69    6.04
   6  -6  -4   34.82    8.22
   6  -6  -4   16.71   10.58
   6   6  -4   24.51   12.88
  -6  -6   4   22.08    8.10
  -6  -6   4   17.45   10.72
  -6   6   5  178.18   26.33
   6  -6  -5  145.21   24.62
   6  -6  -5  119.26   26.71
   6   6  -5  104.27   26.51
  -6  -6   5  202.70   26.17
  -6  -6   5  130.99   27.52
  -6   6   6   89.97   17.85
   6  -6  -6   91.76   17.20
   6  -6  -6   92.83   19.67
   6   6  -6  100.24   16.95
   6   6  -6   90.38   20.48
  -6  -6   6   86.06   17.00
  -6  -6   6  105.02   21.48
  -6   6   7   67.70   15.54
   6  -6  -7   52.61   14.11
   6   6  -7  103.99   15.11
   6   6  -7   81.05   18.08
  -6  -6   7   65.44   14.36
  -6  -6   7  105.68   19.68
  -6   6   8   20.55    8.60
   6   6  -8   25.81    6.86
   6   6  -8   16.12    9.94
  -6  -6   8   10.76    6.63
  -6  -6   8   22.35   12.07
  -6   6   9  144.73   22.00
   6   6  -9   93.33   18.67
  -6  -6   9  119.92   19.97
  -6  -6   9  109.26   23.15
  -6   6  10   86.01   18.41
   6   6 -10  130.15   17.83
  -6  -6  10   70.40   16.91
  -6  -6  10  103.56   22.01
  -6   6  11   57.95   13.93
   6   6 -11   54.95   11.76
   6   6 -11   76.62   14.88
  -6  -6  11   54.60   12.64
  -6  -6  11   60.12   16.01
  -6   6  12   87.13   17.48
  -6   6  12   80.42   18.32
   6   6 -12   76.90   14.90
  -6  -6  12   80.73   15.43
  -6  -6  12   76.41   19.54
  -6   6  13    7.00    7.70
  -6   6  13   -2.36    9.75
   6  -6 -13    4.63    7.16
   6   6 -13   -1.06    4.87
  -6  -6  13    3.89    6.02
  -6   6  14   -1.28    6.70
  -6   6  14   -0.14    8.89
   6  -6 -14   -1.05    6.92
   6   6 -14    0.23    4.57
  -6  -6  14    1.22    5.42
  -6   6  15   69.38   16.02
  -6   6  15   77.92   18.40
   6  -6 -15   76.79   15.34
   6   6 -15   67.25   13.45
  -6  -6  15   69.91   14.01
  -6   6  16   16.34    8.72
  -6   6  16    5.11    9.90
   6  -6 -16    0.42    7.17
   6   6 -16    1.93    4.80
  -6  -6  16   10.31    5.80
  -6   6  17   31.24   12.22
   6  -6 -17   24.93    9.02
   6   6 -17   18.17    7.11
  -6  -6  17   19.86    7.15
  -6   6  18   57.49   15.77
   6  -6 -18   48.63   11.71
  -6  -6  18   40.05    9.48
   6  -6 -19   13.70    8.48
  -6  -6  19   17.65    6.09
  -6   6  20   -3.19    7.39
   6  -6 -20    1.37    6.91
  -6  -6  20    0.81    4.23
  -6   6  21   16.39    9.95
   6  -6 -21    7.29    8.24
  -6  -6  21   29.70    6.80
  -6   6  22    8.74    9.29
   6  -6 -22   18.05    8.51
  -6   6  23   18.94   10.84
   6  -6 -23   26.02    9.49
  -6   6  24    0.11    8.05
   6  -6 -24    8.15    7.19
  -6   6  25   27.71   11.79
   6  -6 -25   28.36   10.27
  -6   6  26   27.38   12.23
   6  -6 -26   35.42   10.48
  -6   6  27   -3.51    9.56
   6  -6 -27   19.58    9.52
  -6   6  28   -2.26    7.63
   6  -6 -28   12.93    8.17
  -6   6  29    0.22    7.97
   6  -6 -29   -1.69    7.10
  -6   6  30   -0.29    6.58
   6  -6 -30    1.30    7.19
  -6   6  31   17.47   10.01
   6  -6 -31   15.02    8.56
  -6   6  32   10.93   10.36
   6  -6 -32    5.67    6.95
  -6   6  33   29.48   11.43
   6  -6 -33   11.26    8.75
  -6   6  34    6.62    9.48
   6  -6 -34   -2.16    7.24
  -6   6  35    6.19    9.10
   6  -6 -35    1.14    6.60
  -6   6  36   -1.15    8.85
   6  -6 -36    3.25    7.18
  -6  -6  37    3.72    5.91
  -6   7   1   20.79    7.62
   6  -7  -1   18.44    6.83
   6  -7  -1    7.60    8.19
   6   7  -1   13.05   12.14
  -6  -7   1   10.90    7.24
  -6  -7   1   47.54   13.17
  -6   7   2   15.87    7.13
   6  -7  -2   17.83    6.91
   6  -7  -2    5.65    8.94
   6   7  -2   34.27   13.26
  -6  -7   2   14.13    7.56
  -6  -7   2    1.00    8.47
  -6   7   3  260.39   43.23
   6  -7  -3  330.19   43.19
   6  -7  -3  240.11   44.10
   6   7  -3  257.77   46.66
  -6  -7   3  309.93   43.40
  -6  -7   3  226.77   44.77
  -6   7   4   86.32   17.68
   6  -7  -4  104.13   17.74
   6  -7  -4   83.08   19.18
   6   7  -4   89.76   20.70
  -6  -7   4   99.91   17.51
  -6  -7   4   77.38   20.29
  -6   7   5   31.22    9.33
   6   7  -5   38.33   12.92
  -6  -7   5   20.26    8.79
  -6  -7   5   20.18   12.45
  -6   7   6   18.08    8.31
   6   7  -6   25.87   11.91
  -6  -7   6   23.17    8.09
  -6  -7   6   13.20   10.26
  -6   7   7    4.60    6.78
   6   7  -7   18.53   11.06
  -6  -7   7   17.42    7.59
  -6  -7   7   13.31   10.37
  -6   7   8   37.00   11.31
  -6  -7   8   34.45   10.14
  -6  -7   8   46.27   14.95
  -6   7   9  206.70   30.40
  -6  -7   9  168.22   27.95
  -6  -7   9  132.92   30.26
  -6   7  10   -2.20    7.04
   6  -7 -10    6.02    6.22
   6   7 -10   -1.15    5.22
  -6  -7  10    3.25    5.71
  -6   7  11   -1.49    7.11
   6  -7 -11    3.37    5.91
   6   7 -11   -2.06    5.20
  -6  -7  11   -2.47    5.55
  -6   7  12   38.40   11.51
   6  -7 -12   28.93    9.86
   6   7 -12   23.64    7.63
  -6  -7  12   26.92    8.80
  -6   7  13  151.17   29.32
   6  -7 -13  190.92   28.59
   6   7 -13  169.61   26.68
  -6  -7  13  152.75   27.31
  -6   7  14    9.39    8.55
   6  -7 -14    4.17    6.94
   6   7 -14   12.56    5.93
  -6  -7  14    2.74    5.91
  -6   7  15    2.44    7.48
   6  -7 -15   10.90    7.25
   6   7 -15   -1.02    4.75
  -6  -7  15    3.61    5.84
  -6   7  16   10.10    8.00
   6  -7 -16    1.35    5.22
  -6  -7  16    4.35    7.04
   6  -7 -17    2.49    6.90
  -6  -7  17   10.95    6.19
   6  -7 -18    5.63    6.50
  -6  -7  18    4.49    5.61
  -6   7  19   74.61   18.29
   6  -7 -19  101.23   17.69
  -6  -7  19   73.36   14.49
  -6   7  20    0.82    7.29
   6  -7 -20    4.89    7.34
  -6   7  21   -1.95    7.73
   6  -7 -21    3.17    7.20
  -6   7  22    3.22    8.13
   6  -7 -22   -2.06    7.64
  -6   7  23   18.47   11.96
   6  -7 -23   29.29   10.64
  -6   7  24   23.69   11.10
   6  -7 -24    2.94    6.64
  -6   7  25   22.50   11.66
   6  -7 -25   19.34    8.96
  -6   7  26    1.99    8.13
   6  -7 -26    0.53    6.92
  -6   7  27    0.63    7.64
   6  -7 -27    0.26    7.29
  -6   7  28   11.25   10.83
   6  -7 -28    3.44    7.16
  -6   7  29    5.71    8.48
   6  -7 -29   30.61   10.57
  -6   7  30   -2.74   10.11
   6  -7 -30    7.00    7.97
  -6   7  31   21.46   10.14
   6  -7 -31   -0.84    7.03
  -6   7  32   -2.15    9.36
   6  -7 -32   -1.97    7.13
  -6   7  33    4.36   10.61
   6  -7 -33   13.91    7.97
  -6   7  34    1.79    9.89
   6  -7 -34   -1.89    6.03
  -6   7  35   15.72   12.40
   6  -7 -35   21.23    9.36
  -6   7  36    2.51    9.96
   6  -7 -36   -2.14    7.99
   6  -7 -37    2.40    7.49
   6  -7 -38    3.64    6.67
  -6   8   1  135.12   25.78
   6  -8  -1  168.54   25.46
   6   8  -1  182.02   31.04
  -6  -8   1  117.70   27.30
  -6   8   2    0.19    6.11
   6   8  -2   13.01   12.00
  -6  -8   2   16.47    6.76
  -6  -8   2    3.51   10.23
  -6   8   3   -0.16    5.48
   6   8  -3    0.64   10.26
  -6  -8   3   -2.29    6.15
  -6  -8   3    1.12    7.91
  -6   8   4    1.14    7.44
   6   8  -4   -6.67   11.58
  -6  -8   4    1.46    5.98
  -6  -8   4    2.18    8.75
  -6   8   5  271.87   41.19
  -6  -8   5  234.70   39.25
  -6   8   6    6.84    8.51
  -6  -8   6    7.66    6.64
  -6   8   7   64.39   18.16
   6  -8  -7   92.82   17.65
  -6  -8   7  133.44   19.31
  -6   8   8   10.27    8.90
   6  -8  -8    1.27    5.91
  -6  -8   8    8.29    6.64
  -6   8   9  152.17   27.46
   6  -8  -9  186.31   26.42
  -6  -8   9  120.36   24.79
  -6   8  10   56.88   14.02
   6  -8 -10   42.24   11.68
  -6  -8  10   43.41   11.51
  -6   8  11  141.78   23.64
  -6  -8  11   92.37   19.34
  -6   8  12   34.84   11.99
   6  -8 -12   52.04   11.62
  -6  -8  12   36.89   10.47
  -6   8  13    0.70    7.36
   6  -8 -13    0.78    6.45
  -6  -8  13    3.07    6.60
  -6   8  14   -1.50    8.09
   6  -8 -14    1.63    6.75
  -6  -8  14    2.48    6.53
  -6   8  15  109.55   22.37
   6  -8 -15  103.51   20.54
  -6  -8  15  109.94   19.69
  -6   8  16    1.56    7.31
   6  -8 -16   -0.51    5.84
  -6  -8  16    3.10    5.59
   6  -8 -17   48.87   12.40
  -6  -8  17   36.78   10.06
   6  -8 -18   -0.94    6.80
  -6   8  19    5.16    9.25
   6  -8 -19   28.74    9.68
  -6   8  20    1.23    8.29
   6  -8 -20   -3.71    7.85
  -6   8  21   20.15   11.24
   6  -8 -21   33.06   10.30
  -6   8  22   15.84    9.48
   6  -8 -22    6.69    7.38
  -6   8  23   27.78   11.60
   6  -8 -23    3.17    7.09
  -6   8  24    0.17    7.65
   6  -8 -24   -1.48    6.75
  -6   8  25   20.08   11.60
   6  -8 -25   18.51    8.94
  -6   8  26    6.12    9.38
   6  -8 -26    7.40    7.40
  -6   8  27   30.22   12.80
   6  -8 -27   34.25   11.63
  -6   8  28    4.34    8.77
   6  -8 -28   -3.05    6.81
  -6   8  29    3.64    8.87
   6  -8 -29   -3.15    6.72
  -6   8  30   -2.67    8.89
   6  -8 -30    0.84    6.10
  -6   8  31    3.90   10.40
   6  -8 -31    6.36    8.56
  -6   8  32    9.35   10.72
   6  -8 -32   -4.08    8.35
  -6   8  33    2.20    8.60
   6  -8 -33    5.82    7.07
  -6   8  34   -1.23    8.80
   6  -8 -34   -4.40    7.81
  -6   8  35   -5.23   10.34
   6  -8 -35   -0.77    7.83
  -6   8  36    0.00    8.12
   6  -8 -36    1.33    6.66
   6  -8 -37    4.97    8.80
   6  -9  -4   10.98    6.89
   6  -9  -5    1.16    5.86
  -6   9   6   24.83    9.33
   6  -9  -6   15.50    8.00
  -6  -9   6    9.76    7.64
  -6   9   7   25.68   10.37
   6  -9  -7   27.94    8.55
  -6  -9   7   22.47    8.74
  -6   9   8   -1.39    8.26
   6  -9  -8   -0.32    6.32
  -6  -9   8    5.08    6.92
  -6   9   9   94.25   21.14
   6  -9  -9  120.29   20.43
  -6  -9   9   94.25   19.05
  -6   9  10    5.91    8.09
   6  -9 -10   11.12    8.35
  -6  -9  10    8.09    6.86
  -6   9  11   -3.63    8.41
   6  -9 -11    1.84    6.67
  -6  -9  11   -0.29    5.93
  -6   9  12    5.49    7.68
   6  -9 -12    2.51    7.04
  -6  -9  12    6.65    6.90
  -6   9  13   80.67   18.77
   6  -9 -13  100.93   17.87
  -6  -9  13   69.59   15.79
  -6   9  14    9.37    9.22
   6  -9 -14    0.34    6.99
  -6  -9  14    2.16    6.53
  -6   9  15   14.84   11.39
   6  -9 -15   28.12    9.49
  -6  -9  15   24.08    8.21
  -6   9  16   -0.39    8.74
   6  -9 -16   11.93    7.93
  -6  -9  16   12.80    6.87
   6  -9 -17   10.27    8.25
   6  -9 -18   -1.28    7.23
  -6   9  19   29.66   13.50
   6  -9 -19   53.88   12.49
  -6   9  20   -2.91    9.98
   6  -9 -20    0.44    6.28
  -6   9  21   -0.10    7.87
   6  -9 -21    0.74    7.19
  -6   9  22   -0.82    8.00
   6  -9 -22    1.45    6.43
  -6   9  23   44.99   15.52
   6  -9 -23   61.06   14.21
  -6   9  24   -1.84    9.36
   6  -9 -24    0.11    6.04
  -6   9  25    6.89    8.80
   6  -9 -25   24.54   10.42
  -6   9  26    4.20    8.56
   6  -9 -26    8.65    8.03
  -6   9  27   -3.62    9.10
   6  -9 -27    7.07    8.29
  -6   9  28   14.45   10.50
   6  -9 -28    0.05    7.35
  -6   9  29    6.47    9.81
   6  -9 -29   30.73   11.11
  -6   9  30    3.16    9.88
   6  -9 -30    1.72    6.76
  -6   9  31    0.31   11.19
   6  -9 -31    3.49    7.31
  -6   9  32   -0.94    8.78
   6  -9 -32    2.60    6.94
  -6   9  33   -8.88   11.41
   6  -9 -33   -3.48    9.04
  -6   9  34   -0.76    9.55
   6  -9 -34    1.51    6.99
  -6   9  35   -2.69    9.67
   6  -9 -35    3.33    9.78
   6 -10  -1   42.15   10.89
  -6 -10   1   44.83   12.02
   6 -10  -2   14.02    7.23
  -6 -10   2   11.74    8.66
   6 -10  -3    2.01    6.44
  -6 -10   3    1.57    6.21
   6 -10  -4   14.97    8.07
   6 -10  -5   50.44   12.77
   6 -10  -6    1.23    5.95
   6 -10  -7   21.79    9.54
   6 -10  -8    4.61    6.93
   6 -10  -9   -0.54    6.69
  -6 -10   9   -3.52    6.54
   6 -10 -10   10.69    7.86
  -6 -10  10    1.72    7.19
   6 -10 -11  129.98   22.44
  -6 -10  11  109.07   21.45
   6 -10 -12   -2.44    8.38
  -6 -10  12    2.89    6.12
   6 -10 -13    8.12    7.13
  -6 -10  13   19.69    8.23
   6 -10 -14    8.60    7.13
  -6 -10  14    8.37    7.60
   6 -10 -15   55.83   14.30
  -6  10  16   -1.92    8.71
   6 -10 -16    1.90    7.58
   6 -10 -17   53.07   14.36
   6 -10 -18   -1.48    7.44
  -6  10  19    2.64    7.91
   6 -10 -19   -1.33    6.41
  -6  10  20    4.61    9.99
   6 -10 -20    9.62    7.63
  -6  10  21   89.39   21.07
   6 -10 -21   86.80   18.35
  -6  10  22    2.31    8.38
   6 -10 -22    0.03    7.32
  -6  10  23   -5.18   10.22
   6 -10 -23    7.72    8.53
  -6  10  24    6.96   10.07
   6 -10 -24   -4.19    9.27
  -6  10  25   14.80   10.33
   6 -10 -25   13.54    9.65
  -6  10  26    8.77   10.05
   6 -10 -26   -0.53    6.37
  -6  10  27   11.41   10.82
   6 -10 -27    9.34    8.60
  -6  10  28    2.02    9.06
   6 -10 -28   -2.17    7.36
  -6  10  29    0.76    9.10
   6 -10 -29   -1.15    7.36
  -6  10  30   23.18   11.53
   6 -10 -30    3.53    6.95
  -6  10  31    6.82   10.20
   6 -10 -31    1.07    8.72
  -6  10  32   -6.64   10.71
   6 -10 -32    2.24    7.19
  -6  10  33    1.12    9.50
  -6  10  34   -0.00   10.11
  -6  10  35   -2.05   10.01
   6 -11  -1   13.02    7.07
  -6 -11   1    5.60    7.86
   6 -11  -2    4.26    5.49
  -6 -11   2    1.84    7.70
   6 -11  -3   42.12   12.40
  -6 -11   3   70.36   13.96
   6 -11  -4    5.20    6.73
  -6 -11   4    1.75    7.35
   6 -11  -5    1.18    6.01
  -6 -11   5    2.15    7.24
   6 -11  -6    0.67    6.12
  -6 -11   6   -2.88    8.07
   6 -11  -7   10.89    7.14
  -6 -11   7   10.67    7.51
   6 -11  -8   27.86   10.58
   6 -11  -9   42.89   12.34
   6 -11 -10    4.38    6.79
   6 -11 -11   -3.20    7.09
   6 -11 -12    3.63    6.98
   6 -11 -13   31.24   11.06
   6 -11 -14    5.82    8.07
   6 -11 -15   12.63    8.36
   6 -11 -16    7.64    9.08
   6 -11 -17   41.38   12.28
   6 -11 -18    2.47    7.50
   6 -11 -19   35.52   11.43
   6 -11 -20   11.12    7.25
   6 -11 -21   -0.32    8.54
   6 -11 -22    2.90    5.85
   6 -11 -23   20.34   11.15
   6 -11 -24   -2.63    7.90
   6 -11 -25   15.90    9.13
   6 -11 -26   -2.18    7.85
   6 -11 -27   -0.25    7.03
   6 -11 -28   -2.37    8.45
   6 -11 -29   -0.13    7.70
   6 -11 -30   -2.50    8.13
   6 -12  -1   60.57   14.00
  -6 -12   1   64.70   15.06
   6 -12  -2   -0.25    6.42
  -6 -12   2   -1.98    6.76
   6 -12  -3   -3.26    6.78
  -6 -12   3    3.67    6.18
   6 -12  -4   -2.56    7.03
  -6 -12   4   -0.36    5.80
   6 -12  -5   47.49   12.00
  -6 -12   5   42.69   11.86
   6 -12  -6    1.90    6.16
  -6 -12   6    7.60    7.22
   6 -12  -7   15.32    8.14
  -6 -12   7    8.25    7.32
   6 -12  -8   -3.73    6.97
  -6 -12   8    1.04    6.23
   6 -12  -9    7.08    7.47
  -6 -12   9    2.29    7.00
   6 -12 -10    4.50    6.63
  -6 -12  10   -0.68    6.04
   6 -12 -11   47.89   13.35
   6 -12 -12    4.06    7.37
   6 -12 -13   -1.97    7.90
   6 -12 -14    9.39    7.55
   6 -12 -15    9.57    9.10
   6 -12 -16    9.67    8.01
   6 -12 -17   23.55    9.74
   6 -12 -18   -0.46    6.24
   6 -12 -19   -2.93    7.76
   6 -12 -20   -0.70    8.21
   6 -12 -21   19.35    9.60
   6 -12 -22    3.96    7.84
   6 -12 -23    0.98    7.44
   6 -12 -24   -3.58    7.52
   6 -12 -25   21.23   10.26
   6 -12 -26   -0.11    7.46
   6 -12 -27    5.66    9.40
   6 -13  -1   11.50    7.39
  -6 -13   1    6.87    8.62
   6 -13  -2   23.38    9.47
  -6 -13   2    3.88    7.27
   6 -13  -3   43.15   12.32
  -6 -13   3   35.86   11.45
   6 -13  -4   27.12    9.41
  -6 -13   4   10.35    8.63
   6 -13  -5    8.55    6.83
  -6 -13   5    1.44    6.01
   6 -13  -6    7.27    7.99
  -6 -13   6    8.77    7.86
   6 -13  -7   14.43    8.41
  -6 -13   7   11.37    8.18
   6 -13  -8   17.52   10.35
  -6 -13   8   15.06    8.30
   6 -13  -9   71.91   15.57
  -6 -13   9   51.98   13.78
   6 -13 -10    5.10    7.90
   6 -13 -11    3.42    6.85
   6 -13 -12    7.05    8.51
   6 -13 -13   13.36    8.67
   6 -13 -14   -4.46    8.54
   6 -13 -15   14.27    7.56
   6 -13 -16    1.36    6.47
   6 -13 -17   21.48    9.55
   6 -13 -18    1.36    7.96
   6 -13 -19   21.62    9.51
   6 -13 -20    1.16    7.50
   6 -13 -21    1.50    7.25
   6 -13 -22   -0.91    7.21
   6 -13 -23   -7.54    9.95
   6 -13 -24    0.19    6.75
   6 -14  -1   21.30    8.64
  -6 -14   1    3.82    7.57
   6 -14  -2   11.90    7.67
  -6 -14   2   -1.30    7.56
   6 -14  -3   -1.40    6.21
  -6 -14   3   -1.35    6.77
   6 -14  -4    9.36    7.28
  -6 -14   4    0.75    7.95
   6 -14  -5   60.66   12.93
  -6 -14   5   12.37    9.21
   6 -14  -6    7.43    8.06
  -6 -14   6   23.84    9.77
   6 -14  -7   21.49    9.04
  -6 -14   7    7.07    8.16
   6 -14  -8   -3.24    8.39
   6 -14  -9    2.84    6.84
   6 -14 -10    5.86    8.26
   6 -14 -11   10.41    8.89
   6 -14 -12   -0.46    8.46
   6 -14 -13    0.75    7.73
   6 -14 -14    4.02    6.64
   6 -14 -15    7.59    8.29
   6 -14 -16    8.23    8.41
   6 -14 -17   -0.97    7.56
   6 -14 -18   -2.04    7.54
   6 -14 -19    3.49    7.70
   6 -14 -20   -6.59    9.01
   6 -14 -21   -6.65    9.31
   6 -15  -1   -6.01    8.75
  -6 -15   1   -1.34    6.11
   6 -15  -2    4.49    6.93
  -6 -15   2    2.68    7.54
   6 -15  -3    0.22    7.29
  -6 -15   3    5.18    8.13
   6 -15  -4   -3.26    6.57
  -6 -15   4   13.48    9.12
   6 -15  -5    3.49    7.59
  -6 -15   5   -3.63    8.26
   6 -15  -6   -5.91    9.08
   6 -15  -7   -3.76    7.55
   6 -15  -8   28.12   10.43
   6 -15  -9   21.69    9.77
   6 -15 -10    3.42    7.03
   6 -15 -11    1.95    8.47
   6 -15 -12   -4.13    7.34
   6 -15 -13    2.89    7.73
   6 -15 -14    3.58    8.45
   6 -15 -15    3.03    8.20
   6 -15 -16    8.11    8.95
   6 -15 -17   -0.74    6.86
   6 -15 -18    4.53    8.39
   6 -16  -1    0.28    6.73
  -6 -16   1    6.25    8.25
   6 -16  -2    2.40    6.70
  -6 -16   2    0.34    7.69
   6 -16  -3   -4.35    7.57
  -6 -16   3   -1.10    7.92
   6 -16  -4    0.15    8.35
   6 -16  -5   17.06    9.07
   6 -16  -6   -0.57    6.91
   6 -16  -7   -0.98    7.54
   6 -16  -8    0.67    7.46
   6 -16  -9    1.25    6.84
   6 -16 -10    1.79    6.80
   6 -16 -11    5.14    9.16
   6 -16 -12   10.68    9.31
   6 -16 -13    2.92    7.48
   6 -16 -14    0.30    8.16
  -6 -17   1   -1.19    8.40
   6 -17  -2    4.46    7.04
   6 -17  -3    8.89    7.81
   6 -17  -4    8.82    8.80
   6 -17  -5   -4.47    7.71
   6 -17  -6   -6.84    8.22
   6 -17  -7   -6.23    8.10
   6 -17  -8   -1.75    8.18
   6 -17  -9   -2.47    7.04
   6 -17 -10    1.42    7.74
   6 -17 -11   -2.43    7.98
   6 -18  -5    0.70    7.78
   6 -18  -6    1.90    8.15
   6 -18  -7   -1.27    7.92
  -5   0   1    4.02    5.96
  -5   0   1    5.60    9.01
   5   0  -1    0.77    4.76
   5   0  -1   14.78    8.56
  -5   0   2   -1.33    5.00
  -5   0   2    0.81    7.96
   5   0  -2   -2.84    5.05
   5   0  -2   -3.40    8.29
  -5   0   3   83.27   16.15
  -5   0   3   82.71   18.89
   5   0  -3   99.67   16.64
   5   0  -3  125.42   19.92
  -5   0   4    1.19    5.26
  -5   0   4   -3.03    8.55
   5   0  -4   -1.85    5.60
   5   0  -4   -0.77    8.35
  -5   0   5 2462.07  369.29
  -5   0   5 2976.59  372.20
   5   0  -5 2672.36  369.81
   5   0  -5 2596.24  371.48
  -5   0   6    0.16    4.95
  -5   0   6   -1.29    8.39
   5   0  -6    0.14    5.88
   5   0  -6    4.21    9.20
  -5   0   7   72.06   14.40
  -5   0   7   92.90   17.83
   5   0  -7   90.02   15.42
   5   0  -7  103.24   18.49
  -5   0   8   -4.06    5.05
  -5   0   8   -0.53    8.28
   5   0  -8   -1.76    5.18
   5   0  -8   -1.19    7.76
  -5   0   9  608.92   86.75
  -5   0   9  574.56   88.92
   5   0  -9  619.77   87.20
  -5   0  10   -1.38    4.28
  -5   0  10    1.65    8.78
   5   0 -10    3.04    4.99
   5   0 -10   -0.19    6.96
  -5   0  11   30.84    7.50
  -5   0  11   43.61   11.42
   5   0 -11   26.18    8.02
   5   0 -11   42.09   10.90
  -5   0  12   -2.00    3.63
  -5   0  12   -0.29    7.18
   5   0 -12   -2.27    4.59
   5   0 -12   -1.80    6.79
  -5   0  13    7.35    4.75
  -5   0  13    7.52    9.25
   5   0 -13    6.19    4.44
   5   0 -13    8.72    7.57
  -5   0  14    0.29    4.15
  -5   0  14    0.01    7.23
   5   0 -14    0.34    3.91
  -5   0  15  132.50   20.86
  -5   0  15  120.89   23.48
   5   0 -15  137.52   21.45
   5   0 -15  115.33   20.20
  -5   0  16   -3.64    8.52
   5   0 -16    1.58    4.92
   5   0 -16   -0.39    3.54
  -5   0  17   81.33   20.67
   5   0 -17  110.62   19.23
   5   0 -17  135.49   19.03
  -5   0  18    0.17    8.91
   5   0 -18   -0.15    4.04
   5   0 -18    0.29    4.09
  -5   0  19  240.42   32.82
   5   0 -19  179.68   28.60
   5   0 -19  161.14   27.64
  -5   0  20    0.68    8.34
   5   0 -20   -2.60    4.97
   5   0 -20   -0.01    4.25
   5   0 -21  374.29   55.76
   5   0 -22   -0.84    4.67
  -5   0  23   -0.49    4.77
   5   0 -23    0.71    4.74
  -5   0  24   -2.54    5.98
   5   0 -24   -0.84    4.92
  -5   0  25   30.11    8.31
   5   0 -25    3.59    5.73
  -5   0  26   -1.80    5.83
   5   0 -26   -0.84    4.53
  -5   0  27   40.35   10.66
   5   0 -27   45.29   10.66
  -5   0  28    1.69    6.06
   5   0 -28    1.90    5.52
  -5   0  29    6.74    6.93
  -5   0  30   -4.51    6.94
  -5   0  31   43.96   12.40
  -5   0  32   -1.19    6.90
  -5   0  33    1.28    7.03
  -5   0  34   -3.42    8.15
  -5   0  35   15.17    8.50
  -5   0  36   -0.05    7.50
  -5   0  37   11.73    8.33
  -5   0  38   -0.54    7.67
  -5   0  39    4.65    8.00
  -5   1   1  464.26   68.16
  -5   1   1  508.34   70.59
   5  -1  -1  474.47   68.27
   5  -1  -1  421.30   69.65
   5   1  -1  457.13   68.19
   5   1  -1  501.53   71.00
  -5  -1   1  419.88   68.17
  -5  -1   1  612.23   72.24
  -5   1   2    1.52    4.58
  -5   1   2    4.29    7.93
   5  -1  -2    7.24    5.35
   5  -1  -2    2.29    7.91
   5   1  -2    0.74    4.77
   5   1  -2    2.87    7.97
  -5  -1   2    0.06    5.72
  -5  -1   2    7.84    9.48
  -5   1   3  537.31   74.30
  -5   1   3  513.72   76.44
   5  -1  -3  529.48   74.59
   5  -1  -3  477.61   76.10
   5   1  -3  469.75   74.23
   5   1  -3  582.29   77.06
  -5  -1   3  474.35   74.57
  -5  -1   3  592.53   77.68
  -5   1   4   19.26    5.93
  -5   1   4   11.34    8.59
   5  -1  -4   12.07    6.50
   5  -1  -4   10.08    9.07
   5   1  -4   17.70    6.18
   5   1  -4    9.77    8.66
  -5  -1   4   15.36    6.35
  -5  -1   4   10.42    9.26
  -5   1   5   87.06   16.32
  -5   1   5  135.23   20.76
   5  -1  -5  124.99   17.48
   5  -1  -5   22.37   17.25
   5   1  -5  124.92   17.62
   5   1  -5  112.84   20.01
  -5  -1   5  111.50   17.55
  -5  -1   5  125.09   21.14
  -5   1   6  558.16   95.80
  -5   1   6  652.36   98.37
   5  -1  -6  667.59   96.45
   5  -1  -6  539.85   97.84
   5   1  -6  792.27   97.14
   5   1  -6  896.85   99.87
  -5  -1   6  650.39   96.54
  -5  -1   6  871.81  100.07
  -5   1   7  644.51   93.56
  -5   1   7  602.62   95.58
   5  -1  -7  678.37   93.89
   5  -1  -7  686.47   96.42
   5   1  -7  626.59   93.93
   5   1  -7  704.86   96.16
  -5  -1   7  617.14   93.63
  -5  -1   7  738.94   96.63
  -5   1   8    3.31    4.12
  -5   1   8   -0.21    7.93
   5  -1  -8    2.70    4.56
   5  -1  -8    2.81    9.51
   5   1  -8    1.26    5.56
   5   1  -8    3.97    7.79
  -5  -1   8   -1.35    4.86
  -5  -1   8   11.20    9.18
  -5   1   9   48.34    9.29
  -5   1   9   48.14   13.98
   5  -1  -9   45.86    9.29
   5  -1  -9   60.30   12.91
   5   1  -9   39.71    9.79
   5   1  -9   27.79   11.73
  -5  -1   9   50.60    9.50
  -5  -1   9   38.36   12.37
  -5   1  10   -1.81    3.89
  -5   1  10    5.92    9.48
   5  -1 -10    2.69    4.80
   5  -1 -10    9.31    7.15
   5   1 -10    3.81    5.60
   5   1 -10    5.45    7.36
  -5  -1  10    1.07    3.92
  -5  -1  10   -0.24    7.61
  -5   1  11  191.43   29.05
  -5   1  11   79.79   29.38
   5  -1 -11  220.52   29.15
   5  -1 -11  184.44   31.09
   5   1 -11  218.45   29.71
   5   1 -11  230.56   31.72
  -5  -1  11  178.56   28.51
  -5  -1  11  242.89   32.51
  -5   1  12   18.08    5.86
  -5   1  12    9.19    8.74
   5  -1 -12   15.79    5.47
   5  -1 -12   22.76    9.24
   5   1 -12    8.57    5.87
   5   1 -12   19.49    8.15
  -5  -1  12   12.75    5.25
  -5  -1  12   19.68    9.21
  -5   1  13  386.37   64.61
  -5   1  13  499.49   67.90
   5  -1 -13  455.60   65.39
   5  -1 -13  473.59   64.36
   5   1 -13  418.95   64.40
   5   1 -13  386.09   65.54
  -5  -1  13  473.47   64.27
  -5  -1  13  474.67   67.11
  -5   1  14    2.86    8.32
   5  -1 -14    2.21    5.06
   5  -1 -14    2.06    3.82
   5   1 -14    1.55    4.78
  -5  -1  14    4.17    4.20
  -5  -1  14    2.94    7.62
  -5   1  15   51.30   13.27
   5  -1 -15   74.98   11.94
   5  -1 -15   47.96    9.93
   5   1 -15   62.27   10.98
  -5  -1  15   42.22    9.49
  -5  -1  15   30.53   12.80
  -5   1  16   13.55    8.49
   5  -1 -16    1.31    4.50
   5  -1 -16    4.40    4.13
   5   1 -16    4.32    4.40
  -5  -1  16   -1.88    4.04
  -5  -1  16    8.29    8.48
  -5   1  17   44.61   12.43
   5  -1 -17   33.29    8.32
   5  -1 -17   27.41    7.23
   5   1 -17   32.28    8.20
   5   1 -17   20.87    7.07
  -5  -1  17   37.91    8.13
  -5  -1  17   51.96   12.37
  -5   1  18    4.83    7.62
   5  -1 -18   -2.33    5.11
   5   1 -18    2.50    4.87
   5   1 -18    4.72    4.26
  -5  -1  18    6.99    8.12
  -5   1  19  171.38   32.22
   5  -1 -19  204.95   30.40
   5   1 -19  172.71   29.66
   5   1 -19  202.58   29.62
  -5  -1  19  195.39   33.00
  -5   1  20    8.71    9.54
   5  -1 -20   -0.49    5.00
   5   1 -20    9.23    5.10
   5   1 -20    3.89    4.70
  -5  -1  20    0.56    6.71
  -5   1  21    0.72    5.65
   5  -1 -21   -0.12    5.10
   5   1 -21    3.97    5.29
   5   1 -21    4.38    4.52
  -5   1  22    7.53    6.21
   5  -1 -22   13.75    6.71
   5   1 -22   16.06    6.19
   5   1 -22    6.59    5.00
  -5   1  23   60.29   12.49
   5  -1 -23   38.73   10.79
   5   1 -23   59.12   11.32
   5   1 -23   51.91   10.58
  -5   1  24    2.05    5.04
   5  -1 -24   10.22    5.83
   5   1 -24    0.14    4.87
  -5   1  25   18.24    9.01
   5  -1 -25   22.68    7.95
   5   1 -25   28.98    8.12
  -5   1  26    2.37    5.80
   5   1 -26   15.59    6.49
  -5  -1  26    7.32    5.69
  -5   1  27   73.50   15.94
   5   1 -27   83.12   15.58
  -5  -1  27   87.92   16.12
  -5   1  28    3.06    7.38
  -5  -1  28   15.19    6.88
  -5   1  29   47.19   13.78
  -5  -1  29   68.70   13.83
  -5   1  30   -4.97    8.22
   5  -1 -30   -2.50    6.04
  -5  -1  30    0.69    6.67
  -5   1  31   -1.51    7.29
  -5  -1  31    1.77    6.18
  -5   1  32   -3.81    7.56
  -5  -1  32   -3.99    6.32
  -5   1  33   24.62   11.93
  -5  -1  33   58.23   12.47
  -5   1  34   -5.04    7.44
  -5  -1  34   -2.21    6.31
  -5   1  35    4.05    7.69
  -5  -1  35    2.74    6.84
  -5   1  36   -1.67    6.76
  -5  -1  36    0.81    6.24
  -5   1  37    8.52    9.98
  -5  -1  37   11.29    8.28
  -5   1  38    1.83    8.37
  -5  -1  38    7.00    7.12
  -5  -1  39   18.01    8.95
  -5   2   1    2.32    4.73
  -5   2   1    6.11    8.53
   5  -2  -1    0.89    4.96
   5  -2  -1    2.61    8.37
   5   2  -1   -1.01    5.52
   5   2  -1    5.63    9.34
  -5  -2   1    2.95    5.64
  -5  -2   1   10.59    9.90
  -5   2   2   24.55    6.57
  -5   2   2   24.83    9.74
   5  -2  -2   14.36    6.46
   5  -2  -2   10.81    7.70
   5   2  -2   26.35    7.50
   5   2  -2   15.45   10.58
  -5  -2   2   12.16    7.06
  -5  -2   2    6.16    9.54
  -5   2   3  181.77   32.69
  -5   2   3  208.63   35.25
   5  -2  -3  236.05   33.53
   5  -2  -3  285.83   37.07
   5   2  -3  226.13   33.60
   5   2  -3  228.67   36.20
  -5  -2   3  199.89   33.73
  -5  -2   3  251.37   36.98
  -5   2   4   62.50   12.56
  -5   2   4   77.31   16.03
   5  -2  -4   63.17   12.78
   5  -2  -4   83.39   16.59
   5   2  -4   92.03   14.01
   5   2  -4   54.86   15.31
  -5  -2   4   67.97   13.68
  -5  -2   4   73.50   17.01
  -5   2   5  622.20   93.93
  -5   2   5  747.58   96.96
   5  -2  -5  696.58   94.28
   5  -2  -5  660.92   96.67
   5   2  -5  669.93   94.53
   5   2  -5  700.09   96.58
  -5  -2   5  579.80   94.41
  -5  -2   5  646.28   97.01
  -5   2   6   15.05    5.20
  -5   2   6    5.39    9.01
   5  -2  -6    7.16    5.24
   5  -2  -6    4.65    8.81
   5   2  -6    2.97    6.10
   5   2  -6    8.14    9.15
  -5  -2   6   12.51    6.44
  -5  -2   6    6.57   10.41
  -5   2   7  106.38   16.43
  -5   2   7   60.73   18.15
   5  -2  -7  124.65   16.85
   5  -2  -7   69.34   18.45
   5   2  -7  114.68   17.17
   5   2  -7   65.63   17.68
  -5  -2   7   97.28   16.87
  -5  -2   7  107.28   19.85
  -5   2   8    9.59    5.13
  -5   2   8    4.37    9.44
   5  -2  -8   -0.20    7.65
   5   2  -8   12.09    5.90
   5   2  -8    7.90    6.96
  -5  -2   8    8.66    5.32
  -5  -2   8    7.50    8.87
  -5   2   9  574.77   93.91
  -5   2   9  746.41   97.29
   5  -2  -9  689.90   94.01
   5  -2  -9  574.48   95.80
   5   2  -9  680.21   94.36
   5   2  -9  705.15   96.28
  -5  -2   9  638.63   94.05
  -5  -2   9  715.95   96.94
  -5   2  10    2.06    5.11
  -5   2  10    1.49    7.81
   5  -2 -10    0.86    5.98
   5  -2 -10   -0.57    4.22
   5  -2 -10    0.51    7.60
   5   2 -10    6.82    5.22
   5   2 -10    0.72    7.03
  -5  -2  10    0.15    4.28
  -5  -2  10    1.97    7.32
  -5   2  11    5.90    5.16
  -5   2  11   10.85    8.62
   5  -2 -11    5.35    6.99
   5  -2 -11   10.46    4.70
   5  -2 -11    7.37    8.69
   5   2 -11    1.43    5.76
   5   2 -11   16.51    8.23
  -5  -2  11    7.94    4.62
  -5  -2  11   10.48    8.68
  -5   2  12   77.07   17.44
   5  -2 -12   75.60   15.09
   5  -2 -12   90.29   14.46
   5   2 -12   92.53   15.18
  -5  -2  12   79.36   14.10
  -5  -2  12   76.31   17.58
  -5   2  13   90.23   16.38
   5  -2 -13   59.51   12.95
   5  -2 -13   82.85   12.72
   5   2 -13   68.16   12.91
  -5  -2  13   59.55   11.88
  -5  -2  13   50.63   14.16
  -5   2  14   53.16   12.26
   5  -2 -14   29.96    8.41
   5  -2 -14    9.40    5.71
   5   2 -14   38.93    8.30
  -5  -2  14   49.94    7.92
  -5  -2  14   44.11   10.85
  -5   2  15  393.20   59.35
   5  -2 -15  390.41   56.98
   5  -2 -15  393.15   56.14
   5   2 -15  387.32   56.49
   5   2 -15  365.83   57.54
  -5  -2  15  362.83   55.75
  -5  -2  15  406.80   58.93
  -5   2  16    4.16    4.99
  -5   2  16    2.90    8.10
   5  -2 -16    7.42    5.28
   5   2 -16    7.44    5.13
  -5  -2  16    4.53    4.02
  -5  -2  16    8.26    8.87
  -5   2  17    6.60    5.53
  -5   2  17    6.71    8.59
   5  -2 -17   12.48    5.97
   5   2 -17   10.28    5.62
  -5  -2  17    5.57    4.03
  -5   2  18   -0.08    4.52
  -5   2  18    0.69    8.36
   5  -2 -18   -1.08    5.33
   5   2 -18   -0.64    4.48
  -5  -2  18   -2.38    3.85
  -5   2  19  116.36   24.27
   5  -2 -19  134.29   22.42
   5   2 -19  140.81   22.03
   5   2 -19  138.64   21.64
  -5  -2  19  121.32   21.34
  -5   2  20   83.64   17.18
   5  -2 -20   71.98   13.81
   5   2 -20   69.21   13.09
   5   2 -20   55.05   12.61
  -5   2  21    6.07    6.56
   5  -2 -21    2.97    5.57
   5   2 -21    4.67    4.99
   5   2 -21    5.40    4.73
  -5   2  22    4.13    6.78
   5  -2 -22   19.62    6.71
   5   2 -22    2.10    4.74
   5   2 -22   14.19    6.19
  -5   2  23   20.58    8.20
   5   2 -23   10.15    5.63
   5   2 -23    9.01    6.12
  -5   2  24    6.44    7.39
   5   2 -24    1.59    5.54
  -5   2  25  112.32   22.03
   5   2 -25  124.36   20.41
  -5   2  26   14.12    8.04
   5   2 -26    8.52    5.30
  -5   2  27   65.64   15.93
   5  -2 -27   90.67   16.27
  -5   2  28    0.29    7.97
   5  -2 -28    2.45    7.02
  -5  -2  28    0.57    5.60
  -5   2  29   38.85   12.38
   5  -2 -29   60.84   11.78
  -5  -2  29   30.64    9.84
  -5   2  30   14.75    7.44
   5  -2 -30    9.60    7.47
  -5  -2  30    2.31    6.28
  -5   2  31   68.99   14.46
   5  -2 -31   46.54   12.30
  -5  -2  31   51.00   12.13
  -5   2  32    4.64    7.34
   5  -2 -32    7.13    6.85
  -5  -2  32   -2.05    5.28
  -5   2  33   -1.46    8.29
  -5  -2  33    0.64    5.83
  -5   2  34   -1.54    8.24
  -5  -2  34    0.53    6.65
  -5   2  35    9.79    8.85
  -5  -2  35    9.39    6.83
  -5   2  36   -0.11    7.47
  -5  -2  36    2.24    6.25
  -5   2  37    2.75    9.43
  -5  -2  37    9.61    6.85
  -5   2  38    0.16    7.92
  -5  -2  38   -0.22    6.68
  -5  -2  39   -0.40    6.32
  -5   3   1  351.31   50.64
  -5   3   1  399.81   53.40
   5  -3  -1  347.37   50.79
   5  -3  -1  494.26   55.22
   5   3  -1  319.44   50.96
   5   3  -1  279.79   53.41
  -5  -3   1  313.25   51.23
  -5  -3   1  335.80   53.79
  -5   3   2   76.42   12.04
  -5   3   2   53.54   13.96
   5  -3  -2   59.54   11.87
   5  -3  -2   47.72   15.07
   5   3  -2   57.27   12.13
   5   3  -2   70.46   16.40
  -5  -3   2   70.39   12.72
  -5  -3   2   64.67   16.54
  -5   3   3  104.27   18.84
  -5   3   3  104.85   21.34
   5  -3  -3  129.81   19.34
   5  -3  -3  130.37   22.53
   5   3  -3  106.25   19.31
   5   3  -3  118.44   23.20
  -5  -3   3  124.99   20.11
  -5  -3   3  132.97   23.89
  -5   3   4    2.98    4.49
  -5   3   4    4.16    8.74
   5  -3  -4    2.61    4.92
   5  -3  -4    6.74    8.83
   5   3  -4    0.20    5.57
   5   3  -4    5.82   10.00
  -5  -3   4    0.55    6.24
  -5  -3   4    2.29   10.24
  -5   3   5  217.10   32.35
  -5   3   5  224.64   35.16
   5  -3  -5  189.12   31.94
   5  -3  -5  180.44   34.41
   5   3  -5  244.44   32.99
   5   3  -5  201.38   35.16
  -5  -3   5  215.61   32.94
  -5  -3   5  233.93   36.48
  -5   3   6  217.19   33.65
  -5   3   6  216.14   36.13
   5  -3  -6  233.85   33.73
   5  -3  -6  250.64   36.90
   5   3  -6  220.10   33.78
   5   3  -6  226.47   36.42
  -5  -3   6  199.23   34.02
  -5  -3   6  222.15   37.04
  -5   3   7   65.80   12.00
  -5   3   7   10.66   12.80
   5  -3  -7   80.37   13.87
   5  -3  -7   63.71   11.67
   5  -3  -7   66.18   15.09
   5   3  -7   67.54   11.88
   5   3  -7   67.14   14.77
  -5  -3   7   55.72   12.36
  -5  -3   7   75.60   16.40
  -5   3   8  120.16   18.86
  -5   3   8   90.14   20.53
   5  -3  -8  107.95   18.77
   5  -3  -8  109.27   17.94
   5  -3  -8  103.12   20.87
   5   3  -8  100.58   18.24
   5   3  -8  113.49   20.34
  -5  -3   8   98.21   18.46
  -5  -3   8  159.69   23.07
  -5   3   9   93.78   19.50
   5  -3  -9   89.43   16.58
   5  -3  -9   84.74   15.40
   5  -3  -9  106.72   19.50
   5   3  -9  106.13   16.62
   5   3  -9  113.16   18.71
  -5  -3   9   79.60   16.14
  -5  -3   9   88.95   19.40
  -5   3  10    8.79    9.12
   5  -3 -10   27.22    7.80
   5  -3 -10   19.32    5.97
   5   3 -10   16.89    6.15
  -5  -3  10   22.13    6.92
  -5  -3  10   12.30    8.47
  -5   3  11   -0.33    7.66
   5  -3 -11   -0.62    4.76
   5  -3 -11   -0.78    3.59
   5   3 -11   -2.48    4.40
  -5  -3  11    4.26    4.97
  -5  -3  11    3.83    7.95
  -5   3  12   18.88    7.46
  -5   3  12   27.19    9.67
   5  -3 -12   22.76    7.31
   5  -3 -12   19.67    6.24
   5   3 -12   31.11    7.61
  -5  -3  12   28.82    6.84
  -5  -3  12   18.28   10.25
  -5   3  13  222.83   34.04
  -5   3  13  180.97   34.68
   5  -3 -13  198.86   33.03
   5   3 -13  189.59   32.29
   5   3 -13  224.76   33.96
  -5  -3  13  238.86   32.46
  -5  -3  13  235.84   35.39
  -5   3  14   14.86    7.44
  -5   3  14   15.56    9.86
   5  -3 -14   31.13    7.78
   5   3 -14   32.67    7.48
   5   3 -14   29.69    9.03
  -5  -3  14   18.67    6.12
  -5   3  15    7.49    6.47
  -5   3  15   11.08    8.59
   5  -3 -15   10.76    6.20
   5   3 -15   20.95    5.89
   5   3 -15    3.54    6.22
  -5  -3  15    7.80    4.51
  -5   3  16   45.40   10.32
  -5   3  16   53.21   13.32
   5  -3 -16   42.98    9.73
   5   3 -16   18.89    7.67
   5   3 -16   55.62   10.79
  -5  -3  16   37.96    7.99
  -5   3  17   86.62   15.09
  -5   3  17   44.07   14.93
   5  -3 -17   69.10   13.97
   5   3 -17   69.65   13.12
  -5  -3  17   73.51   12.37
  -5   3  18   16.71    7.61
  -5   3  18   20.85   10.43
   5  -3 -18   15.52    6.96
   5   3 -18   13.64    6.10
  -5  -3  18   20.61    5.79
  -5   3  19   -0.66    9.21
   5  -3 -19    0.39    5.32
   5   3 -19    1.98    4.93
  -5  -3  19   -0.75    3.69
  -5  -3  19   -3.20    8.66
  -5   3  20    1.79    7.81
   5  -3 -20    1.96    5.91
   5   3 -20   -0.05    5.16
   5   3 -20   -2.79    5.16
  -5  -3  20    1.25    3.95
  -5   3  21   36.01   12.21
   5   3 -21   57.77   11.02
   5   3 -21   62.48   11.96
  -5   3  22  108.79   20.13
   5   3 -22   93.05   17.12
   5   3 -22  102.64   17.75
  -5   3  23   94.17   20.71
   5   3 -23  128.66   19.72
  -5   3  24   12.63    9.39
   5   3 -24   18.92    6.54
  -5   3  25    1.87    5.81
   5  -3 -25    0.30    6.51
  -5   3  26   -0.86    6.81
   5  -3 -26   -1.53    6.77
  -5   3  27   27.52   11.49
   5  -3 -27   50.42   11.59
  -5   3  28    5.52    8.31
   5  -3 -28    8.42    7.41
  -5   3  29   23.18   11.85
   5  -3 -29   48.15   11.56
  -5   3  30    1.34    7.22
   5  -3 -30   -1.51    6.25
  -5  -3  30    1.81    5.28
  -5   3  31   -0.17    6.43
   5  -3 -31    0.76    5.90
  -5  -3  31   -0.55    5.68
  -5   3  32    7.85    9.38
   5  -3 -32    0.19    6.31
  -5  -3  32    5.31    6.32
  -5   3  33   18.09    9.61
   5  -3 -33   15.75    8.75
  -5  -3  33    8.00    6.52
  -5   3  34    1.61    6.86
  -5  -3  34   -0.21    6.57
  -5   3  35    2.23    8.54
  -5  -3  35   -1.90    6.01
  -5   3  36   -1.09    8.92
  -5  -3  36   -0.27    5.06
  -5   3  37   10.50    9.12
  -5  -3  37   13.53    7.38
  -5   3  38    6.10    7.85
  -5  -3  38   -0.26    6.38
  -5  -3  39    7.40    6.69
  -5   4   1   81.64   14.18
  -5   4   1   78.49   17.03
   5  -4  -1   74.69   13.82
   5  -4  -1   68.65   17.05
   5   4  -1   76.75   14.63
   5   4  -1   99.03   19.09
  -5  -4   1   96.95   15.86
  -5  -4   1   78.92   18.24
  -5   4   2   14.20    5.65
  -5   4   2    6.17    8.64
   5  -4  -2   15.27    5.64
   5  -4  -2    8.03    9.51
   5   4  -2   16.03    5.91
   5   4  -2    6.03   10.84
  -5  -4   2    7.60    6.43
  -5  -4   2    7.90   10.21
  -5   4   3   40.21    9.11
  -5   4   3   43.50   12.73
   5  -4  -3   43.64    8.81
   5  -4  -3   44.24   12.04
   5   4  -3   28.86    8.79
   5   4  -3   28.16   12.44
  -5  -4   3   55.27   10.37
  -5  -4   3   36.37   12.97
  -5   4   4   63.71   12.32
  -5   4   4   71.55   15.97
   5  -4  -4   59.58   12.40
   5  -4  -4   68.43   11.90
   5  -4  -4   88.84   16.30
   5   4  -4   79.45   13.05
   5   4  -4   98.56   17.86
  -5  -4   4   46.31   12.21
  -5  -4   4   36.47   15.04
  -5   4   5  201.96   30.86
  -5   4   5  200.81   32.90
   5  -4  -5  203.56   31.27
   5  -4  -5  160.57   29.61
   5  -4  -5  239.70   33.89
   5   4  -5  192.22   30.41
   5   4  -5  173.63   32.86
  -5  -4   5  264.33   31.81
  -5  -4   5  168.59   33.60
  -5   4   6   -0.37    4.90
  -5   4   6   10.90    8.56
   5  -4  -6    5.74    5.35
   5  -4  -6   -1.32    3.88
   5  -4  -6   -1.10    8.03
   5   4  -6   -0.22    4.36
   5   4  -6    0.42    7.54
  -5  -4   6    4.30    6.20
  -5  -4   6   -2.24    9.08
  -5   4   7   11.41    6.16
  -5   4   7   11.97    9.94
   5  -4  -7   11.09    5.95
   5  -4  -7   11.97    4.95
   5  -4  -7    5.32    8.77
   5   4  -7   11.06    5.44
   5   4  -7    9.50    7.46
  -5  -4   7    3.26    5.63
  -5  -4   7    7.73    9.82
  -5   4   8   79.08   14.64
  -5   4   8  111.38   18.00
   5  -4  -8   69.71   13.72
   5  -4  -8   55.41   12.46
   5  -4  -8   70.44   16.36
   5   4  -8   77.75   13.58
   5   4  -8   71.30   15.38
  -5  -4   8   72.23   13.96
  -5  -4   8   78.88   17.06
  -5   4   9  119.79   19.75
  -5   4   9  113.49   21.77
   5  -4  -9  118.14   19.07
   5  -4  -9  113.27   18.17
   5   4  -9   91.00   17.89
  -5  -4   9  109.08   18.73
  -5  -4   9  112.16   21.40
  -5   4  10  227.62   30.77
  -5   4  10  211.03   32.42
   5  -4 -10  154.46   28.91
   5   4 -10  194.25   28.95
  -5  -4  10  161.71   28.70
  -5  -4  10  203.09   32.25
  -5   4  11  183.57   35.00
  -5   4  11  269.16   38.13
   5  -4 -11  218.65   34.97
   5   4 -11  261.26   34.80
   5   4 -11  210.76   35.45
  -5  -4  11  197.42   34.19
  -5  -4  11  299.56   38.75
  -5   4  12    8.18    5.68
  -5   4  12    4.88    7.62
   5  -4 -12    1.68    5.10
   5   4 -12    7.63    4.50
   5   4 -12    7.37    7.37
  -5  -4  12    8.20    5.35
  -5   4  13    4.28    5.93
  -5   4  13   -0.15    7.05
   5  -4 -13    0.27    4.86
   5   4 -13    3.92    4.40
   5   4 -13    6.26    6.38
  -5  -4  13    1.51    4.57
  -5   4  14   30.54    9.20
  -5   4  14   28.27   11.45
   5  -4 -14   16.51    7.68
   5   4 -14   31.46    7.52
   5   4 -14   35.81    8.96
  -5  -4  14   30.24    7.32
  -5   4  15  344.95   54.45
  -5   4  15  346.66   55.86
   5  -4 -15  319.23   53.47
   5   4 -15  382.17   53.02
   5   4 -15  347.84   53.53
  -5  -4  15  387.84   52.68
  -5   4  16   78.78   16.03
  -5   4  16   18.89   15.00
   5  -4 -16  105.49   15.98
   5   4 -16   95.67   14.29
   5   4 -16   89.19   14.84
  -5  -4  16   78.46   13.29
  -5  -4  16   65.48   16.04
  -5   4  17  103.55   21.20
  -5   4  17  110.43   22.69
   5  -4 -17  124.84   20.71
   5   4 -17  134.30   19.73
  -5  -4  17  108.55   18.65
  -5  -4  17  113.44   21.86
  -5   4  18    0.61    6.86
  -5   4  18   21.32    9.47
   5   4 -18    3.78    4.81
  -5  -4  18    5.77    4.34
  -5  -4  18    6.08    8.66
  -5   4  19  232.19   36.14
   5   4 -19  220.41   31.28
  -5  -4  19  178.15   30.08
   5   4 -20    6.99    5.16
  -5  -4  20    4.33    3.98
  -5   4  21   57.36   15.41
  -5  -4  21   71.20   12.43
  -5   4  22   13.08    8.55
   5  -4 -22    7.82    7.16
   5   4 -22   12.98    5.96
  -5   4  23   -1.22    7.61
   5  -4 -23    5.64    6.29
   5   4 -23    4.32    4.86
  -5   4  24   -3.85    8.02
   5  -4 -24    3.57    5.98
  -5   4  25   17.42    9.74
   5  -4 -25   40.02   10.41
  -5   4  26   30.90   11.32
   5  -4 -26   18.58    8.30
  -5   4  27   14.22    9.79
   5  -4 -27   33.54   10.38
  -5   4  28   -0.21    8.03
   5  -4 -28    6.48    6.46
  -5   4  29   27.09   11.82
   5  -4 -29   16.50    8.58
  -5   4  30   12.59    9.94
   5  -4 -30   42.67   11.14
  -5   4  31   12.59    9.28
   5  -4 -31   12.77    7.94
  -5   4  32    5.97    9.00
   5  -4 -32   10.50    7.75
  -5  -4  32   12.58    6.52
  -5   4  33   -0.31    7.66
   5  -4 -33   -2.51    7.66
  -5  -4  33   -1.70    4.79
  -5   4  34    2.25    8.89
   5  -4 -34    5.44    7.56
  -5  -4  34   14.72    6.42
  -5   4  35    3.17    8.53
  -5  -4  35    9.19    5.88
  -5   4  36   10.90    9.11
  -5  -4  36    3.79    5.54
  -5   4  37    5.62    8.39
  -5  -4  37    5.70    6.71
  -5   4  38    0.31    8.26
  -5  -4  38    3.00    6.37
  -5   5   1  240.75   33.32
  -5   5   1  234.60   33.54
  -5   5   1  208.22   34.35
   5  -5  -1  177.97   32.63
   5  -5  -1  222.52   32.20
   5  -5  -1  151.27   33.57
   5   5  -1  229.32   32.82
   5   5  -1  236.63   37.03
  -5  -5   1  200.10   33.08
  -5  -5   1  239.69   36.51
  -5   5   2   55.26   13.33
  -5   5   2  101.16   17.27
   5  -5  -2   75.61   13.89
   5  -5  -2   69.32   12.54
   5  -5  -2   85.65   16.26
   5   5  -2   82.09   13.52
   5   5  -2   63.93   17.53
  -5  -5   2   56.01   13.57
  -5  -5   2   70.86   17.72
  -5   5   3  164.64   28.45
  -5   5   3  200.81   30.87
   5  -5  -3  170.38   28.34
   5  -5  -3  262.18   28.64
   5  -5  -3  158.32   29.95
   5   5  -3  157.56   27.71
   5   5  -3  160.06   31.14
  -5  -5   3  177.26   28.65
  -5  -5   3  152.17   30.65
  -5   5   4   49.42    9.83
  -5   5   4    8.21    9.46
   5  -5  -4   38.43    9.55
   5  -5  -4   28.59    7.77
   5  -5  -4   57.15   12.86
   5   5  -4   42.80    8.95
   5   5  -4   22.73   10.71
  -5  -5   4   90.94   11.68
  -5  -5   4   19.64   12.29
  -5   5   5   22.95    7.87
  -5   5   5   16.78   10.00
   5  -5  -5   26.39    7.85
   5  -5  -5   29.07    6.44
   5  -5  -5   17.07    9.37
   5   5  -5   17.15    6.39
   5   5  -5   16.39    9.89
  -5  -5   5   22.11    7.38
  -5  -5   5   31.12   10.94
  -5   5   6    3.09    6.71
  -5   5   6    4.35    7.88
   5  -5  -6   13.13    6.04
   5  -5  -6   13.53    5.39
   5  -5  -6   19.90    8.72
   5   5  -6   13.56    5.48
   5   5  -6   16.01    8.79
  -5  -5   6    5.77    6.15
  -5  -5   6   12.65    9.21
  -5   5   7  306.47   46.64
  -5   5   7  340.05   48.55
   5  -5  -7  314.52   46.06
   5   5  -7  327.43   45.45
   5   5  -7  235.01   46.71
  -5  -5   7  278.40   45.47
  -5  -5   7  354.82   49.77
  -5   5   8  132.64   23.77
  -5   5   8   98.40   24.49
   5  -5  -8  133.71   23.18
   5   5  -8  157.41   22.73
  -5  -5   8  146.54   23.06
  -5  -5   8  166.37   26.68
  -5   5   9   16.01    7.59
  -5   5   9   16.15    9.28
   5  -5  -9   11.28    6.73
   5   5  -9   12.03    5.38
  -5  -5   9   15.01    6.46
  -5  -5   9   20.27   10.05
  -5   5  10   11.03    6.01
  -5   5  10    4.09    7.90
   5  -5 -10    0.38    5.25
   5   5 -10    0.13    4.34
   5   5 -10   -3.55    6.83
  -5  -5  10    6.51    4.98
  -5  -5  10   -0.18    8.14
  -5   5  11   11.18    6.65
  -5   5  11   15.90    9.11
   5  -5 -11    8.56    6.04
   5   5 -11   13.99    5.73
   5   5 -11   18.47    7.43
  -5  -5  11    6.45    5.65
  -5   5  12  242.25   43.33
  -5   5  12  300.37   45.38
   5  -5 -12  268.20   42.74
   5   5 -12  294.10   43.47
  -5  -5  12  297.70   42.42
  -5   5  13  289.73   48.97
  -5   5  13  350.29   51.23
   5  -5 -13  332.79   48.60
   5   5 -13  308.27   47.26
   5   5 -13  317.89   48.45
  -5  -5  13  325.29   47.64
  -5   5  14   18.18    8.40
  -5   5  14   19.22    9.57
   5  -5 -14   20.18    7.72
   5   5 -14   23.54    6.81
   5   5 -14   21.55    7.79
  -5  -5  14   15.77    6.37
  -5  -5  14   22.67   10.05
  -5   5  15   -0.68    5.93
  -5   5  15    6.07    9.41
   5   5 -15    2.97    5.17
   5   5 -15    8.18    6.52
  -5  -5  15    1.16    4.10
  -5  -5  15    0.84    7.64
  -5   5  16   54.15   13.19
  -5   5  16   49.48   14.72
   5   5 -16   38.68   10.14
   5   5 -16   63.24   11.64
  -5  -5  16   59.07   10.34
  -5  -5  16   49.42   14.30
  -5   5  17   48.48   16.31
  -5   5  17   86.75   19.29
   5   5 -17   91.94   15.29
   5   5 -17  111.45   16.17
  -5  -5  17  100.80   15.06
  -5  -5  17   63.37   17.57
  -5   5  18   32.38   11.86
   5   5 -18    7.41    6.07
  -5  -5  18   37.89    6.80
  -5   5  19   99.45   21.11
   5  -5 -19  104.07   18.38
   5   5 -19   93.58   16.64
  -5  -5  19   94.20   15.87
   5  -5 -20    5.89    6.39
  -5  -5  20    0.94    3.94
  -5   5  21   -1.86    8.07
   5  -5 -21   -2.17    6.51
  -5  -5  21    4.71    3.96
  -5   5  22   58.19   15.96
   5  -5 -22   66.99   15.02
  -5  -5  22   72.89   12.46
  -5   5  23   42.09   13.65
   5  -5 -23   64.99   13.95
  -5   5  24    6.99    8.37
   5  -5 -24   15.76    7.82
  -5   5  25    4.94    8.68
   5  -5 -25    6.47    7.41
  -5   5  26   -4.72    7.90
   5  -5 -26    4.54    6.76
  -5   5  27   14.97   10.32
   5  -5 -27   25.17    9.63
  -5   5  28   61.16   14.85
   5  -5 -28   27.93   11.02
  -5   5  29   18.59   11.81
   5  -5 -29   18.34    8.85
  -5   5  30   14.00    7.78
   5  -5 -30   -1.15    6.59
  -5   5  31   -0.76    7.69
   5  -5 -31    1.45    6.41
  -5   5  32    0.25    8.36
   5  -5 -32    5.04    6.60
  -5   5  33    7.27    8.37
   5  -5 -33   23.51    9.10
  -5  -5  33    6.31    4.61
  -5   5  34   21.12    9.42
   5  -5 -34    5.63    7.71
  -5  -5  34    8.51    6.20
  -5   5  35    0.59    7.10
   5  -5 -35   -0.24    7.43
  -5  -5  35    4.69    5.08
  -5   5  36   -4.91   10.62
  -5  -5  36    6.93    5.79
  -5   5  37   -2.06    8.06
  -5  -5  37    1.44    6.44
  -5  -5  38   -1.27    5.11
  -5   6   1   19.99    7.90
   5  -6  -1   20.29    6.74
   5  -6  -1   17.71    5.88
   5  -6  -1   41.80   10.99
   5   6  -1   23.67    6.80
   5   6  -1   18.68   12.15
  -5  -6   1   37.30    8.94
  -5  -6   1   12.21    9.65
  -5   6   2   -1.69    5.36
  -5   6   2    0.24    6.35
   5  -6  -2   -2.13    5.38
   5  -6  -2    8.54    4.09
   5  -6  -2   -4.57    7.87
   5   6  -2    1.56    4.63
   5   6  -2   -1.98    8.04
  -5  -6   2    6.98    5.78
  -5  -6   2    4.80    7.23
  -5   6   3   89.68   16.74
  -5   6   3   81.64   18.20
   5  -6  -3   84.28   15.98
   5  -6  -3   83.16   15.09
   5  -6  -3   99.03   19.06
   5   6  -3   87.62   15.58
   5   6  -3   79.09   19.13
  -5  -6   3   94.37   16.42
  -5  -6   3  106.73   20.08
  -5   6   4  146.56   22.46
  -5   6   4  170.71   24.57
   5  -6  -4  155.14   21.52
   5  -6  -4  110.87   22.77
   5   6  -4  131.11   20.56
   5   6  -4  191.47   26.60
  -5  -6   4  127.48   21.15
  -5  -6   4   39.23   20.58
  -5   6   5  114.37   19.43
  -5   6   5  140.76   22.24
   5  -6  -5   91.49   17.75
   5   6  -5  120.85   18.10
   5   6  -5   84.14   20.79
  -5  -6   5   91.49   18.21
  -5  -6   5   97.59   21.10
  -5   6   6   35.43    9.22
  -5   6   6   26.89   10.02
   5  -6  -6   27.35    7.62
   5   6  -6   31.10    7.37
   5   6  -6   15.51   10.64
  -5  -6   6    9.19    6.32
  -5  -6   6   27.35   11.12
  -5   6   7   75.47   15.83
  -5   6   7   90.81   17.84
   5  -6  -7   68.43   14.86
   5   6  -7  104.29   15.25
  -5  -6   7   79.08   15.10
  -5  -6   7   64.31   17.32
  -5   6   8   32.06    9.71
  -5   6   8   43.52   11.78
   5  -6  -8   23.15    8.22
   5   6  -8   24.92    7.29
  -5  -6   8   24.87    7.92
  -5  -6   8   45.90   12.55
  -5   6   9  122.70   21.20
  -5   6   9   90.43   21.33
   5  -6  -9   99.92   19.55
   5   6  -9  104.00   18.58
   5   6  -9  133.32   21.60
  -5  -6   9  119.10   19.45
  -5  -6   9  140.16   23.59
  -5   6  10  182.64   26.43
  -5   6  10  136.74   26.16
   5  -6 -10  112.36   23.73
   5   6 -10  137.29   23.20
   5   6 -10  142.04   25.17
  -5  -6  10  180.28   24.69
  -5  -6  10  164.35   27.78
  -5   6  11  123.41   19.80
  -5   6  11  108.00   20.72
   5  -6 -11   80.34   17.13
   5   6 -11   89.06   16.32
   5   6 -11  125.51   19.10
  -5  -6  11   78.95   16.79
  -5   6  12   32.28    9.90
  -5   6  12   14.27    9.53
   5   6 -12   27.27    7.11
   5   6 -12   34.33    9.16
  -5  -6  12   23.50    7.93
  -5   6  13    4.60    7.10
  -5   6  13    1.30    7.43
   5   6 -13    1.40    4.58
   5   6 -13    2.04    6.79
  -5  -6  13    2.45    5.16
  -5  -6  13    8.85    8.61
  -5   6  14  108.02   20.90
  -5   6  14  126.59   22.75
   5   6 -14  120.02   18.33
   5   6 -14  102.39   19.15
  -5  -6  14  106.60   18.52
  -5  -6  14   83.79   21.02
  -5   6  15  101.24   18.82
  -5   6  15   94.47   19.47
   5   6 -15   98.81   15.55
   5   6 -15   87.55   16.34
  -5  -6  15   71.77   15.00
  -5  -6  15   80.29   19.02
  -5   6  16   -4.02    7.27
  -5   6  16   -1.99    9.51
   5  -6 -16    0.90    5.41
   5   6 -16   -0.88    4.57
  -5  -6  16    1.85    5.41
  -5  -6  16    3.87    7.90
  -5   6  17   86.74   19.29
  -5   6  17   94.33   20.63
   5  -6 -17   88.19   18.37
   5   6 -17   96.22   16.51
  -5  -6  17  103.14   16.33
  -5   6  18   22.80   11.71
   5  -6 -18   20.14    8.44
  -5  -6  18   21.66    6.31
  -5   6  19   37.84   13.56
   5  -6 -19   13.52    7.77
  -5  -6  19   20.87    5.82
  -5   6  20    6.03    8.36
   5  -6 -20    4.75    7.15
  -5  -6  20    1.01    3.74
  -5   6  21    6.86    9.33
   5  -6 -21    9.74    6.93
  -5   6  22   43.89   13.12
   5  -6 -22   42.22   11.84
  -5   6  23    1.32    7.46
   5  -6 -23    1.91    6.58
  -5   6  24   16.80    9.38
   5  -6 -24    4.99    7.18
  -5   6  25    6.37    9.79
   5  -6 -25   24.71    9.51
  -5   6  26   26.78   12.32
   5  -6 -26   36.75   10.89
  -5   6  27   -1.81    9.06
   5  -6 -27    7.04    8.66
  -5   6  28    4.14   10.03
   5  -6 -28    0.00    6.47
  -5   6  29    0.68    9.73
   5  -6 -29   -0.67    7.59
  -5   6  30   20.21   12.97
   5  -6 -30   36.95   11.08
  -5   6  31   18.40   11.59
   5  -6 -31   12.49    7.28
  -5   6  32   -0.07    9.76
   5  -6 -32   10.88    7.58
  -5   6  33   -1.88    8.52
   5  -6 -33    9.52    7.61
  -5   6  34    9.72    8.84
   5  -6 -34    8.15    8.29
  -5   6  35    0.71    9.57
   5  -6 -35    2.81    7.92
  -5  -6  35   -1.04    5.34
  -5   6  36   14.96   11.04
   5  -6 -36   32.79   10.26
  -5  -6  36    7.46    6.47
  -5   6  37    1.78    8.61
  -5  -6  37    4.55    5.61
  -5  -6  38    2.92    5.66
  -5   7   1    5.18    5.51
   5  -7  -1   26.60    7.22
   5  -7  -1    9.68    9.68
   5   7  -1    4.88    9.14
  -5  -7   1    0.56    6.31
  -5  -7   1    7.67    8.82
  -5   7   2  183.36   30.07
   5   7  -2  188.71   33.15
  -5  -7   2  189.59   29.46
  -5  -7   2  160.48   31.44
  -5   7   3  118.31   22.59
   5  -7  -3  140.98   22.13
   5   7  -3  160.47   22.09
   5   7  -3  104.44   24.77
  -5  -7   3  132.49   22.38
  -5  -7   3  104.18   23.70
  -5   7   4   67.72   16.88
   5  -7  -4  102.47   17.05
   5   7  -4   93.70   16.25
   5   7  -4   99.20   21.06
  -5  -7   4   87.14   16.94
  -5  -7   4  128.09   21.42
  -5   7   5    8.88    6.98
   5  -7  -5   17.09    6.77
   5   7  -5   21.87    6.59
   5   7  -5    8.79    8.66
  -5  -7   5   14.60    6.98
  -5  -7   5   38.93   11.70
  -5   7   6   45.78   10.87
   5  -7  -6   30.85    8.88
   5   7  -6   39.76    8.52
  -5  -7   6   22.76    8.48
  -5  -7   6   35.29   12.25
  -5   7   7  135.04   24.90
   5  -7  -7  170.86   24.54
   5   7  -7  156.66   23.29
  -5  -7   7  128.84   23.40
  -5  -7   7  106.20   25.83
  -5   7   8  349.33   51.42
   5  -7  -8  320.07   49.57
   5   7  -8  322.15   48.60
   5   7  -8  333.08   51.72
  -5  -7   8  305.90   49.03
  -5  -7   8  359.77   52.83
  -5   7   9   34.61   10.44
   5   7  -9   33.03    8.13
   5   7  -9   34.02   12.17
  -5  -7   9   29.12    8.80
  -5  -7   9   26.38   12.17
  -5   7  10    7.71    7.93
   5   7 -10   12.86    5.60
   5   7 -10   15.04    8.00
  -5  -7  10   22.10    6.93
  -5   7  11   20.38    9.35
   5   7 -11   11.01    5.38
   5   7 -11   25.92    9.26
  -5  -7  11    3.88    5.55
  -5   7  12  141.71   28.30
   5   7 -12  174.11   26.01
   5   7 -12  164.13   27.53
  -5  -7  12  165.18   26.53
  -5   7  13   85.21   18.92
   5  -7 -13   80.63   17.80
   5   7 -13  104.90   16.36
  -5  -7  13   94.52   16.95
  -5  -7  13   90.12   19.89
  -5   7  14    0.13    7.77
   5  -7 -14    0.62    6.61
   5   7 -14    3.72    4.49
  -5  -7  14    0.46    5.32
  -5   7  15   48.26   14.32
   5  -7 -15   43.74   12.49
   5   7 -15   63.44   11.31
  -5  -7  15   61.35   11.92
  -5   7  16    8.29    9.09
   5  -7 -16    0.10    5.56
   5   7 -16   10.82    5.40
  -5  -7  16    6.76    5.57
  -5   7  17    0.65    7.22
   5  -7 -17    0.82    6.03
  -5  -7  17    6.80    5.09
   5  -7 -18   84.16   19.76
  -5  -7  18  119.83   18.11
   5  -7 -19   -1.96    6.99
  -5  -7  19   -1.81    4.55
  -5   7  20    4.39    8.44
   5  -7 -20    1.61    6.56
  -5   7  21    5.59    8.25
   5  -7 -21   13.34    7.83
  -5   7  22   37.13   12.14
   5  -7 -22   35.22   11.42
  -5   7  23   12.86    9.93
   5  -7 -23   20.70    8.32
  -5   7  24   27.11   11.83
   5  -7 -24   43.59   11.50
  -5   7  25   -2.67    9.04
   5  -7 -25   -0.74    6.81
  -5   7  26    2.71    7.82
   5  -7 -26    1.91    7.19
  -5   7  27   14.08   10.35
   5  -7 -27   25.51   10.06
  -5   7  28   40.42   14.08
   5  -7 -28   29.16   10.33
  -5   7  29   -3.97   10.20
   5  -7 -29   -0.26    5.95
  -5   7  30    0.34    8.52
   5  -7 -30    5.43    6.98
  -5   7  31    4.47   10.86
   5  -7 -31    5.57    6.91
  -5   7  32    7.55   10.09
   5  -7 -32    3.94    7.74
  -5   7  33    3.66    8.30
   5  -7 -33   10.20    8.09
  -5   7  34   16.82   11.30
   5  -7 -34   52.58   12.74
  -5   7  35    9.69    9.97
   5  -7 -35    3.28    7.61
  -5   7  36   11.52   10.43
   5  -7 -36    4.65    7.48
  -5  -7  36   -3.46    5.38
  -5   7  37   -2.70    9.94
   5  -7 -37    0.61    7.58
  -5  -7  37    2.19    4.92
   5  -7 -38   13.97    9.23
  -5  -7  38    1.17    5.23
  -5   8   1   31.16    9.08
   5  -8  -1   26.07    7.51
   5   8  -1   22.73   12.11
  -5  -8   1   18.56    7.91
  -5  -8   1    4.77    9.23
  -5   8   2    9.15    7.37
   5  -8  -2    8.41    5.77
   5   8  -2   -2.85    9.92
  -5  -8   2   13.75    7.18
  -5  -8   2   10.92    8.93
  -5   8   3   21.06    8.29
   5  -8  -3   26.23    7.88
   5   8  -3    6.48   10.79
  -5  -8   3   24.03    7.88
  -5  -8   3   19.28   10.45
  -5   8   4  474.15   65.76
   5  -8  -4  455.01   64.16
   5   8  -4  467.19   68.08
  -5  -8   4  386.35   63.64
  -5  -8   4  388.99   66.26
  -5   8   5   56.63   13.49
   5  -8  -5   61.36   12.32
   5   8  -5   61.00   16.27
  -5  -8   5   41.23   11.39
  -5  -8   5   53.68   14.91
  -5   8   6  164.95   28.88
   5   8  -6  175.43   26.38
  -5  -8   6  142.67   26.67
  -5  -8   6  183.26   30.65
  -5   8   7   -3.45    7.85
   5   8  -7   -1.13    4.91
  -5  -8   7    1.65    5.37
  -5  -8   7   -1.11    9.69
  -5   8   8   61.43   17.86
   5   8  -8   95.66   16.04
   5   8  -8  108.44   20.18
  -5  -8   8   93.66   16.76
  -5  -8   8   91.44   20.32
  -5   8   9  136.48   26.72
   5   8  -9  170.72   24.62
  -5  -8   9  149.80   25.08
  -5  -8   9  128.86   27.53
  -5   8  10   73.19   16.53
   5  -8 -10   77.12   15.18
   5   8 -10   71.48   13.48
  -5  -8  10   71.07   14.51
  -5   8  11   25.69   10.72
   5  -8 -11   32.53   10.00
   5   8 -11   35.72    8.17
  -5  -8  11   25.99    8.33
  -5   8  12   22.08   10.08
   5  -8 -12   35.76    9.59
   5   8 -12   10.39    5.68
  -5  -8  12   18.59    7.45
  -5   8  13    5.47    8.21
   5  -8 -13   -3.74    6.08
   5   8 -13   -1.76    4.48
  -5  -8  13    2.83    5.50
  -5   8  14  126.04   25.23
   5  -8 -14  142.14   23.88
   5   8 -14  123.08   21.30
  -5  -8  14  137.05   22.20
  -5   8  15   -1.26    7.13
   5  -8 -15    2.88    6.70
  -5  -8  15   -0.35    5.23
  -5   8  16   27.61   11.93
   5  -8 -16   46.73   11.47
  -5  -8  16   35.93    9.29
  -5   8  17    7.95    8.50
   5  -8 -17   -5.06    8.13
  -5  -8  17    0.43    4.84
   5  -8 -18   -3.28    6.43
   5  -8 -19    4.84    8.17
  -5   8  20   50.75   15.43
   5  -8 -20   62.16   13.87
  -5   8  21   -0.71    7.23
   5  -8 -21    2.40    7.01
  -5   8  22    1.61    7.85
   5  -8 -22    7.84    7.52
  -5   8  23    4.11    8.43
   5  -8 -23   11.84    7.69
  -5   8  24   28.57   12.68
   5  -8 -24   57.30   13.08
  -5   8  25    7.55    9.67
   5  -8 -25    0.60    6.44
  -5   8  26   31.68   12.53
   5  -8 -26   19.09    8.97
  -5   8  27    0.17    8.97
   5  -8 -27    2.90    6.75
  -5   8  28   -1.27    8.37
   5  -8 -28    8.15    7.36
  -5   8  29   -1.22    8.92
   5  -8 -29    3.67    6.59
  -5   8  30    9.83   10.35
   5  -8 -30   20.10    9.06
  -5   8  31   15.35   10.90
   5  -8 -31   12.35    8.22
  -5   8  32   19.82   11.23
   5  -8 -32    3.58    8.83
  -5   8  33   -4.01    9.84
   5  -8 -33   -4.92    9.11
  -5   8  34    9.88    9.60
   5  -8 -34    3.34    8.46
  -5   8  35    0.97    7.96
   5  -8 -35   -0.46    6.58
  -5   8  36    3.14   10.43
   5  -8 -36   16.41    9.36
   5  -8 -37   -2.28    7.97
  -5  -8  37    4.72    4.79
   5  -8 -38    1.50    7.42
   5  -8 -39   -6.08    8.37
  -5   9   1    8.07    8.10
   5  -9  -1   -0.19    5.20
   5   9  -1   -4.15    9.16
  -5  -9   1    2.26    5.70
  -5  -9   1    2.70    7.90
  -5   9   2  149.56   28.38
   5  -9  -2  190.43   27.89
   5   9  -2  148.64   31.13
  -5  -9   2  179.75   28.18
  -5  -9   2  144.83   29.96
  -5   9   3   15.69    8.55
  -5  -9   3   14.61    7.40
  -5  -9   3   32.43   11.25
  -5   9   4   10.64    7.86
   5  -9  -4   -1.42    6.02
  -5  -9   4   -0.44    5.98
  -5   9   5   10.48    8.23
   5  -9  -5    4.13    6.09
  -5  -9   5   10.72    6.84
  -5   9   6   28.88   11.40
   5  -9  -6   42.18   10.98
  -5  -9   6   43.00   10.55
  -5   9   7    7.34    8.65
   5  -9  -7   12.87    7.02
   5  -9  -7   17.82    7.76
  -5  -9   7   15.00    7.86
  -5   9   8  172.81   30.98
   5  -9  -8  181.25   29.24
   5  -9  -8  177.29   29.66
  -5  -9   8  166.80   28.39
  -5   9   9    6.08    8.09
   5  -9  -9   11.41    7.15
   5  -9  -9    2.85    6.09
  -5  -9   9   10.14    6.33
  -5   9  10    2.79    6.65
   5  -9 -10   -0.63    6.19
   5  -9 -10    0.59    6.12
   5   9 -10   -0.58    4.64
  -5  -9  10    3.78    5.40
  -5   9  11    8.70    6.93
   5  -9 -11    3.05    6.24
   5   9 -11    6.15    5.18
  -5  -9  11    5.83    5.80
  -5   9  12  159.93   32.62
   5  -9 -12  222.27   32.31
   5   9 -12  177.80   29.37
  -5  -9  12  198.21   30.49
  -5   9  13   16.08   10.03
   5  -9 -13   11.39    7.31
  -5  -9  13    6.94    6.30
  -5   9  14   46.99   13.93
   5  -9 -14   60.74   13.24
  -5  -9  14   40.05   10.59
  -5   9  15    6.55    9.56
   5  -9 -15    6.51    8.08
  -5  -9  15    4.25    5.65
  -5   9  16   32.67   11.75
   5  -9 -16   14.70    8.98
  -5  -9  16   32.02    8.31
  -5   9  17    3.56    7.55
   5  -9 -17   -5.08    6.80
   5  -9 -18   49.59   12.96
   5  -9 -19    4.84    7.43
  -5   9  20    2.98    8.42
   5  -9 -20   -4.17    7.86
  -5   9  21    0.87    7.39
   5  -9 -21   -1.48    7.27
  -5   9  22   32.03   13.85
   5  -9 -22   46.75   11.90
  -5   9  23    2.59    8.62
   5  -9 -23   -0.59    6.92
  -5   9  24   18.31   11.36
   5  -9 -24   18.60    9.19
  -5   9  25    0.68    8.83
   5  -9 -25    0.16    7.00
  -5   9  26    0.61    8.61
   5  -9 -26    3.86    6.64
  -5   9  27   11.51   11.09
   5  -9 -27    9.04    7.12
  -5   9  28   11.36   10.92
   5  -9 -28   15.42    8.70
  -5   9  29    3.22    8.26
   5  -9 -29    0.53    6.57
  -5   9  30   -0.58    8.86
   5  -9 -30   11.99    7.98
  -5   9  31    4.67    9.03
   5  -9 -31    5.40    8.71
  -5   9  32    5.26    8.94
   5  -9 -32   -0.94    8.58
  -5   9  33   -0.59    9.74
   5  -9 -33    2.27    7.60
  -5   9  34    2.23    8.60
   5  -9 -34   11.37    8.14
  -5   9  35   10.99   11.52
   5  -9 -35    0.06    6.92
  -5   9  36    3.62    9.57
   5  -9 -36   -5.08    8.05
   5 -10  -4    8.58    7.80
  -5 -10   4   30.64    8.83
   5 -10  -5    2.84    5.77
  -5 -10   5    0.85    5.86
   5 -10  -6   25.17    9.32
  -5 -10   6   41.64   10.57
   5 -10  -7    9.19    7.08
  -5 -10   7    7.26    6.74
   5 -10  -8    2.39    6.98
  -5 -10   8    0.40    6.37
   5 -10  -9    0.51    6.46
  -5 -10   9   -0.23    5.72
  -5  10  10  124.58   25.16
   5 -10 -10  137.30   23.41
  -5 -10  10  116.67   21.85
  -5  10  11    0.22    8.41
   5 -10 -11    3.89    7.08
  -5 -10  11    2.79    5.53
  -5  10  12   13.38    9.75
   5 -10 -12    5.45    6.87
  -5 -10  12    6.33    6.41
  -5  10  13   -0.44    8.06
   5 -10 -13   -0.23    5.78
  -5 -10  13    0.43    5.69
  -5  10  14   43.99   13.87
   5 -10 -14   56.71   12.96
  -5 -10  14   42.89   11.09
  -5  10  15   -2.26    8.18
   5 -10 -15    4.56    6.77
  -5  10  16   41.86   14.25
   5 -10 -16   43.59   12.04
   5 -10 -17    3.00    6.94
   5 -10 -18    5.63    7.36
  -5  10  19   -4.73    9.38
   5 -10 -19   -1.07    7.29
  -5  10  20   45.98   14.66
   5 -10 -20   35.49   11.98
  -5  10  21    0.04    8.85
   5 -10 -21   -1.54    7.18
  -5  10  22   10.45   10.52
   5 -10 -22   15.26    8.95
  -5  10  23    7.57    9.06
   5 -10 -23   -2.40    8.02
  -5  10  24    0.07    9.21
   5 -10 -24   10.90    7.63
  -5  10  25    3.91    9.70
   5 -10 -25   -0.46    6.91
  -5  10  26   24.18   13.36
   5 -10 -26   18.36    9.89
  -5  10  27    3.34    8.58
   5 -10 -27   -4.48    8.36
  -5  10  28   -4.83    9.52
   5 -10 -28    3.51    7.22
  -5  10  29    1.36    9.70
   5 -10 -29    0.67    7.75
  -5  10  30   15.83   11.03
   5 -10 -30   14.05    8.89
  -5  10  31   -4.53    8.62
   5 -10 -31   -5.69    8.61
  -5  10  32    0.17    9.11
   5 -10 -32   -3.83    7.52
  -5  10  33    7.94   10.20
   5 -10 -33   -4.06    7.43
  -5  10  34   10.68   10.40
   5 -10 -34    5.23    8.93
  -5  10  35   -5.37   11.01
   5 -11  -1   19.01    8.04
  -5 -11   1   17.71    9.20
   5 -11  -2  110.15   19.95
  -5 -11   2   97.71   19.65
   5 -11  -3   13.39    7.90
   5 -11  -4    4.09    6.57
   5 -11  -5    2.06    6.59
   5 -11  -6    3.37    7.58
   5 -11  -7   -4.05    6.55
   5 -11  -8   45.11   12.28
  -5 -11   8   53.88   12.43
   5 -11  -9    2.33    6.81
  -5 -11   9    2.97    6.42
   5 -11 -10   13.28    7.61
  -5 -11  10    3.76    6.15
   5 -11 -11    2.02    6.14
  -5 -11  11    1.82    6.06
   5 -11 -12   70.39   15.09
  -5 -11  12   60.30   13.65
   5 -11 -13   -4.82    6.85
   5 -11 -14   30.14   10.47
   5 -11 -15    8.75    7.72
   5 -11 -16    8.87    8.47
   5 -11 -17   -0.89    7.70
   5 -11 -18   40.72   12.94
   5 -11 -19    5.95    6.92
   5 -11 -20   -1.71    6.03
   5 -11 -21    1.28    6.64
   5 -11 -22   22.70   10.24
   5 -11 -24   13.13    9.80
   5 -11 -25   -2.88    7.94
   5 -11 -26    1.95    7.69
   5 -11 -27    1.51    7.01
  -5  11  28    1.55    8.67
   5 -11 -28   18.41    9.45
  -5  11  29   11.72   10.80
   5 -11 -29   10.19    9.87
  -5  11  30   -8.38   11.47
   5 -11 -30   -1.54    8.33
  -5  11  31   -4.22    9.16
   5 -11 -31    0.89    7.27
  -5  11  32   -1.38    9.75
  -5  11  33    2.99   10.52
  -5  11  34   -0.23    9.53
  -5  11  35    6.52   10.38
   5 -12  -1    2.56    5.80
  -5 -12   1   -4.71    6.81
   5 -12  -2   -5.43    7.19
  -5 -12   2    1.20    6.51
   5 -12  -3    0.76    6.38
  -5 -12   3   11.15    7.86
   5 -12  -4   94.73   18.33
  -5 -12   4   88.57   18.18
   5 -12  -5   21.03    9.36
  -5 -12   5   22.31    9.05
   5 -12  -6    8.18    7.28
  -5 -12   6    5.82    6.90
   5 -12  -7    0.45    6.74
   5 -12  -8   17.54    8.02
   5 -12  -9    8.38    6.60
   5 -12 -10   23.04    9.68
   5 -12 -11    0.04    7.24
   5 -12 -12   12.09    7.51
   5 -12 -13   -1.61    6.64
   5 -12 -14   42.88   12.50
   5 -12 -15   -2.92    7.99
   5 -12 -16   27.29   11.18
   5 -12 -17    7.52    8.36
   5 -12 -18   -1.55    7.26
   5 -12 -19    2.74    7.49
   5 -12 -20   56.20   14.25
   5 -12 -21    4.38    8.17
   5 -12 -22   -2.92    7.89
   5 -12 -23   -5.12    8.20
   5 -12 -24   13.33    8.75
   5 -12 -25   -2.67    7.81
   5 -12 -26   11.38    9.55
   5 -12 -27   -0.89    7.73
   5 -12 -28    3.49    9.57
   5 -13  -1   -0.72    6.62
  -5 -13   1    9.58    6.63
   5 -13  -2   42.94   12.22
  -5 -13   2   40.82   11.78
   5 -13  -3    1.40    6.42
  -5 -13   3    4.30    6.78
   5 -13  -4   17.04    8.82
  -5 -13   4   29.17   10.34
   5 -13  -5   -3.59    6.70
  -5 -13   5    1.72    6.58
   5 -13  -6   45.47   13.49
  -5 -13   6   77.34   14.80
   5 -13  -7   13.50    8.08
  -5 -13   7    3.22    5.75
   5 -13  -8   66.92   15.21
  -5 -13   8   62.87   15.01
   5 -13  -9    2.36    6.74
  -5 -13   9   10.53    7.60
   5 -13 -10   -3.87    7.19
   5 -13 -11    0.44    7.48
   5 -13 -12   23.53    9.82
   5 -13 -13    6.55    7.36
   5 -13 -14    4.51    8.61
   5 -13 -15    5.69    7.96
   5 -13 -16    5.57    8.05
   5 -13 -17   -1.23    6.19
   5 -13 -18   22.70   10.46
   5 -13 -19    1.63    6.75
   5 -13 -20   -2.56    6.69
   5 -13 -21   -1.69    7.57
   5 -13 -22    1.31    6.74
   5 -13 -23    5.33    7.98
   5 -13 -24    1.35    7.62
   5 -13 -25    3.61    6.99
   5 -14  -1    8.03    7.72
  -5 -14   1    1.80    7.69
   5 -14  -2    1.48    6.27
  -5 -14   2    0.99    6.96
   5 -14  -3    7.62    7.13
  -5 -14   3    7.17    7.54
   5 -14  -4   35.45   11.57
  -5 -14   4   24.13    9.74
   5 -14  -5   21.44    8.72
  -5 -14   5   17.44    8.49
   5 -14  -6   11.70    7.80
  -5 -14   6   14.74    8.02
   5 -14  -7   -0.41    6.47
  -5 -14   7    5.32    7.82
   5 -14  -8    1.26    7.71
   5 -14  -9   16.72    9.10
   5 -14 -10   29.17   11.03
   5 -14 -11   12.45    8.39
   5 -14 -12    5.74    7.06
   5 -14 -13    0.11    6.59
   5 -14 -14   -2.48    6.87
   5 -14 -15    2.57    7.72
   5 -14 -16    7.70    8.55
   5 -14 -17    9.88    8.49
   5 -14 -18    7.79    8.05
   5 -14 -19   -2.64    8.54
   5 -14 -20   -0.46    9.01
   5 -14 -21    0.18    7.70
   5 -14 -22    6.64    7.18
   5 -14 -23    0.71    7.44
   5 -15  -1   10.05    7.66
  -5 -15   1    9.26    8.07
   5 -15  -2   16.90    8.87
  -5 -15   2   16.40    9.36
   5 -15  -3   10.37    9.19
  -5 -15   3   13.60    8.52
   5 -15  -4   -2.84    7.42
  -5 -15   4    0.27    7.25
   5 -15  -5   11.38    7.90
  -5 -15   5    2.09    8.11
   5 -15  -6    5.67    8.13
   5 -15  -7   24.14    9.84
   5 -15  -8    4.51    7.96
   5 -15  -9    0.11    7.10
   5 -15 -10   -1.45    7.50
   5 -15 -11   16.27    9.23
   5 -15 -12   19.09   10.01
   5 -15 -13    4.50    7.42
   5 -15 -14   12.92    8.38
   5 -15 -15   -1.78    8.95
   5 -15 -16    0.41    7.08
   5 -15 -17    4.46    9.39
   5 -15 -18    3.06    7.72
   5 -15 -19    7.62    8.76
   5 -16  -1    0.42    7.04
  -5 -16   1    2.54    6.33
   5 -16  -2   -2.58    7.44
  -5 -16   2    1.93    5.39
   5 -16  -3   -0.90    7.03
  -5 -16   3    4.96    8.31
   5 -16  -4    6.58    6.79
   5 -16  -5    2.29    7.07
   5 -16  -6   -3.47    7.04
   5 -16  -7    5.19    5.93
   5 -16  -8   11.59    8.32
   5 -16  -9   -5.52    7.60
   5 -16 -10    0.44    6.87
   5 -16 -11    0.25    7.43
   5 -16 -12   -6.72    9.21
   5 -16 -13    0.20    7.15
   5 -16 -14    6.43    7.89
   5 -16 -15   11.85    9.21
   5 -16 -16    0.28    6.81
  -5 -17   1    1.99    8.01
   5 -17  -2    3.18    7.93
   5 -17  -3   12.21    9.33
   5 -17  -4    3.77    6.67
   5 -17  -5    3.39    6.19
   5 -17  -6    5.82    7.60
   5 -17  -7   12.05    9.73
   5 -17  -8    5.86    7.83
   5 -17  -9   -0.41    8.56
   5 -17 -10   -5.53    8.42
   5 -17 -11   -0.25    6.71
   5 -17 -12    2.26    7.98
   5 -18  -4   -3.80    9.04
   5 -18  -5    7.23    8.58
   5 -18  -6   -2.14    9.20
   5 -18  -7    5.44    8.54
   5 -18  -8    2.18    6.45
   5 -18  -9    3.00    8.67
  -4   0   1    0.31    4.68
  -4   0   1    3.60    6.63
   4   0  -1    3.26    4.46
   4   0  -1    0.42    6.64
  -4   0   2   18.76    6.50
  -4   0   2   14.41    8.28
   4   0  -2   28.61    6.75
   4   0  -2   30.47    8.88
  -4   0   3   -0.39    4.20
  -4   0   3    0.51    6.75
   4   0  -3    3.16    4.82
   4   0  -3    0.36    6.54
  -4   0   4 1191.14  181.85
  -4   0   4 1341.71  183.71
   4   0  -4 1386.69  182.42
   4   0  -4 1292.84  183.58
  -4   0   5   -1.81    3.96
  -4   0   5    0.78    6.14
   4   0  -5    1.68    4.52
   4   0  -5   -0.67    6.05
  -4   0   6  821.35  110.65
  -4   0   6  793.15  112.31
   4   0  -6  712.17  110.61
   4   0  -6  812.89  112.54
  -4   0   7   -0.26    2.85
  -4   0   7    2.82    7.54
   4   0  -7   -1.29    4.22
   4   0  -7    0.51    6.20
  -4   0   8 3031.50  419.93
  -4   0   8 3102.41  421.95
   4   0  -8 3083.75  420.10
   4   0  -8 2740.40  421.36
  -4   0   9    0.56    4.24
  -4   0   9    3.67    7.73
   4   0  -9    4.53    4.48
   4   0  -9    0.16    7.33
  -4   0  10   30.10    6.79
  -4   0  10   45.17   11.26
   4   0 -10   23.73    6.75
   4   0 -10   25.49    9.11
  -4   0  11    0.49    4.06
  -4   0  11    1.95    8.25
   4   0 -11    1.06    3.73
   4   0 -11    6.28    7.25
  -4   0  12   14.46    5.69
  -4   0  12   17.29    9.52
   4   0 -12   13.65    5.34
  -4   0  13    0.21    4.02
  -4   0  13   -0.46    6.83
   4   0 -13   -1.20    4.97
   4   0 -13    4.76    3.77
  -4   0  14 1611.88  225.10
   4   0 -14 1614.73  223.71
   4   0 -14 1547.61  222.63
  -4   0  15   -0.79    6.33
   4   0 -15    0.38    4.74
   4   0 -15    1.05    3.92
  -4   0  16   54.79   14.26
   4   0 -16   86.48   13.02
   4   0 -16   60.45   11.69
  -4   0  17   -0.47    7.47
   4   0 -17    0.31    4.35
   4   0 -17    1.80    3.55
  -4   0  18  166.95   28.48
   4   0 -18  175.99   26.55
   4   0 -18  162.21   25.80
  -4   0  19   -1.44    6.43
   4   0 -19   -2.38    4.68
   4   0 -19   -0.61    4.04
  -4   0  20  143.46   27.38
   4   0 -20  164.56   25.49
   4   0 -20  161.81   24.68
  -4   0  21   -0.63    6.90
   4   0 -21   -2.39    4.58
   4   0 -21    2.40    3.84
  -4   0  22   14.56    7.20
   4   0 -22   24.76    7.11
   4   0 -22   20.50    5.90
  -4   0  23    0.63    4.69
   4   0 -23   -0.68    4.53
   4   0 -23   -0.86    3.79
  -4   0  24   33.54    9.18
   4   0 -24   30.34    8.24
   4   0 -24   30.90    7.50
  -4   0  25   -1.13    5.73
   4   0 -25   -0.86    4.83
  -4   0  26   40.24   13.07
   4   0 -26  105.05   14.65
  -4   0  27    0.99    5.40
   4   0 -27    1.05    4.91
  -4   0  28   14.38    7.45
   4   0 -28   11.61    5.99
  -4   0  29   -1.11    6.39
   4   0 -29   -1.67    5.23
  -4   0  30   61.62   14.33
  -4   0  31    0.05    5.60
  -4   0  32    0.98    6.74
  -4   0  33   -0.71    6.32
  -4   0  34    4.83    7.00
  -4   0  35    2.60    6.86
  -4   0  36   51.48   13.02
  -4   0  37   -2.10    7.31
  -4   0  38   -3.16    8.02
  -4   0  39    0.25    7.83
  -4   1   1   12.91    5.45
  -4   1   1   19.44    8.38
   4  -1  -1   23.28    6.28
   4  -1  -1   19.02    7.50
   4   1  -1   25.49    6.15
   4   1  -1   25.64    9.49
  -4  -1   1   26.49    7.00
  -4  -1   1   16.67    9.23
  -4   1   2 1119.27  169.79
  -4   1   2 1093.72  171.20
   4  -1  -2 1227.21  170.25
   4  -1  -2 1573.67  172.81
   4   1  -2 1082.39  169.96
   4   1  -2 1616.65  173.30
  -4  -1   2 1146.16  170.24
  -4  -1   2 1213.39  172.08
  -4   1   3   23.86    5.92
  -4   1   3   12.50    7.61
   4  -1  -3   17.09    5.79
   4  -1  -3   19.40    8.49
   4   1  -3   22.93    6.11
   4   1  -3   21.59    8.55
  -4  -1   3   24.19    6.58
  -4  -1   3   16.37    8.76
  -4   1   4    2.59    3.34
  -4   1   4    6.75    6.47
   4  -1  -4   -0.59    4.25
   4  -1  -4   -3.60    6.28
   4   1  -4   -0.28    4.52
   4   1  -4    9.09    6.55
  -4  -1   4    3.13    4.60
  -4  -1   4   -3.28    7.50
  -4   1   5    6.61    4.29
  -4   1   5   10.13    7.44
   4  -1  -5   24.46    5.51
   4  -1  -5    7.03    7.22
   4   1  -5   25.07    5.91
   4   1  -5    0.06    7.14
  -4  -1   5   10.67    5.18
  -4  -1   5   28.27    8.50
  -4   1   6  368.20   55.79
  -4   1   6  492.35   58.93
   4  -1  -6  419.82   56.13
   4  -1  -6  767.03   61.41
   4   1  -6  405.15   56.35
   4   1  -6  495.90   58.62
  -4  -1   6  211.71   55.17
  -4  -1   6  526.28   58.96
  -4   1   7   51.73    9.28
  -4   1   7   43.64   11.70
   4  -1  -7   57.58    9.53
   4  -1  -7   61.00   12.20
   4   1  -7   47.04    9.57
   4   1  -7   28.81   10.87
  -4  -1   7   36.85    9.04
  -4  -1   7   63.52   12.42
  -4   1   8 1209.93  182.95
  -4   1   8 1325.53  185.17
   4  -1  -8 1284.95  182.90
   4  -1  -8 1281.05  184.85
   4   1  -8 1281.16  183.23
   4   1  -8 1394.10  184.90
  -4  -1   8 1356.15  183.03
  -4  -1   8 1318.48  184.72
  -4   1   9   -0.45    4.10
  -4   1   9   -0.92    7.93
   4  -1  -9   -1.44    3.81
   4  -1  -9   -0.36    7.29
   4   1  -9    2.29    5.16
   4   1  -9   -0.67    7.37
  -4  -1   9    0.53    3.80
  -4  -1   9   -1.21    7.30
  -4   1  10  436.97   72.80
  -4   1  10  551.75   75.43
   4  -1 -10  523.56   74.13
   4  -1 -10  528.89   72.79
   4  -1 -10  503.46   74.95
   4   1 -10  517.77   73.09
   4   1 -10  520.69   74.39
  -4  -1  10  478.99   72.50
  -4  -1  10  576.06   75.22
  -4   1  11  180.85   25.38
  -4   1  11   41.09   24.71
   4  -1 -11  209.22   26.25
   4  -1 -11  170.70   24.58
   4   1 -11  172.47   24.85
  -4  -1  11  197.70   24.75
  -4  -1  11  167.77   27.13
  -4   1  12  532.10   75.63
   4  -1 -12  493.95   73.79
   4  -1 -12  498.67   73.00
   4   1 -12  701.45   74.10
  -4  -1  12  447.43   72.72
  -4  -1  12  429.50   74.63
  -4   1  13  103.92   21.28
   4  -1 -13  111.44   18.62
   4   1 -13  129.03   18.94
  -4  -1  13  118.50   21.31
  -4   1  14   -0.42    7.32
   4  -1 -14   -0.38    3.60
   4  -1 -14   -0.19    3.49
   4   1 -14    1.12    3.99
  -4  -1  14    2.24    3.67
  -4  -1  14   -1.59    6.37
  -4   1  15   59.98   12.31
   4  -1 -15   41.34    9.52
   4  -1 -15   48.42    8.90
   4   1 -15   37.15    9.30
   4   1 -15   37.06    8.66
  -4  -1  15   50.50    9.07
  -4  -1  15   41.90   11.51
   4  -1 -16  279.78   41.11
   4  -1 -16  299.96   40.58
   4   1 -16  269.09   40.75
   4   1 -16  247.68   40.09
  -4   1  17   -0.67    4.36
  -4   1  17   -0.92    6.99
   4  -1 -17    1.67    4.46
   4  -1 -17    1.26    3.40
   4   1 -17   -3.06    4.30
   4   1 -17   -0.48    3.65
  -4   1  18  332.45   46.45
  -4   1  18  381.55   48.98
   4  -1 -18  296.35   45.58
   4  -1 -18  324.39   45.13
   4   1 -18  359.69   45.76
   4   1 -18  232.77   44.29
  -4   1  19   23.75    7.78
  -4   1  19   25.10    9.31
   4  -1 -19   24.22    7.52
   4  -1 -19   33.71    6.76
   4   1 -19   20.58    6.50
   4   1 -19   16.69    5.81
  -4   1  20   20.28    9.23
   4  -1 -20   18.57    7.18
   4  -1 -20   33.88    6.86
   4   1 -20   22.87    6.55
   4   1 -20   24.80    6.51
  -4   1  21    4.22    8.23
   4  -1 -21    7.09    5.13
   4  -1 -21    5.84    4.58
   4   1 -21    6.36    4.58
   4   1 -21    4.41    3.75
  -4   1  22  227.95   39.02
   4  -1 -22  268.01   38.92
   4   1 -22  246.28   38.19
   4   1 -22  262.38   37.80
  -4   1  23   12.09    6.56
   4  -1 -23    7.01    6.04
   4   1 -23    9.85    5.09
   4   1 -23    2.16    4.51
  -4  -1  23    0.00    5.09
  -4   1  24   19.14    7.87
   4  -1 -24    4.93    6.14
   4   1 -24   14.65    5.75
   4   1 -24    9.79    5.11
  -4  -1  24   13.99    5.93
  -4   1  25   45.64   10.20
   4  -1 -25   29.00    8.86
   4   1 -25   32.12    8.75
  -4  -1  25   24.20    8.13
  -4   1  26   79.56   14.61
   4  -1 -26   53.84   12.59
   4   1 -26   62.54   12.55
  -4  -1  26   57.82   12.92
  -4   1  27   -3.29    7.14
   4  -1 -27   -0.02    5.70
   4   1 -27    2.57    5.39
  -4  -1  27   -0.78    5.84
  -4   1  28   49.18   12.91
   4  -1 -28   58.56   12.55
  -4  -1  28   56.67   12.61
  -4   1  29   -4.22    7.95
  -4  -1  29    0.27    5.99
  -4   1  30    1.95    6.30
  -4  -1  30    0.81    5.74
  -4   1  31    2.64    6.34
  -4  -1  31    8.39    6.93
  -4   1  32   53.87   13.81
  -4  -1  32   47.30   11.81
  -4   1  33   -2.79    7.71
  -4  -1  33    1.78    6.67
  -4   1  34   -2.30    7.15
  -4  -1  34    6.95    7.30
  -4   1  35   -1.27    5.94
  -4  -1  35   -1.45    6.31
  -4   1  36    9.77    8.07
  -4  -1  36    6.58    6.97
  -4   1  37    5.76    7.02
  -4  -1  37    0.90    5.98
  -4   1  38    2.86    8.25
  -4  -1  38    9.45    7.82
  -4   1  39   -5.00    7.55
  -4  -1  39   -2.16    6.61
  -4   2   1   55.01   11.88
  -4   2   1  104.99   15.14
   4  -2  -1   96.23   12.99
   4  -2  -1   84.02   15.25
   4   2  -1   88.76   13.17
   4   2  -1  118.82   17.52
  -4  -2   1   54.45   12.48
  -4  -2   1   31.03   13.70
  -4   2   2  201.91   31.48
  -4   2   2  199.38   33.20
   4  -2  -2  216.10   31.70
   4  -2  -2  238.51   34.19
   4   2  -2  206.18   31.95
   4   2  -2  256.61   34.96
  -4  -2   2  200.61   31.98
  -4  -2   2  213.00   34.42
  -4   2   3   14.49    4.85
  -4   2   3   17.17    8.06
   4  -2  -3    9.72    4.66
   4  -2  -3   16.06    7.65
   4   2  -3   17.45    5.67
   4   2  -3    6.83    7.77
  -4  -2   3    9.29    5.51
  -4  -2   3    3.53    8.31
  -4   2   4 1663.16  258.41
  -4   2   4 1699.65  260.05
   4  -2  -4 1999.44  258.78
   4  -2  -4 1938.41  260.81
   4   2  -4 1886.96  258.87
   4   2  -4 1707.12  260.12
  -4  -2   4 1979.90  259.24
  -4  -2   4 1886.74  260.93
  -4   2   5   41.89    8.31
  -4   2   5   65.76   12.07
   4  -2  -5   45.88    8.40
   4  -2  -5   60.54   11.97
   4   2  -5   30.92    8.41
   4   2  -5   46.31   11.47
  -4  -2   5   23.35    8.08
  -4  -2   5   55.64   12.12
  -4   2   6   10.33    4.41
  -4   2   6   12.18    8.83
   4  -2  -6   13.23    4.97
   4  -2  -6    7.78    7.75
   4   2  -6    4.82    4.90
   4   2  -6    7.56    7.00
  -4  -2   6   11.75    5.47
  -4  -2   6    2.43    7.46
  -4   2   7  333.62   47.24
  -4   2   7  349.11   49.55
   4  -2  -7  340.33   46.88
   4  -2  -7  340.77   49.23
   4   2  -7  353.07   47.34
   4   2  -7  172.52   46.93
  -4  -2   7  367.17   47.58
  -4  -2   7  384.05   49.62
  -4   2   8  805.27  109.81
  -4   2   8  819.44  111.29
   4  -2  -8  696.21  109.49
   4  -2  -8  858.73  111.59
   4   2  -8  724.32  108.77
   4   2  -8  749.50  110.14
  -4  -2   8  762.65  108.86
  -4  -2   8  781.30  110.63
  -4   2   9  209.08   32.33
   4  -2  -9  164.68   29.78
   4  -2  -9  196.94   29.22
   4  -2  -9  231.92   32.32
   4   2  -9  231.99   29.85
  -4  -2   9  160.59   28.81
  -4  -2   9  202.00   31.41
  -4   2  10   59.96   15.93
   4  -2 -10   78.46   14.46
   4  -2 -10   81.26   13.42
   4   2 -10   76.66   13.73
  -4  -2  10   77.57   13.27
  -4  -2  10   85.33   15.90
  -4   2  11   61.57   14.64
   4  -2 -11   65.25   12.35
   4  -2 -11   61.14   11.05
   4   2 -11   73.36   12.06
  -4  -2  11   51.20   10.66
  -4  -2  11   64.86   14.31
  -4   2  12   -2.14    7.00
   4  -2 -12    0.19    4.50
   4  -2 -12    2.34    3.34
   4   2 -12   -0.40    4.50
   4   2 -12   -1.14    5.65
  -4  -2  12    0.05    3.57
  -4   2  13   12.55    5.87
  -4   2  13   11.98    9.47
   4  -2 -13   11.23    6.26
   4  -2 -13   14.10    4.95
   4   2 -13   12.49    5.81
   4   2 -13   10.05    6.23
  -4  -2  13   13.52    5.00
  -4   2  14  828.86  115.03
  -4   2  14  867.12  116.53
   4  -2 -14  790.46  114.13
   4  -2 -14  840.65  113.67
   4   2 -14  831.80  113.70
  -4  -2  14  708.70  112.86
  -4   2  15   68.19   12.86
  -4   2  15   65.64   14.55
   4  -2 -15   58.06   12.33
   4  -2 -15   77.51   12.09
   4   2 -15   58.64   11.58
  -4  -2  15   61.91   11.18
  -4   2  16   38.19    8.14
  -4   2  16    9.94    8.99
   4  -2 -16   23.91    7.35
   4  -2 -16   16.87    5.91
   4   2 -16   31.05    7.08
  -4  -2  16   24.57    5.95
  -4   2  17    0.56    4.81
  -4   2  17    3.09    7.07
   4  -2 -17   -1.30    4.20
   4  -2 -17    3.29    3.69
   4   2 -17    2.87    4.01
   4   2 -17   -0.83    4.26
  -4  -2  17    1.28    3.37
  -4  -2  17    1.81    6.84
  -4   2  18  132.88   22.93
  -4   2  18  137.43   24.81
   4  -2 -18  127.01   22.26
   4  -2 -18  135.35   21.55
   4   2 -18  140.46   21.66
   4   2 -18  130.70   21.39
  -4  -2  18  146.13   23.99
  -4   2  19  110.61   21.18
  -4   2  19  105.14   22.97
   4  -2 -19  143.17   21.24
   4   2 -19  140.86   20.29
   4   2 -19  126.46   19.90
  -4  -2  19   98.77   21.62
  -4   2  20   62.89   14.20
   4  -2 -20   45.74   10.85
   4   2 -20   53.63   10.18
   4   2 -20   49.33    9.74
  -4  -2  20   44.17   12.40
  -4   2  21    2.87    9.44
   4  -2 -21    1.39    4.83
   4   2 -21    5.71    4.47
   4   2 -21    1.41    3.92
  -4  -2  21    2.11    6.08
  -4   2  22   16.96    8.03
   4  -2 -22   11.37    6.28
   4   2 -22    4.52    4.11
   4   2 -22   11.07    4.69
  -4   2  23   -1.54    5.69
   4  -2 -23    5.77    6.08
   4   2 -23   -1.42    4.02
   4   2 -23    0.75    4.28
  -4   2  24  187.85   32.13
   4  -2 -24  190.00   31.55
   4   2 -24  206.80   30.61
  -4   2  25   11.62    8.58
   4  -2 -25   39.71    9.40
   4   2 -25   29.10    7.38
  -4   2  26   80.15   16.26
   4   2 -26   75.24   14.00
  -4  -2  26   72.88   14.23
  -4   2  27    3.53    7.11
  -4  -2  27    2.21    5.09
  -4   2  28   47.20   12.44
  -4  -2  28   37.47    9.76
  -4   2  29   36.93   10.79
  -4  -2  29   20.74    8.02
  -4   2  30   91.11   18.49
   4  -2 -30   81.42   17.29
  -4  -2  30   91.02   16.62
  -4   2  31    0.36    6.36
   4  -2 -31   -0.03    4.77
  -4  -2  31   -1.51    6.13
  -4   2  32   -0.79    6.94
  -4  -2  32    2.23    5.16
  -4   2  33    1.82    7.54
  -4  -2  33   -0.68    5.86
  -4   2  34   31.58   10.11
  -4  -2  34   11.00    6.91
  -4   2  35    6.84    9.06
  -4  -2  35    2.44    6.82
  -4   2  36   20.82    9.83
  -4  -2  36    9.42    7.07
  -4   2  37   -0.72    7.20
  -4  -2  37    1.69    5.68
  -4   2  38    3.41    8.16
  -4  -2  38   -0.86    6.91
  -4   2  39   -7.71    9.62
  -4  -2  39    4.23    6.10
  -4   3   1   39.29    7.60
  -4   3   1   26.06    9.72
   4  -3  -1   31.58    7.45
   4  -3  -1   32.90   10.40
   4   3  -1   50.10    8.66
   4   3  -1   20.58   11.28
  -4  -3   1   34.99    8.42
  -4  -3   1   42.96   11.53
  -4   3   2  478.77   56.41
  -4   3   2  431.28   58.29
   4  -3  -2  393.76   55.79
   4  -3  -2  385.59   58.12
   4   3  -2  370.29   56.09
   4   3  -2  429.69   59.21
  -4  -3   2  284.50   55.83
  -4  -3   2  376.79   58.37
  -4   3   3    9.05    4.73
  -4   3   3    3.18    7.86
   4  -3  -3    6.31    4.28
   4  -3  -3   15.45    7.97
   4   3  -3    7.52    5.14
   4   3  -3   16.68    8.51
  -4  -3   3    8.71    5.26
  -4  -3   3   10.95    9.50
  -4   3   4   12.83    5.04
  -4   3   4    2.65    7.88
   4  -3  -4   17.91    4.96
   4  -3  -4   15.34    8.37
   4   3  -4   18.03    5.75
   4   3  -4    1.03    7.63
  -4  -3   4   13.38    5.74
  -4  -3   4    6.27    9.18
  -4   3   5   29.97    8.09
  -4   3   5   28.51   10.80
   4  -3  -5   32.22    8.69
   4  -3  -5   33.25    7.47
   4  -3  -5   10.59    9.13
   4   3  -5   48.15    8.50
   4   3  -5   42.54   11.19
  -4  -3   5   46.78    8.99
  -4  -3   5   44.28   12.02
  -4   3   6   86.34   14.72
   4  -3  -6   48.62   11.20
   4  -3  -6   70.33   11.21
   4  -3  -6   81.51   14.80
   4   3  -6   49.99   10.99
   4   3  -6   69.25   13.63
  -4  -3   6   50.32   11.41
  -4  -3   6   54.20   15.10
  -4   3   7  756.54   66.12
   4  -3  -7  496.11   61.82
   4  -3  -7  495.97   60.94
   4  -3  -7  542.66   64.49
   4   3  -7  206.74   59.59
  -4  -3   7  517.75   61.49
  -4  -3   7  520.87   63.96
  -4   3   8  109.73   17.11
  -4   3   8  121.64   19.46
   4  -3  -8   66.74   15.85
   4  -3  -8   77.52   15.11
   4   3  -8  105.50   16.01
  -4  -3   8   96.51   16.11
  -4  -3   8  120.51   19.17
  -4   3   9    0.68    5.73
  -4   3   9   -1.53    8.38
   4  -3  -9    0.82    5.48
   4  -3  -9    0.76    4.00
   4   3  -9    3.53    4.63
  -4  -3   9    0.76    4.83
  -4  -3   9   -4.79    7.95
  -4   3  10  205.03   32.54
  -4   3  10  221.33   34.53
   4  -3 -10  206.15   32.14
   4   3 -10  235.53   31.68
   4   3 -10  197.08   32.45
  -4  -3  10  187.17   31.23
  -4   3  11  377.37   60.76
  -4   3  11  416.58   62.36
   4  -3 -11  397.84   60.34
   4  -3 -11  405.14   59.81
   4   3 -11  447.74   59.96
   4   3 -11  433.08   60.91
  -4  -3  11  403.84   59.56
  -4   3  12  333.53   46.54
  -4   3  12  274.01   47.10
   4  -3 -12  280.87   45.49
   4  -3 -12  368.90   45.69
   4   3 -12  307.16   45.04
   4   3 -12  289.66   45.55
  -4  -3  12  288.82   44.51
  -4   3  13  119.39   19.23
  -4   3  13  143.96   21.72
   4  -3 -13  116.84   18.97
   4  -3 -13   96.41   17.72
   4   3 -13  111.23   17.90
   4   3 -13  109.31   18.47
  -4  -3  13   99.48   17.20
  -4   3  14   -1.43    5.29
  -4   3  14    4.25    7.35
   4  -3 -14    2.90    4.87
   4  -3 -14    5.84    4.40
   4   3 -14    6.96    4.58
   4   3 -14    7.91    5.21
  -4  -3  14    8.13    3.73
  -4  -3  14    4.37    6.50
  -4   3  15   43.95   10.98
  -4   3  15   26.26   11.75
   4  -3 -15   54.83   10.46
   4  -3 -15   46.90    9.69
   4   3 -15   36.45    9.20
  -4  -3  15   50.63    8.78
  -4  -3  15   60.11   11.88
  -4   3  16  217.16   40.58
  -4   3  16  340.50   44.00
   4  -3 -16  263.64   40.58
   4  -3 -16  259.85   39.96
   4   3 -16  256.51   39.54
  -4  -3  16  280.68   39.17
  -4  -3  16  279.41   41.57
  -4   3  17   26.58    7.73
  -4   3  17   10.29    9.32
   4  -3 -17   10.27    6.26
   4   3 -17   13.41    5.38
  -4  -3  17   14.57    4.67
  -4  -3  17   25.99    8.56
  -4   3  18   58.88   13.48
  -4   3  18   48.47   13.60
   4  -3 -18   60.35   12.26
   4   3 -18   67.98   11.51
   4   3 -18   56.04   11.22
  -4  -3  18   54.82   10.62
  -4  -3  18   72.51   13.90
  -4   3  19    6.69    6.91
   4  -3 -19    4.47    5.12
   4   3 -19    3.74    4.16
   4   3 -19    9.73    5.04
  -4  -3  19    4.12    6.42
   4  -3 -20   21.14    7.26
   4   3 -20    5.56    4.54
   4   3 -20   24.93    5.96
  -4  -3  20   10.38    8.15
   4  -3 -21   48.95   12.00
   4   3 -21   57.41   10.43
   4   3 -21   53.46   10.63
  -4  -3  21   49.92   13.11
  -4   3  22   78.39   16.78
   4  -3 -22   91.40   16.47
   4   3 -22   85.48   14.58
   4   3 -22   79.80   14.76
  -4   3  23   46.08   14.04
   4   3 -23   73.11   12.13
  -4   3  24   -3.48    8.44
   4   3 -24    8.99    5.01
  -4   3  25    8.01    8.78
  -4   3  26   70.44   15.81
  -4   3  27   23.54    9.96
   4  -3 -27   21.29    8.86
  -4   3  28   90.14   18.04
   4  -3 -28   84.66   16.87
  -4  -3  28   77.07   15.15
  -4   3  29   -1.14    7.56
   4  -3 -29    0.52    5.76
  -4  -3  29    3.20    5.07
  -4   3  30    6.96    8.85
   4  -3 -30    3.23    7.17
  -4  -3  30    0.46    5.07
  -4   3  31    7.72    8.17
   4  -3 -31    6.61    6.94
  -4  -3  31   15.97    6.74
  -4   3  32   39.65   12.67
   4  -3 -32   53.68   12.59
  -4  -3  32   35.29    9.61
  -4   3  33    2.14    7.70
   4  -3 -33    5.78    6.10
  -4  -3  33    6.33    6.74
  -4   3  34   -1.96    6.94
  -4  -3  34   -3.70    5.92
  -4   3  35   -1.48    8.28
  -4  -3  35   -0.74    5.98
  -4   3  36    0.82    7.58
  -4  -3  36    3.55    6.19
  -4   3  37   -0.07    6.43
  -4  -3  37   -2.16    6.86
  -4   3  38    2.44    7.47
  -4  -3  38   11.15    7.19
  -4   3  39   -1.72    7.40
  -4  -3  39    1.46    6.77
  -4   4   1   69.62   12.91
  -4   4   1   74.83   13.28
  -4   4   1   75.99   15.35
   4  -4  -1   67.42   13.34
   4  -4  -1   67.03   12.55
   4  -4  -1   69.86   15.54
   4   4  -1   68.02   13.10
   4   4  -1   51.84   16.32
  -4  -4   1  101.37   14.42
  -4  -4   1   81.44   16.24
  -4   4   2  165.54   24.64
  -4   4   2  122.71   24.15
  -4   4   2  167.80   26.51
   4  -4  -2  138.64   24.44
   4  -4  -2  159.35   23.87
   4  -4  -2  153.40   26.38
   4   4  -2  162.55   24.46
   4   4  -2  184.66   28.20
  -4  -4   2  151.34   24.68
  -4  -4   2  190.84   27.90
  -4   4   3   85.98   13.97
  -4   4   3   72.95   15.98
   4  -4  -3   67.02   13.36
   4  -4  -3   65.23   12.23
   4  -4  -3   59.97   14.79
   4   4  -3   78.38   13.24
   4   4  -3   53.04   16.04
  -4  -4   3   72.94   13.36
  -4  -4   3  109.49   17.55
  -4   4   4  328.10   52.62
  -4   4   4  352.26   54.08
   4  -4  -4  332.82   52.36
   4  -4  -4  361.88   51.85
   4  -4  -4  392.52   54.68
   4   4  -4  367.73   52.19
   4   4  -4  358.97   54.68
  -4  -4   4  356.17   52.44
  -4  -4   4  373.47   55.00
  -4   4   5    4.31    5.75
  -4   4   5    3.53    8.52
   4  -4  -5    8.92    6.01
   4  -4  -5    6.01    4.20
   4  -4  -5   13.12    8.31
   4   4  -5    6.47    5.00
   4   4  -5   12.52    9.63
  -4  -4   5    7.02    6.01
  -4  -4   5    6.73    9.12
  -4   4   6   87.23   17.25
  -4   4   6  107.87   19.32
   4  -4  -6   98.80   17.07
   4  -4  -6  100.57   16.29
   4   4  -6  117.18   16.84
  -4  -4   6   72.65   16.31
  -4  -4   6  137.46   20.97
  -4   4   7   16.38    6.73
  -4   4   7    2.06    7.64
   4  -4  -7    8.46    6.68
   4  -4  -7   12.15    4.99
   4   4  -7   10.81    5.17
  -4  -4   7    6.94    5.73
  -4  -4   7    4.17    9.01
  -4   4   8  127.96   19.81
  -4   4   8   87.02   20.33
   4  -4  -8  100.78   18.87
   4  -4  -8  106.74   18.21
   4   4  -8  148.91   18.94
  -4  -4   8  104.33   18.58
  -4  -4   8  106.76   20.89
  -4   4   9  307.04   49.19
  -4   4   9  429.08   51.88
   4  -4  -9  324.33   48.77
   4  -4  -9  360.75   48.54
   4   4  -9  333.49   48.04
   4   4  -9  329.91   49.16
  -4  -4   9  271.27   47.88
  -4   4  10  246.47   40.18
  -4   4  10  293.96   41.98
   4  -4 -10  273.42   39.87
   4  -4 -10  262.43   39.25
   4   4 -10  272.67   38.93
   4   4 -10  236.98   39.81
  -4  -4  10  253.23   38.96
  -4   4  11   30.38    8.73
  -4   4  11   33.93    9.47
  -4   4  11   44.75   11.08
   4  -4 -11   43.52    8.80
   4  -4 -11   33.24    7.56
   4   4 -11   31.85    7.28
   4   4 -11    4.24    7.57
  -4  -4  11   30.86    7.35
  -4   4  12   62.98   11.05
  -4   4  12   41.79   10.59
  -4   4  12   64.64   13.62
   4  -4 -12   48.56   10.18
   4  -4 -12   50.84    9.88
   4   4 -12   33.02    8.63
   4   4 -12   72.31   11.26
  -4  -4  12   38.40    8.92
  -4  -4  12   25.73   10.79
  -4   4  13  113.48   18.18
  -4   4  13  123.78   19.41
  -4   4  13   92.51   19.53
   4  -4 -13  106.48   17.96
   4  -4 -13  107.70   17.65
   4   4 -13   94.70   16.68
   4   4 -13  109.16   17.52
  -4  -4  13  105.74   16.81
  -4  -4  13   67.42   18.45
  -4   4  14  313.51   47.70
  -4   4  14  325.42   49.25
   4  -4 -14  336.61   47.18
   4   4 -14  327.25   45.80
   4   4 -14  354.75   46.34
  -4  -4  14  254.17   44.94
  -4  -4  14  319.84   47.58
  -4   4  15  119.76   19.13
  -4   4  15   89.87   19.58
   4  -4 -15  102.67   17.60
   4   4 -15  106.81   16.44
  -4  -4  15   90.72   15.68
  -4  -4  15   85.48   17.69
  -4   4  16   25.58    9.10
  -4   4  16   16.22    8.72
   4  -4 -16   20.67    7.51
   4   4 -16   40.99    7.56
  -4  -4  16   22.81    5.85
  -4  -4  16   28.85    8.91
  -4   4  17    6.51    6.55
   4  -4 -17    2.50    4.70
   4   4 -17    3.96    4.42
  -4  -4  17    0.23    3.03
  -4  -4  17    1.30    6.81
  -4   4  18  125.98   21.47
   4  -4 -18  106.89   19.75
   4   4 -18  124.08   18.51
  -4  -4  18  103.23   17.57
  -4  -4  18  110.76   20.19
   4  -4 -19   64.13   14.11
   4   4 -19   74.78   12.98
  -4  -4  19   72.02   12.25
  -4  -4  19   75.78   15.20
   4   4 -20   76.56   12.32
   4   4 -20   50.47   11.76
  -4  -4  20   75.42   11.91
  -4  -4  20   54.37   14.00
   4   4 -21   34.73    7.38
   4   4 -21   35.91    8.01
  -4  -4  21   17.79    9.05
  -4   4  22    6.94    7.76
   4   4 -22    9.93    5.00
  -4   4  23   28.32   11.42
   4   4 -23   36.11    7.77
  -4   4  24  104.76   20.98
   4  -4 -24  108.71   19.91
  -4   4  25   36.72   13.32
   4  -4 -25   59.57   12.71
  -4   4  26   69.64   15.60
   4  -4 -26   54.52   13.71
  -4   4  27    0.74    7.92
   4  -4 -27    3.48    6.82
  -4   4  28   63.04   14.36
   4  -4 -28   28.78   10.59
  -4   4  29   25.68    9.91
   4  -4 -29   10.36    7.14
  -4   4  30   32.57   10.96
   4  -4 -30   13.37    8.19
  -4  -4  30   11.12    5.88
  -4   4  31    3.56    8.98
   4  -4 -31    5.63    6.86
  -4  -4  31    3.28    4.97
  -4   4  32    0.89    7.44
   4  -4 -32   -2.31    6.72
  -4  -4  32   -1.44    4.57
  -4   4  33    0.13    7.68
   4  -4 -33   -1.20    6.56
  -4  -4  33    2.08    5.55
  -4   4  34   11.48    8.69
   4  -4 -34   18.34    8.45
  -4  -4  34   16.25    6.85
  -4   4  35    3.30    8.03
  -4  -4  35   12.46    6.16
  -4   4  36   -5.61    9.52
  -4  -4  36    3.59    5.66
  -4   4  37    2.00    7.48
  -4  -4  37   -0.38    5.93
  -4   4  38    1.08    8.40
  -4  -4  38   -1.77    6.40
  -4  -4  39    1.72    6.34
  -4   5   1   96.22   15.71
  -4   5   1  126.18   18.22
   4  -5  -1   63.14   14.51
   4  -5  -1   69.01   13.87
   4  -5  -1  117.59   18.37
   4   5  -1   75.89   14.79
   4   5  -1  100.49   19.55
  -4  -5   1  101.71   15.74
  -4  -5   1   80.11   17.51
  -4   5   2  298.65   45.62
  -4   5   2  302.34   46.84
   4  -5  -2  297.20   45.09
   4  -5  -2  338.47   44.75
   4  -5  -2  340.27   47.53
   4   5  -2  359.66   45.34
   4   5  -2  135.92   45.35
  -4  -5   2  337.81   45.73
  -4  -5   2  348.98   48.26
  -4   5   3  187.82   33.00
  -4   5   3  271.62   35.63
   4  -5  -3  220.72   32.76
   4  -5  -3  247.57   32.42
   4  -5  -3  201.01   34.45
   4   5  -3  199.78   32.22
   4   5  -3  163.36   34.78
  -4  -5   3  204.46   32.79
  -4  -5   3  230.54   35.43
  -4   5   4   31.65    8.58
  -4   5   4   21.47    9.81
   4  -5  -4   24.87    7.76
   4  -5  -4   37.48    7.50
   4   5  -4   32.78    7.67
   4   5  -4   34.56   11.34
  -4  -5   4   24.48    7.90
  -4  -5   4   23.47   10.70
  -4   5   5   60.13   11.79
  -4   5   5   43.70   12.61
   4  -5  -5   64.98   11.15
   4  -5  -5   52.02   10.24
   4   5  -5   48.75   10.17
   4   5  -5   39.18   13.04
  -4  -5   5   45.45   10.78
  -4  -5   5   53.89   13.91
  -4   5   6   64.47   15.53
  -4   5   6  104.58   17.90
   4  -5  -6  107.10   16.06
   4  -5  -6   94.57   15.34
   4   5  -6   90.46   15.10
  -4  -5   6   61.51   17.70
  -4   5   7  250.53   37.66
  -4   5   7  219.08   37.71
  -4   5   7  277.52   39.46
   4  -5  -7  238.12   37.16
   4  -5  -7  240.12   36.70
   4   5  -7  233.03   36.40
  -4  -5   7  240.13   36.82
  -4  -5   7  290.95   40.20
  -4   5   8   45.93   10.16
  -4   5   8   33.71   10.07
  -4   5   8   47.67   12.69
   4  -5  -8   48.64    9.91
   4  -5  -8   33.00    8.70
   4   5  -8   34.86    8.35
   4   5  -8   46.17   10.97
  -4  -5   8   41.42    9.05
  -4   5   9   27.90    8.72
  -4   5   9   32.82    9.51
  -4   5   9   40.65   11.11
   4  -5  -9   38.18    8.73
   4  -5  -9   42.10    8.48
   4   5  -9   37.20    7.92
   4   5  -9   39.81    9.96
  -4  -5   9   19.32    7.59
  -4   5  10   26.08    7.86
  -4   5  10   16.68    8.02
  -4   5  10   34.61   10.05
   4  -5 -10   38.76    8.72
   4  -5 -10   30.45    7.98
   4   5 -10   18.11    6.28
   4   5 -10   25.51    8.13
  -4  -5  10   33.58    7.35
  -4   5  11  303.06   47.84
  -4   5  11  256.82   47.97
   4  -5 -11  314.17   47.02
   4   5 -11  331.01   45.90
   4   5 -11  287.17   46.40
  -4  -5  11  326.92   46.19
  -4  -5  11  350.88   48.85
  -4   5  12  318.69   45.81
  -4   5  12  323.34   46.66
   4  -5 -12  364.49   45.10
   4   5 -12  358.36   43.43
   4   5 -12  172.07   42.57
  -4  -5  12  303.22   43.28
  -4  -5  12  310.85   45.84
  -4   5  13   55.92   13.30
  -4   5  13   31.61   12.79
   4  -5 -13   68.40   12.50
   4   5 -13   55.39   10.62
   4   5 -13   72.31   11.86
  -4  -5  13   60.42   11.04
  -4  -5  13   54.08   13.17
  -4   5  14   21.82    8.43
  -4   5  14   23.40    9.40
   4  -5 -14   10.24    6.59
   4   5 -14   16.42    5.50
   4   5 -14   20.08    6.36
  -4  -5  14   26.89    6.22
  -4  -5  14   26.18    8.88
  -4   5  15   87.99   20.51
   4  -5 -15  113.71   19.93
   4   5 -15  110.40   18.37
   4   5 -15  122.20   18.54
  -4  -5  15  117.55   18.26
  -4  -5  15  126.26   21.65
  -4   5  16  165.01   27.42
   4  -5 -16  125.82   25.16
   4   5 -16  159.13   24.37
  -4  -5  16  184.91   24.23
  -4  -5  16  133.51   26.19
  -4   5  17   89.42   19.61
   4  -5 -17  107.91   18.89
   4   5 -17  117.89   17.23
  -4  -5  17   98.39   16.31
  -4  -5  17   95.09   18.88
  -4   5  18  109.38   24.47
   4   5 -18  139.18   22.26
  -4  -5  18  152.40   21.95
  -4  -5  18  158.02   24.85
   4   5 -19    0.42    3.95
  -4  -5  19   -0.62    3.20
  -4  -5  19    2.22    6.47
  -4  -5  20    8.96    3.83
  -4  -5  20    0.36    6.32
  -4   5  21    4.28    8.61
   4  -5 -21   31.14    9.97
   4   5 -21   35.83    7.71
  -4  -5  21   43.76    7.49
  -4   5  22  134.62   24.43
   4  -5 -22  120.73   22.44
  -4   5  23   15.50    9.59
   4  -5 -23   10.83    7.08
  -4   5  24    8.81    9.09
   4  -5 -24    5.50    6.44
  -4   5  25   -2.61    7.61
   4  -5 -25   -2.12    6.72
  -4   5  26   17.87   10.55
   4  -5 -26   21.81    8.41
  -4   5  27   35.90   12.28
   4  -5 -27   34.81   10.24
  -4   5  28   19.62   10.81
   4  -5 -28   20.07    9.15
  -4   5  29   11.14    9.46
   4  -5 -29   11.71    7.27
  -4   5  30   -3.21    8.29
   4  -5 -30    0.01    6.65
  -4   5  31   12.09   11.63
   4  -5 -31   35.86   10.67
  -4   5  32   23.78   10.09
   4  -5 -32   17.55    8.62
  -4  -5  32   10.82    5.98
  -4   5  33    7.38    8.67
   4  -5 -33   26.88    9.60
  -4  -5  33   23.49    6.94
  -4   5  34    2.68    8.24
   4  -5 -34    4.34    6.55
  -4  -5  34   -0.49    4.15
  -4   5  35    7.39    9.98
   4  -5 -35    2.30    6.31
  -4  -5  35    2.80    5.09
  -4   5  36    0.03    8.23
  -4  -5  36    0.21    5.23
  -4   5  37   12.98    9.71
  -4  -5  37    6.10    6.35
  -4   5  38   -0.18    8.35
  -4  -5  38   -0.74    5.60
  -4  -5  39    6.82    6.77
  -4   6   1   36.02   10.18
  -4   6   1   55.85   12.61
   4  -6  -1   74.58   10.81
   4  -6  -1   20.55    8.17
   4  -6  -1   62.96   12.85
   4   6  -1   47.86    9.63
   4   6  -1   70.64   15.56
  -4  -6   1   58.60   10.91
  -4  -6   1   71.29   13.97
  -4   6   2  102.78   17.00
  -4   6   2   84.73   17.57
   4  -6  -2   60.42   14.85
   4  -6  -2  109.06   15.40
   4   6  -2   97.63   15.68
   4   6  -2  128.42   20.65
  -4  -6   2   79.20   15.80
  -4  -6   2   76.43   17.58
  -4   6   3  107.33   17.42
  -4   6   3  130.72   18.93
   4  -6  -3   82.93   15.47
   4  -6  -3   94.20   14.99
   4   6  -3   74.14   14.81
   4   6  -3   89.60   18.75
  -4  -6   3   73.60   15.02
  -4  -6   3   78.59   17.60
  -4   6   4  129.43   25.26
  -4   6   4  144.64   26.60
  -4   6   4  202.90   28.54
   4  -6  -4  172.98   25.97
   4  -6  -4  165.51   25.28
   4   6  -4  192.24   25.66
   4   6  -4  130.17   27.50
  -4  -6   4  161.88   25.79
  -4  -6   4  155.27   27.89
  -4   6   5   75.00   16.64
  -4   6   5   95.60   17.91
  -4   6   5   93.96   18.54
   4  -6  -5   75.97   16.44
   4  -6  -5   96.80   16.58
   4   6  -5  112.11   16.67
  -4  -6   5  130.41   17.78
  -4  -6   5  111.71   20.02
  -4   6   6   50.36   10.99
  -4   6   6   58.68   12.59
  -4   6   6   50.72   12.65
   4  -6  -6   58.42   11.16
   4  -6  -6   51.19   10.55
   4   6  -6   51.69   10.30
  -4  -6   6   48.71   10.97
  -4  -6   6   49.00   13.69
  -4   6   7   -1.49    5.19
  -4   6   7    0.10    6.42
  -4   6   7   -2.85    7.61
   4  -6  -7   -0.23    5.42
   4  -6  -7   -0.05    3.68
   4  -6  -7   -0.53    3.72
   4   6  -7   -1.23    3.76
   4   6  -7    0.11    7.90
  -4  -6   7    0.50    4.29
  -4  -6   7   -4.59    9.70
  -4   6   8  297.19   48.49
  -4   6   8  305.26   49.13
   4  -6  -8  334.67   47.88
   4  -6  -8  329.65   48.16
   4   6  -8  310.47   46.54
   4   6  -8  352.56   49.18
  -4  -6   8  296.14   46.91
  -4   6   9  328.25   59.03
  -4   6   9  385.29   60.16
   4  -6  -9  374.71   58.37
   4  -6  -9  387.30   58.91
   4   6  -9  414.16   57.50
   4   6  -9  404.10   59.12
  -4  -6   9  441.95   58.16
  -4   6  10   -1.92    6.18
  -4   6  10    6.89    8.01
   4  -6 -10   10.27    5.28
   4  -6 -10    3.68    5.46
   4   6 -10    1.14    4.07
   4   6 -10    8.31    7.20
  -4  -6  10    2.39    4.62
  -4  -6  10    1.53    8.20
  -4   6  11    6.82    7.04
  -4   6  11    3.72    7.10
   4  -6 -11    4.00    5.04
   4  -6 -11   -1.19    4.67
   4   6 -11    1.75    3.90
   4   6 -11    2.18    5.30
  -4  -6  11    1.95    4.71
  -4  -6  11   -0.41    6.61
  -4   6  12    0.28    6.23
  -4   6  12    8.32    7.99
   4  -6 -12    0.51    4.83
   4  -6 -12    0.37    4.43
   4   6 -12    8.46    4.35
   4   6 -12    5.06    6.12
  -4  -6  12    6.42    4.56
  -4  -6  12    5.24    7.23
  -4   6  13  120.33   22.27
  -4   6  13  142.18   24.03
   4  -6 -13  113.39   20.86
   4   6 -13  123.69   19.25
   4   6 -13  119.97   20.05
  -4  -6  13  115.63   19.51
  -4  -6  13  109.94   22.30
  -4   6  14  117.19   23.18
   4  -6 -14  116.69   21.75
   4   6 -14  135.33   20.49
   4   6 -14  134.39   20.81
  -4  -6  14  146.34   21.06
  -4  -6  14  100.89   22.76
  -4   6  15  110.86   20.40
   4   6 -15  114.44   17.23
   4   6 -15   90.44   16.68
  -4  -6  15   98.75   17.13
  -4  -6  15  121.40   20.46
  -4   6  16   36.49   12.03
   4   6 -16   54.72    9.24
  -4  -6  16   43.35    8.70
  -4  -6  16   31.70   11.22
  -4   6  17    5.08    7.11
   4   6 -17    2.67    3.91
  -4  -6  17    1.26    3.47
  -4  -6  17   11.08    7.60
  -4   6  18   56.90   15.53
   4   6 -18   75.82   12.05
  -4  -6  18   60.62   11.26
  -4  -6  18   68.91   15.12
   4  -6 -19   81.86   15.48
  -4  -6  19   66.66   11.61
  -4  -6  19   63.22   14.90
   4  -6 -20   30.64   10.06
  -4  -6  20   31.15    6.77
  -4   6  21   25.33   10.69
   4  -6 -21   12.30    7.91
  -4   6  22    0.32    7.89
   4  -6 -22    1.25    6.36
  -4   6  23   10.99    9.32
   4  -6 -23   25.83    9.28
  -4   6  24    9.36    8.44
   4  -6 -24   -2.72    6.76
  -4   6  25   12.74   11.18
   4  -6 -25   39.83   10.84
  -4   6  26   22.97   10.64
   4  -6 -26   13.03    8.29
  -4   6  27   -3.03    7.84
   4  -6 -27   -2.26    7.12
  -4   6  28   16.04   11.00
   4  -6 -28   23.01    9.79
  -4   6  29   36.45   13.55
   4  -6 -29   50.56   12.30
  -4   6  30    1.13    9.03
   4  -6 -30   -1.48    6.92
  -4   6  31    7.13    8.28
   4  -6 -31   10.49    7.53
  -4   6  32    1.12    8.48
   4  -6 -32   -1.60    7.56
  -4   6  33   -1.36    9.31
   4  -6 -33   16.30    9.01
  -4  -6  33    8.91    4.90
  -4   6  34   17.43   10.20
  -4  -6  34    3.19    4.66
  -4   6  35   18.36   10.12
   4  -6 -35   14.94    9.32
  -4  -6  35    8.56    5.72
  -4   6  36   11.01    9.52
   4  -6 -36    4.75    7.56
  -4  -6  36    7.84    5.11
  -4   6  37   -2.10    8.51
  -4  -6  37    4.68    5.37
  -4   6  38    3.16    8.79
  -4  -6  38   -1.29    5.86
  -4  -6  39    0.75    5.27
  -4   7   1  357.02   49.90
   4  -7  -1  328.45   48.61
   4  -7  -1  316.57   47.93
   4  -7  -1  366.99   49.64
   4   7  -1  355.40   48.60
   4   7  -1  251.61   50.71
  -4  -7   1  316.49   48.82
  -4  -7   1  285.77   50.40
  -4   7   2   57.26   10.31
  -4   7   2   47.09   10.65
   4  -7  -2   28.59    8.76
   4  -7  -2   34.18    8.38
   4  -7  -2   40.32    9.98
   4   7  -2   35.68    8.64
   4   7  -2   21.33   11.70
  -4  -7   2   49.86    9.95
  -4  -7   2   54.83   13.26
  -4   7   3  115.87   17.86
  -4   7   3  117.52   19.00
   4  -7  -3  120.92   17.95
   4  -7  -3  109.48   17.08
   4  -7  -3  118.26   18.16
   4   7  -3   46.40   15.39
   4   7  -3  112.66   20.86
  -4  -7   3  122.85   18.04
  -4  -7   3  117.77   20.66
  -4   7   4   18.62    6.57
  -4   7   4   27.29    8.52
   4  -7  -4   17.95    6.14
   4  -7  -4   10.25    5.42
   4  -7  -4   13.04    6.30
   4   7  -4   19.07    6.07
   4   7  -4   17.73    9.42
  -4  -7   4   17.79    7.00
  -4  -7   4   20.23   10.26
  -4   7   5  185.40   28.38
  -4   7   5  124.27   27.21
   4  -7  -5  163.81   26.82
   4  -7  -5  161.14   27.20
   4   7  -5  158.07   26.07
  -4  -7   5  188.05   27.05
  -4  -7   5  205.99   29.79
  -4   7   6  240.31   36.86
  -4   7   6  229.58   36.81
   4  -7  -6  217.82   34.93
   4  -7  -6  214.23   35.48
   4   7  -6  208.36   34.06
  -4  -7   6  235.29   34.89
  -4  -7   6  257.37   37.99
  -4   7   7  466.64   72.57
  -4   7   7  434.51   72.54
   4  -7  -7  407.93   70.84
   4  -7  -7  462.27   71.73
   4   7  -7  562.15   70.80
   4   7  -7  516.67   73.37
  -4  -7   7  495.59   70.98
  -4  -7   7  563.42   74.03
  -4   7   8    4.89    6.95
  -4   7   8    3.31    7.46
   4  -7  -8    2.63    5.26
   4  -7  -8    1.39    5.89
   4   7  -8    2.87    3.73
   4   7  -8    1.05    7.12
  -4  -7   8   -0.65    4.32
  -4   7   9   20.19    7.98
  -4   7   9   27.15    9.85
   4  -7  -9    8.24    6.74
   4  -7  -9   15.10    6.90
   4   7  -9   22.19    5.80
   4   7  -9   21.45    8.38
  -4  -7   9    4.78    5.34
  -4   7  10    0.78    6.09
  -4   7  10   13.37    8.64
   4  -7 -10   15.63    7.45
   4  -7 -10    3.55    5.39
   4   7 -10    9.14    4.55
   4   7 -10    2.43    6.31
  -4  -7  10   10.13    5.41
  -4  -7  10    9.87    7.37
  -4   7  11  119.81   25.94
  -4   7  11  146.75   26.95
   4  -7 -11  161.21   25.47
   4  -7 -11  148.61   25.25
   4   7 -11  147.05   23.46
   4   7 -11  179.81   25.16
  -4  -7  11  137.15   23.84
  -4  -7  11  162.46   26.83
  -4   7  12   31.78    9.90
  -4   7  12   11.12    9.39
   4  -7 -12   31.54    8.32
   4   7 -12   16.77    5.33
   4   7 -12   20.48    6.69
  -4  -7  12   20.68    6.43
  -4  -7  12    4.58    8.47
  -4   7  13   57.83   14.15
   4   7 -13   58.36   10.76
   4   7 -13   54.34   11.55
  -4  -7  13   57.75   11.23
  -4  -7  13   58.61   14.16
  -4   7  14   11.70    6.73
   4   7 -14    5.70    4.23
   4   7 -14    5.03    5.01
  -4  -7  14    2.77    4.83
  -4  -7  14   12.50    8.47
  -4   7  15   62.50   15.83
   4   7 -15   89.58   12.53
   4   7 -15   63.58   11.71
  -4  -7  15   57.73   12.14
  -4  -7  15   49.05   14.30
  -4   7  16   10.13    7.15
   4  -7 -16    2.92    6.00
   4   7 -16    1.59    4.13
   4   7 -16   -0.61    3.40
  -4  -7  16    1.31    4.43
  -4  -7  16   -1.51    8.56
  -4   7  17   26.34   10.78
   4  -7 -17   16.02    8.42
  -4  -7  17   29.24    6.85
  -4  -7  17   17.09   10.73
  -4   7  18    2.81    7.34
   4  -7 -18   -1.70    6.25
  -4  -7  18    1.09    4.27
   4  -7 -19    0.03    6.26
   4  -7 -20   -2.58    7.24
  -4   7  21   58.31   15.37
   4  -7 -21   55.99   13.65
  -4   7  22   29.57   12.25
   4  -7 -22   49.41   12.27
  -4   7  23   89.37   18.67
   4  -7 -23   72.26   16.67
  -4   7  24    6.61    8.62
   4  -7 -24   -0.76    6.32
  -4   7  25   10.07    9.06
   4  -7 -25   22.49    8.67
  -4   7  26   -2.50    8.67
   4  -7 -26   -1.33    6.57
  -4   7  27   12.66   12.15
   4  -7 -27   28.75    9.79
  -4   7  28   15.05    9.62
   4  -7 -28    9.45    7.88
  -4   7  29   -1.59    7.07
   4  -7 -29    2.94    7.68
  -4   7  30   -0.22    9.93
   4  -7 -30   -4.00    7.10
  -4   7  31   18.26    9.96
   4  -7 -31    0.19    6.42
  -4   7  32    5.85    9.91
   4  -7 -32    5.00    7.76
  -4   7  33   37.70   13.43
   4  -7 -33   30.02   11.18
  -4   7  34    0.58    9.55
   4  -7 -34    2.16    7.36
  -4  -7  34    3.97    5.13
  -4   7  35   -2.67    9.01
   4  -7 -35   -5.74    7.13
  -4  -7  35    3.00    4.83
  -4   7  36   -2.47    9.48
   4  -7 -36   10.96    7.11
  -4  -7  36    5.46    5.04
  -4   7  37    9.23   10.48
   4  -7 -37   -3.57    8.85
  -4  -7  37   10.57    5.27
  -4  -7  38    2.17    5.17
  -4  -7  39    3.57    5.76
  -4   8   1   20.41    7.13
  -4   8   1   13.13    7.56
   4  -8  -1   12.63    6.36
   4  -8  -1   18.34    5.56
   4  -8  -1    6.62    5.76
   4   8  -1   19.20    6.41
   4   8  -1   23.55   10.81
  -4  -8   1   22.69    7.47
  -4  -8   1   20.30    8.55
  -4   8   2   18.49    8.72
   4  -8  -2   27.22    8.15
   4  -8  -2   25.92    7.61
   4   8  -2   21.09    7.15
   4   8  -2   21.51   10.86
  -4  -8   2   32.38    8.90
  -4  -8   2   40.01   11.31
  -4   8   3  168.41   27.85
   4  -8  -3  158.02   26.15
   4  -8  -3  157.53   26.67
   4   8  -3  145.90   25.42
   4   8  -3  185.98   29.94
  -4  -8   3  171.58   26.43
  -4  -8   3  158.95   28.53
  -4   8   4   26.29    9.69
   4  -8  -4   15.22    7.63
   4  -8  -4   28.49    8.37
   4   8  -4   29.31    7.41
   4   8  -4   46.22   12.19
  -4  -8   4   26.67    7.85
  -4  -8   4   14.66    9.47
  -4   8   5   70.00   14.92
   4  -8  -5   52.14   12.78
   4  -8  -5   89.35   14.77
   4   8  -5   54.40   12.07
  -4  -8   5   86.47   13.95
  -4  -8   5   65.66   16.08
  -4   8   6   44.46   11.45
   4  -8  -6   30.66    8.70
   4  -8  -6   44.13   10.53
   4   8  -6   40.36    8.14
   4   8  -6   17.42   10.70
  -4  -8   6   22.60    7.88
  -4  -8   6   25.64   10.33
  -4   8   7    4.48    6.78
   4  -8  -7   -2.72    5.57
   4  -8  -7    2.66    6.24
   4   8  -7    1.60    4.17
   4   8  -7    2.29    7.03
  -4  -8   7    3.96    5.29
  -4  -8   7    3.60    7.37
  -4   8   8   34.46   10.69
   4  -8  -8   32.72    9.37
   4  -8  -8   27.11    9.16
   4   8  -8   30.34    7.95
   4   8  -8   25.00   10.90
  -4  -8   8   55.39    9.80
  -4   8   9  411.27   68.03
   4  -8  -9  400.53   66.98
   4   8  -9  499.97   65.77
   4   8  -9  436.26   67.62
  -4  -8   9  468.20   66.18
  -4   8  10    6.10    7.45
   4  -8 -10    6.93    6.31
   4   8 -10   11.44    4.80
   4   8 -10    8.86    7.28
  -4  -8  10    2.45    5.39
  -4  -8  10    3.20    7.51
  -4   8  11   43.62   11.38
   4  -8 -11   28.51    9.17
   4   8 -11   27.87    6.76
   4   8 -11   16.91    8.49
  -4  -8  11   35.54    8.09
  -4  -8  11   16.84    9.58
  -4   8  12   -0.99    7.10
   4  -8 -12    5.85    6.54
   4   8 -12    0.21    3.79
   4   8 -12    0.63    6.17
  -4  -8  12    1.43    4.87
  -4  -8  12    3.65    7.71
  -4   8  13  148.84   25.18
   4  -8 -13  111.86   22.38
   4   8 -13  153.76   20.96
   4   8 -13  111.45   20.93
  -4  -8  13  121.43   21.19
  -4  -8  13  133.37   24.24
  -4   8  14   10.18    8.43
   4  -8 -14    4.97    6.56
   4   8 -14   10.90    4.52
  -4  -8  14    5.28    5.17
  -4   8  15   56.81   14.72
   4  -8 -15   49.91   12.46
  -4  -8  15   50.53   10.73
  -4   8  16    1.21    7.74
   4  -8 -16    2.54    6.53
  -4  -8  16   -1.87    5.19
  -4   8  17   13.82    8.51
   4  -8 -17    0.06    5.78
  -4  -8  17    0.42    4.58
   4  -8 -18   12.74    7.78
   4  -8 -19  113.04   21.46
  -4   8  20   -2.51    7.71
   4  -8 -20   -3.03    7.58
  -4   8  21   93.25   20.91
   4  -8 -21  101.27   19.61
  -4   8  22    3.54    8.75
   4  -8 -22   13.36    7.71
  -4   8  23   10.07    9.58
   4  -8 -23   33.24   10.65
  -4   8  24   17.25   10.70
   4  -8 -24    2.98    8.00
  -4   8  25   25.68   12.76
   4  -8 -25   41.90   11.81
  -4   8  26   -2.41    8.40
   4  -8 -26    5.07    7.73
  -4   8  27   -0.88    9.11
   4  -8 -27    3.25    7.10
  -4   8  28   -2.24    7.97
   4  -8 -28    0.06    6.53
  -4   8  29   21.43   11.77
   4  -8 -29   18.03    9.48
  -4   8  30    6.51    8.98
   4  -8 -30    3.73    6.90
  -4   8  31   11.17   10.26
   4  -8 -31   12.34    8.62
  -4   8  32   -4.96    9.56
   4  -8 -32   -0.39    7.30
  -4   8  33   -5.97    9.91
   4  -8 -33   -0.61    6.94
  -4   8  34   -1.26    8.15
   4  -8 -34    3.72    9.44
  -4   8  35    2.13   10.51
   4  -8 -35   21.19    9.47
  -4   8  36   -4.77    9.92
   4  -8 -36   -2.81    9.10
  -4  -8  36    5.99    4.81
  -4   8  37    2.68    9.35
   4  -8 -37   -1.07    7.22
  -4  -8  37    1.11    4.47
   4  -8 -38    1.59    7.98
  -4  -8  38   -1.04    4.79
   4  -8 -39   -1.76    7.28
  -4  -8  39    4.23    5.13
  -4   9   1  210.41   36.02
   4  -9  -1  238.64   35.45
   4  -9  -1  231.13   35.77
   4   9  -1  175.98   37.62
  -4  -9   1  257.75   36.03
  -4  -9   1  210.25   37.16
  -4   9   2    0.11    6.25
   4  -9  -2    3.51    5.12
   4  -9  -2   -0.54    4.91
   4   9  -2    1.88    7.75
  -4  -9   2    4.54    5.23
  -4  -9   2    1.30    7.02
  -4   9   3   27.64    8.96
   4  -9  -3   34.48    9.41
   4  -9  -3   13.69    7.71
   4   9  -3   26.16   11.89
  -4  -9   3   23.01    8.10
  -4  -9   3   31.67   10.73
  -4   9   4   -2.02    6.17
   4  -9  -4   -1.73    5.88
   4  -9  -4   -0.00    5.52
  -4  -9   4   -0.66    4.57
  -4  -9   4   -1.36    7.78
  -4   9   5  112.54   22.15
   4  -9  -5  122.32   20.84
   4  -9  -5  115.91   21.49
   4   9  -5  124.08   20.12
  -4  -9   5  122.12   20.66
  -4  -9   5  106.86   22.50
  -4   9   6   -2.17    6.83
   4  -9  -6    6.10    7.03
   4   9  -6    3.03    4.77
   4   9  -6    9.40    8.79
  -4  -9   6    0.75    5.20
  -4  -9   6   -0.61    7.97
  -4   9   7  314.89   52.47
   4  -9  -7  399.17   52.57
   4   9  -7  325.26   49.73
  -4  -9   7  312.46   50.22
  -4  -9   7  346.49   53.11
  -4   9   8   -0.77    7.97
   4  -9  -8    4.42    6.17
   4   9  -8    0.32    4.11
  -4  -9   8   -0.07    4.44
  -4   9   9   22.22   10.42
   4  -9  -9   17.14    8.25
   4  -9  -9   29.71    8.83
   4   9  -9   29.55    7.55
  -4  -9   9   26.33    8.02
  -4   9  10   -2.90    6.95
   4  -9 -10    3.90    6.94
   4  -9 -10    1.94    6.15
   4   9 -10    0.49    4.00
  -4  -9  10   -0.04    4.83
  -4   9  11  218.75   38.67
   4  -9 -11  226.01   37.16
   4  -9 -11  256.85   37.92
   4   9 -11  240.38   35.30
  -4  -9  11  216.74   35.69
  -4   9  12   -0.25    8.00
   4  -9 -12   -1.11    6.51
   4   9 -12   -1.30    3.89
  -4  -9  12   -0.40    4.42
  -4   9  13    7.07    8.84
   4  -9 -13    1.00    7.23
  -4  -9  13    3.94    5.69
  -4   9  14   19.94   10.67
   4  -9 -14   23.41    8.30
  -4  -9  14    9.49    6.36
  -4   9  15   16.10   10.87
   4  -9 -15   32.45   10.81
  -4  -9  15   38.69    8.64
  -4   9  16   -3.89    8.79
   4  -9 -16   -3.13    7.02
  -4   9  17  106.88   23.26
   4  -9 -17  125.35   22.42
   4  -9 -18    1.94    6.34
   4  -9 -19   -1.65    7.69
  -4   9  20    1.40    9.02
   4  -9 -20    5.34    7.46
  -4   9  21   56.88   17.30
   4  -9 -21   88.26   17.03
  -4   9  22    6.16    9.20
   4  -9 -22   -1.72    6.64
  -4   9  23   32.45   12.97
   4  -9 -23   49.68   12.91
  -4   9  24   -1.91    8.74
   4  -9 -24   -4.24    8.13
  -4   9  25   -5.76   10.09
   4  -9 -25   21.42    9.66
  -4   9  26   -2.18    7.72
   4  -9 -26    2.15    7.53
  -4   9  27   27.37   11.84
   4  -9 -27    2.60    8.31
  -4   9  28    4.32    9.80
   4  -9 -28   -3.94    8.34
  -4   9  29   -4.35   10.59
   4  -9 -29    1.24    7.08
  -4   9  30    0.39    8.78
   4  -9 -30    4.23    7.41
  -4   9  31   11.01    9.74
   4  -9 -31   14.16    9.00
  -4   9  32   -7.61   10.30
   4  -9 -32    1.49    8.29
  -4   9  33   13.88   10.92
   4  -9 -33   19.75    9.91
  -4   9  34    0.82    8.23
   4  -9 -34    4.39    8.14
  -4   9  35   -6.21    9.55
   4  -9 -35   -4.44    7.48
  -4   9  36   -4.49   12.62
   4  -9 -36   -7.33    8.29
   4  -9 -37   12.54    8.61
  -4  -9  37    0.44    4.15
  -4  -9  38   -1.67    4.26
   4 -10  -1   -0.55    5.37
  -4 -10   1    1.77    5.10
  -4 -10   2    7.46    6.81
  -4 -10   3   45.27   11.32
  -4 -10   4    4.89    5.71
  -4  10   5    4.67    8.14
  -4 -10   5   17.63    7.55
  -4  10   6   -1.07    7.88
   4 -10  -6    9.90    6.53
   4 -10  -6    9.35    7.25
  -4 -10   6    0.77    4.93
  -4  10   7   16.40    9.90
   4 -10  -7   29.52    9.27
   4 -10  -7   20.09    9.23
  -4 -10   7   46.63    9.75
  -4  10   8    3.74    6.71
   4 -10  -8    0.80    6.69
   4 -10  -8    8.32    7.38
   4  10  -8   11.47    5.65
  -4 -10   8    4.44    5.61
  -4  10   9    7.78    8.95
   4 -10  -9    7.81    7.58
   4 -10  -9    9.65    7.87
   4  10  -9   24.24    6.40
  -4 -10   9    8.16    5.94
  -4  10  10    1.73    7.75
   4 -10 -10    6.50    6.98
   4 -10 -10    0.07    6.99
   4  10 -10   -1.17    4.59
  -4 -10  10    2.38    5.18
  -4  10  11   36.38   12.94
   4 -10 -11   39.36   11.14
   4 -10 -11   43.39   11.14
  -4 -10  11   25.12    8.98
  -4  10  12   -0.56    7.47
   4 -10 -12    0.59    6.09
  -4 -10  12    1.32    4.69
  -4  10  13   36.39   12.11
   4 -10 -13   27.54   10.55
  -4 -10  13   33.49    8.89
  -4  10  14   -1.72    8.75
   4 -10 -14   -2.42    7.87
  -4 -10  14   -2.31    5.48
  -4  10  15   93.49   19.24
   4 -10 -15   72.08   16.45
  -4  10  16   27.44   11.27
   4 -10 -16    7.21    7.94
  -4  10  17    2.45    8.24
   4 -10 -17   -4.22    7.15
   4 -10 -18    7.70    6.87
   4 -10 -19   54.24   13.81
  -4  10  20   -2.33    8.74
   4 -10 -20    1.58    6.26
  -4  10  21    8.54    9.46
   4 -10 -21   20.94    9.09
  -4  10  22    3.89    9.92
   4 -10 -22   -0.37    7.17
  -4  10  23   17.72   12.32
   4 -10 -23   33.64   10.24
  -4  10  24    6.57   10.21
   4 -10 -24    6.36    7.67
  -4  10  25   51.35   15.35
   4 -10 -25   19.73    9.75
  -4  10  26    0.50    8.53
   4 -10 -26    4.68    7.11
  -4  10  27   -3.28    9.45
   4 -10 -27   -2.91    7.28
  -4  10  28    2.20    9.66
   4 -10 -28    0.01    7.21
  -4  10  29   47.58   14.50
   4 -10 -29   16.41    9.51
  -4  10  30    1.94    8.58
   4 -10 -30   -0.73    6.72
  -4  10  31    6.33   10.06
   4 -10 -31    2.24    6.82
  -4  10  32   -1.67    9.41
   4 -10 -32   -1.14    7.93
  -4  10  33   -0.76    9.86
   4 -10 -33   20.45    9.94
  -4  10  34   -2.90    9.53
[truncated: 816,962 more chars]
