# Supplementary material for: LED-pump-X-ray-multiprobe crystallography for sub-second timescales
Source: Commun Chem. 2022 Aug 26;5:102. doi: 10.1038/s42004-022-00716-1 (PMC9814726; doi:10.1038/s42004-022-00716-1)
Supplement: Supplementary file 10 — Supplementary Data 1 [file 42004_2022_716_MOESM10_ESM.zip › CIFs/4s_274K/274K_4s_t11_decay.cif]

# SUBMISSION DETAILS
 
_publ_contact_author_name       'Hatcher, Lauren'
_publ_contact_author_address
;
School of Chemistry
Cardiff University
Main Building
Park Place 
Cardiff
CF10 3AT
United Kingdom
;
_publ_contact_author_email       'HatcherL1@cardiff.ac.uk'
_publ_requested_category          FM
_publ_section_comment
; 
?
;
_publ_section_references
;
Diamond General Data Aquisition (GDA) software: http://www.opengda.org/

XIA2: Winter, G. (2010) J. Appl. Cryst. 43, 186-190.
POINTLESS: Evans, P. (2006) Acta Cryst. D62, 72-82.
AIMLESS: Evans, P. R. and Murshudov, G. N. (2013) Acta Cryst. D69, 1204-1214.
DIALS: Winter, G., et al. Acta Cryst. (2018) D74, 85-97.
CCP4: Winn, M. D. et al. (2011) Acta Cryst. D67, 235-242.
   
SHELXL: Sheldrick G. M. (2015). Acta Cryst. C71, 3-8.
SHELXT:	Sheldrick, G. M. (2015). Acta Cryst. A71, 3-8.
 
OLEX2: Dolomanov, O.V.; Bourhis, L.J.; Gildea, R.J.; Howard, J.A.K.; Puschmann,
 H., OLEX2: A complete structure solution, refinement and analysis program 
 (2009). J. Appl. Cryst., 42, 339-341.

MERCURY: Macrae, C. F., Bruno, I. J., Chisholm, J. A., Edgington,
P. R., McCabe, P., Pidcock, E., Rodriguez-Monge, L., Taylor, R.,
van de Streek, J. & Wood, P. A. (2008). J. Appl. Cryst. 41, 466-470.
;

####
 
data_274K_4s_t11_decay
 
_audit_creation_method            'SHELXL-2018/3'
_shelx_SHELXL_version_number      '2018/3'
_chemical_name_systematic         
;
Nitro-(N,N,N',N'-tetrabutyldiethylenetriamine)palladium(II)
tetraphenylborate, tetrahydrofuran solvate
;
_chemical_name_common             ?
_chemical_melting_point           ?
_chemical_formula_moiety          
;
C20 H45 N4 O2 Pd, C24 H20 B, C4 H8 O
;
_chemical_formula_sum            'C48 H73 B N4 O3 Pd' 
_chemical_formula_weight          871.31

loop_
 _atom_type_symbol
 _atom_type_description
 _atom_type_scat_dispersion_real
 _atom_type_scat_dispersion_imag
 _atom_type_scat_source
 'C'  'C'   0.0010   0.0010
 'International Tables Vol C Tables 4.2.6.8 and 6.1.1.4'
 'H'  'H'   0.0000   0.0000
 'International Tables Vol C Tables 4.2.6.8 and 6.1.1.4'
 'B'  'B'   0.0000   0.0000
 'International Tables Vol C Tables 4.2.6.8 and 6.1.1.4'
 'N'  'N'   0.0030   0.0020
 'International Tables Vol C Tables 4.2.6.8 and 6.1.1.4'
 'O'  'O'   0.0050   0.0030
 'International Tables Vol C Tables 4.2.6.8 and 6.1.1.4'
 'Pd'  'Pd'  -2.5040   0.6150
 'International Tables Vol C Tables 4.2.6.8 and 6.1.1.4'
 
_space_group_crystal_system       monoclinic
_space_group_IT_number            14
_space_group_name_H-M_alt         'P 21/n'
_space_group_name_Hall            '-P 2yn'
 
_shelx_space_group_comment
;
The symmetry employed for this shelxl refinement is uniquely defined
by the following loop, which should always be used as a source of
symmetry information in preference to the above space-group names.
They are only intended as comments.
;
 
loop_
 _space_group_symop_operation_xyz
 'x, y, z'
 '-x+1/2, y+1/2, -z+1/2'
 '-x, -y, -z'
 'x-1/2, -y-1/2, z-1/2'
 
_cell_length_a                    11.6794(5)
_cell_length_b                    13.5793(5)
_cell_length_c                    30.1768(11)
_cell_angle_alpha                 90
_cell_angle_beta                  93.514(3)
_cell_angle_gamma                 90
_cell_volume                      4777.0(3)
_cell_formula_units_Z             4
_cell_measurement_temperature     274(2)
_cell_measurement_reflns_used     8062
_cell_measurement_theta_max       20.6619795859
_cell_measurement_theta_min       1.22667908079
 
_exptl_crystal_description        Plate
_exptl_crystal_colour             Yellow
_exptl_crystal_density_meas       ?
_exptl_crystal_density_method     ?
_exptl_crystal_density_diffrn     1.212          
_exptl_crystal_F_000              1856
_exptl_transmission_factor_min    ?
_exptl_transmission_factor_max    ?
_exptl_crystal_size_max           0.100
_exptl_crystal_size_mid           0.100
_exptl_crystal_size_min           0.050
_exptl_absorpt_coefficient_mu     0.202
_shelx_estimated_absorpt_T_min    0.980
_shelx_estimated_absorpt_T_max    0.990
_exptl_absorpt_correction_T_min   0.995261037837
_exptl_absorpt_correction_T_max   1.0
_exptl_absorpt_correction_type    empirical
_exptl_absorpt_process_details    
;
CCP4 7.0.058: AIMLESS, version 0.7.1 : 27/03/18
Scaling & analysis of unmerged intensities, absorption correction using spherical harmonics
;
_exptl_absorpt_special_details    ?
_diffrn_ambient_temperature       274(2)
_diffrn_radiation_wavelength      0.534
_diffrn_measurement_device_type   'Photon counting pixel array'
_diffrn_radiation_type            Synchrotron
_diffrn_measurement_method        'shutterless scans'
_diffrn_radiation_source          'Diamond Light Source Beamline I19-2'
_diffrn_radiation_monochromator   'Silicon 111'
_diffrn_detector_area_resol_mean  ?
_diffrn_reflns_number             32751
_diffrn_reflns_av_unetI/netI      0.1367
_diffrn_reflns_av_R_equivalents   0.1082
_diffrn_reflns_limit_h_min        -14
_diffrn_reflns_limit_h_max        14
_diffrn_reflns_limit_k_min        -16
_diffrn_reflns_limit_k_max        11
_diffrn_reflns_limit_l_min        -37
_diffrn_reflns_limit_l_max        35
_diffrn_reflns_theta_min          1.236
_diffrn_reflns_theta_max          19.496
_diffrn_reflns_theta_full         18.687
_diffrn_measured_fraction_theta_max   0.996
_diffrn_measured_fraction_theta_full  0.995
_diffrn_reflns_Laue_measured_fraction_max    0.996
_diffrn_reflns_Laue_measured_fraction_full   0.995
_diffrn_reflns_point_group_measured_fraction_max   0.996
_diffrn_reflns_point_group_measured_fraction_full  0.995
_reflns_number_total              9732
_reflns_number_gt                 4838
_reflns_threshold_expression      'I > 2\s(I)'
_reflns_Friedel_coverage          0.000
_reflns_Friedel_fraction_max      .
_reflns_Friedel_fraction_full     .
 
_reflns_special_details
;
 Reflections were merged by SHELXL according to the crystal
 class for the calculation of statistics and refinement.
 
 _reflns_Friedel_fraction is defined as the number of unique
 Friedel pairs measured divided by the number that would be
 possible theoretically, ignoring centric projections and
 systematic absences.
;
 
_computing_data_collection        'Diamond GDA (http://www.opengda.org/)'
_computing_cell_refinement        'DIALS (Winter, 2018)'
_computing_data_reduction         'XIA2 (Winter 2010)'
_computing_structure_solution     'SHELXT (Sheldrick, 2015)'
_computing_structure_refinement   'SHELXL (Sheldrick, 2015)'
_computing_molecular_graphics     'OLEX2 (Dolomanov et al., 2009)'
_computing_publication_material   'MERCURY (Macrae et al., 2008)'
_refine_special_details           ?
_refine_ls_structure_factor_coef  Fsqd
_refine_ls_matrix_type            full
_refine_ls_weighting_scheme       calc
_refine_ls_weighting_details
'w=1/[\s^2^(Fo^2^)+(0.0277P)^2^] where P=(Fo^2^+2Fc^2^)/3'
_atom_sites_solution_primary      ?
_atom_sites_solution_secondary    ?
_atom_sites_solution_hydrogens    geom
_refine_ls_hydrogen_treatment     constr
_refine_ls_extinction_method      none
_refine_ls_extinction_coef        .
_refine_ls_number_reflns          9732
_refine_ls_number_parameters      526
_refine_ls_number_restraints      490
_refine_ls_R_factor_all           0.1219
_refine_ls_R_factor_gt            0.0587
_refine_ls_wR_factor_ref          0.1356
_refine_ls_wR_factor_gt           0.1153
_refine_ls_goodness_of_fit_ref    0.875
_refine_ls_restrained_S_all       0.876
_refine_ls_shift/su_max           0.001
_refine_ls_shift/su_mean          0.000
 
loop_
 _atom_site_label
 _atom_site_type_symbol
 _atom_site_fract_x
 _atom_site_fract_y
 _atom_site_fract_z
 _atom_site_U_iso_or_equiv
 _atom_site_adp_type
 _atom_site_occupancy
 _atom_site_site_symmetry_order  
 _atom_site_calc_flag
 _atom_site_refinement_flags_posn
 _atom_site_refinement_flags_adp
 _atom_site_refinement_flags_occupancy
 _atom_site_disorder_assembly
 _atom_site_disorder_group
Pd1 Pd 0.33983(3) 0.77515(2) 0.34646(2) 0.04779(14) Uani 1 1 d . . . . .
N2 N 0.3460(3) 0.9275(2) 0.33745(10) 0.0566(8) Uani 1 1 d . . . . .
N3 N 0.4537(3) 0.7988(2) 0.39823(9) 0.0483(8) Uani 1 1 d . . . . .
H3 H 0.530832 0.788383 0.388013 0.058 Uiso 1 1 calc R U . . .
N4 N 0.3316(3) 0.6316(2) 0.37150(10) 0.0493(8) Uani 1 1 d . . . . .
C1 C 0.4414(4) 0.9635(3) 0.36968(13) 0.0656(12) Uani 1 1 d . . . . .
H1A H 0.514352 0.958147 0.356166 0.079 Uiso 1 1 calc R U . . .
H1B H 0.428897 1.032296 0.376663 0.079 Uiso 1 1 calc R U . . .
C2 C 0.4444(4) 0.9033(3) 0.41165(13) 0.0602(11) Uani 1 1 d . . . . .
H2A H 0.509797 0.921894 0.431240 0.072 Uiso 1 1 calc R U . . .
H2B H 0.375021 0.913660 0.427113 0.072 Uiso 1 1 calc R U . . .
C3 C 0.4333(4) 0.7232(3) 0.43265(12) 0.0553(10) Uani 1 1 d . . . . .
H3A H 0.364165 0.738482 0.447512 0.066 Uiso 1 1 calc R U . . .
H3B H 0.497395 0.721088 0.454658 0.066 Uiso 1 1 calc R U . . .
C4 C 0.4209(3) 0.6263(3) 0.40890(12) 0.0520(10) Uani 1 1 d . . . . .
H4A H 0.493752 0.608025 0.397484 0.062 Uiso 1 1 calc R U . . .
H4B H 0.400029 0.575796 0.429670 0.062 Uiso 1 1 calc R U . . .
C5 C 0.2315(4) 0.9658(3) 0.35078(14) 0.0686(12) Uani 1 1 d . . . . .
H5A H 0.171889 0.934258 0.331975 0.082 Uiso 1 1 calc R U . . .
H5B H 0.221472 0.944596 0.380997 0.082 Uiso 1 1 calc R U . . .
C6 C 0.2118(5) 1.0754(3) 0.34856(17) 0.0931(16) Uani 1 1 d . . . . .
H6A H 0.216522 1.097513 0.318156 0.112 Uiso 1 1 calc R U . . .
H6B H 0.271587 1.108524 0.366643 0.112 Uiso 1 1 calc R U . . .
C7 C 0.0947(5) 1.1036(4) 0.3648(2) 0.118(2) Uani 1 1 d . . . . .
H7A H 0.035576 1.064078 0.349480 0.142 Uiso 1 1 calc R U . . .
H7B H 0.093592 1.089762 0.396344 0.142 Uiso 1 1 calc R U . . .
C8 C 0.0695(6) 1.2099(4) 0.3569(3) 0.177(3) Uani 1 1 d . . . . .
H8A H 0.059317 1.221830 0.325539 0.266 Uiso 1 1 calc R U . . .
H8B H 0.132217 1.248898 0.369189 0.266 Uiso 1 1 calc R U . . .
H8C H 0.000639 1.227518 0.370821 0.266 Uiso 1 1 calc R U . . .
C9 C 0.3665(4) 0.9602(3) 0.29125(13) 0.0636(12) Uani 1 1 d . . . . .
H9A H 0.298997 0.944629 0.272216 0.076 Uiso 1 1 calc R U . . .
H9B H 0.375378 1.031226 0.291298 0.076 Uiso 1 1 calc R U . . .
C10 C 0.4686(4) 0.9156(3) 0.27161(13) 0.0705(12) Uani 1 1 d . . . . .
H10A H 0.465603 0.844504 0.274546 0.085 Uiso 1 1 calc R U . . .
H10B H 0.537956 0.938700 0.287639 0.085 Uiso 1 1 calc R U . . .
C11 C 0.4720(5) 0.9431(4) 0.22236(15) 0.0952(17) Uani 1 1 d . . . . .
H11A H 0.407857 0.912149 0.205809 0.114 Uiso 1 1 calc R U . . .
H11B H 0.463500 1.013829 0.219179 0.114 Uiso 1 1 calc R U . . .
C12 C 0.5810(5) 0.9118(5) 0.20326(18) 0.131(2) Uani 1 1 d . . . . .
H12A H 0.578642 0.928794 0.172338 0.196 Uiso 1 1 calc R U . . .
H12B H 0.590006 0.841868 0.206511 0.196 Uiso 1 1 calc R U . . .
H12C H 0.644456 0.944645 0.218637 0.196 Uiso 1 1 calc R U . . .
C13 C 0.2128(4) 0.6237(3) 0.38851(13) 0.0589(11) Uani 1 1 d . . . . .
H13A H 0.204376 0.676119 0.409886 0.071 Uiso 1 1 calc R U . . .
H13B H 0.157649 0.635952 0.363786 0.071 Uiso 1 1 calc R U . . .
C14 C 0.1805(4) 0.5280(3) 0.41004(15) 0.0684(12) Uani 1 1 d . . . . .
H14A H 0.232735 0.515619 0.435675 0.082 Uiso 1 1 calc R U . . .
H14B H 0.188138 0.474417 0.389187 0.082 Uiso 1 1 calc R U . . .
C15 C 0.0587(4) 0.5310(3) 0.42446(16) 0.0777(14) Uani 1 1 d . . . . .
H15A H 0.052223 0.584319 0.445520 0.093 Uiso 1 1 calc R U . . .
H15B H 0.007460 0.545424 0.398777 0.093 Uiso 1 1 calc R U . . .
C16 C 0.0201(4) 0.4369(3) 0.44540(17) 0.0911(16) Uani 1 1 d . . . . .
H16A H 0.020516 0.384489 0.424074 0.137 Uiso 1 1 calc R U . . .
H16B H -0.056160 0.445311 0.455001 0.137 Uiso 1 1 calc R U . . .
H16C H 0.071288 0.421021 0.470487 0.137 Uiso 1 1 calc R U . . .
C17 C 0.3489(4) 0.5517(3) 0.33872(13) 0.0612(11) Uani 1 1 d . . . . .
H17A H 0.282512 0.549514 0.317803 0.073 Uiso 1 1 calc R U . . .
H17B H 0.352840 0.489227 0.354335 0.073 Uiso 1 1 calc R U . . .
C18 C 0.4545(4) 0.5625(3) 0.31321(14) 0.0761(14) Uani 1 1 d . . . . .
H18A H 0.521703 0.563620 0.333760 0.091 Uiso 1 1 calc R U . . .
H18B H 0.451300 0.624471 0.297227 0.091 Uiso 1 1 calc R U . . .
C19 C 0.4653(5) 0.4779(4) 0.28032(19) 0.119(2) Uani 1 1 d . . . . .
H19A H 0.459391 0.416225 0.296245 0.143 Uiso 1 1 calc R U . . .
H19B H 0.400938 0.481133 0.258480 0.143 Uiso 1 1 calc R U . . .
C20 C 0.5689(6) 0.4764(5) 0.2574(2) 0.144(3) Uani 1 1 d . . . . .
H20A H 0.567006 0.422032 0.237027 0.216 Uiso 1 1 calc R U . . .
H20B H 0.633371 0.469288 0.278468 0.216 Uiso 1 1 calc R U . . .
H20C H 0.575923 0.536869 0.241308 0.216 Uiso 1 1 calc R U . . .
C21 C 0.6568(3) 0.3735(3) 0.42718(13) 0.0515(10) Uani 1 1 d . . . . .
C22 C 0.7089(4) 0.4235(3) 0.39348(14) 0.0662(12) Uani 1 1 d . . . . .
H22 H 0.725147 0.389589 0.367836 0.079 Uiso 1 1 calc R U . . .
C23 C 0.7372(4) 0.5224(3) 0.39713(18) 0.0830(15) Uani 1 1 d . . . . .
H23 H 0.771608 0.553075 0.373807 0.100 Uiso 1 1 calc R U . . .
C24 C 0.7161(4) 0.5758(4) 0.43371(18) 0.0796(14) Uani 1 1 d . . . . .
H24 H 0.738323 0.641412 0.436255 0.096 Uiso 1 1 calc R U . . .
C25 C 0.6613(4) 0.5300(3) 0.46676(16) 0.0693(12) Uani 1 1 d . . . . .
H25 H 0.644248 0.565417 0.491909 0.083 Uiso 1 1 calc R U . . .
C26 C 0.6308(4) 0.4321(3) 0.46329(13) 0.0583(11) Uani 1 1 d . . . . .
H26 H 0.591343 0.403870 0.485934 0.070 Uiso 1 1 calc R U . . .
C27 C 0.7342(4) 0.2013(3) 0.45869(13) 0.0542(10) Uani 1 1 d . . . . .
C28 C 0.8092(4) 0.2506(3) 0.48862(14) 0.0635(12) Uani 1 1 d . . . . .
H28 H 0.803770 0.318816 0.490329 0.076 Uiso 1 1 calc R U . . .
C29 C 0.8918(4) 0.2035(4) 0.51611(17) 0.0843(15) Uani 1 1 d . . . . .
H29 H 0.940022 0.240410 0.535339 0.101 Uiso 1 1 calc R U . . .
C30 C 0.9025(4) 0.1042(4) 0.51509(17) 0.0877(15) Uani 1 1 d . . . . .
H30 H 0.955986 0.072385 0.534181 0.105 Uiso 1 1 calc R U . . .
C31 C 0.8332(4) 0.0515(4) 0.48544(19) 0.0893(16) Uani 1 1 d . . . . .
H31 H 0.840961 -0.016502 0.483704 0.107 Uiso 1 1 calc R U . . .
C32 C 0.7515(4) 0.0997(3) 0.45798(17) 0.0756(14) Uani 1 1 d . . . . .
H32 H 0.705824 0.062268 0.438070 0.091 Uiso 1 1 calc R U . . .
C33 C 0.5053(4) 0.2297(3) 0.44409(12) 0.0495(9) Uani 1 1 d . . . . .
C34 C 0.4790(4) 0.1453(3) 0.46655(12) 0.0528(10) Uani 1 1 d . . . . .
H34 H 0.537490 0.100337 0.473380 0.063 Uiso 1 1 calc R U . . .
C35 C 0.3698(4) 0.1235(3) 0.47959(14) 0.0655(12) Uani 1 1 d . . . . .
H35 H 0.357007 0.065025 0.494524 0.079 Uiso 1 1 calc R U . . .
C36 C 0.2804(4) 0.1879(3) 0.47057(15) 0.0712(13) Uani 1 1 d . . . . .
H36 H 0.207131 0.174321 0.479346 0.085 Uiso 1 1 calc R U . . .
C37 C 0.3034(4) 0.2733(3) 0.44810(17) 0.0774(14) Uani 1 1 d . . . . .
H37 H 0.244644 0.318066 0.441324 0.093 Uiso 1 1 calc R U . . .
C38 C 0.4126(4) 0.2930(3) 0.43554(16) 0.0711(13) Uani 1 1 d . . . . .
H38 H 0.425016 0.351504 0.420589 0.085 Uiso 1 1 calc R U . . .
C39 C 0.6364(4) 0.2128(3) 0.37455(14) 0.0647(11) Uani 1 1 d . . . . .
C40 C 0.5433(5) 0.2198(3) 0.34446(15) 0.0767(13) Uani 1 1 d . . . . .
H40 H 0.474195 0.243241 0.354085 0.092 Uiso 1 1 calc R U . . .
C41 C 0.5491(6) 0.1928(4) 0.29967(17) 0.0972(18) Uani 1 1 d . . . . .
H41 H 0.485684 0.200546 0.279788 0.117 Uiso 1 1 calc R U . . .
C42 C 0.6494(7) 0.1548(5) 0.2857(2) 0.120(2) Uani 1 1 d . . . . .
H42 H 0.653326 0.134274 0.256443 0.143 Uiso 1 1 calc R U . . .
C43 C 0.7429(7) 0.1469(5) 0.3144(2) 0.137(3) Uani 1 1 d . . . . .
H43 H 0.811575 0.122563 0.304770 0.165 Uiso 1 1 calc R U . . .
C44 C 0.7351(5) 0.1753(4) 0.35797(17) 0.1097(19) Uani 1 1 d . . . . .
H44 H 0.799867 0.168846 0.377272 0.132 Uiso 1 1 calc R U . . .
B1 B 0.6336(5) 0.2551(3) 0.42671(16) 0.0548(10) Uani 1 1 d . . . . .
O3 O 0.6879(12) 0.805(2) 0.3653(9) 0.092(2) Uani 0.607(17) 1 d D . P A 1
C45 C 0.7343(10) 0.7744(16) 0.3251(6) 0.096(2) Uani 0.607(17) 1 d D . P A 1
H45A H 0.726809 0.826490 0.303143 0.115 Uiso 0.607(17) 1 calc R U P A 1
H45B H 0.694887 0.716319 0.313306 0.115 Uiso 0.607(17) 1 calc R U P A 1
C46 C 0.8573(9) 0.7523(12) 0.3365(5) 0.106(3) Uani 0.607(17) 1 d D . P A 1
H46A H 0.867953 0.683948 0.345176 0.128 Uiso 0.607(17) 1 calc R U P A 1
H46B H 0.903886 0.766372 0.311745 0.128 Uiso 0.607(17) 1 calc R U P A 1
C47 C 0.8850(9) 0.8177(13) 0.3733(4) 0.106(3) Uani 0.607(17) 1 d D . P A 1
H47A H 0.933742 0.784152 0.395703 0.128 Uiso 0.607(17) 1 calc R U P A 1
H47B H 0.925790 0.874830 0.363219 0.128 Uiso 0.607(17) 1 calc R U P A 1
C48 C 0.7813(10) 0.8474(10) 0.3916(4) 0.096(2) Uani 0.607(17) 1 d D . P A 1
H48A H 0.775077 0.918602 0.391131 0.115 Uiso 0.607(17) 1 calc R U P A 1
H48B H 0.780037 0.825240 0.422089 0.115 Uiso 0.607(17) 1 calc R U P A 1
O3A O 0.6760(19) 0.807(4) 0.3612(14) 0.092(2) Uani 0.393(17) 1 d D . P A 2
C45A C 0.7317(15) 0.757(2) 0.3272(10) 0.096(2) Uani 0.393(17) 1 d D . P A 2
H45C H 0.701426 0.777025 0.297953 0.115 Uiso 0.393(17) 1 calc R U P A 2
H45D H 0.724126 0.686056 0.330017 0.115 Uiso 0.393(17) 1 calc R U P A 2
C46A C 0.8540(14) 0.7889(16) 0.3357(8) 0.106(3) Uani 0.393(17) 1 d D . P A 2
H46C H 0.898754 0.735465 0.349233 0.128 Uiso 0.393(17) 1 calc R U P A 2
H46D H 0.886361 0.805655 0.307796 0.128 Uiso 0.393(17) 1 calc R U P A 2
C47A C 0.8584(15) 0.8722(17) 0.3643(6) 0.106(3) Uani 0.393(17) 1 d D . P A 2
H47C H 0.917227 0.863550 0.388146 0.128 Uiso 0.393(17) 1 calc R U P A 2
H47D H 0.875032 0.931495 0.348021 0.128 Uiso 0.393(17) 1 calc R U P A 2
C48A C 0.7484(16) 0.8781(14) 0.3815(6) 0.096(2) Uani 0.393(17) 1 d D . P A 2
H48C H 0.754765 0.867275 0.413347 0.115 Uiso 0.393(17) 1 calc R U P A 2
H48D H 0.716421 0.943180 0.376027 0.115 Uiso 0.393(17) 1 calc R U P A 2
O1 O 0.1248(3) 0.7602(2) 0.29835(10) 0.1143(11) Uani 0.944(5) 1 d D . P B 3
O2 O 0.2619(3) 0.72383(19) 0.25961(10) 0.1143(11) Uani 0.944(5) 1 d D . P B 3
N1 N 0.2257(3) 0.74953(12) 0.29416(8) 0.0684(11) Uani 0.944(5) 1 d D . P B 3
O1A O 0.220(2) 0.7551(2) 0.3018(4) 0.1143(11) Uani 0.056(5) 1 d D . P B 4
O2A O 0.3330(17) 0.7143(4) 0.2536(5) 0.1143(11) Uani 0.056(5) 1 d D . P B 4
N1A N 0.2254(16) 0.7274(3) 0.2607(4) 0.0684(11) Uani 0.056(5) 1 d D . P B 4
 
loop_
 _atom_site_aniso_label
 _atom_site_aniso_U_11
 _atom_site_aniso_U_22
 _atom_site_aniso_U_33
 _atom_site_aniso_U_23
 _atom_site_aniso_U_13
 _atom_site_aniso_U_12
Pd1 0.0494(2) 0.0493(2) 0.0444(2) 0.00118(16) 0.00078(15) -0.00248(18)
N2 0.064(2) 0.055(2) 0.0506(17) 0.0035(15) 0.0011(14) 0.0017(16)
N3 0.055(2) 0.0476(16) 0.0423(17) -0.0018(12) 0.0011(15) -0.0043(15)
N4 0.0505(19) 0.0478(18) 0.0492(17) -0.0015(13) -0.0005(13) -0.0031(15)
C1 0.080(3) 0.055(3) 0.060(2) 0.0018(18) -0.008(2) -0.005(2)
C2 0.075(3) 0.0491(19) 0.056(2) -0.0047(16) -0.004(2) -0.003(2)
C3 0.065(3) 0.056(2) 0.044(2) 0.0039(14) 0.0024(19) -0.004(2)
C4 0.049(2) 0.055(2) 0.051(2) 0.0034(17) -0.0018(17) -0.002(2)
C5 0.070(3) 0.064(2) 0.071(3) -0.005(2) 0.004(2) 0.008(2)
C6 0.112(4) 0.066(2) 0.101(4) -0.003(3) 0.000(3) 0.022(3)
C7 0.113(4) 0.091(3) 0.148(5) -0.038(4) -0.008(4) 0.039(3)
C8 0.149(7) 0.091(4) 0.286(10) -0.045(5) -0.035(7) 0.046(4)
C9 0.065(3) 0.070(3) 0.054(2) 0.013(2) -0.0018(19) -0.003(2)
C10 0.070(3) 0.080(3) 0.061(2) 0.006(2) 0.006(2) -0.006(2)
C11 0.103(4) 0.121(4) 0.064(2) 0.010(3) 0.018(3) -0.010(3)
C12 0.112(5) 0.189(6) 0.095(4) -0.006(4) 0.034(4) -0.007(4)
C13 0.055(2) 0.058(2) 0.064(3) 0.0047(19) 0.005(2) -0.008(2)
C14 0.066(3) 0.061(3) 0.079(3) 0.010(2) 0.014(2) -0.009(2)
C15 0.066(3) 0.079(3) 0.090(3) 0.002(2) 0.019(3) -0.013(2)
C16 0.079(4) 0.084(3) 0.113(4) 0.013(3) 0.027(3) -0.012(3)
C17 0.068(3) 0.054(2) 0.062(3) -0.0087(18) 0.003(2) -0.002(2)
C18 0.079(3) 0.081(3) 0.070(3) -0.006(2) 0.015(2) 0.010(3)
C19 0.134(5) 0.112(4) 0.117(4) -0.039(3) 0.050(4) 0.002(4)
C20 0.153(6) 0.153(6) 0.134(5) -0.030(4) 0.069(4) 0.015(5)
C21 0.049(3) 0.0500(19) 0.055(2) 0.0069(15) -0.0032(18) -0.0010(18)
C22 0.065(3) 0.062(2) 0.072(3) 0.017(2) 0.008(2) -0.005(2)
C23 0.067(4) 0.063(2) 0.121(4) 0.023(2) 0.015(3) -0.010(2)
C24 0.060(3) 0.050(3) 0.127(4) 0.015(2) -0.008(3) -0.004(2)
C25 0.068(3) 0.048(2) 0.090(3) -0.001(2) -0.017(2) 0.003(2)
C26 0.070(3) 0.046(2) 0.059(2) 0.0064(17) 0.001(2) 0.002(2)
C27 0.052(2) 0.049(2) 0.062(2) 0.0028(18) 0.0137(17) 0.0031(17)
C28 0.059(3) 0.060(3) 0.072(3) -0.005(2) 0.0040(19) 0.0099(19)
C29 0.076(3) 0.077(3) 0.097(4) -0.004(3) -0.016(3) 0.012(3)
C30 0.067(4) 0.078(3) 0.117(4) 0.016(3) 0.002(3) 0.017(3)
C31 0.066(4) 0.061(3) 0.141(4) 0.010(3) 0.006(3) 0.014(2)
C32 0.054(3) 0.051(2) 0.122(4) -0.004(2) 0.004(3) 0.003(2)
C33 0.056(2) 0.043(2) 0.049(2) 0.0007(17) -0.0006(18) -0.0018(16)
C34 0.059(2) 0.047(2) 0.052(2) 0.0044(17) 0.001(2) -0.0016(19)
C35 0.061(2) 0.064(3) 0.071(3) 0.009(2) 0.005(2) -0.0080(19)
C36 0.056(3) 0.065(3) 0.092(3) -0.003(2) 0.009(3) -0.006(2)
C37 0.053(2) 0.058(3) 0.120(4) 0.004(2) -0.001(3) 0.000(2)
C38 0.060(2) 0.051(3) 0.102(4) 0.016(2) 0.002(2) 0.0029(19)
C39 0.086(3) 0.056(3) 0.053(2) -0.0014(19) 0.0090(17) -0.008(2)
C40 0.103(3) 0.064(3) 0.062(2) 0.009(2) -0.007(2) -0.026(3)
C41 0.158(5) 0.071(4) 0.062(2) 0.008(2) -0.006(3) -0.032(3)
C42 0.184(6) 0.105(5) 0.071(4) -0.011(4) 0.017(3) -0.023(4)
C43 0.167(6) 0.165(6) 0.082(3) -0.036(4) 0.028(3) 0.023(5)
C44 0.108(4) 0.147(5) 0.075(3) -0.023(3) 0.020(3) 0.019(3)
B1 0.060(2) 0.052(2) 0.053(2) 0.0013(18) 0.0069(18) -0.0015(19)
O3 0.074(3) 0.102(3) 0.100(4) -0.010(3) 0.010(3) -0.003(3)
C45 0.082(3) 0.105(5) 0.100(3) -0.013(3) 0.007(2) -0.002(2)
C46 0.080(3) 0.105(7) 0.135(4) -0.008(4) 0.013(2) -0.001(3)
C47 0.080(3) 0.105(7) 0.135(4) -0.008(4) 0.013(2) -0.001(3)
C48 0.082(3) 0.105(5) 0.100(3) -0.013(3) 0.007(2) -0.002(2)
O3A 0.074(3) 0.102(3) 0.100(4) -0.010(3) 0.010(3) -0.003(3)
C45A 0.082(3) 0.105(5) 0.100(3) -0.013(3) 0.007(2) -0.002(2)
C46A 0.080(3) 0.105(7) 0.135(4) -0.008(4) 0.013(2) -0.001(3)
C47A 0.080(3) 0.105(7) 0.135(4) -0.008(4) 0.013(2) -0.001(3)
C48A 0.082(3) 0.105(5) 0.100(3) -0.013(3) 0.007(2) -0.002(2)
O1 0.073(2) 0.195(3) 0.0733(15) -0.0281(16) -0.0090(15) 0.0035(18)
O2 0.073(2) 0.195(3) 0.0733(15) -0.0281(16) -0.0090(15) 0.0035(18)
N1 0.071(2) 0.073(3) 0.0593(17) 0.0088(17) -0.0040(19) -0.0050(19)
O1A 0.073(2) 0.195(3) 0.0733(15) -0.0281(16) -0.0090(15) 0.0035(18)
O2A 0.073(2) 0.195(3) 0.0733(15) -0.0281(16) -0.0090(15) 0.0035(18)
N1A 0.071(2) 0.073(3) 0.0593(17) 0.0088(17) -0.0040(19) -0.0050(19)
 
_geom_special_details
;
 All esds (except the esd in the dihedral angle between two l.s. planes)
 are estimated using the full covariance matrix.  The cell esds are taken
 into account individually in the estimation of esds in distances, angles
 and torsion angles; correlations between esds in cell parameters are only
 used when they are defined by crystal symmetry.  An approximate (isotropic)
 treatment of cell esds is used for estimating esds involving l.s. planes.
;
 
loop_
 _geom_bond_atom_site_label_1
 _geom_bond_atom_site_label_2
 _geom_bond_distance
 _geom_bond_site_symmetry_2
 _geom_bond_publ_flag
Pd1 O1A 1.91(2) . ?
Pd1 N3 2.015(3) . ?
Pd1 N1 2.033(3) . ?
Pd1 N2 2.089(3) . ?
Pd1 N4 2.095(3) . ?
N2 C9 1.496(5) . ?
N2 C5 1.512(5) . ?
N2 C1 1.514(5) . ?
N3 C2 1.481(4) . ?
N3 C3 1.490(4) . ?
N3 H3 0.9800 . ?
N4 C17 1.490(5) . ?
N4 C4 1.491(4) . ?
N4 C13 1.512(5) . ?
C1 C2 1.507(5) . ?
C1 H1A 0.9700 . ?
C1 H1B 0.9700 . ?
C2 H2A 0.9700 . ?
C2 H2B 0.9700 . ?
C3 C4 1.502(5) . ?
C3 H3A 0.9700 . ?
C3 H3B 0.9700 . ?
C4 H4A 0.9700 . ?
C4 H4B 0.9700 . ?
C5 C6 1.508(5) . ?
C5 H5A 0.9700 . ?
C5 H5B 0.9700 . ?
C6 C7 1.530(7) . ?
C6 H6A 0.9700 . ?
C6 H6B 0.9700 . ?
C7 C8 1.489(7) . ?
C7 H7A 0.9700 . ?
C7 H7B 0.9700 . ?
C8 H8A 0.9600 . ?
C8 H8B 0.9600 . ?
C8 H8C 0.9600 . ?
C9 C10 1.492(6) . ?
C9 H9A 0.9700 . ?
C9 H9B 0.9700 . ?
C10 C11 1.535(5) . ?
C10 H10A 0.9700 . ?
C10 H10B 0.9700 . ?
C11 C12 1.491(7) . ?
C11 H11A 0.9700 . ?
C11 H11B 0.9700 . ?
C12 H12A 0.9600 . ?
C12 H12B 0.9600 . ?
C12 H12C 0.9600 . ?
C13 C14 1.510(5) . ?
C13 H13A 0.9700 . ?
C13 H13B 0.9700 . ?
C14 C15 1.513(6) . ?
C14 H14A 0.9700 . ?
C14 H14B 0.9700 . ?
C15 C16 1.506(6) . ?
C15 H15A 0.9700 . ?
C15 H15B 0.9700 . ?
C16 H16A 0.9600 . ?
C16 H16B 0.9600 . ?
C16 H16C 0.9600 . ?
C17 C18 1.501(5) . ?
C17 H17A 0.9700 . ?
C17 H17B 0.9700 . ?
C18 C19 1.528(6) . ?
C18 H18A 0.9700 . ?
C18 H18B 0.9700 . ?
C19 C20 1.430(7) . ?
C19 H19A 0.9700 . ?
C19 H19B 0.9700 . ?
C20 H20A 0.9600 . ?
C20 H20B 0.9600 . ?
C20 H20C 0.9600 . ?
C21 C22 1.394(5) . ?
C21 C26 1.397(5) . ?
C21 B1 1.631(6) . ?
C22 C23 1.386(6) . ?
C22 H22 0.9300 . ?
C23 C24 1.355(6) . ?
C23 H23 0.9300 . ?
C24 C25 1.367(6) . ?
C24 H24 0.9300 . ?
C25 C26 1.379(5) . ?
C25 H25 0.9300 . ?
C26 H26 0.9300 . ?
C27 C28 1.391(6) . ?
C27 C32 1.395(5) . ?
C27 B1 1.645(6) . ?
C28 C29 1.389(6) . ?
C28 H28 0.9300 . ?
C29 C30 1.355(6) . ?
C29 H29 0.9300 . ?
C30 C31 1.371(6) . ?
C30 H30 0.9300 . ?
C31 C32 1.389(6) . ?
C31 H31 0.9300 . ?
C32 H32 0.9300 . ?
C33 C34 1.376(5) . ?
C33 C38 1.395(5) . ?
C33 B1 1.653(6) . ?
C34 C35 1.389(5) . ?
C34 H34 0.9300 . ?
C35 C36 1.376(6) . ?
C35 H35 0.9300 . ?
C36 C37 1.377(6) . ?
C36 H36 0.9300 . ?
C37 C38 1.379(6) . ?
C37 H37 0.9300 . ?
C38 H38 0.9300 . ?
C39 C40 1.377(6) . ?
C39 C44 1.382(7) . ?
C39 B1 1.678(6) . ?
C40 C41 1.407(6) . ?
C40 H40 0.9300 . ?
C41 C42 1.370(8) . ?
C41 H41 0.9300 . ?
C42 C43 1.355(8) . ?
C42 H42 0.9300 . ?
C43 C44 1.379(7) . ?
C43 H43 0.9300 . ?
C44 H44 0.9300 . ?
O3 C45 1.419(12) . ?
O3 C48 1.432(11) . ?
C45 C46 1.487(13) . ?
C45 H45A 0.9700 . ?
C45 H45B 0.9700 . ?
C46 C47 1.443(11) . ?
C46 H46A 0.9700 . ?
C46 H46B 0.9700 . ?
C47 C48 1.419(10) . ?
C47 H47A 0.9700 . ?
C47 H47B 0.9700 . ?
C48 H48A 0.9700 . ?
C48 H48B 0.9700 . ?
O3A C48A 1.398(17) . ?
O3A C45A 1.423(14) . ?
C45A C46A 1.499(15) . ?
C45A H45C 0.9700 . ?
C45A H45D 0.9700 . ?
C46A C47A 1.423(13) . ?
C46A H46C 0.9700 . ?
C46A H46D 0.9700 . ?
C47A C48A 1.417(13) . ?
C47A H47C 0.9700 . ?
C47A H47D 0.9700 . ?
C48A H48C 0.9700 . ?
C48A H48D 0.9700 . ?
O1 N1 1.2009(10) . ?
O2 N1 1.2011(10) . ?
O1A N1A 1.3001(10) . ?
O2A N1A 1.3001(10) . ?
 
loop_
 _geom_angle_atom_site_label_1
 _geom_angle_atom_site_label_2
 _geom_angle_atom_site_label_3
 _geom_angle
 _geom_angle_site_symmetry_1
 _geom_angle_site_symmetry_3
 _geom_angle_publ_flag
O1A Pd1 N3 173.9(5) . . ?
N3 Pd1 N1 179.29(11) . . ?
O1A Pd1 N2 94.58(12) . . ?
N3 Pd1 N2 85.20(12) . . ?
N1 Pd1 N2 95.45(10) . . ?
O1A Pd1 N4 94.22(10) . . ?
N3 Pd1 N4 84.93(12) . . ?
N1 Pd1 N4 94.49(10) . . ?
N2 Pd1 N4 166.27(12) . . ?
C9 N2 C5 109.9(3) . . ?
C9 N2 C1 110.5(3) . . ?
C5 N2 C1 110.2(3) . . ?
C9 N2 Pd1 115.1(2) . . ?
C5 N2 Pd1 105.5(2) . . ?
C1 N2 Pd1 105.5(2) . . ?
C2 N3 C3 116.8(3) . . ?
C2 N3 Pd1 108.0(2) . . ?
C3 N3 Pd1 107.7(2) . . ?
C2 N3 H3 108.0 . . ?
C3 N3 H3 108.0 . . ?
Pd1 N3 H3 108.0 . . ?
C17 N4 C4 110.5(3) . . ?
C17 N4 C13 109.8(3) . . ?
C4 N4 C13 110.7(3) . . ?
C17 N4 Pd1 115.3(2) . . ?
C4 N4 Pd1 105.8(2) . . ?
C13 N4 Pd1 104.6(2) . . ?
C2 C1 N2 110.1(3) . . ?
C2 C1 H1A 109.6 . . ?
N2 C1 H1A 109.6 . . ?
C2 C1 H1B 109.6 . . ?
N2 C1 H1B 109.6 . . ?
H1A C1 H1B 108.2 . . ?
N3 C2 C1 106.8(3) . . ?
N3 C2 H2A 110.4 . . ?
C1 C2 H2A 110.4 . . ?
N3 C2 H2B 110.4 . . ?
C1 C2 H2B 110.4 . . ?
H2A C2 H2B 108.6 . . ?
N3 C3 C4 106.6(3) . . ?
N3 C3 H3A 110.4 . . ?
C4 C3 H3A 110.4 . . ?
N3 C3 H3B 110.4 . . ?
C4 C3 H3B 110.4 . . ?
H3A C3 H3B 108.6 . . ?
N4 C4 C3 111.2(3) . . ?
N4 C4 H4A 109.4 . . ?
C3 C4 H4A 109.4 . . ?
N4 C4 H4B 109.4 . . ?
C3 C4 H4B 109.4 . . ?
H4A C4 H4B 108.0 . . ?
C6 C5 N2 117.5(4) . . ?
C6 C5 H5A 107.9 . . ?
N2 C5 H5A 107.9 . . ?
C6 C5 H5B 107.9 . . ?
N2 C5 H5B 107.9 . . ?
H5A C5 H5B 107.2 . . ?
C5 C6 C7 111.7(4) . . ?
C5 C6 H6A 109.3 . . ?
C7 C6 H6A 109.3 . . ?
C5 C6 H6B 109.3 . . ?
C7 C6 H6B 109.3 . . ?
H6A C6 H6B 107.9 . . ?
C8 C7 C6 111.3(6) . . ?
C8 C7 H7A 109.4 . . ?
C6 C7 H7A 109.4 . . ?
C8 C7 H7B 109.4 . . ?
C6 C7 H7B 109.4 . . ?
H7A C7 H7B 108.0 . . ?
C7 C8 H8A 109.5 . . ?
C7 C8 H8B 109.5 . . ?
H8A C8 H8B 109.5 . . ?
C7 C8 H8C 109.5 . . ?
H8A C8 H8C 109.5 . . ?
H8B C8 H8C 109.5 . . ?
C10 C9 N2 115.3(3) . . ?
C10 C9 H9A 108.5 . . ?
N2 C9 H9A 108.5 . . ?
C10 C9 H9B 108.5 . . ?
N2 C9 H9B 108.5 . . ?
H9A C9 H9B 107.5 . . ?
C9 C10 C11 110.8(4) . . ?
C9 C10 H10A 109.5 . . ?
C11 C10 H10A 109.5 . . ?
C9 C10 H10B 109.5 . . ?
C11 C10 H10B 109.5 . . ?
H10A C10 H10B 108.1 . . ?
C12 C11 C10 112.2(5) . . ?
C12 C11 H11A 109.2 . . ?
C10 C11 H11A 109.2 . . ?
C12 C11 H11B 109.2 . . ?
C10 C11 H11B 109.2 . . ?
H11A C11 H11B 107.9 . . ?
C11 C12 H12A 109.5 . . ?
C11 C12 H12B 109.5 . . ?
H12A C12 H12B 109.5 . . ?
C11 C12 H12C 109.5 . . ?
H12A C12 H12C 109.5 . . ?
H12B C12 H12C 109.5 . . ?
C14 C13 N4 117.7(3) . . ?
C14 C13 H13A 107.9 . . ?
N4 C13 H13A 107.9 . . ?
C14 C13 H13B 107.9 . . ?
N4 C13 H13B 107.9 . . ?
H13A C13 H13B 107.2 . . ?
C13 C14 C15 111.4(4) . . ?
C13 C14 H14A 109.3 . . ?
C15 C14 H14A 109.3 . . ?
C13 C14 H14B 109.3 . . ?
C15 C14 H14B 109.3 . . ?
H14A C14 H14B 108.0 . . ?
C16 C15 C14 114.2(4) . . ?
C16 C15 H15A 108.7 . . ?
C14 C15 H15A 108.7 . . ?
C16 C15 H15B 108.7 . . ?
C14 C15 H15B 108.7 . . ?
H15A C15 H15B 107.6 . . ?
C15 C16 H16A 109.5 . . ?
C15 C16 H16B 109.5 . . ?
H16A C16 H16B 109.5 . . ?
C15 C16 H16C 109.5 . . ?
H16A C16 H16C 109.5 . . ?
H16B C16 H16C 109.5 . . ?
N4 C17 C18 114.8(3) . . ?
N4 C17 H17A 108.6 . . ?
C18 C17 H17A 108.6 . . ?
N4 C17 H17B 108.6 . . ?
C18 C17 H17B 108.6 . . ?
H17A C17 H17B 107.6 . . ?
C17 C18 C19 111.3(4) . . ?
C17 C18 H18A 109.4 . . ?
C19 C18 H18A 109.4 . . ?
C17 C18 H18B 109.4 . . ?
C19 C18 H18B 109.4 . . ?
H18A C18 H18B 108.0 . . ?
C20 C19 C18 115.5(5) . . ?
C20 C19 H19A 108.4 . . ?
C18 C19 H19A 108.4 . . ?
C20 C19 H19B 108.4 . . ?
C18 C19 H19B 108.4 . . ?
H19A C19 H19B 107.5 . . ?
C19 C20 H20A 109.5 . . ?
C19 C20 H20B 109.5 . . ?
H20A C20 H20B 109.5 . . ?
C19 C20 H20C 109.5 . . ?
H20A C20 H20C 109.5 . . ?
H20B C20 H20C 109.5 . . ?
C22 C21 C26 114.6(4) . . ?
C22 C21 B1 123.6(4) . . ?
C26 C21 B1 121.6(4) . . ?
C23 C22 C21 121.8(5) . . ?
C23 C22 H22 119.1 . . ?
C21 C22 H22 119.1 . . ?
C24 C23 C22 121.9(5) . . ?
C24 C23 H23 119.0 . . ?
C22 C23 H23 119.0 . . ?
C23 C24 C25 117.9(5) . . ?
C23 C24 H24 121.1 . . ?
C25 C24 H24 121.1 . . ?
C24 C25 C26 120.9(5) . . ?
C24 C25 H25 119.6 . . ?
C26 C25 H25 119.6 . . ?
C25 C26 C21 122.8(4) . . ?
C25 C26 H26 118.6 . . ?
C21 C26 H26 118.6 . . ?
C28 C27 C32 113.6(4) . . ?
C28 C27 B1 124.5(4) . . ?
C32 C27 B1 121.9(4) . . ?
C29 C28 C27 123.6(4) . . ?
C29 C28 H28 118.2 . . ?
C27 C28 H28 118.2 . . ?
C30 C29 C28 120.4(5) . . ?
C30 C29 H29 119.8 . . ?
C28 C29 H29 119.8 . . ?
C29 C30 C31 118.9(5) . . ?
C29 C30 H30 120.6 . . ?
C31 C30 H30 120.6 . . ?
C30 C31 C32 120.0(5) . . ?
C30 C31 H31 120.0 . . ?
C32 C31 H31 120.0 . . ?
C31 C32 C27 123.5(5) . . ?
C31 C32 H32 118.3 . . ?
C27 C32 H32 118.3 . . ?
C34 C33 C38 114.2(4) . . ?
C34 C33 B1 124.4(4) . . ?
C38 C33 B1 121.4(4) . . ?
C33 C34 C35 123.6(4) . . ?
C33 C34 H34 118.2 . . ?
C35 C34 H34 118.2 . . ?
C36 C35 C34 120.5(4) . . ?
C36 C35 H35 119.8 . . ?
C34 C35 H35 119.8 . . ?
C35 C36 C37 117.6(5) . . ?
C35 C36 H36 121.2 . . ?
C37 C36 H36 121.2 . . ?
C36 C37 C38 120.6(5) . . ?
C36 C37 H37 119.7 . . ?
C38 C37 H37 119.7 . . ?
C37 C38 C33 123.4(4) . . ?
C37 C38 H38 118.3 . . ?
C33 C38 H38 118.3 . . ?
C40 C39 C44 115.4(5) . . ?
C40 C39 B1 122.3(4) . . ?
C44 C39 B1 122.1(5) . . ?
C39 C40 C41 122.2(6) . . ?
C39 C40 H40 118.9 . . ?
C41 C40 H40 118.9 . . ?
C42 C41 C40 119.1(6) . . ?
C42 C41 H41 120.4 . . ?
C40 C41 H41 120.4 . . ?
C43 C42 C41 120.3(7) . . ?
C43 C42 H42 119.8 . . ?
C41 C42 H42 119.8 . . ?
C42 C43 C44 119.3(7) . . ?
C42 C43 H43 120.4 . . ?
C44 C43 H43 120.4 . . ?
C43 C44 C39 123.6(6) . . ?
C43 C44 H44 118.2 . . ?
C39 C44 H44 118.2 . . ?
C21 B1 C27 108.7(3) . . ?
C21 B1 C33 110.9(3) . . ?
C27 B1 C33 110.5(3) . . ?
C21 B1 C39 109.4(3) . . ?
C27 B1 C39 110.1(4) . . ?
C33 B1 C39 107.3(4) . . ?
C45 O3 C48 105.8(8) . . ?
O3 C45 C46 106.0(14) . . ?
O3 C45 H45A 110.5 . . ?
C46 C45 H45A 110.5 . . ?
O3 C45 H45B 110.5 . . ?
C46 C45 H45B 110.5 . . ?
H45A C45 H45B 108.7 . . ?
C47 C46 C45 102.8(8) . . ?
C47 C46 H46A 111.2 . . ?
C45 C46 H46A 111.2 . . ?
C47 C46 H46B 111.2 . . ?
C45 C46 H46B 111.2 . . ?
H46A C46 H46B 109.1 . . ?
C48 C47 C46 108.5(8) . . ?
C48 C47 H47A 110.0 . . ?
C46 C47 H47A 110.0 . . ?
C48 C47 H47B 110.0 . . ?
C46 C47 H47B 110.0 . . ?
H47A C47 H47B 108.4 . . ?
C47 C48 O3 108.0(8) . . ?
C47 C48 H48A 110.1 . . ?
O3 C48 H48A 110.1 . . ?
C47 C48 H48B 110.1 . . ?
O3 C48 H48B 110.1 . . ?
H48A C48 H48B 108.4 . . ?
C48A O3A C45A 110.8(13) . . ?
O3A C45A C46A 102.2(11) . . ?
O3A C45A H45C 111.3 . . ?
C46A C45A H45C 111.3 . . ?
O3A C45A H45D 111.3 . . ?
C46A C45A H45D 111.3 . . ?
H45C C45A H45D 109.2 . . ?
C47A C46A C45A 109.4(12) . . ?
C47A C46A H46C 109.8 . . ?
C45A C46A H46C 109.8 . . ?
C47A C46A H46D 109.8 . . ?
C45A C46A H46D 109.8 . . ?
H46C C46A H46D 108.2 . . ?
C48A C47A C46A 105.5(12) . . ?
C48A C47A H47C 110.6 . . ?
C46A C47A H47C 110.6 . . ?
C48A C47A H47D 110.6 . . ?
C46A C47A H47D 110.6 . . ?
H47C C47A H47D 108.8 . . ?
O3A C48A C47A 109.8(12) . . ?
O3A C48A H48C 109.7 . . ?
C47A C48A H48C 109.7 . . ?
O3A C48A H48D 109.7 . . ?
C47A C48A H48D 109.7 . . ?
H48C C48A H48D 108.2 . . ?
O1 N1 O2 121.79(15) . . ?
O1 N1 Pd1 119.9(2) . . ?
O2 N1 Pd1 118.3(2) . . ?
N1A O1A Pd1 129.5(11) . . ?
O1A N1A O2A 107.73(12) . . ?
 
loop_
 _geom_torsion_atom_site_label_1
 _geom_torsion_atom_site_label_2
 _geom_torsion_atom_site_label_3
 _geom_torsion_atom_site_label_4
 _geom_torsion
 _geom_torsion_site_symmetry_1
 _geom_torsion_site_symmetry_2
 _geom_torsion_site_symmetry_3
 _geom_torsion_site_symmetry_4
 _geom_torsion_publ_flag
C9 N2 C1 C2 -160.1(3) . . . . ?
C5 N2 C1 C2 78.2(4) . . . . ?
Pd1 N2 C1 C2 -35.2(4) . . . . ?
C3 N3 C2 C1 -167.3(3) . . . . ?
Pd1 N3 C2 C1 -45.8(4) . . . . ?
N2 C1 C2 N3 54.6(4) . . . . ?
C2 N3 C3 C4 167.4(3) . . . . ?
Pd1 N3 C3 C4 45.7(4) . . . . ?
C17 N4 C4 C3 159.0(3) . . . . ?
C13 N4 C4 C3 -79.2(4) . . . . ?
Pd1 N4 C4 C3 33.6(3) . . . . ?
N3 C3 C4 N4 -53.6(4) . . . . ?
C9 N2 C5 C6 -56.6(5) . . . . ?
C1 N2 C5 C6 65.4(5) . . . . ?
Pd1 N2 C5 C6 178.8(3) . . . . ?
N2 C5 C6 C7 -177.5(4) . . . . ?
C5 C6 C7 C8 -172.4(5) . . . . ?
C5 N2 C9 C10 -171.6(4) . . . . ?
C1 N2 C9 C10 66.6(5) . . . . ?
Pd1 N2 C9 C10 -52.7(5) . . . . ?
N2 C9 C10 C11 172.3(4) . . . . ?
C9 C10 C11 C12 171.9(5) . . . . ?
C17 N4 C13 C14 57.3(5) . . . . ?
C4 N4 C13 C14 -65.0(4) . . . . ?
Pd1 N4 C13 C14 -178.5(3) . . . . ?
N4 C13 C14 C15 -178.9(4) . . . . ?
C13 C14 C15 C16 178.8(4) . . . . ?
C4 N4 C17 C18 -68.4(4) . . . . ?
C13 N4 C17 C18 169.2(4) . . . . ?
Pd1 N4 C17 C18 51.4(4) . . . . ?
N4 C17 C18 C19 -179.8(4) . . . . ?
C17 C18 C19 C20 -174.3(5) . . . . ?
C26 C21 C22 C23 3.0(6) . . . . ?
B1 C21 C22 C23 -173.6(4) . . . . ?
C21 C22 C23 C24 0.3(7) . . . . ?
C22 C23 C24 C25 -2.6(7) . . . . ?
C23 C24 C25 C26 1.5(7) . . . . ?
C24 C25 C26 C21 2.1(7) . . . . ?
C22 C21 C26 C25 -4.2(6) . . . . ?
B1 C21 C26 C25 172.5(4) . . . . ?
C32 C27 C28 C29 -1.5(6) . . . . ?
B1 C27 C28 C29 178.4(4) . . . . ?
C27 C28 C29 C30 -0.5(8) . . . . ?
C28 C29 C30 C31 2.2(8) . . . . ?
C29 C30 C31 C32 -1.8(8) . . . . ?
C30 C31 C32 C27 -0.3(8) . . . . ?
C28 C27 C32 C31 1.9(7) . . . . ?
B1 C27 C32 C31 -178.0(4) . . . . ?
C38 C33 C34 C35 0.4(6) . . . . ?
B1 C33 C34 C35 -177.7(4) . . . . ?
C33 C34 C35 C36 -0.5(7) . . . . ?
C34 C35 C36 C37 0.5(7) . . . . ?
C35 C36 C37 C38 -0.5(7) . . . . ?
C36 C37 C38 C33 0.4(8) . . . . ?
C34 C33 C38 C37 -0.4(7) . . . . ?
B1 C33 C38 C37 177.8(4) . . . . ?
C44 C39 C40 C41 -1.4(7) . . . . ?
B1 C39 C40 C41 174.0(4) . . . . ?
C39 C40 C41 C42 2.4(7) . . . . ?
C40 C41 C42 C43 -2.4(9) . . . . ?
C41 C42 C43 C44 1.6(10) . . . . ?
C42 C43 C44 C39 -0.6(10) . . . . ?
C40 C39 C44 C43 0.5(8) . . . . ?
B1 C39 C44 C43 -174.9(5) . . . . ?
C22 C21 B1 C27 100.1(4) . . . . ?
C26 C21 B1 C27 -76.3(5) . . . . ?
C22 C21 B1 C33 -138.3(4) . . . . ?
C26 C21 B1 C33 45.3(5) . . . . ?
C22 C21 B1 C39 -20.2(6) . . . . ?
C26 C21 B1 C39 163.4(4) . . . . ?
C28 C27 B1 C21 13.5(6) . . . . ?
C32 C27 B1 C21 -166.6(4) . . . . ?
C28 C27 B1 C33 -108.3(4) . . . . ?
C32 C27 B1 C33 71.5(5) . . . . ?
C28 C27 B1 C39 133.4(4) . . . . ?
C32 C27 B1 C39 -46.8(5) . . . . ?
C34 C33 B1 C21 -148.5(4) . . . . ?
C38 C33 B1 C21 33.5(5) . . . . ?
C34 C33 B1 C27 -28.0(5) . . . . ?
C38 C33 B1 C27 154.0(4) . . . . ?
C34 C33 B1 C39 92.0(4) . . . . ?
C38 C33 B1 C39 -86.0(5) . . . . ?
C40 C39 B1 C21 -81.6(5) . . . . ?
C44 C39 B1 C21 93.5(5) . . . . ?
C40 C39 B1 C27 159.0(4) . . . . ?
C44 C39 B1 C27 -25.9(6) . . . . ?
C40 C39 B1 C33 38.7(5) . . . . ?
C44 C39 B1 C33 -146.2(5) . . . . ?
C48 O3 C45 C46 29(3) . . . . ?
O3 C45 C46 C47 -29(2) . . . . ?
C45 C46 C47 C48 19.2(18) . . . . ?
C46 C47 C48 O3 -2(2) . . . . ?
C45 O3 C48 C47 -16(3) . . . . ?
C48A O3A C45A C46A 12(5) . . . . ?
O3A C45A C46A C47A -15(4) . . . . ?
C45A C46A C47A C48A 13(3) . . . . ?
C45A O3A C48A C47A -5(5) . . . . ?
C46A C47A C48A O3A -5(3) . . . . ?
Pd1 O1A N1A O2A 0.00(3) . . . . ?
 
_refine_diff_density_max    0.459
_refine_diff_density_min   -0.400
_refine_diff_density_rms    0.067

_shelx_res_file
;
TITL shelxt in P 1 21/n 1
    76_pdno2_tr_274k_100s_11_decay.res
    created by SHELXL-2018/3 at 14:06:46 on 31-Mar-2020
CELL 0.534 11.6794 13.5793 30.1768 90 93.514 90
ZERR 4 0.000504 0.000525 0.001097 0 0.003433 0
LATT 1
SYMM 0.5-X,0.5+Y,0.5-Z
SFAC C H B N O Pd
DISP B 0 0 4.561
DISP C 0.001 0.001 6.94
DISP H -0 0 0.611
DISP N 0.003 0.002 10.693
DISP O 0.005 0.003 16.398
DISP Pd -2.504 0.615 1934.604
UNIT 192 292 4 16 12 4
DFIX 1.2 0.001 N1 O1 N1 O2
DFIX 1.3 0.001 O1A N1A N1A O2A
DANG 2.1 0.001 O1 O2 O1A O2A
FLAT 0.001 Pd1 O1 O2 N1 O1A O2A N1A
RIGU 0.001 0.002
EADP O3 O3A
EADP C45 C45A C48 C48A
EADP C46 C46A C47 C47A
EADP O1 O1A O2 O2A
EADP N1 N1A

L.S. 20
PLAN  5
SIZE 0.1 0.1 0.05
TEMP 1
BOND $H
list 4
CONF
fmap 2
acta
SHEL 999 0.8
OMIT 2 0 30
OMIT -5 0 21
OMIT -3 10 18
OMIT -1 2 3
REM <olex2.extras>
REM <HklSrc "%.\\76_PdNO2_TR_274K_100S_11_decay.hkl">
REM </olex2.extras>

WGHT    0.027700
FVAR       0.23341   0.60689   0.94392
PD1   6    0.339826    0.775153    0.346457    11.00000    0.04941    0.04931 =
         0.04440    0.00118    0.00078   -0.00248
N2    4    0.346033    0.927531    0.337452    11.00000    0.06420    0.05462 =
         0.05062    0.00353    0.00108    0.00171
N3    4    0.453715    0.798829    0.398228    11.00000    0.05491    0.04755 =
         0.04230   -0.00182    0.00110   -0.00429
AFIX  13
H3    2    0.530832    0.788383    0.388013    11.00000   -1.20000
AFIX   0
N4    4    0.331586    0.631562    0.371495    11.00000    0.05047    0.04784 =
         0.04915   -0.00154   -0.00052   -0.00313
C1    1    0.441366    0.963548    0.369679    11.00000    0.08036    0.05454 =
         0.06041    0.00181   -0.00841   -0.00511
AFIX  23
H1A   2    0.514352    0.958147    0.356166    11.00000   -1.20000
H1B   2    0.428897    1.032296    0.376663    11.00000   -1.20000
AFIX   0
C2    1    0.444423    0.903286    0.411652    11.00000    0.07478    0.04912 =
         0.05570   -0.00469   -0.00446   -0.00309
AFIX  23
H2A   2    0.509797    0.921894    0.431240    11.00000   -1.20000
H2B   2    0.375021    0.913660    0.427113    11.00000   -1.20000
AFIX   0
C3    1    0.433328    0.723239    0.432650    11.00000    0.06548    0.05594 =
         0.04439    0.00386    0.00245   -0.00352
AFIX  23
H3A   2    0.364165    0.738482    0.447512    11.00000   -1.20000
H3B   2    0.497395    0.721088    0.454658    11.00000   -1.20000
AFIX   0
C4    1    0.420853    0.626283    0.408895    11.00000    0.04902    0.05504 =
         0.05150    0.00341   -0.00178   -0.00152
AFIX  23
H4A   2    0.493752    0.608025    0.397484    11.00000   -1.20000
H4B   2    0.400029    0.575796    0.429670    11.00000   -1.20000
AFIX   0
C5    1    0.231473    0.965766    0.350778    11.00000    0.07028    0.06397 =
         0.07145   -0.00520    0.00432    0.00795
AFIX  23
H5A   2    0.171889    0.934258    0.331975    11.00000   -1.20000
H5B   2    0.221472    0.944596    0.380997    11.00000   -1.20000
AFIX   0
C6    1    0.211792    1.075423    0.348557    11.00000    0.11230    0.06573 =
         0.10051   -0.00277   -0.00007    0.02166
AFIX  23
H6A   2    0.216522    1.097513    0.318156    11.00000   -1.20000
H6B   2    0.271587    1.108524    0.366643    11.00000   -1.20000
AFIX   0
C7    1    0.094685    1.103642    0.364842    11.00000    0.11288    0.09133 =
         0.14829   -0.03839   -0.00761    0.03853
AFIX  23
H7A   2    0.035576    1.064078    0.349480    11.00000   -1.20000
H7B   2    0.093592    1.089762    0.396344    11.00000   -1.20000
AFIX   0
C8    1    0.069475    1.209915    0.356891    11.00000    0.14874    0.09122 =
         0.28550   -0.04482   -0.03453    0.04554
AFIX 137
H8A   2    0.059317    1.221830    0.325539    11.00000   -1.50000
H8B   2    0.132217    1.248898    0.369189    11.00000   -1.50000
H8C   2    0.000639    1.227518    0.370821    11.00000   -1.50000
AFIX   0
C9    1    0.366512    0.960202    0.291250    11.00000    0.06531    0.07047 =
         0.05441    0.01266   -0.00185   -0.00335
AFIX  23
H9A   2    0.298997    0.944629    0.272216    11.00000   -1.20000
H9B   2    0.375378    1.031226    0.291298    11.00000   -1.20000
AFIX   0
C10   1    0.468590    0.915577    0.271609    11.00000    0.07001    0.08025 =
         0.06140    0.00620    0.00593   -0.00552
AFIX  23
H10A  2    0.465603    0.844504    0.274546    11.00000   -1.20000
H10B  2    0.537956    0.938700    0.287639    11.00000   -1.20000
AFIX   0
C11   1    0.471981    0.943079    0.222360    11.00000    0.10300    0.12050 =
         0.06375    0.00975    0.01768   -0.01041
AFIX  23
H11A  2    0.407857    0.912149    0.205809    11.00000   -1.20000
H11B  2    0.463500    1.013829    0.219179    11.00000   -1.20000
AFIX   0
C12   1    0.580974    0.911813    0.203261    11.00000    0.11168    0.18946 =
         0.09525   -0.00638    0.03434   -0.00701
AFIX 137
H12A  2    0.578642    0.928794    0.172338    11.00000   -1.50000
H12B  2    0.590006    0.841868    0.206511    11.00000   -1.50000
H12C  2    0.644456    0.944645    0.218637    11.00000   -1.50000
AFIX   0
C13   1    0.212840    0.623677    0.388508    11.00000    0.05462    0.05785 =
         0.06429    0.00475    0.00505   -0.00795
AFIX  23
H13A  2    0.204376    0.676119    0.409886    11.00000   -1.20000
H13B  2    0.157649    0.635952    0.363786    11.00000   -1.20000
AFIX   0
C14   1    0.180530    0.528042    0.410038    11.00000    0.06641    0.06120 =
         0.07884    0.01041    0.01413   -0.00889
AFIX  23
H14A  2    0.232735    0.515619    0.435675    11.00000   -1.20000
H14B  2    0.188138    0.474417    0.389187    11.00000   -1.20000
AFIX   0
C15   1    0.058737    0.530953    0.424457    11.00000    0.06604    0.07874 =
         0.09012    0.00212    0.01870   -0.01333
AFIX  23
H15A  2    0.052223    0.584319    0.445520    11.00000   -1.20000
H15B  2    0.007460    0.545424    0.398777    11.00000   -1.20000
AFIX   0
C16   1    0.020092    0.436918    0.445404    11.00000    0.07871    0.08415 =
         0.11310    0.01289    0.02695   -0.01241
AFIX 137
H16A  2    0.020516    0.384489    0.424074    11.00000   -1.50000
H16B  2   -0.056160    0.445311    0.455001    11.00000   -1.50000
H16C  2    0.071288    0.421021    0.470487    11.00000   -1.50000
AFIX   0
C17   1    0.348914    0.551693    0.338724    11.00000    0.06834    0.05369 =
         0.06157   -0.00874    0.00347   -0.00184
AFIX  23
H17A  2    0.282512    0.549514    0.317803    11.00000   -1.20000
H17B  2    0.352840    0.489227    0.354335    11.00000   -1.20000
AFIX   0
C18   1    0.454518    0.562460    0.313210    11.00000    0.07890    0.08083 =
         0.06987   -0.00592    0.01454    0.01027
AFIX  23
H18A  2    0.521703    0.563620    0.333760    11.00000   -1.20000
H18B  2    0.451300    0.624471    0.297227    11.00000   -1.20000
AFIX   0
C19   1    0.465320    0.477883    0.280318    11.00000    0.13364    0.11189 =
         0.11705   -0.03900    0.05044    0.00246
AFIX  23
H19A  2    0.459391    0.416225    0.296245    11.00000   -1.20000
H19B  2    0.400938    0.481133    0.258480    11.00000   -1.20000
AFIX   0
C20   1    0.568920    0.476396    0.257396    11.00000    0.15314    0.15324 =
         0.13379   -0.03045    0.06908    0.01545
AFIX 137
H20A  2    0.567006    0.422032    0.237027    11.00000   -1.50000
H20B  2    0.633371    0.469288    0.278468    11.00000   -1.50000
H20C  2    0.575923    0.536869    0.241308    11.00000   -1.50000
AFIX   0

C21   1    0.656762    0.373510    0.427185    11.00000    0.04915    0.05004 =
         0.05464    0.00693   -0.00319   -0.00096
C22   1    0.708899    0.423514    0.393476    11.00000    0.06550    0.06151 =
         0.07200    0.01747    0.00802   -0.00465
AFIX  43
H22   2    0.725147    0.389589    0.367836    11.00000   -1.20000
AFIX   0
C23   1    0.737189    0.522424    0.397130    11.00000    0.06658    0.06298 =
         0.12051    0.02309    0.01473   -0.00980
AFIX  43
H23   2    0.771608    0.553075    0.373807    11.00000   -1.20000
AFIX   0
C24   1    0.716144    0.575778    0.433713    11.00000    0.05969    0.05049 =
         0.12696    0.01488   -0.00772   -0.00399
AFIX  43
H24   2    0.738323    0.641412    0.436255    11.00000   -1.20000
AFIX   0
C25   1    0.661259    0.530020    0.466761    11.00000    0.06755    0.04796 =
         0.08985   -0.00112   -0.01684    0.00322
AFIX  43
H25   2    0.644248    0.565417    0.491909    11.00000   -1.20000
AFIX   0
C26   1    0.630810    0.432107    0.463293    11.00000    0.06963    0.04591 =
         0.05903    0.00642    0.00073    0.00219
AFIX  43
H26   2    0.591343    0.403870    0.485934    11.00000   -1.20000
AFIX   0
C27   1    0.734216    0.201332    0.458688    11.00000    0.05219    0.04949 =
         0.06205    0.00281    0.01368    0.00309
C28   1    0.809211    0.250610    0.488623    11.00000    0.05947    0.05953 =
         0.07158   -0.00486    0.00396    0.00990
AFIX  43
H28   2    0.803770    0.318816    0.490329    11.00000   -1.20000
AFIX   0
C29   1    0.891783    0.203531    0.516108    11.00000    0.07565    0.07743 =
         0.09711   -0.00433   -0.01630    0.01188
AFIX  43
H29   2    0.940022    0.240410    0.535339    11.00000   -1.20000
AFIX   0
C30   1    0.902520    0.104244    0.515090    11.00000    0.06687    0.07825 =
         0.11740    0.01636    0.00216    0.01725
AFIX  43
H30   2    0.955986    0.072385    0.534181    11.00000   -1.20000
AFIX   0
C31   1    0.833234    0.051529    0.485439    11.00000    0.06586    0.06071 =
         0.14126    0.00970    0.00560    0.01394
AFIX  43
H31   2    0.840961   -0.016502    0.483704    11.00000   -1.20000
AFIX   0
C32   1    0.751474    0.099737    0.457981    11.00000    0.05422    0.05085 =
         0.12170   -0.00450    0.00423    0.00254
AFIX  43
H32   2    0.705824    0.062268    0.438070    11.00000   -1.20000
AFIX   0
C33   1    0.505331    0.229661    0.444090    11.00000    0.05562    0.04306 =
         0.04931    0.00071   -0.00065   -0.00180
C34   1    0.478980    0.145295    0.466549    11.00000    0.05881    0.04704 =
         0.05224    0.00444    0.00131   -0.00162
AFIX  43
H34   2    0.537490    0.100337    0.473380    11.00000   -1.20000
AFIX   0
C35   1    0.369793    0.123537    0.479591    11.00000    0.06122    0.06400 =
         0.07133    0.00870    0.00473   -0.00797
AFIX  43
H35   2    0.357007    0.065025    0.494524    11.00000   -1.20000
AFIX   0
C36   1    0.280430    0.187935    0.470574    11.00000    0.05629    0.06529 =
         0.09248   -0.00288    0.00897   -0.00595
AFIX  43
H36   2    0.207131    0.174321    0.479346    11.00000   -1.20000
AFIX   0
C37   1    0.303376    0.273285    0.448096    11.00000    0.05347    0.05772 =
         0.12012    0.00421   -0.00143    0.00045
AFIX  43
H37   2    0.244644    0.318066    0.441324    11.00000   -1.20000
AFIX   0
C38   1    0.412564    0.292956    0.435542    11.00000    0.05956    0.05108 =
         0.10236    0.01553    0.00168    0.00288
AFIX  43
H38   2    0.425016    0.351504    0.420589    11.00000   -1.20000
AFIX   0
C39   1    0.636428    0.212832    0.374551    11.00000    0.08553    0.05620 =
         0.05283   -0.00143    0.00897   -0.00840
C40   1    0.543269    0.219830    0.344464    11.00000    0.10283    0.06367 =
         0.06200    0.00892   -0.00674   -0.02591
AFIX  43
H40   2    0.474195    0.243241    0.354085    11.00000   -1.20000
AFIX   0
C41   1    0.549084    0.192753    0.299667    11.00000    0.15772    0.07084 =
         0.06164    0.00811   -0.00574   -0.03170
AFIX  43
H41   2    0.485684    0.200546    0.279788    11.00000   -1.20000
AFIX   0
C42   1    0.649379    0.154757    0.285718    11.00000    0.18408    0.10492 =
         0.07091   -0.01108    0.01718   -0.02349
AFIX  43
H42   2    0.653326    0.134274    0.256443    11.00000   -1.20000
AFIX   0
C43   1    0.742908    0.146873    0.314386    11.00000    0.16682    0.16548 =
         0.08193   -0.03562    0.02801    0.02307
AFIX  43
H43   2    0.811575    0.122563    0.304770    11.00000   -1.20000
AFIX   0
C44   1    0.735115    0.175297    0.357970    11.00000    0.10829    0.14731 =
         0.07518   -0.02335    0.01952    0.01856
AFIX  43
H44   2    0.799867    0.168846    0.377272    11.00000   -1.20000
AFIX   0
B1    3    0.633570    0.255084    0.426714    11.00000    0.06030    0.05155 =
         0.05299    0.00133    0.00690   -0.00151

PART 1
O3    5    0.687931    0.804509    0.365311    21.00000    0.07355    0.10218 =
         0.09966   -0.01013    0.01021   -0.00335
C45   1    0.734323    0.774389    0.325119    21.00000    0.08237    0.10522 =
         0.10042   -0.01328    0.00717   -0.00176
AFIX  23
H45A  2    0.726809    0.826490    0.303143    21.00000   -1.20000
H45B  2    0.694887    0.716319    0.313306    21.00000   -1.20000
AFIX   0
C46   1    0.857289    0.752275    0.336504    21.00000    0.07963    0.10530 =
         0.13489   -0.00797    0.01282   -0.00124
AFIX  23
H46A  2    0.867953    0.683948    0.345176    21.00000   -1.20000
H46B  2    0.903886    0.766372    0.311745    21.00000   -1.20000
AFIX   0
C47   1    0.884953    0.817656    0.373316    21.00000    0.07963    0.10530 =
         0.13489   -0.00797    0.01282   -0.00124
AFIX  23
H47A  2    0.933742    0.784152    0.395703    21.00000   -1.20000
H47B  2    0.925790    0.874830    0.363219    21.00000   -1.20000
AFIX   0
C48   1    0.781328    0.847375    0.391562    21.00000    0.08237    0.10522 =
         0.10042   -0.01328    0.00717   -0.00176
AFIX  23
H48A  2    0.775077    0.918602    0.391131    21.00000   -1.20000
H48B  2    0.780037    0.825240    0.422089    21.00000   -1.20000
AFIX   0
SAME 0.02 0.04 O3 > C48
PART 0
PART 2
O3A   5    0.676008    0.807105    0.361217   -21.00000    0.07355    0.10218 =
         0.09966   -0.01013    0.01021   -0.00335
C45A  1    0.731732    0.756877    0.327202   -21.00000    0.08237    0.10522 =
         0.10042   -0.01328    0.00717   -0.00176
AFIX  23
H45C  2    0.701426    0.777025    0.297953   -21.00000   -1.20000
H45D  2    0.724126    0.686056    0.330017   -21.00000   -1.20000
AFIX   0
C46A  1    0.853973    0.788862    0.335656   -21.00000    0.07963    0.10530 =
         0.13489   -0.00797    0.01282   -0.00124
AFIX  23
H46C  2    0.898754    0.735465    0.349233   -21.00000   -1.20000
H46D  2    0.886361    0.805655    0.307796   -21.00000   -1.20000
AFIX   0
C47A  1    0.858436    0.872159    0.364337   -21.00000    0.07963    0.10530 =
         0.13489   -0.00797    0.01282   -0.00124
AFIX  23
H47C  2    0.917227    0.863550    0.388146   -21.00000   -1.20000
H47D  2    0.875032    0.931495    0.348021   -21.00000   -1.20000
AFIX   0
C48A  1    0.748387    0.878073    0.381517   -21.00000    0.08237    0.10522 =
         0.10042   -0.01328    0.00717   -0.00176
AFIX  23
H48C  2    0.754765    0.867275    0.413347   -21.00000   -1.20000
H48D  2    0.716421    0.943180    0.376027   -21.00000   -1.20000
AFIX   0

PART 0
PART 3
O1    5    0.124821    0.760215    0.298345    31.00000    0.07255    0.19527 =
         0.07331   -0.02814   -0.00896    0.00347
O2    5    0.261932    0.723829    0.259608    31.00000    0.07255    0.19527 =
         0.07331   -0.02814   -0.00896    0.00347
N1    4    0.225654    0.749528    0.294161    31.00000    0.07143    0.07347 =
         0.05927    0.00878   -0.00396   -0.00500
PART 0
PART 4
O1A   5    0.219529    0.755057    0.301790   -31.00000    0.07255    0.19527 =
         0.07331   -0.02814   -0.00896    0.00347
O2A   5    0.332956    0.714297    0.253629   -31.00000    0.07255    0.19527 =
         0.07331   -0.02814   -0.00896    0.00347
N1A   4    0.225357    0.727448    0.260739   -31.00000    0.07143    0.07347 =
         0.05927    0.00878   -0.00396   -0.00500
HKLF 4


REM  shelxt in P 1 21/n 1
REM wR2 = 0.1356, GooF = S = 0.875, Restrained GooF = 0.876 for all data
REM R1 = 0.0587 for 4838 Fo > 4sig(Fo) and 0.1219 for all 9732 data
REM 526 parameters refined using 490 restraints

END

WGHT      0.0277      0.0000

REM Highest difference peak  0.459,  deepest hole -0.400,  1-sigma level  0.067
Q1    1   0.3404  0.6778  0.3462  11.00000  0.05    0.46
Q2    1   0.4740  0.7224  0.4601  11.00000  0.05    0.36
Q3    1   0.1408  0.7793  0.2814  11.00000  0.05    0.35
Q4    1   0.1461  0.6847  0.2878  11.00000  0.05    0.32
Q5    1   0.8542  0.8496  0.3995  11.00000  0.05    0.29
;
_shelx_res_checksum   49077

_shelx_hkl_file
;
  15   0  -1    3.02    6.83
  15   0  -2   -2.64    7.14
  15   0  -3   12.64    7.81
  15   0  -4    1.45    6.19
  15   0  -5    5.42    7.48
  15   0  -6   -2.93    6.38
  15   0  -7    2.18    6.53
  15   0  -8   -0.43    6.04
  15   0  -9   31.85   10.52
  15   0 -10    9.71    7.55
  15   0 -11   -2.50    5.61
  15   0 -12    7.74    6.96
  15   0 -13    7.57    7.40
  15   0 -14   -0.00    5.42
  15   0 -15   17.19    8.12
  15   0 -16    5.51    6.56
  15  -1  -1   15.84    8.09
  15   1  -1    3.10    5.83
  15  -1  -2    3.06    7.07
  15   1  -2   -0.26    5.48
  15  -1  -3    4.16    7.67
  15   1  -3   -0.44    7.56
  15  -1  -4    1.73    6.74
  15   1  -4   -1.35    6.82
  15  -1  -5   18.78    9.14
  15   1  -5   15.04    9.05
  15  -1  -6   -2.89    7.45
  15   1  -6    5.11    7.06
  15  -1  -7    4.05    7.52
  15   1  -7   15.94    7.29
  15  -1  -8    1.08    7.00
  15   1  -8    0.39    6.48
  15  -1  -9    1.24    6.94
  15   1  -9   -2.68    6.55
  15  -1 -10   12.69    8.29
  15   1 -10    1.69    6.28
  15  -1 -11    2.80    6.67
  15   1 -11    9.95    7.40
  15  -1 -12   -0.46    6.57
  15   1 -12    5.38    7.16
  15  -1 -13    6.66    7.25
  15   1 -13    5.50    6.48
  15  -1 -14   -0.55    6.64
  15   1 -14   -0.73    6.46
  15  -1 -15   -0.49    5.58
  15  -1 -16   10.79    7.08
  15  -1 -17   -0.07    6.20
  15  -2  -1    3.29    7.85
  15   2  -1    3.01    5.75
  15  -2  -2   -0.74    7.36
  15   2  -2   -3.13    7.50
  15  -2  -3   -1.35    8.67
  15   2  -3   25.35    7.95
  15  -2  -4   -0.82    7.01
  15   2  -4   -1.90    6.49
  15  -2  -5   19.77    8.97
  15   2  -5    8.59    7.56
  15  -2  -6   -2.98    7.34
  15   2  -6    5.17    7.28
  15  -2  -7   -2.21    6.51
  15   2  -7   13.61    7.81
  15  -2  -8    0.77    6.19
  15   2  -8   -3.36    6.90
  15  -2  -9   11.08    8.17
  15   2  -9   12.03    8.04
  15  -2 -10    0.96    6.75
  15   2 -10    6.53    6.79
  15  -2 -11   -0.95    5.99
  15   2 -11   -2.19    5.34
  15  -2 -12   -4.19    7.04
  15   2 -12   -1.47    5.96
  15  -2 -13   -0.61    6.22
  15   2 -13    8.59    7.82
  15  -2 -14    8.74    8.08
  15  -2 -15    9.37    8.09
  15  -2 -16   -2.13    6.63
  15  -2 -17    4.66    6.91
  15  -3  -1    8.24    8.23
  15   3  -1   -1.52    6.12
  15  -3  -2    4.01    7.43
  15   3  -2   -1.77    6.09
  15  -3  -3   -3.65    8.61
  15   3  -3   10.69    7.01
  15  -3  -4   -0.72    6.38
  15   3  -4    0.05    6.20
  15  -3  -5   -4.25    9.15
  15   3  -5    4.64    6.70
  15  -3  -6    7.99    8.15
  15   3  -6    6.58    6.32
  15  -3  -7    6.93    7.82
  15   3  -7   -2.10    6.95
  15  -3  -8   -0.96    7.69
  15   3  -8   11.62    7.20
  15  -3  -9   -7.21    8.15
  15   3  -9   12.82    7.19
  15  -3 -10    8.62    6.62
  15   3 -10    0.39    6.42
  15  -3 -11   28.08    9.21
  15   3 -11    4.85    6.76
  15  -3 -12   11.74    7.55
  15  -3 -13   -1.43    6.81
  15  -3 -14    6.41    6.02
  15  -3 -15    5.90    6.80
  15  -3 -16   -1.18    6.53
  15  -3 -17    3.60    6.68
  15  -4  -1   -3.87    8.01
  15   4  -1   -0.38    7.18
  15  -4  -2   12.12    8.68
  15   4  -2    3.32    6.55
  15  -4  -3    6.98    7.78
  15   4  -3   -0.12    5.84
  15  -4  -4    3.80    7.64
  15   4  -4    0.94    6.41
  15  -4  -5   27.13   10.83
  15   4  -5    5.38    6.91
  15  -4  -6    0.15    8.73
  15   4  -6    0.00    5.77
  15  -4  -7    2.29    7.36
  15   4  -7    9.75    7.72
  15  -4  -8   -2.14    7.53
  15   4  -8    7.28    7.69
  15  -4  -9    1.19    7.36
  15   4  -9    0.00    6.35
  15  -4 -10    1.13    7.24
  15  -4 -11   -1.63    7.95
  15  -4 -12   -0.00    6.93
  15  -4 -13   -0.47    7.19
  15  -4 -14   -4.93    8.10
  15  -4 -15   16.37    8.55
  15  -4 -16    1.73    7.67
  15  -4 -17    4.53    6.92
  15  -5  -1   14.66    9.12
  15   5  -1   -3.44    6.59
  15  -5  -2   -8.59    9.68
  15   5  -2   -0.52    5.89
  15  -5  -3    2.08    8.74
  15   5  -3    2.65    5.59
  15  -5  -4   -0.13    7.64
  15   5  -4    0.52    4.99
  15  -5  -5   -0.77    7.66
  15   5  -5   -2.02    6.69
  15  -5  -6   10.61    8.72
  15   5  -6    2.73    5.95
  15  -5  -7   11.55    8.17
  15  -5  -8   -0.09    7.15
  15  -5  -9   -3.92    7.82
  15  -5 -10    8.69    7.76
  15  -5 -11   11.60    8.27
  15  -5 -12   -7.52    8.01
  15  -5 -13   -2.65    8.31
  15  -5 -14    1.69    6.74
  15  -5 -15    3.11    7.11
  15   6  -1   -0.41    5.09
 -15  -6   1   -1.13   11.45
  15   6  -2    8.55    7.50
  15   6  -3    1.67    6.02
 -15  -7   1   -1.34   12.56
 -15  -7   2   -3.78   11.00
 -15  -8   1    3.80   11.56
 -15  -8   2    1.35   12.26
 -15  -9   1   -9.17   12.94
 -15  -9   2    8.09   12.98
  14   0  -1    7.31    7.29
  14   0  -2    9.85    7.69
  14   0  -3   -0.58    6.26
  14   0  -4   23.78    9.61
  14   0  -5   -5.18    7.55
  14   0  -6    6.34    6.45
  14   0  -7   -0.22    5.04
  14   0  -8   16.39    7.61
  14   0  -9    3.17    6.28
  14   0 -10   -2.52    5.85
  14   0 -11    1.26    5.10
  14   0 -12   14.33    7.38
  14   0 -13   -2.27    4.60
  14   0 -14    8.87    6.72
  14   0 -15   -1.38    6.59
  14   0 -16    2.52    6.06
  14   0 -17   -1.10    6.15
  14   0 -18    6.83    6.77
  14   0 -19   -3.49    6.58
  14   0 -20    1.63    6.08
  14   0 -21   -2.66    5.22
  14   0 -22    1.89    6.74
  14   0 -23   -0.29    8.01
 -14   0  24   -0.55    7.76
  14   0 -24   16.52    7.78
 -14   0  25   -0.62    7.83
  14   0 -25    1.67    7.03
 -14   0  26    3.24    7.50
  14  -1  -1   -1.04    7.57
  14   1  -1    3.22    6.62
  14  -1  -2   -6.16    6.98
  14   1  -2    8.91    6.76
  14  -1  -3    1.16    6.97
  14   1  -3    6.07    6.88
  14  -1  -4    2.04    7.81
  14   1  -4    5.90    6.84
  14  -1  -5   -2.07    6.18
  14   1  -5   -0.43    6.65
  14  -1  -6    7.65    6.32
  14   1  -6   10.10    6.99
  14  -1  -7    4.04    6.40
  14   1  -7   -2.61    5.79
  14  -1  -8    4.44    7.15
  14   1  -8   -3.33    5.37
  14  -1  -9   -2.13    6.69
  14   1  -9    3.95    5.36
  14  -1 -10   20.75    8.63
  14   1 -10    6.43    6.31
  14  -1 -11   -4.70    7.22
  14   1 -11   -1.38    5.67
  14  -1 -12    3.93    6.58
  14   1 -12   -5.43    7.37
  14  -1 -13   -3.43    6.42
  14   1 -13    1.36    5.72
  14  -1 -14    3.64    5.79
  14   1 -14    4.21    6.50
  14  -1 -15    0.09    5.51
  14   1 -15   -1.39    5.87
  14  -1 -16    3.79    6.64
  14   1 -16    9.15    6.78
  14  -1 -17   -0.26    6.04
  14   1 -17   -1.69    6.08
  14  -1 -18    0.55    6.91
  14   1 -18    5.37    6.66
  14  -1 -19   -4.14    5.71
  14   1 -19    1.68    6.51
  14  -1 -20    5.28    6.29
  14   1 -20   -2.58    6.44
  14  -1 -21    1.08    5.60
  14   1 -21   -3.61    6.88
  14  -1 -22    2.49    6.35
  14   1 -22    2.08    7.42
 -14  -1  22   -2.79    8.60
  14  -1 -23    2.58    7.19
  14   1 -23    8.69    7.36
 -14  -1  23   -2.85    7.85
  14  -1 -24    1.15    6.01
 -14  -1  24    1.01    7.21
 -14   1  25   -5.54    8.01
  14  -1 -25   -1.09    7.09
 -14   1  26    0.73    8.60
  14  -1 -26   10.98    8.98
 -14   1  27   -3.45    8.25
  14  -2  -1   -0.46    7.13
  14   2  -1    1.05    5.04
  14  -2  -2   21.71    9.54
  14   2  -2   22.70    9.19
  14  -2  -3   -4.09    7.72
  14   2  -3    0.59    5.33
  14  -2  -4    5.90    7.67
  14   2  -4   13.67    7.88
  14  -2  -5    1.40    7.51
  14   2  -5   -2.37    6.47
  14  -2  -6   12.01    7.56
  14   2  -6    1.34    5.58
  14  -2  -7    2.63    7.32
  14   2  -7   -0.91    6.06
  14  -2  -8    4.61    6.49
  14   2  -8    2.20    5.32
  14  -2  -9    0.90    7.06
  14   2  -9    0.92    5.40
  14  -2 -10   -4.08    6.49
  14   2 -10    0.86    5.60
  14  -2 -11   -1.09    5.68
  14   2 -11   -1.72    5.59
  14  -2 -12    0.56    7.20
  14   2 -12   21.83    8.26
  14  -2 -13    4.65    7.23
  14   2 -13   -0.30    5.47
  14  -2 -14   13.69    7.15
  14   2 -14    7.74    6.99
  14  -2 -15    1.56    5.75
  14   2 -15    1.95    5.80
  14  -2 -16    2.48    5.93
  14   2 -16   -0.68    5.87
  14  -2 -17   -1.46    6.20
  14   2 -17   -2.18    6.46
  14  -2 -18    6.19    6.04
  14   2 -18    3.74    6.66
  14  -2 -19   -1.11    5.77
  14   2 -19    3.01    6.88
  14  -2 -20    4.77    6.57
  14   2 -20    3.22    7.68
 -14  -2  20    6.90    9.44
  14  -2 -21    6.05    6.37
  14   2 -21   -1.04    7.70
 -14  -2  21   -3.13    8.17
  14  -2 -22    1.84    5.67
  14   2 -22    2.61    6.67
 -14  -2  22    6.17    9.25
  14  -2 -23    0.88    5.70
  14  -2 -24    1.98    6.58
  14  -2 -25   -0.52    6.46
  14  -2 -26   -3.13    6.76
  14  -3  -1    3.70    7.45
  14   3  -1   -0.81    5.92
 -14  -3   1   14.41   12.24
  14  -3  -2   -0.97    7.27
  14   3  -2   -3.89    7.00
 -14  -3   2   -7.75   12.51
  14  -3  -3   -0.46    6.46
  14   3  -3    0.73    5.39
  14  -3  -4   -1.66    6.86
  14   3  -4   -1.23    6.25
  14  -3  -5   -2.50    6.94
  14   3  -5   -0.20    6.42
  14  -3  -6    2.57    8.41
  14   3  -6   31.72    9.39
  14  -3  -7    4.13    6.10
  14   3  -7    0.71    6.90
  14  -3  -8    4.42    7.42
  14   3  -8    1.46    4.63
  14  -3  -9    0.76    6.28
  14   3  -9    1.42    5.60
  14  -3 -10    0.17    5.99
  14   3 -10    5.69    7.95
  14  -3 -11    8.33    6.90
  14   3 -11   14.00    7.41
  14  -3 -12   -5.64    7.53
  14   3 -12   -0.82    6.88
  14  -3 -13   -2.74    5.69
  14   3 -13   -2.73    6.23
  14  -3 -14   -0.85    6.04
  14   3 -14    2.47    6.11
  14  -3 -15   14.24    7.33
  14   3 -15    0.75    7.42
  14  -3 -16   13.74    8.91
  14   3 -16    8.32    7.17
  14  -3 -17    0.08    6.20
  14   3 -17    6.27    6.78
 -14  -3  17    0.70    7.82
  14  -3 -18   -1.01    5.69
  14   3 -18   -0.31    6.52
 -14  -3  18    3.43    7.79
  14  -3 -19   -1.85    6.15
  14   3 -19    4.80    7.78
 -14  -3  19    0.56    8.09
  14  -3 -20    3.03    6.77
  14   3 -20    0.67    6.59
 -14  -3  20    7.10    8.66
  14  -3 -21   -1.91    6.31
  14  -3 -22    7.16    6.24
  14  -3 -23   -1.31    6.13
  14  -3 -24   -1.69    5.68
  14  -3 -25    2.17    6.40
  14  -4  -1   14.23   10.15
  14   4  -1    4.12    6.64
 -14  -4   1    8.55   11.55
  14  -4  -2    6.57    7.54
  14   4  -2   -3.34    6.12
 -14  -4   2   -5.65   12.77
  14  -4  -3   -2.42    7.20
  14   4  -3   -1.72    6.74
 -14  -4   3    0.07    9.81
  14  -4  -4   -6.15    9.38
  14   4  -4    0.00    6.03
  14  -4  -5    0.96    7.75
  14   4  -5   -2.93    6.19
  14  -4  -6    0.36    6.67
  14   4  -6   -1.33    5.72
  14  -4  -7    6.57    7.20
  14   4  -7    2.55    5.97
  14  -4  -8   10.78    8.31
  14   4  -8    7.60    7.82
  14  -4  -9    6.56    7.56
  14   4  -9    4.34    7.30
  14  -4 -10    0.67    7.14
  14   4 -10    1.36    6.14
  14  -4 -11   -2.86    6.83
  14   4 -11   -0.37    6.22
  14  -4 -12    8.83    7.60
  14   4 -12   15.98    8.16
  14  -4 -13    4.51    7.44
  14   4 -13    6.41    6.65
  14  -4 -14    9.39    7.18
  14   4 -14    5.06    7.53
  14  -4 -15   -4.88    6.74
  14   4 -15   -0.62    6.31
 -14  -4  15    0.03    7.80
  14  -4 -16    1.10    6.45
  14   4 -16   -3.16    7.70
 -14  -4  16    8.40    8.43
  14  -4 -17    1.70    6.52
  14   4 -17   -1.47    5.97
 -14  -4  17   -5.30    9.07
  14  -4 -18    5.80    6.70
 -14  -4  18    7.52    8.37
  14  -4 -19   -1.78    5.81
  14  -4 -20    3.98    5.49
  14  -4 -21   -1.42    6.52
  14  -4 -22   -0.64    5.76
  14  -4 -23    2.41    5.89
  14  -5  -1   11.02    8.17
  14   5  -1   18.70    7.98
 -14  -5   1    1.24   11.77
  14  -5  -2   -0.93    7.32
  14   5  -2    3.88    7.00
 -14  -5   2    1.81   10.98
  14  -5  -3   10.53    9.11
  14   5  -3    2.67    5.76
 -14  -5   3    9.06   11.59
  14  -5  -4   -0.37    7.86
  14   5  -4    4.80    6.96
  14  -5  -5   13.13    9.52
  14   5  -5   14.87    7.45
  14  -5  -6   14.55    9.16
  14   5  -6    2.81    6.39
  14  -5  -7    2.61    8.08
  14   5  -7    5.65    5.97
  14  -5  -8   -0.36    7.25
  14   5  -8   -2.23    6.87
  14  -5  -9    5.87    7.66
  14   5  -9    0.54    7.31
  14  -5 -10   19.37   10.20
  14   5 -10   25.45    9.60
  14  -5 -11   -0.98    7.40
  14   5 -11    1.78    7.56
  14  -5 -12    7.26    7.80
  14   5 -12    3.45    7.04
 -14  -5  12   11.68    9.00
  14  -5 -13   -4.86    7.33
  14   5 -13   -1.50    7.00
 -14  -5  13    4.47    8.47
  14  -5 -14    7.41    7.53
  14   5 -14   -0.90    6.91
 -14  -5  14   -2.97    8.11
  14  -5 -15   -2.83    8.49
  14   5 -15   -1.05    6.38
 -14  -5  15   16.37    9.44
  14  -5 -16   15.57    8.10
 -14  -5  16    0.95    8.96
  14  -5 -17    1.21    6.19
  14  -5 -18    0.48    5.82
  14  -5 -19   -2.11    6.96
  14  -5 -20    2.36    6.36
  14  -5 -21    4.22    6.45
  14  -5 -22    5.94    6.90
  14  -6  -1    5.32    8.16
  14   6  -1    1.19    6.53
 -14  -6   1    2.98    9.34
  14  -6  -2    6.36    8.99
  14   6  -2    0.77    6.06
 -14  -6   2    1.99   12.37
  14  -6  -3    5.73    8.20
  14   6  -3   10.53    6.49
 -14  -6   3    2.07   10.90
  14  -6  -4    7.33    8.97
  14   6  -4    4.80    6.80
 -14  -6   4   -1.83   11.05
  14  -6  -5   -0.26    6.34
  14   6  -5    0.21    6.13
  14  -6  -6    0.58    7.61
  14   6  -6   -1.11    6.70
  14  -6  -7    2.78    9.61
  14   6  -7   -1.22    7.56
  14  -6  -8    1.31    7.49
  14   6  -8    0.32    6.62
  14  -6  -9    7.32    8.44
  14   6  -9    7.24    8.16
 -14  -6   9    8.90    8.27
  14  -6 -10    0.42    6.78
  14   6 -10   -0.26    6.50
 -14  -6  10   -1.98    7.67
  14  -6 -11    2.28    7.17
  14   6 -11   -4.54    7.26
 -14  -6  11    9.30    8.21
  14  -6 -12    2.37    7.41
  14   6 -12    5.40    6.79
 -14  -6  12   16.10    9.06
  14  -6 -13    1.17    6.59
 -14  -6  13   -3.45    6.27
  14  -6 -14   11.57    7.95
 -14  -6  14   -1.09    7.67
  14  -6 -15   -1.02    6.05
  14  -6 -16    1.59    6.47
  14  -6 -17    9.20    7.19
  14  -6 -18   -3.08    6.10
  14  -6 -19    3.09    7.66
  14  -6 -20   -3.51    6.14
  14  -7  -1   -0.00    7.78
  14   7  -1    1.23    6.15
 -14  -7   1    8.56   11.64
  14  -7  -2   -4.71    9.34
  14   7  -2   -1.58    6.39
 -14  -7   2   -1.88   11.79
  14  -7  -3    1.66    7.62
  14   7  -3    4.00    6.62
 -14  -7   3   -0.54   11.80
  14  -7  -4    2.49    8.63
  14   7  -4    5.02    6.66
 -14  -7   4    3.23   11.98
  14  -7  -5    3.07    9.57
  14   7  -5   17.00    8.64
 -14  -7   5   13.13    9.86
  14  -7  -6   -2.17    7.98
  14   7  -6    7.19    7.96
 -14  -7   6    0.45    8.17
  14  -7  -7    4.96    9.67
  14   7  -7    6.14    7.84
 -14  -7   7   -4.02    7.51
  14  -7  -8    6.94    9.06
  14   7  -8    0.35    6.14
 -14  -7   8   -1.66    6.92
  14  -7  -9   13.13    9.02
 -14  -7   9   -3.61    7.98
  14  -7 -10    5.42    7.58
 -14  -7  10   -2.48    8.24
  14  -7 -11   12.97    9.41
 -14  -7  11    1.58    8.50
  14  -7 -12    6.60    8.36
  14  -7 -13   -4.80    7.97
  14  -7 -14   -5.06    7.59
  14  -7 -15    8.92    7.32
  14  -7 -16    2.48    6.29
  14  -7 -17    2.31    6.72
  14  -7 -18   -3.21    7.94
  14  -8  -1    5.08    8.73
  14   8  -1    0.86    6.61
 -14  -8   1    2.23    7.61
 -14  -8   1   -8.81   12.23
  14  -8  -2   -4.93    8.60
  14   8  -2    1.54    6.95
 -14  -8   2    1.05    7.76
 -14  -8   2   -2.03   11.58
  14  -8  -3   -5.28    9.61
  14   8  -3    8.80    7.72
 -14  -8   3    2.16    7.36
 -14  -8   3    7.09   11.87
  14  -8  -4   -0.39    7.53
  14   8  -4   -1.87    5.84
 -14  -8   4    1.61    6.86
 -14  -8   4    5.22   12.48
  14  -8  -5   -0.52    9.18
 -14  -8   5   14.50    8.53
 -14  -8   5    5.09   12.68
  14  -8  -6   -0.27    7.82
 -14  -8   6    0.30    8.47
  14  -8  -7    4.27    7.86
 -14  -8   7   -0.00    6.73
  14  -8  -8   -2.80    8.93
  14  -8  -9    5.50    8.82
  14  -8 -10   -5.10    9.18
  14  -8 -11    1.69    7.46
  14  -8 -12   -3.10    7.36
  14  -8 -13    9.68    9.04
  14  -8 -14   -3.08    7.53
  14  -8 -15   -1.36    7.10
  14  -8 -16   -1.88    6.41
  14  -8 -17    6.88    8.19
 -14  -9   1    3.57    8.10
 -14  -9   1    4.97   10.74
 -14  -9   2    5.57    7.29
 -14  -9   2   -8.26   13.04
  14  -9  -3   -0.87    7.53
 -14  -9   3    0.52    7.56
 -14  -9   3    8.49   12.01
  14  -9  -4   -6.66    9.47
 -14  -9   4    1.38    7.10
 -14  -9   4    7.78   11.73
  14  -9  -5    8.47    8.69
 -14  -9   5   11.87   11.41
  14  -9  -6   -5.65    8.18
  14  -9  -7   -4.34    8.51
  14  -9  -8   -3.70    9.74
  14  -9  -9   11.72    9.53
  14  -9 -10   -3.01    8.75
  14  -9 -11   18.57   10.11
  14  -9 -12   -2.45    8.08
  14  -9 -13    1.38    8.73
  14  -9 -14   -4.10    8.21
  14  -9 -15   11.68    9.27
 -14 -10   1   -7.14   12.33
 -14 -10   2   -5.66   12.26
 -14 -10   3   13.78   11.22
 -14 -10   4   -0.67    9.83
 -14 -10   5   17.19   13.60
  14 -10 -11   16.92   10.21
  14 -10 -12    0.25    8.05
  14 -10 -13   13.93   10.57
 -14 -11   4   -4.26   11.84
 -13   0   1   30.94   16.61
  13   0  -1   53.00   12.76
  13   0  -2   -2.54    7.72
  13   0  -3   25.50    9.30
  13   0  -4    3.70    6.71
  13   0  -5    2.91    6.25
  13   0  -6    3.29    6.16
  13   0  -7   18.74    7.93
  13   0  -8   -0.81    5.74
  13   0  -9   -2.38    5.92
  13   0 -10   -2.29    6.34
  13   0 -11   30.78    9.70
  13   0 -12    3.73    6.19
  13   0 -13   13.15    7.76
  13   0 -14   -1.68    5.56
  13   0 -15   -1.23    5.43
  13   0 -16   -0.70    5.53
  13   0 -17   20.70    8.67
  13   0 -18   -0.49    4.76
  13   0 -19    2.66    6.26
  13   0 -20    0.43    5.26
  13   0 -21   -1.02    6.03
  13   0 -22   -4.33    6.11
 -13   0  23   16.80    9.64
  13   0 -23   12.44    8.41
 -13   0  24   -0.18    7.37
  13   0 -24    3.42    5.56
 -13   0  25    0.20    6.62
  13   0 -25    3.54    6.80
 -13   0  26    1.91    6.97
 -13   0  27    6.28    7.85
 -13   0  28   -0.60    6.15
  13  -1  -1   17.86    8.67
  13   1  -1    9.35    7.15
 -13  -1   1    4.14   10.42
  13  -1  -2    2.55    6.94
  13   1  -2    5.59    6.78
 -13  -1   2    0.88   11.98
  13  -1  -3    5.81    7.58
  13   1  -3    1.78    5.88
  13  -1  -4   -1.46    6.68
  13   1  -4    6.57    8.03
  13  -1  -5   45.85   12.10
  13   1  -5   43.08   11.71
  13  -1  -6    4.92    6.88
  13   1  -6    2.97    5.68
  13  -1  -7    1.80    5.82
  13   1  -7    1.37    6.18
  13  -1  -8   -2.55    6.58
  13   1  -8    1.48    5.77
  13  -1  -9    2.40    6.04
  13   1  -9   25.52    8.33
  13  -1 -10   -1.86    5.21
  13   1 -10   10.33    7.01
  13  -1 -11    2.85    7.19
  13   1 -11    3.34    6.71
  13  -1 -12   -4.79    6.23
  13   1 -12    1.97    6.01
  13  -1 -13    3.12    6.55
  13   1 -13    2.26    6.22
  13  -1 -14   -2.33    6.01
  13   1 -14   -3.31    6.22
  13  -1 -15   15.72    8.04
  13   1 -15   17.22    8.48
  13  -1 -16   -0.92    5.55
  13   1 -16   -1.91    6.06
  13  -1 -17    4.73    5.61
  13   1 -17    2.38    5.93
  13  -1 -18   -0.61    5.25
  13   1 -18   -6.45    7.00
  13  -1 -19    8.33    6.46
  13   1 -19    0.59    5.97
  13  -1 -20   -2.79    6.26
  13   1 -20    0.18    6.26
  13  -1 -21   -0.61    6.66
  13   1 -21   10.95    7.70
  13  -1 -22   -1.62    6.46
  13   1 -22   -3.75    6.92
 -13  -1  22   -5.60    8.36
  13  -1 -23   -1.13    5.29
  13   1 -23   -2.93    7.14
 -13  -1  23   -5.65    7.66
  13  -1 -24   -0.38    5.11
 -13  -1  24   -2.76    7.15
 -13   1  25   11.83    8.11
  13  -1 -25    3.64    7.19
 -13  -1  25   27.62   10.56
 -13   1  26   -2.18    9.66
  13  -1 -26   -3.25    7.32
 -13  -1  26   -1.66    6.12
 -13   1  27    4.35    8.40
 -13  -1  27    0.30    7.33
 -13  -1  28    3.48    8.40
 -13  -1  29    8.12    7.81
 -13  -1  30   -0.24    6.34
  13  -2  -1   38.92   11.72
  13   2  -1   30.93   10.30
 -13  -2   1   23.73   13.82
  13  -2  -2    8.47    6.92
  13   2  -2    1.84    6.28
 -13  -2   2  -10.78   13.27
  13  -2  -3   10.66    8.20
  13   2  -3    8.75    6.69
 -13  -2   3    1.49   11.38
  13  -2  -4   10.04    8.47
  13   2  -4    5.57    6.48
 -13  -2   4   -4.63   11.35
  13  -2  -5    0.16    6.30
  13   2  -5    8.59    6.46
  13  -2  -6   -2.74    6.46
  13   2  -6    2.64    5.09
  13  -2  -7   35.08   10.41
  13   2  -7   17.56    9.01
  13  -2  -8    0.12    6.92
  13   2  -8    7.72    6.42
  13  -2  -9    5.03    6.55
  13   2  -9    3.56    5.99
  13  -2 -10    2.17    6.01
  13   2 -10   -2.42    5.81
  13  -2 -11   34.00    9.59
  13   2 -11   13.52    8.04
  13  -2 -12   -3.31    6.28
  13   2 -12    1.26    5.74
  13  -2 -13    2.67    5.62
  13   2 -13   11.49    6.65
  13  -2 -14    1.25    6.98
  13   2 -14    2.16    6.60
  13  -2 -15    0.16    6.09
  13   2 -15    2.97    5.73
  13  -2 -16   15.07    7.37
  13   2 -16    0.96    5.80
  13  -2 -17    6.37    6.54
  13   2 -17    8.57    6.70
  13  -2 -18   -0.66    5.52
  13   2 -18   -1.23    5.27
  13  -2 -19    2.33    5.33
  13   2 -19   -0.27    5.88
 -13  -2  19    0.94    6.31
  13  -2 -20   -4.75    5.40
  13   2 -20    4.09    6.35
 -13  -2  20    2.94    8.01
  13  -2 -21    3.20    6.43
  13   2 -21    3.19    8.04
 -13  -2  21    0.62    7.97
  13  -2 -22   -2.73    6.96
 -13  -2  22    9.82    7.63
  13  -2 -23   13.98    8.37
 -13  -2  23   43.98   11.58
  13  -2 -24   -3.03    6.11
 -13  -2  24   -2.40    7.56
  13  -2 -25   -2.57    6.40
 -13  -2  25   -2.34    7.53
  13  -2 -26   -5.07    7.19
 -13  -2  26    2.23    7.37
 -13  -2  27   33.63   11.46
 -13  -2  28   -6.00    7.47
 -13  -2  29    0.92    6.97
  13  -3  -1   -2.00    7.71
  13   3  -1    7.51    5.91
 -13  -3   1   -5.78   11.22
  13  -3  -2   -1.31    7.77
  13   3  -2    4.46    6.38
 -13  -3   2   -3.90   11.70
  13  -3  -3    8.85    8.80
  13   3  -3    1.09    6.04
 -13  -3   3    8.77   10.98
  13  -3  -4    2.59    7.05
  13   3  -4    8.20    7.78
 -13  -3   4   -2.74   11.21
  13  -3  -5   17.58    9.62
  13   3  -5   19.09    7.52
 -13  -3   5    0.95   10.70
  13  -3  -6    8.55    7.88
  13   3  -6   -0.41    6.17
  13  -3  -7   -1.44    5.90
  13   3  -7   -0.68    5.02
  13  -3  -8   -0.78    6.84
  13   3  -8    1.05    4.47
  13  -3  -9    6.78    6.75
  13   3  -9   10.97    6.27
  13  -3 -10   10.82    7.94
  13   3 -10    9.26    6.48
  13  -3 -11    8.28    7.60
  13   3 -11    5.62    6.85
  13  -3 -12   -2.42    6.45
  13   3 -12    0.52    6.27
  13  -3 -13   -0.85    5.71
  13   3 -13    1.32    4.92
  13  -3 -14    0.74    6.71
  13   3 -14    6.88    6.61
  13  -3 -15   13.07    7.57
  13   3 -15    8.34    6.88
  13  -3 -16   -1.61    6.34
  13   3 -16    1.99    6.83
  13  -3 -17   -0.20    5.19
  13   3 -17   -3.59    6.00
 -13  -3  17   -0.95    8.19
  13  -3 -18   -1.72    4.97
  13   3 -18    0.17    6.08
 -13  -3  18    8.96    7.83
  13  -3 -19    6.81    6.61
  13   3 -19    4.61    7.56
 -13  -3  19   19.79    9.45
  13  -3 -20    1.12    5.91
 -13  -3  20    9.14    8.30
  13  -3 -21    1.83    6.69
 -13  -3  21   -2.98    7.87
  13  -3 -22    1.69    5.61
 -13  -3  22   -0.34    6.68
  13  -3 -23    0.37    6.46
 -13  -3  23   -0.00    7.67
  13  -3 -24    1.80    6.18
 -13  -3  24    2.60    7.12
  13  -3 -25   15.41    8.02
 -13  -3  25   15.76    8.80
  13   3 -26   -4.44    7.51
 -13  -3  26    0.35    6.32
  13   3 -27   -2.16    8.41
 -13  -3  27   -9.22    8.68
  13   3 -28   -2.98    7.98
  13  -4  -1    8.54    9.09
  13   4  -1   15.81    6.92
 -13  -4   1   12.64   12.45
  13  -4  -2   13.75    9.42
  13   4  -2    3.56    6.21
 -13  -4   2   -2.62   10.56
  13  -4  -3    7.03    8.52
  13   4  -3    9.49    7.12
 -13  -4   3   -1.48   11.42
  13  -4  -4   -2.44    8.25
  13   4  -4    4.70    5.60
 -13  -4   4   -4.00   11.30
  13  -4  -5   -1.20    7.09
  13   4  -5    2.96    6.31
 -13  -4   5   -3.39   12.43
  13  -4  -6    3.03    7.77
  13   4  -6   13.82    7.41
  13  -4  -7   16.67    9.59
  13   4  -7    5.28    6.00
  13  -4  -8    1.16    6.36
  13   4  -8    1.83    5.63
  13  -4  -9    4.71    7.01
  13   4  -9   -0.57    5.92
  13  -4 -10    1.84    6.64
  13   4 -10   -3.42    7.13
  13  -4 -11   17.63    8.68
  13   4 -11    8.21    7.01
  13  -4 -12   -1.41    7.47
  13   4 -12    9.38    7.02
  13  -4 -13   26.32    9.51
  13   4 -13   10.40    7.94
  13  -4 -14    2.17    6.92
  13   4 -14   -1.44    5.81
  13  -4 -15   -3.64    7.67
  13   4 -15    3.60    6.45
 -13  -4  15   -5.23    8.32
  13  -4 -16    0.91    5.46
  13   4 -16    2.85    6.22
 -13  -4  16    1.00    8.73
  13  -4 -17   12.00    7.13
  13   4 -17    9.91    7.79
 -13  -4  17    6.02    8.12
  13  -4 -18    3.98    6.13
 -13  -4  18    3.37    8.28
  13  -4 -19    9.17    7.45
 -13  -4  19    7.68    7.68
  13  -4 -20    5.76    6.26
 -13  -4  20    2.45    7.87
  13  -4 -21   -1.56    6.83
 -13  -4  21    5.58    8.02
  13  -4 -22   15.61    6.98
 -13  -4  22   11.33    8.44
  13  -4 -23   11.65    7.43
  13   4 -23   11.59    8.57
 -13  -4  23    0.64    7.23
  13   4 -24    4.21    8.42
 -13  -4  24    5.41    7.22
  13   4 -25   -1.87    7.32
 -13  -4  25    2.98    7.02
  13   4 -26   -4.55    7.75
  13   4 -27   -3.15    7.17
  13   4 -28    6.98    8.30
  13  -5  -1    1.19    7.27
  13   5  -1   13.67    7.10
 -13  -5   1   -2.78   11.01
  13  -5  -2    1.89    6.65
  13   5  -2    0.77    4.93
 -13  -5   2   -1.47   10.57
  13  -5  -3   11.30    8.65
  13   5  -3    4.50    5.71
 -13  -5   3    0.60    8.24
  13  -5  -4    1.57    7.58
  13   5  -4    6.99    6.00
 -13  -5   4   -3.81    9.11
  13  -5  -5    6.78    8.27
  13   5  -5   18.17    7.77
 -13  -5   5    1.49   11.17
  13  -5  -6    3.26    8.30
  13   5  -6    5.01    7.32
 -13  -5   6   -6.63   11.55
  13  -5  -7    1.64    7.77
  13   5  -7    1.87    5.32
  13  -5  -8    4.46    7.63
  13   5  -8    5.38    6.71
  13  -5  -9    2.99    8.12
  13   5  -9    7.00    6.77
  13  -5 -10    8.28    8.78
  13   5 -10   15.71    7.69
  13  -5 -11    0.15    8.20
  13   5 -11    5.49    6.46
  13  -5 -12    1.26    6.74
  13   5 -12   -3.88    7.39
 -13  -5  12   -1.11    9.33
  13  -5 -13   -3.00    6.87
  13   5 -13    0.00    5.74
 -13  -5  13   -4.28    8.30
  13  -5 -14   -0.81    6.49
  13   5 -14    6.23    7.37
 -13  -5  14    4.40    7.66
  13  -5 -15   14.51    8.19
 -13  -5  15    8.91    9.72
  13  -5 -16    4.02    7.13
 -13  -5  16    2.32    6.85
  13  -5 -17    2.07    6.67
 -13  -5  17    3.43    6.93
  13  -5 -18    4.26    5.86
 -13  -5  18    1.50    7.41
  13  -5 -19    2.55    6.60
 -13  -5  19   -0.03    7.27
  13  -5 -20    3.39    6.34
 -13  -5  20    4.56    8.17
  13  -5 -21    0.20    5.52
 -13  -5  21   -6.73    7.92
  13  -5 -22    2.99    5.38
 -13  -5  22   -3.87    6.98
 -13  -5  23    1.12    7.12
  13   5 -26   -3.81    8.52
  13   5 -27   11.71    9.17
  13   5 -28    6.12    8.03
  13  -6  -1    4.54    8.29
  13   6  -1    7.52    6.87
 -13  -6   1   16.21   12.47
  13  -6  -2    8.08    8.53
  13   6  -2   -1.71    6.37
 -13  -6   2   -5.48   11.28
  13  -6  -3    8.54    8.02
  13   6  -3    7.15    6.55
 -13  -6   3    4.13   10.99
  13  -6  -4    4.17    8.44
  13   6  -4    2.25    7.11
 -13  -6   4    6.14   12.41
  13  -6  -5   10.51    9.21
  13   6  -5    1.79    5.25
 -13  -6   5    0.15   12.47
  13  -6  -6    4.89    8.52
  13   6  -6   11.82    7.72
 -13  -6   6    8.78   10.11
  13  -6  -7   13.23    8.79
  13   6  -7    6.87    5.99
 -13  -6   7   -2.01   11.30
  13  -6  -8   18.77    9.30
  13   6  -8   -5.34    7.98
 -13  -6   8    5.62    8.43
  13  -6  -9   -0.23    7.40
  13   6  -9    2.17    6.07
 -13  -6   9   -0.81    6.81
  13  -6 -10   -2.10    7.82
  13   6 -10    1.95    6.01
 -13  -6  10    3.67    8.06
  13  -6 -11   -1.63    8.05
  13   6 -11   -0.42    7.95
 -13  -6  11    1.33    5.92
  13  -6 -12   12.76    8.81
 -13  -6  12    1.09    8.19
  13  -6 -13    0.49    7.48
 -13  -6  13   20.26    8.27
  13  -6 -14    1.34    6.47
 -13  -6  14   -2.39    7.32
  13  -6 -15    3.07    6.91
 -13  -6  15   -2.02    8.43
  13  -6 -16    6.02    7.04
 -13  -6  16    7.60    7.52
  13  -6 -17   -4.90    7.40
 -13  -6  17   -3.54    8.54
  13  -6 -18    0.64    6.03
 -13  -6  18    7.12    7.34
  13  -6 -19    6.35    6.89
 -13  -6  19    2.50    7.61
  13  -6 -20   -3.22    6.28
 -13  -6  20    1.00    7.44
  13  -7  -1    0.40    7.75
  13   7  -1    3.27    5.06
 -13  -7   1    5.88   10.59
  13  -7  -2    0.88    7.02
  13   7  -2   -3.34    7.33
 -13  -7   2   13.62   11.37
  13  -7  -3    6.61    8.29
  13   7  -3    0.72    6.99
 -13  -7   3   -0.47    9.48
  13  -7  -4   22.32   10.53
  13   7  -4   18.57    9.08
 -13  -7   4   23.78   10.86
 -13  -7   4    0.97   10.15
  13  -7  -5   12.45   10.01
  13   7  -5   12.43    7.30
 -13  -7   5    6.77    8.89
 -13  -7   5    7.27   12.11
  13  -7  -6    1.18    7.14
  13   7  -6   -1.32    6.31
 -13  -7   6   11.89    8.27
 -13  -7   6   -5.99   11.07
  13  -7  -7   -7.42    8.29
  13   7  -7    4.28    6.59
 -13  -7   7   -0.19    7.39
 -13  -7   7   -3.96   11.21
  13  -7  -8    4.98    7.55
 -13  -7   8   10.94    9.00
  13  -7  -9    8.03    7.66
 -13  -7   9    2.97    8.30
  13  -7 -10    3.49    8.48
 -13  -7  10   15.93    8.94
  13  -7 -11   -2.27    7.53
 -13  -7  11   -1.35    7.29
  13  -7 -12   -1.82    7.01
 -13  -7  12   -8.68    8.45
  13  -7 -13   -5.52    8.05
 -13  -7  13   -2.78    7.90
  13  -7 -14    6.48    7.43
 -13  -7  14   -0.02    7.70
  13  -7 -15    2.29    6.78
 -13  -7  15    0.16    7.75
  13  -7 -16    4.10    6.92
 -13  -7  16    2.67    7.28
  13  -7 -17   -4.79    7.30
 -13  -7  17   -3.92    8.69
  13  -7 -18   10.23    7.78
 -13  -7  18    3.83    6.49
  13  -7 -19    8.51    7.05
  13  -8  -1   -2.96    9.99
  13   8  -1    1.39    6.40
 -13  -8   1    3.68    7.88
 -13  -8   1   -6.13   12.15
  13  -8  -2    6.51    8.77
  13   8  -2    1.77    6.47
 -13  -8   2   16.17    8.89
 -13  -8   2   11.18   12.53
  13  -8  -3    7.99    8.27
  13   8  -3   -0.36    6.65
 -13  -8   3   -2.45    7.85
 -13  -8   3    0.07    9.93
  13  -8  -4   -0.30    8.56
 -13  -8   4    6.77    8.03
 -13  -8   4    2.45   10.58
  13  -8  -5   15.00    9.51
 -13  -8   5   -4.99    7.99
 -13  -8   5   21.05   12.98
  13  -8  -6   26.27   10.11
 -13  -8   6    5.12    7.88
 -13  -8   6   -3.32   11.70
  13  -8  -7   -4.39    8.72
 -13  -8   7    6.23    8.31
 -13  -8   7    0.65   10.51
  13  -8  -8   16.97    9.44
 -13  -8   8    7.71    7.57
  13  -8  -9    1.57    7.72
 -13  -8   9   -5.77    8.32
  13  -8 -10   -2.52    7.71
 -13  -8  10   -1.60    6.17
  13  -8 -11    1.08    7.76
 -13  -8  11   -0.97    8.29
  13  -8 -12    2.92    7.91
 -13  -8  12   -1.81    7.45
  13  -8 -13    7.67    7.87
 -13  -8  13    1.27    6.72
  13  -8 -14    5.02    8.90
 -13  -8  14    1.09    6.76
  13  -8 -15   -6.51    8.92
 -13  -8  15   -0.04    7.24
  13  -8 -16    1.58    7.55
  13  -8 -17    4.67    7.72
  13  -9  -1    2.03    8.10
 -13  -9   1   -0.61    6.68
 -13  -9   1   -0.22   13.18
  13  -9  -2    9.69    9.43
 -13  -9   2    1.22    7.09
 -13  -9   2    9.57   11.36
  13  -9  -3    2.28    8.18
 -13  -9   3    3.27    7.99
 -13  -9   3   -0.23   10.03
  13  -9  -4   18.39   10.68
 -13  -9   4   10.56    8.63
 -13  -9   4   -2.67   11.28
  13  -9  -5    4.16    7.92
 -13  -9   5    0.96    6.86
 -13  -9   5    2.05    9.48
  13  -9  -6   -4.82    8.65
 -13  -9   6   -0.42    6.05
 -13  -9   6   17.29   11.93
  13  -9  -7   -2.36    7.58
 -13  -9   7    9.67    6.98
 -13  -9   7   11.19   10.27
  13  -9  -8    5.68    8.28
 -13  -9   8   -1.63    7.91
  13  -9  -9    1.45    7.81
 -13  -9   9    2.05    6.43
  13  -9 -10   21.78   10.10
 -13  -9  10   -3.18    7.39
  13  -9 -11    0.24    9.76
 -13  -9  11    3.86    7.11
  13  -9 -12    2.95    8.41
 -13  -9  12   -1.65    6.66
  13  -9 -13   -0.72    7.89
  13  -9 -14    9.04    8.95
  13  -9 -15    2.11    7.53
  13 -10  -1    8.34    9.57
 -13 -10   1    0.16    6.74
 -13 -10   1    0.32   10.75
  13 -10  -2   14.14    9.31
 -13 -10   2    3.48    7.14
 -13 -10   2   -7.78   12.39
  13 -10  -3    2.79    8.61
 -13 -10   3   -5.60    7.60
 -13 -10   3    8.40   11.45
  13 -10  -4    4.89    8.37
 -13 -10   4    3.27    7.05
 -13 -10   4    4.29   11.02
  13 -10  -5   -8.67    9.10
 -13 -10   5   -1.24    6.73
 -13 -10   5    2.96   11.05
  13 -10  -6    6.17    8.49
 -13 -10   6    0.30    6.46
 -13 -10   6    1.70   10.64
  13 -10  -7   -6.46    9.18
 -13 -10   7    2.46    6.77
  13 -10  -8   31.35   10.37
 -13 -10   8    1.12    8.50
  13 -10  -9   -0.64    8.41
 -13 -10   9    0.39    6.99
  13 -10 -10   -1.13    7.78
  13 -10 -11   -7.45    9.24
  13 -10 -12   12.53   10.17
  13 -10 -13    1.87    7.01
  13 -10 -14   -1.10    7.00
  13 -11  -1    2.51    8.91
 -13 -11   1   -1.38    7.01
 -13 -11   1   -2.50   10.28
  13 -11  -2   14.46   10.16
 -13 -11   2   -3.42    7.34
 -13 -11   2   -6.75   10.62
  13 -11  -3    1.99    7.28
 -13 -11   3   -0.68    6.08
 -13 -11   3   -2.02   11.95
  13 -11  -4   -1.01    8.67
 -13 -11   4   26.06    9.31
  13 -11  -5   -5.93    8.69
 -13 -11   5    1.84    6.55
  13 -11  -6    9.05    8.32
  13 -11  -7    4.38    8.56
  13 -11  -8   15.49   10.80
  13 -11  -9   -2.25    8.62
  13 -11 -10   23.08   10.39
  13 -11 -11   -2.94    9.27
  13 -11 -12   -0.56    7.72
 -13 -12   1    6.13    7.29
  13 -12  -7   -1.25    7.67
  13 -12  -8    2.08    7.67
  13 -12  -9    0.00    8.17
  13 -12 -10   -7.04   10.39
 -12   0   1   -6.69   12.43
  12   0  -1   -5.03    7.76
  12   0  -2   25.76    9.34
  12   0  -3    1.39    5.19
  12   0  -4    5.61    6.67
  12   0  -5    5.17    6.05
  12   0  -6   59.60   13.91
  12   0  -7   -1.33    6.73
  12   0  -8   12.00    7.16
  12   0  -9    1.04    5.49
  12   0 -10   53.81   13.18
  12   0 -11   -1.26    5.69
  12   0 -12   37.53   11.18
  12   0 -13   -0.06    5.91
  12   0 -14   -0.20    5.63
  12   0 -15   -1.37    5.06
  12   0 -16   18.69    7.65
  12   0 -17    0.24    4.97
  12   0 -18    9.88    6.95
  12   0 -19   -0.74    5.44
  12   0 -20   14.36    7.35
  12   0 -21   -2.24    6.29
  12   0 -22    6.70    7.09
 -12   0  23   -1.49    6.51
  12   0 -23    5.41    6.24
 -12   0  24   -0.87    7.57
  12   0 -24   -5.00    6.45
 -12   0  25   -2.53    8.02
 -12   0  26   -1.87    7.21
 -12   0  27    2.30    7.04
 -12   0  28    6.52    7.36
 -12   0  29   -1.09    6.04
  12  -1  -1   -1.05    6.71
  12   1  -1   -1.56    7.09
 -12  -1   1   -7.21   10.24
  12  -1  -2   41.29   11.71
  12   1  -2   32.12   10.44
 -12  -1   2   24.82   13.98
  12  -1  -3    4.07    7.46
  12   1  -3    0.93    4.76
  12  -1  -4   82.57   17.09
  12   1  -4   70.36   15.75
  12  -1  -5    2.32    5.45
  12   1  -5   -1.91    5.38
  12  -1  -6    0.67    6.03
  12   1  -6   -0.82    5.84
  12  -1  -7    2.10    5.58
  12   1  -7   -0.75    5.56
  12  -1  -8   40.59   12.41
  12   1  -8   71.15   13.33
  12  -1  -9    5.89    6.33
  12   1  -9    3.01    6.81
  12  -1 -10   12.11    7.37
  12   1 -10   11.80    7.16
  12  -1 -11    3.10    5.72
  12   1 -11    1.57    5.26
  12  -1 -12    1.50    5.77
  12   1 -12    3.57    6.32
  12  -1 -13    3.50    6.16
  12   1 -13    5.68    6.46
  12  -1 -14   42.88   12.33
  12   1 -14   61.40   12.61
  12  -1 -15   -1.43    5.54
  12   1 -15   -2.65    5.55
  12  -1 -16   -1.24    5.42
  12   1 -16   -0.93    5.26
  12  -1 -17   -4.71    5.92
  12   1 -17   -1.91    5.70
  12  -1 -18   13.95    7.74
  12   1 -18   32.40    9.61
  12  -1 -19   -5.46    6.71
  12   1 -19   -4.47    6.21
  12  -1 -20   10.41    6.53
  12   1 -20    8.55    7.02
  12  -1 -21   -4.98    6.01
  12   1 -21   -3.40    6.28
 -12  -1  21    3.42    7.12
  12  -1 -22    4.45    6.57
  12   1 -22   -2.33    8.12
 -12  -1  22   -0.71    6.58
  12  -1 -23   -3.43    5.58
 -12  -1  23    2.67    8.10
  12  -1 -24    7.76    6.57
 -12  -1  24   11.93    8.48
 -12   1  25    2.01    6.30
  12  -1 -25   -0.67    5.94
 -12  -1  25    0.62    6.62
 -12   1  26   10.69    7.73
  12  -1 -26    1.87    6.43
 -12  -1  26    8.65    7.80
 -12   1  27    1.87    7.10
 -12  -1  27    1.45    6.18
 -12  -1  28    9.58    8.44
 -12  -1  29   -0.40    5.98
 -12  -1  30   -2.59    6.49
  12  -2  -1   17.21    7.95
  12   2  -1   -0.27    6.50
 -12  -2   1   -4.83   11.87
  12  -2  -2   28.02   10.15
  12   2  -2   17.08    8.33
 -12  -2   2   18.90   13.12
  12  -2  -3    2.99    5.79
  12   2  -3   -2.80    6.86
 -12  -2   3   -5.41   10.91
  12  -2  -4    7.52    7.33
  12   2  -4   20.50    7.79
 -12  -2   4   -4.67    9.55
  12  -2  -5    5.64    6.88
  12   2  -5    9.22    6.52
  12  -2  -6   54.76   13.23
  12   2  -6   33.04   10.99
  12  -2  -7   12.92    7.74
  12   2  -7   11.17    7.33
  12  -2  -8    8.59    6.92
  12   2  -8   12.30    6.69
  12  -2  -9   -1.26    6.80
  12   2  -9    0.08    5.97
  12  -2 -10   43.56   11.27
  12   2 -10   35.55   10.38
  12  -2 -11    6.65    7.39
  12   2 -11   14.03    6.92
  12  -2 -12    9.00    8.68
  12   2 -12   23.77    7.92
  12  -2 -13    0.59    6.32
  12   2 -13   -2.52    6.21
  12  -2 -14   -0.01    5.50
  12   2 -14    0.28    5.26
  12  -2 -15    5.66    5.93
  12   2 -15   -1.56    5.79
  12  -2 -16   10.37    7.39
  12   2 -16   16.32    7.56
  12  -2 -17   -3.57    6.51
  12   2 -17   -4.97    7.24
  12  -2 -18    9.82    6.42
  12   2 -18    7.28    6.50
  12  -2 -19   -1.00    5.92
  12   2 -19   -0.46    5.66
 -12  -2  19    3.46    7.83
  12  -2 -20   12.64    7.10
  12   2 -20    0.45    5.99
 -12  -2  20    3.79    7.48
  12  -2 -21    7.42    6.76
  12   2 -21   18.34    7.81
 -12  -2  21   19.15    8.80
  12  -2 -22   17.61    7.43
 -12  -2  22    9.52    9.32
  12  -2 -23   -0.70    5.90
 -12  -2  23   -2.78    7.19
  12  -2 -24    4.23    6.75
 -12  -2  24    4.97    7.68
  12  -2 -25   13.20    6.89
 -12  -2  25   -1.83    6.51
 -12   2  26    9.04    8.58
  12  -2 -26   15.62    7.29
 -12  -2  26   12.62    7.84
  12  -2 -27   -5.48    7.54
 -12  -2  27    4.19    6.61
  12   2 -28   -0.24    8.10
 -12  -2  28   -0.59    5.93
  12   2 -29    7.07    8.31
 -12  -2  29   -3.07    7.39
 -12  -2  30    0.74    6.60
 -12  -2  31   -3.01    5.85
  12  -3  -1    2.61    7.51
  12   3  -1    1.63    6.10
 -12  -3   1   -0.02    9.74
  12  -3  -2   16.24    9.62
  12   3  -2   35.46    9.28
 -12  -3   2   21.38   13.57
  12  -3  -3   11.70    8.23
  12   3  -3   15.51    7.47
 -12  -3   3   14.54   13.63
  12  -3  -4   14.41    9.13
  12   3  -4    6.82    6.98
 -12  -3   4   14.65   12.34
  12  -3  -5   10.06    8.60
  12   3  -5    4.90    6.22
 -12  -3   5    3.65   11.85
  12  -3  -6    2.73    6.87
  12   3  -6   -3.46    6.55
 -12  -3   6   -0.74   12.21
  12  -3  -7    1.38    7.26
  12   3  -7    2.20    5.17
 -12  -3   7   -3.92    9.58
  12  -3  -8    9.94    8.07
  12   3  -8   37.84    9.38
  12  -3  -9   21.37    8.70
  12   3  -9   12.59    7.93
  12  -3 -10   23.14    9.32
  12   3 -10   37.55    9.80
  12  -3 -11   -1.19    6.19
  12   3 -11   -0.32    6.71
  12  -3 -12   14.15    7.41
  12   3 -12    6.50    7.42
  12  -3 -13    5.31    6.04
  12   3 -13    0.24    5.05
  12  -3 -14   13.56    7.22
  12   3 -14   18.75    7.60
  12  -3 -15    9.82    7.20
  12   3 -15    5.77    6.90
  12  -3 -16   -3.06    5.36
  12   3 -16    1.99    5.40
  12  -3 -17   -2.70    6.05
  12   3 -17   -0.82    5.34
 -12  -3  17    1.52    7.83
  12  -3 -18    7.06    5.57
  12   3 -18    0.98    5.78
 -12  -3  18    1.25    6.18
  12  -3 -19   10.99    7.12
 -12  -3  19    1.21    7.19
  12  -3 -20    1.10    5.46
 -12  -3  20    3.66    6.64
  12  -3 -21   -3.52    5.94
 -12  -3  21   -1.39    6.69
  12  -3 -22    7.17    5.98
 -12  -3  22    4.36    6.79
  12  -3 -23    1.78    5.09
 -12  -3  23   -1.33    8.25
  12  -3 -24   27.22    9.02
 -12  -3  24   33.74   10.54
  12  -3 -25   -1.23    6.21
  12   3 -25   -2.61    6.40
 -12  -3  25    3.74    6.15
  12   3 -26    5.92    7.82
 -12  -3  26    2.67    6.54
  12   3 -27    0.64    7.69
 -12  -3  27   -0.01    7.06
  12   3 -28    1.40    7.54
 -12  -3  28    4.36    6.99
  12   3 -29   -0.58    7.04
 -12  -3  29   -0.75    6.51
 -12  -3  30    0.79    7.13
 -12  -3  31    5.72    7.72
 -12  -3  32   -1.54    6.33
  12  -4  -1    7.32    9.13
  12   4  -1    4.39    6.10
 -12  -4   1    3.90   11.92
  12  -4  -2    7.82    9.47
  12   4  -2   10.43    6.56
 -12  -4   2    8.16    9.83
  12  -4  -3   -3.66    7.39
  12   4  -3    2.22    5.69
 -12  -4   3   -2.78   11.34
  12  -4  -4    0.20    8.45
  12   4  -4   -3.74    5.30
 -12  -4   4   -3.34    9.67
  12  -4  -5   -3.27    6.89
  12   4  -5   16.41    6.71
 -12  -4   5   12.86   12.95
  12  -4  -6   39.56   11.47
  12   4  -6   29.44    9.74
 -12  -4   6   26.72   13.67
  12  -4  -7   31.20   10.64
  12   4  -7    6.73    5.92
 -12  -4   7    7.93   10.75
  12  -4  -8    0.78    7.44
  12   4  -8   -0.97    6.17
 -12  -4   8    3.42    9.28
  12  -4  -9    4.12    7.40
  12   4  -9   -1.77    6.85
  12  -4 -10   25.17   10.75
  12   4 -10   22.87    9.12
  12  -4 -11   10.47    7.11
  12   4 -11    2.78    6.86
  12  -4 -12   25.64    9.38
  12   4 -12   21.35    8.50
  12  -4 -13    0.54    5.95
  12   4 -13    1.44    6.18
  12  -4 -14   -3.02    6.12
  12   4 -14   -0.77    5.62
 -12  -4  14    2.02    6.84
  12  -4 -15   -1.02    5.68
  12   4 -15   -0.95    5.88
 -12  -4  15   18.68    9.15
  12  -4 -16   26.09    8.31
  12   4 -16    3.87    7.89
 -12  -4  16    6.97    7.75
  12  -4 -17   19.89    9.03
 -12  -4  17   30.24   10.56
  12  -4 -18   11.37    6.79
 -12  -4  18    6.91    8.66
  12  -4 -19   -1.34    5.75
 -12  -4  19    0.07    6.39
  12  -4 -20    1.61    6.17
 -12  -4  20   10.66    7.59
  12  -4 -21   11.73    7.05
 -12  -4  21   15.88    8.60
  12  -4 -22   10.69    6.35
  12   4 -22   21.57    9.48
 -12  -4  22   11.31    7.57
  12  -4 -23    3.38    5.32
  12   4 -23    2.09    7.91
 -12  -4  23    1.70    7.60
  12  -4 -24   -0.22    6.04
  12   4 -24   -1.38    7.47
 -12  -4  24   -2.08    7.20
  12   4 -25   -2.57    6.44
 -12  -4  25   -4.38    6.69
  12   4 -26    8.03    7.96
 -12  -4  26   -0.05    6.32
  12   4 -27    3.24    7.52
 -12  -4  27    5.13    6.63
  12   4 -28    2.68    8.13
 -12  -4  28   -0.03    6.19
  12   4 -29   -1.82    7.50
 -12  -4  29   -2.58    6.53
  12   4 -30    2.66    7.68
 -12  -4  30    7.59    7.10
  12  -5  -1   -1.96    7.09
  12   5  -1    6.67    6.10
 -12  -5   1   18.73   12.56
  12  -5  -2    9.14    8.53
  12   5  -2    7.74    6.59
 -12  -5   2   17.36   12.57
  12  -5  -3    9.82    8.13
  12   5  -3   17.05    7.04
 -12  -5   3    1.80   10.92
  12  -5  -4    5.91    8.44
  12   5  -4   11.65    6.83
 -12  -5   4   -3.05   11.67
  12  -5  -5   18.85    9.28
  12   5  -5    0.58    5.61
 -12  -5   5    2.52   10.11
  12  -5  -6    6.66    7.13
  12   5  -6    7.66    6.08
 -12  -5   6    1.64   12.38
  12  -5  -7   22.55    8.96
  12   5  -7    7.46    6.25
 -12  -5   7   -3.33   11.18
  12  -5  -8   19.95   10.36
  12   5  -8   25.42    8.52
 -12  -5   8   12.13   11.69
  12  -5  -9   29.60   11.03
  12   5  -9   29.75   10.20
  12  -5 -10   23.54   10.03
  12   5 -10   28.72    9.61
  12  -5 -11   -0.85    6.84
  12   5 -11   -2.46    6.63
 -12  -5  11    0.58    7.44
  12  -5 -12    5.66    7.82
  12   5 -12    0.81    6.56
 -12  -5  12    5.65    7.74
  12  -5 -13   29.80    9.50
  12   5 -13   13.70    9.05
 -12  -5  13   28.02   10.00
  12  -5 -14   21.08    8.66
 -12  -5  14   29.45   10.43
  12  -5 -15    1.07    6.62
 -12  -5  15    8.14    7.35
  12  -5 -16   -1.86    6.89
 -12  -5  16    1.63    7.25
  12  -5 -17    1.49    6.60
 -12  -5  17    5.67    7.17
  12  -5 -18   15.01    7.39
  12   5 -18    0.05    7.00
 -12  -5  18    3.39    6.20
  12  -5 -19   -1.98    6.71
  12   5 -19   -0.97    6.72
 -12  -5  19   13.92    8.04
  12  -5 -20   13.27    7.22
  12   5 -20   -1.99    7.12
 -12  -5  20    4.17    6.31
  12  -5 -21    1.05    5.93
  12   5 -21    0.03    7.37
 -12  -5  21    2.13    7.32
  12  -5 -22    2.07    6.06
  12   5 -22    0.73    6.89
 -12  -5  22   -1.88    6.25
  12   5 -23    0.70    8.18
 -12  -5  23    4.69    8.12
  12   5 -24   -0.45    6.55
 -12  -5  24   10.80    7.85
  12   5 -25    0.01    7.41
 -12  -5  25    6.75    7.63
  12   5 -26    1.06    6.38
 -12  -5  26   -1.38    6.00
  12   5 -27   -2.47    7.69
 -12  -5  27   -0.11    7.46
  12   5 -28   17.17    9.55
 -12  -5  28    0.31    5.70
  12   5 -29   -2.29    7.75
  12   5 -30   -0.92    8.19
  12  -6  -1    5.43    7.03
  12   6  -1   18.01    7.47
 -12  -6   1    8.51   13.06
  12  -6  -2    7.02    8.26
  12   6  -2   16.71    6.98
 -12  -6   2    0.08    8.88
  12  -6  -3    0.01    7.56
  12   6  -3    6.66    6.72
 -12  -6   3    5.48    9.98
  12  -6  -4    1.20    9.36
  12   6  -4   -0.71    5.35
 -12  -6   4    6.78   12.21
  12  -6  -5    9.73    9.20
  12   6  -5   21.84    9.08
 -12  -6   5   35.05   13.85
  12  -6  -6    6.92    8.11
  12   6  -6   -0.08    6.45
 -12  -6   6    7.70   12.66
  12  -6  -7   13.99    9.36
  12   6  -7   11.54    7.54
 -12  -6   7   14.46   12.36
  12  -6  -8    1.27    8.62
  12   6  -8   11.41    6.96
 -12  -6   8    1.46    7.15
 -12  -6   8    7.25    9.92
  12  -6  -9   -0.20    6.97
  12   6  -9    4.57    6.41
 -12  -6   9    0.99    7.34
 -12  -6   9    0.69   10.82
  12  -6 -10   -0.76    7.48
  12   6 -10    0.35    5.36
 -12  -6  10    0.19    7.63
  12  -6 -11   22.57   10.32
 -12  -6  11   33.17   10.91
  12  -6 -12   12.35    8.67
 -12  -6  12    0.60    8.91
  12  -6 -13    0.62    7.48
 -12  -6  13   -1.05    5.95
  12  -6 -14    9.86    7.13
 -12  -6  14   10.03    7.26
  12  -6 -15    1.96    6.61
 -12  -6  15    0.39    6.68
  12  -6 -16    6.63    7.32
 -12  -6  16    2.42    7.58
  12  -6 -17    3.84    6.58
 -12  -6  17    7.19    6.44
  12  -6 -18    1.95    6.47
 -12  -6  18   -0.94    6.58
  12  -6 -19    0.37    5.57
 -12  -6  19   -1.96    5.83
  12  -6 -20   -2.72    5.52
 -12  -6  20    0.12    6.05
  12  -6 -21    5.69    6.37
 -12  -6  21   -3.16    6.98
 -12  -6  22    5.20    6.77
 -12  -6  23    1.57    6.59
  12   6 -24   -1.63    6.96
 -12  -6  24    4.81    6.77
  12   6 -25    6.99    7.60
 -12  -6  25   10.15    7.62
  12   6 -26   11.42    8.20
  12   6 -27    2.36    8.71
  12   6 -28   -0.11    7.59
  12   6 -29    9.55    7.99
  12  -7  -1    7.83    8.31
  12   7  -1    2.70    5.99
 -12  -7   1   25.08   12.09
  12  -7  -2   14.86    9.43
  12   7  -2   10.70    7.67
 -12  -7   2    5.82   10.72
  12  -7  -3   42.29   11.26
  12   7  -3    8.85    7.16
 -12  -7   3   15.31    8.86
 -12  -7   3   11.38   11.63
  12  -7  -4    6.51    7.20
  12   7  -4   -0.07    5.64
 -12  -7   4    0.00    7.51
 -12  -7   4   -0.83   11.62
  12  -7  -5   13.19    8.96
  12   7  -5   -0.70    6.95
 -12  -7   5    2.28    6.69
 -12  -7   5    2.68   10.90
  12  -7  -6    7.94    8.08
  12   7  -6   -0.30    6.62
 -12  -7   6    4.00    7.53
 -12  -7   6   -6.21   12.34
  12  -7  -7    6.56    8.89
  12   7  -7   -0.14    5.89
 -12  -7   7   -0.59    7.40
 -12  -7   7   -3.29   10.88
  12  -7  -8    3.34    7.46
 -12  -7   8   -5.91    7.42
 -12  -7   8   -8.36   11.02
  12  -7  -9   46.79   12.98
 -12  -7   9   46.12   12.43
 -12  -7   9   13.98   11.34
  12  -7 -10    6.64    7.93
 -12  -7  10    3.90    8.15
  12  -7 -11    2.54    7.90
 -12  -7  11    1.96    6.80
  12  -7 -12    2.13    6.64
 -12  -7  12   -0.93    8.27
  12  -7 -13    5.60    8.60
 -12  -7  13    9.74    7.72
  12  -7 -14    2.71    6.99
 -12  -7  14   17.71    8.39
  12  -7 -15   12.15    8.30
 -12  -7  15    7.89    7.41
  12  -7 -16   -0.12    6.94
 -12  -7  16    7.25    7.27
  12  -7 -17   -1.48    7.10
 -12  -7  17    2.78    7.23
  12  -7 -18    4.81    6.38
 -12  -7  18    2.51    6.73
  12  -7 -19    1.55    6.54
 -12  -7  19   20.88    8.99
 -12  -7  20   -0.70    6.57
 -12  -7  21   -3.23    6.44
 -12  -7  22    1.57    7.14
 -12  -7  23    0.89    7.01
  12  -8  -1   16.39    9.56
  12   8  -1   19.12    8.65
 -12  -8   1   18.52    9.49
 -12  -8   1   26.19   14.34
  12  -8  -2    8.32    7.63
  12   8  -2    1.20    6.21
 -12  -8   2    2.91    6.69
 -12  -8   2   -2.29   10.72
  12  -8  -3    6.14    9.46
 -12  -8   3   -1.64    7.66
 -12  -8   3    1.08   10.18
  12  -8  -4    1.34    7.88
 -12  -8   4   13.35    8.44
 -12  -8   4    3.33    9.47
  12  -8  -5   15.59    9.84
 -12  -8   5   17.00    8.94
 -12  -8   5   15.64   12.31
  12  -8  -6   -6.35    8.66
 -12  -8   6    2.51    7.32
 -12  -8   6   -4.42   10.79
  12  -8  -7   15.86   10.74
 -12  -8   7   42.82   12.21
 -12  -8   7   41.06   15.05
  12  -8  -8   -1.38    7.32
 -12  -8   8   -0.20    6.37
 -12  -8   8   -0.40   10.07
  12  -8  -9   -0.64    7.79
 -12  -8   9   11.85    7.47
 -12  -8   9    1.01   10.69
  12  -8 -10   -2.90    7.17
 -12  -8  10   -2.73    6.71
  12  -8 -11    5.99    8.99
 -12  -8  11    9.32    8.33
  12  -8 -12    4.39    7.70
 -12  -8  12    5.18    7.90
  12  -8 -13    1.31    6.85
 -12  -8  13    4.49    6.94
  12  -8 -14    0.80    7.65
 -12  -8  14   -2.63    6.75
  12  -8 -15    9.51    6.78
 -12  -8  15    4.73    7.26
  12  -8 -16    1.29    6.60
 -12  -8  16    1.26    5.05
  12  -8 -17    8.69    7.66
 -12  -8  17   -0.59    7.51
 -12  -8  18    5.87    7.50
 -12  -8  19    1.95    6.96
 -12  -8  20    2.10    7.24
  12  -9  -1   -6.54    7.94
 -12  -9   1   -0.37    6.46
 -12  -9   1   -5.99   10.95
  12  -9  -2   -3.51    8.99
 -12  -9   2   -0.14    6.89
 -12  -9   2    0.28   10.28
  12  -9  -3   34.13   11.79
 -12  -9   3   28.77    9.73
 -12  -9   3    2.20   11.30
  12  -9  -4    3.87    9.02
 -12  -9   4    0.06    6.29
 -12  -9   4   -6.27   10.59
  12  -9  -5    5.88    9.02
 -12  -9   5   -6.14    6.81
 -12  -9   5   28.80   13.90
  12  -9  -6   -3.92    7.32
 -12  -9   6    1.77    7.32
 -12  -9   6   -0.20   10.13
  12  -9  -7    5.04    8.61
 -12  -9   7    6.18    7.47
 -12  -9   7   26.07   12.66
  12  -9  -8    5.26    7.99
 -12  -9   8   -1.60    6.83
 -12  -9   8    1.09   10.19
  12  -9  -9   18.57   10.42
 -12  -9   9   25.38    9.71
  12  -9 -10   -3.17    7.32
 -12  -9  10   -4.43    7.23
  12  -9 -11   -1.61    8.05
 -12  -9  11   -0.54    6.55
  12  -9 -12    4.51    7.57
 -12  -9  12    4.31    6.39
  12  -9 -13   12.41    9.36
 -12  -9  13   15.96    8.12
  12  -9 -14   -1.03    6.73
 -12  -9  14   -4.75    7.78
  12  -9 -15    6.21    7.96
 -12  -9  15    5.84    6.73
  12  -9 -16   -4.10    7.64
 -12  -9  16   -2.24    6.96
 -12  -9  17    1.22    7.02
 -12  -9  18   -1.01    6.53
  12 -10  -1   14.02    8.72
 -12 -10   1    7.83    7.15
 -12 -10   1   -2.72   10.72
  12 -10  -2   -2.15    7.39
 -12 -10   2    0.11    6.92
 -12 -10   2    6.07    9.32
  12 -10  -3   -1.24    8.52
 -12 -10   3   -0.20    6.67
 -12 -10   3    5.66   10.48
  12 -10  -4    6.61    7.22
 -12 -10   4   -3.75    6.66
 -12 -10   4   -2.76    9.62
  12 -10  -5   10.13    8.42
 -12 -10   5   14.30    8.10
 -12 -10   5    7.54   10.43
  12 -10  -6   -0.00    7.08
 -12 -10   6    0.53    6.96
  12 -10  -7   18.78    9.79
 -12 -10   7    7.15    8.66
  12 -10  -8   -2.14    8.23
 -12 -10   8    3.22    7.46
  12 -10  -9   24.77   10.22
 -12 -10   9    5.82    6.05
  12 -10 -10   -0.07    7.94
 -12 -10  10   -2.11    7.53
  12 -10 -11    6.27    8.09
 -12 -10  11    0.00    7.44
  12 -10 -12   -0.67    7.72
 -12 -10  12   -0.49    6.75
  12 -10 -13   -1.62    8.26
 -12 -10  13   -2.85    7.08
  12 -10 -14   -0.01    7.13
 -12 -10  14    2.23    7.30
 -12 -10  15    4.23    6.14
  12 -11  -1    7.70    8.39
 -12 -11   1    0.62    4.69
 -12 -11   1   -0.83    8.12
  12 -11  -2   -0.75    7.29
 -12 -11   2   -1.63    6.34
 -12 -11   2   -1.02    9.07
  12 -11  -3    4.28    8.05
 -12 -11   3    3.89    6.48
  12 -11  -4    5.61    6.80
 -12 -11   4    3.95    6.28
  12 -11  -5    3.90   10.70
 -12 -11   5    1.82    7.50
  12 -11  -6   -0.51    6.55
 -12 -11   6   -4.03    7.20
  12 -11  -7    0.11    8.29
 -12 -11   7    3.29    7.09
  12 -11  -8    2.53    7.64
 -12 -11   8    2.14    7.73
  12 -11  -9    2.41    8.37
 -12 -11   9   16.10    8.65
  12 -11 -10    2.18    8.41
 -12 -11  10    5.61    7.92
  12 -11 -11   -3.01    8.23
 -12 -11  11   -3.30    7.72
  12 -11 -12    1.96    7.06
  12 -12  -1   16.09   10.31
 -12 -12   1    6.92    7.05
  12 -12  -2   -0.27    7.41
 -12 -12   2   -2.69    6.47
  12 -12  -3    0.35    7.61
 -12 -12   3   -2.91    7.08
  12 -12  -4   -1.98    8.35
 -12 -12   4   -2.04    7.15
  12 -12  -5    5.55    8.91
 -12 -12   5    3.29    6.83
  12 -12  -6    0.29    9.31
 -12 -12   6   -5.07    8.27
  12 -12  -7    0.31    8.02
 -12 -12   7   12.57    8.86
  12 -12  -8    5.81    8.84
 -12 -12   8    0.76    6.61
  12 -12  -9    1.44    7.38
  12 -12 -10    0.00    8.27
 -12 -13   1    5.20    7.39
  12 -13  -2    0.19    7.14
 -12 -13   2   -0.38    6.74
  12 -13  -3   11.90    9.71
 -12 -13   3    1.77    6.83
  12 -13  -4    2.83    7.88
 -12 -13   4    0.21    8.19
  12 -13  -5   -3.88    8.78
  12 -13  -6   -1.81    8.96
  12 -13  -7   -4.53    8.37
  12 -13  -8    9.29    8.47
  11   0  -1   61.28   14.29
 -11   0   2    4.15   11.19
  11   0  -2   -3.68    6.38
 -11   0   3   36.87   15.63
  11   0  -3   44.48   12.14
 -11   0   4   -0.26   10.08
  11   0  -4    2.28    6.11
 -11   0   5  126.76   28.41
  11   0  -5  143.76   24.48
 -11   0   6   -2.62    9.80
  11   0  -6    5.12    5.89
 -11   0   7   -3.14    9.45
  11   0  -7    0.26    5.44
  11   0  -8   -2.30    5.95
  11   0  -9   27.83    8.96
  11   0 -10    4.95    6.14
  11   0 -11   52.98   12.88
  11   0 -12    1.00    5.73
  11   0 -13   -0.01    5.58
  11   0 -14    4.10    5.82
  11   0 -15   32.43    8.86
  11   0 -16   -1.57    5.44
  11   0 -17    7.00    7.03
  11   0 -18    1.91    5.48
  11   0 -19    8.62    6.51
  11   0 -20   -0.27    5.36
  11   0 -21   38.31   10.69
 -11   0  22   -0.95    6.39
  11   0 -22    2.22    6.13
 -11   0  23   -0.36    5.88
  11   0 -23    0.44    6.57
 -11   0  24   -1.88    6.49
 -11   0  25   17.54    8.82
 -11   0  26    5.96    7.89
 -11   0  27   20.14    8.62
 -11   0  28   -2.12    7.15
 -11   0  29   -2.48    6.31
 -11   1   1   83.96   23.08
  11  -1  -1  109.20   20.18
  11   1  -1   99.16   18.97
 -11   1   2   -0.66   10.48
  11  -1  -2    1.74    7.08
  11   1  -2    0.63    7.25
 -11   1   3   54.21   17.02
  11  -1  -3   35.98   10.57
  11   1  -3   44.81   11.39
 -11  -1   3   46.31   15.78
 -11   1   4   -2.99   10.94
  11  -1  -4    4.75    6.19
  11   1  -4    2.42    5.66
 -11  -1   4   -1.00   10.43
 -11   1   5   13.40   11.31
  11  -1  -5   -3.60    6.63
  11   1  -5   12.92    6.93
 -11  -1   5   -0.53    9.73
 -11   1   6   -5.63   10.96
  11  -1  -6    8.74    6.86
  11   1  -6   -1.91    7.16
 -11  -1   6   10.04   10.83
  11  -1  -7   69.57   14.73
  11   1  -7   78.77   14.61
 -11  -1   7   37.24   16.39
  11  -1  -8    5.72    6.08
  11   1  -8   -5.56    7.48
 -11  -1   8   -7.75   12.07
  11  -1  -9   21.85    9.25
  11   1  -9   31.86    9.07
  11  -1 -10   -3.46    6.61
  11   1 -10    1.12    5.44
  11  -1 -11   15.22    6.94
  11   1 -11    0.02    5.88
  11  -1 -12   10.80    6.38
  11   1 -12   -0.25    5.11
  11  -1 -13   36.75    9.56
  11   1 -13   21.87    8.40
  11  -1 -14   -3.13    5.95
  11   1 -14    0.16    4.96
  11  -1 -15    2.94    4.85
  11   1 -15   -2.86    6.06
  11  -1 -16   -3.45    5.14
  11   1 -16   -0.75    5.48
  11  -1 -17   23.71    8.80
  11   1 -17   33.83    9.60
  11  -1 -18    0.93    4.80
  11   1 -18    3.67    6.79
  11  -1 -19    3.79    5.71
  11   1 -19    7.49    6.94
  11  -1 -20    1.98    6.13
  11   1 -20    4.74    6.21
 -11  -1  20    6.15    7.72
  11  -1 -21    4.99    6.33
  11   1 -21   -1.72    5.66
 -11  -1  21   -3.20    7.06
  11  -1 -22   -1.48    5.54
  11   1 -22   -3.38    6.47
 -11  -1  22    8.10    6.48
  11  -1 -23   35.39    9.88
 -11  -1  23   19.35    9.96
 -11   1  24   -1.63    7.75
  11  -1 -24    2.84    5.86
 -11  -1  24    3.85    7.81
 -11   1  25    6.46    7.16
  11  -1 -25    3.30    6.15
 -11  -1  25    7.92    7.11
 -11   1  26    3.55    6.48
 -11  -1  26    6.33    6.39
 -11   1  27   11.29    7.42
 -11  -1  27    3.26    6.47
 -11  -1  28    0.39    5.03
 -11  -1  29   -0.93    6.99
  11   1 -30    2.61    7.10
 -11  -1  30    3.22    6.23
  11   1 -31   -1.17    6.63
 -11   2   1   19.13   13.42
  11  -2  -1   27.16   10.26
  11   2  -1   32.17    9.46
 -11   2   2   -9.29   12.81
  11  -2  -2   13.23    8.53
  11   2  -2   -3.64    6.05
 -11   2   3    4.84   12.35
  11  -2  -3   15.47    8.64
  11   2  -3   15.84    7.66
 -11   2   4    1.36    9.04
  11  -2  -4    6.21    6.66
  11   2  -4    1.20    6.01
  11  -2  -5   53.04   13.12
  11   2  -5   36.61   10.82
 -11  -2   5   56.64   16.36
  11  -2  -6   14.47    8.20
  11   2  -6   15.10    6.08
 -11  -2   6    9.05    9.88
  11  -2  -7   17.26    7.90
  11   2  -7    0.81    6.32
 -11  -2   7   33.93   14.64
  11  -2  -8   11.95    7.44
  11   2  -8   12.47    7.00
 -11  -2   8   18.38   12.22
  11  -2  -9   32.37    9.83
  11   2  -9   26.77    9.10
 -11  -2   9   44.34   15.42
  11  -2 -10    4.42    6.32
  11   2 -10    8.02    5.91
  11  -2 -11   43.83   10.79
  11   2 -11   38.87   10.63
  11  -2 -12   -1.69    5.48
  11   2 -12    2.39    5.70
  11  -2 -13    3.04    5.29
  11   2 -13   -5.89    5.73
  11  -2 -14    1.98    5.62
  11   2 -14    4.97    6.55
  11  -2 -15   22.89    8.46
  11   2 -15   20.02    7.93
  11  -2 -16    5.44    6.09
  11   2 -16    8.76    6.02
  11  -2 -17    4.09    5.40
  11   2 -17    3.52    5.92
  11  -2 -18    1.81    5.39
  11   2 -18   -0.04    5.53
 -11  -2  18   -0.00    6.86
  11  -2 -19   12.25    6.61
  11   2 -19    9.34    7.54
 -11  -2  19   11.39    7.94
  11  -2 -20   10.80    6.54
  11   2 -20   -0.96    6.80
 -11  -2  20   14.28    7.85
  11  -2 -21   24.19    8.01
 -11  -2  21   22.24   10.02
  11  -2 -22    0.03    5.84
 -11  -2  22    1.33    7.50
  11  -2 -23   -0.20    5.91
 -11  -2  23    0.00    6.42
  11  -2 -24   -0.62    5.56
 -11  -2  24   -1.16    5.83
  11  -2 -25    0.35    5.83
 -11  -2  25   -0.97    6.30
 -11   2  26    6.42    6.90
  11  -2 -26    5.49    6.30
 -11  -2  26    0.58    6.12
  11   2 -27    4.50    8.11
 -11  -2  27   17.22    8.88
  11   2 -28   -4.66    7.55
 -11  -2  28    4.50    8.10
  11   2 -29   -1.01    6.15
 -11  -2  29   -3.40    7.95
  11   2 -30    7.84    7.88
 -11  -2  30   -2.59    7.32
  11   2 -31    1.50    6.79
 -11  -2  31   14.18    7.95
 -11   3   1   18.10   13.88
  11  -3  -1   18.95    8.27
  11   3  -1    0.57    6.14
 -11  -3   1    8.70   12.45
 -11   3   2   12.78   15.44
  11  -3  -2   26.39   10.24
  11   3  -2   27.14    8.25
 -11  -3   2   16.93   11.67
  11  -3  -3   12.70   10.64
  11   3  -3   60.91   11.41
 -11  -3   3   51.64   16.76
  11  -3  -4   20.60    9.54
  11   3  -4    4.19    6.20
  11  -3  -5   13.65    8.07
  11   3  -5    7.87    6.28
  11  -3  -6    0.51    9.04
  11   3  -6   19.11    7.15
  11  -3  -7   61.40   14.25
  11   3  -7   51.97   12.91
  11  -3  -8    4.36    7.31
  11   3  -8    3.27    6.28
 -11  -3   8    7.16   12.08
  11  -3  -9    2.06    6.46
  11   3  -9    5.50    5.73
 -11  -3   9   -0.00   10.29
  11  -3 -10    5.43    6.82
  11   3 -10   18.44    7.55
 -11  -3  10   -2.07    9.46
  11  -3 -11   -0.86    6.41
  11  -3 -12    2.11    6.04
  11   3 -12   -0.84    5.54
  11  -3 -13   11.27    7.32
  11   3 -13   14.64    7.79
  11  -3 -14   -0.32    5.29
  11   3 -14    2.15    5.31
  11  -3 -15   -0.69    5.25
  11   3 -15    0.31    5.65
  11  -3 -16    1.39    5.15
  11   3 -16    0.48    5.72
 -11  -3  16   -3.98    7.11
  11  -3 -17   11.05    6.44
  11   3 -17   -1.77    5.67
 -11  -3  17    6.60    7.31
  11  -3 -18    5.89    6.07
  11   3 -18   -0.68    5.48
 -11  -3  18    1.25    7.10
  11  -3 -19   15.65    7.34
 -11  -3  19   14.44    8.98
  11  -3 -20    3.26    5.25
 -11  -3  20   12.92    8.12
  11  -3 -21    5.16    6.37
 -11  -3  21   -3.92    6.75
  11  -3 -22   -1.65    5.41
 -11  -3  22    9.08    6.91
  11  -3 -23   53.57   11.63
 -11  -3  23   34.22   11.18
  11  -3 -24    0.78    5.19
  11   3 -24   -0.88    6.49
 -11  -3  24    7.00    7.81
  11  -3 -25    1.80    5.32
  11   3 -25    0.58    6.33
 -11  -3  25   -0.69    6.81
  11   3 -26    5.32    6.89
 -11  -3  26   -1.47    6.77
  11   3 -27    8.23    9.22
 -11  -3  27   56.68   11.88
  11   3 -28   -0.92    7.76
 -11  -3  28    0.63    7.02
  11   3 -29    0.78    7.66
 -11  -3  29    7.74    7.66
  11   3 -30   -3.39    7.14
 -11  -3  30    5.37    6.55
  11   3 -31   -3.62    7.65
 -11  -3  31   -3.70    5.97
 -11  -3  32   -1.03    5.33
 -11  -3  33    4.05    7.40
  11  -4  -1   47.02   13.58
  11   4  -1   46.37   11.06
 -11  -4   1   31.81   14.97
  11  -4  -2   -5.31    7.50
  11   4  -2    3.75    6.64
 -11  -4   2   -1.54   10.70
  11  -4  -3    4.09    7.45
  11   4  -3    0.63    6.07
 -11  -4   3    3.97   10.79
  11  -4  -4   -0.11    8.02
  11   4  -4    3.42    5.68
 -11  -4   4    4.65   10.52
  11  -4  -5   34.50   10.75
  11   4  -5   49.05   10.98
 -11  -4   5   22.49   13.55
  11  -4  -6   34.68   10.98
  11   4  -6   16.01    7.79
  11  -4  -7   16.72    9.38
  11   4  -7   20.46    8.31
  11  -4  -8    7.92    7.44
  11   4  -8    7.43    6.26
  11  -4  -9   53.77   11.77
  11   4  -9    4.22    5.58
  11  -4 -10    4.92    6.76
  11   4 -10    8.74    6.44
  11  -4 -11    7.09    7.32
  11   4 -11   27.04    8.36
  11  -4 -12   -2.71    6.28
  11   4 -12    0.30    6.25
  11  -4 -13    6.49    5.91
  11   4 -13    0.42    6.20
 -11  -4  13    1.43    8.05
  11  -4 -14    0.06    5.58
  11   4 -14    6.72    6.52
 -11  -4  14    7.07    7.93
  11  -4 -15   28.14    8.70
  11   4 -15   23.40    9.13
 -11  -4  15   21.37    9.67
  11  -4 -16    5.13    5.97
 -11  -4  16    9.53    7.96
  11  -4 -17    1.63    5.50
 -11  -4  17   -0.37    6.56
  11  -4 -18    2.16    5.65
 -11  -4  18    3.04    6.66
  11  -4 -19   -0.44    4.46
 -11  -4  19    0.59    6.43
  11  -4 -20   -0.64    5.62
 -11  -4  20   -0.58    6.51
  11  -4 -21   26.31    7.93
  11   4 -21   12.08    9.28
 -11  -4  21    8.98    7.64
  11  -4 -22    1.51    5.59
  11   4 -22   -0.42    7.48
 -11  -4  22   16.89    9.40
  11  -4 -23   -0.74    5.42
  11   4 -23    4.39    8.75
 -11  -4  23   -1.72    6.76
  11  -4 -24    3.35    6.24
  11   4 -24    7.33    7.13
 -11  -4  24   -6.52    8.31
  11   4 -25   10.01    8.91
 -11  -4  25   13.82    9.12
  11   4 -26   11.75    7.97
 -11  -4  26    0.50    6.70
  11   4 -27    1.62    7.53
 -11  -4  27   22.54    8.84
  11   4 -28   -0.59    7.46
 -11  -4  28   -2.91    7.28
  11   4 -29   -1.75    7.11
 -11  -4  29   -1.37    6.57
  11   4 -30    0.11    7.08
 -11  -4  30    4.29    7.33
  11   4 -31    5.42    8.66
 -11  -4  31   -1.06    6.01
 -11  -4  32   -0.05    5.68
 -11  -4  33    0.00    7.37
 -11  -4  34   -3.83    6.96
  11  -5  -1    4.50    8.75
  11   5  -1    3.98    5.95
 -11  -5   1    5.94   11.73
  11  -5  -2    7.93   10.10
  11   5  -2   48.87   10.49
 -11  -5   2   65.98   17.19
  11  -5  -3   39.25   13.01
  11   5  -3   52.64   11.33
 -11  -5   3   43.15   15.75
  11  -5  -4    3.50    8.44
  11   5  -4   19.83    7.25
 -11  -5   4   -0.87    9.35
  11  -5  -5   -2.41    7.43
  11   5  -5    1.43    4.75
 -11  -5   5    2.58    8.96
  11  -5  -6   16.22    9.88
  11   5  -6   26.47    7.87
 -11  -5   6   -1.43    8.80
  11  -5  -7   25.29   10.12
  11   5  -7   15.36    7.95
 -11  -5   7   40.25   14.57
  11  -5  -8    5.41    7.58
  11   5  -8   23.55    7.67
 -11  -5   8    6.09   10.89
  11  -5  -9   19.72    8.66
  11   5  -9   15.62    7.97
 -11  -5   9   28.85   14.23
  11  -5 -10    0.98    7.27
  11   5 -10    0.99    5.71
 -11  -5  10    2.90    7.53
  11  -5 -11   11.02    7.42
  11   5 -11   11.78    7.50
 -11  -5  11    6.91    7.31
  11  -5 -12   25.91   10.34
  11   5 -12   25.70    9.47
 -11  -5  12   59.85   13.61
  11  -5 -13   45.86   11.08
 -11  -5  13   22.41    9.60
  11  -5 -14    5.63    6.67
 -11  -5  14    5.62    8.83
  11  -5 -15   -1.99    5.75
 -11  -5  15   -3.93    7.12
  11  -5 -16   -3.76    6.87
  11   5 -16   -0.10    6.59
 -11  -5  16   -2.36    6.85
  11  -5 -17    7.62    7.22
  11   5 -17    5.30    7.09
 -11  -5  17    0.53    7.19
  11  -5 -18   33.28    9.29
  11   5 -18   10.23    9.03
 -11  -5  18   19.17    9.36
  11  -5 -19   20.63    7.93
  11   5 -19   10.78    8.29
 -11  -5  19   12.79    8.74
  11  -5 -20   -2.10    5.04
  11   5 -20   -0.01    6.62
 -11  -5  20    4.35    6.52
  11  -5 -21    0.55    5.56
  11   5 -21   13.68    8.20
 -11  -5  21    2.41    6.63
  11  -5 -22   -0.96    5.82
  11   5 -22    3.91    6.57
 -11  -5  22    4.78    7.74
  11   5 -23   13.23    8.87
 -11  -5  23   31.78   10.27
  11   5 -24    3.21    6.55
 -11  -5  24   -6.17    7.50
  11   5 -25   -0.21    6.50
 -11  -5  25   -0.21    7.80
  11   5 -26   -0.41    7.30
 -11  -5  26    7.22    7.04
  11   5 -27    8.28    7.78
 -11  -5  27   -0.81    7.06
  11   5 -28    2.43    6.40
 -11  -5  28   13.69    8.02
  11   5 -29    5.39    8.28
 -11  -5  29    2.66    6.30
  11   5 -30   -0.55    6.67
 -11  -5  30   -7.23    7.52
  11   5 -31    0.12    8.27
 -11  -5  31   -1.42    6.43
 -11  -5  32   -2.67    6.35
  11  -6  -1   34.93   11.20
  11   6  -1   26.50    8.58
 -11  -6   1   13.80   12.15
  11  -6  -2    4.93    7.87
  11   6  -2   -0.22    6.02
 -11  -6   2    7.90   10.40
  11  -6  -3    5.43    7.49
  11   6  -3    5.18    6.09
 -11  -6   3    2.72   11.54
  11  -6  -4   34.85   11.69
  11   6  -4   18.48    8.19
 -11  -6   4    2.31   11.13
  11  -6  -5   21.21    8.70
  11   6  -5    9.94    7.33
 -11  -6   5   -0.63    8.58
  11  -6  -6   37.42   10.91
  11   6  -6   12.30    7.11
 -11  -6   6    7.45   12.36
  11  -6  -7    4.38    7.83
  11   6  -7    9.60    6.56
 -11  -6   7    9.31    7.76
 -11  -6   7   -5.69   11.17
  11  -6  -8   11.31    8.05
  11   6  -8   10.07    7.17
 -11  -6   8    3.63    7.41
 -11  -6   8   12.42   10.88
  11  -6  -9    7.56    7.19
  11   6  -9    9.01    7.49
 -11  -6   9    5.89    6.51
 -11  -6   9   -1.82   11.60
  11  -6 -10    9.05    8.51
 -11  -6  10   14.61    8.02
 -11  -6  10   -7.09   11.56
  11  -6 -11   11.38    7.81
 -11  -6  11   15.75    8.55
 -11  -6  11    5.12   10.39
  11  -6 -12    0.04    7.56
 -11  -6  12   14.24    7.91
  11  -6 -13   10.72    8.48
 -11  -6  13   11.92    8.36
  11  -6 -14   21.19    8.87
 -11  -6  14    0.48    7.23
  11  -6 -15    1.66    6.59
 -11  -6  15   20.48    8.14
  11  -6 -16   19.02    8.01
  11   6 -16   25.84   10.78
 -11  -6  16   17.56    8.62
  11  -6 -17   -3.28    7.15
  11   6 -17    6.17    7.57
 -11  -6  17    8.69    6.91
  11  -6 -18    0.09    5.90
  11   6 -18   -1.83    7.00
 -11  -6  18   17.45    7.82
  11  -6 -19   15.39    6.91
  11   6 -19   -4.33    7.84
 -11  -6  19    6.05    6.80
  11  -6 -20    0.58    6.49
  11   6 -20   -1.22    8.30
 -11  -6  20    4.80    7.01
  11  -6 -21    5.84    6.48
  11   6 -21   -2.30    7.25
 -11  -6  21    8.84    7.23
  11   6 -22    9.29    8.36
 -11  -6  22    9.58    8.49
  11   6 -23   -4.21    6.94
 -11  -6  23   -1.09    7.17
  11   6 -24    4.45    6.54
 -11  -6  24    3.91    6.98
  11   6 -25    1.41    7.38
 -11  -6  25   13.09    7.66
  11   6 -26    4.76    7.73
 -11  -6  26   11.34    7.48
  11   6 -27    0.89    7.57
 -11  -6  27    4.81    6.27
  11   6 -28   -0.66    7.52
 -11  -6  28    3.69    6.05
  11   6 -29   -2.94    8.31
 -11  -6  29   -3.10    6.45
  11   6 -30    2.06    7.86
  11   6 -31    7.02    8.42
  11  -7  -1    4.76    7.20
  11   7  -1    9.88    6.22
 -11  -7   1    7.63   10.78
  11  -7  -2   26.90   11.05
  11   7  -2   17.84    8.54
 -11  -7   2   38.76   11.00
 -11  -7   2   21.63   13.07
  11  -7  -3    5.72    8.00
  11   7  -3    1.19    5.70
 -11  -7   3   -4.03    7.79
 -11  -7   3    0.01    8.98
  11  -7  -4   20.71    8.68
  11   7  -4    2.96    6.61
 -11  -7   4    2.94    8.28
 -11  -7   4   -2.17   10.36
  11  -7  -5    3.43    6.87
  11   7  -5    1.02    5.99
 -11  -7   5    5.68    7.71
 -11  -7   5   -4.69   12.00
  11  -7  -6   -1.65    8.25
 -11  -7   6   13.04    8.91
 -11  -7   6   16.65   11.83
  11  -7  -7   -2.59    7.72
 -11  -7   7    2.37    5.93
 -11  -7   7   -1.21   10.49
  11  -7  -8   46.32   13.27
 -11  -7   8   52.48   13.91
 -11  -7   8   37.41   15.38
  11  -7  -9   21.93    9.30
 -11  -7   9   21.77    9.03
 -11  -7   9   14.84   12.46
  11  -7 -10    4.23    6.41
 -11  -7  10   -0.52    6.11
 -11  -7  10    6.82    9.06
  11  -7 -11   -2.38    7.27
 -11  -7  11   -3.95    6.07
 -11  -7  11   -4.47    8.82
  11  -7 -12   18.92    8.72
 -11  -7  12   25.35    9.91
  11  -7 -13   11.76    7.86
 -11  -7  13    6.94    7.49
  11  -7 -14   -4.25    7.33
 -11  -7  14   -2.86    7.71
  11  -7 -15    2.30    6.27
 -11  -7  15    2.14    6.77
  11  -7 -16   -4.66    7.23
 -11  -7  16    7.91    7.22
  11  -7 -17    9.72    7.01
 -11  -7  17    6.19    6.64
  11  -7 -18    4.88    7.21
 -11  -7  18   12.25    8.21
  11  -7 -19    4.57    7.47
 -11  -7  19   -3.99    7.22
 -11  -7  20   -2.51    6.98
 -11  -7  21   -0.98    7.04
 -11  -7  22    6.65    6.71
 -11  -7  23    1.08    6.74
  11   7 -24    4.92    7.28
 -11  -7  24    9.41    7.63
  11   7 -25   -1.13    7.83
 -11  -7  25   -1.38    6.53
  11   7 -26    1.55    8.60
 -11  -7  26   -4.67    7.68
  11   7 -27   -6.94    9.50
 -11  -7  27   -5.81    6.86
  11   7 -28   -2.82    8.34
  11   7 -29   -0.98    7.84
  11   7 -30    3.25    9.51
  11   7 -31    0.62    8.07
  11  -8  -1    0.90    7.42
  11   8  -1    0.68    6.38
 -11  -8   1    4.89    6.76
 -11  -8   1    0.02   10.47
  11  -8  -2    3.14    7.24
 -11  -8   2    6.55    7.76
 -11  -8   2   -5.48   11.06
  11  -8  -3    3.43    7.11
 -11  -8   3   -6.80    8.35
 -11  -8   3    1.48   10.42
  11  -8  -4   24.19   10.82
 -11  -8   4   21.78   10.29
 -11  -8   4   47.00   15.29
  11  -8  -5   -3.77    8.63
 -11  -8   5   -0.85    6.34
 -11  -8   5   -2.69   10.73
  11  -8  -6   14.38    9.33
 -11  -8   6   50.66   12.00
 -11  -8   6   24.74   12.53
  11  -8  -7    1.03    7.99
 -11  -8   7    1.77    7.44
 -11  -8   7    2.82    9.70
  11  -8  -8    2.38    8.14
 -11  -8   8    6.62    7.18
 -11  -8   8    3.22   11.51
  11  -8  -9   -2.65    6.25
 -11  -8   9    4.88    7.78
 -11  -8   9    5.42   10.42
  11  -8 -10   19.06    9.53
 -11  -8  10   13.57    8.11
  11  -8 -11   -0.14    7.07
 -11  -8  11    1.96    7.32
  11  -8 -12    1.98    6.56
 -11  -8  12    2.74    7.19
  11  -8 -13   11.90    7.58
 -11  -8  13   -2.42    7.37
  11  -8 -14    0.00    6.22
 -11  -8  14   10.04    8.11
  11  -8 -15   11.28    8.17
 -11  -8  15   11.09    7.64
  11  -8 -16   13.15    8.27
 -11  -8  16   22.70    9.24
  11  -8 -17    1.65    5.81
 -11  -8  17    1.61    6.44
 -11  -8  18    0.37    6.96
 -11  -8  19   -0.39    5.61
 -11  -8  20   26.98   10.56
 -11  -8  21   -2.18    6.54
 -11  -8  22    8.84    8.42
 -11  -8  23   -1.68    6.97
 -11  -8  24   -1.54    7.47
 -11  -8  25    1.24    7.08
  11  -9  -1    5.26    8.05
 -11  -9   1    3.29    6.88
 -11  -9   1    7.04    9.54
  11  -9  -2    5.63    8.02
 -11  -9   2   28.20    9.37
 -11  -9   2   18.23   13.20
  11  -9  -3   -0.14    8.01
 -11  -9   3   -2.55    7.20
 -11  -9   3   -0.18   10.19
  11  -9  -4   31.71   10.58
 -11  -9   4   22.13    9.17
 -11  -9   4    2.74   11.40
  11  -9  -5   -0.12    7.17
 -11  -9   5   -1.51    6.94
 -11  -9   5    1.09    9.57
  11  -9  -6    7.21    7.59
 -11  -9   6   11.74    7.43
 -11  -9   6   -8.49   11.59
  11  -9  -7   -4.73    7.71
 -11  -9   7   -4.09    7.01
 -11  -9   7    2.28    9.37
  11  -9  -8   41.55   11.56
 -11  -9   8   22.33    9.48
  11  -9  -9   -5.61    7.75
 -11  -9   9   -3.73    7.19
  11  -9 -10   -1.63    7.89
 -11  -9  10    5.31    6.92
  11  -9 -11    0.00    6.39
 -11  -9  11   -0.64    5.64
  11  -9 -12   13.64    9.03
 -11  -9  12    8.15    6.72
  11  -9 -13    5.80    7.29
 -11  -9  13   -2.73    5.91
  11  -9 -14    2.99    8.32
 -11  -9  14   10.96    7.02
  11  -9 -15   -3.03    7.16
 -11  -9  15   -0.16    4.88
  11  -9 -16    2.13    6.55
 -11  -9  16    0.52    6.37
 -11  -9  17   -2.32    6.39
 -11  -9  18   32.12   10.87
 -11  -9  19   -4.86    6.61
 -11  -9  20    9.46    7.53
 -11  -9  21    1.12    6.41
 -11  -9  22    4.13    6.47
  11 -10  -1   -2.06    8.50
 -11 -10   1   -1.47    5.91
 -11 -10   1   -3.02   10.07
  11 -10  -2   -2.46    7.33
 -11 -10   2    3.61    6.06
 -11 -10   2    5.34   11.42
  11 -10  -3   -1.59    7.78
 -11 -10   3   -0.91    6.28
 -11 -10   3    0.28    9.41
  11 -10  -4   15.47    9.07
 -11 -10   4   14.25    7.42
 -11 -10   4   10.80   11.04
  11 -10  -5   -0.37    7.37
 -11 -10   5   -0.21    5.39
  11 -10  -6   21.70    9.91
 -11 -10   6    4.07    7.00
  11 -10  -7    0.69    6.06
 -11 -10   7    1.14    7.28
  11 -10  -8    3.90    8.52
 -11 -10   8    1.77    6.53
  11 -10  -9    0.49    7.88
 -11 -10   9   -2.55    7.28
  11 -10 -10   11.39    9.54
 -11 -10  10   27.57    9.50
  11 -10 -11   -1.41    8.55
 -11 -10  11   -4.27    7.09
  11 -10 -12    5.95    7.67
 -11 -10  12    8.46    6.74
  11 -10 -13    3.86    7.53
 -11 -10  13   -4.14    7.21
  11 -10 -14   16.91    9.25
 -11 -10  14    6.93    8.91
 -11 -10  15   -0.90    6.96
 -11 -10  16   14.64    8.75
 -11 -10  17   -1.12    6.89
 -11 -10  18   -3.76    7.50
 -11 -10  19    0.98    6.50
  11 -11  -1    4.58    7.33
 -11 -11   1    1.84    6.28
 -11 -11   1   -5.82   10.36
  11 -11  -2   16.74    9.42
 -11 -11   2    9.14    7.23
  11 -11  -3   -0.72    7.69
 -11 -11   3    5.03    6.80
  11 -11  -4    2.62    8.20
 -11 -11   4    9.12    7.41
  11 -11  -5   -0.45    7.71
 -11 -11   5    2.77    7.16
  11 -11  -6    4.47    6.56
 -11 -11   6   -3.30    6.43
  11 -11  -7    7.16    7.97
 -11 -11   7   -1.21    6.83
  11 -11  -8   14.69   10.14
 -11 -11   8   24.38    9.64
  11 -11  -9    4.77    7.03
 -11 -11   9   -0.88    6.88
  11 -11 -10   -0.29    6.56
 -11 -11  10    1.43    6.32
  11 -11 -11    6.03    7.36
 -11 -11  11    4.31    7.92
  11 -11 -12   18.76    9.88
 -11 -11  12   14.90    9.43
 -11 -11  13   -0.80    6.16
 -11 -11  14    5.71    6.79
 -11 -11  15   -0.76    6.35
 -11 -11  16    0.33    5.95
  11 -12  -1   -0.44    6.97
 -11 -12   1    5.08    6.34
  11 -12  -2    7.26    9.22
 -11 -12   2    2.12    5.84
  11 -12  -3   -3.82    7.46
 -11 -12   3    3.92    5.66
  11 -12  -4   18.11   10.00
 -11 -12   4   14.75    7.98
  11 -12  -5    2.23    7.46
 -11 -12   5    2.28    5.85
  11 -12  -6    2.78    7.29
 -11 -12   6    3.75    6.76
  11 -12  -7   -5.18    8.98
 -11 -12   7    1.53    6.88
  11 -12  -8    3.87    7.83
 -11 -12   8   -2.65    6.16
  11 -12  -9    1.85    7.70
 -11 -12   9   -4.43    7.68
  11 -12 -10   14.83    9.03
 -11 -12  10    7.93    7.88
 -11 -12  11    0.91    5.75
 -11 -12  12    2.26    6.82
 -11 -12  13    1.80    7.45
  11 -13  -1   -1.25    7.18
 -11 -13   1    5.55    8.00
  11 -13  -2   -1.47    7.34
 -11 -13   2    1.82    6.84
  11 -13  -3   -0.82    7.69
 -11 -13   3   -0.22    7.05
  11 -13  -4    9.66    8.88
 -11 -13   4    2.94    6.94
  11 -13  -5   -3.45    9.28
 -11 -13   5    2.28    5.66
  11 -13  -6    2.72    7.26
 -11 -13   6    3.06    7.33
  11 -13  -7   -3.27    8.13
 -11 -13   7   -3.82    7.71
  11 -13  -8   12.21    9.27
 -11 -13   8   17.48    8.48
  11 -13  -9   -3.14    7.57
 -11 -13   9   -0.29    6.05
  11 -14  -1   -3.01    8.37
 -11 -14   1   -0.50    7.02
  11 -14  -2    4.10    9.23
 -11 -14   2   -0.75    5.94
  11 -14  -3    0.47   10.46
 -11 -14   3    0.08    6.25
  11 -14  -4    7.37   10.77
 -11 -14   4    8.70    7.90
  11 -14  -5    3.26    9.04
 -11 -14   5    7.94    6.98
  11 -14  -6    0.29    6.95
 -11 -14   6    3.34    6.63
  11 -14  -7   -3.32    8.33
 -11 -15   1   -2.54    6.24
 -11 -15   2   18.77    9.49
  11 -15  -4   -0.73    8.93
  11 -15  -5    4.75    9.83
 -10   0   1   -3.46   10.91
  10   0  -1   -2.15    5.78
 -10   0   2   26.17   13.51
  10   0  -2   11.63    7.48
 -10   0   3   -0.02    9.66
  10   0  -3    0.19    6.23
 -10   0   4  114.82   27.50
  10   0  -4  145.51   24.16
 -10   0   5   -0.46    8.78
  10   0  -5   -3.77    6.99
 -10   0   6   24.71   12.90
  10   0  -6   11.65    6.99
 -10   0   7    6.33   11.00
  10   0  -7    0.65    5.59
 -10   0   8   22.95   12.27
  10   0  -8   41.32   10.45
 -10   0   9   11.19    9.84
  10   0  -9    0.04    5.40
  10   0  -9   -4.94   12.04
 -10   0  10  132.70   28.52
  10   0 -10  143.39   24.17
  10   0 -11   -1.73    5.95
  10   0 -12    2.02    5.24
  10   0 -13   -2.50    5.05
  10   0 -14   22.65    7.68
  10   0 -15   -1.88    5.25
  10   0 -16   44.61   11.06
  10   0 -17   -1.24    4.69
  10   0 -18   28.77    9.04
  10   0 -19   -0.11    5.19
  10   0 -20   58.49   12.93
 -10   0  21    3.94    6.07
  10   0 -21    0.38    5.73
 -10   0  22   -3.31    6.91
  10   0 -22   -1.32    5.55
 -10   0  23   -1.32    6.31
 -10   0  24    9.71    7.47
 -10   0  25   -0.35    5.73
 -10   0  26   33.18   10.51
 -10   0  27   -0.32    5.72
 -10   0  28    5.54    6.39
 -10   0  29    0.71    5.56
  10   0 -31   -0.17    5.93
  10   0 -32    2.50    7.66
 -10   1   1   -0.40    9.90
  10  -1  -1   -4.27    7.06
  10   1  -1    2.09    5.86
 -10  -1   1   -5.98   11.53
 -10   1   2  146.17   30.55
  10  -1  -2  128.30   26.10
  10   1  -2  180.44   27.00
 -10  -1   2  159.23   30.29
 -10   1   3    1.87   11.00
  10  -1  -3    7.34    6.90
  10   1  -3    3.60    6.18
 -10  -1   3   -1.27   10.54
 -10   1   4   -2.06   12.37
  10  -1  -4    4.95    6.48
  10   1  -4    4.86    7.09
 -10  -1   4    2.82   10.68
 -10   1   5   -2.84   10.34
  10  -1  -5   38.70    9.49
  10   1  -5    2.38    5.49
 -10  -1   5   34.11   13.31
 -10   1   6   70.69   19.75
  10  -1  -6   74.62   16.27
  10   1  -6   97.73   16.85
 -10  -1   6   86.32   20.90
 -10   1   7   -3.51   11.73
  10  -1  -7    8.16    6.73
  10  -1  -7    7.81   11.76
  10   1  -7    2.56    6.18
 -10  -1   7    3.55   10.13
 -10   1   8   64.19   17.24
  10  -1  -8   59.99   12.67
  10  -1  -8   29.68   14.64
  10   1  -8   47.24   11.90
 -10  -1   8   71.43   18.45
 -10   1   9   -1.15    9.23
  10  -1  -9    6.09    5.87
  10   1  -9    3.40    5.42
 -10  -1   9    5.49   10.02
  10  -1 -10   -1.14    6.12
  10   1 -10    3.54    5.38
 -10  -1  10   -6.83   10.67
  10  -1 -11    4.76    6.39
  10   1 -11   18.02    7.07
 -10  -1  11   17.70   11.56
  10  -1 -12  104.05   17.19
  10   1 -12   72.31   15.97
  10  -1 -13   -3.78    5.44
  10   1 -13    5.55    6.55
  10  -1 -14    5.47    6.24
  10   1 -14   12.72    5.98
  10  -1 -15   -1.54    5.09
  10   1 -15   -1.34    4.53
  10  -1 -16   33.84   10.06
  10   1 -16   44.55   10.56
  10  -1 -17    0.81    5.18
  10   1 -17   -1.45    5.42
  10  -1 -18   30.02    9.36
  10   1 -18   33.44    9.82
  10  -1 -19   -1.42    5.67
  10   1 -19   -0.45    6.43
  10  -1 -20    0.15    4.86
  10   1 -20    1.95    4.94
 -10  -1  20    1.42    6.40
  10  -1 -21   -0.52    5.91
  10   1 -21   -0.93    7.49
 -10  -1  21   -1.70    6.94
  10  -1 -22   87.52   16.28
 -10  -1  22   75.75   16.82
 -10   1  23    2.91    6.93
  10  -1 -23    6.39    5.85
 -10  -1  23   -4.35    6.00
 -10   1  24    2.23    6.47
  10  -1 -24    0.82    5.78
 -10  -1  24    3.30    7.58
 -10   1  25    0.73    5.67
 -10  -1  25   -0.01    6.11
 -10   1  26    0.04    5.89
 -10  -1  26    4.57    6.94
 -10   1  27   -1.56    6.85
 -10  -1  27    9.60    7.32
 -10   1  28   10.95    7.84
 -10  -1  28    5.90    6.70
  10   1 -29   -4.01    8.09
 -10  -1  29    1.19    6.19
  10   1 -30    2.05    7.01
 -10  -1  30    5.74    6.83
  10   1 -31    0.40    6.46
  10   1 -32   -4.47    8.19
  10   1 -33    0.97    6.38
 -10   2   1   10.47   13.56
  10  -2  -1   -1.21    8.05
  10   2  -1    0.55    5.77
 -10  -2   1    2.68    9.71
 -10   2   2    0.38   11.25
  10  -2  -2   -3.55    8.23
  10   2  -2   -1.53    5.61
 -10  -2   2   -2.24    9.75
 -10   2   3    0.98   11.24
  10  -2  -3   -2.44    7.68
  10   2  -3    0.50    5.11
 -10  -2   3    1.10   10.83
 -10   2   4  150.31   30.66
  10  -2  -4  152.01   26.93
  10   2  -4  149.80   25.69
 -10  -2   4  148.72   29.72
 -10   2   5   54.28   16.31
  10  -2  -5   53.17   13.15
  10   2  -5   38.60   10.82
 -10  -2   5   57.36   15.58
 -10   2   6   22.25   14.39
  10  -2  -6   34.78   10.81
  10  -2  -6   51.19   15.58
  10   2  -6   41.73   10.29
 -10  -2   6   42.22   15.00
 -10   2   7    0.99   10.28
  10  -2  -7    4.98    6.78
  10  -2  -7   -1.73    9.69
  10   2  -7   11.23    6.18
 -10  -2   7    7.00   10.70
  10  -2  -8   30.30    8.56
  10   2  -8    2.84    5.43
 -10  -2   8    9.15   10.78
  10  -2  -9   10.24    7.61
  10   2  -9    2.67    6.04
 -10  -2   9    1.20    8.71
  10  -2 -10  101.09   16.07
  10   2 -10   65.82   14.63
 -10  -2  10   47.15   17.73
  10  -2 -11   -0.84    5.87
  10   2 -11   11.03    5.54
 -10  -2  11    9.23   10.47
  10  -2 -12   -5.23    6.58
  10   2 -12    0.60    4.74
  10  -2 -13    0.40    5.02
  10   2 -13    3.20    5.55
  10  -2 -14   44.77    9.33
  10   2 -14   11.71    7.38
  10  -2 -15   25.68    8.23
  10   2 -15   21.85    8.43
  10  -2 -16   23.03    7.45
  10   2 -16    8.17    6.20
  10  -2 -17    2.74    5.86
  10   2 -17    1.82    6.42
 -10  -2  17   -0.68    7.86
  10  -2 -18   -3.89    5.27
 -10  -2  18   19.52    8.88
  10  -2 -19    9.49    6.02
  10   2 -19    1.67    5.90
 -10  -2  19    3.48    7.04
  10  -2 -20   43.72   10.41
 -10  -2  20   37.26   11.59
  10  -2 -21   14.96    6.32
 -10  -2  21    5.16    6.71
  10  -2 -22    9.51    6.11
 -10  -2  22    5.84    6.59
  10  -2 -23   12.09    6.25
 -10  -2  23    4.06    5.90
  10  -2 -24   21.08    7.48
 -10  -2  24   18.25    8.92
 -10   2  25    1.23    6.23
  10  -2 -25    3.04    6.76
 -10  -2  25    3.21    5.87
 -10   2  26   28.76    9.18
  10  -2 -26    8.34    6.56
  10   2 -26   12.14    8.99
 -10  -2  26   19.33    8.97
  10   2 -27    2.32    6.17
 -10  -2  27   -0.00    5.50
  10   2 -28    4.01    6.93
 -10  -2  28    6.84    6.59
  10   2 -29    0.27    6.47
 -10  -2  29    1.79    6.27
  10   2 -30    6.02    7.21
 -10  -2  30   13.75    7.59
  10   2 -31    1.65    6.06
 -10  -2  31    1.52    5.91
  10   2 -32    1.32    6.28
 -10  -2  32    0.69    6.14
  10   2 -33    2.76    7.32
 -10   3   1    0.84   10.81
  10  -3  -1   10.09    8.97
  10   3  -1   17.64    6.51
 -10   3   2  124.49   25.16
  10  -3  -2   96.21   19.37
  10   3  -2   94.48   18.19
 -10   3   3   19.27   13.46
  10  -3  -3   47.84   12.96
  10   3  -3   44.06   10.62
 -10   3   4   -4.15   11.95
  10  -3  -4   -4.38    7.76
  10  -3  -4   -7.85   12.37
  10   3  -4    3.26    5.20
 -10  -3   4    7.76   10.60
 -10   3   5   11.47   11.97
  10  -3  -5    9.39    7.86
  10  -3  -5   14.57   11.98
  10   3  -5    3.52    4.65
 -10  -3   5    2.80   10.40
  10  -3  -6   31.01   11.16
  10   3  -6   37.65    9.67
 -10  -3   6   35.37   13.98
  10  -3  -7    9.30    8.28
  10   3  -7   17.09    6.96
 -10  -3   7    8.03   11.17
  10  -3  -8   83.82   15.71
  10   3  -8   73.18   14.16
 -10  -3   8   42.93   16.79
  10  -3  -9   12.37    7.63
  10   3  -9    5.30    7.08
 -10  -3   9   18.38   12.79
  10  -3 -10   -2.30    6.52
  10   3 -10    1.83    5.51
 -10  -3  10    6.55    9.19
  10  -3 -11   21.37    8.52
  10   3 -11    8.62    6.68
 -10  -3  11   15.26   11.24
  10  -3 -12   29.25    9.76
  10   3 -12   44.20   10.29
 -10  -3  12   20.83   12.66
  10  -3 -13   -0.44    5.36
  10   3 -13   -2.34    5.56
  10  -3 -14    6.14    6.90
  10   3 -14    3.59    6.26
  10  -3 -15   -0.03    5.84
  10   3 -15    8.97    6.34
 -10  -3  15    3.19    8.63
  10  -3 -16   33.18    8.85
  10   3 -16   38.26    9.94
 -10  -3  16   10.43    8.87
  10  -3 -17   20.19    7.91
  10   3 -17   14.70    7.73
 -10  -3  17   22.38    9.43
  10  -3 -18   17.42    7.78
 -10  -3  18   43.99   10.87
  10  -3 -19    3.62    5.16
 -10  -3  19    6.38    6.57
  10  -3 -20   -1.68    4.94
 -10  -3  20   -1.51    5.90
  10  -3 -21   12.73    6.94
 -10  -3  21    6.89    7.09
  10  -3 -22   42.18   10.15
 -10  -3  22   37.94   11.28
  10  -3 -23   -2.40    5.33
  10   3 -23    3.45    7.35
 -10  -3  23   -3.38    6.86
  10  -3 -24    6.27    6.15
  10   3 -24   -2.63    7.41
 -10  -3  24    5.18    6.59
  10  -3 -25   -1.19    5.94
  10   3 -25    1.19    6.40
 -10  -3  25   -5.80    7.23
  10   3 -26   -2.06    7.82
 -10  -3  26    9.37    7.02
  10   3 -27    7.07    7.71
 -10  -3  27   19.07    8.25
  10   3 -28    2.31    7.89
 -10  -3  28   23.34    8.13
  10   3 -29    5.85    6.54
 -10  -3  29   -4.40    6.70
  10   3 -30    0.46    6.01
 -10  -3  30   -2.98    6.18
  10   3 -31   -1.56    7.93
 -10  -3  31    0.05    6.80
  10   3 -32    6.69    7.00
 -10  -3  32   13.55    7.77
  10   3 -33    1.59    6.82
 -10  -3  33   -1.06    5.28
 -10   4   1   -1.10   10.80
  10  -4  -1   -1.68    8.02
  10   4  -1   -1.36    5.57
 -10  -4   1   -0.00   10.46
 -10   4   2   -3.30   10.48
  10  -4  -2    1.47    7.94
  10   4  -2    4.26    5.32
 -10   4   3   12.97   11.51
  10  -4  -3    3.48    8.07
  10   4  -3   15.27    6.92
  10  -4  -4   45.35   14.42
  10   4  -4   99.20   15.40
  10  -4  -5   24.06   10.92
  10   4  -5   53.02   10.59
  10  -4  -6   42.62   12.26
  10   4  -6   41.66   10.61
  10  -4  -7    1.34    6.93
  10   4  -7    4.17    6.24
 -10  -4   7   -5.01   10.94
  10  -4  -8   78.79   16.61
  10   4  -8   67.92   14.75
 -10  -4   8   75.25   19.88
  10  -4  -9    6.20    7.78
  10   4  -9   12.63    7.15
 -10  -4   9   22.05   10.75
  10  -4 -10   20.27    8.61
  10   4 -10   20.62    8.19
 -10  -4  10   29.92   13.02
  10  -4 -11    6.00    6.55
  10   4 -11    1.31    6.08
 -10  -4  11    3.44    8.74
  10  -4 -12    4.85    6.14
  10   4 -12   -3.22    6.35
 -10  -4  12   -3.01    7.06
 -10  -4  12   -3.11    9.92
  10  -4 -13   -0.98    5.51
  10   4 -13   -0.31    5.91
 -10  -4  13   -4.17    8.35
  10  -4 -14   34.89   10.31
  10   4 -14   42.47   10.90
 -10  -4  14   35.26   10.73
  10  -4 -15   14.17    6.92
 -10  -4  15   14.40    7.77
  10  -4 -16   12.82    6.48
 -10  -4  16   13.72    7.55
  10  -4 -17   -1.27    6.01
 -10  -4  17    6.30    7.26
  10  -4 -18    1.98    5.26
 -10  -4  18   -2.10    7.20
  10  -4 -19    7.70    6.30
  10   4 -19   23.99    9.85
 -10  -4  19    7.71    6.79
  10  -4 -20   31.48    9.76
  10   4 -20   33.66   11.21
 -10  -4  20   43.98   11.46
  10  -4 -21   18.83    7.23
  10   4 -21   14.14    9.26
 -10  -4  21   26.56    9.27
  10  -4 -22   14.69    6.47
  10   4 -22    2.53    7.10
 -10  -4  22    0.00    7.37
  10  -4 -23   11.52    6.24
  10   4 -23    8.65    7.89
  10  -4 -24   15.81    7.12
  10   4 -24   11.81    9.31
 -10  -4  24   19.72    8.08
  10   4 -25    4.37    7.06
 -10  -4  25   11.51    7.41
  10   4 -26    1.97    7.86
 -10  -4  26    5.66    7.46
  10   4 -27   -2.91    8.00
 -10  -4  27    0.87    5.54
  10   4 -28   -0.36    7.85
 -10  -4  28    3.17    6.36
  10   4 -29   -3.25    7.64
 -10  -4  29    5.28    7.31
  10   4 -30    3.69    7.89
 -10  -4  30   -0.73    6.87
  10   4 -31    2.29    6.74
 -10  -4  31   -0.57    6.53
  10   4 -32   -3.78    8.28
 -10  -4  32   -5.22    7.81
  10   4 -33   -3.90    7.91
 -10  -4  33   -1.42    4.62
 -10  -4  34    7.02    7.63
  10  -5  -1   45.72   13.25
  10   5  -1   58.14   11.84
 -10  -5   1   36.98   15.24
  10  -5  -2  232.23   34.42
  10   5  -2  175.95   31.43
 -10  -5   2  190.95   35.87
  10  -5  -3   30.23    9.81
  10   5  -3   14.23    7.45
 -10  -5   3   21.22   13.13
  10  -5  -4   -1.88    7.91
  10   5  -4   -1.70    4.93
 -10  -5   4    2.28    9.63
  10  -5  -5    3.28    7.37
  10   5  -5    5.89    5.72
  10  -5  -6   31.17   11.06
  10   5  -6   29.17    8.85
  10  -5  -7   32.50   10.57
  10   5  -7   32.54    9.88
  10  -5  -8   41.39   11.30
  10   5  -8   21.23    8.35
  10  -5  -9   -2.01    6.39
  10   5  -9    0.02    5.34
 -10  -5   9    0.74    6.94
  10  -5 -10    1.07    6.49
  10   5 -10   -2.95    6.54
 -10  -5  10    0.90    6.16
 -10  -5  10    6.76    8.79
  10  -5 -11   16.05    8.14
  10   5 -11   12.22    6.64
 -10  -5  11   10.58    7.78
 -10  -5  11   12.61   11.69
  10  -5 -12   48.02   12.59
 -10  -5  12   37.41   11.46
 -10  -5  12   48.96   15.25
  10  -5 -13   36.81    9.63
 -10  -5  13   14.10    8.13
 -10  -5  13    8.90   10.83
  10  -5 -14   -3.78    6.07
 -10  -5  14    6.06    7.09
  10  -5 -15   -2.68    5.74
  10   5 -15    5.38    7.46
 -10  -5  15   14.69    7.83
  10  -5 -16   16.02    6.85
  10   5 -16    1.51    6.67
 -10  -5  16    3.38    6.57
  10  -5 -17   25.63    9.49
  10   5 -17   38.29   11.62
 -10  -5  17   38.46   10.84
  10  -5 -18   22.21    7.94
  10   5 -18   14.60    9.15
 -10  -5  18   29.37    9.41
  10  -5 -19   -3.33    5.86
  10   5 -19    7.99    8.29
 -10  -5  19   -0.83    7.61
  10  -5 -20   -4.80    5.96
  10   5 -20   -1.84    6.50
 -10  -5  20   -4.26    6.94
  10  -5 -21   18.28    7.18
  10   5 -21    7.96    7.47
 -10  -5  21   17.39    8.50
  10  -5 -22   13.74    6.01
  10   5 -22    5.62    7.93
 -10  -5  22   25.46    8.66
  10   5 -23    9.68    7.70
 -10  -5  23   13.51    7.57
  10   5 -24   -2.19    6.41
 -10  -5  24   -2.53    6.15
  10   5 -25   -0.03    7.89
 -10  -5  25    9.34    6.82
  10   5 -26    1.01    7.44
 -10  -5  26   -5.69    7.32
  10   5 -27   15.99    9.00
 -10  -5  27    4.54    6.31
  10   5 -28    5.88    6.72
 -10  -5  28   22.86    8.08
  10   5 -29    2.11    6.94
 -10  -5  29    9.43    7.29
  10   5 -30   -5.27    8.19
 -10  -5  30    3.28    6.97
  10   5 -31    3.16    8.33
 -10  -5  31    2.03    7.10
  10   5 -32    0.99    7.64
 -10  -5  32   13.51    7.68
  10   5 -33   -3.95    7.89
 -10  -5  33    0.61    6.26
 -10  -5  34   -2.26    6.33
 -10  -5  35   -5.88    7.43
  10  -6  -1   -3.69    7.39
  10   6  -1    0.45    5.10
 -10  -6   1    0.16   10.78
  10  -6  -2   12.09    8.39
  10   6  -2   12.89    6.89
 -10  -6   2    0.03    9.19
  10  -6  -3   14.70    9.56
  10   6  -3   16.28    7.24
 -10  -6   3    2.08   10.86
  10  -6  -4   10.50    8.60
  10   6  -4   11.24    6.90
 -10  -6   4    6.07   11.15
  10  -6  -5   16.49    8.87
  10   6  -5   17.52    7.40
 -10  -6   5    8.89   10.49
  10  -6  -6   39.19   11.64
  10   6  -6   26.78    9.91
 -10  -6   6   37.03   11.51
 -10  -6   6   40.61   15.23
  10  -6  -7    5.09    6.68
  10   6  -7    3.44    5.94
 -10  -6   7   -1.90    7.30
 -10  -6   7   -1.66    8.69
  10  -6  -8    9.26    8.08
  10   6  -8    1.20    5.61
 -10  -6   8    2.21    7.54
 -10  -6   8    1.15    9.58
  10  -6  -9   44.15   13.30
 -10  -6   9   62.03   13.97
  10  -6 -10   37.56   11.90
  10   6 -10   26.83   11.33
 -10  -6  10   64.54   13.06
  10  -6 -11    0.94    7.73
  10   6 -11    0.01    6.20
 -10  -6  11    3.00    6.34
  10  -6 -12    8.99    7.57
 -10  -6  12   -1.14    5.77
  10  -6 -13   16.77    9.13
 -10  -6  13   29.56    9.82
  10  -6 -14    1.04    6.27
  10   6 -14    6.65    7.27
 -10  -6  14    5.68    6.92
  10  -6 -15   19.86    8.38
  10   6 -15   28.51   10.63
 -10  -6  15   21.73    9.25
  10  -6 -16    6.58    6.59
  10   6 -16    4.42    7.01
 -10  -6  16    4.96    6.82
  10  -6 -17    1.48    5.71
  10   6 -17   -0.64    6.90
 -10  -6  17    3.24    6.55
  10  -6 -18    3.18    5.56
  10   6 -18    2.66    7.46
 -10  -6  18   12.97    7.44
  10  -6 -19   16.13    6.84
  10   6 -19   -2.92    6.48
 -10  -6  19   15.72    7.47
  10  -6 -20   11.36    6.62
  10   6 -20   10.77    7.67
 -10  -6  20    7.01    6.18
  10  -6 -21    9.51    6.33
  10   6 -21    4.11    7.60
 -10  -6  21    2.70    6.99
  10   6 -22   -2.14    7.08
 -10  -6  22    0.66    6.25
  10   6 -23    8.44    8.27
 -10  -6  23    0.31    6.87
  10   6 -24    0.07    7.18
 -10  -6  24    0.23    5.71
  10   6 -25    3.93    7.46
 -10  -6  25    5.39    6.94
  10   6 -26    2.43    6.29
 -10  -6  26   -1.05    5.81
  10   6 -27    7.63    8.87
 -10  -6  27    0.63    6.22
  10   6 -28   -3.33    8.15
 -10  -6  28   -0.48    7.06
  10   6 -29   -3.49    7.17
 -10  -6  29    7.69    7.89
  10   6 -30   -1.15    7.91
 -10  -6  30    5.34    6.06
  10   6 -31    2.21    9.07
 -10  -6  31   12.47    7.82
  10   6 -32    5.29    9.06
 -10  -6  32   13.32    7.41
 -10  -6  33   -1.31    6.62
  10  -7  -1   61.27   16.21
  10   7  -1   73.67   15.22
 -10  -7   1   83.84   16.57
 -10  -7   1   63.08   18.26
  10  -7  -2    9.06    8.53
  10   7  -2    4.33    6.53
 -10  -7   2    2.61    7.35
 -10  -7   2    7.22   10.04
  10  -7  -3    9.73    8.28
  10   7  -3   19.20    8.56
 -10  -7   3   18.81    8.52
 -10  -7   3   12.47   10.99
  10  -7  -4   -1.33    7.40
  10   7  -4    3.27    7.10
 -10  -7   4    1.18    6.76
 -10  -7   4    4.66   11.02
  10  -7  -5   33.97   11.52
 -10  -7   5   48.13   12.24
 -10  -7   5   33.35   14.57
  10  -7  -6    2.08    7.13
 -10  -7   6   15.30    6.89
 -10  -7   6    6.50    9.70
  10  -7  -7   21.43   10.39
 -10  -7   7   38.23   10.61
 -10  -7   7   35.06   13.89
  10  -7  -8   16.70    8.56
 -10  -7   8    6.71    7.55
 -10  -7   8    2.12    9.83
  10  -7  -9   -1.65    7.22
 -10  -7   9   -2.44    6.52
 -10  -7   9   -3.15   10.33
  10  -7 -10   -2.39    7.81
 -10  -7  10    1.42    6.44
 -10  -7  10   -5.44    9.97
  10  -7 -11    5.75    8.17
 -10  -7  11   12.05    7.71
  10  -7 -12    1.42    6.59
 -10  -7  12    0.28    6.55
  10  -7 -13   29.82   10.41
 -10  -7  13   30.30   10.87
  10  -7 -14   -2.67    6.62
 -10  -7  14   -2.13    8.57
  10  -7 -15    1.20    6.40
 -10  -7  15   -0.95    6.52
  10  -7 -16   12.14    7.11
  10   7 -16    2.01    7.22
 -10  -7  16    9.07    7.07
  10  -7 -17   28.70    9.15
  10   7 -17   20.59    9.42
 -10  -7  17   19.04    9.27
  10  -7 -18    0.80    6.55
  10   7 -18    4.13    7.17
 -10  -7  18    4.89    7.28
  10  -7 -19    8.66    7.06
  10   7 -19    2.45    7.58
 -10  -7  19   -0.01    6.81
  10   7 -20    4.02    7.94
 -10  -7  20   -0.32    5.88
  10   7 -21    9.24    8.22
 -10  -7  21    4.60    7.33
  10   7 -22   -3.00    7.42
 -10  -7  22    7.68    6.72
  10   7 -23    5.25    8.05
 -10  -7  23    8.10    7.74
  10   7 -24   -3.60    7.04
 -10  -7  24   -3.39    6.82
  10   7 -25    1.42    7.73
 -10  -7  25   -1.73    6.54
  10   7 -26   -1.65    7.52
 -10  -7  26    0.06    7.18
  10   7 -27    3.03    8.04
 -10  -7  27   21.71    9.06
  10   7 -28   -3.25    8.79
 -10  -7  28    4.69    5.96
  10   7 -29    5.33    8.27
 -10  -7  29   -3.91    7.44
  10   7 -30   -3.57    8.69
 -10  -7  30   -3.18    6.29
  10   7 -31    3.31    7.78
 -10  -7  31    3.25    7.05
  10   7 -32    6.00    8.96
  10  -8  -1   16.06    8.91
 -10  -8   1    1.68    6.11
 -10  -8   1    3.53    9.90
  10  -8  -2    0.36    8.26
 -10  -8   2   18.57    8.12
 -10  -8   2   12.56   10.19
  10  -8  -3   14.99    9.42
 -10  -8   3   26.90    9.34
 -10  -8   3   24.41   13.15
  10  -8  -4   25.86   10.22
 -10  -8   4   20.16    8.78
 -10  -8   4    9.95   11.12
  10  -8  -5   45.97   11.18
 -10  -8   5    9.36    8.01
 -10  -8   5   18.01   13.21
  10  -8  -6    9.47    7.36
 -10  -8   6   -1.53    6.23
 -10  -8   6    3.34    9.17
  10  -8  -7    0.00    7.19
 -10  -8   7    7.79    6.52
 -10  -8   7    9.32    9.73
  10  -8  -8    6.09    8.85
 -10  -8   8    0.59    7.10
 -10  -8   8   -4.71    9.51
  10  -8  -9   15.20    8.70
 -10  -8   9   16.74    8.16
  10  -8 -10    3.78    7.00
 -10  -8  10    2.75    6.52
  10  -8 -11   26.84   10.74
 -10  -8  11   25.35   10.10
  10  -8 -12   -1.26    6.47
 -10  -8  12   -1.82    6.10
  10  -8 -13    0.64    7.10
 -10  -8  13   -0.26    7.27
  10  -8 -14   -0.03    6.78
 -10  -8  14    0.83    5.61
  10  -8 -15   19.67    9.72
 -10  -8  15   21.68    8.51
  10  -8 -16   -4.77    7.40
 -10  -8  16   -3.61    6.37
  10  -8 -17   -5.39    6.64
 -10  -8  17   -1.36    6.16
  10  -8 -18   -0.30    6.14
 -10  -8  18   -6.01    7.67
 -10  -8  19   19.48    8.67
 -10  -8  20    1.71    6.98
 -10  -8  21    9.84    7.37
 -10  -8  22    5.19    7.92
 -10  -8  23   -0.10    5.99
 -10  -8  24   -5.03    7.20
 -10  -8  25    5.32    6.87
  10   8 -26    1.56    7.43
 -10  -8  26    4.43    6.58
  10   8 -27   11.38   11.21
 -10  -8  27    3.19    7.83
  10   8 -28   -4.27    9.18
 -10  -8  28   -0.00    6.68
  10   8 -29    2.75    8.57
  10   8 -30   -6.72   10.52
  10   8 -31   -1.93    7.27
  10   8 -32    1.29    8.15
  10  -9  -1   49.13   12.14
 -10  -9   1   38.00   10.56
 -10  -9   1    6.93   11.30
  10  -9  -2    7.34    8.32
 -10  -9   2    1.64    6.19
 -10  -9   2    9.43   10.71
  10  -9  -3   19.78    9.99
 -10  -9   3   38.74   10.35
 -10  -9   3   24.93   12.72
  10  -9  -4    0.01    7.22
 -10  -9   4   -1.84    6.12
 -10  -9   4   -3.81    9.09
  10  -9  -5    2.59    6.75
 -10  -9   5    6.79    6.88
 -10  -9   5    1.21   10.22
  10  -9  -6    0.50    7.91
 -10  -9   6   -0.00    5.46
 -10  -9   6   -0.00   10.04
  10  -9  -7   46.49   12.62
 -10  -9   7   32.78   11.01
  10  -9  -8   13.26    9.04
 -10  -9   8    4.92    6.27
  10  -9  -9   -1.39    6.54
 -10  -9   9    9.05    7.41
  10  -9 -10    0.01    6.76
 -10  -9  10   13.82    8.25
  10  -9 -11   33.98   11.32
 -10  -9  11   21.89    9.40
  10  -9 -12   -1.30    7.97
 -10  -9  12   -1.79    7.43
  10  -9 -13   14.35    8.93
 -10  -9  13    1.80    6.31
  10  -9 -14   -4.01    7.32
 -10  -9  14   -1.24    7.22
  10  -9 -15   -0.02    6.63
 -10  -9  15   -2.07    6.25
  10  -9 -16    3.66    7.03
 -10  -9  16    2.81    7.18
 -10  -9  17   43.42   12.30
 -10  -9  18   -2.17    5.51
 -10  -9  19   -0.55    7.63
 -10  -9  20    0.32    6.55
 -10  -9  21    8.52    7.32
 -10  -9  22    2.98    6.10
 -10  -9  23    8.84    7.11
 -10  -9  24   -3.77    6.62
 -10  -9  25   -0.09    6.32
 -10  -9  26    2.50    7.72
  10 -10  -1    0.09    7.92
 -10 -10   1    9.97    7.55
 -10 -10   1    4.70    9.86
  10 -10  -2    5.31    7.33
 -10 -10   2   -3.88    6.87
 -10 -10   2   -1.24    9.23
  10 -10  -3   22.66    9.62
 -10 -10   3   13.51    7.45
 -10 -10   3    2.64   10.40
  10 -10  -4   -6.96    8.37
 -10 -10   4    0.05    6.18
  10 -10  -5   23.99   10.66
 -10 -10   5   32.66    9.45
  10 -10  -6    1.96    6.87
 -10 -10   6   -3.54    6.29
  10 -10  -7    8.28    8.57
 -10 -10   7    0.13    5.61
  10 -10  -8   -5.12    7.61
 -10 -10   8   -3.95    6.92
  10 -10  -9   15.49    9.02
 -10 -10   9   41.57   10.55
  10 -10 -10   -4.05    7.04
 -10 -10  10    9.66    6.94
  10 -10 -11    8.12    8.29
 -10 -10  11    4.29    7.11
  10 -10 -12   -0.55    6.55
 -10 -10  12    5.10    5.93
  10 -10 -13   39.27   11.16
 -10 -10  13   11.44    8.40
  10 -10 -14    1.88    7.59
 -10 -10  14    6.88    6.66
 -10 -10  15   21.37    9.32
 -10 -10  16   -1.33    6.49
 -10 -10  17   -3.12    8.49
 -10 -10  18   -3.46    7.56
 -10 -10  19    3.84    7.09
 -10 -10  20    3.54    6.47
 -10 -10  21   14.88    8.31
 -10 -10  22    0.89    6.84
 -10 -10  23    4.64    7.12
  10 -11  -1   19.88    9.55
 -10 -11   1   14.53    8.06
  10 -11  -2    0.27    5.98
 -10 -11   2   -3.52    6.23
  10 -11  -3   12.19    8.25
 -10 -11   3   11.68    7.83
  10 -11  -4    1.59    7.71
 -10 -11   4    1.17    5.71
  10 -11  -5    1.84    7.01
 -10 -11   5    0.26    5.85
  10 -11  -6   -0.74    6.09
 -10 -11   6    2.51    6.39
  10 -11  -7   27.54   11.41
 -10 -11   7   36.95   11.12
  10 -11  -8   -0.93    7.15
 -10 -11   8    4.19    6.60
  10 -11  -9   -2.42    8.94
 -10 -11   9   -0.94    5.42
  10 -11 -10   -1.19    6.61
 -10 -11  10    1.86    6.52
  10 -11 -11   13.26    9.71
 -10 -11  11   15.14    8.48
  10 -11 -12   13.38    9.30
 -10 -11  12    0.10    5.75
 -10 -11  13   10.78    8.00
 -10 -11  14   -3.56    6.60
 -10 -11  15   -1.79    7.19
 -10 -11  16   -0.00    5.72
 -10 -11  17    5.35    6.81
 -10 -11  18    5.32    6.68
 -10 -11  19    0.11    6.42
 -10 -11  20    3.34    6.16
  10 -12  -1   10.24    7.99
 -10 -12   1    7.60    7.88
  10 -12  -2    1.56    7.38
 -10 -12   2   -2.90    6.41
  10 -12  -3   20.74    9.57
 -10 -12   3    1.75    6.97
  10 -12  -4    7.76    7.16
 -10 -12   4    7.10    6.80
  10 -12  -5   20.67    9.77
 -10 -12   5   12.50    7.48
  10 -12  -6    2.36    7.95
 -10 -12   6    5.07    7.68
  10 -12  -7   -0.47    7.72
 -10 -12   7    1.59    6.52
  10 -12  -8   13.81    8.38
 -10 -12   8    7.76    6.35
  10 -12  -9   27.76   10.55
 -10 -12   9   34.69   10.74
  10 -12 -10    5.26    7.19
 -10 -12  10   -1.34    5.87
  10 -12 -11    2.23    8.04
 -10 -12  11   -4.26    6.72
 -10 -12  12    4.96    7.29
 -10 -12  13   12.67    8.12
 -10 -12  14   -0.73    6.16
 -10 -12  15   20.61    9.58
 -10 -12  16    2.33    6.90
 -10 -12  17   -3.49    7.43
  10 -13  -1    3.99    8.13
 -10 -13   1   14.62    8.39
  10 -13  -2    2.13    7.84
 -10 -13   2   -1.81    6.51
  10 -13  -3   14.23    8.67
 -10 -13   3    2.79    7.69
  10 -13  -4    5.76    6.85
 -10 -13   4   -3.84    7.25
  10 -13  -5   13.09    8.96
 -10 -13   5    7.87    6.96
  10 -13  -6    4.78    8.48
 -10 -13   6   -2.38    6.46
  10 -13  -7   12.28    9.31
 -10 -13   7    8.88    7.02
  10 -13  -8    5.69    7.30
 -10 -13   8    2.78    5.93
  10 -13  -9   -0.68    7.11
 -10 -13   9   -6.73    7.08
 -10 -13  10    0.79    6.23
 -10 -13  11    5.80    6.53
 -10 -13  12   10.41    8.03
 -10 -13  13   10.25    7.17
 -10 -13  14   -1.90    7.50
  10 -14  -1   -3.21    8.03
 -10 -14   1    5.46    6.28
  10 -14  -2    2.35    6.60
 -10 -14   2   -1.24    7.77
  10 -14  -3   -0.19    7.52
 -10 -14   3    4.96    6.07
  10 -14  -4    1.92    8.11
 -10 -14   4   -3.61    6.49
  10 -14  -5   -0.38    6.82
 -10 -14   5   10.04    7.54
  10 -14  -6    2.34    8.76
 -10 -14   6    2.99    6.43
  10 -14  -7    3.98    8.97
 -10 -14   7    2.29    6.26
 -10 -14   8    2.07    6.78
 -10 -14   9   -0.60    6.51
 -10 -14  10    7.45    7.72
  10 -15  -1    2.21    8.25
 -10 -15   1   -2.37    7.20
  10 -15  -2   15.94    9.06
 -10 -15   2    1.99    6.10
  10 -15  -3   -3.55    8.13
 -10 -15   3    0.22    6.53
  10 -15  -4    1.68    7.79
 -10 -15   4   -0.02    6.90
  10 -15  -5   -0.66    7.84
 -10 -15   5   -0.02    6.83
 -10 -15   6   -0.41    5.92
  10 -16  -3    7.09    7.85
  -9   0   1    1.89    9.66
  -9   0   2    3.21    9.39
  -9   0   3  120.84   24.82
  -9   0   4   -1.16    8.18
   9   0  -4    1.11    9.22
  -9   0   5   25.28   12.24
   9   0  -5    9.17    9.41
  -9   0   6    7.16    8.96
   9   0  -6   -0.29    4.94
   9   0  -6   -2.44    9.10
  -9   0   7  172.97   27.02
   9   0  -7   98.61   20.41
   9   0  -7  139.00   26.51
  -9   0   8   -1.67    9.69
   9   0  -8    2.05    5.40
   9   0  -8   -0.06    8.96
  -9   0   9  119.97   21.81
   9   0  -9   69.29   15.62
   9   0  -9  110.18   21.76
  -9   0  10   -2.11    9.18
   9   0 -10    0.02    4.35
   9   0 -10    3.48    9.93
  -9   0  11    4.99    9.21
   9   0 -11    5.68    5.61
   9   0 -11   17.16   10.86
  -9   0  12   -0.56    9.28
   9   0 -12   -1.23    4.62
   9   0 -12    2.63    9.81
   9   0 -13  136.56   23.23
   9   0 -14    1.22    5.02
   9   0 -15   43.91   10.55
   9   0 -16    0.99    4.60
   9   0 -17   18.20    6.79
   9   0 -18    0.99    4.82
   9   0 -19   63.86   13.60
   9   0 -20    0.69    6.32
  -9   0  21   36.14   10.06
   9   0 -21   18.03    8.14
  -9   0  22   -4.23    6.53
  -9   0  23   66.18   14.91
  -9   0  24   -1.22    6.59
  -9   0  25   44.81   11.41
  -9   0  26   -1.93    5.67
  -9   0  27   -0.69    5.37
  -9   0  28   -2.06    5.81
  -9   0  29   30.56    9.69
   9   0 -30   -2.72    6.73
   9   0 -31    0.96    6.59
   9   0 -32   -2.54    7.57
   9   0 -33    1.07    6.02
   9   0 -34    1.41    6.32
  -9   1   1  361.88   60.16
  -9  -1   1  376.43   59.80
  -9   1   2   -3.04   10.26
   9  -1  -2    9.65   10.63
  -9  -1   2    7.51    9.07
  -9   1   3   -4.01   10.66
   9  -1  -3    4.73   10.34
  -9  -1   3   -0.46    9.12
  -9   1   4   38.43   15.33
   9  -1  -4   38.15   15.66
  -9  -1   4  103.81   18.89
  -9   1   5  112.40   26.22
   9  -1  -5  136.18   27.94
   9   1  -5  149.58   23.28
  -9  -1   5  136.15   27.05
  -9   1   6   12.78   10.42
   9  -1  -6   -3.49   10.75
   9   1  -6    2.25    5.63
   9   1  -6    1.94    9.56
  -9  -1   6   -0.34    8.39
  -9   1   7   44.10   15.06
   9  -1  -7   38.30   10.76
   9  -1  -7   32.66   14.97
   9   1  -7   58.73   11.87
   9   1  -7   75.08   16.56
  -9  -1   7   50.75   15.05
  -9   1   8    1.26    9.04
   9  -1  -8    5.40    5.93
   9  -1  -8    2.08    9.78
   9   1  -8   -0.07    4.92
   9   1  -8   -3.98   10.71
  -9  -1   8   -3.29    9.28
  -9   1   9   17.54   12.15
   9  -1  -9    2.40    5.51
   9  -1  -9   25.31   12.94
   9   1  -9   19.07    6.96
   9   1  -9   17.78   10.85
  -9  -1   9    2.08    9.98
  -9   1  10   -3.18    9.48
   9  -1 -10   -0.07    5.00
   9  -1 -10   18.90   11.33
   9   1 -10    1.89    5.74
   9   1 -10    1.46    9.06
  -9  -1  10    6.82    9.98
  -9   1  11   70.37   21.43
   9  -1 -11  113.78   19.23
   9  -1 -11   71.06   22.44
   9   1 -11  121.68   19.36
   9   1 -11  135.00   24.39
  -9  -1  11  119.54   23.56
   9  -1 -12   -2.22    5.56
   9   1 -12   -1.99    4.60
   9   1 -12    9.04    9.19
  -9  -1  12   -2.62    8.59
   9  -1 -13   13.11    6.54
   9   1 -13    4.43    5.66
  -9  -1  13    6.51    9.58
   9  -1 -14    2.50    5.47
   9   1 -14   -0.29    4.69
   9  -1 -15   15.55    8.17
   9   1 -15   74.99   11.43
   9  -1 -16   24.44    7.62
   9   1 -16   18.84    7.56
   9  -1 -17   63.29   13.11
   9   1 -17   66.66   13.54
   9  -1 -18    2.83    4.91
   9   1 -18   -0.94    5.52
   9  -1 -19    6.72    5.70
   9   1 -19    5.22    6.69
  -9  -1  19   17.31    7.44
   9  -1 -20    5.35    5.51
   9   1 -20   16.09    7.32
  -9  -1  20   16.79    7.85
   9  -1 -21   94.95   17.40
  -9  -1  21   87.48   18.55
  -9   1  22    0.71    6.66
   9  -1 -22   -1.48    5.49
  -9  -1  22    1.42    6.10
  -9   1  23    3.98    7.36
   9  -1 -23   16.79    6.66
  -9  -1  23    5.48    6.08
  -9   1  24   -3.17    6.61
  -9  -1  24    0.29    5.28
  -9   1  25    5.56    6.92
  -9  -1  25   11.27    6.46
  -9   1  26    0.58    5.20
  -9  -1  26    2.36    5.59
  -9   1  27   35.26   10.30
  -9  -1  27   32.53   10.37
  -9   1  28   -2.34    6.42
   9   1 -28    0.87    6.64
  -9  -1  28    0.34    5.46
   9   1 -29   -0.15    5.50
  -9  -1  29    2.69    5.66
   9   1 -30    2.13    5.51
  -9  -1  30   -1.12    5.73
   9   1 -31   16.16    8.27
   9  -1 -32    3.47    6.08
   9   1 -32   -2.71    6.68
   9  -1 -33    6.86    6.80
   9   1 -33    2.57    7.26
   9  -1 -34   -1.87    6.70
   9   1 -34   -2.80    7.49
  -9   2   1   30.71   12.94
   9  -2  -1   37.76   10.35
   9  -2  -1   17.68   11.01
  -9  -2   1   37.79   13.55
  -9   2   2    7.83   10.42
   9  -2  -2    1.39    6.50
   9  -2  -2    4.86   11.10
  -9  -2   2    5.64    8.41
  -9   2   3  144.55   25.93
   9  -2  -3   72.59   20.21
   9  -2  -3  131.16   25.43
   9   2  -3  126.47   20.24
  -9  -2   3  129.07   24.78
  -9   2   4    3.00    9.20
   9  -2  -4    6.27    8.03
   9  -2  -4   -5.95    9.94
   9   2  -4    3.18    5.69
  -9  -2   4    1.93    8.50
  -9   2   5   15.14    9.94
   9  -2  -5   -0.08    6.78
   9  -2  -5   11.16   10.67
   9   2  -5   14.80    6.35
  -9  -2   5   10.86    9.48
  -9   2   6    4.20    9.42
   9  -2  -6   -0.06    6.17
   9  -2  -6    0.16   10.17
   9   2  -6   -0.96    5.77
  -9  -2   6   -6.92    9.84
  -9   2   7   64.96   16.01
   9  -2  -7   62.94   12.85
   9  -2  -7   67.48   16.60
   9   2  -7   35.54   10.88
  -9  -2   7   41.34   15.25
  -9   2   8   31.06   12.28
   9  -2  -8   20.05    8.14
   9  -2  -8    9.85   12.07
   9   2  -8   21.56    7.17
  -9  -2   8   16.12   11.61
  -9   2   9   19.71   12.61
   9  -2  -9   49.81   11.21
   9  -2  -9   57.46   16.15
   9   2  -9   39.23    9.91
   9   2  -9   44.26   14.87
  -9  -2   9   38.03   13.33
  -9   2  10    1.83    9.12
   9  -2 -10    6.95    6.52
   9  -2 -10    7.00    9.60
   9   2 -10   -1.39    5.18
   9   2 -10   -5.01   10.29
  -9  -2  10    1.09    9.98
   9  -2 -11   -1.15    5.64
   9   2 -11    2.97    5.03
   9   2 -11   -2.29    9.55
  -9  -2  11   -4.19    9.70
   9  -2 -12    9.54    7.15
   9   2 -12   12.06    6.17
   9   2 -12   12.12   10.70
  -9  -2  12   10.03   10.63
   9  -2 -13   40.76    9.69
   9   2 -13   12.25    7.93
   9   2 -13   36.16   13.25
  -9  -2  13   46.18   14.43
   9  -2 -14   33.02    9.31
   9   2 -14   33.25    9.65
   9  -2 -15   14.74    6.48
   9   2 -15   23.77    8.00
   9  -2 -16    1.19    4.45
   9   2 -16   -0.68    5.43
  -9  -2  16   -0.48    7.51
   9  -2 -17   67.33   12.13
   9   2 -17   40.08   11.20
  -9  -2  17   43.88   12.41
   9  -2 -18    1.33    4.86
   9   2 -18    1.74    5.20
  -9  -2  18    5.66    6.81
   9  -2 -19   99.37   19.97
  -9  -2  19  145.82   22.48
   9  -2 -20    2.34    4.96
  -9  -2  20    4.23    6.50
   9  -2 -21    9.11    5.63
  -9  -2  21   -1.34    6.48
   9  -2 -22    8.28    6.49
  -9  -2  22   10.45    6.70
   9  -2 -23   39.71   10.45
  -9  -2  23   44.31   11.62
  -9   2  24   -3.70    7.45
   9  -2 -24   -1.16    5.25
  -9  -2  24    2.04    6.05
  -9   2  25   18.33    7.93
   9   2 -25   25.29    8.47
  -9  -2  25    0.63    6.92
  -9   2  26    3.94    6.09
   9   2 -26    0.59    6.42
  -9  -2  26   -5.23    6.23
   9   2 -27   -1.90    6.16
  -9  -2  27    2.84    5.91
   9   2 -28   -3.49    6.95
  -9  -2  28   -1.12    4.80
   9   2 -29    1.99    5.81
  -9  -2  29    6.03    6.69
   9   2 -30   -1.22    6.09
  -9  -2  30    0.12    5.05
   9   2 -31    4.63    7.31
  -9  -2  31    1.66    5.34
   9   2 -32   -1.58    6.47
  -9  -2  32   -0.01    6.16
   9   2 -33   -4.11    7.99
   9  -2 -34   -4.29    6.81
   9   2 -34   -2.66    6.74
  -9   3   1  215.06   35.17
   9  -3  -1  172.52   29.84
   9  -3  -1  159.67   32.55
   9   3  -1  166.38   28.64
  -9  -3   1  189.88   32.91
  -9   3   2   17.37   11.30
   9  -3  -2   23.46    9.04
   9  -3  -2   32.60   13.23
   9   3  -2   22.48    7.36
  -9  -3   2   34.11   12.71
  -9   3   3   -3.39   11.36
   9  -3  -3    0.07    6.16
   9  -3  -3    0.34    9.57
   9   3  -3   -1.11    5.61
  -9  -3   3    2.42   10.07
  -9   3   4    3.28   10.16
   9  -3  -4    4.41    8.12
   9  -3  -4    2.25    9.96
   9   3  -4    5.21    4.29
  -9  -3   4   -2.27   10.08
  -9   3   5   34.96   14.86
   9  -3  -5   63.93   13.86
   9  -3  -5   46.54   15.78
   9   3  -5   49.45   11.55
  -9  -3   5   75.72   17.09
  -9   3   6   39.23   14.25
   9  -3  -6   48.17   11.24
   9  -3  -6   28.17   14.31
   9   3  -6   38.20    9.67
  -9  -3   6   42.64   13.63
  -9   3   7   19.71   13.01
   9  -3  -7   16.86    8.44
   9  -3  -7   26.53   13.46
   9   3  -7   40.17    9.03
  -9  -3   7   38.13   13.26
  -9   3   8   -1.81    9.30
   9  -3  -8   -1.41    6.54
   9  -3  -8   -1.07    9.40
   9   3  -8    7.01    5.53
  -9  -3   8    2.45    9.39
   9  -3  -9   13.68    8.49
   9   3  -9   13.84    6.91
  -9  -3   9   12.85   10.95
   9  -3 -10   -5.12    7.54
   9   3 -10    4.42    5.88
  -9  -3  10   18.53   10.80
   9  -3 -11  149.68   23.84
   9   3 -11  133.95   23.10
  -9  -3  11  107.50   26.08
   9  -3 -12   26.21    9.00
   9   3 -12   26.09    8.89
  -9  -3  12   44.11   13.33
   9  -3 -13   18.81    7.19
   9   3 -13   11.24    6.35
  -9  -3  13    9.33   10.54
   9  -3 -14    0.43    5.40
   9   3 -14    2.57    5.10
  -9  -3  14   -1.01    6.35
  -9  -3  14    3.05    9.51
   9  -3 -15   59.51   13.39
   9   3 -15   78.99   15.00
  -9  -3  15   69.99   15.43
   9  -3 -16   15.72    7.05
  -9  -3  16   14.40    8.37
   9  -3 -17   28.67    9.01
  -9  -3  17   38.35   10.57
   9  -3 -18    0.65    5.04
  -9  -3  18    3.20    7.05
   9  -3 -19    0.71    4.59
  -9  -3  19    2.77    6.13
   9  -3 -20    4.62    5.73
  -9  -3  20   13.60    8.11
   9  -3 -21   53.54   13.75
   9   3 -21   72.39   15.75
  -9  -3  21   95.21   16.25
   9  -3 -22    7.97    5.90
   9   3 -22    7.36    6.90
  -9  -3  22    2.67    6.97
   9  -3 -23    9.26    5.75
   9   3 -23    8.84    7.77
  -9  -3  23   13.86    7.26
   9  -3 -24   -3.22    4.98
   9   3 -24    5.58    7.22
  -9  -3  24   -0.05    7.12
  -9   3  25   19.27    7.99
   9  -3 -25   11.88    6.30
   9   3 -25   10.10    7.69
  -9  -3  25   12.65    7.61
   9   3 -26    0.82    6.44
  -9  -3  26    3.23    6.20
   9   3 -27    0.44    6.91
  -9  -3  27    7.15    5.88
   9   3 -28   -4.70    7.62
  -9  -3  28    2.66    5.46
   9   3 -29    2.36    6.94
  -9  -3  29   -2.49    6.45
   9   3 -30   -4.55    7.15
  -9  -3  30   -0.36    6.01
   9   3 -31   25.87   10.05
  -9  -3  31   21.23    8.91
   9   3 -32   -5.79    7.91
  -9  -3  32    7.17    5.62
   9   3 -33    2.90    7.46
  -9  -3  33    2.27    6.66
   9   3 -34    4.01    8.12
  -9   4   1   -3.10    9.76
   9  -4  -1   -2.71    7.27
   9  -4  -1   -3.80    9.43
   9   4  -1    1.47    5.52
  -9   4   2   60.23   18.53
   9  -4  -2   48.73   12.72
   9  -4  -2   48.43   15.74
   9   4  -2   49.60   11.52
  -9  -4   2   56.52   16.34
  -9   4   3   38.36   16.11
   9  -4  -3   57.31   13.74
   9  -4  -3   59.12   17.15
   9   4  -3   66.35   12.31
  -9  -4   3   43.41   14.82
  -9   4   4   83.49   19.72
   9  -4  -4   69.60   15.49
   9  -4  -4   54.85   18.14
   9   4  -4   60.59   13.72
  -9  -4   4   92.12   19.76
  -9   4   5   57.20   19.74
   9  -4  -5   96.21   17.92
   9  -4  -5   62.63   20.32
   9   4  -5  106.71   17.18
  -9  -4   5   92.54   20.63
  -9   4   6   -2.69   10.02
   9  -4  -6    2.69    6.54
   9  -4  -6    6.01   11.06
   9   4  -6   12.82    6.53
  -9  -4   6    2.45   10.34
   9  -4  -7   67.43   15.03
   9   4  -7   79.88   14.40
  -9  -4   7   45.62   16.68
   9  -4  -8  129.10   20.14
   9   4  -8   95.67   18.48
  -9  -4   8   65.64   20.26
   9  -4  -9   42.22   12.47
   9   4  -9   60.33   12.16
  -9  -4   9   51.79   16.38
   9  -4 -10   -3.04    7.36
   9   4 -10    3.96    5.13
  -9  -4  10    6.33    9.62
   9  -4 -11    3.46    6.43
   9   4 -11    0.48    5.48
  -9  -4  11    7.20    6.76
  -9  -4  11   10.66    9.18
   9  -4 -12   -2.69    6.41
   9   4 -12   -1.84    5.82
  -9  -4  12   -0.66    7.76
  -9  -4  12    4.62   10.28
   9  -4 -13   43.94   10.50
   9   4 -13   50.33   11.28
  -9  -4  13   28.66   10.54
  -9  -4  13   30.09   12.88
   9  -4 -14   16.81    7.33
  -9  -4  14   14.96    8.58
  -9  -4  14   14.29   10.48
   9  -4 -15   15.72    7.22
  -9  -4  15   18.76    9.28
   9  -4 -16   -2.65    5.59
  -9  -4  16   -0.80    6.61
   9  -4 -17   22.08    7.26
  -9  -4  17   16.77    8.95
   9  -4 -18   74.92   13.83
   9   4 -18   59.12   15.72
  -9  -4  18   61.51   14.97
   9  -4 -19   57.37   12.89
   9   4 -19   54.28   14.65
  -9  -4  19   77.39   14.55
   9  -4 -20   -0.55    4.95
   9   4 -20   -1.57    6.33
  -9  -4  20    5.60    6.96
   9  -4 -21    9.28    5.68
   9   4 -21   -1.20    6.98
  -9  -4  21    2.37    5.89
   9  -4 -22   -1.18    6.01
   9   4 -22    0.19    6.74
  -9  -4  22    1.50    5.86
   9  -4 -23   25.03    8.56
   9   4 -23   61.39   13.15
  -9  -4  23   36.39   10.81
   9  -4 -24   12.83    6.63
   9   4 -24   15.24    8.10
  -9  -4  24   16.46    7.65
   9   4 -25   -2.93    7.30
  -9  -4  25   13.90    7.30
   9   4 -26   -2.60    6.85
  -9  -4  26    1.24    5.60
   9   4 -27    7.92    7.78
  -9  -4  27    4.44    6.82
   9   4 -28    1.71    6.43
  -9  -4  28    1.42    5.29
   9   4 -29   18.24    9.53
  -9  -4  29   29.66   10.03
   9   4 -30   -0.35    7.45
  -9  -4  30   -0.04    5.56
   9   4 -31    7.94    7.88
  -9  -4  31    1.84    6.10
   9   4 -32    2.62    6.55
  -9  -4  32   -1.66    6.01
   9   4 -33    5.20    7.38
  -9  -4  33    1.54    6.61
   9   4 -34    1.43    7.96
  -9  -4  34   -0.09    6.87
  -9   5   1  110.51   25.77
   9  -5  -1  110.14   21.54
   9  -5  -1  118.85   24.46
   9   5  -1  109.88   19.78
  -9   5   2   61.95   18.40
   9  -5  -2   82.37   15.88
   9  -5  -2   85.04   20.40
   9   5  -2   62.74   13.80
  -9   5   3   17.95   13.08
   9  -5  -3    4.39    7.34
   9  -5  -3    2.18   10.91
   9   5  -3    7.59    5.76
  -9   5   4   59.03   21.02
   9  -5  -4   63.80   16.77
   9   5  -4  117.09   17.04
   9  -5  -5   11.03    7.95
   9   5  -5   48.07    9.99
   9  -5  -6   40.85   11.15
   9   5  -6   25.43    9.07
  -9  -5   6   49.38   14.30
   9  -5  -7  105.92   18.33
   9   5  -7   68.92   15.65
  -9  -5   7   91.73   21.38
   9  -5  -8   -4.15    6.95
   9   5  -8   -0.27    5.08
  -9  -5   8    1.34    6.26
  -9  -5   8   -2.08    9.72
   9  -5  -9    3.76    5.89
   9   5  -9    0.31    6.17
  -9  -5   9   -2.32    5.73
  -9  -5   9   -1.54    9.77
   9  -5 -10    0.86    7.52
   9   5 -10    3.55    6.38
  -9  -5  10    1.73    7.66
  -9  -5  10   14.00    9.39
   9  -5 -11   49.28   12.68
  -9  -5  11   59.36   13.58
  -9  -5  11   47.22   15.70
   9  -5 -12   18.57    8.20
  -9  -5  12   26.52    9.72
  -9  -5  12    8.28   10.66
   9  -5 -13   -0.71    6.66
  -9  -5  13   -2.50    7.52
  -9  -5  13   -4.61   10.89
   9  -5 -14   14.16    7.17
  -9  -5  14    2.62    6.30
   9  -5 -15   16.53    7.69
  -9  -5  15   31.17    9.35
   9  -5 -16   36.42    9.38
   9   5 -16   24.59   10.27
  -9  -5  16   34.76   10.62
   9  -5 -17   58.59   11.12
   9   5 -17   27.68   10.99
  -9  -5  17   29.07   10.41
   9  -5 -18    3.18    5.66
   9   5 -18    7.60    7.44
  -9  -5  18   10.08    7.51
   9  -5 -19    0.31    5.15
   9   5 -19   -0.39    5.89
  -9  -5  19   -0.84    6.24
   9  -5 -20    2.65    4.67
   9   5 -20   13.29    9.13
  -9  -5  20    7.12    6.13
   9  -5 -21   24.34    7.25
   9   5 -21   10.41    7.80
  -9  -5  21   13.22    8.18
   9  -5 -22   24.71    8.29
   9   5 -22   41.58   11.96
  -9  -5  22   42.24   10.71
   9   5 -23    3.20    8.20
  -9  -5  23   -2.03    6.83
   9   5 -24    0.94    7.31
  -9  -5  24    3.77    6.33
   9   5 -25   -2.95    7.03
  -9  -5  25    1.69    6.52
   9   5 -26   33.37   11.19
  -9  -5  26   11.79    8.38
   9   5 -27    4.01    8.18
  -9  -5  27   16.78    8.39
   9   5 -28    0.33    7.36
  -9  -5  28   -1.21    5.90
   9   5 -29    5.07    7.34
  -9  -5  29   -1.51    5.94
   9   5 -30   -1.90    7.74
  -9  -5  30    3.13    6.76
   9   5 -31   -1.93    7.80
  -9  -5  31    6.61    6.99
   9   5 -32   15.09    9.59
  -9  -5  32    8.92    7.10
   9   5 -33    1.86    7.39
  -9  -5  33    6.82    6.50
   9   5 -34    2.04    8.15
  -9  -5  34   -1.18    5.94
  -9  -5  35   -1.06    6.60
  -9   6   1    4.89   10.70
   9  -6  -1    1.89    7.40
   9   6  -1    1.65    5.18
  -9  -6   1   -3.94    9.28
   9  -6  -2  116.59   19.83
   9   6  -2  100.29   17.83
  -9  -6   2   57.28   20.10
   9  -6  -3   11.72    8.86
   9   6  -3   33.42    8.81
  -9  -6   3   41.74   14.04
   9  -6  -4   38.89   11.19
   9   6  -4   31.92    9.58
  -9  -6   4   24.73    9.79
   9  -6  -5   36.28   10.77
   9   6  -5   23.82    9.12
  -9  -6   5   31.42    9.99
   9  -6  -6    9.83    8.07
   9   6  -6   29.65    9.14
   9   6  -6    2.91    6.73
  -9  -6   6    1.19    6.04
   9  -6  -7    2.85    7.98
   9   6  -7   20.42    8.34
  -9  -6   7   26.40    9.11
   9  -6  -8   63.21   14.29
   9   6  -8   46.62   13.36
  -9  -6   8   59.23   13.85
   9  -6  -9   16.51    9.28
   9   6  -9    7.91    7.42
  -9  -6   9   13.35    7.25
   9  -6 -10   -0.53    6.97
   9   6 -10   -3.28    7.39
  -9  -6  10    1.42    6.07
  -9  -6  10    1.78   10.67
   9  -6 -11   -1.87    7.64
  -9  -6  11   -2.09    5.50
  -9  -6  11    3.08    9.03
   9  -6 -12   29.86   10.89
   9   6 -12   53.88   12.69
  -9  -6  12   46.67   11.97
   9  -6 -13   17.02    9.07
  -9  -6  13    2.89    6.88
   9  -6 -14   41.40   12.36
  -9  -6  14   69.43   13.74
   9  -6 -15    1.38    6.76
  -9  -6  15   13.56    7.10
   9  -6 -16    9.12    6.55
   9   6 -16    9.47    7.27
  -9  -6  16    1.81    6.10
   9  -6 -17    7.82    7.24
   9   6 -17   -0.03    6.58
  -9  -6  17    2.26    6.90
   9  -6 -18   27.52    8.30
   9   6 -18   26.47   10.67
  -9  -6  18   21.29    9.03
   9  -6 -19    8.96    6.55
   9   6 -19    4.83    8.48
  -9  -6  19   21.19    8.16
   9  -6 -20   11.88    5.61
   9   6 -20    4.26    7.43
  -9  -6  20    7.48    7.54
   9  -6 -21   -0.89    5.00
   9   6 -21   -0.26    7.33
  -9  -6  21   -0.18    5.91
   9   6 -22    5.67    8.50
  -9  -6  22    0.57    6.12
   9   6 -23   20.00    9.57
  -9  -6  23    7.85    7.42
   9   6 -24   19.36    9.91
  -9  -6  24    9.49    7.16
   9   6 -25    3.50    7.81
  -9  -6  25    8.37    7.50
   9   6 -26    5.52    7.66
  -9  -6  26    5.28    6.37
   9   6 -27   -0.64    6.21
  -9  -6  27    3.95    6.13
   9   6 -28    3.15    7.85
  -9  -6  28    9.52    7.62
   9   6 -29   -1.36    8.20
  -9  -6  29    7.48    6.74
   9   6 -30    5.24    8.63
  -9  -6  30    2.11    7.03
   9   6 -31    0.38    8.04
  -9  -6  31    2.54    7.53
   9   6 -32   -2.28    7.56
  -9  -6  32   -4.17    6.96
   9   6 -33    6.13    8.59
  -9  -6  33    0.97    6.60
   9   6 -34    0.00    7.75
  -9  -6  34    0.63    6.69
  -9  -6  35    0.50    7.26
  -9  -6  36   -1.74    6.24
   9  -7  -1    8.60    6.88
   9   7  -1   12.82    7.10
  -9  -7   1   12.42    8.38
  -9  -7   1   -2.83   11.16
   9  -7  -2    4.62    7.61
   9   7  -2    0.26    5.62
  -9  -7   2   13.11    7.68
  -9  -7   2   21.48   11.97
   9  -7  -3    6.75    7.99
  -9  -7   3   -0.07    6.67
  -9  -7   3    0.92    9.97
   9  -7  -4   17.66    9.07
  -9  -7   4   25.86    9.04
  -9  -7   4   18.67   11.93
   9  -7  -5   15.81    8.11
  -9  -7   5   13.93    8.07
  -9  -7   5    9.03    9.61
   9  -7  -6   37.28   12.78
  -9  -7   6   76.75   13.98
  -9  -7   6   41.96   14.63
   9  -7  -7   -6.71    7.50
  -9  -7   7    3.20    6.58
  -9  -7   7   -7.03   11.48
   9  -7  -8    5.97    6.65
  -9  -7   8    2.47    6.44
  -9  -7   8   -2.23   11.01
   9  -7  -9   10.77    7.32
   9   7  -9    6.23    7.28
  -9  -7   9   14.21    8.43
   9  -7 -10    8.26    8.82
   9   7 -10   40.11   10.42
  -9  -7  10   18.50    8.92
   9  -7 -11   20.64    8.95
   9   7 -11   -0.80    6.41
  -9  -7  11   23.45    8.27
   9  -7 -12   59.14   14.11
   9   7 -12   77.22   16.24
  -9  -7  12   45.11   13.14
   9  -7 -13    4.05    5.82
   9   7 -13    6.93    7.72
  -9  -7  13    0.26    6.62
   9  -7 -14   13.60    8.10
  -9  -7  14    2.87    5.91
   9  -7 -15    3.43    7.26
  -9  -7  15   -0.69    6.36
   9  -7 -16   45.61   11.96
   9   7 -16   59.92   14.34
  -9  -7  16   54.77   12.77
   9  -7 -17    0.84    5.71
   9   7 -17    2.36    7.83
  -9  -7  17    9.29    6.93
   9  -7 -18   -0.58    5.42
   9   7 -18   -0.93    6.57
  -9  -7  18    8.04    7.30
   9  -7 -19   -2.13    5.82
   9   7 -19   -1.74    6.60
  -9  -7  19   -0.23    6.92
   9   7 -20    2.93    7.40
  -9  -7  20   20.25    8.99
   9   7 -21   13.72    8.70
  -9  -7  21   17.36    7.83
   9   7 -22   16.73   10.01
  -9  -7  22   23.39    8.93
   9   7 -23    0.73    7.60
  -9  -7  23   -0.98    6.50
   9   7 -24    1.93    7.01
  -9  -7  24   -2.53    7.49
   9   7 -25    1.09    7.72
  -9  -7  25    1.35    5.71
   9   7 -26    8.37   10.30
  -9  -7  26   43.18   11.12
   9   7 -27    5.09    8.55
  -9  -7  27    8.66    6.47
   9   7 -28   -0.32    8.89
  -9  -7  28   -0.69    6.60
   9   7 -29   -3.43    8.20
  -9  -7  29   -0.45    5.90
   9   7 -30    4.44    9.10
  -9  -7  30    0.72    6.89
   9   7 -31   -1.63    7.71
  -9  -7  31    1.76    6.41
   9   7 -32    3.65    9.75
  -9  -7  32    4.33    7.35
   9   7 -33   -0.01    7.50
  -9  -7  33   -1.10    6.44
   9  -8  -1   17.95    8.92
  -9  -8   1   21.01    8.69
  -9  -8   1    1.97    9.17
   9  -8  -2   28.10    9.95
  -9  -8   2   13.62    7.89
  -9  -8   2   33.13   12.01
   9  -8  -3   -5.96    8.26
  -9  -8   3    1.98    6.53
  -9  -8   3   -0.56    7.78
   9  -8  -4   65.34   14.36
  -9  -8   4   52.69   12.93
  -9  -8   4   35.53   15.26
   9  -8  -5   -4.99    8.02
  -9  -8   5   -0.55    5.79
  -9  -8   5   -6.26    9.97
   9  -8  -6    0.28    7.73
  -9  -8   6    5.01    6.72
  -9  -8   6    5.94   10.90
   9  -8  -7   -1.03    6.61
  -9  -8   7   -1.74    5.11
  -9  -8   7    0.23   10.24
   9  -8  -8   65.96   16.31
  -9  -8   8   87.12   16.31
   9  -8  -9    9.73    8.04
  -9  -8   9   17.33    8.33
   9  -8 -10   31.99   10.13
  -9  -8  10   27.33    9.54
   9  -8 -11    8.49    7.94
  -9  -8  11   -0.00    6.61
   9  -8 -12   30.79    9.43
  -9  -8  12    8.34    6.64
   9  -8 -13    2.55    7.65
  -9  -8  13    2.84    5.63
   9  -8 -14   20.22    9.30
  -9  -8  14   22.47    8.42
   9  -8 -15    1.95    7.30
  -9  -8  15    0.75    4.84
   9  -8 -16   -1.08    6.58
  -9  -8  16    3.46    6.46
   9  -8 -17    1.50    6.90
   9   8 -17   -4.34    7.05
  -9  -8  17    2.30    6.72
   9  -8 -18    9.12    7.02
   9   8 -18   14.42    8.83
  -9  -8  18   42.97    9.96
   9   8 -19    8.70    7.17
  -9  -8  19   -0.34    6.18
   9   8 -20    5.86    7.28
  -9  -8  20   15.43    7.66
   9   8 -21    0.63    7.42
  -9  -8  21    6.87    7.10
   9   8 -22   -0.65    6.98
  -9  -8  22    8.55    7.26
   9   8 -23    3.14    7.56
  -9  -8  23    0.47    6.13
   9   8 -24    2.72    8.34
  -9  -8  24    5.44    7.47
   9   8 -25    4.61    9.42
  -9  -8  25   -2.11    6.09
   9   8 -26    9.16    8.94
  -9  -8  26   22.05    8.92
   9   8 -27   -2.82    7.77
  -9  -8  27    0.85    5.83
   9   8 -28    1.90    8.89
  -9  -8  28    9.89    7.85
   9   8 -29    2.89    9.13
  -9  -8  29   -3.02    8.14
   9   8 -30   10.26    9.78
  -9  -8  30    1.12    6.60
   9   8 -31   -0.08    7.65
  -9  -8  31   -1.32    7.55
   9   8 -32   -1.37    7.62
   9   8 -33   -4.00    8.97
   9  -9  -1   10.63    8.49
  -9  -9   1    6.67    8.44
  -9  -9   1   -3.82    9.46
   9  -9  -2   20.50   10.44
  -9  -9   2   44.15   10.77
  -9  -9   2   25.56   12.69
   9  -9  -3    5.00    7.88
  -9  -9   3    4.58    6.69
  -9  -9   3    0.28    9.48
   9  -9  -4    3.65    7.55
  -9  -9   4    4.38    6.38
  -9  -9   4    2.73   10.01
   9  -9  -5    8.06    6.99
  -9  -9   5    1.96    7.01
   9  -9  -6   70.76   15.78
  -9  -9   6   61.98   14.52
   9  -9  -7   -0.49    6.94
  -9  -9   7    2.73    6.27
   9  -9  -8    1.53    6.66
  -9  -9   8   -1.36    6.86
   9  -9  -9   -0.91    7.33
  -9  -9   9   -0.94    5.87
   9  -9 -10    1.93    7.04
  -9  -9  10   11.64    7.96
  -9  -9  11    1.41    6.44
   9  -9 -12   45.91   11.94
  -9  -9  12   29.38   11.11
   9  -9 -13    1.68    6.47
  -9  -9  13   -0.98    5.45
   9  -9 -14    3.67    7.13
  -9  -9  14    1.38    6.59
   9  -9 -15    2.11    6.69
  -9  -9  15   -4.72    7.62
   9  -9 -16   57.43   13.86
  -9  -9  16   49.72   13.75
  -9  -9  17   -0.23    6.68
  -9  -9  18   -2.32    6.46
  -9  -9  19   -1.15    6.51
  -9  -9  20    0.74    7.47
  -9  -9  21    2.95    6.64
  -9  -9  22   21.03    8.98
  -9  -9  23   -0.85    6.47
  -9  -9  24    2.37    5.78
  -9  -9  25   -0.71    5.94
  -9  -9  26   11.83    7.97
  -9  -9  27   13.21    8.00
  -9  -9  28   -3.49    6.50
  -9  -9  29    4.20    6.80
   9   9 -30   -0.66    8.62
   9   9 -31    2.46    7.88
   9   9 -32   10.30    9.62
   9   9 -33   -3.14   10.08
   9 -10  -1    1.49    7.93
  -9 -10   1    1.55    5.28
  -9 -10   1    6.67    9.76
   9 -10  -2   10.67    8.13
  -9 -10   2   22.15    8.16
   9 -10  -3    1.20    8.45
  -9 -10   3   -0.54    5.65
   9 -10  -4   27.07   10.86
  -9 -10   4   23.85    9.06
   9 -10  -5    7.30    7.37
  -9 -10   5   -1.95    7.58
   9 -10  -6    4.99    6.77
  -9 -10   6   -0.58    6.58
   9 -10  -7    0.71    7.05
  -9 -10   7   -1.99    7.37
   9 -10  -8   20.93    8.94
  -9 -10   8   28.50    9.69
   9 -10  -9    0.19    6.95
  -9 -10   9   -0.94    5.24
   9 -10 -10    3.20    7.24
  -9 -10  10    2.11    6.22
   9 -10 -11    2.13    7.50
  -9 -10  11   12.67    7.02
   9 -10 -12   14.00    7.44
  -9 -10  12    3.37    5.91
   9 -10 -13    5.37    6.89
  -9 -10  13    3.98    6.91
   9 -10 -14   37.39   10.89
  -9 -10  14   37.26   11.34
  -9 -10  15   -0.20    5.77
  -9 -10  16    1.01    6.72
  -9 -10  17    0.37    6.93
  -9 -10  18   22.80    9.13
  -9 -10  19    0.43    5.97
  -9 -10  20   17.20    8.93
  -9 -10  21    1.10    6.85
  -9 -10  22    3.23    7.77
  -9 -10  23   -2.24    6.89
  -9 -10  24   -1.38    7.25
  -9 -10  25   -0.95    7.50
  -9 -10  26   -4.10    6.98
   9 -11  -1   -3.05    6.84
  -9 -11   1    1.82    6.90
   9 -11  -2   40.68   11.75
  -9 -11   2   20.86    8.81
   9 -11  -3    6.22    7.44
  -9 -11   3    0.04    5.70
   9 -11  -4   19.69    9.94
  -9 -11   4   27.04    8.91
   9 -11  -5    0.13    6.60
  -9 -11   5    0.67    5.25
   9 -11  -6   23.97   10.65
  -9 -11   6   25.54    9.70
   9 -11  -7   -1.38    6.76
  -9 -11   7    2.76    5.91
   9 -11  -8   -2.60    7.36
  -9 -11   8   -2.42    6.45
   9 -11  -9   -2.85    7.45
  -9 -11   9    0.74    5.79
   9 -11 -10   15.93    8.90
  -9 -11  10   -0.88    6.10
   9 -11 -11    0.29    6.74
  -9 -11  11    3.87    5.04
   9 -11 -12   11.21    8.38
  -9 -11  12    4.56    6.18
  -9 -11  13    0.29    6.26
  -9 -11  14   -1.42    5.41
  -9 -11  15   -2.99    7.41
  -9 -11  16   50.25   12.74
  -9 -11  17   -0.57    6.62
  -9 -11  18    2.06    7.02
  -9 -11  19   -0.09    5.24
  -9 -11  20    6.48    8.02
  -9 -11  21   -0.83    6.91
  -9 -11  22    9.76    7.70
  -9 -11  23   -2.64    6.25
   9 -12  -1    6.37    8.40
  -9 -12   1   13.06    7.24
   9 -12  -2    1.77    7.19
  -9 -12   2    1.94    6.41
   9 -12  -3    3.07    6.43
  -9 -12   3    4.23    6.03
   9 -12  -4   28.50   10.58
  -9 -12   4   12.21    8.09
   9 -12  -5    3.31    7.93
  -9 -12   5    3.56    6.83
   9 -12  -6   -0.84    6.58
  -9 -12   6    1.43    5.96
   9 -12  -7    4.91    7.13
  -9 -12   7   -0.66    5.78
   9 -12  -8   40.97   11.49
  -9 -12   8   19.07    9.37
   9 -12  -9    1.07    7.05
  -9 -12   9    0.56    6.52
   9 -12 -10   -2.50    6.77
  -9 -12  10   12.31    7.01
   9 -12 -11    0.04    6.30
  -9 -12  11   -4.08    6.86
  -9 -12  12    5.26    7.64
  -9 -12  13   -1.65    5.69
  -9 -12  14   22.52    8.96
  -9 -12  15   -0.00    5.72
  -9 -12  16    1.29    5.84
  -9 -12  17    5.07    7.33
  -9 -12  18    3.87    6.44
  -9 -12  19   -4.73    8.92
  -9 -12  20   11.10    8.37
   9 -13  -1   17.81    9.04
  -9 -13   1   20.60    8.76
   9 -13  -2   -3.61    7.49
  -9 -13   2    3.86    6.35
   9 -13  -3   -0.00    6.41
  -9 -13   3   -2.95    5.83
   9 -13  -4   -1.21    6.98
  -9 -13   4   -4.75    7.14
   9 -13  -5    8.02    8.56
  -9 -13   5   -2.61    6.92
   9 -13  -6   10.65    8.09
  -9 -13   6    9.43    7.82
   9 -13  -7   -5.42    8.70
  -9 -13   7   11.40    7.76
   9 -13  -8   -0.64    7.45
  -9 -13   8   -1.70    6.01
   9 -13  -9   11.16    8.62
  -9 -13   9    2.82    6.62
  -9 -13  10    1.57    6.48
  -9 -13  11   -0.17    7.55
  -9 -13  12   16.31    7.83
  -9 -13  13   -2.28    7.05
  -9 -13  14    8.36    8.39
  -9 -13  15   -4.37    7.11
  -9 -13  16   16.19    8.46
  -9 -13  17   -1.27    6.99
   9 -14  -1   -6.91    8.17
  -9 -14   1    0.71    6.06
   9 -14  -2    5.57    8.05
  -9 -14   2   20.54    7.95
   9 -14  -3    6.72    7.87
  -9 -14   3    1.85    5.71
   9 -14  -4   28.59   11.40
  -9 -14   4   17.23    9.17
   9 -14  -5   -0.58    6.54
  -9 -14   5    0.66    6.48
   9 -14  -6    9.07    8.29
  -9 -14   6    5.68    6.47
   9 -14  -7    1.22    7.70
  -9 -14   7    1.85    7.21
  -9 -14   8   -4.29    6.49
  -9 -14   9    0.28    6.59
  -9 -14  10    6.44    7.43
  -9 -14  11    0.63    6.72
  -9 -14  12   -4.89    7.71
  -9 -14  13    1.82    7.01
  -9 -14  14   -1.32    7.53
   9 -15  -1    1.81    7.63
  -9 -15   1    1.73    6.70
   9 -15  -2   -3.16    8.09
  -9 -15   2    3.40    6.91
   9 -15  -3   -2.60    7.81
  -9 -15   3   -3.43    7.25
   9 -15  -4   -3.45    8.32
  -9 -15   4   -1.53    6.33
   9 -15  -5    2.01    8.17
  -9 -15   5    7.30    6.87
  -9 -15   6    4.26    7.13
  -9 -15   7   -1.23    7.25
  -9 -15   8   -1.00    7.16
  -9 -15   9    5.71    7.30
  -9 -15  10   -0.30    6.26
   9 -16  -1   -0.43    8.10
   9 -16  -2   -0.28    6.77
  -9 -16   2   -3.17    7.50
   9 -16  -3   -3.30    7.25
  -9 -16   3   10.59    8.35
  -9 -16   4    0.98    7.02
  -9 -16   5    7.91    6.23
  -9 -16   6    2.37    6.78
  -8   0   1    9.84    8.76
   8   0  -1   -2.75    6.19
   8   0  -1   -0.85    8.73
  -8   0   2  459.20   74.15
   8   0  -2  514.04   71.84
   8   0  -2  447.90   73.93
  -8   0   3    1.11    7.36
   8   0  -3    3.20    5.21
   8   0  -3    5.29    8.38
  -8   0   4   62.03   18.20
   8   0  -4  116.97   17.37
   8   0  -4   76.16   19.71
  -8   0   5   -5.22    8.98
   8   0  -5   -0.76    4.87
   8   0  -5   -1.61    9.46
  -8   0   6   86.00   19.85
   8   0  -6   90.90   16.77
   8   0  -6  104.47   20.97
  -8   0   7   -3.38    8.21
   8   0  -7    1.54    4.90
   8   0  -7    9.13    9.14
  -8   0   8  196.28   40.42
   8   0  -8  286.07   38.81
   8   0  -8  239.05   41.89
  -8   0   9   -3.88    7.52
   8   0  -9   -2.11    4.96
   8   0  -9   -1.09    8.80
  -8   0  10   -4.19    8.17
   8   0 -10   -2.47    8.77
  -8   0  11   -0.79    8.48
   8   0 -11    0.66    8.85
  -8   0  12  310.23   41.59
   8   0 -12  183.09   38.87
  -8   0  13    0.89    8.91
   8   0 -13    9.78    9.70
  -8   0  14   69.12   18.02
   8   0 -14   99.34   20.28
   8   0 -18  142.78   24.19
  -8   0  19   -3.90    7.28
   8   0 -19    0.56    4.89
  -8   0  20   31.29    9.27
   8   0 -20   12.91    7.01
  -8   0  21   -1.36    6.77
  -8   0  22   66.54   14.51
  -8   0  23    1.15    5.65
  -8   0  24   20.34    7.84
  -8   0  25   -1.14    5.36
  -8   0  26    1.53    5.06
  -8   0  27   -0.59    5.36
  -8   0  28   57.46   12.73
  -8   0  29    0.68    5.86
   8   0 -29    5.76    6.24
   8   0 -30    1.53    6.64
   8   0 -31   -0.00    5.85
   8   0 -32    2.56    6.14
   8   0 -33   -2.00    6.13
   8   0 -34   11.83    7.26
   8   0 -35   -3.19    6.49
  -8   1   1   38.15   13.96
   8  -1  -1   54.45   13.23
   8  -1  -1   65.11   16.13
   8   1  -1   68.82   12.92
   8   1  -1   58.46   14.85
  -8  -1   1   66.87   15.77
  -8   1   2    0.34    7.49
   8  -1  -2    1.26    5.97
   8  -1  -2   -1.07    9.84
   8   1  -2    2.50    5.78
   8   1  -2    8.25    8.60
  -8  -1   2   -0.26    8.77
  -8   1   3    3.74    8.05
   8  -1  -3    4.71    5.69
   8  -1  -3   -1.33    8.16
   8   1  -3    4.12    4.51
   8   1  -3    1.30    7.79
  -8  -1   3    5.82    9.10
  -8   1   4   29.29   11.43
   8  -1  -4   15.42    7.77
   8  -1  -4   24.90   11.93
   8   1  -4   31.25    8.21
   8   1  -4   35.79   11.47
  -8  -1   4   21.68   10.59
  -8   1   5    9.17    9.09
   8  -1  -5   14.91    6.25
   8  -1  -5   11.36   10.00
   8   1  -5    0.01    4.77
   8   1  -5    4.75   10.20
  -8  -1   5    4.39    8.31
  -8   1   6  123.73   21.26
   8  -1  -6   94.82   20.54
   8   1  -6   90.50   16.41
   8   1  -6   67.49   19.27
  -8  -1   6   80.67   19.69
  -8   1   7    2.42    6.86
   8  -1  -7   11.48    5.39
   8  -1  -7    0.91    7.62
   8   1  -7    5.24    4.74
   8   1  -7    5.53    8.60
  -8  -1   7    0.17    7.79
  -8   1   8   -1.15    8.25
   8  -1  -8    7.89    5.06
   8  -1  -8    1.19    8.38
   8   1  -8    9.62   10.18
  -8  -1   8   10.58    8.92
  -8   1   9   13.15    9.31
   8  -1  -9    8.53    5.92
   8  -1  -9   12.17   10.10
   8   1  -9   11.27    9.61
  -8  -1   9   21.58   10.85
  -8   1  10   35.20   18.78
   8  -1 -10  136.92   19.20
   8  -1 -10  157.94   24.55
   8   1 -10  121.14   22.33
  -8  -1  10  134.17   23.17
  -8   1  11    9.27    9.86
   8  -1 -11    6.97    9.65
   8   1 -11   -1.62    8.43
  -8  -1  11   10.62    8.96
  -8   1  12    7.50    8.01
   8  -1 -12   -2.26    9.27
   8   1 -12   -1.70    8.01
  -8  -1  12    9.47    9.87
  -8   1  13   -0.63    8.59
   8  -1 -13    2.42    9.82
   8   1 -13   -0.82    8.54
  -8  -1  13   -0.28    7.40
  -8   1  14   63.39   16.20
   8  -1 -14   71.72   18.29
   8   1 -14   53.29   16.10
  -8  -1  14   75.32   17.67
   8   1 -15   51.04   14.29
  -8  -1  15   27.85   12.57
   8   1 -16   89.74   16.69
   8   1 -17    6.22    5.46
  -8  -1  17    7.28    6.56
   8   1 -18   12.68    6.61
  -8  -1  18   11.24    6.88
  -8  -1  19   15.02    7.32
   8  -1 -20   12.81    6.38
  -8  -1  20   19.72    7.95
  -8   1  21    1.72    6.33
   8  -1 -21   -3.32    5.65
  -8  -1  21    7.53    6.46
  -8   1  22  111.25   18.60
   8  -1 -22  105.79   18.03
  -8  -1  22   69.91   17.30
  -8   1  23   -1.23    5.83
  -8  -1  23   -2.62    5.75
  -8   1  24   11.75    6.18
  -8  -1  24    4.53    6.56
  -8   1  25   -0.67    5.88
  -8  -1  25   12.42    6.97
  -8   1  26   21.85    8.36
   8   1 -26   15.41    7.27
  -8  -1  26   13.31    7.37
  -8   1  27   -3.43    6.06
   8   1 -27    1.22    5.06
  -8  -1  27    0.06    5.81
  -8   1  28    3.17    5.77
   8   1 -28    0.06    6.58
  -8  -1  28    3.30    5.62
   8   1 -29    1.05    6.24
  -8  -1  29   -2.32    5.28
   8   1 -30   13.62    8.60
  -8  -1  30    9.56    7.46
   8  -1 -31   -0.49    5.65
   8   1 -31   -0.09    6.35
   8  -1 -32   20.09    7.56
   8   1 -32   19.30    8.10
   8  -1 -33   -1.60    6.10
   8   1 -33    7.01    7.06
   8  -1 -34    4.26    6.13
   8   1 -34   -0.28    8.05
   8  -1 -35    4.73    5.92
   8   1 -35   -3.61    6.63
  -8   2   1   -4.53    8.53
   8  -2  -1   -1.71    6.08
   8  -2  -1   -3.31    8.56
   8   2  -1   -2.53    4.99
  -8  -2   1    0.26    8.92
  -8   2   2   63.76   16.11
   8  -2  -2   45.00   12.47
   8  -2  -2   77.92   17.26
   8   2  -2   58.67   12.09
  -8  -2   2   71.59   16.33
  -8   2   3   18.93   10.58
   8  -2  -3    9.46    6.67
   8  -2  -3    6.77    9.35
   8   2  -3    4.78    5.42
   8   2  -3    0.05    7.96
  -8  -2   3   21.39    9.65
  -8   2   4   32.45   12.65
   8  -2  -4   46.37   10.42
   8  -2  -4   41.16   13.58
   8   2  -4   44.02    9.75
   8   2  -4   43.70   12.54
  -8  -2   4   17.09   11.49
  -8   2   5   13.18    9.43
   8  -2  -5   17.60    7.12
   8  -2  -5    3.00    9.18
   8   2  -5    6.93    5.16
   8   2  -5   14.24    9.78
  -8  -2   5    6.60    8.75
  -8   2   6   97.77   19.76
   8  -2  -6   69.45   15.47
   8  -2  -6   61.61   18.98
   8   2  -6  100.89   19.72
  -8  -2   6   87.64   19.11
  -8   2   7   30.35   12.77
   8  -2  -7   37.13   10.10
   8  -2  -7   28.38   12.57
   8   2  -7   56.96   14.39
  -8  -2   7   37.59   11.98
  -8   2   8   83.34   20.97
   8  -2  -8  124.10   19.76
   8  -2  -8  122.74   23.71
   8   2  -8  113.11   22.55
  -8  -2   8   91.17   21.69
  -8   2   9    4.97    8.77
   8  -2  -9    7.28    5.69
   8  -2  -9    8.03    8.83
   8   2  -9   10.80    9.79
  -8  -2   9   16.17    8.83
  -8   2  10   -0.07    7.79
   8  -2 -10   -1.71    4.87
   8  -2 -10   -3.46    8.95
   8   2 -10   -4.70    8.96
  -8  -2  10    1.15    8.87
  -8   2  11   -1.82    8.14
   8  -2 -11    2.37    4.52
   8  -2 -11   -1.60    9.05
   8   2 -11   -0.84    9.87
  -8  -2  11   -0.45    8.59
  -8   2  12   62.54   15.18
   8  -2 -12   61.87   12.17
   8  -2 -12   39.77   15.51
   8   2 -12   48.10   15.26
  -8  -2  12   49.48   15.32
  -8   2  13   23.47   11.90
   8  -2 -13   38.03   13.80
   8   2 -13   18.70   11.38
  -8  -2  13   34.99   12.55
   8   2 -14   22.00    7.97
   8   2 -14   26.96   11.53
  -8  -2  14   30.85   11.70
   8   2 -15   42.92    9.94
   8   2 -15   30.68   12.20
  -8  -2  15   23.65   10.08
  -8  -2  15   50.07   13.96
   8   2 -16   33.89    9.68
  -8  -2  16   32.46    9.87
  -8  -2  17   17.96    8.48
  -8  -2  18  171.32   29.13
  -8  -2  19   -0.43    5.73
  -8  -2  20    3.34    6.16
  -8  -2  21    4.38    6.91
   8  -2 -22   33.90    9.25
  -8  -2  22   37.96   10.57
  -8   2  23    1.82    6.00
   8  -2 -23   -1.46    5.02
   8   2 -23    1.51    7.10
  -8  -2  23    1.14    5.38
  -8   2  24   -3.48    6.34
   8   2 -24    4.63    6.90
  -8  -2  24    2.20    6.01
  -8   2  25   -2.54    5.52
   8   2 -25   -1.73    5.96
  -8  -2  25    1.31    5.62
  -8   2  26    1.11    5.26
   8   2 -26   -0.96    5.25
  -8  -2  26    1.68    5.77
   8   2 -27    3.62    6.00
  -8  -2  27    3.38    5.93
   8   2 -28    4.94    6.90
  -8  -2  28   11.90    6.77
   8   2 -29    0.17    5.94
  -8  -2  29    5.38    5.98
   8   2 -30    8.94    7.34
  -8  -2  30    4.98    5.44
   8   2 -31    3.16    6.34
  -8  -2  31    1.33    5.25
   8   2 -32    5.12    7.28
  -8  -2  32   15.24    7.06
   8  -2 -33    4.21    6.23
   8   2 -33   -1.92    7.14
   8  -2 -34    5.93    5.51
   8   2 -34   17.56    8.51
   8  -2 -35    3.62    4.94
   8   2 -35    0.66    6.82
  -8   3   1   97.49   20.62
   8  -3  -1   96.42   20.63
   8   3  -1   80.21   15.21
  -8  -3   1   72.00   17.92
  -8   3   2   -0.44    9.84
   8  -3  -2   -0.16    6.74
   8  -3  -2    3.65    9.84
   8   3  -2    3.20    4.93
  -8  -3   2    1.59    8.02
   8  -3  -3   31.57   11.01
   8  -3  -3   69.47   16.03
  -8  -3   3   74.75   15.81
  -8   3   4  120.23   24.43
   8  -3  -4  118.91   21.32
   8  -3  -4  132.05   25.25
  -8  -3   4  108.77   23.42
  -8   3   5    3.47    9.48
   8  -3  -5   11.82    7.90
   8  -3  -5    3.89    9.00
  -8  -3   5   16.32    8.55
  -8   3   6   27.34   12.30
   8  -3  -6   43.18   10.63
   8  -3  -6   40.30   14.01
   8   3  -6   52.53   13.25
  -8  -3   6   38.04   12.43
  -8   3   7   25.78   10.49
   8  -3  -7    9.60    7.11
   8  -3  -7   21.83   10.42
   8   3  -7   33.70   10.77
  -8  -3   7    4.30    8.81
  -8   3   8    3.39    7.74
   8  -3  -8   13.44    6.74
   8  -3  -8   -0.14    8.66
   8   3  -8    7.99    9.57
  -8  -3   8   15.79    9.36
  -8   3   9   11.18    9.61
   8  -3  -9    5.35    5.88
   8  -3  -9    5.75    9.68
   8   3  -9    1.40    8.34
  -8  -3   9   -1.92    7.70
  -8   3  10   91.11   20.25
   8  -3 -10   91.80   17.11
   8  -3 -10  118.38   21.78
   8   3 -10   80.15   19.55
  -8  -3  10   74.04   18.94
  -8   3  11   71.84   18.42
   8  -3 -11   84.61   16.14
   8  -3 -11   45.36   18.26
   8   3 -11  101.90   16.11
   8   3 -11   81.65   19.43
  -8  -3  11  107.62   20.60
   8  -3 -12    0.89    5.34
   8   3 -12    3.74    5.88
   8   3 -12   14.38    9.96
  -8  -3  12    4.77    8.78
   8  -3 -13   10.88    5.92
   8   3 -13    2.63    4.62
   8   3 -13   10.96   10.40
  -8  -3  13   18.74    8.14
  -8  -3  13    2.98    9.57
   8   3 -14   27.01    8.90
   8   3 -14   15.88   10.79
  -8  -3  14   28.10    9.79
  -8  -3  14   44.33   13.37
   8   3 -15   33.73   12.31
  -8  -3  15   32.02   10.39
  -8  -3  16   94.42   18.34
  -8  -3  17    2.91    6.45
  -8  -3  18   -0.42    5.68
  -8  -3  19   16.56    7.29
   8   3 -20   92.22   19.43
  -8  -3  20  105.57   19.08
   8   3 -21    6.34    7.54
  -8  -3  21   13.53    6.79
   8   3 -22   16.06    8.38
  -8  -3  22   15.48    6.95
   8   3 -23   -0.03    6.05
  -8  -3  23   -1.36    6.09
   8   3 -24   12.72    8.70
  -8  -3  24   32.93    9.24
   8  -3 -25   13.99    6.32
   8   3 -25    0.47    6.81
  -8  -3  25    8.64    7.05
   8   3 -26   -1.29    5.78
  -8  -3  26   15.88    7.30
   8   3 -27    0.05    6.07
  -8  -3  27    2.28    5.29
   8   3 -28    4.61    6.55
  -8  -3  28    2.80    5.43
   8   3 -29   -2.23    6.22
  -8  -3  29   -1.09    5.44
   8   3 -30   26.28    9.23
  -8  -3  30   -1.80    6.59
   8   3 -31    0.65    6.47
  -8  -3  31    4.46    5.59
   8   3 -32   10.69    7.71
  -8  -3  32   15.40    8.01
   8   3 -33   -1.62    7.22
  -8  -3  33    1.61    6.35
   8   3 -34   -1.34    7.30
   8  -3 -35    6.67    5.55
   8   3 -35   -0.80    7.33
  -8   4   1   59.62   17.69
   8  -4  -1   88.93   19.66
  -8  -4   1   84.74   18.28
  -8   4   2   22.61   12.16
   8  -4  -2   18.62   10.76
  -8  -4   2   21.74   10.68
  -8   4   3   19.06   12.13
   8  -4  -3   18.93   11.31
  -8  -4   3   17.59    9.88
  -8   4   4  128.11   24.64
   8  -4  -4  117.05   23.71
  -8  -4   4   95.08   22.24
  -8   4   5   16.86   10.85
   8  -4  -5   -1.09   10.06
  -8  -4   5   11.25    9.05
  -8   4   6   46.62   15.24
   8  -4  -6   50.11   15.54
  -8  -4   6   50.74   14.47
  -8   4   7  103.93   21.18
   8  -4  -7   88.13   21.41
  -8  -4   7   88.02   20.19
  -8   4   8   24.30   12.32
   8  -4  -8   19.98   12.21
  -8  -4   8   46.18   12.89
  -8   4   9    0.96    9.55
   8  -4  -9    9.34    6.74
   8  -4  -9   21.59   12.42
   8   4  -9    3.12    5.21
  -8  -4   9   11.70   11.66
  -8   4  10    7.24    8.33
   8  -4 -10    3.71    6.29
   8  -4 -10   -3.30    8.78
   8   4 -10   -0.49    5.92
  -8  -4  10    0.61    5.72
  -8  -4  10    1.79    7.42
   8  -4 -11   11.10    6.48
   8   4 -11    4.89    6.79
  -8  -4  11    4.06    6.05
  -8  -4  11    3.63    8.73
   8   4 -12   67.51   17.89
  -8  -4  12   79.94   15.41
  -8  -4  12   64.71   17.51
   8   4 -13   22.94   11.15
  -8  -4  13    9.44    7.24
  -8  -4  13    8.63    9.67
   8   4 -14   62.32   17.01
  -8  -4  14   72.02   14.73
   8   4 -15    4.95   10.26
  -8  -4  15    1.49    6.19
  -8  -4  16   20.90    7.96
   8   4 -17   32.16   10.07
  -8  -4  17   17.09    8.58
   8   4 -18   93.08   18.42
  -8  -4  18   84.96   17.54
   8   4 -19    8.79    8.05
  -8  -4  19    0.16    5.90
   8   4 -20    0.06    6.59
  -8  -4  20   21.71    7.60
   8   4 -21    7.93    6.90
  -8  -4  21    0.01    5.52
   8   4 -22   19.85    9.34
  -8  -4  22   24.55    8.66
   8   4 -23   29.68    9.72
  -8  -4  23    8.87    6.64
   8   4 -24    7.19    7.59
  -8  -4  24   12.49    7.64
   8   4 -25    1.13    5.50
  -8  -4  25   -3.82    6.40
   8   4 -26    0.31    5.73
  -8  -4  26    1.01    6.04
   8   4 -27   -2.90    6.74
  -8  -4  27    1.97    6.44
   8   4 -28   -1.67    8.10
  -8  -4  28    9.14    6.68
   8   4 -29    4.46    7.14
  -8  -4  29    9.68    7.29
   8   4 -30   -0.28    7.32
  -8  -4  30   -2.88    6.44
   8   4 -31    5.54    6.82
  -8  -4  31   -4.29    6.13
   8   4 -32   11.15    9.47
  -8  -4  32    9.73    7.48
   8   4 -33   10.91    9.23
  -8  -4  33    3.95    6.51
   8   4 -34    5.31    8.45
  -8  -4  34   12.53    7.43
   8   4 -35   -2.30    7.84
  -8   5   1   30.63   12.44
   8  -5  -1   43.05   14.12
  -8  -5   1   28.87   12.24
  -8   5   2   10.81   11.88
   8  -5  -2    3.73   10.49
  -8  -5   2   17.39    9.51
  -8   5   3   58.47   19.07
   8  -5  -3   97.78   20.64
  -8  -5   3   79.00   18.69
  -8   5   4   20.39   12.11
   8  -5  -4   18.00   11.37
  -8  -5   4   12.33   10.18
  -8   5   5   72.31   17.49
   8  -5  -5   54.80   16.73
  -8  -5   5   61.12   15.93
  -8   5   6   96.18   21.26
   8  -5  -6   57.43   18.88
   8   5  -6   82.23   15.65
  -8  -5   6   93.69   17.03
  -8  -5   6   70.52   18.47
  -8   5   7    0.95    7.04
   8  -5  -7   14.73    9.96
   8   5  -7    6.28    6.61
  -8  -5   7    5.95    7.16
  -8  -5   7    2.65    8.11
   8   5  -8    6.54    6.26
  -8  -5   8    6.35    5.91
  -8  -5   8    6.02    8.72
  -8  -5   9   10.41    7.16
  -8  -5   9    7.47   10.49
   8   5 -10  181.28   30.20
  -8  -5  10  207.14   30.45
  -8  -5  10  134.49   31.06
   8   5 -11   39.64   11.12
  -8  -5  11   58.90   12.07
  -8  -5  11   34.56   13.88
   8   5 -12   -1.74    5.59
  -8  -5  12   -1.29    5.04
   8   5 -13    0.01    6.23
  -8  -5  13   -5.78    6.74
   8   5 -14    4.04    5.98
  -8  -5  14   15.00    7.28
  -8  -5  15   44.20   11.51
  -8  -5  16   71.41   14.81
   8   5 -17    5.11    7.68
  -8  -5  17    1.36    5.94
   8   5 -18    1.16    6.32
  -8  -5  18   11.60    6.85
   8   5 -19    6.36    8.17
  -8  -5  19   27.77    8.37
   8   5 -20   23.16    9.72
  -8  -5  20   16.44    7.64
   8   5 -21   39.42   11.13
  -8  -5  21   25.26    9.02
   8   5 -22   19.92    8.89
  -8  -5  22   19.72    8.28
   8   5 -23   -1.46    6.90
  -8  -5  23   -0.62    6.40
   8   5 -24    9.67    7.62
  -8  -5  24    8.31    6.89
   8   5 -25   13.78    8.03
  -8  -5  25   -0.80    6.50
   8   5 -26    9.09    7.07
  -8  -5  26    2.96    6.10
   8   5 -27    6.44    8.58
  -8  -5  27   10.27    6.74
   8   5 -28   -1.67    7.06
  -8  -5  28    0.30    6.66
   8   5 -29    0.94    7.05
  -8  -5  29    3.54    5.81
   8   5 -30    5.14    8.25
  -8  -5  30   15.52    6.77
   8   5 -31    0.42    7.54
  -8  -5  31    3.74    7.21
   8   5 -32    8.09    7.26
  -8  -5  32   12.53    7.52
   8   5 -33    1.51    8.83
  -8  -5  33    2.79    5.89
   8   5 -34   -1.67    7.90
  -8  -5  34    3.79    7.01
   8   5 -35    1.05    8.97
  -8  -5  35    3.27    7.18
  -8   6   1   90.43   20.63
   8  -6  -1   84.94   15.75
   8  -6  -1   19.19   14.95
   8   6  -1   82.64   14.87
  -8   6   2   76.73   21.27
   8  -6  -2   85.45   18.09
   8  -6  -2   92.75   20.99
   8   6  -2   98.44   18.14
  -8   6   3   88.65   22.19
   8  -6  -3  109.72   22.79
   8   6  -3   75.58   16.77
   8   6  -3  107.62   18.87
  -8  -6   3   98.91   18.29
  -8   6   4   36.07   14.48
   8  -6  -4   43.67   14.08
   8   6  -4   37.40    9.73
   8   6  -4   25.52    9.08
  -8  -6   4   21.57    8.96
   8   6  -5   18.98    7.80
  -8  -6   5   10.26    6.79
  -8  -6   5    2.16    9.41
   8   6  -6   34.20   11.05
  -8  -6   6   34.44   10.21
  -8  -6   6   42.41   13.03
   8   6  -7   36.95   10.21
  -8  -6   7   28.54    9.41
  -8  -6   7   34.49   12.58
   8   6  -8   25.96    9.21
  -8  -6   8   24.78    8.76
  -8  -6   8   18.86   10.51
   8   6  -9    5.86    6.28
  -8  -6   9    1.41    6.15
  -8  -6   9    3.59    9.05
   8   6 -10    0.16    5.85
  -8  -6  10    3.33    6.20
   8   6 -11    1.91    6.92
  -8  -6  11   18.27    8.60
   8   6 -12   24.81    8.77
  -8  -6  12   23.85    8.62
   8   6 -13   17.22    8.06
  -8  -6  13   15.02    7.28
   8   6 -14   -0.84    6.66
  -8  -6  14   30.23    9.18
  -8  -6  15   27.46    9.21
  -8  -6  16    7.22    6.09
   8   6 -17   72.60   15.91
  -8  -6  17   73.71   15.33
   8   6 -18   28.58   10.22
  -8  -6  18   21.83    9.15
   8   6 -19    8.18    7.24
  -8  -6  19   17.69    8.52
   8   6 -20   -0.01    6.77
  -8  -6  20    4.28    6.46
   8   6 -21   -4.81    7.87
  -8  -6  21   -1.79    6.71
   8   6 -22    5.11    7.13
  -8  -6  22    5.75    6.42
   8   6 -23   38.02   11.60
  -8  -6  23   35.20   10.79
   8   6 -24   -3.82    6.54
  -8  -6  24    2.24    5.42
   8   6 -25    2.22    7.82
  -8  -6  25    7.69    6.65
   8   6 -26    2.31    6.92
  -8  -6  26   -1.69    5.83
   8   6 -27   -0.86    6.94
  -8  -6  27    9.68    6.60
   8   6 -28    3.28    8.65
  -8  -6  28    9.11    7.02
   8   6 -29   -0.38    6.83
  -8  -6  29    7.78    6.80
   8   6 -30    3.84    7.91
  -8  -6  30   11.73    7.54
   8   6 -31   -0.30    8.84
  -8  -6  31   -3.65    6.85
   8   6 -32    6.46    9.28
  -8  -6  32   -0.61    6.79
   8   6 -33    4.75    8.23
  -8  -6  33    8.61    8.43
   8   6 -34   -1.71    7.99
  -8  -6  34    0.13    6.18
   8   6 -35   -1.94    7.59
  -8  -6  35    3.13    6.42
  -8  -6  36    0.00    6.60
  -8   7   1   57.32   19.21
   8  -7  -1   56.86   14.29
  -8  -7   1   63.25   14.15
  -8  -7   1   81.39   17.38
   8  -7  -2    1.85    6.61
  -8  -7   2    1.89    6.21
  -8  -7   2    0.75    8.69
   8  -7  -3   35.31   10.08
  -8  -7   3   31.78    9.90
   8  -7  -4   -5.42    7.74
   8   7  -4   -2.77    6.45
  -8  -7   4   -0.52    6.33
   8  -7  -5   93.32   15.03
   8   7  -5   55.14   13.19
  -8  -7   5   31.39   10.90
   8  -7  -6   14.77    8.16
   8   7  -6    1.37    6.63
  -8  -7   6   11.56    7.10
   8   7  -7   -0.20    5.64
  -8  -7   7    1.69    6.53
   8   7  -8   -2.81    7.00
  -8  -7   8    3.80    6.56
   8   7  -9   37.22   11.60
  -8  -7   9   53.71   11.62
   8   7 -10   13.86    8.51
  -8  -7  10    6.90    7.09
   8   7 -11   30.91   12.19
  -8  -7  11   53.90   11.46
   8   7 -12   -2.90    7.95
  -8  -7  12   -3.40    5.93
   8   7 -13   11.67    7.92
  -8  -7  13   21.48    8.24
   8   7 -14   25.01   10.36
  -8  -7  14   27.67    9.38
  -8  -7  15   68.56   14.86
  -8  -7  16   16.21    7.72
   8   7 -17    0.11    6.07
  -8  -7  17    4.03    6.84
   8   7 -18    1.47    6.81
  -8  -7  18   -2.13    5.21
   8   7 -19   -2.57    7.17
  -8  -7  19   -2.52    6.04
   8   7 -20   -3.70    8.76
  -8  -7  20    7.94    6.28
   8   7 -21   40.40   12.66
  -8  -7  21   34.27   10.34
   8   7 -22    9.90    8.72
  -8  -7  22    2.66    5.86
   8   7 -23   -0.98    6.28
  -8  -7  23   -1.56    6.05
   8   7 -24   -2.58    8.42
  -8  -7  24   -0.59    5.87
   8   7 -25   11.27    9.85
  -8  -7  25   16.25    8.24
   8   7 -26   -6.10    8.40
  -8  -7  26    3.60    7.30
   8   7 -27    3.34    7.85
  -8  -7  27    8.43    7.83
   8   7 -28    2.29    6.38
  -8  -7  28    1.43    6.34
   8   7 -29    2.66    8.49
  -8  -7  29   10.85    7.60
   8   7 -30    2.66    7.62
  -8  -7  30    2.68    7.27
   8   7 -31   -0.71    7.64
  -8  -7  31   10.74    8.16
   8   7 -32   -4.73    8.25
  -8  -7  32    1.54    6.60
   8   7 -33   10.34    8.87
  -8  -7  33    3.29    6.97
   8   7 -34   -1.16    9.75
  -8  -7  34   -3.53    7.08
  -8  -7  35   -1.34    6.69
  -8  -7  36    0.44    6.43
   8  -8  -1   80.50   17.24
  -8  -8   1   91.82   16.90
  -8  -8   1   73.69   19.01
   8  -8  -2   -1.96    7.17
  -8  -8   2   -3.71    6.75
  -8  -8   2    1.69    7.95
   8  -8  -3   17.78    9.02
  -8  -8   3   25.55    8.73
  -8  -8   3   19.94   11.66
   8  -8  -4   29.20    9.94
  -8  -8   4   24.29    8.88
  -8  -8   4   26.13   12.61
   8  -8  -5    6.52    7.22
  -8  -8   5    1.23    5.83
  -8  -8   5    4.99    9.44
   8  -8  -6    0.99    6.40
  -8  -8   6    0.75    6.77
   8  -8  -7  121.61   23.06
  -8  -8   7  131.66   22.91
   8  -8  -8   -0.25    7.05
  -8  -8   8   12.37    7.00
   8  -8  -9   10.04    7.90
  -8  -8   9    5.75    6.81
   8  -8 -10   19.13    7.93
   8   8 -10    4.77    6.52
  -8  -8  10   18.17    8.12
   8  -8 -11    2.10    5.47
   8   8 -11   -1.57    6.77
  -8  -8  11    2.16    5.91
   8   8 -12    0.34    7.50
  -8  -8  12    2.82    6.20
   8   8 -13   45.65   12.78
  -8  -8  13   32.85   10.94
   8   8 -14   -2.84    6.79
  -8  -8  14    4.32    6.76
  -8  -8  15   13.07    7.23
  -8  -8  16    2.02    5.72
   8   8 -17   17.31   10.24
  -8  -8  17   32.57    9.80
   8   8 -18    5.33    6.95
  -8  -8  18    0.72    5.57
   8   8 -19   -0.07    7.20
  -8  -8  19    4.49    6.04
   8   8 -20    2.48    6.29
  -8  -8  20   -0.10    6.66
   8   8 -21    6.42    7.92
  -8  -8  21    8.05    7.42
   8   8 -22   -1.99    8.62
  -8  -8  22   -0.17    6.18
   8   8 -23   13.17   10.00
  -8  -8  23   40.62   10.51
   8   8 -24    1.47    6.45
  -8  -8  24    6.19    7.72
   8   8 -25   -0.37    7.35
  -8  -8  25   17.88    8.67
   8   8 -26    5.15    8.92
  -8  -8  26    2.76    6.25
   8   8 -27   -5.49    9.79
  -8  -8  27   11.30    7.17
   8   8 -28   -2.96    8.75
  -8  -8  28   -3.14    7.34
   8   8 -29    3.81    9.83
  -8  -8  29    7.00    6.89
   8   8 -30   -3.96    9.05
  -8  -8  30   -1.84    6.86
   8   8 -31    2.47    8.46
  -8  -8  31   -5.90    6.78
   8   8 -32    1.98    9.29
  -8  -8  32    4.36    6.16
   8   8 -33    5.98    9.68
  -8  -8  33   -2.77    7.98
   8   8 -34   -4.13    8.80
   8  -9  -1  119.64   22.06
  -8  -9   1  107.03   20.70
  -8  -9   1  125.26   24.28
   8  -9  -2   -2.72    7.38
  -8  -9   2    5.59    6.11
  -8  -9   2   13.48    9.30
   8  -9  -3   63.20   13.94
  -8  -9   3   53.75   12.68
   8  -9  -4   10.12    7.80
  -8  -9   4   16.62    7.69
   8  -9  -5   44.81   13.70
  -8  -9   5   81.20   14.71
   8  -9  -6    3.38    7.18
  -8  -9   6   -3.23    6.01
   8  -9  -7   20.41    8.93
  -8  -9   7   -2.07    6.27
   8  -9  -8   -2.73    6.01
  -8  -9   8    0.79    5.66
   8  -9  -9    2.16    7.71
  -8  -9   9    8.52    6.25
   8  -9 -10    5.18    6.59
  -8  -9  10    7.50    6.60
   8  -9 -11   96.74   19.26
  -8  -9  11  102.24   19.49
   8  -9 -12   -0.98    6.68
  -8  -9  12    7.75    6.84
   8  -9 -13   -5.75    7.60
  -8  -9  13    3.21    6.27
   8  -9 -14    5.83    7.02
  -8  -9  14   -1.55    6.21
   8  -9 -15   21.46    9.06
  -8  -9  15   56.13   11.77
  -8  -9  16    8.20    7.16
  -8  -9  17   -0.02    6.22
  -8  -9  18    1.39    6.38
   8   9 -19    3.06    8.42
  -8  -9  19   25.69    8.87
   8   9 -20    2.49    7.35
  -8  -9  20    6.84    7.18
   8   9 -21   15.38   10.78
  -8  -9  21   24.32    9.02
   8   9 -22   -0.30    7.58
  -8  -9  22   -2.84    7.58
   8   9 -23   -3.01    8.51
  -8  -9  23    2.38    6.13
   8   9 -24   -0.29    8.68
  -8  -9  24   -0.20    6.48
   8   9 -25   11.56   10.24
  -8  -9  25   17.37    8.01
   8   9 -26    6.45    8.30
  -8  -9  26   -0.49    7.23
   8   9 -27   -5.14    8.93
  -8  -9  27    4.74    6.35
   8   9 -28    1.10    7.46
  -8  -9  28    1.07    5.35
   8   9 -29   -2.30    8.62
  -8  -9  29    0.75    7.24
   8   9 -30    8.39    9.83
  -8  -9  30   -3.20    6.72
   8   9 -31   10.64    9.41
  -8  -9  31   12.46    8.19
   8   9 -32   -2.28    9.12
   8   9 -33    2.82    7.68
   8   9 -34   -0.33    8.69
   8 -10  -1   12.72    7.78
  -8 -10   1   22.31    8.04
   8 -10  -2    2.01    6.01
  -8 -10   2   -1.63    6.29
   8 -10  -3   31.67   11.64
  -8 -10   3   43.16   11.21
   8 -10  -4   11.10    7.63
  -8 -10   4   13.22    7.90
   8 -10  -5   -0.96    6.99
  -8 -10   5    0.92    6.11
   8 -10  -6   -1.04    6.69
  -8 -10   6   -0.88    6.15
   8 -10  -7   64.87   15.20
  -8 -10   7   70.75   15.00
   8 -10  -8   -0.61    5.64
  -8 -10   8   -0.99    6.39
   8 -10  -9    5.22    8.09
  -8 -10   9    8.66    6.59
   8 -10 -10   -2.48    7.29
  -8 -10  10   -4.79    7.20
   8 -10 -11    4.11    6.93
  -8 -10  11   11.89    7.81
   8 -10 -12    0.19    5.88
  -8 -10  12   -2.82    5.03
   8 -10 -13   18.05    9.51
  -8 -10  13   55.47   11.31
   8 -10 -14   -1.37    6.20
  -8 -10  14    2.82    6.18
  -8 -10  15    9.51    7.04
  -8 -10  16   -2.92    6.77
  -8 -10  17   17.75    8.30
  -8 -10  18    3.78    7.45
  -8 -10  19   15.83    7.58
  -8 -10  20   -1.12    5.87
  -8 -10  21    5.81    5.98
  -8 -10  22    1.82    6.25
  -8 -10  23    0.65    7.55
  -8 -10  24    4.85    7.26
  -8 -10  25    3.15    8.38
  -8 -10  26    1.74    7.39
  -8 -10  27    0.72    7.22
  -8 -10  28    5.71    7.27
   8 -11  -1   46.67   13.01
  -8 -11   1   52.72   12.13
   8 -11  -2    2.58    7.47
  -8 -11   2    7.77    6.49
   8 -11  -3   -0.53    6.85
  -8 -11   3    7.08    6.62
   8 -11  -4   -0.24    6.64
  -8 -11   4    7.94    6.33
   8 -11  -5   33.20   10.67
  -8 -11   5   32.09    9.58
   8 -11  -6   -1.42    7.18
  -8 -11   6   -1.52    6.56
   8 -11  -7    6.28    6.82
  -8 -11   7    3.21    5.83
   8 -11  -8    0.48    6.64
  -8 -11   8    3.32    6.91
   8 -11  -9   15.04    9.14
  -8 -11   9   17.11    8.98
   8 -11 -10    2.75    6.91
  -8 -11  10    0.04    5.06
   8 -11 -11   16.88    9.10
  -8 -11  11   44.92   10.38
   8 -11 -12    4.29    6.51
  -8 -11  12   -0.06    5.09
  -8 -11  13   -0.81    5.71
  -8 -11  14    0.02    6.40
  -8 -11  15   46.95   12.89
  -8 -11  16   -1.87    6.17
  -8 -11  17    1.58    7.10
  -8 -11  18    3.65    6.24
  -8 -11  19    4.99    7.59
  -8 -11  20   -1.95    5.87
  -8 -11  21    5.46    7.17
  -8 -11  22   -0.54    5.56
  -8 -11  23   -0.07    6.89
  -8 -11  24    0.06    5.36
  -8 -11  25   23.35   10.11
  -8 -11  26    0.96    6.25
   8 -12  -1    4.56    7.07
  -8 -12   1   -0.42    4.84
   8 -12  -2   -0.10    6.87
  -8 -12   2   -2.71    5.46
   8 -12  -3   42.60   13.02
  -8 -12   3   63.53   13.52
   8 -12  -4    1.36    6.00
  -8 -12   4   -0.26    5.32
   8 -12  -5   -2.67    6.57
  -8 -12   5    3.09    6.46
   8 -12  -6    0.03    6.59
  -8 -12   6    0.77    6.07
   8 -12  -7   29.68   10.51
  -8 -12   7   17.91    8.58
   8 -12  -8   -1.97    6.12
  -8 -12   8   15.52    8.13
   8 -12  -9   16.53    9.24
  -8 -12   9    9.60    7.35
   8 -12 -10   -0.03    6.26
  -8 -12  10   14.99    7.55
   8 -12 -11    6.76    6.76
  -8 -12  11    0.45    6.79
  -8 -12  12    0.59    6.23
  -8 -12  13   29.05   10.77
  -8 -12  14    1.57    6.27
  -8 -12  15    3.37    6.73
  -8 -12  16   -0.45    5.61
  -8 -12  17   -3.59    5.86
  -8 -12  18   -1.25    6.57
  -8 -12  19   10.89    7.17
  -8 -12  20    5.59    6.45
  -8 -12  21   -2.95    6.97
  -8 -12  22    0.35    7.22
  -8 -12  23    8.50    8.92
   8 -13  -1    6.82    7.13
  -8 -13   1    1.26    6.64
   8 -13  -2    0.38    6.48
  -8 -13   2   -2.96    6.12
   8 -13  -3    7.74    7.86
  -8 -13   3    1.11    5.89
   8 -13  -4    9.25    8.29
  -8 -13   4    5.56    6.33
   8 -13  -5   19.60    9.58
  -8 -13   5   22.23    8.64
   8 -13  -6   -0.00    6.62
  -8 -13   6    6.92    5.65
   8 -13  -7    8.29    7.59
  -8 -13   7    6.48    6.18
   8 -13  -8   -1.42    7.76
  -8 -13   8   -1.37    6.46
   8 -13  -9    8.33    7.87
  -8 -13   9   24.43    9.02
  -8 -13  10   -3.37    6.22
  -8 -13  11   13.75    8.45
  -8 -13  12    0.23    6.46
  -8 -13  13   -1.56    7.49
  -8 -13  14   -0.94    6.26
  -8 -13  15   14.65    8.16
  -8 -13  16   -2.82    7.53
  -8 -13  17   -0.93    7.32
  -8 -13  18   -1.41    6.66
  -8 -13  19   -4.41    7.00
  -8 -13  20    3.09    6.44
   8 -14  -1    2.54    7.28
  -8 -14   1    6.19    6.42
   8 -14  -2   11.01    8.79
  -8 -14   2    3.50    5.49
   8 -14  -3    3.95    7.84
  -8 -14   3   18.42    8.08
   8 -14  -4   -6.47    8.04
  -8 -14   4    1.94    5.50
   8 -14  -5   -1.26    6.11
  -8 -14   5    2.77    6.09
   8 -14  -6   15.36    9.16
  -8 -14   6    8.25    7.18
   8 -14  -7   25.64    9.40
  -8 -14   7    3.53    7.43
  -8 -14   8    4.65    6.98
  -8 -14   9    5.54    6.72
  -8 -14  10    0.04    5.95
  -8 -14  11    2.03    5.62
  -8 -14  12   -0.67    6.50
  -8 -14  13   12.78    8.75
  -8 -14  14    4.11    6.66
  -8 -14  15    1.65    4.59
  -8 -14  16    4.46    7.61
  -8 -14  17   -2.25    6.91
   8 -15  -1   -0.92    7.49
  -8 -15   1    1.54    7.25
   8 -15  -2   -0.80    7.20
  -8 -15   2   -4.50    7.15
   8 -15  -3   -1.10    8.53
  -8 -15   3   -4.77    7.58
   8 -15  -4   -0.48    6.71
  -8 -15   4    3.26    6.31
   8 -15  -5    7.44    8.17
  -8 -15   5   11.41    7.21
  -8 -15   6    0.19    6.85
  -8 -15   7    3.10    6.76
  -8 -15   8   -1.71    6.28
  -8 -15   9   -0.91    6.64
  -8 -15  10    8.80    7.89
  -8 -15  11    6.97    7.63
  -8 -15  12   -3.17    7.02
  -8 -15  13    0.74    7.04
   8 -16  -1    8.43    8.70
  -8 -16   1    2.07    6.96
   8 -16  -2    3.44    8.24
  -8 -16   2   -1.85    6.57
   8 -16  -3   -0.99    7.60
  -8 -16   3    1.22    5.70
  -8 -16   4    0.86    6.34
  -8 -16   5   -2.11    6.40
  -8 -16   6   -4.43    7.34
  -8 -16   7    1.20    6.63
  -8 -16   8    2.92    6.91
  -8 -16   9   -3.34    7.39
  -8 -16  10    8.40    7.82
   8 -17  -1    1.88    7.59
  -8 -17   4    3.55    7.28
  -8 -17   5    4.29    6.38
  -8 -17   6   -5.00    7.65
  -7   0   1  749.03  105.38
   7   0  -1  684.68  102.46
   7   0  -1  688.58  104.87
  -7   0   2    1.71    8.38
   7   0  -2    1.62    5.48
   7   0  -2   -3.38    7.31
  -7   0   3    8.21    8.02
   7   0  -3    3.86    5.05
   7   0  -3   12.66    9.27
  -7   0   4   -2.04    7.44
   7   0  -4    1.91    4.84
   7   0  -4   -1.05    8.27
  -7   0   5   12.89    9.66
   7   0  -5   50.19    9.31
   7   0  -5   29.27   11.33
  -7   0   6   -1.20    7.79
   7   0  -6   -0.26    4.67
   7   0  -6   -0.27    7.18
  -7   0   7  349.45   53.00
   7   0  -7  323.42   49.93
   7   0  -7  336.27   53.18
  -7   0   8    1.70    7.31
   7   0  -8    0.34    4.49
   7   0  -8   -2.85    7.64
  -7   0   9   10.67    8.32
   7   0  -9   18.89    6.20
   7   0  -9   34.07   10.86
  -7   0  10    3.25    7.31
   7   0 -10    1.84    3.84
   7   0 -10   -1.45    8.02
  -7   0  11  365.21   52.51
   7   0 -11  290.75   48.70
   7   0 -11  377.86   53.24
  -7   0  12   -2.40    7.11
   7   0 -12   -2.18    4.24
   7   0 -12    1.90    7.89
  -7   0  13  120.19   22.19
   7   0 -13   99.10   17.62
   7   0 -13   98.91   21.25
  -7   0  14   -0.39    7.62
   7   0 -14    0.44    3.71
   7   0 -14   -1.55    8.19
  -7   0  15    4.12    8.70
   7   0 -15   -2.16    4.62
   7   0 -15    5.56    8.74
  -7   0  16    2.41    7.11
   7   0 -16    1.07    4.72
   7   0 -16    4.44    8.97
   7   0 -17  469.86   69.81
  -7   0  18    1.06    6.08
   7   0 -18    1.28    5.44
  -7   0  25    9.07    5.52
  -7   0  26   -2.33    5.20
  -7   0  27   58.71   12.79
   7   0 -27   56.26   13.32
  -7   0  28   -3.44    5.61
   7   0 -28    0.00    5.08
  -7   0  29   11.84    6.71
   7   0 -29    7.77    6.73
   7   0 -30   -0.00    5.86
   7   0 -31   13.52    8.40
   7   0 -32   -0.84    5.88
   7   0 -33   27.16    9.22
   7   0 -34   -1.51    5.28
   7   0 -35    2.75    6.36
   7   0 -36   -0.81    6.46
   7   0 -37   -0.75    6.19
  -7   1   1   -3.30    9.34
   7  -1  -1   -1.44    5.25
   7  -1  -1   -0.32    7.74
   7   1  -1    0.92    4.87
   7   1  -1    0.95    8.12
  -7  -1   1   -5.49    8.57
  -7   1   2   41.81   13.58
   7  -1  -2   53.93   10.99
   7  -1  -2   39.03   12.42
   7   1  -2   31.48    8.96
   7   1  -2   70.68   14.22
  -7  -1   2   25.93   11.20
  -7   1   3  263.64   42.76
   7  -1  -3  281.01   40.48
   7  -1  -3  272.60   42.97
   7   1  -3  219.18   38.93
   7   1  -3  282.31   42.61
  -7  -1   3  262.90   42.36
  -7   1   4   -0.34    7.33
   7  -1  -4   -1.89    5.58
   7  -1  -4   -2.36    9.81
   7   1  -4   -2.32    4.71
   7   1  -4    0.52    6.88
  -7  -1   4   -0.90    7.91
  -7   1   5  105.52   19.86
   7  -1  -5  123.93   17.83
   7  -1  -5   94.81   19.87
   7   1  -5   89.33   16.24
   7   1  -5   91.85   19.36
  -7  -1   5   57.22   17.35
  -7   1   6    2.69    7.44
   7  -1  -6   -2.97    5.83
   7  -1  -6    0.11    7.19
   7   1  -6    3.91    3.78
   7   1  -6    2.41    8.49
  -7  -1   6   -1.81    7.43
  -7   1   7   40.09   11.70
   7  -1  -7   46.41    9.48
   7  -1  -7   41.73   11.92
   7   1  -7   37.78    9.10
   7   1  -7   22.73   11.64
  -7  -1   7   31.01   11.88
  -7   1   8   33.48   10.41
   7  -1  -8   14.07    6.38
   7  -1  -8   25.08   10.24
   7   1  -8   21.47    6.59
   7   1  -8   19.56    9.90
  -7  -1   8   23.74   10.89
  -7   1   9  305.05   46.78
   7  -1  -9  281.61   43.77
   7   1  -9  312.42   47.11
  -7  -1   9  263.42   46.24
  -7   1  10    8.98    9.34
   7  -1 -10   15.80    6.51
   7  -1 -10   31.76   10.78
   7   1 -10   25.10    6.51
   7   1 -10   25.66   11.02
  -7  -1  10   18.28    9.78
  -7   1  11   77.05   17.57
   7  -1 -11  101.52   15.72
   7  -1 -11   74.87   18.37
   7   1 -11   84.61   15.38
   7   1 -11   90.58   18.79
  -7  -1  11   69.38   17.27
  -7   1  12   -1.88    7.91
   7  -1 -12    0.43    4.28
   7  -1 -12    0.95    7.52
   7   1 -12   -2.02    4.48
   7   1 -12    4.27    7.40
  -7  -1  12    6.79    7.24
  -7   1  13  212.59   31.37
   7  -1 -13  170.86   27.62
   7  -1 -13  154.15   30.76
   7   1 -13  156.49   27.49
   7   1 -13  157.39   30.79
  -7  -1  13  240.06   32.47
  -7   1  14    7.85    8.39
   7  -1 -14    3.35    4.68
   7  -1 -14   -0.66    9.90
   7   1 -14    2.47    4.44
   7   1 -14   -1.72    8.15
  -7  -1  14    1.60    6.85
  -7   1  15  141.66   23.73
   7  -1 -15  103.68   19.78
   7  -1 -15  124.33   23.60
   7   1 -15  110.72   20.23
   7   1 -15  129.46   24.15
  -7  -1  15  145.15   24.15
  -7   1  16   26.00   10.36
   7  -1 -16   18.92    6.57
   7  -1 -16   25.89   12.16
   7   1 -16   24.06    7.91
   7   1 -16   33.36   11.69
  -7  -1  16   18.75    7.69
   7  -1 -17   30.70    8.15
   7   1 -17   23.31   11.43
   7  -1 -18    0.50    4.42
   7  -1 -19  147.82   24.51
  -7   1  20    2.21    5.44
   7  -1 -20    8.64    5.76
  -7   1  21   92.84   17.62
  -7  -1  22    3.79    6.05
  -7  -1  23   38.60   10.12
   7   1 -24   27.15    9.16
  -7  -1  24   28.36    8.93
   7   1 -25   41.74   13.02
  -7  -1  25   72.23   13.60
   7   1 -26   -0.23    5.11
  -7  -1  26   -3.12    5.34
   7   1 -27    7.18    6.48
  -7  -1  27   -1.12    5.62
  -7   1  28    0.97    4.75
   7   1 -28   -1.71    6.97
  -7  -1  28   -1.09    5.60
   7  -1 -29   39.47   10.37
   7   1 -29   36.10   10.65
  -7  -1  29   53.91   11.58
   7  -1 -30    7.88    6.64
   7   1 -30    3.51    6.12
  -7  -1  30    1.45    4.82
   7  -1 -31   17.88    8.52
   7   1 -31   26.09    9.57
   7  -1 -32    0.02    6.00
   7   1 -32    0.17    7.10
   7  -1 -33    3.82    6.76
   7   1 -33    6.97    6.46
   7  -1 -34    1.64    6.26
   7   1 -34   -2.24    5.81
   7  -1 -35   19.93    7.79
   7   1 -35   13.70    8.00
   7  -1 -36   -0.19    5.16
   7   1 -36    1.36    6.93
   7  -1 -37   -2.27    6.56
   7   1 -37   10.95    9.11
  -7   2   1   46.60   13.55
   7  -2  -1   41.44    9.58
   7  -2  -1   37.13   12.57
   7   2  -1   25.67    7.93
   7   2  -1   31.60   10.91
  -7  -2   1   40.05   12.27
  -7   2   2   76.93   16.17
   7  -2  -2   52.03   12.10
   7  -2  -2   75.39   15.99
   7   2  -2   52.27   10.99
   7   2  -2   52.15   14.30
  -7  -2   2   50.65   14.11
  -7   2   3    1.46    8.09
   7  -2  -3    3.45    4.84
   7  -2  -3    6.59    8.35
   7   2  -3    9.95    5.10
   7   2  -3    3.83    8.14
  -7  -2   3   -2.34    7.14
  -7   2   4    7.00    7.86
   7  -2  -4    3.80    5.65
   7  -2  -4    3.44    8.77
   7   2  -4    3.52    4.89
   7   2  -4    3.63    6.90
  -7  -2   4    1.93    7.70
  -7   2   5  278.90   44.12
   7  -2  -5  284.67   41.50
   7  -2  -5  244.45   43.63
   7   2  -5  239.83   40.12
   7   2  -5  287.88   43.55
  -7  -2   5  281.19   43.80
  -7   2   6   18.26   10.04
   7  -2  -6    7.11    6.09
   7  -2  -6   13.02    9.26
   7   2  -6   12.62    6.05
   7   2  -6   15.37    8.52
  -7  -2   6   17.00    9.41
  -7   2   7  217.72   41.57
   7  -2  -7  229.77   39.46
   7  -2  -7  260.00   43.05
   7   2  -7  289.26   39.57
   7   2  -7  287.18   42.68
  -7  -2   7  258.60   42.28
  -7   2   8    3.31    7.50
   7  -2  -8    3.75    5.22
   7  -2  -8   -2.45    7.97
   7   2  -8    9.84    4.39
   7   2  -8   12.19    8.19
  -7  -2   8   -1.38    6.96
  -7   2   9   45.95   13.66
   7  -2  -9   55.56   12.13
   7  -2  -9   76.63   16.38
   7   2  -9   50.88   11.36
   7   2  -9   93.89   16.88
  -7  -2   9   83.65   16.06
  -7   2  10    8.05    9.19
   7  -2 -10    9.54    5.90
   7  -2 -10   23.40   10.36
   7   2 -10    8.45    4.77
   7   2 -10    7.95    7.30
  -7  -2  10   18.04    9.77
  -7   2  11  154.95   27.56
   7  -2 -11  148.65   24.83
   7  -2 -11  133.70   27.56
   7   2 -11  163.38   25.23
   7   2 -11  198.09   29.18
  -7  -2  11  130.04   27.27
  -7   2  12   20.44    9.97
   7  -2 -12   31.85    8.38
   7  -2 -12   21.53   11.60
   7   2 -12   36.78    8.35
   7   2 -12   32.87   11.87
  -7  -2  12   37.30   11.86
  -7   2  13   39.59   14.13
   7  -2 -13   61.40   12.18
   7  -2 -13   65.16   16.11
   7   2 -13   70.23   13.03
   7   2 -13   64.14   15.61
  -7  -2  13   76.93   16.01
  -7   2  14   -0.40    6.60
   7  -2 -14    2.37    3.89
   7  -2 -14   -3.87    9.41
   7   2 -14   -1.12    8.43
  -7  -2  14    5.20    7.78
  -7   2  15   40.68   11.18
   7  -2 -15   25.15    7.77
   7  -2 -15   38.53   13.51
   7   2 -15   42.27   12.95
   7  -2 -16   66.46   12.83
   7   2 -16   74.30   17.52
   7  -2 -17   81.12   12.78
   7   2 -17   29.41   15.04
   7  -2 -18   67.17   12.77
   7  -2 -19    5.82    4.44
   7  -2 -20    7.67    5.36
  -7  -2  20    3.85    6.03
   7  -2 -21   45.21   11.04
   7   2 -21   60.57   13.26
  -7  -2  21   66.91   13.17
  -7   2  22    3.39    6.37
   7  -2 -22   11.19    6.24
   7   2 -22   12.76    7.43
  -7  -2  22   16.23    6.66
  -7   2  23   60.35   12.24
   7   2 -23   44.92   12.41
  -7  -2  23   56.00   12.24
  -7   2  24    2.12    5.92
   7   2 -24    0.94    5.22
  -7  -2  24    2.57    5.30
   7   2 -25    4.37    6.82
  -7  -2  25   14.40    6.63
   7   2 -26   -0.33    5.65
  -7  -2  26    1.36    5.53
   7   2 -27   20.17    8.59
  -7  -2  27   25.69    8.06
   7   2 -28   10.56    7.54
  -7  -2  28    8.45    6.09
   7   2 -29    6.34    7.04
  -7  -2  29    7.72    6.02
   7   2 -30   -1.22    5.91
  -7  -2  30   -0.54    5.61
   7  -2 -31    0.81    6.04
   7   2 -31   15.35    9.07
  -7  -2  31   12.07    6.80
   7  -2 -32    0.23    6.03
   7   2 -32   -3.37    7.40
  -7  -2  32   -1.74    5.48
   7  -2 -33   13.20    6.58
   7   2 -33    6.25    8.22
   7  -2 -34   -1.81    5.02
   7   2 -34   -0.79    5.40
   7  -2 -35   -0.71    5.41
   7   2 -35    2.06    6.77
   7  -2 -36    2.44    6.71
   7   2 -36   -1.38    6.86
   7   2 -37    4.67    7.80
  -7   3   1   -0.38    7.30
   7  -3  -1   -2.86    5.65
   7  -3  -1    4.45    7.98
   7   3  -1   -1.77    4.20
   7   3  -1   -1.10    6.83
  -7  -3   1   -2.16    7.26
  -7   3   2  166.39   29.19
   7  -3  -2  137.71   25.29
   7  -3  -2  153.16   28.25
   7   3  -2  141.11   23.99
   7   3  -2  167.26   27.55
  -7  -3   2  166.58   27.96
  -7   3   3   68.00   16.04
   7  -3  -3   68.48   12.96
   7  -3  -3   43.25   14.22
   7   3  -3   57.70   11.28
   7   3  -3   43.59   13.55
  -7  -3   3   61.72   14.84
  -7   3   4    0.93    8.07
   7  -3  -4    1.26    5.94
   7  -3  -4    5.47    8.55
   7   3  -4    8.33    4.70
   7   3  -4   13.63    8.45
  -7  -3   4    7.51    8.50
  -7   3   5   91.98   18.97
   7  -3  -5   97.20   16.54
   7  -3  -5   81.56   19.02
   7   3  -5   96.71   15.43
   7   3  -5   50.60   16.97
  -7  -3   5   85.70   18.10
  -7   3   6   18.47    9.74
   7  -3  -6   17.79    7.03
   7  -3  -6   14.70   11.28
   7   3  -6    8.89    5.53
   7   3  -6   22.56   10.06
  -7  -3   6   10.99    8.36
  -7   3   7    5.62    7.80
   7  -3  -7    5.85    6.04
   7  -3  -7   10.24    8.96
   7   3  -7    1.25    3.86
   7   3  -7    6.55    8.31
  -7  -3   7    0.02    6.24
  -7   3   8    1.82    8.31
   7  -3  -8    2.64    5.29
   7  -3  -8   -1.40    6.94
   7   3  -8    1.99    3.56
   7   3  -8   -0.09    7.88
  -7  -3   8   -2.84    7.07
  -7   3   9  220.58   41.69
   7  -3  -9  250.92   40.25
   7  -3  -9  254.33   43.18
   7   3  -9  253.59   39.77
   7   3  -9  340.90   44.10
  -7  -3   9  268.32   42.97
  -7   3  10   67.18   17.14
   7  -3 -10   86.58   15.72
   7  -3 -10   92.76   19.47
   7   3 -10   78.37   14.88
   7   3 -10   84.48   18.69
  -7  -3  10   89.73   18.35
  -7   3  11    8.14    7.57
   7  -3 -11    6.98    6.03
   7  -3 -11    7.24    8.82
   7   3 -11    8.75    5.13
   7   3 -11    6.01    7.48
  -7  -3  11    1.05    6.77
  -7  -3  11    7.52    9.28
  -7   3  12   -0.64    7.34
   7  -3 -12   -1.38    4.39
   7  -3 -12    3.50    8.43
   7   3 -12   -2.76    7.36
  -7  -3  12    0.94    7.50
  -7   3  13   67.59   17.38
   7  -3 -13   89.51   15.46
   7  -3 -13  112.54   20.79
   7   3 -13  110.43   19.91
  -7  -3  13   64.29   17.93
  -7   3  14  118.58   20.83
   7  -3 -14   95.79   17.75
   7  -3 -14   96.57   21.68
   7   3 -14  109.28   21.69
   7  -3 -15  196.54   31.29
   7   3 -15  207.43   35.32
   7  -3 -16   19.43    6.39
   7   3 -16   14.35   10.07
   7  -3 -17    1.41    4.46
   7   3 -17    9.17   10.24
  -7  -3  17   10.16    6.33
   7  -3 -18   30.13    8.50
   7   3 -18   38.22   10.36
  -7  -3  18   51.44   10.93
   7  -3 -19  387.14   53.31
   7   3 -19  300.72   54.23
  -7  -3  19  366.29   54.38
   7  -3 -20   -1.99    5.26
   7   3 -20    2.20    6.07
  -7  -3  20   -0.65    5.75
   7  -3 -21    5.47    4.52
   7   3 -21    7.97    6.24
  -7  -3  21    2.91    6.14
   7  -3 -22    0.30    4.34
   7   3 -22   -1.84    5.60
  -7  -3  22    2.56    6.11
  -7   3  23   24.69    8.06
   7  -3 -23   10.11    5.96
   7   3 -23   11.39    7.90
  -7  -3  23   22.78    7.76
  -7   3  24    8.14    6.11
   7   3 -24    7.80    7.48
  -7  -3  24   12.17    7.21
  -7   3  25   17.74    7.59
   7   3 -25   37.41    9.78
  -7  -3  25   25.75    8.99
   7   3 -26   -4.37    7.58
  -7  -3  26   -1.56    5.87
   7   3 -27    3.58    6.20
  -7  -3  27   -1.17    5.33
   7   3 -28   -1.87    7.55
  -7  -3  28    0.51    5.39
   7   3 -29   11.21    8.37
  -7  -3  29   15.39    7.28
   7   3 -30   -1.10    6.43
  -7  -3  30    1.18    5.11
   7   3 -31   17.53    8.69
  -7  -3  31   28.14    9.13
   7   3 -32    3.17    7.22
  -7  -3  32    4.79    6.31
   7  -3 -33   -0.31    4.86
   7   3 -33   -3.24    7.81
  -7  -3  33   -0.11    5.53
   7  -3 -34    3.71    6.01
   7   3 -34    2.36    6.33
   7  -3 -35   23.58    7.78
   7   3 -35    4.72    8.39
   7  -3 -36    0.66    4.93
   7   3 -36   -2.44    7.54
  -7   4   1   43.26   14.77
   7  -4  -1   74.89   13.64
   7  -4  -1   53.88   15.87
   7   4  -1   57.42   11.82
  -7  -4   1   75.92   15.98
  -7   4   2   61.67   18.17
   7  -4  -2   86.31   16.28
   7  -4  -2   96.42   19.53
   7   4  -2   84.75   15.02
  -7  -4   2   88.62   18.00
  -7   4   3   16.72   11.00
   7  -4  -3   17.23    7.29
   7  -4  -3   10.75    8.51
   7   4  -3    8.78    5.26
  -7  -4   3   24.68    9.29
  -7   4   4   35.45   12.13
   7  -4  -4   26.82    8.43
   7  -4  -4   23.20   11.15
   7   4  -4   26.33    6.93
   7   4  -4   20.64    9.50
  -7  -4   4   31.97   10.96
  -7   4   5   73.45   18.24
   7  -4  -5   79.15   15.51
   7  -4  -5   95.76   19.76
   7   4  -5   80.45   14.43
   7   4  -5   86.58   17.22
  -7  -4   5   60.64   16.82
  -7   4   6   95.92   17.31
   7  -4  -6   56.66   13.02
   7  -4  -6   67.43   16.39
   7   4  -6   60.36   12.09
   7   4  -6   58.25   14.79
  -7  -4   6   47.65   14.50
  -7   4   7   33.50   12.98
   7  -4  -7   49.30   11.63
   7  -4  -7   49.52   14.99
   7   4  -7   44.56   10.31
   7   4  -7   71.68   14.60
  -7  -4   7   66.08   14.91
  -7   4   8   14.67   11.03
   7  -4  -8   75.49   12.65
   7  -4  -8   65.67   15.16
   7   4  -8   65.47   11.76
   7   4  -8   86.35   15.62
  -7  -4   8   65.92   12.58
  -7  -4   8   13.91   12.55
  -7   4   9   44.89   12.32
   7  -4  -9   50.33   10.40
   7  -4  -9   36.13   13.55
   7   4  -9   24.91   11.58
  -7  -4   9   28.33   11.98
  -7   4  10    7.29    7.52
   7  -4 -10   -1.17    5.03
   7  -4 -10   -3.78    9.25
   7   4 -10   -2.23    8.63
  -7  -4  10   -1.21    8.19
  -7   4  11  100.41   22.24
   7  -4 -11  148.48   21.55
   7  -4 -11   98.98   23.71
   7   4 -11  130.40   24.24
  -7  -4  11  111.97   23.65
  -7   4  12  126.15   23.93
   7  -4 -12  113.59   21.41
   7  -4 -12  125.83   25.52
   7   4 -12  147.18   25.22
   7  -4 -13  138.21   20.97
   7  -4 -13  122.31   24.37
   7   4 -13  102.75   21.38
   7   4 -13  106.40   23.22
   7  -4 -14   21.48    7.06
   7   4 -14   25.63    8.71
   7   4 -14   31.06   12.00
   7  -4 -15   50.33   11.08
   7   4 -15   41.52   11.69
   7   4 -15   69.11   16.00
  -7  -4  15   48.91   11.99
   7  -4 -16   13.17    5.93
   7   4 -16   24.84   11.98
  -7  -4  16   24.58    8.17
   7  -4 -17  142.31   24.80
   7   4 -17  173.48   29.99
  -7  -4  17  167.13   26.73
   7  -4 -18   28.02    7.08
   7   4 -18   21.35    8.97
  -7  -4  18   15.78    7.84
   7  -4 -19   27.57    7.04
   7   4 -19   14.46    8.34
  -7  -4  19   16.52    7.98
   7  -4 -20   23.99    7.90
   7   4 -20   46.14   11.06
  -7  -4  20   48.43   10.73
   7  -4 -21   36.12    8.55
   7   4 -21   24.32    9.77
  -7  -4  21   45.66   10.77
   7  -4 -22   37.26    8.84
   7   4 -22   44.01   11.72
  -7  -4  22   41.25   10.56
   7  -4 -23    5.52    4.54
   7   4 -23    4.44    7.06
  -7  -4  23    0.17    5.48
   7  -4 -24    7.69    4.87
   7   4 -24    7.43    7.76
  -7  -4  24   10.44    7.40
   7   4 -25    1.02    6.07
  -7  -4  25    5.39    6.58
   7   4 -26   13.59    8.56
  -7  -4  26   18.69    7.84
   7   4 -27    9.38    7.38
  -7  -4  27    9.94    6.66
   7   4 -28   -1.47    6.75
  -7  -4  28    9.66    6.55
   7   4 -29    7.30    7.47
  -7  -4  29    1.61    5.48
   7   4 -30    2.30    6.25
  -7  -4  30   -0.46    6.31
   7   4 -31    3.32    7.29
  -7  -4  31    4.91    5.88
   7   4 -32    1.35    7.60
  -7  -4  32   10.01    7.66
   7   4 -33   -2.58    8.54
  -7  -4  33    8.75    6.81
   7   4 -34    5.77    7.97
  -7  -4  34   -2.33    5.53
   7  -4 -35   -0.36    5.59
   7   4 -35   -5.42    7.78
   7  -4 -36   -0.13    5.60
   7   4 -36    7.77    9.80
  -7   5   1    1.76    8.20
   7  -5  -1    0.45    5.51
   7  -5  -1    2.98    8.18
   7   5  -1   -0.26    4.58
  -7  -5   1   -1.74    8.14
  -7   5   2   -0.14    9.69
   7  -5  -2    3.24    6.17
   7  -5  -2   -4.79    9.25
   7   5  -2    1.76    3.96
  -7  -5   2   -3.31    7.75
  -7   5   3   30.02   13.59
   7  -5  -3   36.56   10.01
   7  -5  -3   43.37   12.82
   7   5  -3   34.22    8.38
  -7  -5   3   31.42   11.69
  -7   5   4  129.75   25.08
   7  -5  -4  125.31   22.11
   7  -5  -4  115.88   24.49
   7   5  -4  133.06   21.52
  -7  -5   4  106.00   21.38
  -7  -5   4  153.47   25.14
  -7   5   5   42.26   14.38
   7  -5  -5   51.20   10.97
   7  -5  -5   38.89   13.63
   7   5  -5   42.11    9.60
  -7  -5   5   31.03    9.72
  -7  -5   5   37.55   11.84
  -7   5   6    2.54    8.62
   7  -5  -6    1.63    5.14
   7  -5  -6    3.37    9.06
  -7  -5   6    0.64    8.26
  -7   5   7   20.99   10.17
   7  -5  -7   17.01    7.24
   7  -5  -7   36.50   12.13
   7   5  -7   19.99    7.87
  -7  -5   7   20.27   10.35
  -7   5   8   85.03   18.79
   7  -5  -8  101.00   16.74
   7  -5  -8   98.81   20.30
   7   5  -8   78.63   16.55
  -7  -5   8   59.50   17.41
  -7   5   9   91.44   22.04
   7  -5  -9  120.14   20.89
   7  -5  -9  120.67   24.71
   7   5  -9  124.25   21.53
  -7  -5   9  134.20   24.23
  -7   5  10   39.40   13.12
   7  -5 -10   37.81   10.03
   7  -5 -10   41.06   13.63
   7   5 -10   36.22   10.22
  -7  -5  10   31.42   12.42
  -7   5  11   69.37   19.30
   7  -5 -11  109.96   18.72
   7  -5 -11  116.12   22.96
   7   5 -11  103.22   19.27
   7   5 -11  117.25   21.76
   7  -5 -12    4.88    6.23
   7   5 -12   -2.72    6.18
   7   5 -12   -2.77    9.50
  -7  -5  12    3.43    6.30
   7  -5 -13   26.70    8.60
   7   5 -13   39.97    9.92
   7   5 -13   22.38   11.46
  -7  -5  13   34.33    9.55
   7  -5 -14   63.75   12.59
   7   5 -14   55.24   13.04
   7   5 -14   35.15   13.89
  -7  -5  14   63.80   12.69
   7  -5 -15  158.68   27.85
   7   5 -15  201.93   30.29
   7   5 -15  191.13   32.10
  -7  -5  15  163.90   28.84
   7  -5 -16    1.99    4.69
   7   5 -16    2.01    9.11
  -7  -5  16   -5.95    6.89
   7  -5 -17    2.75    5.01
   7   5 -17    5.26   10.38
  -7  -5  17   21.39    7.80
   7  -5 -18    1.36    4.51
   7   5 -18    6.89    8.21
  -7  -5  18    4.71    6.03
   7  -5 -19   35.25    8.91
   7   5 -19   22.92   10.18
  -7  -5  19   54.40   11.10
   7  -5 -20   42.46    9.07
   7   5 -20   28.23   10.49
  -7  -5  20   39.97   10.65
   7  -5 -21    5.08    5.47
   7   5 -21   14.56    8.36
  -7  -5  21   11.62    7.26
   7  -5 -22    4.25    4.77
   7   5 -22    1.48    6.07
  -7  -5  22    1.79    5.48
   7   5 -23    0.50    6.26
  -7  -5  23   10.12    6.99
   7   5 -24   22.46    8.91
  -7  -5  24    8.08    6.63
   7   5 -25   10.60    8.83
  -7  -5  25   23.78    8.18
   7   5 -26    0.44    6.73
  -7  -5  26    5.41    6.51
   7   5 -27   -0.27    7.24
  -7  -5  27   -1.73    6.33
   7   5 -28   -1.96    6.69
  -7  -5  28    1.35    6.18
   7   5 -29   12.42    9.92
  -7  -5  29   10.76    7.38
   7   5 -30    0.00    7.36
  -7  -5  30    8.75    6.39
   7   5 -31    2.89    7.79
  -7  -5  31   22.10    8.30
   7   5 -32   -1.02    7.95
  -7  -5  32   -1.59    6.11
   7   5 -33   -2.59    7.91
  -7  -5  33    1.95    6.72
   7   5 -34   10.32    9.14
  -7  -5  34    4.34    6.85
   7   5 -35    0.98    7.38
  -7  -5  35   21.39    8.02
   7   5 -36   13.21    9.06
  -7   6   1  100.83   20.60
   7  -6  -1   79.11   15.91
   7  -6  -1  101.31   19.66
   7   6  -1   70.66   14.44
   7   6  -1   94.82   16.08
  -7  -6   1   64.84   14.95
  -7  -6   1   63.62   16.60
  -7   6   2   57.36   16.85
   7  -6  -2   59.75   13.59
   7  -6  -2   74.32   16.73
   7   6  -2   72.16   13.13
   7   6  -2   48.94   12.52
  -7  -6   2   58.14   13.30
  -7  -6   2   81.60   16.57
  -7   6   3   37.28   12.92
   7  -6  -3   25.17    8.89
   7  -6  -3   28.71   13.07
   7   6  -3   28.56    8.71
  -7  -6   3   36.68   11.61
  -7   6   4   16.29   11.41
   7  -6  -4   12.25    6.94
   7  -6  -4    7.41   10.03
   7   6  -4   15.06    7.07
  -7  -6   4    8.07    9.64
  -7   6   5   -1.90    7.93
   7  -6  -5   -1.18    4.68
   7  -6  -5    5.91    9.10
   7   6  -5   -0.07    5.27
  -7  -6   5    3.47    8.42
  -7   6   6   67.21   17.82
   7  -6  -6   77.58   15.95
   7  -6  -6  111.68   20.60
   7   6  -6   78.55   16.29
  -7  -6   6   88.80   18.45
  -7   6   7  164.09   29.89
   7  -6  -7  174.69   27.24
   7  -6  -7  177.04   30.89
   7   6  -7  153.36   27.22
  -7  -6   7  132.78   28.77
  -7   6   8   41.72   14.36
   7  -6  -8   66.02   13.29
   7  -6  -8   72.83   17.19
   7   6  -8   77.99   14.46
  -7  -6   8   43.07   14.52
   7  -6  -9    2.08    6.34
   7   6  -9    8.11    5.92
  -7  -6   9    2.29    5.45
   7  -6 -10   83.31   13.65
   7   6 -10   24.71   10.92
  -7  -6  10   74.07   13.34
   7  -6 -11  133.88   21.70
   7   6 -11  126.49   22.74
  -7  -6  11  106.85   21.18
   7  -6 -12   15.07    6.92
   7   6 -12   14.28    7.74
  -7  -6  12   16.84    7.24
   7  -6 -13    1.34    6.00
   7   6 -13    7.46    7.51
  -7  -6  13   17.37    7.09
   7  -6 -14   11.95    7.14
   7   6 -14   11.05    6.67
  -7  -6  14    6.06    6.18
   7  -6 -15    7.33    6.05
   7   6 -15    0.30    6.31
  -7  -6  15    1.84    6.39
   7  -6 -16   69.07   13.02
  -7  -6  16   54.59   13.90
   7  -6 -17   53.35   12.31
  -7  -6  17   68.49   13.51
   7  -6 -18   96.67   15.81
   7   6 -18   65.29   16.73
  -7  -6  18   85.50   16.63
   7  -6 -19    8.32    5.26
   7   6 -19   -0.36    5.24
  -7  -6  19    4.73    5.83
   7  -6 -20    2.70    4.11
   7   6 -20   -0.17    6.69
  -7  -6  20   -0.09    5.62
   7  -6 -21    6.70    4.80
   7   6 -21   -3.92    8.23
  -7  -6  21    4.14    6.26
   7   6 -22   34.47   11.38
  -7  -6  22   40.64   10.65
   7   6 -23    5.04    7.64
  -7  -6  23   25.17    8.55
   7   6 -24   11.70    8.50
  -7  -6  24   19.46    8.48
   7   6 -25   -1.60    6.83
  -7  -6  25   -2.35    6.26
   7   6 -26   24.02   10.51
  -7  -6  26   20.29    8.46
   7   6 -27    7.45    8.34
  -7  -6  27   10.54    6.78
   7   6 -28    3.70    8.05
  -7  -6  28   22.31    8.06
   7   6 -29   -1.67    8.02
  -7  -6  29    2.24    6.71
   7   6 -30   -2.43    8.25
  -7  -6  30    5.02    6.72
   7   6 -31    4.35    8.88
  -7  -6  31   -1.94    6.87
   7   6 -32    3.03    8.17
  -7  -6  32   18.09    8.05
   7   6 -33    9.47    8.89
  -7  -6  33    2.28    6.99
   7   6 -34   -2.68    8.49
  -7  -6  34    7.80    7.96
   7   6 -35    0.61    6.94
  -7  -6  35    0.41    6.32
   7   6 -36   -2.62    8.73
  -7  -6  36    0.08    5.48
  -7  -6  37    2.60    7.49
  -7   7   1    2.04   10.62
   7  -7  -1    9.09    9.34
   7   7  -1   15.62    6.79
  -7   7   2   30.12   13.12
   7  -7  -2   18.97   11.52
   7   7  -2   38.19    9.73
  -7   7   3   21.11   13.27
   7  -7  -3    3.25    8.57
   7   7  -3    1.04    6.33
  -7   7   4  240.61   42.21
   7  -7  -4  193.13   40.66
   7   7  -4  279.75   39.54
  -7   7   5   62.15   20.07
   7  -7  -5  113.18   18.31
   7  -7  -5   73.67   19.88
   7   7  -5   89.26   17.75
  -7  -7   5   95.06   20.08
   7  -7  -6    7.28    6.76
   7   7  -6    4.75    7.36
  -7  -7   6   13.16    6.81
  -7  -7   6   12.54    8.30
   7  -7  -7   74.61   16.21
   7   7  -7  111.07   18.24
  -7  -7   7   76.82   16.51
   7  -7  -8   23.50    7.57
   7   7  -8    3.78    6.38
  -7  -7   8   15.95    6.76
   7  -7  -9   30.96    8.91
   7   7  -9   14.86    8.37
  -7  -7   9   37.45    9.59
   7  -7 -10   67.23   14.68
   7   7 -10   80.00   16.63
  -7  -7  10   66.56   14.88
   7  -7 -11   35.23   10.24
   7   7 -11   28.86    9.96
  -7  -7  11   35.77    9.36
   7  -7 -12    5.59    6.00
   7   7 -12    2.78    7.22
  -7  -7  12   -0.51    4.53
   7  -7 -13   23.61    8.33
   7   7 -13   21.94   10.15
  -7  -7  13   29.32    9.72
   7  -7 -14  190.20   31.34
   7   7 -14  155.11   32.24
  -7  -7  14  231.22   32.43
   7  -7 -15    3.56    5.88
   7   7 -15    2.78    7.18
  -7  -7  15   -1.90    5.58
   7  -7 -16    1.53    5.44
  -7  -7  16    4.94    5.57
   7  -7 -17   -0.57    5.51
  -7  -7  17    3.36    5.79
   7  -7 -18    2.76    4.84
   7   7 -18   13.42    9.03
  -7  -7  18   10.72    6.48
   7  -7 -19    3.39    4.81
   7   7 -19   -0.85    8.21
  -7  -7  19    9.51    6.89
   7   7 -20   14.02    9.41
  -7  -7  20   36.69    9.90
   7   7 -21    1.29    7.66
  -7  -7  21    4.81    5.69
   7   7 -22    3.19    7.17
  -7  -7  22    5.25    6.36
   7   7 -23   -4.97    8.69
  -7  -7  23   -2.79    6.29
   7   7 -24   23.96   11.28
  -7  -7  24   25.09    8.97
   7   7 -25    1.99    7.48
  -7  -7  25    4.61    6.13
   7   7 -26   50.28   13.06
  -7  -7  26   13.88    8.36
   7   7 -27   -3.94    8.87
  -7  -7  27    0.15    6.34
   7   7 -28    5.38    7.86
  -7  -7  28    6.11    7.05
   7   7 -29   -1.05    8.07
  -7  -7  29   16.80    8.42
   7   7 -30   20.34   10.27
  -7  -7  30    8.81    7.81
   7   7 -31    3.12    8.86
  -7  -7  31   -4.40    6.80
   7   7 -32    1.85    7.89
  -7  -7  32   -0.72    6.39
   7   7 -33   -1.75    7.80
  -7  -7  33   -0.10    6.91
   7   7 -34   15.46    9.54
  -7  -7  34   14.39    9.02
   7   7 -35   -1.20    8.39
  -7  -7  35   -0.48    5.69
  -7  -7  36    0.96    7.80
  -7  -7  37    2.05    6.30
  -7  -7  38   -2.58    7.74
   7  -8  -1   24.02    9.58
  -7  -8   1   45.95   13.42
  -7  -8   2   77.69   18.01
  -7  -8   3   11.86    6.26
  -7  -8   3    1.59    9.54
   7   8  -4    8.93    7.12
  -7  -8   4   30.29    8.40
   7   8  -5    4.95    6.40
  -7  -8   5    6.71    5.75
   7   8  -6   20.74    9.75
  -7  -8   6   36.43    9.49
   7   8  -7    7.91    7.52
  -7  -8   7    1.55    5.67
   7   8  -8  107.15   18.46
  -7  -8   8   65.30   14.97
   7   8  -9    3.21    6.00
  -7  -8   9    9.06    6.58
   7  -8 -10    3.93    7.83
   7   8 -10   17.42    8.80
  -7  -8  10   21.28    7.47
   7  -8 -11   10.20    7.26
   7   8 -11    1.33    6.64
  -7  -8  11    2.47    6.30
   7  -8 -12  165.42   26.53
   7   8 -12  142.58   27.79
  -7  -8  12  147.95   26.22
   7  -8 -13   -0.55    6.32
   7   8 -13    0.28    7.22
  -7  -8  13    1.61    5.57
   7  -8 -14   16.34    7.34
   7   8 -14    6.62    7.10
  -7  -8  14    9.70    7.64
   7  -8 -15    3.86    6.05
   7   8 -15    1.28    6.66
  -7  -8  15    2.09    6.17
   7  -8 -16   60.79   13.92
  -7  -8  16   70.39   14.76
   7  -8 -17    1.75    5.21
  -7  -8  17    2.23    6.04
   7   8 -18   11.76    8.20
  -7  -8  18   11.60    7.51
   7   8 -19    4.52    7.57
  -7  -8  19    1.81    6.58
   7   8 -20   28.51   10.63
  -7  -8  20   24.04    8.65
   7   8 -21   -5.54    7.91
  -7  -8  21   -0.42    6.33
   7   8 -22   30.57   10.46
  -7  -8  22   19.92    9.14
   7   8 -23    1.34    9.16
  -7  -8  23   -2.36    5.86
   7   8 -24   -0.43    8.51
  -7  -8  24    6.58    5.56
   7   8 -25   -2.64    8.71
  -7  -8  25   -0.29    5.87
   7   8 -26   23.24    9.97
  -7  -8  26    7.19    7.20
   7   8 -27   -0.44    8.55
  -7  -8  27   14.64    7.72
   7   8 -28    5.85    9.00
  -7  -8  28   30.08   10.30
   7   8 -29   -5.66    9.33
  -7  -8  29    1.00    6.56
   7   8 -30   -3.73    9.56
  -7  -8  30   -0.93    6.13
   7   8 -31   -0.15    8.10
  -7  -8  31    1.20    6.75
   7   8 -32    3.94    7.55
  -7  -8  32    3.95    6.60
   7   8 -33    7.25    9.44
  -7  -8  33   -2.70    5.74
   7   8 -34   -2.86    9.33
  -7  -8  34    6.06    6.62
   7   8 -35   -1.31    8.81
  -7  -8  35   -1.23    6.46
   7  -9  -1    0.33    6.18
  -7  -9   1    0.60    5.24
   7  -9  -2   18.59    8.68
  -7  -9   2   49.87   10.39
   7  -9  -3   20.77    8.17
  -7  -9   3    2.05    5.31
   7  -9  -4   48.99   12.38
  -7  -9   4   52.39   12.00
   7  -9  -5   -6.11    7.74
  -7  -9   5    1.12    5.74
  -7  -9   6   34.77    9.83
  -7  -9   7   14.49    6.83
  -7  -9   8   34.33    9.45
  -7  -9   9    1.48    5.43
  -7  -9  10  159.23   27.22
  -7  -9  11   -2.45    6.64
   7   9 -12    2.66    6.32
  -7  -9  12    3.28    6.32
   7   9 -13   -3.79    7.85
  -7  -9  13   13.82    6.97
   7  -9 -14   68.00   13.48
   7   9 -14   47.01   14.38
  -7  -9  14   57.76   13.39
   7  -9 -15   -0.22    5.25
   7   9 -15   -2.38    6.89
  -7  -9  15    1.84    5.21
   7  -9 -16   23.79    8.22
  -7  -9  16    7.22    7.48
  -7  -9  17   -1.38    6.39
   7   9 -18   12.27    9.86
  -7  -9  18   25.99    9.74
   7   9 -19    5.84    8.55
  -7  -9  19    0.43    5.45
   7   9 -20   26.50   10.36
  -7  -9  20   11.78    7.91
   7   9 -21    0.46    8.64
  -7  -9  21    0.20    6.22
   7   9 -22   -0.01    7.38
  -7  -9  22    3.08    5.88
   7   9 -23    1.43    6.61
  -7  -9  23   -0.24    5.71
   7   9 -24    7.10    9.69
  -7  -9  24   29.55    9.92
   7   9 -25    0.81    7.35
  -7  -9  25    2.33    6.78
   7   9 -26    5.26    8.32
  -7  -9  26    8.24    6.72
   7   9 -27   -2.83    7.26
  -7  -9  27    3.61    6.74
   7   9 -28   11.51    8.72
  -7  -9  28    0.58    6.39
   7   9 -29    3.24    8.89
  -7  -9  29   -1.26    6.75
   7   9 -30    1.59    8.78
  -7  -9  30   10.96    7.89
   7   9 -31   -0.96    8.62
  -7  -9  31    6.39    7.25
   7   9 -32    1.51    7.98
  -7  -9  32    2.64    6.41
   7   9 -33   12.42    9.35
  -7  -9  33   -5.35    8.40
   7   9 -34    4.72    8.97
   7 -10  -1   20.79    8.76
  -7 -10   1   13.00    7.63
   7 -10  -2   47.00   12.66
  -7 -10   2   54.87   12.42
   7 -10  -3    1.11    6.57
  -7 -10   3   -2.54    5.72
   7 -10  -4    5.26    7.29
  -7 -10   4   -1.89    5.95
   7 -10  -5    4.72    6.60
  -7 -10   5   -1.54    6.31
   7 -10  -6  122.03   24.59
  -7 -10   6  160.78   25.15
   7 -10  -7   -0.03    6.48
  -7 -10   7   -1.36    5.72
   7 -10  -8    3.17    6.62
  -7 -10   8    0.93    5.72
   7 -10  -9   -2.73    6.67
  -7 -10   9   -1.76    5.98
  -7 -10  10   -3.49    7.03
  -7 -10  11    3.78    7.38
  -7 -10  12   48.04   11.87
  -7 -10  13   -2.26    7.21
  -7 -10  14   22.84    8.93
  -7 -10  15   -2.01    6.09
  -7 -10  16   40.72   11.43
  -7 -10  17    1.18    5.74
  -7 -10  18   35.38   10.91
  -7 -10  19    3.30    6.68
  -7 -10  20    5.84    6.90
  -7 -10  21    3.61    6.86
  -7 -10  23   -0.36    7.09
  -7 -10  24    1.10    5.59
   7  10 -25    2.42    8.76
  -7 -10  25    6.34    7.54
   7  10 -26    1.84    8.29
  -7 -10  26    9.77    7.83
   7  10 -27    4.17    7.39
  -7 -10  27   12.24    7.69
   7  10 -28    4.30    8.59
  -7 -10  28   -3.95    7.54
   7  10 -29    1.28    7.71
  -7 -10  29    4.21    6.22
   7  10 -30    4.21   10.07
  -7 -10  30    0.14    7.21
   7  10 -31    1.72    8.99
  -7 -10  31    2.95    6.91
   7  10 -32    5.10    8.62
   7  10 -33   -2.34    8.63
   7  10 -34   -1.68    9.75
   7 -11  -1   -0.01    7.93
  -7 -11   1   -0.92    6.44
   7 -11  -2   11.27    7.80
  -7 -11   2    3.59    6.05
   7 -11  -3    3.35    6.21
  -7 -11   3   -0.48    6.17
   7 -11  -4   38.93   11.28
  -7 -11   4   27.38    9.60
   7 -11  -5   14.32    8.34
  -7 -11   5    8.41    7.12
   7 -11  -6   -2.10    6.74
  -7 -11   6   -1.32    5.25
   7 -11  -7    8.31    6.79
   7 -11  -8   45.24   10.98
  -7 -11   8    5.83    7.04
   7 -11  -9   -1.64    6.40
  -7 -11   9    4.79    7.61
   7 -11 -10   19.97    9.20
  -7 -11  10   41.44   10.83
   7 -11 -11   12.73    7.11
  -7 -11  11    9.54    6.84
   7 -11 -12    1.02    6.48
  -7 -11  12    4.28    5.87
  -7 -11  13   -2.07    6.05
  -7 -11  14   39.61   11.27
  -7 -11  15   -1.57    6.23
  -7 -11  16   16.34    9.03
  -7 -11  17    3.98    5.61
  -7 -11  18   10.20    7.07
  -7 -11  19    1.94    5.20
  -7 -11  20   19.51    9.53
  -7 -11  21   -1.57    5.76
  -7 -11  22    1.05    6.49
  -7 -11  23   -2.16    7.46
  -7 -11  24   15.80    8.47
  -7 -11  25    5.27    7.64
  -7 -11  26    8.35    7.57
  -7 -11  27   -0.51    7.10
  -7 -11  28   -3.32    7.18
   7 -12  -1    4.33    6.59
  -7 -12   1    1.50    6.39
   7 -12  -2   28.23   10.06
  -7 -12   2   11.31    7.17
   7 -12  -3    1.10    7.51
  -7 -12   3    1.44    6.00
   7 -12  -4    8.62    7.35
  -7 -12   4    0.75    5.95
   7 -12  -5    6.15    7.03
  -7 -12   5   13.86    7.43
   7 -12  -6   30.42   10.73
  -7 -12   6   28.57    9.33
   7 -12  -7    1.48    5.64
  -7 -12   7   -2.34    6.76
   7 -12  -8   22.93    8.70
  -7 -12   8    7.91    7.49
   7 -12  -9   -2.03    7.40
  -7 -12   9   -1.02    5.51
   7 -12 -10   15.49    8.16
  -7 -12  10    9.20    7.70
   7 -12 -11    2.94    5.82
  -7 -12  11    7.80    7.09
  -7 -12  12   37.94   11.24
  -7 -12  13   -1.07    6.39
  -7 -12  14    4.73    6.77
  -7 -12  15    2.38    6.01
  -7 -12  16   13.25    7.87
  -7 -12  17    5.43    7.10
  -7 -12  18    0.15    7.94
  -7 -12  19   -0.96    7.40
  -7 -12  20   10.26    8.07
  -7 -12  21    6.59    6.45
  -7 -12  22   16.82    8.52
  -7 -12  23    3.77    7.69
  -7 -12  24   10.13    7.78
  -7 -12  25    4.08    7.09
   7 -13  -1    0.76    6.80
  -7 -13   1    1.25    5.64
   7 -13  -2    6.75    8.64
  -7 -13   2    7.27    6.86
   7 -13  -3    3.04    7.55
  -7 -13   3   14.85    7.73
   7 -13  -4   44.97   12.25
  -7 -13   4   40.68   12.02
   7 -13  -5   10.23    7.39
  -7 -13   5   13.57    7.43
   7 -13  -6   -2.78    6.54
  -7 -13   6   -3.36    7.04
   7 -13  -7    5.43    6.86
  -7 -13   7   10.22    7.09
   7 -13  -8   12.18    7.83
  -7 -13   8    1.94    6.64
   7 -13  -9   -0.46    7.01
  -7 -13   9    7.84    7.27
  -7 -13  10   19.01    9.07
  -7 -13  11    3.34    7.41
  -7 -13  12    0.03    5.19
  -7 -13  13   10.35    7.38
  -7 -13  14   17.48    9.38
  -7 -13  15   -1.68    6.68
  -7 -13  16   -2.80    8.34
  -7 -13  17    3.60    6.70
  -7 -13  18    4.71    6.48
  -7 -13  19    1.83    6.75
  -7 -13  20    0.54    7.21
  -7 -13  21    3.65    7.22
  -7 -13  22    4.53    6.24
   7 -14  -1    8.53    6.82
  -7 -14   1    0.79    5.88
   7 -14  -2    7.55    7.08
  -7 -14   2    4.57    6.54
   7 -14  -3    1.08    7.52
  -7 -14   3    6.15    6.15
   7 -14  -4   -3.77    7.59
  -7 -14   4   -0.84    6.88
   7 -14  -5    0.71    5.90
  -7 -14   5    6.51    7.17
   7 -14  -6   12.63    9.50
  -7 -14   6   20.77    9.59
   7 -14  -7   18.95    9.02
  -7 -14   7   30.72    9.90
  -7 -14   8   12.68    8.45
  -7 -14   9    3.97    6.25
  -7 -14  10    3.59    7.03
  -7 -14  11    3.99    7.03
  -7 -14  12   14.24    8.14
  -7 -14  13    6.63    7.18
  -7 -14  14    0.11    6.18
  -7 -14  15   -0.93    5.50
  -7 -14  16    5.15    6.49
  -7 -14  17    2.72    5.31
  -7 -14  18   12.22    7.14
  -7 -14  19    1.77    6.70
   7 -15  -1    6.09    6.62
  -7 -15   1   -4.84    7.62
   7 -15  -2   -2.66    7.15
  -7 -15   2   -3.25    6.33
   7 -15  -3   16.57    8.57
  -7 -15   3   13.97    7.49
   7 -15  -4    1.98    6.81
  -7 -15   4    0.62    5.90
   7 -15  -5    0.08    6.53
  -7 -15   5   -2.42    7.33
  -7 -15   6    0.25    5.48
  -7 -15   7    2.26    7.18
  -7 -15   8    5.20    7.04
  -7 -15   9    5.85    8.40
  -7 -15  10    3.54    7.07
  -7 -15  11   -0.50    7.06
  -7 -15  12    3.91    6.29
  -7 -15  13    2.09    7.56
  -7 -15  14    2.57    7.22
  -7 -15  15    3.13    7.34
  -7 -15  16    5.88    7.78
   7 -16  -1    8.25    9.04
  -7 -16   1    4.44    7.02
   7 -16  -2   -3.02    8.32
  -7 -16   2    3.48    6.85
   7 -16  -3    7.79    8.15
  -7 -16   3   -0.22    5.81
  -7 -16   4   -6.41    8.48
  -7 -16   5   -0.86    6.71
  -7 -16   6    9.63    7.65
  -7 -16   7    5.83    7.49
  -7 -16   8   -1.80    6.82
  -7 -16   9    0.47    6.44
  -7 -16  10    5.19    7.05
  -7 -16  11   10.46    7.62
  -7 -16  12   -0.57    6.00
   7 -17  -1    0.49    7.57
  -7 -17   3   -0.47    6.08
  -7 -17   4    0.84    5.75
  -7 -17   5    3.33    7.39
  -7 -17   6   -2.01    6.18
  -7 -17   7   -1.14    6.25
  -7 -17   8    5.07    7.29
  -6   0   1    2.65    5.11
  -6   0   1   -3.90    7.65
   6   0  -1    1.78    5.93
   6   0  -1   -4.14    8.63
  -6   0   2  336.59   48.94
  -6   0   2  320.32   51.09
   6   0  -2  320.88   48.94
   6   0  -2  315.49   51.14
  -6   0   3    2.59    8.68
   6   0  -3   -3.15    5.71
   6   0  -3   -5.32    9.48
  -6   0   4   15.24    6.94
  -6   0   4   10.26    8.91
   6   0  -4   20.04    6.65
   6   0  -4   14.72    9.39
  -6   0   5   -0.11    4.60
  -6   0   5    1.77    8.08
   6   0  -5    2.42    5.39
   6   0  -5    0.31    8.00
  -6   0   6 1326.60  184.04
  -6   0   6 1293.57  186.01
   6   0  -6 1205.62  183.47
   6   0  -6 1373.08  186.47
  -6   0   7    1.35    5.02
  -6   0   7   -0.17    7.05
   6   0  -7   -1.27    4.78
   6   0  -7   -3.41    7.90
  -6   0   8   27.15    7.72
  -6   0   8   27.15   10.28
   6   0  -8   24.23    6.82
   6   0  -8   29.20   10.74
  -6   0   9    0.07    4.71
  -6   0   9   -3.39    7.61
   6   0  -9   -1.88    4.15
   6   0  -9   -1.84    7.22
  -6   0  10  209.61   33.65
  -6   0  10  238.35   36.25
   6   0 -10  197.67   33.01
   6   0 -10  263.64   37.20
  -6   0  11   -0.72    4.43
  -6   0  11    2.63    7.28
   6   0 -11   -0.27    4.14
   6   0 -11    6.21    7.36
  -6   0  12  328.23   45.11
  -6   0  12  246.68   46.08
   6   0 -12  303.18   44.46
   6   0 -12  290.27   47.23
  -6   0  13   -0.38    4.37
  -6   0  13    1.01    5.50
   6   0 -13    0.38    4.10
   6   0 -13    1.56    6.84
  -6   0  14  115.62   19.77
   6   0 -14  102.11   17.10
   6   0 -14   76.25   19.49
  -6   0  15    5.07    6.40
   6   0 -15   -0.12    3.47
   6   0 -15    1.47    7.71
   6   0 -16  280.84   42.25
   6   0 -16  269.35   44.71
  -6   0  17    3.80    4.94
   6   0 -17   -0.65    4.35
   6   0 -17   -2.14    7.25
  -6   0  18  176.01   29.20
   6   0 -18  192.00   32.58
  -6   0  19    2.00    5.45
  -6   0  20   -0.96    5.09
  -6   0  21   -1.12    4.99
  -6   0  22  105.52   18.88
  -6   0  23    0.06    5.17
  -6   0  24   -0.12    4.76
   6   0 -25   -1.03    5.52
   6   0 -26   52.81   12.50
   6   0 -27    1.77    5.25
   6   0 -28   47.18   11.42
   6   0 -29    3.04    5.31
   6   0 -30   13.23    7.30
   6   0 -31    4.89    5.50
   6   0 -32   69.84   14.84
   6   0 -33   -2.17    5.96
   6   0 -34   -4.91    6.80
   6   0 -35   -1.10    6.41
   6   0 -36    8.36    6.53
   6   0 -37    0.37    7.14
   6   0 -38   15.42    8.11
  -6   1   1    0.48    8.61
   6  -1  -1    5.03    4.88
   6  -1  -1   -0.28    8.11
   6   1  -1    8.30    5.21
   6   1  -1    5.55    8.99
  -6  -1   1    5.12    5.53
  -6  -1   1   13.62    9.21
  -6   1   2  607.57   82.60
  -6   1   2  591.01   84.99
   6  -1  -2  511.65   82.43
   6  -1  -2  669.12   86.01
   6   1  -2  543.35   82.08
   6   1  -2  567.80   84.70
  -6  -1   2  520.11   82.20
  -6  -1   2  587.36   84.75
  -6   1   3   18.04    7.95
  -6   1   3   30.73   11.38
   6  -1  -3   39.28    8.96
   6  -1  -3    8.33   10.25
   6   1  -3   46.94    8.50
   6   1  -3   34.27   11.75
  -6  -1   3   29.74    8.84
  -6  -1   3   39.03   12.22
  -6   1   4  843.51  119.23
  -6   1   4  925.14  121.97
   6  -1  -4  790.04  119.23
   6  -1  -4  836.51  121.71
   6   1  -4  800.06  118.78
   6   1  -4  891.86  121.61
  -6  -1   4  782.04  119.06
  -6  -1   4  814.85  121.19
  -6   1   5  130.10   19.33
  -6   1   5  137.68   22.04
   6  -1  -5  125.38   19.56
   6  -1  -5  116.74   21.96
   6   1  -5  105.32   18.57
   6   1  -5   80.35   20.14
  -6  -1   5  106.37   19.00
  -6  -1   5   93.64   20.51
  -6   1   6  109.77   17.80
  -6   1   6  116.46   20.74
   6  -1  -6  111.96   17.89
   6  -1  -6   95.27   20.67
   6   1  -6  106.52   17.23
   6   1  -6   86.06   19.64
  -6  -1   6   86.40   17.11
  -6  -1   6   90.02   19.65
  -6   1   7  232.89   36.47
  -6   1   7  245.12   38.63
   6  -1  -7  237.37   36.19
   6  -1  -7  216.52   38.61
   6   1  -7  207.89   35.63
   6   1  -7  259.32   38.79
  -6  -1   7  250.11   36.44
  -6  -1   7  265.61   39.27
  -6   1   8  722.45   93.71
  -6   1   8  747.48   96.03
   6  -1  -8  800.05   93.73
   6  -1  -8  707.72   96.32
   6   1  -8  370.13   91.76
   6   1  -8  807.12   96.78
  -6  -1   8  753.61   93.67
  -6  -1   8  740.28   96.17
  -6   1   9    7.99    5.72
  -6   1   9   23.28    8.76
   6  -1  -9   10.52    5.73
   6  -1  -9    6.09    9.09
   6   1  -9   12.98    4.62
   6   1  -9    9.79    8.70
  -6  -1   9   11.40    5.49
  -6  -1   9   15.94    9.41
  -6   1  10  143.75   18.86
  -6   1  10  122.89   20.53
   6  -1 -10   95.44   17.34
   6  -1 -10  119.56   21.16
   6   1 -10  120.75   17.82
   6   1 -10   31.68   17.49
  -6  -1  10  137.47   18.29
  -6  -1  10   96.29   19.76
  -6   1  11   24.20    7.20
  -6   1  11   27.30    9.07
   6  -1 -11   11.78    5.24
   6  -1 -11   22.77    9.43
   6   1 -11   16.18    5.64
   6   1 -11    8.78    7.71
  -6  -1  11   19.04    6.25
  -6  -1  11   26.27    9.77
  -6   1  12  302.31   45.95
  -6   1  12  333.04   48.13
   6  -1 -12  284.92   45.30
   6  -1 -12  301.65   48.34
   6   1 -12  322.76   45.86
   6   1 -12  355.29   49.20
  -6  -1  12  294.49   45.45
  -6  -1  12  263.14   47.54
  -6   1  13   70.57   12.61
  -6   1  13   48.74   13.61
   6  -1 -13   66.05   11.77
   6  -1 -13   56.35   14.41
   6   1 -13   59.69   11.91
   6   1 -13   68.56   15.27
  -6  -1  13   61.50   14.15
  -6   1  14  159.08   25.53
  -6   1  14   77.17   25.28
   6  -1 -14  176.76   25.12
   6  -1 -14  195.48   28.97
   6   1 -14  160.52   25.47
   6   1 -14  161.74   28.01
  -6  -1  14  189.58   26.91
  -6  -1  14  181.25   28.07
  -6   1  15    6.92    5.11
  -6   1  15    6.93    7.12
   6  -1 -15   12.58    4.91
   6  -1 -15   -0.32    5.79
   6   1 -15    7.82    5.27
   6   1 -15   11.72    8.71
  -6  -1  15    2.68    5.11
  -6   1  16    1.06    4.85
  -6   1  16    3.87    6.50
   6  -1 -16    0.25    3.29
   6  -1 -16    4.19    8.07
   6   1 -16    4.54    8.70
  -6  -1  16    6.88    5.31
  -6   1  17    4.88    5.44
   6  -1 -17   -0.03    3.97
   6  -1 -17    7.55    8.49
   6   1 -17   13.82    8.68
  -6  -1  17    0.56    4.42
  -6   1  18  267.65   38.25
   6  -1 -18  217.22   36.92
   6  -1 -18  244.32   40.32
   6   1 -18  232.00   40.10
  -6  -1  18  251.62   37.92
  -6   1  19   23.24    8.72
   6  -1 -19   36.81    8.71
  -6  -1  19   43.25    9.45
  -6   1  20   -0.65    4.86
  -6  -1  20   -2.19    4.88
  -6   1  21   -1.06    5.25
  -6  -1  21    9.15    5.92
  -6   1  22   16.85    6.41
   6   1 -22    9.51    6.61
  -6   1  23   13.26    5.87
   6   1 -23    3.74    6.39
  -6   1  24   44.80    9.45
   6   1 -24   24.48    9.48
  -6   1  25    1.51    3.86
   6   1 -25    6.22    6.08
  -6   1  26    4.96    4.75
   6   1 -26    5.88    6.84
  -6   1  27   -0.62    4.52
   6   1 -27   -1.31    6.83
  -6  -1  27    1.59    4.90
   6  -1 -28   62.15   13.07
   6   1 -28   44.25   12.88
  -6  -1  28   78.25   14.09
   6  -1 -29   -2.38    5.54
   6   1 -29    3.67    5.49
  -6  -1  29   -2.89    5.01
   6  -1 -30   32.67   10.20
   6   1 -30   29.65   10.06
  -6  -1  30   39.37   10.22
   6  -1 -31   -1.81    5.26
   6   1 -31    1.90    6.45
   6  -1 -32   -3.71    5.77
   6   1 -32   -3.82    7.92
   6  -1 -33   -4.64    7.24
   6   1 -33   -0.53    5.43
   6  -1 -34   11.12    7.89
   6   1 -34   26.80    9.43
   6  -1 -35   -2.89    5.00
   6   1 -35    0.85    6.43
   6  -1 -36    9.06    6.97
   6   1 -36    2.36    8.11
   6  -1 -37    1.86    5.89
   6   1 -37   -1.98    7.15
   6  -1 -38    5.43    7.68
   6   1 -38   10.12    7.70
  -6   2   1   11.38    5.90
  -6   2   1    4.11    8.24
   6  -2  -1    7.86    6.44
   6  -2  -1    1.57    9.21
   6   2  -1    0.67    4.38
   6   2  -1    5.52    8.88
  -6  -2   1    1.13    5.88
  -6  -2   1    8.65    8.97
  -6   2   2   11.92    6.35
  -6   2   2   -1.12    8.84
   6  -2  -2    5.43    5.45
   6  -2  -2   24.60   10.11
   6   2  -2   11.07    5.37
   6   2  -2   13.88    9.15
  -6  -2   2   10.74    6.21
  -6  -2   2    8.46    7.73
  -6   2   3    2.38    4.98
  -6   2   3    1.06    8.25
   6  -2  -3    7.98    6.14
   6  -2  -3   -0.86    8.33
   6   2  -3    5.68    3.75
   6   2  -3    4.12    7.10
  -6  -2   3    6.46    4.57
  -6  -2   3    3.37    7.73
  -6   2   4   42.66   10.88
  -6   2   4   56.95   14.30
   6  -2  -4   42.72   11.20
   6  -2  -4   64.83   15.81
   6   2  -4   50.24   10.48
   6   2  -4   67.40   14.72
  -6  -2   4   67.49   11.85
  -6  -2   4   95.06   15.43
  -6   2   5    3.17    4.84
  -6   2   5    7.97    8.44
   6  -2  -5    9.70    6.00
   6  -2  -5    8.16    8.48
   6   2  -5    8.09    4.55
   6   2  -5   -1.35    9.32
  -6  -2   5   14.02    5.76
  -6  -2   5    6.63    8.27
  -6   2   6  310.99   49.85
  -6   2   6  339.98   52.27
   6  -2  -6  346.08   50.40
   6  -2  -6  318.21   52.53
   6   2  -6  319.31   49.53
   6   2  -6  337.16   52.10
  -6  -2   6  402.45   50.25
  -6  -2   6  280.86   51.37
  -6   2   7   59.90   11.87
  -6   2   7   70.75   14.43
   6  -2  -7   36.22   11.14
   6  -2  -7   54.39   14.69
   6   2  -7   67.63   11.45
   6   2  -7   54.94   13.83
  -6  -2   7   67.17   11.70
  -6  -2   7   49.41   13.53
  -6   2   8    8.79    5.26
  -6   2   8    8.85    8.42
   6  -2  -8    2.86    4.94
   6  -2  -8    4.22    7.66
   6   2  -8    6.57    4.87
   6   2  -8   13.32    9.49
  -6  -2   8    4.09    4.76
  -6  -2   8    4.92    7.13
  -6   2   9   -0.16    4.75
  -6   2   9   -2.67    6.99
   6  -2  -9   -3.17    3.66
   6  -2  -9    1.32    6.65
   6   2  -9    3.98    4.33
   6   2  -9    2.20    7.34
  -6  -2   9    3.39    4.50
  -6  -2   9   11.38    7.24
  -6   2  10  287.07   44.27
  -6   2  10  269.18   45.74
   6  -2 -10  294.50   44.04
   6  -2 -10  373.76   48.38
   6   2 -10  297.37   44.28
   6   2 -10  260.37   46.17
  -6   2  11  247.85   39.81
  -6   2  11  242.16   41.59
   6  -2 -11  248.35   39.49
   6  -2 -11  285.28   42.96
   6   2 -11  268.78   40.05
   6   2 -11  288.59   43.22
  -6  -2  11  279.64   42.70
  -6   2  12  151.14   19.43
  -6   2  12   76.76   19.29
   6  -2 -12  121.31   18.20
   6  -2 -12  135.76   22.12
   6   2 -12  105.91   18.32
   6   2 -12   85.71   20.37
  -6  -2  12   86.51   18.32
  -6  -2  12   93.58   20.33
  -6   2  13   13.32    5.94
  -6   2  13    9.94    7.12
   6  -2 -13   21.49    5.73
   6  -2 -13    7.80    8.29
   6   2 -13    8.50    5.49
   6   2 -13   17.49    9.16
  -6  -2  13    9.53    6.03
  -6  -2  13    3.19    7.39
  -6   2  14  103.26   16.69
  -6   2  14  115.82   18.98
   6  -2 -14   78.71   15.46
   6  -2 -14   94.54   19.54
   6   2 -14   96.74   19.31
  -6  -2  14   83.03   16.49
  -6   2  15   34.54    8.27
   6  -2 -15   44.76    8.21
   6  -2 -15   30.00   10.97
   6   2 -15   38.46   11.83
  -6  -2  15   22.08    8.28
  -6   2  16   45.83   11.25
   6  -2 -16   49.75   10.61
   6  -2 -16   57.57   14.41
   6   2 -16   67.28   15.69
  -6  -2  16   76.62   12.62
  -6   2  17   26.12    7.15
   6  -2 -17   22.80    5.96
   6  -2 -17   27.85   10.12
   6   2 -17   14.37    9.06
  -6  -2  17   18.76    6.83
  -6   2  18    3.37    5.21
   6  -2 -18   17.98    5.51
   6  -2 -18   19.26   10.44
   6   2 -18   23.23    9.55
  -6  -2  18   12.41    5.99
  -6   2  19   17.64    6.68
   6  -2 -19    7.84    5.41
  -6  -2  19   11.67    6.08
  -6   2  20  155.28   27.09
   6  -2 -20  170.94   26.95
   6   2 -20  176.20   28.28
  -6   2  21    0.05    4.84
   6   2 -21    0.46    5.83
  -6   2  22   29.96    8.32
   6   2 -22   39.58    9.89
  -6   2  23    7.46    5.64
   6   2 -23   -2.06    6.09
  -6   2  24   18.22    6.51
   6   2 -24   12.31    7.47
  -6  -2  24    6.44    5.91
  -6   2  25   16.14    6.52
   6   2 -25   23.17    8.05
  -6  -2  25    7.37    6.38
  -6   2  26   12.32    6.57
   6   2 -26   55.94   11.14
  -6  -2  26   30.69    8.63
   6   2 -27    0.39    6.75
  -6  -2  27    0.33    5.13
   6   2 -28    7.30    6.29
  -6  -2  28   20.27    7.65
   6   2 -29    5.14    6.89
  -6  -2  29    1.15    5.53
   6  -2 -30   17.38    6.72
   6   2 -30   11.77    7.41
  -6  -2  30    1.70    5.18
   6  -2 -31   -2.38    4.94
   6   2 -31   -1.31    4.99
  -6  -2  31    0.04    5.15
   6  -2 -32   26.76    7.98
   6   2 -32   21.07    9.16
  -6  -2  32   22.36    8.41
   6  -2 -33   -0.81    4.43
   6   2 -33   -0.98    6.90
   6  -2 -34   -1.46    5.48
   6   2 -34    4.57    6.70
   6  -2 -35    1.59    5.06
   6   2 -35   -1.35    7.07
   6  -2 -36    5.04    5.88
   6   2 -36   14.35    9.59
   6  -2 -37   -1.05    5.46
   6   2 -37    0.97    6.65
   6  -2 -38   11.55    7.07
  -6   3   1    5.21    5.27
  -6   3   1    2.38    8.43
   6  -3  -1   -2.45    6.26
   6  -3  -1   -0.45    8.11
   6   3  -1    1.83    4.01
   6   3  -1    0.62    8.62
  -6  -3   1    0.04    4.43
  -6  -3   1    5.14    7.23
  -6   3   2  160.39   24.34
  -6   3   2  144.31   27.29
   6  -3  -2  138.72   24.41
   6  -3  -2  130.45   26.80
   6   3  -2  137.86   23.43
   6   3  -2  172.45   26.90
  -6  -3   2  148.43   23.85
  -6  -3   2  159.03   26.80
  -6   3   3  132.36   23.52
  -6   3   3  163.48   27.40
   6  -3  -3  136.29   23.99
   6  -3  -3  131.42   26.52
   6   3  -3  163.32   23.52
   6   3  -3  165.54   26.22
  -6  -3   3  136.84   23.29
  -6  -3   3  143.95   26.03
  -6   3   4   29.28    8.12
  -6   3   4   38.61   12.13
   6  -3  -4   34.58    9.26
   6  -3  -4   18.69   10.69
   6   3  -4   29.66    7.75
   6   3  -4   44.66   12.11
  -6  -3   4   41.91    8.46
  -6  -3   4   48.12   12.02
  -6   3   5    8.83    5.73
  -6   3   5   14.26    9.05
   6  -3  -5    5.94    5.39
   6  -3  -5    8.65    8.60
   6   3  -5   16.04    5.03
   6   3  -5    2.72    6.80
  -6  -3   5    8.00    4.97
  -6  -3   5    9.96    8.77
  -6   3   6   17.11    5.77
  -6   3   6   14.79    8.99
   6  -3  -6   14.88    6.53
   6  -3  -6   22.23    9.80
   6   3  -6   17.52    5.52
   6   3  -6   17.96    8.60
  -6  -3   6   12.46    5.50
  -6  -3   6   12.84    9.21
  -6   3   7   17.45    6.66
  -6   3   7   26.00    9.24
   6  -3  -7   12.97    7.03
   6  -3  -7   24.18   10.50
   6   3  -7    7.65    5.78
   6   3  -7    8.79    8.21
  -6  -3   7   22.51    5.89
  -6  -3   7   10.68    8.81
  -6   3   8  410.49   59.01
  -6   3   8  347.50   60.43
   6  -3  -8  471.31   59.90
   6  -3  -8  362.58   61.57
   6   3  -8  385.69   58.92
   6   3  -8  437.76   61.70
  -6  -3   8  350.11   60.90
  -6   3   9   82.03   13.86
  -6   3   9   65.93   15.16
   6  -3  -9   63.56   13.64
   6  -3  -9   65.46   16.29
   6   3  -9   79.37   13.86
   6   3  -9   77.52   16.54
  -6  -3   9   70.92   14.22
  -6  -3   9   81.62   16.43
  -6   3  10   20.55    7.20
  -6   3  10   44.75   10.56
   6  -3 -10   28.97    7.85
   6  -3 -10   15.79    9.55
   6   3 -10   32.49    7.79
   6   3 -10   36.59   11.35
  -6  -3  10   37.63    8.76
  -6  -3  10   11.63    8.80
  -6   3  11    5.47    4.76
  -6   3  11   13.24    8.08
   6  -3 -11   22.54    5.89
   6  -3 -11    8.14    8.86
   6   3 -11    1.93    8.56
  -6  -3  11   12.06    6.09
  -6  -3  11   10.17    7.73
  -6   3  12   72.69   12.67
  -6   3  12   64.25   14.29
   6  -3 -12   49.75   11.55
   6  -3 -12   97.79   16.88
   6   3 -12   68.49   15.59
  -6  -3  12   55.72   12.39
  -6   3  13  142.36   22.98
   6  -3 -13  129.79   22.41
   6  -3 -13  178.51   26.97
   6   3 -13  116.04   25.11
  -6  -3  13  146.06   23.43
  -6   3  14  172.65   28.02
   6  -3 -14  184.78   27.79
   6  -3 -14  212.46   32.17
   6   3 -14  175.96   31.09
  -6  -3  14  156.21   28.32
  -6   3  15   20.19    8.22
   6  -3 -15   16.84    5.98
   6  -3 -15   24.19   10.06
   6   3 -15   17.38    7.66
   6   3 -15   13.78    9.60
  -6  -3  15   43.02    8.60
  -6   3  16   25.28    7.25
  -6   3  16   22.64    8.63
   6  -3 -16   16.00    5.88
   6  -3 -16    8.75    8.35
   6   3 -16   15.94    6.88
   6   3 -16   20.35   10.35
  -6  -3  16   31.19    8.11
  -6   3  17   75.35   14.43
   6  -3 -17   91.81   14.12
   6  -3 -17   57.11   16.32
   6   3 -17   70.70   17.36
  -6   3  18  154.71   22.12
   6  -3 -18  120.48   20.75
   6   3 -18  103.59   24.46
  -6   3  19   46.80   11.32
   6  -3 -19   57.58   10.92
  -6   3  20    1.06    4.55
   6  -3 -20    1.66    4.66
   6   3 -20    2.68    5.64
  -6   3  21    3.09    4.83
   6  -3 -21    0.25    4.42
   6   3 -21   -2.56    6.07
  -6  -3  21    2.53    5.52
  -6   3  22   71.22   13.58
   6  -3 -22   58.26   12.89
   6   3 -22   71.05   15.17
  -6  -3  22   73.69   14.38
  -6   3  23   21.26    6.50
   6   3 -23    8.90    7.09
  -6  -3  23    8.01    6.95
  -6   3  24   30.56    9.45
   6   3 -24   58.09   12.49
  -6  -3  24   67.63   12.42
  -6   3  25   -0.84    4.90
   6   3 -25    1.75    5.81
  -6  -3  25    5.11    5.32
   6   3 -26   -2.42    6.15
  -6  -3  26   13.42    7.33
   6   3 -27    2.14    6.75
  -6  -3  27    2.21    5.38
   6   3 -28   66.17   12.44
  -6  -3  28   12.77    7.57
   6   3 -29   10.57    8.11
  -6  -3  29   11.87    6.77
   6   3 -30   18.57    9.79
  -6  -3  30   34.02    9.13
   6   3 -31    6.58    7.71
  -6  -3  31   -2.12    5.56
   6  -3 -32    0.73    5.20
   6   3 -32    3.80    6.13
  -6  -3  32   -2.35    5.38
   6  -3 -33    3.48    5.74
   6   3 -33    9.45    8.35
  -6  -3  33   17.43    7.25
   6  -3 -34   18.56    7.39
   6   3 -34    2.91    7.43
   6  -3 -35   -0.47    4.63
   6   3 -35    0.14    7.44
   6  -3 -36    1.02    5.49
   6   3 -36    2.99    7.98
   6  -3 -37    0.85    5.24
   6   3 -37   -5.72    7.79
   6  -3 -38    2.84    5.51
  -6   4   1  214.94   29.41
  -6   4   1  155.45   31.45
   6  -4  -1  184.72   29.59
   6  -4  -1  164.95   31.41
   6   4  -1  205.21   28.74
   6   4  -1  156.55   30.03
  -6  -4   1  171.52   28.32
  -6  -4   1  185.74   31.23
  -6   4   2   17.04    5.82
  -6   4   2   24.92    9.66
   6  -4  -2   16.06    7.00
   6  -4  -2   22.16    9.95
   6   4  -2   11.60    5.01
   6   4  -2   -0.04    7.30
  -6  -4   2   15.58    5.40
  -6  -4   2    2.89    7.65
  -6   4   3    4.99    4.52
  -6   4   3    0.82    9.06
   6  -4  -3    2.14    5.04
   6  -4  -3    2.29    6.84
   6   4  -3    4.93    4.51
   6   4  -3    0.98    6.51
  -6  -4   3    6.31    4.68
  -6  -4   3    2.65    7.37
  -6   4   4   15.50    6.03
  -6   4   4   17.68   10.26
   6  -4  -4    9.28    6.69
   6  -4  -4   23.37   10.23
   6   4  -4   13.97    5.74
   6   4  -4   20.08    7.97
  -6  -4   4   11.34    5.25
  -6  -4   4   18.63    9.61
  -6   4   5  308.71   41.79
  -6   4   5  249.70   44.19
   6  -4  -5  274.65   42.00
   6  -4  -5  352.30   46.08
   6   4  -5  222.82   40.90
   6   4  -5  257.67   43.18
  -6  -4   5  295.61   44.12
  -6   4   6  311.34   41.43
  -6   4   6  227.61   42.76
   6  -4  -6  313.31   41.93
   6  -4  -6  294.65   44.82
   6   4  -6  286.16   41.40
   6   4  -6  253.17   43.06
  -6  -4   6  211.15   40.94
  -6  -4   6  260.62   43.28
  -6   4   7   68.18   13.71
  -6   4   7   78.03   17.09
   6  -4  -7   68.15   14.52
   6  -4  -7   82.26   18.27
   6   4  -7   87.24   14.60
   6   4  -7   65.27   16.13
  -6  -4   7   85.74   15.30
  -6  -4   7   79.47   16.92
  -6   4   8    1.73    4.52
  -6   4   8    2.40    6.55
   6  -4  -8    0.61    4.19
   6  -4  -8   13.68    7.80
   6   4  -8   19.21    8.96
  -6  -4   8    4.07    4.70
  -6  -4   8    4.19    7.08
  -6   4   9   67.27   12.88
  -6   4   9   61.52   14.81
   6  -4  -9   67.40   13.25
   6  -4  -9   72.36   17.04
   6   4  -9   64.55   15.66
  -6  -4   9   73.83   13.46
  -6  -4   9   68.95   16.04
  -6   4  10   38.37    7.92
  -6   4  10   38.08    9.82
   6  -4 -10   19.74    7.73
   6  -4 -10   32.94   12.24
   6   4 -10   32.63    9.31
   6   4 -10   39.14   11.33
  -6  -4  10   16.15    7.75
  -6  -4  10   26.26   10.36
  -6   4  11   64.01   18.92
   6  -4 -11  143.90   20.93
   6  -4 -11  147.93   24.44
   6   4 -11  131.52   21.63
   6   4 -11  182.30   24.83
  -6  -4  11  161.62   21.61
  -6   4  12  113.09   17.98
   6  -4 -12  118.98   18.30
   6  -4 -12   43.23   18.37
   6   4 -12  126.13   19.50
   6   4 -12  117.13   20.91
  -6  -4  12  101.50   18.17
  -6   4  13   47.49   10.05
   6  -4 -13   49.15   10.08
   6  -4 -13   54.31   13.88
   6   4 -13   36.22   10.36
   6   4 -13   43.52   13.36
  -6  -4  13   49.21   10.79
  -6   4  14   -1.67    4.36
  -6   4  14    1.35    5.97
   6  -4 -14   -0.49    3.74
   6  -4 -14    4.68    8.15
   6   4 -14    3.03    4.67
   6   4 -14    4.16    8.12
  -6   4  15  118.49   19.86
  -6   4  15  128.23   21.38
   6  -4 -15  152.70   20.03
   6  -4 -15  102.05   22.69
   6   4 -15   82.21   19.87
   6   4 -15  109.79   23.32
  -6   4  16  146.98   25.75
   6  -4 -16  180.25   25.78
   6   4 -16  171.69   27.58
   6   4 -16  137.10   28.41
  -6   4  17   14.00    6.48
   6  -4 -17   20.42    5.83
   6   4 -17   11.07    9.56
  -6   4  18   76.93   14.72
   6  -4 -18   89.63   14.45
   6   4 -18   63.11   17.91
  -6   4  19  113.74   19.15
   6  -4 -19   98.63   17.96
  -6  -4  19  128.05   20.55
  -6   4  20  120.55   20.92
   6  -4 -20  148.75   20.75
   6   4 -20  117.78   22.72
  -6  -4  20  103.53   21.37
   6  -4 -21    9.68    4.86
   6   4 -21   12.08    7.41
  -6  -4  21    6.83    5.36
   6  -4 -22    6.93    4.89
   6   4 -22    7.56    7.47
  -6  -4  22   11.78    6.91
  -6   4  23    1.71    4.61
   6  -4 -23    0.43    3.93
   6   4 -23   -3.74    5.78
  -6  -4  23   -2.50    5.53
   6   4 -24    2.44    6.73
  -6  -4  24    4.38    5.47
   6   4 -25   10.81    7.04
  -6  -4  25    6.57    6.80
   6   4 -26    8.87    8.21
  -6  -4  26   14.84    6.65
   6   4 -27    7.61    8.01
  -6  -4  27   15.02    7.41
   6   4 -28   27.09    9.87
  -6  -4  28   26.88    9.11
   6   4 -29    1.29    6.50
  -6  -4  29   -2.09    4.79
   6   4 -30   35.89    9.89
  -6  -4  30    0.92    6.23
   6   4 -31   12.32    7.58
  -6  -4  31    3.79    5.66
   6   4 -32   16.67    9.70
  -6  -4  32   15.57    7.93
   6  -4 -33    7.06    5.35
   6   4 -33    3.67    8.64
  -6  -4  33   -4.95    5.98
   6  -4 -34    0.10    5.33
   6   4 -34   -2.20    7.15
  -6  -4  34   -1.31    7.12
   6  -4 -35    8.97    6.10
   6   4 -35   -1.42    6.92
   6  -4 -36    5.25    5.52
   6   4 -36    4.94    7.39
   6  -4 -37    5.96    5.52
   6   4 -37    5.75    8.57
  -6   5   1    6.47    9.31
   6  -5  -1   10.82    6.28
   6  -5  -1   17.86   10.73
   6   5  -1   20.39    5.51
   6   5  -1   10.04    5.10
  -6  -5   1    6.08    4.88
  -6  -5   1    6.99    8.00
  -6   5   2  125.51   17.62
  -6   5   2   88.89   20.76
   6  -5  -2   99.30   17.78
   6  -5  -2   74.47   19.21
   6   5  -2   75.79   16.21
   6   5  -2   91.03   17.35
   6   5  -2  109.11   19.24
  -6  -5   2  115.51   18.11
  -6  -5   2   98.99   19.57
  -6   5   3  137.88   22.75
  -6   5   3  167.26   27.23
   6  -5  -3  143.64   23.58
   6  -5  -3  152.94   26.47
   6   5  -3  126.05   22.60
   6   5  -3  138.12   23.42
  -6  -5   3  123.45   22.94
  -6  -5   3  150.56   25.57
  -6   5   4  120.48   19.32
  -6   5   4  122.34   22.59
   6  -5  -4  101.88   19.61
   6  -5  -4  122.35   23.01
   6   5  -4  104.80   19.10
   6   5  -4  116.30   19.85
   6   5  -4  120.32   21.57
  -6  -5   4  111.47   19.60
  -6  -5   4   97.13   21.28
  -6   5   5    4.83    4.63
  -6   5   5   11.34    8.43
   6  -5  -5    1.31    5.53
   6  -5  -5    2.57    7.08
   6   5  -5    3.14    4.97
   6   5  -5    5.70    6.47
  -6  -5   5    3.67    4.51
  -6  -5   5    2.82    7.77
  -6   5   6    2.94    3.96
  -6   5   6   -0.59    7.65
   6  -5  -6   -0.30    4.38
   6  -5  -6    1.17    8.20
   6   5  -6    4.76    4.99
   6   5  -6   12.31    8.25
  -6  -5   6   -0.81    4.92
  -6  -5   6   -4.45    8.15
  -6   5   7   62.50   10.31
  -6   5   7   57.37   14.45
   6  -5  -7   54.77   11.06
   6  -5  -7   79.94   15.90
   6   5  -7   33.69   10.18
   6   5  -7   11.81   10.16
  -6  -5   7   70.10   11.75
  -6  -5   7   40.27   12.66
  -6   5   8   67.49   11.54
  -6   5   8   49.74   13.25
   6  -5  -8   42.31   11.32
   6  -5  -8   52.21   14.93
   6   5  -8   55.12   11.93
   6   5  -8   67.45   14.95
  -6  -5   8   56.00   11.86
  -6  -5   8   59.14   14.31
  -6   5   9  120.40   17.71
  -6   5   9   79.03   18.67
   6  -5  -9  120.45   18.21
   6  -5  -9   88.17   20.13
   6   5  -9   83.75   17.75
   6   5  -9   86.23   19.52
  -6  -5   9   99.09   17.78
  -6   5  10   61.15   10.42
   6  -5 -10   44.73   10.60
   6  -5 -10   32.46   12.95
   6   5 -10   50.67   11.41
   6   5 -10   47.31   13.01
  -6  -5  10   32.45    9.84
  -6   5  11    3.92    4.29
   6  -5 -11    0.71    5.10
   6  -5 -11   -5.63    9.22
   6   5 -11    1.12    5.04
   6   5 -11   -3.97    8.31
  -6   5  12   -2.48    5.88
   6  -5 -12   13.17    5.96
   6  -5 -12    6.00   10.23
   6   5 -12    9.02    6.60
   6   5 -12    9.20    8.45
  -6   5  13  264.65   38.37
  -6   5  13  232.80   39.40
   6  -5 -13  256.70   38.58
   6  -5 -13  255.97   42.04
   6   5 -13  246.92   39.75
   6   5 -13  223.94   40.83
  -6   5  14  263.84   42.90
  -6   5  14  275.51   44.39
   6  -5 -14  281.81   43.14
   6  -5 -14  335.58   47.45
   6   5 -14  300.14   44.98
   6   5 -14  275.36   46.54
  -6   5  15   -1.19    4.81
   6  -5 -15    1.21    4.27
   6   5 -15   -3.25    5.74
   6   5 -15    2.43    7.95
  -6   5  16   20.56    6.28
   6  -5 -16    8.69    4.90
   6   5 -16    2.85    6.27
   6   5 -16    9.67    9.38
  -6  -5  16   19.51    7.29
  -6   5  17    0.77    4.39
   6  -5 -17   -0.24    3.83
   6   5 -17   -1.18    9.88
  -6  -5  17    2.48    5.19
  -6   5  18  129.44   21.03
   6  -5 -18  152.69   20.95
   6   5 -18   92.73   23.89
  -6  -5  18  105.77   21.32
  -6   5  19   27.11    7.75
   6  -5 -19   23.24    6.81
  -6  -5  19   30.30    8.87
   6  -5 -20   10.77    5.24
   6   5 -20   18.42    8.67
  -6  -5  20   21.02    7.94
   6  -5 -21    6.17    4.49
   6   5 -21    6.15    7.47
  -6  -5  21    0.86    5.65
   6  -5 -22    0.17    3.58
   6   5 -22    4.11    6.92
  -6  -5  22   11.92    6.05
   6   5 -23   27.69   11.72
  -6  -5  23   63.95   12.35
   6   5 -24   51.46   12.61
  -6  -5  24   31.96    9.98
   6   5 -25    9.71    8.52
  -6  -5  25   10.26    6.97
   6   5 -26   -0.91    6.36
  -6  -5  26    0.58    6.43
   6   5 -27   -3.03    7.19
  -6  -5  27    4.17    6.23
   6   5 -28   20.03   10.27
  -6  -5  28    7.96    6.73
   6   5 -29   18.23    9.31
  -6  -5  29   24.45    8.72
   6   5 -30   12.25    9.30
  -6  -5  30   20.16    8.23
   6   5 -31    0.58    8.09
  -6  -5  31   -0.47    5.22
   6   5 -32    5.29    6.58
  -6  -5  32   -0.55    6.57
   6   5 -33   15.50    9.12
   6   5 -34   16.00   10.83
  -6  -5  34   15.44    7.23
   6  -5 -35    0.43    5.30
   6   5 -35    4.94    8.45
  -6  -5  35   -0.15    5.89
   6  -5 -36    4.99    5.14
   6   5 -36    1.37    7.46
   6  -5 -37   -2.42    5.29
   6   5 -37    1.34    6.74
  -6   6   1  118.30   26.88
   6  -6  -1  146.23   24.43
   6  -6  -1  146.43   26.95
   6   6  -1  130.79   23.91
  -6  -6   1  146.89   23.98
  -6  -6   1  176.63   26.88
  -6   6   2   15.07    9.81
   6  -6  -2   25.19    8.61
   6  -6  -2   19.62   10.80
   6   6  -2   27.45    8.08
  -6  -6   2   23.06    7.24
  -6  -6   2   28.88   10.22
  -6   6   3    5.22    8.28
   6  -6  -3    6.75    5.89
   6  -6  -3   20.32    8.80
   6   6  -3   12.49    6.10
  -6  -6   3    5.38    5.12
  -6  -6   3    6.03    9.15
  -6   6   4   21.41   10.39
   6  -6  -4   23.47    7.67
   6  -6  -4   11.22    9.11
   6   6  -4   36.81    8.42
  -6  -6   4   21.60    7.17
  -6  -6   4   20.27    9.68
  -6   6   5  134.95   25.94
   6  -6  -5  112.12   22.72
   6  -6  -5  184.38   27.36
   6   6  -5  120.32   23.24
  -6  -6   5  165.26   23.53
  -6  -6   5  132.97   25.11
  -6   6   6  103.37   17.29
  -6   6   6   94.55   20.15
   6  -6  -6   81.51   17.09
   6  -6  -6  122.49   21.74
   6   6  -6  122.51   19.19
  -6  -6   6   95.62   17.63
  -6  -6   6   84.74   19.23
  -6   6   7   57.80   12.41
  -6   6   7   70.13   16.07
   6  -6  -7   62.91   12.94
   6  -6  -7   56.83   15.81
   6   6  -7   66.32   13.59
  -6  -6   7   76.64   13.38
  -6   6   8   13.92    5.41
  -6   6   8   10.19    8.27
   6  -6  -8   26.11    7.27
   6  -6  -8    5.35    8.45
   6   6  -8   19.48    7.27
  -6   6   9  102.26   18.29
   6  -6  -9  122.83   19.36
   6  -6  -9   84.53   21.39
   6   6  -9  113.28   19.96
  -6   6  10   63.52   12.49
   6  -6 -10   69.49   13.10
   6  -6 -10   56.26   15.57
   6   6 -10   59.70   13.46
  -6   6  11   69.69   12.26
  -6   6  11   78.70   15.55
   6  -6 -11   64.41   13.02
   6  -6 -11   29.51   14.21
   6   6 -11   62.61   13.65
  -6   6  12   76.12   14.06
   6  -6 -12   60.16   14.28
   6  -6 -12   96.65   19.43
   6   6 -12   96.49   16.82
   6   6 -12   79.11   17.23
  -6   6  13    2.45    4.46
   6  -6 -13    4.57    5.24
   6   6 -13    4.36    6.63
   6   6 -13   -1.68    7.94
  -6  -6  13    8.97    6.31
  -6   6  14   -1.55    4.47
   6  -6 -14   -1.51    4.55
   6   6 -14   -1.04    5.97
   6   6 -14    1.64    8.80
  -6  -6  14    3.27    5.25
  -6   6  15   66.41   12.59
   6  -6 -15   54.92   12.41
   6   6 -15   72.26   15.34
   6   6 -15   83.21   17.57
  -6  -6  15   66.79   13.92
  -6   6  16    2.26    4.27
   6  -6 -16   13.10    5.85
   6   6 -16    2.70    6.49
   6   6 -16    4.83    9.90
  -6  -6  16    8.50    6.38
  -6   6  17   30.45    7.11
   6  -6 -17   24.26    7.16
   6   6 -17    9.97   11.80
  -6  -6  17   10.92    6.92
   6  -6 -18   42.99   10.77
   6   6 -18   54.29   15.50
  -6  -6  18   82.27   13.77
   6  -6 -19   22.15    6.29
  -6  -6  19   11.36    7.23
   6  -6 -20   -1.56    4.13
   6   6 -20   -2.91    6.81
  -6  -6  20    0.94    5.05
   6  -6 -21   28.63    6.70
   6   6 -21   13.53   10.13
  -6  -6  21   26.14    8.78
   6   6 -22   14.46    8.06
  -6  -6  22    2.54    5.74
   6   6 -23   14.00    9.01
  -6  -6  23   38.25    9.58
   6   6 -24    0.10    7.93
  -6  -6  24    9.18    6.87
   6   6 -25   16.86    9.38
  -6  -6  25   36.31    9.77
   6   6 -26   22.92   10.20
  -6  -6  26   29.68    9.12
   6   6 -27   11.71    8.93
  -6  -6  27   28.38    9.24
   6   6 -28    4.74    8.30
  -6  -6  28    4.28    5.64
   6   6 -29    4.81    7.97
  -6  -6  29   -1.35    5.99
   6   6 -30   11.65    8.49
  -6  -6  30   -0.46    5.59
   6   6 -31   15.41    9.31
  -6  -6  31   17.26    8.62
   6   6 -32    6.66    8.60
  -6  -6  32   10.11    7.51
   6   6 -33   16.47    9.95
  -6  -6  33   29.45    9.59
   6   6 -34   -7.09    9.27
  -6  -6  34   -1.80    6.06
   6   6 -35   -0.48    6.43
  -6  -6  35    4.74    6.49
   6  -6 -36    1.23    4.54
   6   6 -36    0.44    6.39
  -6  -6  36   -0.19    6.51
   6  -6 -37    2.18    4.91
  -6   7   1   23.25   11.40
   6  -7  -1    6.69    6.04
   6  -7  -1    3.77    9.16
   6   7  -1    9.83    6.44
  -6  -7   1    4.93    5.20
  -6  -7   1   28.46    9.72
  -6   7   2   10.69   10.85
   6  -7  -2    6.67    5.91
   6  -7  -2   15.62    9.27
   6   7  -2   10.55    6.13
  -6  -7   2    6.73    5.05
  -6  -7   2   14.35    8.64
  -6   7   3  340.30   48.08
   6  -7  -3  275.14   42.91
   6  -7  -3  242.65   44.99
   6   7  -3  269.05   43.16
  -6  -7   3  283.57   42.58
  -6  -7   3  262.01   44.58
  -6   7   4   87.41   19.05
   6  -7  -4   63.74   14.17
   6  -7  -4   81.38   17.43
   6   7  -4   56.26   14.61
  -6  -7   4   81.16   14.33
  -6   7   5   27.22   11.02
   6  -7  -5   33.17    8.98
   6  -7  -5   17.15   11.04
   6   7  -5   23.90    8.28
  -6   7   6   14.40   10.38
   6  -7  -6   24.55    7.93
   6  -7  -6   18.55    9.52
   6   7  -6   12.29    7.27
  -6   7   7   17.73   10.24
   6  -7  -7   22.29    7.52
   6  -7  -7   30.31   11.43
   6   7  -7    7.91    6.85
   6  -7  -8   38.50    9.95
   6  -7  -8   30.28   13.21
   6   7  -8   59.63   12.54
   6  -7  -9  135.25   25.02
   6  -7  -9  163.10   28.73
   6   7  -9  162.52   26.64
  -6   7  10   -1.87    4.54
   6  -7 -10   -0.66    5.25
   6   7 -10   -0.22    6.25
  -6  -7  10   -2.35    5.18
  -6   7  11   -0.70    4.63
   6  -7 -11    1.72    5.57
   6   7 -11   -2.80    7.10
  -6  -7  11   -3.58    6.00
  -6   7  12   14.86    5.83
   6  -7 -12   13.42    6.95
   6   7 -12   13.22    8.56
  -6  -7  12   19.83    7.88
  -6   7  13  166.55   27.13
   6  -7 -13  170.27   27.96
   6   7 -13  192.73   30.41
  -6  -7  13  162.04   28.25
  -6   7  14    3.69    4.85
   6  -7 -14    1.41    4.84
   6   7 -14    2.61    6.08
  -6  -7  14    6.86    6.19
  -6   7  15    1.20    4.44
   6  -7 -15    0.43    5.28
   6   7 -15   -0.21    6.15
  -6  -7  15    4.61    5.53
   6  -7 -16   -3.39    6.07
   6   7 -16    1.54    7.58
  -6  -7  16    5.73    6.20
   6  -7 -17    6.18    5.10
  -6  -7  17    0.51    5.25
   6  -7 -18    0.11    5.06
  -6  -7  18    6.45    5.99
   6  -7 -19   62.45   12.45
   6   7 -19   69.91   16.42
  -6  -7  19   70.98   14.73
   6   7 -20    5.53    7.93
  -6  -7  20   16.31    7.72
   6   7 -21    3.56    7.22
  -6  -7  21    5.94    6.37
   6   7 -22   -1.32    6.78
  -6  -7  22    1.63    5.87
   6   7 -23   32.88   11.24
  -6  -7  23   24.15    8.88
   6   7 -24    7.99    7.92
  -6  -7  24   15.24    7.34
   6   7 -25    6.93    9.32
  -6  -7  25   21.08    8.44
   6   7 -26    4.86    7.68
  -6  -7  26   -0.44    6.39
   6   7 -27   -2.31    8.01
  -6  -7  27   -1.35    6.15
   6   7 -28   -1.77    8.07
  -6  -7  28    5.03    6.98
   6   7 -29   26.70   11.47
  -6  -7  29   36.87   10.68
   6   7 -30    1.78    8.79
  -6  -7  30   -0.22    6.45
   6   7 -31    0.60    7.24
  -6  -7  31    9.90    7.11
   6   7 -32    2.39    7.72
  -6  -7  32    0.58    5.02
   6   7 -33   -0.95    8.17
  -6  -7  33    5.06    6.22
   6   7 -34    6.55    7.72
  -6  -7  34   -0.39    6.07
   6   7 -35    8.32    9.73
  -6  -7  35   18.61    9.31
   6   7 -36    0.45    9.38
  -6  -7  36   -1.60    6.72
  -6  -7  37   -2.27    6.13
  -6  -7  38    0.45    6.64
  -6   8   1  108.46   26.10
   6  -8  -1  107.01   24.07
   6   8  -1  157.97   23.48
  -6  -8   1  118.94   21.19
  -6   8   2    2.16    9.50
   6  -8  -2   10.04    6.04
   6  -8  -2   -2.56    7.85
   6   8  -2    5.01    6.38
  -6   8   3   -2.05   10.26
   6  -8  -3   -1.81    5.65
   6  -8  -3   -4.69    8.07
   6   8  -3    7.89    6.06
  -6   8   4   -3.82   10.54
   6  -8  -4    3.62    6.12
   6  -8  -4   -0.03    7.91
   6   8  -4   -0.07    6.07
   6  -8  -5  204.44   35.97
   6   8  -5  262.83   38.15
   6  -8  -6    7.88    6.23
   6   8  -6    3.27    6.16
   6  -8  -7  104.29   19.16
   6   8  -7  105.59   20.44
  -6  -8   7  105.20   18.90
   6  -8  -8    1.96    6.26
   6   8  -8    2.34    6.46
  -6  -8   8    3.39    5.92
   6  -8  -9  159.57   22.89
   6   8  -9   91.39   22.67
  -6  -8   9  128.60   22.25
   6  -8 -10   56.10   12.01
   6   8 -10   35.28   11.84
  -6  -8  10   44.54   11.27
   6  -8 -11  104.90   20.83
   6   8 -11  101.07   22.39
  -6  -8  11  152.86   22.21
   6  -8 -12   18.04    7.98
   6   8 -12   22.00    9.66
  -6  -8  12   29.57    8.40
   6  -8 -13   -0.92    6.19
   6   8 -13   19.28    8.35
  -6  -8  13    3.07    6.20
  -6   8  14    8.16    4.97
   6  -8 -14    3.78    5.58
   6   8 -14   -0.39    7.32
  -6  -8  14    0.00    5.31
   6  -8 -15   92.27   19.62
   6   8 -15  157.37   24.16
  -6  -8  15  116.08   20.88
   6  -8 -16   -1.73    5.19
   6   8 -16   -3.97    7.40
  -6  -8  16   -1.23    5.86
   6  -8 -17   18.77    7.55
  -6  -8  17   40.51    9.93
  -6  -8  18   -2.16    6.00
   6   8 -19   16.74    9.49
  -6  -8  19   28.50    9.02
   6   8 -20   -2.01    6.25
  -6  -8  20    0.59    5.94
   6   8 -21   21.87    9.85
  -6  -8  21   18.02    7.50
   6   8 -22   -0.21    7.20
  -6  -8  22    7.68    6.70
   6   8 -23   16.14    9.10
  -6  -8  23   12.76    7.92
   6   8 -24   -4.15    8.53
  -6  -8  24   -1.57    6.13
   6   8 -25   22.51   10.29
  -6  -8  25   23.32    8.95
   6   8 -26   12.15   10.52
  -6  -8  26    6.79    7.27
   6   8 -27   18.30   10.13
  -6  -8  27   25.16    9.26
   6   8 -28   -2.20    7.79
  -6  -8  28   -0.53    5.67
   6   8 -29    3.92    8.40
  -6  -8  29   -1.95    7.02
   6   8 -30   -4.03    7.90
  -6  -8  30   -2.91    6.44
   6   8 -31   12.91    9.89
  -6  -8  31   10.22    8.35
   6   8 -32   -0.32    9.01
  -6  -8  32    7.80    7.00
   6   8 -33    8.24    9.99
  -6  -8  33    7.82    7.47
   6   8 -34    2.52    8.04
  -6  -8  34    4.00    5.91
   6   8 -35    1.10    9.06
  -6  -8  35    6.84    6.63
   6   8 -36    2.75    8.02
  -6  -8  36    2.21    6.59
  -6  -8  37    3.54    7.89
  -6  -9   4   10.55    6.31
  -6  -9   5   -1.13    4.92
   6  -9  -6   10.77    7.06
   6   9  -6   -1.28    7.50
  -6  -9   6   19.08    7.35
   6  -9  -7   19.20    7.74
   6   9  -7   12.43    8.35
  -6  -9   7   21.75    7.27
   6  -9  -8    4.36    5.90
   6   9  -8    0.79    6.53
  -6  -9   8   -1.76    6.28
   6  -9  -9  121.16   19.81
   6   9  -9   74.69   20.59
  -6  -9   9  114.57   19.62
   6  -9 -10    1.52    5.93
   6   9 -10    5.87    8.17
  -6  -9  10    8.83    6.27
   6  -9 -11   -1.13    5.89
   6   9 -11   -0.70    6.84
  -6  -9  11    1.58    5.33
   6  -9 -12    1.75    5.84
   6   9 -12    3.88    8.24
  -6  -9  12   -2.35    6.25
   6  -9 -13   93.10   17.17
   6   9 -13   84.47   19.12
  -6  -9  13   90.31   17.70
   6  -9 -14    5.52    6.09
   6   9 -14   -0.78    5.98
  -6  -9  14    8.21    6.78
   6  -9 -15    9.20    6.03
   6   9 -15    7.20    9.43
  -6  -9  15   15.55    7.60
   6  -9 -16   11.12    6.49
   6   9 -16   20.00    9.64
  -6  -9  16   23.08    8.44
  -6  -9  17    3.49    7.38
  -6  -9  18    3.84    6.67
   6   9 -19   66.16   14.89
  -6  -9  19   27.89    9.82
   6   9 -20   -0.77    7.63
  -6  -9  20    3.64    7.19
   6   9 -21   -5.81    9.33
  -6  -9  21    3.60    5.94
   6   9 -22   -3.19    7.75
  -6  -9  22   -3.45    7.15
   6   9 -23   27.75   13.15
  -6  -9  23   61.66   12.83
   6   9 -24    3.37    6.81
  -6  -9  24   -1.70    6.94
   6   9 -25   22.36   10.44
  -6  -9  25   14.23    9.03
   6   9 -26    8.06    8.33
  -6  -9  26    5.53    6.94
   6   9 -27    0.91    9.46
  -6  -9  27    5.04    6.63
   6   9 -28    6.00    9.14
  -6  -9  28    4.94    5.93
   6   9 -29    4.84    9.00
  -6  -9  29   18.79    8.17
   6   9 -30   10.77   10.61
  -6  -9  30    1.54    7.09
   6   9 -31   -0.03    7.39
  -6  -9  31    7.12    7.75
   6   9 -32    2.33    8.26
  -6  -9  32    5.50    7.66
   6   9 -33   10.59    9.75
  -6  -9  33    0.55    6.09
   6   9 -34   -1.04    7.97
  -6  -9  34    2.96    7.39
   6   9 -35   -3.35    8.82
  -6  -9  35   -0.09    7.33
   6 -10  -1   30.17    9.96
  -6 -10   1   53.29   11.10
   6 -10  -2   18.88    8.35
  -6 -10   2   18.65    7.62
   6 -10  -3    8.45    6.34
  -6 -10   3   -2.17    5.28
  -6 -10   4   13.83    6.61
  -6 -10   5   76.24   15.29
  -6 -10   6    4.77    6.59
  -6 -10   7   18.12    7.59
  -6 -10   8   -1.22    6.34
   6 -10  -9   -1.54    6.63
  -6 -10   9    2.98    6.22
   6 -10 -10    5.54    5.99
  -6 -10  10    9.04    6.60
   6 -10 -11  118.73   20.55
  -6 -10  11  101.42   20.10
   6 -10 -12   -0.20    5.73
  -6 -10  12   -1.69    7.34
   6 -10 -13   15.20    7.29
  -6 -10  13    6.22    6.95
   6 -10 -14    2.28    5.65
  -6 -10  14    8.49    6.90
  -6 -10  15   64.78   14.89
   6  10 -16    1.52    7.04
  -6 -10  16   -0.67    6.13
  -6 -10  17   52.20   12.84
  -6 -10  18   10.24    7.16
   6  10 -19    1.46    7.47
  -6 -10  19    1.61    5.69
   6  10 -20    0.13    8.07
  -6 -10  20   -0.00    5.82
   6  10 -21   -0.98    8.99
  -6 -10  21   68.44   12.58
   6  10 -22    3.44    7.63
  -6 -10  22    4.21    7.20
   6  10 -23    6.61    8.71
  -6 -10  23    1.41    7.25
   6  10 -24   -1.20    8.60
  -6 -10  24    1.94    6.74
   6  10 -25   -1.82    8.90
  -6 -10  25   10.93    7.68
   6  10 -26   -4.89    9.30
  -6 -10  26   -8.55    8.19
   6  10 -27   12.68    9.90
  -6 -10  27    9.60    7.27
   6  10 -28   -4.14    8.35
  -6 -10  28    0.73    6.20
   6  10 -29    3.54    9.40
  -6 -10  29    6.23    7.65
   6  10 -30    2.19    8.55
  -6 -10  30    0.07    5.24
   6  10 -31   13.52   11.23
  -6 -10  31    3.09    6.59
   6  10 -32   -1.32    8.56
  -6 -10  32    0.08    7.08
   6  10 -33    1.36    8.66
   6  10 -34    8.49    9.29
   6  10 -35    3.53    9.24
   6 -11  -1   16.59    8.03
  -6 -11   1   23.24    7.83
   6 -11  -2    2.21    6.83
  -6 -11   2    0.81    5.20
   6 -11  -3   30.57    9.91
  -6 -11   3   44.14   10.52
   6 -11  -4    2.98    6.72
  -6 -11   4    1.33    5.66
   6 -11  -5    6.73    6.79
  -6 -11   5    3.46    5.86
   6 -11  -6    0.02    6.14
  -6 -11   6   -4.33    6.67
   6 -11  -7    6.12    6.50
  -6 -11   7    1.93    5.91
  -6 -11   8    5.49    6.55
  -6 -11   9   31.43    9.37
  -6 -11  10    7.98    5.80
  -6 -11  11    4.35    5.76
  -6 -11  12    2.56    5.82
  -6 -11  13   34.49   10.15
  -6 -11  14   -0.50    7.35
  -6 -11  15   29.64   10.07
  -6 -11  16    1.82    6.72
  -6 -11  17   20.17    8.68
  -6 -11  18    2.39    6.91
  -6 -11  19   26.28    9.90
  -6 -11  20   -5.54    7.28
  -6 -11  21   -2.04    7.26
  -6 -11  22    4.83    7.78
  -6 -11  23   27.99   10.99
  -6 -11  24    4.52    7.57
  -6 -11  25    6.61    6.61
  -6 -11  26    1.84    6.39
  -6 -11  27    4.82    6.86
  -6 -11  28   -1.03    6.49
  -6 -11  29   18.31    9.53
  -6 -11  30   -4.00    7.33
   6 -12  -1   37.90   12.07
  -6 -12   1   57.29   12.16
   6 -12  -2    0.19    6.42
  -6 -12   2    5.73    6.16
   6 -12  -3    2.98    6.63
  -6 -12   3    7.77    6.82
   6 -12  -4   -1.95    6.33
  -6 -12   4    4.59    6.10
   6 -12  -5   30.11   11.69
  -6 -12   5   77.47   13.47
   6 -12  -6    2.45    6.11
  -6 -12   6   -1.03    5.85
   6 -12  -7   14.48    6.94
  -6 -12   7    5.31    7.45
   6 -12  -8   -1.27    5.62
  -6 -12   8    2.04    5.63
   6 -12  -9   17.74    7.89
  -6 -12   9   10.28    7.13
   6 -12 -10    5.41    7.09
  -6 -12  10    7.82    6.45
  -6 -12  11   38.79   11.14
  -6 -12  12   -0.00    5.91
  -6 -12  13    3.93    6.87
  -6 -12  14   -4.21    7.03
  -6 -12  15   26.57    9.23
  -6 -12  16   -1.56    5.25
  -6 -12  17    4.87    7.02
  -6 -12  18    2.63    6.18
  -6 -12  19    1.49    6.19
  -6 -12  20   -3.75    6.90
  -6 -12  21   44.59   12.37
  -6 -12  22    2.63    6.42
  -6 -12  23   -0.83    6.41
  -6 -12  24   -1.10    6.05
  -6 -12  25   13.80    7.94
  -6 -12  26   -1.59    6.87
  -6 -12  27    2.61    7.02
   6 -13  -1   16.66    8.99
  -6 -13   1    7.08    7.01
   6 -13  -2    0.72    6.86
  -6 -13   2    5.50    7.55
   6 -13  -3   36.98   12.08
  -6 -13   3   58.09   12.53
   6 -13  -4   16.39    7.90
  -6 -13   4   11.35    8.13
   6 -13  -5    8.77    6.71
  -6 -13   5   16.71    7.06
   6 -13  -6   -1.62    6.97
  -6 -13   6   12.05    7.33
   6 -13  -7   24.32    8.28
  -6 -13   7    8.38    6.84
   6 -13  -8   40.45   10.90
  -6 -13   8   18.95    9.23
   6 -13  -9   29.33   10.48
  -6 -13   9   51.93   12.14
  -6 -13  10   -4.36    7.10
  -6 -13  11   10.57    6.62
  -6 -13  12   -2.68    7.13
  -6 -13  13   21.99    9.92
  -6 -13  14   -0.27    5.93
  -6 -13  15   13.71    8.37
  -6 -13  16    0.40    5.73
  -6 -13  17    2.68    7.08
  -6 -13  18    5.63    8.07
  -6 -13  19   18.48    8.53
  -6 -13  20   -0.87    7.16
  -6 -13  21    6.68    6.75
  -6 -13  22    3.20    6.83
  -6 -13  23   -3.16    6.85
  -6 -13  24   -2.42    7.22
   6 -14  -1    6.76    7.47
  -6 -14   1    8.13    7.01
   6 -14  -2    5.95    6.63
  -6 -14   2    1.84    5.70
   6 -14  -3   -1.70    6.09
  -6 -14   3   -3.92    6.47
   6 -14  -4    6.10    7.53
  -6 -14   4   10.45    7.06
   6 -14  -5   35.88   10.38
  -6 -14   5   11.18    7.71
   6 -14  -6   27.60   10.24
  -6 -14   6   27.82   10.01
   6 -14  -7    6.63    8.09
  -6 -14   7   21.71    8.69
  -6 -14   8   -3.47    6.63
  -6 -14   9   24.02    8.88
  -6 -14  10    6.22    7.31
  -6 -14  11   -2.10    6.75
  -6 -14  12    1.41    6.41
  -6 -14  13   -3.39    6.46
  -6 -14  14    2.33    5.49
  -6 -14  15    8.60    7.90
  -6 -14  16   12.26    7.01
  -6 -14  17    4.23    7.76
  -6 -14  18   -3.40    8.62
  -6 -14  19    6.27    6.94
  -6 -14  20    7.14    7.51
  -6 -14  21    0.88    4.40
   6 -15  -1    4.19    6.91
  -6 -15   1   -1.21    5.72
   6 -15  -2   11.99    7.12
  -6 -15   2    5.01    6.94
   6 -15  -3    8.92    7.67
  -6 -15   3    5.68    7.69
   6 -15  -4    6.03    7.65
  -6 -15   4    1.36    5.87
   6 -15  -5    1.95    5.91
  -6 -15   5    7.98    7.75
  -6 -15   6    2.95    6.53
  -6 -15   7    5.78    6.91
  -6 -15   8    7.16    7.18
  -6 -15   9   -1.94    6.49
  -6 -15  10    5.27    6.48
  -6 -15  11    2.14    6.39
  -6 -15  12    1.36    6.55
  -6 -15  13    5.88    7.01
  -6 -15  14    5.38    6.84
  -6 -15  15   -0.69    7.37
  -6 -15  16    7.87    8.36
  -6 -15  17   -0.15    6.27
  -6 -15  18    8.94    8.18
   6 -16  -1    8.16    7.17
  -6 -16   1   -3.28    7.29
   6 -16  -2   -1.33    6.75
  -6 -16   2    6.05    6.87
   6 -16  -3    1.31    6.18
  -6 -16   3   -0.81    6.16
  -6 -16   4    4.54    6.40
  -6 -16   5    4.30    6.96
  -6 -16   6   -0.66    6.19
  -6 -16   7    8.41    7.99
  -6 -16   8   -2.31    6.97
  -6 -16   9   -2.50    6.43
  -6 -16  10   -4.55    7.88
  -6 -16  11    3.80    8.03
  -6 -16  12    5.00    7.15
  -6 -16  13    4.47    6.56
  -6 -16  14   -0.87    7.17
   6 -17  -1   -3.42    7.74
  -6 -17   2    6.80    6.81
  -6 -17   3   11.28    6.93
  -6 -17   4    6.68    6.87
  -6 -17   5   -2.44    7.67
  -6 -17   6   -2.50    8.06
  -6 -17   7    3.11    6.40
  -6 -17   8    4.98    6.79
  -6 -17   9   -3.50    6.88
  -6 -17  10   -2.42    7.61
  -6 -17  11   -1.71    6.97
  -6 -18   5    6.79    7.44
  -6 -18   6   -0.33    6.38
  -6 -18   7   -4.11    7.58
  -5   0   1    1.24    5.01
  -5   0   1   10.40    6.85
   5   0  -1    4.49    4.67
   5   0  -1    1.32    8.17
  -5   0   2   -1.97    4.24
  -5   0   2    7.62    7.80
   5   0  -2   -1.01    4.13
   5   0  -2   -4.11    8.46
  -5   0   3  104.75   17.09
  -5   0   3   91.24   19.15
   5   0  -3   92.12   16.89
   5   0  -3  114.37   19.82
  -5   0   4   -0.04    4.77
  -5   0   4    3.83    8.02
   5   0  -4    0.53    4.63
   5   0  -4    5.84    8.40
  -5   0   5 2432.81  339.65
  -5   0   5 2376.87  341.15
   5   0  -5 2192.59  339.09
   5   0  -5 2806.96  342.14
  -5   0   6    2.22    4.76
  -5   0   6   -1.46    7.91
   5   0  -6   -1.72    4.07
   5   0  -6    2.84    7.09
  -5   0   7   83.23   15.03
  -5   0   7   84.88   17.02
   5   0  -7   87.78   14.55
   5   0  -7   81.49   16.88
  -5   0   8    2.86    4.93
  -5   0   8   -0.61    7.23
   5   0  -8    1.26    3.90
   5   0  -8   -1.80    7.97
  -5   0   9  495.62   81.17
  -5   0   9  734.67   84.50
   5   0  -9  551.30   81.11
   5   0  -9  567.71   83.50
  -5   0  10   -0.22    4.21
  -5   0  10   -0.04    6.06
   5   0 -10   -0.55    3.38
   5   0 -10    2.79    7.54
  -5   0  11   28.74    7.49
  -5   0  11   53.23   10.96
   5   0 -11   21.53    6.60
   5   0 -11   56.47   11.61
  -5   0  12    1.17    3.53
  -5   0  12   -1.61    6.66
   5   0 -12    1.18    3.32
   5   0 -12   -3.43    6.29
  -5   0  13   12.00    4.88
  -5   0  13    8.30    6.92
   5   0 -13    3.45    4.20
   5   0 -13   21.07    8.40
  -5   0  14    0.21    4.17
   5   0 -14   -0.33    3.45
   5   0 -14    4.47    6.26
  -5   0  15  118.40   19.01
  -5   0  15  110.97   18.05
   5   0 -15   90.88   18.10
   5   0 -15  137.20   21.37
  -5   0  16    1.18    4.49
  -5   0  16   -0.59    3.42
   5   0 -16   -0.51    6.93
  -5   0  17  116.75   19.07
   5   0 -17  101.99   20.88
  -5   0  18   -0.17    3.81
  -5   0  18   -0.56    3.61
   5   0 -18   -0.28    7.07
  -5   0  19  131.89   22.63
  -5   0  19  142.13   22.08
  -5   0  20    1.96    4.89
  -5   0  20    1.65    4.38
   5   0 -20    1.59    7.67
  -5   0  21   81.79   14.99
  -5   0  22    1.80    4.18
  -5   0  23   -2.58    5.12
   5   0 -23    0.67    5.47
  -5   0  24    0.27    4.86
   5   0 -24   -3.70    5.14
  -5   0  25   33.21    8.19
   5   0 -25   19.81    8.25
  -5   0  26   -3.24    4.69
   5   0 -26   -4.53    5.86
  -5   0  27   52.17   11.55
   5   0 -27   54.75   11.86
  -5   0  28    3.37    4.96
   5   0 -28   -0.90    5.64
   5   0 -29    2.74    6.47
   5   0 -30   -3.75    6.20
   5   0 -31   57.63   12.83
   5   0 -32   -2.61    5.68
   5   0 -33   -0.85    6.57
   5   0 -34    0.25    5.67
   5   0 -35   11.87    7.77
   5   0 -36   -0.72    6.54
   5   0 -37   24.39    9.25
   5   0 -38   -1.89    7.12
   5   0 -39    4.16    6.58
  -5   1   1  469.40   67.28
  -5   1   1  463.21   69.48
   5  -1  -1  393.57   67.13
   5  -1  -1  546.59   70.16
   5   1  -1  480.48   67.19
   5   1  -1  533.91   69.72
  -5  -1   1  464.73   67.28
  -5  -1   1  384.74   68.42
  -5   1   2    6.44    5.36
  -5   1   2    5.22    7.20
   5  -1  -2    9.65    5.15
   5  -1  -2   12.91    9.34
   5   1  -2    6.20    4.21
   5   1  -2    5.66    8.19
  -5  -1   2    8.02    5.37
  -5  -1   2   10.68    7.87
  -5   1   3  504.80   73.06
  -5   1   3  589.05   75.58
   5  -1  -3  436.71   72.91
   5  -1  -3  526.21   75.36
   5   1  -3  523.69   72.77
   5   1  -3  515.25   74.86
  -5  -1   3  498.16   73.00
  -5  -1   3  452.00   74.38
  -5   1   4    8.31    5.61
  -5   1   4    1.96    8.02
   5  -1  -4   10.38    5.93
   5  -1  -4   23.11    9.36
   5   1  -4   10.30    4.66
   5   1  -4   11.76    8.59
  -5  -1   4   13.42    5.13
  -5  -1   4    0.56    7.95
  -5   1   5   85.06   16.68
  -5   1   5  111.96   19.46
   5  -1  -5  103.11   17.17
   5  -1  -5  114.17   19.66
   5   1  -5   86.49   16.29
   5   1  -5  109.25   19.50
  -5  -1   5   94.12   16.88
  -5  -1   5  118.00   19.58
   5  -1  -6  545.15   85.64
   5   1  -6  634.67   85.69
   5   1  -6  572.00   87.60
  -5  -1   6  664.83   85.98
  -5  -1   6  509.96   87.14
  -5   1   7  629.52   91.41
  -5   1   7  660.10   93.22
   5  -1  -7  581.98   91.01
   5  -1  -7  597.17   93.09
   5   1  -7  629.33   91.06
   5   1  -7  661.31   93.37
  -5  -1   7  683.87   91.40
  -5  -1   7  617.88   93.22
  -5   1   8   -0.37    4.58
  -5   1   8    0.80    6.52
   5  -1  -8   -1.57    4.54
   5  -1  -8    3.18    7.71
   5   1  -8    1.07    4.09
   5   1  -8    0.03    7.62
  -5  -1   8    1.49    4.19
  -5  -1   8   -1.00    7.86
  -5   1   9   36.34    8.44
  -5   1   9   42.40   10.96
   5  -1  -9   17.38    6.56
   5  -1  -9   42.44   11.85
   5   1  -9   37.61    7.67
   5   1  -9   46.79   11.33
  -5  -1   9   40.46    8.01
  -5  -1   9   31.82   10.71
  -5   1  10    0.29    4.67
  -5   1  10   -1.18    6.13
   5  -1 -10    0.00    3.77
   5  -1 -10   -1.87    7.31
   5   1 -10    1.38    3.98
   5   1 -10   -0.48    8.00
  -5  -1  10   -0.91    3.98
  -5  -1  10    2.82    7.38
  -5   1  11  193.17   29.72
  -5   1  11  205.45   31.44
   5  -1 -11  183.04   29.14
   5  -1 -11  224.43   32.30
   5   1 -11  178.91   29.44
   5   1 -11  296.87   33.99
  -5  -1  11  161.01   28.91
  -5  -1  11  186.89   31.59
  -5   1  12   16.34    5.97
  -5   1  12   13.77    8.06
   5  -1 -12   15.41    5.18
   5  -1 -12   15.61    7.74
   5   1 -12   16.85    5.79
   5   1 -12   18.24    8.61
  -5  -1  12   15.06    6.05
  -5  -1  12   11.38    4.71
  -5  -1  12   19.13    7.85
  -5   1  13  426.29   62.51
  -5   1  13  416.26   63.88
   5  -1 -13  465.04   62.36
   5  -1 -13  391.58   64.31
   5   1 -13  410.27   62.92
   5   1 -13  383.58   64.42
  -5  -1  13  438.13   63.27
  -5  -1  13  432.70   62.22
  -5   1  14    4.35    4.28
   5  -1 -14   -0.80    3.23
   5  -1 -14   -2.03    6.45
   5   1 -14    0.61    7.84
  -5  -1  14    4.00    4.54
  -5  -1  14    3.51    3.62
  -5   1  15   52.82    9.88
   5  -1 -15   55.21    9.70
   5  -1 -15   41.21   12.19
   5   1 -15   44.97   12.27
  -5  -1  15   42.65   10.13
  -5  -1  15   48.19    9.44
  -5   1  16    2.20    4.02
   5  -1 -16    5.92    4.03
   5  -1 -16    5.81    6.01
   5   1 -16    0.50    7.29
  -5  -1  16    1.84    4.41
  -5  -1  16    6.28    3.94
  -5   1  17   23.95    7.36
  -5   1  17   29.55    7.05
   5  -1 -17   35.86    7.47
   5  -1 -17   20.16    9.45
   5   1 -17   23.10    9.79
  -5  -1  17   22.90    7.15
  -5  -1  17   36.27    7.19
  -5   1  18    3.45    4.78
  -5   1  18    2.28    3.75
   5  -1 -18   -0.04    6.89
   5   1 -18    4.00    7.22
  -5  -1  18    2.47    4.32
  -5   1  19  211.08   27.62
  -5   1  19  170.60   26.67
   5  -1 -19  156.06   29.64
   5   1 -19  116.95   28.42
  -5  -1  19  179.45   27.39
  -5   1  20    1.17    4.46
  -5   1  20    2.92    4.19
   5  -1 -20    6.24    8.85
   5   1 -20    2.74    7.72
  -5  -1  20    3.00    4.12
  -5   1  21    6.06    4.86
  -5   1  21    2.78    4.00
   5   1 -21    1.89    4.90
  -5  -1  21    1.27    4.69
  -5   1  22   13.65    5.85
  -5   1  22   16.87    5.36
   5   1 -22   11.20    6.78
  -5  -1  22   12.62    5.99
  -5   1  23   46.88   10.33
  -5   1  23   46.82    9.82
   5   1 -23   54.68   11.56
  -5  -1  23   50.25   10.92
  -5   1  24   10.09    5.10
   5   1 -24   -0.24    4.90
  -5  -1  24    5.39    5.44
  -5   1  25   25.56    7.66
   5   1 -25   18.56    8.33
  -5  -1  25   38.78    9.10
  -5   1  26    5.81    5.06
   5  -1 -26   -2.88    5.11
   5   1 -26    2.00    5.77
  -5   1  27   71.16   12.81
   5  -1 -27   68.85   13.39
   5   1 -27   50.02   13.35
   5  -1 -28    2.83    4.65
   5   1 -28   11.03    6.94
   5  -1 -29   55.82   11.80
   5   1 -29   46.95   12.32
   5  -1 -30   -2.45    5.36
   5   1 -30   -0.73    6.94
  -5  -1  30   -1.08    4.57
   5  -1 -31    2.31    5.70
   5   1 -31   -2.41    6.54
   5  -1 -32    1.46    5.39
   5   1 -32   -0.44    5.94
   5  -1 -33   59.62   13.03
   5   1 -33   55.63   13.19
   5  -1 -34   -1.85    6.17
   5   1 -34    8.95    6.40
   5  -1 -35   11.75    6.24
   5   1 -35    8.68    6.65
   5  -1 -36    1.88    5.90
   5   1 -36    2.50    7.31
   5  -1 -37    8.86    7.26
   5   1 -37    9.15    8.27
   5  -1 -38    1.14    6.57
   5   1 -38    0.31    5.85
   5  -1 -39   21.68    8.99
  -5   2   1    2.56    4.57
  -5   2   1   13.12    9.26
   5  -2  -1    1.06    4.93
   5  -2  -1    3.77    7.73
   5   2  -1    3.09    3.84
   5   2  -1    6.63    7.25
  -5  -2   1    3.02    4.82
  -5  -2   1    3.01    7.27
  -5   2   2   17.13    6.04
  -5   2   2   22.63   10.48
   5  -2  -2   10.26    6.00
   5  -2  -2   27.20   10.81
   5   2  -2   12.67    5.18
   5   2  -2   25.23    9.60
  -5  -2   2   11.63    5.91
  -5  -2   2    2.61    6.19
  -5   2   3  185.57   29.48
  -5   2   3  226.05   32.57
   5  -2  -3  146.10   29.29
   5  -2  -3  264.48   33.81
   5   2  -3  166.57   28.89
   5   2  -3  230.61   32.28
  -5  -2   3  229.25   32.39
  -5   2   4   48.55   12.13
  -5   2   4   70.70   15.58
   5  -2  -4   71.71   12.89
   5  -2  -4   77.76   16.12
   5   2  -4   82.69   12.24
   5   2  -4   66.75   14.46
  -5  -2   4   62.80   11.99
  -5  -2   4   45.57   14.34
  -5   2   5  618.51   89.39
  -5   2   5  535.13   90.64
   5  -2  -5  550.46   89.32
   5  -2  -5  602.17   91.56
   5   2  -5  622.19   89.10
   5   2  -5  749.16   92.00
  -5  -2   5  664.82   89.24
  -5  -2   5  622.06   91.30
  -5   2   6    4.61    5.06
  -5   2   6    2.65    7.31
   5  -2  -6    1.39    5.14
   5  -2  -6   10.04    9.72
   5   2  -6   15.61    4.87
   5   2  -6    9.95    8.00
  -5  -2   6    7.83    4.73
  -5  -2   6    9.56    7.92
  -5   2   7  105.89   15.45
  -5   2   7   92.90   17.16
   5  -2  -7   88.24   15.12
   5  -2  -7   68.16   17.35
   5   2  -7   81.95   14.47
   5   2  -7   82.04   17.25
  -5  -2   7   79.67   14.45
  -5  -2   7   69.52   16.75
  -5   2   8   11.62    5.45
  -5   2   8   21.72    9.18
   5  -2  -8   12.00    5.53
   5  -2  -8    7.53    8.37
   5   2  -8   15.26    5.35
   5   2  -8   13.62    8.30
  -5  -2   8    8.53    7.69
  -5   2   9  644.22   91.71
  -5   2   9  624.71   93.07
   5  -2  -9  622.47   91.49
   5  -2  -9  675.22   93.99
   5   2  -9  614.11   91.71
   5   2  -9  599.54   93.51
  -5  -2   9  648.19   91.37
  -5  -2   9  633.37   93.79
  -5   2  10    1.94    4.30
  -5   2  10    9.09    6.43
   5  -2 -10    3.73    4.14
   5  -2 -10    3.80    7.42
   5   2 -10    4.67    4.68
   5   2 -10   -4.95    8.44
  -5  -2  10    0.24    5.14
  -5  -2  10    6.57    4.37
  -5  -2  10    1.21    6.67
  -5   2  11    4.60    4.66
  -5   2  11    7.07    6.03
   5  -2 -11    9.15    4.05
   5  -2 -11   17.07    8.03
   5   2 -11   16.33    5.05
   5   2 -11    6.80    7.64
  -5  -2  11    1.76    5.52
  -5  -2  11    9.19    4.34
  -5  -2  11    5.84    6.51
  -5   2  12   76.19   14.11
   5  -2 -12   96.57   14.01
   5  -2 -12   57.08   15.74
   5   2 -12   87.51   16.76
  -5  -2  12   83.92   14.79
  -5  -2  12   70.23   13.42
  -5   2  13   49.34   11.38
   5  -2 -13   65.73   11.10
   5  -2 -13   75.83   14.71
   5   2 -13   62.06   13.89
  -5  -2  13   50.05   11.45
  -5  -2  13   64.33   11.17
  -5   2  14   18.66    7.47
   5  -2 -14   30.87    7.24
   5  -2 -14   38.95   11.32
   5   2 -14   44.16   11.83
  -5  -2  14   44.69    8.94
  -5  -2  14   46.79    8.24
  -5   2  15  350.70   52.93
  -5   2  15  350.89   54.06
   5  -2 -15  358.22   52.48
   5  -2 -15  432.50   55.90
   5   2 -15  271.49   54.48
  -5  -2  15  375.48   53.51
  -5  -2  15  364.88   52.75
  -5   2  16    5.05    4.37
   5  -2 -16    6.42    3.66
   5  -2 -16    1.52    6.92
   5   2 -16    2.47    4.97
   5   2 -16    3.38    7.63
  -5  -2  16   -2.21    5.27
  -5   2  17   14.67    5.31
   5  -2 -17   13.30    4.73
   5   2 -17    7.49    4.84
   5   2 -17    8.04    7.63
  -5  -2  17   16.20    6.18
  -5   2  18    1.77    4.08
   5  -2 -18    1.16    3.56
   5   2 -18    3.01    5.06
   5   2 -18   -0.34    7.75
  -5  -2  18    0.35    4.36
  -5   2  19  143.65   19.91
  -5   2  19  110.54   18.98
   5  -2 -19  110.61   19.10
   5   2 -19  110.39   21.90
  -5  -2  19   97.91   19.19
  -5   2  20   55.18   11.51
  -5   2  20   67.12   11.84
   5   2 -20   44.00   14.19
  -5  -2  20   62.78   12.17
  -5   2  21    5.76    4.96
  -5   2  21    3.44    4.44
   5   2 -21   -0.00    4.12
  -5  -2  21    4.05    4.47
  -5   2  22   10.99    5.11
  -5   2  22   13.15    5.60
   5   2 -22   13.07    7.03
  -5  -2  22    3.78    5.17
  -5   2  23   18.04    5.89
  -5   2  23   10.03    5.16
   5   2 -23   18.42    7.76
  -5   2  24    0.21    4.84
   5   2 -24    1.60    4.89
  -5   2  25  103.07   16.86
   5   2 -25   85.66   18.18
  -5   2  26   19.16    5.95
   5   2 -26    2.39    6.39
   5   2 -27   84.24   14.63
  -5  -2  27   42.73   11.83
   5  -2 -28   -1.61    5.03
   5   2 -28    5.76    7.37
  -5  -2  28    7.39    5.86
   5  -2 -29   25.87    8.58
   5   2 -29   34.21   10.45
  -5  -2  29   41.45    9.79
   5  -2 -30    5.95    5.70
   5   2 -30    3.49    7.36
  -5  -2  30   10.99    6.48
   5  -2 -31   39.54   10.27
   5   2 -31   26.36   10.79
  -5  -2  31   78.04   12.86
   5  -2 -32   -1.77    5.27
   5   2 -32    0.54    6.12
  -5  -2  32    1.71    5.61
   5  -2 -33   -0.72    5.17
   5   2 -33    0.85    7.67
   5  -2 -34    0.09    5.27
   5   2 -34    3.43    7.12
   5  -2 -35    8.14    5.55
   5   2 -35    5.46    7.33
   5  -2 -36    1.34    5.28
   5   2 -36    0.23    6.58
   5  -2 -37    1.31    5.88
   5   2 -37    3.15    6.96
   5  -2 -38    8.22    6.48
   5   2 -38    4.24    8.40
   5  -2 -39   -2.23    6.19
  -5   3   1  295.69   36.92
  -5   3   1  300.45   40.46
   5  -3  -1  315.22   37.72
   5  -3  -1  277.69   39.65
   5   3  -1  265.65   36.03
   5   3  -1  191.27   37.28
  -5  -3   1  280.48   36.39
  -5  -3   1   87.70   35.92
  -5   3   2   62.89   11.62
  -5   3   2   52.39   14.77
   5  -3  -2   73.28   12.11
   5  -3  -2   45.48   13.44
   5   3  -2   65.30   11.30
   5   3  -2   60.67   13.55
  -5  -3   2   48.84   10.87
  -5  -3   2   66.28   14.26
  -5   3   3  117.18   17.93
  -5   3   3   92.19   20.47
   5  -3  -3  117.51   18.42
   5  -3  -3  119.53   21.39
   5   3  -3   98.04   17.19
   5   3  -3   95.52   19.29
  -5  -3   3   97.45   17.09
  -5  -3   3  106.68   20.06
  -5   3   4    2.14    4.85
  -5   3   4   10.34    8.91
   5  -3  -4    4.95    5.71
   5  -3  -4   -5.12    9.34
   5   3  -4    2.90    4.14
   5   3  -4    1.97    6.70
  -5  -3   4    1.23    4.55
  -5  -3   4    1.10    8.11
  -5   3   5  219.19   31.70
  -5   3   5  230.70   34.23
   5  -3  -5  216.58   32.04
   5  -3  -5  221.01   34.74
   5   3  -5  175.48   30.98
   5   3  -5  198.10   33.52
  -5  -3   5  193.70   31.05
  -5  -3   5  211.79   33.89
  -5   3   6  249.02   32.55
  -5   3   6  247.77   34.94
   5  -3  -6  185.86   32.22
   5  -3  -6  192.51   34.25
   5   3  -6  186.56   31.75
   5   3  -6  165.22   33.32
  -5  -3   6  225.27   31.82
  -5  -3   6  232.88   34.84
  -5   3   7   83.36   13.32
  -5   3   7   77.33   15.74
   5  -3  -7   54.90   12.68
   5  -3  -7   78.54   16.39
   5   3  -7   73.18   13.02
   5   3  -7   91.38   15.92
  -5  -3   7   53.79   13.53
  -5  -3   7   67.19   12.45
  -5  -3   7   70.35   15.23
  -5   3   8   91.66   16.85
  -5   3   8   95.66   18.45
   5  -3  -8  103.23   17.33
   5  -3  -8  126.66   20.16
   5   3  -8   96.77   17.18
   5   3  -8   78.90   18.37
  -5  -3   8  117.59   17.78
  -5  -3   8   99.94   16.46
  -5  -3   8   84.40   18.53
  -5   3   9   90.01   16.41
  -5   3   9  120.47   18.96
   5  -3  -9   81.94   16.30
   5  -3  -9  117.94   19.47
   5   3  -9   70.09   17.89
  -5  -3   9   89.70   16.63
  -5  -3   9  108.75   16.16
  -5  -3   9  100.93   19.02
  -5   3  10   26.11    6.90
   5  -3 -10   31.54    7.57
   5  -3 -10   18.69    9.95
   5   3 -10   16.43    9.46
  -5  -3  10   31.69    7.97
  -5  -3  10   19.53    6.30
  -5   3  11    0.42    3.89
   5  -3 -11    0.53    4.11
   5  -3 -11    0.45    7.53
   5   3 -11    0.87    7.50
  -5  -3  11   -1.31    4.37
  -5  -3  11    3.83    3.73
  -5   3  12   26.80    7.14
   5  -3 -12   28.18    6.55
   5  -3 -12   11.44    8.61
   5   3 -12   26.02    7.62
   5   3 -12   36.54   10.52
  -5  -3  12   23.87    7.22
  -5  -3  12   19.54    6.20
  -5   3  13  226.35   31.85
  -5   3  13  217.61   32.82
   5  -3 -13  210.12   31.28
   5  -3 -13  178.40   33.25
   5   3 -13  194.68   32.46
   5   3 -13  200.98   34.29
  -5  -3  13  193.65   31.98
  -5   3  14   25.40    6.72
  -5   3  14   20.25    7.20
   5  -3 -14   23.99    5.93
   5   3 -14   24.49    7.23
   5   3 -14    0.35    7.28
  -5  -3  14   35.10    7.79
  -5   3  15   11.85    4.90
  -5   3  15   14.65    7.13
   5  -3 -15    9.85    4.29
   5   3 -15    2.10    5.05
   5   3 -15    7.06    7.45
  -5  -3  15    6.36    4.98
  -5   3  16   63.37    9.93
  -5   3  16   34.68   10.09
   5  -3 -16   40.28    8.23
   5   3 -16   34.53    9.65
   5   3 -16   29.79   11.63
  -5  -3  16   50.05   10.16
  -5   3  17   71.80   12.15
   5  -3 -17   52.47   10.75
   5   3 -17   50.40   12.60
   5   3 -17  103.73   17.40
  -5  -3  17   62.89   12.36
  -5   3  18   17.68    5.59
   5  -3 -18    9.40    4.49
   5   3 -18   16.14    7.24
   5   3 -18    1.64    7.29
  -5  -3  18   13.71    5.81
  -5   3  19    0.98    4.48
   5  -3 -19   -0.42    3.52
   5  -3 -19    1.27    6.36
   5   3 -19    4.51    8.86
  -5  -3  19    0.32    4.25
  -5   3  20   -0.43    4.31
  -5   3  20    0.23    4.36
   5  -3 -20    0.39    3.74
   5   3 -20   -3.29    7.91
  -5  -3  20    0.46    5.21
  -5   3  21   55.05   10.34
  -5   3  21   42.81   10.24
   5   3 -21   44.07   11.27
  -5   3  22   76.75   15.21
  -5   3  22  103.41   16.10
   5   3 -22   86.86   17.39
  -5   3  23  105.03   17.24
   5   3 -23   91.50   18.84
  -5   3  24   18.04    5.94
   5   3 -24    4.84    7.18
   5   3 -25    0.88    6.42
  -5  -3  25   -2.37    5.90
   5   3 -26    2.72    6.21
  -5  -3  26   -0.57    5.30
   5   3 -27   38.14   11.44
  -5  -3  27   40.67   10.10
   5   3 -28   16.15    8.50
  -5  -3  28    2.26    4.87
   5   3 -29   46.41   12.56
  -5  -3  29   50.69   11.77
   5  -3 -30    2.34    4.06
   5   3 -30   -1.53    5.94
  -5  -3  30   -0.59    4.84
   5  -3 -31    0.71    5.53
   5   3 -31   -4.40    9.25
  -5  -3  31    6.84    5.37
   5  -3 -32    9.67    5.49
   5   3 -32   -1.96    6.08
  -5  -3  32    3.20    5.48
   5  -3 -33   13.84    5.99
   5   3 -33   13.21    9.40
  -5  -3  33   12.41    7.33
   5  -3 -34   -2.77    4.98
   5   3 -34   11.74    8.22
   5  -3 -35   -1.66    5.90
   5   3 -35    4.78    8.00
   5  -3 -36   -1.04    5.16
   5   3 -36    0.00    6.92
   5  -3 -37   13.14    6.86
   5   3 -37   11.15    8.28
   5  -3 -38    5.68    5.92
   5   3 -38   10.33    7.98
   5  -3 -39   17.41    7.72
  -5   4   1   82.99   13.45
  -5   4   1   53.86   16.00
   5  -4  -1   54.23   13.24
   5  -4  -1  110.83   18.23
   5   4  -1   73.88   12.64
   5   4  -1   88.51   15.60
  -5  -4   1   59.89   12.14
  -5  -4   1   77.50   15.53
  -5   4   2   14.23    5.46
  -5   4   2   12.59    8.92
   5  -4  -2    8.25    6.22
   5  -4  -2    7.37    7.92
   5   4  -2   10.39    5.02
   5   4  -2    7.71    8.20
  -5  -4   2   10.54    4.81
  -5  -4   2   13.10    7.02
  -5   4   3   45.72    8.83
  -5   4   3   53.73   12.45
   5  -4  -3   21.89    8.29
   5  -4  -3   33.90   11.45
   5   4  -3   25.28    7.76
   5   4  -3   25.72   10.53
  -5  -4   3   54.12    9.74
  -5  -4   3   33.21    7.38
  -5  -4   3   39.09   11.00
  -5   4   4   75.17   12.09
  -5   4   4   20.23   12.72
   5  -4  -4   51.87   12.28
   5  -4  -4   73.45   15.24
   5   4  -4   69.54   12.13
   5   4  -4   72.50   14.16
  -5  -4   4   74.69   12.57
  -5  -4   4   62.08   11.15
  -5  -4   4   59.20   14.83
  -5   4   5  177.73   25.95
  -5   4   5  174.47   28.58
   5  -4  -5   88.02   24.82
   5  -4  -5  173.09   28.57
   5   4  -5  165.95   26.68
   5   4  -5  195.07   28.48
  -5  -4   5  183.85   26.75
  -5  -4   5  212.26   25.97
  -5  -4   5  182.99   28.71
  -5   4   6    0.10    4.28
  -5   4   6   -5.86    7.40
   5  -4  -6    2.50    4.77
   5  -4  -6   -0.67    6.93
   5   4  -6   -2.23    5.11
   5   4  -6    2.11    6.71
  -5  -4   6   -1.70    4.35
  -5  -4   6    0.70    3.73
  -5  -4   6   -3.56    7.18
  -5   4   7   13.60    5.40
  -5   4   7   12.17    8.11
   5  -4  -7   16.51    5.89
   5  -4  -7    6.24    7.52
   5   4  -7   -1.96    5.30
   5   4  -7   13.96    8.34
  -5  -4   7    5.52    4.98
  -5  -4   7    4.89    4.40
  -5  -4   7    5.36    8.28
  -5   4   8   56.04   11.14
  -5   4   8   65.15   13.33
   5  -4  -8   53.01   11.59
   5  -4  -8   15.13   12.09
   5   4  -8   76.73   12.86
   5   4  -8   65.54   14.04
  -5  -4   8   74.06   12.27
  -5  -4   8   67.67   11.16
  -5   4   9   92.91   15.97
   5  -4  -9   91.27   16.19
   5  -4  -9   95.02   19.05
   5   4  -9   80.08   16.56
   5   4  -9  113.36   19.74
  -5  -4   9   96.54   16.55
  -5  -4   9   94.42   15.81
  -5   4  10  150.23   25.81
   5  -4 -10  177.30   26.39
   5  -4 -10  204.31   29.76
   5   4 -10  160.11   26.88
   5   4 -10  156.68   28.39
  -5  -4  10  160.05   26.43
  -5   4  11  182.99   30.03
  -5   4  11  197.31   31.63
   5  -4 -11  177.81   30.20
   5   4 -11  239.99   32.10
   5   4 -11  191.25   32.81
  -5  -4  11  201.40   30.97
  -5   4  12    1.71    4.08
  -5   4  12    1.85    5.76
   5  -4 -12    8.53    4.55
   5   4 -12   17.63    6.66
   5   4 -12    7.15    7.71
  -5  -4  12    1.51    4.85
  -5   4  13   -0.44    3.75
  -5   4  13   -2.26    5.64
   5  -4 -13    5.91    4.14
   5   4 -13   -0.10    4.58
   5   4 -13    0.55    7.20
  -5  -4  13    0.45    4.46
  -5   4  14   42.75    7.76
  -5   4  14   25.69    8.03
   5  -4 -14   15.24    6.17
   5   4 -14   27.63    8.42
   5   4 -14   26.56   10.84
  -5  -4  14   26.69    7.61
  -5   4  15  339.56   48.94
  -5   4  15  312.86   49.50
   5  -4 -15  353.16   48.66
   5   4 -15  344.16   50.59
   5   4 -15  343.13   52.24
  -5  -4  15  278.82   49.16
  -5   4  16   83.65   13.43
  -5   4  16   77.26   14.10
   5  -4 -16   56.37   12.41
   5  -4 -16   65.47   15.45
   5   4 -16   65.14   14.58
   5   4 -16  104.97   18.51
  -5  -4  16   89.07   14.68
  -5   4  17  121.92   17.65
   5  -4 -17   97.39   16.57
   5  -4 -17  120.89   20.24
   5   4 -17   90.89   18.71
   5   4 -17   72.59   19.36
  -5  -4  17  104.25   18.28
  -5   4  18    3.31    4.50
   5  -4 -18   -1.14    3.45
   5  -4 -18   -0.09    7.22
   5   4 -18    3.95    5.47
   5   4 -18    7.87    9.21
  -5   4  19  227.59   30.78
   5  -4 -19  184.33   29.67
   5   4 -19  164.27   33.34
  -5   4  20    9.80    5.95
   5  -4 -20    9.35    4.31
   5  -4 -21   50.02    8.02
   5   4 -21    9.04    8.34
  -5   4  22    4.65    4.15
   5   4 -22   -0.69    6.50
  -5  -4  22    5.35    5.69
  -5   4  23    4.97    4.43
   5   4 -23    2.20    7.32
  -5  -4  23    2.00    5.13
   5   4 -24    9.00    7.76
  -5  -4  24    3.60    5.78
   5   4 -25   39.23   11.28
  -5  -4  25   21.19    8.49
   5   4 -26   29.66   11.45
  -5  -4  26   35.97    9.53
   5   4 -27   26.92   10.13
  -5  -4  27   20.78    7.92
   5   4 -28   -1.68    6.80
  -5  -4  28    1.91    4.93
   5   4 -29    0.60    6.14
  -5  -4  29   38.31    9.29
   5   4 -30    2.63    7.16
  -5  -4  30   13.68    7.42
   5   4 -31   17.79    8.58
  -5  -4  31    7.52    6.95
   5  -4 -32    6.21    5.20
   5   4 -32    8.44    7.51
  -5  -4  32    2.26    5.86
   5  -4 -33   -0.02    4.36
   5   4 -33   -1.67    7.17
  -5  -4  33    1.16    6.49
   5  -4 -34   10.42    5.35
   5   4 -34   15.73    9.42
  -5  -4  34    5.11    6.05
   5  -4 -35    7.46    5.41
   5   4 -35   12.57    8.09
   5  -4 -36   14.69    6.65
   5   4 -36    9.16    7.66
   5  -4 -37    5.88    6.00
   5   4 -37    0.26    5.95
   5  -4 -38    2.99    5.40
   5   4 -38   -1.58    7.27
  -5   5   1  225.74   32.80
  -5   5   1  195.34   35.82
   5  -5  -1  162.16   32.58
   5  -5  -1  188.20   34.67
   5   5  -1  273.67   33.82
   5   5  -1  231.47   33.39
   5   5  -1  219.02   34.37
  -5  -5   1  195.46   32.78
  -5  -5   1  209.15   32.14
  -5  -5   1  231.73   35.02
  -5   5   2   91.36   12.72
  -5   5   2   79.38   16.74
   5  -5  -2   45.22   11.83
   5  -5  -2   59.44   15.24
   5   5  -2   45.91   11.66
   5   5  -2   83.56   15.53
  -5  -5   2   60.90   12.33
  -5  -5   2   56.56   11.17
  -5  -5   2   88.66   15.26
  -5   5   3  157.87   20.64
  -5   5   3  196.35   25.68
   5  -5  -3  188.03   22.06
   5  -5  -3  109.31   22.67
   5   5  -3  167.11   21.67
   5   5  -3  131.89   22.36
  -5  -5   3  168.12   21.32
  -5  -5   3   55.93   18.44
  -5  -5   3  106.58   22.08
  -5   5   4   40.04    7.75
  -5   5   4   37.36   11.23
   5  -5  -4   10.94    6.68
   5  -5  -4   26.78   10.08
   5   5  -4   27.70    7.74
   5   5  -4   50.14   11.10
  -5  -5   4    7.62    6.68
  -5  -5   4   37.56    6.97
  -5  -5   4   26.36   10.37
  -5   5   5   27.68    6.74
  -5   5   5   25.96   10.35
   5  -5  -5   18.91    6.76
   5  -5  -5   29.70   10.55
   5   5  -5   19.23    6.87
   5   5  -5   30.19    9.76
  -5  -5   5   22.64    6.70
  -5  -5   5   15.01    5.68
  -5  -5   5   12.76    8.74
  -5   5   6    8.89    5.01
  -5   5   6   18.53    8.35
   5  -5  -6   12.61    5.66
   5  -5  -6   17.29    9.01
   5   5  -6   -0.09    4.42
   5   5  -6   15.70    8.54
  -5  -5   6    4.81    5.19
  -5  -5   6   13.09    4.92
  -5  -5   6   26.26    8.79
  -5   5   7  259.11   38.42
  -5   5   7  299.56   41.44
   5  -5  -7  174.94   37.95
   5  -5  -7  295.04   42.05
   5   5  -7  262.82   39.67
   5   5  -7  268.31   40.75
  -5  -5   7  261.45   39.09
  -5  -5   7  282.19   38.50
  -5   5   8  121.17   20.39
   5  -5  -8  138.90   21.17
   5  -5  -8  114.89   23.38
   5   5  -8  141.12   21.99
   5   5  -8  149.71   23.92
  -5  -5   8  104.27   20.66
  -5   5   9   14.35    5.56
   5  -5  -9   21.13    6.57
   5  -5  -9   21.63    8.19
   5   5  -9   13.60    6.74
   5   5  -9   16.37    8.63
  -5  -5   9   17.95    6.15
  -5   5  10    2.12    4.22
  -5   5  10    5.14    6.28
   5  -5 -10    5.39    4.65
   5  -5 -10    1.56    8.31
   5   5 -10    3.14    4.79
   5   5 -10    3.72    7.24
  -5  -5  10    1.76    4.98
  -5   5  11   16.04    5.23
  -5   5  11   10.98    7.13
   5  -5 -11    8.77    4.99
   5   5 -11    7.76    5.47
   5   5 -11    5.70    7.10
  -5  -5  11   15.23    5.67
  -5   5  12  359.43   40.33
  -5   5  12  213.41   40.01
   5  -5 -12  265.27   39.77
   5   5 -12  244.95   40.99
   5   5 -12  284.02   42.75
  -5  -5  12  216.32   39.77
  -5   5  13  260.40   40.01
  -5   5  13  272.81   41.17
   5  -5 -13  251.64   40.13
   5   5 -13  269.36   41.97
   5   5 -13  256.69   43.19
  -5  -5  13  285.74   41.28
  -5   5  14   18.64    6.08
  -5   5  14   23.78    7.47
   5  -5 -14   19.83    5.99
   5  -5 -14   15.67    9.07
   5   5 -14   15.59    7.45
   5   5 -14    7.42    8.52
  -5  -5  14   11.57    6.53
  -5   5  15    5.71    4.14
  -5   5  15    0.46    5.44
   5  -5 -15    2.92    4.07
   5  -5 -15    1.56    7.21
   5   5 -15    7.19    6.26
   5   5 -15   14.37    8.43
  -5   5  16   65.58   10.55
  -5   5  16   31.68   10.12
   5  -5 -16   43.93    9.44
   5  -5 -16   64.64   13.86
   5   5 -16   63.34   12.93
   5   5 -16   46.15   13.60
  -5   5  17  113.22   16.70
  -5   5  17   89.19   16.51
   5  -5 -17   94.71   15.84
   5  -5 -17   59.28   17.84
   5   5 -17  118.29   19.46
   5   5 -17  104.52   20.22
  -5   5  18   41.12    8.48
   5  -5 -18   41.35    7.76
   5   5 -18   11.55    9.88
  -5   5  19   83.33   16.01
   5  -5 -19  114.97   15.82
   5   5 -19  104.63   20.33
  -5  -5  19   69.70   16.80
   5  -5 -20   -0.22    3.07
  -5  -5  20   -0.34    5.83
   5  -5 -21    1.68    3.34
   5   5 -21   -0.26    7.47
  -5  -5  21    4.09    6.28
   5  -5 -22   50.62    9.06
   5   5 -22   25.23   10.20
  -5  -5  22   55.45   11.93
   5   5 -23   20.98    9.34
  -5  -5  23   27.73    8.77
   5   5 -24   23.73    9.61
  -5  -5  24   16.84    8.42
   5   5 -25    0.65    6.73
  -5  -5  25    0.09    5.44
   5   5 -26    2.10    6.98
  -5  -5  26   -0.82    5.73
   5   5 -27   16.25   10.14
  -5  -5  27   12.36    7.23
   5   5 -28   27.54   11.12
  -5  -5  28   43.40   10.97
   5   5 -29   18.07   10.25
  -5  -5  29    9.51    7.45
   5   5 -30    7.52    7.61
  -5  -5  30   -1.27    5.40
   5   5 -31   -1.06    8.45
  -5  -5  31    1.31    5.21
   5   5 -32   -2.53    7.03
  -5  -5  32    9.68    6.81
   5  -5 -33   12.25    5.44
   5   5 -33    5.98    8.13
  -5  -5  33   10.88    7.88
   5  -5 -34    5.90    5.62
   5   5 -34    0.18    7.76
  -5  -5  34   -3.61    6.88
   5  -5 -35    1.00    4.45
   5   5 -35   -2.35    7.38
  -5  -5  35   -0.83    6.70
   5  -5 -36    2.39    4.47
   5   5 -36    0.14    7.24
   5  -5 -37   -0.55    4.79
   5   5 -37    7.20    7.82
   5  -5 -38    6.11    5.38
  -5   6   1   13.42    5.93
  -5   6   1   14.16   10.08
   5  -6  -1   24.70    7.72
   5  -6  -1   21.62    9.04
   5   6  -1   18.94    7.31
  -5  -6   1   27.63    6.78
  -5  -6   1   19.97    5.81
  -5  -6   1   19.10    8.76
  -5   6   2    1.30    4.01
  -5   6   2    0.86    6.68
   5  -6  -2    2.96    4.88
   5  -6  -2   -0.89    6.65
   5   6  -2   -0.97    4.48
   5   6  -2    2.97    6.37
  -5  -6   2    1.10    4.59
  -5  -6   2    2.65    3.65
  -5  -6   2    7.44    8.19
  -5   6   3  101.18   15.71
  -5   6   3   83.37   18.65
   5  -6  -3   86.78   16.08
   5  -6  -3   95.48   18.69
   5   6  -3   67.63   15.40
   5   6  -3   98.75   17.78
  -5  -6   3   77.65   15.39
  -5  -6   3   85.05   14.74
  -5  -6   3  115.51   18.74
  -5   6   4  106.01   16.80
  -5   6   4   28.91   16.88
   5  -6  -4  120.48   17.82
   5  -6  -4  203.52   23.52
   5   6  -4  113.51   17.99
   5   6  -4  117.10   19.60
  -5  -6   4   82.54   16.57
  -5   6   5  107.16   17.02
  -5   6   5  107.76   20.60
   5  -6  -5   88.09   17.10
   5  -6  -5   91.63   20.17
   5   6  -5  110.92   18.39
   5   6  -5   98.09   19.19
  -5  -6   5   90.57   17.16
  -5   6   6   24.25    6.93
  -5   6   6   14.61    8.83
   5  -6  -6   39.72    8.32
   5  -6  -6   23.52   10.06
   5   6  -6   30.80    8.79
   5   6  -6   33.33   10.47
  -5  -6   6   30.13    7.67
  -5   6   7   96.63   15.17
   5  -6  -7   82.53   15.32
   5  -6  -7   77.32   17.94
   5   6  -7   81.52   15.97
   5   6  -7   64.71   16.40
  -5  -6   7   92.89   15.92
  -5   6   8   33.80    7.60
   5  -6  -8   24.32    7.26
   5  -6  -8   55.09   12.05
   5   6  -8   23.30    8.93
   5   6  -8   26.93   10.16
  -5  -6   8   25.09    7.98
  -5   6   9   87.55   16.30
  -5   6   9  109.79   19.19
   5  -6  -9  119.09   17.75
   5  -6  -9   92.46   19.93
   5   6  -9   94.88   18.44
   5   6  -9   88.83   19.38
  -5  -6   9   96.21   17.41
  -5   6  10  132.50   20.61
  -5   6  10  148.47   23.01
   5  -6 -10   93.00   20.61
   5  -6 -10  156.70   25.11
   5   6 -10  116.44   23.33
  -5  -6  10  142.01   21.75
  -5   6  11   98.62   16.38
  -5   6  11   87.56   18.02
   5  -6 -11   77.25   16.39
   5   6 -11  108.09   18.86
   5   6 -11  111.25   20.36
  -5  -6  11  104.73   17.22
  -5   6  12   22.10    5.92
  -5   6  12   21.10    7.76
   5  -6 -12   21.97    6.75
   5   6 -12    6.74    7.13
   5   6 -12   15.00    9.10
  -5   6  13   -0.24    4.00
  -5   6  13    1.93    5.60
   5  -6 -13    6.34    4.99
   5  -6 -13    4.55    8.85
   5   6 -13    1.29    7.14
   5   6 -13    5.87    9.00
  -5   6  14   92.56   16.92
  -5   6  14  108.93   18.18
   5  -6 -14  114.16   17.63
   5  -6 -14   86.76   19.84
   5   6 -14  123.38   20.23
   5   6 -14   77.86   19.64
  -5   6  15   70.86   13.66
  -5   6  15   73.92   14.47
   5  -6 -15   80.20   14.17
   5  -6 -15   83.86   17.71
   5   6 -15   95.62   17.16
   5   6 -15   74.92   17.86
  -5   6  16   -0.32    4.46
   5  -6 -16    5.84    4.28
   5  -6 -16   -2.06    7.88
   5   6 -16    1.51    6.28
   5   6 -16    2.08    8.09
  -5  -6  16   -0.13    5.30
  -5   6  17   71.08   13.79
   5  -6 -17   80.68   13.80
   5   6 -17  100.24   17.79
   5   6 -17   87.72   18.36
  -5  -6  17   70.14   15.02
   5  -6 -18   20.43    5.42
   5   6 -18   18.00   10.51
  -5  -6  18    9.51    6.27
   5  -6 -19   19.02    5.85
   5   6 -19   29.57   12.08
  -5  -6  19   25.40    8.10
   5  -6 -20    3.97    3.43
   5   6 -20    6.72    7.19
  -5  -6  20    0.90    6.13
   5   6 -21   13.38    8.62
  -5  -6  21   10.82    7.08
   5   6 -22    1.98    8.48
  -5  -6  22   54.52   10.55
   5   6 -23   -2.96    6.93
  -5  -6  23    0.53    5.08
   5   6 -24    8.41    8.81
  -5  -6  24    6.01    6.94
   5   6 -25    7.68    8.94
  -5  -6  25   12.85    7.48
   5   6 -26   34.02   11.28
  -5  -6  26   28.52    9.69
   5   6 -27   12.05    8.91
  -5  -6  27   10.41    7.47
   5   6 -28    7.85    7.93
  -5  -6  28    0.40    6.20
   5   6 -29    0.10    7.20
  -5  -6  29    5.71    6.01
   5   6 -30   19.20   10.45
  -5  -6  30   32.49   10.22
   5   6 -31    9.20    8.63
  -5  -6  31    8.10    7.01
   5   6 -32    4.76    9.17
  -5  -6  32   14.47    7.63
   5   6 -33   -4.02    8.64
  -5  -6  33   -1.65    5.72
   5   6 -34    6.38    9.67
  -5  -6  34    7.19    6.74
   5  -6 -35    0.19    4.68
   5   6 -35   -1.17    6.96
  -5  -6  35   -3.47    6.56
   5  -6 -36    8.45    5.56
   5   6 -36    6.44    9.41
  -5  -6  36   12.44    7.98
   5  -6 -37   -2.71    5.22
   5   6 -37    3.50    7.85
   5  -6 -38   -2.62    5.18
  -5   7   1   17.87   10.81
   5  -7  -1   12.70    6.08
   5  -7  -1   10.20    8.71
   5   7  -1    8.07    5.95
  -5  -7   1    5.38    5.18
  -5  -7   1   10.40    7.52
  -5   7   2  203.98   33.92
   5  -7  -2  175.56   30.31
   5  -7  -2  138.60   31.42
   5   7  -2  225.66   31.79
  -5  -7   2  213.29   30.49
  -5   7   3  155.25   22.27
  -5   7   3  134.55   25.60
   5  -7  -3   95.14   21.69
   5  -7  -3  128.12   24.54
   5   7  -3  142.96   23.51
  -5  -7   3  156.93   22.78
  -5   7   4  103.73   16.02
  -5   7   4  105.92   19.75
   5  -7  -4   77.58   16.13
   5  -7  -4   78.67   18.25
   5   7  -4  100.91   17.20
  -5  -7   4   78.25   15.87
  -5   7   5    5.13    4.79
  -5   7   5    4.84    7.48
   5  -7  -5   11.77    5.85
   5  -7  -5   13.87    8.66
   5   7  -5    4.47    6.35
  -5  -7   5   10.46    5.34
  -5   7   6   23.17    7.01
   5  -7  -6   23.86    8.05
   5  -7  -6   44.97   11.67
   5   7  -6   29.44    9.20
  -5  -7   6   32.80    8.55
  -5   7   7  155.89   23.88
   5  -7  -7  133.64   24.05
   5  -7  -7  166.78   27.45
   5   7  -7  127.31   25.28
  -5  -7   7  160.68   24.73
  -5   7   8  317.97   46.25
  -5   7   8  322.57   48.93
   5  -7  -8  288.61   46.55
   5  -7  -8  329.30   49.82
   5   7  -8  318.94   48.43
  -5  -7   8  288.33   46.86
  -5   7   9   24.76    6.97
  -5   7   9   36.93   11.08
   5  -7  -9   44.94    8.72
   5  -7  -9   10.66    9.99
   5   7  -9   19.46    8.81
  -5   7  10    5.55    4.22
  -5   7  10    9.79    7.30
   5  -7 -10    9.51    5.87
   5   7 -10   13.97    6.96
  -5   7  11   14.07    5.39
  -5   7  11   11.74    7.33
   5  -7 -11   18.28    6.98
   5   7 -11   19.01    8.30
  -5   7  12  168.47   23.78
  -5   7  12  154.50   24.83
   5  -7 -12  128.53   23.62
   5   7 -12  128.71   25.75
  -5   7  13  111.54   14.45
   5  -7 -13   49.47   13.29
   5  -7 -13   87.54   17.36
   5   7 -13   79.48   16.58
  -5  -7  13   70.92   14.59
  -5   7  14    3.60    4.40
   5  -7 -14    0.62    4.63
   5   7 -14   -2.71    7.13
  -5  -7  14    9.84    4.85
  -5   7  15   42.60    8.93
   5  -7 -15   36.59    9.48
   5   7 -15   63.27   13.35
  -5  -7  15   41.82   10.69
  -5   7  16    4.36    4.49
   5  -7 -16    6.24    5.00
   5   7 -16   -1.34    6.34
  -5  -7  16    8.24    6.00
   5  -7 -17    2.26    4.52
   5   7 -17   -1.35    6.62
  -5  -7  17    3.61    5.27
   5  -7 -18  102.90   19.77
  -5  -7  18  181.48   23.67
   5  -7 -19    2.16    3.73
  -5  -7  19    2.56    6.06
   5   7 -20    7.21    8.37
  -5  -7  20   15.04    7.02
   5   7 -21    4.15    7.20
  -5  -7  21    0.93    5.60
   5   7 -22   20.71   11.01
  -5  -7  22   50.02   11.39
   5   7 -23   17.09    8.96
  -5  -7  23   22.41    8.52
   5   7 -24   16.46    9.94
  -5  -7  24   23.97    8.63
   5   7 -25    1.81    7.83
  -5  -7  25   -1.08    6.30
   5   7 -26    3.35    7.39
  -5  -7  26   -2.98    6.60
   5   7 -27    9.69    8.11
  -5  -7  27   18.38    8.26
   5   7 -28   33.12   11.80
  -5  -7  28   24.06    9.11
   5   7 -29   -0.44    6.77
  -5  -7  29    5.09    6.15
   5   7 -30    2.72    8.58
  -5  -7  30    0.15    5.89
   5   7 -31   -2.95    8.64
  -5  -7  31   -2.11    5.64
   5   7 -32    0.02    7.56
  -5  -7  32    3.49    6.18
   5   7 -33   -0.61    7.71
  -5  -7  33    6.95    6.16
   5   7 -34   15.33   10.37
  -5  -7  34    3.04    6.02
   5   7 -35    0.00    8.43
  -5  -7  35   -0.89    6.68
   5  -7 -36    1.68    4.62
   5   7 -36   -3.59   10.75
  -5  -7  36   -6.86    7.64
   5  -7 -37    1.80    4.54
   5   7 -37   -1.37    8.74
  -5  -7  37    4.24    6.38
   5  -7 -38   -2.30    4.54
  -5  -7  38    4.00    6.43
  -5   8   1   16.93    9.29
   5  -8  -1   24.51    7.33
   5  -8  -1   12.13    8.49
   5   8  -1    2.56    6.22
  -5  -8   1   12.97    5.56
  -5   8   2   16.00   10.31
   5  -8  -2   12.28    6.37
   5  -8  -2   10.14    8.64
   5   8  -2   18.30    7.61
  -5  -8   2   19.64    6.24
  -5   8   3   26.63   11.48
   5  -8  -3   18.89    6.54
   5  -8  -3   24.43    9.61
   5   8  -3    9.32    7.46
  -5  -8   3    9.66    5.90
  -5   8   4  425.90   62.08
   5  -8  -4  446.37   59.25
   5  -8  -4  438.70   61.91
   5   8  -4  295.33   58.65
  -5  -8   4  389.99   58.49
  -5   8   5   56.47   12.97
   5  -8  -5   34.42    8.44
   5  -8  -5   42.66   11.50
   5   8  -5    3.50    6.28
  -5  -8   5   34.18    8.35
  -5   8   6  122.99   20.39
   5  -8  -6  129.36   21.29
   5  -8  -6  108.88   23.35
  -5   8   7    0.26    4.08
   5  -8  -7    1.10    4.42
   5  -8  -7    1.29    7.68
   5   8  -7    3.04    6.14
  -5   8   8   98.49   16.87
  -5   8   8   86.86   19.84
   5  -8  -8  102.15   17.65
   5  -8  -8   82.39   19.38
   5   8  -8  111.32   19.92
  -5   8   9  154.42   26.69
   5  -8  -9  202.27   28.25
   5  -8  -9  157.31   30.08
   5   8  -9  170.29   29.57
  -5   8  10   74.29   13.12
   5  -8 -10   60.45   13.39
   5   8 -10   63.81   15.79
  -5  -8  10   83.33   14.68
  -5   8  11   23.56    7.35
   5  -8 -11   24.18    7.69
   5   8 -11   43.38   11.04
  -5  -8  11   37.55    9.36
  -5   8  12   52.90    9.42
   5  -8 -12   43.37    9.80
   5   8 -12   30.49   11.31
  -5  -8  12   28.85   10.14
  -5   8  13   -0.26    4.35
   5  -8 -13    4.70    5.29
   5   8 -13   17.78    8.91
  -5  -8  13    1.39    5.11
  -5   8  14  122.99   20.16
   5  -8 -14  113.32   20.60
   5   8 -14  146.86   24.77
  -5  -8  14  121.38   22.04
   5  -8 -15    4.77    5.36
   5   8 -15   -0.41    6.21
  -5  -8  15   -1.25    5.58
   5  -8 -16   23.46    7.69
   5   8 -16   33.95   11.12
  -5  -8  16   42.36    9.60
   5  -8 -17    2.26    4.76
   5   8 -17   -4.81    8.04
  -5  -8  17   -1.05    5.16
  -5  -8  18    1.23    6.63
  -5  -8  19   -3.65    6.39
   5   8 -20   56.38   16.40
  -5  -8  20   78.12   15.35
   5   8 -21   -3.32    6.86
  -5  -8  21   -1.89    5.89
   5   8 -22    7.31    8.84
  -5  -8  22   15.80    8.49
   5   8 -23   11.09    8.72
  -5  -8  23    1.47    5.76
   5   8 -24   22.36   10.35
  -5  -8  24    9.09    7.20
   5   8 -25   -0.11    8.13
  -5  -8  25    7.95    6.61
   5   8 -26   20.72   11.51
  -5  -8  26   28.11    9.07
   5   8 -27   -1.46    7.96
  -5  -8  27    2.96    6.07
   5   8 -28    4.34    8.65
  -5  -8  28   -1.08    5.69
   5   8 -29   -0.13    7.34
  -5  -8  29   -2.27    6.41
   5   8 -30   31.02   11.72
  -5  -8  30   12.21    8.54
   5   8 -31    1.32    8.46
  -5  -8  31   10.97    7.39
   5   8 -32   13.83    9.34
  -5  -8  32   21.33    8.79
   5   8 -33   -2.37    7.47
  -5  -8  33   -0.66    6.12
   5   8 -34    0.30    8.78
  -5  -8  34   -4.25    7.24
   5   8 -35   -4.70    9.06
  -5  -8  35    2.54    6.17
   5   8 -36   15.57   11.03
  -5  -8  36    6.97    6.88
   5  -8 -37   -0.64    4.03
  -5  -8  37   -6.64    8.57
  -5  -8  38   -5.32    7.35
  -5  -8  39    9.56    7.71
  -5   9   1    0.22    7.76
   5  -9  -1   -0.64    5.41
   5  -9  -1    3.01    7.76
   5   9  -1    0.33    6.80
  -5  -9   1    1.35    4.13
  -5   9   2  145.23   29.80
   5  -9  -2  165.02   26.80
   5  -9  -2  145.76   28.48
   5   9  -2  170.95   27.79
  -5  -9   2  156.03   25.98
   5  -9  -3   25.89    8.58
   5  -9  -3   38.59   10.98
   5   9  -3   18.67    8.64
  -5  -9   3   24.65    8.30
   5  -9  -4    1.96    6.01
   5   9  -4   -1.51    6.10
  -5  -9   4   -2.71    5.64
   5  -9  -5    3.50    5.43
   5   9  -5   -2.37    6.43
  -5  -9   5   13.79    6.93
   5  -9  -6   55.84   12.05
   5   9  -6   49.57   13.42
  -5  -9   6   53.95   12.49
   5  -9  -7    6.22    6.49
   5   9  -7   15.02    8.32
  -5  -9   7    7.90    6.09
  -5  -9   7   13.56    6.80
   5  -9  -8  148.54   24.24
   5   9  -8  133.48   25.46
  -5  -9   8  157.20   25.00
  -5  -9   8  128.60   24.69
   5  -9  -9    8.74    5.76
   5   9  -9    0.02    5.91
  -5  -9   9   12.39    6.08
  -5  -9   9    8.95    6.98
  -5   9  10    1.54    4.21
   5  -9 -10    3.21    4.84
   5   9 -10   -1.18    7.30
  -5  -9  10    4.51    5.54
  -5  -9  10    0.02    6.19
  -5   9  11    2.19    3.99
   5  -9 -11    7.52    5.63
   5   9 -11   11.37    7.98
  -5  -9  11   11.92    7.25
  -5   9  12  162.73   25.84
   5  -9 -12  161.70   26.61
   5   9 -12  146.84   28.85
  -5  -9  12  175.60   27.89
   5  -9 -13    2.66    5.67
   5   9 -13    7.23    7.17
  -5  -9  13    6.29    6.57
   5  -9 -14   57.52   10.32
   5   9 -14   12.69    9.81
  -5  -9  14   55.94   11.83
   5  -9 -15    6.71    5.57
   5   9 -15    4.87    6.88
  -5  -9  15    5.93    6.96
   5   9 -16   25.70   11.02
  -5  -9  16   23.85    8.27
   5   9 -17    1.06    6.68
  -5  -9  17    0.86    4.92
  -5  -9  18   57.30   13.46
  -5  -9  19    2.35    6.21
   5   9 -20    0.49    7.54
  -5  -9  20    3.63    5.04
   5   9 -21   -2.84    7.23
  -5  -9  21   -2.70    5.67
   5   9 -22   26.62   11.71
  -5  -9  22   58.81   12.57
   5   9 -23   -4.78    8.44
  -5  -9  23    4.72    6.28
   5   9 -24    6.84    9.18
  -5  -9  24   27.90    8.92
   5   9 -25    0.00    7.69
  -5  -9  25    0.93    6.26
   5   9 -26    5.25    8.57
  -5  -9  26    8.61    7.87
   5   9 -27   -1.45    8.36
  -5  -9  27    4.91    6.30
   5   9 -28   27.25   11.76
  -5  -9  28   31.39    9.76
   5   9 -29    4.16    7.99
  -5  -9  29    1.83    6.12
   5   9 -30    5.88    9.28
  -5  -9  30    4.84    6.59
   5   9 -31    0.93    8.72
  -5  -9  31   -0.69    6.80
   5   9 -32   10.25    9.29
  -5  -9  32    9.82    8.12
   5   9 -33   -3.13    9.06
  -5  -9  33   -5.51    7.84
   5   9 -34    3.22    8.50
  -5  -9  34   15.69    7.95
   5   9 -35   -1.17    9.52
  -5  -9  35    6.48    7.36
   5   9 -36    6.81    8.88
  -5  -9  36   -3.88    7.77
   5 -10  -4    4.57    6.02
  -5 -10   4   10.58    6.80
   5 -10  -5   -0.52    5.12
  -5 -10   5    2.42    5.50
   5 -10  -6   38.90   10.51
  -5 -10   6   40.27   10.40
   5 -10  -7    4.35    5.70
  -5 -10   7   16.33    7.29
   5 -10  -8   10.05    5.80
  -5 -10   8    8.10    6.04
   5 -10  -9    0.85    5.51
  -5 -10   9   -0.36    5.11
   5 -10 -10   94.73   19.03
   5  10 -10  105.31   21.56
  -5 -10  10  124.89   20.36
   5 -10 -11   10.11    6.28
   5  10 -11    3.48    7.77
  -5 -10  11    5.90    6.71
   5 -10 -12    5.68    5.65
   5  10 -12   12.01    8.19
  -5 -10  12    5.37    6.45
   5 -10 -13    1.58    5.33
   5  10 -13   -1.18    7.99
  -5 -10  13   11.49    7.32
   5 -10 -14   38.30   10.54
   5  10 -14   40.89   13.40
  -5 -10  14   63.86   12.86
   5  10 -15    0.98    8.36
  -5 -10  15    5.26    6.70
   5  10 -16   49.47   12.94
  -5 -10  16   20.60    9.22
  -5 -10  17    6.03    6.18
  -5 -10  18    7.44    7.06
   5  10 -19    0.87    7.21
  -5 -10  19   -1.79    7.03
   5  10 -20   38.67   12.87
  -5 -10  20   41.77   12.28
   5  10 -21    0.89    7.58
  -5 -10  21    0.58    7.04
   5  10 -22    6.07    7.33
  -5 -10  22   14.03    7.58
   5  10 -23    3.28    7.25
  -5 -10  23    5.51    6.76
   5  10 -24    3.60    7.65
  -5 -10  24   -3.84    7.46
   5  10 -25    9.86    8.50
  -5 -10  25   -4.28    7.39
   5  10 -26   19.11   11.62
  -5 -10  26   26.08   10.01
   5  10 -27   -3.04    8.54
  -5 -10  27   -1.50    5.74
   5  10 -28   10.83    9.99
  -5 -10  28   -2.92    6.84
   5  10 -29    3.27   10.08
  -5 -10  29   11.46    7.20
   5  10 -30   17.28   10.31
  -5 -10  30   11.61    7.56
   5  10 -31    5.29   10.24
  -5 -10  31    0.63    5.29
   5  10 -32    1.14    7.46
  -5 -10  32   -2.65    7.29
   5  10 -33   12.97    9.08
  -5 -10  33    2.75    6.67
   5  10 -34    3.52    7.67
  -5 -10  34    4.40    6.59
   5  10 -35    0.20    8.51
   5 -11  -1   18.13    7.94
  -5 -11   1   15.32    7.11
   5 -11  -2   65.25   16.55
  -5 -11   2  131.13   18.70
  -5 -11   3   15.96    7.07
  -5 -11   4   -2.53    6.11
  -5 -11   5   -3.31    6.51
  -5 -11   6    9.95    7.28
  -5 -11   7   -0.37    4.58
   5 -11  -8   54.65   12.76
  -5 -11   8   59.04   12.96
   5 -11  -9    6.76    6.82
  -5 -11   9    3.66    6.41
   5 -11 -10   -1.00    5.59
  -5 -11  10    5.64    6.57
   5 -11 -11    2.52    5.39
  -5 -11  11    0.32    5.55
   5 -11 -12   52.87   13.54
  -5 -11  12  102.10   16.31
  -5 -11  13   -0.48    6.09
  -5 -11  14   37.14   11.09
  -5 -11  15    1.43    6.94
  -5 -11  16   15.07    7.80
  -5 -11  17    1.72    5.27
  -5 -11  18   65.42   15.19
  -5 -11  19    5.89    6.51
  -5 -11  20    8.28    6.84
  -5 -11  21    2.96    7.34
  -5 -11  22   35.99   11.00
  -5 -11  24    0.13    5.86
  -5 -11  25    0.90    6.17
  -5 -11  26    9.42    8.20
  -5 -11  27   -3.27    6.99
   5  11 -28    6.40    9.40
  -5 -11  28   23.99    8.99
   5  11 -29    5.59    8.05
  -5 -11  29   -2.94    6.82
   5  11 -30    4.41    9.84
  -5 -11  30    1.45    6.73
   5  11 -31   -4.90    8.35
  -5 -11  31    1.79    6.82
   5  11 -32    0.33    8.64
   5  11 -33   -1.86    8.80
   5  11 -34   -0.06    9.58
   5  11 -35   -8.05   10.35
   5 -12  -1    2.41    6.69
  -5 -12   1    3.36    4.80
   5 -12  -2    7.64    6.12
  -5 -12   2   -1.50    5.89
   5 -12  -3    9.82    7.22
  -5 -12   3    1.04    5.87
   5 -12  -4   68.96   15.04
  -5 -12   4   70.44   14.83
   5 -12  -5   17.20    7.65
  -5 -12   5    5.69    6.95
   5 -12  -6   11.54    6.76
  -5 -12   6   16.23    7.87
  -5 -12   7    4.24    6.14
  -5 -12   8    3.68    5.94
  -5 -12   9   13.42    7.83
  -5 -12  10   19.70    8.01
  -5 -12  11   -1.21    5.39
  -5 -12  12    2.17    5.46
  -5 -12  13    3.34    6.60
  -5 -12  14   27.16   10.65
  -5 -12  15    2.62    6.97
  -5 -12  16   33.96   10.83
  -5 -12  17   -1.39    6.86
  -5 -12  18    8.12    7.13
  -5 -12  19   -1.46    6.86
  -5 -12  20   32.92   10.56
  -5 -12  21   -3.76    7.14
  -5 -12  22   -2.83    7.24
  -5 -12  23   -0.40    6.42
  -5 -12  24    3.66    7.17
  -5 -12  25    2.66    6.74
  -5 -12  26    3.44    7.07
  -5 -12  27    1.97    7.04
  -5 -12  28   -3.07    6.70
   5 -13  -1   17.23    8.77
  -5 -13   1   21.96    8.44
   5 -13  -2   34.78   10.69
  -5 -13   2   45.64   11.80
   5 -13  -3    4.81    6.66
  -5 -13   3    9.87    6.87
   5 -13  -4   17.82    8.89
  -5 -13   4   28.75    9.26
   5 -13  -5   -0.12    6.02
  -5 -13   5    1.75    5.12
   5 -13  -6   59.03   13.33
  -5 -13   6   54.82   13.53
   5 -13  -7    9.59    7.31
  -5 -13   7   18.98    8.46
   5 -13  -8   59.24   13.73
  -5 -13   8   60.18   13.84
   5 -13  -9   -0.16    6.53
  -5 -13   9    8.82    7.23
  -5 -13  10    0.92    6.17
  -5 -13  11   15.06    8.17
  -5 -13  12   25.37    8.71
  -5 -13  13   -1.03    5.60
  -5 -13  14   13.01    8.03
  -5 -13  15   -0.29    6.28
  -5 -13  16    0.95    6.30
  -5 -13  17    0.00    7.07
  -5 -13  18   17.58    8.77
  -5 -13  19    1.43    7.17
  -5 -13  20    3.20    6.64
  -5 -13  21   -0.86    6.05
  -5 -13  22   31.82   11.34
  -5 -13  23    0.39    6.79
  -5 -13  24    0.00    6.41
  -5 -13  25    7.08    7.08
   5 -14  -1   -0.66    5.64
  -5 -14   1   -3.21    6.34
   5 -14  -2    2.20    5.65
  -5 -14   2    0.77    4.70
   5 -14  -3    0.62    6.40
  -5 -14   3    6.30    7.27
   5 -14  -4   12.72    7.95
  -5 -14   4   28.52   10.09
   5 -14  -5   15.16    7.84
  -5 -14   5   25.80    8.95
   5 -14  -6   13.13    7.79
  -5 -14   6   26.41    9.10
   5 -14  -7    3.04    6.83
  -5 -14   7   -1.03    6.99
  -5 -14   8    0.58    6.82
  -5 -14   9    4.19    7.65
  -5 -14  10   24.19    9.46
  -5 -14  11   23.70    9.16
  -5 -14  12    1.28    5.98
  -5 -14  13   -0.67    6.32
  -5 -14  14    3.23    6.65
  -5 -14  15   19.07    8.90
  -5 -14  16    7.08    8.07
  -5 -14  17   -1.10    6.66
  -5 -14  18    6.85    6.39
  -5 -14  19    4.14    7.27
  -5 -14  20   14.83    7.97
  -5 -14  21    2.75    8.04
  -5 -14  22    2.06    7.09
  -5 -14  23   -5.55    7.23
   5 -15  -1    5.04    6.38
  -5 -15   1   -0.09    5.74
   5 -15  -2   18.64    8.11
  -5 -15   2   14.37    7.23
   5 -15  -3   10.52    7.78
  -5 -15   3   18.83    8.25
   5 -15  -4   -0.14    6.40
  -5 -15   4    2.57    5.88
   5 -15  -5    6.11    7.15
  -5 -15   5    3.68    7.41
  -5 -15   6    6.64    6.67
  -5 -15   7    5.80    6.74
  -5 -15   8    3.49    6.50
  -5 -15   9    6.33    7.42
  -5 -15  10    5.11    7.39
  -5 -15  11    2.18    6.38
  -5 -15  12    7.32    8.32
  -5 -15  13   -0.67    6.52
  -5 -15  14   -1.34    6.05
  -5 -15  15   -4.96    7.25
  -5 -15  16   -0.70    6.42
  -5 -15  17    2.66    8.05
  -5 -15  18    9.85    9.73
  -5 -15  19   -0.81    6.49
   5 -16  -1   -1.79    7.05
  -5 -16   1   -1.94    6.40
   5 -16  -2   11.21    7.13
  -5 -16   2    0.49    5.57
   5 -16  -3    4.42    7.56
  -5 -16   3    3.79    6.24
  -5 -16   4   -0.87    6.84
  -5 -16   5   12.08    7.73
  -5 -16   6    6.10    6.83
  -5 -16   7   -0.32    6.26
  -5 -16   8   -4.02    7.04
  -5 -16   9    5.80    7.14
  -5 -16  10    7.18    8.01
  -5 -16  11    0.26    5.99
  -5 -16  12    1.04    5.69
  -5 -16  13    0.46    7.06
  -5 -16  14   -4.24    6.71
  -5 -16  15    1.44    6.96
  -5 -16  16   -4.14    6.47
   5 -17  -1    3.00    7.37
  -5 -17   2    9.74    7.56
  -5 -17   3    7.99    7.40
  -5 -17   4    4.43    6.83
  -5 -17   5    3.10    6.40
  -5 -17   6    3.26    5.98
  -5 -17   7   18.23    9.73
  -5 -17   8    0.00    5.79
  -5 -17   9    0.40    6.41
  -5 -17  10    5.92    6.68
  -5 -17  11   -5.17    7.64
  -5 -17  12    3.24    6.59
  -5 -18   4   -2.74    7.02
  -5 -18   5    1.24    7.11
  -5 -18   6   -3.69    7.75
  -5 -18   7   -1.26    7.72
  -5 -18   8    2.25    7.36
  -4   0   1    1.84    3.77
  -4   0   1    0.43    6.21
   4   0  -1   -1.52    4.10
   4   0  -1    2.07    6.50
  -4   0   2   14.52    5.19
  -4   0   2    1.89    6.29
   4   0  -2   16.23    4.56
   4   0  -2   15.53    7.29
  -4   0   3   -2.92    3.93
  -4   0   3   -4.62    6.43
   4   0  -3    0.05    4.06
   4   0  -3   -0.86    6.67
  -4   0   4 1214.05  163.61
  -4   0   4 1200.03  164.88
   4   0  -4 1015.42  163.02
   4   0  -4 1265.14  165.18
  -4   0   5    1.80    4.15
  -4   0   5    1.40    5.70
   4   0  -5    1.02    3.69
   4   0  -5   -0.10    5.75
  -4   0   6  695.96  104.28
  -4   0   6  715.67  105.67
   4   0  -6  743.59  104.17
   4   0  -6  762.34  105.93
  -4   0   7   -1.08    4.04
  -4   0   7    3.92    6.18
   4   0  -7    3.55    2.84
   4   0  -7   -2.17    6.68
  -4   0   8 2905.80  389.72
  -4   0   8 2613.06  391.00
   4   0  -8 2614.76  389.38
   4   0  -8 2937.39  391.50
  -4   0   9   -2.12    3.77
  -4   0   9   -0.25    7.17
   4   0  -9    0.67    3.69
   4   0  -9    2.94    6.67
  -4   0  10   28.86    7.28
  -4   0  10   64.28   10.75
   4   0 -10   26.87    6.93
   4   0 -10   45.73   11.16
  -4   0  11    0.20    3.59
  -4   0  11    2.29    6.12
   4   0 -11   -1.58    3.98
   4   0 -11    0.55    6.73
  -4   0  12   14.86    5.33
   4   0 -12   22.26    5.78
   4   0 -12    8.27    8.19
  -4   0  13    3.44    4.83
  -4   0  13    1.34    3.14
   4   0 -13    0.15    3.82
   4   0 -13   -1.56    7.15
  -4   0  14 1507.86  205.99
  -4   0  14 1469.12  205.10
   4   0 -14 1310.06  206.81
  -4   0  15    0.13    3.94
  -4   0  15    0.35    3.12
   4   0 -15   -0.87    6.15
  -4   0  16   76.56   11.41
  -4   0  16   51.74   10.22
   4   0 -16   40.06   12.34
  -4   0  17   -0.33    3.29
  -4   0  17    0.33    2.93
   4   0 -17    2.65    6.72
  -4   0  18  145.22   23.19
  -4   0  18  140.01   22.52
   4   0 -18  154.55   25.33
  -4   0  19    0.19    3.82
  -4   0  19   -0.19    3.07
   4   0 -19   -2.63    7.19
  -4   0  20  143.97   24.08
  -4   0  20  159.37   23.65
   4   0 -20  143.14   26.23
  -4   0  21   -0.31    4.18
  -4   0  21    0.43    3.83
   4   0 -21   -0.76    6.23
  -4   0  22   31.18    7.14
  -4   0  22   14.02    5.59
   4   0 -22   22.37    7.18
  -4   0  23    3.50    4.11
  -4   0  23   -0.76    3.54
   4   0 -23    3.12    4.78
  -4   0  24   43.02    8.96
  -4   0  24   33.77    7.85
   4   0 -24   33.12    9.30
  -4   0  25   -0.85    4.17
   4   0 -25    2.28    4.91
  -4   0  26   72.33   13.16
   4   0 -26   61.06   13.10
  -4   0  27   -1.65    4.68
   4   0 -27    3.40    5.87
  -4   0  28   10.35    5.71
   4   0 -28   10.55    5.61
  -4   0  29   -2.47    4.74
   4   0 -29   -1.75    5.14
   4   0 -30   76.27   15.30
   4   0 -31    0.23    5.86
   4   0 -32   -2.59    6.27
   4   0 -33    1.50    5.40
   4   0 -34    3.46    5.89
   4   0 -35    0.37    5.72
   4   0 -36   19.71    8.57
   4   0 -37    3.13    5.89
   4   0 -38   -4.86    7.55
   4   0 -39    5.13    6.11
  -4   1   1   24.09    5.78
  -4   1   1   17.03    7.47
   4  -1  -1   17.08    5.42
   4  -1  -1   31.40    8.75
   4   1  -1   10.98    4.48
   4   1  -1   15.55    7.59
  -4  -1   1    3.05    4.60
  -4  -1   1   18.45    6.44
  -4   1   2 1064.19  147.99
   4  -1  -2 1127.06  148.27
   4  -1  -2 1117.36  149.85
   4   1  -2  936.79  147.44
   4   1  -2 1023.01  149.17
  -4  -1   2 1021.90  147.85
  -4   1   3   19.30    5.67
  -4   1   3   16.99    7.56
   4  -1  -3   21.70    6.25
   4  -1  -3   14.47    7.69
   4   1  -3   22.16    5.38
   4   1  -3   10.18    6.75
  -4  -1   3   23.63    5.97
  -4  -1   3   19.57    7.68
  -4   1   4    3.59    4.27
  -4   1   4    3.89    6.10
   4  -1  -4    1.11    3.80
   4  -1  -4   -0.22    5.47
   4   1  -4    1.40    3.39
   4   1  -4    3.38    6.42
  -4  -1   4    3.55    4.09
  -4  -1   4    2.61    5.47
  -4   1   5    0.36    4.33
  -4   1   5   20.67    7.89
   4  -1  -5   20.13    5.29
   4  -1  -5   19.87    7.85
   4   1  -5   12.83    4.32
   4   1  -5    0.16    5.94
  -4  -1   5   11.67    4.53
  -4  -1   5   10.51    6.23
  -4   1   6  376.16   56.27
  -4   1   6  475.45   58.32
   4  -1  -6  560.15   57.13
   4  -1  -6  444.67   58.33
   4   1  -6  352.53   55.87
   4   1  -6  481.00   58.64
  -4  -1   6  391.30   56.05
  -4  -1   6  193.05   56.12
  -4   1   7   47.29    8.59
  -4   1   7   34.19    9.91
   4  -1  -7   34.64    7.80
   4  -1  -7    6.96    8.67
   4   1  -7   61.49    8.28
   4   1  -7   23.13    9.37
  -4  -1   7   33.93    7.44
  -4  -1   7   65.83   11.55
  -4   1   8 1374.22  176.25
  -4   1   8 1322.68  177.38
   4  -1  -8 1332.35  175.82
   4  -1  -8 1177.12  177.19
   4   1  -8 1049.24  175.53
   4   1  -8 1198.64  177.40
  -4  -1   8 1263.68  175.71
  -4  -1   8 1193.29  177.44
  -4   1   9    2.69    4.64
  -4   1   9    0.20    5.75
   4  -1  -9   -0.89    3.61
   4  -1  -9    1.58    7.06
   4   1  -9    1.22    3.70
   4   1  -9    4.73    7.11
  -4  -1   9   -0.20    3.33
  -4  -1   9   -4.29    7.41
  -4   1  10  504.95   72.36
  -4   1  10  522.45   73.66
   4  -1 -10  470.62   71.87
   4  -1 -10  494.58   73.83
   4   1 -10  445.34   72.35
   4   1 -10  582.39   74.75
  -4  -1  10  516.99   73.27
  -4  -1  10  482.31   71.99
  -4  -1  10  567.77   74.82
  -4   1  11  181.82   28.02
   4  -1 -11  203.65   27.99
   4  -1 -11  143.37   29.27
   4   1 -11  169.33   28.36
   4   1 -11  229.99   31.22
  -4  -1  11  190.98   28.75
  -4  -1  11  177.28   27.78
  -4   1  12  162.81   45.59
   4  -1 -12  392.07   46.84
   4  -1 -12  408.54   49.41
   4   1 -12  373.41   49.36
  -4  -1  12  401.27   47.79
  -4  -1  12  436.20   47.19
  -4   1  13   89.29   16.52
   4  -1 -13  134.50   17.15
   4  -1 -13   98.03   19.16
   4   1 -13   92.43   18.96
  -4  -1  13  125.40   17.78
  -4  -1  13   86.27   16.43
  -4   1  14   -0.45    3.48
   4  -1 -14    0.08    3.56
   4  -1 -14    7.44    6.57
   4   1 -14    3.01    6.50
  -4  -1  14   -1.02    3.34
  -4  -1  14    0.32    3.13
  -4   1  15   42.27    8.38
  -4   1  15   41.56    7.79
   4  -1 -15   27.14    7.43
   4  -1 -15   32.11    9.32
   4   1 -15   32.26   10.57
  -4  -1  15   39.08    8.31
  -4  -1  15   39.73    7.72
  -4   1  16  216.90   39.42
  -4   1  16  278.22   39.50
   4   1 -16  413.54   44.20
  -4  -1  16  248.86   39.93
  -4  -1  16  270.30   39.58
  -4   1  17   -0.74    3.37
  -4   1  17    0.78    3.21
   4   1 -17    1.02    4.00
   4   1 -17    3.92    6.47
  -4  -1  17   -1.72    4.22
  -4  -1  17    4.98    3.71
  -4   1  18  327.93   51.45
  -4   1  18  411.24   51.59
   4   1 -18  369.05   52.64
   4   1 -18  372.06   54.46
  -4  -1  18  297.00   51.57
  -4  -1  18  335.75   51.31
  -4   1  19   16.47    5.60
  -4   1  19   14.39    4.89
   4   1 -19   11.85    6.18
   4   1 -19   25.92    9.70
  -4  -1  19   13.47    5.61
  -4  -1  19   24.00    5.81
  -4   1  20   19.43    5.84
  -4   1  20   18.87    5.32
   4   1 -20   21.31    8.85
  -4  -1  20   16.16    6.10
  -4  -1  20   18.63    5.36
  -4   1  21    4.55    4.11
  -4   1  21    8.41    4.02
   4   1 -21    5.09    8.08
  -4  -1  21    0.63    4.29
  -4  -1  21    4.96    4.36
  -4   1  22  232.70   37.33
  -4   1  22  269.59   37.23
   4   1 -22  217.83   38.03
  -4  -1  22  262.41   38.16
  -4   1  23    8.77    4.17
  -4   1  23    0.02    3.66
   4  -1 -23    6.28    4.59
   4   1 -23    6.00    5.73
  -4  -1  23    9.38    4.93
  -4   1  24    8.79    5.18
  -4   1  24   17.60    5.27
   4  -1 -24   16.42    6.52
   4   1 -24   11.40    6.93
  -4  -1  24   11.63    5.84
  -4   1  25   15.43    6.66
   4  -1 -25   18.66    6.99
   4   1 -25   28.79    8.11
  -4  -1  25   23.29    7.54
  -4   1  26   71.29   13.33
   4  -1 -26   57.43   13.38
   4   1 -26   64.90   14.41
  -4  -1  26   88.17   14.46
  -4   1  27   -0.22    3.82
   4  -1 -27    4.50    4.82
   4   1 -27    4.11    6.03
  -4  -1  27    0.27    4.98
   4  -1 -28   46.73   11.12
   4   1 -28   46.50   12.39
  -4  -1  28   62.16   11.91
   4  -1 -29    0.11    4.93
   4   1 -29    2.12    6.14
   4  -1 -30    1.21    5.50
   4   1 -30   -1.08    6.30
   4  -1 -31    2.89    5.33
   4   1 -31    0.00    5.61
   4  -1 -32   47.38   10.46
   4   1 -32   32.97   10.45
   4  -1 -33   -3.51    5.63
   4   1 -33    0.88    6.79
   4  -1 -34    6.40    6.19
   4   1 -34   -0.48    6.02
   4  -1 -35   -1.47    5.10
   4   1 -35    1.44    5.61
   4  -1 -36    6.68    6.96
   4   1 -36   13.74    7.72
   4  -1 -37    1.56    5.89
   4   1 -37    2.46    6.72
   4  -1 -38   11.94    7.79
   4   1 -38   11.70    7.56
   4  -1 -39    8.50    7.05
   4   1 -39   -2.20    7.32
  -4   2   1   83.66   12.74
  -4   2   1   89.84   15.53
   4  -2  -1   79.79   13.08
   4  -2  -1  124.94   16.65
   4   2  -1   67.68   11.90
   4   2  -1   33.34   12.67
  -4  -2   1   75.42   12.40
  -4  -2   1   60.53   13.92
  -4   2   2  200.34   31.44
  -4   2   2  229.08   34.01
   4  -2  -2  190.75   31.45
   4  -2  -2  197.55   33.28
   4   2  -2  202.06   31.03
   4   2  -2  240.33   33.28
  -4  -2   2  223.24   31.31
  -4  -2   2  196.92   32.85
  -4   2   3    3.01    4.26
  -4   2   3    8.61    6.21
   4  -2  -3   18.10    5.56
   4  -2  -3   32.59    8.49
   4   2  -3    9.27    4.67
   4   2  -3   19.12    7.99
  -4  -2   3   11.69    4.60
  -4  -2   3   17.51    6.93
  -4   2   4 1732.24  190.59
  -4   2   4 1582.19  192.07
   4  -2  -4  608.77  188.72
   4  -2  -4 1821.75  193.16
   4   2  -4 1486.92  189.99
   4   2  -4 1554.54  191.87
  -4  -2   4 1748.51  190.29
  -4  -2   4 1787.91  192.72
  -4   2   5   29.78    7.37
  -4   2   5   46.96   10.12
   4  -2  -5   33.47    7.42
   4  -2  -5    9.05    8.47
   4   2  -5   34.41    7.28
   4   2  -5   31.28    9.89
  -4  -2   5   35.82    6.96
  -4  -2   5   38.99   10.15
  -4   2   6    5.42    4.29
  -4   2   6    9.21    6.38
   4  -2  -6    4.81    4.62
   4  -2  -6    0.85    6.68
   4   2  -6    3.28    3.64
   4   2  -6    7.68    6.64
  -4  -2   6    3.39    3.93
  -4  -2   6    0.59    6.41
  -4   2   7  344.98   50.40
  -4   2   7  438.49   52.38
   4  -2  -7  344.18   50.43
   4  -2  -7  375.19   52.48
   4   2  -7  323.32   50.36
   4   2  -7  265.93   51.35
  -4  -2   7  348.81   50.11
  -4  -2   7  326.69   52.00
  -4   2   8  698.82  108.57
  -4   2   8  786.74  109.92
   4  -2  -8  806.67  108.83
   4  -2  -8  677.05  109.91
   4   2  -8  721.67  109.37
   4   2  -8  748.83  110.41
  -4  -2   8  693.75  109.22
  -4  -2   8  934.08  108.98
  -4  -2   8  713.50  110.51
  -4   2   9  199.59   29.83
   4  -2  -9  176.16   29.37
   4  -2  -9  180.84   31.21
   4   2  -9  255.32   32.98
  -4  -2   9  184.94   30.15
  -4  -2   9  205.26   29.69
  -4   2  10   82.33   12.81
   4  -2 -10   60.42   11.94
   4  -2 -10   55.25   14.60
   4   2 -10   54.00   14.31
  -4  -2  10   76.64   13.26
  -4  -2  10   87.15   12.67
  -4   2  11   64.86   10.94
   4  -2 -11   51.63   10.05
   4  -2 -11   64.94   13.46
   4   2 -11   64.73   14.14
  -4  -2  11   47.52   10.82
  -4  -2  11   58.01   10.48
  -4   2  12    1.32    4.49
  -4   2  12   -2.07    5.64
   4  -2 -12    1.88    3.24
   4   2 -12   -0.63    6.42
  -4  -2  12    0.95    4.30
  -4  -2  12   -0.42    3.52
  -4   2  13   14.88    5.39
  -4   2  13    3.61    5.22
   4  -2 -13   15.35    4.68
   4   2 -13   16.05    6.35
   4   2 -13   15.98    8.31
  -4  -2  13   14.15    5.86
  -4  -2  13   16.75    5.04
  -4   2  14  790.16  109.79
   4  -2 -14  710.12  109.20
   4   2 -14  783.93  111.01
   4   2 -14  792.90  112.29
  -4  -2  14  744.19  110.14
  -4  -2  14  794.83  109.85
  -4   2  15   63.85    9.57
   4  -2 -15   53.43    8.65
   4   2 -15   68.67   11.05
   4   2 -15   52.43   12.12
  -4  -2  15   49.30    9.74
  -4  -2  15   16.58    7.86
  -4   2  16   12.46    5.32
   4  -2 -16   17.32    5.14
   4   2 -16   18.22    5.89
   4   2 -16   18.85    9.60
  -4  -2  16   40.25    7.23
  -4  -2  16   22.29    5.83
  -4   2  17   -1.72    3.89
  -4   2  17    3.47    3.49
   4  -2 -17   -0.88    2.95
   4  -2 -17    0.07    5.01
   4   2 -17   -1.71    4.47
   4   2 -17    1.73    6.68
  -4  -2  17   -1.71    3.73
  -4  -2  17    3.77    3.68
  -4   2  18  123.87   20.96
  -4   2  18  160.14   21.39
   4  -2 -18  110.32   22.56
   4   2 -18  136.88   22.45
   4   2 -18  101.42   23.24
  -4  -2  18  141.90   21.98
  -4  -2  18  134.52   21.26
  -4   2  19  132.82   20.42
  -4   2  19  135.60   20.36
   4  -2 -19  120.83   22.34
   4   2 -19  115.09   21.11
   4   2 -19  102.26   22.60
  -4  -2  19  134.94   21.18
  -4   2  20   56.29   10.12
  -4   2  20   54.58   10.00
   4  -2 -20   47.35   11.98
   4   2 -20   41.79   12.72
  -4  -2  20   48.32   10.75
  -4   2  21    2.07    3.93
  -4   2  21    4.22    3.98
   4  -2 -21   -0.62    6.89
   4   2 -21   -3.27    6.87
  -4  -2  21    1.48    4.51
  -4   2  22   15.18    5.23
  -4   2  22   17.36    5.15
   4   2 -22   10.11    5.94
  -4  -2  22    9.61    5.74
  -4   2  23    0.45    3.39
  -4   2  23    3.26    3.80
   4   2 -23    5.28    5.73
  -4  -2  23   -1.41    5.08
  -4   2  24   71.01   16.91
   4   2 -24  152.71   20.96
  -4  -2  24  161.33   20.18
  -4   2  25   30.37    7.07
   4   2 -25   30.64    9.29
  -4  -2  25   20.44    7.87
  -4   2  26   72.35   12.41
   4  -2 -26   62.70   12.64
   4   2 -26   55.68   14.30
   4  -2 -27    3.21    5.39
   4   2 -27   12.62    7.64
   4  -2 -28   34.08    8.81
   4   2 -28   30.88    9.96
   4  -2 -29   24.75    7.10
   4   2 -29   16.35    8.10
   4  -2 -30   77.04   12.70
   4   2 -30   28.98   12.29
  -4  -2  30   68.37   13.49
   4  -2 -31    3.74    5.63
   4   2 -31   -1.01    5.90
  -4  -2  31   -1.82    4.55
   4  -2 -32   -0.30    4.72
   4   2 -32    1.77    5.81
   4  -2 -33    1.42    5.79
   4   2 -33    1.58    6.39
   4  -2 -34    4.91    5.51
   4   2 -34   10.13    7.46
   4  -2 -35    7.14    5.71
   4   2 -35    2.69    7.19
   4  -2 -36    4.92    6.61
   4   2 -36    6.09    6.91
   4  -2 -37   -2.14    5.10
   4   2 -37   -1.50    7.02
   4  -2 -38    9.53    6.16
   4   2 -38   -0.04    7.01
   4  -2 -39    0.86    5.95
   4   2 -39   -1.34    6.21
  -4   3   1   41.84    7.87
  -4   3   1   65.46   12.15
   4  -3  -1   31.72    7.88
   4  -3  -1   46.16   11.24
   4   3  -1   25.73    6.72
   4   3  -1   38.43    9.69
  -4  -3   1   28.79    6.96
  -4  -3   1   27.98    9.11
  -4   3   2  300.25   45.88
  -4   3   2  354.50   48.60
   4  -3  -2  274.92   45.93
   4  -3  -2  326.36   48.31
   4   3  -2  327.04   47.53
  -4  -3   2  305.34   45.50
  -4  -3   2  336.35   47.82
  -4   3   3   15.28    5.32
  -4   3   3   17.29    8.56
   4  -3  -3    8.18    5.47
   4  -3  -3   16.13    8.73
   4   3  -3   14.33    4.86
   4   3  -3    9.95    7.64
  -4  -3   3    8.31    4.33
  -4  -3   3    9.73    7.24
  -4   3   4    9.97    5.03
  -4   3   4    8.73    7.29
   4  -3  -4   16.22    5.81
   4  -3  -4   15.98    8.55
   4   3  -4    8.58    4.69
   4   3  -4   24.19    8.18
  -4  -3   4   12.83    5.87
  -4  -3   4   20.77    4.87
  -4  -3   4   17.19    7.40
  -4   3   5   32.82    7.86
  -4   3   5   37.54   10.54
   4  -3  -5   40.97    8.51
   4  -3  -5   40.99   11.01
   4   3  -5   25.00    7.78
   4   3  -5   38.59   10.18
  -4  -3   5   41.51    9.24
  -4  -3   5   44.02    7.94
  -4  -3   5   40.21   10.78
  -4   3   6   50.89   10.46
  -4   3   6   66.41   12.63
   4  -3  -6   56.98   10.96
   4  -3  -6   51.91   13.35
   4   3  -6   63.70   13.18
  -4  -3   6   40.75   10.26
  -4  -3   6   67.02   10.41
  -4  -3   6   59.31   13.52
  -4   3   7  785.06   76.19
   4  -3  -7  463.95   74.95
   4  -3  -7  517.94   77.03
   4   3  -7  511.93   76.07
  -4  -3   7  503.81   75.51
  -4  -3   7  442.73   74.60
  -4  -3   7  495.14   77.15
  -4   3   8   91.33   15.58
   4  -3  -8   95.17   16.00
   4  -3  -8  115.68   18.57
   4   3  -8  104.39   16.70
   4   3  -8  107.70   18.34
  -4  -3   8   83.92   16.18
  -4  -3   8   81.21   15.27
  -4   3   9   -2.18    4.23
   4  -3  -9   -0.18    4.15
   4  -3  -9   -0.11    6.77
   4   3  -9    3.56    4.61
   4   3  -9    2.86    6.91
  -4  -3   9   -2.58    4.85
  -4  -3   9    2.10    3.27
  -4   3  10  218.76   31.67
  -4   3  10  217.40   32.74
   4  -3 -10  170.02   31.14
   4   3 -10  190.10   32.21
   4   3 -10  198.82   33.61
  -4  -3  10  189.46   31.89
  -4  -3  10  292.75   32.39
  -4   3  11  379.05   54.32
  -4   3  11  328.35   54.68
   4  -3 -11  388.67   54.13
   4   3 -11  372.22   55.36
   4   3 -11  328.27   56.08
  -4  -3  11  359.93   54.76
  -4  -3  11  406.54   54.58
  -4   3  12  279.76   45.27
  -4   3  12  286.03   45.92
   4  -3 -12  300.95   45.06
   4   3 -12  268.12   46.22
   4   3 -12  328.52   48.18
  -4  -3  12  439.37   47.22
  -4  -3  12  304.10   45.62
  -4   3  13   93.02   15.31
  -4   3  13  108.22   16.31
   4  -3 -13   97.21   14.83
   4   3 -13   84.87   15.91
   4   3 -13   95.39   18.21
  -4  -3  13   67.11   15.19
  -4  -3  13   91.05   15.33
  -4   3  14   12.33    4.62
  -4   3  14    8.53    4.80
   4  -3 -14    6.59    3.78
   4  -3 -14    9.74    6.23
   4   3 -14    3.36    4.95
   4   3 -14   14.40    7.76
  -4  -3  14    9.88    4.88
  -4  -3  14    5.35    4.52
  -4   3  15   45.49    8.55
   4  -3 -15   45.62    7.61
   4  -3 -15   28.98    8.88
   4   3 -15   47.61    9.34
   4   3 -15   33.38    9.13
   4   3 -15   38.61   11.46
  -4  -3  15   26.05    7.92
  -4  -3  15   32.71    8.09
  -4   3  16  253.34   37.99
   4  -3 -16  240.24   37.46
   4  -3 -16  247.08   39.49
   4   3 -16  286.10   39.87
   4   3 -16  236.90   40.53
  -4  -3  16  250.23   38.81
  -4  -3  16  269.80   38.65
  -4   3  17    7.64    4.28
   4  -3 -17   12.78    4.37
   4  -3 -17   18.80    7.15
   4   3 -17   22.77    7.22
   4   3 -17   23.45    8.75
  -4  -3  17   20.85    6.08
  -4   3  18   71.92   10.83
  -4   3  18   40.62    9.89
   4  -3 -18   68.50   10.28
   4  -3 -18   54.03   12.13
   4   3 -18   52.47   11.83
   4   3 -18   40.14   12.70
  -4  -3  18   45.41   10.62
  -4   3  19    8.16    4.24
  -4   3  19    8.09    4.35
   4  -3 -19    1.36    6.14
   4   3 -19    8.94    6.46
  -4  -3  19   10.24    5.21
  -4   3  20   10.78    4.46
  -4   3  20   17.08    4.93
   4  -3 -20    4.30    6.77
  -4  -3  20    3.18    5.25
  -4   3  21   53.48   10.48
  -4   3  21   55.03   10.92
   4  -3 -21   60.80   13.23
  -4  -3  21   60.66   11.85
  -4   3  22   84.06   13.09
  -4   3  22   79.31   13.27
   4   3 -22   48.18   14.01
  -4  -3  22   74.06   14.33
  -4   3  23   74.75   12.72
   4   3 -23   64.56   14.89
  -4   3  24    5.61    4.37
   4   3 -24   -0.14    5.31
   4   3 -25    9.78    7.22
   4   3 -26   81.90   16.82
   4   3 -27   13.07    7.67
  -4  -3  27   14.24    7.26
   4  -3 -28   77.81   13.80
   4   3 -28   58.08   14.75
  -4  -3  28   73.79   14.58
   4  -3 -29    4.79    5.11
   4   3 -29    0.98    6.79
  -4  -3  29    5.19    5.99
   4  -3 -30    4.80    4.61
   4   3 -30   12.07    8.15
  -4  -3  30    8.58    6.54
   4  -3 -31    6.63    5.33
   4   3 -31   28.57    9.52
  -4  -3  31    8.51    6.59
   4  -3 -32   47.10    9.76
   4   3 -32   36.52   11.90
  -4  -3  32   31.92   10.25
   4  -3 -33    6.45    5.85
   4   3 -33   10.37    8.13
  -4  -3  33    4.20    6.08
   4  -3 -34    1.25    4.74
   4   3 -34    7.48    7.76
   4  -3 -35    1.43    4.84
   4   3 -35   -2.95    8.13
   4  -3 -36    0.66    5.27
   4   3 -36    4.96    6.71
   4  -3 -37    1.77    5.83
   4   3 -37    2.10    6.56
   4  -3 -38    5.19    6.17
   4   3 -38   16.32    8.55
   4  -3 -39    0.20    5.46
   4   3 -39   -2.35    7.48
  -4   4   1   76.04   11.61
  -4   4   1   63.03   14.59
   4  -4  -1   57.84   11.62
   4  -4  -1   52.97   13.83
   4   4  -1   60.89   11.07
   4   4  -1   84.62   12.29
   4   4  -1   56.38   12.69
  -4  -4   1   60.30   11.63
  -4  -4   1   39.83   10.32
  -4  -4   1   76.24   14.14
  -4   4   2  163.00   24.03
  -4   4   2  129.38   26.23
   4  -4  -2  152.27   24.26
   4  -4  -2  172.03   26.82
   4   4  -2  128.25   23.89
   4   4  -2  157.95   25.60
  -4  -4   2  148.45   24.07
  -4  -4   2  164.40   23.62
  -4  -4   2  155.45   25.86
  -4   4   3   73.14   13.36
  -4   4   3   72.32   15.88
   4  -4  -3   78.98   13.97
   4  -4  -3   81.16   16.19
   4   4  -3   82.25   13.99
   4   4  -3   70.67   15.45
  -4  -4   3   68.07   13.70
  -4  -4   3   76.27   13.02
  -4  -4   3   98.03   16.33
  -4   4   4  342.62   49.92
  -4   4   4  293.73   51.60
   4  -4  -4  341.09   50.30
   4  -4  -4  355.50   52.34
   4   4  -4  336.73   50.56
   4   4  -4  331.56   51.48
  -4  -4   4  293.85   49.96
  -4  -4   4  373.11   49.92
  -4  -4   4  391.34   52.55
  -4   4   5    0.95    4.07
  -4   4   5    3.84    7.99
   4  -4  -5    5.51    5.44
   4  -4  -5    2.64    7.82
   4   4  -5    2.03    5.05
   4   4  -5    6.18    7.64
  -4  -4   5    2.85    4.90
  -4  -4   5    7.12    4.28
  -4  -4   5    8.19    7.46
  -4   4   6   88.31   13.23
   4  -4  -6   72.35   13.27
   4  -4  -6   77.22   15.78
   4   4  -6   91.46   14.19
   4   4  -6  100.78   15.99
  -4  -4   6  102.90   14.15
  -4  -4   6   38.72   11.77
  -4   4   7    5.99    4.67
   4  -4  -7   10.88    5.23
   4  -4  -7   10.95    8.24
   4   4  -7    5.58    5.56
   4   4  -7    5.27    7.19
  -4  -4   7    5.25    5.67
  -4  -4   7   10.67    4.48
  -4   4   8   40.74   12.93
   4  -4  -8   81.96   14.24
   4  -4  -8  139.91   18.79
   4   4  -8   87.24   15.14
   4   4  -8   99.98   17.23
  -4  -4   8  107.35   15.33
  -4  -4   8   94.88   14.07
  -4   4   9  317.80   46.15
  -4   4   9  318.75   47.25
   4  -4  -9  315.09   46.36
   4   4  -9  345.03   47.55
   4   4  -9  359.05   49.05
  -4  -4   9  260.63   46.31
  -4  -4   9  302.52   46.31
  -4   4  10  274.62   37.39
  -4   4  10  243.40   38.08
   4  -4 -10  237.04   37.29
   4   4 -10  296.19   38.80
   4   4 -10  202.45   37.91
   4   4 -10  276.83   39.93
  -4  -4  10  234.94   37.74
  -4  -4  10  239.12   37.49
  -4   4  11   19.79    6.75
  -4   4  11   55.45    9.36
   4  -4 -11   33.72    7.49
   4   4 -11   28.61    8.29
   4   4 -11   35.20    8.44
   4   4 -11   18.71    9.85
  -4  -4  11   46.64    8.55
  -4  -4  11   27.59    7.33
  -4   4  12   69.40    9.85
  -4   4  12   35.45    9.58
   4  -4 -12   45.83    9.21
   4  -4 -12   37.91   11.33
   4   4 -12   49.59   10.35
   4   4 -12   43.83   10.37
   4   4 -12   31.82   11.17
  -4  -4  12   44.26    9.94
  -4  -4  12   51.66    9.88
  -4   4  13   97.37   17.17
  -4   4  13   95.10   17.59
   4  -4 -13   96.64   16.90
   4  -4 -13  115.09   19.70
   4   4 -13  106.80   18.33
   4   4 -13  116.30   19.19
   4   4 -13  131.95   20.79
  -4  -4  13  102.19   18.09
  -4  -4  13  124.27   18.35
  -4   4  14  306.91   43.73
  -4   4  14  279.13   43.82
   4  -4 -14  284.03   43.23
   4  -4 -14  333.13   45.78
   4   4 -14  283.28   45.25
   4   4 -14  304.62   46.84
  -4  -4  14  287.92   44.55
  -4   4  15  104.95   16.82
   4  -4 -15  103.54   16.38
   4  -4 -15   93.15   18.40
   4   4 -15   95.72   18.57
   4   4 -15  114.84   20.27
  -4  -4  15  102.15   17.74
  -4   4  16   29.89    6.48
   4  -4 -16   24.22    5.57
   4  -4 -16   24.51    8.38
   4   4 -16    8.12    6.12
   4   4 -16   38.22   10.03
  -4  -4  16   34.06    8.05
  -4   4  17    1.31    3.57
   4  -4 -17    2.16    2.96
   4  -4 -17    2.49    5.42
   4   4 -17    5.37    5.58
  -4  -4  17    0.41    4.15
  -4   4  18  102.09   15.72
   4  -4 -18   81.68   14.86
   4  -4 -18   98.77   17.72
   4   4 -18   92.36   17.86
  -4  -4  18  103.74   17.23
  -4   4  19   89.56   13.57
   4  -4 -19   72.96   12.69
   4  -4 -19   58.93   14.47
  -4  -4  19   74.79   14.31
  -4   4  20   76.04   12.19
  -4   4  20   70.97   12.19
   4  -4 -20   46.69   13.15
  -4   4  21   27.87    6.41
  -4   4  21   25.17    6.97
   4  -4 -21   35.62    9.84
  -4   4  22    6.58    4.39
   4   4 -22    6.93    6.93
  -4   4  23   31.17    6.96
   4   4 -23   32.87   11.11
   4   4 -24   84.70   16.80
  -4  -4  24   67.41   14.67
   4   4 -25   87.84   16.31
  -4  -4  25   54.78   13.72
   4   4 -26   75.28   14.79
  -4  -4  26   46.47   11.75
   4   4 -27    5.62    7.35
  -4  -4  27   -0.45    5.51
   4   4 -28   37.39   12.01
  -4  -4  28   36.84   10.47
   4   4 -29   12.73    7.63
  -4  -4  29    9.62    7.27
   4  -4 -30   14.71    6.06
   4   4 -30   18.47    8.18
  -4  -4  30   15.73    7.57
   4  -4 -31    7.43    4.80
   4   4 -31    8.81    8.26
  -4  -4  31    7.28    5.78
   4  -4 -32   -0.28    4.72
   4   4 -32   -3.15    7.76
  -4  -4  32   -2.55    5.33
   4  -4 -33    0.13    4.70
   4   4 -33   -0.24    7.27
  -4  -4  33   -0.70    5.69
   4  -4 -34    6.33    5.04
   4   4 -34    2.19    6.81
  -4  -4  34    5.01    6.15
   4  -4 -35    2.36    4.63
   4   4 -35    4.02    7.48
   4  -4 -36    9.23    5.60
   4   4 -36    3.23    7.90
   4  -4 -37   -0.51    4.88
   4   4 -37   -1.58    7.14
   4  -4 -38    2.11    4.93
   4   4 -38   -0.57    8.64
   4  -4 -39   -1.83    5.68
  -4   5   1   85.18   14.89
  -4   5   1  103.65   18.67
   4  -5  -1   75.62   14.95
   4  -5  -1   77.33   17.21
   4   5  -1   94.12   15.59
   4   5  -1   90.09   16.46
  -4  -5   1   80.16   14.89
  -4  -5   1   89.87   14.34
  -4  -5   1   81.02   16.58
  -4   5   2  350.86   49.42
  -4   5   2  400.98   53.04
   4  -5  -2  309.52   49.54
   4  -5  -2  328.40   51.58
   4   5  -2  315.41   49.81
   4   5  -2  297.98   50.47
  -4  -5   2  320.30   49.41
  -4  -5   2  355.29   49.11
  -4  -5   2  341.47   51.43
  -4   5   3  174.53   27.44
  -4   5   3  187.07   30.36
   4  -5  -3  188.95   28.13
   4  -5  -3  193.24   30.32
   4   5  -3  173.04   28.18
   4   5  -3  180.20   29.16
  -4  -5   3  201.90   28.11
  -4  -5   3  151.08   26.86
  -4  -5   3  174.55   29.54
  -4   5   4   33.65    7.34
  -4   5   4   28.06   10.56
   4  -5  -4   40.58    8.19
   4  -5  -4   41.97   11.12
   4   5  -4   22.78    7.79
   4   5  -4   25.31    9.40
  -4  -5   4   28.26    7.68
  -4  -5   4   21.69    6.51
  -4   5   5   38.31    8.42
  -4   5   5   58.94   12.80
   4  -5  -5   47.25    9.43
   4  -5  -5   38.31   11.19
   4   5  -5   29.38    9.12
   4   5  -5   41.43   11.35
  -4  -5   5   29.51    8.83
  -4  -5   5   51.87    9.13
  -4   5   6   80.05   15.13
   4  -5  -6  104.03   16.22
   4  -5  -6  134.60   19.59
   4   5  -6   80.11   16.26
   4   5  -6  104.86   18.05
  -4  -5   6   97.30   16.15
  -4  -5   6   78.78   15.17
  -4   5   7  191.03   32.24
   4  -5  -7  248.14   33.20
   4  -5  -7  245.07   35.82
   4   5  -7  236.92   33.74
   4   5  -7  237.78   34.19
   4   5  -7  208.56   34.62
  -4  -5   7  212.01   33.12
  -4  -5   7  178.10   32.42
  -4   5   8   48.13    8.90
  -4   5   8   41.72   11.02
   4  -5  -8   47.98    9.59
   4   5  -8   38.03    9.64
   4   5  -8   46.27   10.48
   4   5  -8   50.61   11.89
  -4  -5   8   33.70    9.32
  -4  -5   8   45.39    9.43
  -4   5   9   13.77    5.63
  -4   5   9   20.66    7.29
   4  -5  -9   27.96    6.74
   4   5  -9   20.55    7.40
   4   5  -9   26.09    8.07
   4   5  -9   32.84    9.83
  -4  -5   9   23.04    6.61
  -4  -5   9   23.34    6.74
  -4   5  10   31.21    6.83
  -4   5  10   28.51    7.98
   4  -5 -10   21.80    6.71
   4   5 -10   26.24    7.57
   4   5 -10   26.89    8.52
   4   5 -10   22.98    9.40
  -4  -5  10   33.27    8.15
  -4   5  11  327.50   44.85
  -4   5  11  282.09   45.31
   4  -5 -11  305.62   45.05
   4  -5 -11  278.77   46.74
   4   5 -11  280.26   46.42
   4   5 -11  331.43   48.01
  -4  -5  11  302.53   45.75
  -4   5  12  314.07   48.36
  -4   5  12  437.46   49.91
   4  -5 -12  318.34   48.64
   4  -5 -12  324.26   50.71
   4   5 -12  253.08   49.65
   4   5 -12  323.58   51.45
  -4  -5  12  349.06   49.78
  -4   5  13   57.58    9.93
  -4   5  13   51.95   10.54
   4  -5 -13   46.99    9.79
   4  -5 -13   36.31   11.36
   4   5 -13   52.25   11.72
   4   5 -13   62.91   13.80
  -4  -5  13   61.36   11.37
  -4   5  14   20.72    5.44
  -4   5  14   19.23    5.84
   4  -5 -14   22.03    5.69
   4  -5 -14   19.58    7.86
   4   5 -14   19.99    7.61
   4   5 -14   11.76    8.66
  -4  -5  14   14.47    6.42
  -4   5  15  115.54   17.53
  -4   5  15   94.43   17.23
   4  -5 -15  102.31   17.15
   4  -5 -15  135.69   20.91
   4   5 -15  116.73   20.24
  -4  -5  15  105.82   18.66
  -4   5  16  124.49   16.19
   4  -5 -16   53.18   14.55
   4  -5 -16  139.88   19.35
   4   5 -16  160.97   20.37
  -4  -5  16  134.88   18.17
  -4   5  17  102.01   16.80
   4  -5 -17  100.35   16.31
   4  -5 -17   85.89   18.70
   4   5 -17  107.77   19.76
  -4  -5  17  122.08   19.02
  -4   5  18  148.97   23.40
   4  -5 -18  145.96   22.82
   4  -5 -18  144.33   25.21
   4   5 -18  169.52   26.71
  -4   5  19    2.29    3.90
   4  -5 -19    0.92    3.09
   4  -5 -19   -0.53    5.57
   4  -5 -20   -0.37    3.04
   4  -5 -20    1.94    6.56
  -4   5  21   23.28    6.68
   4  -5 -21   34.75    6.71
   4   5 -21   21.04    9.79
  -4  -5  21   40.59    9.74
   4   5 -22  142.05   25.29
  -4  -5  22  136.12   23.97
   4   5 -23   28.87    9.37
  -4  -5  23   10.22    6.76
   4   5 -24    8.56    8.57
  -4  -5  24   -0.83    5.19
   4   5 -25    3.01    6.82
  -4  -5  25   -3.12    6.46
   4   5 -26   11.12    8.10
  -4  -5  26   26.43    8.43
   4   5 -27   43.75   12.86
  -4  -5  27   54.51   12.06
   4   5 -28   29.44   10.77
  -4  -5  28   23.67    9.00
   4   5 -29    3.71    7.96
  -4  -5  29    8.44    7.14
   4   5 -30   -1.21    8.11
  -4  -5  30   -0.64    5.74
   4  -5 -31   15.72    5.59
   4   5 -31    9.17    9.10
  -4  -5  31   13.31    7.50
   4  -5 -32    5.35    4.58
   4   5 -32    7.46    7.99
  -4  -5  32    9.61    6.74
   4  -5 -33    9.17    4.99
   4   5 -33    6.09    8.16
  -4  -5  33    6.57    7.01
   4  -5 -34   -0.98    4.04
   4   5 -34   -0.35    7.03
  -4  -5  34   -1.99    5.05
   4  -5 -35    1.64    4.48
   4   5 -35    6.67    8.34
  -4  -5  35    2.10    5.59
   4  -5 -36    1.01    4.44
   4   5 -36   -2.09    8.70
   4  -5 -37    6.51    5.48
   4   5 -37    5.20    7.91
   4  -5 -38    1.01    5.13
   4   5 -38   -0.83    7.70
   4  -5 -39    3.77    5.65
  -4   6   1   36.89    9.69
  -4   6   1   48.29   13.19
   4  -6  -1   56.05   10.93
   4  -6  -1   43.02   12.47
   4   6  -1   59.62   11.47
   4   6  -1   41.23   11.65
  -4  -6   1   56.88   10.35
  -4  -6   1   88.26   10.93
  -4  -6   1   32.95   11.42
  -4   6   2   88.33   14.25
  -4   6   2   65.37   15.94
   4  -6  -2   75.53   14.40
   4  -6  -2  106.76   17.63
   4   6  -2   78.71   15.21
   4   6  -2   60.62   15.03
  -4  -6   2   74.87   14.07
  -4  -6   2   88.84   13.85
  -4   6   3   80.28   12.70
  -4   6   3   29.02   13.56
   4  -6  -3   89.09   13.27
   4  -6  -3   84.00   15.90
   4   6  -3   84.46   14.06
   4   6  -3   19.67   12.13
  -4  -6   3   91.58   13.29
  -4  -6   3   87.61   12.70
  -4   6   4  213.43   25.41
  -4   6   4  183.09   27.89
   4  -6  -4  143.35   24.83
   4  -6  -4  135.04   26.68
   4   6  -4  154.20   25.12
   4   6  -4  167.92   26.10
   4   6  -4  159.43   26.56
  -4  -6   4  124.52   24.46
  -4  -6   4  149.55   24.52
  -4   6   5   83.18   13.24
   4  -6  -5   26.45   12.37
   4  -6  -5  125.39   17.65
   4   6  -5   61.94   13.43
   4   6  -5   94.41   15.22
   4   6  -5  102.15   16.68
  -4  -6   5   79.39   13.87
  -4  -6   5   85.30   13.70
  -4  -6   5  112.32   15.08
  -4   6   6   44.94    9.29
   4  -6  -6   58.71   10.70
   4  -6  -6   34.91   11.55
   4   6  -6   52.59   10.32
   4   6  -6   26.12    9.87
   4   6  -6   32.66   11.34
  -4  -6   6   59.41   10.44
  -4  -6   6   66.49   10.75
  -4  -6   6   55.84   10.93
  -4   6   7    2.35    3.51
  -4   6   7   -1.69    7.10
   4  -6  -7   -1.11    4.52
   4  -6  -7   -1.67    8.74
   4   6  -7   -0.08    4.67
   4   6  -7    2.20    5.28
   4   6  -7    3.94    6.31
  -4  -6   7   -2.52    5.16
  -4  -6   7    3.24    4.84
  -4   6   8  283.83   43.56
  -4   6   8  324.50   45.93
   4  -6  -8  258.97   43.82
   4   6  -8  305.92   45.82
   4   6  -8  309.71   46.48
  -4  -6   8  295.12   44.51
  -4  -6   8  311.98   45.26
  -4   6   9  363.15   53.27
  -4   6   9  318.88   54.33
   4  -6  -9  392.32   53.90
   4   6  -9  364.11   55.48
   4   6  -9  409.03   56.60
  -4  -6   9  342.55   54.07
  -4  -6   9  359.50   54.77
  -4   6  10    2.52    3.58
  -4   6  10    3.04    5.49
   4  -6 -10    7.22    4.38
   4  -6 -10    5.34    8.52
   4   6 -10    9.56    6.08
   4   6 -10    6.56    7.42
  -4  -6  10    0.31    4.47
  -4  -6  10    7.87    5.05
  -4   6  11    5.52    3.59
  -4   6  11    2.45    5.26
   4  -6 -11   -0.12    3.81
   4  -6 -11    9.21    6.87
   4   6 -11    0.30    5.30
   4   6 -11    2.77    5.44
  -4  -6  11    1.36    4.79
  -4  -6  11   -0.80    4.17
  -4   6  12   10.11    4.17
  -4   6  12   -1.52    4.90
   4  -6 -12    0.28    3.79
   4  -6 -12    1.82    6.65
   4   6 -12   -0.82    5.35
   4   6 -12    3.58    9.01
  -4  -6  12   -0.36    3.95
  -4  -6  12    3.22    5.22
  -4   6  13  103.99   18.20
  -4   6  13  132.48   19.34
   4  -6 -13  122.32   18.91
   4  -6 -13   76.25   19.97
   4   6 -13  110.37   21.15
   4   6 -13  129.17   22.37
  -4  -6  13  128.41   20.40
  -4  -6  13  125.36   20.41
  -4   6  14  114.06   14.66
  -4   6  14   64.53   13.99
   4  -6 -14   58.97   13.84
   4  -6 -14   84.32   17.11
   4   6 -14   94.12   17.34
  -4  -6  14  129.65   16.99
  -4   6  15   97.84   14.68
  -4   6  15   91.44   14.59
   4  -6 -15   70.49   14.29
   4  -6 -15   77.25   16.97
   4   6 -15   99.50   17.83
  -4   6  16   46.85    8.47
   4  -6 -16   38.26    8.09
   4  -6 -16   34.71   10.69
   4   6 -16   41.54   11.25
  -4   6  17   -0.49    3.39
   4  -6 -17    0.75    2.95
   4  -6 -17   -4.79    7.79
   4   6 -17   -0.89    6.24
  -4   6  18   59.17   10.95
   4  -6 -18   60.78   10.69
   4  -6 -18   54.25   13.34
   4   6 -18   79.90   15.17
   4  -6 -19   62.62   11.62
   4  -6 -19   78.93   15.35
  -4  -6  19   89.58   15.14
   4  -6 -20   27.56    5.93
  -4  -6  20   26.92    8.98
   4   6 -21   38.27   11.35
  -4  -6  21   26.99    9.61
   4   6 -22   -0.73    7.56
  -4  -6  22    6.50    6.07
   4   6 -23    4.46    6.14
  -4  -6  23    0.98    5.69
   4   6 -24    0.71    7.53
  -4  -6  24    4.78    6.07
   4   6 -25   16.85    9.88
  -4  -6  25   32.36    9.57
   4   6 -26   10.51    9.41
  -4  -6  26   21.05    8.56
   4   6 -27    0.76    7.81
  -4  -6  27   -2.17    6.15
   4   6 -28    7.21    7.89
  -4  -6  28   13.40    7.46
   4   6 -29   23.01   10.72
  -4  -6  29   25.96    9.02
   4   6 -30    2.49    7.40
  -4  -6  30   11.38    6.91
   4   6 -31    8.66    8.43
  -4  -6  31   -0.34    5.50
   4   6 -32    4.45    9.04
  -4  -6  32    0.93    5.78
   4  -6 -33    1.65    3.70
   4   6 -33    5.98    8.99
  -4  -6  33    9.42    7.73
   4  -6 -34    2.34    4.17
   4   6 -34    1.49    7.55
   4  -6 -35   15.55    5.55
   4   6 -35    6.72    8.44
  -4  -6  35   11.24    8.17
   4  -6 -36    3.07    4.75
   4   6 -36   -2.19    7.73
  -4  -6  36   16.53    7.84
   4  -6 -37   -2.04    4.52
   4   6 -37   -0.51    7.44
   4  -6 -38    2.76    5.01
   4   6 -38   -2.59    8.41
   4  -6 -39   -0.48    4.93
  -4   7   1  336.93   48.31
  -4   7   1  353.35   51.84
   4  -7  -1  328.55   48.74
   4  -7  -1  364.79   51.18
   4   7  -1  355.03   49.64
  -4  -7   1  276.78   47.90
  -4  -7   1  307.85   47.81
  -4  -7   1  316.31   48.90
  -4   7   2   52.57    9.27
  -4   7   2   29.74   10.75
   4  -7  -2   31.21    8.75
   4  -7  -2   56.73   12.19
   4   7  -2   43.41    9.21
   4   7  -2   43.90   10.08
  -4  -7   2   40.02    8.75
  -4  -7   2   50.10    8.98
  -4  -7   2   21.75    8.54
  -4   7   3  154.46   18.84
  -4   7   3  104.48   20.86
   4  -7  -3   79.87   17.82
   4  -7  -3  111.42   21.20
   4   7  -3   91.88   18.18
   4   7  -3  105.37   19.46
  -4  -7   3  110.29   18.31
  -4  -7   3  124.63   18.41
  -4  -7   3   98.90   18.68
  -4   7   4   15.34    5.31
  -4   7   4   25.78    9.26
   4  -7  -4   14.89    5.57
   4  -7  -4    6.21    7.82
   4   7  -4    5.13    5.01
   4   7  -4   15.12    6.85
  -4  -7   4   10.04    5.26
  -4  -7   4   21.94    6.00
  -4  -7   4    9.80    5.77
  -4   7   5  163.73   26.06
   4  -7  -5  174.67   26.70
   4  -7  -5  175.36   28.89
   4   7  -5  168.45   27.80
   4   7  -5  131.78   27.43
  -4  -7   5  168.76   26.60
  -4  -7   5  178.41   27.36
  -4   7   6  221.29   32.13
   4  -7  -6  173.39   32.13
   4  -7  -6  230.77   35.03
   4   7  -6  223.03   34.23
   4   7  -6  237.19   34.89
  -4  -7   6  189.00   32.41
  -4  -7   6  220.70   33.32
  -4   7   7  456.46   66.28
  -4   7   7  489.54   68.84
   4  -7  -7  482.06   66.90
   4  -7  -7  442.15   68.76
   4   7  -7  423.13   68.09
   4   7  -7  461.90   68.81
  -4  -7   7  398.61   66.75
  -4  -7   7  482.87   67.92
  -4   7   8    1.47    3.05
  -4   7   8   -3.14    7.82
   4  -7  -8    5.27    4.74
   4   7  -8   -3.87    5.83
   4   7  -8   -3.74    6.86
  -4  -7   8    5.53    5.14
  -4  -7   8   -2.10    5.39
  -4   7   9   16.12    5.32
  -4   7   9   22.87    7.98
   4  -7  -9   14.96    5.87
   4   7  -9    5.20    7.04
   4   7  -9    9.30    7.97
  -4  -7   9   23.52    6.68
  -4  -7   9   16.26    6.80
  -4   7  10   13.62    4.65
  -4   7  10    9.79    5.99
   4  -7 -10   10.21    4.98
   4  -7 -10   11.83    7.42
   4   7 -10    3.87    6.58
   4   7 -10    7.43    7.32
  -4  -7  10    4.80    5.73
  -4  -7  10    8.06    5.87
  -4   7  11  165.37   23.66
  -4   7  11  139.07   24.25
   4  -7 -11  118.71   23.42
   4  -7 -11  198.28   27.39
   4   7 -11  133.09   25.81
   4   7 -11  179.61   27.57
  -4  -7  11  138.52   24.47
  -4  -7  11  168.98   25.54
  -4   7  12   11.51    4.63
  -4   7  12   16.45    6.71
   4  -7 -12   19.46    6.28
   4  -7 -12   23.17    9.23
   4   7 -12   22.50    7.91
   4   7 -12   21.32    9.44
  -4  -7  12   22.90    7.06
  -4   7  13   51.39    8.93
  -4   7  13   49.78    9.59
   4  -7 -13   36.74    8.90
   4  -7 -13   34.50   11.03
   4   7 -13   42.32   11.55
  -4   7  14   -0.15    3.53
  -4   7  14    9.05    4.55
   4  -7 -14    4.71    4.22
   4  -7 -14    6.35    7.03
   4   7 -14   23.04    7.81
  -4   7  15   57.96   11.15
  -4   7  15   69.64   11.33
   4  -7 -15   63.26   11.71
   4  -7 -15   65.09   14.50
   4   7 -15   49.42   14.12
  -4   7  16    1.19    3.37
  -4   7  16    1.69    3.35
   4  -7 -16    1.35    3.83
   4  -7 -16    4.72    6.33
   4   7 -16    6.16    7.51
  -4  -7  16   -0.51    5.89
   4  -7 -17   22.40    5.92
   4  -7 -17   16.31    9.19
   4   7 -17   21.33    8.71
  -4  -7  17   23.93    8.27
   4  -7 -18    2.50    3.57
   4   7 -18   -3.73    7.99
  -4  -7  18   -0.51    5.42
  -4  -7  19   -1.75    5.31
  -4  -7  20   -3.85    6.09
   4   7 -21   48.03   14.55
  -4  -7  21   74.65   14.56
   4   7 -22   23.46   11.22
  -4  -7  22   46.01   10.78
   4   7 -23    3.37    9.20
  -4  -7  23   51.16   10.95
   4   7 -24   -0.15    8.86
  -4  -7  24    4.95    6.41
   4   7 -25    5.93    8.63
  -4  -7  25   13.13    7.66
   4   7 -26    3.20    8.21
  -4  -7  26    0.05    5.58
   4   7 -27   13.67   10.50
  -4  -7  27   13.14    8.18
   4   7 -28   11.27    8.88
  -4  -7  28   14.97    7.53
   4   7 -29    0.20    7.78
  -4  -7  29    7.09    7.95
   4   7 -30    1.03    8.47
  -4  -7  30   -0.16    5.94
   4   7 -31    1.48    7.55
  -4  -7  31   10.99    7.89
   4   7 -32   -3.02    9.00
  -4  -7  32    7.62    6.84
   4   7 -33   25.93   10.98
  -4  -7  33   30.79   10.25
   4  -7 -34    2.30    3.99
   4   7 -34   14.21    9.87
  -4  -7  34    2.17    7.35
   4  -7 -35    1.18    4.35
   4   7 -35   -2.36    8.98
  -4  -7  35   -4.58    6.63
   4  -7 -36    4.49    4.27
   4   7 -36   11.64    8.10
  -4  -7  36    0.25    6.15
   4  -7 -37    5.64    4.87
   4   7 -37    0.24    7.51
  -4  -7  37   25.19    9.41
   4  -7 -38    4.38    4.87
   4  -7 -39    3.75    4.68
  -4   8   1   21.90    6.22
  -4   8   1   16.54    9.63
   4  -8  -1   17.47    6.71
   4  -8  -1   27.42    9.25
   4   8  -1   18.46    6.28
   4   8  -1    8.54    6.24
  -4  -8   1   18.07    6.47
  -4  -8   1   26.38    6.08
  -4  -8   1    6.44    5.80
  -4   8   2   30.69    7.39
  -4   8   2   39.54   11.30
   4  -8  -2   13.19    7.28
   4  -8  -2   49.07   11.30
   4   8  -2   31.03    8.64
  -4  -8   2   23.85    7.52
  -4  -8   2   24.85    7.79
  -4   8   3  138.64   21.94
  -4   8   3  105.43   24.12
   4  -8  -3  127.41   22.35
   4  -8  -3  131.16   24.79
   4   8  -3  133.54   23.47
  -4  -8   3  162.83   22.95
  -4  -8   3  133.54   22.90
  -4   8   4   34.60    7.26
  -4   8   4   22.34    9.71
   4  -8  -4   27.50    7.38
   4  -8  -4   34.97   10.31
   4   8  -4   10.68    8.34
  -4  -8   4   21.41    7.35
  -4  -8   4   22.59    8.30
  -4   8   5   80.04   13.09
   4  -8  -5   61.54   13.20
   4  -8  -5   38.58   14.33
   4   8  -5   88.62   15.53
  -4  -8   5   76.89   13.78
  -4  -8   5   80.22   14.42
  -4   8   6   36.81    7.70
  -4   8   6   20.23    9.41
   4  -8  -6   34.81    8.60
   4  -8  -6   24.43   10.10
   4   8  -6   25.10    9.77
  -4  -8   6   43.86    9.24
  -4  -8   6   32.73    8.85
  -4   8   7    3.24    3.72
  -4   8   7    3.69    6.86
   4  -8  -7    1.56    4.53
   4  -8  -7    3.55    8.06
   4   8  -7   -2.08    6.02
  -4  -8   7    0.10    5.02
  -4  -8   7   -1.58    4.98
  -4   8   8   25.41    6.58
  -4   8   8   17.18    8.54
   4  -8  -8   11.51    6.15
   4   8  -8   27.93    9.13
  -4  -8   8   33.12    8.47
  -4  -8   8   28.39    8.21
  -4   8   9  382.89   54.03
  -4   8   9  348.60   55.78
   4  -8  -9  351.95   54.40
   4   8  -9  365.21   56.69
  -4  -8   9  368.92   55.73
  -4   8  10    0.48    4.00
  -4   8  10    5.38    5.83
   4  -8 -10    5.46    5.15
   4  -8 -10   -2.32    7.53
   4   8 -10    3.38    6.61
  -4  -8  10    1.38    5.73
  -4   8  11   32.40    6.79
  -4   8  11   24.78    8.34
   4  -8 -11   26.41    7.17
   4  -8 -11   20.32    8.58
   4   8 -11   29.91    9.52
  -4  -8  11   20.70    8.25
  -4   8  12    2.46    3.77
  -4   8  12   -0.97    5.35
   4  -8 -12    2.26    4.54
   4  -8 -12    1.43    6.68
   4   8 -12   -3.67    7.06
  -4  -8  12   10.19    6.30
  -4   8  13  128.95   20.22
  -4   8  13  116.56   20.62
   4  -8 -13  120.63   20.65
   4  -8 -13  156.22   23.99
   4   8 -13  119.84   23.15
  -4  -8  13  128.82   22.11
  -4   8  14   16.57    5.07
   4  -8 -14    9.06    5.37
   4   8 -14    7.39    7.97
  -4  -8  14   14.34    6.79
   4  -8 -15   38.08    8.83
   4   8 -15   24.96   10.40
  -4  -8  15   58.35   11.74
   4  -8 -16    4.80    4.85
   4   8 -16    1.11    7.72
  -4  -8  16   -0.18    6.36
   4  -8 -17    4.29    4.58
   4   8 -17    2.39    7.13
  -4  -8  17    8.88    6.39
  -4  -8  18    8.76    6.87
  -4  -8  19   41.79   11.34
   4   8 -20    2.75    7.59
  -4  -8  20    5.98    6.19
   4   8 -21   61.63   16.27
  -4  -8  21   68.72   14.82
   4   8 -22    0.12    7.75
  -4  -8  22    1.03    5.60
   4   8 -23   17.74   10.18
  -4  -8  23   11.35    6.87
   4   8 -24    4.72    7.68
  -4  -8  24   12.29    7.12
   4   8 -25   38.21   14.03
  -4  -8  25   62.07   13.10
   4   8 -26   -1.62    8.36
  -4  -8  26    6.45    6.81
   4   8 -27   -0.69    8.17
  -4  -8  27    2.07    5.65
   4   8 -28   -2.68    8.43
  -4  -8  28    0.32    6.19
   4   8 -29   24.47   11.11
  -4  -8  29   25.98    9.92
   4   8 -30    7.53    9.18
  -4  -8  30    0.37    6.67
   4   8 -31   20.53   10.12
  -4  -8  31   12.45    7.57
   4   8 -32   -2.13    8.67
  -4  -8  32    6.52    6.76
   4   8 -33    4.89    8.45
  -4  -8  33    0.94    6.45
   4   8 -34    4.05    8.29
  -4  -8  34   -2.84    6.86
   4  -8 -35    8.99    4.67
   4   8 -35    3.72    9.07
  -4  -8  35    7.90    7.34
   4  -8 -36   -0.23    3.84
   4   8 -36    1.18    7.72
  -4  -8  36   10.74    7.97
   4  -8 -37   -0.63    3.99
   4   8 -37    0.73    8.50
  -4  -8  37    9.19    7.00
   4  -8 -38    4.25    4.03
  -4  -8  38   -2.60    7.36
   4  -8 -39    2.89    4.11
  -4  -8  39   10.63    7.31
  -4   9   1  223.18   38.04
   4  -9  -1  197.92   34.44
   4  -9  -1  207.44   36.60
   4   9  -1  211.64   35.48
  -4  -9   1  211.97   34.45
  -4  -9   1  284.14   36.11
  -4   9   2    5.26    8.37
   4  -9  -2    2.95    4.22
   4  -9  -2    0.73    6.70
   4   9  -2   -3.85    6.72
  -4  -9   2    0.51    4.13
  -4  -9   2   -2.35    5.13
  -4   9   3   14.39    9.75
   4  -9  -3   20.30    7.09
   4  -9  -3   22.03   10.02
   4   9  -3   22.24    7.78
  -4  -9   3   22.42    7.23
  -4  -9   3   14.40    7.30
   4  -9  -4   -0.12    4.53
   4  -9  -4    6.19    7.18
   4   9  -4   -2.08    5.55
  -4  -9   4    2.25    4.24
  -4  -9   4    1.14    5.33
  -4   9   5  106.76   18.60
   4  -9  -5  101.39   19.22
   4  -9  -5  143.68   22.84
   4   9  -5  107.96   20.83
  -4  -9   5   91.97   19.09
  -4  -9   5  143.39   21.03
  -4   9   6   -1.47    4.58
  -4   9   6    0.64    8.37
   4  -9  -6    1.19    4.43
   4  -9  -6   -1.48    6.89
   4   9  -6   -1.64    6.58
  -4  -9   6   -0.09    4.81
  -4   9   7  331.22   45.68
   4  -9  -7  272.52   45.71
   4  -9  -7  330.29   48.57
   4   9  -7  257.78   47.38
  -4  -9   7  322.61   47.31
  -4   9   8   -1.07    4.31
   4  -9  -8   -1.68    4.91
   4   9  -8   -1.88    7.24
  -4  -9   8    2.03    5.53
  -4   9   9   21.85    6.65
   4  -9  -9   25.97    7.63
   4   9  -9   17.45    8.82
  -4  -9   9   38.33    9.10
  -4  -9   9   26.39    8.26
  -4   9  10    7.06    4.36
   4  -9 -10   -1.30    5.39
   4   9 -10    1.43    7.75
  -4  -9  10   -1.37    5.41
  -4  -9  10   -0.71    5.52
  -4   9  11  197.37   31.79
   4  -9 -11  200.38   32.43
   4   9 -11  231.83   36.01
  -4  -9  11  209.10   33.54
  -4  -9  11  216.75   34.15
  -4   9  12    1.80    3.54
   4  -9 -12   -1.24    4.84
   4   9 -12   -2.09    7.02
  -4  -9  12   -0.38    5.72
   4  -9 -13    7.39    4.90
   4   9 -13    7.04    8.17
  -4  -9  13    7.83    6.70
   4  -9 -14   12.37    6.10
   4   9 -14   30.74   10.58
  -4  -9  14   19.65    7.44
   4  -9 -15   46.32    9.87
   4   9 -15   62.07   14.50
  -4  -9  15   37.13   10.99
   4   9 -16    5.64    8.00
  -4  -9  16   -0.52    5.31
   4   9 -17   79.37   20.22
  -4  -9  17  128.26   20.78
  -4  -9  18    6.96    6.48
  -4  -9  19   -1.21    5.23
   4   9 -20   -2.61    7.61
  -4  -9  20    0.32    6.07
   4   9 -21   51.01   15.56
  -4  -9  21   74.01   14.74
   4   9 -22    0.42    8.32
  -4  -9  22    1.42    6.21
   4   9 -23   32.90   12.40
  -4  -9  23   41.17   10.53
   4   9 -24   -0.25    7.21
  -4  -9  24   -2.87    5.91
   4   9 -25    0.20    7.08
  -4  -9  25    7.69    6.55
   4   9 -26    2.05    7.72
  -4  -9  26    0.71    6.67
   4   9 -27   29.45   11.25
  -4  -9  27   26.36   11.14
   4   9 -28    1.19    8.17
  -4  -9  28    1.83    7.57
   4   9 -29   13.12   10.19
  -4  -9  29    6.01    7.24
   4   9 -30   -0.86    7.29
  -4  -9  30    1.68    6.64
   4   9 -31   -4.51    8.37
  -4  -9  31    8.47    7.05
   4   9 -32   -3.26    9.31
  -4  -9  32   -4.85    7.01
   4   9 -33   11.73   10.11
  -4  -9  33    7.41    7.45
   4   9 -34    5.40   10.00
  -4  -9  34   -2.17    6.15
   4   9 -35    3.98    9.31
  -4  -9  35   -3.64    5.94
   4  -9 -36    1.85    3.59
   4   9 -36   10.83    9.48
  -4  -9  36    1.67    6.92
   4  -9 -37    3.91    3.96
  -4  -9  37    7.67    7.89
   4  -9 -38   -0.94    3.61
   4 -10  -1   -1.45    5.24
  -4 -10   1    3.15    5.11
   4 -10  -2    0.90    4.86
   4 -10  -3   45.94   10.86
   4 -10  -4   12.51    6.34
   4 -10  -5   18.72    6.96
   4  10  -5    8.10    7.77
   4 -10  -6    1.05    4.86
   4  10  -6   -2.36    6.67
  -4 -10   6   -0.36    5.27
  -4 -10   6    4.08    6.01
   4 -10  -7   16.67    6.66
   4  10  -7   21.51    9.98
  -4 -10   7   18.96    7.32
  -4 -10   7   19.46    7.79
  -4  10   8   17.86    5.91
   4 -10  -8   10.87    6.44
   4  10  -8    5.74    8.00
  -4 -10   8   10.82    6.65
  -4 -10   8    8.31    6.31
  -4  10   9   11.87    5.21
   4 -10  -9   17.56    6.65
   4  10  -9    8.47    8.45
  -4 -10   9   21.45    8.30
  -4 -10   9    9.96    7.35
  -4  10  10   -0.03    3.90
   4 -10 -10    1.31    4.53
   4  10 -10   -2.02    6.71
  -4 -10  10    5.68    6.01
  -4 -10  10    3.37    5.85
   4 -10 -11   20.19    7.39
   4  10 -11   24.00    9.47
  -4 -10  11   36.64    9.62
  -4 -10  11   29.09    8.87
   4 -10 -12    1.94    4.70
   4  10 -12    8.46    8.22
  -4 -10  12    1.10    6.18
   4 -10 -13   20.06    7.23
   4  10 -13   26.38   10.93
  -4 -10  13   20.76    8.66
   4 -10 -14   -0.13    4.88
   4  10 -14    2.96    7.50
  -4 -10  14   -2.71    5.98
   4  10 -15   71.34   18.68
  -4 -10  15  109.28   18.44
   4  10 -16   15.50    9.30
  -4 -10  16   24.79    8.40
   4  10 -17    1.81    7.25
  -4 -10  17   -0.56    6.88
  -4 -10  18    2.65    6.08
  -4 -10  19   70.57   15.42
   4  10 -20    1.55    6.66
  -4 -10  20    1.14    6.50
   4  10 -21    4.19    7.93
  -4 -10  21   13.57    7.00
   4  10 -22    5.07    9.38
  -4 -10  22   -0.92    7.30
   4  10 -23   12.00   10.28
  -4 -10  23   20.99    9.01
   4  10 -24    6.42    8.76
  -4 -10  24    2.80    8.04
[truncated: 818,006 more chars]
