# Supplementary material for: LED-pump-X-ray-multiprobe crystallography for sub-second timescales
Source: Commun Chem. 2022 Aug 26;5:102. doi: 10.1038/s42004-022-00716-1 (PMC9814726; doi:10.1038/s42004-022-00716-1)
Supplement: Supplementary file 10 — Supplementary Data 1 [file 42004_2022_716_MOESM10_ESM.zip › CIFs/4s_274K/274K_4s_t12_decay.cif]

# SUBMISSION DETAILS
 
_publ_contact_author_name       'Hatcher, Lauren'
_publ_contact_author_address
;
School of Chemistry
Cardiff University
Main Building
Park Place 
Cardiff
CF10 3AT
United Kingdom
;
_publ_contact_author_email       'HatcherL1@cardiff.ac.uk'
_publ_requested_category          FM
_publ_section_comment
; 
?
;
_publ_section_references
;
Diamond General Data Aquisition (GDA) software: http://www.opengda.org/

XIA2: Winter, G. (2010) J. Appl. Cryst. 43, 186-190.
POINTLESS: Evans, P. (2006) Acta Cryst. D62, 72-82.
AIMLESS: Evans, P. R. and Murshudov, G. N. (2013) Acta Cryst. D69, 1204-1214.
DIALS: Winter, G., et al. Acta Cryst. (2018) D74, 85-97.
CCP4: Winn, M. D. et al. (2011) Acta Cryst. D67, 235-242.
   
SHELXL: Sheldrick G. M. (2015). Acta Cryst. C71, 3-8.
SHELXT:	Sheldrick, G. M. (2015). Acta Cryst. A71, 3-8.
 
OLEX2: Dolomanov, O.V.; Bourhis, L.J.; Gildea, R.J.; Howard, J.A.K.; Puschmann,
 H., OLEX2: A complete structure solution, refinement and analysis program 
 (2009). J. Appl. Cryst., 42, 339-341.

MERCURY: Macrae, C. F., Bruno, I. J., Chisholm, J. A., Edgington,
P. R., McCabe, P., Pidcock, E., Rodriguez-Monge, L., Taylor, R.,
van de Streek, J. & Wood, P. A. (2008). J. Appl. Cryst. 41, 466-470.
;

####
 
data_274K_4s_t12_decay
 
_audit_creation_method            'SHELXL-2018/3'
_shelx_SHELXL_version_number      '2018/3'
_chemical_name_systematic         
;
Nitro-(N,N,N',N'-tetrabutyldiethylenetriamine)palladium(II)
tetraphenylborate, tetrahydrofuran solvate
;
_chemical_name_common             ?
_chemical_melting_point           ?
_chemical_formula_moiety          
;
C20 H45 N4 O2 Pd, C24 H20 B, C4 H8 O
;
_chemical_formula_sum            'C48 H73 B N4 O3 Pd' 
_chemical_formula_weight          871.31

loop_
 _atom_type_symbol
 _atom_type_description
 _atom_type_scat_dispersion_real
 _atom_type_scat_dispersion_imag
 _atom_type_scat_source
 'C'  'C'   0.0010   0.0010
 'International Tables Vol C Tables 4.2.6.8 and 6.1.1.4'
 'H'  'H'   0.0000   0.0000
 'International Tables Vol C Tables 4.2.6.8 and 6.1.1.4'
 'B'  'B'   0.0000   0.0000
 'International Tables Vol C Tables 4.2.6.8 and 6.1.1.4'
 'N'  'N'   0.0030   0.0020
 'International Tables Vol C Tables 4.2.6.8 and 6.1.1.4'
 'O'  'O'   0.0050   0.0030
 'International Tables Vol C Tables 4.2.6.8 and 6.1.1.4'
 'Pd'  'Pd'  -2.5040   0.6150
 'International Tables Vol C Tables 4.2.6.8 and 6.1.1.4'
 
_space_group_crystal_system       monoclinic
_space_group_IT_number            14
_space_group_name_H-M_alt         'P 21/n'
_space_group_name_Hall            '-P 2yn'
 
_shelx_space_group_comment
;
The symmetry employed for this shelxl refinement is uniquely defined
by the following loop, which should always be used as a source of
symmetry information in preference to the above space-group names.
They are only intended as comments.
;
 
loop_
 _space_group_symop_operation_xyz
 'x, y, z'
 '-x+1/2, y+1/2, -z+1/2'
 '-x, -y, -z'
 'x-1/2, -y-1/2, z-1/2'
 
_cell_length_a                    11.6820(5)
_cell_length_b                    13.5811(5)
_cell_length_c                    30.1805(10)
_cell_angle_alpha                 90
_cell_angle_beta                  93.527(3)
_cell_angle_gamma                 90
_cell_volume                      4779.2(3)
_cell_formula_units_Z             4
_cell_measurement_temperature     274(2)
_cell_measurement_reflns_used     8063
_cell_measurement_theta_max       21.8024770105
_cell_measurement_theta_min       1.22617891181
 
_exptl_crystal_description        Plate
_exptl_crystal_colour             Yellow
_exptl_crystal_density_meas       ?
_exptl_crystal_density_method     ?
_exptl_crystal_density_diffrn     1.211          
_exptl_crystal_F_000              1856
_exptl_transmission_factor_min    ?
_exptl_transmission_factor_max    ?
_exptl_crystal_size_max           0.100
_exptl_crystal_size_mid           0.100
_exptl_crystal_size_min           0.050
_exptl_absorpt_coefficient_mu     0.202
_shelx_estimated_absorpt_T_min    0.980
_shelx_estimated_absorpt_T_max    0.990
_exptl_absorpt_correction_T_min   0.996710346358
_exptl_absorpt_correction_T_max   1.0
_exptl_absorpt_correction_type    empirical
_exptl_absorpt_process_details    
;
CCP4 7.0.058: AIMLESS, version 0.7.1 : 27/03/18
Scaling & analysis of unmerged intensities, absorption correction using spherical harmonics
;
_exptl_absorpt_special_details    ?
_diffrn_ambient_temperature       274(2)
_diffrn_radiation_wavelength      0.534
_diffrn_measurement_device_type   'Photon counting pixel array'
_diffrn_radiation_type            Synchrotron
_diffrn_measurement_method        'shutterless scans'
_diffrn_radiation_source          'Diamond Light Source Beamline I19-2'
_diffrn_radiation_monochromator   'Silicon 111'
_diffrn_detector_area_resol_mean  ?
_diffrn_reflns_number             32764
_diffrn_reflns_av_unetI/netI      0.1353
_diffrn_reflns_av_R_equivalents   0.1060
_diffrn_reflns_limit_h_min        -14
_diffrn_reflns_limit_h_max        14
_diffrn_reflns_limit_k_min        -16
_diffrn_reflns_limit_k_max        11
_diffrn_reflns_limit_l_min        -37
_diffrn_reflns_limit_l_max        35
_diffrn_reflns_theta_min          1.236
_diffrn_reflns_theta_max          19.495
_diffrn_reflns_theta_full         18.687
_diffrn_measured_fraction_theta_max   0.996
_diffrn_measured_fraction_theta_full  0.995
_diffrn_reflns_Laue_measured_fraction_max    0.996
_diffrn_reflns_Laue_measured_fraction_full   0.995
_diffrn_reflns_point_group_measured_fraction_max   0.996
_diffrn_reflns_point_group_measured_fraction_full  0.995
_reflns_number_total              9733
_reflns_number_gt                 4995
_reflns_threshold_expression      'I > 2\s(I)'
_reflns_Friedel_coverage          0.000
_reflns_Friedel_fraction_max      .
_reflns_Friedel_fraction_full     .
 
_reflns_special_details
;
 Reflections were merged by SHELXL according to the crystal
 class for the calculation of statistics and refinement.
 
 _reflns_Friedel_fraction is defined as the number of unique
 Friedel pairs measured divided by the number that would be
 possible theoretically, ignoring centric projections and
 systematic absences.
;
 
_computing_data_collection        'Diamond GDA (http://www.opengda.org/)'
_computing_cell_refinement        'DIALS (Winter, 2018)'
_computing_data_reduction         'XIA2 (Winter 2010)'
_computing_structure_solution     'SHELXT (Sheldrick, 2015)'
_computing_structure_refinement   'SHELXL (Sheldrick, 2015)'
_computing_molecular_graphics     'OLEX2 (Dolomanov et al., 2009)'
_computing_publication_material   'MERCURY (Macrae et al., 2008)'
_refine_special_details           ?
_refine_ls_structure_factor_coef  Fsqd
_refine_ls_matrix_type            full
_refine_ls_weighting_scheme       calc
_refine_ls_weighting_details
'w=1/[\s^2^(Fo^2^)+(0.0290P)^2^] where P=(Fo^2^+2Fc^2^)/3'
_atom_sites_solution_primary      ?
_atom_sites_solution_secondary    ?
_atom_sites_solution_hydrogens    geom
_refine_ls_hydrogen_treatment     constr
_refine_ls_extinction_method      none
_refine_ls_extinction_coef        .
_refine_ls_number_reflns          9733
_refine_ls_number_parameters      526
_refine_ls_number_restraints      490
_refine_ls_R_factor_all           0.1198
_refine_ls_R_factor_gt            0.0607
_refine_ls_wR_factor_ref          0.1400
_refine_ls_wR_factor_gt           0.1207
_refine_ls_goodness_of_fit_ref    0.895
_refine_ls_restrained_S_all       0.897
_refine_ls_shift/su_max           0.001
_refine_ls_shift/su_mean          0.000
 
loop_
 _atom_site_label
 _atom_site_type_symbol
 _atom_site_fract_x
 _atom_site_fract_y
 _atom_site_fract_z
 _atom_site_U_iso_or_equiv
 _atom_site_adp_type
 _atom_site_occupancy
 _atom_site_site_symmetry_order  
 _atom_site_calc_flag
 _atom_site_refinement_flags_posn
 _atom_site_refinement_flags_adp
 _atom_site_refinement_flags_occupancy
 _atom_site_disorder_assembly
 _atom_site_disorder_group
Pd1 Pd 0.33984(3) 0.77514(2) 0.34641(2) 0.04694(14) Uani 1 1 d . . . . .
N2 N 0.3465(3) 0.9277(2) 0.33761(10) 0.0563(8) Uani 1 1 d . . . . .
N3 N 0.4537(3) 0.7986(2) 0.39824(9) 0.0466(8) Uani 1 1 d . . . . .
H3 H 0.530858 0.787990 0.388109 0.056 Uiso 1 1 calc R U . . .
N4 N 0.3309(3) 0.6318(2) 0.37121(10) 0.0480(8) Uani 1 1 d . . . . .
C1 C 0.4417(4) 0.9636(3) 0.36975(13) 0.0630(12) Uani 1 1 d . . . . .
H1A H 0.514657 0.958047 0.356267 0.076 Uiso 1 1 calc R U . . .
H1B H 0.429322 1.032301 0.376761 0.076 Uiso 1 1 calc R U . . .
C2 C 0.4443(4) 0.9032(3) 0.41159(13) 0.0604(12) Uani 1 1 d . . . . .
H2A H 0.509435 0.921767 0.431290 0.072 Uiso 1 1 calc R U . . .
H2B H 0.374721 0.913553 0.426935 0.072 Uiso 1 1 calc R U . . .
C3 C 0.4329(4) 0.7233(3) 0.43271(12) 0.0534(10) Uani 1 1 d . . . . .
H3A H 0.363310 0.738470 0.447305 0.064 Uiso 1 1 calc R U . . .
H3B H 0.496506 0.721468 0.454911 0.064 Uiso 1 1 calc R U . . .
C4 C 0.4213(3) 0.6261(3) 0.40895(12) 0.0528(10) Uani 1 1 d . . . . .
H4A H 0.400703 0.575462 0.429677 0.063 Uiso 1 1 calc R U . . .
H4B H 0.494247 0.608264 0.397511 0.063 Uiso 1 1 calc R U . . .
C5 C 0.2313(4) 0.9658(3) 0.35066(14) 0.0665(12) Uani 1 1 d . . . . .
H5A H 0.172071 0.934642 0.331576 0.080 Uiso 1 1 calc R U . . .
H5B H 0.220571 0.944365 0.380778 0.080 Uiso 1 1 calc R U . . .
C6 C 0.2126(5) 1.0755(3) 0.34855(18) 0.0944(17) Uani 1 1 d . . . . .
H6A H 0.217927 1.097860 0.318224 0.113 Uiso 1 1 calc R U . . .
H6B H 0.272079 1.108246 0.366896 0.113 Uiso 1 1 calc R U . . .
C7 C 0.0947(5) 1.1033(4) 0.3646(2) 0.118(2) Uani 1 1 d . . . . .
H7A H 0.035827 1.064496 0.348714 0.142 Uiso 1 1 calc R U . . .
H7B H 0.092706 1.088338 0.395971 0.142 Uiso 1 1 calc R U . . .
C8 C 0.0704(7) 1.2096(4) 0.3574(3) 0.180(4) Uani 1 1 d . . . . .
H8A H 0.027614 1.218289 0.329429 0.269 Uiso 1 1 calc R U . . .
H8B H 0.141306 1.245221 0.357075 0.269 Uiso 1 1 calc R U . . .
H8C H 0.026429 1.234051 0.380856 0.269 Uiso 1 1 calc R U . . .
C9 C 0.3663(4) 0.9606(3) 0.29129(13) 0.0630(12) Uani 1 1 d . . . . .
H9A H 0.298315 0.945722 0.272407 0.076 Uiso 1 1 calc R U . . .
H9B H 0.376040 1.031564 0.291411 0.076 Uiso 1 1 calc R U . . .
C10 C 0.4676(4) 0.9150(3) 0.27143(13) 0.0718(13) Uani 1 1 d . . . . .
H10A H 0.463216 0.843968 0.274105 0.086 Uiso 1 1 calc R U . . .
H10B H 0.537287 0.936891 0.287606 0.086 Uiso 1 1 calc R U . . .
C11 C 0.4721(5) 0.9428(4) 0.22278(15) 0.0933(17) Uani 1 1 d . . . . .
H11A H 0.407332 0.913069 0.206113 0.112 Uiso 1 1 calc R U . . .
H11B H 0.464782 1.013698 0.219879 0.112 Uiso 1 1 calc R U . . .
C12 C 0.5805(5) 0.9107(5) 0.20316(18) 0.131(2) Uani 1 1 d . . . . .
H12A H 0.579863 0.931738 0.172784 0.197 Uiso 1 1 calc R U . . .
H12B H 0.586309 0.840196 0.204481 0.197 Uiso 1 1 calc R U . . .
H12C H 0.645054 0.939425 0.219634 0.197 Uiso 1 1 calc R U . . .
C13 C 0.2122(3) 0.6232(3) 0.38834(13) 0.0547(10) Uani 1 1 d . . . . .
H13A H 0.203555 0.675616 0.409727 0.066 Uiso 1 1 calc R U . . .
H13B H 0.156849 0.635425 0.363650 0.066 Uiso 1 1 calc R U . . .
C14 C 0.1801(4) 0.5283(3) 0.40973(15) 0.0668(12) Uani 1 1 d . . . . .
H14A H 0.232815 0.515582 0.435181 0.080 Uiso 1 1 calc R U . . .
H14B H 0.187008 0.474770 0.388781 0.080 Uiso 1 1 calc R U . . .
C15 C 0.0588(4) 0.5315(3) 0.42456(17) 0.0786(14) Uani 1 1 d . . . . .
H15A H 0.007005 0.546105 0.399063 0.094 Uiso 1 1 calc R U . . .
H15B H 0.052962 0.584764 0.445698 0.094 Uiso 1 1 calc R U . . .
C16 C 0.0203(4) 0.4370(3) 0.44568(17) 0.0911(17) Uani 1 1 d . . . . .
H16A H 0.031515 0.382847 0.425964 0.137 Uiso 1 1 calc R U . . .
H16B H -0.059430 0.441865 0.451335 0.137 Uiso 1 1 calc R U . . .
H16C H 0.064546 0.426362 0.473138 0.137 Uiso 1 1 calc R U . . .
C17 C 0.3493(4) 0.5509(3) 0.33888(13) 0.0584(11) Uani 1 1 d . . . . .
H17A H 0.282723 0.547291 0.318074 0.070 Uiso 1 1 calc R U . . .
H17B H 0.354426 0.489019 0.354913 0.070 Uiso 1 1 calc R U . . .
C18 C 0.4546(4) 0.5622(3) 0.31310(14) 0.0733(13) Uani 1 1 d . . . . .
H18A H 0.522023 0.563821 0.333506 0.088 Uiso 1 1 calc R U . . .
H18B H 0.450662 0.624087 0.297026 0.088 Uiso 1 1 calc R U . . .
C19 C 0.4651(5) 0.4780(4) 0.28055(19) 0.119(2) Uani 1 1 d . . . . .
H19A H 0.460497 0.416406 0.296648 0.143 Uiso 1 1 calc R U . . .
H19B H 0.400106 0.480447 0.258993 0.143 Uiso 1 1 calc R U . . .
C20 C 0.5676(6) 0.4773(5) 0.2573(2) 0.148(3) Uani 1 1 d . . . . .
H20A H 0.565576 0.423103 0.236814 0.223 Uiso 1 1 calc R U . . .
H20B H 0.632680 0.470470 0.278056 0.223 Uiso 1 1 calc R U . . .
H20C H 0.573631 0.537946 0.241214 0.223 Uiso 1 1 calc R U . . .
C21 C 0.6560(3) 0.3741(3) 0.42690(13) 0.0504(10) Uani 1 1 d . . . . .
C22 C 0.7089(4) 0.4243(3) 0.39354(15) 0.0635(12) Uani 1 1 d . . . . .
H22 H 0.725382 0.389870 0.368059 0.076 Uiso 1 1 calc R U . . .
C23 C 0.7381(4) 0.5226(4) 0.39646(18) 0.0822(15) Uani 1 1 d . . . . .
H23 H 0.773146 0.553124 0.373273 0.099 Uiso 1 1 calc R U . . .
C24 C 0.7152(4) 0.5750(4) 0.43366(18) 0.0792(14) Uani 1 1 d . . . . .
H24 H 0.736681 0.640775 0.436234 0.095 Uiso 1 1 calc R U . . .
C25 C 0.6604(4) 0.5301(3) 0.46707(16) 0.0671(12) Uani 1 1 d . . . . .
H25 H 0.642935 0.565612 0.492119 0.080 Uiso 1 1 calc R U . . .
C26 C 0.6314(4) 0.4316(3) 0.46328(14) 0.0601(12) Uani 1 1 d . . . . .
H26 H 0.593566 0.402443 0.486120 0.072 Uiso 1 1 calc R U . . .
C27 C 0.7346(4) 0.2015(3) 0.45878(13) 0.0530(10) Uani 1 1 d . . . . .
C28 C 0.8095(4) 0.2508(3) 0.48859(15) 0.0599(11) Uani 1 1 d . . . . .
H28 H 0.804751 0.319039 0.490198 0.072 Uiso 1 1 calc R U . . .
C29 C 0.8911(4) 0.2028(4) 0.51606(16) 0.0800(15) Uani 1 1 d . . . . .
H29 H 0.938906 0.239500 0.535515 0.096 Uiso 1 1 calc R U . . .
C30 C 0.9023(4) 0.1043(4) 0.51513(17) 0.0841(15) Uani 1 1 d . . . . .
H30 H 0.955459 0.072432 0.534334 0.101 Uiso 1 1 calc R U . . .
C31 C 0.8334(4) 0.0521(4) 0.48511(19) 0.0864(16) Uani 1 1 d . . . . .
H31 H 0.841926 -0.015770 0.482926 0.104 Uiso 1 1 calc R U . . .
C32 C 0.7512(4) 0.1001(3) 0.45809(17) 0.0760(14) Uani 1 1 d . . . . .
H32 H 0.704780 0.062595 0.438451 0.091 Uiso 1 1 calc R U . . .
C33 C 0.5061(4) 0.2303(3) 0.44418(13) 0.0486(9) Uani 1 1 d . . . . .
C34 C 0.4789(4) 0.1456(3) 0.46689(12) 0.0524(10) Uani 1 1 d . . . . .
H34 H 0.537341 0.100863 0.474051 0.063 Uiso 1 1 calc R U . . .
C35 C 0.3705(4) 0.1237(3) 0.47949(14) 0.0646(12) Uani 1 1 d . . . . .
H35 H 0.357713 0.064758 0.494046 0.078 Uiso 1 1 calc R U . . .
C36 C 0.2804(4) 0.1882(3) 0.47078(16) 0.0716(13) Uani 1 1 d . . . . .
H36 H 0.207491 0.174680 0.479906 0.086 Uiso 1 1 calc R U . . .
C37 C 0.3028(4) 0.2729(3) 0.44818(18) 0.0804(15) Uani 1 1 d . . . . .
H37 H 0.243696 0.317222 0.441291 0.096 Uiso 1 1 calc R U . . .
C38 C 0.4120(4) 0.2933(3) 0.43547(15) 0.0677(13) Uani 1 1 d . . . . .
H38 H 0.423765 0.351813 0.420373 0.081 Uiso 1 1 calc R U . . .
C39 C 0.6370(5) 0.2132(3) 0.37448(14) 0.0630(11) Uani 1 1 d . . . . .
C40 C 0.5421(5) 0.2204(3) 0.34440(15) 0.0766(14) Uani 1 1 d . . . . .
H40 H 0.473183 0.243996 0.354055 0.092 Uiso 1 1 calc R U . . .
C41 C 0.5485(6) 0.1928(4) 0.29951(17) 0.0969(18) Uani 1 1 d . . . . .
H41 H 0.484832 0.200154 0.279707 0.116 Uiso 1 1 calc R U . . .
C42 C 0.6475(7) 0.1554(5) 0.2853(2) 0.121(2) Uani 1 1 d . . . . .
H42 H 0.651317 0.135910 0.255910 0.146 Uiso 1 1 calc R U . . .
C43 C 0.7418(7) 0.1464(5) 0.3143(2) 0.137(3) Uani 1 1 d . . . . .
H43 H 0.809740 0.120835 0.304585 0.164 Uiso 1 1 calc R U . . .
C44 C 0.7358(5) 0.1755(4) 0.35829(17) 0.1060(18) Uani 1 1 d . . . . .
H44 H 0.800726 0.169293 0.377493 0.127 Uiso 1 1 calc R U . . .
B1 B 0.6331(5) 0.2554(3) 0.42639(16) 0.0552(10) Uani 1 1 d . . . . .
O3 O 0.6885(12) 0.804(2) 0.3655(8) 0.092(2) Uani 0.620(17) 1 d D . P A 1
C45 C 0.7369(12) 0.7732(17) 0.3258(7) 0.0954(18) Uani 0.620(17) 1 d D . P A 1
H45A H 0.728472 0.824177 0.303317 0.114 Uiso 0.620(17) 1 calc R U P A 1
H45B H 0.698916 0.714053 0.314408 0.114 Uiso 0.620(17) 1 calc R U P A 1
C46 C 0.8614(10) 0.7532(12) 0.3374(5) 0.107(3) Uani 0.620(17) 1 d D . P A 1
H46A H 0.873873 0.685260 0.346456 0.129 Uiso 0.620(17) 1 calc R U P A 1
H46B H 0.908055 0.767997 0.312807 0.129 Uiso 0.620(17) 1 calc R U P A 1
C47 C 0.8848(10) 0.8197(12) 0.3738(4) 0.107(3) Uani 0.620(17) 1 d D . P A 1
H47A H 0.933947 0.787776 0.396599 0.129 Uiso 0.620(17) 1 calc R U P A 1
H47B H 0.924573 0.877339 0.363607 0.129 Uiso 0.620(17) 1 calc R U P A 1
C48 C 0.7804(10) 0.8486(10) 0.3918(4) 0.0954(18) Uani 0.620(17) 1 d D . P A 1
H48A H 0.773065 0.919733 0.391115 0.114 Uiso 0.620(17) 1 calc R U P A 1
H48B H 0.779022 0.826858 0.422369 0.114 Uiso 0.620(17) 1 calc R U P A 1
O3A O 0.6730(19) 0.807(3) 0.3610(13) 0.092(2) Uani 0.380(17) 1 d D . P A 2
C45A C 0.7271(18) 0.758(3) 0.3262(11) 0.0954(18) Uani 0.380(17) 1 d D . P A 2
H45C H 0.696579 0.780232 0.297258 0.114 Uiso 0.380(17) 1 calc R U P A 2
H45D H 0.717790 0.687263 0.328193 0.114 Uiso 0.380(17) 1 calc R U P A 2
C46A C 0.8510(17) 0.7874(18) 0.3344(8) 0.107(3) Uani 0.380(17) 1 d D . P A 2
H46C H 0.894560 0.733941 0.348517 0.129 Uiso 0.380(17) 1 calc R U P A 2
H46D H 0.884239 0.802957 0.306525 0.129 Uiso 0.380(17) 1 calc R U P A 2
C47A C 0.8535(16) 0.8720(18) 0.3626(7) 0.107(3) Uani 0.380(17) 1 d D . P A 2
H47C H 0.914036 0.865545 0.385950 0.129 Uiso 0.380(17) 1 calc R U P A 2
H47D H 0.867399 0.931026 0.345713 0.129 Uiso 0.380(17) 1 calc R U P A 2
C48A C 0.7456(17) 0.8774(15) 0.3811(6) 0.0954(18) Uani 0.380(17) 1 d D . P A 2
H48C H 0.754279 0.865378 0.412821 0.114 Uiso 0.380(17) 1 calc R U P A 2
H48D H 0.713280 0.942623 0.376419 0.114 Uiso 0.380(17) 1 calc R U P A 2
O1 O 0.1249(3) 0.7601(3) 0.29821(10) 0.1141(11) Uani 0.943(5) 1 d D . P B 3
O2 O 0.2616(3) 0.72401(19) 0.25928(11) 0.1141(11) Uani 0.943(5) 1 d D . P B 3
N1 N 0.2256(3) 0.74951(12) 0.29390(9) 0.0676(11) Uani 0.943(5) 1 d D . P B 3
O1A O 0.217(2) 0.7567(2) 0.3039(4) 0.1141(11) Uani 0.057(5) 1 d D . P B 4
O2A O 0.3222(17) 0.7152(4) 0.2530(5) 0.1141(11) Uani 0.057(5) 1 d D . P B 4
N1A N 0.2165(16) 0.7297(3) 0.2626(4) 0.0676(11) Uani 0.057(5) 1 d D . P B 4
 
loop_
 _atom_site_aniso_label
 _atom_site_aniso_U_11
 _atom_site_aniso_U_22
 _atom_site_aniso_U_33
 _atom_site_aniso_U_23
 _atom_site_aniso_U_13
 _atom_site_aniso_U_12
Pd1 0.0484(2) 0.0487(2) 0.0435(2) 0.00089(16) 0.00069(15) -0.00247(18)
N2 0.065(2) 0.055(2) 0.0491(17) 0.0037(15) 0.0021(14) -0.0001(16)
N3 0.047(2) 0.0488(16) 0.0439(17) -0.0006(12) 0.0027(15) -0.0016(15)
N4 0.0501(19) 0.0446(18) 0.0491(18) -0.0015(13) 0.0018(13) -0.0036(15)
C1 0.078(3) 0.050(3) 0.060(2) 0.0017(18) -0.007(2) -0.009(2)
C2 0.076(3) 0.0506(19) 0.053(2) -0.0043(16) -0.010(2) 0.000(2)
C3 0.063(3) 0.057(2) 0.039(2) 0.0050(14) -0.0037(19) -0.002(2)
C4 0.052(2) 0.053(2) 0.053(2) 0.0041(17) 0.0001(17) 0.000(2)
C5 0.074(3) 0.062(2) 0.063(3) 0.000(2) 0.002(2) 0.009(2)
C6 0.113(4) 0.065(2) 0.105(4) 0.002(3) 0.001(3) 0.025(3)
C7 0.112(5) 0.097(4) 0.144(5) -0.036(4) -0.010(4) 0.045(3)
C8 0.166(8) 0.095(4) 0.273(10) -0.051(5) -0.027(7) 0.056(4)
C9 0.074(3) 0.062(3) 0.053(2) 0.010(2) 0.0010(19) -0.007(2)
C10 0.076(3) 0.079(3) 0.062(2) 0.008(2) 0.010(2) -0.008(2)
C11 0.104(4) 0.116(4) 0.062(2) 0.004(3) 0.017(3) -0.011(3)
C12 0.112(5) 0.199(7) 0.087(4) -0.006(4) 0.035(4) -0.006(4)
C13 0.049(2) 0.056(2) 0.059(3) 0.0034(19) 0.0010(19) -0.0062(19)
C14 0.061(3) 0.063(3) 0.077(3) 0.011(2) 0.012(2) -0.004(2)
C15 0.064(3) 0.073(3) 0.100(4) 0.004(3) 0.023(3) -0.009(2)
C16 0.088(4) 0.084(3) 0.104(4) 0.011(3) 0.027(3) -0.015(3)
C17 0.067(3) 0.048(2) 0.060(3) -0.0072(17) 0.002(2) 0.001(2)
C18 0.071(3) 0.085(3) 0.065(3) -0.012(2) 0.008(2) 0.005(3)
C19 0.133(5) 0.109(4) 0.120(5) -0.041(3) 0.053(4) -0.002(4)
C20 0.154(6) 0.160(6) 0.140(6) -0.027(5) 0.075(5) 0.021(5)
C21 0.049(3) 0.0511(19) 0.051(2) 0.0039(15) -0.0046(18) -0.0014(18)
C22 0.055(3) 0.065(2) 0.071(3) 0.015(2) 0.004(2) -0.007(2)
C23 0.069(4) 0.064(3) 0.114(4) 0.024(2) 0.011(3) -0.010(2)
C24 0.062(3) 0.054(3) 0.120(4) 0.015(2) -0.011(3) -0.004(2)
C25 0.067(3) 0.050(2) 0.082(3) -0.005(2) -0.017(2) 0.008(2)
C26 0.076(3) 0.049(2) 0.055(2) 0.0039(17) -0.001(2) 0.003(2)
C27 0.054(2) 0.047(2) 0.059(2) 0.0012(17) 0.0111(17) 0.0012(17)
C28 0.057(3) 0.052(3) 0.070(3) -0.0053(19) 0.0015(18) 0.0112(19)
C29 0.071(3) 0.077(3) 0.089(3) 0.000(3) -0.012(3) 0.017(3)
C30 0.063(4) 0.076(3) 0.113(4) 0.020(3) 0.000(3) 0.017(2)
C31 0.060(3) 0.062(3) 0.137(4) 0.012(3) 0.004(3) 0.013(2)
C32 0.061(3) 0.049(2) 0.117(4) -0.001(2) -0.001(3) 0.005(2)
C33 0.056(2) 0.039(2) 0.050(2) -0.0028(17) -0.0011(18) -0.0008(16)
C34 0.059(2) 0.043(2) 0.054(2) 0.0012(17) 0.000(2) -0.0003(19)
C35 0.064(2) 0.060(3) 0.070(3) 0.008(2) 0.005(2) -0.0053(19)
C36 0.060(3) 0.064(3) 0.091(3) 0.002(2) 0.011(3) -0.003(2)
C37 0.060(3) 0.063(3) 0.118(4) 0.012(3) 0.008(3) 0.004(2)
C38 0.060(2) 0.051(3) 0.092(3) 0.013(2) 0.002(2) 0.0044(19)
C39 0.082(3) 0.049(3) 0.058(2) -0.002(2) 0.0084(18) -0.011(2)
C40 0.103(3) 0.066(3) 0.060(2) 0.008(2) -0.006(2) -0.025(3)
C41 0.154(5) 0.077(4) 0.058(2) 0.010(3) -0.006(3) -0.035(4)
C42 0.189(6) 0.108(5) 0.069(4) -0.013(4) 0.020(3) -0.021(4)
C43 0.170(6) 0.165(6) 0.078(3) -0.032(4) 0.031(3) 0.023(5)
C44 0.111(4) 0.135(5) 0.074(3) -0.020(3) 0.023(3) 0.021(3)
B1 0.059(2) 0.051(2) 0.056(2) -0.0001(18) 0.0046(19) -0.0011(19)
O3 0.074(4) 0.105(3) 0.098(4) -0.009(3) 0.010(3) -0.004(4)
C45 0.083(3) 0.104(5) 0.099(3) -0.013(3) 0.005(2) 0.000(2)
C46 0.080(3) 0.113(8) 0.130(4) -0.007(4) 0.011(3) 0.001(3)
C47 0.080(3) 0.113(8) 0.130(4) -0.007(4) 0.011(3) 0.001(3)
C48 0.083(3) 0.104(5) 0.099(3) -0.013(3) 0.005(2) 0.000(2)
O3A 0.074(4) 0.105(3) 0.098(4) -0.009(3) 0.010(3) -0.004(4)
C45A 0.083(3) 0.104(5) 0.099(3) -0.013(3) 0.005(2) 0.000(2)
C46A 0.080(3) 0.113(8) 0.130(4) -0.007(4) 0.011(3) 0.001(3)
C47A 0.080(3) 0.113(8) 0.130(4) -0.007(4) 0.011(3) 0.001(3)
C48A 0.083(3) 0.104(5) 0.099(3) -0.013(3) 0.005(2) 0.000(2)
O1 0.069(2) 0.198(3) 0.0741(16) -0.0277(16) -0.0071(15) 0.0079(18)
O2 0.069(2) 0.198(3) 0.0741(16) -0.0277(16) -0.0071(15) 0.0079(18)
N1 0.067(2) 0.073(3) 0.0613(18) 0.0055(17) -0.0037(19) -0.0005(19)
O1A 0.069(2) 0.198(3) 0.0741(16) -0.0277(16) -0.0071(15) 0.0079(18)
O2A 0.069(2) 0.198(3) 0.0741(16) -0.0277(16) -0.0071(15) 0.0079(18)
N1A 0.067(2) 0.073(3) 0.0613(18) 0.0055(17) -0.0037(19) -0.0005(19)
 
_geom_special_details
;
 All esds (except the esd in the dihedral angle between two l.s. planes)
 are estimated using the full covariance matrix.  The cell esds are taken
 into account individually in the estimation of esds in distances, angles
 and torsion angles; correlations between esds in cell parameters are only
 used when they are defined by crystal symmetry.  An approximate (isotropic)
 treatment of cell esds is used for estimating esds involving l.s. planes.
;
 
loop_
 _geom_bond_atom_site_label_1
 _geom_bond_atom_site_label_2
 _geom_bond_distance
 _geom_bond_site_symmetry_2
 _geom_bond_publ_flag
Pd1 O1A 1.88(2) . ?
Pd1 N3 2.015(3) . ?
Pd1 N1 2.038(3) . ?
Pd1 N4 2.090(3) . ?
Pd1 N2 2.091(3) . ?
N2 C9 1.499(5) . ?
N2 C1 1.511(5) . ?
N2 C5 1.516(5) . ?
N3 C2 1.483(5) . ?
N3 C3 1.489(5) . ?
N3 H3 0.9800 . ?
N4 C17 1.493(5) . ?
N4 C4 1.507(4) . ?
N4 C13 1.514(5) . ?
C1 C2 1.504(5) . ?
C1 H1A 0.9700 . ?
C1 H1B 0.9700 . ?
C2 H2A 0.9700 . ?
C2 H2B 0.9700 . ?
C3 C4 1.504(5) . ?
C3 H3A 0.9700 . ?
C3 H3B 0.9700 . ?
C4 H4A 0.9700 . ?
C4 H4B 0.9700 . ?
C5 C6 1.507(6) . ?
C5 H5A 0.9700 . ?
C5 H5B 0.9700 . ?
C6 C7 1.535(7) . ?
C6 H6A 0.9700 . ?
C6 H6B 0.9700 . ?
C7 C8 1.485(7) . ?
C7 H7A 0.9700 . ?
C7 H7B 0.9700 . ?
C8 H8A 0.9600 . ?
C8 H8B 0.9600 . ?
C8 H8C 0.9600 . ?
C9 C10 1.493(6) . ?
C9 H9A 0.9700 . ?
C9 H9B 0.9700 . ?
C10 C11 1.520(5) . ?
C10 H10A 0.9700 . ?
C10 H10B 0.9700 . ?
C11 C12 1.497(7) . ?
C11 H11A 0.9700 . ?
C11 H11B 0.9700 . ?
C12 H12A 0.9600 . ?
C12 H12B 0.9600 . ?
C12 H12C 0.9600 . ?
C13 C14 1.499(5) . ?
C13 H13A 0.9700 . ?
C13 H13B 0.9700 . ?
C14 C15 1.513(6) . ?
C14 H14A 0.9700 . ?
C14 H14B 0.9700 . ?
C15 C16 1.513(6) . ?
C15 H15A 0.9700 . ?
C15 H15B 0.9700 . ?
C16 H16A 0.9600 . ?
C16 H16B 0.9600 . ?
C16 H16C 0.9600 . ?
C17 C18 1.503(5) . ?
C17 H17A 0.9700 . ?
C17 H17B 0.9700 . ?
C18 C19 1.518(6) . ?
C18 H18A 0.9700 . ?
C18 H18B 0.9700 . ?
C19 C20 1.425(7) . ?
C19 H19A 0.9700 . ?
C19 H19B 0.9700 . ?
C20 H20A 0.9600 . ?
C20 H20B 0.9600 . ?
C20 H20C 0.9600 . ?
C21 C22 1.391(5) . ?
C21 C26 1.392(5) . ?
C21 B1 1.635(6) . ?
C22 C23 1.379(6) . ?
C22 H22 0.9300 . ?
C23 C24 1.370(6) . ?
C23 H23 0.9300 . ?
C24 C25 1.370(6) . ?
C24 H24 0.9300 . ?
C25 C26 1.383(5) . ?
C25 H25 0.9300 . ?
C26 H26 0.9300 . ?
C27 C28 1.388(6) . ?
C27 C32 1.391(5) . ?
C27 B1 1.659(7) . ?
C28 C29 1.387(6) . ?
C28 H28 0.9300 . ?
C29 C30 1.345(6) . ?
C29 H29 0.9300 . ?
C30 C31 1.372(7) . ?
C30 H30 0.9300 . ?
C31 C32 1.384(6) . ?
C31 H31 0.9300 . ?
C32 H32 0.9300 . ?
C33 C34 1.386(5) . ?
C33 C38 1.405(6) . ?
C33 B1 1.644(7) . ?
C34 C35 1.377(5) . ?
C34 H34 0.9300 . ?
C35 C36 1.381(6) . ?
C35 H35 0.9300 . ?
C36 C37 1.370(6) . ?
C36 H36 0.9300 . ?
C37 C38 1.383(6) . ?
C37 H37 0.9300 . ?
C38 H38 0.9300 . ?
C39 C44 1.379(7) . ?
C39 C40 1.392(6) . ?
C39 B1 1.671(7) . ?
C40 C41 1.412(6) . ?
C40 H40 0.9300 . ?
C41 C42 1.357(8) . ?
C41 H41 0.9300 . ?
C42 C43 1.369(8) . ?
C42 H42 0.9300 . ?
C43 C44 1.391(7) . ?
C43 H43 0.9300 . ?
C44 H44 0.9300 . ?
O3 C45 1.421(11) . ?
O3 C48 1.428(10) . ?
C45 C46 1.500(13) . ?
C45 H45A 0.9700 . ?
C45 H45B 0.9700 . ?
C46 C47 1.436(11) . ?
C46 H46A 0.9700 . ?
C46 H46B 0.9700 . ?
C47 C48 1.420(10) . ?
C47 H47A 0.9700 . ?
C47 H47B 0.9700 . ?
C48 H48A 0.9700 . ?
C48 H48B 0.9700 . ?
O3A C48A 1.390(16) . ?
O3A C45A 1.425(14) . ?
C45A C46A 1.507(15) . ?
C45A H45C 0.9700 . ?
C45A H45D 0.9700 . ?
C46A C47A 1.431(14) . ?
C46A H46C 0.9700 . ?
C46A H46D 0.9700 . ?
C47A C48A 1.411(14) . ?
C47A H47C 0.9700 . ?
C47A H47D 0.9700 . ?
C48A H48C 0.9700 . ?
C48A H48D 0.9700 . ?
O1 N1 1.2009(10) . ?
O2 N1 1.2009(10) . ?
O1A N1A 1.3000(10) . ?
O2A N1A 1.3001(10) . ?
 
loop_
 _geom_angle_atom_site_label_1
 _geom_angle_atom_site_label_2
 _geom_angle_atom_site_label_3
 _geom_angle
 _geom_angle_site_symmetry_1
 _geom_angle_site_symmetry_3
 _geom_angle_publ_flag
O1A Pd1 N3 171.7(5) . . ?
N3 Pd1 N1 179.19(11) . . ?
O1A Pd1 N4 93.88(11) . . ?
N3 Pd1 N4 85.08(12) . . ?
N1 Pd1 N4 94.27(10) . . ?
O1A Pd1 N2 94.47(12) . . ?
N3 Pd1 N2 85.08(12) . . ?
N1 Pd1 N2 95.63(10) . . ?
N4 Pd1 N2 166.23(12) . . ?
C9 N2 C1 110.6(3) . . ?
C9 N2 C5 109.3(3) . . ?
C1 N2 C5 110.7(3) . . ?
C9 N2 Pd1 115.0(2) . . ?
C1 N2 Pd1 105.6(2) . . ?
C5 N2 Pd1 105.4(2) . . ?
C2 N3 C3 116.7(3) . . ?
C2 N3 Pd1 107.8(2) . . ?
C3 N3 Pd1 107.8(2) . . ?
C2 N3 H3 108.1 . . ?
C3 N3 H3 108.1 . . ?
Pd1 N3 H3 108.1 . . ?
C17 N4 C4 109.5(3) . . ?
C17 N4 C13 109.7(3) . . ?
C4 N4 C13 110.6(3) . . ?
C17 N4 Pd1 116.0(2) . . ?
C4 N4 Pd1 105.7(2) . . ?
C13 N4 Pd1 105.1(2) . . ?
C2 C1 N2 109.8(3) . . ?
C2 C1 H1A 109.7 . . ?
N2 C1 H1A 109.7 . . ?
C2 C1 H1B 109.7 . . ?
N2 C1 H1B 109.7 . . ?
H1A C1 H1B 108.2 . . ?
N3 C2 C1 107.0(3) . . ?
N3 C2 H2A 110.3 . . ?
C1 C2 H2A 110.3 . . ?
N3 C2 H2B 110.3 . . ?
C1 C2 H2B 110.3 . . ?
H2A C2 H2B 108.6 . . ?
N3 C3 C4 106.4(3) . . ?
N3 C3 H3A 110.4 . . ?
C4 C3 H3A 110.4 . . ?
N3 C3 H3B 110.4 . . ?
C4 C3 H3B 110.4 . . ?
H3A C3 H3B 108.6 . . ?
C3 C4 N4 110.7(3) . . ?
C3 C4 H4A 109.5 . . ?
N4 C4 H4A 109.5 . . ?
C3 C4 H4B 109.5 . . ?
N4 C4 H4B 109.5 . . ?
H4A C4 H4B 108.1 . . ?
C6 C5 N2 117.1(4) . . ?
C6 C5 H5A 108.0 . . ?
N2 C5 H5A 108.0 . . ?
C6 C5 H5B 108.0 . . ?
N2 C5 H5B 108.0 . . ?
H5A C5 H5B 107.3 . . ?
C5 C6 C7 111.2(5) . . ?
C5 C6 H6A 109.4 . . ?
C7 C6 H6A 109.4 . . ?
C5 C6 H6B 109.4 . . ?
C7 C6 H6B 109.4 . . ?
H6A C6 H6B 108.0 . . ?
C8 C7 C6 111.1(6) . . ?
C8 C7 H7A 109.4 . . ?
C6 C7 H7A 109.4 . . ?
C8 C7 H7B 109.4 . . ?
C6 C7 H7B 109.4 . . ?
H7A C7 H7B 108.0 . . ?
C7 C8 H8A 109.5 . . ?
C7 C8 H8B 109.5 . . ?
H8A C8 H8B 109.5 . . ?
C7 C8 H8C 109.5 . . ?
H8A C8 H8C 109.5 . . ?
H8B C8 H8C 109.5 . . ?
C10 C9 N2 115.0(3) . . ?
C10 C9 H9A 108.5 . . ?
N2 C9 H9A 108.5 . . ?
C10 C9 H9B 108.5 . . ?
N2 C9 H9B 108.5 . . ?
H9A C9 H9B 107.5 . . ?
C9 C10 C11 111.1(4) . . ?
C9 C10 H10A 109.4 . . ?
C11 C10 H10A 109.4 . . ?
C9 C10 H10B 109.4 . . ?
C11 C10 H10B 109.4 . . ?
H10A C10 H10B 108.0 . . ?
C12 C11 C10 113.0(5) . . ?
C12 C11 H11A 109.0 . . ?
C10 C11 H11A 109.0 . . ?
C12 C11 H11B 109.0 . . ?
C10 C11 H11B 109.0 . . ?
H11A C11 H11B 107.8 . . ?
C11 C12 H12A 109.5 . . ?
C11 C12 H12B 109.5 . . ?
H12A C12 H12B 109.5 . . ?
C11 C12 H12C 109.5 . . ?
H12A C12 H12C 109.5 . . ?
H12B C12 H12C 109.5 . . ?
C14 C13 N4 118.1(3) . . ?
C14 C13 H13A 107.8 . . ?
N4 C13 H13A 107.8 . . ?
C14 C13 H13B 107.8 . . ?
N4 C13 H13B 107.8 . . ?
H13A C13 H13B 107.1 . . ?
C13 C14 C15 111.5(4) . . ?
C13 C14 H14A 109.3 . . ?
C15 C14 H14A 109.3 . . ?
C13 C14 H14B 109.3 . . ?
C15 C14 H14B 109.3 . . ?
H14A C14 H14B 108.0 . . ?
C14 C15 C16 114.1(4) . . ?
C14 C15 H15A 108.7 . . ?
C16 C15 H15A 108.7 . . ?
C14 C15 H15B 108.7 . . ?
C16 C15 H15B 108.7 . . ?
H15A C15 H15B 107.6 . . ?
C15 C16 H16A 109.5 . . ?
C15 C16 H16B 109.5 . . ?
H16A C16 H16B 109.5 . . ?
C15 C16 H16C 109.5 . . ?
H16A C16 H16C 109.5 . . ?
H16B C16 H16C 109.5 . . ?
N4 C17 C18 114.7(3) . . ?
N4 C17 H17A 108.6 . . ?
C18 C17 H17A 108.6 . . ?
N4 C17 H17B 108.6 . . ?
C18 C17 H17B 108.6 . . ?
H17A C17 H17B 107.6 . . ?
C17 C18 C19 111.1(4) . . ?
C17 C18 H18A 109.4 . . ?
C19 C18 H18A 109.4 . . ?
C17 C18 H18B 109.4 . . ?
C19 C18 H18B 109.4 . . ?
H18A C18 H18B 108.0 . . ?
C20 C19 C18 115.3(5) . . ?
C20 C19 H19A 108.4 . . ?
C18 C19 H19A 108.4 . . ?
C20 C19 H19B 108.4 . . ?
C18 C19 H19B 108.4 . . ?
H19A C19 H19B 107.5 . . ?
C19 C20 H20A 109.5 . . ?
C19 C20 H20B 109.5 . . ?
H20A C20 H20B 109.5 . . ?
C19 C20 H20C 109.5 . . ?
H20A C20 H20C 109.5 . . ?
H20B C20 H20C 109.5 . . ?
C22 C21 C26 114.8(4) . . ?
C22 C21 B1 123.8(4) . . ?
C26 C21 B1 121.3(4) . . ?
C23 C22 C21 123.1(5) . . ?
C23 C22 H22 118.4 . . ?
C21 C22 H22 118.4 . . ?
C24 C23 C22 119.7(5) . . ?
C24 C23 H23 120.1 . . ?
C22 C23 H23 120.1 . . ?
C25 C24 C23 119.7(5) . . ?
C25 C24 H24 120.1 . . ?
C23 C24 H24 120.1 . . ?
C24 C25 C26 119.5(5) . . ?
C24 C25 H25 120.2 . . ?
C26 C25 H25 120.2 . . ?
C25 C26 C21 123.1(4) . . ?
C25 C26 H26 118.4 . . ?
C21 C26 H26 118.4 . . ?
C28 C27 C32 113.8(4) . . ?
C28 C27 B1 124.6(4) . . ?
C32 C27 B1 121.6(4) . . ?
C29 C28 C27 122.9(4) . . ?
C29 C28 H28 118.5 . . ?
C27 C28 H28 118.5 . . ?
C30 C29 C28 121.3(5) . . ?
C30 C29 H29 119.4 . . ?
C28 C29 H29 119.4 . . ?
C29 C30 C31 118.3(5) . . ?
C29 C30 H30 120.9 . . ?
C31 C30 H30 120.9 . . ?
C30 C31 C32 120.2(5) . . ?
C30 C31 H31 119.9 . . ?
C32 C31 H31 119.9 . . ?
C31 C32 C27 123.3(5) . . ?
C31 C32 H32 118.3 . . ?
C27 C32 H32 118.3 . . ?
C34 C33 C38 113.4(4) . . ?
C34 C33 B1 124.9(4) . . ?
C38 C33 B1 121.6(4) . . ?
C35 C34 C33 124.0(4) . . ?
C35 C34 H34 118.0 . . ?
C33 C34 H34 118.0 . . ?
C34 C35 C36 120.9(4) . . ?
C34 C35 H35 119.6 . . ?
C36 C35 H35 119.6 . . ?
C37 C36 C35 117.4(5) . . ?
C37 C36 H36 121.3 . . ?
C35 C36 H36 121.3 . . ?
C36 C37 C38 120.9(5) . . ?
C36 C37 H37 119.5 . . ?
C38 C37 H37 119.5 . . ?
C37 C38 C33 123.4(4) . . ?
C37 C38 H38 118.3 . . ?
C33 C38 H38 118.3 . . ?
C44 C39 C40 116.4(5) . . ?
C44 C39 B1 122.0(5) . . ?
C40 C39 B1 121.4(5) . . ?
C39 C40 C41 121.4(6) . . ?
C39 C40 H40 119.3 . . ?
C41 C40 H40 119.3 . . ?
C42 C41 C40 119.9(6) . . ?
C42 C41 H41 120.1 . . ?
C40 C41 H41 120.1 . . ?
C41 C42 C43 120.0(7) . . ?
C41 C42 H42 120.0 . . ?
C43 C42 H42 120.0 . . ?
C42 C43 C44 119.9(7) . . ?
C42 C43 H43 120.1 . . ?
C44 C43 H43 120.1 . . ?
C39 C44 C43 122.4(6) . . ?
C39 C44 H44 118.8 . . ?
C43 C44 H44 118.8 . . ?
C21 B1 C33 110.6(4) . . ?
C21 B1 C27 108.6(4) . . ?
C33 B1 C27 110.0(3) . . ?
C21 B1 C39 109.5(3) . . ?
C33 B1 C39 108.2(4) . . ?
C27 B1 C39 110.0(4) . . ?
C45 O3 C48 105.6(8) . . ?
O3 C45 C46 106.6(12) . . ?
O3 C45 H45A 110.4 . . ?
C46 C45 H45A 110.4 . . ?
O3 C45 H45B 110.4 . . ?
C46 C45 H45B 110.4 . . ?
H45A C45 H45B 108.6 . . ?
C47 C46 C45 101.7(8) . . ?
C47 C46 H46A 111.4 . . ?
C45 C46 H46A 111.4 . . ?
C47 C46 H46B 111.4 . . ?
C45 C46 H46B 111.4 . . ?
H46A C46 H46B 109.3 . . ?
C48 C47 C46 109.7(8) . . ?
C48 C47 H47A 109.7 . . ?
C46 C47 H47A 109.7 . . ?
C48 C47 H47B 109.7 . . ?
C46 C47 H47B 109.7 . . ?
H47A C47 H47B 108.2 . . ?
C47 C48 O3 107.8(8) . . ?
C47 C48 H48A 110.1 . . ?
O3 C48 H48A 110.1 . . ?
C47 C48 H48B 110.1 . . ?
O3 C48 H48B 110.1 . . ?
H48A C48 H48B 108.5 . . ?
C48A O3A C45A 110.9(13) . . ?
O3A C45A C46A 102.7(11) . . ?
O3A C45A H45C 111.2 . . ?
C46A C45A H45C 111.2 . . ?
O3A C45A H45D 111.2 . . ?
C46A C45A H45D 111.2 . . ?
H45C C45A H45D 109.1 . . ?
C47A C46A C45A 107.1(12) . . ?
C47A C46A H46C 110.3 . . ?
C45A C46A H46C 110.3 . . ?
C47A C46A H46D 110.3 . . ?
C45A C46A H46D 110.3 . . ?
H46C C46A H46D 108.6 . . ?
C48A C47A C46A 107.0(13) . . ?
C48A C47A H47C 110.3 . . ?
C46A C47A H47C 110.3 . . ?
C48A C47A H47D 110.3 . . ?
C46A C47A H47D 110.3 . . ?
H47C C47A H47D 108.6 . . ?
O3A C48A C47A 109.1(12) . . ?
O3A C48A H48C 109.9 . . ?
C47A C48A H48C 109.9 . . ?
O3A C48A H48D 109.9 . . ?
C47A C48A H48D 109.9 . . ?
H48C C48A H48D 108.3 . . ?
O1 N1 O2 121.79(15) . . ?
O1 N1 Pd1 119.6(2) . . ?
O2 N1 Pd1 118.6(2) . . ?
N1A O1A Pd1 130.8(11) . . ?
O1A N1A O2A 107.73(12) . . ?
 
loop_
 _geom_torsion_atom_site_label_1
 _geom_torsion_atom_site_label_2
 _geom_torsion_atom_site_label_3
 _geom_torsion_atom_site_label_4
 _geom_torsion
 _geom_torsion_site_symmetry_1
 _geom_torsion_site_symmetry_2
 _geom_torsion_site_symmetry_3
 _geom_torsion_site_symmetry_4
 _geom_torsion_publ_flag
C9 N2 C1 C2 -160.4(3) . . . . ?
C5 N2 C1 C2 78.3(4) . . . . ?
Pd1 N2 C1 C2 -35.3(4) . . . . ?
C3 N3 C2 C1 -167.3(3) . . . . ?
Pd1 N3 C2 C1 -45.9(4) . . . . ?
N2 C1 C2 N3 54.8(4) . . . . ?
C2 N3 C3 C4 167.7(3) . . . . ?
Pd1 N3 C3 C4 46.3(4) . . . . ?
N3 C3 C4 N4 -54.1(4) . . . . ?
C17 N4 C4 C3 159.6(3) . . . . ?
C13 N4 C4 C3 -79.3(4) . . . . ?
Pd1 N4 C4 C3 33.9(3) . . . . ?
C9 N2 C5 C6 -57.2(5) . . . . ?
C1 N2 C5 C6 64.9(5) . . . . ?
Pd1 N2 C5 C6 178.6(3) . . . . ?
N2 C5 C6 C7 -177.5(4) . . . . ?
C5 C6 C7 C8 -173.0(5) . . . . ?
C1 N2 C9 C10 67.3(5) . . . . ?
C5 N2 C9 C10 -170.6(4) . . . . ?
Pd1 N2 C9 C10 -52.3(5) . . . . ?
N2 C9 C10 C11 172.9(4) . . . . ?
C9 C10 C11 C12 171.9(5) . . . . ?
C17 N4 C13 C14 56.3(5) . . . . ?
C4 N4 C13 C14 -64.7(4) . . . . ?
Pd1 N4 C13 C14 -178.3(3) . . . . ?
N4 C13 C14 C15 -179.5(4) . . . . ?
C13 C14 C15 C16 178.9(4) . . . . ?
C4 N4 C17 C18 -69.4(4) . . . . ?
C13 N4 C17 C18 169.0(4) . . . . ?
Pd1 N4 C17 C18 50.0(4) . . . . ?
N4 C17 C18 C19 -178.9(4) . . . . ?
C17 C18 C19 C20 -174.7(6) . . . . ?
C26 C21 C22 C23 1.8(6) . . . . ?
B1 C21 C22 C23 -173.3(4) . . . . ?
C21 C22 C23 C24 0.2(7) . . . . ?
C22 C23 C24 C25 -1.9(7) . . . . ?
C23 C24 C25 C26 1.5(7) . . . . ?
C24 C25 C26 C21 0.6(7) . . . . ?
C22 C21 C26 C25 -2.2(6) . . . . ?
B1 C21 C26 C25 173.0(4) . . . . ?
C32 C27 C28 C29 -1.9(7) . . . . ?
B1 C27 C28 C29 178.1(4) . . . . ?
C27 C28 C29 C30 0.3(8) . . . . ?
C28 C29 C30 C31 2.2(8) . . . . ?
C29 C30 C31 C32 -2.9(8) . . . . ?
C30 C31 C32 C27 1.2(8) . . . . ?
C28 C27 C32 C31 1.1(7) . . . . ?
B1 C27 C32 C31 -178.8(4) . . . . ?
C38 C33 C34 C35 0.7(6) . . . . ?
B1 C33 C34 C35 -176.5(4) . . . . ?
C33 C34 C35 C36 -1.5(7) . . . . ?
C34 C35 C36 C37 1.8(7) . . . . ?
C35 C36 C37 C38 -1.2(7) . . . . ?
C36 C37 C38 C33 0.5(8) . . . . ?
C34 C33 C38 C37 -0.1(7) . . . . ?
B1 C33 C38 C37 177.1(4) . . . . ?
C44 C39 C40 C41 -1.5(7) . . . . ?
B1 C39 C40 C41 174.3(4) . . . . ?
C39 C40 C41 C42 2.1(8) . . . . ?
C40 C41 C42 C43 -1.3(10) . . . . ?
C41 C42 C43 C44 0.1(11) . . . . ?
C40 C39 C44 C43 0.3(8) . . . . ?
B1 C39 C44 C43 -175.5(5) . . . . ?
C42 C43 C44 C39 0.4(10) . . . . ?
C22 C21 B1 C33 -139.5(4) . . . . ?
C26 C21 B1 C33 45.7(5) . . . . ?
C22 C21 B1 C27 99.6(4) . . . . ?
C26 C21 B1 C27 -75.1(5) . . . . ?
C22 C21 B1 C39 -20.5(6) . . . . ?
C26 C21 B1 C39 164.8(4) . . . . ?
C34 C33 B1 C21 -148.6(4) . . . . ?
C38 C33 B1 C21 34.4(5) . . . . ?
C34 C33 B1 C27 -28.6(5) . . . . ?
C38 C33 B1 C27 154.4(4) . . . . ?
C34 C33 B1 C39 91.5(5) . . . . ?
C38 C33 B1 C39 -85.4(5) . . . . ?
C28 C27 B1 C21 13.1(6) . . . . ?
C32 C27 B1 C21 -167.0(4) . . . . ?
C28 C27 B1 C33 -108.1(5) . . . . ?
C32 C27 B1 C33 71.9(5) . . . . ?
C28 C27 B1 C39 132.9(4) . . . . ?
C32 C27 B1 C39 -47.2(5) . . . . ?
C44 C39 B1 C21 93.8(5) . . . . ?
C40 C39 B1 C21 -81.8(5) . . . . ?
C44 C39 B1 C33 -145.6(5) . . . . ?
C40 C39 B1 C33 38.7(5) . . . . ?
C44 C39 B1 C27 -25.5(6) . . . . ?
C40 C39 B1 C27 158.9(4) . . . . ?
C48 O3 C45 C46 28(2) . . . . ?
O3 C45 C46 C47 -29(2) . . . . ?
C45 C46 C47 C48 18.9(19) . . . . ?
C46 C47 C48 O3 -3(2) . . . . ?
C45 O3 C48 C47 -16(2) . . . . ?
C48A O3A C45A C46A 14(4) . . . . ?
O3A C45A C46A C47A -18(4) . . . . ?
C45A C46A C47A C48A 16(3) . . . . ?
C45A O3A C48A C47A -4(4) . . . . ?
C46A C47A C48A O3A -7(3) . . . . ?
N4 Pd1 O1A N1A -92.92(16) . . . . ?
N2 Pd1 O1A N1A 98.04(17) . . . . ?
Pd1 O1A N1A O2A 0.00(3) . . . . ?
 
_refine_diff_density_max    0.417
_refine_diff_density_min   -0.355
_refine_diff_density_rms    0.068

_shelx_res_file
;
TITL shelxt in P 1 21/n 1
    76_pdno2_tr_274k_100s_12_decay.res
    created by SHELXL-2018/3 at 14:15:11 on 31-Mar-2020
CELL 0.534 11.682 13.5811 30.1805 90 93.527 90
ZERR 4 0.000464 0.000479 0.001024 0 0.003179 0
LATT 1
SYMM 0.5-X,0.5+Y,0.5-Z
SFAC C H B N O Pd
DISP B 0 0 4.561
DISP C 0.001 0.001 6.94
DISP H -0 0 0.611
DISP N 0.003 0.002 10.693
DISP O 0.005 0.003 16.398
DISP Pd -2.504 0.615 1934.604
UNIT 192 292 4 16 12 4
DFIX 1.2 0.001 N1 O1 N1 O2
DFIX 1.3 0.001 O1A N1A N1A O2A
DANG 2.1 0.001 O1 O2 O1A O2A
FLAT 0.001 Pd1 O1 O2 N1 O1A O2A N1A
RIGU 0.001 0.002
EADP O3 O3A
EADP C45 C45A C48 C48A
EADP C46 C46A C47 C47A
EADP O1 O1A O2 O2A
EADP N1 N1A

L.S. 20
PLAN  5
SIZE 0.1 0.1 0.05
TEMP 1
BOND $H
list 4
CONF
fmap 2
acta
SHEL 999 0.8
OMIT 0 11 19
OMIT -1 2 3
OMIT 6 10 0
OMIT 8 1 14
OMIT -3 10 18
REM <olex2.extras>
REM <HklSrc "%.\\76_PdNO2_TR_274K_100S_12_decay.hkl">
REM </olex2.extras>

WGHT    0.029000
FVAR       0.23108   0.61960   0.94335
PD1   6    0.339845    0.775144    0.346411    11.00000    0.04838    0.04867 =
         0.04349    0.00089    0.00069   -0.00247
N2    4    0.346485    0.927681    0.337613    11.00000    0.06465    0.05505 =
         0.04908    0.00367    0.00206   -0.00008
N3    4    0.453707    0.798568    0.398242    11.00000    0.04694    0.04883 =
         0.04391   -0.00062    0.00271   -0.00165
AFIX  13
H3    2    0.530858    0.787990    0.388109    11.00000   -1.20000
AFIX   0
N4    4    0.330895    0.631806    0.371206    11.00000    0.05005    0.04461 =
         0.04907   -0.00152    0.00183   -0.00360
C1    1    0.441668    0.963560    0.369749    11.00000    0.07802    0.05004 =
         0.05951    0.00172   -0.00665   -0.00856
AFIX  23
H1A   2    0.514657    0.958047    0.356267    11.00000   -1.20000
H1B   2    0.429322    1.032301    0.376761    11.00000   -1.20000
AFIX   0
C2    1    0.444278    0.903181    0.411590    11.00000    0.07614    0.05065 =
         0.05263   -0.00428   -0.00967   -0.00020
AFIX  23
H2A   2    0.509435    0.921767    0.431290    11.00000   -1.20000
H2B   2    0.374721    0.913553    0.426935    11.00000   -1.20000
AFIX   0
C3    1    0.432877    0.723320    0.432708    11.00000    0.06270    0.05739 =
         0.03937    0.00499   -0.00375   -0.00224
AFIX  23
H3A   2    0.363310    0.738470    0.447305    11.00000   -1.20000
H3B   2    0.496506    0.721468    0.454911    11.00000   -1.20000
AFIX   0
C4    1    0.421282    0.626127    0.408955    11.00000    0.05171    0.05347 =
         0.05297    0.00410    0.00008    0.00022
AFIX  23
H4A   2    0.400703    0.575462    0.429677    11.00000   -1.20000
H4B   2    0.494247    0.608264    0.397511    11.00000   -1.20000
AFIX   0
C5    1    0.231338    0.965789    0.350658    11.00000    0.07419    0.06232 =
         0.06281    0.00004    0.00193    0.00949
AFIX  23
H5A   2    0.172071    0.934642    0.331576    11.00000   -1.20000
H5B   2    0.220571    0.944365    0.380778    11.00000   -1.20000
AFIX   0
C6    1    0.212554    1.075480    0.348546    11.00000    0.11299    0.06466 =
         0.10487    0.00161    0.00059    0.02535
AFIX  23
H6A   2    0.217927    1.097860    0.318224    11.00000   -1.20000
H6B   2    0.272079    1.108246    0.366896    11.00000   -1.20000
AFIX   0
C7    1    0.094705    1.103345    0.364605    11.00000    0.11164    0.09679 =
         0.14355   -0.03605   -0.00982    0.04497
AFIX  23
H7A   2    0.035827    1.064496    0.348714    11.00000   -1.20000
H7B   2    0.092706    1.088338    0.395971    11.00000   -1.20000
AFIX   0
C8    1    0.070363    1.209615    0.357350    11.00000    0.16605    0.09510 =
         0.27255   -0.05101   -0.02742    0.05649
AFIX 137
H8A   2    0.027614    1.218289    0.329429    11.00000   -1.50000
H8B   2    0.141306    1.245221    0.357075    11.00000   -1.50000
H8C   2    0.026429    1.234051    0.380856    11.00000   -1.50000
AFIX   0
C9    1    0.366299    0.960633    0.291292    11.00000    0.07385    0.06213 =
         0.05274    0.00982    0.00099   -0.00725
AFIX  23
H9A   2    0.298315    0.945722    0.272407    11.00000   -1.20000
H9B   2    0.376040    1.031564    0.291411    11.00000   -1.20000
AFIX   0
C10   1    0.467568    0.915025    0.271431    11.00000    0.07593    0.07856 =
         0.06165    0.00776    0.00979   -0.00845
AFIX  23
H10A  2    0.463216    0.843968    0.274105    11.00000   -1.20000
H10B  2    0.537287    0.936891    0.287606    11.00000   -1.20000
AFIX   0
C11   1    0.472051    0.942807    0.222778    11.00000    0.10368    0.11606 =
         0.06173    0.00428    0.01682   -0.01116
AFIX  23
H11A  2    0.407332    0.913069    0.206113    11.00000   -1.20000
H11B  2    0.464782    1.013698    0.219879    11.00000   -1.20000
AFIX   0
C12   1    0.580544    0.910660    0.203161    11.00000    0.11230    0.19855 =
         0.08682   -0.00650    0.03483   -0.00582
AFIX 137
H12A  2    0.579863    0.931738    0.172784    11.00000   -1.50000
H12B  2    0.586309    0.840196    0.204481    11.00000   -1.50000
H12C  2    0.645054    0.939425    0.219634    11.00000   -1.50000
AFIX   0
C13   1    0.212156    0.623229    0.388340    11.00000    0.04891    0.05595 =
         0.05881    0.00336    0.00096   -0.00615
AFIX  23
H13A  2    0.203555    0.675616    0.409727    11.00000   -1.20000
H13B  2    0.156849    0.635425    0.363650    11.00000   -1.20000
AFIX   0
C14   1    0.180116    0.528303    0.409725    11.00000    0.06105    0.06288 =
         0.07748    0.01145    0.01236   -0.00448
AFIX  23
H14A  2    0.232815    0.515582    0.435181    11.00000   -1.20000
H14B  2    0.187008    0.474770    0.388781    11.00000   -1.20000
AFIX   0
C15   1    0.058816    0.531462    0.424564    11.00000    0.06439    0.07328 =
         0.10032    0.00364    0.02328   -0.00873
AFIX  23
H15A  2    0.007005    0.546105    0.399063    11.00000   -1.20000
H15B  2    0.052962    0.584764    0.445698    11.00000   -1.20000
AFIX   0
C16   1    0.020347    0.437003    0.445679    11.00000    0.08812    0.08356 =
         0.10429    0.01137    0.02720   -0.01532
AFIX 137
H16A  2    0.031515    0.382847    0.425964    11.00000   -1.50000
H16B  2   -0.059430    0.441865    0.451335    11.00000   -1.50000
H16C  2    0.064546    0.426362    0.473138    11.00000   -1.50000
AFIX   0
C17   1    0.349258    0.550922    0.338883    11.00000    0.06697    0.04821 =
         0.05964   -0.00715    0.00180    0.00098
AFIX  23
H17A  2    0.282723    0.547291    0.318074    11.00000   -1.20000
H17B  2    0.354426    0.489019    0.354913    11.00000   -1.20000
AFIX   0
C18   1    0.454567    0.562215    0.313103    11.00000    0.07088    0.08456 =
         0.06503   -0.01229    0.00812    0.00503
AFIX  23
H18A  2    0.522023    0.563821    0.333506    11.00000   -1.20000
H18B  2    0.450662    0.624087    0.297026    11.00000   -1.20000
AFIX   0
C19   1    0.465139    0.477958    0.280554    11.00000    0.13339    0.10904 =
         0.11958   -0.04116    0.05287   -0.00208
AFIX  23
H19A  2    0.460497    0.416406    0.296648    11.00000   -1.20000
H19B  2    0.400106    0.480447    0.258993    11.00000   -1.20000
AFIX   0
C20   1    0.567619    0.477317    0.257259    11.00000    0.15357    0.15998 =
         0.13999   -0.02693    0.07460    0.02092
AFIX 137
H20A  2    0.565576    0.423103    0.236814    11.00000   -1.50000
H20B  2    0.632680    0.470470    0.278056    11.00000   -1.50000
H20C  2    0.573631    0.537946    0.241214    11.00000   -1.50000
AFIX   0

C21   1    0.655991    0.374147    0.426897    11.00000    0.04858    0.05115 =
         0.05067    0.00390   -0.00462   -0.00144
C22   1    0.708903    0.424275    0.393537    11.00000    0.05512    0.06473 =
         0.07075    0.01502    0.00410   -0.00665
AFIX  43
H22   2    0.725382    0.389870    0.368059    11.00000   -1.20000
AFIX   0
C23   1    0.738077    0.522574    0.396459    11.00000    0.06875    0.06420 =
         0.11432    0.02387    0.01113   -0.01035
AFIX  43
H23   2    0.773146    0.553124    0.373273    11.00000   -1.20000
AFIX   0
C24   1    0.715165    0.574994    0.433665    11.00000    0.06167    0.05360 =
         0.12014    0.01455   -0.01091   -0.00361
AFIX  43
H24   2    0.736681    0.640775    0.436234    11.00000   -1.20000
AFIX   0
C25   1    0.660429    0.530111    0.467067    11.00000    0.06691    0.04968 =
         0.08194   -0.00469   -0.01688    0.00753
AFIX  43
H25   2    0.642935    0.565612    0.492119    11.00000   -1.20000
AFIX   0
C26   1    0.631362    0.431635    0.463277    11.00000    0.07636    0.04869 =
         0.05460    0.00392   -0.00111    0.00346
AFIX  43
H26   2    0.593566    0.402443    0.486120    11.00000   -1.20000
AFIX   0
C27   1    0.734552    0.201476    0.458782    11.00000    0.05400    0.04716 =
         0.05876    0.00124    0.01108    0.00116
C28   1    0.809475    0.250789    0.488586    11.00000    0.05658    0.05245 =
         0.07050   -0.00528    0.00146    0.01116
AFIX  43
H28   2    0.804751    0.319039    0.490198    11.00000   -1.20000
AFIX   0
C29   1    0.891051    0.202827    0.516062    11.00000    0.07124    0.07732 =
         0.08940    0.00043   -0.01204    0.01675
AFIX  43
H29   2    0.938906    0.239500    0.535515    11.00000   -1.20000
AFIX   0
C30   1    0.902314    0.104334    0.515128    11.00000    0.06291    0.07552 =
         0.11309    0.01961    0.00013    0.01717
AFIX  43
H30   2    0.955459    0.072432    0.534334    11.00000   -1.20000
AFIX   0
C31   1    0.833391    0.052106    0.485113    11.00000    0.05997    0.06205 =
         0.13700    0.01209    0.00425    0.01316
AFIX  43
H31   2    0.841926   -0.015770    0.482926    11.00000   -1.20000
AFIX   0
C32   1    0.751228    0.100061    0.458085    11.00000    0.06093    0.04913 =
         0.11716   -0.00092   -0.00132    0.00477
AFIX  43
H32   2    0.704780    0.062595    0.438451    11.00000   -1.20000
AFIX   0
C33   1    0.506136    0.230335    0.444176    11.00000    0.05630    0.03882 =
         0.05011   -0.00282   -0.00110   -0.00080
C34   1    0.478860    0.145627    0.466888    11.00000    0.05914    0.04344 =
         0.05421    0.00116   -0.00030   -0.00031
AFIX  43
H34   2    0.537341    0.100863    0.474051    11.00000   -1.20000
AFIX   0
C35   1    0.370480    0.123732    0.479485    11.00000    0.06362    0.06017 =
         0.07016    0.00792    0.00473   -0.00528
AFIX  43
H35   2    0.357713    0.064758    0.494046    11.00000   -1.20000
AFIX   0
C36   1    0.280449    0.188209    0.470781    11.00000    0.06013    0.06406 =
         0.09136    0.00223    0.01085   -0.00259
AFIX  43
H36   2    0.207491    0.174680    0.479906    11.00000   -1.20000
AFIX   0
C37   1    0.302805    0.272887    0.448178    11.00000    0.06047    0.06301 =
         0.11804    0.01154    0.00831    0.00364
AFIX  43
H37   2    0.243696    0.317222    0.441291    11.00000   -1.20000
AFIX   0
C38   1    0.412003    0.293334    0.435468    11.00000    0.05992    0.05056 =
         0.09220    0.01295    0.00217    0.00445
AFIX  43
H38   2    0.423765    0.351813    0.420373    11.00000   -1.20000
AFIX   0
C39   1    0.636955    0.213199    0.374482    11.00000    0.08221    0.04915 =
         0.05813   -0.00245    0.00841   -0.01059
C40   1    0.542129    0.220444    0.344396    11.00000    0.10263    0.06607 =
         0.05960    0.00808   -0.00627   -0.02529
AFIX  43
H40   2    0.473183    0.243996    0.354055    11.00000   -1.20000
AFIX   0
C41   1    0.548452    0.192771    0.299508    11.00000    0.15401    0.07662 =
         0.05849    0.01021   -0.00635   -0.03544
AFIX  43
H41   2    0.484832    0.200154    0.279707    11.00000   -1.20000
AFIX   0
C42   1    0.647479    0.155402    0.285321    11.00000    0.18937    0.10768 =
         0.06855   -0.01291    0.01973   -0.02129
AFIX  43
H42   2    0.651317    0.135910    0.255910    11.00000   -1.20000
AFIX   0
C43   1    0.741789    0.146373    0.314294    11.00000    0.17034    0.16550 =
         0.07825   -0.03231    0.03136    0.02250
AFIX  43
H43   2    0.809740    0.120835    0.304585    11.00000   -1.20000
AFIX   0
C44   1    0.735750    0.175489    0.358293    11.00000    0.11122    0.13491 =
         0.07392   -0.01957    0.02260    0.02141
AFIX  43
H44   2    0.800726    0.169293    0.377493    11.00000   -1.20000
AFIX   0
B1    3    0.633127    0.255398    0.426387    11.00000    0.05856    0.05081 =
         0.05627   -0.00013    0.00456   -0.00111

PART 1
O3    5    0.688503    0.804368    0.365493    21.00000    0.07370    0.10527 =
         0.09810   -0.00948    0.00992   -0.00379
C45   1    0.736882    0.773187    0.325787    21.00000    0.08316    0.10383 =
         0.09915   -0.01277    0.00540    0.00041
AFIX  23
H45A  2    0.728472    0.824177    0.303317    21.00000   -1.20000
H45B  2    0.698916    0.714053    0.314408    21.00000   -1.20000
AFIX   0
C46   1    0.861353    0.753160    0.337441    21.00000    0.08002    0.11309 =
         0.12957   -0.00652    0.01124    0.00129
AFIX  23
H46A  2    0.873873    0.685260    0.346456    21.00000   -1.20000
H46B  2    0.908055    0.767997    0.312807    21.00000   -1.20000
AFIX   0
C47   1    0.884840    0.819705    0.373828    21.00000    0.08002    0.11309 =
         0.12957   -0.00652    0.01124    0.00129
AFIX  23
H47A  2    0.933947    0.787776    0.396599    21.00000   -1.20000
H47B  2    0.924573    0.877339    0.363607    21.00000   -1.20000
AFIX   0
C48   1    0.780440    0.848601    0.391793    21.00000    0.08316    0.10383 =
         0.09915   -0.01277    0.00540    0.00041
AFIX  23
H48A  2    0.773065    0.919733    0.391115    21.00000   -1.20000
H48B  2    0.779022    0.826858    0.422369    21.00000   -1.20000
AFIX   0
SAME 0.02 0.04 O3 > C48
PART 0
PART 2
O3A   5    0.673029    0.807292    0.360967   -21.00000    0.07370    0.10527 =
         0.09810   -0.00948    0.00992   -0.00379
C45A  1    0.727120    0.758059    0.326167   -21.00000    0.08316    0.10383 =
         0.09915   -0.01277    0.00540    0.00041
AFIX  23
H45C  2    0.696579    0.780232    0.297258   -21.00000   -1.20000
H45D  2    0.717790    0.687263    0.328193   -21.00000   -1.20000
AFIX   0
C46A  1    0.851034    0.787364    0.334355   -21.00000    0.08002    0.11309 =
         0.12957   -0.00652    0.01124    0.00129
AFIX  23
H46C  2    0.894560    0.733941    0.348517   -21.00000   -1.20000
H46D  2    0.884239    0.802957    0.306525   -21.00000   -1.20000
AFIX   0
C47A  1    0.853510    0.871979    0.362649   -21.00000    0.08002    0.11309 =
         0.12957   -0.00652    0.01124    0.00129
AFIX  23
H47C  2    0.914036    0.865545    0.385950   -21.00000   -1.20000
H47D  2    0.867399    0.931026    0.345713   -21.00000   -1.20000
AFIX   0
C48A  1    0.745647    0.877407    0.381110   -21.00000    0.08316    0.10383 =
         0.09915   -0.01277    0.00540    0.00041
AFIX  23
H48C  2    0.754279    0.865378    0.412821   -21.00000   -1.20000
H48D  2    0.713280    0.942623    0.376419   -21.00000   -1.20000
AFIX   0

PART 0
PART 3
O1    5    0.124870    0.760131    0.298214    31.00000    0.06885    0.19778 =
         0.07414   -0.02772   -0.00705    0.00794
O2    5    0.261609    0.724007    0.259282    31.00000    0.06885    0.19778 =
         0.07414   -0.02772   -0.00705    0.00794
N1    4    0.225633    0.749508    0.293898    31.00000    0.06723    0.07343 =
         0.06127    0.00554   -0.00368   -0.00050
PART 0
PART 4
O1A   5    0.217282    0.756727    0.303914   -31.00000    0.06885    0.19778 =
         0.07414   -0.02772   -0.00705    0.00794
O2A   5    0.322159    0.715217    0.253021   -31.00000    0.06885    0.19778 =
         0.07414   -0.02772   -0.00705    0.00794
N1A   4    0.216456    0.729660    0.262577   -31.00000    0.06723    0.07343 =
         0.06127    0.00554   -0.00368   -0.00050
HKLF 4


REM  shelxt in P 1 21/n 1
REM wR2 = 0.1400, GooF = S = 0.895, Restrained GooF = 0.897 for all data
REM R1 = 0.0607 for 4995 Fo > 4sig(Fo) and 0.1198 for all 9733 data
REM 526 parameters refined using 490 restraints

END

WGHT      0.0290      0.0000

REM Highest difference peak  0.417,  deepest hole -0.355,  1-sigma level  0.068
Q1    1   0.3383  0.6824  0.3477  11.00000  0.05    0.42
Q2    1   0.7825  0.8614  0.3216  11.00000  0.05    0.36
Q3    1   0.1965  0.6931  0.2595  11.00000  0.05    0.35
Q4    1   0.4731  0.7250  0.4623  11.00000  0.05    0.34
Q5    1   0.6981  0.1441  0.2852  11.00000  0.05    0.32
;
_shelx_res_checksum   71497

_shelx_hkl_file
;
  15   0  -1   10.28    7.44
  15   0  -2    2.30    6.70
  15   0  -3    5.83    7.19
  15   0  -4    1.57    5.82
  15   0  -5    8.20    6.44
  15   0  -6   -1.61    5.31
  15   0  -7    6.64    5.59
  15   0  -8   -4.75    7.78
  15   0  -9   44.23   11.90
  15   0 -10   -3.70    6.19
  15   0 -11   -2.68    6.43
  15   0 -12    0.53    5.74
  15   0 -13    1.79    6.53
  15   0 -14    0.75    4.86
  15   0 -15    9.99    7.65
  15   0 -16   -4.38    7.81
  15  -1  -1   15.62    9.35
  15   1  -1   21.87    8.96
  15  -1  -2   -3.03    7.06
  15   1  -2   -1.14    5.80
  15  -1  -3   -0.21    6.68
  15   1  -3    4.20    6.98
  15  -1  -4    1.29    6.05
  15   1  -4   -3.54    6.94
  15  -1  -5    6.35    7.05
  15   1  -5   14.71    6.75
  15  -1  -6    1.32    5.78
  15   1  -6   -1.59    5.77
  15  -1  -7    5.46    7.13
  15   1  -7   14.32    7.94
  15  -1  -8   -1.78    6.28
  15   1  -8    1.00    6.21
  15  -1  -9    7.96    6.78
  15   1  -9   -5.07    7.34
  15  -1 -10   -1.04    6.41
  15   1 -10    5.11    4.70
  15  -1 -11    8.88    6.57
  15   1 -11   13.59    7.06
  15  -1 -12    2.24    5.72
  15   1 -12    1.80    5.92
  15  -1 -13    2.10    5.40
  15   1 -13    3.60    6.60
  15  -1 -14    2.70    5.28
  15   1 -14    4.29    6.41
  15  -1 -15   -6.27    6.67
  15  -1 -16   10.56    6.67
  15  -1 -17    2.98    6.48
  15  -2  -1   -2.32    8.18
  15   2  -1    1.29    6.02
  15  -2  -2    0.22    7.42
  15   2  -2   -1.83    6.38
  15  -2  -3   24.04    9.82
  15   2  -3    9.51    7.39
  15  -2  -4    3.48    6.89
  15   2  -4   -3.42    6.55
  15  -2  -5    6.14    7.49
  15   2  -5   11.99    7.52
  15  -2  -6    7.59    7.70
  15   2  -6    1.38    4.81
  15  -2  -7   14.02    7.63
  15   2  -7    6.54    7.06
  15  -2  -8    4.75    6.30
  15   2  -8    0.56    5.83
  15  -2  -9   12.29    7.73
  15   2  -9    9.80    7.60
  15  -2 -10   11.78    6.83
  15   2 -10    4.54    6.52
  15  -2 -11   -0.66    6.36
  15   2 -11    0.08    5.40
  15  -2 -12   10.25    6.49
  15   2 -12    2.47    6.12
  15  -2 -13    2.86    6.96
  15   2 -13    8.69    6.74
  15  -2 -14   12.58    7.65
  15  -2 -15    3.39    6.16
  15  -2 -16   -0.92    5.86
  15  -2 -17   -1.76    6.23
  15  -3  -1    8.86    7.77
  15   3  -1    1.15    6.12
  15  -3  -2   -0.47    7.08
  15   3  -2    7.97    7.43
  15  -3  -3    0.28    7.55
  15   3  -3   -2.19    5.77
  15  -3  -4   -2.93    8.94
  15   3  -4   -3.02    6.61
  15  -3  -5    7.22    7.30
  15   3  -5    6.26    6.42
  15  -3  -6    3.45    7.68
  15   3  -6   -2.70    5.59
  15  -3  -7   -0.11    7.11
  15   3  -7   10.70    6.34
  15  -3  -8    1.28    7.20
  15   3  -8   -0.46    6.36
  15  -3  -9   -2.68    7.56
  15   3  -9    0.65    5.89
  15  -3 -10    8.80    7.37
  15   3 -10    1.43    6.55
  15  -3 -11   14.87    8.56
  15   3 -11   11.06    8.30
  15  -3 -12    4.49    7.06
  15  -3 -13   -1.26    5.44
  15  -3 -14    7.96    6.94
  15  -3 -15    8.64    7.52
  15  -3 -16    2.62    5.82
  15  -3 -17   -1.62    5.99
  15  -4  -1    0.15    7.83
  15   4  -1   -1.81    5.85
  15  -4  -2   -2.41    6.70
  15   4  -2   -7.60    7.48
  15  -4  -3    9.08    8.38
  15   4  -3    9.44    6.31
  15  -4  -4    0.40    7.70
  15   4  -4    1.14    6.12
  15  -4  -5    0.41    7.70
  15   4  -5    3.24    6.96
  15  -4  -6   -3.20    7.48
  15   4  -6    0.94    5.00
  15  -4  -7    7.26    7.37
  15   4  -7   -0.45    5.45
  15  -4  -8    2.89    6.59
  15   4  -8    8.88    6.67
  15  -4  -9   -0.98    7.04
  15   4  -9    4.07    5.86
  15  -4 -10    4.92    6.71
  15  -4 -11   -7.51    8.34
  15  -4 -12    2.15    7.00
  15  -4 -13    5.19    6.53
  15  -4 -14    3.95    6.67
  15  -4 -15   15.36    7.95
  15  -4 -16   -4.25    6.50
  15  -4 -17    0.15    5.89
  15  -5  -1    2.24    8.40
  15   5  -1    0.43    5.48
  15  -5  -2    3.95    7.63
  15   5  -2    0.38    5.47
  15  -5  -3    0.46    8.19
  15   5  -3   -0.26    6.15
  15  -5  -4   -0.94    8.03
  15   5  -4   -1.11    5.66
  15  -5  -5   -0.24    8.45
  15   5  -5    4.16    6.52
  15  -5  -6    7.75    8.83
  15   5  -6    4.10    6.66
  15  -5  -7    6.92    8.33
  15  -5  -8   -3.30    8.24
  15  -5  -9    1.56    7.52
  15  -5 -10    2.71    6.61
  15  -5 -11    5.57    7.08
  15  -5 -12    9.02    7.96
  15  -5 -13    3.29    5.63
  15  -5 -14   -2.49    6.03
  15  -5 -15   -2.16    6.58
  15  -5 -16    7.94    7.33
  15   6  -1   -0.52    5.53
 -15  -6   1   -1.24   10.89
  15   6  -2    6.25    6.00
  15   6  -3    1.91    5.77
 -15  -7   1    0.38   11.24
 -15  -7   2   -0.79   11.34
 -15  -8   1   15.52   11.39
 -15  -8   2   -4.74   13.91
 -15  -9   1   -2.43   10.89
 -15  -9   2   -5.10   11.99
  14   0  -1    3.37    7.29
  14   0  -2   13.29    7.68
  14   0  -3   -3.11    7.27
  14   0  -4   17.28    8.66
  14   0  -5   -0.94    5.83
  14   0  -6   17.43    7.34
  14   0  -7    8.00    5.77
  14   0  -8    9.08    7.61
  14   0  -9    1.16    5.80
  14   0 -10   13.29    7.03
  14   0 -11   -5.34    5.49
  14   0 -12   13.41    7.73
  14   0 -13    0.48    5.84
  14   0 -14   21.21    7.96
  14   0 -15   -1.41    5.61
  14   0 -16    5.16    6.40
  14   0 -17   -2.95    5.64
  14   0 -18    8.14    7.25
  14   0 -19    1.59    5.68
  14   0 -20   -0.58    5.76
  14   0 -21   -3.07    5.54
  14   0 -22   -0.10    5.66
  14   0 -23   -1.08    5.50
 -14   0  24    3.79    7.97
  14   0 -24   13.95    7.56
 -14   0  25   -5.19    8.63
  14   0 -25    2.17    6.33
 -14   0  26   -7.56    8.12
  14  -1  -1    4.46    7.25
  14   1  -1   -5.26    6.91
  14  -1  -2   -4.11    6.50
  14   1  -2    3.47    5.91
  14  -1  -3    0.27    6.44
  14   1  -3   -1.95    5.70
  14  -1  -4    2.80    7.56
  14   1  -4    4.34    6.39
  14  -1  -5   -8.24    8.42
  14   1  -5   -0.41    5.35
  14  -1  -6   12.38    7.27
  14   1  -6    3.34    6.44
  14  -1  -7   -0.79    5.61
  14   1  -7   12.11    7.32
  14  -1  -8    2.86    5.78
  14   1  -8    5.49    4.87
  14  -1  -9    3.62    6.07
  14   1  -9    5.23    6.32
  14  -1 -10   15.01    7.76
  14   1 -10   26.41    8.53
  14  -1 -11    2.49    5.79
  14   1 -11    0.61    5.42
  14  -1 -12    7.17    6.23
  14   1 -12   -0.00    4.72
  14  -1 -13    0.15    5.66
  14   1 -13   -3.96    6.09
  14  -1 -14    6.55    5.73
  14   1 -14    0.86    5.73
  14  -1 -15    0.08    5.35
  14   1 -15   -3.06    5.60
  14  -1 -16   10.64    7.11
  14   1 -16    4.92    4.83
  14  -1 -17   -1.87    5.59
  14   1 -17    3.44    6.23
  14  -1 -18   -0.71    5.57
  14   1 -18   -1.12    5.99
  14  -1 -19   -1.09    5.50
  14   1 -19    1.44    6.23
  14  -1 -20    9.89    6.70
  14   1 -20    9.45    7.18
  14  -1 -21    5.69    6.68
  14   1 -21    1.37    5.13
  14  -1 -22   -0.98    6.16
  14   1 -22   -1.90    6.50
 -14  -1  22   10.40    9.20
  14  -1 -23   -2.37    6.51
  14   1 -23    1.41    5.36
 -14  -1  23   12.85    7.62
  14  -1 -24   -4.00    6.16
 -14  -1  24    1.69    6.89
  14  -1 -25    1.75    5.86
 -14   1  26   15.26    8.98
  14  -1 -26    3.50    7.51
 -14   1  27   -2.93    6.84
  14  -2  -1   -5.99    8.07
  14   2  -1   -1.49    5.56
  14  -2  -2   14.26    9.26
  14   2  -2    5.16    6.45
  14  -2  -3   -4.64    7.78
  14   2  -3    5.03    6.71
  14  -2  -4   12.17    7.84
  14   2  -4    9.75    6.87
  14  -2  -5    0.87    6.44
  14   2  -5    5.89    5.82
  14  -2  -6   10.99    7.85
  14   2  -6   10.34    7.12
  14  -2  -7    1.59    6.20
  14   2  -7    1.71    5.20
  14  -2  -8   14.28    7.45
  14   2  -8    2.66    6.29
  14  -2  -9   -1.32    6.38
  14   2  -9    5.90    5.72
  14  -2 -10    2.10    6.66
  14   2 -10   -0.71    5.78
  14  -2 -11   -2.89    5.89
  14   2 -11   -2.54    6.06
  14  -2 -12    8.53    6.93
  14   2 -12    7.92    7.60
  14  -2 -13   -2.53    5.88
  14   2 -13    0.35    6.26
  14  -2 -14   46.35    9.68
  14   2 -14    7.97    6.77
  14  -2 -15   -1.96    5.98
  14   2 -15   -0.35    5.38
  14  -2 -16    0.05    5.75
  14   2 -16    2.03    5.17
  14  -2 -17    1.99    5.39
  14   2 -17   -2.99    6.25
  14  -2 -18    5.50    7.00
  14   2 -18    9.12    6.53
  14  -2 -19   -1.37    6.36
  14   2 -19   -2.62    6.46
  14  -2 -20   -3.72    6.31
  14   2 -20   -2.92    5.58
 -14  -2  20   -1.67    7.90
  14  -2 -21   -3.63    6.36
  14   2 -21   -0.79    5.61
 -14  -2  21   -1.74    6.78
  14  -2 -22   -1.81    5.80
  14   2 -22    1.86    6.70
 -14  -2  22   10.33    7.88
  14  -2 -23    2.79    6.22
  14  -2 -24    3.17    6.60
  14  -2 -25   -3.28    7.10
  14  -2 -26    2.52    6.20
  14  -3  -1   -0.01    6.99
  14   3  -1   -2.19    6.42
 -14  -3   1    0.11    9.16
  14  -3  -2   -0.02    6.91
  14   3  -2   -4.19    6.78
 -14  -3   2   -3.42   11.47
  14  -3  -3   -1.99    7.20
  14   3  -3   12.81    7.83
  14  -3  -4   -2.31    6.69
  14   3  -4   -4.19    5.19
  14  -3  -5    0.17    5.56
  14   3  -5    6.96    6.25
  14  -3  -6   31.92   10.13
  14   3  -6   19.82    8.00
  14  -3  -7    6.86    7.06
  14   3  -7    5.23    6.59
  14  -3  -8    0.84    6.73
  14   3  -8    0.00    4.16
  14  -3  -9   -2.12    6.37
  14   3  -9   -0.88    5.70
  14  -3 -10    5.00    6.70
  14   3 -10   11.59    7.60
  14  -3 -11    1.51    6.66
  14   3 -11   16.59    7.84
  14  -3 -12   -2.05    6.81
  14   3 -12    4.50    5.69
  14  -3 -13   -1.42    5.42
  14   3 -13    1.03    6.33
  14  -3 -14   -4.63    6.15
  14   3 -14    0.29    6.31
  14  -3 -15    4.27    6.41
  14   3 -15   11.99    6.48
  14  -3 -16   11.27    7.63
  14   3 -16   11.13    7.38
  14  -3 -17    0.41    5.45
  14   3 -17   -1.41    6.69
  14  -3 -18    2.70    6.14
  14   3 -18   -0.48    5.75
 -14  -3  18   -4.08    7.79
  14  -3 -19   -3.11    6.70
  14   3 -19    6.94    5.87
 -14  -3  19    9.36    8.30
  14  -3 -20    9.69    6.83
  14   3 -20   10.93    7.82
 -14  -3  20   10.35    7.79
  14  -3 -21    1.19    5.76
 -14  -3  21   -3.03    8.05
  14  -3 -22    2.69    6.43
  14  -3 -23    0.84    4.67
  14  -3 -24    0.11    5.70
  14  -3 -25   -0.61    6.78
  14  -4  -1   20.46    9.16
  14   4  -1   -1.94    6.39
 -14  -4   1    5.57   12.01
  14  -4  -2    3.52    8.14
  14   4  -2    4.98    6.34
 -14  -4   2   -1.85   10.99
  14  -4  -3   -4.13    7.13
  14   4  -3    8.89    6.14
 -14  -4   3    0.21   10.59
  14  -4  -4   -2.16    8.03
  14   4  -4    2.68    5.93
  14  -4  -5   -5.90    7.56
  14   4  -5   -2.47    6.01
  14  -4  -6   -0.00    6.17
  14   4  -6    4.62    5.27
  14  -4  -7   -0.01    7.22
  14   4  -7    3.81    7.03
  14  -4  -8   -3.57    7.83
  14   4  -8    4.17    5.63
  14  -4  -9   21.22    8.74
  14   4  -9    4.61    7.06
  14  -4 -10    4.16    6.82
  14   4 -10   14.96    6.60
  14  -4 -11   -1.24    6.97
  14   4 -11    3.67    5.86
  14  -4 -12   22.96    8.39
  14   4 -12    3.37    6.26
  14  -4 -13   17.57    8.23
  14   4 -13    6.95    5.51
  14  -4 -14   26.05    9.04
  14   4 -14   17.29    8.37
  14  -4 -15    0.62    6.13
  14   4 -15   -3.21    6.73
 -14  -4  15    7.32    7.80
  14  -4 -16    9.65    6.39
  14   4 -16    3.30    6.23
 -14  -4  16    4.97    7.31
  14  -4 -17    0.96    5.60
  14   4 -17    6.06    6.73
 -14  -4  17    4.28    7.12
  14  -4 -18   12.19    6.54
  14   4 -18    5.79    5.95
 -14  -4  18    7.27    8.89
  14  -4 -19   -4.12    5.80
  14  -4 -20   -0.75    5.12
  14  -4 -21   -0.80    5.37
  14  -4 -22    3.06    5.94
  14  -4 -23    8.92    6.60
  14  -5  -1    8.25    8.30
  14   5  -1    5.52    5.95
 -14  -5   1    7.17   12.38
  14  -5  -2   -0.90    7.57
  14   5  -2    2.32    5.85
 -14  -5   2   -1.42   11.55
  14  -5  -3   -0.25    8.37
  14   5  -3   -0.77    6.31
 -14  -5   3   -5.71   10.96
  14  -5  -4   -4.21    7.76
  14   5  -4    2.14    5.56
  14  -5  -5    9.64    9.05
  14   5  -5    7.84    5.41
  14  -5  -6   -0.52    7.17
  14   5  -6    3.88    6.31
  14  -5  -7    5.43    7.77
  14   5  -7    1.28    5.86
  14  -5  -8   -2.91    7.44
  14   5  -8   -7.74    7.63
  14  -5  -9    6.44    8.75
  14   5  -9    5.98    6.34
  14  -5 -10    3.54    7.41
  14   5 -10   16.27    8.00
  14  -5 -11    5.67    7.33
  14   5 -11   -0.00    5.70
  14  -5 -12   10.30    7.27
  14   5 -12    3.92    6.42
 -14  -5  12    0.64    7.16
  14  -5 -13    2.81    6.52
  14   5 -13   -1.37    6.25
 -14  -5  13   -0.00    7.81
  14  -5 -14   -1.51    6.59
  14   5 -14   -0.92    5.74
 -14  -5  14    1.04    6.77
  14  -5 -15    6.42    5.79
  14   5 -15   -2.32    7.81
 -14  -5  15    2.89    8.80
  14  -5 -16   20.02    8.44
 -14  -5  16   16.03    9.30
  14  -5 -17   -1.20    5.11
  14  -5 -18    0.41    5.56
  14  -5 -19   -3.44    7.15
  14  -5 -20   -1.30    6.38
  14  -5 -21   11.33    7.10
  14  -5 -22   -3.64    5.93
  14  -6  -1   -4.23    8.51
  14   6  -1    1.62    6.15
 -14  -6   1   -0.72   11.36
  14  -6  -2    3.45    7.59
  14   6  -2    1.72    6.37
 -14  -6   2   -3.51   10.68
  14  -6  -3    8.98    9.31
  14   6  -3    3.76    5.36
 -14  -6   3    1.58    9.15
  14  -6  -4   13.58    9.61
  14   6  -4    3.23    7.23
 -14  -6   4    0.55   13.18
  14  -6  -5   -6.45    9.44
  14   6  -5    1.65    6.42
  14  -6  -6   -1.46    7.07
  14   6  -6    2.31    7.36
  14  -6  -7    7.53    8.61
  14   6  -7    4.48    7.15
  14  -6  -8   -0.01    7.37
  14   6  -8   -0.10    5.95
  14  -6  -9    1.24    7.46
  14   6  -9    3.29    6.12
 -14  -6   9    9.73    8.79
  14  -6 -10   -0.45    6.88
  14   6 -10    1.30    5.60
 -14  -6  10    0.17    7.49
  14  -6 -11    0.02    6.47
  14   6 -11   10.80    7.75
 -14  -6  11    1.31    7.33
  14  -6 -12   -1.60    6.69
  14   6 -12    1.16    7.19
 -14  -6  12   -3.35    7.86
  14  -6 -13    4.52    7.44
 -14  -6  13   -3.45    7.50
  14  -6 -14   21.81    8.56
 -14  -6  14   10.19    7.93
  14  -6 -15   -0.49    5.92
  14  -6 -16   -5.55    7.07
  14  -6 -17   -1.00    6.13
  14  -6 -18   -0.49    6.05
  14  -6 -19    3.37    6.27
  14  -6 -20    0.53    6.56
  14  -7  -1    2.34    7.49
  14   7  -1    2.71    6.59
 -14  -7   1    7.16   12.56
  14  -7  -2   -5.46    8.54
  14   7  -2   -2.14    6.65
 -14  -7   2   -3.35    9.91
  14  -7  -3   -0.95    7.04
  14   7  -3    1.06    5.56
 -14  -7   3    1.74    9.72
  14  -7  -4    3.28    8.17
  14   7  -4    6.72    6.24
 -14  -7   4    1.00   10.20
  14  -7  -5   12.31    9.32
  14   7  -5   13.68    8.46
 -14  -7   5   24.54    8.72
  14  -7  -6   -2.56    8.75
  14   7  -6   -2.70    5.25
 -14  -7   6    0.78    7.62
  14  -7  -7   -1.32    7.74
  14   7  -7    1.97    6.77
 -14  -7   7   -1.90    7.70
  14  -7  -8    6.03    6.23
  14   7  -8    3.27    5.99
 -14  -7   8   -5.37    7.20
  14  -7  -9    2.02    8.21
  14   7  -9    1.33    5.65
 -14  -7   9    2.65    7.14
  14  -7 -10   -2.53    7.65
 -14  -7  10   -0.75    6.66
  14  -7 -11    7.19    8.98
 -14  -7  11   -1.69    6.72
  14  -7 -12    3.93    7.92
  14  -7 -13   -2.21    7.31
  14  -7 -14    1.34    6.74
  14  -7 -15    2.80    7.33
  14  -7 -16   -3.47    5.66
  14  -7 -17    0.12    5.23
  14  -7 -18    0.22    5.91
  14  -8  -1   15.09    9.27
  14   8  -1    1.78    6.10
 -14  -8   1   11.80    9.40
 -14  -8   1    5.41   11.72
  14  -8  -2    6.57    8.55
  14   8  -2   -3.13    5.81
 -14  -8   2   -4.71    7.92
 -14  -8   2    4.68   12.21
  14  -8  -3    3.53    9.09
  14   8  -3   12.43    7.31
 -14  -8   3    3.15    7.02
 -14  -8   3    5.72   11.36
  14  -8  -4   -1.57    9.02
  14   8  -4   -0.28    6.12
 -14  -8   4    7.44    7.05
 -14  -8   4   -3.92   11.13
  14  -8  -5    3.73    8.86
 -14  -8   5   12.92    8.00
 -14  -8   5    2.81   10.63
  14  -8  -6   11.11    8.91
 -14  -8   6    2.46    7.27
  14  -8  -7    9.79    9.33
 -14  -8   7   11.09    8.80
  14  -8  -8    4.89    7.61
  14  -8  -9    5.62    8.63
  14  -8 -10   -1.07    7.42
  14  -8 -11    8.41    8.51
  14  -8 -12    2.38    7.81
  14  -8 -13    5.71    7.77
  14  -8 -14   -1.59    7.36
  14  -8 -15   -0.18    6.77
  14  -8 -16   -3.99    7.67
  14  -8 -17   -2.35    6.41
 -14  -9   1    6.87    7.27
 -14  -9   1   -5.21   10.83
 -14  -9   2    2.63    7.73
 -14  -9   2   -0.50    8.60
  14  -9  -3    0.76    6.66
 -14  -9   3    0.41    6.28
 -14  -9   3    0.18    9.83
  14  -9  -4   12.76    9.37
 -14  -9   4    0.92    6.62
 -14  -9   4   -3.67   11.20
  14  -9  -5    3.39    7.77
 -14  -9   5    8.38   12.18
  14  -9  -6   -0.75    8.03
  14  -9  -7    3.51    7.94
  14  -9  -8    4.98    9.26
  14  -9  -9    1.47    8.55
  14  -9 -10   -1.56    8.07
  14  -9 -11    7.50    9.60
  14  -9 -12   -6.60    8.73
  14  -9 -13    7.03    8.51
  14  -9 -14    0.16    7.55
  14  -9 -15   -1.33    7.92
 -14 -10   1    1.90   10.72
 -14 -10   2    4.54   11.10
 -14 -10   3    9.88   11.81
 -14 -10   4    5.05   10.99
 -14 -10   5   -1.83   11.13
  14 -10 -11   -2.79    8.34
  14 -10 -12    4.66    8.28
  14 -10 -13    8.40    8.54
 -14 -11   4   -7.73   11.69
 -14 -11   5    9.55   10.95
 -13   0   1   54.66   18.37
  13   0  -1   60.16   13.98
  13   0  -2   -3.26    7.89
  13   0  -3   -0.06    6.48
  13   0  -4   -0.40    4.48
  13   0  -5   11.34    6.88
  13   0  -6   -6.65    6.74
  13   0  -7   22.49    8.77
  13   0  -8   -1.44    5.50
  13   0  -9    6.12    6.85
  13   0 -10   -2.08    5.83
  13   0 -11   22.84    8.40
  13   0 -12   -2.48    6.38
  13   0 -13   28.22    8.78
  13   0 -14   -0.10    5.95
  13   0 -15   -2.03    5.96
  13   0 -16   -2.00    5.44
  13   0 -17   23.50    7.91
  13   0 -18   -0.00    4.68
  13   0 -19    4.04    5.87
  13   0 -20    0.71    5.87
  13   0 -21   -0.97    5.44
  13   0 -22    0.09    5.79
  13   0 -23    5.95    5.69
 -13   0  24   -1.91    7.92
  13   0 -24    2.15    6.08
 -13   0  25   -0.38    8.06
  13   0 -25    5.34    7.08
 -13   0  26    2.39    7.38
 -13   0  27    4.75    6.94
 -13   0  28   -1.35    5.31
  13  -1  -1    3.29    7.64
  13   1  -1   14.25    7.44
 -13  -1   1    3.98   12.72
  13  -1  -2    1.08    6.56
  13   1  -2   -0.92    6.17
 -13  -1   2   -4.56   12.55
  13  -1  -3    7.64    6.75
  13   1  -3   11.10    7.14
  13  -1  -4    4.41    6.92
  13   1  -4    6.04    6.22
  13  -1  -5   34.39   11.85
  13   1  -5   62.66   12.38
  13  -1  -6    0.28    6.56
  13   1  -6   -4.69    6.49
  13  -1  -7   11.36    6.98
  13   1  -7    8.77    6.11
  13  -1  -8   15.84    6.60
  13   1  -8   -1.58    5.97
  13  -1  -9   29.25    9.75
  13   1  -9   26.98    9.25
  13  -1 -10    1.41    6.09
  13   1 -10   12.03    6.88
  13  -1 -11    8.00    7.20
  13   1 -11   15.40    6.77
  13  -1 -12    1.66    4.90
  13   1 -12    1.60    5.90
  13  -1 -13    6.72    6.30
  13   1 -13   15.36    6.79
  13  -1 -14   -3.05    5.94
  13   1 -14    0.71    4.99
  13  -1 -15   29.29    9.31
  13   1 -15   19.04    7.82
  13  -1 -16   -0.42    6.59
  13   1 -16    2.72    5.89
  13  -1 -17    0.23    6.41
  13   1 -17    3.26    5.86
  13  -1 -18    3.52    6.07
  13   1 -18    0.46    6.01
  13  -1 -19   14.68    6.94
  13   1 -19   13.35    6.74
  13  -1 -20    3.94    6.69
  13   1 -20    0.91    6.44
  13  -1 -21    2.39    5.73
  13   1 -21   -1.21    5.24
  13  -1 -22    6.70    6.09
  13   1 -22   -0.34    6.36
 -13  -1  22   -2.21    6.28
  13  -1 -23    6.27    6.01
  13   1 -23   -0.65    7.28
 -13  -1  23   -0.04    6.82
  13  -1 -24    0.95    6.02
 -13  -1  24   -2.71    6.87
 -13   1  25   -2.09    8.48
  13  -1 -25    4.67    6.81
 -13  -1  25   22.56    8.81
 -13   1  26   -0.61    6.75
  13  -1 -26    1.79    5.88
 -13  -1  26    3.23    6.09
 -13   1  27    2.87    6.41
  13  -1 -27    7.59    6.88
 -13  -1  27    4.52    6.78
 -13  -1  28   -2.51    7.12
 -13  -1  29    2.54    6.68
 -13  -1  30    2.67    6.39
  13  -2  -1   28.70   10.35
  13   2  -1   29.84    9.69
 -13  -2   1   39.62   15.57
  13  -2  -2   -0.60    6.41
  13   2  -2    0.79    6.13
 -13  -2   2    2.24   11.40
  13  -2  -3   19.88    7.82
  13   2  -3    8.94    6.86
 -13  -2   3   -2.18   12.32
  13  -2  -4    3.81    6.72
  13   2  -4   -1.87    6.59
 -13  -2   4    3.28    9.03
  13  -2  -5    1.76    6.14
  13   2  -5    6.79    5.89
  13  -2  -6    1.56    7.98
  13   2  -6    5.24    5.63
  13  -2  -7   26.27   10.13
  13   2  -7   31.66    9.21
  13  -2  -8    1.62    6.37
  13   2  -8   -0.09    5.34
  13  -2  -9    8.20    6.77
  13   2  -9   -3.51    5.31
  13  -2 -10   -3.85    5.58
  13   2 -10   -0.23    5.75
  13  -2 -11   43.85   10.50
  13   2 -11   21.67    9.61
  13  -2 -12    7.98    6.17
  13   2 -12    0.26    5.27
  13  -2 -13   21.60    8.48
  13   2 -13    6.76    7.55
  13  -2 -14    4.11    6.03
  13   2 -14   -0.17    5.86
  13  -2 -15    5.54    6.06
  13   2 -15   13.07    6.51
  13  -2 -16    3.71    5.94
  13   2 -16   -2.36    5.57
  13  -2 -17   10.25    6.32
  13   2 -17    2.61    5.36
  13  -2 -18    2.25    5.36
  13   2 -18   -1.91    6.20
  13  -2 -19    1.85    5.78
  13   2 -19    4.59    6.34
  13  -2 -20   -0.27    5.58
  13   2 -20   -2.80    6.18
 -13  -2  20    2.70    7.52
  13  -2 -21   -1.20    6.14
  13   2 -21   -0.69    5.97
 -13  -2  21    5.63    8.60
  13  -2 -22   -1.49    5.61
 -13  -2  22   -0.02    6.29
  13  -2 -23   20.71    9.02
 -13  -2  23   25.90   10.36
  13  -2 -24    2.39    5.20
 -13  -2  24    3.72    7.75
  13  -2 -25   -0.45    5.45
 -13  -2  25    1.30    6.46
  13  -2 -26    5.64    6.03
 -13  -2  26    6.74    7.31
 -13  -2  27   10.74    7.09
 -13  -2  28   -5.11    7.12
 -13  -2  29   -0.56    6.58
  13  -3  -1    6.62    7.97
  13   3  -1    6.55    5.90
 -13  -3   1    1.85   10.53
  13  -3  -2   -3.77    8.03
  13   3  -2    2.58    5.81
 -13  -3   2    0.59    9.78
  13  -3  -3    6.26    6.76
  13   3  -3   11.67    6.84
 -13  -3   3   28.65   13.14
  13  -3  -4    2.65    7.11
  13   3  -4    0.25    5.79
 -13  -3   4   11.20   12.38
  13  -3  -5    2.97    6.85
  13   3  -5   35.52    9.09
 -13  -3   5   19.77   12.19
  13  -3  -6    4.50    7.50
  13   3  -6   19.24    7.68
  13  -3  -7    1.57    6.03
  13   3  -7    0.59    5.17
  13  -3  -8    3.95    6.46
  13   3  -8    5.17    5.47
  13  -3  -9   14.36    8.93
  13   3  -9   13.16    7.89
  13  -3 -10   10.84    6.96
  13   3 -10   15.96    6.52
  13  -3 -11   17.08    7.98
  13   3 -11    7.71    7.60
  13  -3 -12   -2.52    5.46
  13   3 -12   -2.43    6.37
  13  -3 -13    6.54    6.75
  13   3 -13    1.40    4.80
  13  -3 -14    4.41    5.82
  13   3 -14    4.18    5.69
  13  -3 -15   11.38    7.56
  13   3 -15    8.81    6.15
  13  -3 -16    8.15    6.40
  13   3 -16   15.40    8.03
  13  -3 -17   -0.77    5.87
  13   3 -17    1.59    5.84
 -13  -3  17   -0.12    7.03
  13  -3 -18    3.24    6.59
  13   3 -18   -2.42    6.51
 -13  -3  18    0.00    7.66
  13  -3 -19    2.27    6.81
  13   3 -19   14.84    8.19
 -13  -3  19   15.96    8.87
  13  -3 -20   18.87    7.71
 -13  -3  20   -4.45    7.69
  13  -3 -21   -2.91    5.69
 -13  -3  21    3.60    6.43
  13  -3 -22   -0.79    6.52
 -13  -3  22    4.35    6.38
  13  -3 -23    0.75    5.01
 -13  -3  23    0.62    6.92
  13  -3 -24   -3.18    4.71
 -13  -3  24   -7.50    7.76
  13  -3 -25   10.69    7.07
 -13  -3  25   30.26   10.18
  13   3 -26   -3.97    7.39
 -13  -3  26    3.43    7.70
  13   3 -27    0.66    5.78
 -13  -3  27   -0.30    5.69
  13   3 -28    7.62    6.82
  13  -4  -1   21.27    9.44
  13   4  -1    9.83    7.00
 -13  -4   1    2.65   10.63
  13  -4  -2    1.35    8.14
  13   4  -2    5.95    6.55
 -13  -4   2   10.55   11.25
  13  -4  -3   -2.76    7.70
  13   4  -3   10.80    6.86
 -13  -4   3    0.87    8.62
  13  -4  -4   -2.27    6.80
  13   4  -4   -4.15    5.51
 -13  -4   4   -5.93   12.08
  13  -4  -5    8.85    7.13
  13   4  -5   -1.06    5.56
 -13  -4   5    4.30   11.27
  13  -4  -6   -2.90    6.84
  13   4  -6    5.77    6.06
  13  -4  -7   19.91    9.58
  13   4  -7   19.14    7.46
  13  -4  -8   -1.18    5.48
  13   4  -8   10.49    6.43
  13  -4  -9    0.33    6.75
  13   4  -9    4.30    6.25
  13  -4 -10   -0.50    6.85
  13   4 -10    0.80    5.15
  13  -4 -11    7.25    6.64
  13   4 -11   15.92    7.40
  13  -4 -12   13.40    7.77
  13   4 -12    9.22    6.67
  13  -4 -13   13.54    7.84
  13   4 -13   16.86    8.12
  13  -4 -14    7.13    6.82
  13   4 -14    0.72    5.99
  13  -4 -15   -1.57    5.60
  13   4 -15   -2.37    6.97
 -13  -4  15   -1.74    7.83
  13  -4 -16    1.47    5.44
  13   4 -16    2.83    5.82
 -13  -4  16   -2.96    8.16
  13  -4 -17    3.22    6.05
  13   4 -17    8.16    7.28
 -13  -4  17   13.26    8.28
  13  -4 -18   -6.60    7.31
 -13  -4  18   10.24    8.39
  13  -4 -19    3.88    7.13
 -13  -4  19    1.10    7.21
  13  -4 -20   -2.73    5.40
 -13  -4  20    7.06    7.21
  13  -4 -21    3.91    4.96
 -13  -4  21    4.20    6.85
  13  -4 -22    4.06    5.84
 -13  -4  22    6.78    7.04
  13  -4 -23    1.20    5.65
  13   4 -23    7.11    8.61
 -13  -4  23    5.00    6.84
  13   4 -24   -5.12    7.30
 -13  -4  24   -0.87    6.76
  13   4 -25    0.12    6.94
 -13  -4  25    2.13    7.14
  13   4 -26   -6.19    8.67
  13   4 -27   -2.29    7.61
  13   4 -28    9.93    8.91
  13  -5  -1    3.37    6.40
  13   5  -1   13.73    6.35
 -13  -5   1   -1.66   10.05
  13  -5  -2   -0.06    7.38
  13   5  -2    8.64    6.10
 -13  -5   2   -7.54   11.08
  13  -5  -3   -2.40    6.63
  13   5  -3    6.99    6.71
 -13  -5   3   12.89   10.90
  13  -5  -4    1.43    7.26
  13   5  -4   -2.15    5.45
 -13  -5   4   -1.93    9.84
  13  -5  -5    6.48    7.72
  13   5  -5   11.44    6.76
 -13  -5   5    7.11   10.35
  13  -5  -6    4.29    7.29
  13   5  -6   -2.12    5.15
 -13  -5   6   -1.90   10.81
  13  -5  -7   -2.79    7.55
  13   5  -7    7.00    6.19
  13  -5  -8   -0.61    8.36
  13   5  -8    5.70    6.97
  13  -5  -9    5.53    7.80
  13   5  -9    6.99    5.89
  13  -5 -10    6.88    7.95
  13   5 -10    7.30    6.64
  13  -5 -11   21.30    8.25
  13   5 -11    3.21    5.61
  13  -5 -12   -2.85    7.29
  13   5 -12    2.71    6.40
 -13  -5  12    0.62    7.56
  13  -5 -13   -2.72    7.03
  13   5 -13    1.77    6.74
 -13  -5  13    8.60    7.34
  13  -5 -14   16.09    7.45
  13   5 -14   -1.25    4.85
 -13  -5  14    4.30    8.68
  13  -5 -15   11.92    8.26
 -13  -5  15   21.02    9.29
  13  -5 -16    7.34    7.21
 -13  -5  16   -0.19    6.85
  13  -5 -17   -0.12    6.58
 -13  -5  17    6.67    7.03
  13  -5 -18   -1.26    4.95
 -13  -5  18   -1.12    7.93
  13  -5 -19   15.13    6.77
 -13  -5  19    4.69    7.59
  13  -5 -20   -2.91    6.49
 -13  -5  20    1.90    7.16
  13  -5 -21    7.37    6.11
 -13  -5  21    0.64    6.94
  13  -5 -22   -5.26    5.74
 -13  -5  22    0.90    7.27
 -13  -5  23    4.75    7.69
  13   5 -26    3.27    7.37
  13   5 -27   -4.12    7.99
  13   5 -28   -0.69    7.15
  13  -6  -1    9.64    7.91
  13   6  -1   11.29    6.48
 -13  -6   1   11.58   12.39
  13  -6  -2    0.98    7.56
  13   6  -2   -0.38    6.24
 -13  -6   2   -3.74   10.53
  13  -6  -3    5.13    7.89
  13   6  -3    1.33    5.93
 -13  -6   3    4.95    9.56
  13  -6  -4    1.51    8.27
  13   6  -4    6.93    6.29
 -13  -6   4   10.73   12.04
  13  -6  -5   -1.71    8.15
  13   6  -5    2.64    5.84
 -13  -6   5    3.80   11.63
  13  -6  -6   12.95    8.96
  13   6  -6   18.69    7.96
 -13  -6   6   10.25   12.84
  13  -6  -7    5.98    7.65
  13   6  -7    1.11    5.67
 -13  -6   7   11.13   11.41
  13  -6  -8   13.83    8.91
  13   6  -8    7.36    6.41
  13  -6  -9   -2.65    7.12
  13   6  -9    0.70    6.13
 -13  -6   9   -1.71    6.78
  13  -6 -10   -0.33    6.21
  13   6 -10    0.73    6.09
 -13  -6  10    9.41    7.45
  13  -6 -11    1.44    7.08
  13   6 -11    0.41    6.15
 -13  -6  11    4.70    6.84
  13  -6 -12    4.24    6.73
 -13  -6  12   -0.70    7.71
  13  -6 -13    1.17    8.70
 -13  -6  13   26.46    8.78
  13  -6 -14    2.36    6.38
 -13  -6  14   -0.87    6.83
  13  -6 -15    0.60    6.46
 -13  -6  15    0.01    7.00
  13  -6 -16    9.25    7.01
 -13  -6  16   14.83    8.21
  13  -6 -17    0.69    6.10
 -13  -6  17    1.17    7.69
  13  -6 -18    0.30    5.36
 -13  -6  18   -3.21    6.91
  13  -6 -19    5.19    6.47
 -13  -6  19   14.65    7.53
  13  -6 -20   -4.24    6.52
 -13  -6  20   -2.03    7.13
  13  -7  -1   -2.17    8.56
  13   7  -1    1.69    5.16
 -13  -7   1    8.27   11.26
  13  -7  -2   -4.97    7.88
  13   7  -2   -3.55    6.45
 -13  -7   2    5.46    7.99
  13  -7  -3    2.50    8.16
  13   7  -3    0.11    6.22
 -13  -7   3   -3.15    9.47
  13  -7  -4   28.72   10.73
  13   7  -4   21.23    7.74
 -13  -7   4   -0.10    9.31
  13  -7  -5    8.93    7.86
  13   7  -5    6.06    6.28
 -13  -7   5   -0.13    6.62
 -13  -7   5    0.89   12.71
  13  -7  -6    3.95    7.39
  13   7  -6   -2.70    6.15
 -13  -7   6   -7.67    9.20
 -13  -7   6    8.49   11.56
  13  -7  -7    2.08    7.83
  13   7  -7    3.45    6.34
 -13  -7   7    2.32    7.48
 -13  -7   7    8.23   10.61
  13  -7  -8   11.74    8.49
  13   7  -8    4.03    5.88
 -13  -7   8   -0.23    6.87
  13  -7  -9   12.28    7.91
 -13  -7   9    3.82    7.00
  13  -7 -10    9.46    9.08
 -13  -7  10    7.56    7.76
  13  -7 -11    0.83    7.39
 -13  -7  11    3.25    5.87
  13  -7 -12   -4.21    8.22
 -13  -7  12   -0.02    6.75
  13  -7 -13   -2.61    6.72
 -13  -7  13   -1.54    6.55
  13  -7 -14    4.03    7.84
 -13  -7  14    3.66    6.18
  13  -7 -15    0.83    6.78
 -13  -7  15   -2.67    6.28
  13  -7 -16    0.11    5.94
 -13  -7  16    0.06    5.83
  13  -7 -17    2.08    5.53
 -13  -7  17   10.04    7.00
  13  -7 -18    0.05    6.07
 -13  -7  18   -0.71    6.05
  13  -7 -19    8.96    6.25
  13  -8  -1    3.47    7.46
  13   8  -1    0.49    5.59
 -13  -8   1    6.96    7.19
 -13  -8   1   -1.41    9.65
  13  -8  -2   14.05    9.27
  13   8  -2   18.14    8.55
 -13  -8   2   22.15    9.54
 -13  -8   2    3.08   10.67
  13  -8  -3   -3.08    8.91
  13   8  -3   -2.32    6.77
 -13  -8   3    1.05    6.44
 -13  -8   3    0.81    9.46
  13  -8  -4    0.49    8.08
  13   8  -4   -1.56    5.49
 -13  -8   4    2.70    7.45
 -13  -8   4   -0.32   10.77
  13  -8  -5   -0.45    8.65
 -13  -8   5    4.41    7.43
 -13  -8   5   -0.27   10.11
  13  -8  -6   22.03    9.75
 -13  -8   6   23.55    9.38
 -13  -8   6    5.66   10.06
  13  -8  -7   -1.21    6.96
 -13  -8   7   10.60    8.35
 -13  -8   7   -3.63   12.53
  13  -8  -8   11.14    9.51
 -13  -8   8   22.32    9.04
  13  -8  -9    2.23    7.79
 -13  -8   9   -1.12    5.73
  13  -8 -10    2.02    7.70
 -13  -8  10   -2.03    5.91
  13  -8 -11    2.84    8.09
 -13  -8  11   -4.53    6.56
  13  -8 -12    0.46    7.28
 -13  -8  12    3.44    5.88
  13  -8 -13    1.22    6.72
 -13  -8  13    1.69    6.16
  13  -8 -14    9.67    8.36
 -13  -8  14   11.09    7.52
  13  -8 -15    3.67    8.36
 -13  -8  15   -2.22    7.07
  13  -8 -16    6.59    7.90
  13  -8 -17   -0.33    6.42
  13  -9  -1    4.77    8.28
 -13  -9   1    6.42    6.50
 -13  -9   1   -7.89   11.99
  13  -9  -2   11.85    8.50
 -13  -9   2    7.60    6.74
 -13  -9   2   -0.77   11.80
  13  -9  -3    3.59    7.88
 -13  -9   3   -1.38    6.25
 -13  -9   3   -6.29   12.25
  13  -9  -4   25.95   10.15
 -13  -9   4    6.65    8.65
 -13  -9   4   -5.98   10.20
  13  -9  -5   -3.53    8.40
 -13  -9   5   -2.32    7.67
 -13  -9   5   -3.46   12.19
  13  -9  -6    4.83    8.30
 -13  -9   6    1.22    6.82
 -13  -9   6    0.43    8.06
  13  -9  -7    2.23    7.62
 -13  -9   7   -4.79    6.93
 -13  -9   7   -1.65    9.62
  13  -9  -8   13.60    8.74
 -13  -9   8    9.54    8.19
  13  -9  -9   -0.05    7.14
 -13  -9   9    4.63    6.20
  13  -9 -10    0.47    6.59
 -13  -9  10    5.75    6.54
  13  -9 -11    2.34    9.07
 -13  -9  11    2.74    7.07
  13  -9 -12    3.78    7.02
 -13  -9  12    1.62    5.82
  13  -9 -13   -1.27    8.24
  13  -9 -14    4.44    7.61
  13  -9 -15    4.22    7.67
  13 -10  -1   -1.46    7.54
 -13 -10   1   -0.53    6.40
 -13 -10   1   -6.68    9.73
  13 -10  -2    2.76    8.24
 -13 -10   2   -1.91    6.68
 -13 -10   2   -8.20   10.74
  13 -10  -3    1.31    6.78
 -13 -10   3   -0.11    6.45
 -13 -10   3   -7.32   12.04
  13 -10  -4   12.36    8.30
 -13 -10   4    3.64    6.75
 -13 -10   4   -4.16    9.74
  13 -10  -5   -0.13    8.64
 -13 -10   5   -4.35    6.82
 -13 -10   5   -2.12   10.20
  13 -10  -6    8.30    8.24
 -13 -10   6    8.31    7.15
 -13 -10   6   -4.96   10.41
  13 -10  -7   -3.08    7.36
 -13 -10   7   -0.83    7.18
 -13 -10   7    1.63    9.81
  13 -10  -8    2.66    8.43
 -13 -10   8    3.77    7.33
  13 -10  -9    6.89    7.64
 -13 -10   9    0.90    5.56
  13 -10 -10    1.63    7.71
  13 -10 -11   -3.61    6.82
  13 -10 -12    4.90    7.85
  13 -10 -13    0.00    7.44
  13 -10 -14    7.31    8.17
  13 -11  -1   -0.21    7.85
 -13 -11   1   -0.62    7.03
 -13 -11   1    5.26   10.24
  13 -11  -2   -3.74    8.18
 -13 -11   2    3.58    6.28
 -13 -11   2    5.87   11.27
  13 -11  -3   -2.40    8.39
 -13 -11   3   -2.18    7.64
 -13 -11   3    1.13   10.38
  13 -11  -4   -2.93    7.85
 -13 -11   4    3.16    7.41
 -13 -11   4    0.72   10.05
  13 -11  -5    2.22    8.14
 -13 -11   5    3.34    6.66
  13 -11  -6   -1.69    8.31
  13 -11  -7   -5.24    8.22
  13 -11  -8    2.38    8.56
  13 -11  -9   -1.76    7.95
  13 -11 -10    1.23    7.71
  13 -11 -11   -2.52    8.08
  13 -11 -12   -1.97    8.35
 -13 -12   1   -3.84    7.42
  13 -12  -7    0.43    8.30
  13 -12  -8    5.14    8.02
  13 -12  -9   -2.36    8.81
  13 -12 -10    2.13    8.00
 -12   0   1   -0.00   11.08
  12   0  -1    4.03    7.44
  12   0  -2   18.05    7.87
  12   0  -3    0.67    5.28
  12   0  -4    3.08    6.77
  12   0  -5   -1.31    5.45
  12   0  -6   86.17   17.46
  12   0  -7    2.33    5.59
  12   0  -8   12.12    7.34
  12   0  -9   -0.90    4.66
  12   0 -10   52.84   12.49
  12   0 -11   -4.59    5.97
  12   0 -12   23.17    8.00
  12   0 -13   -0.26    4.61
  12   0 -14   -5.32    6.41
  12   0 -15   -1.78    6.65
  12   0 -16   24.84    8.40
  12   0 -17    0.32    4.82
  12   0 -18   -3.68    5.85
  12   0 -19   -0.32    4.88
  12   0 -20    4.65    5.46
  12   0 -21    3.69    5.59
  12   0 -22   16.04    6.67
 -12   0  23   -0.67    7.87
  12   0 -23   -4.43    5.59
 -12   0  24    3.41    7.07
  12   0 -24    2.82    5.68
 -12   0  25    3.63    6.30
 -12   0  26    4.62    6.37
 -12   0  27   -1.62    6.94
 -12   0  28   -0.24    5.60
 -12   0  29   -4.46    6.01
  12  -1  -1    3.04    6.09
  12   1  -1   -0.15    6.33
 -12  -1   1   -6.56   10.93
  12  -1  -2   24.97    9.77
  12   1  -2   35.63    9.52
 -12  -1   2   29.25   15.07
  12  -1  -3    4.23    7.48
  12   1  -3    4.39    5.44
  12  -1  -4   14.38    8.68
  12   1  -4   49.63   11.17
  12  -1  -5   -2.11    6.21
  12   1  -5    0.81    5.07
  12  -1  -6   -2.66    5.45
  12   1  -6    0.59    5.87
  12  -1  -7    1.01    5.14
  12   1  -7    4.28    5.97
  12  -1  -8   74.30   15.42
  12   1  -8   76.88   15.40
  12  -1  -9   13.72    7.71
  12   1  -9   13.06    6.19
  12  -1 -10   23.42    8.30
  12   1 -10   20.62    7.51
  12  -1 -11   -0.92    6.17
  12   1 -11   -3.65    4.88
  12  -1 -12    7.24    5.63
  12   1 -12    4.59    6.84
  12  -1 -13   -3.14    5.51
  12   1 -13   -1.24    6.02
  12  -1 -14   48.71   11.30
  12   1 -14   36.37   10.50
  12  -1 -15    1.93    5.77
  12   1 -15    2.43    6.05
  12  -1 -16    5.64    6.24
  12   1 -16    1.30    5.12
  12  -1 -17    3.16    5.58
  12   1 -17   -6.12    6.20
  12  -1 -18   10.44    6.73
  12   1 -18   21.29    7.99
  12  -1 -19    1.75    5.59
  12   1 -19    5.12    6.49
  12  -1 -20   21.79    7.84
  12   1 -20   26.34    8.27
  12  -1 -21    2.28    5.52
  12   1 -21    3.39    5.57
 -12  -1  21   -3.36    7.69
  12  -1 -22    0.75    5.41
  12   1 -22   -0.86    5.76
 -12  -1  22   -3.04    7.07
  12  -1 -23    1.01    4.43
  12   1 -23    0.39    5.54
 -12  -1  23    0.02    6.54
  12  -1 -24   16.49    8.02
 -12  -1  24    1.27    6.31
 -12   1  25   -2.74    6.50
  12  -1 -25    6.45    5.49
 -12  -1  25    0.38    6.89
 -12   1  26   -1.77    6.63
  12  -1 -26    8.26    7.08
 -12  -1  26    0.81    7.25
 -12   1  27    0.50    6.46
 -12  -1  27    8.22    7.97
 -12  -1  28    3.89    7.05
 -12  -1  29    3.25    6.57
 -12  -1  30    7.25    6.73
  12  -2  -1    6.80    8.27
  12   2  -1    0.62    5.99
 -12  -2   1   10.74   10.10
  12  -2  -2   44.41   11.38
  12   2  -2   22.77    8.59
 -12  -2   2    6.82   11.90
  12  -2  -3   -1.81    6.45
  12   2  -3   -1.32    5.32
 -12  -2   3    7.57   10.85
  12  -2  -4   -0.26    7.81
  12   2  -4    2.14    5.37
 -12  -2   4    6.19   11.85
  12  -2  -5    1.16    6.47
  12   2  -5   -0.96    5.31
  12  -2  -6   44.76   11.55
  12   2  -6   33.12    9.98
  12  -2  -7   22.77    8.98
  12   2  -7   19.95    7.21
  12  -2  -8    9.98    6.53
  12   2  -8    1.41    6.62
  12  -2  -9   -2.22    5.90
  12   2  -9    0.59    5.41
  12  -2 -10   30.19   10.11
  12   2 -10   37.19    9.27
  12  -2 -11   17.44    7.26
  12   2 -11    9.26    6.72
  12  -2 -12   12.18    7.34
  12   2 -12   17.49    7.78
  12  -2 -13   -4.48    6.37
  12   2 -13   -0.03    4.81
  12  -2 -14   -3.06    5.27
  12   2 -14   -0.06    5.61
  12  -2 -15   -0.45    5.56
  12   2 -15   -2.80    5.48
  12  -2 -16    3.20    6.34
  12   2 -16    7.38    5.56
  12  -2 -17    2.21    5.19
  12   2 -17   -0.20    5.08
  12  -2 -18   -1.65    5.91
  12   2 -18    1.37    5.93
  12  -2 -19    3.59    6.27
  12   2 -19    1.16    5.16
 -12  -2  19   -1.07    7.73
  12  -2 -20    4.90    5.61
  12   2 -20    4.70    6.56
 -12  -2  20    5.60    6.30
  12  -2 -21   10.61    6.58
  12   2 -21    3.77    6.89
 -12  -2  21    4.92    7.43
  12  -2 -22    9.65    6.32
 -12  -2  22    8.41    8.11
  12  -2 -23    8.02    6.01
 -12  -2  23   -2.58    7.21
  12  -2 -24    0.04    5.70
 -12  -2  24    0.40    6.90
  12  -2 -25   -2.15    5.57
 -12  -2  25    0.28    6.69
 -12   2  26   18.72    8.88
  12  -2 -26    3.98    5.93
 -12  -2  26   16.75    8.23
  12  -2 -27    2.85    5.04
 -12  -2  27    1.40    6.64
  12   2 -28   -2.59    7.03
 -12  -2  28   -0.44    5.61
  12   2 -29    0.56    8.25
 -12  -2  29   -2.01    6.36
 -12  -2  30    1.66    6.79
 -12  -2  31   -0.03    5.57
  12  -3  -1   10.20    9.06
  12   3  -1    3.89    6.21
 -12  -3   1   -2.92   10.28
  12  -3  -2   24.48   10.24
  12   3  -2   26.21    7.85
 -12  -3   2   18.04   13.09
  12  -3  -3   26.24    9.41
  12   3  -3   21.01    7.85
 -12  -3   3    6.08   12.71
  12  -3  -4   31.98   10.75
  12   3  -4   41.08    9.85
 -12  -3   4   15.21   12.32
  12  -3  -5   14.55    7.90
  12   3  -5    5.26    5.66
 -12  -3   5    0.47    9.95
  12  -3  -6    1.69    6.23
  12   3  -6    0.00    5.87
 -12  -3   6   -3.29   10.78
  12  -3  -7    1.12    6.22
  12   3  -7    2.70    5.64
 -12  -3   7    1.09    8.48
  12  -3  -8   28.99   10.74
  12   3  -8   43.25    9.96
  12  -3  -9   16.88    7.89
  12   3  -9    4.47    7.04
  12  -3 -10   22.31    9.52
  12   3 -10   30.33    8.24
  12  -3 -11   -3.62    5.65
  12   3 -11   -2.90    5.71
  12  -3 -12   20.39    7.65
  12   3 -12   10.06    6.23
  12  -3 -13   -2.87    5.84
  12   3 -13   -3.11    5.30
  12  -3 -14   13.76    6.73
  12   3 -14   16.81    7.55
  12  -3 -15    3.69    6.25
  12   3 -15    5.53    6.29
  12  -3 -16   -0.35    5.61
  12   3 -16   -0.48    5.52
  12  -3 -17   -0.31    5.38
  12   3 -17    1.70    5.39
 -12  -3  17    1.90    7.34
  12  -3 -18    2.29    5.08
  12   3 -18    4.24    6.41
 -12  -3  18    2.58    6.98
  12  -3 -19    2.79    5.97
  12   3 -19    2.23    6.73
 -12  -3  19   -2.01    7.43
  12  -3 -20    0.74    4.56
 -12  -3  20    3.10    7.23
  12  -3 -21   -0.98    4.90
 -12  -3  21    1.92    5.89
  12  -3 -22   -0.45    5.20
 -12  -3  22    4.78    6.02
  12  -3 -23    2.98    5.15
 -12  -3  23    4.62    7.09
  12  -3 -24   36.67    9.62
 -12  -3  24   26.96   10.36
  12  -3 -25    2.97    5.68
 -12  -3  25   -0.46    6.12
  12   3 -26   -2.96    6.66
 -12  -3  26    2.45    5.69
  12   3 -27    7.22    6.98
 -12  -3  27    2.62    6.94
  12   3 -28    3.50    6.73
 -12  -3  28   12.88    7.19
  12   3 -29   14.66    8.71
 -12  -3  29   -3.76    6.89
 -12  -3  30   10.73    7.64
 -12  -3  31   18.80    8.23
 -12  -3  32    3.23    5.89
  12  -4  -1    4.80    8.70
  12   4  -1   12.05    6.15
 -12  -4   1   11.77   13.38
  12  -4  -2    6.52    8.31
  12   4  -2   18.81    7.39
 -12  -4   2   10.56   11.34
  12  -4  -3    2.04    8.03
  12   4  -3    5.34    6.12
 -12  -4   3   -1.58   10.16
  12  -4  -4   -2.30    7.11
  12   4  -4    4.96    5.18
 -12  -4   4    0.93    9.82
  12  -4  -5    5.04    7.87
  12   4  -5    4.22    5.96
 -12  -4   5   13.18   12.25
  12  -4  -6   32.39   11.59
  12   4  -6   19.08    8.30
 -12  -4   6   35.82   14.35
  12  -4  -7   22.03    9.68
  12   4  -7    3.73    6.97
 -12  -4   7   50.70   15.42
  12  -4  -8   -1.31    7.19
  12   4  -8    2.90    5.20
 -12  -4   8   -9.69   12.91
  12  -4  -9    3.00    6.68
  12   4  -9    8.64    5.73
  12  -4 -10    6.58    6.21
  12   4 -10   13.89    7.24
  12  -4 -11   11.16    7.48
  12   4 -11    2.99    6.26
  12  -4 -12   40.22   10.50
  12   4 -12   23.93    9.03
  12  -4 -13    3.76    6.01
  12   4 -13    3.09    6.25
  12  -4 -14    3.75    5.67
  12   4 -14   -0.68    5.07
 -12  -4  14    5.71    7.03
  12  -4 -15    4.89    5.39
  12   4 -15    9.22    6.45
 -12  -4  15    4.09    7.77
  12  -4 -16    3.81    6.22
  12   4 -16   17.80    7.98
 -12  -4  16   23.81    9.22
  12  -4 -17   13.74    7.45
 -12  -4  17    2.18    6.90
  12  -4 -18    9.72    6.72
 -12  -4  18   22.85    9.20
  12  -4 -19    2.13    5.40
 -12  -4  19   -1.21    5.80
  12  -4 -20   10.03    6.80
 -12  -4  20    9.78    6.70
  12  -4 -21    2.68    5.03
 -12  -4  21    1.29    6.75
  12  -4 -22    5.37    5.85
  12   4 -22    1.84    7.47
 -12  -4  22   23.89    8.62
  12  -4 -23    0.41    5.98
  12   4 -23   -0.32    7.45
 -12  -4  23   -0.00    5.82
  12  -4 -24    5.07    5.25
  12   4 -24    0.14    7.24
 -12  -4  24    2.99    6.63
  12   4 -25   -1.40    6.65
 -12  -4  25    7.65    6.71
  12   4 -26    5.46    8.16
 -12  -4  26    6.90    7.07
  12   4 -27    1.62    7.52
 -12  -4  27   -3.20    7.95
  12   4 -28   -3.26    6.23
 -12  -4  28    3.56    7.01
  12   4 -29   -0.69    6.42
 -12  -4  29   11.86    8.04
  12   4 -30   -3.77    8.10
 -12  -4  30    0.06    7.10
  12  -5  -1    4.44    6.45
  12   5  -1   -1.51    5.44
 -12  -5   1   -5.57   11.87
  12  -5  -2    1.77    7.32
  12   5  -2    2.55    5.69
 -12  -5   2    9.14   10.92
  12  -5  -3   11.21    9.03
  12   5  -3   16.39    7.34
 -12  -5   3   14.17   12.61
  12  -5  -4    1.66    7.25
  12   5  -4    7.38    7.09
 -12  -5   4   12.18   12.14
  12  -5  -5   -3.50    7.13
  12   5  -5   11.61    6.28
 -12  -5   5   -1.68   12.50
  12  -5  -6    1.47    7.20
  12   5  -6   -1.28    4.81
 -12  -5   6   -6.79   10.83
  12  -5  -7    6.27    7.57
  12   5  -7    1.61    5.41
 -12  -5   7    5.66   10.72
  12  -5  -8   17.23   10.06
  12   5  -8   23.79    8.69
 -12  -5   8   18.53   11.82
  12  -5  -9   20.59    9.14
  12   5  -9   15.59    8.15
  12  -5 -10    7.19    8.43
  12   5 -10    8.53    7.12
  12  -5 -11    6.40    7.00
  12   5 -11    4.38    6.25
 -12  -5  11    6.96    6.99
  12  -5 -12    2.94    6.31
  12   5 -12   -2.77    6.16
 -12  -5  12   -0.63    7.66
  12  -5 -13   37.26   10.35
  12   5 -13   17.37    9.39
 -12  -5  13   26.36    9.96
  12  -5 -14   20.24    8.73
  12   5 -14   22.80    9.17
 -12  -5  14   41.69   11.38
  12  -5 -15   -0.48    6.13
 -12  -5  15    0.95    7.57
  12  -5 -16   -4.84    6.52
 -12  -5  16   -2.71    6.57
  12  -5 -17    4.73    5.48
 -12  -5  17   15.61    7.54
  12  -5 -18   11.34    6.49
  12   5 -18   -0.70    6.54
 -12  -5  18   14.71    8.83
  12  -5 -19    1.55    5.38
  12   5 -19    4.59    6.64
 -12  -5  19    1.46    6.87
  12  -5 -20    9.13    6.13
  12   5 -20   -3.16    6.17
 -12  -5  20   11.93    7.19
  12  -5 -21    0.95    5.28
  12   5 -21    4.69    6.53
 -12  -5  21    4.30    6.52
  12  -5 -22   -1.04    4.81
  12   5 -22   -0.25    7.38
 -12  -5  22   -1.33    6.90
  12   5 -23   -0.55    6.87
 -12  -5  23    8.76    7.44
  12   5 -24    2.79    7.69
 -12  -5  24   17.85    8.72
  12   5 -25   -0.74    8.00
 -12  -5  25   12.72    7.49
  12   5 -26   -2.43    7.79
 -12  -5  26   -1.02    6.24
  12   5 -27   -2.33    7.86
 -12  -5  27    0.89    6.29
  12   5 -28   -4.10    7.47
 -12  -5  28    0.96    6.83
  12   5 -29   10.57    8.55
  12   5 -30    4.26    8.03
  12  -6  -1   15.24   10.30
  12   6  -1   14.38    6.88
 -12  -6   1   16.55   13.31
  12  -6  -2    7.22    8.54
  12   6  -2   13.19    6.66
 -12  -6   2    3.35   10.98
  12  -6  -3   17.70    8.91
  12   6  -3    1.36    5.58
 -12  -6   3   -3.82   11.78
  12  -6  -4   -2.28    8.18
  12   6  -4    3.34    6.18
 -12  -6   4   -4.42    9.92
  12  -6  -5   56.81   13.29
  12   6  -5   20.06    8.60
 -12  -6   5   27.22   13.54
  12  -6  -6   11.98    8.98
  12   6  -6   18.16    7.76
 -12  -6   6   10.02   12.22
  12  -6  -7   22.60    9.69
  12   6  -7    8.51    6.43
 -12  -6   7    5.57   11.93
  12  -6  -8   -1.04    7.50
  12   6  -8    7.68    6.72
 -12  -6   8   12.30    7.52
 -12  -6   8   -1.32    9.42
  12  -6  -9   -7.19    8.18
  12   6  -9    3.64    5.47
 -12  -6   9   -0.72    8.04
 -12  -6   9    2.65   11.72
  12  -6 -10    1.64    6.32
  12   6 -10    3.14    6.51
 -12  -6  10   11.83    7.66
  12  -6 -11   44.04   13.48
  12   6 -11   49.17   12.67
 -12  -6  11   58.56   13.79
  12  -6 -12   15.18    7.87
 -12  -6  12    7.20    6.94
  12  -6 -13   -0.60    7.14
 -12  -6  13   -4.01    6.78
  12  -6 -14    0.94    6.23
 -12  -6  14   -0.23    6.48
  12  -6 -15    0.68    6.83
 -12  -6  15    0.82    6.61
  12  -6 -16    9.41    6.12
 -12  -6  16    4.13    6.16
  12  -6 -17   -1.35    5.91
 -12  -6  17    5.53    6.55
  12  -6 -18    1.48    5.57
 -12  -6  18   -0.01    5.11
  12  -6 -19    2.34    5.14
 -12  -6  19   -4.88    6.59
  12  -6 -20   -1.31    5.05
 -12  -6  20   -0.52    6.43
  12  -6 -21   -0.89    5.36
 -12  -6  21   -1.78    6.92
 -12  -6  22    5.78    6.21
 -12  -6  23   -2.55    6.97
  12   6 -24   -1.73    7.35
 -12  -6  24    8.85    7.25
  12   6 -25    5.94    8.51
 -12  -6  25   -2.96    6.19
  12   6 -26   -2.61    8.32
  12   6 -27   -4.74    8.98
  12   6 -28   -2.03    7.56
  12   6 -29   -2.14    7.07
  12  -7  -1    8.98    7.16
  12   7  -1   -1.18    5.28
 -12  -7   1   -0.40    9.56
  12  -7  -2    6.55    7.60
  12   7  -2   10.99    6.30
 -12  -7   2   -3.00   10.59
  12  -7  -3   17.18    9.09
  12   7  -3   13.95    7.45
 -12  -7   3    9.80   11.79
  12  -7  -4   -0.90    7.84
  12   7  -4    5.02    6.59
 -12  -7   4    9.51    7.27
 -12  -7   4   -0.97   10.49
  12  -7  -5    6.87    7.93
  12   7  -5    4.72    6.12
 -12  -7   5   -4.86    7.80
 -12  -7   5    8.34    9.11
  12  -7  -6   -1.80    8.06
  12   7  -6   -0.00    5.08
 -12  -7   6    1.29    5.82
 -12  -7   6    5.92   10.10
  12  -7  -7   -4.91    7.80
  12   7  -7   13.13    7.53
 -12  -7   7    5.59    7.06
 -12  -7   7   -3.55    9.89
  12  -7  -8   -2.79    7.94
 -12  -7   8    1.19    7.62
 -12  -7   8   -0.22    8.70
  12  -7  -9   57.03   13.23
 -12  -7   9   16.12    9.59
 -12  -7   9   27.81   13.93
  12  -7 -10    3.24    7.99
 -12  -7  10    3.54    6.91
  12  -7 -11    0.58    7.14
 -12  -7  11   -1.43    6.32
  12  -7 -12   -1.36    7.51
 -12  -7  12    1.48    5.78
  12  -7 -13    5.60    7.97
 -12  -7  13    8.74    7.73
  12  -7 -14    1.11    6.25
 -12  -7  14   -5.89    7.38
  12  -7 -15    2.70    5.89
 -12  -7  15    2.87    7.64
  12  -7 -16   -2.73    6.30
 -12  -7  16    5.98    6.75
  12  -7 -17    4.25    6.55
 -12  -7  17    8.01    6.68
  12  -7 -18   -1.16    5.99
 -12  -7  18   -4.44    7.04
  12  -7 -19   14.70    7.55
 -12  -7  19   29.17    9.81
 -12  -7  20   -1.56    6.59
 -12  -7  21   -2.01    6.00
 -12  -7  22    4.96    6.28
 -12  -7  23    2.81    6.48
  12  -8  -1   28.41    9.62
  12   8  -1    7.66    7.05
 -12  -8   1   16.64    8.45
 -12  -8   1   10.33   12.34
  12  -8  -2   -2.18    7.37
  12   8  -2   -0.93    5.64
 -12  -8   2    1.88    6.47
 -12  -8   2   10.62   11.38
  12  -8  -3    1.75    7.31
  12   8  -3   -1.26    5.75
 -12  -8   3    1.02    6.87
 -12  -8   3   -3.07   10.12
  12  -8  -4   -1.63    7.24
 -12  -8   4    0.44    6.43
 -12  -8   4    4.08    9.25
  12  -8  -5   29.92    9.87
 -12  -8   5   21.42    9.04
 -12  -8   5   -5.20   10.98
  12  -8  -6    1.90    7.06
 -12  -8   6    1.02    5.56
 -12  -8   6   -1.06    9.53
  12  -8  -7   16.44    9.37
 -12  -8   7    7.86    7.75
 -12  -8   7   26.16   13.15
  12  -8  -8    1.90    7.29
 -12  -8   8   -2.70    6.44
 -12  -8   8    5.15    8.95
  12  -8  -9    6.50    8.02
 -12  -8   9    4.11    6.34
 -12  -8   9    3.84   10.29
  12  -8 -10    0.16    7.36
 -12  -8  10   -3.41    7.44
  12  -8 -11    3.44    8.21
 -12  -8  11    9.98    7.09
  12  -8 -12   -1.09    7.30
 -12  -8  12    6.25    5.53
  12  -8 -13    4.60    7.41
 -12  -8  13   -5.46    7.77
  12  -8 -14    0.65    8.00
 -12  -8  14   -0.25    7.67
  12  -8 -15   19.83    8.85
 -12  -8  15    5.43    8.09
  12  -8 -16    1.04    6.48
 -12  -8  16    6.00    6.70
  12  -8 -17   11.73    8.05
 -12  -8  17    5.16    6.84
 -12  -8  18   -3.08    7.69
 -12  -8  19   -1.84    6.84
 -12  -8  20    1.10    6.37
  12  -9  -1   -0.16    6.99
 -12  -9   1    3.64    6.26
 -12  -9   1    6.16   10.28
  12  -9  -2    5.17    7.23
 -12  -9   2    5.43    7.29
 -12  -9   2    1.27   10.59
  12  -9  -3   34.76   11.83
 -12  -9   3   22.38    8.50
 -12  -9   3    2.10    9.87
  12  -9  -4   -4.30    8.36
 -12  -9   4    0.28    6.65
 -12  -9   4   -1.70   10.44
  12  -9  -5    8.38    8.55
 -12  -9   5   10.85    7.41
 -12  -9   5   -0.62   10.20
  12  -9  -6   -3.62    7.50
 -12  -9   6    7.68    6.94
 -12  -9   6   -2.99    9.81
  12  -9  -7    1.96    7.89
 -12  -9   7    7.92    7.69
 -12  -9   7   -3.98   10.30
  12  -9  -8   10.90    7.34
 -12  -9   8   -6.73    7.16
 -12  -9   8   -0.39    8.59
  12  -9  -9   19.73   10.46
 -12  -9   9   30.47    9.53
  12  -9 -10    0.52    7.72
 -12  -9  10    1.07    5.97
  12  -9 -11   -1.15    7.01
 -12  -9  11   -1.99    5.07
  12  -9 -12   -1.72    7.48
 -12  -9  12    3.87    6.08
  12  -9 -13   10.71    8.53
 -12  -9  13    6.98    7.21
  12  -9 -14    1.77    7.93
 -12  -9  14   -1.95    6.64
  12  -9 -15    8.89    7.96
 -12  -9  15    2.86    6.65
  12  -9 -16    0.50    7.10
 -12  -9  16    1.31    6.48
 -12  -9  17    3.69    6.45
 -12  -9  18    4.49    7.18
  12 -10  -1    0.98    8.33
 -12 -10   1    3.17    7.13
 -12 -10   1    6.23   10.42
  12 -10  -2   -0.00    6.99
 -12 -10   2   -3.53    6.18
 -12 -10   2    0.37    9.42
  12 -10  -3    4.48    7.08
 -12 -10   3    3.52    7.27
 -12 -10   3   -3.93   10.58
  12 -10  -4    0.00    7.57
 -12 -10   4   -1.01    6.37
 -12 -10   4    1.92   10.45
  12 -10  -5    7.77    7.99
 -12 -10   5    4.09    6.29
 -12 -10   5   -1.92   10.87
  12 -10  -6   -4.48    7.62
 -12 -10   6    0.07    7.33
 -12 -10   6    1.15    9.35
  12 -10  -7   -0.61    8.24
 -12 -10   7   16.20    8.72
  12 -10  -8    5.25    7.20
 -12 -10   8   -0.47    6.42
  12 -10  -9    7.39    7.96
 -12 -10   9   12.86    7.40
  12 -10 -10   -3.44    9.74
 -12 -10  10   13.15    6.80
  12 -10 -11    5.49    7.63
 -12 -10  11   14.53    8.19
  12 -10 -12    3.65    7.55
 -12 -10  12    1.28    6.66
  12 -10 -13   -3.09    6.72
 -12 -10  13    1.48    6.49
  12 -10 -14   -1.68    7.24
 -12 -10  14   -5.12    6.51
 -12 -10  15    7.90    6.99
  12 -11  -1   -1.10    6.39
 -12 -11   1   -1.19    6.11
 -12 -11   1   -3.45   10.28
  12 -11  -2   -3.80    8.54
 -12 -11   2   -1.99    6.57
 -12 -11   2   -3.42    9.47
  12 -11  -3    2.34    7.80
 -12 -11   3    4.57    6.94
 -12 -11   3    2.12    8.46
  12 -11  -4   -0.57    6.32
 -12 -11   4    3.38    6.18
  12 -11  -5    3.47    7.01
 -12 -11   5    4.09    6.43
  12 -11  -6   -3.70    7.90
 -12 -11   6    4.61    6.15
  12 -11  -7   -1.91    7.24
 -12 -11   7    6.85    6.56
  12 -11  -8    5.49    8.87
 -12 -11   8   -1.93    6.81
  12 -11  -9    0.53    7.37
 -12 -11   9   10.67    7.71
  12 -11 -10   -3.81    8.68
 -12 -11  10   -3.00    7.12
  12 -11 -11   -4.02    7.78
 -12 -11  11   -2.41    6.95
  12 -11 -12   -1.20    7.17
  12 -12  -1   11.02    8.45
 -12 -12   1    7.45    7.54
  12 -12  -2   -3.98    7.78
 -12 -12   2   -1.30    6.69
  12 -12  -3   -1.45    7.10
 -12 -12   3   -3.68    7.17
  12 -12  -4    0.75    6.73
 -12 -12   4   -3.82    6.78
  12 -12  -5   10.27    8.64
 -12 -12   5    2.28    6.85
  12 -12  -6   -5.39    8.60
 -12 -12   6   -4.25    7.41
  12 -12  -7   12.77    8.49
 -12 -12   7    4.94    6.97
  12 -12  -8    2.07    8.14
 -12 -12   8    0.98    7.30
  12 -12  -9   -2.71    7.67
  12 -12 -10   -5.64    9.26
 -12 -13   1    7.67    7.31
  12 -13  -2   -0.53    8.56
 -12 -13   2   -3.39    7.65
  12 -13  -3   -0.28    8.30
 -12 -13   3    0.01    7.74
  12 -13  -4    0.75    7.04
 -12 -13   4   -2.90    7.01
  12 -13  -5    7.89    8.75
  12 -13  -6    2.49    7.13
  12 -13  -7    2.25    8.41
  12 -13  -8    1.73    7.60
  11   0  -1  151.31   26.95
 -11   0   2   -3.51   11.53
  11   0  -2    3.50    6.33
 -11   0   3    9.51   12.24
  11   0  -3   27.36    8.83
 -11   0   4   -3.64    9.26
  11   0  -4   -2.21    6.36
 -11   0   5  133.45   27.66
  11   0  -5  128.43   23.10
 -11   0   6    1.02    9.16
  11   0  -6   -2.93    6.70
 -11   0   7   11.53   11.14
  11   0  -7   -0.04    5.41
  11   0  -8   -0.00    4.96
  11   0  -9   38.98   10.00
  11   0 -10   -2.80    5.67
  11   0 -11   71.08   14.59
  11   0 -12   -2.00    5.83
  11   0 -13    0.14    5.33
  11   0 -14   -2.10    5.82
  11   0 -15   25.68    8.33
  11   0 -16    1.49    5.40
  11   0 -17   12.05    6.94
  11   0 -18    3.44    5.35
  11   0 -19   14.58    6.45
  11   0 -20    3.47    5.67
  11   0 -21   21.08    7.98
  11   0 -22    1.24    5.25
 -11   0  23   -2.78    6.41
  11   0 -23    2.00    5.75
 -11   0  24    6.13    6.30
  11   0 -24   -1.29    5.27
 -11   0  25   11.80    7.94
 -11   0  26    2.09    6.41
 -11   0  27    6.67    6.37
 -11   0  28    3.05    6.80
 -11   0  29   -0.95    6.14
 -11   1   1  113.30   23.71
  11  -1  -1   84.30   18.38
  11   1  -1   86.02   17.36
 -11   1   2    7.02   11.16
  11  -1  -2   -0.21    6.49
  11   1  -2    2.06    6.44
 -11   1   3   48.05   16.04
  11  -1  -3   54.40   12.08
  11   1  -3   43.00   11.30
 -11  -1   3   32.07   14.72
 -11   1   4   -4.66   11.07
  11  -1  -4   -4.42    7.36
  11   1  -4    0.00    5.97
 -11  -1   4    5.56   10.25
 -11   1   5   -2.28   10.78
  11  -1  -5   16.36    7.33
  11   1  -5    7.28    6.51
 -11  -1   5    7.26   10.17
 -11   1   6   -3.75   10.66
  11  -1  -6    0.01    6.30
  11   1  -6   -1.41    6.06
 -11  -1   6    1.33   10.08
  11  -1  -7   80.91   15.30
  11   1  -7   63.79   14.48
 -11  -1   7   60.51   18.39
  11  -1  -8    1.34    5.28
  11   1  -8    5.94    5.77
 -11  -1   8   -3.69    9.14
  11  -1  -9   26.97    8.54
  11   1  -9   32.04    8.94
  11  -1 -10    2.36    5.06
  11   1 -10   -2.20    4.96
  11  -1 -11    5.59    5.29
  11   1 -11    1.28    5.73
  11  -1 -12    2.38    5.15
  11   1 -12    3.07    5.12
  11  -1 -13   36.75    9.37
  11   1 -13   20.66    8.83
  11  -1 -14   -0.23    5.03
  11   1 -14   -3.21    5.46
  11  -1 -15    2.71    5.11
  11   1 -15    0.55    5.56
  11  -1 -16    7.53    5.39
  11   1 -16   -2.34    5.36
  11  -1 -17    8.42    6.05
  11   1 -17    6.03    5.69
  11  -1 -18    4.69    5.19
  11   1 -18    2.59    5.56
  11  -1 -19   14.72    6.42
  11   1 -19   18.14    7.26
  11  -1 -20    4.40    5.87
  11   1 -20   -1.18    4.82
  11  -1 -21    2.43    5.34
  11   1 -21   -1.33    6.10
 -11  -1  21   -0.52    7.31
  11  -1 -22   -1.10    5.72
  11   1 -22    5.70    6.12
 -11  -1  22   -2.15    6.04
  11  -1 -23   30.84    9.05
 -11  -1  23   21.01   10.10
 -11   1  24   -5.92    7.78
  11  -1 -24    1.62    5.13
 -11  -1  24    3.90    5.76
 -11   1  25    8.79    7.96
  11  -1 -25    4.88    5.29
 -11  -1  25    2.52    6.53
 -11   1  26   -1.66    5.80
 -11  -1  26    2.72    6.80
 -11   1  27    8.29    7.23
 -11  -1  27    4.29    6.27
 -11  -1  28   -1.30    6.27
 -11  -1  29    8.47    6.84
  11   1 -30   -0.59    5.59
 -11  -1  30   -1.38    6.21
  11   1 -31    3.02    5.66
 -11   2   1    6.86   12.75
  11  -2  -1   44.47   10.82
  11   2  -1   28.22    8.77
 -11   2   2   -1.33   10.54
  11  -2  -2    2.55    6.04
  11   2  -2    0.61    5.28
 -11   2   3   20.45   14.44
  11  -2  -3    9.97    7.00
  11   2  -3    4.52    6.03
 -11   2   4    0.03    9.44
  11  -2  -4    0.81    7.35
  11   2  -4    6.34    5.51
  11  -2  -5   59.16   14.98
  11   2  -5   79.00   14.03
 -11  -2   5   40.21   16.55
  11  -2  -6   22.17    8.34
  11   2  -6   13.65    7.11
 -11  -2   6   14.20   12.25
  11  -2  -7    3.35    7.30
  11   2  -7   22.11    7.37
 -11  -2   7   14.20   13.62
  11  -2  -8    9.53    7.38
  11   2  -8   20.00    7.51
 -11  -2   8   19.90   10.97
  11  -2  -9   46.26   10.52
  11   2  -9   29.00    8.97
 -11  -2   9   12.98   12.02
  11  -2 -10    5.14    6.01
  11   2 -10    7.12    5.77
  11  -2 -11   59.73   12.11
  11   2 -11   42.37   11.03
  11  -2 -12    4.17    5.51
  11   2 -12    0.33    5.43
  11  -2 -13   -0.81    5.50
  11   2 -13   -1.38    4.53
  11  -2 -14    4.73    5.80
  11   2 -14    0.37    5.61
  11  -2 -15   30.55    8.32
  11   2 -15   14.24    6.91
  11  -2 -16    5.77    5.41
  11   2 -16    8.75    6.68
  11  -2 -17    5.48    5.55
  11   2 -17    7.60    6.21
  11  -2 -18    1.68    5.48
  11   2 -18   -2.45    5.53
  11  -2 -19   27.48    8.00
  11   2 -19   15.38    7.48
 -11  -2  19   25.92    9.64
  11  -2 -20    1.08    5.39
  11   2 -20    2.01    6.74
 -11  -2  20    2.71    7.14
  11  -2 -21   52.23   10.75
 -11  -2  21   27.08   10.74
  11  -2 -22    2.96    5.88
 -11  -2  22   -3.72    6.79
  11  -2 -23    3.40    6.07
 -11  -2  23    0.27    6.48
  11  -2 -24    2.27    5.23
 -11  -2  24   -0.67    5.87
  11  -2 -25    8.59    5.89
 -11  -2  25    6.22    6.69
 -11   2  26   -3.82    5.96
  11  -2 -26   -0.39    5.80
 -11  -2  26    3.89    5.62
  11  -2 -27   17.54    7.64
 -11  -2  27   24.86    8.90
  11   2 -28   14.28    7.92
 -11  -2  28    1.00    6.12
  11   2 -29   -0.00    5.43
 -11  -2  29    0.55    6.50
  11   2 -30    1.51    6.51
 -11  -2  30    6.48    7.13
  11   2 -31    5.25    7.47
 -11  -2  31   11.90    7.41
 -11   3   1    1.46   11.76
  11  -3  -1    9.03    8.40
  11   3  -1    5.97    5.75
 -11  -3   1    3.78   11.39
 -11   3   2   26.14   15.85
  11  -3  -2   15.24    9.07
  11   3  -2   32.60    7.98
 -11  -3   2   20.50   14.08
  11  -3  -3   98.95   17.50
  11   3  -3   56.75   14.34
 -11  -3   3   89.15   20.65
  11  -3  -4   11.87    7.61
  11   3  -4    8.55    6.15
  11  -3  -5   -0.53    7.19
  11   3  -5    7.27    6.57
  11  -3  -6   15.20    8.83
  11   3  -6   20.24    7.79
  11  -3  -7   37.72   11.65
  11   3  -7   40.74   10.75
  11  -3  -8   10.03    7.24
  11   3  -8    9.63    6.35
 -11  -3   8    1.56   10.14
  11  -3  -9   21.79    8.62
  11   3  -9   13.51    6.51
 -11  -3   9   -0.01    8.50
  11  -3 -10    4.10    6.40
  11   3 -10    5.75    5.80
 -11  -3  10    9.99   11.54
  11  -3 -11   16.84    7.37
  11  -3 -12   11.14    6.79
  11   3 -12    4.60    6.67
  11  -3 -13    6.88    5.84
  11   3 -13   16.63    7.31
  11  -3 -14    4.16    6.10
  11   3 -14    0.63    5.50
  11  -3 -15   -0.49    5.97
  11   3 -15    6.47    5.33
  11  -3 -16    0.91    5.00
  11   3 -16    0.15    5.38
 -11  -3  16    6.65    8.00
  11  -3 -17   12.11    6.52
  11   3 -17    0.90    6.36
 -11  -3  17   17.66    8.36
  11  -3 -18    4.70    5.92
  11   3 -18   10.65    7.42
 -11  -3  18    7.06    6.97
  11  -3 -19   18.17    7.15
 -11  -3  19    5.45    6.94
  11  -3 -20    6.61    5.46
 -11  -3  20    3.93    7.16
  11  -3 -21    3.63    5.81
 -11  -3  21   -1.82    6.87
  11  -3 -22    6.50    5.71
 -11  -3  22    1.55    5.33
  11  -3 -23   26.23    8.45
 -11  -3  23   20.72    9.71
  11  -3 -24    1.54    5.48
 -11  -3  24    8.01    6.78
  11  -3 -25    8.18    5.75
  11   3 -25    4.32    6.76
 -11  -3  25    3.22    7.39
  11   3 -26   -4.38    8.30
 -11  -3  26   -3.85    5.85
  11   3 -27    6.23    7.05
 -11  -3  27    4.94    6.55
  11   3 -28   11.24    8.17
 -11  -3  28   11.55    7.43
  11   3 -29    4.74    6.99
 -11  -3  29    2.25    6.39
  11   3 -30    0.80    7.44
 -11  -3  30    7.10    6.53
  11   3 -31   -1.79    7.69
 -11  -3  31    0.84    6.16
 -11  -3  32    0.21    5.86
 -11  -3  33    7.24    6.49
  11  -4  -1   43.69   11.77
  11   4  -1   41.93   10.15
 -11  -4   1   24.89   13.18
  11  -4  -2    1.24    7.44
  11   4  -2    2.54    5.36
 -11  -4   2   -0.01   10.36
  11  -4  -3    2.86    7.57
  11   4  -3   18.74    6.91
 -11  -4   3   14.35   11.67
  11  -4  -4   12.26    7.94
  11   4  -4    4.14    5.10
 -11  -4   4    3.13   10.13
  11  -4  -5   36.76   12.63
  11   4  -5   60.49   12.05
 -11  -4   5   48.88   16.22
  11  -4  -6    7.75    8.18
  11   4  -6   26.86    7.93
  11  -4  -7    9.25    7.85
  11   4  -7   12.29    6.10
  11  -4  -8    6.00    6.49
  11   4  -8    4.32    6.25
  11  -4  -9   47.70   12.68
  11   4  -9   50.46   11.47
  11  -4 -10    7.70    6.94
  11   4 -10   12.10    6.62
  11  -4 -11   29.01   10.02
  11   4 -11   26.83    8.35
  11  -4 -12    1.28    5.47
  11   4 -12    3.60    5.67
  11  -4 -13   -4.70    5.99
  11   4 -13   -4.75    6.05
  11  -4 -14    1.53    4.97
  11   4 -14    4.84    5.95
 -11  -4  14    7.46    7.68
  11  -4 -15    6.37    6.02
  11   4 -15   15.31    7.66
 -11  -4  15   32.52    9.96
  11  -4 -16    3.66    5.21
 -11  -4  16   14.37    8.28
  11  -4 -17    1.21    5.45
 -11  -4  17   -6.45    6.64
  11  -4 -18   -0.51    5.03
 -11  -4  18   -1.06    6.71
  11  -4 -19    1.31    5.12
 -11  -4  19    4.19    6.24
  11  -4 -20   15.54    6.47
 -11  -4  20    4.46    7.01
  11  -4 -21   10.44    6.71
  11   4 -21   10.95    7.91
 -11  -4  21   31.09    9.49
  11  -4 -22    8.38    6.40
  11   4 -22   11.15    8.58
 -11  -4  22    4.56    6.21
  11  -4 -23    1.92    5.56
  11   4 -23    0.79    7.04
 -11  -4  23   -0.00    6.08
  11  -4 -24    0.92    5.11
  11   4 -24   -4.52    7.35
 -11  -4  24    5.79    7.16
  11   4 -25   18.12    9.72
 -11  -4  25   11.24    8.67
  11   4 -26    1.94    8.06
 -11  -4  26   18.27    8.28
  11   4 -27   11.33    8.48
 -11  -4  27    5.35    6.79
  11   4 -28    1.94    7.19
 -11  -4  28    5.98    6.16
  11   4 -29   -2.75    6.87
 -11  -4  29    5.25    6.78
  11   4 -30    1.82    6.46
 -11  -4  30   -2.56    6.28
  11   4 -31    2.83    6.93
 -11  -4  31    1.48    6.05
 -11  -4  32   -1.37    5.71
 -11  -4  33    5.63    7.96
 -11  -4  34   -1.37    5.51
  11  -5  -1    8.20    7.59
  11   5  -1    1.51    4.97
 -11  -5   1   -1.66   11.34
  11  -5  -2   44.16   13.04
  11   5  -2   48.88   11.41
 -11  -5   2   41.20   15.22
  11  -5  -3   32.80   11.83
  11   5  -3   56.35   10.96
 -11  -5   3   26.59   14.33
  11  -5  -4    0.09    7.35
  11   5  -4    0.00    5.15
 -11  -5   4    4.35   10.70
  11  -5  -5    2.35    7.47
  11   5  -5    0.08    5.04
 -11  -5   5    2.04   10.54
  11  -5  -6   10.19    8.63
  11   5  -6    2.78    5.82
 -11  -5   6   19.12   12.35
  11  -5  -7   36.50   11.83
  11   5  -7   34.67    9.77
 -11  -5   7   39.44   14.38
  11  -5  -8    6.37    7.27
  11   5  -8   13.72    6.87
 -11  -5   8   25.82   12.31
  11  -5  -9   29.26   10.02
  11   5  -9   18.96    8.53
 -11  -5   9    3.01    9.99
  11  -5 -10   -0.62    6.21
  11   5 -10    2.20    6.16
  11  -5 -11    1.29    7.30
  11   5 -11   -1.17    5.71
 -11  -5  11    8.29    7.34
  11  -5 -12   26.93    9.02
  11   5 -12   15.50    8.20
 -11  -5  12   24.26    9.80
  11  -5 -13    9.18    7.76
  11   5 -13   32.72    9.16
 -11  -5  13   46.55   11.11
  11  -5 -14   -2.77    6.18
 -11  -5  14    7.71    6.97
  11  -5 -15    5.79    6.13
 -11  -5  15    2.67    5.84
  11  -5 -16    1.66    5.82
 -11  -5  16   -2.86    6.84
  11  -5 -17    8.87    6.21
  11   5 -17    1.60    5.96
 -11  -5  17    1.11    6.08
  11  -5 -18   17.31    6.67
  11   5 -18    2.91    6.49
 -11  -5  18   10.02    8.35
  11  -5 -19   26.25    8.22
  11   5 -19   12.61    8.19
 -11  -5  19   22.11    9.23
  11  -5 -20    1.12    5.02
  11   5 -20   -0.12    6.18
 -11  -5  20   -0.39    5.07
  11  -5 -21   -1.87    5.44
  11   5 -21   -1.30    6.50
 -11  -5  21    6.65    7.13
  11  -5 -22    1.26    5.32
  11   5 -22    8.25    7.08
 -11  -5  22   13.29    8.13
  11   5 -23   15.01    9.25
 -11  -5  23   13.67    7.86
  11   5 -24   -3.08    6.92
 -11  -5  24   -2.26    6.31
  11   5 -25    1.32    7.54
 -11  -5  25    7.01    7.18
  11   5 -26    3.63    7.29
 -11  -5  26    4.14    6.82
  11   5 -27    0.29    7.18
 -11  -5  27   -4.67    7.46
  11   5 -28    5.33    7.35
 -11  -5  28    4.33    7.21
  11   5 -29   -0.17    7.12
 -11  -5  29    8.81    7.40
  11   5 -30   -3.56    7.31
 -11  -5  30   -0.78    5.70
  11   5 -31   -4.57    8.50
 -11  -5  31   -0.37    6.22
 -11  -5  32    2.52    5.83
  11  -6  -1   39.65   11.78
  11   6  -1   47.66   10.42
 -11  -6   1   11.95   13.33
  11  -6  -2   -0.08    6.69
  11   6  -2    2.29    5.30
 -11  -6   2    0.34   10.65
  11  -6  -3    6.10    8.02
  11   6  -3    0.23    5.34
 -11  -6   3    7.67   10.03
  11  -6  -4   24.81    9.96
  11   6  -4   14.22    6.71
 -11  -6   4   15.41   12.58
  11  -6  -5    1.04    7.23
  11   6  -5   24.59    7.88
 -11  -6   5    7.26   10.32
  11  -6  -6   17.82    9.83
  11   6  -6   29.74    8.57
 -11  -6   6   32.16   14.11
  11  -6  -7    5.49    7.67
  11   6  -7   17.57    6.66
 -11  -6   7    1.06    7.96
 -11  -6   7    3.73   10.44
  11  -6  -8    7.92    8.06
  11   6  -8    3.05    5.53
 -11  -6   8   14.62    7.91
 -11  -6   8    6.90   10.69
  11  -6  -9    7.37    7.22
  11   6  -9    0.41    6.08
 -11  -6   9   12.86    7.79
 -11  -6   9   -4.03   10.73
  11  -6 -10   21.96   10.23
  11   6 -10   16.81    7.79
 -11  -6  10   21.62    7.83
 -11  -6  10    2.23    9.87
  11  -6 -11   15.78    8.15
 -11  -6  11   21.32    7.86
 -11  -6  11    3.51    9.82
  11  -6 -12    1.29    8.04
 -11  -6  12    5.68    6.66
  11  -6 -13    4.80    8.09
 -11  -6  13    4.94    6.05
  11  -6 -14   10.69    7.67
 -11  -6  14   20.01    8.11
  11  -6 -15    1.39    6.75
 -11  -6  15   13.79    7.56
  11  -6 -16    9.11    6.80
  11   6 -16    8.70    7.46
 -11  -6  16   14.74    7.54
  11  -6 -17   -0.31    5.21
  11   6 -17   -1.58    6.70
 -11  -6  17    2.59    7.21
  11  -6 -18    0.97    5.59
  11   6 -18    2.90    7.36
 -11  -6  18    9.62    7.25
  11  -6 -19    3.03    6.11
  11   6 -19    6.02    7.82
 -11  -6  19    5.02    6.61
  11  -6 -20    8.85    6.09
  11   6 -20    4.29    7.87
 -11  -6  20    5.62    7.03
  11  -6 -21   11.69    6.88
  11   6 -21    9.94    8.21
 -11  -6  21    7.95    6.95
  11   6 -22    2.63    6.36
 -11  -6  22    3.00    6.19
  11   6 -23    3.87    6.43
 -11  -6  23   -0.10    7.47
  11   6 -24    2.20    6.77
 -11  -6  24   -1.54    5.69
  11   6 -25    2.10    7.53
 -11  -6  25    0.69    6.73
  11   6 -26   -0.15    7.88
 -11  -6  26    7.53    7.09
  11   6 -27    3.13    9.58
 -11  -6  27   -0.03    6.33
  11   6 -28    2.95    7.09
 -11  -6  28   -2.85    6.55
  11   6 -29   -1.99    6.97
 -11  -6  29    9.47    6.86
  11   6 -30   11.33    9.13
  11   6 -31    1.78    8.36
  11  -7  -1    4.41    7.44
  11   7  -1    4.60    5.52
 -11  -7   1   10.56   10.60
  11  -7  -2   18.30    8.98
  11   7  -2   21.53    7.78
 -11  -7   2   11.45   10.27
  11  -7  -3   -2.98    7.48
  11   7  -3   -4.03    5.96
 -11  -7   3    6.09    7.06
 -11  -7   3   -0.00   10.17
  11  -7  -4    5.00    8.31
  11   7  -4   13.58    7.10
 -11  -7   4   16.16    8.71
 -11  -7   4   -7.92   11.33
  11  -7  -5    0.18    6.71
  11   7  -5    1.53    5.13
 -11  -7   5   -1.32    6.37
 -11  -7   5    3.87   10.28
  11  -7  -6    3.33    8.21
  11   7  -6   16.42    7.54
 -11  -7   6   26.86    9.16
 -11  -7   6   41.67   13.33
  11  -7  -7    0.67    8.31
 -11  -7   7   -5.19    6.49
 -11  -7   7   -0.11    9.76
  11  -7  -8   24.64   12.30
 -11  -7   8   63.03   12.94
 -11  -7   8   49.91   15.34
  11  -7  -9   22.84   10.62
 -11  -7   9   34.67   10.27
 -11  -7   9   23.14   13.26
  11  -7 -10    0.92    7.43
 -11  -7  10   -2.82    6.43
 -11  -7  10   -0.01    9.92
  11  -7 -11    3.57    7.46
 -11  -7  11   -3.33    5.81
 -11  -7  11    2.40    9.59
  11  -7 -12   29.95   10.33
 -11  -7  12   27.71    9.99
  11  -7 -13   11.30    7.77
 -11  -7  13   -0.27    6.53
  11  -7 -14   14.04    7.38
 -11  -7  14    0.38    6.14
  11  -7 -15   -2.70    6.35
 -11  -7  15    3.66    6.60
  11  -7 -16   -2.11    5.88
 -11  -7  16    6.35    7.22
  11  -7 -17    2.68    6.28
 -11  -7  17   18.11    7.58
  11  -7 -18   27.34    8.50
 -11  -7  18   26.18    9.54
  11  -7 -19    3.04    5.80
 -11  -7  19    6.91    6.60
 -11  -7  20   -0.39    6.22
 -11  -7  21   -1.51    6.24
 -11  -7  22   11.16    8.52
 -11  -7  23   -2.62    6.72
  11   7 -24   13.67    9.12
 -11  -7  24    0.90    5.96
  11   7 -25    4.30    7.18
 -11  -7  25    2.51    5.82
  11   7 -26   -0.80    7.00
 -11  -7  26   -2.10    6.51
  11   7 -27    5.28    8.97
 -11  -7  27    1.00    6.64
  11   7 -28    7.22    8.12
  11   7 -29    4.82    7.58
  11   7 -30   -1.35    8.65
  11   7 -31    6.35    7.06
  11  -8  -1   -5.57    7.29
  11   8  -1    5.28    6.03
 -11  -8   1   -0.73    5.89
 -11  -8   1   -1.44    8.21
  11  -8  -2   21.30    9.12
 -11  -8   2   -3.59    7.58
 -11  -8   2   -1.55    9.06
  11  -8  -3   10.34    7.95
 -11  -8   3    2.46    6.54
 -11  -8   3   -3.73   10.63
  11  -8  -4   29.91   10.92
 -11  -8   4   51.43   11.13
 -11  -8   4    5.64   10.79
  11  -8  -5   -4.18    8.26
 -11  -8   5    2.97    6.21
 -11  -8   5    4.66    9.93
  11  -8  -6   34.57   10.71
 -11  -8   6   21.66    9.49
 -11  -8   6   21.02   11.85
  11  -8  -7   11.39    7.98
 -11  -8   7   -5.64    7.68
 -11  -8   7   -5.13   10.14
  11  -8  -8   -4.76    8.46
 -11  -8   8   10.12    7.05
 -11  -8   8   -3.24   10.99
  11  -8  -9    8.60    7.77
 -11  -8   9    7.98    6.46
 -11  -8   9    5.49    9.07
  11  -8 -10   16.12    9.16
 -11  -8  10   18.70    8.01
 -11  -8  10   13.03   11.35
  11  -8 -11   -3.05    7.25
 -11  -8  11    2.02    7.52
  11  -8 -12    7.39    7.88
 -11  -8  12   -0.61    4.93
  11  -8 -13   -1.07    6.70
 -11  -8  13    2.76    5.72
  11  -8 -14    2.11    6.58
 -11  -8  14   -4.11    7.38
  11  -8 -15    4.23    7.43
 -11  -8  15   11.30    6.75
  11  -8 -16    8.19    7.51
 -11  -8  16   38.22    9.82
  11  -8 -17   -0.46    6.98
 -11  -8  17   -1.18    5.73
 -11  -8  18   -5.54    7.66
 -11  -8  19    1.68    6.46
 -11  -8  20    5.92    6.87
 -11  -8  21    0.36    6.83
 -11  -8  22    4.69    6.73
 -11  -8  23   -5.38    7.87
 -11  -8  24    3.30    6.95
 -11  -8  25   -0.99    6.21
  11  -9  -1    1.16    7.23
 -11  -9   1   -1.29    6.28
 -11  -9   1    1.50    9.35
  11  -9  -2   52.29   13.40
 -11  -9   2   52.68   12.44
 -11  -9   2   14.27   12.46
  11  -9  -3    3.50    7.06
 -11  -9   3   -0.65    6.55
 -11  -9   3   -0.37   10.36
  11  -9  -4    7.94    8.26
 -11  -9   4   13.68    7.33
 -11  -9   4    1.99   11.26
  11  -9  -5   -5.67    8.55
 -11  -9   5    1.33    6.53
 -11  -9   5   -4.64    9.09
  11  -9  -6    0.76    6.46
 -11  -9   6    6.69    7.05
 -11  -9   6    5.56    9.81
  11  -9  -7    2.56    6.32
 -11  -9   7   -1.53    6.04
 -11  -9   7    1.75    8.51
  11  -9  -8   35.52   11.54
 -11  -9   8   40.45   11.43
  11  -9  -9   -2.76    7.84
 -11  -9   9    6.19    7.04
  11  -9 -10    4.87    6.97
 -11  -9  10   -3.49    6.66
  11  -9 -11   -0.84    6.82
 -11  -9  11   -1.93    5.62
  11  -9 -12   17.24    9.12
 -11  -9  12   17.12    7.30
  11  -9 -13   12.44    8.90
 -11  -9  13    2.37    6.45
  11  -9 -14   11.83    7.75
 -11  -9  14    2.16    6.68
  11  -9 -15   -1.45    6.81
 -11  -9  15   -4.57    7.44
  11  -9 -16    1.59    7.11
 -11  -9  16   -1.48    6.36
 -11  -9  17    5.46    7.09
 -11  -9  18   28.24    9.87
 -11  -9  19    8.62    6.21
 -11  -9  20    0.85    5.97
 -11  -9  21   -2.55    7.74
 -11  -9  22   -1.99    6.80
  11 -10  -1   -2.53    8.25
 -11 -10   1   -0.56    5.68
 -11 -10   1   -2.40    8.95
  11 -10  -2   -1.38    7.63
 -11 -10   2    4.48    5.97
 -11 -10   2   -1.69    9.17
  11 -10  -3    3.26    6.78
 -11 -10   3   -1.22    6.38
 -11 -10   3   -4.43    9.39
  11 -10  -4    3.49    7.77
 -11 -10   4   14.18    7.31
 -11 -10   4   10.19    9.42
  11 -10  -5    0.75    7.15
 -11 -10   5   -3.42    7.37
 -11 -10   5   -0.63    8.68
  11 -10  -6   21.22   10.05
 -11 -10   6   19.84    8.78
  11 -10  -7   -5.57    7.93
 -11 -10   7   -4.89    7.75
  11 -10  -8    7.08    7.77
 -11 -10   8    3.99    6.21
  11 -10  -9    0.89    7.57
 -11 -10   9   -0.61    5.51
  11 -10 -10   17.81    9.51
 -11 -10  10   10.23    7.60
  11 -10 -11   -4.19    7.54
 -11 -10  11    0.26    6.67
  11 -10 -12   -3.14    7.76
 -11 -10  12    4.32    6.86
  11 -10 -13    8.64    7.56
 -11 -10  13   -5.26    7.42
  11 -10 -14    6.32    8.62
 -11 -10  14   13.95    7.74
 -11 -10  15   -1.55    6.12
 -11 -10  16   14.04    8.92
 -11 -10  17    2.78    6.74
 -11 -10  18   -0.89    5.98
 -11 -10  19    4.10    5.98
  11 -11  -1   -0.50    6.83
 -11 -11   1    3.73    6.52
 -11 -11   1   -0.35    9.28
  11 -11  -2    9.90    8.74
 -11 -11   2   13.55    7.76
  11 -11  -3   -0.24    6.21
 -11 -11   3    1.91    6.99
  11 -11  -4   16.01    9.59
 -11 -11   4   -1.23    6.71
  11 -11  -5    6.07    7.34
 -11 -11   5    0.66    6.66
  11 -11  -6    5.61    6.97
 -11 -11   6   -3.65    6.27
  11 -11  -7    0.13    7.24
 -11 -11   7   -1.26    6.29
  11 -11  -8   18.52    9.98
 -11 -11   8   15.33    7.94
  11 -11  -9   -0.65    6.11
 -11 -11   9   13.29    7.42
  11 -11 -10   -4.84    7.04
 -11 -11  10   -0.00    5.92
  11 -11 -11   -1.17    7.55
 -11 -11  11    2.83    5.99
  11 -11 -12   10.80    8.39
 -11 -11  12    0.43    6.33
 -11 -11  13   -5.27    7.21
 -11 -11  14   18.30    8.83
 -11 -11  15   -1.65    6.56
 -11 -11  16   -2.34    6.92
  11 -12  -1    1.56    7.39
 -11 -12   1    1.89    5.90
  11 -12  -2    0.86    7.13
 -11 -12   2    5.08    6.54
  11 -12  -3    5.16    8.32
 -11 -12   3   -2.85    6.29
  11 -12  -4   -1.21    6.61
 -11 -12   4    4.58    6.93
  11 -12  -5    4.16    7.89
 -11 -12   5   -0.93    5.52
  11 -12  -6    2.21    6.85
 -11 -12   6    4.12    5.96
  11 -12  -7   -2.88    8.00
 -11 -12   7   -2.51    6.68
  11 -12  -8   -3.66    6.83
 -11 -12   8    5.29    7.31
  11 -12  -9   16.67    8.80
 -11 -12   9    3.98    7.04
  11 -12 -10    5.45    8.31
 -11 -12  10   18.62    8.52
 -11 -12  11   -0.29    6.99
 -11 -12  12   -1.50    7.01
 -11 -12  13    8.29    8.42
  11 -13  -1   -1.41    8.74
 -11 -13   1    6.54    6.62
  11 -13  -2   -3.42    7.18
 -11 -13   2    6.13    7.68
  11 -13  -3    4.91    7.57
 -11 -13   3   -2.40    7.70
  11 -13  -4    7.29    8.22
 -11 -13   4    7.44    6.40
  11 -13  -5    2.86    8.19
 -11 -13   5   -0.48    5.91
  11 -13  -6   -3.83    7.54
 -11 -13   6   -3.46    6.35
  11 -13  -7   -3.09    7.96
 -11 -13   7    0.67    5.57
  11 -13  -8   12.86    9.06
 -11 -13   8    9.83    7.89
  11 -13  -9   -7.31    8.97
 -11 -13   9    1.09    6.47
  11 -14  -1   -4.23    8.07
 -11 -14   1   -3.34    6.52
  11 -14  -2    4.22    7.85
 -11 -14   2   -2.10    6.90
  11 -14  -3   -3.07    8.12
 -11 -14   3    4.83    6.61
  11 -14  -4    0.21    8.14
 -11 -14   4    2.65    5.96
  11 -14  -5   25.03   10.36
 -11 -14   5    7.89    6.84
  11 -14  -6   -1.43    7.68
 -11 -14   6   -2.03    5.99
  11 -14  -7   -3.44    6.62
 -11 -15   1    1.01    6.52
 -11 -15   2   -4.22    7.20
  11 -15  -4    1.07    8.26
  11 -15  -5    2.80    7.28
 -10   0   1    3.74    9.95
  10   0  -1    7.74    6.12
 -10   0   2   30.07   14.15
  10   0  -2   35.63   10.08
 -10   0   3    1.84   10.59
  10   0  -3   -1.90    5.59
 -10   0   4  134.42   29.72
  10   0  -4  154.04   25.92
 -10   0   5   -5.16   10.71
  10   0  -5    0.79    5.86
 -10   0   6   23.35   12.85
  10   0  -6   27.82    8.44
 -10   0   7    1.47    9.41
  10   0  -7    0.22    5.39
 -10   0   8   19.65   11.82
  10   0  -8    3.49    5.98
 -10   0   9    0.94    8.91
  10   0  -9   -1.49    5.70
  10   0  -9   -3.64   10.53
 -10   0  10  134.81   26.80
  10   0 -10  119.75   21.95
  10   0 -11   -0.00    5.22
  10   0 -12   -3.71    5.78
  10   0 -13   -1.51    5.32
  10   0 -14   25.18    7.74
  10   0 -15   -1.06    4.71
  10   0 -16   18.07    7.11
  10   0 -17    0.75    4.83
  10   0 -18   32.12    8.86
  10   0 -19   -1.62    5.06
  10   0 -20   52.28   11.76
  10   0 -21    2.74    5.54
 -10   0  22   -1.39    6.10
  10   0 -22    1.11    4.85
 -10   0  23   -0.63    6.02
  10   0 -23   -3.78    5.61
 -10   0  24    1.77    6.52
 -10   0  25    1.91    5.86
 -10   0  26   46.98   11.69
 -10   0  27    1.07    5.32
 -10   0  28    2.88    5.96
 -10   0  29    4.34    5.17
  10   0 -32    8.32    6.87
 -10   1   1   -3.68    9.46
  10  -1  -1   -5.84    8.16
  10   1  -1   -2.16    6.58
 -10  -1   1    1.07   10.08
 -10   1   2  120.96   28.42
  10  -1  -2  116.19   25.15
  10   1  -2  168.99   25.50
 -10  -1   2  177.66   30.42
 -10   1   3   11.50   10.51
  10  -1  -3    7.98    7.23
  10   1  -3    6.27    5.24
 -10  -1   3   12.15    9.71
 -10   1   4    7.34   11.33
  10  -1  -4   -2.70    6.91
  10   1  -4    3.47    5.96
 -10  -1   4    6.77   10.37
 -10   1   5    8.16   10.35
  10  -1  -5    6.26    6.06
  10   1  -5   30.22    8.15
 -10  -1   5    4.10    9.93
 -10   1   6   60.42   18.98
  10  -1  -6   80.47   16.19
  10   1  -6   70.28   14.57
 -10  -1   6   88.18   20.43
 -10   1   7    2.41   10.15
  10  -1  -7   14.74    6.81
  10  -1  -7    9.87   10.71
  10   1  -7    2.95    5.95
 -10  -1   7    5.91   11.49
 -10   1   8   56.33   17.11
  10  -1  -8   58.09   13.78
  10  -1  -8   56.75   17.78
  10   1  -8   73.99   13.70
 -10  -1   8   66.85   17.48
 -10   1   9   -5.98    9.52
  10  -1  -9    0.59    5.19
  10   1  -9   -3.90    5.63
 -10  -1   9   -2.52    9.88
  10  -1 -10    4.18    5.33
  10   1 -10    5.85    5.68
 -10  -1  10    3.04   10.12
  10  -1 -11    6.35    5.48
  10   1 -11    0.41    4.64
 -10  -1  11   12.74   10.42
  10  -1 -12   68.39   14.95
  10   1 -12   89.36   15.65
  10  -1 -13   -1.25    5.02
  10   1 -13   -0.70    4.33
  10  -1 -14    4.70    5.65
  10   1 -14    6.86    5.38
  10  -1 -15    1.63    4.78
  10   1 -15    2.29    5.58
  10  -1 -16   20.36    7.44
  10   1 -16   20.92    7.23
  10  -1 -17   -1.07    4.89
  10   1 -17    2.73    4.77
  10  -1 -18   52.02   10.94
  10   1 -18   36.88   10.25
  10  -1 -19   -4.09    5.09
  10   1 -19   -2.65    5.90
  10  -1 -20   -0.31    5.88
  10   1 -20    5.30    5.68
 -10  -1  20   -0.00    5.08
  10  -1 -21   -1.10    5.50
  10   1 -21   -2.55    5.73
 -10  -1  21    3.22    5.78
  10  -1 -22  102.99   16.55
 -10  -1  22   56.95   15.75
 -10   1  23    1.76    5.16
  10  -1 -23   -1.44    5.79
 -10  -1  23   -0.39    5.49
 -10   1  24   -4.81    6.97
  10  -1 -24    4.17    5.05
 -10  -1  24    6.53    7.07
 -10   1  25    3.59    6.07
 -10  -1  25   -2.03    6.08
 -10   1  26    3.22    6.03
 -10  -1  26    7.56    6.55
 -10   1  27   -1.79    5.67
 -10  -1  27   -4.29    6.37
 -10   1  28   11.22    6.73
 -10  -1  28   10.53    6.92
  10   1 -29   -0.60    6.79
 -10  -1  29    2.59    5.99
  10   1 -30   11.43    7.86
 -10  -1  30    3.41    6.17
  10   1 -31    1.37    6.13
  10   1 -32    7.13    7.01
  10   1 -33   -3.54    6.23
 -10   2   1    0.64   10.97
  10  -2  -1    0.76    7.88
  10   2  -1    6.77    5.80
 -10  -2   1    0.20    9.40
 -10   2   2   -2.28   11.97
  10  -2  -2   -1.75    6.34
  10   2  -2    3.07    5.58
 -10  -2   2   -2.80    9.76
 -10   2   3   -5.77   10.64
  10  -2  -3   -3.71    7.65
  10   2  -3    0.61    5.76
 -10  -2   3    0.75    9.07
 -10   2   4   52.74   24.59
  10  -2  -4  190.89   26.03
  10   2  -4  173.12   24.21
 -10  -2   4  120.38   26.92
 -10   2   5   53.39   15.44
  10  -2  -5   32.16   11.41
  10   2  -5   55.73   11.63
 -10  -2   5   58.82   16.55
 -10   2   6   10.60   13.16
  10  -2  -6   43.63   10.88
  10  -2  -6   35.36   14.74
  10   2  -6   37.07    8.99
 -10  -2   6   15.21   11.60
 -10   2   7    7.24   10.71
  10  -2  -7   -0.00    5.71
  10  -2  -7   11.26   10.05
  10   2  -7    8.32    6.12
 -10  -2   7    5.46    8.98
  10  -2  -8   11.37    7.28
  10   2  -8   15.54    6.68
 -10  -2   8   19.84   11.25
  10  -2  -9    4.30    6.75
  10   2  -9   16.72    6.68
 -10  -2   9    4.37    9.09
  10  -2 -10  105.58   18.17
  10   2 -10   87.76   17.11
 -10  -2  10   75.13   20.65
  10  -2 -11    0.00    4.94
  10   2 -11    3.46    5.95
 -10  -2  11    3.75    9.53
  10  -2 -12    2.14    4.58
  10   2 -12   -2.03    4.70
  10  -2 -13    0.43    4.65
  10   2 -13    4.77    5.06
  10  -2 -14   35.61    9.34
  10   2 -14   30.42    8.91
  10  -2 -15   14.00    6.74
  10   2 -15   10.27    6.49
  10  -2 -16   10.98    6.40
  10   2 -16    6.30    5.15
  10  -2 -17    0.24    4.78
  10   2 -17   -1.18    5.39
  10  -2 -18    7.96    5.75
 -10  -2  18   10.54    7.08
  10  -2 -19    3.51    5.64
  10   2 -19    5.07    6.35
 -10  -2  19    2.15    5.75
  10  -2 -20   57.12   12.01
 -10  -2  20   48.42   12.93
  10  -2 -21   -1.49    4.94
 -10  -2  21    2.29    5.85
  10  -2 -22    0.65    3.94
 -10  -2  22   -1.18    6.40
  10  -2 -23   -2.19    4.90
 -10  -2  23   -2.47    6.96
  10  -2 -24   19.72    7.44
 -10  -2  24   22.15    8.51
 -10   2  25    0.50    5.88
  10  -2 -25    0.04    5.65
 -10  -2  25    6.69    7.28
 -10   2  26   26.80    8.63
  10  -2 -26   20.83    7.82
  10   2 -26   13.26    7.71
 -10  -2  26   11.53    8.08
  10   2 -27    1.22    5.16
 -10  -2  27   -0.18    4.35
  10   2 -28    8.36    6.25
 -10  -2  28    7.47    6.40
  10   2 -29    2.04    5.99
 -10  -2  29   -3.49    6.75
  10   2 -30   -2.39    7.29
 -10  -2  30    6.15    6.49
  10   2 -31    0.18    6.58
 -10  -2  31    0.05    5.39
  10   2 -32    3.30    5.89
 -10  -2  32   -3.05    6.32
  10   2 -33   -0.30    6.50
 -10   3   1   -6.25   12.15
  10  -3  -1   11.20    9.22
  10   3  -1   23.05    7.24
 -10   3   2  108.12   25.70
  10  -3  -2  117.83   22.61
  10   3  -2  120.28   20.80
 -10   3   3   44.05   16.21
  10  -3  -3   46.60   12.39
  10   3  -3   43.41   10.43
 -10   3   4    3.45   10.53
  10  -3  -4   -1.25    7.15
  10  -3  -4    2.40   10.58
  10   3  -4    3.78    4.87
 -10  -3   4    3.50    9.99
 -10   3   5    7.96   11.24
  10  -3  -5   12.05    8.15
  10  -3  -5    1.76   10.89
  10   3  -5   17.98    6.61
 -10  -3   5   11.06   10.24
  10  -3  -6   35.50   10.19
  10   3  -6   30.33    8.62
 -10  -3   6   23.13   13.39
  10  -3  -7   21.21    8.51
  10   3  -7    7.75    6.17
 -10  -3   7    4.96   10.25
  10  -3  -8   67.17   15.51
  10   3  -8   83.11   15.02
 -10  -3   8   59.61   18.25
  10  -3  -9   10.35    6.37
  10   3  -9    2.63    5.50
 -10  -3   9   -0.82   10.30
  10  -3 -10    2.29    6.06
  10   3 -10    7.52    5.48
 -10  -3  10    0.97   10.64
  10  -3 -11    1.06    6.12
  10   3 -11   25.29    7.38
 -10  -3  11    9.71    9.79
  10  -3 -12   63.49   12.28
  10   3 -12   40.20   10.70
 -10  -3  12   33.02   13.61
  10  -3 -13    0.53    5.06
  10   3 -13    6.37    5.68
  10  -3 -14    8.12    5.75
  10   3 -14    0.77    5.36
  10  -3 -15    7.42    5.39
  10   3 -15    2.13    6.14
 -10  -3  15   12.45    8.00
  10  -3 -16   38.62    9.20
  10   3 -16   23.58    9.05
 -10  -3  16   28.71    9.67
  10  -3 -17   38.43    9.10
  10   3 -17   22.30    8.39
 -10  -3  17   19.22    9.46
  10  -3 -18   10.68    5.94
 -10  -3  18   20.75    8.55
  10  -3 -19   13.99    6.44
 -10  -3  19    8.50    7.45
  10  -3 -20    2.94    4.84
 -10  -3  20   -0.19    6.27
  10  -3 -21   12.71    6.21
 -10  -3  21   13.24    7.42
  10  -3 -22   31.24    9.26
 -10  -3  22   53.22   11.38
  10  -3 -23   13.10    6.31
  10   3 -23    3.84    6.33
 -10  -3  23   10.18    7.28
  10  -3 -24   -3.29    4.75
  10   3 -24    1.93    7.37
 -10  -3  24    0.89    5.37
  10  -3 -25   -2.87    6.12
  10   3 -25    7.25    6.96
 -10  -3  25    6.41    6.56
  10   3 -26   12.77    7.92
 -10  -3  26    4.89    6.27
  10   3 -27   12.19    7.49
 -10  -3  27    8.19    7.04
  10   3 -28    2.06    6.82
 -10  -3  28    3.16    6.65
  10   3 -29    3.50    7.89
 -10  -3  29    6.61    6.09
  10   3 -30   15.70    7.42
 -10  -3  30   -2.45    5.75
  10   3 -31    3.63    8.08
 -10  -3  31   -1.67    6.14
  10   3 -32   11.88    8.87
 -10  -3  32    5.26    7.20
  10   3 -33    0.42    6.49
 -10  -3  33    1.67    5.73
 -10   4   1    1.39   10.83
  10  -4  -1   -2.98    7.47
  10   4  -1   -1.15    5.33
 -10  -4   1   -2.26   10.21
 -10   4   2   -1.93   12.82
  10  -4  -2   -4.24    8.17
  10   4  -2   -2.49    5.81
 -10   4   3    4.35   11.43
  10  -4  -3   -1.32    6.41
  10   4  -3    7.39    5.94
  10  -4  -4   92.07   17.76
  10   4  -4   81.48   16.24
  10  -4  -5   30.36   11.05
  10   4  -5   51.89   10.68
  10  -4  -6   63.55   14.28
  10   4  -6   50.40   12.14
  10  -4  -7    5.78    7.23
  10   4  -7    3.48    5.03
 -10  -4   7    2.37    9.34
  10  -4  -8   75.06   16.07
  10   4  -8   64.70   14.06
 -10  -4   8   78.60   19.01
  10  -4  -9    8.98    7.51
  10   4  -9    6.55    6.66
 -10  -4   9   12.55   10.11
  10  -4 -10   25.25    9.62
  10   4 -10   31.86    8.76
 -10  -4  10   26.42   13.26
  10  -4 -11   15.46    7.57
  10   4 -11   10.21    6.42
 -10  -4  11   11.48   11.12
  10  -4 -12   -4.44    6.46
  10   4 -12   -4.04    5.99
 -10  -4  12   -3.41    8.83
  10  -4 -13   -4.45    6.35
  10   4 -13    0.14    4.89
 -10  -4  13    2.22    7.02
  10  -4 -14   20.80    7.96
  10   4 -14   14.99    7.68
 -10  -4  14   25.34    9.21
  10  -4 -15   37.14    8.65
 -10  -4  15   15.96    8.44
  10  -4 -16   30.14    8.01
 -10  -4  16   21.75    8.67
  10  -4 -17    2.78    5.63
 -10  -4  17   -1.46    5.82
  10  -4 -18    2.50    5.82
 -10  -4  18    3.73    6.02
  10  -4 -19    6.75    5.81
 -10  -4  19    7.93    7.01
  10  -4 -20   34.96    9.22
  10   4 -20   28.95   10.69
 -10  -4  20   38.24   10.61
  10  -4 -21   17.42    6.98
  10   4 -21   15.73    8.74
 -10  -4  21   26.29    8.62
  10  -4 -22    5.30    5.80
  10   4 -22    6.83    8.07
 -10  -4  22   10.45    6.83
  10  -4 -23   11.51    6.15
  10   4 -23    1.02    5.50
  10  -4 -24   27.40    7.30
  10   4 -24   21.69    9.60
 -10  -4  24    6.86    7.56
  10   4 -25    8.10    7.30
 -10  -4  25   24.39    9.07
  10   4 -26    0.02    6.50
 -10  -4  26    5.07    5.99
  10   4 -27    0.48    6.84
 -10  -4  27    1.05    5.84
  10   4 -28    3.07    6.82
 -10  -4  28   13.28    8.16
  10   4 -29   -0.01    6.95
 -10  -4  29    3.20    6.62
  10   4 -30    4.37    7.76
 -10  -4  30    1.52    6.04
  10   4 -31   -3.54    6.81
 -10  -4  31    4.75    6.15
  10   4 -32    9.22    7.35
 -10  -4  32    1.61    5.19
  10   4 -33   -4.16    8.13
 -10  -4  33    0.04    4.96
 -10  -4  34   -7.61    7.87
  10  -5  -1   59.48   13.78
  10   5  -1   58.38   12.06
 -10  -5   1   35.72   14.72
  10  -5  -2  199.74   32.26
  10   5  -2  188.06   30.47
 -10  -5   2  148.74   33.47
  10  -5  -3   22.77    8.83
  10   5  -3   13.72    6.69
 -10  -5   3    6.85   11.19
  10  -5  -4    2.20    7.16
  10   5  -4    1.00    4.89
 -10  -5   4   -0.43   10.11
  10  -5  -5   -0.62    6.93
  10   5  -5   -2.45    5.07
  10  -5  -6   32.32   10.58
  10   5  -6   35.17    9.68
  10  -5  -7   33.68   11.33
  10   5  -7   36.11    9.73
  10  -5  -8   15.88    9.04
  10   5  -8   45.51    9.76
  10  -5  -9   -1.45    6.37
  10   5  -9    5.33    5.46
 -10  -5   9   -2.29    4.90
  10  -5 -10    0.41    6.47
  10   5 -10   -0.07    6.21
 -10  -5  10    0.00    5.23
 -10  -5  10   -2.43    9.83
  10  -5 -11    6.95    6.99
  10   5 -11   12.41    6.06
 -10  -5  11   15.38    8.44
 -10  -5  11   -1.27    9.06
  10  -5 -12   23.09   10.31
 -10  -5  12   51.90   11.50
 -10  -5  12   41.26   14.43
  10  -5 -13   28.03    9.21
 -10  -5  13   28.21    9.13
 -10  -5  13   13.92   11.57
  10  -5 -14    2.03    5.51
 -10  -5  14   -3.14    6.97
  10  -5 -15    3.52    5.43
  10   5 -15    1.44    6.07
 -10  -5  15   14.95    7.95
  10  -5 -16    2.62    5.79
  10   5 -16   -2.33    7.29
 -10  -5  16    1.57    5.62
  10  -5 -17   14.61    7.42
  10   5 -17   14.60    8.20
 -10  -5  17   22.92    8.06
  10  -5 -18   11.51    6.53
  10   5 -18   20.69    8.67
 -10  -5  18   20.22    8.99
  10  -5 -19    4.70    4.87
  10   5 -19    5.00    6.64
 -10  -5  19    4.98    5.79
  10  -5 -20    0.04    4.75
  10   5 -20    2.92    6.22
 -10  -5  20   -0.88    6.34
  10  -5 -21    7.27    5.44
  10   5 -21    0.24    6.32
 -10  -5  21   10.82    7.13
  10  -5 -22   26.29    7.37
  10   5 -22    9.47    8.10
 -10  -5  22   14.28    8.24
  10   5 -23    8.16    7.12
 -10  -5  23   10.99    7.28
  10   5 -24    8.56    7.96
 -10  -5  24    0.35    5.15
  10   5 -25    2.02    6.80
 -10  -5  25   -1.82    6.20
  10   5 -26   -0.10    7.22
 -10  -5  26    4.89    6.60
  10   5 -27    6.12    7.78
 -10  -5  27   23.92    8.72
  10   5 -28    0.00    6.36
 -10  -5  28    4.19    7.14
  10   5 -29    3.85    7.49
 -10  -5  29   -5.10    7.40
  10   5 -30   -3.81    8.43
 -10  -5  30    0.68    5.90
  10   5 -31    7.09    7.91
 -10  -5  31    7.81    7.48
  10   5 -32   -0.00    7.21
 -10  -5  32    4.09    5.19
  10   5 -33    6.59    7.91
 -10  -5  33    4.92    6.77
 -10  -5  34   -0.94    6.26
 -10  -5  35    2.35    6.75
  10  -6  -1    1.25    6.67
  10   6  -1   -1.76    5.69
 -10  -6   1   -2.24    9.49
  10  -6  -2    5.70    7.94
  10   6  -2   17.85    7.09
 -10  -6   2   13.51   11.54
  10  -6  -3    9.74    8.31
  10   6  -3   22.89    8.31
 -10  -6   3    2.81   11.49
  10  -6  -4    7.40    7.78
  10   6  -4    9.78    6.17
 -10  -6   4   13.14   11.27
  10  -6  -5   11.87    9.20
  10   6  -5   23.98    7.50
 -10  -6   5   28.08   12.83
  10  -6  -6   33.60   10.14
  10   6  -6   33.50    9.00
 -10  -6   6   51.13   11.56
 -10  -6   6   11.20   10.82
  10  -6  -7    0.13    5.93
  10   6  -7   -4.47    5.93
 -10  -6   7   -2.06    7.09
 -10  -6   7   -1.79    9.55
  10  -6  -8    5.76    8.38
  10   6  -8    8.75    6.25
 -10  -6   8   -3.29    7.24
 -10  -6   8    9.79   11.60
  10  -6  -9   31.02   11.30
 -10  -6   9   60.34   12.59
  10  -6 -10   32.24   10.22
  10   6 -10   31.48   10.78
 -10  -6  10   35.46   10.38
  10  -6 -11    0.19    6.97
  10   6 -11    1.56    6.40
 -10  -6  11    5.58    6.86
  10  -6 -12   -5.10    7.68
 -10  -6  12   12.97    6.75
  10  -6 -13    1.58    6.93
 -10  -6  13   25.33    8.08
  10  -6 -14   -0.24    6.47
  10   6 -14    5.82    7.37
 -10  -6  14    7.74    6.56
  10  -6 -15   47.08   10.58
  10   6 -15   15.01    8.93
 -10  -6  15   39.40   10.50
  10  -6 -16   14.54    7.56
  10   6 -16   13.78    8.04
 -10  -6  16    2.27    6.11
  10  -6 -17   -3.54    5.24
  10   6 -17   -2.15    6.28
 -10  -6  17   -0.08    5.21
  10  -6 -18   16.05    7.36
  10   6 -18   -0.88    7.21
 -10  -6  18    9.12    6.81
  10  -6 -19   11.22    6.20
  10   6 -19   12.65    7.54
 -10  -6  19   12.86    7.24
  10  -6 -20   16.71    7.02
  10   6 -20    3.37    7.39
 -10  -6  20   12.89    8.02
  10  -6 -21    7.56    6.19
  10   6 -21    1.17    7.16
 -10  -6  21    3.31    6.87
  10   6 -22    0.17    5.87
 -10  -6  22    5.87    6.85
  10   6 -23    0.29    7.68
 -10  -6  23   -1.85    5.68
  10   6 -24    0.72    6.10
 -10  -6  24   -2.52    5.90
  10   6 -25    3.83    6.67
 -10  -6  25   11.17    7.53
  10   6 -26    2.13    7.77
 -10  -6  26   11.27    7.25
  10   6 -27    0.19    8.82
 -10  -6  27   -2.93    6.72
  10   6 -28   -1.08    7.53
 -10  -6  28    8.21    6.71
  10   6 -29    1.72    7.09
 -10  -6  29    5.52    6.74
  10   6 -30    4.30    8.70
 -10  -6  30    6.83    6.68
  10   6 -31    3.83    8.47
 -10  -6  31    8.09    6.91
  10   6 -32   -2.70    7.89
 -10  -6  32    2.43    7.11
 -10  -6  33    1.39    6.20
  10  -7  -1   74.10   16.04
  10   7  -1   56.68   14.40
 -10  -7   1  127.80   17.93
 -10  -7   1   50.21   18.24
  10  -7  -2   14.62    7.37
  10   7  -2    5.16    6.09
 -10  -7   2    4.94    7.14
 -10  -7   2    8.39   10.26
  10  -7  -3   36.02   10.16
  10   7  -3   44.04    9.56
 -10  -7   3    2.82    7.01
 -10  -7   3   12.06   13.12
  10  -7  -4   -1.85    8.37
  10   7  -4    1.59    5.29
 -10  -7   4   -0.90    6.86
 -10  -7   4    5.61    9.57
  10  -7  -5   26.76   11.03
 -10  -7   5   48.32   11.03
 -10  -7   5   28.49   13.17
  10  -7  -6    2.97    7.65
 -10  -7   6    3.23    6.54
 -10  -7   6   11.12   11.33
  10  -7  -7   38.72   11.92
 -10  -7   7   42.80   11.65
 -10  -7   7   57.75   15.15
  10  -7  -8   22.56    9.77
 -10  -7   8    7.39    6.79
 -10  -7   8   15.38   10.85
  10  -7  -9    1.39    6.75
 -10  -7   9    3.31    5.23
 -10  -7   9    3.15    9.61
  10  -7 -10    4.14    7.01
 -10  -7  10   -3.73    6.55
 -10  -7  10   -0.60    8.31
  10  -7 -11   11.42    8.19
 -10  -7  11   19.22    7.53
 -10  -7  11    1.26    8.27
  10  -7 -12   25.14    9.17
 -10  -7  12   21.66    8.24
  10  -7 -13   23.77    9.68
 -10  -7  13   27.44    8.67
  10  -7 -14    6.23    7.07
 -10  -7  14   -2.82    6.33
  10  -7 -15   -3.57    6.63
 -10  -7  15    3.08    5.83
  10  -7 -16    7.16    6.39
  10   7 -16    6.21    6.88
 -10  -7  16   -0.81    6.03
  10  -7 -17   27.51    9.28
  10   7 -17   14.57    8.84
 -10  -7  17   38.05   10.14
  10  -7 -18    2.99    6.10
  10   7 -18   12.05    8.59
 -10  -7  18   10.47    7.31
  10  -7 -19   -0.48    6.18
  10   7 -19   -4.22    7.38
 -10  -7  19    2.60    7.12
  10   7 -20   -0.60    5.96
 -10  -7  20    3.65    6.00
  10   7 -21   -0.89    6.64
 -10  -7  21    2.04    5.22
  10   7 -22    8.70    7.53
 -10  -7  22    5.07    5.49
  10   7 -23   13.39    9.04
 -10  -7  23   22.71    9.05
  10   7 -24    1.07    7.71
 -10  -7  24    6.62    6.67
  10   7 -25    2.20    8.22
 -10  -7  25   -0.87    6.67
  10   7 -26   -1.73    6.69
 -10  -7  26    4.04    7.00
  10   7 -27   15.78   10.15
 -10  -7  27   29.51    9.68
  10   7 -28   16.14    9.80
 -10  -7  28   -5.13    7.31
  10   7 -29   -0.86    7.92
 -10  -7  29    5.19    6.86
  10   7 -30    0.41    7.70
 -10  -7  30    3.19    7.05
  10   7 -31   -0.78    9.68
 -10  -7  31   -2.16    7.14
  10   7 -32   -0.22    8.02
  10  -8  -1    6.81    7.89
 -10  -8   1    3.54    6.35
 -10  -8   1    5.31    9.02
  10  -8  -2    7.54    7.46
 -10  -8   2    3.68    6.10
 -10  -8   2   -2.59   10.66
  10  -8  -3   57.03   12.94
 -10  -8   3   42.47   12.02
 -10  -8   3   27.50   13.22
  10  -8  -4    5.08    7.57
 -10  -8   4   14.04    7.82
 -10  -8   4   12.31   10.41
  10  -8  -5   89.12   14.36
 -10  -8   5   40.18   10.72
 -10  -8   5    7.70   10.95
  10  -8  -6   12.85    8.96
 -10  -8   6   10.67    7.31
 -10  -8   6   -0.59    9.61
  10  -8  -7    5.51    7.30
 -10  -8   7    7.64    6.61
 -10  -8   7    1.32    9.58
  10  -8  -8    5.09    7.56
 -10  -8   8   -1.73    7.17
 -10  -8   8   -7.10   10.09
  10  -8  -9   -0.14    6.34
 -10  -8   9   -1.86    5.23
  10  -8 -10   -0.02    7.17
 -10  -8  10    4.98    6.31
  10  -8 -11   21.39    9.25
 -10  -8  11   21.41    8.69
  10  -8 -12    3.76    7.39
 -10  -8  12   -1.86    5.62
  10  -8 -13   -0.50    6.19
 -10  -8  13    2.77    6.24
  10  -8 -14   11.53    8.47
 -10  -8  14   11.54    7.94
  10  -8 -15   23.79    9.45
 -10  -8  15   28.45    9.20
  10  -8 -16    1.91    6.61
 -10  -8  16   -0.62    6.71
  10  -8 -17   -4.35    5.52
 -10  -8  17   -1.28    5.09
  10  -8 -18   -0.72    6.32
 -10  -8  18    2.03    7.78
 -10  -8  19   26.65    9.27
 -10  -8  20    3.89    5.59
 -10  -8  21    5.73    6.46
 -10  -8  22   -4.63    7.83
 -10  -8  23   -0.70    6.35
 -10  -8  24   -1.84    6.75
 -10  -8  25    9.18    6.55
  10   8 -26    7.56    7.78
 -10  -8  26    3.02    5.95
  10   8 -27   -2.96    8.84
 -10  -8  27   -3.39    8.07
  10   8 -28    7.27    9.05
 -10  -8  28    0.93    5.94
  10   8 -29   -0.72    7.34
  10   8 -30   -0.19    8.21
  10   8 -31    7.25    9.73
  10   8 -32   10.33    8.59
  10  -9  -1   28.46   10.83
 -10  -9   1   52.39   11.34
 -10  -9   1   24.20   12.90
  10  -9  -2    6.85    7.16
 -10  -9   2    7.74    6.39
 -10  -9   2   -0.92   10.11
  10  -9  -3   46.65   12.14
 -10  -9   3   27.96    9.57
 -10  -9   3   26.53   12.91
  10  -9  -4   -0.86    6.04
 -10  -9   4   -0.00    5.36
 -10  -9   4   -2.82   10.73
  10  -9  -5    2.20    6.31
 -10  -9   5   13.17    7.63
 -10  -9   5   15.87    9.81
  10  -9  -6   -2.06    7.10
 -10  -9   6   -1.12    5.35
 -10  -9   6   -1.86    9.22
  10  -9  -7   23.98   10.71
 -10  -9   7   46.64   11.21
  10  -9  -8   -1.92    7.20
 -10  -9   8    4.23    6.09
  10  -9  -9    0.16    6.54
 -10  -9   9   -0.03    6.85
  10  -9 -10    7.99    6.88
 -10  -9  10    7.58    5.90
  10  -9 -11   14.40    8.30
 -10  -9  11    6.98    7.14
  10  -9 -12   -1.42    7.01
 -10  -9  12    1.37    5.31
  10  -9 -13   -0.80    7.42
 -10  -9  13   -2.95    6.40
  10  -9 -14   -4.27    7.12
 -10  -9  14   -1.79    6.76
  10  -9 -15    0.03    6.68
 -10  -9  15    1.32    5.73
  10  -9 -16    7.08    6.78
 -10  -9  16    6.64    6.20
 -10  -9  17   17.02    7.66
 -10  -9  18    8.19    6.09
 -10  -9  19    7.46    7.19
 -10  -9  20    3.17    6.85
 -10  -9  21    4.32    7.15
 -10  -9  22   -5.64    6.68
 -10  -9  23   15.99    7.79
 -10  -9  24   -3.80    6.38
 -10  -9  25   -0.76    6.11
 -10  -9  26   -3.50    6.42
  10 -10  -1    1.50    7.70
 -10 -10   1    5.75    6.33
 -10 -10   1    3.47    9.69
  10 -10  -2    5.57    7.56
 -10 -10   2    2.09    5.77
 -10 -10   2    0.81    8.30
  10 -10  -3   19.96    9.73
 -10 -10   3   23.40    8.53
 -10 -10   3   24.97   11.54
  10 -10  -4    1.07    6.06
 -10 -10   4   -1.76    6.04
  10 -10  -5   51.89   12.06
 -10 -10   5   18.70    9.20
  10 -10  -6   13.48    7.71
 -10 -10   6    8.19    6.11
  10 -10  -7    6.51    8.69
 -10 -10   7    7.57    6.91
  10 -10  -8    1.58    6.82
 -10 -10   8   -0.05    4.93
  10 -10  -9   25.11    9.67
 -10 -10   9   25.98    9.86
  10 -10 -10   -1.72    7.83
 -10 -10  10    6.42    6.14
  10 -10 -11    9.43    7.85
 -10 -10  11    4.26    6.39
  10 -10 -12   -2.91    6.64
 -10 -10  12    3.73    6.39
  10 -10 -13   14.94    8.94
 -10 -10  13   10.67    7.39
  10 -10 -14    3.20    7.20
 -10 -10  14    4.05    5.75
 -10 -10  15   23.62    9.58
 -10 -10  16   -2.78    6.47
 -10 -10  17    3.90    7.02
 -10 -10  18    0.01    6.78
 -10 -10  19   12.16    7.93
 -10 -10  20    3.92    7.05
 -10 -10  21   -2.33    6.53
 -10 -10  22   -0.16    5.93
 -10 -10  23   16.95    8.59
  10 -11  -1    8.91    7.55
 -10 -11   1   21.57    8.80
  10 -11  -2    0.16    7.43
 -10 -11   2   -3.32    5.32
  10 -11  -3   19.78    9.98
 -10 -11   3   17.13    7.69
  10 -11  -4   -4.88    7.65
 -10 -11   4   -1.33    5.60
  10 -11  -5    3.05    7.48
 -10 -11   5   -2.63    6.85
  10 -11  -6    2.45    7.12
 -10 -11   6   -0.11    4.99
  10 -11  -7   52.61   13.45
 -10 -11   7   46.56   11.95
  10 -11  -8   -2.27    6.93
 -10 -11   8    1.18    6.55
  10 -11  -9    5.87    7.70
 -10 -11   9   -3.73    6.54
  10 -11 -10   -2.56    7.16
 -10 -11  10   -0.69    5.70
  10 -11 -11   11.54    8.39
 -10 -11  11   26.23    8.88
  10 -11 -12    5.33    7.72
 -10 -11  12    4.15    6.26
 -10 -11  13    5.00    6.54
 -10 -11  14    2.19    6.26
 -10 -11  15    7.11    6.40
 -10 -11  16    3.67    5.87
 -10 -11  17    7.27    7.29
 -10 -11  18    2.93    7.16
 -10 -11  19    7.36    6.37
 -10 -11  20   -1.84    6.15
  10 -12  -1   -3.49    7.00
 -10 -12   1    1.46    6.22
  10 -12  -2   -3.25    7.77
 -10 -12   2    3.14    6.05
  10 -12  -3   12.48    8.95
 -10 -12   3   11.12    7.90
  10 -12  -4   -1.91    7.26
 -10 -12   4    3.91    6.94
  10 -12  -5   13.90    9.18
 -10 -12   5    3.39    6.77
  10 -12  -6    0.78    7.17
 -10 -12   6   -2.37    6.53
  10 -12  -7   -0.44    7.20
 -10 -12   7   -5.93    7.24
  10 -12  -8    3.71    6.93
 -10 -12   8    8.46    6.86
  10 -12  -9    5.35    7.67
 -10 -12   9   -0.79    5.66
  10 -12 -10    0.00    7.29
 -10 -12  10    0.64    6.89
  10 -12 -11    0.07    8.26
 -10 -12  11   -0.91    6.68
 -10 -12  12   -2.76    6.15
 -10 -12  13    0.00    5.57
 -10 -12  14   -2.55    6.29
 -10 -12  15   17.13    8.35
 -10 -12  16    0.01    6.71
 -10 -12  17    1.08    6.68
  10 -13  -1   13.65    8.18
 -10 -13   1    5.13    6.76
  10 -13  -2    9.38    7.17
 -10 -13   2   -5.45    6.99
  10 -13  -3    5.34    8.13
 -10 -13   3    0.86    5.75
  10 -13  -4   -1.54    6.61
 -10 -13   4    5.84    6.32
  10 -13  -5    0.00    7.36
 -10 -13   5    7.37    6.80
  10 -13  -6    0.20    7.70
 -10 -13   6   -3.22    6.69
  10 -13  -7   23.50    9.11
 -10 -13   7    0.84    6.04
  10 -13  -8    4.24    7.47
 -10 -13   8    1.94    6.41
  10 -13  -9   -2.67    7.84
 -10 -13   9    3.86    6.61
 -10 -13  10    4.97    7.19
 -10 -13  11    3.12    6.48
 -10 -13  12    3.36    5.61
 -10 -13  13   11.91    8.16
 -10 -13  14   -0.74    5.64
  10 -14  -1   -0.62    7.52
 -10 -14   1    2.49    6.03
  10 -14  -2    3.75    6.36
 -10 -14   2    1.65    6.18
  10 -14  -3    2.78    7.61
 -10 -14   3    2.72    5.92
  10 -14  -4    5.63    7.75
 -10 -14   4    6.10    6.51
  10 -14  -5    7.79    7.82
 -10 -14   5    2.21    6.33
  10 -14  -6    3.36    7.70
 -10 -14   6   -3.89    6.55
  10 -14  -7    1.60    7.44
 -10 -14   7    3.43    6.14
 -10 -14   8    4.25    5.97
 -10 -14   9    2.63    7.12
 -10 -14  10   -4.02    7.56
  10 -15  -1    4.86    7.59
 -10 -15   1   10.30    7.33
  10 -15  -2   12.08    7.84
 -10 -15   2    6.55    6.66
  10 -15  -3    4.98    7.76
 -10 -15   3   -0.85    7.24
  10 -15  -4   -1.00    7.29
 -10 -15   4   -2.00    6.47
  10 -15  -5   -1.96    6.96
 -10 -15   5   -1.54    7.31
 -10 -15   6   -1.32    5.67
  10 -16  -3   10.44    7.93
  -9   0   1    1.11   10.41
  -9   0   2   -2.70    9.79
  -9   0   3  109.91   23.58
  -9   0   4   -0.29    8.33
   9   0  -4   -4.01    8.45
  -9   0   5   39.01   14.32
   9   0  -5   45.14   14.53
  -9   0   6   -0.14    7.60
   9   0  -6    0.85    4.49
   9   0  -6   -3.48    9.13
  -9   0   7  143.15   24.49
   9   0  -7   99.09   19.01
   9   0  -7   97.61   22.97
  -9   0   8   -2.19    8.30
   9   0  -8   -1.38    5.13
   9   0  -8    3.31    8.22
  -9   0   9   28.90   15.29
   9   0  -9   99.04   14.62
   9   0  -9   72.89   18.00
  -9   0  10   -3.61    8.47
   9   0 -10   -0.92    4.56
   9   0 -10    2.68    8.97
  -9   0  11   23.04   11.15
   9   0 -11    5.60    5.94
   9   0 -11   10.16   10.35
  -9   0  12   -4.63    9.71
   9   0 -12   -2.76    5.08
   9   0 -12   -5.18   10.58
   9   0 -13   59.52   12.32
   9   0 -14    0.42    5.05
   9   0 -15   30.28    8.44
   9   0 -16   -4.26    5.60
   9   0 -17   14.96    6.33
   9   0 -18   -0.84    4.64
   9   0 -19   70.53   14.26
   9   0 -20   -1.62    5.55
  -9   0  21   13.53    7.42
   9   0 -21   13.74    7.11
  -9   0  22   -2.54    6.09
   9   0 -22    2.61    4.89
  -9   0  23   54.08   12.70
  -9   0  24    2.88    6.16
  -9   0  25   35.64    9.96
  -9   0  26    0.95    5.15
  -9   0  27   -0.46    5.10
  -9   0  28    2.21    5.33
  -9   0  29   29.79    9.15
   9   0 -30    2.63    5.66
   9   0 -31    7.44    6.64
   9   0 -32    1.93    6.41
   9   0 -33    0.57    6.62
   9   0 -34    4.48    5.71
  -9   1   1  378.54   58.59
  -9  -1   1  322.29   57.15
  -9   1   2   11.21   10.16
   9  -1  -2    4.05   10.37
  -9  -1   2   14.54    9.89
  -9   1   3    6.19    9.61
   9  -1  -3    1.27   10.34
  -9  -1   3   -1.83    8.23
  -9   1   4   48.95   15.39
   9  -1  -4   59.98   16.62
  -9  -1   4   55.18   15.42
  -9   1   5   79.93   22.94
   9  -1  -5  114.68   24.16
   9   1  -5  119.10   19.84
  -9  -1   5  124.50   23.90
  -9   1   6   -3.46    9.35
   9  -1  -6   -1.81    9.45
   9   1  -6    3.00    4.60
   9   1  -6   -0.56    9.34
  -9  -1   6   -0.25    9.45
  -9   1   7   55.08   15.43
   9  -1  -7   35.87   10.67
   9  -1  -7   45.06   15.21
   9   1  -7   52.54   10.73
   9   1  -7   54.12   15.15
  -9  -1   7   60.54   15.93
  -9   1   8    4.27    9.35
   9  -1  -8    2.67    4.96
   9  -1  -8   -3.78   10.57
   9   1  -8    1.84    4.77
   9   1  -8    0.71    8.65
  -9  -1   8    1.77    9.18
  -9   1   9    8.05    9.92
   9  -1  -9   20.49    6.88
   9  -1  -9    9.12   11.34
   9   1  -9   14.45    6.41
   9   1  -9    8.83    9.89
  -9  -1   9   27.30   11.30
  -9   1  10   -0.90    9.91
   9  -1 -10    4.96    5.08
   9  -1 -10   -6.69   10.99
   9   1 -10   -0.83    4.68
   9   1 -10    8.75    9.47
  -9  -1  10   -4.87   10.39
  -9   1  11  127.36   24.55
   9  -1 -11  115.79   19.83
   9  -1 -11   95.06   23.07
   9   1 -11  120.24   20.00
   9   1 -11  108.91   23.80
  -9  -1  11   86.94   22.99
   9  -1 -12    2.08    4.56
   9   1 -12    6.89    4.93
   9   1 -12    6.88    9.97
  -9  -1  12   -2.82    8.96
   9  -1 -13    4.20    5.59
   9   1 -13    9.14    5.47
  -9  -1  13   10.11    9.16
   9  -1 -14   -1.77    4.47
   9   1 -14   -0.06    4.45
   9  -1 -15  114.04   18.22
   9   1 -15   83.91   17.62
   9  -1 -16   12.88    6.19
   9   1 -16   10.46    6.37
   9  -1 -17   53.63   12.03
   9   1 -17   69.71   13.14
   9  -1 -18    4.84    4.77
   9   1 -18    9.00    5.95
   9  -1 -19    9.19    5.55
   9   1 -19    2.04    5.96
  -9  -1  19    0.11    6.01
   9  -1 -20    5.10    5.11
   9   1 -20    3.21    5.77
  -9  -1  20    5.07    6.24
   9  -1 -21   85.74   16.61
  -9  -1  21   94.23   18.08
  -9   1  22   -3.33    5.87
   9  -1 -22   -1.01    4.21
  -9  -1  22    7.57    6.41
  -9   1  23   11.36    7.11
   9  -1 -23    2.62    5.05
  -9  -1  23    0.46    5.32
  -9   1  24   -0.82    5.37
  -9  -1  24    3.71    5.30
  -9   1  25    6.47    6.45
  -9  -1  25    5.55    5.80
  -9   1  26    5.29    5.71
  -9  -1  26   -2.10    5.39
  -9   1  27   31.18    9.47
  -9  -1  27   27.65    9.51
  -9   1  28   -0.93    5.46
   9   1 -28    0.69    6.74
  -9  -1  28   -4.95    5.91
   9   1 -29    1.34    5.89
  -9  -1  29   -5.10    6.55
   9   1 -30    0.68    6.09
  -9  -1  30    4.85    6.66
   9   1 -31    7.04    7.23
   9  -1 -32   -1.28    4.70
   9   1 -32   -0.73    5.80
   9  -1 -33   -1.10    6.97
   9   1 -33    2.77    7.07
   9  -1 -34   -2.90    6.95
   9   1 -34    0.36    6.29
  -9   2   1   19.81   13.00
   9  -2  -1   54.47   11.99
   9  -2  -1   56.47   15.06
  -9  -2   1   54.28   14.63
  -9   2   2    3.20    9.07
   9  -2  -2    0.75    6.52
   9  -2  -2   12.56   10.81
  -9  -2   2    6.87    8.81
  -9   2   3   85.19   22.92
   9  -2  -3  175.00   23.18
   9  -2  -3  162.82   26.58
   9   2  -3  101.57   20.13
  -9  -2   3   89.52   23.09
  -9   2   4    4.80    9.48
   9  -2  -4    1.89    5.80
   9  -2  -4   12.78   10.03
   9   2  -4    5.75    6.02
  -9  -2   4   14.15    9.49
  -9   2   5   38.26   13.40
   9  -2  -5   19.85    8.56
   9  -2  -5   26.91   11.64
   9   2  -5   24.39    7.58
  -9  -2   5   11.74   10.08
  -9   2   6   -5.62    9.05
   9  -2  -6   -0.16    6.51
   9  -2  -6   -5.50   10.84
   9   2  -6   -3.70    5.46
  -9  -2   6   -1.98    7.47
  -9   2   7   56.56   17.07
   9  -2  -7   57.09   13.71
   9  -2  -7   70.66   18.05
   9   2  -7   64.28   12.96
  -9  -2   7   84.31   18.79
  -9   2   8   37.95   12.40
   9  -2  -8   36.85    9.71
   9  -2  -8   18.70   11.85
   9   2  -8   28.85    8.06
  -9  -2   8   23.40   11.41
  -9   2   9   38.51   13.24
   9  -2  -9   45.32   10.10
   9  -2  -9   15.73   12.11
   9   2  -9   41.48    9.54
   9   2  -9   45.82   13.84
  -9  -2   9   20.28   11.66
  -9   2  10   -1.51    8.85
   9  -2 -10    1.43    5.43
   9  -2 -10   -0.42    8.68
   9   2 -10   -1.08    4.89
   9   2 -10   -4.17   10.58
  -9  -2  10   -2.55    9.15
   9  -2 -11   10.67    5.80
   9   2 -11   -2.51    4.38
   9   2 -11   -2.39    8.67
  -9  -2  11   -3.17    9.81
   9  -2 -12   12.74    6.61
   9   2 -12    8.40    6.12
   9   2 -12   13.13   11.82
  -9  -2  12    6.06    8.95
   9  -2 -13   30.35    9.19
   9   2 -13   51.13   10.18
   9   2 -13   24.91   12.32
  -9  -2  13   29.46   12.49
   9  -2 -14   46.20    9.56
   9   2 -14   27.65    8.88
   9  -2 -15   25.54    7.50
   9   2 -15    9.68    6.13
   9  -2 -16    3.85    4.76
   9   2 -16   -1.59    5.04
   9  -2 -17   23.78    8.62
   9   2 -17   42.42   10.40
  -9  -2  17   68.51   12.35
   9  -2 -18    2.52    4.59
   9   2 -18   -1.16    5.30
  -9  -2  18   -0.35    7.26
   9  -2 -19  106.74   20.15
  -9  -2  19  125.33   21.59
   9  -2 -20    8.50    5.62
  -9  -2  20   15.02    7.94
   9  -2 -21   -0.73    4.65
  -9  -2  21    7.74    7.01
   9  -2 -22    5.85    5.44
  -9  -2  22    8.38    6.70
   9  -2 -23   49.90   11.75
  -9  -2  23   56.05   12.71
  -9   2  24    0.50    5.05
   9  -2 -24    9.96    5.71
  -9  -2  24    3.58    6.82
  -9   2  25    5.18    6.09
   9  -2 -25   10.40    6.65
   9   2 -25   15.40    8.04
  -9  -2  25   27.80    7.77
  -9   2  26    2.14    5.80
   9   2 -26   -1.55    6.00
  -9  -2  26   -1.28    6.22
   9   2 -27    2.77    6.54
  -9  -2  27    0.14    5.24
   9   2 -28    7.03    7.20
  -9  -2  28   -0.94    4.89
   9   2 -29    8.92    8.13
  -9  -2  29   12.84    6.92
   9   2 -30    4.54    6.88
  -9  -2  30    1.85    5.50
   9   2 -31   -4.05    7.54
  -9  -2  31   10.09    6.39
   9   2 -32   -2.61    6.44
  -9  -2  32   -0.56    5.53
   9   2 -33    4.19    7.08
   9  -2 -34   -1.07    4.94
   9   2 -34    1.96    6.35
  -9   3   1  177.12   34.44
   9  -3  -1  176.26   31.39
   9  -3  -1  187.76   34.31
   9   3  -1  178.82   30.08
  -9  -3   1  202.09   34.42
  -9   3   2   41.52   14.91
   9  -3  -2   36.84    9.93
   9  -3  -2   22.61   12.65
   9   3  -2   29.16    8.54
  -9  -3   2   49.17   14.09
  -9   3   3    2.11    8.90
   9  -3  -3    0.39    5.27
   9  -3  -3   11.28   10.04
   9   3  -3    2.15    4.95
  -9  -3   3    5.71    9.93
  -9   3   4    0.71   10.11
   9  -3  -4    6.07    6.70
   9  -3  -4    4.22    9.83
   9   3  -4    2.04    4.45
  -9  -3   4   19.81   10.75
  -9   3   5   38.17   15.73
   9  -3  -5   43.26   12.67
   9  -3  -5   41.09   15.34
   9   3  -5   89.32   12.86
  -9  -3   5   48.32   14.93
  -9   3   6   16.30   12.42
   9  -3  -6   34.65   11.31
   9  -3  -6   42.08   15.07
   9   3  -6   42.22    9.72
  -9  -3   6   80.87   15.83
  -9   3   7   24.55   12.06
   9  -3  -7   25.42    8.46
   9  -3  -7   10.63   10.10
   9   3  -7   20.89    6.74
  -9  -3   7   17.70   12.87
  -9   3   8   -0.22    9.07
   9  -3  -8    9.02    6.13
   9  -3  -8   -3.57   10.72
   9   3  -8    0.80    4.22
  -9  -3   8    1.32    8.73
   9  -3  -9   13.43    7.29
   9   3  -9   10.67    5.99
  -9  -3   9    1.58    9.52
   9  -3 -10    7.36    6.15
   9   3 -10    9.35    6.19
  -9  -3  10   -0.65    9.47
   9  -3 -11  148.90   25.65
   9   3 -11  150.68   25.31
  -9  -3  11  138.16   28.30
   9  -3 -12   12.20    7.39
   9   3 -12   32.48    8.02
  -9  -3  12   19.56   11.00
   9  -3 -13   14.61    6.42
   9   3 -13    2.50    5.67
  -9  -3  13    6.22    8.72
   9  -3 -14   -4.72    6.23
   9   3 -14   -1.53    5.08
  -9  -3  14    0.09    5.92
  -9  -3  14    0.03    8.25
   9  -3 -15   80.21   14.47
   9   3 -15   65.64   14.53
  -9  -3  15   68.82   15.68
   9  -3 -16   10.08    6.11
   9   3 -16   12.50    6.39
  -9  -3  16   11.01    7.31
   9  -3 -17   50.80   11.37
  -9  -3  17   52.18   12.99
   9  -3 -18    2.01    4.99
  -9  -3  18    2.59    6.71
   9  -3 -19    0.22    4.78
  -9  -3  19   -0.90    5.88
   9  -3 -20   17.18    6.47
  -9  -3  20    8.10    7.31
   9  -3 -21   82.29   15.41
  -9  -3  21   74.03   16.14
   9  -3 -22   11.19    5.69
   9   3 -22    8.29    7.62
  -9  -3  22   21.14    7.84
   9  -3 -23    5.21    4.95
   9   3 -23   13.30    7.87
  -9  -3  23    6.93    6.74
   9  -3 -24   -4.83    5.45
   9   3 -24    5.02    7.34
  -9  -3  24   -2.32    6.71
  -9   3  25   18.21    7.69
   9  -3 -25    8.12    5.64
   9   3 -25   10.08    7.82
  -9  -3  25   28.17    8.40
   9   3 -26    6.84    6.44
  -9  -3  26    2.29    5.68
   9   3 -27    2.12    6.72
  -9  -3  27    0.88    6.73
   9   3 -28    0.89    6.91
  -9  -3  28   -0.35    5.82
   9   3 -29   -1.33    6.66
  -9  -3  29    2.25    5.96
   9   3 -30    2.69    6.86
  -9  -3  30    2.24    5.50
   9   3 -31   21.01    8.44
  -9  -3  31    2.46    5.72
   9   3 -32   -2.49    6.19
  -9  -3  32    2.78    4.97
   9   3 -33    1.86    6.34
  -9  -3  33    7.06    6.04
   9   3 -34    1.10    6.86
  -9   4   1   -5.16   10.15
   9  -4  -1    7.60    7.06
   9  -4  -1    3.11   10.94
   9   4  -1    1.24    5.01
  -9   4   2   58.98   16.06
   9  -4  -2   30.15   11.19
   9  -4  -2   70.94   16.25
   9   4  -2   57.68   11.30
  -9  -4   2   21.72   13.79
  -9   4   3   54.05   15.70
   9  -4  -3   32.99   11.02
   9  -4  -3   60.60   16.17
   9   4  -3   56.34   11.03
  -9  -4   3   29.19   13.26
  -9   4   4   25.57   14.77
   9  -4  -4   59.82   13.42
   9  -4  -4   56.89   16.51
   9   4  -4   58.28   11.54
  -9  -4   4   38.71   13.98
  -9   4   5   75.14   19.21
   9  -4  -5   91.85   16.45
   9  -4  -5   55.21   18.18
   9   4  -5   69.57   14.25
  -9  -4   5   64.27   17.98
  -9   4   6    8.91    9.60
   9  -4  -6    2.18    6.64
   9  -4  -6    0.05   10.51
   9   4  -6    4.98    5.15
  -9  -4   6    2.15    9.33
   9  -4  -7   97.87   17.25
   9   4  -7   83.42   15.43
  -9  -4   7   49.68   17.42
   9  -4  -8   52.02   13.79
   9   4  -8   74.83   13.94
  -9  -4   8   58.55   16.68
   9  -4  -9   67.51   13.84
   9   4  -9   55.76   12.16
  -9  -4   9   49.37   16.56
   9  -4 -10    5.61    6.63
   9   4 -10   -1.76    4.52
  -9  -4  10    2.75    8.99
   9  -4 -11    7.11    6.73
   9   4 -11    7.14    5.78
  -9  -4  11    5.42    6.66
  -9  -4  11    6.71    9.28
   9  -4 -12    1.78    5.52
   9   4 -12    1.61    4.88
  -9  -4  12   11.94    8.22
  -9  -4  12   -1.55    8.55
   9  -4 -13   40.42   10.85
   9   4 -13   42.91   11.19
  -9  -4  13   52.44   11.66
  -9  -4  13   51.16   14.87
   9  -4 -14   16.56    6.87
  -9  -4  14    9.84    7.38
  -9  -4  14    6.49   10.25
   9  -4 -15   21.30    8.45
  -9  -4  15   42.75   10.05
   9  -4 -16    2.80    5.17
  -9  -4  16   -3.78    6.46
   9  -4 -17   44.54   10.24
  -9  -4  17   35.02   10.48
   9  -4 -18   77.10   15.22
   9   4 -18   79.24   17.17
  -9  -4  18   83.97   16.32
   9  -4 -19   77.03   13.80
   9   4 -19   71.26   15.53
  -9  -4  19   52.52   14.25
   9  -4 -20    0.06    4.51
   9   4 -20   -2.77    7.08
  -9  -4  20    1.27    6.36
   9  -4 -21   11.22    5.19
   9   4 -21   -1.19    6.01
  -9  -4  21    2.20    6.19
   9  -4 -22    6.08    5.26
   9   4 -22    8.13    8.11
  -9  -4  22    5.21    5.32
   9  -4 -23   46.48   10.93
   9   4 -23   54.93   13.36
  -9  -4  23   42.94   11.83
   9  -4 -24   17.13    6.31
   9   4 -24    1.79    7.82
  -9  -4  24   21.04    8.17
   9   4 -25   -0.01    5.96
  -9  -4  25    9.48    6.77
   9   4 -26    3.53    6.16
  -9  -4  26    6.22    6.30
   9   4 -27   -0.63    6.57
  -9  -4  27    2.26    6.25
   9   4 -28    0.22    7.17
  -9  -4  28    1.86    6.13
   9   4 -29   12.93    8.24
  -9  -4  29   14.41    7.40
   9   4 -30    0.40    7.10
  -9  -4  30   -2.19    5.77
   9   4 -31   -3.33    6.09
  -9  -4  31    5.28    6.27
   9   4 -32    4.93    7.41
  -9  -4  32    2.05    5.28
   9   4 -33   -3.62    7.95
  -9  -4  33    0.82    5.45
   9   4 -34    8.55    8.42
  -9  -4  34    0.41    5.06
  -9   5   1   50.37   22.69
   9  -5  -1  201.52   24.60
   9  -5  -1  111.90   25.22
   9   5  -1  125.75   20.93
  -9   5   2   27.05   14.82
   9  -5  -2   69.68   14.19
   9  -5  -2   44.05   16.57
   9   5  -2   74.85   13.07
  -9   5   3   19.98   12.79
   9  -5  -3   13.26    7.70
   9  -5  -3   24.52   11.17
   9   5  -3   12.45    6.27
  -9   5   4   59.91   18.76
   9  -5  -4   87.86   17.22
   9  -5  -5   58.48   12.07
   9   5  -5   27.52    9.13
   9  -5  -6   20.62    9.03
   9   5  -6   36.27    8.91
  -9  -5   6   30.30   12.99
   9  -5  -7   92.77   16.38
   9   5  -7   62.66   13.81
  -9  -5   7   60.32   17.71
   9  -5  -8    7.94    7.41
   9   5  -8   -3.75    5.65
  -9  -5   8    1.52    7.01
  -9  -5   8    0.84    9.39
   9  -5  -9   -3.27    6.80
   9   5  -9   -1.51    5.90
  -9  -5   9    7.49    6.18
  -9  -5   9   -2.49    9.71
   9  -5 -10    6.95    7.48
   9   5 -10    1.88    5.79
  -9  -5  10    0.01    5.13
  -9  -5  10   -1.29    9.40
   9  -5 -11   41.32   11.18
  -9  -5  11   46.88   11.08
  -9  -5  11   33.21   13.91
   9  -5 -12   26.00    8.72
  -9  -5  12   10.77    7.54
  -9  -5  12   33.05   12.29
   9  -5 -13   -3.43    5.57
  -9  -5  13    3.70    6.15
  -9  -5  13   -1.12    9.30
   9  -5 -14   27.08    8.41
  -9  -5  14   10.80    7.30
   9  -5 -15   15.57    7.17
  -9  -5  15   18.25    7.37
   9  -5 -16   23.74    8.62
   9   5 -16   37.50   11.36
  -9  -5  16   49.46   10.63
   9  -5 -17   31.15    9.38
   9   5 -17   52.39   12.49
  -9  -5  17   32.27    9.95
   9  -5 -18   18.61    6.52
   9   5 -18   -2.76    6.47
  -9  -5  18   13.48    6.68
   9  -5 -19   -0.59    5.02
   9   5 -19    1.70    6.12
  -9  -5  19   -2.63    6.35
   9  -5 -20   13.79    6.14
   9   5 -20    7.55    6.33
  -9  -5  20    3.31    6.09
   9  -5 -21   21.00    7.35
   9   5 -21    8.31    7.85
  -9  -5  21   30.35    9.08
   9  -5 -22   30.70    8.10
   9   5 -22   21.67    9.38
  -9  -5  22   27.23    9.17
   9   5 -23    1.95    7.16
  -9  -5  23   26.58    8.24
   9   5 -24   -1.58    7.10
  -9  -5  24   -3.04    6.00
   9   5 -25    4.61    6.87
  -9  -5  25   -1.55    5.59
   9   5 -26    9.89    8.48
  -9  -5  26   13.64    7.64
   9   5 -27    8.42    8.65
  -9  -5  27   15.92    7.77
   9   5 -28    0.48    7.77
  -9  -5  28    5.37    6.70
   9   5 -29   -1.64    7.23
  -9  -5  29    2.63    6.39
   9   5 -30    4.00    7.67
  -9  -5  30    3.93    5.94
   9   5 -31   -1.23    7.99
  -9  -5  31    2.31    7.23
   9   5 -32    7.65   10.05
  -9  -5  32    2.22    6.74
   9   5 -33   -0.85    7.08
  -9  -5  33   11.31    7.16
   9   5 -34    1.84    7.53
  -9  -5  34   -1.67    7.15
  -9  -5  35   -2.92    6.81
  -9   6   1   -0.94    9.99
   9  -6  -1    4.58    6.73
   9   6  -1   -0.07    4.68
  -9  -6   1   -3.01   10.20
   9  -6  -2  118.67   20.52
   9   6  -2  111.60   19.24
  -9  -6   2   73.07   21.70
   9  -6  -3   16.57    8.97
   9   6  -3   49.94    9.97
  -9  -6   3   34.19   13.24
   9  -6  -4   44.73   10.91
   9   6  -4   19.63    7.85
  -9  -6   4   19.12    7.97
   9  -6  -5   17.44    8.44
   9   6  -5   24.18    8.05
  -9  -6   5   21.19    8.09
   9  -6  -6    9.77    7.67
   9   6  -6   18.35    6.75
   9   6  -6    8.56    6.45
  -9  -6   6    5.26    6.58
   9  -6  -7   38.22   10.22
   9   6  -7   14.61    7.67
   9   6  -7   32.59   10.81
  -9  -6   7   35.39    9.30
   9  -6  -8   55.82   14.64
   9   6  -8   68.23   15.74
  -9  -6   8   86.09   15.65
   9  -6  -9   10.53    7.54
   9   6  -9    5.12    6.58
  -9  -6   9   25.71    8.71
   9  -6 -10   -2.66    6.69
   9   6 -10    1.23    5.95
  -9  -6  10   -1.55    6.81
  -9  -6  10   -1.30    8.06
   9  -6 -11   -2.87    6.55
  -9  -6  11   -0.75    6.38
  -9  -6  11   -0.26    9.39
   9  -6 -12   56.02   12.17
   9   6 -12   42.04   12.21
  -9  -6  12   32.45   11.39
   9  -6 -13   10.97    6.61
  -9  -6  13   17.68    7.04
   9  -6 -14   45.20   11.80
  -9  -6  14   46.65   11.73
   9  -6 -15    8.80    6.90
  -9  -6  15   11.19    6.79
   9  -6 -16    2.69    5.91
   9   6 -16   -3.26    6.89
  -9  -6  16   -4.42    6.34
   9  -6 -17    8.68    6.42
   9   6 -17   17.13    8.95
  -9  -6  17    8.92    8.14
   9  -6 -18   35.24   10.29
   9   6 -18   57.79   13.19
  -9  -6  18   52.31   11.37
   9  -6 -19    9.62    6.00
   9   6 -19   14.95    9.57
  -9  -6  19   14.18    7.70
   9  -6 -20   18.53    6.11
   9   6 -20    2.64    7.62
  -9  -6  20   11.23    6.82
   9  -6 -21    9.63    5.49
   9   6 -21   12.35    7.42
  -9  -6  21    8.41    6.23
   9   6 -22    1.82    6.91
  -9  -6  22    1.63    6.53
   9   6 -23   16.11    8.88
  -9  -6  23   12.62    6.62
   9   6 -24   15.45    9.03
  -9  -6  24   -1.43    6.40
   9   6 -25    3.25    8.08
  -9  -6  25   10.10    7.30
   9   6 -26    6.43    7.39
  -9  -6  26    1.50    6.22
   9   6 -27   11.09    7.59
  -9  -6  27   -0.97    6.45
   9   6 -28    3.24    8.40
  -9  -6  28   -0.16    6.24
   9   6 -29    1.74    8.58
  -9  -6  29   11.91    6.88
   9   6 -30    6.09    8.12
  -9  -6  30    4.09    6.00
   9   6 -31    3.58    8.39
  -9  -6  31    2.57    6.27
   9   6 -32   -1.81    7.54
  -9  -6  32    0.99    7.00
   9   6 -33   -1.24    7.68
  -9  -6  33    2.00    5.50
   9   6 -34    0.27    7.34
  -9  -6  34   16.16    7.84
  -9  -6  35    6.65    6.93
  -9  -6  36    4.56    6.45
   9  -7  -1    4.61    7.06
   9   7  -1    6.16    6.11
  -9  -7   1   25.70    8.23
  -9  -7   1   19.65   10.54
   9  -7  -2   11.00    7.72
   9   7  -2    3.52    5.88
  -9  -7   2   12.05    6.87
  -9  -7   2    3.25   10.21
   9  -7  -3   -2.54    7.00
  -9  -7   3    3.14    6.68
  -9  -7   3    2.62    9.88
   9  -7  -4   50.47   10.99
  -9  -7   4   16.01    8.11
  -9  -7   4    1.97    9.92
   9  -7  -5   13.51    7.75
  -9  -7   5   19.35    7.76
  -9  -7   5    3.04   10.01
   9  -7  -6   26.01   10.66
  -9  -7   6   40.71   10.66
  -9  -7   6   39.92   13.50
   9  -7  -7   -1.92    6.54
  -9  -7   7    4.83    6.89
  -9  -7   7    0.86    8.92
   9  -7  -8   -0.13    6.34
  -9  -7   8    2.31    5.67
  -9  -7   8   -0.52    9.40
   9  -7  -9    5.26    7.69
   9   7  -9   22.13    8.59
  -9  -7   9   10.85    6.02
   9  -7 -10    7.28    7.40
   9   7 -10    9.44    7.35
  -9  -7  10   23.38    7.69
   9  -7 -11    8.57    7.84
   9   7 -11   42.48   10.61
  -9  -7  11   13.84    7.99
   9  -7 -12   49.92   14.13
   9   7 -12   53.72   15.25
  -9  -7  12   91.43   15.37
   9  -7 -13   -4.60    7.03
   9   7 -13   -0.92    5.84
  -9  -7  13   -1.91    5.14
   9  -7 -14    0.29    5.93
  -9  -7  14    6.54    6.02
   9  -7 -15    2.26    5.98
  -9  -7  15    6.56    6.83
   9  -7 -16   51.96   12.22
   9   7 -16   26.87   12.22
  -9  -7  16   77.36   13.81
   9  -7 -17   -0.45    6.05
   9   7 -17    8.63    8.06
  -9  -7  17    4.54    6.24
   9  -7 -18    2.89    5.34
   9   7 -18   -2.89    6.50
  -9  -7  18    5.03    6.34
   9  -7 -19   -3.07    5.79
   9   7 -19   -4.19    7.57
  -9  -7  19    0.28    6.19
   9   7 -20    5.90    7.92
  -9  -7  20    6.28    7.34
   9   7 -21    9.45    8.19
  -9  -7  21   21.02    7.33
   9   7 -22   42.31   11.24
  -9  -7  22   20.00    9.86
   9   7 -23    1.70    7.26
  -9  -7  23   10.57    6.13
   9   7 -24   -4.47    9.32
  -9  -7  24    0.55    6.50
   9   7 -25    0.15    7.09
  -9  -7  25   -2.72    6.20
   9   7 -26    8.67    9.10
  -9  -7  26   22.02    8.88
   9   7 -27    1.38    8.20
  -9  -7  27    3.65    7.14
   9   7 -28    6.06    8.49
  -9  -7  28   -0.33    6.14
   9   7 -29    1.16    7.27
  -9  -7  29   -0.92    5.48
   9   7 -30    1.87    7.98
  -9  -7  30   -5.23    7.05
   9   7 -31    4.86    8.36
  -9  -7  31   -0.48    5.49
   9   7 -32    4.99    8.44
  -9  -7  32   -0.81    7.55
   9   7 -33   -2.07    7.46
  -9  -7  33    1.35    5.84
   9  -8  -1   19.04    8.35
  -9  -8   1   18.19    7.84
  -9  -8   1   -2.31   10.46
   9  -8  -2   24.50    9.94
  -9  -8   2   35.83    9.73
  -9  -8   2   24.71   12.42
   9  -8  -3   -3.74    8.23
  -9  -8   3    1.41    5.69
  -9  -8   3    1.27    8.12
   9  -8  -4   41.89   12.37
  -9  -8   4   45.32   11.41
  -9  -8   4   42.15   14.11
   9  -8  -5   -2.78    6.76
  -9  -8   5    5.05    5.53
  -9  -8   5   -6.76    9.83
   9  -8  -6   11.94    7.81
  -9  -8   6   -3.40    5.97
  -9  -8   6    1.44    9.42
   9  -8  -7    6.87    7.16
  -9  -8   7    2.59    5.66
  -9  -8   7   -1.43    9.08
   9  -8  -8   87.83   17.49
  -9  -8   8   80.12   16.94
   9  -8  -9   18.00    8.04
  -9  -8   9   12.08    6.57
   9  -8 -10   23.36    8.84
  -9  -8  10   22.66    9.06
   9  -8 -11   14.09    7.51
  -9  -8  11    2.01    6.12
   9  -8 -12   23.83    8.89
  -9  -8  12   25.48    8.70
   9  -8 -13   -0.55    7.18
  -9  -8  13   -1.39    6.27
   9  -8 -14   20.68    9.24
  -9  -8  14   28.93    9.64
   9  -8 -15    2.62    6.49
  -9  -8  15    4.81    7.34
   9  -8 -16   -3.03    5.98
   9   8 -16   -3.86    8.46
  -9  -8  16   11.58    6.43
   9  -8 -17    6.68    6.78
   9   8 -17   -2.68    7.18
  -9  -8  17    5.11    6.30
   9  -8 -18   42.40   10.17
   9   8 -18   19.89   10.42
  -9  -8  18   28.90    9.92
   9   8 -19   -1.33    7.62
  -9  -8  19    7.09    6.27
   9   8 -20   34.06   11.68
  -9  -8  20   25.11    9.32
   9   8 -21    7.05    8.38
  -9  -8  21    9.34    7.63
   9   8 -22   -0.55    6.79
  -9  -8  22    2.72    5.55
   9   8 -23    3.60    6.80
  -9  -8  23   -4.31    7.37
   9   8 -24   20.63    9.98
  -9  -8  24    9.12    8.20
   9   8 -25    1.12    7.45
  -9  -8  25   -0.77    5.73
   9   8 -26    0.54    7.85
  -9  -8  26    2.12    6.21
   9   8 -27    1.93    7.51
  -9  -8  27    1.76    5.68
   9   8 -28    4.54    8.43
  -9  -8  28    4.96    6.99
   9   8 -29   -4.98    8.48
  -9  -8  29    0.35    5.44
   9   8 -30    7.83    9.25
  -9  -8  30    7.36    6.86
   9   8 -31    4.12    8.13
  -9  -8  31    3.57    6.21
   9   8 -32   -1.52    8.23
   9   8 -33   10.93    9.29
   9  -9  -1    7.97    7.39
  -9  -9   1   12.35    6.92
  -9  -9   1    6.88   10.67
   9  -9  -2   35.94   10.76
  -9  -9   2   42.85    9.92
  -9  -9   2    6.99   10.39
   9  -9  -3    0.31    6.01
  -9  -9   3   12.50    6.62
  -9  -9   3    7.83    8.64
   9  -9  -4    7.79    8.17
  -9  -9   4    7.93    6.53
  -9  -9   4   15.81   11.13
   9  -9  -5    4.94    6.41
  -9  -9   5    1.38    6.33
   9  -9  -6  104.08   20.48
  -9  -9   6  108.73   20.37
   9  -9  -7    1.49    8.38
  -9  -9   7   -1.70    5.53
   9  -9  -8    4.59    6.66
  -9  -9   8   -0.03    5.52
   9  -9  -9   -2.68    6.73
  -9  -9   9   -2.02    6.55
   9  -9 -10   -0.12    6.89
  -9  -9  10    7.32    6.70
  -9  -9  11   -3.95    6.73
   9  -9 -12   19.56    8.98
  -9  -9  12   35.41   10.11
   9  -9 -13    1.42    5.45
  -9  -9  13    1.06    6.03
   9  -9 -14   -2.04    7.47
  -9  -9  14   -1.62    6.15
   9  -9 -15    8.96    7.28
  -9  -9  15    3.89    6.24
   9  -9 -16    4.98    7.97
  -9  -9  16   34.60   10.13
  -9  -9  17   -4.29    6.28
  -9  -9  18    1.08    7.02
  -9  -9  19   -5.96    7.52
  -9  -9  20   13.71    7.58
  -9  -9  21   -2.05    6.17
  -9  -9  22   29.51    9.80
  -9  -9  23    8.16    7.58
  -9  -9  24   -1.65    6.19
  -9  -9  25    1.43    5.85
  -9  -9  26    5.04    7.49
  -9  -9  27    5.06    6.53
  -9  -9  28    0.18    6.76
  -9  -9  29    0.26    6.20
   9   9 -30    0.45    8.22
   9   9 -31   -5.71    8.79
   9   9 -32    4.40    9.14
   9   9 -33   -2.59    8.59
   9 -10  -1    8.41    7.27
  -9 -10   1    3.19    5.23
  -9 -10   1   -4.32    9.22
   9 -10  -2   16.78    8.79
  -9 -10   2   14.93    7.05
   9 -10  -3    7.83    8.14
  -9 -10   3    3.18    6.32
   9 -10  -4   28.80   11.77
  -9 -10   4   56.66   11.96
   9 -10  -5   -2.51    6.89
  -9 -10   5   -2.33    6.75
   9 -10  -6   -3.07    6.53
  -9 -10   6    3.36    6.04
   9 -10  -7    8.70    8.02
  -9 -10   7    2.61    6.98
   9 -10  -8   24.89    9.69
  -9 -10   8   25.55    8.99
   9 -10  -9   12.03    7.79
  -9 -10   9   12.96    7.39
   9 -10 -10    5.55    7.27
  -9 -10  10    6.45    5.85
   9 -10 -11    4.95    6.42
  -9 -10  11    6.49    6.54
   9 -10 -12    5.83    6.78
  -9 -10  12    9.63    7.48
   9 -10 -13    3.84    7.45
  -9 -10  13   -1.43    6.28
   9 -10 -14   15.82    8.82
  -9 -10  14   18.67    8.36
  -9 -10  15    0.03    6.22
  -9 -10  16    4.53    6.30
  -9 -10  17   -2.74    5.91
  -9 -10  18   14.44    8.37
  -9 -10  19    0.68    6.43
  -9 -10  20    6.03    6.65
  -9 -10  21    4.23    7.26
  -9 -10  22    4.69    8.16
  -9 -10  23    1.50    5.27
  -9 -10  24   20.28    9.11
  -9 -10  25    0.14    6.10
  -9 -10  26    3.81    6.79
   9 -11  -1   -1.25    6.58
  -9 -11   1    2.96    6.59
   9 -11  -2    9.29    7.61
  -9 -11   2   15.73    6.89
   9 -11  -3    3.46    7.83
  -9 -11   3    7.51    6.29
   9 -11  -4   11.21    8.09
  -9 -11   4   11.77    8.38
   9 -11  -5    0.48    7.42
  -9 -11   5    4.20    6.23
   9 -11  -6   27.12   10.31
  -9 -11   6   22.66    8.87
   9 -11  -7    0.29    6.72
  -9 -11   7    1.65    5.93
   9 -11  -8   -2.36    7.30
  -9 -11   8    1.23    5.61
   9 -11  -9    1.77    6.78
  -9 -11   9    3.03    6.15
   9 -11 -10   14.45    8.77
  -9 -11  10   14.63    7.90
   9 -11 -11   -2.08    6.61
  -9 -11  11    2.99    6.56
   9 -11 -12   16.29    8.27
  -9 -11  12   16.72    7.97
  -9 -11  13   -3.00    7.56
  -9 -11  14    0.84    6.50
  -9 -11  15   -0.78    6.19
  -9 -11  16   35.51   10.76
  -9 -11  17    9.65    6.56
  -9 -11  18    7.36    7.64
  -9 -11  19   -2.79    7.75
  -9 -11  20   19.37    8.27
  -9 -11  21   -0.02    7.07
  -9 -11  22    5.98    7.29
  -9 -11  23   -3.44    6.24
   9 -12  -1    1.81    7.46
  -9 -12   1    2.49    6.40
   9 -12  -2    5.53    6.84
  -9 -12   2    0.97    5.42
   9 -12  -3    4.20    7.12
  -9 -12   3   -1.24    4.86
   9 -12  -4   22.19    9.67
  -9 -12   4   32.88    9.71
   9 -12  -5   -3.34    6.65
  -9 -12   5    7.14    6.65
   9 -12  -6   -1.21    6.41
  -9 -12   6   -3.49    5.77
   9 -12  -7    0.21    4.93
  -9 -12   7   -2.60    6.36
   9 -12  -8   29.16    9.87
  -9 -12   8   23.00    9.70
   9 -12  -9    4.54    6.75
  -9 -12   9   -3.82    7.19
   9 -12 -10    4.37    6.51
  -9 -12  10    2.85    6.03
   9 -12 -11   -2.00    6.66
  -9 -12  11    1.24    4.77
  -9 -12  12    2.59    6.01
  -9 -12  13   -1.04    6.38
  -9 -12  14   13.72    8.18
  -9 -12  15   -2.43    7.58
  -9 -12  16   -1.62    6.48
  -9 -12  17    7.48    7.29
  -9 -12  18   -1.09    6.46
  -9 -12  19   -1.07    7.40
  -9 -12  20   12.12    7.83
   9 -13  -1   16.62    8.87
  -9 -13   1    9.50    7.22
   9 -13  -2    2.71    7.51
  -9 -13   2    2.11    7.23
   9 -13  -3    2.57    7.27
  -9 -13   3   -0.47    5.53
   9 -13  -4   -2.31    6.12
  -9 -13   4    1.62    6.41
   9 -13  -5    7.64    7.48
  -9 -13   5    7.24    7.24
   9 -13  -6   -3.55    6.79
  -9 -13   6   14.39    8.08
   9 -13  -7    3.71    6.70
  -9 -13   7    4.79    6.59
   9 -13  -8    5.58    6.25
  -9 -13   8    1.74    6.35
   9 -13  -9   -3.39    7.63
  -9 -13   9    1.99    6.26
  -9 -13  10   11.33    7.67
  -9 -13  11   -0.18    5.69
  -9 -13  12    1.05    6.30
  -9 -13  13    0.40    6.83
  -9 -13  14    6.85    6.65
  -9 -13  15    1.64    5.76
  -9 -13  16    9.06    7.17
  -9 -13  17    7.88    7.52
   9 -14  -1    9.56    7.65
  -9 -14   1    1.32    5.72
   9 -14  -2   29.15    9.81
  -9 -14   2    0.91    5.98
   9 -14  -3    5.31    7.19
  -9 -14   3   10.07    7.05
   9 -14  -4    0.17    7.70
  -9 -14   4    8.68    7.36
   9 -14  -5   -1.80    5.74
  -9 -14   5   -2.80    6.79
   9 -14  -6    1.01    6.26
  -9 -14   6    0.69    6.65
   9 -14  -7    4.17    7.57
  -9 -14   7    0.09    6.31
  -9 -14   8   -2.11    5.65
  -9 -14   9    3.28    6.57
  -9 -14  10   11.19    7.26
  -9 -14  11   -1.65    6.55
  -9 -14  12   -4.04    7.57
  -9 -14  13   -0.21    6.51
  -9 -14  14    0.67    5.83
   9 -15  -1   -3.34    7.36
  -9 -15   1    3.46    6.33
   9 -15  -2    6.26    7.51
  -9 -15   2   -0.80    4.90
   9 -15  -3   -0.47    7.74
  -9 -15   3   -0.12    5.74
   9 -15  -4   -2.44    7.73
  -9 -15   4    0.72    6.25
   9 -15  -5   -4.50    8.42
  -9 -15   5    4.54    6.58
  -9 -15   6   -1.07    7.78
  -9 -15   7    3.32    6.97
  -9 -15   8   -3.37    6.03
  -9 -15   9   -2.78    6.97
  -9 -15  10    4.25    6.84
   9 -16  -1   -1.89    7.57
   9 -16  -2    4.57    8.52
  -9 -16   2    1.54    5.65
   9 -16  -3    3.71    7.14
  -9 -16   3    0.99    5.81
  -9 -16   4   -0.19    6.35
  -9 -16   5    0.50    5.67
  -9 -16   6    0.25    6.87
  -8   0   1    5.26    7.94
   8   0  -1   -0.35    5.86
   8   0  -1    2.51    7.64
  -8   0   2  510.26   76.21
   8   0  -2  465.23   73.23
   8   0  -2  476.56   75.93
  -8   0   3   -2.65    8.29
   8   0  -3   -3.91    5.77
   8   0  -3    2.69    7.99
  -8   0   4   72.46   18.48
   8   0  -4   85.25   15.48
   8   0  -4   74.82   17.94
  -8   0   5   -0.86    8.44
   8   0  -5    1.27    4.41
   8   0  -5   -0.07    8.46
  -8   0   6   64.10   17.21
   8   0  -6   84.82   14.97
   8   0  -6   89.66   18.94
  -8   0   7   -3.99    7.87
   8   0  -7    0.18    4.20
   8   0  -7   -3.97    8.02
  -8   0   8  197.68   35.82
   8   0  -8  209.63   36.09
  -8   0   9   -1.80    7.56
   8   0  -9    0.50    4.07
   8   0  -9   -1.03    8.41
  -8   0  10   -2.05    9.42
   8   0 -10   -1.05    8.01
  -8   0  11   -1.72    8.01
   8   0 -11    0.01    7.79
  -8   0  12   87.01   22.49
   8   0 -12  165.10   25.83
  -8   0  13   -2.39    8.16
   8   0 -13   -1.19    8.17
  -8   0  14   55.76   15.68
   8   0 -14   71.98   17.01
   8   0 -18  113.19   19.96
   8   0 -19   -1.12    4.46
  -8   0  20   23.97    8.67
   8   0 -20    9.38    6.05
  -8   0  21    2.95    5.45
  -8   0  22   67.54   14.32
  -8   0  23    7.10    6.37
  -8   0  24   44.45   11.00
  -8   0  25   -0.04    5.45
  -8   0  26    1.04    5.26
  -8   0  27   -0.10    4.90
  -8   0  28   60.40   13.36
  -8   0  29   -1.22    5.59
   8   0 -29   -4.42    6.19
   8   0 -30   10.52    6.06
   8   0 -31   -2.86    6.60
   8   0 -32   11.77    6.71
   8   0 -33   -1.22    6.83
   8   0 -34    4.27    6.02
   8   0 -35    0.93    6.28
  -8   1   1   70.18   16.75
   8  -1  -1   64.45   13.75
   8  -1  -1   65.36   16.78
   8   1  -1   63.36   12.83
   8   1  -1   53.17   15.69
  -8  -1   1   65.26   16.35
  -8   1   2    6.60    8.06
   8  -1  -2   -0.17    5.18
   8  -1  -2    7.38    8.77
   8   1  -2    6.72    4.89
   8   1  -2   -1.46    8.08
  -8  -1   2   -0.37    7.39
  -8   1   3    3.15    9.48
   8  -1  -3    5.33    4.88
   8  -1  -3   -0.88    8.26
   8   1  -3    2.41    4.00
   8   1  -3   -0.25    7.01
  -8  -1   3    6.29    8.52
  -8   1   4   18.84   11.34
   8  -1  -4   47.48   10.19
   8  -1  -4   36.98   12.86
   8   1  -4   36.45    8.82
   8   1  -4   53.37   13.91
  -8  -1   4   41.96   13.27
  -8   1   5   13.35    9.36
   8  -1  -5    9.83    5.98
   8  -1  -5    7.27    8.06
   8   1  -5    6.92    4.30
   8   1  -5   -1.26    9.14
  -8  -1   5    4.99    7.68
  -8   1   6   58.02   18.11
   8  -1  -6   89.41   16.16
   8  -1  -6   79.26   18.68
   8   1  -6   93.00   15.55
   8   1  -6   84.72   19.08
  -8  -1   6   82.11   19.18
  -8   1   7    3.70    7.87
   8  -1  -7    7.72    4.83
   8  -1  -7    3.38    8.05
   8   1  -7    9.25    5.39
   8   1  -7    5.95    9.36
  -8  -1   7    4.61    8.34
  -8   1   8    5.99    8.01
   8  -1  -8    6.68    4.75
   8  -1  -8   11.55    9.32
   8   1  -8   -2.82    9.28
  -8  -1   8    8.95    8.53
  -8   1   9   14.36    9.21
   8  -1  -9   13.35    5.48
   8  -1  -9    5.35    8.54
   8   1  -9   10.51    9.35
  -8  -1   9    3.92    8.02
  -8   1  10  178.49   29.34
   8  -1 -10  127.98   25.08
   8  -1 -10  168.09   29.30
   8   1 -10  203.08   29.92
  -8  -1  10  131.22   28.20
  -8   1  11    3.36    7.52
   8  -1 -11    4.25    5.10
   8  -1 -11    0.39    8.76
   8   1 -11   23.54   10.02
  -8  -1  11    5.03    7.51
  -8   1  12   13.41    9.47
   8  -1 -12    1.38    8.88
   8   1 -12    6.88    8.67
  -8  -1  12    7.64    8.81
  -8   1  13    0.41    9.24
   8  -1 -13   -0.14    8.41
   8   1 -13    5.63    8.68
  -8  -1  13   -3.08    8.26
  -8   1  14   53.65   14.02
   8  -1 -14   52.48   14.95
   8   1 -14   38.52   14.22
  -8  -1  14   65.67   15.74
   8   1 -15   33.23   13.84
  -8  -1  15   56.20   14.10
   8   1 -16   95.01   17.36
   8   1 -17    6.65    5.73
   8   1 -18    4.28    4.78
  -8  -1  18   -2.38    5.46
  -8  -1  19   11.37    7.33
   8  -1 -20   12.91    6.10
  -8  -1  20   12.05    6.83
  -8   1  21   -3.84    6.53
   8  -1 -21    0.69    4.37
  -8  -1  21    2.39    5.23
  -8   1  22  106.74   17.43
   8  -1 -22   63.41   15.42
  -8  -1  22   95.67   17.08
  -8   1  23   -0.90    5.42
  -8  -1  23    1.53    5.93
  -8   1  24   14.81    7.43
  -8  -1  24    8.62    6.04
  -8   1  25   -2.50    5.54
  -8  -1  25    2.77    5.32
  -8   1  26   15.00    6.66
   8   1 -26   31.41    9.04
  -8  -1  26   16.78    7.07
  -8   1  27    4.39    5.14
   8   1 -27    7.38    6.68
  -8  -1  27    0.20    5.44
  -8   1  28   -0.77    4.15
   8   1 -28   -1.03    5.71
  -8  -1  28    8.56    5.99
   8   1 -29   -0.85    6.08
  -8  -1  29    1.69    4.84
   8   1 -30   29.05    9.89
  -8  -1  30   26.95    8.94
   8  -1 -31   -0.00    5.36
   8   1 -31   -4.32    6.58
   8  -1 -32   16.20    7.85
   8   1 -32   14.11    7.40
   8  -1 -33    2.62    5.31
   8   1 -33   -4.09    6.23
   8  -1 -34    4.08    5.24
   8   1 -34    2.94    6.62
   8  -1 -35   -3.04    6.80
   8   1 -35    0.99    6.62
  -8   2   1   -1.63    8.79
   8  -2  -1    0.79    5.09
   8  -2  -1   -1.75    8.55
   8   2  -1   -0.03    3.78
  -8  -2   1   -0.69    7.48
  -8   2   2   59.50   14.64
   8  -2  -2   60.70   11.66
   8  -2  -2   71.25   15.58
   8   2  -2   15.21    8.36
  -8  -2   2   64.86   14.42
  -8   2   3   12.19    9.72
   8  -2  -3    7.58    6.21
   8  -2  -3   12.64   11.00
   8   2  -3    8.46    4.55
   8   2  -3   -0.00    7.61
  -8  -2   3   15.41    9.87
  -8   2   4   29.76   12.91
   8  -2  -4   40.16    9.62
   8  -2  -4   38.58   13.01
   8   2  -4   29.62    8.23
   8   2  -4   43.06   12.58
  -8  -2   4   74.03   14.54
  -8   2   5    0.06    8.11
   8  -2  -5   14.26    6.84
   8  -2  -5   10.94   10.08
   8   2  -5   12.87    5.36
   8   2  -5    9.08    7.90
  -8  -2   5    8.89    8.38
  -8   2   6   99.94   19.71
   8  -2  -6   79.57   16.10
   8  -2  -6  107.27   20.67
   8   2  -6   74.72   18.62
  -8  -2   6   63.30   18.26
  -8   2   7   38.01   11.89
   8  -2  -7   14.96    7.79
   8  -2  -7   27.64   11.83
   8   2  -7   32.12   11.67
  -8  -2   7   38.90   11.24
  -8   2   8   94.61   22.70
   8  -2  -8  120.21   20.42
   8  -2  -8  123.28   23.79
   8   2  -8  100.27   22.77
  -8  -2   8  131.12   23.81
  -8   2   9    0.32    8.91
   8  -2  -9    2.32    5.08
   8  -2  -9   13.48    9.38
   8   2  -9    7.59    9.05
  -8  -2   9   -4.20    8.61
  -8   2  10   -3.45    8.04
   8  -2 -10   -1.42    4.98
   8  -2 -10   -2.04    8.96
   8   2 -10   -1.52    8.10
  -8  -2  10   -3.61    7.90
  -8   2  11   10.81    8.52
   8  -2 -11   -1.57    4.20
   8  -2 -11    1.80    9.22
   8   2 -11   -1.03    8.83
  -8  -2  11    0.56    7.71
  -8   2  12   67.50   15.66
   8  -2 -12   64.53   12.36
   8  -2 -12   73.45   16.96
   8   2 -12   27.69   13.75
  -8  -2  12   78.56   16.56
  -8   2  13   30.08   11.29
   8  -2 -13   35.06   14.17
   8   2 -13   33.74   12.80
  -8  -2  13   41.44   12.91
   8   2 -14   11.55    6.32
   8   2 -14   57.30   13.89
  -8  -2  14   26.61   10.92
   8   2 -15   39.24    9.10
   8   2 -15   18.85   10.90
  -8  -2  15   37.70   10.40
  -8  -2  15   20.25   10.94
   8   2 -16   49.13   10.11
  -8  -2  16   22.23    9.07
  -8  -2  17   11.56    6.88
  -8  -2  18  150.44   26.13
  -8  -2  19   -0.27    5.65
  -8  -2  20   -1.51    5.18
  -8  -2  21   -2.95    5.79
  -8  -2  22   32.95    9.41
  -8   2  23    1.69    5.58
   8  -2 -23   -0.73    4.33
   8   2 -23    6.45    7.44
  -8  -2  23    9.25    5.74
  -8   2  24   10.62    6.22
   8   2 -24    8.98    7.09
  -8  -2  24    7.89    5.77
  -8   2  25   -0.44    4.82
   8   2 -25    2.78    6.04
  -8  -2  25    0.09    5.61
  -8   2  26    2.83    5.58
   8   2 -26    0.35    5.87
  -8  -2  26    0.54    5.54
   8   2 -27   -4.13    6.84
  -8  -2  27    3.71    5.35
   8   2 -28   25.92    9.53
  -8  -2  28   24.02    8.26
   8   2 -29   -3.38    7.61
  -8  -2  29   -1.81    5.89
   8   2 -30    8.64    6.73
  -8  -2  30    4.34    5.99
   8   2 -31   -0.25    5.48
  -8  -2  31    0.38    4.66
   8   2 -32   22.03    8.13
  -8  -2  32    5.26    6.12
   8  -2 -33   -1.68    5.37
   8   2 -33    4.85    6.66
   8  -2 -34    1.69    5.96
   8   2 -34   11.81    9.02
   8  -2 -35   -2.74    5.67
   8   2 -35   -1.79    6.61
  -8   3   1  100.20   21.73
   8  -3  -1   91.88   21.31
   8   3  -1   93.73   17.37
  -8  -3   1  114.28   21.18
  -8   3   2    2.90    9.23
   8  -3  -2    4.21    6.08
   8  -3  -2    4.41    9.57
   8   3  -2   -2.11    4.71
  -8  -3   2   -1.29    7.50
  -8   3   3   56.54   15.17
   8  -3  -3   47.59   11.97
   8  -3  -3   60.61   15.60
  -8  -3   3   44.14   13.51
  -8   3   4  119.21   24.44
   8  -3  -4  121.71   21.90
   8  -3  -4  100.68   24.23
  -8  -3   4  146.04   24.86
  -8   3   5    3.40    8.41
   8  -3  -5   16.43    7.42
   8  -3  -5    1.22    7.94
  -8  -3   5   11.94    9.34
  -8   3   6   31.14   11.55
   8  -3  -6   41.13    9.98
   8  -3  -6   23.17   12.59
   8   3  -6   49.29   12.64
  -8  -3   6   20.49   10.83
  -8   3   7   23.55   10.48
   8  -3  -7   25.40    7.90
   8  -3  -7   -2.22    8.76
   8   3  -7    1.37    7.37
  -8  -3   7   25.93   10.35
  -8   3   8    4.25    8.53
   8  -3  -8    1.58    5.69
   8  -3  -8    4.47    8.66
   8   3  -8    2.16    7.66
  -8  -3   8    2.78    7.97
  -8   3   9   -5.48    9.77
   8  -3  -9    4.36    6.07
   8  -3  -9    9.50    9.68
   8   3  -9    2.56    8.23
  -8  -3   9   -1.97    7.61
  -8   3  10  135.31   20.90
   8  -3 -10   60.82   15.12
   8  -3 -10   95.78   20.42
   8   3 -10   71.21   17.92
  -8  -3  10   75.59   18.46
  -8   3  11   85.01   20.15
   8  -3 -11   96.02   18.28
   8  -3 -11   99.52   21.78
   8   3 -11  115.59   18.45
   8   3 -11   87.63   20.99
  -8  -3  11  103.42   21.49
   8  -3 -12   -0.12    4.52
   8   3 -12   -1.07    5.48
   8   3 -12   -5.23    9.35
  -8  -3  12    1.33    7.74
   8  -3 -13   11.95    5.82
   8   3 -13   11.89    5.86
   8   3 -13    6.85    9.34
  -8  -3  13   14.67    7.80
  -8  -3  13    2.95    8.96
   8   3 -14   42.16    9.02
   8   3 -14   30.01   11.45
  -8  -3  14   36.94    8.97
  -8  -3  14    2.86    9.35
   8   3 -15   30.89   12.64
  -8  -3  15   49.71   11.51
  -8  -3  15   41.76   13.54
  -8  -3  16   95.55   18.55
  -8  -3  17    5.51    6.45
  -8  -3  18   -2.07    5.53
  -8  -3  19   15.96    7.14
   8   3 -20  103.70   19.97
  -8  -3  20   99.30   19.05
   8   3 -21   17.43    7.98
  -8  -3  21    7.42    6.22
   8   3 -22    9.14    7.31
  -8  -3  22   15.12    7.51
   8   3 -23    2.63    5.76
  -8  -3  23    3.22    5.39
   8   3 -24   13.26    7.47
  -8  -3  24    9.71    6.56
   8  -3 -25   14.90    6.34
   8   3 -25   11.87    7.13
  -8  -3  25   16.15    7.26
   8   3 -26   11.95    7.14
  -8  -3  26   13.69    7.22
   8   3 -27    5.97    6.28
  -8  -3  27    2.09    6.41
   8   3 -28    2.17    6.26
  -8  -3  28    0.06    6.21
   8   3 -29    9.70    6.04
  -8  -3  29    9.83    6.75
   8   3 -30    9.52    7.15
  -8  -3  30    7.06    6.64
   8   3 -31    9.13    7.80
  -8  -3  31   -2.18    5.55
   8   3 -32    7.27    7.26
  -8  -3  32   12.64    7.99
   8   3 -33   -3.93    6.96
  -8  -3  33   -1.06    6.23
   8   3 -34    5.60    8.17
   8  -3 -35   -0.68    5.90
   8   3 -35   -4.82    6.99
  -8   4   1   97.10   17.30
   8  -4  -1   31.25   12.01
  -8  -4   1   12.42   10.31
  -8   4   2   25.38   11.98
   8  -4  -2   30.26   12.73
  -8  -4   2   33.51   12.43
  -8   4   3   17.20    9.71
   8  -4  -3   12.43    9.96
  -8  -4   3   15.62   10.09
  -8   4   4  129.81   25.01
   8  -4  -4  110.43   24.70
  -8  -4   4  113.72   23.30
  -8   4   5   12.64   10.58
   8  -4  -5   13.07   10.84
  -8  -4   5   17.78    9.43
  -8   4   6   40.78   12.99
   8  -4  -6   43.46   14.37
  -8  -4   6   38.44   12.43
  -8   4   7   73.90   16.37
   8  -4  -7   37.81   16.24
  -8  -4   7   84.19   17.46
  -8   4   8   32.17   11.59
   8  -4  -8   29.94   13.29
  -8  -4   8   25.93   11.45
  -8   4   9   -0.25    9.43
   8  -4  -9    8.79    6.41
   8  -4  -9   17.51   11.07
   8   4  -9    9.16    4.70
  -8  -4   9   -1.10    8.22
  -8   4  10   17.51    8.69
   8  -4 -10    6.59    5.68
   8  -4 -10    6.61    9.65
   8   4 -10    0.08    4.96
  -8  -4  10    7.52    5.94
  -8  -4  10    3.58    7.48
   8  -4 -11    8.24    6.41
   8   4 -11    3.17    5.66
  -8  -4  11   14.10    7.17
  -8  -4  11    7.59    9.71
   8  -4 -12   77.03   17.13
   8   4 -12  129.07   21.76
  -8  -4  12   97.79   17.85
  -8  -4  12   84.70   20.29
   8   4 -13   16.69   10.68
  -8  -4  13   21.13    8.18
  -8  -4  13   11.47    9.53
   8   4 -14   56.71   15.78
  -8  -4  14   56.48   12.83
   8   4 -15    2.10    8.69
  -8  -4  15   -0.00    6.31
  -8  -4  16   15.24    7.40
   8   4 -17   22.12    9.50
  -8  -4  17   28.27    8.82
   8   4 -18   71.55   16.54
  -8  -4  18   83.88   16.24
   8   4 -19    7.19    7.55
  -8  -4  19   11.72    7.07
   8   4 -20    1.45    6.92
  -8  -4  20   13.46    7.08
   8   4 -21   -1.49    6.57
  -8  -4  21   -2.14    5.87
   8   4 -22   13.61    7.68
  -8  -4  22    8.20    6.27
   8   4 -23   -0.88    6.22
  -8  -4  23   23.35    7.66
   8   4 -24    9.54    6.86
  -8  -4  24   15.99    7.49
   8   4 -25   -0.77    6.58
  -8  -4  25   -2.20    6.08
   8   4 -26   -0.25    6.43
  -8  -4  26   -1.42    5.32
   8   4 -27    5.31    6.58
  -8  -4  27    3.97    6.34
   8   4 -28   16.96    8.03
  -8  -4  28   11.24    6.65
   8   4 -29    2.17    7.20
  -8  -4  29    9.46    6.94
   8   4 -30    6.61    7.70
  -8  -4  30   -0.17    6.11
   8   4 -31   -0.74    6.65
  -8  -4  31    0.26    5.07
   8   4 -32    9.55    7.74
  -8  -4  32    8.17    7.51
   8   4 -33    6.03    8.88
  -8  -4  33    4.71    6.03
   8   4 -34   15.42    9.79
  -8  -4  34   15.47    8.37
   8   4 -35    7.53    8.22
  -8   5   1   62.15   15.30
   8  -5  -1   20.23   11.85
  -8  -5   1   46.06   13.01
  -8   5   2   15.27   10.80
   8  -5  -2   11.21   11.41
  -8  -5   2   15.68    9.95
  -8   5   3   79.02   19.82
   8  -5  -3   87.14   20.08
  -8   5   4    3.56   10.46
   8  -5  -4    9.31   10.87
  -8  -5   4   25.89   10.04
  -8   5   5   67.31   16.30
   8  -5  -5   62.83   15.99
  -8  -5   5   33.58   14.23
  -8   5   6  103.58   21.13
   8  -5  -6   86.98   21.09
   8   5  -6  114.92   17.63
  -8  -5   6   53.26   18.31
  -8   5   7   -4.87    8.94
   8  -5  -7    2.25    9.16
   8   5  -7    4.27    5.55
  -8  -5   7    4.88    5.28
  -8  -5   7   -3.39    9.48
   8   5  -8   14.60    6.79
  -8  -5   8   19.24    8.05
  -8  -5   8    1.28    8.77
  -8  -5   9   10.12    6.83
  -8  -5   9    3.99    9.31
  -8  -5  10  212.41   32.61
  -8  -5  10  166.05   34.13
   8   5 -11   32.81   10.30
  -8  -5  11   35.16    9.98
  -8  -5  11   36.80   12.84
   8   5 -12    4.17    5.89
  -8  -5  12    2.52    6.24
  -8  -5  12   -3.70    8.34
   8   5 -13    1.58    4.97
  -8  -5  13    0.88    5.82
   8   5 -14   24.65    8.82
  -8  -5  14   13.64    7.62
  -8  -5  15   26.34    9.28
  -8  -5  16   82.72   16.38
   8   5 -17   11.78    7.70
  -8  -5  17    2.64    5.90
   8   5 -18   -2.77    7.47
  -8  -5  18    3.46    6.05
   8   5 -19   10.73    8.11
  -8  -5  19   29.74    8.85
   8   5 -20   31.31   10.05
  -8  -5  20   21.44    8.66
   8   5 -21   32.70   10.07
  -8  -5  21   23.43    9.00
   8   5 -22    6.89    7.54
  -8  -5  22   28.72    9.14
   8   5 -23    0.11    6.89
  -8  -5  23   -0.35    5.92
   8   5 -24   -2.84    6.40
  -8  -5  24   15.10    6.63
   8   5 -25   22.53    8.63
  -8  -5  25   12.07    7.18
   8   5 -26   10.87    8.22
  -8  -5  26    1.80    5.75
   8   5 -27    6.31    8.21
  -8  -5  27    1.18    5.68
   8   5 -28    4.64    7.33
  -8  -5  28   -0.28    6.05
   8   5 -29   -1.31    7.23
  -8  -5  29   10.39    6.29
   8   5 -30   11.62    8.32
  -8  -5  30    8.56    6.94
   8   5 -31   -0.50    8.14
  -8  -5  31   13.62    7.78
   8   5 -32   -1.00    8.09
  -8  -5  32    7.70    7.09
   8   5 -33   -4.84    7.54
  -8  -5  33    6.40    7.02
   8   5 -34   -1.50    7.66
  -8  -5  34    6.73    6.62
   8   5 -35    2.12    7.47
  -8  -5  35    2.07    6.13
  -8   6   1   91.37   21.56
   8  -6  -1   58.68   16.13
   8  -6  -1  161.56   23.84
  -8   6   2   81.44   21.39
   8  -6  -2   67.04   16.22
   8  -6  -2  109.32   20.30
   8   6  -2   79.31   16.38
  -8   6   3   75.25   21.22
   8  -6  -3   98.95   21.69
   8   6  -3   93.54   17.34
   8   6  -3   96.26   18.07
  -8  -6   3   87.28   17.68
  -8   6   4   37.56   13.93
   8  -6  -4   35.74   13.83
   8   6  -4   41.83    9.47
   8   6  -4   41.32   10.16
  -8  -6   4   23.65    9.40
   8   6  -5   20.92    7.25
   8   6  -5   20.59    7.51
  -8  -6   5   15.67    7.75
  -8  -6   5    6.58    9.18
   8   6  -6   34.63   10.05
  -8  -6   6   37.06   10.00
  -8  -6   6   36.64   12.28
   8   6  -7   20.52    8.58
  -8  -6   7   32.00    9.28
  -8  -6   7   19.39   11.12
   8   6  -8   35.15    9.95
  -8  -6   8   25.83    8.30
  -8  -6   8   20.63   10.82
   8   6  -9    1.59    5.70
  -8  -6   9   -0.22    5.55
  -8  -6   9   -3.30    8.48
   8   6 -10   10.03    7.15
  -8  -6  10    2.92    6.51
  -8  -6  10   14.78    9.19
   8   6 -11   19.52    7.44
  -8  -6  11   16.54    7.11
   8   6 -12   33.17   10.69
  -8  -6  12   31.29    9.67
   8   6 -13   27.64    9.81
  -8  -6  13   28.13    9.13
   8   6 -14   36.94   11.75
  -8  -6  14   49.52   11.01
  -8  -6  15   23.74    8.79
  -8  -6  16   -2.42    6.08
   8   6 -17  102.13   19.35
  -8  -6  17   82.11   17.49
   8   6 -18    5.97    7.90
  -8  -6  18   11.78    6.98
   8   6 -19   20.28    9.72
  -8  -6  19   21.07    8.82
   8   6 -20    2.14    5.37
  -8  -6  20    4.50    6.22
   8   6 -21    4.26    6.41
  -8  -6  21    1.39    5.47
   8   6 -22   12.23    7.97
  -8  -6  22    4.92    6.29
   8   6 -23    0.70    7.78
  -8  -6  23   12.87    7.69
   8   6 -24    4.46    7.44
  -8  -6  24    0.01    6.12
   8   6 -25    5.30    7.62
  -8  -6  25   12.09    7.01
   8   6 -26    5.66    7.72
  -8  -6  26    2.16    5.69
   8   6 -27    8.48    7.44
  -8  -6  27    1.76    6.01
   8   6 -28    0.76    9.25
  -8  -6  28    2.60    6.29
   8   6 -29   15.91    8.53
  -8  -6  29   12.20    7.07
   8   6 -30   -1.41    8.19
  -8  -6  30   -4.23    6.77
   8   6 -31    1.49    8.01
  -8  -6  31    5.45    5.79
   8   6 -32   -4.75    8.48
  -8  -6  32    1.93    6.09
   8   6 -33   -0.10    7.49
  -8  -6  33    5.41    6.69
   8   6 -34    8.83    9.43
  -8  -6  34   -0.92    6.80
   8   6 -35    4.46    8.51
  -8  -6  35    7.13    7.23
  -8  -6  36   -0.77    6.00
  -8   7   1   60.03   17.47
   8  -7  -1   67.11   13.69
  -8  -7   1   65.35   13.19
  -8  -7   1   31.10   13.90
   8  -7  -2   -6.19    7.53
  -8  -7   2    3.18    5.83
  -8  -7   2    0.57    8.84
   8  -7  -3   19.33    8.69
  -8  -7   3   27.00    8.55
   8  -7  -4   -2.91    6.77
   8   7  -4    0.60    5.53
  -8  -7   4    2.09    5.35
   8  -7  -5   73.78   14.79
   8   7  -5   62.82   14.91
  -8  -7   5   64.97   13.83
   8  -7  -6   18.28    8.55
   8   7  -6    5.47    6.05
  -8  -7   6   17.79    8.06
   8   7  -7   -0.54    5.64
  -8  -7   7   -0.25    6.57
   8   7  -8   -1.89    6.69
  -8  -7   8   -3.63    6.33
   8   7  -9   35.05   11.37
  -8  -7   9   39.06   10.04
   8   7 -10   23.95    8.41
  -8  -7  10   12.29    7.09
   8   7 -11   39.12   12.54
  -8  -7  11   50.31   11.29
   8   7 -12    7.88    7.70
  -8  -7  12    3.90    6.65
   8   7 -13   13.80    8.28
  -8  -7  13    7.88    6.80
   8   7 -14   18.97    8.89
  -8  -7  14   23.44    8.92
  -8  -7  15   41.27   11.48
  -8  -7  16    4.49    6.52
   8   7 -17    9.55    7.95
  -8  -7  17    7.54    5.88
   8   7 -18   -5.65    7.33
  -8  -7  18   -2.12    6.57
   8   7 -19    6.45    7.07
  -8  -7  19   -1.23    5.08
   8   7 -20   15.81    8.53
  -8  -7  20   -2.94    6.63
   8   7 -21   20.21   10.32
  -8  -7  21   51.64   10.93
   8   7 -22   -2.50    7.58
  -8  -7  22    2.87    6.74
   8   7 -23   -1.62    7.55
  -8  -7  23    2.44    6.35
   8   7 -24   -0.89    6.98
  -8  -7  24   -1.98    4.98
   8   7 -25    5.19    8.19
  -8  -7  25    8.22    7.99
   8   7 -26   16.49    9.51
  -8  -7  26   13.49    8.79
   8   7 -27    0.16    7.38
  -8  -7  27    9.78    7.61
   8   7 -28    1.64    7.81
  -8  -7  28    3.28    7.24
   8   7 -29   -4.21    9.05
  -8  -7  29    3.57    6.68
   8   7 -30   10.71    9.95
  -8  -7  30    0.74    6.34
   8   7 -31    4.75    8.47
  -8  -7  31   16.53    7.91
   8   7 -32    2.15    8.13
  -8  -7  32   13.70    7.62
   8   7 -33   -0.84    8.10
  -8  -7  33    5.57    6.76
   8   7 -34    3.85    8.21
  -8  -7  34   -0.03    5.98
  -8  -7  35    6.00    6.53
  -8  -7  36    2.13    6.45
   8  -8  -1  107.72   19.37
  -8  -8   1   78.98   17.47
  -8  -8   1  109.82   21.06
   8  -8  -2   -0.42    6.12
  -8  -8   2    2.68    5.78
  -8  -8   2    2.98    8.70
   8  -8  -3   44.25   11.25
  -8  -8   3   38.03    9.76
  -8  -8   3   28.50   12.01
   8  -8  -4   17.30    8.83
  -8  -8   4   23.36    7.79
  -8  -8   4   16.93    9.97
   8  -8  -5    3.46    6.89
  -8  -8   5    1.52    5.32
  -8  -8   5   -2.33    9.73
   8  -8  -6    2.27    6.23
  -8  -8   6    0.74    5.75
   8  -8  -7  124.25   22.45
  -8  -8   7  112.24   21.36
   8  -8  -8   11.59    6.84
  -8  -8   8    4.51    5.64
   8  -8  -9    8.00    6.65
  -8  -8   9   19.55    7.44
   8  -8 -10   15.09    7.21
   8   8 -10   17.40    8.80
  -8  -8  10   11.51    7.62
   8  -8 -11   -1.73    5.86
   8   8 -11   -1.43    6.33
  -8  -8  11   11.16    7.03
   8   8 -12   -0.61    5.90
  -8  -8  12   -2.83    6.27
   8   8 -13   51.83   12.46
  -8  -8  13   28.84   10.31
   8   8 -14    4.50    6.93
  -8  -8  14    6.42    6.42
  -8  -8  15   20.53    8.13
  -8  -8  16    7.16    6.53
   8   8 -17   29.11   12.15
  -8  -8  17   50.72   11.43
   8   8 -18   -1.78    7.41
  -8  -8  18    1.72    5.96
   8   8 -19   -0.22    7.45
  -8  -8  19    1.80    5.63
   8   8 -20    3.65    8.02
  -8  -8  20    0.13    5.32
   8   8 -21    4.95    7.82
  -8  -8  21    0.83    6.09
   8   8 -22    0.89    7.96
  -8  -8  22   -3.43    6.73
   8   8 -23   27.96   10.21
  -8  -8  23   10.74    8.35
   8   8 -24    1.25    8.59
  -8  -8  24   14.52    8.49
   8   8 -25    8.51    7.90
  -8  -8  25   10.08    7.09
   8   8 -26    0.02    7.70
  -8  -8  26    2.99    5.91
   8   8 -27    6.32    8.99
  -8  -8  27   11.88    7.47
   8   8 -28   -0.87    7.88
  -8  -8  28    3.34    7.22
   8   8 -29    3.75    8.19
  -8  -8  29   18.48    7.86
   8   8 -30    9.21   10.74
  -8  -8  30   -2.76    6.21
   8   8 -31    0.48    6.74
  -8  -8  31   -2.83    6.36
   8   8 -32   10.87   10.08
  -8  -8  32   -0.68    6.51
   8   8 -33    5.33    8.50
  -8  -8  33   10.13    7.15
   8   8 -34    8.40    9.39
   8  -9  -1   83.51   17.68
  -8  -9   1   82.37   16.74
  -8  -9   1   97.86   20.24
   8  -9  -2    4.53    8.11
  -8  -9   2    0.69    5.85
  -8  -9   2    7.26   10.12
   8  -9  -3   37.38   11.01
  -8  -9   3   45.59   11.43
  -8  -9   3   45.75   12.98
   8  -9  -4    3.23    6.43
  -8  -9   4    7.00    6.52
   8  -9  -5   53.66   11.73
  -8  -9   5   23.94    8.84
   8  -9  -6    2.87    5.72
  -8  -9   6    4.90    6.02
   8  -9  -7   11.40    6.66
  -8  -9   7    7.35    5.82
   8  -9  -8    3.09    6.41
  -8  -9   8   -3.16    6.04
   8  -9  -9    6.57    6.64
  -8  -9   9    7.43    6.62
   8  -9 -10   -0.35    6.40
  -8  -9  10   -1.58    6.76
   8  -9 -11  121.47   20.75
  -8  -9  11   93.34   20.08
   8  -9 -12   -1.68    6.05
  -8  -9  12   -1.57    6.28
   8  -9 -13    1.20    6.05
  -8  -9  13   -2.00    5.98
   8  -9 -14    1.49    6.14
  -8  -9  14    2.02    6.05
   8  -9 -15   50.83   11.65
  -8  -9  15   35.16   10.65
  -8  -9  16    0.93    6.53
  -8  -9  17    4.84    5.95
  -8  -9  18   10.42    6.95
   8   9 -19   17.23    9.61
  -8  -9  19   10.71    7.42
   8   9 -20   12.67    8.74
  -8  -9  20   -0.55    7.18
   8   9 -21   22.00   10.91
  -8  -9  21   16.23    8.70
   8   9 -22   -4.47    7.95
  -8  -9  22    3.23    6.36
   8   9 -23    6.76    7.59
  -8  -9  23   -5.91    7.24
   8   9 -24    4.44    8.23
  -8  -9  24   -1.00    5.82
   8   9 -25   30.09   10.39
  -8  -9  25    4.67    6.98
   8   9 -26    4.62    6.98
  -8  -9  26   -0.12    6.02
   8   9 -27   -3.26    8.65
  -8  -9  27    2.66    7.07
   8   9 -28    0.24    6.67
  -8  -9  28    1.96    6.51
   8   9 -29    1.26    8.90
  -8  -9  29   12.50    8.34
   8   9 -30    4.62    7.65
  -8  -9  30    8.06    7.26
   8   9 -31   -1.41   10.07
  -8  -9  31    2.78    6.06
   8   9 -32   -2.94   10.00
   8   9 -33   -1.49    8.81
   8   9 -34    0.72    8.22
   8 -10  -1   24.08    9.51
  -8 -10   1   23.32    8.39
   8 -10  -2    3.32    6.25
  -8 -10   2   -1.75    5.39
   8 -10  -3   73.44   15.35
  -8 -10   3   61.34   14.07
   8 -10  -4   11.85    7.75
  -8 -10   4   25.88    8.19
   8 -10  -5   10.71    6.97
  -8 -10   5   19.57    7.86
   8 -10  -6   -1.25    7.17
  -8 -10   6   -1.62    6.63
   8 -10  -7   86.62   17.00
  -8 -10   7   70.56   15.70
   8 -10  -8   -4.30    6.77
  -8 -10   8    0.34    6.04
   8 -10  -9    3.42    7.34
  -8 -10   9   37.48    8.88
   8 -10 -10   -3.68    7.11
  -8 -10  10   -2.57    6.20
   8 -10 -11    5.05    6.62
  -8 -10  11   -2.45    6.37
   8 -10 -12   -0.54    5.53
  -8 -10  12   -2.17    5.85
   8 -10 -13   44.30   11.89
  -8 -10  13   52.73   12.36
   8 -10 -14   -1.32    6.17
  -8 -10  14    4.36    6.04
  -8 -10  15    7.72    6.21
  -8 -10  16    3.49    6.13
  -8 -10  17   43.15   12.72
  -8 -10  18   -3.83    7.74
  -8 -10  19   21.79    8.16
  -8 -10  20   13.04    7.19
  -8 -10  21    8.86    6.97
  -8 -10  22    0.54    5.84
  -8 -10  23    1.06    6.04
  -8 -10  24   -1.63    6.64
  -8 -10  25   -2.49    5.46
  -8 -10  26    2.76    6.58
  -8 -10  27    8.46    7.01
  -8 -10  28   -1.82    6.54
   8 -11  -1   14.66    8.66
  -8 -11   1   26.00    8.17
   8 -11  -2    0.97    6.59
  -8 -11   2    7.39    5.94
   8 -11  -3   14.84    8.20
  -8 -11   3    2.55    6.32
   8 -11  -4    7.51    7.16
  -8 -11   4   -0.66    4.99
   8 -11  -5   36.78   10.80
  -8 -11   5   35.61    9.61
   8 -11  -6   -1.23    6.04
  -8 -11   6   -2.37    5.86
   8 -11  -7   11.17    6.57
  -8 -11   7    0.14    5.34
   8 -11  -8    0.59    6.43
  -8 -11   8    2.39    6.69
   8 -11  -9   16.83    8.24
  -8 -11   9   15.42    8.28
   8 -11 -10   -0.88    6.21
  -8 -11  10   -1.50    5.10
   8 -11 -11   13.04    7.55
  -8 -11  11    2.84    6.37
   8 -11 -12    4.67    6.31
  -8 -11  12    7.72    6.78
  -8 -11  13   12.09    6.82
  -8 -11  14    2.89    4.74
  -8 -11  15   44.39   11.76
  -8 -11  16    4.39    5.80
  -8 -11  17    0.29    5.75
  -8 -11  18   -1.12    5.56
  -8 -11  19   15.76    7.55
  -8 -11  20    0.38    6.62
  -8 -11  21   10.44    8.05
  -8 -11  22   -1.61    7.20
  -8 -11  23    3.49    7.22
  -8 -11  24    0.92    6.60
  -8 -11  25   17.58    9.84
  -8 -11  26    6.25    7.80
   8 -12  -1    3.39    6.86
  -8 -12   1    0.75    6.29
   8 -12  -2   -3.26    6.50
  -8 -12   2   -0.20    5.18
   8 -12  -3   58.90   13.34
  -8 -12   3   39.60   12.08
   8 -12  -4   -0.01    5.54
  -8 -12   4   -2.68    5.55
   8 -12  -5   -1.80    7.20
  -8 -12   5    7.56    7.09
   8 -12  -6   -4.30    7.01
  -8 -12   6    0.85    5.65
   8 -12  -7   29.26    9.74
  -8 -12   7   29.51    9.23
   8 -12  -8    8.06    8.02
  -8 -12   8   10.07    6.66
   8 -12  -9   15.78    8.16
  -8 -12   9   16.42    7.58
   8 -12 -10    9.55    7.32
  -8 -12  10    7.22    6.03
   8 -12 -11   -2.73    6.22
  -8 -12  11   15.52    7.75
  -8 -12  12   -0.57    5.59
  -8 -12  13   16.86    8.13
  -8 -12  14    0.20    6.60
  -8 -12  15   -3.94    7.12
  -8 -12  16   -1.71    6.04
  -8 -12  17    3.68    6.43
  -8 -12  18    2.80    6.06
  -8 -12  19   17.84    8.25
  -8 -12  20   -0.29    6.70
  -8 -12  21    2.02    5.69
  -8 -12  22    1.16    5.84
  -8 -12  23    7.57    8.01
   8 -13  -1   13.19    7.56
  -8 -13   1    9.24    7.60
   8 -13  -2   -2.64    6.33
  -8 -13   2    1.00    5.46
   8 -13  -3   -3.16    6.94
  -8 -13   3    0.47    5.43
   8 -13  -4   14.83    9.18
  -8 -13   4    6.30    6.88
   8 -13  -5   26.39    9.94
  -8 -13   5   35.11    9.73
   8 -13  -6    8.32    6.59
  -8 -13   6   12.17    6.93
   8 -13  -7   12.97    8.48
  -8 -13   7   12.57    7.08
   8 -13  -8   -0.11    6.43
  -8 -13   8    3.07    5.80
   8 -13  -9    4.88    6.27
  -8 -13   9    2.92    5.83
  -8 -13  10   -1.34    6.33
  -8 -13  11    9.21    7.27
  -8 -13  12    1.59    5.46
  -8 -13  13    6.17    6.39
  -8 -13  14   -1.13    7.21
  -8 -13  15    9.69    7.19
  -8 -13  16   -2.88    6.13
  -8 -13  17   14.30    7.81
  -8 -13  18    2.72    6.62
  -8 -13  19   -1.41    6.56
  -8 -13  20   -3.71    6.83
   8 -14  -1    6.62    7.65
  -8 -14   1   23.70    7.67
   8 -14  -2    9.36    7.55
  -8 -14   2   17.98    7.61
   8 -14  -3   10.25    8.13
  -8 -14   3   14.39    7.23
   8 -14  -4    5.94    6.14
  -8 -14   4    0.24    5.50
   8 -14  -5    0.84    5.76
  -8 -14   5   -2.69    5.31
   8 -14  -6    1.11    6.68
  -8 -14   6    1.42    6.21
   8 -14  -7    6.24    7.75
  -8 -14   7    9.16    7.07
  -8 -14   8   12.38    7.51
  -8 -14   9    1.41    6.96
  -8 -14  10   -1.98    6.22
  -8 -14  11    3.17    5.72
  -8 -14  12   -0.05    6.21
  -8 -14  13    4.39    6.79
  -8 -14  14    3.07    6.79
  -8 -14  15   -5.36    7.24
  -8 -14  16   -3.07    6.18
  -8 -14  17    2.90    5.99
   8 -15  -1    4.02    8.67
  -8 -15   1    8.70    6.66
   8 -15  -2    3.59    6.92
  -8 -15   2    5.44    6.26
   8 -15  -3   -0.01    7.43
  -8 -15   3    0.19    5.80
   8 -15  -4    7.24    7.92
  -8 -15   4   -1.11    6.08
   8 -15  -5    2.74    7.64
  -8 -15   5   18.32    7.58
  -8 -15   6   10.98    7.21
  -8 -15   7    7.46    6.89
  -8 -15   8   -0.16    6.16
  -8 -15   9   -0.62    6.19
  -8 -15  10    4.79    6.35
  -8 -15  11    3.09    7.56
  -8 -15  12    0.51    5.55
  -8 -15  13    2.97    6.07
   8 -16  -1    4.56    7.89
  -8 -16   1    6.72    7.27
   8 -16  -2    7.08    8.87
  -8 -16   2    3.15    6.94
   8 -16  -3    0.06    7.71
  -8 -16   3    2.30    5.86
  -8 -16   4   -4.10    6.51
  -8 -16   5    2.87    5.30
  -8 -16   6   -1.98    5.58
  -8 -16   7    5.33    7.34
  -8 -16   8    0.71    7.32
  -8 -16   9    4.71    6.85
  -8 -16  10    8.52    7.30
   8 -17  -1   -6.64    8.10
  -8 -17   4    8.64    7.36
  -8 -17   5    0.95    6.83
  -8 -17   6   -0.88    5.52
  -7   0   1  732.26  110.91
   7   0  -1  704.76  108.63
   7   0  -1  751.93  110.93
  -7   0   2   -2.35    8.52
   7   0  -2   -1.02    5.04
   7   0  -2    1.88    7.76
  -7   0   3   16.68    8.67
   7   0  -3    9.20    5.89
   7   0  -3   17.54    9.28
  -7   0   4   -2.86    6.97
   7   0  -4   -0.67    4.46
   7   0  -4    0.67    7.05
  -7   0   5   37.28   11.37
   7   0  -5   27.52    8.55
   7   0  -5   55.06   12.67
  -7   0   6   -3.12    7.47
   7   0  -6   -0.06    3.83
   7   0  -6   -1.50    7.29
  -7   0   7  279.22   47.54
   7   0  -7  288.92   45.00
   7   0  -7  305.41   48.15
  -7   0   8   -0.00    6.28
   7   0  -8    1.66    4.07
   7   0  -8    1.05    6.69
  -7   0   9   21.57    9.28
   7   0  -9   22.14    6.22
   7   0  -9    3.88    8.35
  -7   0  10   -2.51    5.93
   7   0 -10    1.24    4.15
   7   0 -10    6.12    8.49
  -7   0  11  336.66   53.65
   7   0 -11  297.05   50.64
   7   0 -11  428.06   55.34
  -7   0  12   -1.73    6.90
   7   0 -12    2.36    3.81
   7   0 -12   -2.35    8.02
  -7   0  13  126.74   23.26
   7   0 -13  108.74   20.00
   7   0 -13  140.99   24.36
  -7   0  14   -1.46    6.97
   7   0 -14    1.62    3.76
   7   0 -14   -1.71    9.32
  -7   0  15   10.08    8.74
   7   0 -15    5.24    5.12
   7   0 -15   12.81    8.86
  -7   0  16    4.10    7.96
   7   0 -16   -0.81    4.59
   7   0 -16   -3.76    8.88
   7   0 -17  482.03   73.20
  -7   0  18   -1.52    5.17
   7   0 -18    1.24    4.60
  -7   0  25    1.31    5.63
  -7   0  26    5.75    5.43
  -7   0  27   64.25   14.27
   7   0 -27   81.55   15.54
  -7   0  28    0.03    5.21
   7   0 -28    0.74    5.61
  -7   0  29   28.08    8.36
   7   0 -29   21.13    8.69
   7   0 -30   -2.24    5.82
   7   0 -31   17.67    7.61
   7   0 -32   -2.68    6.36
   7   0 -33   35.94   10.01
   7   0 -34   -1.40    6.10
   7   0 -35    7.13    6.32
   7   0 -36   -0.00    5.43
   7   0 -37   15.05    7.75
  -7   1   1    0.32    7.62
   7  -1  -1    0.46    5.59
   7  -1  -1   -1.55    8.95
   7   1  -1    0.95    4.74
   7   1  -1   -2.46    8.29
  -7  -1   1    3.21    7.17
  -7   1   2   35.79   13.11
   7  -1  -2   53.32   10.65
   7  -1  -2   46.57   13.08
   7   1  -2   36.48    9.49
   7   1  -2   48.79   13.70
  -7  -1   2   50.13   13.01
  -7   1   3  254.82   42.69
   7  -1  -3  256.98   40.46
   7  -1  -3  270.40   43.05
   7   1  -3  246.56   39.66
   7   1  -3  231.84   41.99
  -7  -1   3  270.75   42.70
  -7   1   4    1.32    6.47
   7  -1  -4   -0.67    5.50
   7  -1  -4    1.87    8.69
   7   1  -4   -0.33    4.29
   7   1  -4    1.86    6.88
  -7  -1   4   -4.57    7.53
  -7   1   5   84.37   17.91
   7  -1  -5   80.58   15.11
   7  -1  -5   40.12   15.49
   7   1  -5   94.12   14.94
   7   1  -5  106.77   18.45
  -7  -1   5   84.83   17.74
  -7   1   6    1.85    7.32
   7  -1  -6    0.77    4.33
   7  -1  -6    6.03    7.93
   7   1  -6    1.95    3.61
   7   1  -6    5.21    7.59
  -7  -1   6   -3.43    6.74
  -7   1   7   53.63   12.36
   7  -1  -7   34.00    8.24
   7  -1  -7   27.32   10.36
   7   1  -7   38.40    8.23
   7   1  -7   21.58   10.87
  -7  -1   7   24.48   10.63
  -7   1   8   23.18    8.89
   7  -1  -8    8.72    5.27
   7  -1  -8    5.94    8.28
   7   1  -8   14.82    5.57
   7   1  -8   19.97    9.12
  -7  -1   8   13.82    8.48
  -7   1   9  310.82   55.56
   7  -1  -9  283.72   52.94
   7  -1  -9  512.78   58.74
   7   1  -9  397.23   53.71
   7   1  -9  398.17   56.91
  -7  -1   9  310.34   55.52
  -7   1  10   14.37    8.43
   7  -1 -10   23.22    6.77
   7  -1 -10   20.30    9.73
   7   1 -10   18.33    6.28
   7   1 -10   20.06    9.79
  -7  -1  10   33.02   11.13
  -7   1  11   99.40   17.93
   7  -1 -11   99.24   15.31
   7  -1 -11   53.97   17.03
   7   1 -11   71.20   14.73
   7   1 -11   74.93   17.32
  -7  -1  11   95.71   18.12
  -7   1  12   -0.65    7.04
   7  -1 -12    0.30    3.95
   7  -1 -12    1.46    7.38
   7   1 -12   -0.24    4.09
   7   1 -12   -0.01    8.17
  -7  -1  12   -2.16    7.92
  -7   1  13  159.46   31.11
   7  -1 -13  210.55   29.42
   7  -1 -13  248.78   34.36
   7   1 -13  192.75   29.34
   7   1 -13  202.42   32.83
  -7  -1  13  103.37   30.03
  -7   1  14    7.16    7.46
   7  -1 -14    2.66    4.08
   7  -1 -14   17.13   10.53
   7   1 -14    4.33    4.38
   7   1 -14   14.92    9.10
  -7  -1  14    2.26    7.08
  -7   1  15  132.84   24.77
   7  -1 -15  139.04   22.18
   7  -1 -15  143.14   26.08
   7   1 -15  121.23   22.17
   7   1 -15  153.32   26.54
  -7  -1  15  115.19   24.58
  -7   1  16   24.89    9.59
   7  -1 -16   39.23    8.31
   7  -1 -16   29.56   11.39
   7   1 -16   31.11    8.44
   7   1 -16   28.01   11.83
  -7  -1  16   47.12   10.04
  -7  -1  16   15.10    9.98
   7  -1 -17   42.90    8.83
   7   1 -17   20.09   10.86
   7  -1 -18   -1.35    4.38
   7  -1 -19  155.74   25.87
  -7   1  20    0.90    5.52
   7  -1 -20    4.32    5.00
  -7   1  21   80.70   15.70
  -7  -1  22    6.28    4.87
  -7  -1  23   37.89    9.88
  -7  -1  24   24.18    8.06
   7   1 -25   52.90   12.52
  -7  -1  25   45.15   11.12
   7   1 -26    0.70    5.03
  -7  -1  26   -0.24    4.90
   7   1 -27    3.08    6.12
  -7  -1  27    3.11    5.81
  -7   1  28    1.33    4.54
   7   1 -28   -2.34    6.13
  -7  -1  28    4.37    5.40
   7   1 -29   37.38   10.47
  -7  -1  29   29.07    9.38
   7  -1 -30    0.21    5.41
   7   1 -30    1.78    5.88
  -7  -1  30    0.46    5.18
   7  -1 -31   19.71    7.65
   7   1 -31   14.84    7.44
   7  -1 -32    6.21    5.72
   7   1 -32   -0.33    6.29
   7  -1 -33    1.76    5.15
   7   1 -33   -4.07    6.51
   7  -1 -34   -3.29    5.88
   7   1 -34    2.40    6.10
   7  -1 -35   12.83    7.12
   7   1 -35    9.74    7.37
   7  -1 -36    0.77    5.98
   7   1 -36   -1.64    6.09
   7  -1 -37    9.17    7.07
   7   1 -37    1.47    7.60
  -7   2   1   21.84   12.07
   7  -2  -1   33.23    9.33
   7  -2  -1   56.28   13.41
   7   2  -1   38.43    8.63
   7   2  -1   49.47   12.41
  -7  -2   1   37.23   11.88
  -7   2   2   42.42   13.35
   7  -2  -2   35.66   10.29
   7  -2  -2   55.56   14.31
   7   2  -2   60.30   10.17
   7   2  -2   31.36   11.94
  -7  -2   2   41.19   12.71
  -7   2   3   13.27    8.38
   7  -2  -3    8.01    5.76
   7  -2  -3    2.38    7.08
   7   2  -3    8.07    4.87
   7   2  -3   24.67    9.41
  -7  -2   3    6.97    8.63
  -7   2   4    3.95    8.01
   7  -2  -4    8.73    5.34
   7  -2  -4    0.57    8.77
   7   2  -4    9.54    4.71
   7   2  -4   12.23    8.59
  -7  -2   4   13.66    8.09
  -7   2   5  285.59   40.45
   7  -2  -5  156.67   36.11
   7  -2  -5  258.87   40.23
   7   2  -5  246.72   36.34
   7   2  -5  240.02   38.99
  -7  -2   5  293.95   40.13
  -7   2   6   16.68    8.90
   7  -2  -6   32.16    7.96
   7  -2  -6    7.28    8.03
   7   2  -6   22.98    6.21
   7   2  -6   18.76    8.83
  -7  -2   6   15.09    9.53
  -7   2   7  250.02   41.57
   7  -2  -7  220.57   39.17
   7  -2  -7  262.81   42.41
   7   2  -7  292.47   39.26
   7   2  -7  203.82   40.81
  -7  -2   7  256.93   41.81
  -7   2   8   16.32    8.07
   7  -2  -8    3.32    4.47
   7  -2  -8   12.76    9.30
   7   2  -8    5.23    4.27
   7   2  -8    6.58    8.43
  -7  -2   8    3.86    7.69
  -7   2   9   76.66   16.16
   7  -2  -9   68.30   13.19
   7  -2  -9   68.69   16.04
   7   2  -9   54.23   12.08
   7   2  -9   80.60   17.04
  -7  -2   9   71.47   15.53
  -7   2  10   16.91    7.94
   7  -2 -10   22.59    6.58
   7  -2 -10   31.95   10.14
   7   2 -10    9.48    5.43
   7   2 -10   20.92    9.04
  -7  -2  10   12.88    9.15
  -7   2  11  155.19   25.52
   7  -2 -11  163.00   22.61
   7  -2 -11  169.05   26.39
   7   2 -11  162.73   22.78
   7   2 -11   36.05   22.55
  -7  -2  11  146.86   25.56
  -7   2  12   19.56   10.34
   7  -2 -12   50.86    9.29
   7  -2 -12   58.75   13.93
   7   2 -12   43.60    9.38
   7   2 -12   41.12   11.93
  -7  -2  12   26.16   11.37
  -7   2  13   75.92   16.68
   7  -2 -13   66.95   14.03
   7  -2 -13   74.04   17.95
   7   2 -13   90.75   15.04
   7   2 -13   81.67   17.73
  -7  -2  13   87.84   17.62
  -7   2  14   -0.84    6.92
   7  -2 -14    0.13    3.73
   7  -2 -14    6.24    7.53
   7   2 -14    0.91    7.69
  -7  -2  14    2.08    7.79
  -7   2  15   28.38   10.26
   7  -2 -15   31.33    7.51
   7  -2 -15   37.34   12.12
   7   2 -15   23.55   11.56
   7  -2 -16   92.29   16.93
   7   2 -16  112.95   21.52
   7  -2 -17   78.78   13.49
   7   2 -17   50.70   16.49
   7  -2 -18   32.21    8.09
   7  -2 -19    2.91    4.25
   7  -2 -20    5.71    4.21
  -7  -2  20    6.64    6.69
   7  -2 -21   59.85   12.34
   7   2 -21   66.77   14.11
  -7  -2  21   67.38   13.54
  -7   2  22    8.84    5.82
   7  -2 -22    7.15    5.77
   7   2 -22    8.62    6.59
  -7  -2  22    4.93    5.65
  -7   2  23   61.85   11.68
   7   2 -23   40.02   11.45
  -7  -2  23   47.04   11.36
  -7   2  24    6.93    5.75
   7   2 -24    7.07    6.63
  -7  -2  24    7.94    5.92
   7   2 -25   19.00    7.53
  -7  -2  25    5.64    5.61
   7   2 -26    3.95    5.39
  -7  -2  26    1.33    5.09
   7   2 -27   16.03    8.02
  -7  -2  27   10.14    5.60
   7   2 -28    6.70    6.94
  -7  -2  28    6.34    6.17
   7   2 -29    7.24    7.09
  -7  -2  29   12.16    7.05
   7   2 -30   -1.58    5.75
  -7  -2  30   -2.04    5.40
   7   2 -31   26.13    8.48
  -7  -2  31    7.24    6.77
   7  -2 -32   -0.52    4.53
   7   2 -32   -0.75    6.70
  -7  -2  32   -2.02    4.90
   7  -2 -33   10.96    7.17
   7   2 -33   28.18    9.40
   7  -2 -34   -0.16    5.41
   7   2 -34   -3.61    6.48
   7  -2 -35   -3.75    6.37
   7   2 -35    1.78    6.49
   7  -2 -36   -2.64    5.92
   7   2 -36    4.81    6.94
   7   2 -37    7.02    8.49
  -7   3   1    2.75    7.46
   7  -3  -1    1.33    5.48
   7  -3  -1    2.19    8.31
   7   3  -1   -1.21    3.70
   7   3  -1    4.77    7.34
  -7  -3   1    1.53    7.05
  -7   3   2  142.03   29.69
   7  -3  -2  169.09   27.48
   7  -3  -2  148.53   29.57
   7   3  -2  171.30   26.41
   7   3  -2  202.53   30.24
  -7  -3   2  136.39   28.73
  -7   3   3   36.13   12.30
   7  -3  -3   41.53   10.16
   7  -3  -3   67.93   13.71
   7   3  -3   24.05    7.91
   7   3  -3   55.64   12.65
  -7  -3   3   44.13   12.11
  -7   3   4    6.34    8.44
   7  -3  -4    3.52    4.63
   7  -3  -4    7.57    9.05
   7   3  -4    7.62    4.64
   7   3  -4    5.34    7.99
  -7  -3   4    3.69    7.07
  -7   3   5  100.75   20.95
   7  -3  -5  121.04   19.26
   7  -3  -5  115.42   21.57
   7   3  -5   93.49   17.54
   7   3  -5   84.74   20.02
  -7  -3   5  111.33   21.38
  -7   3   6    9.11    8.56
   7  -3  -6   19.76    6.86
   7  -3  -6   25.65   10.47
   7   3  -6   28.75    6.57
   7   3  -6    9.93    8.41
  -7  -3   6   18.73   10.13
  -7   3   7    0.40    6.53
   7  -3  -7    2.76    5.67
   7  -3  -7    9.46    8.14
   7   3  -7    2.84    3.65
   7   3  -7   12.21    8.52
  -7  -3   7    6.22    7.63
  -7   3   8    2.00    7.27
   7  -3  -8    0.88    5.62
   7  -3  -8    1.62    7.04
   7   3  -8    1.18    3.50
   7   3  -8   -1.74    8.14
  -7  -3   8    0.17    7.30
  -7   3   9  236.77   41.83
   7  -3  -9  269.79   40.17
   7  -3  -9  223.23   42.22
   7   3  -9  253.09   39.53
  -7  -3   9  259.51   42.58
  -7   3  10   51.86   15.63
   7  -3 -10   66.63   14.43
   7  -3 -10  101.83   19.06
   7   3 -10   93.20   14.89
   7   3 -10   88.59   17.99
  -7  -3  10   68.31   16.29
  -7   3  11    6.92    8.34
   7  -3 -11    6.37    5.16
   7  -3 -11   15.08    9.08
   7   3 -11    7.35    4.66
   7   3 -11   12.77    8.86
  -7  -3  11    1.96    6.31
  -7  -3  11    8.60    7.87
  -7   3  12   -5.01    8.14
   7  -3 -12   -0.31    4.51
   7  -3 -12    3.20    7.81
   7   3 -12    2.40    7.52
  -7  -3  12    7.35    7.28
  -7   3  13   68.68   16.21
   7  -3 -13   84.73   14.50
   7  -3 -13  115.85   20.01
   7   3 -13   82.10   18.01
  -7  -3  13   47.94   16.02
  -7   3  14   92.22   19.73
   7  -3 -14  123.84   18.54
   7  -3 -14   84.06   21.62
   7   3 -14   98.29   21.70
   7  -3 -15  166.92   27.66
   7   3 -15  178.43   31.33
   7  -3 -16   25.18    6.81
   7   3 -16   16.56    9.36
   7  -3 -17    5.06    4.57
   7   3 -17    1.05    9.06
  -7  -3  17    5.82    5.97
   7  -3 -18   41.18    8.30
   7   3 -18   25.08    9.58
  -7  -3  18   24.11    8.79
   7  -3 -19  280.84   47.26
   7   3 -19  312.61   49.39
  -7  -3  19  346.76   49.03
   7  -3 -20    0.85    3.98
   7   3 -20    5.35    5.51
  -7  -3  20    3.40    5.76
   7  -3 -21    8.98    5.36
   7   3 -21    9.33    6.81
  -7  -3  21    8.55    6.50
   7  -3 -22    0.28    3.84
   7   3 -22   -2.93    6.71
  -7  -3  22    4.60    6.28
  -7   3  23   20.51    7.09
   7  -3 -23   21.76    6.29
   7   3 -23    2.91    7.05
  -7  -3  23   13.07    6.89
  -7   3  24   14.57    6.92
   7   3 -24    0.82    5.74
  -7  -3  24    2.58    5.59
  -7   3  25   33.73    9.02
   7   3 -25   23.37    9.21
  -7  -3  25   41.61   10.30
   7   3 -26   -2.50    6.47
  -7  -3  26    0.77    5.01
   7   3 -27   -0.46    6.77
  -7  -3  27    0.79    4.17
   7   3 -28    4.94    7.00
  -7  -3  28   -2.28    5.09
   7   3 -29   10.75    8.53
  -7  -3  29   30.91    8.83
   7   3 -30   -2.92    7.93
  -7  -3  30    4.34    5.69
   7   3 -31   10.32    7.59
  -7  -3  31   15.33    7.37
   7   3 -32    0.79    6.23
  -7  -3  32    0.67    6.62
   7   3 -33    4.56    7.73
  -7  -3  33   10.68    7.25
   7  -3 -34    4.12    5.84
   7   3 -34    8.13    7.67
   7  -3 -35    5.78    6.17
   7   3 -35    9.99    8.13
   7  -3 -36    2.45    4.98
   7   3 -36   -0.58    6.42
  -7   4   1   43.52   15.93
   7  -4  -1   79.27   14.40
   7  -4  -1   98.28   18.07
   7   4  -1   64.06   12.69
  -7  -4   1   67.12   16.01
  -7   4   2   98.15   21.85
   7  -4  -2   91.99   18.94
   7  -4  -2  126.32   22.93
   7   4  -2  116.12   18.48
  -7  -4   2   98.50   20.99
  -7   4   3   18.67    9.82
   7  -4  -3   15.59    6.74
   7  -4  -3    4.99    9.31
   7   4  -3    4.69    4.23
  -7  -4   3   18.15    8.87
  -7   4   4   11.92    9.46
   7  -4  -4   29.65    8.44
   7  -4  -4   12.63    9.86
   7   4  -4   36.64    7.52
   7   4  -4   20.98    9.13
  -7  -4   4   43.01   10.80
  -7   4   5   76.04   16.70
   7  -4  -5   74.58   13.61
   7  -4  -5   21.47   13.84
   7   4  -5   71.70   12.73
   7   4  -5   73.67   15.72
  -7  -4   5   78.90   15.98
  -7   4   6   77.93   16.71
   7  -4  -6   74.94   14.08
   7  -4  -6   56.60   15.87
   7   4  -6   72.76   13.14
   7   4  -6   58.30   14.85
  -7  -4   6   49.79   14.95
  -7   4   7   58.36   13.94
   7  -4  -7   45.15   10.61
   7  -4  -7   16.27   11.34
   7   4  -7   52.49    9.92
   7   4  -7   66.69   13.64
  -7  -4   7   38.60   12.99
  -7   4   8   65.84   14.75
   7  -4  -8   66.54   12.84
   7  -4  -8   91.17   17.58
   7   4  -8   50.18   11.61
   7   4  -8   48.42   14.62
  -7  -4   8   62.94   13.16
  -7  -4   8   51.90   14.64
  -7   4   9   22.09    9.02
   7  -4  -9   33.28    8.27
   7  -4  -9   19.35    9.95
   7   4  -9   23.60    9.15
  -7  -4   9    9.72    8.97
  -7   4  10   -2.46    7.63
   7  -4 -10    2.56    5.63
   7  -4 -10    6.18    8.91
   7   4 -10    2.07    7.98
  -7  -4  10   -1.02    7.15
  -7   4  11  148.74   24.75
   7  -4 -11  129.22   22.28
   7  -4 -11  118.74   25.74
   7   4 -11  125.29   24.61
  -7  -4  11  115.30   23.98
  -7   4  12  158.52   26.08
   7  -4 -12  113.63   23.10
   7  -4 -12  155.41   27.46
   7   4 -12  146.53   26.37
  -7  -4  12  151.43   26.44
   7  -4 -13  144.19   24.08
   7  -4 -13  175.96   28.80
   7   4 -13  116.35   24.62
   7   4 -13  161.68   27.41
   7  -4 -14   34.07    8.36
   7   4 -14   30.70    9.39
   7   4 -14   22.74   11.18
   7  -4 -15   57.28   10.90
   7   4 -15   39.96   11.76
   7   4 -15   48.28   14.95
  -7  -4  15   57.97   11.99
   7  -4 -16   48.38    9.98
   7   4 -16   31.56   13.50
  -7  -4  16   44.01   10.68
   7  -4 -17  151.36   24.73
   7   4 -17  127.60   28.11
  -7  -4  17  164.01   26.26
   7  -4 -18   32.39    7.04
   7   4 -18   18.04    7.91
  -7  -4  18   16.34    7.48
   7  -4 -19   12.89    5.74
   7   4 -19    6.61    7.93
  -7  -4  19   19.07    7.46
   7  -4 -20   36.22    8.88
   7   4 -20   35.85   10.89
  -7  -4  20   52.91   11.30
   7  -4 -21   52.64    9.76
   7   4 -21   24.32   10.11
  -7  -4  21   55.55   11.37
   7  -4 -22   32.43    9.21
   7   4 -22   56.24   12.50
  -7  -4  22   75.39   12.73
   7  -4 -23   11.21    4.82
   7   4 -23   19.55    8.59
  -7  -4  23    5.64    6.92
   7  -4 -24   11.63    5.00
   7   4 -24    4.87    7.14
  -7  -4  24    3.77    5.88
   7   4 -25   -4.47    6.27
  -7  -4  25    1.48    5.51
   7   4 -26   22.09    9.59
  -7  -4  26   20.37    8.35
   7   4 -27    9.83    8.20
  -7  -4  27   21.57    8.16
   7   4 -28    8.92    8.11
  -7  -4  28    3.60    5.88
   7   4 -29    8.48    7.59
  -7  -4  29    0.98    6.03
   7   4 -30   -0.94    7.13
  -7  -4  30    8.69    5.85
   7   4 -31   -0.71    7.87
  -7  -4  31    1.28    5.42
   7   4 -32   15.42    8.53
  -7  -4  32   13.45    7.40
   7   4 -33    5.11    7.60
  -7  -4  33   18.04    7.53
   7   4 -34    0.21    6.78
  -7  -4  34    6.48    5.65
   7  -4 -35    0.00    5.19
   7   4 -35    3.43    8.05
   7  -4 -36   -1.37    5.10
   7   4 -36   -4.22    8.26
  -7   5   1   -1.47    8.52
   7  -5  -1    2.08    4.70
   7  -5  -1    5.44    8.35
   7   5  -1    2.62    3.83
  -7  -5   1    0.08    6.87
  -7   5   2   -4.32   10.14
   7  -5  -2   -2.13    5.79
   7  -5  -2    0.59    7.73
   7   5  -2   -0.05    4.20
  -7  -5   2   -0.08    7.03
  -7   5   3   26.27   11.73
   7  -5  -3   28.17    9.21
   7  -5  -3   29.41   11.42
   7   5  -3   36.86    8.12
  -7  -5   3   37.94   11.35
  -7   5   4  108.17   21.58
   7  -5  -4   77.73   17.57
   7  -5  -4  121.46   21.54
   7   5  -4   88.95   17.04
  -7  -5   4  126.04   21.26
  -7   5   5   30.24   12.26
   7  -5  -5   40.86    9.71
   7  -5  -5   30.51   11.93
   7   5  -5   46.88    9.47
  -7  -5   5   28.79    9.12
  -7  -5   5   36.06   12.33
  -7   5   6   -0.78    9.18
   7  -5  -6    3.31    5.08
   7  -5  -6    0.91    8.32
  -7  -5   6    6.33    7.94
  -7   5   7   14.74    9.83
   7  -5  -7   12.67    7.12
   7  -5  -7   27.29   11.12
   7   5  -7   14.95    6.79
  -7  -5   7   11.82    8.88
  -7   5   8   58.33   18.12
   7  -5  -8  114.63   17.66
   7  -5  -8   76.19   19.66
   7   5  -8   94.61   17.56
  -7  -5   8   99.82   19.85
  -7   5   9  147.53   26.65
   7  -5  -9  140.59   24.46
   7  -5  -9  117.54   26.67
   7   5  -9  158.62   25.53
  -7  -5   9  141.05   27.01
  -7   5  10   37.02   12.33
   7  -5 -10   28.89    9.66
   7  -5 -10   86.74   16.48
   7   5 -10   33.60   10.44
  -7  -5  10   46.22   12.79
  -7   5  11   88.99   19.85
   7  -5 -11  114.83   18.51
   7  -5 -11   71.52   19.95
   7   5 -11   97.04   18.63
   7   5 -11  106.55   21.08
   7  -5 -12    2.12    5.76
   7   5 -12    0.42    5.35
   7   5 -12   -1.07    7.98
  -7  -5  12   -0.00    5.54
   7  -5 -13   19.10    8.00
   7   5 -13   60.14   11.50
   7   5 -13   36.00   12.07
  -7  -5  13   28.57    8.99
   7  -5 -14   34.84   10.25
   7   5 -14   40.75   11.69
   7   5 -14   47.60   14.01
  -7  -5  14   73.61   12.43
   7  -5 -15  169.45   28.09
   7   5 -15  174.62   29.77
   7   5 -15  203.72   32.59
  -7  -5  15  154.54   28.68
   7  -5 -16    0.03    3.63
   7   5 -16   -4.00    9.89
  -7  -5  16   -0.75    5.91
   7  -5 -17    0.17    4.52
   7   5 -17   -1.74    9.34
  -7  -5  17    9.24    6.06
   7  -5 -18    4.37    4.36
   7   5 -18    0.44    6.20
  -7  -5  18    7.47    5.59
   7  -5 -19   27.68    7.86
   7   5 -19   36.32   10.56
  -7  -5  19   32.64    9.25
   7  -5 -20   41.53    9.16
   7   5 -20   29.77   10.82
  -7  -5  20   48.90   11.06
   7  -5 -21   14.41    5.37
   7   5 -21    8.18    6.36
  -7  -5  21    8.94    6.54
   7  -5 -22    4.38    4.23
   7   5 -22    0.61    5.52
  -7  -5  22    0.21    5.55
   7   5 -23    5.49    7.80
  -7  -5  23    5.19    5.76
   7   5 -24   33.30    9.48
  -7  -5  24    2.85    5.59
   7   5 -25   -5.51    7.78
  -7  -5  25   20.28    7.30
   7   5 -26    3.14    6.67
  -7  -5  26    3.60    5.98
   7   5 -27   -5.14    8.05
  -7  -5  27   -1.41    5.98
   7   5 -28    2.41    7.20
  -7  -5  28    7.58    6.56
   7   5 -29   14.36    8.93
  -7  -5  29    3.33    5.58
   7   5 -30   10.41    8.34
  -7  -5  30    4.94    5.40
   7   5 -31   10.27    7.76
  -7  -5  31   14.89    7.11
   7   5 -32    5.00    7.82
  -7  -5  32   -1.94    5.93
   7   5 -33   -0.54    6.53
  -7  -5  33    3.10    5.61
   7   5 -34    7.65    9.11
  -7  -5  34    7.29    7.85
   7   5 -35    2.06    6.91
  -7  -5  35    2.27    6.27
   7   5 -36    6.28    8.10
  -7   6   1   76.31   18.84
   7  -6  -1   74.36   14.97
   7  -6  -1   77.85   17.62
   7   6  -1   78.15   14.17
   7   6  -1   65.88   14.42
  -7  -6   1   69.07   14.47
  -7  -6   1   71.70   16.92
  -7   6   2   37.12   15.61
   7  -6  -2   63.63   12.89
   7  -6  -2   55.86   14.96
   7   6  -2   60.46   11.83
   7   6  -2   46.81   11.95
  -7  -6   2   63.37   12.40
  -7  -6   2   57.57   14.77
  -7   6   3   38.53   12.55
   7  -6  -3   29.05    8.11
   7  -6  -3   22.29   11.41
   7   6  -3   18.17    7.61
  -7  -6   3   13.06    9.21
  -7   6   4    4.75    8.89
   7  -6  -4   18.02    7.32
   7  -6  -4    2.55    8.98
   7   6  -4   18.44    7.13
  -7  -6   4    3.02    8.15
  -7   6   5   -0.23    9.36
   7  -6  -5   -0.39    4.64
   7  -6  -5   -0.79    8.32
   7   6  -5   -2.16    5.04
  -7  -6   5   -1.11    7.79
  -7   6   6   67.67   18.06
   7  -6  -6   77.87   15.66
   7  -6  -6   89.11   19.20
   7   6  -6   68.39   15.80
  -7  -6   6  128.41   20.29
  -7   6   7  153.21   26.35
   7  -6  -7  115.07   22.67
   7  -6  -7  159.28   27.42
   7   6  -7  130.88   23.64
  -7  -6   7  118.93   25.22
  -7   6   8   55.45   15.19
   7  -6  -8   63.53   11.92
   7  -6  -8   44.81   14.95
   7   6  -8   44.84   12.03
  -7  -6   8   34.26   12.48
   7  -6  -9   -1.16    5.34
   7   6  -9    2.16    5.67
  -7  -6   9    5.52    5.13
   7  -6 -10   73.89   14.23
   7   6 -10   53.64   14.43
  -7  -6  10   81.84   14.63
   7  -6 -11  128.85   22.64
   7   6 -11  138.27   23.70
  -7  -6  11  119.78   22.84
   7  -6 -12   11.28    6.73
   7   6 -12   19.33    8.08
  -7  -6  12   15.51    7.22
   7  -6 -13   20.24    7.38
   7   6 -13   17.70    8.52
  -7  -6  13   21.80    7.71
   7  -6 -14    4.35    6.57
   7   6 -14   20.18    8.25
  -7  -6  14   15.30    6.58
   7  -6 -15    1.43    5.87
   7   6 -15    2.73    5.56
  -7  -6  15    8.23    6.09
   7  -6 -16   46.54   11.29
  -7  -6  16   58.61   12.69
   7  -6 -17   52.45   12.45
  -7  -6  17   85.96   14.82
   7  -6 -18   84.16   15.61
   7   6 -18   71.29   17.97
  -7  -6  18   98.92   17.33
   7  -6 -19    7.40    5.08
   7   6 -19   14.48    7.48
  -7  -6  19    4.83    6.06
   7  -6 -20    2.77    4.10
   7   6 -20    0.04    6.86
  -7  -6  20    1.89    5.12
   7  -6 -21    3.60    4.19
   7   6 -21   -0.38    6.00
  -7  -6  21   10.28    6.86
   7   6 -22   28.90   11.26
  -7  -6  22   47.05   10.99
   7   6 -23   18.69    9.06
  -7  -6  23   17.04    7.58
   7   6 -24    5.75    8.77
  -7  -6  24   10.19    6.61
   7   6 -25    1.83    6.93
  -7  -6  25   -2.52    5.46
   7   6 -26   15.59    9.56
  -7  -6  26   27.97    8.91
   7   6 -27   15.84    9.15
  -7  -6  27   18.84    7.97
   7   6 -28    9.63    8.94
  -7  -6  28   22.85    8.60
   7   6 -29   -0.00    6.30
  -7  -6  29   -0.71    6.53
   7   6 -30   -4.76    7.52
  -7  -6  30    0.03    5.27
   7   6 -31   -2.91    7.53
  -7  -6  31    3.28    6.34
   7   6 -32   22.47   10.14
  -7  -6  32   12.02    7.24
   7   6 -33   -4.00    7.78
  -7  -6  33    5.78    6.81
   7   6 -34    6.03    7.98
  -7  -6  34    5.19    6.64
   7   6 -35    0.94    7.09
  -7  -6  35   -0.99    6.23
   7   6 -36    3.97    8.09
  -7  -6  36    1.28    5.93
  -7  -6  37    6.92    6.90
  -7   7   1   -6.28   10.17
   7  -7  -1    1.19    8.09
   7   7  -1   -0.95    4.40
  -7   7   2   18.45   11.46
   7  -7  -2   24.81   11.27
   7   7  -2   49.07   10.17
  -7   7   3   15.06    9.63
   7  -7  -3    1.84    8.43
   7   7  -3    6.14    6.68
  -7   7   4  304.31   47.54
   7  -7  -4  258.83   46.43
   7   7  -4  262.13   43.93
  -7   7   5  114.44   20.98
   7  -7  -5   80.98   16.34
   7  -7  -5   66.39   18.74
   7   7  -5   97.50   17.29
  -7  -7   5   60.55   17.29
   7  -7  -6   -0.01    6.30
   7   7  -6    5.82    6.66
  -7  -7   6   12.79    6.61
  -7  -7   6    6.72    9.41
   7  -7  -7   58.84   15.19
   7   7  -7   95.15   17.47
  -7  -7   7  100.93   16.54
   7  -7  -8   14.81    6.75
   7   7  -8   18.52    8.17
  -7  -7   8   17.24    7.30
   7  -7  -9   38.47   10.27
   7   7  -9   35.58   10.22
  -7  -7   9   44.85   10.57
   7  -7 -10   82.00   15.51
   7   7 -10   89.03   17.13
  -7  -7  10   63.32   14.84
   7  -7 -11   41.96    9.37
   7   7 -11   14.31    8.94
  -7  -7  11   22.83    8.04
   7  -7 -12    9.25    6.18
   7   7 -12   -1.08    6.43
  -7  -7  12   10.61    6.59
   7  -7 -13   22.10    7.73
   7   7 -13   14.21    8.71
  -7  -7  13   31.69    9.13
   7  -7 -14  193.38   29.56
   7   7 -14  146.25   30.07
  -7  -7  14  178.17   29.74
   7  -7 -15   -2.59    6.57
   7   7 -15   -1.01    6.81
  -7  -7  15   -4.15    6.47
   7  -7 -16    2.30    5.80
  -7  -7  16    3.98    5.94
   7  -7 -17   -2.04    4.82
  -7  -7  17   -1.32    6.07
   7  -7 -18    1.50    4.62
   7   7 -18    6.02    7.95
  -7  -7  18   13.38    6.68
   7  -7 -19   -2.25    4.86
   7   7 -19   12.44    7.19
  -7  -7  19    2.42    6.25
   7   7 -20   16.93   10.03
  -7  -7  20   26.93    9.04
   7   7 -21    9.07    7.36
  -7  -7  21    3.30    6.57
   7   7 -22   -1.31    7.34
  -7  -7  22   12.76    7.28
   7   7 -23    4.36    8.46
  -7  -7  23    3.64    5.88
   7   7 -24   24.10   11.16
  -7  -7  24   42.30   10.77
   7   7 -25    2.24    7.10
  -7  -7  25    0.19    6.41
   7   7 -26   16.85   10.97
  -7  -7  26   23.27    8.46
   7   7 -27   -6.37    8.03
  -7  -7  27   -5.06    6.84
   7   7 -28   -3.67    8.01
  -7  -7  28   -1.26    6.25
   7   7 -29    6.68    8.36
  -7  -7  29    2.76    6.30
   7   7 -30   29.71   10.48
  -7  -7  30   11.64    8.20
   7   7 -31    7.39    8.33
  -7  -7  31   -0.81    4.99
   7   7 -32    1.46    7.66
  -7  -7  32    1.95    5.90
   7   7 -33    2.68    7.58
  -7  -7  33    0.05    5.68
   7   7 -34   -3.84    7.43
  -7  -7  34    1.66    6.63
   7   7 -35   -3.39    6.49
  -7  -7  35   -3.33    7.42
  -7  -7  36   12.25    8.03
  -7  -7  37   -0.53    5.80
  -7  -7  38    3.39    6.49
   7  -8  -1   31.34   10.46
  -7  -8   1   42.61   12.76
  -7  -8   2   50.09   14.65
  -7  -8   3    2.35    5.42
  -7  -8   3    4.08    8.01
   7   8  -4   15.66    7.80
  -7  -8   4   33.02    8.64
   7   8  -5   16.14    7.50
  -7  -8   5    1.68    5.62
   7   8  -6   31.84    9.29
  -7  -8   6   -0.16    5.50
   7   8  -7    0.55    6.87
  -7  -8   7    5.91    5.43
   7   8  -8    1.14    6.80
  -7  -8   8   77.92   11.05
   7   8  -9    1.46    6.63
  -7  -8   9    3.16    6.07
   7  -8 -10   25.91    8.96
   7   8 -10   17.62    8.11
  -7  -8  10   19.17    7.46
   7  -8 -11   -1.26    5.67
   7   8 -11    0.08    6.65
  -7  -8  11   10.28    6.75
   7  -8 -12  141.82   27.46
   7   8 -12  167.08   29.77
  -7  -8  12  187.64   28.60
   7  -8 -13   -0.99    6.31
   7   8 -13    0.58    7.37
  -7  -8  13   -0.49    5.40
   7  -8 -14   13.07    6.63
   7   8 -14   -4.37    8.21
  -7  -8  14   21.58    7.82
   7  -8 -15   -2.46    6.68
   7   8 -15    3.76    7.63
  -7  -8  15    6.88    6.72
   7  -8 -16   28.72    9.71
  -7  -8  16   60.57   12.13
   7  -8 -17   -1.06    5.06
  -7  -8  17    3.31    6.17
   7   8 -18   15.11    8.93
  -7  -8  18   15.09    8.05
   7   8 -19    6.27    7.98
  -7  -8  19    7.90    6.50
   7   8 -20    1.83    7.42
  -7  -8  20   14.25    7.05
   7   8 -21    0.00    6.74
  -7  -8  21   14.06    7.25
   7   8 -22   10.67    8.99
  -7  -8  22   11.39    6.53
   7   8 -23   34.68   11.99
  -7  -8  23   22.19    8.97
   7   8 -24    9.10    7.95
  -7  -8  24   11.46    7.44
   7   8 -25    0.17    6.68
  -7  -8  25   -4.38    6.21
   7   8 -26    3.25    8.04
  -7  -8  26    7.74    6.86
   7   8 -27    0.32    7.73
  -7  -8  27    3.33    6.57
   7   8 -28   14.76   10.16
  -7  -8  28   31.10    9.44
   7   8 -29    1.52    9.31
  -7  -8  29   -1.57    5.30
   7   8 -30   19.27   10.68
  -7  -8  30   10.40    7.69
   7   8 -31   -3.08    7.61
  -7  -8  31   -2.40    7.23
   7   8 -32    0.93    8.03
  -7  -8  32   15.85    7.56
   7   8 -33   -4.97    9.73
  -7  -8  33   -1.11    5.49
   7   8 -34    2.39    8.50
  -7  -8  34   -3.87    7.09
   7   8 -35   -1.45    6.96
  -7  -8  35   -0.39    6.17
  -7  -8  36   -3.43    7.42
   7  -9  -1    2.74    6.38
  -7  -9   1   -0.22    5.28
   7  -9  -2   28.01    9.95
  -7  -9   2   38.86    9.73
   7  -9  -3    4.10    7.16
  -7  -9   3    2.23    5.26
   7  -9  -4   60.38   13.01
  -7  -9   4   47.20   11.55
   7  -9  -5    2.49    6.62
  -7  -9   5    7.32    5.70
  -7  -9   6   33.23    9.91
  -7  -9   7   16.38    7.69
  -7  -9   8   32.28    9.52
  -7  -9   9    1.05    5.79
  -7  -9  10  111.65   21.05
  -7  -9  11   -3.27    6.33
   7   9 -12    4.55    6.72
  -7  -9  12   -1.75    5.02
   7   9 -13    9.20    7.61
  -7  -9  13    4.16    5.99
   7  -9 -14   80.42   15.39
   7   9 -14   58.26   16.85
  -7  -9  14   80.13   15.88
   7  -9 -15   -0.76    5.98
   7   9 -15   -0.22    7.80
  -7  -9  15   -2.66    6.08
   7  -9 -16    5.25    5.72
  -7  -9  16   14.94    8.26
  -7  -9  17    4.39    5.88
   7   9 -18   29.22   12.02
  -7  -9  18   26.88    9.24
   7   9 -19    3.73    8.49
  -7  -9  19    2.31    6.61
   7   9 -20   16.61    9.78
  -7  -9  20   23.34    8.85
   7   9 -21   -1.70    6.40
  -7  -9  21    4.32    6.28
   7   9 -22   -2.05    7.40
  -7  -9  22    6.67    6.62
   7   9 -23    9.13    8.68
  -7  -9  23    0.50    5.09
   7   9 -24   10.79    9.66
  -7  -9  24   12.96    7.89
   7   9 -25   -4.78    7.82
  -7  -9  25    1.32    5.75
   7   9 -26   -3.33    7.70
  -7  -9  26    2.55    6.02
   7   9 -27    0.31    7.54
  -7  -9  27   -2.19    6.91
   7   9 -28   12.44    8.71
  -7  -9  28   -1.24    6.91
   7   9 -29    1.52    8.65
  -7  -9  29   -2.93    6.64
   7   9 -30    2.41    8.92
  -7  -9  30   -2.67    6.20
   7   9 -31   -2.01    8.92
  -7  -9  31    0.77    6.14
   7   9 -32    5.86    8.23
  -7  -9  32    1.95    7.61
   7   9 -33   -0.04    7.61
  -7  -9  33   -1.40    5.68
   7   9 -34    0.04    9.53
   7 -10  -1   13.83    7.12
  -7 -10   1   13.64    6.80
   7 -10  -2   43.45   11.91
  -7 -10   2   56.02   12.21
   7 -10  -3   -2.59    6.24
  -7 -10   3   -2.16    6.41
   7 -10  -4    0.76    5.54
  -7 -10   4   -4.27    6.39
   7 -10  -5   -2.64    6.83
  -7 -10   5   -0.34    6.16
   7 -10  -6  100.74   22.12
  -7 -10   6  154.49   23.34
   7 -10  -7   -1.33    5.81
  -7 -10   7    5.16    5.91
   7 -10  -8    4.64    6.56
  -7 -10   8    1.02    5.22
   7 -10  -9   -1.70    5.55
  -7 -10   9   -1.21    5.25
  -7 -10  10    5.27    6.18
  -7 -10  11    0.63    5.92
  -7 -10  12   38.05   10.54
  -7 -10  13   -1.33    5.69
  -7 -10  14    8.53    7.52
  -7 -10  15    0.35    5.89
  -7 -10  16   52.03   12.43
  -7 -10  17    3.25    6.82
  -7 -10  18   19.60    8.29
  -7 -10  19    2.47    6.23
  -7 -10  20    0.81    6.18
  -7 -10  21   -2.97    5.54
  -7 -10  23    1.73    6.18
  -7 -10  24   -2.85    6.63
   7  10 -25    0.04    6.38
  -7 -10  25    1.44    6.09
   7  10 -26   12.02    9.69
  -7 -10  26   14.80    7.46
   7  10 -27   -2.30    8.48
  -7 -10  27   -1.62    6.78
   7  10 -28   29.15   11.41
  -7 -10  28   -1.13    5.54
   7  10 -29   -3.18    8.24
  -7 -10  29   -3.26    5.84
   7  10 -30   -2.12    7.40
  -7 -10  30   16.71    8.22
   7  10 -31   -3.30    7.76
  -7 -10  31    3.76    7.61
   7  10 -32    0.46    6.76
   7  10 -33   -4.17    8.02
   7  10 -34   -4.47    8.56
   7 -11  -1    1.38    5.95
  -7 -11   1   -1.24    5.36
   7 -11  -2    1.67    6.82
  -7 -11   2    1.80    5.52
   7 -11  -3    4.82    7.04
  -7 -11   3    9.84    6.67
   7 -11  -4   19.77    9.87
  -7 -11   4   41.41    9.78
   7 -11  -5   31.74    9.44
  -7 -11   5   16.90    8.07
   7 -11  -6    6.13    6.35
  -7 -11   6   -3.44    6.07
   7 -11  -7   16.07    7.91
   7 -11  -8   13.92    7.87
  -7 -11   8   17.90    7.56
   7 -11  -9   -3.39    6.16
  -7 -11   9   -2.64    6.68
   7 -11 -10   41.67   10.82
  -7 -11  10   25.23    9.34
   7 -11 -11   -1.10    5.69
  -7 -11  11    7.21    5.98
   7 -11 -12   -0.49    5.84
  -7 -11  12   -2.19    5.72
  -7 -11  13    5.59    5.90
  -7 -11  14   12.22    6.92
  -7 -11  15   -4.01    6.25
  -7 -11  16    6.81    7.75
  -7 -11  17    3.73    6.04
  -7 -11  18    1.05    6.81
  -7 -11  19    0.49    6.56
  -7 -11  20   30.99    9.76
  -7 -11  21    3.88    5.67
  -7 -11  22   -1.22    6.92
  -7 -11  23   -2.45    6.08
  -7 -11  24   13.25    7.93
  -7 -11  25    4.58    5.28
  -7 -11  26   -1.00    6.61
  -7 -11  27   -5.24    7.77
  -7 -11  28   -1.89    5.70
   7 -12  -1    1.09    6.24
  -7 -12   1    6.10    6.02
   7 -12  -2   30.32    9.85
  -7 -12   2   22.23    8.02
   7 -12  -3   -0.14    6.36
  -7 -12   3   -2.47    5.02
   7 -12  -4    3.72    7.45
  -7 -12   4   -0.67    5.24
   7 -12  -5    1.52    7.13
  -7 -12   5    4.20    5.87
   7 -12  -6   38.71   10.98
  -7 -12   6   36.89   10.65
   7 -12  -7    2.87    6.89
  -7 -12   7    3.27    5.81
   7 -12  -8   15.49    7.26
  -7 -12   8    3.28    6.92
   7 -12  -9    0.91    5.87
  -7 -12   9   -2.12    5.71
   7 -12 -10   16.40    8.22
  -7 -12  10   10.44    7.37
   7 -12 -11    0.48    5.81
  -7 -12  11   -0.02    5.36
  -7 -12  12   38.44   10.77
  -7 -12  13    2.65    6.50
  -7 -12  14    0.02    5.35
  -7 -12  15    0.88    6.39
  -7 -12  16   21.62    9.18
  -7 -12  17    1.32    6.78
  -7 -12  18    9.47    7.72
  -7 -12  19   -7.53    8.27
  -7 -12  20    3.62    7.09
  -7 -12  21    5.89    6.62
  -7 -12  22   19.03    9.37
  -7 -12  23   11.98    6.83
  -7 -12  24    5.56    7.06
  -7 -12  25   -2.25    6.41
   7 -13  -1   -1.62    6.57
  -7 -13   1    0.05    5.23
   7 -13  -2   17.78    8.78
  -7 -13   2   15.50    7.38
   7 -13  -3    6.59    7.86
  -7 -13   3   22.89    8.37
   7 -13  -4   69.57   13.84
  -7 -13   4   35.41   11.40
   7 -13  -5   11.86    7.66
  -7 -13   5    9.83    7.66
   7 -13  -6    7.71    6.70
  -7 -13   6   -0.71    6.28
   7 -13  -7    4.33    6.15
  -7 -13   7    3.46    5.93
   7 -13  -8    0.47    5.48
  -7 -13   8    4.48    6.38
   7 -13  -9   11.35    7.22
  -7 -13   9    0.95    6.07
  -7 -13  10   18.42    8.48
  -7 -13  11   15.96    7.43
  -7 -13  12   -0.23    5.43
  -7 -13  13   -0.40    5.92
  -7 -13  14   28.94   10.03
  -7 -13  15   -0.93    5.93
  -7 -13  16    4.41    7.12
  -7 -13  17   -2.81    7.36
  -7 -13  18   -1.10    6.37
  -7 -13  19   -2.86    7.51
  -7 -13  20   13.41    8.99
  -7 -13  21   10.30    7.36
  -7 -13  22    3.69    7.06
   7 -14  -1    0.96    6.62
  -7 -14   1   15.29    6.92
   7 -14  -2   19.68    8.69
  -7 -14   2    2.22    5.89
   7 -14  -3    7.53    7.74
  -7 -14   3    7.56    7.28
   7 -14  -4    4.99    6.92
  -7 -14   4   -4.16    6.04
   7 -14  -5    0.61    6.51
  -7 -14   5   -2.70    6.06
   7 -14  -6   21.30    9.47
  -7 -14   6   18.74    8.23
   7 -14  -7   24.90    9.69
  -7 -14   7   34.62   10.08
  -7 -14   8   18.97    8.56
  -7 -14   9    1.96    5.43
  -7 -14  10    5.83    6.33
  -7 -14  11   -1.42    6.28
  -7 -14  12   17.06    8.12
  -7 -14  13    3.54    6.32
  -7 -14  14   -2.46    6.89
  -7 -14  15   -5.11    7.94
  -7 -14  16    1.40    5.76
  -7 -14  17   16.24    7.25
  -7 -14  18   12.34    7.25
  -7 -14  19   -2.79    5.90
   7 -15  -1   -0.12    5.92
  -7 -15   1   -3.69    6.72
   7 -15  -2    6.83    6.94
  -7 -15   2    4.21    6.10
   7 -15  -3   12.48    7.99
  -7 -15   3   17.01    7.74
   7 -15  -4   10.89    7.87
  -7 -15   4   14.77    6.83
   7 -15  -5    3.87    6.62
  -7 -15   5    0.89    6.19
  -7 -15   6   -0.75    5.76
  -7 -15   7    0.68    6.59
  -7 -15   8   10.82    7.15
  -7 -15   9    0.70    5.89
  -7 -15  10   -2.08    6.33
  -7 -15  11   -1.86    7.41
  -7 -15  12   -2.29    6.15
  -7 -15  13    0.29    6.58
  -7 -15  14   -4.01    8.12
  -7 -15  15    3.62    5.58
  -7 -15  16   -4.18    6.58
   7 -16  -1    1.58    7.08
  -7 -16   1    4.67    7.08
   7 -16  -2   -0.48    6.05
  -7 -16   2    6.82    6.42
   7 -16  -3   -2.41    6.86
  -7 -16   3   -3.92    7.40
  -7 -16   4   -0.51    6.13
  -7 -16   5   -0.00    6.06
  -7 -16   6   12.55    7.81
  -7 -16   7    9.80    6.59
  -7 -16   8    0.30    6.09
  -7 -16   9    0.29    4.97
  -7 -16  10    3.03    6.30
  -7 -16  11    2.64    6.61
  -7 -16  12    0.34    6.33
   7 -17  -1   -0.57    6.84
  -7 -17   3   -4.40    6.91
  -7 -17   4   -1.36    5.79
  -7 -17   5   -2.26    6.84
  -7 -17   6   -2.73    7.61
  -7 -17   7   -5.45    7.20
  -7 -17   8   -2.67    6.66
  -6   0   1    3.47    4.88
  -6   0   1   -3.63    8.09
   6   0  -1    1.20    5.71
   6   0  -1    1.72    7.75
  -6   0   2  313.88   50.48
  -6   0   2  310.45   52.52
   6   0  -2  329.57   50.81
   6   0  -2  383.60   53.64
  -6   0   3   -1.19    8.90
   6   0  -3   -2.86    5.09
   6   0  -3    0.40    8.38
  -6   0   4   17.92    6.93
  -6   0   4   17.65    9.47
   6   0  -4   25.61    7.39
   6   0  -4   25.12    9.61
  -6   0   5    2.81    5.47
  -6   0   5   -5.13    8.64
   6   0  -5   -1.50    4.92
   6   0  -5    2.41    8.54
  -6   0   6 1302.55  190.26
  -6   0   6 1306.06  192.12
   6   0  -6 1239.19  189.82
   6   0  -6 1360.41  192.42
  -6   0   7    0.66    4.36
  -6   0   7   -1.38    7.57
   6   0  -7    1.14    4.21
   6   0  -7   -0.17    6.87
  -6   0   8   24.12    7.77
  -6   0   8   29.00   10.19
   6   0  -8   30.34    7.02
   6   0  -8   33.00   10.13
  -6   0   9    0.22    4.60
  -6   0   9    4.89    7.99
   6   0  -9   -0.08    3.43
   6   0  -9    1.10    7.35
  -6   0  10  184.88   31.92
  -6   0  10  227.77   34.68
   6   0 -10  191.98   31.56
   6   0 -10  233.52   34.98
  -6   0  11    2.23    4.58
  -6   0  11    1.05    6.15
   6   0 -11   -0.12    3.42
   6   0 -11   -1.11    7.53
  -6   0  12  311.60   45.67
  -6   0  12  269.92   47.16
   6   0 -12  272.64   45.00
   6   0 -12  347.96   48.62
  -6   0  13    0.38    3.82
  -6   0  13   -0.64    6.07
   6   0 -13   -0.17    3.71
   6   0 -13   -0.20    6.24
  -6   0  14  114.12   16.78
  -6   0  14   94.54   18.11
   6   0 -14   82.12   15.59
   6   0 -14   71.08   18.18
  -6   0  15    2.40    6.60
   6   0 -15    0.81    3.61
   6   0 -15   -1.27    7.37
   6   0 -16  272.21   45.74
   6   0 -16  357.12   49.31
  -6   0  17    2.64    4.87
   6   0 -17   -0.57    3.80
   6   0 -17    0.12    6.56
  -6   0  18  173.28   19.03
   6   0 -18   38.81   17.29
  -6   0  19   -1.45    4.66
  -6   0  20   -0.22    4.42
  -6   0  21   -0.16    4.07
  -6   0  22  124.13   21.49
  -6   0  23    2.66    4.72
  -6   0  24    0.49    4.84
   6   0 -25    0.47    5.06
   6   0 -26   59.02   12.88
   6   0 -27   -2.03    5.58
   6   0 -28   53.12   12.69
   6   0 -29   -1.36    6.60
   6   0 -30   20.60    8.23
   6   0 -31   -2.93    5.09
   6   0 -32   84.89   17.17
   6   0 -33   -0.13    4.84
   6   0 -34   -1.35    5.59
   6   0 -35    0.61    6.67
   6   0 -36    6.92    7.08
   6   0 -37   -1.17    6.72
   6   0 -38   14.26    8.29
  -6   1   1    9.08    9.16
   6  -1  -1    5.96    4.85
   6  -1  -1   13.58    9.03
   6   1  -1    2.78    4.03
   6   1  -1    7.50    8.15
  -6  -1   1    9.55    5.77
  -6  -1   1    6.89    7.41
  -6   1   2  594.63   85.25
  -6   1   2  630.47   87.96
   6  -1  -2  529.56   85.35
   6  -1  -2  613.80   87.84
   6   1  -2  526.21   84.78
   6   1  -2  607.43   87.44
  -6  -1   2  549.93   85.12
  -6  -1   2  565.72   87.16
  -6   1   3   46.18    9.00
  -6   1   3   30.81   11.55
   6  -1  -3   21.48    8.10
   6  -1  -3   33.20   11.52
   6   1  -3   29.66    7.99
   6   1  -3   49.44   11.58
  -6  -1   3   35.90    8.75
  -6  -1   3   16.88   10.40
  -6   1   4  739.72  117.65
  -6   1   4  814.64  120.09
   6  -1  -4  758.61  117.98
   6  -1  -4  795.18  120.21
   6   1  -4  788.02  117.57
   6   1  -4  912.28  120.43
  -6  -1   4  806.51  118.00
  -6  -1   4  806.08  119.82
  -6   1   5  143.86   20.95
  -6   1   5  104.38   22.23
   6  -1  -5  107.28   20.57
   6  -1  -5  165.46   24.28
   6   1  -5   97.32   19.80
   6   1  -5  117.86   22.59
  -6  -1   5  128.20   20.71
  -6  -1   5  138.20   23.33
  -6   1   6  100.11   17.24
  -6   1   6   64.68   18.44
   6  -1  -6  113.91   17.66
   6  -1  -6   92.24   20.08
   6   1  -6   94.75   16.65
   6   1  -6   85.20   19.29
  -6  -1   6  117.20   17.60
  -6  -1   6   97.12   19.96
  -6   1   7  286.12   38.19
  -6   1   7  238.02   39.64
   6  -1  -7  240.44   37.52
   6  -1  -7  193.36   39.25
   6   1  -7  232.90   37.21
   6   1  -7  230.86   39.63
  -6  -1   7  254.96   37.75
  -6  -1   7  220.94   39.51
  -6   1   8  725.32  112.13
  -6   1   8  734.91  113.93
   6  -1  -8  701.75  111.80
   6  -1  -8  778.59  114.56
   6   1  -8  810.63  112.06
   6   1  -8  802.30  114.59
  -6  -1   8  792.21  112.29
  -6  -1   8  697.73  113.83
  -6   1   9    5.62    4.90
  -6   1   9   -2.12    7.62
   6  -1  -9    5.28    4.35
   6  -1  -9    6.03    8.84
   6   1  -9    3.15    4.08
   6   1  -9    6.61    7.44
  -6  -1   9   12.56    5.61
  -6  -1   9   12.59    7.42
  -6   1  10   92.84   19.52
  -6   1  10  140.17   22.46
   6  -1 -10  134.08   19.76
   6  -1 -10  121.09   22.29
   6   1 -10   97.12   19.22
   6   1 -10  182.82   24.13
  -6  -1  10  116.74   19.66
  -6  -1  10  105.07   21.89
  -6   1  11   17.76    5.80
  -6   1  11    4.43    6.51
   6  -1 -11   11.54    4.98
   6  -1 -11    4.29    8.54
   6   1 -11    8.88    4.78
   6   1 -11   24.92    9.27
  -6  -1  11   12.89    5.41
  -6  -1  11   14.49    7.27
  -6   1  12  294.53   45.62
  -6   1  12  308.57   47.49
   6  -1 -12  298.77   45.17
   6  -1 -12  290.00   47.87
   6   1 -12  257.54   45.04
   6   1 -12  329.43   48.44
  -6  -1  12  290.92   45.19
  -6  -1  12  331.50   48.16
  -6   1  13   49.93   10.74
  -6   1  13   42.48   12.06
   6  -1 -13   53.82   10.16
   6  -1 -13   42.69   12.62
   6   1 -13   58.33   10.67
   6   1 -13   50.91   12.90
  -6  -1  13   52.71   12.77
  -6   1  14  165.29   27.18
  -6   1  14  203.44   29.75
   6  -1 -14  169.98   26.64
   6  -1 -14  162.32   29.23
   6   1 -14  167.52   27.07
   6   1 -14  156.04   29.17
  -6  -1  14  141.79   28.53
  -6   1  15    7.13    5.20
  -6   1  15    8.16    6.92
   6  -1 -15   11.11    4.94
   6  -1 -15    7.54    7.35
   6   1 -15   13.80    5.60
   6   1 -15    0.93    7.27
  -6  -1  15   12.73    6.02
  -6   1  16   -1.95    4.85
  -6   1  16   12.71    7.49
   6  -1 -16    2.96    3.65
   6  -1 -16    5.26    7.76
   6   1 -16    2.04    8.29
  -6  -1  16    3.24    4.82
  -6   1  17    6.00    4.92
   6  -1 -17    6.55    4.53
   6  -1 -17    4.99    7.98
   6   1 -17    2.72    8.00
  -6  -1  17    1.83    5.25
   6  -1 -18  229.88   38.28
   6  -1 -18  241.51   41.25
   6   1 -18  228.96   41.08
  -6  -1  18  279.35   39.32
  -6   1  19   37.06    8.55
   6  -1 -19   23.72    7.52
  -6  -1  19   35.19    8.78
  -6   1  20    0.77    4.95
  -6  -1  20    0.52    4.35
  -6   1  21    1.91    4.54
  -6  -1  21    0.83    4.91
  -6   1  22   13.30    5.86
   6   1 -22   12.48    6.75
  -6   1  23    7.48    5.05
   6   1 -23   11.26    6.50
  -6   1  24   29.65    7.75
   6   1 -24   19.85    8.69
  -6   1  25    0.64    5.04
   6   1 -25    7.02    5.61
  -6   1  26    3.85    4.99
   6   1 -26    9.85    6.49
  -6   1  27    0.65    4.71
   6   1 -27   -0.10    5.10
  -6  -1  27    2.07    5.23
   6  -1 -28   33.69   11.02
   6   1 -28   58.41   12.20
  -6  -1  28   56.82   11.56
   6  -1 -29   -1.53    4.88
   6   1 -29    1.59    5.83
  -6  -1  29    7.72    4.91
   6  -1 -30   24.82    7.82
   6   1 -30   18.40    8.18
  -6  -1  30   19.60    8.02
   6  -1 -31    7.28    6.31
   6   1 -31    0.63    6.11
   6  -1 -32   -1.68    5.49
   6   1 -32   -1.23    7.50
   6  -1 -33   -1.80    5.45
   6   1 -33    0.65    5.95
   6  -1 -34   34.77    9.05
   6   1 -34    8.97    7.37
   6  -1 -35    2.81    5.94
   6   1 -35    2.36    5.20
   6  -1 -36    7.52    5.33
   6   1 -36   -3.89    7.78
   6  -1 -37   -3.31    6.18
   6   1 -37    3.22    7.68
   6  -1 -38   -2.44    6.68
   6   1 -38    0.40    6.42
  -6   2   1    3.44    5.45
  -6   2   1    5.99    8.96
   6  -2  -1    6.01    6.40
   6  -2  -1    3.87    9.26
   6   2  -1    2.70    4.00
   6   2  -1    3.68    8.11
  -6  -2   1    3.08    5.31
  -6  -2   1   12.12    8.60
  -6   2   2    8.05    5.41
  -6   2   2    6.17    8.05
   6  -2  -2   11.82    6.22
   6  -2  -2   14.51    9.84
   6   2  -2   10.24    5.05
   6   2  -2    7.98    9.06
  -6  -2   2   12.34    5.68
  -6  -2   2   13.83    8.55
  -6   2   3    6.17    5.13
  -6   2   3   -0.31    7.69
   6  -2  -3    9.68    6.47
   6  -2  -3   -0.60    7.63
   6   2  -3    7.37    3.89
   6   2  -3    2.20    8.05
  -6  -2   3    0.58    4.81
  -6  -2   3    2.79    8.07
  -6   2   4   56.98   11.42
  -6   2   4   81.62   15.52
   6  -2  -4   62.99   12.31
   6  -2  -4   68.74   15.13
   6   2  -4   64.14   11.24
   6   2  -4   75.67   14.86
  -6  -2   4   63.29   11.89
  -6  -2   4    8.42   12.19
  -6   2   5   13.82    5.82
  -6   2   5    8.53    8.27
   6  -2  -5    8.53    5.75
   6  -2  -5   20.35    9.45
   6   2  -5   10.77    4.83
   6   2  -5    9.90    8.89
  -6  -2   5   19.38    6.05
  -6  -2   5    1.92    7.88
  -6   2   6  384.53   51.69
  -6   2   6  399.09   54.16
   6  -2  -6  333.88   51.67
   6  -2  -6  334.83   53.83
   6   2  -6  281.62   50.58
   6   2  -6  324.31   53.22
  -6  -2   6  356.08   51.25
  -6  -2   6  300.93   53.05
  -6   2   7   55.62   10.12
  -6   2   7   52.67   12.50
   6  -2  -7   53.38   10.23
   6  -2  -7   49.80   12.95
   6   2  -7   50.25    9.24
   6   2  -7   55.97   12.90
  -6  -2   7   48.10    9.91
  -6  -2   7    0.05    9.82
  -6   2   8    7.93    4.98
  -6   2   8   14.13    8.00
   6  -2  -8    2.18    4.86
   6  -2  -8    4.38    7.24
   6   2  -8    7.55    4.99
   6   2  -8   -2.47    7.51
  -6  -2   8    8.35    4.36
  -6  -2   8    3.62    7.28
  -6   2   9    1.65    4.34
  -6   2   9    2.38    7.87
   6  -2  -9    0.99    4.06
   6  -2  -9   -2.85    6.99
   6   2  -9    0.56    3.92
   6   2  -9    7.68    6.60
  -6  -2   9   -0.54    4.12
  -6  -2   9   -0.18    7.06
  -6   2  10  283.26   39.33
  -6   2  10  237.47   40.61
   6  -2 -10  264.25   38.86
   6  -2 -10  108.79   38.76
   6   2 -10  279.08   39.14
   6   2 -10  327.42   42.57
  -6  -2  10  375.41   43.16
  -6   2  11  272.77   40.58
  -6   2  11  230.80   41.81
   6  -2 -11  260.06   40.13
   6  -2 -11  233.10   42.38
   6   2 -11  281.73   40.66
   6   2 -11  246.61   42.55
  -6  -2  11  269.00   42.84
  -6   2  12  102.48   20.42
   6  -2 -12  138.79   19.23
   6  -2 -12   86.48   20.89
   6   2 -12   96.98   18.95
   6   2 -12  107.65   21.43
  -6  -2  12  114.70   19.93
  -6  -2  12  128.94   22.00
  -6   2  13    4.12    4.67
  -6   2  13    4.52    6.24
   6  -2 -13    8.72    4.44
   6  -2 -13   20.32    8.25
   6   2 -13    1.69    4.45
   6   2 -13    5.83    7.36
  -6  -2  13   12.42    5.78
  -6  -2  13   12.89    8.60
  -6   2  14   81.07   16.60
  -6   2  14   99.11   18.54
   6  -2 -14   99.88   16.32
   6  -2 -14  117.23   19.84
   6   2 -14   92.80   19.36
  -6  -2  14   88.84   17.13
  -6   2  15   24.52    7.18
   6  -2 -15   15.31    5.96
   6  -2 -15   31.27   11.17
   6   2 -15   39.75   11.37
  -6  -2  15   43.32    8.61
  -6   2  16   63.20   12.27
   6  -2 -16   59.32   11.56
   6  -2 -16   60.61   14.84
   6   2 -16   71.40   15.90
  -6  -2  16   63.14   12.50
  -6   2  17   10.62    5.96
   6  -2 -17   24.34    6.08
   6  -2 -17   26.84    9.76
   6   2 -17   17.94    9.42
  -6  -2  17   28.49    7.43
  -6   2  18   17.36    6.08
   6  -2 -18   17.97    5.42
   6  -2 -18   21.19   10.80
   6   2 -18   13.66    8.77
  -6  -2  18   17.93    7.29
  -6   2  19    3.10    5.60
   6  -2 -19   14.67    5.16
   6   2 -19   14.30    8.93
  -6  -2  19   20.53    6.65
  -6   2  20  169.09   29.64
   6  -2 -20  175.66   29.18
   6   2 -20  210.97   31.12
  -6   2  21    0.86    4.86
   6   2 -21   -2.74    5.36
  -6   2  22   32.79    8.23
   6   2 -22   21.68    8.55
  -6   2  23    6.77    4.85
   6   2 -23    0.18    5.26
  -6   2  24    4.60    4.73
   6   2 -24    8.51    7.00
  -6  -2  24   10.83    6.17
  -6   2  25   19.49    6.37
   6   2 -25   10.81    6.98
  -6  -2  25   20.81    7.54
  -6   2  26   61.53   11.60
   6   2 -26   46.17   12.29
  -6  -2  26   48.91   11.45
   6   2 -27   -0.18    5.54
  -6  -2  27   -1.18    5.10
   6   2 -28   17.84    7.97
  -6  -2  28   15.09    6.72
   6   2 -29   -0.34    6.52
  -6  -2  29    1.76    5.10
   6  -2 -30   19.44    6.43
   6   2 -30   15.54    7.86
  -6  -2  30   22.26    7.81
   6  -2 -31    0.39    4.59
   6   2 -31   -1.28    6.46
  -6  -2  31    1.05    4.92
   6  -2 -32   29.84    9.28
   6   2 -32   33.53   10.72
  -6  -2  32   46.92   10.48
   6  -2 -33    4.32    5.13
   6   2 -33   -0.29    8.39
   6  -2 -34   -3.41    5.83
   6   2 -34   -1.73    7.10
   6  -2 -35   -2.39    5.84
   6   2 -35    4.60    7.45
   6  -2 -36   18.86    7.34
   6   2 -36    9.48    7.94
   6  -2 -37    4.18    5.84
   6   2 -37    0.77    6.76
   6  -2 -38    3.38    5.63
  -6   3   1    2.36    5.03
  -6   3   1    3.65    8.15
   6  -3  -1    4.09    5.54
   6  -3  -1    5.08    8.68
   6   3  -1    7.08    4.19
   6   3  -1   -0.26    6.95
  -6  -3   1    0.85    5.16
  -6  -3   1   -1.63    7.43
  -6   3   2   67.39   19.37
  -6   3   2  125.77   23.70
   6  -3  -2  121.79   21.06
   6  -3  -2  187.88   25.60
   6   3  -2  157.74   20.68
   6   3  -2  153.81   23.43
  -6  -3   2  125.48   20.45
  -6  -3   2  136.39   22.71
  -6   3   3  147.45   23.14
  -6   3   3  170.88   26.60
   6  -3  -3  117.25   22.87
   6  -3  -3  114.83   25.39
   6   3  -3  136.80   22.44
   6   3  -3  171.09   25.65
  -6  -3   3  129.07   22.50
  -6  -3   3  138.90   25.13
  -6   3   4   40.95    8.54
  -6   3   4   34.07   11.07
   6  -3  -4   34.42    8.60
   6  -3  -4   26.72   10.50
   6   3  -4   30.81    7.58
   6   3  -4   30.98   11.02
  -6  -3   4   33.65    7.86
  -6  -3   4   36.72   11.02
  -6   3   5   19.59    6.25
  -6   3   5   17.93    8.76
   6  -3  -5    9.46    5.42
   6  -3  -5   -1.35    8.14
   6   3  -5    4.64    4.19
   6   3  -5   10.63    7.78
  -6  -3   5    8.20    4.31
  -6  -3   5    3.64    7.05
  -6   3   6   15.73    5.70
  -6   3   6   39.19    9.98
   6  -3  -6    4.03    5.51
   6  -3  -6   12.60    8.59
   6   3  -6    8.25    4.93
   6   3  -6   22.46    8.95
  -6  -3   6   16.35    5.08
  -6  -3   6   14.92    9.00
  -6   3   7   26.25    6.70
  -6   3   7   23.49    9.49
   6  -3  -7   15.80    6.84
   6  -3  -7   19.56    9.74
   6   3  -7   20.98    6.14
   6   3  -7   12.25    8.35
  -6  -3   7   15.44    5.69
  -6  -3   7   35.21    9.88
  -6   3   8  414.18   45.97
  -6   3   8  382.79   48.14
   6  -3  -8  123.99   43.65
   6  -3  -8  333.60   48.47
   6   3  -8  388.79   45.83
   6   3  -8  375.54   48.27
  -6  -3   8  400.61   48.96
  -6   3   9   72.88   12.63
  -6   3   9   56.48   14.31
   6  -3  -9   67.98   13.23
   6  -3  -9   78.48   16.03
   6   3  -9   92.33   13.55
   6   3  -9   78.04   15.38
  -6  -3   9   52.29   12.95
  -6  -3   9   37.89   13.71
  -6   3  10   37.67    8.03
  -6   3  10   36.17   10.15
   6  -3 -10   29.57    7.89
   6  -3 -10   21.96   10.11
   6   3 -10   31.58    7.45
   6   3 -10   21.36    9.70
  -6  -3  10   20.81    7.71
  -6  -3  10   30.92   10.12
  -6   3  11    7.69    4.97
  -6   3  11   10.99    7.25
   6  -3 -11    5.89    4.96
   6  -3 -11    9.00    8.36
   6   3 -11   12.80    8.92
  -6  -3  11   14.46    5.50
  -6  -3  11   10.99    7.49
  -6   3  12   65.47   13.00
  -6   3  12   93.88   16.13
   6  -3 -12   77.67   13.25
   6  -3 -12   91.79   16.60
   6   3 -12   58.01   15.13
  -6  -3  12   55.32   13.16
  -6   3  13  129.48   21.97
   6  -3 -13  131.54   21.78
   6  -3 -13  155.10   25.22
   6   3 -13  117.02   24.25
  -6  -3  13  132.33   22.47
  -6   3  14  227.72   31.85
   6  -3 -14  192.55   30.95
   6  -3 -14  177.11   33.59
   6   3 -14  183.17   33.96
  -6  -3  14  190.78   31.78
  -6   3  15   26.49    8.48
   6  -3 -15   12.89    5.27
   6  -3 -15   23.62    9.54
   6   3 -15   21.24    7.35
   6   3 -15   17.00    9.03
  -6  -3  15   16.23    6.87
  -6   3  16   19.12    6.42
  -6   3  16    0.51    6.52
   6  -3 -16    9.51    4.70
   6  -3 -16   16.35    8.89
   6   3 -16   25.35    7.94
   6   3 -16   20.52    9.99
  -6  -3  16   24.56    6.84
  -6   3  17   83.74   13.86
   6  -3 -17   69.79   12.82
   6  -3 -17   58.36   16.20
   6   3 -17   59.25   16.23
  -6   3  18   46.15   13.65
   6  -3 -18  115.33   14.80
   6   3 -18  104.84   18.89
  -6   3  19   55.33   10.88
   6  -3 -19   44.56    9.75
  -6   3  20    6.22    4.96
   6  -3 -20   -0.68    3.62
   6   3 -20    0.38    5.18
  -6   3  21    4.43    5.30
   6  -3 -21   -1.93    4.16
   6   3 -21   -1.85    5.45
  -6  -3  21   -0.46    5.32
  -6   3  22   78.30   12.94
   6  -3 -22   58.98   11.85
   6   3 -22   63.02   13.36
  -6  -3  22   44.10   12.17
  -6   3  23   29.32    7.25
   6   3 -23   13.06    7.89
  -6  -3  23   16.56    7.26
  -6   3  24   74.89   14.44
   6   3 -24   67.09   15.89
  -6  -3  24   88.63   15.67
  -6   3  25    4.12    5.27
   6   3 -25    0.01    5.71
  -6  -3  25   -0.43    4.58
   6   3 -26    7.43    6.64
  -6  -3  26    2.93    5.40
   6   3 -27   -3.78    6.52
  -6  -3  27   -3.07    4.91
   6   3 -28   12.27    8.36
  -6  -3  28   21.13    7.48
   6   3 -29    2.68    7.18
  -6  -3  29    1.68    5.64
   6   3 -30   28.15   10.46
  -6  -3  30   54.86   11.33
   6   3 -31    2.06    7.13
  -6  -3  31    7.73    5.98
   6  -3 -32   -0.52    4.59
   6   3 -32   -1.03    6.88
  -6  -3  32    3.08    5.74
   6  -3 -33   -1.22    5.38
   6   3 -33    4.05    6.77
  -6  -3  33   13.38    6.63
   6  -3 -34   14.19    6.68
   6   3 -34   14.37    7.86
   6  -3 -35   -2.61    5.54
   6   3 -35   -2.30    8.36
   6  -3 -36    0.43    5.75
   6   3 -36   -0.75    6.79
   6  -3 -37   -0.53    6.46
   6   3 -37    5.43    7.68
   6  -3 -38    1.87    4.99
  -6   4   1   61.16   22.22
  -6   4   1  159.07   27.14
   6  -4  -1  198.03   25.15
   6  -4  -1  160.40   27.03
   6   4  -1  195.61   23.95
   6   4  -1  146.83   25.47
  -6  -4   1  160.40   23.53
  -6  -4   1  225.60   27.84
  -6   4   2    7.73    4.80
  -6   4   2    4.24    7.92
   6  -4  -2   16.67    6.23
   6  -4  -2   19.96    9.75
   6   4  -2    5.49    4.14
   6   4  -2   13.05    8.13
  -6  -4   2   11.65    4.89
  -6  -4   2   12.53    8.46
  -6   4   3    6.52    5.11
  -6   4   3   10.65    9.07
   6  -4  -3    1.27    4.69
   6  -4  -3    9.72    7.88
   6   4  -3    5.77    4.35
   6   4  -3    7.42    7.07
  -6  -4   3   -1.50    4.28
  -6  -4   3    1.06    6.54
  -6   4   4   15.55    5.92
  -6   4   4   15.67    9.00
   6  -4  -4    4.36    5.58
   6  -4  -4    9.37    9.28
   6   4  -4    9.08    4.93
   6   4  -4   14.66    8.15
  -6  -4   4   25.32    5.45
  -6  -4   4    0.94    6.56
  -6   4   5  232.91   32.05
  -6   4   5  278.00   36.37
   6  -4  -5  285.71   33.30
   6  -4  -5   59.17   31.42
   6   4  -5  190.99   31.50
   6   4  -5  237.93   34.62
  -6  -4   5  261.96   35.23
  -6   4   6  347.77   42.67
  -6   4   6  209.00   43.30
   6  -4  -6  219.64   41.87
   6  -4  -6  300.80   45.58
   6   4  -6  262.27   42.01
   6   4  -6  289.14   44.40
  -6  -4   6  277.34   42.80
  -6  -4   6  285.56   44.80
  -6   4   7   80.89   13.07
  -6   4   7   81.37   15.80
   6  -4  -7   28.25   11.97
   6  -4  -7   83.53   17.14
   6   4  -7   74.35   13.28
   6   4  -7  100.61   16.93
  -6  -4   7   67.67   13.47
  -6  -4   7   92.34   16.48
  -6   4   8    8.37    4.84
  -6   4   8   12.10    6.93
   6  -4  -8   18.87    6.12
   6  -4  -8   19.08    8.24
   6   4  -8   12.70    7.80
  -6  -4   8    3.44    5.92
  -6  -4   8    3.31    6.66
  -6   4   9   52.17   12.15
  -6   4   9   84.01   15.69
   6  -4  -9   67.81   12.93
   6  -4  -9   90.35   17.54
   6   4  -9   70.08   15.18
  -6  -4   9   79.36   13.57
  -6  -4   9   42.58   13.66
  -6   4  10   26.78    7.42
  -6   4  10   32.62    9.65
   6  -4 -10   28.79    7.92
   6  -4 -10   41.57   12.01
   6   4 -10   39.60    9.36
   6   4 -10   48.73   11.39
  -6  -4  10   30.65    8.22
  -6  -4  10   17.42    9.94
  -6   4  11  227.98   27.08
   6  -4 -11  158.42   26.36
   6  -4 -11  160.37   29.11
   6   4 -11  150.09   27.01
   6   4 -11  132.25   28.10
  -6  -4  11  132.89   26.25
  -6   4  12  109.13   20.74
   6  -4 -12  122.29   21.25
   6  -4 -12  168.89   25.40
   6   4 -12  118.88   22.02
   6   4 -12  137.69   24.21
  -6  -4  12  127.85   21.62
  -6   4  13   44.36    9.62
   6  -4 -13   48.18    9.39
   6  -4 -13   30.46   11.33
   6   4 -13   36.41   10.68
   6   4 -13   30.25   11.80
  -6  -4  13   49.04   10.37
  -6   4  14   -1.43    4.26
  -6   4  14   -2.71    6.05
   6  -4 -14   -1.55    3.86
   6  -4 -14    3.07    7.01
   6   4 -14   -1.22    4.87
   6   4 -14    0.95    8.76
  -6   4  15  104.99   19.43
  -6   4  15  120.63   20.99
   6  -4 -15  123.36   19.45
   6  -4 -15   97.26   22.34
   6   4 -15  111.22   20.80
   6   4 -15  131.98   23.71
  -6   4  16  146.81   25.76
   6  -4 -16  163.27   25.51
   6   4 -16  173.46   27.62
   6   4 -16  151.69   29.24
  -6   4  17    4.63    5.08
   6  -4 -17   11.69    4.87
   6   4 -17   21.46    9.79
  -6   4  18   67.96   12.78
   6  -4 -18   74.04   12.50
   6   4 -18   42.33   15.59
  -6   4  19   99.51   18.38
   6  -4 -19  118.39   17.99
  -6  -4  19   92.79   19.16
  -6   4  20  127.30   21.73
   6  -4 -20  131.12   21.27
   6   4 -20  125.66   23.50
  -6  -4  20  128.07   22.64
   6  -4 -21    8.59    4.54
   6   4 -21    0.57    6.14
  -6  -4  21    4.98    6.48
   6  -4 -22    9.98    5.14
   6   4 -22    8.71    6.87
  -6  -4  22   10.66    6.30
  -6   4  23   -0.11    4.44
   6  -4 -23   -0.67    3.54
   6   4 -23    2.37    5.75
  -6  -4  23    1.94    5.17
   6   4 -24   -2.79    7.53
  -6  -4  24    3.77    5.81
   6   4 -25    0.43    5.52
  -6  -4  25    3.99    5.46
   6   4 -26   16.51    8.25
  -6  -4  26   14.32    7.24
   6   4 -27   26.98    9.09
  -6  -4  27   10.17    6.71
   6   4 -28   22.53    9.90
  -6  -4  28   26.94    9.40
   6   4 -29   -0.64    5.94
  -6  -4  29   -1.30    5.43
   6   4 -30   12.72    9.38
  -6  -4  30   15.77    7.59
   6   4 -31    2.24    6.75
  -6  -4  31    0.54    5.14
   6   4 -32   17.64    8.42
  -6  -4  32   14.48    7.14
   6   4 -33   14.53    8.14
  -6  -4  33    5.32    6.51
   6  -4 -34    0.01    4.68
   6   4 -34    1.27    5.52
  -6  -4  34   -0.51    5.59
   6  -4 -35    3.52    4.53
   6   4 -35    0.34    6.44
   6  -4 -36    6.99    5.42
   6   4 -36    4.38    8.96
   6  -4 -37    1.79    4.81
   6   4 -37   16.99    9.60
  -6   5   1   22.18   10.07
   6  -5  -1   19.27    6.53
   6  -5  -1   16.41    8.99
   6   5  -1   10.33    4.85
  -6  -5   1   11.48    5.12
  -6  -5   1    4.16    7.41
  -6   5   2   93.18   16.54
  -6   5   2   75.74   19.03
   6  -5  -2   92.02   17.12
   6  -5  -2   75.06   18.80
   6   5  -2  116.20   17.05
   6   5  -2   81.18   16.80
   6   5  -2  113.68   19.18
  -6  -5   2  111.17   17.61
  -6  -5   2   77.26   18.42
  -6   5   3  155.28   22.83
  -6   5   3  122.97   25.16
   6  -5  -3  180.21   23.90
   6  -5  -3  101.36   24.19
   6   5  -3  112.61   22.03
   6   5  -3  128.71   22.94
   6   5  -3  174.79   25.46
  -6  -5   3  120.82   22.63
  -6  -5   3  131.51   25.05
  -6   5   4  112.55   17.86
  -6   5   4   78.86   19.76
   6  -5  -4  113.65   18.50
   6  -5  -4   64.78   19.99
   6   5  -4  104.24   17.98
   6   5  -4   84.53   18.00
   6   5  -4  142.08   21.08
  -6  -5   4  111.45   18.61
  -6  -5   4   94.36   19.70
  -6   5   5    1.26    3.55
  -6   5   5   -2.04    7.41
   6  -5  -5    4.78    5.07
   6  -5  -5   -2.56    7.72
   6   5  -5    4.53    4.79
   6   5  -5    3.24    7.67
  -6  -5   5    0.86    4.38
  -6  -5   5    3.31    7.22
  -6   5   6    0.55    3.51
  -6   5   6    3.57    7.74
   6  -5  -6   -0.42    3.95
   6  -5  -6    2.51    7.18
   6   5  -6    1.84    4.34
   6   5  -6    8.16    7.46
  -6  -5   6   -1.14    4.55
  -6  -5   6    6.80    6.70
  -6   5   7   68.80   11.89
  -6   5   7   10.16   11.33
   6  -5  -7   66.60   12.26
   6  -5  -7   67.26   15.11
   6   5  -7   54.17   12.58
   6   5  -7   86.75   15.39
  -6  -5   7   73.09   12.37
  -6  -5   7   99.75   16.24
  -6   5   8   48.04   10.79
  -6   5   8   59.50   14.04
   6  -5  -8   61.03   11.69
   6  -5  -8   72.65   14.98
   6   5  -8   61.27   12.50
   6   5  -8   53.37   13.65
  -6  -5   8   45.97   11.03
  -6  -5   8   57.52   14.00
  -6   5   9   88.34   16.30
  -6   5   9  112.85   19.62
   6  -5  -9   94.31   17.00
   6  -5  -9   90.17   19.20
   6   5  -9   75.89   16.79
   6   5  -9   80.53   18.67
  -6  -5   9  107.76   17.22
  -6   5  10   67.86   11.14
   6  -5 -10   40.75   10.45
   6  -5 -10   38.43   13.06
   6   5 -10   72.37   12.67
   6   5 -10   48.70   12.73
  -6  -5  10   42.61   11.21
  -6   5  11   -1.64    4.23
   6  -5 -11    7.08    5.02
   6  -5 -11    5.19    8.21
   6   5 -11    5.34    5.11
   6   5 -11    1.84    7.31
  -6   5  12   -1.48    5.60
   6  -5 -12    5.11    4.75
   6  -5 -12    6.47    8.37
   6   5 -12   -2.10    5.43
   6   5 -12   16.47    8.80
  -6   5  13  241.28   38.72
  -6   5  13  217.40   39.85
   6  -5 -13  257.32   39.20
   6  -5 -13  237.17   41.76
   6   5 -13  261.37   40.50
   6   5 -13  285.49   42.30
  -6   5  14  286.42   46.04
  -6   5  14  276.23   47.25
   6  -5 -14  313.18   46.44
   6  -5 -14  287.28   49.11
   6   5 -14  353.26   48.49
   6   5 -14  276.10   48.95
  -6   5  15    0.42    4.65
   6  -5 -15   -4.13    4.53
   6   5 -15   -0.43    5.04
   6   5 -15    3.17    8.48
  -6   5  16   16.60    6.23
   6  -5 -16   12.07    5.15
   6   5 -16   13.94    7.72
   6   5 -16   15.35    9.22
  -6  -5  16   22.01    7.64
  -6   5  17    0.42    3.98
   6  -5 -17   -0.51    3.77
   6   5 -17    5.62    9.51
  -6  -5  17   -1.21    4.88
  -6   5  18  116.24   20.23
   6  -5 -18  109.32   19.73
   6   5 -18  120.43   24.28
  -6  -5  18  144.60   22.13
  -6   5  19   17.56    6.41
   6  -5 -19   18.74    5.67
  -6  -5  19   12.45    7.48
   6  -5 -20   13.43    4.76
   6   5 -20    9.43    7.09
  -6  -5  20   19.03    7.22
   6  -5 -21    6.44    4.34
   6   5 -21    5.21    7.13
  -6  -5  21    3.01    5.70
   6  -5 -22   -0.32    3.41
   6   5 -22    0.70    6.40
  -6  -5  22    2.67    5.91
   6   5 -23   39.22   12.49
  -6  -5  23   50.85   11.59
   6   5 -24   36.63   11.33
  -6  -5  24   33.31    9.63
   6   5 -25    7.43    7.77
  -6  -5  25    0.27    5.06
   6   5 -26   -0.76    6.83
  -6  -5  26    0.72    5.65
   6   5 -27   -3.20    6.80
  -6  -5  27    4.39    5.08
   6   5 -28    8.22    7.89
  -6  -5  28    3.57    5.67
   6   5 -29   18.92   10.01
  -6  -5  29   15.89    7.45
   6   5 -30   19.68    9.33
  -6  -5  30   17.09    8.22
   6   5 -31   -0.01    6.45
  -6  -5  31   -3.52    5.73
   6   5 -32   -3.09    7.63
  -6  -5  32    0.09    5.44
   6   5 -33   18.34    9.27
   6   5 -34   12.83    8.95
  -6  -5  34    7.93    6.94
   6  -5 -35   12.16    6.15
   6   5 -35    4.75    8.05
  -6  -5  35    9.86    7.06
   6  -5 -36    0.33    4.15
   6   5 -36   -3.52    8.38
   6  -5 -37    6.21    5.18
   6   5 -37   -4.48    8.46
  -6   6   1  175.41   30.87
   6  -6  -1  167.10   27.37
   6  -6  -1  147.19   29.21
   6   6  -1  152.73   27.00
  -6  -6   1  162.69   26.73
  -6  -6   1  170.97   28.91
  -6   6   2   51.05   13.21
   6  -6  -2   31.32    8.70
   6  -6  -2   38.80   11.83
   6   6  -2   27.23    8.33
  -6  -6   2   33.68    8.41
  -6  -6   2   33.34   11.43
  -6   6   3    4.50    8.18
   6  -6  -3    8.43    5.54
   6  -6  -3    0.30    7.87
   6   6  -3    5.05    5.44
  -6  -6   3    9.78    5.26
  -6  -6   3   14.57    8.42
  -6   6   4   19.79   10.49
   6  -6  -4   23.23    7.43
   6  -6  -4   16.73    9.76
   6   6  -4    7.79    6.01
  -6  -6   4   33.17    7.38
  -6  -6   4   11.44    8.63
  -6   6   5  121.02   25.12
   6  -6  -5  150.51   23.46
   6  -6  -5  152.92   26.28
   6   6  -5  161.77   24.17
  -6  -6   5  122.76   22.86
  -6  -6   5  108.32   24.19
  -6   6   6   90.27   17.22
  -6   6   6   82.34   20.02
   6  -6  -6   92.37   17.86
   6  -6  -6   97.60   20.52
   6   6  -6  111.22   18.96
  -6  -6   6  114.15   18.22
  -6  -6   6  110.81   20.49
  -6   6   7   71.68   13.14
  -6   6   7   62.97   16.34
   6  -6  -7   66.45   13.68
   6  -6  -7   78.44   17.07
   6   6  -7   80.65   14.92
  -6  -6   7   65.47   13.73
  -6   6   8   13.15    5.49
  -6   6   8   22.75    9.55
   6  -6  -8   13.58    6.29
   6  -6  -8   24.63   10.66
   6   6  -8   23.83    7.69
  -6   6   9   91.11   17.45
   6  -6  -9  104.08   18.29
   6  -6  -9   95.65   20.52
   6   6  -9  122.56   19.80
  -6   6  10   88.78   14.77
   6  -6 -10   80.53   15.00
   6  -6 -10   69.98   17.87
   6   6 -10   68.73   16.10
  -6   6  11   65.38   12.30
  -6   6  11   63.24   14.38
   6  -6 -11   66.97   13.10
   6  -6 -11   68.11   16.55
   6   6 -11   51.82   13.68
  -6   6  12   72.22   13.01
   6  -6 -12   65.51   13.46
   6  -6 -12   50.48   16.03
   6   6 -12   72.17   14.90
   6   6 -12   75.37   16.08
  -6   6  13    1.89    3.79
   6  -6 -13   11.64    5.46
   6   6 -13    3.80    5.46
   6   6 -13    3.43    8.58
  -6  -6  13    6.48    5.67
  -6   6  14    0.92    4.01
   6  -6 -14   -1.93    4.62
   6   6 -14   -0.18    5.43
   6   6 -14    1.54    8.21
  -6  -6  14    1.44    5.52
  -6   6  15   60.50   12.44
   6  -6 -15   59.55   12.94
   6   6 -15   86.14   15.33
   6   6 -15   52.56   16.03
  -6  -6  15   74.95   13.97
  -6   6  16    2.70    4.52
   6  -6 -16    7.04    4.92
   6   6 -16    5.78    7.00
   6   6 -16    5.86    8.60
  -6  -6  16    5.09    5.77
  -6   6  17   28.77    7.20
   6  -6 -17   20.17    6.96
   6   6 -17   12.05   10.87
  -6  -6  17   40.74    9.32
   6  -6 -18   54.72   11.36
   6   6 -18   70.80   16.90
  -6  -6  18   60.09   13.06
   6  -6 -19   11.80    5.43
  -6  -6  19   20.82    7.18
   6  -6 -20    2.40    3.60
   6   6 -20   -2.65    7.26
  -6  -6  20    2.00    5.26
   6  -6 -21   27.89    6.32
   6   6 -21   22.84    9.41
  -6  -6  21    9.90    7.30
   6   6 -22   26.91   10.15
  -6  -6  22   13.93    7.29
   6   6 -23   11.02    9.64
  -6  -6  23   68.17   11.43
   6   6 -24    0.12    7.45
  -6  -6  24   -0.13    5.56
   6   6 -25   27.19    9.48
  -6  -6  25   13.66    7.18
   6   6 -26   31.49   11.52
  -6  -6  26   33.43    9.62
   6   6 -27    4.78    8.06
  -6  -6  27   15.64    7.81
   6   6 -28    0.00    7.63
  -6  -6  28   14.56    7.16
   6   6 -29    3.21    7.09
  -6  -6  29   -0.29    5.63
   6   6 -30    0.07    7.28
  -6  -6  30   -2.31    6.35
   6   6 -31   21.29   10.07
  -6  -6  31   23.78    9.02
   6   6 -32   20.96    9.95
  -6  -6  32   25.28    9.26
   6   6 -33   -0.17    6.91
  -6  -6  33   23.51    8.51
   6   6 -34   -2.15    6.91
  -6  -6  34   -2.65    6.17
   6   6 -35    0.27    7.49
  -6  -6  35    1.61    7.68
   6   6 -36   -1.63    7.83
  -6  -6  36    3.81    5.88
   6  -6 -37    4.53    5.24
  -6  -6  37    3.40    6.25
  -6   7   1   10.39    9.92
   6  -7  -1   18.89    6.98
   6  -7  -1   19.53    9.63
   6   7  -1   17.29    6.88
  -6  -7   1   12.74    5.87
  -6  -7   1   13.74    7.30
  -6   7   2   18.42   10.02
   6  -7  -2   10.27    6.87
   6  -7  -2    5.87    7.96
   6   7  -2   15.64    6.78
  -6  -7   2    9.69    5.49
  -6  -7   2   10.25    8.34
  -6   7   3  236.61   44.43
   6  -7  -3  248.93   41.74
   6  -7  -3  230.90   43.85
   6   7  -3  280.71   42.73
  -6  -7   3  287.50   41.77
  -6  -7   3  279.60   43.88
  -6   7   4   86.81   20.22
   6  -7  -4   88.20   16.30
   6  -7  -4  123.57   20.60
   6   7  -4   70.48   16.39
  -6  -7   4   75.42   15.59
  -6  -7   4  106.70   18.85
  -6   7   5   20.95   10.02
   6  -7  -5    6.92    6.47
   6  -7  -5   14.82    8.62
   6   7  -5   14.81    7.08
  -6   7   6   15.95    9.93
   6  -7  -6   13.15    6.55
   6  -7  -6    9.01    8.91
   6   7  -6   21.73    8.14
  -6   7   7   14.48    9.14
   6  -7  -7   18.46    7.44
   6  -7  -7   34.26   11.38
   6   7  -7   24.40    8.09
   6  -7  -8   25.74    8.55
   6  -7  -8   69.44   15.54
   6   7  -8   41.75   10.74
   6  -7  -9  141.65   24.40
   6  -7  -9  115.17   26.40
   6   7  -9  175.84   26.68
  -6   7  10   -0.33    3.85
   6  -7 -10   -1.63    4.88
   6   7 -10   -2.11    6.83
  -6  -7  10   -2.82    5.03
  -6   7  11   -1.46    4.38
   6  -7 -11    4.42    5.12
   6   7 -11   -1.45    5.68
  -6  -7  11    7.12    5.56
  -6   7  12   14.65    5.92
   6  -7 -12   23.85    7.43
   6   7 -12   20.34    8.15
  -6  -7  12   11.84    7.35
  -6   7  13  125.68   22.26
   6  -7 -13  139.27   23.28
   6   7 -13  114.19   24.27
  -6  -7  13  166.93   24.50
  -6   7  14    7.81    4.58
   6  -7 -14    4.52    5.59
   6   7 -14    6.87    7.39
  -6  -7  14    4.55    5.74
  -6   7  15   -0.27    4.22
   6  -7 -15    0.47    5.00
   6   7 -15   -1.09    5.81
  -6  -7  15    4.55    5.58
   6  -7 -16   -0.42    4.56
   6   7 -16   17.86    8.83
  -6  -7  16    1.10    5.89
   6  -7 -17    1.88    4.51
  -6  -7  17    4.62    5.93
   6  -7 -18    1.25    4.58
  -6  -7  18    9.09    6.50
   6  -7 -19   59.98   11.22
   6   7 -19   49.92   14.00
  -6  -7  19   53.40   12.81
   6   7 -20    1.73    7.83
  -6  -7  20    6.48    6.84
   6   7 -21    5.18    7.61
  -6  -7  21    2.10    5.34
   6   7 -22    2.92    7.46
  -6  -7  22   -1.16    6.33
   6   7 -23    5.82    8.01
  -6  -7  23   25.00    9.19
   6   7 -24    7.59    7.70
  -6  -7  24   -0.04    6.06
   6   7 -25    9.00    7.74
  -6  -7  25   26.20    8.50
   6   7 -26    3.30    7.46
  -6  -7  26   -1.59    6.14
   6   7 -27   -3.27    8.39
  -6  -7  27   -1.52    6.61
   6   7 -28   12.04    9.16
  -6  -7  28   16.60    7.98
   6   7 -29   36.15   11.51
  -6  -7  29    8.94    7.81
   6   7 -30    2.45    7.88
  -6  -7  30    7.07    6.42
   6   7 -31    6.04    8.83
  -6  -7  31   -3.45    5.80
   6   7 -32    1.47    6.71
  -6  -7  32   -0.98    5.16
   6   7 -33    0.74    6.76
  -6  -7  33    6.59    6.71
   6   7 -34    4.59    8.90
  -6  -7  34    4.64    6.62
   6   7 -35   11.12    8.28
  -6  -7  35    0.98    6.08
   6   7 -36   -4.49    8.79
  -6  -7  36    2.43    6.07
  -6  -7  37   -1.23    5.49
  -6  -7  38   -0.71    7.56
  -6   8   1  116.16   26.19
   6  -8  -1   97.04   23.93
   6   8  -1  116.48   22.37
  -6  -8   1  150.74   21.97
  -6   8   2   20.80   10.88
   6  -8  -2    8.73    5.84
   6  -8  -2   13.19    8.34
   6   8  -2    4.72    6.12
  -6   8   3    3.11   10.37
   6  -8  -3   -2.58    5.75
   6  -8  -3   -4.56    7.96
   6   8  -3   -2.74    6.03
  -6   8   4    9.90    9.58
   6  -8  -4    1.78    5.01
   6  -8  -4   -1.69   10.07
   6   8  -4   -4.01    6.55
   6  -8  -5  259.56   40.53
   6   8  -5  241.95   41.23
   6  -8  -6    5.41    5.64
   6   8  -6   10.85    7.66
   6  -8  -7   93.64   18.63
   6   8  -7   97.82   19.97
  -6  -8   7  118.23   19.15
   6  -8  -8    3.91    5.91
   6   8  -8    3.53    5.76
  -6  -8   8    5.71    5.61
   6  -8  -9  106.10   21.90
   6   8  -9  108.55   23.54
  -6  -8   9  183.17   23.75
   6  -8 -10   46.54   11.02
   6   8 -10   31.04   11.94
  -6  -8  10   53.42   11.22
   6  -8 -11   81.66   15.44
   6   8 -11  100.95   18.37
  -6  -8  11   64.64   15.18
   6  -8 -12   15.89    6.99
   6   8 -12    7.62    7.90
  -6  -8  12   28.00    8.27
   6  -8 -13    3.47    5.99
   6   8 -13    2.94    6.98
  -6  -8  13   -2.97    5.76
   6  -8 -14    0.48    5.61
   6   8 -14    2.97    6.90
  -6  -8  14    1.24    5.16
   6  -8 -15  108.99   19.40
   6   8 -15  110.55   21.97
  -6  -8  15  105.84   20.54
   6  -8 -16    0.24    5.16
   6   8 -16   -3.43    7.63
  -6  -8  16    1.35    5.04
   6  -8 -17   39.24    9.34
  -6  -8  17   32.41   10.62
  -6  -8  18    2.09    5.88
   6   8 -19   16.26    9.51
  -6  -8  19   15.25    7.74
   6   8 -20   -3.05    7.23
  -6  -8  20   -1.34    5.96
   6   8 -21   17.12    9.55
  -6  -8  21   12.87    6.91
   6   8 -22    0.13    6.99
  -6  -8  22    2.04    5.78
   6   8 -23   -0.98    7.45
  -6  -8  23   10.65    6.37
   6   8 -24    7.30    8.55
  -6  -8  24    5.70    6.66
   6   8 -25   26.54   10.37
  -6  -8  25    8.64    7.37
   6   8 -26   -2.23    8.12
  -6  -8  26   21.00    7.92
   6   8 -27   33.48   12.00
  -6  -8  27   42.87   11.38
   6   8 -28   -4.45    8.10
  -6  -8  28   -0.65    6.29
   6   8 -29    1.31    7.19
  -6  -8  29   -1.25    5.95
   6   8 -30    5.00    7.36
  -6  -8  30   -2.13    5.58
   6   8 -31    0.61    8.19
  -6  -8  31    0.19    6.23
   6   8 -32    1.28    9.14
  -6  -8  32    1.94    6.37
   6   8 -33    0.46    8.82
  -6  -8  33   20.35    8.68
   6   8 -34    3.03    8.43
  -6  -8  34    6.06    5.87
   6   8 -35   11.42    8.93
  -6  -8  35   -2.11    6.76
   6   8 -36   -2.15    9.35
  -6  -8  36    3.36    5.21
  -6  -8  37    2.34    6.49
  -6  -9   4    7.46    6.17
  -6  -9   5    1.29    4.74
   6  -9  -6    2.05    5.76
   6   9  -6   29.71   10.25
  -6  -9   6   14.54    6.37
   6  -9  -7   11.72    6.70
   6   9  -7   15.67    7.69
  -6  -9   7   22.16    7.37
   6  -9  -8    2.49    5.35
   6   9  -8   -1.40    5.66
  -6  -9   8    0.98    4.80
   6  -9  -9  117.72   18.13
   6   9  -9   68.70   18.59
  -6  -9   9   84.57   17.59
   6  -9 -10    7.40    5.96
   6   9 -10    9.03    7.56
  -6  -9  10    4.71    5.78
   6  -9 -11    1.03    5.05
   6   9 -11   -0.47    6.99
  -6  -9  11    1.54    5.48
   6  -9 -12    3.71    5.78
   6   9 -12    2.85    7.48
  -6  -9  12   13.12    7.19
   6  -9 -13   82.66   16.26
   6   9 -13  103.86   20.05
  -6  -9  13   80.57   17.17
   6  -9 -14    7.65    6.55
   6   9 -14   14.68    8.37
  -6  -9  14    8.83    8.25
   6  -9 -15   17.04    7.07
   6   9 -15   17.16    9.26
  -6  -9  15   24.07    8.35
   6  -9 -16   14.61    6.61
   6   9 -16    4.24    7.78
  -6  -9  16   13.13    7.24
  -6  -9  17    4.84    6.23
  -6  -9  18    2.55    5.96
   6   9 -19   53.42   14.80
  -6  -9  19   40.29   11.10
   6   9 -20    0.83    6.14
  -6  -9  20    2.95    5.86
   6   9 -21    2.97    7.83
  -6  -9  21   -1.67    5.39
   6   9 -22   -2.08    7.17
  -6  -9  22    2.67    6.31
   6   9 -23   24.61   11.15
  -6  -9  23   34.74    9.84
   6   9 -24    2.07    7.60
  -6  -9  24   -3.79    6.02
   6   9 -25   12.53    8.99
  -6  -9  25   17.45    8.56
   6   9 -26    5.47    7.81
  -6  -9  26    7.19    6.60
   6   9 -27   -0.50    6.78
  -6  -9  27   -1.22    6.34
   6   9 -28   -4.17    7.27
  -6  -9  28    2.76    7.04
   6   9 -29   26.44   10.55
  -6  -9  29   18.13    8.32
   6   9 -30    2.12    7.13
  -6  -9  30    1.27    6.33
   6   9 -31   -0.86    8.87
  -6  -9  31    5.97    6.28
   6   9 -32   -6.19    8.19
  -6  -9  32    1.11    6.80
   6   9 -33    3.30    8.18
  -6  -9  33    3.81    6.71
   6   9 -34   -5.08    8.33
  -6  -9  34    4.36    7.88
   6   9 -35    1.02    7.39
  -6  -9  35   -4.02    7.54
   6 -10  -1   43.17   10.55
  -6 -10   1   30.49    9.45
   6 -10  -2    9.91    7.73
  -6 -10   2   14.24    6.40
   6 -10  -3    3.45    5.75
  -6 -10   3    0.46    5.38
  -6 -10   4   14.32    6.90
  -6 -10   5   52.29   11.95
  -6 -10   6    0.81    5.49
  -6 -10   7   19.83    7.38
  -6 -10   8   -2.46    6.15
   6 -10  -9    3.84    5.71
  -6 -10   9    0.50    5.66
   6 -10 -10    5.64    6.17
  -6 -10  10    2.04    5.56
   6 -10 -11  121.94   22.73
  -6 -10  11  137.96   23.46
   6 -10 -12   -1.48    5.13
  -6 -10  12   -3.34    6.43
   6 -10 -13    7.50    5.75
  -6 -10  13    0.94    5.94
   6 -10 -14   -0.22    5.79
  -6 -10  14   -0.59    6.03
  -6 -10  15   64.49   14.70
   6  10 -16   -0.50    7.71
  -6 -10  16    0.61    4.84
  -6 -10  17   44.75   12.21
  -6 -10  18    2.71    6.52
   6  10 -19    6.76    8.19
  -6 -10  19    7.51    7.27
   6  10 -20    4.87    6.64
  -6 -10  20    1.28    5.55
   6  10 -21   70.93   17.49
  -6 -10  21   69.92   15.49
   6  10 -22    4.30    7.59
  -6 -10  22   -2.88    6.30
   6  10 -23   12.80    8.87
  -6 -10  23    6.98    7.54
   6  10 -24    0.25    7.67
  -6 -10  24    4.45    6.37
   6  10 -25   -0.49    7.94
  -6 -10  25   -0.65    6.46
   6  10 -26   -4.70    8.08
  -6 -10  26    1.50    7.41
   6  10 -27    8.07    8.75
  -6 -10  27   15.18    7.92
   6  10 -28   -1.35    8.12
  -6 -10  28   -0.81    6.11
   6  10 -29   12.88    9.24
  -6 -10  29    0.00    6.29
   6  10 -30    4.26    9.50
  -6 -10  30   -5.48    7.54
   6  10 -31   -0.20    8.07
  -6 -10  31   14.18    8.11
   6  10 -32    5.56    8.48
  -6 -10  32   -1.41    6.85
   6  10 -33    2.72    8.95
   6  10 -34    0.59   10.03
   6  10 -35    3.09    8.69
   6 -11  -1   16.10    8.09
  -6 -11   1   24.94    7.71
   6 -11  -2    0.76    5.59
  -6 -11   2   -0.40    4.75
   6 -11  -3   29.59   10.03
  -6 -11   3   48.86   10.81
   6 -11  -4    2.86    5.62
  -6 -11   4    4.25    5.58
   6 -11  -5    1.29    6.04
  -6 -11   5    6.30    5.86
   6 -11  -6    2.29    5.79
  -6 -11   6    2.63    6.37
   6 -11  -7   12.92    6.43
  -6 -11   7   15.23    6.99
  -6 -11   8   20.20    8.29
  -6 -11   9   63.17   14.00
  -6 -11  10   -1.61    6.31
  -6 -11  11    1.01    5.18
  -6 -11  12    8.89    6.65
  -6 -11  13   28.23    9.37
  -6 -11  14    2.73    7.02
  -6 -11  15   19.68    8.61
  -6 -11  16    1.53    7.09
  -6 -11  17   26.88    9.18
  -6 -11  18    0.73    6.06
  -6 -11  19   15.73    8.23
  -6 -11  20   -0.18    5.30
  -6 -11  21    5.46    6.49
  -6 -11  22   -3.28    6.38
  -6 -11  23   27.49    9.26
  -6 -11  24    1.68    6.31
  -6 -11  25    5.72    6.11
  -6 -11  26    6.64    6.81
  -6 -11  27    0.14    6.63
  -6 -11  28    3.95    7.12
  -6 -11  29    0.71    6.12
  -6 -11  30    2.25    5.99
   6 -12  -1   65.57   14.00
  -6 -12   1   57.47   13.02
   6 -12  -2   -1.22    6.18
  -6 -12   2    1.33    5.28
   6 -12  -3    0.33    5.78
  -6 -12   3   13.20    6.64
   6 -12  -4    4.51    6.34
  -6 -12   4    0.58    4.92
   6 -12  -5   57.85   12.96
  -6 -12   5   49.50   12.26
   6 -12  -6   -1.96    6.17
  -6 -12   6    0.31    5.46
   6 -12  -7   16.30    7.15
  -6 -12   7    8.40    6.27
   6 -12  -8   -1.49    5.67
  -6 -12   8    4.63    5.75
   6 -12  -9   -0.44    5.57
  -6 -12   9   10.35    6.14
   6 -12 -10   -0.34    5.50
  -6 -12  10    6.16    5.50
  -6 -12  11   30.12   10.36
  -6 -12  12   -2.98    6.21
  -6 -12  13   -0.06    6.52
  -6 -12  14    5.54    6.69
  -6 -12  15   22.36    8.76
  -6 -12  16    4.26    7.23
  -6 -12  17   13.29    7.33
  -6 -12  18    2.82    6.21
  -6 -12  19    1.87    6.59
  -6 -12  20   -4.50    6.93
  -6 -12  21   18.03    8.69
  -6 -12  22   -4.94    7.20
  -6 -12  23    4.56    6.69
  -6 -12  24   -2.84    7.14
  -6 -12  25   15.59    8.42
  -6 -12  26   -0.74    6.38
  -6 -12  27   15.60    8.34
   6 -13  -1   15.21    8.64
  -6 -13   1    8.38    6.60
   6 -13  -2    3.12    5.65
  -6 -13   2    9.02    6.48
   6 -13  -3   61.46   14.01
  -6 -13   3   54.45   12.97
   6 -13  -4   18.21    8.06
  -6 -13   4   34.11    9.99
   6 -13  -5    9.26    6.98
  -6 -13   5    4.78    6.08
   6 -13  -6    2.19    5.79
  -6 -13   6    4.91    5.77
   6 -13  -7   11.32    6.81
  -6 -13   7    7.57    6.55
   6 -13  -8   19.42    8.40
  -6 -13   8   19.52    8.73
   6 -13  -9   48.74   12.49
  -6 -13   9   57.50   13.25
  -6 -13  10    6.35    6.01
  -6 -13  11   -5.12    7.11
  -6 -13  12    7.27    8.07
  -6 -13  13    0.72    6.63
  -6 -13  14    6.67    6.63
  -6 -13  15   11.14    7.20
  -6 -13  16   -3.79    6.99
  -6 -13  17    4.57    6.84
  -6 -13  18   10.21    7.05
  -6 -13  19   21.07    9.28
  -6 -13  20   -2.32    5.40
  -6 -13  21   -2.19    5.44
  -6 -13  22    3.63    6.54
  -6 -13  23    4.51    7.36
  -6 -13  24   -5.56    6.79
   6 -14  -1    9.70    7.29
  -6 -14   1   25.14    8.29
   6 -14  -2    6.80    6.44
  -6 -14   2   15.78    6.88
   6 -14  -3   -1.36    6.12
  -6 -14   3    4.82    6.09
   6 -14  -4    5.36    6.78
  -6 -14   4   11.86    6.78
   6 -14  -5   54.60   13.20
  -6 -14   5   47.87   12.15
   6 -14  -6   11.64    6.85
  -6 -14   6    6.37    6.30
   6 -14  -7   14.89    7.28
  -6 -14   7    4.57    5.79
  -6 -14   8   -2.65    6.15
  -6 -14   9   14.18    7.51
  -6 -14  10    8.94    7.15
  -6 -14  11   20.75    8.54
  -6 -14  12    1.34    5.19
  -6 -14  13   -3.69    6.25
  -6 -14  14    2.89    5.65
  -6 -14  15    4.22    6.88
  -6 -14  16    9.57    8.61
  -6 -14  17    3.94    6.61
  -6 -14  18   -1.82    7.31
  -6 -14  19   -0.98    4.92
  -6 -14  20   -3.04    7.11
  -6 -14  21    9.90    7.24
   6 -15  -1    0.74    6.25
  -6 -15   1   -3.27    6.47
   6 -15  -2   -3.00    6.20
  -6 -15   2   13.60    6.72
   6 -15  -3    3.74    6.46
  -6 -15   3    2.99    6.57
   6 -15  -4    0.55    6.42
  -6 -15   4   -0.05    5.25
   6 -15  -5   -2.14    6.57
  -6 -15   5    2.50    6.02
  -6 -15   6    1.55    6.07
  -6 -15   7    3.03    6.55
  -6 -15   8   15.00    8.23
  -6 -15   9    6.24    7.06
  -6 -15  10    2.41    6.44
  -6 -15  11   -2.52    6.80
  -6 -15  12    6.10    6.48
  -6 -15  13   -0.25    6.31
  -6 -15  14   -1.03    5.92
  -6 -15  15   -4.42    6.43
  -6 -15  16   -0.56    6.18
  -6 -15  17    1.19    7.11
  -6 -15  18   12.63    8.27
   6 -16  -1    1.44    5.54
  -6 -16   1    5.37    6.77
   6 -16  -2    4.05    6.66
  -6 -16   2    8.38    6.70
   6 -16  -3   -0.04    5.96
  -6 -16   3    0.24    6.02
  -6 -16   4   -1.31    5.72
  -6 -16   5    0.62    5.47
  -6 -16   6    1.63    7.80
  -6 -16   7   -3.68    6.81
  -6 -16   8    0.84    5.93
  -6 -16   9   -1.26    6.69
  -6 -16  10   -3.90    7.30
  -6 -16  11    9.20    7.90
  -6 -16  12    4.99    7.73
  -6 -16  13   -2.28    6.50
  -6 -16  14   -1.25    6.74
   6 -17  -1    3.38    7.07
  -6 -17   2    0.17    5.30
  -6 -17   3    3.55    6.28
  -6 -17   4    7.24    7.46
  -6 -17   5   -0.80    6.22
  -6 -17   6    0.00    5.76
  -6 -17   7   -0.63    6.45
  -6 -17   8   -1.74    6.68
  -6 -17   9    3.34    6.91
  -6 -17  10    2.71    5.64
  -6 -17  11   -2.45    7.28
  -6 -18   5    1.90    6.33
  -6 -18   6    4.85    7.54
  -6 -18   7    0.24    6.35
  -5   0   1    0.16    4.25
  -5   0   1    3.42    6.95
   5   0  -1    1.11    4.77
   5   0  -1    9.95    7.63
  -5   0   2    1.57    4.32
  -5   0   2   -3.57    7.62
   5   0  -2   -3.24    4.53
   5   0  -2   -3.91    7.65
  -5   0   3   91.04   16.78
  -5   0   3   86.18   18.74
   5   0  -3  115.06   17.13
   5   0  -3   90.29   18.82
  -5   0   4   -0.23    5.03
  -5   0   4    0.45    7.79
   5   0  -4    2.88    4.68
   5   0  -4    1.22    7.84
  -5   0   5 2571.85  368.36
  -5   0   5 2583.13  369.88
   5   0  -5 2353.06  367.86
   5   0  -5 2707.58  370.17
  -5   0   6   -2.57    4.63
  -5   0   6   -2.09    7.05
   5   0  -6    0.29    3.82
   5   0  -6    0.09    7.83
  -5   0   7  100.07   16.31
  -5   0   7  102.80   18.44
   5   0  -7   93.89   15.62
   5   0  -7   65.77   17.39
  -5   0   8    2.81    4.74
  -5   0   8   -0.31    7.08
   5   0  -8    1.22    3.80
   5   0  -8   -4.33    8.34
  -5   0   9  524.66   72.39
  -5   0   9  309.12   72.45
   5   0  -9  545.81   72.09
   5   0  -9  570.23   74.57
  -5   0  10    1.02    4.14
  -5   0  10    4.65    6.64
   5   0 -10   -1.38    3.66
   5   0 -10   -1.98    7.06
  -5   0  11   29.73    7.30
  -5   0  11   49.90   10.00
   5   0 -11   25.37    6.65
   5   0 -11   24.65   10.02
  -5   0  12   -0.30    3.48
  -5   0  12    0.48    6.10
   5   0 -12   -1.51    3.45
   5   0 -12   -2.19    6.97
  -5   0  13    6.63    4.28
  -5   0  13    1.15    6.21
   5   0 -13   11.27    4.65
   5   0 -13   10.96    7.30
  -5   0  14   -1.43    3.94
   5   0 -14   -1.01    3.80
   5   0 -14    3.09    6.68
  -5   0  15  114.15   20.79
  -5   0  15  114.52   20.19
   5   0 -15  137.06   20.77
   5   0 -15  142.51   23.55
  -5   0  16   -0.40    4.05
  -5   0  16    1.80    3.21
   5   0 -16    1.25    7.06
  -5   0  17   93.26   18.29
  -5   0  17  126.20   18.28
   5   0 -17  101.00   20.55
  -5   0  18   -1.94    4.52
  -5   0  18   -0.25    3.55
   5   0 -18   -0.17    7.12
  -5   0  19  134.07   23.79
  -5   0  19  132.45   23.18
   5   0 -19  212.32   27.94
  -5   0  20   -2.00    4.58
  -5   0  20    1.23    3.45
   5   0 -20    0.76    8.20
  -5   0  21  324.76   50.07
  -5   0  22   -2.13    4.17
  -5   0  23   -0.49    4.47
   5   0 -23   -1.45    4.55
  -5   0  24    0.24    4.07
   5   0 -24   -1.39    5.40
  -5   0  25   33.34    8.20
   5   0 -25   33.25    8.60
  -5   0  26    4.06    4.65
   5   0 -26   -0.38    4.28
  -5   0  27   57.04    9.24
   5   0 -27    5.61    7.11
  -5   0  28   -0.32    4.78
   5   0 -28   -4.64    6.17
   5   0 -29   -0.02    6.01
   5   0 -30    5.11    5.47
   5   0 -31   52.37   12.34
   5   0 -32   -4.21    6.04
   5   0 -33   -1.86    5.34
   5   0 -34   -3.49    6.25
   5   0 -35   13.35    7.14
   5   0 -36    5.74    6.58
   5   0 -37   13.30    7.87
   5   0 -38   -0.88    6.14
   5   0 -39    1.46    5.70
  -5   1   1  465.03   68.13
  -5   1   1  514.65   70.58
   5  -1  -1  395.13   67.99
   5  -1  -1  516.86   70.64
   5   1  -1  434.52   67.86
   5   1  -1  520.62   70.27
  -5  -1   1  438.75   68.07
  -5  -1   1  430.87   69.59
  -5   1   2    0.51    5.14
  -5   1   2    0.56    6.99
   5  -1  -2    8.07    5.64
   5  -1  -2    9.30    7.80
   5   1  -2    3.46    4.17
   5   1  -2   -1.64    7.52
  -5  -1   2    3.56    5.00
  -5  -1   2    2.02    7.56
  -5   1   3  404.47   72.82
  -5   1   3  554.87   75.54
   5  -1  -3  441.65   73.21
   5  -1  -3  590.15   75.81
   5   1  -3  512.95   73.03
   5   1  -3  527.34   75.11
  -5  -1   3  492.31   73.25
  -5  -1   3  505.97   74.90
  -5   1   4   16.14    5.84
  -5   1   4    4.80    8.11
   5  -1  -4    6.79    5.07
   5  -1  -4   18.96    9.21
   5   1  -4   15.12    4.63
   5   1  -4   10.51    7.76
  -5  -1   4    5.20    4.93
  -5  -1   4    9.08    8.38
  -5   1   5   96.81   15.28
  -5   1   5  121.32   18.16
   5  -1  -5   86.67   15.42
   5  -1  -5   93.25   17.88
   5   1  -5  112.69   15.19
   5   1  -5  124.53   18.43
  -5  -1   5   77.44   14.83
  -5  -1   5   19.34   15.05
  -5   1   6  746.59   98.81
  -5   1   6  755.63  100.54
   5  -1  -6  640.15   98.37
   5  -1  -6  936.63  101.89
   5   1  -6  598.86   97.96
   5   1  -6  580.97   99.68
  -5  -1   6  657.54   98.32
  -5  -1   6  554.20   99.52
  -5   1   7  584.55   90.13
  -5   1   7  595.80   91.67
   5  -1  -7  585.48   89.94
   5  -1  -7  636.31   92.16
   5   1  -7  585.46   89.81
   5   1  -7  602.54   91.83
  -5  -1   7  676.07   90.25
  -5  -1   7  580.28   91.74
  -5   1   8    2.95    4.79
  -5   1   8    0.67    6.81
   5  -1  -8   -0.72    4.22
   5  -1  -8    3.73    7.83
   5   1  -8   -0.02    3.78
   5   1  -8   -0.26    6.91
  -5  -1   8   -0.74    3.82
  -5  -1   8   -1.45    6.77
  -5   1   9   44.05    9.63
  -5   1   9   42.50   11.56
   5  -1  -9   58.82    9.54
   5  -1  -9   47.28   12.29
   5   1  -9   40.87    8.84
   5   1  -9   46.18   12.05
  -5  -1   9   38.38    9.22
  -5  -1   9   56.30   12.56
  -5   1  10    2.39    4.17
  -5   1  10   10.30    7.30
   5  -1 -10    8.59    4.17
   5  -1 -10   17.03    7.89
   5   1 -10    0.10    3.74
   5   1 -10    6.92    8.24
  -5  -1  10    0.11    3.48
  -5  -1  10   -0.29    6.50
  -5   1  11  169.34   26.11
  -5   1  11  188.56   27.78
   5  -1 -11  178.16   25.69
   5  -1 -11  188.08   28.35
   5   1 -11  177.82   25.96
   5   1 -11   59.58   25.86
  -5  -1  11  182.33   25.79
  -5  -1  11  179.75   28.09
  -5   1  12   14.75    5.75
  -5   1  12    6.27    7.18
   5  -1 -12   10.26    4.40
   5  -1 -12    7.54    7.59
   5   1 -12   12.26    4.97
   5   1 -12   13.22    8.24
  -5  -1  12   17.03    4.68
  -5  -1  12   19.78    7.68
  -5   1  13  397.97   58.76
  -5   1  13  407.27   60.32
   5  -1 -13  348.37   58.11
   5  -1 -13  445.84   61.03
   5   1 -13  354.35   58.75
   5   1 -13  352.48   60.44
  -5  -1  13  461.21   59.79
  -5  -1  13  386.58   58.33
  -5   1  14    1.38    3.75
   5  -1 -14   -0.16    3.42
   5  -1 -14   -1.80    6.36
   5   1 -14   12.49    7.43
  -5  -1  14    2.55    4.44
  -5  -1  14    2.76    3.16
  -5   1  15   63.26   10.42
   5  -1 -15   43.52    9.27
   5  -1 -15   46.10   12.29
   5   1 -15   31.67   11.36
  -5  -1  15   53.32   10.27
  -5  -1  15   49.20    9.51
  -5   1  16    5.29    4.00
   5  -1 -16    2.28    3.16
   5  -1 -16    0.74    5.80
   5   1 -16    5.26    6.09
  -5  -1  16    1.06    4.12
  -5  -1  16    5.20    3.59
  -5   1  17   18.91    6.91
  -5   1  17   24.54    6.73
   5  -1 -17   28.56    6.65
   5  -1 -17   48.52   10.67
   5   1 -17   42.28   10.29
  -5  -1  17   23.44    7.14
  -5  -1  17   27.96    6.66
  -5   1  18    5.93    4.60
  -5   1  18    1.40    3.79
   5  -1 -18    1.37    5.71
   5   1 -18    2.65    5.83
  -5  -1  18    0.91    4.10
  -5   1  19  203.16   29.13
  -5   1  19  164.62   28.23
   5  -1 -19  155.98   30.74
   5   1 -19  163.89   31.08
  -5  -1  19  199.96   29.30
  -5   1  20    6.21    4.86
  -5   1  20    8.26    4.09
   5  -1 -20    4.35    8.41
   5   1 -20    7.91    8.79
  -5  -1  20    1.06    4.27
  -5   1  21    9.46    5.33
  -5   1  21    2.50    3.56
   5   1 -21    6.43    5.89
  -5  -1  21    2.73    4.80
  -5   1  22   16.48    5.62
  -5   1  22    1.59    4.05
   5   1 -22   27.82    7.40
  -5  -1  22   18.62    6.54
  -5   1  23   42.52   10.27
  -5   1  23   57.71   10.31
   5   1 -23   44.41   11.12
  -5  -1  23   63.49   11.70
  -5   1  24    2.28    4.17
   5   1 -24    0.70    4.96
  -5  -1  24    9.60    5.13
  -5   1  25   19.11    6.69
   5   1 -25   31.70    8.63
  -5  -1  25   18.92    6.89
  -5   1  26    7.73    4.62
   5  -1 -26   -1.45    4.85
   5   1 -26    8.87    5.76
  -5   1  27   70.45   13.67
   5  -1 -27   75.51   14.35
   5   1 -27   69.34   14.56
   5  -1 -28    7.95    6.32
   5   1 -28   18.55    7.36
   5  -1 -29   32.38    9.55
   5   1 -29   57.87   11.71
   5  -1 -30    7.48    5.81
   5   1 -30   -2.07    5.41
  -5  -1  30    5.33    5.56
   5  -1 -31    4.10    5.50
   5   1 -31   -0.13    4.28
   5  -1 -32   10.90    5.92
   5   1 -32   -3.55    6.90
   5  -1 -33   51.45   11.62
   5   1 -33   39.52   11.70
   5  -1 -34   -1.37    4.94
   5   1 -34    2.86    6.37
   5  -1 -35    1.56    6.19
   5   1 -35    3.23    5.72
   5  -1 -36    1.59    6.01
   5   1 -36    1.78    6.67
   5  -1 -37   13.11    7.03
   5   1 -37    7.15    7.54
   5  -1 -38   -0.69    5.29
   5   1 -38   -0.45    4.81
   5  -1 -39    0.18    5.68
  -5   2   1    7.56    4.65
  -5   2   1    2.67    7.77
   5  -2  -1    0.88    5.19
   5  -2  -1    2.99    8.09
   5   2  -1    8.53    4.30
   5   2  -1   14.38    8.13
  -5  -2   1    2.93    4.17
  -5  -2   1    3.66    7.86
  -5   2   2   14.58    5.69
  -5   2   2    5.53    8.43
   5  -2  -2   32.67    7.01
   5  -2  -2   15.74    9.35
   5   2  -2   13.82    5.31
   5   2  -2    1.36    8.04
  -5  -2   2   27.29    6.37
  -5  -2   2   19.56    8.14
  -5   2   3  183.24   31.29
  -5   2   3  203.14   33.68
   5  -2  -3  209.64   31.90
   5  -2  -3  243.20   34.76
   5   2  -3  169.51   30.84
   5   2  -3  195.18   33.41
  -5  -2   3  236.52   31.73
  -5  -2   3  203.06   33.32
  -5   2   4   64.93   11.90
  -5   2   4   72.14   14.93
   5  -2  -4   60.79   12.04
   5  -2  -4   53.91   14.33
   5   2  -4   55.28   11.02
   5   2  -4   79.54   14.81
  -5  -2   4   53.98   11.26
  -5  -2   4   49.39   13.94
  -5   2   5  623.27   88.10
  -5   2   5  669.01   90.24
   5  -2  -5  529.78   88.00
   5  -2  -5  587.29   90.01
   5   2  -5  561.53   87.60
   5   2  -5  736.40   90.61
  -5  -2   5  557.68   87.62
  -5  -2   5  572.92   89.58
  -5   2   6   13.27    5.55
  -5   2   6   11.70    8.25
   5  -2  -6   10.93    5.78
   5  -2  -6    8.60    9.06
   5   2  -6    8.10    4.32
   5   2  -6    1.74    8.14
  -5  -2   6    7.87    4.32
  -5  -2   6   11.41    8.48
  -5   2   7  110.56   17.98
  -5   2   7   85.96   19.16
   5  -2  -7  114.25   18.22
   5  -2  -7   87.62   19.87
   5   2  -7  118.79   17.93
   5   2  -7   83.38   19.54
  -5  -2   7  121.84   17.95
  -5  -2   7   86.82   19.41
  -5   2   8    7.06    4.67
  -5   2   8    5.64    7.41
   5  -2  -8    3.59    4.47
   5  -2  -8    8.99    8.63
   5   2  -8    7.05    4.82
   5   2  -8    6.32    8.66
  -5  -2   8   14.64    8.47
  -5   2   9  615.45   92.21
  -5   2   9  625.66   93.62
   5  -2  -9  585.37   92.01
   5  -2  -9  741.86   94.84
   5   2  -9  562.76   92.11
   5   2  -9  671.92   94.50
  -5  -2   9  614.31   91.89
  -5  -2   9  646.77   94.34
  -5   2  10    1.97    4.65
  -5   2  10   -0.79    5.81
   5  -2 -10    3.05    4.22
   5  -2 -10   11.72    8.02
   5   2 -10   -1.11    4.32
   5   2 -10    5.62    7.25
  -5  -2  10    3.03    4.71
  -5  -2  10    4.76    3.96
  -5  -2  10    1.73    6.72
  -5   2  11   12.93    4.97
  -5   2  11    8.19    6.09
   5  -2 -11    4.62    3.83
   5  -2 -11   -0.74    6.05
   5   2 -11    4.20    4.09
   5   2 -11    2.14    6.72
  -5  -2  11    5.91    4.79
  -5  -2  11    6.17    4.05
  -5  -2  11    1.77    6.10
  -5   2  12   85.23   14.80
   5  -2 -12   67.52   13.87
   5  -2 -12   79.59   16.82
   5   2 -12   86.16   17.18
  -5  -2  12   85.49   15.23
  -5  -2  12   99.55   14.65
  -5   2  13   56.36   10.98
   5  -2 -13   65.23   10.57
   5  -2 -13   88.52   14.46
   5   2 -13   80.78   14.58
  -5  -2  13   53.30   11.20
  -5  -2  13   36.73   10.10
  -5   2  14   43.13    8.08
   5  -2 -14   47.23    7.34
   5  -2 -14   30.86    9.52
   5   2 -14   44.02   11.08
  -5  -2  14   41.13    8.22
  -5  -2  14    9.56    5.71
  -5   2  15  400.47   54.84
  -5   2  15  311.15   55.14
   5  -2 -15  316.81   53.84
   5  -2 -15  417.25   57.00
   5   2 -15  370.83   57.11
  -5  -2  15  400.44   55.19
  -5  -2  15  347.03   54.15
  -5   2  16    4.29    3.84
   5  -2 -16    1.15    3.45
   5  -2 -16    5.78    7.58
   5   2 -16    4.17    4.59
   5   2 -16    3.71    7.81
  -5  -2  16    0.08    4.38
  -5   2  17    2.18    4.34
   5  -2 -17   10.04    3.98
   5   2 -17    2.57    4.82
   5   2 -17    2.30    6.89
  -5  -2  17    7.62    4.42
  -5   2  18    1.58    4.31
   5  -2 -18    2.16    3.52
   5   2 -18   -1.10    4.52
   5   2 -18   -3.07    7.02
  -5  -2  18   -1.52    4.24
  -5   2  19  122.83   19.00
  -5   2  19   94.84   18.38
   5  -2 -19  103.62   18.41
   5   2 -19  136.08   22.56
  -5  -2  19  109.80   19.18
  -5   2  20   51.76   11.14
  -5   2  20   64.63   11.68
   5   2 -20   64.09   15.77
  -5  -2  20   58.24   12.20
  -5   2  21    5.46    4.93
  -5   2  21   10.64    4.56
   5   2 -21    8.57    6.92
  -5  -2  21    5.32    4.53
  -5   2  22   13.19    5.52
  -5   2  22   14.38    5.47
   5   2 -22   26.25    7.74
  -5  -2  22   15.38    6.62
  -5   2  23   12.86    5.29
  -5   2  23    7.24    4.89
   5   2 -23    5.89    6.35
  -5   2  24    0.88    4.34
   5   2 -24    2.34    5.71
  -5   2  25  101.48   16.49
   5   2 -25   76.72   17.19
  -5   2  26   19.01    6.01
   5   2 -26   14.17    7.59
   5   2 -27   50.26   12.86
  -5  -2  27   52.04   11.52
   5  -2 -28   -1.54    5.08
   5   2 -28   -0.48    6.05
  -5  -2  28   -3.24    5.32
   5  -2 -29   33.33    9.19
   5   2 -29   35.97   10.97
  -5  -2  29   49.00   10.74
   5  -2 -30   12.31    5.48
   5   2 -30    7.41    6.19
  -5  -2  30    2.29    5.89
   5  -2 -31   72.12   11.46
   5   2 -31   25.35   11.07
  -5  -2  31   38.02   10.60
   5  -2 -32    0.10    4.75
   5   2 -32   -2.34    6.58
  -5  -2  32    3.70    5.10
   5  -2 -33    1.88    5.69
   5   2 -33    2.50    5.69
   5  -2 -34   -1.10    5.25
   5   2 -34   -3.63    6.70
   5  -2 -35   20.06    7.23
   5   2 -35   15.11    7.55
   5  -2 -36    0.76    5.32
   5   2 -36    0.69    5.96
   5  -2 -37    9.04    5.93
   5   2 -37    0.67    6.72
   5  -2 -38   -0.44    6.09
   5   2 -38   11.80    8.33
   5  -2 -39   -1.03    6.04
  -5   3   1  290.13   46.46
  -5   3   1  299.66   49.04
   5  -3  -1  318.19   47.03
   5  -3  -1  338.73   49.18
   5   3  -1  301.60   46.08
   5   3  -1  220.00   47.08
  -5  -3   1  294.24   46.16
  -5  -3   1  478.54   50.39
  -5   3   2   57.46   11.13
  -5   3   2   52.00   13.86
   5  -3  -2   70.28   11.80
   5  -3  -2   62.15   14.61
   5   3  -2   42.60   10.52
   5   3  -2   68.79   13.85
  -5  -3   2   60.02   10.97
  -5  -3   2   60.20   13.96
  -5   3   3  112.15   18.09
  -5   3   3   92.17   20.32
   5  -3  -3  119.74   18.71
   5  -3  -3   91.65   20.83
   5   3  -3   84.81   17.34
   5   3  -3  103.62   20.02
  -5  -3   3  128.40   17.94
  -5  -3   3  115.78   20.72
  -5   3   4    0.24    4.27
  -5   3   4    6.78    7.39
   5  -3  -4    3.50    5.06
   5  -3  -4   -0.23    8.22
   5   3  -4    5.31    4.61
   5   3  -4   -1.25    7.15
  -5  -3   4    1.68    3.67
  -5  -3   4   -2.39    7.82
  -5   3   5  210.58   31.72
  -5   3   5  210.11   34.02
   5  -3  -5  185.61   31.73
   5  -3  -5  212.89   34.19
   5   3  -5  180.24   31.27
   5   3  -5  217.06   33.78
  -5  -3   5  205.97   31.23
  -5  -3   5  207.21   33.95
  -5   3   6  230.30   31.46
  -5   3   6  215.44   33.41
   5  -3  -6  188.94   31.54
   5  -3  -6  175.53   33.32
   5   3  -6  182.93   30.89
   5   3  -6  194.29   32.94
  -5  -3   6  192.94   30.83
  -5  -3   6  204.63   33.32
  -5   3   7   70.17   11.40
  -5   3   7   45.96   12.92
   5  -3  -7   45.71   11.07
   5  -3  -7   70.42   15.16
   5   3  -7   62.39   11.31
   5   3  -7   26.09   12.14
  -5  -3   7   52.77   11.61
  -5  -3   7   74.69   11.20
  -5  -3   7   61.45   13.78
  -5   3   8  109.22   17.29
  -5   3   8  101.03   18.92
   5  -3  -8  108.30   17.48
   5  -3  -8  105.27   19.67
   5   3  -8  101.79   17.20
   5   3  -8  102.25   19.07
  -5  -3   8  108.22   17.67
  -5  -3   8   88.99   16.45
  -5  -3   8   66.82   18.26
  -5   3   9   84.08   15.48
  -5   3   9   97.99   17.33
   5  -3  -9   81.47   15.64
   5  -3  -9   90.32   18.44
   5   3  -9  104.59   18.43
  -5  -3   9   83.22   16.07
  -5  -3   9   95.01   15.33
  -5  -3   9   84.79   17.60
  -5   3  10   25.49    6.49
   5  -3 -10   22.44    6.69
   5  -3 -10   25.34    9.46
   5   3 -10   27.68    9.65
  -5  -3  10   29.27    7.47
  -5  -3  10   23.74    6.10
  -5   3  11    0.63    3.48
   5  -3 -11    1.37    3.89
   5  -3 -11    3.06    7.04
   5   3 -11    2.25    7.41
  -5  -3  11   -0.59    4.10
  -5  -3  11    0.84    3.23
  -5   3  12   18.08    6.34
   5  -3 -12   20.60    5.78
   5  -3 -12   25.22    8.77
   5   3 -12   32.08    7.87
   5   3 -12   23.65    9.16
  -5  -3  12   28.08    6.80
  -5  -3  12   16.72    5.48
  -5   3  13  196.02   31.47
  -5   3  13  195.14   32.37
   5  -3 -13  191.22   31.07
   5  -3 -13  222.42   33.83
   5   3 -13  236.88   33.16
   5   3 -13  182.91   33.69
  -5  -3  13  192.32   31.85
  -5   3  14   28.17    6.32
  -5   3  14   23.89    7.59
   5  -3 -14   19.90    5.48
   5   3 -14   21.78    6.93
   5   3 -14    7.86    7.28
  -5  -3  14   19.12    6.65
  -5   3  15    2.93    4.73
  -5   3  15    7.96    5.58
   5  -3 -15    4.53    3.57
   5   3 -15    8.13    5.26
   5   3 -15    5.64    6.83
  -5  -3  15    5.32    5.34
  -5   3  16   15.27    6.66
  -5   3  16   26.81    8.06
   5  -3 -16   38.71    6.97
   5   3 -16   56.84    9.71
   5   3 -16   35.86   11.41
  -5  -3  16   32.29    8.35
  -5   3  17   72.31   13.45
   5  -3 -17   64.78   12.64
   5   3 -17   80.19   14.98
   5   3 -17   79.03   17.09
  -5  -3  17   86.20   14.45
  -5   3  18    7.24    4.78
   5  -3 -18   11.68    4.46
   5   3 -18    9.39    6.01
   5   3 -18   27.35    9.58
  -5  -3  18   13.14    5.43
  -5   3  19   -0.56    4.16
   5  -3 -19    0.02    3.39
   5  -3 -19   -2.51    7.95
   5   3 -19   -1.21    7.58
  -5  -3  19    0.10    4.60
  -5   3  20   -0.68    4.21
  -5   3  20   -1.84    4.30
   5  -3 -20    0.46    3.66
   5   3 -20   -2.20    7.52
  -5  -3  20   -1.48    4.60
  -5   3  21   53.79   10.51
  -5   3  21   46.16   10.73
   5   3 -21   56.11   12.26
  -5   3  22  105.85   17.24
  -5   3  22  103.09   17.37
   5   3 -22   80.06   18.15
  -5   3  23  100.56   17.29
   5   3 -23   95.91   19.24
  -5   3  24   13.54    5.20
   5   3 -24    2.57    5.98
   5   3 -25    7.17    6.37
  -5  -3  25    8.12    5.97
   5   3 -26    3.43    7.21
  -5  -3  26   -1.28    4.68
   5   3 -27   37.43   12.33
  -5  -3  27   58.56   11.97
   5   3 -28    3.71    6.10
  -5  -3  28   10.46    6.00
   5   3 -29   22.84    9.63
  -5  -3  29   20.85    8.01
   5  -3 -30    0.61    4.83
   5   3 -30    0.67    6.80
  -5  -3  30    0.27    4.94
   5  -3 -31   -1.34    4.74
   5   3 -31   13.38    8.66
  -5  -3  31    7.02    6.03
   5  -3 -32    1.30    5.12
   5   3 -32    0.75    5.81
  -5  -3  32    0.32    5.57
   5  -3 -33   10.11    6.31
   5   3 -33   20.95    8.62
  -5  -3  33   22.75    7.56
   5  -3 -34    0.92    4.42
   5   3 -34    5.95    6.18
   5  -3 -35    0.87    4.84
   5   3 -35   -3.66    8.39
   5  -3 -36   -1.32    4.83
   5   3 -36   -1.44    6.97
   5  -3 -37    6.56    6.30
   5   3 -37    1.44    6.44
   5  -3 -38   -0.45    5.36
   5   3 -38   -0.47    6.43
   5  -3 -39    2.93    5.67
  -5   4   1   82.03   13.51
  -5   4   1  124.58   18.61
   5  -4  -1   56.89   13.29
   5  -4  -1   75.77   16.41
   5   4  -1   58.48   12.50
   5   4  -1   94.80   15.87
  -5  -4   1   68.78   12.56
  -5  -4   1   69.68   15.33
  -5   4   2   13.81    5.32
  -5   4   2   18.24    9.76
   5  -4  -2    6.63    5.38
   5  -4  -2    6.04    7.88
   5   4  -2   12.94    4.95
   5   4  -2    8.73    7.74
  -5  -4   2    2.94    4.39
  -5  -4   2    0.65    7.27
  -5   4   3   55.42    9.64
  -5   4   3   59.48   13.48
   5  -4  -3   31.97    9.61
   5  -4  -3   36.74   12.09
   5   4  -3   45.61    8.87
   5   4  -3   50.53   11.96
  -5  -4   3   38.85    8.75
  -5  -4   3   40.93   11.43
  -5   4   4   60.39   11.74
  -5   4   4   83.64   15.51
   5  -4  -4   49.11   11.91
   5  -4  -4   91.13   16.21
   5   4  -4   58.22   11.78
   5   4  -4   62.77   14.32
  -5  -4   4   61.39   12.27
  -5  -4   4   64.61   11.49
  -5  -4   4   51.20   13.99
  -5   4   5  166.18   30.04
  -5   4   5  173.38   32.19
   5  -4  -5  298.41   31.95
   5  -4  -5  232.69   33.66
   5   4  -5  199.42   30.64
   5   4  -5  183.08   30.93
   5   4  -5  197.11   32.32
  -5  -4   5  182.87   30.76
  -5  -4   5  164.30   29.71
  -5  -4   5  189.63   32.33
  -5   4   6    2.65    3.86
  -5   4   6    0.07    5.51
   5  -4  -6    0.96    4.82
   5  -4  -6   -0.38    8.22
   5   4  -6   -1.30    4.14
   5   4  -6   -5.03    7.03
  -5  -4   6   -0.27    3.79
  -5  -4   6   -0.58    3.49
  -5  -4   6    1.77    6.06
  -5   4   7   10.80    4.94
  -5   4   7    6.95    7.15
   5  -4  -7    6.41    5.18
   5  -4  -7    6.32    8.31
   5   4  -7    5.60    5.27
   5   4  -7   11.47    8.68
  -5  -4   7    5.59    4.98
  -5  -4   7   12.44    4.36
  -5  -4   7   15.75    7.27
  -5   4   8   56.47   12.05
  -5   4   8   93.47   15.37
   5  -4  -8   64.87   12.64
   5  -4  -8  127.56   17.51
   5   4  -8   82.34   13.65
   5   4  -8   60.19   14.20
  -5  -4   8   54.34   12.64
  -5  -4   8   57.20   11.84
  -5  -4   8   68.44   14.78
  -5   4   9  110.06   17.06
   5  -4  -9   85.85   16.85
   5  -4  -9   97.67   19.66
   5   4  -9   83.26   17.39
   5   4  -9   96.73   19.16
  -5  -4   9  105.22   17.54
  -5  -4   9  106.82   16.90
  -5   4  10  191.32   27.77
   5  -4 -10  177.14   27.89
   5  -4 -10  163.85   29.49
   5   4 -10  150.90   28.26
   5   4 -10  202.65   30.44
  -5  -4  10  157.91   27.83
  -5   4  11  244.47   35.50
  -5   4  11  220.73   36.43
   5  -4 -11  201.36   35.32
   5  -4 -11  303.11   38.70
   5   4 -11  206.66   36.18
   5   4 -11  208.78   37.52
  -5  -4  11  232.15   35.92
  -5   4  12    3.76    3.64
  -5   4  12    1.12    5.10
   5  -4 -12    7.21    4.58
   5   4 -12   -0.13    4.76
   5   4 -12    5.86    7.97
  -5  -4  12    0.77    4.87
  -5   4  13    1.28    3.56
  -5   4  13   -0.26    5.75
   5  -4 -13    2.91    3.82
   5   4 -13   -0.83    5.05
   5   4 -13   -0.02    6.79
  -5  -4  13   -0.93    4.08
  -5   4  14   22.50    7.45
  -5   4  14   39.13    8.63
   5  -4 -14   32.70    6.90
   5   4 -14   36.84    8.89
   5   4 -14   26.06   10.75
  -5  -4  14   25.86    7.92
  -5   4  15  341.83   50.46
  -5   4  15  345.90   51.24
   5  -4 -15  338.31   50.11
   5   4 -15  291.34   51.46
   5   4 -15  359.41   53.72
  -5  -4  15  309.58   51.02
  -5   4  16   67.40   11.36
  -5   4  16   59.26   11.58
   5  -4 -16   66.02   10.94
   5  -4 -16   45.99   13.03
   5   4 -16   54.89   12.75
   5   4 -16   13.25   12.11
  -5  -4  16   96.66   13.46
  -5   4  17  122.60   18.23
   5  -4 -17  104.95   17.45
   5  -4 -17  117.37   20.68
   5   4 -17   76.21   18.83
   5   4 -17   93.82   20.68
  -5  -4  17  115.89   19.03
  -5   4  18    0.65    3.97
   5  -4 -18    4.17    3.45
   5  -4 -18   10.61    7.46
   5   4 -18    5.68    5.91
   5   4 -18   -0.04    8.30
  -5   4  19  207.92   32.15
   5  -4 -19  192.24   31.52
   5   4 -19  233.03   36.55
  -5   4  20    5.98    4.58
   5  -4 -20    1.06    3.37
   5  -4 -21   61.19   12.57
   5   4 -21  116.16   17.27
  -5   4  22   -2.01    4.28
   5   4 -22    0.27    6.18
  -5  -4  22    1.80    5.11
  -5   4  23    1.93    4.05
   5   4 -23   -0.51    6.89
  -5  -4  23    7.45    6.23
   5   4 -24   -5.19    6.52
  -5  -4  24    5.21    5.21
   5   4 -25   35.61   11.07
  -5  -4  25   45.35   10.83
   5   4 -26   28.45   10.34
  -5  -4  26   29.75    8.99
   5   4 -27   14.39    8.07
  -5  -4  27   37.28    8.81
   5   4 -28   -2.06    6.26
  -5  -4  28    4.66    5.42
   5   4 -29   23.39   10.13
  -5  -4  29   25.33    8.57
   5   4 -30    5.92    7.71
  -5  -4  30   19.51    7.42
   5   4 -31   11.63    7.83
  -5  -4  31   26.65    8.31
   5  -4 -32    9.93    5.51
   5   4 -32    7.12    7.54
  -5  -4  32   18.07    7.42
   5  -4 -33    1.41    4.33
   5   4 -33   -0.14    6.68
  -5  -4  33   -1.04    5.93
   5  -4 -34   -0.63    4.44
   5   4 -34    3.51    7.54
  -5  -4  34    5.52    5.41
   5  -4 -35    7.88    4.88
   5   4 -35    0.92    7.35
   5  -4 -36    2.72    4.77
   5   4 -36   15.33    8.70
   5  -4 -37    5.00    5.59
   5   4 -37   -4.95    7.69
   5  -4 -38   -1.29    5.19
   5   4 -38    4.06    7.01
  -5   5   1  190.75   30.46
  -5   5   1  212.26   34.02
   5  -5  -1  210.67   31.22
   5  -5  -1  180.98   32.66
   5   5  -1  197.06   30.64
   5   5  -1  190.90   30.84
   5   5  -1  205.94   32.41
  -5  -5   1  178.54   30.54
  -5  -5   1  205.64   30.13
  -5  -5   1  147.84   31.48
  -5   5   2   46.60   10.40
  -5   5   2   76.77   14.84
   5  -5  -2   60.93   11.73
   5  -5  -2   82.53   15.21
   5   5  -2   63.44   11.65
   5   5  -2   33.87   11.63
  -5  -5   2   55.02   11.06
  -5  -5   2   50.40   10.20
  -5  -5   2   57.09   12.84
  -5   5   3  173.16   26.56
  -5   5   3  175.08   29.51
   5  -5  -3  147.92   26.71
   5  -5  -3  136.23   28.60
   5   5  -3  177.44   27.33
   5   5  -3  124.92   27.35
  -5  -5   3  144.38   26.39
  -5  -5   3  242.50   26.88
  -5  -5   3  143.95   28.25
  -5   5   4   47.74    9.07
  -5   5   4   39.15   11.71
   5  -5  -4   51.09    9.52
   5  -5  -4   26.83   11.68
   5   5  -4   34.46    9.13
   5   5  -4    9.42    9.20
  -5  -5   4   49.73    9.35
  -5  -5   4   56.36    8.96
  -5  -5   4   40.79   11.44
  -5   5   5   10.29    5.25
  -5   5   5   15.35    9.13
   5  -5  -5    4.86    5.23
   5  -5  -5   24.73    9.64
   5   5  -5   25.46    7.07
   5   5  -5   14.00    8.24
  -5  -5   5   28.27    6.58
  -5  -5   5   23.75    5.34
  -5  -5   5   21.79    8.87
  -5   5   6    8.57    4.88
  -5   5   6   18.69    8.72
   5  -5  -6    4.60    4.98
   5  -5  -6    7.39    8.20
   5   5  -6   20.11    6.51
   5   5  -6   16.24    8.25
  -5  -5   6    8.44    4.56
  -5  -5   6    5.69    4.46
  -5  -5   6   28.34    9.20
  -5   5   7  268.71   40.71
  -5   5   7  225.36   42.08
   5  -5  -7  239.83   40.86
   5  -5  -7  244.20   43.32
   5   5  -7  300.11   42.22
   5   5  -7  338.13   43.95
  -5  -5   7  267.81   41.17
  -5  -5   7  256.08   40.48
  -5   5   8  147.20   20.61
   5  -5  -8  142.69   21.06
   5  -5  -8  179.60   24.83
   5   5  -8  110.12   21.10
   5   5  -8   65.83   20.85
  -5  -5   8  118.81   20.60
  -5   5   9   25.32    5.81
   5  -5  -9    4.51    4.99
   5  -5  -9   24.45    9.56
   5   5  -9   22.33    7.17
   5   5  -9   15.80    7.95
  -5  -5   9   16.52    5.56
  -5   5  10    1.60    3.85
  -5   5  10    0.06    5.76
   5  -5 -10   -0.30    4.23
   5  -5 -10    1.70    8.23
   5   5 -10   -1.38    5.04
   5   5 -10    1.34    7.12
  -5  -5  10    1.30    4.15
  -5   5  11   18.84    5.52
  -5   5  11    5.20    6.30
   5  -5 -11   10.38    5.19
   5   5 -11   13.26    6.75
   5   5 -11    3.96    7.24
  -5  -5  11   10.31    5.09
  -5   5  12  234.74   39.88
   5  -5 -12  291.53   39.68
   5   5 -12  201.92   39.82
   5   5 -12  272.65   42.21
  -5  -5  12  265.37   39.97
  -5   5  13  295.53   45.48
  -5   5  13  285.34   46.28
   5  -5 -13  311.34   45.85
   5   5 -13  298.87   47.24
   5   5 -13  293.44   48.38
  -5  -5  13  290.69   46.25
  -5   5  14   13.54    5.65
  -5   5  14   11.25    6.36
   5  -5 -14   25.42    6.21
   5  -5 -14   11.30    9.40
   5   5 -14   10.88    7.33
   5   5 -14   24.41   10.49
  -5  -5  14   22.79    6.60
  -5   5  15    2.52    4.17
  -5   5  15    1.20    5.45
   5  -5 -15    4.78    3.94
   5  -5 -15   14.76    7.28
   5   5 -15   13.56    6.82
   5   5 -15   16.90    9.32
  -5   5  16   49.64    9.89
  -5   5  16   51.07   10.48
   5  -5 -16   48.70    9.54
   5  -5 -16   42.53   12.48
   5   5 -16   45.28   11.79
   5   5 -16   49.68   13.45
  -5   5  17   86.53   14.38
  -5   5  17   79.14   14.54
   5  -5 -17   83.54   13.91
   5  -5 -17   74.53   17.35
   5   5 -17   59.23   15.50
   5   5 -17  102.84   19.11
  -5   5  18   18.79    6.70
   5  -5 -18   37.96    7.02
   5   5 -18   46.19   11.67
  -5   5  19  103.33   16.21
   5  -5 -19   88.29   15.27
   5   5 -19   95.04   20.22
  -5  -5  19   78.31   16.92
   5  -5 -20   -0.38    3.00
  -5  -5  20   -2.10    5.30
   5  -5 -21   -0.45    3.21
   5   5 -21    2.58    6.48
  -5  -5  21    8.56    5.64
   5  -5 -22   74.73   11.80
   5   5 -22   54.10   14.83
  -5  -5  22   51.65   13.15
   5   5 -23   44.22   10.99
  -5  -5  23   24.09    8.62
   5   5 -24    5.69    7.93
  -5  -5  24   22.99    7.42
   5   5 -25   -0.34    6.08
  -5  -5  25    1.87    5.75
   5   5 -26   -4.27    7.14
  -5  -5  26    7.59    6.23
   5   5 -27    5.08    7.37
  -5  -5  27   19.98    7.58
   5   5 -28   16.59    9.15
  -5  -5  28   36.41    9.23
   5   5 -29    9.48    8.70
  -5  -5  29   10.39    7.03
   5   5 -30   -1.48    7.19
  -5  -5  30    0.29    5.39
   5   5 -31    1.90    7.59
  -5  -5  31    0.06    5.20
   5   5 -32    3.74    8.31
  -5  -5  32   -0.73    5.45
   5  -5 -33   20.15    6.31
   5   5 -33    9.51    8.00
  -5  -5  33   28.69    8.35
   5  -5 -34   11.01    5.48
   5   5 -34    6.71    7.23
  -5  -5  34   11.04    7.59
   5  -5 -35    0.08    4.20
   5   5 -35   -0.24    7.07
  -5  -5  35   -1.83    6.08
   5  -5 -36   -0.14    4.59
   5   5 -36   -1.75    7.72
   5  -5 -37    2.79    4.49
   5   5 -37    5.52    7.69
   5  -5 -38    2.13    4.52
  -5   6   1    7.62    4.96
  -5   6   1   22.71   10.43
   5  -6  -1   26.96    6.87
   5  -6  -1   13.79    9.04
   5   6  -1   23.51    6.45
  -5  -6   1    7.70    5.11
  -5  -6   1   14.86    4.72
  -5  -6   1   18.32    8.97
  -5   6   2   -0.65    3.38
  -5   6   2    3.26    7.67
   5  -6  -2    5.75    4.68
   5  -6  -2   -1.96    6.55
   5   6  -2   -1.06    3.82
   5   6  -2    0.08    5.66
  -5  -6   2    1.58    3.98
  -5  -6   2   -0.91    2.84
  -5  -6   2    3.83    6.50
  -5   6   3   79.62   14.73
  -5   6   3   80.32   17.91
   5  -6  -3   67.07   14.91
   5  -6  -3  102.70   18.25
   5   6  -3   85.09   15.71
   5   6  -3   82.58   16.84
  -5  -6   3  112.71   15.77
  -5  -6   3   72.87   14.11
  -5  -6   3   94.86   17.59
  -5   6   4  125.04   19.52
  -5   6   4  120.35   22.49
   5  -6  -4  113.02   19.85
   5  -6  -4   89.27   21.73
   5   6  -4  118.92   20.41
   5   6  -4  130.03   21.84
  -5  -6   4  109.23   19.69
  -5  -6   4  113.86   21.57
  -5   6   5  109.43   17.26
  -5   6   5   98.85   20.27
   5  -6  -5  109.96   17.80
   5  -6  -5   70.04   18.91
   5   6  -5  112.94   18.54
   5   6  -5  117.21   19.85
  -5  -6   5   78.83   16.77
  -5   6   6   21.58    6.19
  -5   6   6   22.92    8.78
   5  -6  -6    5.26    5.41
   5  -6  -6   19.47    9.38
   5   6  -6   28.82    7.82
   5   6  -6   34.74    9.52
  -5  -6   6   25.98    6.38
  -5   6   7   73.70   14.39
   5  -6  -7   62.59   14.70
   5  -6  -7   93.36   18.18
   5   6  -7  103.28   16.54
   5   6  -7   92.06   17.37
  -5  -6   7   94.97   15.75
  -5   6   8   29.24    7.59
   5  -6  -8   39.65    8.19
   5  -6  -8   25.56    9.97
   5   6  -8   32.23    9.15
   5   6  -8   27.43    9.44
  -5  -6   8   31.49    8.10
  -5   6   9   83.42   16.56
  -5   6   9  122.92   19.84
   5  -6  -9  107.13   17.51
   5  -6  -9   83.27   20.06
   5   6  -9  125.22   19.36
   5   6  -9  112.69   20.00
  -5  -6   9   82.67   17.43
  -5   6  10  124.06   22.32
  -5   6  10  134.46   24.04
   5  -6 -10  131.00   22.77
   5  -6 -10  127.88   25.30
   5   6 -10  172.16   25.08
   5   6 -10  166.90   26.26
  -5  -6  10  137.52   23.39
  -5   6  11  126.24   18.27
  -5   6  11  105.25   19.18
   5  -6 -11   92.04   18.04
   5   6 -11  104.08   19.69
   5   6 -11   92.30   20.40
  -5  -6  11  106.08   18.67
  -5   6  12   33.51    7.51
  -5   6  12   43.15    9.47
   5  -6 -12   23.74    7.66
   5   6 -12   41.54   10.45
   5   6 -12   27.67   10.84
  -5   6  13    3.29    4.49
  -5   6  13    1.10    5.70
   5  -6 -13    6.13    4.69
   5  -6 -13    5.81    7.73
   5   6 -13    2.82    5.27
   5   6 -13    7.21    8.34
  -5   6  14  114.19   17.75
  -5   6  14   99.10   18.31
   5  -6 -14  101.66   18.01
   5  -6 -14   79.68   19.80
   5   6 -14  110.14   19.94
   5   6 -14  109.98   21.24
  -5   6  15   84.27   13.06
  -5   6  15   93.51   13.93
   5  -6 -15   70.50   12.95
   5  -6 -15   45.69   14.92
   5   6 -15   51.47   14.62
   5   6 -15   43.29   15.38
  -5   6  16   -2.87    4.38
   5  -6 -16   -0.81    3.96
   5  -6 -16    2.40    6.36
   5   6 -16   -1.92    5.69
   5   6 -16   -1.30    8.07
  -5  -6  16   -2.21    5.47
  -5   6  17   78.32   13.99
   5  -6 -17   83.08   13.80
   5   6 -17   65.08   15.81
   5   6 -17   99.13   18.57
  -5  -6  17   66.47   14.96
   5  -6 -18   22.39    5.76
   5   6 -18   11.71    9.86
  -5  -6  18   22.19    8.09
   5  -6 -19   27.95    6.45
   5   6 -19   38.57   12.85
  -5  -6  19   23.58    8.10
   5  -6 -20    1.73    3.11
   5   6 -20    5.87    7.01
  -5  -6  20   -5.30    5.90
   5   6 -21   15.94    8.39
  -5  -6  21   16.74    6.69
   5   6 -22   70.18   14.38
  -5  -6  22   33.43   10.90
   5   6 -23   11.82    8.85
  -5  -6  23   -2.41    5.56
   5   6 -24   -4.04    7.40
  -5  -6  24   15.62    7.04
   5   6 -25   19.45    8.70
  -5  -6  25   15.82    7.27
   5   6 -26   27.31   10.09
  -5  -6  26   29.45    9.23
   5   6 -27   15.91    8.66
  -5  -6  27    7.97    6.76
   5   6 -28    9.60    7.87
  -5  -6  28   -1.83    5.56
   5   6 -29    0.99    6.72
  -5  -6  29   11.20    6.83
   5   6 -30   17.45    9.63
  -5  -6  30   15.49    7.80
   5   6 -31    6.27    7.95
  -5  -6  31   22.70    7.86
   5   6 -32   -0.99    8.33
  -5  -6  32    4.51    7.17
   5   6 -33   -3.75    8.16
  -5  -6  33   -3.25    6.52
   5   6 -34    4.84    7.90
  -5  -6  34    3.07    6.28
   5  -6 -35    4.69    4.54
   5   6 -35    5.11    7.88
  -5  -6  35    0.80    6.61
   5  -6 -36   13.72    5.83
   5   6 -36   22.26    9.89
  -5  -6  36   12.90    7.49
   5  -6 -37    1.40    5.02
   5   6 -37    7.24    7.67
   5  -6 -38   -0.54    4.73
  -5   7   1    4.55    8.45
   5  -7  -1    8.25    5.24
   5  -7  -1    7.74    7.50
   5   7  -1   11.68    5.86
  -5  -7   1    0.22    3.93
  -5  -7   1    2.45    6.58
  -5   7   2  209.75   29.58
   5  -7  -2  159.87   24.90
   5  -7  -2  178.69   27.75
   5   7  -2  162.86   25.62
  -5  -7   2  104.48   23.61
  -5   7   3  135.78   21.24
  -5   7   3  120.94   24.35
   5  -7  -3  114.73   21.48
   5  -7  -3  129.85   23.91
   5   7  -3  127.61   22.30
  -5  -7   3  123.89   21.26
  -5   7   4   80.39   14.64
  -5   7   4   56.27   17.22
   5  -7  -4  102.65   15.93
   5  -7  -4   82.12   17.44
   5   7  -4   84.28   16.22
  -5  -7   4   77.21   15.01
  -5   7   5   27.66    6.75
  -5   7   5   34.10   10.19
   5  -7  -5   17.97    6.70
   5  -7  -5   18.15    9.36
   5   7  -5   16.83    7.64
  -5  -7   5   15.47    6.21
  -5   7   6   37.77    7.51
   5  -7  -6   27.52    7.84
   5  -7  -6   42.43   11.26
   5   7  -6   18.20    8.07
  -5  -7   6   20.30    7.40
  -5   7   7  157.58   25.41
   5  -7  -7  127.93   25.34
   5  -7  -7  163.90   28.65
   5   7  -7  163.26   27.24
  -5  -7   7  184.55   26.70
  -5   7   8  298.84   44.88
  -5   7   8  288.47   47.21
   5  -7  -8  290.53   45.29
   5  -7  -8  281.30   47.60
   5   7  -8  265.81   46.42
  -5  -7   8  309.30   45.81
  -5   7   9   39.87    7.88
  -5   7   9   22.91   10.01
   5  -7  -9   27.43    8.32
   5  -7  -9   25.91   10.34
   5   7  -9   35.58   10.07
  -5   7  10    8.33    4.77
  -5   7  10   25.28    7.87
   5  -7 -10   13.29    5.80
   5   7 -10    9.91    6.40
  -5   7  11   14.38    5.02
  -5   7  11   10.53    7.15
   5  -7 -11   10.23    5.26
   5   7 -11   11.92    7.07
  -5   7  12  161.76   23.91
  -5   7  12  121.87   24.57
   5  -7 -12  154.40   24.39
   5   7 -12  136.95   26.07
  -5   7  13   92.48   14.67
   5  -7 -13   70.45   14.73
   5  -7 -13   69.39   17.22
   5   7 -13   76.70   16.91
  -5  -7  13   97.87   16.59
  -5   7  14    5.32    4.03
   5  -7 -14    3.11    4.71
   5   7 -14   -3.06    6.33
  -5  -7  14    4.86    4.28
  -5   7  15   41.18   10.04
   5  -7 -15   66.97   11.44
   5   7 -15   71.01   14.34
  -5  -7  15   53.03   12.11
  -5   7  16    9.02    4.62
   5  -7 -16    9.13    5.17
   5   7 -16    8.16    6.86
  -5  -7  16    2.92    5.67
   5  -7 -17    0.38    3.79
   5   7 -17   -4.21    7.83
  -5  -7  17    2.98    5.68
   5  -7 -18  119.75   17.24
  -5  -7  18   69.21   18.28
   5  -7 -19    0.19    3.57
  -5  -7  19    4.33    6.29
   5   7 -20    6.76    8.48
  -5  -7  20    9.71    6.31
   5   7 -21    3.93    7.81
  -5  -7  21   -0.69    4.64
   5   7 -22   26.15   10.22
  -5  -7  22   19.43    8.16
   5   7 -23   15.01    9.63
  -5  -7  23   12.03    7.49
   5   7 -24   23.72   10.38
  -5  -7  24   34.59    9.80
   5   7 -25    0.37    6.09
  -5  -7  25    3.54    5.81
   5   7 -26   -2.14    7.28
  -5  -7  26   -6.41    6.88
   5   7 -27   19.40    9.36
  -5  -7  27   15.56    7.24
   5   7 -28   23.58   10.72
  -5  -7  28   27.39    9.23
   5   7 -29   -0.72    7.93
  -5  -7  29   -1.38    5.84
   5   7 -30    9.23    8.00
  -5  -7  30    1.76    5.69
   5   7 -31   -2.59    7.76
  -5  -7  31   -2.86    6.65
   5   7 -32    9.00    8.99
  -5  -7  32    1.19    6.19
   5   7 -33    0.35    6.63
  -5  -7  33    2.43    6.40
   5   7 -34   10.93   10.10
  -5  -7  34   29.82    9.83
   5   7 -35    9.44    7.34
  -5  -7  35    0.46    7.82
   5  -7 -36    0.20    4.68
   5   7 -36   -5.05    7.94
  -5  -7  36   -4.24    6.91
   5  -7 -37   -2.06    4.26
   5   7 -37    1.34    8.48
  -5  -7  37   10.35    7.86
   5  -7 -38    0.44    4.09
  -5  -7  38   -2.26    6.72
  -5   8   1    2.37    9.74
   5  -8  -1   22.78    6.90
   5  -8  -1   23.25    9.72
   5   8  -1   27.64    8.26
  -5  -8   1   11.79    5.99
  -5   8   2   20.88    9.33
   5  -8  -2    6.03    6.06
   5  -8  -2   10.53    8.10
   5   8  -2   15.65    6.92
  -5  -8   2   14.48    5.51
  -5   8   3   14.50    9.57
   5  -8  -3   16.89    6.96
   5  -8  -3   28.86    9.64
   5   8  -3   19.48    7.62
  -5  -8   3   25.38    7.44
  -5   8   4  420.55   70.97
   5  -8  -4  427.80   68.30
   5  -8  -4  447.57   70.64
   5   8  -4  499.53   70.05
  -5  -8   4  449.78   68.34
  -5   8   5   42.54   13.59
   5  -8  -5   44.29   11.35
   5  -8  -5   51.22   14.56
   5   8  -5   60.79   13.00
  -5  -8   5   65.94   12.07
  -5   8   6  147.25   24.41
   5  -8  -6  158.96   25.25
   5  -8  -6  132.14   26.54
   5   8  -6  154.89   26.61
  -5   8   7   -1.12    4.49
   5  -8  -7   -1.29    5.39
   5  -8  -7   -1.02    8.09
   5   8  -7    0.23    6.21
  -5   8   8   97.57   17.39
  -5   8   8  115.91   20.90
   5  -8  -8  100.40   18.19
   5  -8  -8   86.45   20.51
   5   8  -8  111.84   20.17
  -5   8   9  134.09   23.19
   5  -8  -9  122.19   23.68
   5  -8  -9  180.57   27.57
   5   8  -9  170.69   26.64
  -5   8  10   80.19   13.81
   5  -8 -10   79.41   14.48
   5   8 -10   60.43   15.58
  -5  -8  10   76.72   15.13
  -5   8  11   36.29    6.81
   5  -8 -11   24.93    7.27
   5   8 -11    7.85    7.82
  -5  -8  11   11.28    6.78
  -5   8  12   10.55    5.17
   5  -8 -12    8.85    5.88
   5   8 -12   24.13    9.19
  -5  -8  12   29.11    8.46
  -5   8  13    0.69    3.74
   5  -8 -13    2.16    4.83
   5   8 -13    2.92    7.08
  -5  -8  13    2.11    5.21
  -5   8  14  156.04   22.32
   5  -8 -14  109.56   22.21
   5   8 -14  147.52   25.71
  -5  -8  14  130.76   23.75
   5  -8 -15    3.76    4.70
   5   8 -15    2.27    6.55
  -5  -8  15    1.30    5.98
   5  -8 -16   30.48    7.80
   5   8 -16   30.29   10.13
  -5  -8  16   28.85    8.97
   5  -8 -17    1.87    4.30
   5   8 -17    0.38    7.19
  -5  -8  17   -0.98    6.52
  -5  -8  18   -3.68    5.88
  -5  -8  19   13.52    7.41
   5   8 -20   76.77   16.71
  -5  -8  20   64.59   14.55
   5   8 -21    6.65    7.28
  -5  -8  21   -3.63    7.20
   5   8 -22   16.01    9.75
  -5  -8  22   17.47    8.23
   5   8 -23   13.13    7.85
  -5  -8  23    1.99    6.39
   5   8 -24   40.77   14.17
  -5  -8  24   69.35   13.76
   5   8 -25    0.83    6.96
  -5  -8  25    2.74    6.42
   5   8 -26   13.21   10.32
  -5  -8  26   21.10    8.35
   5   8 -27   -2.58    7.58
  -5  -8  27   11.19    6.49
   5   8 -28   -0.01    7.22
  -5  -8  28   -2.87    6.50
   5   8 -29    0.77    8.26
  -5  -8  29   -3.95    6.60
   5   8 -30    6.28    9.22
  -5  -8  30   13.92    7.53
   5   8 -31    0.59    7.89
  -5  -8  31    3.82    5.91
   5   8 -32   10.68    9.04
  -5  -8  32   25.02    8.97
   5   8 -33   -1.45    7.86
  -5  -8  33    0.16    7.54
   5   8 -34   -0.22    7.09
  -5  -8  34   -0.66    5.39
   5   8 -35    0.54    9.80
  -5  -8  35    4.84    5.41
   5   8 -36   12.52    9.08
  -5  -8  36    3.59    6.44
   5  -8 -37   -0.55    4.02
  -5  -8  37    6.40    7.41
  -5  -8  38   -2.25    7.66
  -5  -8  39   -4.90    7.66
  -5   9   1   -0.00    9.50
   5  -9  -1    1.31    4.82
   5  -9  -1    3.63    7.18
   5   9  -1    5.98    5.96
  -5  -9   1   -2.31    4.26
  -5   9   2  161.71   29.73
   5  -9  -2  136.08   25.56
   5  -9  -2  188.32   29.04
   5   9  -2  178.74   27.13
  -5  -9   2  129.03   24.93
   5  -9  -3   20.52    7.29
   5  -9  -3   14.69    9.60
   5   9  -3   15.14    7.66
   5  -9  -4   -1.10    5.47
   5   9  -4   -3.02    6.55
  -5  -9   4   -2.76    5.20
   5  -9  -5    2.54    5.79
   5   9  -5    8.97    7.06
  -5  -9   5    3.67    5.65
   5  -9  -6   63.29   11.91
   5   9  -6   58.69   13.34
  -5  -9   6   31.55   11.02
   5  -9  -7   14.24    6.43
   5   9  -7   11.13    6.79
  -5  -9   7    4.63    5.71
  -5  -9   7    9.20    6.54
   5  -9  -8  124.85   24.08
   5   9  -8  151.73   26.39
  -5  -9   8  190.35   25.99
  -5  -9   8  125.24   24.78
   5  -9  -9   15.30    7.04
   5   9  -9   11.32    7.64
  -5  -9   9   23.29    7.51
  -5  -9   9   12.24    7.22
  -5   9  10   -0.85    4.13
   5  -9 -10    9.88    5.87
   5   9 -10   -3.00    7.14
  -5  -9  10    0.75    4.79
  -5  -9  10    1.66    5.34
  -5   9  11    7.78    4.55
   5  -9 -11    2.37    4.92
   5   9 -11   -1.41    6.94
  -5  -9  11    4.70    6.28
  -5   9  12  173.92   27.68
   5  -9 -12  154.06   28.09
   5   9 -12  169.35   30.79
  -5  -9  12  196.12   29.47
   5  -9 -13    7.59    5.41
   5   9 -13    5.75    7.55
  -5  -9  13    2.91    5.86
   5  -9 -14   53.06    9.80
   5   9 -14   13.19   10.09
  -5  -9  14   47.59   10.73
   5  -9 -15   -0.36    4.37
   5   9 -15    8.16    8.23
  -5  -9  15    1.54    5.75
   5  -9 -16   25.03    7.51
   5   9 -16   28.45   10.12
  -5  -9  16   27.06    8.94
   5   9 -17    1.15    7.05
  -5  -9  17    2.27    4.95
  -5  -9  18   70.82   15.01
  -5  -9  19    7.84    5.83
   5   9 -20    0.88    7.01
  -5  -9  20   -0.36    4.85
   5   9 -21   -3.78    8.16
  -5  -9  21   -0.38    5.15
   5   9 -22   68.88   14.48
  -5  -9  22   27.63    9.74
   5   9 -23    2.22    6.27
  -5  -9  23   -4.61    6.44
   5   9 -24   13.80   10.28
  -5  -9  24   15.25    7.92
   5   9 -25   -4.03    6.92
  -5  -9  25   -0.73    5.66
   5   9 -26    3.44    8.63
  -5  -9  26   10.79    6.47
   5   9 -27   14.78    8.79
  -5  -9  27    4.25    6.81
   5   9 -28   24.89    9.70
  -5  -9  28   15.02    7.57
   5   9 -29   -2.07    8.13
  -5  -9  29    0.15    6.05
   5   9 -30    2.92    6.93
  -5  -9  30    4.32    6.53
   5   9 -31   -6.94    8.85
  -5  -9  31    9.26    7.43
   5   9 -32    0.87    6.85
  -5  -9  32   10.56    6.88
   5   9 -33    1.38    8.76
  -5  -9  33    2.53    6.81
   5   9 -34    8.53    9.77
  -5  -9  34    4.24    7.73
   5   9 -35   -0.59    7.14
  -5  -9  35   -0.25    6.63
   5   9 -36   -4.00    7.90
  -5  -9  36    5.05    7.39
   5 -10  -4   20.56    6.99
  -5 -10   4    8.19    6.24
   5 -10  -5   -0.19    4.97
  -5 -10   5   -1.42    5.63
   5 -10  -6   39.29   10.45
  -5 -10   6   48.98   10.72
   5 -10  -7    4.42    5.48
  -5 -10   7    7.83    6.16
   5 -10  -8    2.40    5.00
  -5 -10   8    9.01    6.36
   5 -10  -9    2.74    5.68
  -5 -10   9    4.00    5.67
   5 -10 -10  136.75   20.92
   5  10 -10   68.90   21.03
  -5 -10  10  141.16   21.72
   5 -10 -11    4.42    5.66
   5  10 -11   14.35    7.97
  -5 -10  11   -1.40    6.00
   5 -10 -12    7.50    5.51
   5  10 -12   14.67    8.50
  -5 -10  12    7.77    6.68
   5 -10 -13    1.81    4.77
   5  10 -13    0.61    6.80
  -5 -10  13   -4.74    5.97
   5 -10 -14   59.59   10.58
   5  10 -14   13.60   10.03
  -5 -10  14   49.29   11.11
   5  10 -15    5.95    7.86
  -5 -10  15   -0.88    6.04
   5  10 -16   20.79   10.60
  -5 -10  16   44.45   10.69
  -5 -10  17    4.93    7.08
  -5 -10  18    5.01    6.93
   5  10 -19    3.64    6.85
  -5 -10  19   -1.76    6.13
   5  10 -20   19.92   11.44
  -5 -10  20   49.67   11.32
   5  10 -21   -2.11    7.83
  -5 -10  21    0.61    5.63
   5  10 -22   10.59    8.22
  -5 -10  22    0.92    6.50
   5  10 -23   -4.27    7.44
  -5 -10  23    2.85    5.48
   5  10 -24   13.40    8.76
  -5 -10  24    1.21    7.12
   5  10 -25   -2.95    7.43
  -5 -10  25    0.15    5.81
   5  10 -26    3.17    8.34
  -5 -10  26   35.41    9.54
   5  10 -27   -3.83    8.64
  -5 -10  27   -4.78    7.00
   5  10 -28    8.72    8.47
  -5 -10  28   -0.95    6.05
   5  10 -29   10.25    9.72
  -5 -10  29   16.20    7.82
   5  10 -30    1.45    7.63
  -5 -10  30   18.55    8.86
   5  10 -31   -3.90    8.66
  -5 -10  31    7.36    7.72
   5  10 -32    1.13    8.02
  -5 -10  32    3.69    6.60
   5  10 -33   -6.39    9.32
  -5 -10  33    5.34    6.24
   5  10 -34   -3.15    8.19
  -5 -10  34    3.71    6.43
   5  10 -35   -3.17    8.74
   5 -11  -1   15.45    7.45
  -5 -11   1   15.57    6.77
   5 -11  -2  105.64   20.28
  -5 -11   2  119.40   20.59
  -5 -11   3   12.65    7.33
  -5 -11   4    4.38    5.78
  -5 -11   5   -0.74    6.40
  -5 -11   6    9.02    6.66
  -5 -11   7    1.95    5.54
   5 -11  -8   59.98   13.30
  -5 -11   8   69.79   14.08
   5 -11  -9    2.93    5.66
  -5 -11   9    8.37    6.55
   5 -11 -10    1.18    5.39
  -5 -11  10   11.54    5.59
   5 -11 -11    1.18    5.38
  -5 -11  11    6.88    6.22
   5 -11 -12   76.59   14.10
  -5 -11  12   59.28   14.23
  -5 -11  13   -3.12    5.87
  -5 -11  14   17.85    8.63
  -5 -11  15    8.48    6.54
  -5 -11  16   26.55    9.00
  -5 -11  17    1.07    5.65
  -5 -11  18   15.65    9.18
  -5 -11  19    1.10    6.20
  -5 -11  20    4.38    6.59
  -5 -11  21   -2.15    6.30
  -5 -11  22   25.63    9.91
  -5 -11  24   10.39    6.32
  -5 -11  25    2.29    7.57
  -5 -11  26   16.59    8.83
  -5 -11  27   -2.35    7.13
   5  11 -28   19.61   11.02
  -5 -11  28   21.14    9.23
   5  11 -29    5.94    8.70
  -5 -11  29    7.10    7.16
   5  11 -30   -2.74    8.52
  -5 -11  30   -4.66    7.91
   5  11 -31   -1.21    8.07
  -5 -11  31   -4.34    7.10
   5  11 -32   10.78   10.17
   5  11 -33   -1.38    8.40
   5  11 -34    5.63    9.50
   5  11 -35   -3.40    8.53
   5 -12  -1    1.88    6.25
  -5 -12   1    1.86    5.50
   5 -12  -2   -0.79    6.21
  -5 -12   2   -3.17    5.59
   5 -12  -3    4.18    6.29
  -5 -12   3    9.21    6.52
   5 -12  -4   67.26   14.61
  -5 -12   4   71.23   14.76
   5 -12  -5   12.89    7.07
  -5 -12   5   14.91    7.02
   5 -12  -6   18.20    7.16
  -5 -12   6    5.78    6.25
  -5 -12   7    0.08    6.39
  -5 -12   8    8.86    6.90
  -5 -12   9    1.68    6.42
  -5 -12  10   19.83    8.01
  -5 -12  11   -0.00    5.97
  -5 -12  12   -0.92    5.80
  -5 -12  13   -3.28    6.45
  -5 -12  14    7.59    6.93
  -5 -12  15    1.45    6.56
  -5 -12  16   12.03    7.06
  -5 -12  17   -0.91    5.37
  -5 -12  18   -5.35    6.96
  -5 -12  19    0.43    5.72
  -5 -12  20   49.32   12.13
  -5 -12  21   -4.44    6.57
  -5 -12  22   -3.42    5.75
  -5 -12  23    2.21    5.39
  -5 -12  24   18.07    8.55
  -5 -12  25   -0.41    6.15
  -5 -12  26    3.08    6.90
  -5 -12  27    3.27    6.56
  -5 -12  28   -2.59    6.99
   5 -13  -1   32.24    8.85
  -5 -13   1    3.53    5.79
   5 -13  -2   72.10   13.50
  -5 -13   2   40.12   11.84
   5 -13  -3    8.81    6.88
  -5 -13   3   10.42    6.94
   5 -13  -4   16.55    8.40
  -5 -13   4   21.11    7.79
   5 -13  -5    3.18    6.02
  -5 -13   5    3.47    5.43
   5 -13  -6   55.74   13.34
  -5 -13   6   64.26   13.77
   5 -13  -7    9.55    6.51
  -5 -13   7   15.47    7.52
   5 -13  -8   59.99   12.85
  -5 -13   8   41.34   11.88
   5 -13  -9    7.07    6.07
  -5 -13   9    1.32    6.11
  -5 -13  10    2.15    5.58
  -5 -13  11   12.35    7.49
  -5 -13  12   17.49    7.84
  -5 -13  13    6.88    6.81
  -5 -13  14   20.91    9.09
  -5 -13  15    1.79    6.63
  -5 -13  16   12.94    6.96
  -5 -13  17    9.88    6.76
  -5 -13  18   10.83    7.97
  -5 -13  19    3.74    6.01
  -5 -13  20    2.26    6.72
  -5 -13  21    1.25    5.86
  -5 -13  22    3.13    6.76
  -5 -13  23    2.99    6.11
  -5 -13  24    3.45    7.08
  -5 -13  25   -1.38    6.18
   5 -14  -1    5.98    5.78
  -5 -14   1   -2.50    5.53
   5 -14  -2   -0.88    6.23
  -5 -14   2    0.91    5.75
   5 -14  -3   17.74    7.48
  -5 -14   3   13.81    7.00
   5 -14  -4   32.89    9.87
  -5 -14   4   24.78    9.97
   5 -14  -5   40.74   10.15
  -5 -14   5   19.35    8.95
   5 -14  -6   20.46    7.56
  -5 -14   6   16.68    9.10
   5 -14  -7   -3.74    6.65
  -5 -14   7   -0.93    6.52
  -5 -14   8    9.57    7.51
  -5 -14   9    0.36    5.89
  -5 -14  10   12.29    7.41
  -5 -14  11   18.50    8.32
  -5 -14  12    1.08    5.93
  -5 -14  13   -1.81    6.23
  -5 -14  14   24.95    9.09
  -5 -14  15   12.10    7.32
  -5 -14  16   12.52    7.51
  -5 -14  17   -2.95    7.55
  -5 -14  18    2.55    7.04
  -5 -14  19    2.19    6.17
  -5 -14  20   16.24    7.41
  -5 -14  21    3.12    6.97
  -5 -14  22    6.53    7.63
  -5 -14  23    5.29    7.55
   5 -15  -1    6.28    6.76
  -5 -15   1   11.87    7.71
   5 -15  -2   22.95    8.70
  -5 -15   2   12.66    6.66
   5 -15  -3   14.10    7.63
  -5 -15   3    7.09    6.76
   5 -15  -4   -2.43    6.34
  -5 -15   4   -0.28    5.59
   5 -15  -5   10.23    7.69
  -5 -15   5    5.81    6.47
  -5 -15   6   10.81    6.46
  -5 -15   7    4.59    7.14
  -5 -15   8   11.00    8.11
  -5 -15   9    2.18    6.07
  -5 -15  10   -3.08    6.59
  -5 -15  11    9.37    7.54
  -5 -15  12    8.02    7.58
  -5 -15  13    7.85    6.99
  -5 -15  14   -1.95    5.91
  -5 -15  15    7.45    6.62
  -5 -15  16   -4.42    6.64
  -5 -15  17    6.01    7.49
  -5 -15  18   11.65    8.34
  -5 -15  19    5.22    6.69
   5 -16  -1    1.92    6.38
  -5 -16   1   -4.07    6.33
   5 -16  -2   10.45    7.20
  -5 -16   2    7.59    7.29
   5 -16  -3   -2.32    6.17
  -5 -16   3   -1.43    6.14
  -5 -16   4   -2.08    6.00
  -5 -16   5    6.24    6.51
  -5 -16   6    5.11    6.49
  -5 -16   7   -4.63    7.07
  -5 -16   8    1.04    5.88
  -5 -16   9   -0.11    5.22
  -5 -16  10   -0.00    6.08
  -5 -16  11   -1.97    6.68
  -5 -16  12   -5.22    7.19
  -5 -16  13    4.10    6.56
  -5 -16  14    1.98    7.01
  -5 -16  15    8.34    7.42
  -5 -16  16   -1.83    7.77
   5 -17  -1    3.48    6.92
  -5 -17   2   10.79    7.34
  -5 -17   3   11.37    7.88
  -5 -17   4   -1.56    6.34
  -5 -17   5    1.57    6.37
  -5 -17   6    8.22    7.42
  -5 -17   7    2.10    6.20
  -5 -17   8   -0.37    5.65
  -5 -17   9    4.13    6.24
  -5 -17  10    7.01    7.18
  -5 -17  11   -0.50    6.98
  -5 -17  12   -3.23    7.29
  -5 -18   4    1.32    6.31
  -5 -18   5   10.18    7.20
  -5 -18   6    0.63    7.70
  -5 -18   7    1.74    6.67
  -5 -18   8   -6.45    7.55
  -5 -18   9   15.32    8.86
  -4   0   1    0.88    3.36
  -4   0   1   -0.82    5.89
   4   0  -1   -0.78    3.63
   4   0  -1    1.33    5.81
  -4   0   2   24.23    5.76
  -4   0   2   16.77    7.64
   4   0  -2   14.80    5.17
   4   0  -2   20.86    7.33
  -4   0   3   -1.45    3.74
  -4   0   3   -0.81    4.97
   4   0  -3    2.85    3.82
   4   0  -3    0.97    5.56
  -4   0   4 1141.20  176.90
  -4   0   4 1303.90  178.42
   4   0  -4 1157.89  176.73
   4   0  -4 1320.27  178.52
  -4   0   5    0.31    3.76
  -4   0   5    4.11    5.09
   4   0  -5   -1.22    3.44
   4   0  -5   -0.31    5.84
  -4   0   6  688.43  107.73
  -4   0   6  737.57  109.07
   4   0  -6  729.54  107.58
   4   0  -6  799.43  109.43
  -4   0   7   -0.96    3.82
  -4   0   7   -0.56    5.28
   4   0  -7    1.01    2.43
   4   0  -7    1.94    6.35
  -4   0   8 2681.19  386.80
  -4   0   8 2455.06  387.97
   4   0  -8 2733.18  386.77
   4   0  -8 2666.75  388.29
  -4   0   9    0.90    4.03
  -4   0   9   -1.72    6.30
   4   0  -9   -2.26    3.74
   4   0  -9   -1.65    7.28
  -4   0  10   34.91    7.71
  -4   0  10   46.45   10.67
   4   0 -10   45.60    8.04
   4   0 -10   31.39    9.89
  -4   0  11   -0.55    3.32
  -4   0  11   -0.22    5.50
   4   0 -11   -2.68    3.30
   4   0 -11   -0.28    6.33
  -4   0  12   15.02    4.77
   4   0 -12   22.44    5.55
   4   0 -12   12.51    7.63
  -4   0  13    1.88    4.31
  -4   0  13   -0.57    3.44
   4   0 -13   -1.85    3.68
   4   0 -13   -1.73    6.61
  -4   0  14 1453.33  216.34
  -4   0  14 1504.02  215.64
   4   0 -14 1437.27  217.48
  -4   0  15   -1.70    3.87
  -4   0  15    0.32    2.87
   4   0 -15   -0.71    6.22
  -4   0  16   66.80   11.44
  -4   0  16   53.25   10.35
   4   0 -16   55.35   12.90
  -4   0  17    0.93    3.71
  -4   0  17   -1.52    3.01
   4   0 -17    2.90    5.56
  -4   0  18  178.96   25.64
  -4   0  18  143.89   24.72
   4   0 -18  157.13   27.25
  -4   0  19   -1.95    3.73
  -4   0  19   -1.78    3.06
   4   0 -19   -2.46    7.89
  -4   0  20  141.79   25.75
  -4   0  20  170.85   25.53
   4   0 -20  180.51   28.60
  -4   0  21   -0.73    3.48
  -4   0  21   -1.94    3.48
   4   0 -21    0.98    6.45
  -4   0  22   30.46    6.53
  -4   0  22    8.89    4.32
   4   0 -22    8.58    5.16
  -4   0  23   -0.47    3.82
  -4   0  23    0.15    3.76
   4   0 -23   -0.29    4.22
  -4   0  24   37.95    8.41
  -4   0  24   32.13    7.54
   4   0 -24   33.02    8.74
  -4   0  25    0.66    4.25
   4   0 -25   -0.17    4.55
  -4   0  26   68.49   13.23
   4   0 -26   67.21   13.64
  -4   0  27    4.86    4.79
   4   0 -27   -1.78    5.44
  -4   0  28   10.46    5.30
   4   0 -28    9.26    5.73
  -4   0  29   -1.03    4.58
   4   0 -29   -2.58    5.81
   4   0 -30   50.14   11.92
   4   0 -31   -2.36    5.92
   4   0 -32    3.51    6.20
   4   0 -33   -0.25    5.93
   4   0 -34   13.09    6.75
   4   0 -35   -1.77    5.68
   4   0 -36   50.84   12.50
   4   0 -37   -0.60    6.61
   4   0 -38    7.06    6.67
   4   0 -39    1.62    6.03
  -4   1   1    9.90    4.52
  -4   1   1   23.03    7.56
   4  -1  -1   16.59    5.41
   4  -1  -1   16.95    7.60
   4   1  -1   17.57    4.82
   4   1  -1   19.44    7.53
  -4  -1   1   17.15    5.32
  -4  -1   1   13.76    6.41
  -4   1   2 1080.42  165.81
  -4   1   2 1521.22  168.54
   4  -1  -2 1058.25  165.93
   4  -1  -2 1146.74  167.40
   4   1  -2 1029.78  165.51
   4   1  -2 1075.39  166.97
  -4  -1   2 1051.28  165.78
  -4  -1   2 1559.10  168.42
  -4   1   3   28.33    6.01
  -4   1   3   23.15    8.03
   4  -1  -3   31.63    6.62
   4  -1  -3   21.28    7.75
   4   1  -3   14.94    4.90
   4   1  -3   10.61    7.14
  -4  -1   3   27.99    5.92
  -4  -1   3    7.57    6.60
  -4   1   4    6.82    4.35
  -4   1   4   -1.19    6.04
   4  -1  -4   -0.17    4.03
   4  -1  -4    5.00    6.81
   4   1  -4    2.99    3.10
   4   1  -4    2.94    5.58
  -4  -1   4    3.57    3.58
  -4  -1   4    3.65    5.64
  -4   1   5   22.52    5.11
  -4   1   5    7.42    6.28
   4  -1  -5   12.87    4.72
   4  -1  -5    8.65    6.79
   4   1  -5   17.98    4.42
   4   1  -5    5.65    6.62
  -4  -1   5   12.33    4.59
  -4  -1   5    4.45    6.01
  -4   1   6  377.88   56.38
  -4   1   6  523.50   58.63
   4  -1  -6  219.04   55.52
   4  -1  -6  455.01   58.40
   4   1  -6  380.77   56.13
   4   1  -6  437.51   58.24
  -4  -1   6  395.81   56.18
  -4  -1   6  664.16   60.03
  -4   1   7   36.72    8.81
  -4   1   7   57.82   11.09
   4  -1  -7   41.56    8.78
   4  -1  -7   64.25   11.30
   4   1  -7   47.68    8.75
   4   1  -7   50.32   11.21
  -4  -1   7   37.37    8.48
  -4  -1   7   51.42   10.96
  -4   1   8 1265.21  179.00
  -4   1   8 1266.11  180.06
   4  -1  -8 1199.45  178.56
   4  -1  -8 1235.38  180.21
   4   1  -8 1176.17  178.77
   4   1  -8 1243.15  180.39
  -4  -1   8 1197.44  178.56
  -4  -1   8 1204.93  180.33
  -4   1   9    0.36    3.56
  -4   1   9    1.09    5.99
   4  -1  -9    0.22    3.31
   4  -1  -9    4.75    6.98
   4   1  -9   -0.68    3.54
   4   1  -9   -2.67    7.70
  -4  -1   9    0.67    3.53
  -4  -1   9   -0.27    5.88
  -4   1  10  475.98   71.24
  -4   1  10  500.52   72.38
   4  -1 -10  479.59   70.90
   4  -1 -10  566.84   73.23
   4   1 -10  445.93   71.23
   4   1 -10  464.83   72.83
  -4  -1  10  462.70   71.96
  -4  -1  10  447.74   70.85
  -4  -1  10  518.54   73.16
  -4   1  11  166.34   22.46
   4  -1 -11  138.48   21.85
   4  -1 -11  165.59   24.36
   4   1 -11  134.75   22.36
   4   1 -11   60.06   22.45
  -4  -1  11  161.20   22.99
  -4  -1  11  152.61   22.06
  -4   1  12  646.42   67.61
   4  -1 -12  393.24   66.40
   4  -1 -12  500.92   68.69
   4   1 -12  437.96   68.70
  -4  -1  12  402.47   67.01
  -4  -1  12  399.11   66.44
  -4   1  13   98.44   12.79
   4  -1 -13   34.09   11.27
   4  -1 -13  100.17   15.47
   4   1 -13  104.51   16.39
  -4  -1  13   66.22   12.68
  -4  -1  13   91.11   12.47
  -4   1  14    0.04    3.18
   4  -1 -14    0.67    3.20
   4  -1 -14   -2.04    6.34
   4   1 -14   -3.32    7.56
  -4  -1  14    0.16    3.16
  -4  -1  14   -0.72    3.25
  -4   1  15   32.88    8.16
  -4   1  15   34.25    7.62
   4  -1 -15   45.55    8.12
   4  -1 -15   26.58   10.51
   4   1 -15   29.93    9.75
  -4  -1  15   39.34    8.45
  -4  -1  15   48.53    8.00
  -4   1  16  235.47   33.97
  -4   1  16  261.42   33.74
   4   1 -16   93.40   33.65
  -4  -1  16  260.90   34.43
  -4  -1  16  250.15   33.78
  -4   1  17   -0.08    3.58
  -4   1  17   -0.08    3.07
   4   1 -17    0.29    3.47
   4   1 -17   -1.25    6.08
  -4  -1  17    1.81    3.67
  -4  -1  17    0.40    2.61
  -4   1  18  339.07   44.74
  -4   1  18  201.47   43.44
   4   1 -18  356.22   45.88
   4   1 -18  317.47   47.13
  -4  -1  18  320.87   44.96
  -4  -1  18  321.10   44.42
  -4   1  19   21.52    5.67
  -4   1  19   20.74    5.17
   4   1 -19   11.52    5.80
   4   1 -19   30.29    9.17
  -4  -1  19   21.55    6.07
  -4  -1  19   13.57    4.98
  -4   1  20   13.09    5.16
  -4   1  20   17.62    4.97
   4   1 -20   23.60    8.91
  -4  -1  20   25.28    6.66
  -4  -1  20   18.74    5.33
  -4   1  21    7.00    4.02
  -4   1  21    7.92    3.52
   4   1 -21    5.35    7.27
  -4  -1  21    1.45    4.48
  -4  -1  21    1.57    3.40
  -4   1  22  232.30   39.26
  -4   1  22  267.29   39.12
   4   1 -22  259.66   40.56
  -4  -1  22  261.03   39.97
  -4   1  23    9.74    4.76
  -4   1  23   12.87    4.44
   4  -1 -23   11.38    5.26
   4   1 -23    0.61    5.41
  -4  -1  23   13.50    5.53
  -4   1  24   15.28    5.73
  -4   1  24   19.88    5.47
   4  -1 -24   10.64    5.83
   4   1 -24   16.82    6.53
  -4  -1  24   17.58    6.09
  -4   1  25   22.84    6.88
   4  -1 -25   21.27    7.21
   4   1 -25   33.47    8.58
  -4  -1  25   25.44    7.52
  -4   1  26   80.81   12.54
   4  -1 -26   62.62   12.58
   4   1 -26   41.35   12.50
  -4  -1  26   62.44   12.62
  -4   1  27    0.99    4.04
   4  -1 -27   -1.35    4.71
   4   1 -27   -0.94    5.85
  -4  -1  27    3.86    5.19
   4  -1 -28   68.32   11.81
   4   1 -28   31.98   10.90
  -4  -1  28   52.63   10.89
   4  -1 -29    1.58    4.71
   4   1 -29    1.59    5.94
   4  -1 -30   -1.99    5.16
   4   1 -30   -0.86    5.88
   4  -1 -31    3.47    5.90
   4   1 -31    5.92    6.89
   4  -1 -32   52.62   10.84
   4   1 -32   29.55   10.39
   4  -1 -33    3.05    6.01
   4   1 -33    9.00    6.33
   4  -1 -34    7.47    6.18
   4   1 -34    3.16    6.30
   4  -1 -35   -2.16    7.01
   4   1 -35   -2.77    5.79
   4  -1 -36   17.77    7.62
   4   1 -36   14.95    8.29
   4  -1 -37    2.85    6.08
   4   1 -37   -1.38    6.07
   4  -1 -38   13.30    6.80
   4   1 -38    7.52    6.37
   4  -1 -39    2.26    5.89
   4   1 -39    2.81    6.79
  -4   2   1   94.50   12.65
  -4   2   1   68.84   14.07
   4  -2  -1   63.09   12.34
   4  -2  -1   14.68   12.33
   4   2  -1   76.73   11.85
   4   2  -1   97.04   14.53
  -4  -2   1   70.98   12.05
  -4  -2   1   76.29   14.26
  -4   2   2  228.63   31.80
  -4   2   2  216.07   33.44
   4  -2  -2  192.84   31.52
   4  -2  -2  222.31   33.58
   4   2  -2  193.54   31.12
   4   2  -2  209.35   33.02
  -4  -2   2  176.78   31.06
  -4  -2   2  232.55   33.28
  -4   2   3   23.21    5.62
  -4   2   3   29.43    8.39
   4  -2  -3   14.14    5.58
   4  -2  -3    7.55    7.65
   4   2  -3   17.71    4.79
   4   2  -3   17.65    7.26
  -4  -2   3   15.70    4.72
  -4  -2   3   12.13    6.62
  -4   2   4 1839.96  255.06
  -4   2   4 1639.78  256.11
   4  -2  -4 1949.24  255.41
   4  -2  -4 1671.24  256.37
   4   2  -4 1597.74  254.69
   4   2  -4 1667.49  256.09
  -4  -2   4 1802.80  254.79
  -4  -2   4 1734.34  256.38
  -4   2   5   33.82    7.78
  -4   2   5   38.34    9.67
   4  -2  -5   25.98    7.28
   4  -2  -5   71.98   11.81
   4   2  -5   43.94    7.55
   4   2  -5   30.44    9.54
  -4  -2   5   31.99    7.09
  -4  -2   5   37.68    9.68
  -4   2   6    0.02    3.54
  -4   2   6    2.56    5.87
   4  -2  -6    5.48    4.49
   4  -2  -6    1.00    6.71
   4   2  -6    2.50    3.65
   4   2  -6    5.07    6.76
  -4  -2   6   -0.04    3.45
  -4  -2   6    3.41    5.49
  -4   2   7  327.68   42.65
  -4   2   7  110.88   41.82
   4  -2  -7  332.51   42.80
   4  -2  -7  319.27   44.43
   4   2  -7  338.58   42.86
   4   2  -7  335.06   44.69
  -4  -2   7  318.41   42.36
  -4  -2   7  284.03   44.01
  -4   2   8  636.41   84.78
  -4   2   8  714.48   86.41
   4  -2  -8  775.29   85.24
   4  -2  -8  660.90   86.46
   4   2  -8  724.15   85.81
   4   2  -8  822.94   87.72
  -4  -2   8  574.80   85.27
  -4  -2   8  295.32   83.47
  -4  -2   8  684.29   87.05
  -4   2   9  195.90   30.41
   4  -2  -9  181.24   30.08
   4  -2  -9  186.00   31.87
   4   2  -9  224.64   32.82
  -4  -2   9  195.79   30.81
  -4  -2   9  205.49   30.25
  -4  -2   9  184.09   31.91
  -4   2  10   74.84   11.95
   4  -2 -10   59.00   11.19
   4  -2 -10   78.39   14.31
   4   2 -10   97.98   15.37
  -4  -2  10   53.35   11.93
  -4  -2  10   55.53   11.18
  -4   2  11   49.33   10.60
   4  -2 -11   49.87    9.98
   4  -2 -11   65.62   12.85
   4   2 -11   62.42   14.39
  -4  -2  11   60.09   11.11
  -4  -2  11   61.96   10.44
  -4   2  12   -0.35    3.72
  -4   2  12    2.49    5.11
   4  -2 -12    1.14    3.01
   4   2 -12   -1.43    6.29
  -4  -2  12   -0.49    4.53
  -4  -2  12    4.48    3.43
  -4   2  13   10.25    4.98
  -4   2  13    8.68    6.09
   4  -2 -13   12.08    4.15
   4   2 -13   10.70    5.23
   4   2 -13   26.69    8.13
  -4  -2  13    9.34    5.16
  -4  -2  13   18.60    4.71
  -4   2  14  789.14  112.57
   4  -2 -14  687.64  111.95
   4   2 -14  755.51  113.56
   4   2 -14  857.46  115.21
  -4  -2  14  820.22  113.10
  -4  -2  14  742.72  112.45
  -4   2  15   63.67   11.80
   4  -2 -15   49.04   11.05
   4   2 -15   52.43   12.45
   4   2 -15   82.31   15.00
  -4  -2  15   75.28   12.76
  -4  -2  15   97.09   12.46
  -4   2  16   20.30    5.57
   4  -2 -16   28.99    5.50
   4   2 -16   10.98    5.67
   4   2 -16    4.20    7.71
  -4  -2  16   16.33    6.03
  -4  -2  16   22.50    5.48
  -4   2  17   -1.20    3.47
  -4   2  17    0.31    3.59
   4  -2 -17   -0.74    3.06
   4  -2 -17    0.34    5.56
   4   2 -17    1.53    3.53
   4   2 -17   -0.22    6.76
  -4  -2  17    0.72    4.07
  -4  -2  17   -0.15    2.89
  -4   2  18  119.62   21.70
  -4   2  18  134.01   21.77
   4  -2 -18  139.28   23.67
   4   2 -18  118.55   22.80
   4   2 -18  145.00   24.76
  -4  -2  18  137.17   22.59
  -4  -2  18  163.44   22.38
  -4   2  19  134.50   20.02
  -4   2  19  112.25   19.67
   4  -2 -19  105.59   21.40
   4   2 -19  106.24   20.89
   4   2 -19  128.69   22.68
  -4  -2  19  138.78   20.88
  -4   2  20   48.03    9.27
  -4   2  20   49.64    9.13
   4  -2 -20   33.91   11.07
   4   2 -20   31.54   11.06
  -4  -2  20   64.12   10.60
  -4   2  21    3.21    3.88
  -4   2  21    2.14    3.56
   4  -2 -21    9.11    6.03
   4   2 -21   -1.65    7.14
  -4  -2  21    3.95    4.65
  -4   2  22    6.95    4.34
  -4   2  22   10.13    4.19
   4   2 -22   13.31    6.85
  -4  -2  22    6.87    5.02
  -4   2  23   -0.24    3.53
  -4   2  23   -1.03    3.53
   4   2 -23   -0.60    5.02
  -4  -2  23   -0.67    4.62
  -4   2  24  201.52   27.78
   4   2 -24  154.78   28.98
  -4  -2  24  150.40   28.08
  -4   2  25   21.11    6.15
   4   2 -25   21.80    8.22
  -4  -2  25   22.18    7.38
  -4   2  26   66.45   12.19
   4  -2 -26   64.65   12.69
   4   2 -26   59.57   13.78
   4  -2 -27    0.51    4.29
   4   2 -27    2.44    6.56
   4  -2 -28   32.30    8.09
   4   2 -28   28.79    9.81
   4  -2 -29   16.79    6.84
   4   2 -29   20.36    8.17
   4  -2 -30   68.73   15.57
   4   2 -30  118.08   18.66
  -4  -2  30   93.35   17.03
   4  -2 -31   -1.54    5.45
   4   2 -31    4.72    6.36
  -4  -2  31   -2.70    5.84
   4  -2 -32   -1.68    5.01
   4   2 -32    4.29    5.60
   4  -2 -33   -0.56    4.61
   4   2 -33   -0.17    5.70
   4  -2 -34   14.46    6.63
   4   2 -34   16.49    8.47
   4  -2 -35   -0.05    4.97
   4   2 -35    0.80    5.14
   4  -2 -36    2.73    5.62
   4   2 -36    1.80    5.85
   4  -2 -37   -0.80    5.08
   4   2 -37   -3.13    6.16
   4  -2 -38    1.80    5.90
   4   2 -38    2.28    7.62
   4  -2 -39   -1.54    5.53
   4   2 -39   -1.38    6.68
  -4   3   1   48.60    8.85
  -4   3   1   52.44   11.99
   4  -3  -1   42.02    9.08
   4  -3  -1   34.24   10.73
   4   3  -1   39.20    8.16
   4   3  -1   43.02   10.68
  -4  -3   1   43.03    8.28
  -4  -3   1   45.69   10.97
  -4   3   2  354.53   53.65
  -4   3   2  334.72   55.39
   4  -3  -2  299.28   53.56
   4  -3  -2  351.73   55.54
   4   3  -2  439.16   53.89
   4   3  -2  319.47   54.73
  -4  -3   2  360.16   53.29
  -4  -3   2  383.49   55.38
  -4   3   3   10.04    4.89
  -4   3   3   12.55    7.08
   4  -3  -3   11.94    4.91
   4  -3  -3    9.18    7.78
   4   3  -3   13.41    4.43
   4   3  -3    5.18    7.01
  -4  -3   3    6.18    3.68
  -4  -3   3    4.19    7.49
  -4   3   4   11.74    4.79
  -4   3   4    5.51    6.53
   4  -3  -4    9.18    4.93
   4  -3  -4    7.91    7.70
   4   3  -4   14.29    4.60
   4   3  -4   -0.54    6.59
  -4  -3   4   12.46    3.93
  -4  -3   4   13.18    8.02
  -4   3   5   32.51    7.14
  -4   3   5   29.09    9.75
   4  -3  -5   24.96    7.21
   4  -3  -5   29.48    9.67
   4   3  -5   31.99    6.96
   4   3  -5   40.53   10.14
  -4  -3   5   39.83    8.10
  -4  -3   5   28.78    6.66
  -4  -3   5   17.95    9.46
  -4   3   6   48.00   10.99
  -4   3   6   74.47   13.58
   4  -3  -6   70.02   11.97
   4  -3  -6   71.64   14.43
   4   3  -6   56.75   13.51
  -4  -3   6   69.83   11.73
  -4  -3   6   63.60   11.22
  -4  -3   6   61.04   13.84
  -4   3   7  209.79   60.46
   4  -3  -7  451.45   61.71
   4  -3  -7  429.99   63.32
   4   3  -7  535.42   63.26
   4   3  -7  760.80   66.08
  -4  -3   7  500.32   62.30
  -4  -3   7  451.40   61.41
  -4  -3   7  499.90   64.18
  -4   3   8   90.31   15.40
   4  -3  -8   76.16   15.34
   4  -3  -8   85.83   17.46
   4   3  -8  103.12   16.51
   4   3  -8   93.77   17.82
  -4  -3   8   90.31   15.85
  -4  -3   8   98.93   15.37
  -4   3   9    3.12    3.83
   4  -3  -9   -0.28    3.87
   4  -3  -9    4.17    7.61
   4   3  -9   -0.68    4.41
   4   3  -9    4.29    6.55
  -4  -3   9    0.82    4.50
  -4  -3   9    0.10    3.63
  -4   3  10  207.01   30.77
  -4   3  10  214.33   31.86
   4  -3 -10  182.20   30.53
   4   3 -10  176.33   31.29
   4   3 -10  204.68   32.98
  -4  -3  10  205.56   31.21
  -4   3  11  351.10   54.11
  -4   3  11  359.99   54.91
   4  -3 -11  361.05   54.01
   4   3 -11  328.32   54.92
   4   3 -11  430.52   57.12
  -4  -3  11  347.87   54.57
  -4  -3  11  367.61   54.32
  -4   3  12  292.64   37.48
  -4   3  12  300.24   38.36
   4  -3 -12  276.12   37.01
   4   3 -12  279.93   38.66
   4   3 -12  260.20   39.70
  -4  -3  12  109.94   36.38
  -4  -3  12  320.72   37.96
  -4   3  13  103.35   16.15
  -4   3  13   97.25   16.66
   4  -3 -13   96.11   15.49
   4   3 -13   68.59   16.16
   4   3 -13  125.07   19.60
  -4  -3  13   95.99   16.56
  -4  -3  13   94.19   16.05
  -4   3  14    3.09    4.02
  -4   3  14    4.64    4.78
   4  -3 -14    7.75    3.20
   4  -3 -14    7.18    6.10
   4   3 -14    8.63    5.36
   4   3 -14    3.78    6.47
  -4  -3  14    6.80    4.76
  -4  -3  14    9.20    4.38
  -4   3  15   38.27    7.99
   4  -3 -15   35.51    7.24
   4  -3 -15   43.48   10.29
   4   3 -15   37.71    8.87
   4   3 -15   44.18   11.53
  -4  -3  15   34.89    8.47
  -4  -3  15   34.37    7.92
  -4   3  16  281.77   39.06
   4  -3 -16  259.60   38.46
   4  -3 -16  241.90   40.20
   4   3 -16  274.40   40.50
   4   3 -16  281.43   42.00
  -4  -3  16  248.34   39.60
  -4  -3  16  206.71   38.76
  -4   3  17   18.10    5.15
   4  -3 -17   16.05    4.36
   4  -3 -17   20.34    7.32
   4   3 -17    8.46    6.54
   4   3 -17   15.36    8.10
  -4  -3  17   14.99    6.11
  -4   3  18   65.72   11.10
  -4   3  18   71.77   11.42
   4  -3 -18   65.81   10.68
   4  -3 -18   59.67   12.67
   4   3 -18   51.68   12.16
   4   3 -18   52.15   13.50
  -4  -3  18   36.24   11.03
  -4   3  19    6.22    3.78
  -4   3  19    3.51    3.76
   4  -3 -19   -0.19    5.25
   4   3 -19    4.42    5.53
  -4  -3  19    3.62    4.53
  -4   3  20    5.78    4.03
  -4   3  20   13.65    4.69
   4  -3 -20    8.72    6.59
  -4  -3  20   13.10    5.74
  -4   3  21   41.43   10.07
  -4   3  21   76.25   11.34
   4  -3 -21   56.72   12.59
  -4  -3  21   59.23   11.80
  -4   3  22   86.58   12.15
  -4   3  22   82.01   12.46
   4   3 -22   62.45   13.95
  -4  -3  22   30.49   11.86
  -4   3  23   78.44   11.15
   4   3 -23   30.52   11.35
  -4   3  24    6.10    4.33
   4   3 -24    2.49    6.32
   4   3 -25   15.96    7.74
   4   3 -26   63.00   14.30
   4   3 -27    9.71    7.29
  -4  -3  27    8.88    6.23
   4  -3 -28   73.80   13.98
   4   3 -28   82.23   16.30
  -4  -3  28   72.94   15.00
   4  -3 -29    0.97    3.94
   4   3 -29    5.24    6.77
  -4  -3  29   -1.00    5.46
   4  -3 -30    8.73    5.16
   4   3 -30    2.52    7.35
  -4  -3  30    0.54    5.11
   4  -3 -31   14.45    5.51
   4   3 -31   16.57    7.18
  -4  -3  31    5.43    5.79
   4  -3 -32   30.60    8.48
   4   3 -32   27.51   10.96
  -4  -3  32   39.77   10.06
   4  -3 -33    6.59    5.45
   4   3 -33    4.64    6.19
  -4  -3  33    3.23    6.17
   4  -3 -34   -1.58    5.04
   4   3 -34   -0.92    6.79
   4  -3 -35   -1.01    4.85
   4   3 -35   -3.34    6.44
   4  -3 -36    5.89    6.03
   4   3 -36    5.72    6.49
   4  -3 -37    4.22    5.66
   4   3 -37   -1.60    7.29
   4  -3 -38   12.16    6.46
   4   3 -38    6.83    8.22
   4  -3 -39    2.05    5.81
   4   3 -39    1.45    6.74
  -4   4   1   80.56   12.35
  -4   4   1   47.35   14.05
   4  -4  -1   59.35   12.23
   4  -4  -1   56.02   14.30
   4   4  -1   61.15   11.61
   4   4  -1   63.95   12.18
   4   4  -1   86.59   14.55
  -4  -4   1   69.99   12.33
  -4  -4   1   70.48   11.52
  -4  -4   1   48.54   13.44
  -4   4   2  161.24   23.76
  -4   4   2  153.35   26.35
   4  -4  -2  149.93   24.03
   4  -4  -2  161.43   26.10
   4   4  -2  140.71   23.57
   4   4  -2  134.22   23.82
   4   4  -2  168.34   25.60
  -4  -4   2  143.38   23.84
  -4  -4   2  136.60   23.09
  -4  -4   2  148.72   25.41
  -4   4   3   68.45   11.66
  -4   4   3   60.10   14.30
   4  -4  -3   57.44   11.70
   4  -4  -3   81.91   14.98
   4   4  -3   51.15   11.57
   4   4  -3   65.39   13.61
  -4  -4   3   55.70   11.56
  -4  -4   3   69.46   11.12
  -4  -4   3   61.41   13.83
  -4   4   4  315.18   49.07
  -4   4   4  349.78   51.28
   4  -4  -4  338.47   49.51
   4  -4  -4  317.86   51.20
   4   4  -4  293.58   49.53
   4   4  -4  333.50   50.91
  -4  -4   4  306.47   49.38
  -4  -4   4  369.00   49.22
  -4  -4   4  290.42   50.63
  -4   4   5    6.00    4.29
  -4   4   5    3.29    6.71
   4  -4  -5    8.32    5.13
   4  -4  -5    5.84    8.17
   4   4  -5    5.68    5.19
   4   4  -5    8.02    7.96
  -4  -4   5    8.61    5.18
  -4  -4   5    5.95    4.06
  -4  -4   5    3.77    7.26
  -4   4   6  114.08   16.64
   4  -4  -6   78.72   16.20
   4  -4  -6  106.57   19.13
   4   4  -6  109.02   17.45
   4   4  -6  100.13   18.64
  -4  -4   6   91.65   16.51
  -4  -4   6   93.34   16.23
  -4   4   7    0.95    4.02
   4  -4  -7    2.45    4.70
   4  -4  -7   10.69    7.83
   4   4  -7    7.45    5.19
   4   4  -7   -1.16    6.18
  -4  -4   7    6.48    4.79
  -4  -4   7    6.62    4.04
  -4   4   8  149.91   17.16
   4  -4  -8   87.01   16.40
   4  -4  -8   93.69   18.84
   4   4  -8  103.87   17.40
   4   4  -8   94.14   18.77
  -4  -4   8   70.03   16.26
  -4  -4   8   93.33   16.19
  -4   4   9  317.87   47.34
  -4   4   9  305.36   48.38
   4  -4  -9  294.08   47.41
   4   4  -9  306.15   48.39
   4   4  -9  309.85   49.46
  -4  -4   9  307.01   47.84
  -4  -4   9  339.92   47.72
  -4   4  10  239.47   37.01
  -4   4  10  230.53   38.09
   4  -4 -10  222.56   37.04
   4   4 -10  268.59   38.52
   4   4 -10  260.57   39.57
  -4  -4  10  233.20   37.63
  -4  -4  10  249.77   37.36
  -4   4  11   23.80    6.66
  -4   4  11    7.50    6.91
   4  -4 -11   32.67    6.76
   4   4 -11   31.06    7.81
   4   4 -11   34.28    8.35
   4   4 -11   27.61    9.52
  -4  -4  11   36.92    7.83
  -4  -4  11   37.84    7.29
  -4   4  12   34.21    8.31
  -4   4  12   46.49    9.46
   4  -4 -12   35.67    8.67
   4  -4 -12   43.58   11.12
   4   4 -12   55.01   10.11
   4   4 -12   58.68   10.90
   4   4 -12   29.72   10.87
  -4  -4  12   47.34    9.81
  -4  -4  12   52.30    9.41
  -4   4  13   79.84   14.68
  -4   4  13   94.81   15.52
   4  -4 -13   78.16   14.47
   4  -4 -13   81.73   16.86
   4   4 -13   97.46   15.97
   4   4 -13   87.25   16.58
   4   4 -13  128.48   18.86
  -4  -4  13   73.93   15.47
  -4  -4  13   96.45   15.60
  -4   4  14  291.24   45.48
  -4   4  14  315.69   45.94
   4  -4 -14  271.91   45.06
   4  -4 -14  293.98   47.13
   4   4 -14  315.64   47.40
   4   4 -14  337.06   48.79
  -4  -4  14  319.91   46.69
  -4   4  15  111.72   17.35
   4  -4 -15   97.10   16.71
   4  -4 -15  103.78   18.92
   4   4 -15   93.57   18.79
   4   4 -15  112.56   20.38
  -4  -4  15  111.00   18.39
  -4   4  16   36.02    7.66
   4  -4 -16   31.93    6.71
   4  -4 -16   49.48   10.13
   4   4 -16   30.48    9.10
   4   4 -16   22.48    9.31
  -4  -4  16   37.33    8.62
  -4   4  17    2.46    3.29
   4  -4 -17    6.21    3.27
   4  -4 -17   -0.32    5.57
   4   4 -17    6.61    5.67
  -4  -4  17    8.69    4.90
  -4   4  18   94.57   16.34
   4  -4 -18  101.02   16.03
   4  -4 -18   91.94   18.08
   4   4 -18  109.29   18.85
  -4  -4  18   96.13   17.63
  -4   4  19   70.47   11.76
   4  -4 -19   66.43   11.24
   4  -4 -19   51.00   12.82
  -4  -4  19   61.71   12.80
  -4   4  20   65.48   12.09
  -4   4  20   75.53   12.39
   4  -4 -20   67.57   11.78
   4  -4 -20   58.66   13.86
  -4   4  21   17.03    5.20
  -4   4  21   20.35    5.77
   4  -4 -21   19.15    7.52
  -4   4  22    4.09    3.48
   4   4 -22   -0.60    6.21
  -4   4  23   22.93    5.71
   4   4 -23   18.07    7.77
   4   4 -24   87.33   17.59
  -4  -4  24   78.86   16.07
   4   4 -25   59.39   14.78
  -4  -4  25   65.27   13.59
   4   4 -26   67.04   15.49
  -4  -4  26   69.50   14.34
   4   4 -27   -2.75    6.59
  -4  -4  27   -2.33    6.63
   4   4 -28    9.07    8.22
  -4  -4  28   53.73   10.51
   4   4 -29   16.24    8.58
  -4  -4  29    4.19    5.32
   4  -4 -30   16.96    5.65
   4   4 -30    9.15    7.66
  -4  -4  30   11.63    6.32
   4  -4 -31   -0.53    4.18
   4   4 -31    4.26    6.40
  -4  -4  31    5.49    5.13
   4  -4 -32    2.66    4.53
   4   4 -32   -0.45    6.04
  -4  -4  32   -1.21    5.21
   4  -4 -33    0.15    4.30
   4   4 -33   -1.05    6.59
  -4  -4  33    4.88    6.30
   4  -4 -34    2.79    4.53
   4   4 -34   11.84    8.31
  -4  -4  34   14.91    6.78
   4  -4 -35    7.71    5.03
   4   4 -35   -0.69    6.66
   4  -4 -36   11.42    6.02
   4   4 -36   21.97    8.84
   4  -4 -37    1.76    5.12
   4   4 -37   -1.12    7.60
   4  -4 -38   -2.11    4.81
   4   4 -38   -1.23    6.90
   4  -4 -39   -5.88    6.14
  -4   5   1   79.94   14.63
  -4   5   1   67.27   16.95
   4  -5  -1   83.70   14.98
   4  -5  -1  116.30   18.50
   4   5  -1   67.15   14.63
   4   5  -1   95.95   16.73
  -4  -5   1   75.47   14.62
  -4  -5   1   90.28   14.29
  -4  -5   1  114.40   17.76
  -4   5   2  345.21   42.26
  -4   5   2   80.52   41.34
   4  -5  -2  272.05   42.04
   4  -5  -2  275.17   43.91
   4   5  -2  294.24   42.55
   4   5  -2  304.85   43.56
  -4  -5   2  322.86   42.28
  -4  -5   2  329.38   41.77
  -4  -5   2  343.83   44.29
  -4   5   3  183.71   30.01
  -4   5   3  219.41   33.17
   4  -5  -3  187.22   30.41
   4  -5  -3  200.27   32.55
   4   5  -3  180.16   30.69
   4   5  -3  180.41   31.66
  -4  -5   3  176.17   30.20
  -4  -5   3  234.68   30.23
  -4  -5   3  167.84   31.61
  -4   5   4   22.81    6.42
  -4   5   4   25.46    9.48
   4  -5  -4   25.41    7.17
   4  -5  -4   19.80    9.19
   4   5  -4   26.05    7.76
   4   5  -4   30.44    9.70
  -4  -5   4   36.42    7.43
  -4  -5   4   27.48    6.69
  -4   5   5   34.40    7.94
  -4   5   5   42.05   11.00
   4  -5  -5   39.09    8.82
   4  -5  -5   40.24   11.78
   4   5  -5   40.13    9.65
   4   5  -5   42.47   10.91
  -4  -5   5   33.21    8.87
  -4  -5   5   45.34    8.21
  -4   5   6   79.09   12.08
   4  -5  -6   28.89   11.20
   4  -5  -6   73.73   15.34
   4   5  -6   78.27   13.45
   4   5  -6   88.02   15.01
  -4  -5   6   71.37   12.64
  -4  -5   6   83.46   12.34
  -4   5   7  201.44   33.49
   4  -5  -7  193.45   33.68
   4  -5  -7  200.57   35.84
   4   5  -7  271.15   35.17
   4   5  -7  247.56   35.29
   4   5  -7  218.03   35.87
  -4  -5   7  218.62   34.25
  -4  -5   7  214.43   33.84
  -4   5   8   40.37    8.78
  -4   5   8   27.07   10.02
   4  -5  -8   52.06    9.58
   4   5  -8   51.48   10.04
   4   5  -8   39.26   10.26
   4   5  -8   56.25   12.92
  -4  -5   8   47.17    9.84
  -4  -5   8   52.06    9.60
  -4   5   9   47.56    7.50
  -4   5   9   36.45    8.72
   4  -5  -9   25.81    6.76
   4   5  -9   26.05    7.27
   4   5  -9   35.99    8.94
   4   5  -9   36.50   10.07
  -4  -5   9   24.43    7.33
  -4  -5   9   18.21    6.51
  -4   5  10   22.10    5.53
  -4   5  10   21.60    6.80
   4  -5 -10   21.13    5.91
   4   5 -10   30.26    7.03
   4   5 -10    2.37    5.54
   4   5 -10   26.14    8.96
  -4  -5  10   16.08    6.83
  -4  -5  10   23.32    5.98
  -4   5  11  317.20   43.84
  -4   5  11  269.88   44.24
   4  -5 -11  269.64   43.77
   4  -5 -11  295.44   45.91
   4   5 -11  293.20   45.53
   4   5 -11  301.40   46.49
  -4  -5  11  270.09   44.45
  -4   5  12  319.70   43.52
  -4   5  12  220.05   43.36
   4  -5 -12  283.47   43.54
   4  -5 -12  273.70   45.23
   4   5 -12  308.02   45.58
   4   5 -12  259.94   45.56
  -4  -5  12  356.54   45.06
  -4   5  13   54.94    9.54
  -4   5  13   44.54    9.99
   4  -5 -13   48.18    9.68
   4  -5 -13   48.47   11.97
   4   5 -13   50.87   11.97
   4   5 -13   72.41   13.47
  -4  -5  13   40.16   10.27
  -4   5  14   30.79    6.11
  -4   5  14   24.95    6.25
   4  -5 -14   15.83    5.31
   4  -5 -14   18.96    8.09
   4   5 -14   18.73    7.35
   4   5 -14   13.79    8.18
  -4  -5  14   22.55    6.59
  -4   5  15   91.54   15.50
  -4   5  15   89.45   15.63
   4  -5 -15   93.55   15.31
   4  -5 -15  121.07   18.55
   4   5 -15   88.49   17.92
  -4  -5  15   85.37   16.54
  -4   5  16  131.14   22.59
   4  -5 -16  178.89   22.71
   4  -5 -16  123.27   24.16
   4   5 -16  119.85   24.72
  -4  -5  16  135.20   23.91
  -4   5  17  110.29   17.76
   4  -5 -17   97.68   17.10
   4  -5 -17  107.55   19.70
   4   5 -17  125.12   20.70
  -4  -5  17  111.66   19.34
  -4   5  18  153.95   22.78
   4  -5 -18  136.35   22.11
   4  -5 -18  150.48   24.73
   4   5 -18  120.28   24.82
  -4   5  19    2.25    3.61
   4  -5 -19    0.78    2.78
   4  -5 -19   -1.01    5.62
   4  -5 -20    4.59    3.07
   4  -5 -20    0.07    6.01
  -4   5  21   30.51    6.96
   4  -5 -21   29.03    6.47
   4   5 -21   14.66    9.21
  -4  -5  21   49.36    9.76
   4   5 -22  116.56   23.61
  -4  -5  22  134.53   22.78
   4   5 -23    8.25    7.53
  -4  -5  23   14.22    6.33
   4   5 -24    6.36    7.29
  -4  -5  24    1.58    5.39
   4   5 -25    0.39    5.38
  -4  -5  25   -0.43    5.51
   4   5 -26   17.39    8.78
  -4  -5  26   24.54    8.51
   4   5 -27   38.66   11.05
  -4  -5  27   35.20    9.69
   4   5 -28    9.60    8.19
  -4  -5  28   26.59    7.57
   4   5 -29    3.69    7.08
  -4  -5  29    3.01    6.09
   4   5 -30   -1.73    7.13
  -4  -5  30   -1.93    5.15
   4  -5 -31   17.76    5.66
   4   5 -31   12.69    9.03
  -4  -5  31   24.38    8.09
   4  -5 -32    3.52    4.24
   4   5 -32    1.83    6.66
  -4  -5  32    9.60    6.11
   4  -5 -33    8.92    5.25
   4   5 -33    5.27    7.56
  -4  -5  33   22.60    8.18
   4  -5 -34    0.86    3.86
   4   5 -34    5.71    7.02
  -4  -5  34   -3.68    6.01
   4  -5 -35   -0.00    4.56
   4   5 -35    0.00    7.58
  -4  -5  35   -2.53    5.63
   4  -5 -36   -0.20    3.66
   4   5 -36    0.57    7.82
   4  -5 -37    3.17    4.96
   4   5 -37   11.88    7.73
   4  -5 -38    2.62    4.98
   4   5 -38    4.52    7.80
   4  -5 -39    6.86    5.92
  -4   6   1   64.23    9.85
  -4   6   1   38.76   12.83
   4  -6  -1   66.41   10.69
   4  -6  -1   66.15   12.93
   4   6  -1   47.78   10.31
   4   6  -1   46.18   11.10
  -4  -6   1   65.44   10.30
  -4  -6   1   23.21    8.02
  -4  -6   1   32.46   10.95
  -4   6   2   86.18   13.75
  -4   6   2   65.21   16.00
   4  -6  -2   90.19   14.53
   4  -6  -2   88.23   16.41
   4   6  -2   65.35   14.07
   4   6  -2  100.55   16.25
  -4  -6   2   56.64   13.29
  -4  -6   2   75.22   13.26
  -4   6   3   79.24   14.17
  -4   6   3  116.87   18.41
   4  -6  -3   78.43   14.48
   4  -6  -3   86.77   16.78
   4   6  -3   97.04   15.82
   4   6  -3  110.28   17.42
  -4  -6   3   76.14   14.52
  -4  -6   3   59.32   13.57
  -4   6   4  150.42   25.29
  -4   6   4  150.71   27.61
   4  -6  -4  145.18   25.48
   4  -6  -4  178.66   28.16
   4   6  -4  156.94   25.81
   4   6  -4  170.35   26.71
   4   6  -4  159.53   27.11
  -4  -6   4  169.96   25.94
  -4  -6   4  158.08   25.28
  -4   6   5  101.08   15.89
   4  -6  -5  123.27   16.87
   4  -6  -5   72.87   17.32
   4   6  -5   76.95   16.12
   4   6  -5   88.26   17.04
   4   6  -5   91.30   18.17
  -4  -6   5   77.82   16.01
  -4  -6   5  105.41   16.15
  -4   6   6   62.45   10.14
   4  -6  -6   41.80   10.05
   4  -6  -6   57.28   12.64
   4   6  -6   60.26   10.56
   4   6  -6   36.86   10.40
   4   6  -6   43.61   11.84
  -4  -6   6   39.82    9.65
  -4  -6   6   52.64    9.87
  -4   6   7   -0.28    2.90
  -4   6   7    0.16    5.91
   4  -6  -7   -0.70    3.93
   4  -6  -7   -0.83    8.85
   4   6  -7    0.46    3.80
   4   6  -7   -0.47    4.30
   4   6  -7    0.51    6.89
  -4  -6   7    0.02    4.21
  -4  -6   7   -0.32    4.03
  -4  -6   7    3.48    4.19
  -4   6   8  317.75   47.28
  -4   6   8  328.86   49.11
   4  -6  -8  307.63   47.56
   4   6  -8  248.27   48.32
   4   6  -8  314.44   49.53
  -4  -6   8  337.97   48.35
  -4  -6   8  322.44   48.67
  -4   6   9  389.67   55.46
  -4   6   9  387.37   56.86
   4  -6  -9  336.74   55.45
   4   6  -9  370.45   57.30
   4   6  -9  381.15   57.91
  -4  -6   9  364.90   56.22
  -4  -6   9  347.40   56.52
  -4   6  10    3.46    3.98
  -4   6  10    4.32    5.86
   4  -6 -10    8.91    4.21
   4  -6 -10    7.85    7.22
   4   6 -10    3.18    5.01
   4   6 -10    4.20    7.62
  -4  -6  10    3.75    5.02
  -4  -6  10    6.14    4.38
  -4   6  11    5.25    3.71
  -4   6  11    0.72    5.29
   4  -6 -11    1.45    3.72
   4  -6 -11   -0.42    5.30
   4   6 -11    7.09    5.80
   4   6 -11    0.80    5.95
  -4  -6  11    0.96    3.82
  -4  -6  11    6.76    4.50
  -4   6  12    2.13    3.25
  -4   6  12    2.81    4.82
   4  -6 -12    7.78    4.50
   4  -6 -12    1.27    6.99
   4   6 -12    2.18    5.13
   4   6 -12    0.19    7.04
  -4  -6  12   -0.63    4.71
  -4  -6  12    7.56    4.82
  -4   6  13  110.98   18.11
  -4   6  13  129.49   18.94
   4  -6 -13  109.41   18.46
   4  -6 -13  107.06   20.43
   4   6 -13  118.24   21.05
   4   6 -13  115.04   21.65
  -4  -6  13   88.43   18.98
  -4   6  14   96.87   18.31
  -4   6  14  108.15   18.74
   4  -6 -14  140.32   19.31
   4  -6 -14  131.74   21.43
   4   6 -14  107.14   21.05
  -4  -6  14  118.00   20.13
  -4   6  15  109.58   16.99
  -4   6  15  115.16   16.97
   4  -6 -15   76.13   16.58
   4  -6 -15   97.25   19.05
   4   6 -15  135.38   20.74
  -4   6  16   47.23    8.61
   4  -6 -16   51.72    8.77
   4  -6 -16   24.54   10.39
   4   6 -16   38.20   11.17
  -4   6  17    0.13    3.44
   4  -6 -17    3.62    3.31
   4  -6 -17    1.31    6.08
   4   6 -17    1.85    6.85
  -4   6  18   56.43   10.44
   4  -6 -18   58.31   10.14
   4  -6 -18   67.30   13.71
   4   6 -18   50.68   13.17
   4  -6 -19   80.93   11.90
   4  -6 -19   76.40   14.77
  -4  -6  19   42.98   12.98
   4  -6 -20   39.08    7.16
  -4  -6  20   26.24    9.65
   4   6 -21   17.57    9.42
  -4  -6  21   20.58    7.39
   4   6 -22    0.11    6.78
  -4  -6  22   -4.20    5.72
   4   6 -23    1.65    7.31
  -4  -6  23    1.96    5.58
   4   6 -24    7.73    7.73
  -4  -6  24    4.89    5.11
   4   6 -25   47.68   11.32
  -4  -6  25   22.53    9.24
   4   6 -26   31.96   11.26
  -4  -6  26   24.71    9.29
   4   6 -27   -0.41    7.30
  -4  -6  27   -1.24    5.37
   4   6 -28   10.57    7.96
  -4  -6  28   14.13    6.98
   4   6 -29   15.70    9.29
  -4  -6  29   23.58    7.74
   4   6 -30    1.31    7.78
  -4  -6  30    5.93    6.08
   4   6 -31    7.37    7.41
  -4  -6  31   14.46    7.46
   4   6 -32   -0.56    8.34
  -4  -6  32   -2.37    6.68
   4  -6 -33    3.34    4.23
   4   6 -33    1.69    7.24
  -4  -6  33    2.77    6.84
   4  -6 -34    6.86    4.28
   4   6 -34    0.68    7.17
   4  -6 -35   13.75    5.00
   4   6 -35   18.95    9.12
  -4  -6  35    2.80    6.69
   4  -6 -36    6.20    4.63
   4   6 -36    6.26    7.14
  -4  -6  36    0.78    5.50
   4  -6 -37   -0.74    4.62
   4   6 -37    6.48    6.92
   4  -6 -38    0.92    4.57
   4   6 -38    2.52    7.11
   4  -6 -39    1.03    4.94
  -4   7   1  333.10   45.21
  -4   7   1  231.56   46.70
   4  -7  -1  313.86   45.53
   4  -7  -1  338.85   47.64
   4   7  -1  310.81   46.00
  -4  -7   1  278.67   44.90
  -4  -7   1  259.19   44.34
  -4  -7   1  290.18   45.57
  -4   7   2   35.64    8.07
  -4   7   2   35.67   11.72
   4  -7  -2   43.88    8.81
   4  -7  -2   35.12   10.32
   4   7  -2   22.95    7.70
   4   7  -2   32.95    8.92
  -4  -7   2   35.07    8.18
  -4  -7   2   46.48    8.16
  -4  -7   2   33.26    8.73
  -4   7   3   37.03   13.75
  -4   7   3   91.70   18.42
   4  -7  -3  124.45   16.40
   4  -7  -3   81.43   17.44
   4   7  -3   94.04   15.65
   4   7  -3   98.60   16.48
  -4  -7   3  113.42   15.95
  -4  -7   3   95.76   15.10
  -4  -7   3  120.46   16.68
  -4   7   4   20.90    5.61
  -4   7   4    2.23    6.94
   4  -7  -4   12.29    5.84
   4  -7  -4   22.76    8.18
   4   7  -4   21.15    6.20
   4   7  -4   16.76    6.89
  -4  -7   4   16.48    5.45
  -4  -7   4   18.38    5.53
  -4  -7   4   13.97    5.73
  -4   7   5  150.61   24.56
   4  -7  -5  172.22   25.24
   4  -7  -5  141.13   26.76
   4   7  -5  155.43   26.39
   4   7  -5  147.60   26.39
  -4  -7   5  132.81   24.85
  -4  -7   5  168.20   25.94
  -4   7   6  227.53   30.11
   4  -7  -6  180.45   30.02
   4  -7  -6  191.30   32.10
   4   7  -6  158.62   30.87
   4   7  -6  191.77   31.98
  -4  -7   6  172.12   30.09
  -4  -7   6  189.63   30.80
  -4   7   7  478.10   67.30
  -4   7   7  439.34   69.10
   4  -7  -7  496.64   67.86
   4  -7  -7  412.97   69.10
   4   7  -7  466.50   69.26
   4   7  -7  447.26   69.42
  -4  -7   7  381.30   67.49
  -4  -7   7  447.92   68.46
  -4   7   8   -2.13    3.33
  -4   7   8   -0.00    6.07
   4  -7  -8   -1.47    4.00
   4   7  -8   -0.98    5.71
   4   7  -8    1.39    6.25
  -4  -7   8    3.16    4.87
  -4  -7   8   -0.70    4.23
  -4   7   9   18.61    4.95
  -4   7   9   26.43    8.13
   4  -7  -9   12.12    5.22
   4   7  -9    5.24    6.67
   4   7  -9   19.06    7.84
  -4  -7   9   22.48    6.71
  -4  -7   9   15.65    6.15
  -4   7  10    1.49    3.31
  -4   7  10    9.74    6.11
   4  -7 -10    8.72    4.50
   4  -7 -10   -0.39    6.13
   4   7 -10    1.64    5.47
   4   7 -10    4.33    7.33
  -4  -7  10   14.85    5.81
  -4  -7  10    4.94    5.00
  -4   7  11  137.68   22.30
  -4   7  11  118.47   22.91
   4  -7 -11  140.50   22.75
   4  -7 -11  115.94   24.43
   4   7 -11  155.83   25.33
   4   7 -11  160.41   25.61
  -4  -7  11  136.06   23.48
  -4  -7  11  166.23   24.48
  -4   7  12   16.68    4.97
  -4   7  12   20.88    7.06
   4  -7 -12   11.68    5.28
   4  -7 -12    4.18    6.49
   4   7 -12   24.44    8.29
   4   7 -12   21.85    9.25
  -4  -7  12   32.78    7.65
  -4   7  13   61.20    9.28
  -4   7  13   56.92    9.80
   4  -7 -13   33.09    8.81
   4  -7 -13   30.38   10.99
   4   7 -13   36.65   11.15
  -4   7  14    3.59    3.21
  -4   7  14    9.12    4.27
   4  -7 -14    3.41    4.38
   4  -7 -14    4.47    7.30
   4   7 -14   10.55    6.57
  -4   7  15   54.94    9.59
  -4   7  15   60.84    9.72
   4  -7 -15   55.51   10.24
   4  -7 -15   24.41   11.30
   4   7 -15   33.01   11.90
  -4   7  16    2.19    3.30
  -4   7  16    2.71    3.27
   4  -7 -16    3.59    4.04
   4  -7 -16    1.99    7.02
   4   7 -16    3.06    6.06
  -4  -7  16   -1.65    4.69
   4  -7 -17   17.26    5.23
   4  -7 -17   17.68    9.25
   4   7 -17   12.51    7.57
  -4  -7  17   12.79    6.28
   4  -7 -18    2.79    3.29
   4   7 -18    5.67    6.98
  -4  -7  18   -2.92    6.07
  -4  -7  19   -1.82    5.00
  -4  -7  20    4.00    5.73
   4   7 -21   51.02   14.52
  -4  -7  21   74.96   14.42
   4   7 -22   22.61   10.76
  -4  -7  22   43.32   10.61
   4   7 -23   64.77   15.87
  -4  -7  23   69.80   14.52
   4   7 -24   -0.97    6.49
  -4  -7  24   -0.65    6.20
   4   7 -25    0.54    5.87
  -4  -7  25    4.79    6.22
   4   7 -26   12.55    8.42
  -4  -7  26   -1.85    5.65
   4   7 -27   26.72   10.67
  -4  -7  27   10.62    7.09
   4   7 -28    5.42    7.23
  -4  -7  28   11.01    6.85
   4   7 -29    9.14    8.38
  -4  -7  29   10.82    6.81
   4   7 -30   -3.39    8.23
  -4  -7  30    1.33    5.82
   4   7 -31    4.38    8.75
  -4  -7  31    1.71    6.23
   4   7 -32    5.67    8.38
  -4  -7  32   10.36    6.51
   4   7 -33   17.05   10.06
  -4  -7  33   42.62   10.37
   4  -7 -34    6.06    4.60
   4   7 -34   -2.18    7.98
  -4  -7  34    7.08    6.92
   4  -7 -35    0.71    3.88
   4   7 -35   -1.15    8.42
  -4  -7  35   -3.87    7.34
   4  -7 -36   -0.04    3.01
   4   7 -36    2.28    6.83
  -4  -7  36    0.06    6.76
   4  -7 -37    8.72    4.82
   4   7 -37   -3.28    8.22
  -4  -7  37    7.76    7.10
   4  -7 -38    0.62    4.64
   4  -7 -39    1.12    4.48
  -4   8   1    6.72    4.78
  -4   8   1   13.40    9.04
   4  -8  -1   18.40    6.20
   4  -8  -1   24.08    7.94
   4   8  -1   13.96    6.04
   4   8  -1   17.21    6.71
  -4  -8   1   11.59    5.39
  -4  -8   1   16.71    5.09
  -4  -8   1   11.12    5.65
  -4   8   2   30.56    7.57
  -4   8   2   27.95   10.79
   4  -8  -2   39.55    8.44
   4  -8  -2   55.12   11.28
   4   8  -2   17.07    7.83
  -4  -8   2   24.25    7.62
  -4  -8   2   49.36    9.26
  -4   8   3  120.74   22.69
  -4   8   3  157.10   26.21
   4  -8  -3  123.40   23.24
   4  -8  -3  132.53   25.28
   4   8  -3  158.81   24.86
  -4  -8   3  153.84   23.61
  -4  -8   3  158.59   24.38
  -4   8   4   20.11    6.12
  -4   8   4   17.25    9.03
   4  -8  -4   24.09    7.03
   4  -8  -4   24.70    9.81
   4   8  -4   36.26    8.91
  -4  -8   4   16.04    6.48
  -4  -8   4   31.93    7.92
  -4   8   5   69.99   12.67
   4  -8  -5   59.79   12.82
   4  -8  -5   77.88   16.02
   4   8  -5   66.60   14.23
  -4  -8   5   60.50   13.16
  -4  -8   5   86.73   14.32
  -4   8   6   32.52    7.06
  -4   8   6   33.53    9.86
   4  -8  -6   36.21    8.00
   4  -8  -6    7.24    8.06
   4   8  -6   30.80    9.55
  -4  -8   6   26.12    7.86
  -4  -8   6   36.81    8.77
  -4   8   7    4.00    3.91
  -4   8   7   -3.68    7.14
   4  -8  -7   -2.25    4.52
   4  -8  -7    1.46    5.79
   4   8  -7   -0.89    5.49
  -4  -8   7    0.61    3.93
  -4  -8   7   -1.14    4.84
  -4   8   8   23.38    6.64
  -4   8   8   34.67    9.24
   4  -8  -8   19.76    6.54
   4   8  -8   12.94    7.49
  -4  -8   8   32.41    7.75
  -4  -8   8   17.74    7.27
  -4   8   9  455.64   65.27
  -4   8   9  398.01   66.68
   4  -8  -9  439.31   65.67
   4   8  -9  472.72   68.04
  -4  -8   9  395.87   66.40
  -4   8  10   -0.07    3.12
  -4   8  10    4.27    5.78
   4  -8 -10    1.39    4.25
   4  -8 -10   10.01    7.96
   4   8 -10    7.36    6.41
  -4  -8  10   10.30    5.83
  -4   8  11   41.28    7.02
  -4   8  11   26.68    8.44
   4  -8 -11   20.78    6.86
   4  -8 -11   10.72    8.18
   4   8 -11   16.18    8.00
  -4  -8  11   32.93    8.96
  -4   8  12    4.05    3.49
  -4   8  12    0.85    5.25
   4  -8 -12   -0.70    4.14
   4  -8 -12    0.09    6.47
   4   8 -12   -2.18    6.30
  -4  -8  12    1.83    4.57
  -4   8  13  144.23   20.21
  -4   8  13  112.81   20.36
   4  -8 -13  113.79   20.36
   4  -8 -13  100.16   22.24
   4   8 -13  125.35   23.10
  -4  -8  13  126.71   21.71
  -4   8  14   12.23    4.54
   4  -8 -14   10.93    5.25
   4   8 -14   12.34    8.17
  -4  -8  14   16.02    6.60
   4  -8 -15   50.87   10.11
   4   8 -15   29.66   11.65
  -4  -8  15   61.73   11.94
   4  -8 -16    4.49    4.37
   4   8 -16   -1.79    6.83
  -4  -8  16    3.82    5.67
   4  -8 -17    5.47    4.49
   4   8 -17    2.48    6.20
  -4  -8  17    4.03    5.94
  -4  -8  18    7.12    6.55
  -4  -8  19   84.50   17.40
   4   8 -20   -1.50    6.63
  -4  -8  20    1.74    5.71
   4   8 -21   56.96   16.28
  -4  -8  21   86.43   16.15
   4   8 -22    5.37    8.60
  -4  -8  22   11.81    6.47
   4   8 -23   22.37    9.78
  -4  -8  23   17.42    7.94
   4   8 -24   16.11    9.42
  -4  -8  24    0.73    6.30
   4   8 -25   30.63   11.87
  -4  -8  25   45.45   11.33
   4   8 -26    5.21    7.27
  -4  -8  26   -0.69    6.27
   4   8 -27   11.18    8.61
  -4  -8  27   -1.23    5.69
   4   8 -28    0.25    7.21
  -4  -8  28   -2.97    5.77
   4   8 -29   29.29   12.41
  -4  -8  29   52.13   12.41
   4   8 -30   -2.75    7.51
  -4  -8  30   -1.72    6.43
   4   8 -31    8.85    8.04
  -4  -8  31   22.60    8.76
   4   8 -32    5.42    8.27
  -4  -8  32   -1.54    6.04
   4   8 -33   -1.21    7.56
  -4  -8  33    1.14    5.77
   4   8 -34   -2.96    7.83
  -4  -8  34   -2.21    7.24
   4  -8 -35   25.83    5.78
   4   8 -35   10.90    8.82
  -4  -8  35    8.98    8.73
   4  -8 -36    4.66    4.08
   4   8 -36    6.20    8.39
  -4  -8  36   -1.12    6.48
   4  -8 -37    0.40    3.75
   4   8 -37    4.44    8.42
  -4  -8  37   -0.14    6.96
   4  -8 -38   -0.67    3.83
  -4  -8  38   -0.49    5.82
   4  -8 -39    1.50    4.14
  -4  -8  39    4.32    7.31
  -4   9   1  135.31   33.54
   4  -9  -1  250.02   32.62
   4  -9  -1  221.14   33.96
   4   9  -1  172.65   32.07
  -4  -9   1  168.70   31.11
  -4  -9   1  234.92   32.67
  -4   9   2   -1.53    6.79
   4  -9  -2    2.47    4.99
   4  -9  -2    1.30    6.77
   4   9  -2    2.00    5.58
  -4  -9   2    2.00    4.54
  -4  -9   2    3.38    5.18
  -4   9   3   50.76   12.15
   4  -9  -3   23.35    7.27
   4  -9  -3   30.22    9.57
   4   9  -3   12.87    6.94
  -4  -9   3   27.47    7.40
  -4  -9   3   22.29    8.44
   4  -9  -4   -0.50    4.16
   4  -9  -4    3.60    6.66
   4   9  -4    5.18    6.25
  -4  -9   4    0.38    4.27
  -4  -9   4    4.00    5.49
  -4   9   5  124.37   19.19
   4  -9  -5   90.14   19.04
   4  -9  -5  103.63   21.09
   4   9  -5  122.22   21.36
  -4  -9   5  114.37   19.97
  -4  -9   5  116.32   20.39
  -4   9   6    4.15    3.96
  -4   9   6    6.33    6.75
   4  -9  -6   -0.14    4.07
   4  -9  -6   -0.66    5.87
   4   9  -6   -2.06    6.16
  -4  -9   6    4.01    6.00
  -4   9   7  334.29   46.27
   4  -9  -7  337.10   46.82
   4  -9  -7  285.26   48.32
   4   9  -7  211.43   47.04
  -4  -9   7  309.79   47.63
  -4   9   8   -0.35    3.94
   4  -9  -8   -0.04    4.36
   4   9  -8   -1.96    6.48
  -4  -9   8    2.63    4.96
  -4   9   9   29.39    6.39
   4  -9  -9   23.89    6.57
   4   9  -9    3.39    7.49
  -4  -9   9    7.22    6.30
  -4  -9   9   18.58    6.85
  -4   9  10    1.37    4.05
   4  -9 -10    5.19    4.65
   4   9 -10    0.68    6.64
  -4  -9  10    0.44    5.63
  -4  -9  10    2.93    4.77
  -4   9  11  216.04   32.93
   4  -9 -11  234.60   33.70
   4   9 -11  185.56   35.42
  -4  -9  11  218.74   34.42
  -4  -9  11  179.29   34.21
  -4   9  12    3.43    3.44
   4  -9 -12    3.84    4.60
   4   9 -12    5.59    6.80
  -4  -9  12   -0.31    5.37
   4  -9 -13    6.07    5.00
   4   9 -13    2.61    7.25
  -4  -9  13   20.39    7.68
   4  -9 -14   11.30    5.61
   4   9 -14    1.66    7.85
  -4  -9  14   25.31    7.79
   4  -9 -15   43.89    9.73
   4   9 -15   41.78   12.40
  -4  -9  15   52.32   11.46
   4   9 -16   -3.37    7.71
  -4  -9  16   -6.07    7.29
   4   9 -17  117.51   21.63
  -4  -9  17   91.24   18.75
  -4  -9  18    0.15    4.80
  -4  -9  19   -0.55    5.93
   4   9 -20   -0.87    7.01
  -4  -9  20   -0.84    5.36
   4   9 -21   43.81   14.13
  -4  -9  21   53.10   12.26
   4   9 -22    7.98    7.49
  -4  -9  22    6.60    6.83
   4   9 -23   35.40   12.36
  -4  -9  23   56.93   12.65
   4   9 -24   -1.76    7.25
  -4  -9  24    1.69    6.26
   4   9 -25    1.10    8.06
  -4  -9  25    9.83    6.12
   4   9 -26    0.00    7.77
  -4  -9  26   -2.89    5.84
   4   9 -27   46.98   12.87
  -4  -9  27   24.05    9.80
   4   9 -28   -1.84    6.91
  -4  -9  28   -2.65    6.68
   4   9 -29   -6.61    9.30
  -4  -9  29    9.86    7.20
   4   9 -30    0.00    8.01
  -4  -9  30    7.52    6.40
   4   9 -31    7.42    8.36
  -4  -9  31    7.74    7.43
   4   9 -32   10.37    9.23
  -4  -9  32    0.23    7.38
   4   9 -33    1.45    7.77
  -4  -9  33   12.71    7.68
   4   9 -34   22.93   10.59
  -4  -9  34   -2.57    5.98
   4   9 -35   -1.72    7.92
  -4  -9  35    2.10    5.82
   4   9 -36   -4.83    8.67
  -4  -9  36   -0.29    7.08
   4  -9 -37    1.44    3.99
  -4  -9  37   11.08    7.29
   4  -9 -38    1.76    3.49
   4 -10  -1   -0.06    5.18
  -4 -10   1    0.31    4.51
   4 -10  -2    6.61    5.63
   4 -10  -3   47.81   10.78
   4 -10  -4    3.53    5.24
   4 -10  -5   12.78    6.09
   4  10  -5   30.51    8.73
   4 -10  -6   -0.10    4.17
   4  10  -6    3.72    6.00
  -4 -10   6   -0.52    5.04
  -4 -10   6    5.34    5.65
   4 -10  -7   32.95    8.29
   4  10  -7   35.03   10.38
  -4 -10   7   19.18    7.83
  -4 -10   7   23.07    8.34
  -4  10   8    9.02    4.91
   4 -10  -8    9.69    5.53
   4  10  -8    0.02    6.48
  -4 -10   8    4.20    6.27
  -4 -10   8   14.89    7.14
  -4  10   9    4.99    4.50
   4 -10  -9    9.96    5.24
   4  10  -9   12.72    7.54
  -4 -10   9   14.95    7.08
  -4 -10   9    2.46    5.72
  -4  10  10    0.07    3.85
   4 -10 -10    1.76    4.88
   4  10 -10   -0.10    4.88
  -4 -10  10    8.27    5.88
  -4 -10  10    0.26    5.82
   4 -10 -11   35.93    7.98
   4  10 -11   19.50    9.94
  -4 -10  11   17.20    7.54
  -4 -10  11   25.41    8.89
   4 -10 -12    0.05    5.06
   4  10 -12   -2.89    6.58
  -4 -10  12   -0.00    4.72
   4 -10 -13   24.47    7.38
   4  10 -13   19.51    9.29
  -4 -10  13   24.42    7.98
   4 -10 -14   -0.36    4.61
   4  10 -14   -0.43    7.38
[truncated: 818,702 more chars]
