# Supplementary material for: LED-pump-X-ray-multiprobe crystallography for sub-second timescales
Source: Commun Chem. 2022 Aug 26;5:102. doi: 10.1038/s42004-022-00716-1 (PMC9814726; doi:10.1038/s42004-022-00716-1)
Supplement: Supplementary file 10 — Supplementary Data 1 [file 42004_2022_716_MOESM10_ESM.zip › CIFs/4s_274K/274K_4s_t13_decay.cif]

# SUBMISSION DETAILS
 
_publ_contact_author_name       'Hatcher, Lauren'
_publ_contact_author_address
;
School of Chemistry
Cardiff University
Main Building
Park Place 
Cardiff
CF10 3AT
United Kingdom
;
_publ_contact_author_email       'HatcherL1@cardiff.ac.uk'
_publ_requested_category          FM
_publ_section_comment
; 
?
;
_publ_section_references
;
Diamond General Data Aquisition (GDA) software: http://www.opengda.org/

XIA2: Winter, G. (2010) J. Appl. Cryst. 43, 186-190.
POINTLESS: Evans, P. (2006) Acta Cryst. D62, 72-82.
AIMLESS: Evans, P. R. and Murshudov, G. N. (2013) Acta Cryst. D69, 1204-1214.
DIALS: Winter, G., et al. Acta Cryst. (2018) D74, 85-97.
CCP4: Winn, M. D. et al. (2011) Acta Cryst. D67, 235-242.
   
SHELXL: Sheldrick G. M. (2015). Acta Cryst. C71, 3-8.
SHELXT:	Sheldrick, G. M. (2015). Acta Cryst. A71, 3-8.
 
OLEX2: Dolomanov, O.V.; Bourhis, L.J.; Gildea, R.J.; Howard, J.A.K.; Puschmann,
 H., OLEX2: A complete structure solution, refinement and analysis program 
 (2009). J. Appl. Cryst., 42, 339-341.

MERCURY: Macrae, C. F., Bruno, I. J., Chisholm, J. A., Edgington,
P. R., McCabe, P., Pidcock, E., Rodriguez-Monge, L., Taylor, R.,
van de Streek, J. & Wood, P. A. (2008). J. Appl. Cryst. 41, 466-470.
;

####
 
data_274K_4s_t13_decay
 
_audit_creation_method            'SHELXL-2018/3'
_shelx_SHELXL_version_number      '2018/3'
_chemical_name_systematic         
;
Nitro-(N,N,N',N'-tetrabutyldiethylenetriamine)palladium(II)
tetraphenylborate, tetrahydrofuran solvate
;
_chemical_name_common             ?
_chemical_melting_point           ?
_chemical_formula_moiety          
;
C20 H45 N4 O2 Pd, C24 H20 B, C4 H8 O
;
_chemical_formula_sum            'C48 H73 B N4 O3 Pd' 
_chemical_formula_weight          871.31

loop_
 _atom_type_symbol
 _atom_type_description
 _atom_type_scat_dispersion_real
 _atom_type_scat_dispersion_imag
 _atom_type_scat_source
 'C'  'C'   0.0010   0.0010
 'International Tables Vol C Tables 4.2.6.8 and 6.1.1.4'
 'H'  'H'   0.0000   0.0000
 'International Tables Vol C Tables 4.2.6.8 and 6.1.1.4'
 'B'  'B'   0.0000   0.0000
 'International Tables Vol C Tables 4.2.6.8 and 6.1.1.4'
 'N'  'N'   0.0030   0.0020
 'International Tables Vol C Tables 4.2.6.8 and 6.1.1.4'
 'O'  'O'   0.0050   0.0030
 'International Tables Vol C Tables 4.2.6.8 and 6.1.1.4'
 'Pd'  'Pd'  -2.5040   0.6150
 'International Tables Vol C Tables 4.2.6.8 and 6.1.1.4'
 
_space_group_crystal_system       monoclinic
_space_group_IT_number            14
_space_group_name_H-M_alt         'P 21/n'
_space_group_name_Hall            '-P 2yn'
 
_shelx_space_group_comment
;
The symmetry employed for this shelxl refinement is uniquely defined
by the following loop, which should always be used as a source of
symmetry information in preference to the above space-group names.
They are only intended as comments.
;
 
loop_
 _space_group_symop_operation_xyz
 'x, y, z'
 '-x+1/2, y+1/2, -z+1/2'
 '-x, -y, -z'
 'x-1/2, -y-1/2, z-1/2'
 
_cell_length_a                    11.6823(5)
_cell_length_b                    13.5809(5)
_cell_length_c                    30.1796(11)
_cell_angle_alpha                 90
_cell_angle_beta                  93.530(3)
_cell_angle_gamma                 90
_cell_volume                      4779.1(3)
_cell_formula_units_Z             4
_cell_measurement_temperature     274(2)
_cell_measurement_reflns_used     8105
_cell_measurement_theta_max       19.5501186597
_cell_measurement_theta_min       1.24443282902
 
_exptl_crystal_description        Plate
_exptl_crystal_colour             Yellow
_exptl_crystal_density_meas       ?
_exptl_crystal_density_method     ?
_exptl_crystal_density_diffrn     1.211          
_exptl_crystal_F_000              1856
_exptl_transmission_factor_min    ?
_exptl_transmission_factor_max    ?
_exptl_crystal_size_max           0.100
_exptl_crystal_size_mid           0.100
_exptl_crystal_size_min           0.050
_exptl_absorpt_coefficient_mu     0.202
_shelx_estimated_absorpt_T_min    0.980
_shelx_estimated_absorpt_T_max    0.990
_exptl_absorpt_correction_T_min   0.99557667409
_exptl_absorpt_correction_T_max   1.0
_exptl_absorpt_correction_type    empirical
_exptl_absorpt_process_details    
;
CCP4 7.0.058: AIMLESS, version 0.7.1 : 27/03/18
Scaling & analysis of unmerged intensities, absorption correction using spherical harmonics
;
_exptl_absorpt_special_details    ?
_diffrn_ambient_temperature       274(2)
_diffrn_radiation_wavelength      0.534
_diffrn_measurement_device_type   'Photon counting pixel array'
_diffrn_radiation_type            Synchrotron
_diffrn_measurement_method        'shutterless scans'
_diffrn_radiation_source          'Diamond Light Source Beamline I19-2'
_diffrn_radiation_monochromator   'Silicon 111'
_diffrn_detector_area_resol_mean  ?
_diffrn_reflns_number             32782
_diffrn_reflns_av_unetI/netI      0.1365
_diffrn_reflns_av_R_equivalents   0.1081
_diffrn_reflns_limit_h_min        -14
_diffrn_reflns_limit_h_max        14
_diffrn_reflns_limit_k_min        -16
_diffrn_reflns_limit_k_max        11
_diffrn_reflns_limit_l_min        -35
_diffrn_reflns_limit_l_max        37
_diffrn_reflns_theta_min          1.236
_diffrn_reflns_theta_max          19.497
_diffrn_reflns_theta_full         18.687
_diffrn_measured_fraction_theta_max   0.996
_diffrn_measured_fraction_theta_full  0.995
_diffrn_reflns_Laue_measured_fraction_max    0.996
_diffrn_reflns_Laue_measured_fraction_full   0.995
_diffrn_reflns_point_group_measured_fraction_max   0.996
_diffrn_reflns_point_group_measured_fraction_full  0.995
_reflns_number_total              9734
_reflns_number_gt                 4930
_reflns_threshold_expression      'I > 2\s(I)'
_reflns_Friedel_coverage          0.000
_reflns_Friedel_fraction_max      .
_reflns_Friedel_fraction_full     .
 
_reflns_special_details
;
 Reflections were merged by SHELXL according to the crystal
 class for the calculation of statistics and refinement.
 
 _reflns_Friedel_fraction is defined as the number of unique
 Friedel pairs measured divided by the number that would be
 possible theoretically, ignoring centric projections and
 systematic absences.
;
 
_computing_data_collection        'Diamond GDA (http://www.opengda.org/)'
_computing_cell_refinement        'DIALS (Winter, 2018)'
_computing_data_reduction         'XIA2 (Winter 2010)'
_computing_structure_solution     'SHELXT (Sheldrick, 2015)'
_computing_structure_refinement   'SHELXL (Sheldrick, 2015)'
_computing_molecular_graphics     'OLEX2 (Dolomanov et al., 2009)'
_computing_publication_material   'MERCURY (Macrae et al., 2008)'
_refine_special_details           ?
_refine_ls_structure_factor_coef  Fsqd
_refine_ls_matrix_type            full
_refine_ls_weighting_scheme       calc
_refine_ls_weighting_details
'w=1/[\s^2^(Fo^2^)+(0.0302P)^2^] where P=(Fo^2^+2Fc^2^)/3'
_atom_sites_solution_primary      ?
_atom_sites_solution_secondary    ?
_atom_sites_solution_hydrogens    geom
_refine_ls_hydrogen_treatment     constr
_refine_ls_extinction_method      none
_refine_ls_extinction_coef        .
_refine_ls_number_reflns          9734
_refine_ls_number_parameters      526
_refine_ls_number_restraints      490
_refine_ls_R_factor_all           0.1198
_refine_ls_R_factor_gt            0.0605
_refine_ls_wR_factor_ref          0.1394
_refine_ls_wR_factor_gt           0.1193
_refine_ls_goodness_of_fit_ref    0.880
_refine_ls_restrained_S_all       0.885
_refine_ls_shift/su_max           0.001
_refine_ls_shift/su_mean          0.000
 
loop_
 _atom_site_label
 _atom_site_type_symbol
 _atom_site_fract_x
 _atom_site_fract_y
 _atom_site_fract_z
 _atom_site_U_iso_or_equiv
 _atom_site_adp_type
 _atom_site_occupancy
 _atom_site_site_symmetry_order  
 _atom_site_calc_flag
 _atom_site_refinement_flags_posn
 _atom_site_refinement_flags_adp
 _atom_site_refinement_flags_occupancy
 _atom_site_disorder_assembly
 _atom_site_disorder_group
Pd1 Pd 0.33986(3) 0.77510(2) 0.34638(2) 0.04731(14) Uani 1 1 d . . . . .
N2 N 0.3458(3) 0.9278(2) 0.33749(10) 0.0569(8) Uani 1 1 d . . . . .
N3 N 0.4539(3) 0.7991(2) 0.39817(9) 0.0476(8) Uani 1 1 d . . . . .
H3 H 0.531073 0.788870 0.388012 0.057 Uiso 1 1 calc R U . . .
N4 N 0.3309(3) 0.6317(2) 0.37114(10) 0.0491(8) Uani 1 1 d . . . . .
C1 C 0.4415(4) 0.9637(3) 0.36972(13) 0.0659(12) Uani 1 1 d . . . . .
H1A H 0.514437 0.957852 0.356237 0.079 Uiso 1 1 calc R U . . .
H1B H 0.429434 1.032554 0.376615 0.079 Uiso 1 1 calc R U . . .
C2 C 0.4440(4) 0.9035(3) 0.41187(13) 0.0603(11) Uani 1 1 d . . . . .
H2A H 0.508971 0.922134 0.431632 0.072 Uiso 1 1 calc R U . . .
H2B H 0.374221 0.913558 0.427123 0.072 Uiso 1 1 calc R U . . .
C3 C 0.4331(4) 0.7230(3) 0.43253(12) 0.0531(10) Uani 1 1 d . . . . .
H3A H 0.363709 0.738141 0.447228 0.064 Uiso 1 1 calc R U . . .
H3B H 0.496852 0.721062 0.454691 0.064 Uiso 1 1 calc R U . . .
C4 C 0.4212(3) 0.6258(3) 0.40895(12) 0.0503(10) Uani 1 1 d . . . . .
H4A H 0.400323 0.575333 0.429721 0.060 Uiso 1 1 calc R U . . .
H4B H 0.494150 0.607566 0.397563 0.060 Uiso 1 1 calc R U . . .
C5 C 0.2314(4) 0.9659(3) 0.35081(14) 0.0672(12) Uani 1 1 d . . . . .
H5A H 0.221274 0.944695 0.381015 0.081 Uiso 1 1 calc R U . . .
H5B H 0.171734 0.934602 0.331965 0.081 Uiso 1 1 calc R U . . .
C6 C 0.2122(5) 1.0763(3) 0.34861(17) 0.0928(16) Uani 1 1 d . . . . .
H6A H 0.217395 1.098618 0.318275 0.111 Uiso 1 1 calc R U . . .
H6B H 0.271533 1.109262 0.366954 0.111 Uiso 1 1 calc R U . . .
C7 C 0.0949(5) 1.1032(4) 0.3646(2) 0.120(2) Uani 1 1 d . . . . .
H7A H 0.036283 1.063944 0.348766 0.145 Uiso 1 1 calc R U . . .
H7B H 0.093075 1.088358 0.395979 0.145 Uiso 1 1 calc R U . . .
C8 C 0.0696(7) 1.2091(4) 0.3572(3) 0.180(4) Uani 1 1 d . . . . .
H8A H 0.041077 1.219092 0.327067 0.270 Uiso 1 1 calc R U . . .
H8B H 0.138491 1.246772 0.362953 0.270 Uiso 1 1 calc R U . . .
H8C H 0.012937 1.230062 0.376950 0.270 Uiso 1 1 calc R U . . .
C9 C 0.3665(4) 0.9605(3) 0.29134(13) 0.0653(12) Uani 1 1 d . . . . .
H9A H 0.298792 0.945491 0.272324 0.078 Uiso 1 1 calc R U . . .
H9B H 0.375985 1.031452 0.291487 0.078 Uiso 1 1 calc R U . . .
C10 C 0.4682(4) 0.9154(3) 0.27145(13) 0.0714(13) Uani 1 1 d . . . . .
H10A H 0.464746 0.844368 0.274481 0.086 Uiso 1 1 calc R U . . .
H10B H 0.537726 0.938188 0.287461 0.086 Uiso 1 1 calc R U . . .
C11 C 0.4723(5) 0.9420(4) 0.22249(15) 0.0936(17) Uani 1 1 d . . . . .
H11A H 0.408718 0.910415 0.205925 0.112 Uiso 1 1 calc R U . . .
H11B H 0.462831 1.012667 0.219146 0.112 Uiso 1 1 calc R U . . .
C12 C 0.5811(5) 0.9122(5) 0.20334(19) 0.129(2) Uani 1 1 d . . . . .
H12A H 0.579832 0.932230 0.172819 0.194 Uiso 1 1 calc R U . . .
H12B H 0.589190 0.841909 0.205185 0.194 Uiso 1 1 calc R U . . .
H12C H 0.644490 0.942991 0.219645 0.194 Uiso 1 1 calc R U . . .
C13 C 0.2130(3) 0.6238(3) 0.38863(13) 0.0575(11) Uani 1 1 d . . . . .
H13A H 0.205642 0.675704 0.410331 0.069 Uiso 1 1 calc R U . . .
H13B H 0.157281 0.637090 0.364197 0.069 Uiso 1 1 calc R U . . .
C14 C 0.1799(4) 0.5281(3) 0.40977(15) 0.0692(13) Uani 1 1 d . . . . .
H14A H 0.186876 0.474952 0.388647 0.083 Uiso 1 1 calc R U . . .
H14B H 0.232462 0.514843 0.435218 0.083 Uiso 1 1 calc R U . . .
C15 C 0.0590(4) 0.5306(3) 0.42453(16) 0.0780(14) Uani 1 1 d . . . . .
H15A H 0.007263 0.545057 0.398990 0.094 Uiso 1 1 calc R U . . .
H15B H 0.052862 0.584021 0.445602 0.094 Uiso 1 1 calc R U . . .
C16 C 0.0206(4) 0.4365(3) 0.44567(17) 0.0911(16) Uani 1 1 d . . . . .
H16A H 0.024438 0.383356 0.424855 0.137 Uiso 1 1 calc R U . . .
H16B H -0.056878 0.443875 0.454054 0.137 Uiso 1 1 calc R U . . .
H16C H 0.069817 0.422491 0.471551 0.137 Uiso 1 1 calc R U . . .
C17 C 0.3493(4) 0.5510(3) 0.33862(13) 0.0606(11) Uani 1 1 d . . . . .
H17A H 0.282832 0.547612 0.317753 0.073 Uiso 1 1 calc R U . . .
H17B H 0.354264 0.488879 0.354519 0.073 Uiso 1 1 calc R U . . .
C18 C 0.4544(4) 0.5624(3) 0.31304(14) 0.0743(13) Uani 1 1 d . . . . .
H18A H 0.521830 0.564091 0.333466 0.089 Uiso 1 1 calc R U . . .
H18B H 0.450515 0.624191 0.296881 0.089 Uiso 1 1 calc R U . . .
C19 C 0.4646(5) 0.4773(4) 0.28048(19) 0.121(2) Uani 1 1 d . . . . .
H19A H 0.459624 0.415896 0.296671 0.145 Uiso 1 1 calc R U . . .
H19B H 0.399673 0.479834 0.258866 0.145 Uiso 1 1 calc R U . . .
C20 C 0.5682(6) 0.4762(5) 0.2571(2) 0.147(3) Uani 1 1 d . . . . .
H20A H 0.565136 0.423099 0.236055 0.220 Uiso 1 1 calc R U . . .
H20B H 0.632963 0.467340 0.277860 0.220 Uiso 1 1 calc R U . . .
H20C H 0.575731 0.537547 0.241695 0.220 Uiso 1 1 calc R U . . .
C21 C 0.6558(3) 0.3739(3) 0.42705(13) 0.0509(9) Uani 1 1 d . . . . .
C22 C 0.7091(4) 0.4238(3) 0.39362(15) 0.0653(12) Uani 1 1 d . . . . .
H22 H 0.726474 0.389531 0.368226 0.078 Uiso 1 1 calc R U . . .
C23 C 0.7370(4) 0.5222(3) 0.39690(18) 0.0808(15) Uani 1 1 d . . . . .
H23 H 0.771085 0.552839 0.373498 0.097 Uiso 1 1 calc R U . . .
C24 C 0.7156(4) 0.5755(3) 0.43363(18) 0.0797(14) Uani 1 1 d . . . . .
H24 H 0.737797 0.641182 0.436106 0.096 Uiso 1 1 calc R U . . .
C25 C 0.6605(4) 0.5301(3) 0.46701(16) 0.0695(13) Uani 1 1 d . . . . .
H25 H 0.643297 0.565661 0.492084 0.083 Uiso 1 1 calc R U . . .
C26 C 0.6307(4) 0.4321(3) 0.46345(14) 0.0609(12) Uani 1 1 d . . . . .
H26 H 0.592265 0.403445 0.486245 0.073 Uiso 1 1 calc R U . . .
C27 C 0.7339(4) 0.2016(3) 0.45897(13) 0.0524(10) Uani 1 1 d . . . . .
C28 C 0.8096(4) 0.2506(3) 0.48875(15) 0.0645(12) Uani 1 1 d . . . . .
H28 H 0.805242 0.318902 0.490256 0.077 Uiso 1 1 calc R U . . .
C29 C 0.8915(5) 0.2029(4) 0.51637(16) 0.0830(15) Uani 1 1 d . . . . .
H29 H 0.939211 0.239378 0.535942 0.100 Uiso 1 1 calc R U . . .
C30 C 0.9024(4) 0.1039(4) 0.51503(17) 0.0856(15) Uani 1 1 d . . . . .
H30 H 0.956004 0.071759 0.533943 0.103 Uiso 1 1 calc R U . . .
C31 C 0.8332(5) 0.0521(4) 0.48539(19) 0.0893(16) Uani 1 1 d . . . . .
H31 H 0.840876 -0.015923 0.483642 0.107 Uiso 1 1 calc R U . . .
C32 C 0.7513(4) 0.0998(3) 0.45777(16) 0.0751(14) Uani 1 1 d . . . . .
H32 H 0.706110 0.062427 0.437650 0.090 Uiso 1 1 calc R U . . .
C33 C 0.5055(4) 0.2299(3) 0.44410(12) 0.0485(9) Uani 1 1 d . . . . .
C34 C 0.4799(4) 0.1449(3) 0.46665(12) 0.0546(10) Uani 1 1 d . . . . .
H34 H 0.538359 0.099916 0.473487 0.066 Uiso 1 1 calc R U . . .
C35 C 0.3700(4) 0.1238(3) 0.47955(14) 0.0630(12) Uani 1 1 d . . . . .
H35 H 0.356826 0.065426 0.494484 0.076 Uiso 1 1 calc R U . . .
C36 C 0.2808(4) 0.1884(3) 0.47048(15) 0.0719(13) Uani 1 1 d . . . . .
H36 H 0.207604 0.174879 0.479324 0.086 Uiso 1 1 calc R U . . .
C37 C 0.3033(4) 0.2729(3) 0.44810(17) 0.0789(14) Uani 1 1 d . . . . .
H37 H 0.244208 0.317321 0.441196 0.095 Uiso 1 1 calc R U . . .
C38 C 0.4121(4) 0.2933(3) 0.43561(15) 0.0673(13) Uani 1 1 d . . . . .
H38 H 0.424264 0.352090 0.420800 0.081 Uiso 1 1 calc R U . . .
C39 C 0.6363(4) 0.2132(3) 0.37476(14) 0.0630(11) Uani 1 1 d . . . . .
C40 C 0.5437(5) 0.2197(3) 0.34448(15) 0.0753(13) Uani 1 1 d . . . . .
H40 H 0.474543 0.243270 0.353961 0.090 Uiso 1 1 calc R U . . .
C41 C 0.5494(6) 0.1924(4) 0.30002(17) 0.0942(17) Uani 1 1 d . . . . .
H41 H 0.485336 0.199264 0.280414 0.113 Uiso 1 1 calc R U . . .
C42 C 0.6490(7) 0.1556(5) 0.2854(2) 0.118(2) Uani 1 1 d . . . . .
H42 H 0.653151 0.136805 0.255906 0.141 Uiso 1 1 calc R U . . .
C43 C 0.7419(7) 0.1469(5) 0.31446(19) 0.136(3) Uani 1 1 d . . . . .
H43 H 0.810165 0.121546 0.304925 0.164 Uiso 1 1 calc R U . . .
C44 C 0.7353(5) 0.1755(4) 0.35817(17) 0.1059(19) Uani 1 1 d . . . . .
H44 H 0.800364 0.169230 0.377346 0.127 Uiso 1 1 calc R U . . .
B1 B 0.6333(5) 0.2550(3) 0.42656(16) 0.0540(10) Uani 1 1 d . . . . .
O3 O 0.6882(10) 0.8039(18) 0.3659(7) 0.089(3) Uani 0.641(16) 1 d D . P A 1
C45 C 0.7352(10) 0.7744(14) 0.3256(6) 0.096(2) Uani 0.641(16) 1 d D . P A 1
H45A H 0.727006 0.826403 0.303587 0.115 Uiso 0.641(16) 1 calc R U P A 1
H45B H 0.696909 0.715787 0.313724 0.115 Uiso 0.641(16) 1 calc R U P A 1
C46 C 0.8593(9) 0.7538(11) 0.3374(5) 0.108(3) Uani 0.641(16) 1 d D . P A 1
H46A H 0.870883 0.685951 0.346740 0.129 Uiso 0.641(16) 1 calc R U P A 1
H46B H 0.905963 0.767208 0.312618 0.129 Uiso 0.641(16) 1 calc R U P A 1
C47 C 0.8858(9) 0.8208(11) 0.3736(4) 0.108(3) Uani 0.641(16) 1 d D . P A 1
H47A H 0.934694 0.788867 0.396419 0.129 Uiso 0.641(16) 1 calc R U P A 1
H47B H 0.925708 0.878106 0.363097 0.129 Uiso 0.641(16) 1 calc R U P A 1
C48 C 0.7801(9) 0.8496(10) 0.3911(4) 0.096(2) Uani 0.641(16) 1 d D . P A 1
H48A H 0.779200 0.829892 0.421931 0.115 Uiso 0.641(16) 1 calc R U P A 1
H48B H 0.771866 0.920622 0.389516 0.115 Uiso 0.641(16) 1 calc R U P A 1
O3A O 0.6737(19) 0.808(3) 0.3604(12) 0.089(3) Uani 0.359(16) 1 d D . P A 2
C45A C 0.7287(17) 0.755(2) 0.3267(11) 0.096(2) Uani 0.359(16) 1 d D . P A 2
H45C H 0.696838 0.772192 0.297278 0.115 Uiso 0.359(16) 1 calc R U P A 2
H45D H 0.722524 0.684464 0.330917 0.115 Uiso 0.359(16) 1 calc R U P A 2
C46A C 0.8513(15) 0.7894(17) 0.3339(9) 0.108(3) Uani 0.359(16) 1 d D . P A 2
H46C H 0.898056 0.737569 0.347721 0.129 Uiso 0.359(16) 1 calc R U P A 2
H46D H 0.881853 0.805732 0.305664 0.129 Uiso 0.359(16) 1 calc R U P A 2
C47A C 0.8536(17) 0.8739(18) 0.3618(7) 0.108(3) Uani 0.359(16) 1 d D . P A 2
H47C H 0.915038 0.868497 0.384818 0.129 Uiso 0.359(16) 1 calc R U P A 2
H47D H 0.865699 0.932991 0.344646 0.129 Uiso 0.359(16) 1 calc R U P A 2
C48A C 0.7458(17) 0.8776(16) 0.3808(6) 0.096(2) Uani 0.359(16) 1 d D . P A 2
H48C H 0.755449 0.864127 0.412406 0.115 Uiso 0.359(16) 1 calc R U P A 2
H48D H 0.712806 0.942776 0.376894 0.115 Uiso 0.359(16) 1 calc R U P A 2
O1 O 0.1249(3) 0.7605(2) 0.29822(10) 0.1118(11) Uani 0.955(5) 1 d D . P B 3
O2 O 0.2614(3) 0.72365(19) 0.25930(10) 0.1118(11) Uani 0.955(5) 1 d D . P B 3
N1 N 0.2257(3) 0.74949(12) 0.29391(8) 0.0673(11) Uani 0.955(5) 1 d D . P B 3
O1A O 0.229(2) 0.7584(2) 0.3077(4) 0.1118(11) Uani 0.045(5) 1 d D . P B 4
O2A O 0.3291(18) 0.7157(4) 0.2556(5) 0.1118(11) Uani 0.045(5) 1 d D . P B 4
N1A N 0.2245(16) 0.7313(3) 0.2663(4) 0.0673(11) Uani 0.045(5) 1 d D . P B 4
 
loop_
 _atom_site_aniso_label
 _atom_site_aniso_U_11
 _atom_site_aniso_U_22
 _atom_site_aniso_U_33
 _atom_site_aniso_U_23
 _atom_site_aniso_U_13
 _atom_site_aniso_U_12
Pd1 0.0489(2) 0.0491(2) 0.0437(2) 0.00138(16) 0.00108(15) -0.00195(18)
N2 0.065(2) 0.055(2) 0.0508(17) 0.0040(15) 0.0016(14) 0.0003(16)
N3 0.053(2) 0.0469(16) 0.0430(17) 0.0004(12) 0.0028(15) -0.0044(15)
N4 0.0463(18) 0.0501(19) 0.0506(18) -0.0008(14) 0.0022(13) -0.0015(15)
C1 0.078(3) 0.057(3) 0.061(2) 0.0003(19) -0.008(2) -0.005(2)
C2 0.071(3) 0.0484(19) 0.060(2) -0.0040(16) -0.005(2) -0.001(2)
C3 0.067(3) 0.053(2) 0.039(2) 0.0046(14) 0.0006(19) -0.002(2)
C4 0.047(2) 0.051(2) 0.052(2) 0.0026(17) 0.0012(17) 0.0006(19)
C5 0.069(3) 0.064(2) 0.069(3) -0.004(2) 0.000(2) 0.005(2)
C6 0.108(4) 0.067(3) 0.102(4) 0.000(3) -0.005(3) 0.024(3)
C7 0.110(5) 0.094(4) 0.155(5) -0.032(4) -0.007(4) 0.040(3)
C8 0.150(7) 0.092(4) 0.292(10) -0.048(5) -0.042(7) 0.046(4)
C9 0.074(3) 0.066(3) 0.056(2) 0.010(2) 0.002(2) -0.004(2)
C10 0.070(3) 0.079(3) 0.065(2) 0.010(2) 0.009(2) -0.007(2)
C11 0.102(4) 0.115(4) 0.065(2) 0.011(3) 0.018(3) -0.007(3)
C12 0.100(5) 0.193(7) 0.097(4) -0.002(4) 0.028(3) -0.007(4)
C13 0.050(2) 0.061(2) 0.062(3) 0.004(2) 0.0054(19) -0.0053(19)
C14 0.063(3) 0.066(3) 0.080(3) 0.014(2) 0.015(2) -0.004(2)
C15 0.060(3) 0.080(3) 0.095(4) 0.002(3) 0.019(3) -0.012(2)
C16 0.073(4) 0.089(3) 0.113(4) 0.018(3) 0.024(3) -0.009(3)
C17 0.071(3) 0.051(2) 0.059(3) -0.0061(18) 0.003(2) 0.000(2)
C18 0.078(3) 0.082(3) 0.064(3) -0.008(2) 0.010(2) 0.006(3)
C19 0.131(5) 0.118(4) 0.118(5) -0.048(3) 0.043(4) 0.001(4)
C20 0.156(6) 0.152(6) 0.140(6) -0.022(5) 0.067(5) 0.019(5)
C21 0.049(3) 0.0495(19) 0.053(2) 0.0062(15) -0.0050(18) 0.0014(18)
C22 0.064(3) 0.062(2) 0.071(3) 0.010(2) 0.010(2) -0.005(2)
C23 0.070(4) 0.059(2) 0.114(4) 0.021(2) 0.015(3) -0.004(2)
C24 0.070(3) 0.044(3) 0.123(4) 0.011(2) -0.006(3) -0.005(2)
C25 0.071(3) 0.048(2) 0.087(3) -0.001(2) -0.017(2) 0.007(2)
C26 0.080(3) 0.046(2) 0.057(2) 0.0065(17) 0.002(2) 0.005(2)
C27 0.055(2) 0.050(2) 0.054(2) 0.0026(17) 0.0133(16) 0.0021(17)
C28 0.066(3) 0.059(3) 0.069(3) -0.005(2) 0.0000(19) 0.009(2)
C29 0.079(4) 0.081(3) 0.087(3) -0.008(3) -0.016(3) 0.017(3)
C30 0.066(4) 0.080(3) 0.111(4) 0.011(3) 0.004(3) 0.020(3)
C31 0.074(4) 0.061(3) 0.133(4) 0.012(3) 0.000(3) 0.013(2)
C32 0.060(3) 0.051(2) 0.113(4) -0.002(2) 0.000(3) 0.001(2)
C33 0.054(2) 0.042(2) 0.049(2) -0.0021(17) -0.0027(17) 0.0003(16)
C34 0.059(2) 0.049(2) 0.055(2) 0.0058(18) 0.001(2) 0.0029(19)
C35 0.066(2) 0.059(3) 0.065(3) 0.008(2) 0.006(2) -0.0080(19)
C36 0.064(3) 0.064(3) 0.088(3) 0.000(2) 0.013(3) -0.002(2)
C37 0.055(2) 0.058(3) 0.123(4) 0.010(2) 0.002(3) 0.005(2)
C38 0.059(2) 0.048(3) 0.095(3) 0.013(2) 0.000(2) 0.0038(19)
C39 0.084(3) 0.055(3) 0.051(2) -0.0019(19) 0.0073(17) -0.010(2)
C40 0.102(3) 0.064(3) 0.059(2) 0.005(2) -0.008(2) -0.024(3)
C41 0.151(5) 0.072(4) 0.058(2) 0.007(2) -0.002(3) -0.033(3)
C42 0.179(6) 0.111(5) 0.064(3) -0.014(4) 0.017(3) -0.020(4)
C43 0.162(6) 0.175(6) 0.075(3) -0.034(4) 0.029(3) 0.021(5)
C44 0.107(4) 0.144(5) 0.069(3) -0.023(3) 0.017(3) 0.018(3)
B1 0.063(2) 0.049(2) 0.050(2) 0.0015(18) 0.0057(18) -0.0019(19)
O3 0.072(3) 0.100(4) 0.097(5) -0.010(4) 0.011(3) -0.003(3)
C45 0.082(3) 0.107(5) 0.098(3) -0.015(3) 0.007(2) -0.002(2)
C46 0.079(3) 0.106(7) 0.139(5) -0.004(4) 0.015(3) 0.000(3)
C47 0.079(3) 0.106(7) 0.139(5) -0.004(4) 0.015(3) 0.000(3)
C48 0.082(3) 0.107(5) 0.098(3) -0.015(3) 0.007(2) -0.002(2)
O3A 0.072(3) 0.100(4) 0.097(5) -0.010(4) 0.011(3) -0.003(3)
C45A 0.082(3) 0.107(5) 0.098(3) -0.015(3) 0.007(2) -0.002(2)
C46A 0.079(3) 0.106(7) 0.139(5) -0.004(4) 0.015(3) 0.000(3)
C47A 0.079(3) 0.106(7) 0.139(5) -0.004(4) 0.015(3) 0.000(3)
C48A 0.082(3) 0.107(5) 0.098(3) -0.015(3) 0.007(2) -0.002(2)
O1 0.0699(19) 0.193(3) 0.0713(15) -0.0276(16) -0.0099(14) 0.0057(17)
O2 0.0699(19) 0.193(3) 0.0713(15) -0.0276(16) -0.0099(14) 0.0057(17)
N1 0.069(2) 0.075(3) 0.0574(18) 0.0077(17) -0.0040(18) -0.0027(19)
O1A 0.0699(19) 0.193(3) 0.0713(15) -0.0276(16) -0.0099(14) 0.0057(17)
O2A 0.0699(19) 0.193(3) 0.0713(15) -0.0276(16) -0.0099(14) 0.0057(17)
N1A 0.069(2) 0.075(3) 0.0574(18) 0.0077(17) -0.0040(18) -0.0027(19)
 
_geom_special_details
;
 All esds (except the esd in the dihedral angle between two l.s. planes)
 are estimated using the full covariance matrix.  The cell esds are taken
 into account individually in the estimation of esds in distances, angles
 and torsion angles; correlations between esds in cell parameters are only
 used when they are defined by crystal symmetry.  An approximate (isotropic)
 treatment of cell esds is used for estimating esds involving l.s. planes.
;
 
loop_
 _geom_bond_atom_site_label_1
 _geom_bond_atom_site_label_2
 _geom_bond_distance
 _geom_bond_site_symmetry_2
 _geom_bond_publ_flag
Pd1 O1A 1.71(2) . ?
Pd1 N3 2.017(3) . ?
Pd1 N1 2.037(3) . ?
Pd1 N4 2.091(3) . ?
Pd1 N2 2.093(3) . ?
N2 C9 1.496(5) . ?
N2 C5 1.511(5) . ?
N2 C1 1.516(5) . ?
N3 C2 1.483(5) . ?
N3 C3 1.494(4) . ?
N3 H3 0.9800 . ?
N4 C17 1.496(5) . ?
N4 C4 1.508(4) . ?
N4 C13 1.509(5) . ?
C1 C2 1.511(5) . ?
C1 H1A 0.9700 . ?
C1 H1B 0.9700 . ?
C2 H2A 0.9700 . ?
C2 H2B 0.9700 . ?
C3 C4 1.503(5) . ?
C3 H3A 0.9700 . ?
C3 H3B 0.9700 . ?
C4 H4A 0.9700 . ?
C4 H4B 0.9700 . ?
C5 C6 1.516(6) . ?
C5 H5A 0.9700 . ?
C5 H5B 0.9700 . ?
C6 C7 1.525(7) . ?
C6 H6A 0.9700 . ?
C6 H6B 0.9700 . ?
C7 C8 1.482(7) . ?
C7 H7A 0.9700 . ?
C7 H7B 0.9700 . ?
C8 H8A 0.9600 . ?
C8 H8B 0.9600 . ?
C8 H8C 0.9600 . ?
C9 C10 1.495(6) . ?
C9 H9A 0.9700 . ?
C9 H9B 0.9700 . ?
C10 C11 1.525(5) . ?
C10 H10A 0.9700 . ?
C10 H10B 0.9700 . ?
C11 C12 1.484(7) . ?
C11 H11A 0.9700 . ?
C11 H11B 0.9700 . ?
C12 H12A 0.9600 . ?
C12 H12B 0.9600 . ?
C12 H12C 0.9600 . ?
C13 C14 1.508(5) . ?
C13 H13A 0.9700 . ?
C13 H13B 0.9700 . ?
C14 C15 1.507(6) . ?
C14 H14A 0.9700 . ?
C14 H14B 0.9700 . ?
C15 C16 1.509(6) . ?
C15 H15A 0.9700 . ?
C15 H15B 0.9700 . ?
C16 H16A 0.9600 . ?
C16 H16B 0.9600 . ?
C16 H16C 0.9600 . ?
C17 C18 1.498(5) . ?
C17 H17A 0.9700 . ?
C17 H17B 0.9700 . ?
C18 C19 1.527(6) . ?
C18 H18A 0.9700 . ?
C18 H18B 0.9700 . ?
C19 C20 1.439(7) . ?
C19 H19A 0.9700 . ?
C19 H19B 0.9700 . ?
C20 H20A 0.9600 . ?
C20 H20B 0.9600 . ?
C20 H20C 0.9600 . ?
C21 C22 1.394(5) . ?
C21 C26 1.399(5) . ?
C21 B1 1.636(6) . ?
C22 C23 1.377(6) . ?
C22 H22 0.9300 . ?
C23 C24 1.360(6) . ?
C23 H23 0.9300 . ?
C24 C25 1.375(6) . ?
C24 H24 0.9300 . ?
C25 C26 1.378(5) . ?
C25 H25 0.9300 . ?
C26 H26 0.9300 . ?
C27 C28 1.392(6) . ?
C27 C32 1.398(5) . ?
C27 B1 1.651(6) . ?
C28 C29 1.390(6) . ?
C28 H28 0.9300 . ?
C29 C30 1.351(6) . ?
C29 H29 0.9300 . ?
C30 C31 1.364(7) . ?
C30 H30 0.9300 . ?
C31 C32 1.390(6) . ?
C31 H31 0.9300 . ?
C32 H32 0.9300 . ?
C33 C34 1.383(5) . ?
C33 C38 1.401(5) . ?
C33 B1 1.650(6) . ?
C34 C35 1.394(5) . ?
C34 H34 0.9300 . ?
C35 C36 1.376(6) . ?
C35 H35 0.9300 . ?
C36 C37 1.366(6) . ?
C36 H36 0.9300 . ?
C37 C38 1.377(6) . ?
C37 H37 0.9300 . ?
C38 H38 0.9300 . ?
C39 C40 1.376(6) . ?
C39 C44 1.386(7) . ?
C39 B1 1.666(6) . ?
C40 C41 1.398(6) . ?
C40 H40 0.9300 . ?
C41 C42 1.364(8) . ?
C41 H41 0.9300 . ?
C42 C43 1.359(8) . ?
C42 H42 0.9300 . ?
C43 C44 1.382(7) . ?
C43 H43 0.9300 . ?
C44 H44 0.9300 . ?
O3 C48 1.419(9) . ?
O3 C45 1.425(11) . ?
C45 C46 1.499(13) . ?
C45 H45A 0.9700 . ?
C45 H45B 0.9700 . ?
C46 C47 1.440(11) . ?
C46 H46A 0.9700 . ?
C46 H46B 0.9700 . ?
C47 C48 1.427(9) . ?
C47 H47A 0.9700 . ?
C47 H47B 0.9700 . ?
C48 H48A 0.9700 . ?
C48 H48B 0.9700 . ?
O3A C48A 1.383(16) . ?
O3A C45A 1.433(14) . ?
C45A C46A 1.509(15) . ?
C45A H45C 0.9700 . ?
C45A H45D 0.9700 . ?
C46A C47A 1.422(14) . ?
C46A H46C 0.9700 . ?
C46A H46D 0.9700 . ?
C47A C48A 1.417(14) . ?
C47A H47C 0.9700 . ?
C47A H47D 0.9700 . ?
C48A H48C 0.9700 . ?
C48A H48D 0.9700 . ?
O1 N1 1.2011(10) . ?
O2 N1 1.2013(10) . ?
O1A N1A 1.3000(10) . ?
O2A N1A 1.3001(10) . ?
 
loop_
 _geom_angle_atom_site_label_1
 _geom_angle_atom_site_label_2
 _geom_angle_atom_site_label_3
 _geom_angle
 _geom_angle_site_symmetry_1
 _geom_angle_site_symmetry_3
 _geom_angle_publ_flag
O1A Pd1 N3 171.8(5) . . ?
N3 Pd1 N1 179.36(12) . . ?
O1A Pd1 N4 93.89(11) . . ?
N3 Pd1 N4 85.33(12) . . ?
N1 Pd1 N4 94.24(10) . . ?
O1A Pd1 N2 94.23(13) . . ?
N3 Pd1 N2 85.06(12) . . ?
N1 Pd1 N2 95.44(10) . . ?
N4 Pd1 N2 166.32(12) . . ?
C9 N2 C5 110.0(3) . . ?
C9 N2 C1 110.3(3) . . ?
C5 N2 C1 110.4(3) . . ?
C9 N2 Pd1 115.0(2) . . ?
C5 N2 Pd1 105.6(2) . . ?
C1 N2 Pd1 105.4(2) . . ?
C2 N3 C3 116.6(3) . . ?
C2 N3 Pd1 108.1(2) . . ?
C3 N3 Pd1 107.4(2) . . ?
C2 N3 H3 108.1 . . ?
C3 N3 H3 108.1 . . ?
Pd1 N3 H3 108.1 . . ?
C17 N4 C4 109.6(3) . . ?
C17 N4 C13 110.4(3) . . ?
C4 N4 C13 110.1(3) . . ?
C17 N4 Pd1 115.8(2) . . ?
C4 N4 Pd1 105.8(2) . . ?
C13 N4 Pd1 104.9(2) . . ?
C2 C1 N2 109.9(3) . . ?
C2 C1 H1A 109.7 . . ?
N2 C1 H1A 109.7 . . ?
C2 C1 H1B 109.7 . . ?
N2 C1 H1B 109.7 . . ?
H1A C1 H1B 108.2 . . ?
N3 C2 C1 106.3(3) . . ?
N3 C2 H2A 110.5 . . ?
C1 C2 H2A 110.5 . . ?
N3 C2 H2B 110.5 . . ?
C1 C2 H2B 110.5 . . ?
H2A C2 H2B 108.7 . . ?
N3 C3 C4 107.0(3) . . ?
N3 C3 H3A 110.3 . . ?
C4 C3 H3A 110.3 . . ?
N3 C3 H3B 110.3 . . ?
C4 C3 H3B 110.3 . . ?
H3A C3 H3B 108.6 . . ?
C3 C4 N4 110.6(3) . . ?
C3 C4 H4A 109.5 . . ?
N4 C4 H4A 109.5 . . ?
C3 C4 H4B 109.5 . . ?
N4 C4 H4B 109.5 . . ?
H4A C4 H4B 108.1 . . ?
N2 C5 C6 117.2(4) . . ?
N2 C5 H5A 108.0 . . ?
C6 C5 H5A 108.0 . . ?
N2 C5 H5B 108.0 . . ?
C6 C5 H5B 108.0 . . ?
H5A C5 H5B 107.2 . . ?
C5 C6 C7 110.9(5) . . ?
C5 C6 H6A 109.5 . . ?
C7 C6 H6A 109.5 . . ?
C5 C6 H6B 109.5 . . ?
C7 C6 H6B 109.5 . . ?
H6A C6 H6B 108.0 . . ?
C8 C7 C6 111.1(6) . . ?
C8 C7 H7A 109.4 . . ?
C6 C7 H7A 109.4 . . ?
C8 C7 H7B 109.4 . . ?
C6 C7 H7B 109.4 . . ?
H7A C7 H7B 108.0 . . ?
C7 C8 H8A 109.5 . . ?
C7 C8 H8B 109.5 . . ?
H8A C8 H8B 109.5 . . ?
C7 C8 H8C 109.5 . . ?
H8A C8 H8C 109.5 . . ?
H8B C8 H8C 109.5 . . ?
C10 C9 N2 115.5(3) . . ?
C10 C9 H9A 108.4 . . ?
N2 C9 H9A 108.4 . . ?
C10 C9 H9B 108.4 . . ?
N2 C9 H9B 108.4 . . ?
H9A C9 H9B 107.5 . . ?
C9 C10 C11 111.4(4) . . ?
C9 C10 H10A 109.3 . . ?
C11 C10 H10A 109.3 . . ?
C9 C10 H10B 109.3 . . ?
C11 C10 H10B 109.3 . . ?
H10A C10 H10B 108.0 . . ?
C12 C11 C10 113.0(5) . . ?
C12 C11 H11A 109.0 . . ?
C10 C11 H11A 109.0 . . ?
C12 C11 H11B 109.0 . . ?
C10 C11 H11B 109.0 . . ?
H11A C11 H11B 107.8 . . ?
C11 C12 H12A 109.5 . . ?
C11 C12 H12B 109.5 . . ?
H12A C12 H12B 109.5 . . ?
C11 C12 H12C 109.5 . . ?
H12A C12 H12C 109.5 . . ?
H12B C12 H12C 109.5 . . ?
C14 C13 N4 118.2(3) . . ?
C14 C13 H13A 107.8 . . ?
N4 C13 H13A 107.8 . . ?
C14 C13 H13B 107.8 . . ?
N4 C13 H13B 107.8 . . ?
H13A C13 H13B 107.1 . . ?
C15 C14 C13 112.0(4) . . ?
C15 C14 H14A 109.2 . . ?
C13 C14 H14A 109.2 . . ?
C15 C14 H14B 109.2 . . ?
C13 C14 H14B 109.2 . . ?
H14A C14 H14B 107.9 . . ?
C14 C15 C16 114.5(4) . . ?
C14 C15 H15A 108.6 . . ?
C16 C15 H15A 108.6 . . ?
C14 C15 H15B 108.6 . . ?
C16 C15 H15B 108.6 . . ?
H15A C15 H15B 107.6 . . ?
C15 C16 H16A 109.5 . . ?
C15 C16 H16B 109.5 . . ?
H16A C16 H16B 109.5 . . ?
C15 C16 H16C 109.5 . . ?
H16A C16 H16C 109.5 . . ?
H16B C16 H16C 109.5 . . ?
N4 C17 C18 114.6(3) . . ?
N4 C17 H17A 108.6 . . ?
C18 C17 H17A 108.6 . . ?
N4 C17 H17B 108.6 . . ?
C18 C17 H17B 108.6 . . ?
H17A C17 H17B 107.6 . . ?
C17 C18 C19 110.6(4) . . ?
C17 C18 H18A 109.5 . . ?
C19 C18 H18A 109.5 . . ?
C17 C18 H18B 109.5 . . ?
C19 C18 H18B 109.5 . . ?
H18A C18 H18B 108.1 . . ?
C20 C19 C18 115.1(5) . . ?
C20 C19 H19A 108.5 . . ?
C18 C19 H19A 108.5 . . ?
C20 C19 H19B 108.5 . . ?
C18 C19 H19B 108.5 . . ?
H19A C19 H19B 107.5 . . ?
C19 C20 H20A 109.5 . . ?
C19 C20 H20B 109.5 . . ?
H20A C20 H20B 109.5 . . ?
C19 C20 H20C 109.5 . . ?
H20A C20 H20C 109.5 . . ?
H20B C20 H20C 109.5 . . ?
C22 C21 C26 114.7(4) . . ?
C22 C21 B1 123.5(4) . . ?
C26 C21 B1 121.6(4) . . ?
C23 C22 C21 122.3(4) . . ?
C23 C22 H22 118.9 . . ?
C21 C22 H22 118.9 . . ?
C24 C23 C22 121.4(5) . . ?
C24 C23 H23 119.3 . . ?
C22 C23 H23 119.3 . . ?
C23 C24 C25 118.4(5) . . ?
C23 C24 H24 120.8 . . ?
C25 C24 H24 120.8 . . ?
C24 C25 C26 120.2(5) . . ?
C24 C25 H25 119.9 . . ?
C26 C25 H25 119.9 . . ?
C25 C26 C21 122.9(4) . . ?
C25 C26 H26 118.6 . . ?
C21 C26 H26 118.6 . . ?
C28 C27 C32 113.8(4) . . ?
C28 C27 B1 125.0(4) . . ?
C32 C27 B1 121.2(4) . . ?
C29 C28 C27 123.4(4) . . ?
C29 C28 H28 118.3 . . ?
C27 C28 H28 118.3 . . ?
C30 C29 C28 120.6(5) . . ?
C30 C29 H29 119.7 . . ?
C28 C29 H29 119.7 . . ?
C29 C30 C31 118.7(5) . . ?
C29 C30 H30 120.7 . . ?
C31 C30 H30 120.7 . . ?
C30 C31 C32 120.8(5) . . ?
C30 C31 H31 119.6 . . ?
C32 C31 H31 119.6 . . ?
C31 C32 C27 122.7(5) . . ?
C31 C32 H32 118.6 . . ?
C27 C32 H32 118.6 . . ?
C34 C33 C38 114.4(4) . . ?
C34 C33 B1 123.9(4) . . ?
C38 C33 B1 121.6(4) . . ?
C33 C34 C35 122.7(4) . . ?
C33 C34 H34 118.7 . . ?
C35 C34 H34 118.7 . . ?
C36 C35 C34 120.8(4) . . ?
C36 C35 H35 119.6 . . ?
C34 C35 H35 119.6 . . ?
C37 C36 C35 117.9(5) . . ?
C37 C36 H36 121.0 . . ?
C35 C36 H36 121.0 . . ?
C36 C37 C38 120.9(5) . . ?
C36 C37 H37 119.6 . . ?
C38 C37 H37 119.6 . . ?
C37 C38 C33 123.3(4) . . ?
C37 C38 H38 118.4 . . ?
C33 C38 H38 118.4 . . ?
C40 C39 C44 115.1(5) . . ?
C40 C39 B1 122.7(5) . . ?
C44 C39 B1 122.1(5) . . ?
C39 C40 C41 122.6(6) . . ?
C39 C40 H40 118.7 . . ?
C41 C40 H40 118.7 . . ?
C42 C41 C40 120.0(6) . . ?
C42 C41 H41 120.0 . . ?
C40 C41 H41 120.0 . . ?
C43 C42 C41 119.1(6) . . ?
C43 C42 H42 120.4 . . ?
C41 C42 H42 120.4 . . ?
C42 C43 C44 120.2(7) . . ?
C42 C43 H43 119.9 . . ?
C44 C43 H43 119.9 . . ?
C43 C44 C39 123.0(6) . . ?
C43 C44 H44 118.5 . . ?
C39 C44 H44 118.5 . . ?
C21 B1 C33 110.4(3) . . ?
C21 B1 C27 108.7(4) . . ?
C33 B1 C27 110.1(3) . . ?
C21 B1 C39 109.4(3) . . ?
C33 B1 C39 107.6(4) . . ?
C27 B1 C39 110.5(4) . . ?
C48 O3 C45 105.1(8) . . ?
O3 C45 C46 105.5(12) . . ?
O3 C45 H45A 110.6 . . ?
C46 C45 H45A 110.6 . . ?
O3 C45 H45B 110.6 . . ?
C46 C45 H45B 110.6 . . ?
H45A C45 H45B 108.8 . . ?
C47 C46 C45 102.9(8) . . ?
C47 C46 H46A 111.2 . . ?
C45 C46 H46A 111.2 . . ?
C47 C46 H46B 111.2 . . ?
C45 C46 H46B 111.2 . . ?
H46A C46 H46B 109.1 . . ?
C48 C47 C46 107.6(8) . . ?
C48 C47 H47A 110.2 . . ?
C46 C47 H47A 110.2 . . ?
C48 C47 H47B 110.2 . . ?
C46 C47 H47B 110.2 . . ?
H47A C47 H47B 108.5 . . ?
O3 C48 C47 109.1(8) . . ?
O3 C48 H48A 109.9 . . ?
C47 C48 H48A 109.9 . . ?
O3 C48 H48B 109.9 . . ?
C47 C48 H48B 109.9 . . ?
H48A C48 H48B 108.3 . . ?
C48A O3A C45A 111.8(13) . . ?
O3A C45A C46A 101.8(12) . . ?
O3A C45A H45C 111.4 . . ?
C46A C45A H45C 111.4 . . ?
O3A C45A H45D 111.4 . . ?
C46A C45A H45D 111.4 . . ?
H45C C45A H45D 109.3 . . ?
C47A C46A C45A 108.6(13) . . ?
C47A C46A H46C 110.0 . . ?
C45A C46A H46C 110.0 . . ?
C47A C46A H46D 110.0 . . ?
C45A C46A H46D 110.0 . . ?
H46C C46A H46D 108.4 . . ?
C48A C47A C46A 106.4(13) . . ?
C48A C47A H47C 110.4 . . ?
C46A C47A H47C 110.4 . . ?
C48A C47A H47D 110.4 . . ?
C46A C47A H47D 110.4 . . ?
H47C C47A H47D 108.6 . . ?
O3A C48A C47A 109.2(12) . . ?
O3A C48A H48C 109.8 . . ?
C47A C48A H48C 109.8 . . ?
O3A C48A H48D 109.8 . . ?
C47A C48A H48D 109.8 . . ?
H48C C48A H48D 108.3 . . ?
O2 N1 O1 121.73(15) . . ?
O2 N1 Pd1 118.7(2) . . ?
O1 N1 Pd1 119.6(2) . . ?
N1A O1A Pd1 132.6(12) . . ?
O1A N1A O2A 107.73(12) . . ?
 
loop_
 _geom_torsion_atom_site_label_1
 _geom_torsion_atom_site_label_2
 _geom_torsion_atom_site_label_3
 _geom_torsion_atom_site_label_4
 _geom_torsion
 _geom_torsion_site_symmetry_1
 _geom_torsion_site_symmetry_2
 _geom_torsion_site_symmetry_3
 _geom_torsion_site_symmetry_4
 _geom_torsion_publ_flag
C9 N2 C1 C2 -160.4(3) . . . . ?
C5 N2 C1 C2 77.8(4) . . . . ?
Pd1 N2 C1 C2 -35.7(4) . . . . ?
C3 N3 C2 C1 -167.4(3) . . . . ?
Pd1 N3 C2 C1 -46.3(4) . . . . ?
N2 C1 C2 N3 55.2(4) . . . . ?
C2 N3 C3 C4 167.4(3) . . . . ?
Pd1 N3 C3 C4 46.0(4) . . . . ?
N3 C3 C4 N4 -53.7(4) . . . . ?
C17 N4 C4 C3 159.2(3) . . . . ?
C13 N4 C4 C3 -79.3(4) . . . . ?
Pd1 N4 C4 C3 33.6(3) . . . . ?
C9 N2 C5 C6 -56.6(5) . . . . ?
C1 N2 C5 C6 65.3(5) . . . . ?
Pd1 N2 C5 C6 178.7(3) . . . . ?
N2 C5 C6 C7 -178.0(4) . . . . ?
C5 C6 C7 C8 -172.9(5) . . . . ?
C5 N2 C9 C10 -171.1(4) . . . . ?
C1 N2 C9 C10 66.9(5) . . . . ?
Pd1 N2 C9 C10 -52.1(5) . . . . ?
N2 C9 C10 C11 172.0(4) . . . . ?
C9 C10 C11 C12 170.9(5) . . . . ?
C17 N4 C13 C14 55.6(5) . . . . ?
C4 N4 C13 C14 -65.6(4) . . . . ?
Pd1 N4 C13 C14 -179.0(3) . . . . ?
N4 C13 C14 C15 -178.6(4) . . . . ?
C13 C14 C15 C16 179.6(4) . . . . ?
C4 N4 C17 C18 -69.3(4) . . . . ?
C13 N4 C17 C18 169.3(4) . . . . ?
Pd1 N4 C17 C18 50.2(4) . . . . ?
N4 C17 C18 C19 -179.3(4) . . . . ?
C17 C18 C19 C20 -174.5(5) . . . . ?
C26 C21 C22 C23 1.4(6) . . . . ?
B1 C21 C22 C23 -173.6(4) . . . . ?
C21 C22 C23 C24 1.3(7) . . . . ?
C22 C23 C24 C25 -2.9(8) . . . . ?
C23 C24 C25 C26 1.7(7) . . . . ?
C24 C25 C26 C21 1.2(7) . . . . ?
C22 C21 C26 C25 -2.6(6) . . . . ?
B1 C21 C26 C25 172.5(4) . . . . ?
C32 C27 C28 C29 -2.9(7) . . . . ?
B1 C27 C28 C29 178.3(4) . . . . ?
C27 C28 C29 C30 0.9(8) . . . . ?
C28 C29 C30 C31 1.4(8) . . . . ?
C29 C30 C31 C32 -1.4(8) . . . . ?
C30 C31 C32 C27 -0.8(8) . . . . ?
C28 C27 C32 C31 2.9(7) . . . . ?
B1 C27 C32 C31 -178.3(4) . . . . ?
C38 C33 C34 C35 0.4(6) . . . . ?
B1 C33 C34 C35 -177.4(4) . . . . ?
C33 C34 C35 C36 -0.5(6) . . . . ?
C34 C35 C36 C37 0.7(7) . . . . ?
C35 C36 C37 C38 -0.9(7) . . . . ?
C36 C37 C38 C33 0.9(8) . . . . ?
C34 C33 C38 C37 -0.7(7) . . . . ?
B1 C33 C38 C37 177.2(4) . . . . ?
C44 C39 C40 C41 -1.3(7) . . . . ?
B1 C39 C40 C41 174.3(4) . . . . ?
C39 C40 C41 C42 1.4(8) . . . . ?
C40 C41 C42 C43 -0.5(9) . . . . ?
C41 C42 C43 C44 -0.4(10) . . . . ?
C42 C43 C44 C39 0.5(10) . . . . ?
C40 C39 C44 C43 0.3(8) . . . . ?
B1 C39 C44 C43 -175.3(5) . . . . ?
C22 C21 B1 C33 -139.4(4) . . . . ?
C26 C21 B1 C33 45.9(5) . . . . ?
C22 C21 B1 C27 99.7(4) . . . . ?
C26 C21 B1 C27 -75.0(5) . . . . ?
C22 C21 B1 C39 -21.1(6) . . . . ?
C26 C21 B1 C39 164.2(4) . . . . ?
C34 C33 B1 C21 -148.7(4) . . . . ?
C38 C33 B1 C21 33.6(5) . . . . ?
C34 C33 B1 C27 -28.7(5) . . . . ?
C38 C33 B1 C27 153.7(4) . . . . ?
C34 C33 B1 C39 91.9(5) . . . . ?
C38 C33 B1 C39 -85.8(5) . . . . ?
C28 C27 B1 C21 12.5(6) . . . . ?
C32 C27 B1 C21 -166.2(4) . . . . ?
C28 C27 B1 C33 -108.6(5) . . . . ?
C32 C27 B1 C33 72.7(5) . . . . ?
C28 C27 B1 C39 132.6(4) . . . . ?
C32 C27 B1 C39 -46.1(5) . . . . ?
C40 C39 B1 C21 -81.4(5) . . . . ?
C44 C39 B1 C21 93.8(5) . . . . ?
C40 C39 B1 C33 38.6(5) . . . . ?
C44 C39 B1 C33 -146.2(5) . . . . ?
C40 C39 B1 C27 158.9(4) . . . . ?
C44 C39 B1 C27 -25.9(6) . . . . ?
C48 O3 C45 C46 30(2) . . . . ?
O3 C45 C46 C47 -31(2) . . . . ?
C45 C46 C47 C48 19.3(17) . . . . ?
C45 O3 C48 C47 -18(2) . . . . ?
C46 C47 C48 O3 -1.4(18) . . . . ?
C48A O3A C45A C46A 9(5) . . . . ?
O3A C45A C46A C47A -14(4) . . . . ?
C45A C46A C47A C48A 15(3) . . . . ?
C45A O3A C48A C47A 0(4) . . . . ?
C46A C47A C48A O3A -9(3) . . . . ?
N4 Pd1 O1A N1A -92.62(15) . . . . ?
N2 Pd1 O1A N1A 98.39(17) . . . . ?
Pd1 O1A N1A O2A 0.00(3) . . . . ?
 
_refine_diff_density_max    0.366
_refine_diff_density_min   -0.464
_refine_diff_density_rms    0.068

_shelx_res_file
;
TITL shelxt in P 1 21/n 1
    76_pdno2_tr_274k_100s_13_decay.res
    created by SHELXL-2018/3 at 14:28:05 on 31-Mar-2020
CELL 0.534 11.6823 13.5809 30.1796 90 93.53 90
ZERR 4 0.000503 0.00052 0.001096 0 0.003444 0
LATT 1
SYMM 0.5-X,0.5+Y,0.5-Z
SFAC C H B N O Pd
DISP B 0 0 4.561
DISP C 0.001 0.001 6.94
DISP H -0 0 0.611
DISP N 0.003 0.002 10.693
DISP O 0.005 0.003 16.398
DISP Pd -2.504 0.615 1934.604
UNIT 192 292 4 16 12 4
DFIX 1.2 0.001 N1 O1 N1 O2
DFIX 1.3 0.001 O1A N1A N1A O2A
DANG 2.1 0.001 O1 O2 O1A O2A
FLAT 0.001 Pd1 O1 O2 N1 O1A O2A N1A
RIGU 0.001 0.002
EADP O3 O3A
EADP C45 C45A C48 C48A
EADP C46 C46A C47 C47A
EADP O1 O1A O2 O2A
EADP N1 N1A

L.S. 20
PLAN  5
SIZE 0.1 0.1 0.05
TEMP 1
BOND $H
list 4
CONF
fmap 2
acta
SHEL 999 0.8
OMIT -4 8 19
OMIT 6 0 16
OMIT -1 2 3
OMIT -3 10 18
OMIT -3 0 -1
OMIT -2 2 2
REM <olex2.extras>
REM <HklSrc "%.\\76_PdNO2_TR_274K_100S_13_decay.hkl">
REM </olex2.extras>

WGHT    0.030200
FVAR       0.23390   0.64092   0.95537
PD1   6    0.339863    0.775099    0.346383    11.00000    0.04890    0.04911 =
         0.04369    0.00138    0.00108   -0.00195
N2    4    0.345787    0.927792    0.337492    11.00000    0.06501    0.05454 =
         0.05077    0.00396    0.00161    0.00032
N3    4    0.453882    0.799063    0.398172    11.00000    0.05288    0.04690 =
         0.04299    0.00041    0.00282   -0.00444
AFIX  13
H3    2    0.531073    0.788870    0.388012    11.00000   -1.20000
AFIX   0
N4    4    0.330924    0.631664    0.371139    11.00000    0.04629    0.05014 =
         0.05065   -0.00085    0.00221   -0.00154
C1    1    0.441482    0.963711    0.369717    11.00000    0.07778    0.05739 =
         0.06105    0.00032   -0.00781   -0.00521
AFIX  23
H1A   2    0.514437    0.957852    0.356237    11.00000   -1.20000
H1B   2    0.429434    1.032554    0.376615    11.00000   -1.20000
AFIX   0
C2    1    0.443970    0.903457    0.411870    11.00000    0.07147    0.04837 =
         0.06006   -0.00403   -0.00477   -0.00138
AFIX  23
H2A   2    0.508971    0.922134    0.431632    11.00000   -1.20000
H2B   2    0.374221    0.913558    0.427123    11.00000   -1.20000
AFIX   0
C3    1    0.433128    0.723022    0.432530    11.00000    0.06715    0.05263 =
         0.03924    0.00457    0.00057   -0.00227
AFIX  23
H3A   2    0.363709    0.738141    0.447228    11.00000   -1.20000
H3B   2    0.496852    0.721062    0.454691    11.00000   -1.20000
AFIX   0
C4    1    0.421233    0.625777    0.408948    11.00000    0.04725    0.05102 =
         0.05229    0.00259    0.00124    0.00060
AFIX  23
H4A   2    0.400323    0.575333    0.429721    11.00000   -1.20000
H4B   2    0.494150    0.607566    0.397563    11.00000   -1.20000
AFIX   0
C5    1    0.231358    0.965920    0.350815    11.00000    0.06866    0.06381 =
         0.06861   -0.00403   -0.00021    0.00544
AFIX  23
H5A   2    0.221274    0.944695    0.381015    11.00000   -1.20000
H5B   2    0.171734    0.934602    0.331965    11.00000   -1.20000
AFIX   0
C6    1    0.212179    1.076260    0.348609    11.00000    0.10806    0.06687 =
         0.10219    0.00045   -0.00458    0.02355
AFIX  23
H6A   2    0.217395    1.098618    0.318275    11.00000   -1.20000
H6B   2    0.271533    1.109262    0.366954    11.00000   -1.20000
AFIX   0
C7    1    0.094851    1.103241    0.364594    11.00000    0.11047    0.09375 =
         0.15542   -0.03230   -0.00686    0.03955
AFIX  23
H7A   2    0.036283    1.063944    0.348766    11.00000   -1.20000
H7B   2    0.093075    1.088358    0.395979    11.00000   -1.20000
AFIX   0
C8    1    0.069618    1.209110    0.357244    11.00000    0.14993    0.09202 =
         0.29154   -0.04751   -0.04182    0.04622
AFIX 137
H8A   2    0.041077    1.219092    0.327067    11.00000   -1.50000
H8B   2    0.138491    1.246772    0.362953    11.00000   -1.50000
H8C   2    0.012937    1.230062    0.376950    11.00000   -1.50000
AFIX   0
C9    1    0.366514    0.960493    0.291341    11.00000    0.07383    0.06605 =
         0.05573    0.00998    0.00248   -0.00400
AFIX  23
H9A   2    0.298792    0.945491    0.272324    11.00000   -1.20000
H9B   2    0.375985    1.031452    0.291487    11.00000   -1.20000
AFIX   0
C10   1    0.468181    0.915396    0.271455    11.00000    0.07046    0.07928 =
         0.06491    0.00972    0.00888   -0.00749
AFIX  23
H10A  2    0.464746    0.844368    0.274481    11.00000   -1.20000
H10B  2    0.537726    0.938188    0.287461    11.00000   -1.20000
AFIX   0
C11   1    0.472329    0.942049    0.222488    11.00000    0.10173    0.11534 =
         0.06549    0.01056    0.01848   -0.00683
AFIX  23
H11A  2    0.408718    0.910415    0.205925    11.00000   -1.20000
H11B  2    0.462831    1.012667    0.219146    11.00000   -1.20000
AFIX   0
C12   1    0.581059    0.912156    0.203344    11.00000    0.10028    0.19331 =
         0.09719   -0.00211    0.02845   -0.00670
AFIX 137
H12A  2    0.579832    0.932230    0.172819    11.00000   -1.50000
H12B  2    0.589190    0.841909    0.205185    11.00000   -1.50000
H12C  2    0.644490    0.942991    0.219645    11.00000   -1.50000
AFIX   0
C13   1    0.212989    0.623761    0.388629    11.00000    0.05005    0.06106 =
         0.06163    0.00441    0.00542   -0.00533
AFIX  23
H13A  2    0.205642    0.675704    0.410331    11.00000   -1.20000
H13B  2    0.157281    0.637090    0.364197    11.00000   -1.20000
AFIX   0
C14   1    0.179923    0.528121    0.409773    11.00000    0.06260    0.06630 =
         0.07984    0.01405    0.01469   -0.00416
AFIX  23
H14A  2    0.186876    0.474952    0.388647    11.00000   -1.20000
H14B  2    0.232462    0.514843    0.435218    11.00000   -1.20000
AFIX   0
C15   1    0.059044    0.530641    0.424529    11.00000    0.06005    0.08040 =
         0.09533    0.00225    0.01885   -0.01191
AFIX  23
H15A  2    0.007263    0.545057    0.398990    11.00000   -1.20000
H15B  2    0.052862    0.584021    0.445602    11.00000   -1.20000
AFIX   0
C16   1    0.020608    0.436529    0.445671    11.00000    0.07302    0.08935 =
         0.11306    0.01822    0.02364   -0.00925
AFIX 137
H16A  2    0.024438    0.383356    0.424855    11.00000   -1.50000
H16B  2   -0.056878    0.443875    0.454054    11.00000   -1.50000
H16C  2    0.069817    0.422491    0.471551    11.00000   -1.50000
AFIX   0
C17   1    0.349275    0.550953    0.338618    11.00000    0.07120    0.05126 =
         0.05907   -0.00611    0.00279   -0.00022
AFIX  23
H17A  2    0.282832    0.547612    0.317753    11.00000   -1.20000
H17B  2    0.354264    0.488879    0.354519    11.00000   -1.20000
AFIX   0
C18   1    0.454415    0.562424    0.313042    11.00000    0.07767    0.08187 =
         0.06408   -0.00754    0.00987    0.00552
AFIX  23
H18A  2    0.521830    0.564091    0.333466    11.00000   -1.20000
H18B  2    0.450515    0.624191    0.296881    11.00000   -1.20000
AFIX   0
C19   1    0.464599    0.477288    0.280476    11.00000    0.13055    0.11827 =
         0.11752   -0.04751    0.04283    0.00080
AFIX  23
H19A  2    0.459624    0.415896    0.296671    11.00000   -1.20000
H19B  2    0.399673    0.479834    0.258866    11.00000   -1.20000
AFIX   0
C20   1    0.568227    0.476231    0.257075    11.00000    0.15555    0.15207 =
         0.13976   -0.02233    0.06736    0.01890
AFIX 137
H20A  2    0.565136    0.423099    0.236055    11.00000   -1.50000
H20B  2    0.632963    0.467340    0.277860    11.00000   -1.50000
H20C  2    0.575731    0.537547    0.241695    11.00000   -1.50000
AFIX   0

C21   1    0.655826    0.373909    0.427054    11.00000    0.04923    0.04952 =
         0.05288    0.00625   -0.00498    0.00140
C22   1    0.709119    0.423840    0.393624    11.00000    0.06428    0.06179 =
         0.07058    0.00978    0.01026   -0.00492
AFIX  43
H22   2    0.726474    0.389531    0.368226    11.00000   -1.20000
AFIX   0
C23   1    0.736973    0.522229    0.396896    11.00000    0.06970    0.05941 =
         0.11447    0.02149    0.01545   -0.00427
AFIX  43
H23   2    0.771085    0.552839    0.373498    11.00000   -1.20000
AFIX   0
C24   1    0.715634    0.575543    0.433628    11.00000    0.06997    0.04449 =
         0.12309    0.01074   -0.00562   -0.00462
AFIX  43
H24   2    0.737797    0.641182    0.436106    11.00000   -1.20000
AFIX   0
C25   1    0.660533    0.530127    0.467008    11.00000    0.07071    0.04770 =
         0.08730   -0.00068   -0.01654    0.00729
AFIX  43
H25   2    0.643297    0.565661    0.492084    11.00000   -1.20000
AFIX   0
C26   1    0.630733    0.432128    0.463453    11.00000    0.07956    0.04560 =
         0.05726    0.00655    0.00170    0.00518
AFIX  43
H26   2    0.592265    0.403445    0.486245    11.00000   -1.20000
AFIX   0
C27   1    0.733913    0.201553    0.458972    11.00000    0.05531    0.04960 =
         0.05358    0.00260    0.01332    0.00211
C28   1    0.809641    0.250621    0.488754    11.00000    0.06572    0.05867 =
         0.06858   -0.00548    0.00004    0.00864
AFIX  43
H28   2    0.805242    0.318902    0.490256    11.00000   -1.20000
AFIX   0
C29   1    0.891500    0.202873    0.516368    11.00000    0.07887    0.08093 =
         0.08669   -0.00825   -0.01550    0.01680
AFIX  43
H29   2    0.939211    0.239378    0.535942    11.00000   -1.20000
AFIX   0
C30   1    0.902383    0.103916    0.515029    11.00000    0.06601    0.07971 =
         0.11076    0.01055    0.00386    0.02011
AFIX  43
H30   2    0.956004    0.071759    0.533943    11.00000   -1.20000
AFIX   0
C31   1    0.833173    0.052100    0.485391    11.00000    0.07382    0.06079 =
         0.13254    0.01235    0.00035    0.01258
AFIX  43
H31   2    0.840876   -0.015923    0.483642    11.00000   -1.20000
AFIX   0
C32   1    0.751257    0.099789    0.457769    11.00000    0.06042    0.05097 =
         0.11319   -0.00235   -0.00013    0.00136
AFIX  43
H32   2    0.706110    0.062427    0.437650    11.00000   -1.20000
AFIX   0
C33   1    0.505516    0.229937    0.444103    11.00000    0.05385    0.04187 =
         0.04903   -0.00211   -0.00268    0.00031
C34   1    0.479896    0.144900    0.466651    11.00000    0.05884    0.04935 =
         0.05534    0.00580    0.00102    0.00288
AFIX  43
H34   2    0.538359    0.099916    0.473487    11.00000   -1.20000
AFIX   0
C35   1    0.370037    0.123846    0.479554    11.00000    0.06554    0.05871 =
         0.06482    0.00754    0.00562   -0.00797
AFIX  43
H35   2    0.356826    0.065426    0.494484    11.00000   -1.20000
AFIX   0
C36   1    0.280836    0.188401    0.470485    11.00000    0.06414    0.06438 =
         0.08806    0.00026    0.01291   -0.00194
AFIX  43
H36   2    0.207604    0.174879    0.479324    11.00000   -1.20000
AFIX   0
C37   1    0.303258    0.272938    0.448097    11.00000    0.05528    0.05849 =
         0.12251    0.00972    0.00221    0.00481
AFIX  43
H37   2    0.244208    0.317321    0.441196    11.00000   -1.20000
AFIX   0
C38   1    0.412115    0.293316    0.435612    11.00000    0.05854    0.04789 =
         0.09501    0.01283    0.00040    0.00380
AFIX  43
H38   2    0.424264    0.352090    0.420800    11.00000   -1.20000
AFIX   0
C39   1    0.636319    0.213151    0.374758    11.00000    0.08360    0.05464 =
         0.05127   -0.00192    0.00727   -0.01015
C40   1    0.543678    0.219723    0.344481    11.00000    0.10170    0.06364 =
         0.05888    0.00523   -0.00762   -0.02374
AFIX  43
H40   2    0.474543    0.243270    0.353961    11.00000   -1.20000
AFIX   0
C41   1    0.549422    0.192384    0.300023    11.00000    0.15144    0.07203 =
         0.05797    0.00650   -0.00219   -0.03278
AFIX  43
H41   2    0.485336    0.199264    0.280414    11.00000   -1.20000
AFIX   0
C42   1    0.648957    0.155628    0.285390    11.00000    0.17906    0.11065 =
         0.06440   -0.01433    0.01745   -0.02043
AFIX  43
H42   2    0.653151    0.136805    0.255906    11.00000   -1.20000
AFIX   0
C43   1    0.741930    0.146873    0.314465    11.00000    0.16162    0.17478 =
         0.07501   -0.03415    0.02861    0.02081
AFIX  43
H43   2    0.810165    0.121546    0.304925    11.00000   -1.20000
AFIX   0
C44   1    0.735348    0.175505    0.358171    11.00000    0.10660    0.14407 =
         0.06853   -0.02342    0.01699    0.01848
AFIX  43
H44   2    0.800364    0.169230    0.377346    11.00000   -1.20000
AFIX   0
B1    3    0.633289    0.255024    0.426560    11.00000    0.06268    0.04948 =
         0.05023    0.00154    0.00572   -0.00190

PART 1
O3    5    0.688159    0.803904    0.365946    21.00000    0.07159    0.09988 =
         0.09689   -0.00976    0.01133   -0.00304
C45   1    0.735199    0.774359    0.325566    21.00000    0.08245    0.10675 =
         0.09781   -0.01506    0.00728   -0.00179
AFIX  23
H45A  2    0.727006    0.826403    0.303587    21.00000   -1.20000
H45B  2    0.696909    0.715787    0.313724    21.00000   -1.20000
AFIX   0
C46   1    0.859346    0.753776    0.337432    21.00000    0.07864    0.10611 =
         0.13949   -0.00374    0.01497    0.00049
AFIX  23
H46A  2    0.870883    0.685951    0.346740    21.00000   -1.20000
H46B  2    0.905963    0.767208    0.312618    21.00000   -1.20000
AFIX   0
C47   1    0.885811    0.820818    0.373584    21.00000    0.07864    0.10611 =
         0.13949   -0.00374    0.01497    0.00049
AFIX  23
H47A  2    0.934694    0.788867    0.396419    21.00000   -1.20000
H47B  2    0.925708    0.878106    0.363097    21.00000   -1.20000
AFIX   0
C48   1    0.780080    0.849611    0.391063    21.00000    0.08245    0.10675 =
         0.09781   -0.01506    0.00728   -0.00179
AFIX  23
H48A  2    0.779200    0.829892    0.421931    21.00000   -1.20000
H48B  2    0.771866    0.920622    0.389516    21.00000   -1.20000
AFIX   0

SAME 0.02 0.04 O3 > C48
PART 0
PART 2
O3A   5    0.673661    0.808272    0.360423   -21.00000    0.07159    0.09988 =
         0.09689   -0.00976    0.01133   -0.00304
C45A  1    0.728726    0.755026    0.326701   -21.00000    0.08245    0.10675 =
         0.09781   -0.01506    0.00728   -0.00179
AFIX  23
H45C  2    0.696838    0.772192    0.297278   -21.00000   -1.20000
H45D  2    0.722524    0.684464    0.330917   -21.00000   -1.20000
AFIX   0
C46A  1    0.851259    0.789446    0.333911   -21.00000    0.07864    0.10611 =
         0.13949   -0.00374    0.01497    0.00049
AFIX  23
H46C  2    0.898056    0.737569    0.347721   -21.00000   -1.20000
H46D  2    0.881853    0.805732    0.305664   -21.00000   -1.20000
AFIX   0
C47A  1    0.853630    0.873913    0.361809   -21.00000    0.07864    0.10611 =
         0.13949   -0.00374    0.01497    0.00049
AFIX  23
H47C  2    0.915038    0.868497    0.384818   -21.00000   -1.20000
H47D  2    0.865699    0.932991    0.344646   -21.00000   -1.20000
AFIX   0
C48A  1    0.745845    0.877601    0.380832   -21.00000    0.08245    0.10675 =
         0.09781   -0.01506    0.00728   -0.00179
AFIX  23
H48C  2    0.755449    0.864127    0.412406   -21.00000   -1.20000
H48D  2    0.712806    0.942776    0.376894   -21.00000   -1.20000
AFIX   0

PART 0
PART 3
O1    5    0.124938    0.760466    0.298223    31.00000    0.06993    0.19252 =
         0.07127   -0.02760   -0.00986    0.00572
O2    5    0.261438    0.723646    0.259297    31.00000    0.06993    0.19252 =
         0.07127   -0.02760   -0.00986    0.00572
N1    4    0.225668    0.749493    0.293915    31.00000    0.06892    0.07454 =
         0.05739    0.00767   -0.00399   -0.00266
PART 0
PART 4
O1A   5    0.228699    0.758387    0.307690   -31.00000    0.06993    0.19252 =
         0.07127   -0.02760   -0.00986    0.00572
O2A   5    0.329118    0.715744    0.255604   -31.00000    0.06993    0.19252 =
         0.07127   -0.02760   -0.00986    0.00572
N1A   4    0.224535    0.731272    0.266310   -31.00000    0.06892    0.07454 =
         0.05739    0.00767   -0.00399   -0.00266
HKLF 4


REM  shelxt in P 1 21/n 1
REM wR2 = 0.1394, GooF = S = 0.880, Restrained GooF = 0.885 for all data
REM R1 = 0.0605 for 4930 Fo > 4sig(Fo) and 0.1198 for all 9734 data
REM 526 parameters refined using 490 restraints

END

WGHT      0.0302      0.0000

REM Highest difference peak  0.366,  deepest hole -0.464,  1-sigma level  0.068
Q1    1   0.3409  0.6804  0.3462  11.00000  0.05    0.37
Q2    1   0.2222  0.7743  0.2891  11.00000  0.05    0.36
Q3    1   0.1403  0.7227  0.2834  11.00000  0.05    0.34
Q4    1   0.5089  0.6215  0.3171  11.00000  0.05    0.33
Q5    1   0.2219  0.6756  0.2794  11.00000  0.05    0.30
;
_shelx_res_checksum   47977

_shelx_hkl_file
;
 -15   0   1    2.48    6.19
 -15   0   2    0.15    6.46
 -15   0   3   10.80    8.04
 -15   0   4    1.19    7.55
 -15   0   5    3.82    7.25
 -15   0   6    1.11    5.33
 -15   0   7    3.66    7.43
 -15   0   8   -0.38    5.85
 -15   0   9   23.21    9.00
 -15   0  10   15.97    7.78
 -15   0  11    0.88    6.66
 -15   0  12   -2.09    5.97
 -15   0  13    2.91    6.01
 -15   0  14   -0.03    5.99
 -15   0  15    6.17    7.22
 -15   0  16   -4.25    6.63
 -15   1   1    3.04    6.49
 -15  -1   1   13.78    7.82
 -15   1   2    0.57    5.66
 -15  -1   2   -5.02    6.39
 -15   1   3   -3.97    6.24
 -15  -1   3   11.20    7.43
 -15   1   4   -3.74    6.79
 -15  -1   4   -0.60    6.70
 -15   1   5   12.81    7.39
 -15  -1   5    7.34    7.98
 -15   1   6   -2.45    6.73
 -15  -1   6    9.57    6.17
 -15   1   7    5.33    6.68
 -15  -1   7   -2.38    7.38
 -15   1   8    0.73    6.55
 -15  -1   8   -1.82    6.90
 -15   1   9   14.34    6.48
 -15  -1   9    0.09    5.10
 -15   1  10   -3.74    6.21
 -15  -1  10    0.19    6.87
 -15   1  11    4.84    6.45
 -15  -1  11    7.85    6.87
 -15   1  12   -1.67    5.39
 -15  -1  12   -1.79    6.35
 -15   1  13    9.10    6.42
 -15  -1  13    2.70    5.25
 -15   1  14   -0.35    5.18
 -15  -1  14   -1.70    6.58
 -15  -1  15    0.73    6.37
 -15  -1  16   -1.70    5.89
 -15  -1  17    2.55    7.13
 -15   2   1   10.23    7.66
 -15  -2   1    0.03    5.91
 -15   2   2   -6.34    7.32
 -15  -2   2    9.58    6.90
 -15   2   3   24.50    9.70
 -15  -2   3   14.01    8.66
 -15   2   4    1.61    6.65
 -15  -2   4   -0.62    7.16
 -15   2   5    7.25    6.62
 -15  -2   5    6.04    7.55
 -15   2   6   -1.66    5.96
 -15  -2   6    7.49    7.18
 -15   2   7    8.05    7.27
 -15  -2   7    7.52    7.65
 -15   2   8   -1.96    5.84
 -15  -2   8   -4.51    7.38
 -15   2   9   15.05    7.53
 -15  -2   9    8.56    6.79
 -15   2  10   15.93    7.05
 -15  -2  10   12.32    7.64
 -15   2  11    0.08    5.35
 -15  -2  11    5.29    6.63
 -15   2  12    4.07    5.85
 -15  -2  12    1.87    6.61
 -15   2  13   15.92    7.57
 -15  -2  13    4.52    6.47
 -15  -2  14   13.50    7.90
 -15  -2  15   14.69    7.79
 -15  -2  16    3.98    6.53
 -15  -2  17   -0.00    6.11
 -15   3   1    4.62    6.34
 -15  -3   1   11.25    8.85
 -15   3   2    1.81    5.67
 -15  -3   2   -1.84    7.92
 -15   3   3   -5.25    6.78
 -15  -3   3    3.24    8.08
 -15   3   4   -5.79    8.10
 -15  -3   4    1.42    7.71
 -15   3   5    4.17    7.06
 -15  -3   5   10.39    8.20
 -15   3   6   -5.21    6.38
 -15  -3   6    1.86    6.82
 -15   3   7   12.44    6.88
 -15  -3   7    1.60    8.08
 -15   3   8    3.36    7.04
 -15  -3   8    3.58    7.20
 -15   3   9   -0.65    7.45
 -15  -3   9    0.25    6.79
 -15   3  10    2.07    6.88
 -15  -3  10    7.73    6.65
 -15   3  11    6.02    7.21
 -15  -3  11   19.33    8.91
 -15  -3  12   -5.22    6.76
 -15  -3  13   -4.79    7.36
 -15  -3  14    1.70    6.53
 -15  -3  15    1.09    5.81
 -15  -3  16    7.75    6.80
 -15  -3  17    9.30    6.62
 -15   4   1   -1.52    6.14
 -15  -4   1    3.23    8.18
 -15   4   2    4.04    6.90
 -15  -4   2    0.76    8.51
 -15   4   3    8.21    6.55
 -15  -4   3    6.78    8.31
 -15   4   4   -1.63    6.58
 -15  -4   4    1.04    8.05
 -15   4   5    7.39    6.46
 -15  -4   5    2.98    8.01
 -15   4   6   -3.04    5.99
 -15  -4   6   -4.32    7.78
 -15   4   7    3.80    6.48
 -15  -4   7    5.36    8.27
 -15   4   8    5.40    7.70
 -15  -4   8    1.41    7.13
 -15   4   9    2.10    7.45
 -15  -4   9    7.83    7.84
 -15  -4  10    6.69    7.12
 -15  -4  11   -0.05    7.00
 -15  -4  12    2.73    6.98
 -15  -4  13    1.60    6.55
 -15  -4  14    0.52    6.96
 -15  -4  15    3.47    6.16
 -15  -4  16    4.70    7.26
 -15  -4  17   -1.50    5.91
 -15   5   1   11.50    6.92
 -15  -5   1   -0.75    8.14
 -15   5   2    2.98    6.59
 -15  -5   2    0.57    7.58
 -15   5   3    2.44    6.76
 -15  -5   3   -3.57    8.20
 -15   5   4   -1.16    5.87
 -15  -5   4    5.56    8.04
 -15   5   5    1.89    5.93
 -15  -5   5   -3.11    8.16
 -15   5   6    1.79    6.82
 -15  -5   6   11.62    8.97
 -15  -5   7   10.34    8.95
 -15  -5   8   -1.37    8.61
 -15  -5   9   -2.70    6.67
 -15  -5  10    0.04    7.09
 -15  -5  11    9.21    8.46
 -15  -5  12    4.56    6.73
 -15  -5  13    5.96    7.86
 -15  -5  14   -0.56    6.03
 -15  -5  15   -1.48    7.12
 -15  -5  16    7.65    7.64
 -15   6   1    2.19    5.75
  15  -6  -1    0.91   10.31
 -15   6   2    8.06    6.46
 -15   6   3    9.83    7.48
  15  -7  -1    1.59   12.33
  15  -7  -2    1.83   12.22
  15  -8  -1   14.04   12.56
  15  -8  -2    8.17   13.26
  15  -9  -1   -3.18   12.24
  15  -9  -2   -2.12   10.99
 -14   0   1   -1.36    7.85
 -14   0   2   23.61    9.34
 -14   0   3   -2.70    7.43
 -14   0   4   24.04    9.08
 -14   0   5   -0.64    5.61
 -14   0   6    3.77    5.39
 -14   0   7    2.31    6.44
 -14   0   8    6.61    7.13
 -14   0   9   -4.40    7.01
 -14   0  10    8.07    7.79
 -14   0  11    2.85    5.68
 -14   0  12    9.35    7.05
 -14   0  13   -3.30    6.00
 -14   0  14   14.63    7.34
 -14   0  15    0.10    6.33
 -14   0  16    3.44    6.26
 -14   0  17    0.73    5.88
 -14   0  18   14.62    8.02
 -14   0  19   -0.42    5.96
 -14   0  20   -5.21    6.87
 -14   0  21    0.96    4.54
 -14   0  22    5.47    6.29
 -14   0  23    1.60    5.50
 -14   0  24   20.66    8.72
  14   0 -24    6.33    9.06
 -14   0  25    2.10    5.83
  14   0 -25    3.42    7.71
  14   0 -26   -4.65    7.83
 -14   1   1   -3.73    6.84
 -14  -1   1    3.56    6.50
 -14   1   2   -0.26    6.55
 -14  -1   2   -2.84    7.77
 -14   1   3   -0.32    6.10
 -14  -1   3    1.57    6.03
 -14   1   4    7.37    6.19
 -14  -1   4    9.06    7.41
 -14   1   5    4.54    5.65
 -14  -1   5   -0.66    5.78
 -14   1   6    5.36    7.08
 -14  -1   6   26.77    8.85
 -14   1   7   -1.30    5.26
 -14  -1   7   -3.54    6.99
 -14   1   8   -6.74    6.59
 -14  -1   8    2.58    6.95
 -14   1   9   -4.96    6.76
 -14  -1   9   -1.10    5.67
 -14   1  10   34.06    9.73
 -14  -1  10   17.00    8.13
 -14   1  11    0.96    7.11
 -14  -1  11   13.36    7.16
 -14   1  12    7.18    6.76
 -14  -1  12    3.08    6.10
 -14   1  13   -0.63    5.54
 -14  -1  13   -3.27    6.51
 -14   1  14    0.09    5.81
 -14  -1  14    1.67    6.67
 -14   1  15    0.12    5.16
 -14  -1  15    8.44    6.53
 -14   1  16   11.66    6.57
 -14  -1  16   16.38    7.92
 -14   1  17    0.00    6.58
 -14  -1  17    3.63    6.09
 -14   1  18    2.40    5.15
 -14  -1  18    2.30    5.73
 -14   1  19   -0.28    5.61
 -14  -1  19    3.25    5.77
 -14   1  20   14.68    7.92
 -14  -1  20    1.27    5.57
 -14   1  21   -3.84    6.83
 -14  -1  21    0.84    5.94
 -14   1  22    0.56    5.85
  14  -1 -22   -2.06    8.12
 -14  -1  22    3.67    6.06
 -14   1  23    8.49    7.15
  14  -1 -23    2.94    7.40
 -14  -1  23   -1.81    5.88
  14  -1 -24   -0.53    7.02
 -14  -1  24   -3.75    7.01
  14   1 -25   -6.07    8.49
 -14  -1  25    0.32    6.37
  14   1 -26    5.71    7.66
 -14  -1  26    1.71    7.18
  14   1 -27   -2.09    7.69
 -14   2   1   -5.29    7.37
 -14  -2   1   -1.53    7.89
 -14   2   2   10.73    8.23
 -14  -2   2   24.01   10.67
 -14   2   3    0.65    5.23
 -14  -2   3   -0.54    6.93
 -14   2   4    6.53    7.25
 -14  -2   4   13.21    8.45
 -14   2   5   -6.33    6.04
 -14  -2   5   -1.73    7.95
 -14   2   6    5.05    5.96
 -14  -2   6    1.24    7.56
 -14   2   7    5.37    6.29
 -14  -2   7   -2.16    6.09
 -14   2   8   19.38    8.01
 -14  -2   8    6.84    7.01
 -14   2   9    6.98    6.84
 -14  -2   9    5.81    7.54
 -14   2  10   -1.50    5.98
 -14  -2  10    0.07    5.94
 -14   2  11    0.92    5.21
 -14  -2  11   -6.39    7.03
 -14   2  12   15.74    8.04
 -14  -2  12   12.24    7.47
 -14   2  13    2.08    5.79
 -14  -2  13   -0.93    5.79
 -14   2  14   -0.16    6.25
 -14  -2  14    4.84    7.07
 -14   2  15    0.46    5.53
 -14  -2  15   -1.95    6.57
 -14   2  16   -1.35    5.81
 -14  -2  16    2.71    6.96
 -14   2  17    3.99    6.97
 -14  -2  17    1.18    6.36
 -14   2  18   13.96    7.71
 -14  -2  18    4.86    6.16
 -14   2  19   -1.05    5.28
 -14  -2  19    9.15    7.50
 -14   2  20    0.70    6.17
  14  -2 -20   -3.02    7.81
 -14  -2  20   -1.65    6.50
 -14   2  21    1.78    7.45
  14  -2 -21    4.36    7.76
 -14  -2  21    1.46    6.40
 -14   2  22    0.56    6.06
  14  -2 -22   13.73    9.15
 -14  -2  22    4.94    5.88
 -14  -2  23    1.43    6.51
 -14  -2  24   18.27    8.21
 -14  -2  25    1.46    6.05
 -14  -2  26    2.45    5.58
 -14   3   1   -0.11    5.58
  14  -3  -1    5.49   11.09
 -14  -3   1   -3.18    7.76
 -14   3   2    1.61    5.81
  14  -3  -2   -6.70   11.96
 -14  -3   2   -2.60    8.42
 -14   3   3    2.21    6.75
 -14  -3   3    3.27    7.68
 -14   3   4    9.70    6.50
 -14  -3   4    5.48    7.68
 -14   3   5    0.59    5.43
 -14  -3   5    3.57    6.17
 -14   3   6   20.67    8.77
 -14  -3   6   44.56   10.79
 -14   3   7    3.18    6.40
 -14  -3   7    0.94    6.88
 -14   3   8    3.63    6.04
 -14  -3   8   -1.95    7.11
 -14   3   9   -0.51    5.96
 -14  -3   9   -2.81    6.61
 -14   3  10   11.34    7.15
 -14  -3  10    0.81    6.89
 -14   3  11   18.23    7.67
 -14  -3  11    5.55    8.31
 -14   3  12    6.04    7.97
 -14  -3  12    0.29    6.64
 -14   3  13   -0.45    6.15
 -14  -3  13   -3.68    7.43
 -14   3  14   -1.86    6.08
 -14  -3  14   -1.46    6.91
 -14   3  15    3.63    6.58
 -14  -3  15   -1.47    6.83
 -14   3  16   11.11    7.79
 -14  -3  16    9.08    7.62
 -14   3  17   -1.26    5.90
  14  -3 -17   -1.90    6.62
 -14  -3  17    1.52    5.96
 -14   3  18   -3.34    6.31
  14  -3 -18   -0.05    7.41
 -14  -3  18   -1.00    5.97
 -14   3  19   -4.63    8.50
  14  -3 -19   -2.32    7.09
 -14  -3  19    1.00    6.61
 -14   3  20   12.86    7.40
  14  -3 -20   20.58    9.16
 -14  -3  20    0.85    5.84
  14  -3 -21   -0.00    6.87
 -14  -3  21   -4.51    6.28
 -14  -3  22   10.76    6.55
 -14  -3  23    6.54    6.99
 -14  -3  24    1.44    6.05
 -14  -3  25   -2.15    6.01
 -14   4   1    5.59    6.81
  14  -4  -1    1.92   10.75
 -14  -4   1    1.60    9.06
 -14   4   2    1.51    5.80
  14  -4  -2   -2.41   12.39
 -14  -4   2    1.32    5.63
 -14   4   3   -1.20    5.70
  14  -4  -3    7.46   11.96
 -14  -4   3    3.84    6.94
 -14   4   4    3.05    6.02
 -14  -4   4   -1.27    9.35
 -14   4   5    5.14    6.02
 -14  -4   5    0.90    6.97
 -14   4   6    1.21    6.09
 -14  -4   6   -6.64    7.91
 -14   4   7    1.43    4.74
 -14  -4   7   -0.77    7.21
 -14   4   8    5.38    6.59
 -14  -4   8   14.85    8.35
 -14   4   9   -2.00    4.88
 -14  -4   9   -3.98    7.13
 -14   4  10   10.32    6.99
 -14  -4  10    5.49    7.01
 -14   4  11    1.39    6.79
 -14  -4  11    0.54    6.52
 -14   4  12    8.39    7.16
 -14  -4  12    5.10    7.14
 -14   4  13    9.36    7.48
 -14  -4  13   18.61    7.91
 -14   4  14    3.11    5.90
 -14  -4  14    6.76    7.80
 -14   4  15   -2.01    5.60
  14  -4 -15   -0.16    7.53
 -14  -4  15   -3.41    6.26
 -14   4  16   -0.00    5.71
  14  -4 -16    4.53    8.95
 -14  -4  16   13.21    6.87
 -14   4  17   -1.39    6.87
  14  -4 -17    1.56    8.85
 -14  -4  17    2.84    6.02
  14  -4 -18    8.38    9.04
 -14  -4  18    2.59    6.50
 -14  -4  19    4.09    6.09
 -14  -4  20    2.21    5.36
 -14  -4  21    5.26    6.34
 -14  -4  22    1.16    5.89
 -14  -4  23    8.83    6.09
 -14   5   1   26.11    7.98
  14  -5  -1    4.40   10.79
 -14  -5   1   11.13    9.10
 -14   5   2   -5.15    6.91
  14  -5  -2   -9.07   12.95
 -14  -5   2   -0.01    7.07
 -14   5   3   -7.08    7.00
  14  -5  -3   -3.18   10.46
 -14  -5   3    1.04    8.91
 -14   5   4    2.28    5.70
 -14  -5   4   -3.94    8.30
 -14   5   5   15.95    7.90
 -14  -5   5   29.24   10.78
 -14   5   6    3.61    6.51
 -14  -5   6   -1.28    8.13
 -14   5   7   -2.46    5.91
 -14  -5   7    5.98    8.29
 -14   5   8    7.57    6.38
 -14  -5   8    2.60    8.48
 -14   5   9    6.27    7.08
 -14  -5   9    1.99    7.37
 -14   5  10   18.95    8.29
 -14  -5  10   19.96   10.32
 -14   5  11    0.52    4.84
 -14  -5  11   -3.84    7.41
 -14   5  12    6.99    8.18
  14  -5 -12   12.18    8.63
 -14  -5  12   -0.77    7.30
 -14   5  13   -0.79    5.95
  14  -5 -13    4.21    7.80
 -14  -5  13    0.93    6.63
 -14   5  14    0.18    6.72
  14  -5 -14   13.44    8.69
 -14  -5  14   -2.38    6.16
 -14   5  15    3.31    6.50
  14  -5 -15   -2.55    7.67
 -14  -5  15   -1.80    6.13
  14  -5 -16    0.00    8.58
 -14  -5  16   18.68    7.74
 -14  -5  17    0.95    6.00
 -14  -5  18   -4.41    7.02
 -14  -5  19   -2.14    6.43
 -14  -5  20    3.02    7.51
 -14  -5  21   -2.30    6.49
 -14  -5  22    1.50    6.67
 -14   6   1   13.24    7.85
  14  -6  -1   14.64   11.98
 -14  -6   1   -2.37    9.36
 -14   6   2    1.42    6.61
  14  -6  -2    8.96   12.20
 -14  -6   2    2.82    7.11
 -14   6   3    1.17    5.69
  14  -6  -3   -6.02   10.72
 -14  -6   3    3.36    7.90
 -14   6   4    4.90    7.13
  14  -6  -4   -7.89   11.46
 -14  -6   4   19.85   11.05
 -14   6   5   -1.21    5.89
 -14  -6   5   -3.89    8.76
 -14   6   6   13.91    7.91
 -14  -6   6   11.64    8.38
 -14   6   7    6.98    7.58
 -14  -6   7    9.47    8.36
 -14   6   8    0.91    6.07
 -14  -6   8    6.76    7.59
 -14   6   9   14.35    7.74
  14  -6  -9   -0.14    8.81
 -14  -6   9   -7.28    9.07
 -14   6  10    1.77    6.85
  14  -6 -10    3.31    8.05
 -14  -6  10   -2.98    8.61
 -14   6  11    6.14    7.08
  14  -6 -11   -0.94    7.85
 -14  -6  11    2.27    6.91
 -14   6  12    4.81    6.26
  14  -6 -12    3.07    6.95
 -14  -6  12   11.85    8.49
  14  -6 -13    8.70    8.37
 -14  -6  13   -4.22    7.60
  14  -6 -14    1.36    8.82
 -14  -6  14    1.54    6.54
 -14  -6  15   -2.48    6.85
 -14  -6  16   -1.77    6.34
 -14  -6  17   -2.75    7.36
 -14  -6  18    3.47    6.57
 -14  -6  19    0.54    6.89
 -14  -6  20    0.00    6.09
 -14   7   1    1.44    6.82
  14  -7  -1   -3.85   11.31
 -14  -7   1   11.67    9.23
 -14   7   2    2.86    6.18
  14  -7  -2   -3.48   11.16
 -14  -7   2   -4.59    6.44
 -14   7   3    1.45    5.44
  14  -7  -3   -4.33   10.84
 -14  -7   3   -0.20    7.99
 -14   7   4    0.81    7.09
  14  -7  -4   -0.51   11.11
 -14  -7   4    1.59    7.50
 -14   7   5    3.54    6.24
  14  -7  -5   11.52    8.91
 -14  -7   5   19.93   10.27
 -14   7   6   -3.46    6.85
  14  -7  -6    3.91    8.77
 -14  -7   6    7.57    9.20
 -14   7   7   -4.32    7.85
  14  -7  -7    1.95    7.50
 -14  -7   7    3.29    7.74
 -14   7   8   -1.75    6.36
  14  -7  -8   -2.11    7.65
 -14  -7   8   -5.83    8.67
  14  -7  -9    5.54    6.36
 -14  -7   9   -0.86    8.33
  14  -7 -10   -3.70    6.85
 -14  -7  10   17.97    9.52
  14  -7 -11    7.72    7.28
 -14  -7  11   11.32    9.39
 -14  -7  12   -5.25    7.19
 -14  -7  13    8.96    7.45
 -14  -7  14   -5.26    7.73
 -14  -7  15   12.61    8.38
 -14  -7  16    1.59    6.71
 -14  -7  17   -0.04    6.17
 -14  -7  18    2.19    7.01
 -14   8   1    6.29    7.38
  14  -8  -1    0.95    8.09
  14  -8  -1   23.27   12.94
 -14  -8   1   -0.48    8.17
 -14   8   2   -0.20    5.76
  14  -8  -2   -2.50    7.26
  14  -8  -2    8.50   12.96
 -14  -8   2    0.63    7.11
 -14   8   3    1.83    4.92
  14  -8  -3   12.05    8.39
  14  -8  -3   -6.04   11.65
 -14  -8   3    0.89    9.86
 -14   8   4    1.52    6.54
  14  -8  -4   -5.66    8.82
  14  -8  -4   -1.88   11.09
 -14  -8   4    4.14    8.41
  14  -8  -5   -5.93    9.51
  14  -8  -5   -0.19   10.16
 -14  -8   5   -0.06    9.17
  14  -8  -6   -1.04    6.46
 -14  -8   6    5.21    8.42
  14  -8  -7    4.30    7.17
 -14  -8   7   19.10    9.69
 -14  -8   8    0.40    7.88
 -14  -8   9    2.83    7.85
 -14  -8  10   -1.53    7.70
 -14  -8  11    2.40    7.78
 -14  -8  12   -6.55    9.05
 -14  -8  13    9.23    8.68
 -14  -8  14   -4.64    8.17
 -14  -8  15   -3.90    7.06
 -14  -8  16    1.07    7.12
 -14  -8  17    0.80    6.80
  14  -9  -1    6.00    7.84
  14  -9  -1   -4.32   10.86
  14  -9  -2    2.81    7.92
  14  -9  -2   16.97   12.00
  14  -9  -3   -0.44    7.09
  14  -9  -3    3.88    9.73
 -14  -9   3   -2.88    7.89
  14  -9  -4   -0.69    6.35
  14  -9  -4   -5.10   12.07
 -14  -9   4   -2.44    9.36
  14  -9  -5    0.71    9.82
 -14  -9   5   -2.32    7.91
 -14  -9   6    5.24    8.18
 -14  -9   7    9.16    9.21
 -14  -9   8   -4.56    8.56
 -14  -9   9    2.19    7.96
 -14  -9  10   -4.80    8.80
 -14  -9  11    7.69    9.51
 -14  -9  12   -1.57    8.05
 -14  -9  13   -7.11    9.30
 -14  -9  14   -0.23    6.80
 -14  -9  15   12.71    9.55
  14 -10  -1   -0.00   12.17
  14 -10  -2    8.07    9.75
  14 -10  -3   12.11   11.61
  14 -10  -4   -3.77    8.96
  14 -10  -5    8.05   12.50
 -14 -10  11    4.26    9.69
 -14 -10  12    0.34    8.02
 -14 -10  13   16.85    9.91
  14 -11  -4   -5.38   10.96
 -13   0   1   29.85   10.40
  13   0  -1   33.42   14.67
 -13   0   2   -0.61    6.89
 -13   0   3    6.39    7.37
 -13   0   4   -0.31    6.18
 -13   0   5    2.00    5.21
 -13   0   6   -1.50    6.32
 -13   0   7    9.25    7.77
 -13   0   8    4.82    6.25
 -13   0   9   -0.91    5.54
 -13   0  10    0.27    5.61
 -13   0  11   21.69    8.45
 -13   0  12    0.14    5.48
 -13   0  13   27.72    9.15
 -13   0  14   -0.65    5.71
 -13   0  15   -6.06    6.48
 -13   0  16    0.63    5.00
 -13   0  17    5.89    6.46
 -13   0  18   -1.66    5.70
 -13   0  19    3.10    5.94
 -13   0  20    1.41    5.96
 -13   0  21    4.81    5.97
 -13   0  22    6.66    6.43
 -13   0  23   12.83    7.79
  13   0 -23   17.77   10.03
 -13   0  24   -3.90    6.63
  13   0 -24    0.66    6.94
 -13   0  25    2.50    6.64
  13   0 -25    0.24    7.23
  13   0 -26   -0.01    6.61
  13   0 -27    6.14    6.48
  13   0 -28   -1.11    5.59
 -13   1   1    5.30    6.47
  13  -1  -1    0.28   11.26
 -13  -1   1    3.15    7.85
 -13   1   2   -1.18    6.32
  13  -1  -2   -7.03   13.74
 -13  -1   2    7.61    8.43
 -13   1   3    4.16    7.42
 -13  -1   3    3.78    7.19
 -13   1   4   -0.82    5.88
 -13  -1   4    5.10    6.34
 -13   1   5   68.14   13.84
 -13  -1   5   39.20   12.61
 -13   1   6    1.53    6.26
 -13  -1   6    5.11    6.80
 -13   1   7   -4.06    6.46
 -13  -1   7   -3.24    6.78
 -13   1   8    0.50    5.99
 -13  -1   8   -4.74    6.58
 -13   1   9   31.89    9.24
 -13  -1   9    5.01    6.38
 -13   1  10    5.13    5.83
 -13  -1  10    2.93    6.86
 -13   1  11   10.54    7.30
 -13  -1  11    1.82    5.87
 -13   1  12    0.21    5.43
 -13  -1  12    6.12    5.64
 -13   1  13    9.87    5.87
 -13  -1  13   -2.27    6.02
 -13   1  14   -0.43    5.95
 -13  -1  14    2.25    5.60
 -13   1  15   16.31    8.38
 -13  -1  15   55.58   11.54
 -13   1  16    4.59    5.52
 -13  -1  16   -1.97    6.19
 -13   1  17    1.93    5.70
 -13  -1  17    3.08    6.18
 -13   1  18   -3.63    6.23
 -13  -1  18   -1.02    5.53
 -13   1  19    6.48    6.02
 -13  -1  19   -0.26    5.30
 -13   1  20    6.50    6.75
 -13  -1  20    2.66    5.32
 -13   1  21    5.02    6.00
  13  -1 -21    7.79    7.79
 -13  -1  21    8.57    6.83
 -13   1  22   -1.59    6.38
  13  -1 -22    0.28    7.65
 -13  -1  22    2.04    5.56
 -13   1  23   -2.67    6.89
  13  -1 -23    1.93    7.51
 -13  -1  23    3.97    6.17
  13  -1 -24    2.32    6.19
 -13  -1  24   -0.53    5.24
  13  -1 -25    4.18    7.30
  13   1 -25    8.77    8.45
 -13  -1  25    9.63    7.08
  13  -1 -26    1.43    6.61
  13   1 -26    1.05    8.05
 -13  -1  26   -2.27    6.12
  13  -1 -27   -0.80    7.23
  13   1 -27    0.31    6.87
  13  -1 -28   -0.46    7.32
  13  -1 -29    2.41    6.94
  13  -1 -30    3.95    6.47
 -13   2   1   36.73   10.33
  13  -2  -1   26.00   14.65
 -13  -2   1   38.56   11.66
 -13   2   2   -5.98    6.96
  13  -2  -2   -2.46    9.84
 -13  -2   2   -2.96    7.81
 -13   2   3   11.65    7.27
  13  -2  -3    8.34   11.32
 -13  -2   3    0.61    6.69
 -13   2   4    5.29    6.40
  13  -2  -4    0.96   10.40
 -13  -2   4    8.27    7.40
 -13   2   5   12.08    5.89
 -13  -2   5   -1.75    6.87
 -13   2   6    6.05    5.38
 -13  -2   6   -0.25    5.67
 -13   2   7   34.35    9.95
 -13  -2   7   28.22   10.45
 -13   2   8    9.71    6.41
 -13  -2   8    4.89    7.06
 -13   2   9   14.52    7.14
 -13  -2   9    5.77    6.83
 -13   2  10    0.81    4.65
 -13  -2  10   -3.55    6.59
 -13   2  11   31.78   10.23
 -13  -2  11   22.83    9.42
 -13   2  12    0.77    5.88
 -13  -2  12   -3.22    6.27
 -13   2  13   14.15    8.24
 -13  -2  13    6.77    6.78
 -13   2  14    1.80    5.87
 -13  -2  14    2.29    6.72
 -13   2  15   -2.19    5.42
 -13  -2  15   16.64    7.27
 -13   2  16    0.61    5.93
 -13  -2  16   -1.06    5.93
 -13   2  17    1.65    6.07
 -13  -2  17    9.91    7.10
 -13   2  18    7.77    7.74
 -13  -2  18   -3.43    5.66
 -13   2  19    4.87    6.52
  13  -2 -19    1.80    7.73
 -13  -2  19    8.98    7.49
 -13   2  20   -4.02    7.32
  13  -2 -20   -3.51    6.87
 -13  -2  20   -2.26    6.08
 -13   2  21    3.85    6.53
  13  -2 -21    4.66    8.27
 -13  -2  21    2.92    6.00
  13  -2 -22    5.10    8.00
 -13  -2  22    4.79    6.00
  13  -2 -23   23.57   10.95
 -13  -2  23   24.19    8.92
  13  -2 -24   -0.21    7.65
 -13  -2  24   -4.46    5.98
  13  -2 -25   -0.89    7.17
 -13  -2  25    0.74    5.49
  13  -2 -26    8.33    7.38
 -13  -2  26    4.87    6.43
  13  -2 -27   -2.43    7.33
  13  -2 -28    0.48    7.08
  13  -2 -29    3.86    7.14
 -13   3   1    2.62    5.60
  13  -3  -1    2.05   10.00
 -13  -3   1   -4.70    7.05
 -13   3   2   -2.74    6.10
  13  -3  -2    0.36   10.33
 -13  -3   2   -0.44    7.01
 -13   3   3    6.05    5.96
  13  -3  -3    5.61   11.40
 -13  -3   3   -0.02    6.65
 -13   3   4    1.78    6.41
  13  -3  -4   20.41   12.09
 -13  -3   4   -1.11    7.73
 -13   3   5   11.27    7.44
  13  -3  -5   36.43   13.80
 -13  -3   5    9.78    7.90
 -13   3   6    1.00    5.31
 -13  -3   6    2.57    6.67
 -13   3   7   -0.51    5.53
 -13  -3   7   -1.62    6.10
 -13   3   8    1.98    5.54
 -13  -3   8   -1.66    7.06
 -13   3   9   19.37    7.50
 -13  -3   9    9.48    8.09
 -13   3  10   12.78    6.72
 -13  -3  10    3.29    6.66
 -13   3  11   24.66    8.92
 -13  -3  11   19.48    8.85
 -13   3  12    2.72    5.39
 -13  -3  12   -2.64    5.97
 -13   3  13    1.53    5.17
 -13  -3  13    3.93    6.19
 -13   3  14    1.09    6.59
 -13  -3  14   -0.04    5.85
 -13   3  15   14.47    7.58
 -13  -3  15   14.06    8.91
 -13   3  16   14.62    8.18
 -13  -3  16    2.03    5.21
 -13   3  17   -1.71    5.05
  13  -3 -17    6.66    7.25
 -13  -3  17   -1.65    5.68
 -13   3  18    7.46    6.78
  13  -3 -18    0.92    7.65
 -13  -3  18   -0.13    5.75
 -13   3  19    7.62    7.68
  13  -3 -19   10.37    7.86
 -13  -3  19   12.69    7.67
  13  -3 -20   13.53    9.07
 -13  -3  20    9.24    6.94
  13  -3 -21   -0.71    7.60
 -13  -3  21    4.59    5.79
  13  -3 -22   -0.23    7.72
 -13  -3  22   -0.73    5.54
  13  -3 -23    2.39    5.80
 -13  -3  23    7.07    6.43
  13  -3 -24    2.41    7.85
 -13  -3  24   -0.00    5.16
  13  -3 -25    2.45    7.26
 -13  -3  25   15.95    7.71
 -13   3  26   -2.99    7.26
  13  -3 -26    0.08    8.06
 -13   3  27    4.01    7.66
  13  -3 -27    1.66    6.49
 -13   3  28    3.48    7.01
 -13   4   1   27.71    8.80
  13  -4  -1   -0.13   10.10
 -13  -4   1   22.98   10.27
 -13   4   2    8.96    6.61
  13  -4  -2    0.00   11.02
 -13  -4   2   12.42    9.85
 -13   4   3    5.89    6.54
  13  -4  -3    9.99   10.71
 -13  -4   3    6.62    8.38
 -13   4   4    2.79    5.87
  13  -4  -4    8.82   11.10
 -13  -4   4    4.60    7.55
 -13   4   5    3.96    5.54
  13  -4  -5   -1.04   11.25
 -13  -4   5   -0.24    9.08
 -13   4   6    5.67    6.38
 -13  -4   6    3.26    7.93
 -13   4   7   15.77    7.11
 -13  -4   7    4.78    6.84
 -13   4   8   -0.80    6.11
 -13  -4   8    7.53    6.71
 -13   4   9    1.79    5.53
 -13  -4   9   -1.49    6.70
 -13   4  10   -0.44    6.16
 -13  -4  10   -1.66    6.50
 -13   4  11   11.57    7.98
 -13  -4  11   24.74    8.91
 -13   4  12   14.50    7.82
 -13  -4  12   15.40    8.16
 -13   4  13   14.20    8.62
 -13  -4  13    9.62    7.74
 -13   4  14   -2.35    6.16
 -13  -4  14    0.24    6.09
 -13   4  15   -2.20    6.38
  13  -4 -15   -5.85    7.90
 -13  -4  15   -5.33    6.99
 -13   4  16    0.65    6.08
  13  -4 -16   12.68    8.63
 -13  -4  16   11.78    7.53
 -13   4  17    6.77    8.49
  13  -4 -17   13.93    8.08
 -13  -4  17    3.25    6.32
  13  -4 -18   -1.96    6.90
 -13  -4  18    2.51    6.66
  13  -4 -19   -1.24    7.14
 -13  -4  19   -2.32    6.52
  13  -4 -20   -4.38    7.52
 -13  -4  20    2.17    5.70
  13  -4 -21    5.24    6.80
 -13  -4  21    5.68    5.90
 -13   4  22   19.81   10.46
  13  -4 -22    7.90    7.13
 -13  -4  22    3.70    5.84
 -13   4  23    5.58    8.28
  13  -4 -23   10.97    7.62
 -13  -4  23   -4.92    6.95
 -13   4  24   -1.60    6.77
  13  -4 -24    6.50    8.16
 -13   4  25    2.20    7.20
  13  -4 -25    3.10    7.87
 -13   4  26   -4.53    8.73
 -13   4  27   -2.38    5.70
 -13   4  28   -1.58    7.60
 -13   5   1    3.63    5.90
  13  -5  -1   -2.79   11.76
 -13  -5   1    6.28    8.01
 -13   5   2    4.46    5.79
  13  -5  -2   -2.21    9.76
 -13  -5   2   -6.14    8.31
 -13   5   3    3.64    6.76
  13  -5  -3    6.00   10.63
 -13  -5   3    0.44    5.90
 -13   5   4    1.24    6.54
  13  -5  -4    8.65   10.00
 -13  -5   4    6.14    8.40
 -13   5   5    6.94    5.40
  13  -5  -5   16.70   11.80
 -13  -5   5   15.58    9.10
 -13   5   6    1.48    5.94
  13  -5  -6    6.12   12.32
 -13  -5   6    2.21    7.52
 -13   5   7   -0.27    4.36
 -13  -5   7   -4.49    8.17
 -13   5   8    2.49    6.27
 -13  -5   8    4.26    7.26
 -13   5   9    3.69    4.79
 -13  -5   9    8.04    7.33
 -13   5  10    9.09    7.07
 -13  -5  10   17.13    9.39
 -13   5  11   12.92    6.63
 -13  -5  11    0.29    6.09
 -13   5  12    2.60    6.08
  13  -5 -12    1.30    6.91
 -13  -5  12    1.45    5.78
 -13   5  13    2.04    5.09
  13  -5 -13   -2.87    7.38
 -13  -5  13    2.21    6.74
 -13   5  14    4.84    6.77
  13  -5 -14    5.70    8.17
 -13  -5  14    9.49    7.43
  13  -5 -15   21.47    9.81
 -13  -5  15   19.41    8.23
  13  -5 -16    7.16    8.41
 -13  -5  16    1.04    6.56
  13  -5 -17    6.75    7.08
 -13  -5  17   -5.14    7.59
  13  -5 -18   -5.30    7.71
 -13  -5  18   -1.91    6.04
  13  -5 -19    0.24    6.96
 -13  -5  19   -0.26    5.56
  13  -5 -20   14.96    8.37
 -13  -5  20    1.66    7.02
  13  -5 -21   -0.25    7.50
 -13  -5  21   -1.23    6.17
  13  -5 -22    4.26    7.81
 -13  -5  22   -3.42    5.10
  13  -5 -23   -3.25    6.52
 -13   5  26   -2.40    8.35
 -13   5  27   -0.54    7.74
 -13   5  28   -0.88    8.09
 -13   6   1    1.33    6.04
  13  -6  -1    2.93   10.69
 -13  -6   1    0.54    7.42
 -13   6   2    2.26    5.98
  13  -6  -2    9.07   11.17
 -13  -6   2    7.25    8.81
 -13   6   3   10.51    6.81
  13  -6  -3   -3.54   10.24
 -13  -6   3   -2.24    7.57
 -13   6   4    0.64    7.39
  13  -6  -4   -2.04   10.58
 -13  -6   4    3.55    8.21
 -13   6   5    2.90    5.99
  13  -6  -5    5.25   12.01
 -13  -6   5    1.46    7.32
 -13   6   6    1.85    6.12
  13  -6  -6    5.17   10.04
 -13  -6   6    9.63    9.07
 -13   6   7   -0.04    5.35
  13  -6  -7   -0.41   11.31
 -13  -6   7   10.63    8.44
 -13   6   8    8.45    5.95
  13  -6  -8    3.63    7.49
 -13  -6   8    2.03    8.07
 -13   6   9    4.60    6.62
  13  -6  -9   -2.21    6.75
 -13  -6   9   -4.19    8.80
 -13   6  10   16.89    8.00
  13  -6 -10    6.94    7.51
 -13  -6  10    3.21    8.34
 -13   6  11   -0.25    7.78
  13  -6 -11    4.20    6.89
 -13  -6  11    8.65    7.59
  13  -6 -12    8.90    8.60
 -13  -6  12    1.21    7.18
  13  -6 -13   10.76    7.03
 -13  -6  13   10.93    8.61
  13  -6 -14    0.92    7.43
 -13  -6  14    4.77    6.82
  13  -6 -15   -1.08    7.69
 -13  -6  15   10.91    7.41
  13  -6 -16   12.82    9.12
 -13  -6  16    2.23    7.05
  13  -6 -17   -4.37    6.90
 -13  -6  17    1.14    7.37
  13  -6 -18    3.33    6.86
 -13  -6  18   -0.74    6.68
  13  -6 -19   -1.36    5.59
 -13  -6  19   17.04    7.87
  13  -6 -20    0.06    6.80
 -13  -6  20    4.41    6.26
 -13   7   1   11.92    7.36
  13  -7  -1    0.13    9.63
 -13  -7   1    2.61    7.01
 -13   7   2   -0.03    5.93
  13  -7  -2   -4.49    9.14
 -13  -7   2    5.81    7.87
 -13   7   3    3.30    6.04
  13  -7  -3   -0.97    9.81
 -13  -7   3   -2.26    7.28
 -13   7   4   21.98    9.08
  13  -7  -4   18.01   10.54
  13  -7  -4   20.32   13.79
 -13  -7   4   43.90   12.50
 -13   7   5   18.86    7.34
  13  -7  -5   -1.51    7.58
  13  -7  -5    7.32    9.96
 -13  -7   5    0.71    8.34
 -13   7   6    4.65    6.88
  13  -7  -6    1.02    7.12
  13  -7  -6    5.08   10.13
 -13  -7   6    4.27    8.90
 -13   7   7   -0.20    6.99
  13  -7  -7   -5.07    8.17
  13  -7  -7    1.24    9.72
 -13  -7   7    1.61    8.80
  13  -7  -8    4.68    8.13
 -13  -7   8    5.67    8.21
  13  -7  -9    9.50    8.32
 -13  -7   9    3.28    8.61
  13  -7 -10    0.80    8.53
 -13  -7  10    9.19    8.29
  13  -7 -11    3.65    6.32
 -13  -7  11    6.51    8.23
  13  -7 -12   -4.74    7.25
 -13  -7  12    3.00    8.52
  13  -7 -13   -3.92    7.54
 -13  -7  13    8.12    7.07
  13  -7 -14    2.87    6.14
 -13  -7  14    0.46    7.14
  13  -7 -15   -5.45    8.22
 -13  -7  15    6.08    7.65
  13  -7 -16   -1.87    5.45
 -13  -7  16   -3.86    8.02
  13  -7 -17   -1.87    7.35
 -13  -7  17    5.37    6.77
  13  -7 -18   -5.98    7.19
 -13  -7  18   -4.34    6.92
 -13  -7  19   10.65    7.57
 -13   8   1   -0.51    5.80
  13  -8  -1   -0.63    7.39
  13  -8  -1   -2.00   11.51
 -13  -8   1    2.86    7.98
 -13   8   2    8.37    7.96
  13  -8  -2   16.06    8.50
  13  -8  -2   12.18   12.20
 -13  -8   2    9.22    9.22
 -13   8   3   -4.79    6.72
  13  -8  -3    0.22    7.31
  13  -8  -3   -3.50   10.84
 -13  -8   3    5.89    8.38
  13  -8  -4    4.10    8.03
  13  -8  -4    1.90   10.54
 -13  -8   4   -4.83   10.23
  13  -8  -5    1.76    7.39
  13  -8  -5    6.66   11.33
 -13  -8   5    8.78    9.04
  13  -8  -6   14.49    8.25
  13  -8  -6    2.00   10.69
 -13  -8   6   10.56    8.18
  13  -8  -7    6.49    7.91
  13  -8  -7    7.01   11.19
 -13  -8   7   -1.80    7.65
  13  -8  -8   13.44    9.40
 -13  -8   8   16.20    8.44
  13  -8  -9    3.15    7.55
 -13  -8   9    3.17    7.87
  13  -8 -10    3.06    7.29
 -13  -8  10   -4.87    8.58
  13  -8 -11   -4.52    8.18
 -13  -8  11    2.66    8.24
  13  -8 -12    1.02    5.93
 -13  -8  12   17.56    8.80
  13  -8 -13   -1.34    7.04
 -13  -8  13    4.91    7.30
  13  -8 -14    5.99    7.70
 -13  -8  14    2.43    7.83
  13  -8 -15   -1.45    6.07
 -13  -8  15    3.84    8.11
 -13  -8  16   16.07    9.37
 -13  -8  17    3.51    6.38
  13  -9  -1   -3.43    7.76
  13  -9  -1   -3.32   10.75
 -13  -9   1   -4.81    8.20
  13  -9  -2    8.68    8.07
  13  -9  -2    2.13   11.44
 -13  -9   2    1.31    6.69
  13  -9  -3   -3.04    7.92
  13  -9  -3    3.91   11.76
 -13  -9   3    6.28    8.25
  13  -9  -4   12.83    8.74
  13  -9  -4   12.10   11.62
 -13  -9   4    1.97    8.52
  13  -9  -5   -2.82    7.50
  13  -9  -5    7.34   11.71
 -13  -9   5   -4.45    8.34
  13  -9  -6    7.30    7.85
  13  -9  -6   -2.95    9.62
 -13  -9   6    9.11    9.35
  13  -9  -7    6.13    7.11
  13  -9  -7   -1.34    9.51
 -13  -9   7    2.07    7.10
  13  -9  -8    5.46    6.85
 -13  -9   8   10.27    8.71
  13  -9  -9   -0.78    6.32
 -13  -9   9   -5.90    8.92
  13  -9 -10    3.93    6.58
 -13  -9  10    2.54    8.17
  13  -9 -11    0.20    7.98
 -13  -9  11   -1.21    8.42
  13  -9 -12    0.22    6.72
 -13  -9  12    0.78    6.67
 -13  -9  13   -3.53    8.96
 -13  -9  14    5.83    8.09
 -13  -9  15    1.89    7.31
  13 -10  -1   -5.93    6.96
  13 -10  -1   -5.04    9.12
 -13 -10   1   -0.42    8.03
  13 -10  -2    8.13    8.01
  13 -10  -2   -0.65    9.85
 -13 -10   2   -6.88    8.62
  13 -10  -3   -2.38    6.69
  13 -10  -3   -5.95   11.46
 -13 -10   3   -0.88    7.91
  13 -10  -4   -0.00    6.09
  13 -10  -4   -1.06    9.56
 -13 -10   4   -2.32    9.17
  13 -10  -5   -2.87    6.26
  13 -10  -5   -6.04   10.64
 -13 -10   5   10.43    8.97
  13 -10  -6    4.19    7.50
  13 -10  -6    3.57   10.64
 -13 -10   6    1.20    8.06
  13 -10  -7    2.81    8.20
 -13 -10   7   -5.11    7.46
  13 -10  -8   12.22    7.24
 -13 -10   8    4.73    8.56
  13 -10  -9   -1.21    5.60
 -13 -10   9   -2.94    8.26
 -13 -10  10   -0.79    7.80
 -13 -10  11   -1.53    7.55
 -13 -10  12   16.37    9.80
 -13 -10  13   -1.83    6.50
 -13 -10  14   14.47    9.23
  13 -11  -1    0.09    7.49
  13 -11  -1   -0.29    9.70
 -13 -11   1   -4.38    9.50
  13 -11  -2   -4.39    6.58
  13 -11  -2   15.74   11.87
 -13 -11   2    1.39    7.23
  13 -11  -3    5.81    6.46
  13 -11  -3   -1.69   10.37
 -13 -11   3    0.20    6.64
  13 -11  -4    0.02    7.39
 -13 -11   4   -0.04    7.87
  13 -11  -5    0.30    6.54
 -13 -11   5   -1.58    8.73
 -13 -11   6    7.56    8.66
 -13 -11   7   -8.49   10.73
 -13 -11   8   -0.29    7.86
 -13 -11   9   -5.66    8.11
 -13 -11  10   14.50    9.94
 -13 -11  11    2.16    8.94
 -13 -11  12    0.31    8.44
  13 -12  -1   -1.03    6.75
 -13 -12   7    4.40    8.27
 -13 -12   8   10.34    8.99
 -13 -12   9    7.94    9.53
 -13 -12  10   -0.59    9.61
 -12   0   1    2.88    6.12
  12   0  -1    9.87   11.83
 -12   0   2    2.10    6.51
 -12   0   3   -2.64    6.02
 -12   0   4    0.32    6.24
 -12   0   5    2.80    6.39
 -12   0   6   73.21   15.48
 -12   0   7    0.91    5.47
 -12   0   8    7.79    6.09
 -12   0   9   -4.44    6.21
 -12   0  10   42.36   11.27
 -12   0  11   11.47    6.87
 -12   0  12   21.11    7.99
 -12   0  13    1.83    5.47
 -12   0  14    2.94    5.19
 -12   0  15    5.94    7.16
 -12   0  16    9.34    6.72
 -12   0  17    4.38    5.94
 -12   0  18    3.02    5.52
 -12   0  19   -1.58    5.79
 -12   0  20   16.11    7.14
 -12   0  21    2.28    6.29
 -12   0  22   11.36    6.47
 -12   0  23   -2.60    5.53
  12   0 -23    0.27    7.62
 -12   0  24    2.08    5.53
  12   0 -24   -0.32    6.02
  12   0 -25   -1.38    5.07
  12   0 -26    4.62    7.26
  12   0 -27    0.01    6.39
  12   0 -28    5.23    6.93
  12   0 -29   -2.93    5.51
 -12   1   1   -4.02    7.83
  12  -1  -1   -0.14    9.81
 -12  -1   1   -1.18    6.38
 -12   1   2   42.82   11.19
  12  -1  -2    5.43   13.23
 -12  -1   2   52.58   11.91
 -12   1   3    4.59    5.97
 -12  -1   3    3.97    6.97
 -12   1   4   65.25   14.59
 -12  -1   4   53.57   13.67
 -12   1   5    9.91    6.74
 -12  -1   5   -4.34    6.94
 -12   1   6    7.62    7.04
 -12  -1   6   -2.86    6.91
 -12   1   7    5.61    5.81
 -12  -1   7    5.33    6.13
 -12   1   8   56.65   13.92
 -12  -1   8   84.64   15.69
 -12   1   9    4.57    6.45
 -12  -1   9   -4.87    6.97
 -12   1  10   14.68    6.84
 -12  -1  10   11.54    6.27
 -12   1  11    8.51    5.61
 -12  -1  11    1.32    5.76
 -12   1  12    3.80    6.04
 -12  -1  12   20.88    7.31
 -12   1  13   -3.52    5.84
 -12  -1  13    2.49    6.27
 -12   1  14   54.30   12.52
 -12  -1  14   48.46   12.63
 -12   1  15    2.31    4.97
 -12  -1  15    2.09    5.41
 -12   1  16    0.14    5.44
 -12  -1  16    1.84    6.03
 -12   1  17   -0.47    5.26
 -12  -1  17   -2.19    5.13
 -12   1  18   26.54    8.35
 -12  -1  18   13.30    7.06
 -12   1  19   -0.19    5.48
 -12  -1  19   -1.51    5.39
 -12   1  20    3.85    6.99
 -12  -1  20   15.39    7.42
 -12   1  21    2.77    6.29
  12  -1 -21    5.23    7.64
 -12  -1  21   -0.10    5.17
 -12   1  22    1.52    5.67
  12  -1 -22   -7.24    8.15
 -12  -1  22   -1.79    6.45
  12  -1 -23   -3.20    7.66
 -12  -1  23   -1.91    5.40
  12  -1 -24    4.86    6.97
 -12  -1  24    7.06    7.25
  12  -1 -25    3.77    8.23
  12   1 -25    4.25    7.33
 -12  -1  25   -0.48    6.51
  12  -1 -26    9.11    7.59
  12   1 -26    3.89    7.84
 -12  -1  26    6.19    6.80
  12  -1 -27   17.88    8.44
  12   1 -27   14.37    8.18
  12  -1 -28   13.66    7.99
  12  -1 -29    5.39    6.23
  12  -1 -30    7.28    6.05
 -12   2   1   -0.24    6.97
  12  -2  -1   13.04   11.51
 -12  -2   1    5.13    8.19
 -12   2   2   15.54    7.60
  12  -2  -2    1.71   10.85
 -12  -2   2   19.87    9.53
 -12   2   3    2.49    5.79
  12  -2  -3   -4.12    8.83
 -12  -2   3   11.27    7.10
 -12   2   4    2.33    5.50
  12  -2  -4   -1.62   10.59
 -12  -2   4    0.67    7.05
 -12   2   5   13.95    6.39
 -12  -2   5    4.67    7.06
 -12   2   6   73.51   15.43
 -12  -2   6   73.03   16.52
 -12   2   7    7.13    6.42
 -12  -2   7   12.70    7.38
 -12   2   8    5.19    6.46
 -12  -2   8    8.70    7.56
 -12   2   9   -3.86    5.37
 -12  -2   9   -1.65    5.90
 -12   2  10   31.18    9.30
 -12  -2  10   27.68    9.90
 -12   2  11   20.93    7.67
 -12  -2  11   13.05    7.58
 -12   2  12   25.93    9.21
 -12  -2  12   40.48   10.18
 -12   2  13    3.89    5.61
 -12  -2  13   -2.32    5.88
 -12   2  14   -1.47    5.65
 -12  -2  14    2.65    6.14
 -12   2  15    9.30    6.71
 -12  -2  15   -2.36    6.67
 -12   2  16   11.81    7.33
 -12  -2  16   12.51    7.90
 -12   2  17    0.94    4.56
 -12  -2  17   -0.47    6.26
 -12   2  18    6.65    6.21
 -12  -2  18   12.74    7.10
 -12   2  19   -1.69    6.07
  12  -2 -19   -3.59    6.82
 -12  -2  19   -1.45    5.23
 -12   2  20   11.56    7.23
  12  -2 -20    4.68    7.90
 -12  -2  20   -0.09    5.07
 -12   2  21    6.36    6.46
  12  -2 -21    8.22    7.18
 -12  -2  21   11.43    7.12
  12  -2 -22   15.75    8.64
 -12  -2  22   10.72    6.37
  12  -2 -23   -5.87    6.79
 -12  -2  23    2.51    5.80
  12  -2 -24    7.13    8.05
 -12  -2  24   -2.15    6.79
  12  -2 -25    1.76    6.90
 -12  -2  25    7.01    6.09
  12  -2 -26   12.70    8.75
  12   2 -26   21.72   10.27
 -12  -2  26   30.23    9.31
  12  -2 -27    4.21    6.30
 -12  -2  27   -1.76    6.17
 -12   2  28   -0.99    7.60
  12  -2 -28   16.46    7.75
 -12   2  29   -2.04    7.63
  12  -2 -29    2.12    6.30
  12  -2 -30   -3.85    7.27
  12  -2 -31   -0.82    6.36
 -12   3   1   -0.17    5.32
  12  -3  -1   -6.98   10.06
 -12  -3   1   -3.04    7.03
 -12   3   2   23.45    8.71
  12  -3  -2   22.40   13.33
 -12  -3   2   28.94   10.27
 -12   3   3   32.64    8.26
  12  -3  -3    6.25   12.61
 -12  -3   3    3.34    7.09
 -12   3   4   26.03    8.72
  12  -3  -4    6.96   11.45
 -12  -3   4   33.18   10.86
 -12   3   5    9.37    6.47
  12  -3  -5    3.12   11.16
 -12  -3   5    7.32    8.79
 -12   3   6    2.29    5.61
  12  -3  -6    6.32   12.11
 -12  -3   6   -2.46    6.67
 -12   3   7    2.10    5.95
  12  -3  -7    7.90    9.80
 -12  -3   7    7.87    7.37
 -12   3   8   36.08    9.05
 -12  -3   8   -0.31    7.75
 -12   3   9   12.39    7.53
 -12  -3   9   18.87    9.52
 -12   3  10   42.45   10.31
 -12  -3  10   22.46   10.10
 -12   3  11    1.62    5.91
 -12  -3  11   -2.16    6.39
 -12   3  12   20.10    7.96
 -12  -3  12   16.27    7.84
 -12   3  13   -0.60    5.00
 -12  -3  13    8.00    6.15
 -12   3  14   23.61    8.69
 -12  -3  14   17.47    7.70
 -12   3  15    9.44    6.52
 -12  -3  15    8.59    6.29
 -12   3  16    1.46    4.94
 -12  -3  16    1.55    6.18
 -12   3  17    4.44    6.92
  12  -3 -17    1.53    6.47
 -12  -3  17    4.13    6.00
 -12   3  18    0.64    5.77
  12  -3 -18   -0.48    7.83
 -12  -3  18   -1.18    5.71
  12  -3 -19   15.68    8.09
 -12  -3  19    3.69    6.54
  12  -3 -20    7.66    7.37
 -12  -3  20    3.34    5.38
  12  -3 -21   -1.23    6.78
 -12  -3  21   -4.72    5.59
  12  -3 -22    5.14    7.07
 -12  -3  22   -4.69    5.95
  12  -3 -23   -3.46    8.20
 -12  -3  23    9.90    6.71
  12  -3 -24   19.67    9.16
 -12  -3  24   14.05    7.59
 -12   3  25    0.12    6.53
  12  -3 -25    6.76    7.73
 -12  -3  25    2.32    6.60
 -12   3  26    4.46    6.76
  12  -3 -26    3.85    6.72
 -12   3  27   -2.51    6.68
  12  -3 -27    0.00    6.68
 -12   3  28   10.03    8.50
  12  -3 -28   21.65    8.34
 -12   3  29   -3.52    7.94
  12  -3 -29   -7.45    7.40
  12  -3 -30    3.24    7.10
  12  -3 -31   -2.42    6.86
  12  -3 -32   -1.54    5.73
 -12   4   1   15.42    6.31
  12  -4  -1    4.69   11.15
 -12  -4   1    1.29    7.40
 -12   4   2    9.20    6.28
  12  -4  -2    6.34    9.48
 -12  -4   2   -0.32    6.80
 -12   4   3    6.62    6.16
  12  -4  -3   -0.28   10.02
 -12  -4   3    7.85    7.96
 -12   4   4    5.82    6.37
  12  -4  -4    3.87   11.04
 -12  -4   4    3.89    8.00
 -12   4   5   18.64    7.40
  12  -4  -5   -0.54   10.85
 -12  -4   5   18.66    9.34
 -12   4   6   23.92    8.80
  12  -4  -6   33.35   13.85
 -12  -4   6   20.75   10.20
 -12   4   7   30.10    8.95
  12  -4  -7    7.38    9.87
 -12  -4   7   18.54    9.06
 -12   4   8    0.32    5.27
  12  -4  -8   -0.27   10.57
 -12  -4   8    3.51    7.35
 -12   4   9   -2.62    5.39
 -12  -4   9    7.36    6.86
 -12   4  10   17.00    7.19
 -12  -4  10   22.26    9.31
 -12   4  11   14.63    7.56
 -12  -4  11   19.66    7.91
 -12   4  12   24.96    9.11
 -12  -4  12   16.26    9.15
 -12   4  13    4.24    5.70
 -12  -4  13   -0.56    5.34
 -12   4  14   -3.70    6.90
  12  -4 -14    6.91    9.24
 -12  -4  14    1.96    5.70
 -12   4  15    1.37    5.99
  12  -4 -15    4.73    8.04
 -12  -4  15   -0.46    5.35
 -12   4  16   12.68    7.86
  12  -4 -16   11.17    8.62
 -12  -4  16   13.33    7.08
  12  -4 -17   25.14    9.06
 -12  -4  17    4.90    6.02
  12  -4 -18   22.17    9.25
 -12  -4  18    8.74    7.09
  12  -4 -19    0.04    5.66
 -12  -4  19   -4.57    5.92
  12  -4 -20   12.29    6.87
 -12  -4  20   -1.15    5.96
  12  -4 -21   15.14    8.84
 -12  -4  21   12.72    7.34
 -12   4  22   11.18    7.96
  12  -4 -22   17.58    8.42
 -12  -4  22    6.60    6.86
 -12   4  23   -0.49    7.07
  12  -4 -23    0.02    6.14
 -12  -4  23    2.91    5.42
 -12   4  24   -0.51    7.29
  12  -4 -24   -2.71    6.91
 -12  -4  24    8.35    5.82
 -12   4  25   -4.51    7.03
  12  -4 -25   -1.55    6.87
 -12   4  26   -1.97    7.25
  12  -4 -26    8.15    7.65
 -12   4  27   -0.00    7.83
  12  -4 -27    6.16    6.81
 -12   4  28    2.55    6.30
  12  -4 -28   -0.48    6.86
 -12   4  29    2.13    7.19
  12  -4 -29   -1.06    6.74
 -12   4  30    4.10    7.44
  12  -4 -30   -1.86    7.32
 -12   5   1    0.01    4.93
  12  -5  -1    2.21    9.51
 -12  -5   1    0.46    7.23
 -12   5   2   17.48    7.05
  12  -5  -2    9.48   10.74
 -12  -5   2   10.42    9.18
 -12   5   3   16.97    7.72
  12  -5  -3   33.59   14.40
 -12  -5   3   12.24    9.96
 -12   5   4   16.69    6.55
  12  -5  -4    3.30    8.75
 -12  -5   4    7.32    8.24
 -12   5   5    5.34    6.14
  12  -5  -5   -3.10    9.31
 -12  -5   5    4.69    8.34
 -12   5   6   -2.40    4.83
  12  -5  -6    3.24    9.82
 -12  -5   6   -1.07    7.16
 -12   5   7   12.47    6.70
  12  -5  -7   -6.89   10.80
 -12  -5   7    2.85    6.88
 -12   5   8   22.88    8.80
  12  -5  -8   37.48   13.98
 -12  -5   8   24.23    9.39
 -12   5   9   27.21   10.00
 -12  -5   9   23.70   10.28
 -12   5  10    9.75    7.39
 -12  -5  10    9.80    7.88
 -12   5  11    4.74    6.01
  12  -5 -11   -0.51    7.07
 -12  -5  11    2.87    7.26
 -12   5  12    5.17    6.32
  12  -5 -12   -6.06    7.67
 -12  -5  12    3.27    7.57
 -12   5  13   26.25    9.39
  12  -5 -13   23.70    9.42
 -12  -5  13   33.77   10.12
  12  -5 -14   18.22    9.60
 -12  -5  14   11.03    7.34
  12  -5 -15    7.07    7.74
 -12  -5  15    3.44    6.94
  12  -5 -16    5.32    7.32
 -12  -5  16    2.25    5.88
  12  -5 -17    7.57    6.97
 -12  -5  17    4.00    6.21
 -12   5  18   15.55    9.16
  12  -5 -18    5.04    7.30
 -12  -5  18    4.32    7.01
 -12   5  19    1.90    5.95
  12  -5 -19    0.02    7.18
 -12  -5  19   -1.71    6.26
 -12   5  20   19.91   10.27
  12  -5 -20    6.70    7.36
 -12  -5  20   -0.99    5.27
 -12   5  21    0.26    6.75
  12  -5 -21    4.17    6.86
 -12  -5  21    6.30    5.93
 -12   5  22   -4.75    8.63
  12  -5 -22   -0.72    6.55
 -12  -5  22    0.07    4.64
 -12   5  23   -2.92    7.98
  12  -5 -23   -1.30    7.03
 -12   5  24   -4.25    6.71
  12  -5 -24    6.70    8.55
 -12   5  25   -3.86    8.13
  12  -5 -25   -4.32    7.69
 -12   5  26    1.91    7.49
  12  -5 -26   -0.04    5.57
 -12   5  27   -2.13    9.03
  12  -5 -27    2.95    6.77
 -12   5  28    4.73    6.78
  12  -5 -28   -1.89    5.91
 -12   5  29    0.37    7.62
 -12   5  30    4.56    7.04
 -12   6   1   16.47    7.44
  12  -6  -1   28.79   13.69
 -12  -6   1    2.83    7.02
 -12   6   2    7.86    5.90
  12  -6  -2    4.77   10.76
 -12  -6   2    5.48    8.52
 -12   6   3    3.07    5.22
  12  -6  -3   -4.17   11.52
 -12  -6   3    3.04    7.38
 -12   6   4    3.74    6.86
  12  -6  -4   -0.93   10.32
 -12  -6   4   -4.92    8.16
 -12   6   5   20.25    8.35
  12  -6  -5   16.19   12.68
 -12  -6   5   33.89   11.22
 -12   6   6   21.96    7.92
  12  -6  -6   12.83   11.59
 -12  -6   6   10.67    8.36
 -12   6   7    6.80    6.78
  12  -6  -7    7.58   11.69
 -12  -6   7    3.30    8.40
 -12   6   8    0.27    5.18
  12  -6  -8   -1.52    7.14
  12  -6  -8    6.10    9.69
 -12  -6   8   -2.19    7.00
 -12   6   9    0.99    5.94
  12  -6  -9    2.29    8.23
  12  -6  -9    6.56   11.95
 -12  -6   9    3.47    7.52
 -12   6  10    9.82    8.02
  12  -6 -10    2.08    7.04
 -12  -6  10    2.45    7.31
  12  -6 -11   34.50   11.57
 -12  -6  11   45.01   12.35
  12  -6 -12   10.57    8.25
 -12  -6  12    0.44    7.27
  12  -6 -13    1.93    5.49
 -12  -6  13   -2.16    6.08
  12  -6 -14   -5.47    6.79
 -12  -6  14    5.50    6.98
  12  -6 -15    1.49    6.89
 -12  -6  15   15.12    8.12
  12  -6 -16    1.42    6.00
 -12  -6  16    6.58    6.08
  12  -6 -17    1.79    5.77
 -12  -6  17    6.49    6.20
  12  -6 -18   11.39    7.46
 -12  -6  18    1.29    6.55
  12  -6 -19    1.55    6.01
 -12  -6  19   -1.74    5.10
  12  -6 -20    8.15    7.88
 -12  -6  20    8.47    6.48
  12  -6 -21   -3.37    7.08
 -12  -6  21   -0.13    5.49
  12  -6 -22   16.59    8.60
  12  -6 -23   -1.19    6.22
 -12   6  24    0.10    6.61
  12  -6 -24   -2.94    6.93
 -12   6  25   -0.54    8.99
  12  -6 -25   -1.58    7.10
 -12   6  26    4.91    8.73
 -12   6  27    5.03    8.81
 -12   6  28    0.41    7.86
 -12   6  29   -1.31    7.23
 -12   7   1    0.08    5.46
  12  -7  -1    3.84   11.65
 -12  -7   1    6.81    8.18
 -12   7   2    8.75    6.06
  12  -7  -2    2.20   10.03
 -12  -7   2    7.23    7.86
 -12   7   3   21.66    8.73
  12  -7  -3   27.46    9.90
  12  -7  -3   -0.60    8.73
 -12  -7   3   43.18   11.90
 -12   7   4   -0.55    5.69
  12  -7  -4    5.36    7.05
  12  -7  -4   12.41   11.00
 -12  -7   4    0.75    6.39
 -12   7   5    1.02    4.55
  12  -7  -5    2.36    7.94
  12  -7  -5   -4.70   10.10
 -12  -7   5    7.78    7.95
 -12   7   6    9.36    7.62
  12  -7  -6   -1.69    6.16
  12  -7  -6   -2.98    9.47
 -12  -7   6    0.00    7.23
 -12   7   7    0.04    5.98
  12  -7  -7   -2.68    6.93
  12  -7  -7    1.41    9.33
 -12  -7   7    8.85    8.27
  12  -7  -8    4.66    7.69
  12  -7  -8    2.46   10.25
 -12  -7   8   -0.57    7.07
  12  -7  -9   32.17   11.44
  12  -7  -9   18.97   11.88
 -12  -7   9   58.06   13.79
  12  -7 -10   -0.20    6.85
 -12  -7  10    6.44    7.49
  12  -7 -11   -1.70    6.22
 -12  -7  11   -5.45    7.81
  12  -7 -12    2.02    6.68
 -12  -7  12    0.77    7.58
  12  -7 -13   -0.40    7.41
 -12  -7  13   14.55    8.19
  12  -7 -14   12.88    8.09
 -12  -7  14   -3.63    7.08
  12  -7 -15   21.12    9.05
 -12  -7  15   -0.24    6.37
  12  -7 -16   -3.88    7.26
 -12  -7  16   -1.97    6.36
  12  -7 -17   -3.90    6.75
 -12  -7  17   -3.10    6.60
  12  -7 -18    2.00    7.29
 -12  -7  18    0.42    7.13
  12  -7 -19    9.34    8.00
 -12  -7  19   16.13    8.24
  12  -7 -20    3.45    6.72
  12  -7 -21   -5.30    6.64
  12  -7 -22    0.22    5.23
  12  -7 -23    1.98    7.34
 -12   8   1   21.83    8.78
  12  -8  -1   23.35    8.80
  12  -8  -1   11.95   10.89
 -12  -8   1    3.88    8.67
 -12   8   2    1.46    6.06
  12  -8  -2   -0.30    7.44
  12  -8  -2   -2.28    8.89
 -12  -8   2   -2.23    7.18
  12  -8  -3    5.25    7.86
  12  -8  -3   -2.31   11.55
 -12  -8   3    5.88    8.70
  12  -8  -4   -2.42    7.28
  12  -8  -4   -1.97    9.05
 -12  -8   4   -3.33    8.46
  12  -8  -5   34.31    9.94
  12  -8  -5   29.14   13.62
 -12  -8   5    6.94    9.36
  12  -8  -6   -0.86    6.94
  12  -8  -6    4.85   10.43
 -12  -8   6   -0.22    8.15
  12  -8  -7   29.75   10.34
  12  -8  -7    8.91   10.85
 -12  -8   7   11.55    8.57
  12  -8  -8    0.73    7.39
  12  -8  -8    1.58    9.10
 -12  -8   8    5.37    7.46
  12  -8  -9    0.68    6.69
  12  -8  -9    6.44   12.04
 -12  -8   9   -2.45    6.95
  12  -8 -10    3.66    7.48
 -12  -8  10    5.14    6.90
  12  -8 -11    2.44    8.14
 -12  -8  11   26.10    9.71
  12  -8 -12   -0.55    6.79
 -12  -8  12    0.44    5.98
  12  -8 -13    9.44    8.27
 -12  -8  13    3.97    7.48
  12  -8 -14   -2.61    7.82
 -12  -8  14    5.76    8.01
  12  -8 -15    4.21    6.59
 -12  -8  15    4.73    6.71
  12  -8 -16   -4.45    7.75
 -12  -8  16    7.52    8.06
  12  -8 -17   13.29    8.84
 -12  -8  17   11.52    8.17
  12  -8 -18    3.77    5.83
  12  -8 -19    0.26    7.72
  12  -8 -20   -4.13    7.86
  12  -9  -1   -2.00    6.51
  12  -9  -1   -1.18    8.50
 -12  -9   1   -0.11    6.22
  12  -9  -2   -2.23    7.43
  12  -9  -2   -2.27    9.87
 -12  -9   2   -0.57    7.40
  12  -9  -3   24.83   10.18
  12  -9  -3    8.41   10.68
 -12  -9   3   27.87   10.40
  12  -9  -4    0.70    6.98
  12  -9  -4    7.53    9.82
 -12  -9   4   10.59    9.49
  12  -9  -5   -0.64    6.23
  12  -9  -5   -0.08   13.11
 -12  -9   5    3.65    8.00
  12  -9  -6    0.71    6.05
  12  -9  -6   -1.27   10.28
 -12  -9   6    5.43    7.83
  12  -9  -7   23.47    9.04
  12  -9  -7   -3.44   10.71
 -12  -9   7    0.91    7.61
  12  -9  -8    0.15    6.58
  12  -9  -8   -0.18    9.18
 -12  -9   8   -6.05    8.89
  12  -9  -9   17.05    9.77
 -12  -9   9   35.10   12.02
  12  -9 -10   -3.57    7.52
 -12  -9  10    3.26    7.32
  12  -9 -11    3.21    6.51
 -12  -9  11   -0.50    7.46
  12  -9 -12    2.22    5.47
 -12  -9  12    3.41    7.25
  12  -9 -13    6.42    7.04
 -12  -9  13    3.09    6.61
  12  -9 -14    3.33    7.53
 -12  -9  14   -1.64    8.03
  12  -9 -15   15.93    8.13
 -12  -9  15    4.70    6.84
  12  -9 -16   -1.93    6.91
 -12  -9  16    3.96    7.26
  12  -9 -17    2.62    6.83
  12  -9 -18    4.83    6.83
  12 -10  -1   10.58    7.10
  12 -10  -1   -1.91   10.10
 -12 -10   1   23.44   10.17
  12 -10  -2    6.55    6.94
  12 -10  -2    2.47    8.93
 -12 -10   2    8.21    8.28
  12 -10  -3    1.21    6.51
  12 -10  -3    4.59   10.41
 -12 -10   3   -0.27    7.06
  12 -10  -4    1.09    6.87
  12 -10  -4   -5.81   10.62
 -12 -10   4   -3.25    7.61
  12 -10  -5    5.68    6.84
  12 -10  -5    6.74    9.56
 -12 -10   5   -3.36    8.64
  12 -10  -6   -2.87    8.20
 -12 -10   6    1.39    8.15
  12 -10  -7   16.15    8.45
 -12 -10   7   12.04    8.98
  12 -10  -8    0.42    6.33
 -12 -10   8    7.73    8.53
  12 -10  -9    9.79    7.14
 -12 -10   9   11.29    8.22
  12 -10 -10   -1.12    6.74
 -12 -10  10    2.45    7.78
  12 -10 -11   18.63    8.69
 -12 -10  11    2.99    8.16
  12 -10 -12   -5.09    8.44
 -12 -10  12   -0.97    7.19
  12 -10 -13   -1.06    6.16
 -12 -10  13   -1.13    7.38
  12 -10 -14    4.42    5.83
 -12 -10  14   -0.54    7.12
  12 -10 -15   -0.84    6.64
  12 -11  -1    7.73    7.54
  12 -11  -1   12.32    9.87
 -12 -11   1   -2.93    8.12
  12 -11  -2   -1.64    6.37
  12 -11  -2    1.97    9.46
 -12 -11   2    2.79    7.01
  12 -11  -3    4.84    7.16
 -12 -11   3   -2.99    8.25
  12 -11  -4   -4.38    7.36
 -12 -11   4    0.24    7.69
  12 -11  -5    6.77    7.20
 -12 -11   5    2.45    8.27
  12 -11  -6    5.23    6.94
 -12 -11   6   -1.74    8.78
  12 -11  -7    4.49    7.95
 -12 -11   7    1.25    7.37
  12 -11  -8   -5.80    7.58
 -12 -11   8    2.87    7.28
  12 -11  -9   17.78    8.13
 -12 -11   9    4.29    8.35
  12 -11 -10   -2.02    6.64
 -12 -11  10    4.80    7.64
  12 -11 -11   -0.50    6.34
 -12 -11  11    5.50    8.08
 -12 -11  12   -3.45    8.90
  12 -12  -1    3.30    7.31
 -12 -12   1   -0.68    8.48
  12 -12  -2   -0.53    4.99
 -12 -12   2   -9.10    9.36
  12 -12  -3    7.42    6.94
 -12 -12   3   -7.55    8.89
  12 -12  -4   10.55    7.46
 -12 -12   4    2.39    7.75
  12 -12  -5    9.58    7.87
 -12 -12   5   14.14    8.90
  12 -12  -6   -4.56    7.32
 -12 -12   6    1.70    7.26
  12 -12  -7    9.54    8.37
 -12 -12   7   10.32    9.05
  12 -12  -8   -6.80    8.02
 -12 -12   8   -4.61    8.81
 -12 -12   9    6.49    7.26
 -12 -12  10   -0.07    8.09
  12 -13  -1    1.29    6.83
  12 -13  -2    4.18    7.32
 -12 -13   2   -8.17   10.02
  12 -13  -3    1.52    7.64
 -12 -13   3   -4.49    9.09
  12 -13  -4    2.62    6.82
 -12 -13   4    3.06    7.83
 -12 -13   5   -0.83    7.41
 -12 -13   6   -4.38    8.44
 -12 -13   7   -2.14    7.81
 -12 -13   8   11.21    8.89
 -11   0   1   53.91   13.18
 -11   0   2    3.02    5.71
  11   0  -2   -1.91   10.86
 -11   0   3   22.17    9.22
  11   0  -3   26.42   13.88
 -11   0   4   -4.71    7.72
  11   0  -4   -7.61   11.46
 -11   0   5   94.24   19.62
  11   0  -5  124.71   24.83
 -11   0   6    7.90    6.62
  11   0  -6   -1.14   10.63
 -11   0   7   -1.18    5.33
  11   0  -7    2.56    9.31
 -11   0   8   -0.53    5.77
 -11   0   9   40.00   10.41
 -11   0  10   -2.48    6.23
 -11   0  11   64.13   14.02
 -11   0  12   -4.76    6.18
 -11   0  13    4.92    5.69
 -11   0  14   -1.06    5.38
 -11   0  15   27.96    8.77
 -11   0  16    4.64    5.94
 -11   0  17    2.88    5.13
 -11   0  18   -2.35    5.23
 -11   0  19    7.08    5.68
 -11   0  20    0.12    5.10
 -11   0  21   25.97    8.79
 -11   0  22    2.06    6.63
  11   0 -22    0.13    6.25
 -11   0  23    1.07    5.86
  11   0 -23    3.76    6.82
  11   0 -24    1.06    6.93
  11   0 -25    8.79    8.42
  11   0 -26    0.19    6.54
  11   0 -27   11.06    7.60
  11   0 -28    4.67    7.47
  11   0 -29    2.23    6.06
 -11   1   1  106.10   21.18
  11   1  -1  113.08   26.25
 -11  -1   1  121.64   22.17
 -11   1   2   -3.24    7.03
  11   1  -2   -4.59   11.47
 -11  -1   2    0.16    7.01
 -11   1   3   42.58   11.68
  11  -1  -3   24.38   15.46
  11   1  -3   59.89   17.06
 -11  -1   3   59.84   13.04
 -11   1   4   -3.40    5.97
  11  -1  -4    0.53    9.17
  11   1  -4    0.21   10.27
 -11  -1   4    0.84    5.84
 -11   1   5    5.87    6.17
  11  -1  -5   -7.14   10.82
  11   1  -5    7.62    8.89
 -11  -1   5   12.64    7.36
 -11   1   6   -3.03    6.22
  11  -1  -6    8.22   10.48
  11   1  -6   -3.52   10.84
 -11  -1   6    4.49    6.85
 -11   1   7   57.06   12.23
  11  -1  -7   17.52   14.06
 -11  -1   7   56.02   12.50
 -11   1   8   -4.34    6.17
  11  -1  -8    6.32    9.92
 -11  -1   8   -0.51    5.48
 -11   1   9   38.18    9.51
 -11  -1   9   23.39    8.60
 -11   1  10   -0.01    6.13
 -11  -1  10   -3.42    6.60
 -11   1  11    3.81    6.10
 -11  -1  11    2.45    5.95
 -11   1  12    1.59    5.59
 -11  -1  12    2.48    5.16
 -11   1  13   34.65   10.55
 -11  -1  13   39.81   10.26
 -11   1  14    0.20    4.92
 -11  -1  14   -1.85    5.66
 -11   1  15   -1.14    5.11
 -11  -1  15    1.64    5.13
 -11   1  16   -0.74    5.11
 -11  -1  16   -2.54    5.57
 -11   1  17   31.33    9.25
 -11  -1  17   33.76    9.11
 -11   1  18    7.78    6.41
 -11  -1  18    1.82    5.11
 -11   1  19   13.38    6.93
 -11  -1  19   10.28    6.21
 -11   1  20   -0.13    5.27
  11  -1 -20    0.83    6.93
 -11  -1  20   12.71    6.88
 -11   1  21    4.43    5.41
  11  -1 -21    0.17    7.02
 -11  -1  21    1.51    5.28
 -11   1  22   -0.51    5.56
  11  -1 -22   -7.31    7.62
 -11  -1  22   -2.66    5.00
  11  -1 -23   22.28    9.90
 -11  -1  23   33.33    9.35
  11  -1 -24   -3.44    7.12
  11   1 -24   -1.89    7.09
 -11  -1  24    2.03    6.47
  11  -1 -25   14.45    8.19
  11   1 -25   14.09    9.03
 -11  -1  25   10.35    6.39
  11  -1 -26   -1.88    6.00
  11   1 -26   -2.52    6.17
  11  -1 -27   15.89    8.64
  11   1 -27    9.86    7.94
  11  -1 -28   -3.44    6.51
  11  -1 -29   11.01    7.15
 -11   1  30   -1.26    6.34
  11  -1 -30    0.40    6.55
 -11   1  31   -3.84    7.97
 -11   2   1    9.27    6.79
  11   2  -1   20.44   13.48
 -11  -2   1   30.08    9.80
 -11   2   2   -4.59    6.85
  11   2  -2    2.08   12.55
 -11  -2   2   -1.86    7.00
 -11   2   3   19.18    6.98
  11   2  -3    7.54   13.18
 -11  -2   3    0.56    6.06
 -11   2   4    9.19    6.17
  11   2  -4    4.02   10.51
 -11  -2   4   10.14    6.78
 -11   2   5   52.43   13.18
  11  -2  -5   50.56   17.07
 -11  -2   5   71.70   14.82
 -11   2   6   20.02    8.64
  11  -2  -6    8.45   10.50
 -11  -2   6   13.26    8.08
 -11   2   7    4.97    6.90
  11  -2  -7   30.38   12.51
 -11  -2   7    9.77    7.68
 -11   2   8    9.58    6.35
  11  -2  -8   27.24   13.48
 -11  -2   8   26.20    8.69
 -11   2   9   44.09   10.93
  11  -2  -9   27.06   14.19
 -11  -2   9   38.61   11.18
 -11   2  10   -1.88    5.51
 -11  -2  10   11.37    6.74
 -11   2  11   30.38    9.20
 -11  -2  11   34.97    9.59
 -11   2  12    3.91    5.95
 -11  -2  12   -0.47    5.79
 -11   2  13   -0.42    4.89
 -11  -2  13    4.93    5.24
 -11   2  14    9.46    6.32
 -11  -2  14   -1.08    5.91
 -11   2  15   24.07    9.08
 -11  -2  15   32.38    9.48
 -11   2  16    7.45    5.72
 -11  -2  16    7.17    6.21
 -11   2  17    3.16    5.55
 -11  -2  17    8.34    6.31
 -11   2  18    2.07    5.57
  11  -2 -18   -0.01    6.46
 -11  -2  18    2.80    5.47
 -11   2  19   15.75    7.45
  11  -2 -19    8.47    7.08
 -11  -2  19   11.58    6.33
 -11   2  20    2.24    5.37
  11  -2 -20    1.61    6.54
 -11  -2  20   -1.56    5.20
  11  -2 -21   18.31    9.78
 -11  -2  21   42.47    9.83
  11  -2 -22    1.04    6.74
 -11  -2  22   -0.44    5.18
  11  -2 -23    5.96    6.41
 -11  -2  23    1.37    5.53
  11  -2 -24    0.00    6.40
 -11  -2  24   -2.19    5.97
  11  -2 -25    2.65    6.13
  11   2 -25   12.82    8.43
 -11  -2  25    8.31    6.64
  11  -2 -26    4.75    6.73
  11   2 -26   -5.98    7.04
 -11  -2  26    2.19    6.03
 -11   2  27   24.09   10.42
  11  -2 -27   30.63   10.42
 -11   2  28    2.94    6.89
  11  -2 -28   -2.01    6.78
 -11   2  29    2.83    7.70
  11  -2 -29   -2.45    6.95
 -11   2  30    5.86    7.45
  11  -2 -30    3.31    7.02
 -11   2  31    9.78    7.46
  11  -2 -31    1.63    7.12
 -11   3   1   13.51    6.85
  11  -3  -1    1.40   12.04
  11   3  -1    5.21   12.79
 -11  -3   1   11.41    8.68
 -11   3   2   15.92    6.99
  11  -3  -2   17.36   11.81
  11   3  -2   30.55   15.36
 -11  -3   2    5.84    7.74
 -11   3   3   85.48   13.17
  11  -3  -3   43.21   16.83
 -11  -3   3   17.37   10.66
 -11   3   4   20.97    7.62
 -11  -3   4   12.49    8.18
 -11   3   5   11.58    6.95
 -11  -3   5    6.88    7.34
 -11   3   6    7.80    5.92
 -11  -3   6   15.36    8.92
 -11   3   7   65.76   15.34
 -11  -3   7   87.05   17.21
 -11   3   8    6.57    5.90
  11  -3  -8    5.13    9.80
 -11  -3   8    5.76    6.96
 -11   3   9   19.69    7.41
  11  -3  -9   12.66   10.40
 -11  -3   9   -0.83    6.44
 -11   3  10   19.40    7.57
  11  -3 -10   17.18   11.79
 -11  -3  10    5.35    6.38
 -11  -3  11   14.63    7.26
 -11   3  12    1.96    5.47
 -11  -3  12    3.23    6.51
 -11   3  13   14.89    7.90
 -11  -3  13   24.98    8.89
 -11   3  14    8.83    5.41
 -11  -3  14   -1.32    5.62
 -11   3  15   -3.34    6.62
 -11  -3  15    0.15    5.33
 -11   3  16    1.30    6.29
  11  -3 -16   -4.64    7.63
 -11  -3  16    1.96    6.36
 -11   3  17   13.23    6.69
  11  -3 -17   11.45    7.61
 -11  -3  17   20.86    7.39
 -11   3  18    8.93    6.11
  11  -3 -18    4.70    6.92
 -11  -3  18    2.10    5.91
  11  -3 -19   17.66    8.97
 -11  -3  19   18.59    7.37
  11  -3 -20   12.28    7.67
 -11  -3  20    9.90    6.17
  11  -3 -21   -3.33    6.64
 -11  -3  21    1.32    6.02
  11  -3 -22    6.83    6.78
 -11  -3  22    9.18    6.02
  11  -3 -23   42.74   12.12
 -11  -3  23   38.38   10.72
 -11   3  24    8.86    7.84
  11  -3 -24   14.72    7.74
 -11  -3  24    0.38    5.10
 -11   3  25   -2.70    7.25
  11  -3 -25    0.01    6.33
 -11  -3  25    9.49    6.62
 -11   3  26   -4.92    7.41
  11  -3 -26   -1.25    6.07
 -11   3  27   21.03    9.25
  11  -3 -27   25.49    9.15
 -11   3  28    4.79    6.63
  11  -3 -28    8.71    7.58
 -11   3  29   -1.57    7.08
  11  -3 -29    4.83    6.51
 -11   3  30    8.52    7.26
  11  -3 -30    0.25    5.70
 -11   3  31   -1.52    7.61
  11  -3 -31   -1.04    5.27
  11  -3 -32   -3.71    6.29
  11  -3 -33    4.35    7.36
 -11   4   1   37.74   10.74
  11  -4  -1   28.22   13.54
 -11  -4   1   46.85   12.98
 -11   4   2    1.49    5.61
  11  -4  -2   -0.21    9.80
 -11  -4   2   -0.15    6.10
 -11   4   3   -0.00    5.20
  11  -4  -3   25.96   12.83
 -11  -4   3    1.64    7.76
 -11   4   4    5.09    6.13
  11  -4  -4    4.80   10.21
 -11  -4   4    0.61    7.18
 -11   4   5   62.48   12.87
  11  -4  -5   38.04   16.07
 -11  -4   5   54.07   13.75
 -11   4   6   25.80    8.22
 -11  -4   6   10.69    8.73
 -11   4   7   15.29    7.67
 -11  -4   7   10.10    8.03
 -11   4   8    5.63    6.48
 -11  -4   8    0.37    7.03
 -11   4   9   20.23    8.56
 -11  -4   9   31.90   10.01
 -11   4  10    7.24    6.27
 -11  -4  10   10.34    7.33
 -11   4  11   34.04    8.73
 -11  -4  11   10.92    7.99
 -11   4  12    2.03    6.28
 -11  -4  12    4.83    6.00
 -11   4  13    4.86    6.79
  11  -4 -13   -0.24    5.95
 -11  -4  13   -0.50    6.50
 -11   4  14    8.86    6.69
  11  -4 -14   -0.94    7.02
 -11  -4  14   13.33    7.02
 -11   4  15   17.52    7.53
  11  -4 -15   22.55    9.66
 -11  -4  15   21.08    7.54
  11  -4 -16    6.41    7.55
 -11  -4  16   20.48    7.70
  11  -4 -17    4.91    6.47
 -11  -4  17    2.51    6.13
  11  -4 -18    0.78    6.64
 -11  -4  18   -0.62    5.59
  11  -4 -19    6.95    7.67
 -11  -4  19    5.48    5.33
  11  -4 -20    7.21    7.68
 -11  -4  20    0.46    4.96
 -11   4  21   17.00    9.89
  11  -4 -21   15.43    9.03
 -11  -4  21   32.03    8.70
 -11   4  22    6.30    8.36
  11  -4 -22   -1.97    6.45
 -11  -4  22   19.85    7.45
 -11   4  23    0.93    7.72
  11  -4 -23   -0.61    6.32
 -11  -4  23    0.14    4.87
 -11   4  24    0.93    6.45
  11  -4 -24   -1.59    7.23
 -11  -4  24    5.16    6.12
 -11   4  25   39.11   11.55
  11  -4 -25   14.39    8.70
 -11   4  26    8.55    7.70
  11  -4 -26    3.75    6.54
 -11   4  27   -5.21    7.45
  11  -4 -27   13.11    7.80
 -11   4  28    5.13    6.84
  11  -4 -28   -1.20    5.81
 -11   4  29    0.89    7.71
  11  -4 -29   -0.10    5.78
 -11   4  30   -4.35    7.68
  11  -4 -30    8.48    7.31
 -11   4  31   -4.33    8.95
  11  -4 -31    2.75    6.36
  11  -4 -32    6.40    6.48
  11  -4 -33   -1.29    7.23
  11  -4 -34    5.21    6.44
 -11   5   1    2.80    5.71
  11  -5  -1    2.41   10.88
 -11  -5   1    1.23    7.47
 -11   5   2   37.94    9.40
  11  -5  -2   28.87   13.21
 -11  -5   2   13.90   10.41
 -11   5   3   38.37   10.65
  11  -5  -3   41.12   14.52
 -11  -5   3   48.22   13.14
 -11   5   4    2.31    5.57
  11  -5  -4    7.85   10.40
 -11  -5   4    8.11    7.55
 -11   5   5    5.97    5.93
  11  -5  -5    4.49    9.55
 -11  -5   5    0.38    6.74
 -11   5   6   42.85    9.84
  11  -5  -6    1.86    9.32
 -11  -5   6   27.69   10.42
 -11   5   7   22.30    8.22
  11  -5  -7    7.05   12.48
 -11  -5   7   35.67   10.74
 -11   5   8   25.83    8.42
  11  -5  -8   17.84   11.35
 -11  -5   8   14.30    8.24
 -11   5   9   31.16    8.93
  11  -5  -9   11.64   12.23
 -11  -5   9   21.70    9.28
 -11   5  10    1.76    5.64
  11  -5 -10    0.45    6.81
 -11  -5  10   10.77    7.76
 -11   5  11    2.48    6.19
  11  -5 -11   16.52    8.85
 -11  -5  11   -0.21    6.77
 -11   5  12   21.04    8.02
  11  -5 -12   15.44    9.06
 -11  -5  12   21.03    8.58
  11  -5 -13   25.78   10.37
 -11  -5  13   51.55   11.69
  11  -5 -14   -0.37    6.46
 -11  -5  14    0.96    6.45
  11  -5 -15   -3.75    6.21
 -11  -5  15   -0.15    5.68
 -11   5  16   -0.50    6.37
  11  -5 -16   -1.28    7.82
 -11  -5  16   -0.83    5.79
 -11   5  17   14.34    8.22
  11  -5 -17    5.37    6.92
 -11  -5  17    5.89    6.85
 -11   5  18   24.55    9.48
  11  -5 -18   24.55    9.83
 -11  -5  18    6.78    6.07
 -11   5  19   21.48    8.81
  11  -5 -19   27.65    9.75
 -11  -5  19   14.33    8.02
 -11   5  20   -4.00    6.66
  11  -5 -20   -3.93    6.63
 -11  -5  20   -2.89    5.06
 -11   5  21   -2.66    7.17
  11  -5 -21    1.42    6.78
 -11  -5  21   -0.07    5.21
 -11   5  22   -5.19    7.45
  11  -5 -22    3.24    6.82
 -11  -5  22    8.67    6.72
 -11   5  23    6.38    9.05
  11  -5 -23   15.21    8.38
 -11   5  24    0.65    7.30
  11  -5 -24   -2.08    6.40
 -11   5  25   -1.81    7.19
  11  -5 -25    5.89    6.84
 -11   5  26    3.38    7.39
  11  -5 -26    3.79    5.72
 -11   5  27    0.04    6.61
  11  -5 -27    8.96    7.39
 -11   5  28    6.45    8.30
  11  -5 -28    9.80    7.46
 -11   5  29    6.06    7.44
  11  -5 -29   11.92    8.08
 -11   5  30   -0.02    7.28
  11  -5 -30    4.17    7.08
 -11   5  31   -1.34    6.76
  11  -5 -31   -0.50    6.56
  11  -5 -32   -3.02    5.72
 -11   6   1   32.73    8.65
  11  -6  -1   -0.19   11.69
 -11  -6   1   15.56   10.22
 -11   6   2    2.69    5.03
  11  -6  -2   -3.55    9.99
 -11  -6   2    7.15    7.90
 -11   6   3    8.21    6.31
  11  -6  -3   13.90   11.90
 -11  -6   3    4.78    7.44
 -11   6   4   41.88   10.75
  11  -6  -4   24.30   14.19
 -11  -6   4   38.01   12.18
 -11   6   5   29.90    9.66
  11  -6  -5   19.85   11.14
 -11  -6   5   12.34   10.10
 -11   6   6   14.92    6.78
  11  -6  -6   12.64   12.84
 -11  -6   6    3.58    8.38
 -11   6   7   -0.62    5.55
  11  -6  -7    9.82    7.87
  11  -6  -7    2.85    9.55
 -11  -6   7   20.31    9.03
 -11   6   8   10.00    7.13
  11  -6  -8   15.00    7.99
  11  -6  -8    2.19   10.25
 -11  -6   8   16.17    8.95
 -11   6   9    6.75    6.83
  11  -6  -9    5.59    7.04
  11  -6  -9    4.38   11.74
 -11  -6   9   10.32    7.37
  11  -6 -10   23.58    9.85
  11  -6 -10   21.72   12.99
 -11  -6  10   29.66   10.30
  11  -6 -11   19.06    8.07
  11  -6 -11   -0.66   11.04
 -11  -6  11    1.99    6.55
  11  -6 -12   13.78    7.67
 -11  -6  12    2.28    6.55
  11  -6 -13    2.46    6.27
 -11  -6  13    1.09    6.92
  11  -6 -14   -0.41    6.13
 -11  -6  14    7.70    7.13
  11  -6 -15   11.10    7.91
 -11  -6  15   17.88    7.68
 -11   6  16   16.19    8.85
  11  -6 -16    5.18    6.50
 -11  -6  16   21.74    7.65
 -11   6  17    7.64    7.12
  11  -6 -17    8.56    7.61
 -11  -6  17    4.61    6.34
 -11   6  18    1.15    4.91
  11  -6 -18    0.00    6.36
 -11  -6  18    0.49    5.41
 -11   6  19   12.06    8.26
  11  -6 -19    7.79    6.69
 -11  -6  19   10.78    7.01
 -11   6  20    5.27    7.77
  11  -6 -20    2.41    7.28
 -11  -6  20    6.74    5.74
 -11   6  21    0.98    7.59
  11  -6 -21   15.68    8.54
 -11  -6  21   12.64    7.00
 -11   6  22    4.48    8.36
  11  -6 -22   -2.22    6.98
 -11   6  23    3.94    7.35
  11  -6 -23   -3.11    7.22
 -11   6  24    1.89    6.19
  11  -6 -24   -4.80    7.39
 -11   6  25    5.77    7.96
  11  -6 -25    1.40    7.46
 -11   6  26   20.09    9.86
  11  -6 -26    3.99    6.66
 -11   6  27   -2.42    8.39
  11  -6 -27   14.62    7.74
 -11   6  28    0.15    7.85
  11  -6 -28   13.71    8.30
 -11   6  29   -2.90    7.38
  11  -6 -29   -5.70    7.24
 -11   6  30    5.24    8.90
 -11   6  31   -2.07    7.67
 -11   7   1    4.22    5.72
  11  -7  -1   10.02   11.02
 -11  -7   1   12.97    8.49
 -11   7   2   42.26   10.83
  11  -7  -2   36.66   11.24
  11  -7  -2   19.95   13.25
 -11  -7   2   35.03   11.81
 -11   7   3    0.21    5.50
  11  -7  -3    0.79    6.24
  11  -7  -3    2.28    9.30
 -11  -7   3   -0.41    8.25
 -11   7   4   10.16    6.79
  11  -7  -4    8.28    7.82
  11  -7  -4    1.44   10.43
 -11  -7   4    8.19    9.42
 -11   7   5    2.03    6.84
  11  -7  -5    5.95    7.23
  11  -7  -5    1.16    9.91
 -11  -7   5    0.62    8.27
  11  -7  -6   10.79    8.10
  11  -7  -6    8.99   10.56
 -11  -7   6   12.79    8.28
  11  -7  -7    0.48    7.35
  11  -7  -7    1.54   11.72
 -11  -7   7   -4.68    7.54
  11  -7  -8   33.74   10.88
  11  -7  -8   21.39   12.97
 -11  -7   8   28.29   11.23
  11  -7  -9   46.26   11.30
  11  -7  -9    2.74   12.21
 -11  -7   9   19.51    9.85
  11  -7 -10   -0.00    6.94
  11  -7 -10   -4.53    9.89
 -11  -7  10    3.17    7.83
  11  -7 -11   -0.11    7.15
  11  -7 -11    2.50    9.87
 -11  -7  11    0.86    7.13
  11  -7 -12   32.79   10.05
 -11  -7  12   10.97    8.53
  11  -7 -13    0.36    7.16
 -11  -7  13    2.68    7.28
  11  -7 -14   14.53    8.44
 -11  -7  14    3.76    6.74
  11  -7 -15   -1.37    6.62
 -11  -7  15   -0.20    5.34
  11  -7 -16    4.23    5.55
 -11  -7  16   -2.74    6.90
  11  -7 -17    2.03    5.48
 -11  -7  17    5.62    7.15
  11  -7 -18   10.55    7.43
 -11  -7  18   13.41    7.22
  11  -7 -19    6.34    7.06
 -11  -7  19   -0.46    6.21
  11  -7 -20   -4.80    7.57
  11  -7 -21    5.51    7.18
  11  -7 -22    8.12    6.45
  11  -7 -23    5.34    7.56
 -11   7  24   -3.09    7.01
  11  -7 -24    8.83    7.66
 -11   7  25    0.57    7.26
  11  -7 -25   -2.94    7.48
 -11   7  26    3.91    9.14
  11  -7 -26   -0.57    5.73
 -11   7  27   -4.17    9.69
  11  -7 -27    0.66    6.66
 -11   7  28   -0.93    7.52
 -11   7  29   -4.07    8.93
 -11   7  30   -4.03    8.26
 -11   7  31    1.19    7.49
 -11   8   1   -1.51    5.73
  11  -8  -1    0.85    5.97
  11  -8  -1   -2.72    8.55
 -11  -8   1   -3.65    8.20
  11  -8  -2    6.05    7.33
  11  -8  -2   13.07   11.09
 -11  -8   2    9.02    8.19
  11  -8  -3   -0.93    6.25
  11  -8  -3    3.24    9.88
 -11  -8   3    5.46    7.96
  11  -8  -4   26.88   10.47
  11  -8  -4   34.40   14.94
 -11  -8   4   46.87   12.19
  11  -8  -5    5.13    6.31
  11  -8  -5    4.27   10.07
 -11  -8   5   -4.67    7.50
  11  -8  -6   44.11   11.07
  11  -8  -6   27.16   13.52
 -11  -8   6   25.40   10.14
  11  -8  -7   -7.98    8.15
  11  -8  -7    2.53   10.46
 -11  -8   7    4.02    7.27
  11  -8  -8   -0.01    6.39
  11  -8  -8    7.96   10.57
 -11  -8   8   -0.73    6.97
  11  -8  -9    2.94    6.10
  11  -8  -9   -3.09   10.18
 -11  -8   9    1.65    7.37
  11  -8 -10   13.67    8.37
 -11  -8  10   27.15   10.35
  11  -8 -11    4.95    6.95
 -11  -8  11   -1.70    7.78
  11  -8 -12    8.51    7.13
 -11  -8  12    1.65    7.30
  11  -8 -13   -4.16    7.04
 -11  -8  13   -4.00    6.59
  11  -8 -14   -2.68    7.39
 -11  -8  14    0.89    5.75
  11  -8 -15   13.36    7.38
 -11  -8  15   -2.99    7.20
  11  -8 -16   30.46   10.63
 -11  -8  16   21.55    9.18
  11  -8 -17   -3.73    6.43
 -11  -8  17    1.38    7.01
  11  -8 -18    2.33    6.67
  11  -8 -19    1.65    6.04
  11  -8 -20    3.19    6.80
  11  -8 -21    5.32    7.69
  11  -8 -22   22.83    8.99
  11  -8 -23   -3.44    6.81
  11  -8 -24   -3.89    6.94
  11  -8 -25   -2.77    6.89
  11  -9  -1    3.57    6.51
  11  -9  -1   -2.20   10.47
 -11  -9   1    8.62    7.89
  11  -9  -2   15.65    8.27
  11  -9  -2   16.29   10.75
 -11  -9   2    9.87    9.47
  11  -9  -3   -0.20    7.35
  11  -9  -3   -6.84   10.69
 -11  -9   3   -1.87    7.89
  11  -9  -4   19.52    8.70
  11  -9  -4   20.70   12.00
 -11  -9   4   19.33    9.74
  11  -9  -5   -3.64    6.64
  11  -9  -5   -1.53   10.18
 -11  -9   5   -1.84    7.27
  11  -9  -6    2.75    6.05
  11  -9  -6    1.71    9.78
 -11  -9   6    3.85    7.71
  11  -9  -7   -1.99    6.94
  11  -9  -7   -0.62    8.31
 -11  -9   7   -2.33    7.15
  11  -9  -8   18.44    9.83
 -11  -9   8   18.97    9.60
  11  -9  -9    0.46    5.74
 -11  -9   9    5.60    8.21
  11  -9 -10   -1.00    5.84
 -11  -9  10   -5.00    7.18
  11  -9 -11   -0.65    5.76
 -11  -9  11    2.08    7.10
  11  -9 -12   22.35    9.05
 -11  -9  12    6.27    7.92
  11  -9 -13    8.93    6.56
 -11  -9  13    0.27    7.67
  11  -9 -14    4.48    6.03
 -11  -9  14   -0.12    7.89
  11  -9 -15    3.48    6.05
 -11  -9  15   -2.77    7.04
  11  -9 -16   -0.62    6.25
 -11  -9  16    0.64    6.49
  11  -9 -17    3.01    7.77
  11  -9 -18   17.14    8.44
  11  -9 -19    0.80    5.19
  11  -9 -20    9.12    7.81
  11  -9 -21    3.89    6.42
  11  -9 -22    9.74    7.45
  11 -10  -1   -1.44    6.42
  11 -10  -1   -9.16   11.41
 -11 -10   1    5.05    7.06
  11 -10  -2   -1.49    6.38
  11 -10  -2   16.19   10.35
 -11 -10   2    0.23    7.84
  11 -10  -3    2.64    7.38
  11 -10  -3   10.85   11.07
 -11 -10   3    8.57    8.09
  11 -10  -4   14.77    7.92
  11 -10  -4    4.68    8.67
 -11 -10   4   15.56    8.75
  11 -10  -5    0.95    6.10
 -11 -10   5   -2.96    7.37
  11 -10  -6   19.69    8.94
 -11 -10   6    3.87    7.85
  11 -10  -7   -2.07    6.44
 -11 -10   7   -1.07    6.97
  11 -10  -8    2.22    6.48
 -11 -10   8   -0.65    8.33
  11 -10  -9   -3.43    7.35
 -11 -10   9   -0.80    7.96
  11 -10 -10   20.12    8.50
 -11 -10  10   -5.15    7.79
  11 -10 -11   -1.23    6.35
 -11 -10  11    1.86    7.47
  11 -10 -12    3.55    5.66
 -11 -10  12   -1.10    7.06
  11 -10 -13    6.43    6.36
 -11 -10  13   -1.31    7.26
  11 -10 -14   14.68    9.06
 -11 -10  14    2.24    7.73
  11 -10 -15    7.99    7.87
  11 -10 -16   14.91    8.99
  11 -10 -17    0.79    5.99
  11 -10 -18   -3.43    6.92
  11 -10 -19    3.52    6.13
  11 -11  -1   -1.31    6.29
  11 -11  -1   -3.21    9.89
 -11 -11   1    0.50    6.68
  11 -11  -2   16.11    8.19
 -11 -11   2   48.91   12.53
  11 -11  -3    2.47    6.74
 -11 -11   3    0.40    6.51
  11 -11  -4   11.98    7.91
 -11 -11   4   10.54    9.02
  11 -11  -5    0.42    6.50
 -11 -11   5   -0.47    8.42
  11 -11  -6   -1.32    6.34
 -11 -11   6    4.46    7.82
  11 -11  -7   -0.92    6.49
 -11 -11   7   -6.35    7.92
  11 -11  -8   30.51   10.44
 -11 -11   8   25.15   10.66
  11 -11  -9    4.31    5.88
 -11 -11   9    8.02    7.36
  11 -11 -10    3.65    5.94
 -11 -11  10   -1.51    7.30
  11 -11 -11   -2.44    7.91
 -11 -11  11   -3.77    7.73
  11 -11 -12    6.48    7.69
 -11 -11  12   10.93    7.93
  11 -11 -13    1.77    6.97
  11 -11 -14    8.93    8.50
  11 -11 -15    0.08    7.28
  11 -11 -16    2.35    7.53
  11 -12  -1   -2.39    6.33
 -11 -12   1    1.05    7.18
  11 -12  -2   -0.18    5.27
 -11 -12   2    0.51    7.42
  11 -12  -3   10.18    6.29
 -11 -12   3   -3.73    8.13
  11 -12  -4   -0.70    6.35
 -11 -12   4    9.50    8.61
  11 -12  -5   -4.67    6.76
 -11 -12   5   -3.27    8.58
  11 -12  -6    3.62    6.83
 -11 -12   6    3.39    8.67
  11 -12  -7   -0.40    6.95
 -11 -12   7   -1.96    7.58
  11 -12  -8   -1.52    6.07
 -11 -12   8   -1.36    6.53
  11 -12  -9   -0.43    6.81
 -11 -12   9   -2.95    8.58
  11 -12 -10   19.73    9.05
 -11 -12  10    5.31    9.63
  11 -12 -11    2.14    6.86
  11 -12 -12    3.74    7.01
  11 -12 -13   -1.19    6.30
  11 -13  -1    2.79    6.86
 -11 -13   1    0.29    7.38
  11 -13  -2   -7.05    7.12
 -11 -13   2    8.35    8.06
  11 -13  -3   -2.73    6.44
 -11 -13   3   -0.42    7.50
  11 -13  -4   17.14    7.56
 -11 -13   4    1.46    7.85
  11 -13  -5   -0.28    4.93
 -11 -13   5    6.83    8.51
  11 -13  -6   -1.48    6.29
 -11 -13   6   -4.44    7.90
  11 -13  -7    1.15    6.36
 -11 -13   7    0.20    7.47
  11 -13  -8    7.74    7.07
 -11 -13   8   16.52    9.74
  11 -13  -9   -0.89    6.59
 -11 -13   9   -3.67    8.47
  11 -14  -1    9.13    7.13
 -11 -14   1    8.13    8.56
  11 -14  -2   -1.61    5.96
 -11 -14   2    1.17    8.76
  11 -14  -3   -3.44    6.82
 -11 -14   3   -4.90    8.18
  11 -14  -4   -2.26    6.84
 -11 -14   4    2.97    7.44
  11 -14  -5    1.41    6.72
 -11 -14   5   -0.01    8.02
  11 -14  -6    2.93    6.33
 -11 -14   6   -5.43    8.11
 -11 -14   7   -6.19    8.15
  11 -15  -1    2.85    6.79
  11 -15  -2    3.25    7.81
 -11 -15   4   -5.05    9.74
 -11 -15   5    3.04    6.89
 -10   0   1   -3.19    6.33
  10   0  -1    3.66   10.86
 -10   0   2   11.09    8.15
  10   0  -2   24.75   12.28
 -10   0   3    7.87    7.12
  10   0  -3    0.17    9.29
 -10   0   4  134.44   23.70
  10   0  -4  120.66   26.80
 -10   0   5    2.17    6.73
  10   0  -5   -2.15    9.47
 -10   0   6   32.33    8.90
  10   0  -6   11.26   11.02
 -10   0   7   -0.33    5.16
  10   0  -7    4.61    8.95
 -10   0   8   26.67    9.05
  10   0  -8   28.11   12.49
 -10   0   9    0.95    5.52
 -10   0   9   11.58   11.80
  10   0  -9   -2.97    8.89
 -10   0  10  136.19   22.76
  10   0 -10  101.56   26.06
 -10   0  11    4.74    6.37
 -10   0  12    0.88    5.39
 -10   0  13   -1.64    5.45
 -10   0  14   20.65    7.36
 -10   0  15   -1.95    4.47
 -10   0  16   42.38   10.74
 -10   0  17   -0.62    4.29
 -10   0  18   18.22    7.34
 -10   0  19    0.96    5.04
 -10   0  20   63.75   13.76
 -10   0  21    2.16    4.88
  10   0 -21   -1.34    6.67
 -10   0  22    0.05    4.46
  10   0 -22   -1.39    6.52
  10   0 -23    1.02    6.32
  10   0 -24    1.71    5.80
  10   0 -25    3.54    6.15
  10   0 -26   47.01   11.87
  10   0 -27   -2.70    6.71
  10   0 -28    7.87    7.17
  10   0 -29   -2.59    6.33
 -10   0  31   -2.24    5.91
 -10   0  32   -1.79    6.74
 -10   1   1   -2.77    6.25
  10  -1  -1    5.64   11.66
  10   1  -1    4.49   11.70
 -10  -1   1    4.14    6.60
 -10   1   2  176.27   27.89
  10  -1  -2  151.78   31.01
  10   1  -2  109.09   30.37
 -10  -1   2  177.16   28.56
 -10   1   3   15.77    6.60
  10  -1  -3   -0.77    8.60
  10   1  -3    0.94   11.57
 -10  -1   3   24.83    9.16
 -10   1   4    1.57    6.54
  10  -1  -4    1.54   10.12
  10   1  -4   -2.35   11.22
 -10  -1   4    2.25    6.02
 -10   1   5    1.45    4.93
  10  -1  -5    6.10   11.89
  10   1  -5    9.16   11.93
 -10  -1   5   17.35    7.53
 -10   1   6   75.99   16.70
  10  -1  -6   82.43   20.91
  10   1  -6  115.11   22.66
 -10  -1   6   97.77   17.96
 -10   1   7   -1.94    5.38
  10  -1  -7    7.25   10.51
  10   1  -7    4.70   11.00
 -10  -1   7   15.37    6.47
 -10  -1   7    0.04   10.20
 -10   1   8   51.19   12.95
  10  -1  -8   82.35   18.41
  10   1  -8   41.80   15.81
 -10  -1   8   83.51   14.63
 -10  -1   8   53.63   16.61
 -10   1   9   -1.38    5.94
  10  -1  -9   -1.91    9.49
  10   1  -9    1.14   10.06
 -10  -1   9   -1.11    5.49
 -10   1  10   -5.48    5.87
  10  -1 -10   -0.15    9.42
 -10  -1  10   -0.00    5.62
 -10   1  11   27.49    8.29
  10  -1 -11   20.98   11.30
 -10  -1  11   10.18    7.04
 -10   1  12  106.75   18.10
 -10  -1  12   79.05   17.33
 -10   1  13    5.04    5.25
 -10  -1  13   -0.26    6.05
 -10   1  14   13.60    6.57
 -10  -1  14    6.07    6.41
 -10   1  15   -1.62    4.65
 -10  -1  15   -0.46    4.83
 -10   1  16   19.87    8.85
 -10  -1  16   51.73   10.27
 -10   1  17    1.75    4.73
 -10  -1  17   -1.95    4.78
 -10   1  18   25.27    9.03
 -10  -1  18   34.50    9.31
 -10   1  19   -1.88    5.73
 -10  -1  19    2.30    5.02
 -10   1  20   -3.94    6.64
  10  -1 -20   -2.35    6.63
 -10  -1  20   -1.65    4.89
 -10   1  21    1.30    5.50
  10  -1 -21   -1.70    6.12
 -10  -1  21    0.19    5.93
  10  -1 -22   79.67   16.12
 -10  -1  22   57.72   13.73
  10  -1 -23   -1.07    6.30
  10   1 -23    4.16    5.96
 -10  -1  23   -3.25    5.85
  10  -1 -24    0.76    7.57
  10   1 -24    2.59    6.08
 -10  -1  24    2.39    6.10
  10  -1 -25   -2.54    5.82
  10   1 -25    0.12    6.07
  10  -1 -26    1.56    6.70
  10   1 -26    2.63    6.13
  10  -1 -27   -2.97    6.21
  10   1 -27    1.49    5.94
  10  -1 -28   12.48    7.55
  10   1 -28   12.31    6.61
 -10   1  29   -1.35    5.95
  10  -1 -29    0.00    5.97
 -10   1  30   -4.22    7.16
  10  -1 -30   -0.81    5.99
 -10   1  31   -3.32    6.72
 -10   1  32   24.09    9.30
 -10   1  33   -0.93    5.89
 -10   2   1   -1.52    4.97
  10  -2  -1   -3.68   10.01
  10   2  -1    3.65   11.66
 -10  -2   1    3.21    7.89
 -10   2   2    1.65    6.62
  10  -2  -2   13.25   12.18
  10   2  -2   -9.17   11.46
 -10  -2   2    2.74    6.80
 -10   2   3    1.17    5.96
  10  -2  -3    0.91    8.55
  10   2  -3   -3.37   10.13
 -10  -2   3    3.87    6.96
 -10   2   4  117.37   23.48
  10  -2  -4  154.46   29.05
  10   2  -4  189.34   31.43
 -10  -2   4  127.25   24.70
 -10   2   5   42.31   11.31
  10  -2  -5   46.75   14.64
  10   2  -5   48.55   15.65
 -10  -2   5   50.02   12.72
 -10   2   6   35.32   10.98
  10  -2  -6   57.48   16.10
  10   2  -6   34.45   16.34
 -10  -2   6   63.94   13.21
 -10  -2   6   62.68   17.40
 -10   2   7    4.61    5.56
  10  -2  -7    6.76    9.81
  10   2  -7    6.23    8.94
 -10  -2   7   -1.53    6.38
 -10  -2   7   10.79   11.32
 -10   2   8    3.85    6.22
  10  -2  -8   23.45   11.99
 -10  -2   8   22.81    8.11
 -10   2   9    9.40    6.58
  10  -2  -9   16.20    9.87
 -10  -2   9    3.23    6.30
 -10   2  10   96.80   16.89
  10  -2 -10   74.54   19.89
 -10  -2  10   75.82   16.25
 -10   2  11   10.78    5.87
  10  -2 -11    7.81    8.81
 -10  -2  11   11.37    6.75
 -10   2  12   -4.02    5.59
 -10  -2  12    0.28    5.33
 -10   2  13    1.24    5.65
 -10  -2  13    1.60    5.10
 -10   2  14   13.41    6.65
 -10  -2  14   25.38    8.15
 -10   2  15   31.68    8.43
 -10  -2  15    9.93    6.86
 -10   2  16   12.63    6.60
 -10  -2  16    8.86    6.33
 -10   2  17   -4.99    6.38
  10  -2 -17   -3.29    7.32
 -10  -2  17    1.92    4.96
  10  -2 -18    5.77    7.23
 -10  -2  18    4.10    5.07
 -10   2  19   -1.66    6.66
  10  -2 -19    2.82    6.34
 -10  -2  19    4.02    5.17
  10  -2 -20   65.54   14.26
 -10  -2  20   49.57   12.12
  10  -2 -21   -1.10    6.84
 -10  -2  21   -1.58    4.29
  10  -2 -22   10.03    7.18
 -10  -2  22   -0.36    4.09
  10  -2 -23   -0.52    6.09
 -10  -2  23   -3.37    5.60
  10  -2 -24   41.75   10.92
 -10  -2  24   25.19    8.56
  10  -2 -25    2.07    6.14
  10   2 -25   13.38    7.42
 -10  -2  25    6.67    5.86
 -10   2  26   26.03    8.81
  10  -2 -26   15.84    8.13
  10   2 -26   32.17    9.23
 -10  -2  26    9.63    6.56
 -10   2  27    3.58    6.39
  10  -2 -27   -2.12    5.43
 -10   2  28    3.46    6.64
  10  -2 -28    1.36    6.52
 -10   2  29    2.55    7.29
  10  -2 -29   -1.69    5.96
 -10   2  30    7.31    7.58
  10  -2 -30   -2.42    6.45
 -10   2  31   -0.63    7.56
  10  -2 -31   -1.08    5.17
 -10   2  32   -2.52    7.18
  10  -2 -32    4.93    6.16
 -10   2  33    0.59    5.80
 -10   3   1    7.35    5.90
  10   3  -1   12.08   11.86
 -10  -3   1    9.50    7.87
 -10   3   2   86.11   17.97
  10   3  -2   86.34   22.59
 -10  -3   2  116.71   20.14
 -10   3   3   61.27   12.94
  10   3  -3   44.90   16.93
 -10  -3   3   64.83   14.62
 -10   3   4    2.74    5.04
  10  -3  -4    0.52    8.67
  10   3  -4   -0.77    9.52
 -10  -3   4    0.01    6.89
 -10  -3   4    2.27   10.94
 -10   3   5    6.30    6.12
  10  -3  -5   14.00   10.10
  10   3  -5    8.28   11.21
 -10  -3   5    5.34    7.34
 -10  -3   5   10.28   11.90
 -10   3   6   28.34    8.96
  10  -3  -6   29.06   13.51
 -10  -3   6   39.97   10.77
 -10   3   7   10.97    7.27
  10  -3  -7   30.87   12.75
 -10  -3   7   29.40    9.16
 -10   3   8   64.94   13.46
  10  -3  -8   82.27   18.17
 -10  -3   8   51.11   13.86
 -10   3   9    9.01    7.13
  10  -3  -9    7.63   10.31
 -10  -3   9   10.58    7.56
 -10   3  10    7.00    5.35
  10  -3 -10   -3.56    9.38
 -10  -3  10    1.35    6.12
 -10   3  11    8.15    5.78
  10  -3 -11    9.09   10.35
 -10  -3  11   20.29    7.82
 -10   3  12   37.83   10.11
  10  -3 -12   38.50   13.75
 -10  -3  12   29.89   10.17
 -10   3  13   -0.13    4.77
 -10  -3  13   -1.40    5.37
 -10   3  14    5.43    6.27
 -10  -3  14   11.87    6.18
 -10   3  15    6.33    6.33
  10  -3 -15   14.70    8.25
 -10  -3  15   13.79    6.82
 -10   3  16   27.95    8.74
  10  -3 -16   25.47    9.27
 -10  -3  16   14.96    7.56
 -10   3  17   29.69    9.13
  10  -3 -17   26.25    9.32
 -10  -3  17   13.74    7.19
  10  -3 -18   11.75    8.02
 -10  -3  18   10.61    6.92
  10  -3 -19   26.03    8.60
 -10  -3  19   -2.67    5.80
  10  -3 -20   -0.52    5.52
 -10  -3  20    2.03    5.41
  10  -3 -21   10.15    7.49
 -10  -3  21   17.21    7.08
  10  -3 -22   23.41    9.87
 -10  -3  22   60.15   11.18
 -10   3  23   -1.42    6.36
  10  -3 -23   13.65    7.27
 -10  -3  23    4.12    6.08
 -10   3  24    1.57    7.63
  10  -3 -24    1.62    5.75
 -10  -3  24   -0.05    4.50
 -10   3  25    2.11    7.20
  10  -3 -25    3.37    6.02
 -10  -3  25   -2.47    5.89
 -10   3  26    1.80    7.12
  10  -3 -26    7.69    6.49
 -10   3  27   10.36    8.14
  10  -3 -27   12.46    7.43
 -10   3  28    8.00    8.30
  10  -3 -28   18.78    7.96
 -10   3  29    0.26    5.00
  10  -3 -29   -6.60    7.09
 -10   3  30   -6.30    7.94
  10  -3 -30   -0.00    5.78
 -10   3  31   -4.24    7.94
  10  -3 -31   -5.04    6.52
 -10   3  32    4.45    7.88
  10  -3 -32    4.86    7.30
 -10   3  33    9.11    7.59
  10  -3 -33   -3.23    5.75
 -10   4   1    2.09    5.73
  10  -4  -1    7.14   10.66
  10   4  -1    0.78   10.04
 -10  -4   1    0.83    7.27
 -10   4   2    2.44    4.81
  10   4  -2    1.32   10.99
 -10  -4   2   -0.04    7.72
 -10   4   3   11.62    6.94
  10   4  -3   16.41   12.44
 -10  -4   3   13.66    7.30
 -10   4   4   94.66   16.67
 -10  -4   4   67.19   17.05
 -10   4   5   38.02    9.66
 -10  -4   5   35.77   11.08
 -10   4   6   49.38   12.08
 -10  -4   6   48.42   12.99
 -10   4   7   -0.18    5.84
  10  -4  -7    3.63    8.87
 -10  -4   7    2.81    6.50
 -10   4   8   53.88   13.08
  10  -4  -8   83.37   18.71
 -10  -4   8   54.43   13.83
 -10   4   9   10.07    6.97
  10  -4  -9    6.81    9.59
 -10  -4   9    7.90    7.25
 -10   4  10   21.17    7.64
  10  -4 -10   12.66   10.99
 -10  -4  10   22.49    9.14
 -10   4  11    1.20    4.98
  10  -4 -11    3.31    9.48
 -10  -4  11    0.08    5.96
 -10   4  12   -0.71    5.82
  10  -4 -12   -1.05    6.86
  10  -4 -12    0.76    8.36
 -10  -4  12   -1.16    5.52
 -10   4  13    3.85    5.30
  10  -4 -13    1.53    6.50
 -10  -4  13   -0.15    6.10
 -10   4  14   13.63    7.96
  10  -4 -14   16.03    8.79
 -10  -4  14   27.90    8.29
  10  -4 -15   27.64    8.84
 -10  -4  15   11.96    6.90
  10  -4 -16   15.09    8.14
 -10  -4  16   14.65    6.47
  10  -4 -17    3.18    6.14
 -10  -4  17    1.36    5.17
  10  -4 -18    1.40    7.25
 -10  -4  18    0.72    5.43
 -10   4  19   15.24    8.91
  10  -4 -19    3.99    7.45
 -10  -4  19   10.26    6.22
 -10   4  20   53.49   14.25
  10  -4 -20   58.13   13.33
 -10  -4  20   47.34   11.72
 -10   4  21   20.14    9.49
  10  -4 -21   26.84    8.89
 -10  -4  21   17.52    7.25
 -10   4  22    8.75    8.29
  10  -4 -22   12.06    7.26
 -10  -4  22   -0.46    4.88
 -10   4  23    3.59    6.88
 -10  -4  23    5.37    5.64
 -10   4  24    5.34    7.76
  10  -4 -24   26.12    8.93
 -10  -4  24   28.66    8.25
 -10   4  25   16.36    8.59
  10  -4 -25   14.85    7.48
 -10   4  26   -1.42    6.07
  10  -4 -26    8.33    6.91
 -10   4  27   -1.89    8.04
  10  -4 -27   -2.37    6.44
 -10   4  28    4.34    7.94
  10  -4 -28    5.23    6.91
 -10   4  29    1.29    8.24
  10  -4 -29    5.19    6.56
 -10   4  30    2.46    6.89
  10  -4 -30    0.37    6.40
 -10   4  31   -0.00    5.94
  10  -4 -31    4.76    7.38
 -10   4  32   -5.53    7.67
  10  -4 -32    3.01    5.95
 -10   4  33    4.82    6.63
  10  -4 -33   -1.09    6.20
  10  -4 -34    0.01    6.48
 -10   5   1   64.42   14.04
  10  -5  -1   69.44   18.00
 -10  -5   1   62.12   15.10
 -10   5   2  206.53   33.52
  10  -5  -2  192.56   37.26
 -10  -5   2  197.68   34.84
 -10   5   3    7.92    6.82
  10  -5  -3   18.65   12.50
 -10  -5   3   37.45   10.76
 -10   5   4    1.12    5.40
  10  -5  -4   -5.98    9.34
 -10  -5   4    0.61    7.78
 -10   5   5    7.33    5.35
 -10  -5   5    2.38    8.07
 -10   5   6   59.55   11.73
 -10  -5   6   28.30   11.64
 -10   5   7   32.30   10.11
 -10  -5   7   66.69   13.77
 -10   5   8   14.69    8.12
 -10  -5   8   19.85    9.04
 -10   5   9   -0.22    5.03
  10  -5  -9    8.38    6.85
 -10  -5   9   -4.44    7.22
 -10   5  10    3.20    5.58
  10  -5 -10   -0.11    5.98
  10  -5 -10   -1.69    8.56
 -10  -5  10    1.57    6.66
 -10   5  11   13.70    7.36
  10  -5 -11   18.75    9.53
  10  -5 -11    5.25   10.43
 -10  -5  11   13.08    7.61
  10  -5 -12   35.83   11.46
  10  -5 -12   25.96   13.66
 -10  -5  12   60.64   12.95
  10  -5 -13   34.64   10.00
  10  -5 -13   17.92   11.64
 -10  -5  13   27.83    9.62
  10  -5 -14   -0.34    5.47
 -10  -5  14   -3.05    6.95
 -10   5  15   10.26    8.71
  10  -5 -15    3.87    7.41
 -10  -5  15    6.63    6.11
 -10   5  16    7.08    8.01
  10  -5 -16   18.28    7.55
 -10  -5  16   -0.56    5.73
 -10   5  17   23.77   10.34
  10  -5 -17   35.85    9.87
 -10  -5  17   19.92    7.97
 -10   5  18   12.88    8.63
  10  -5 -18   19.95    8.75
 -10  -5  18   19.97    7.98
 -10   5  19    6.55    7.20
  10  -5 -19    8.89    7.46
 -10  -5  19    4.22    5.46
 -10   5  20   -0.48    6.65
  10  -5 -20    0.25    6.18
 -10  -5  20    1.34    4.81
 -10   5  21   -0.27    6.30
  10  -5 -21    6.92    6.27
 -10  -5  21    2.39    5.72
 -10   5  22   54.04   14.02
  10  -5 -22   48.44   12.72
 -10   5  23    0.31    5.86
  10  -5 -23    2.75    5.80
 -10   5  24    2.61    8.06
  10  -5 -24   -4.41    7.02
 -10   5  25   -0.67    6.57
  10  -5 -25   -0.99    5.83
 -10   5  26   -1.19    7.51
  10  -5 -26    3.80    5.96
 -10   5  27    0.01    7.59
  10  -5 -27    5.07    6.48
 -10   5  28   -3.98    7.76
  10  -5 -28    2.62    6.10
 -10   5  29   -1.71    6.80
  10  -5 -29    2.12    6.60
 -10   5  30   -0.58    7.89
  10  -5 -30    2.29    6.42
 -10   5  31    9.18    8.35
  10  -5 -31    3.06    6.97
 -10   5  32    3.08    9.07
  10  -5 -32   -0.29    6.28
 -10   5  33   -4.53    7.46
  10  -5 -33    2.15    7.70
  10  -5 -34   -4.46    6.74
  10  -5 -35   -1.23    5.84
 -10   6   1    5.26    5.51
  10  -6  -1   -3.48   10.76
 -10  -6   1    1.37    5.95
 -10   6   2    3.84    6.03
  10  -6  -2    2.14   10.82
 -10  -6   2   24.85    9.96
 -10   6   3    0.92    5.32
  10  -6  -3   29.44   12.30
 -10  -6   3    7.24    8.08
 -10   6   4   15.14    6.92
  10  -6  -4    3.54    9.98
 -10  -6   4    5.60    7.78
 -10   6   5   26.33    8.83
  10  -6  -5   25.25    9.63
  10  -6  -5    5.55   11.41
 -10  -6   5   36.03   10.71
 -10   6   6   30.64    9.36
  10  -6  -6   34.28   10.65
  10  -6  -6   16.77   11.69
 -10  -6   6   40.86   11.84
 -10   6   7   11.07    6.99
  10  -6  -7    1.24    6.49
  10  -6  -7    5.48    9.64
 -10  -6   7   -1.45    6.75
 -10   6   8   -1.31    5.23
  10  -6  -8    3.94    6.38
  10  -6  -8    0.27    8.91
 -10  -6   8    1.87    7.15
  10  -6  -9   34.63   10.93
 -10  -6   9   37.15   11.82
 -10   6  10   32.07   10.59
  10  -6 -10   24.72   10.09
 -10  -6  10   30.40   10.37
 -10   6  11    4.70    6.40
  10  -6 -11   -0.80    5.58
 -10  -6  11    5.49    8.01
  10  -6 -12    4.61    7.06
 -10  -6  12    5.97    7.37
  10  -6 -13   19.25    8.62
 -10  -6  13   19.49    8.71
 -10   6  14   12.70    7.96
  10  -6 -14   16.75    8.13
 -10  -6  14    4.52    6.96
 -10   6  15   31.97   10.90
  10  -6 -15   35.07   10.92
 -10  -6  15   34.36   10.04
 -10   6  16    7.54    6.82
  10  -6 -16    9.58    7.32
 -10  -6  16    3.36    6.14
 -10   6  17    5.98    6.46
  10  -6 -17    4.71    5.66
 -10  -6  17    0.67    5.39
 -10   6  18    2.75    7.15
  10  -6 -18   16.30    7.47
 -10  -6  18    8.76    6.53
 -10   6  19   17.35    9.16
  10  -6 -19   21.21    8.13
 -10  -6  19   15.41    7.22
 -10   6  20    9.38    8.78
  10  -6 -20   11.66    7.25
 -10  -6  20    6.20    6.55
 -10   6  21   -4.11    6.36
  10  -6 -21   13.06    7.55
 -10  -6  21   -3.44    6.11
 -10   6  22   -3.49    7.00
  10  -6 -22   -3.33    7.33
 -10   6  23   -1.09    8.00
  10  -6 -23   -5.85    7.87
 -10   6  24    2.27    7.44
  10  -6 -24   20.97    8.09
 -10   6  25   10.02    7.85
  10  -6 -25    4.22    7.55
 -10   6  26    8.72    8.81
  10  -6 -26   12.04    7.53
 -10   6  27   -1.78    7.90
  10  -6 -27    0.42    6.22
 -10   6  28   -1.23    8.72
  10  -6 -28    0.00    5.81
 -10   6  29   -1.20    7.62
  10  -6 -29    5.74    6.83
 -10   6  30    2.63    7.59
  10  -6 -30   -2.32    6.80
 -10   6  31    7.42    9.65
  10  -6 -31   15.34    8.78
 -10   6  32    4.32    7.40
  10  -6 -32   -1.75    6.46
  10  -6 -33    5.89    6.52
 -10   7   1   51.00   13.64
  10  -7  -1   98.73   16.64
  10  -7  -1   40.54   15.99
 -10  -7   1   78.19   16.56
 -10   7   2    9.17    6.41
  10  -7  -2   -4.06    6.96
  10  -7  -2    0.66   11.26
 -10  -7   2    0.01    8.06
 -10   7   3   10.40    7.02
  10  -7  -3   20.70    8.29
  10  -7  -3   18.26   11.58
 -10  -7   3   11.42    8.11
 -10   7   4   -3.34    5.85
  10  -7  -4    5.68    6.63
  10  -7  -4    1.05    9.94
 -10  -7   4    7.78    8.49
  10  -7  -5   57.20   13.08
  10  -7  -5   27.17   14.58
 -10  -7   5   49.53   13.13
  10  -7  -6    7.59    6.67
  10  -7  -6    1.32    9.70
 -10  -7   6   -1.78    7.93
  10  -7  -7   17.07    8.63
  10  -7  -7   34.91   12.39
 -10  -7   7   49.66   12.16
  10  -7  -8    4.45    7.14
  10  -7  -8   15.63   11.61
 -10  -7   8    2.45    8.24
  10  -7  -9   -1.08    6.60
  10  -7  -9   -3.86   11.05
 -10  -7   9   -5.17    8.20
  10  -7 -10   -1.35    6.00
  10  -7 -10    1.62    8.00
 -10  -7  10   -3.89    7.44
  10  -7 -11   16.52    7.77
 -10  -7  11   11.26    8.91
  10  -7 -12    0.15    7.13
 -10  -7  12   -1.59    6.64
  10  -7 -13   38.56   10.86
 -10  -7  13   32.44   10.76
  10  -7 -14    1.21    6.07
 -10  -7  14   -2.63    6.95
  10  -7 -15    2.35    6.05
 -10  -7  15   -1.29    5.45
 -10   7  16   13.13    8.60
  10  -7 -16    7.39    6.95
 -10  -7  16    9.91    6.78
 -10   7  17   18.77   10.03
  10  -7 -17   15.63    8.88
 -10  -7  17   27.62    9.38
 -10   7  18    6.62    8.06
  10  -7 -18   -1.42    6.79
 -10  -7  18    3.53    7.24
 -10   7  19   -2.73    7.19
  10  -7 -19    1.26    6.29
 -10  -7  19    4.45    6.24
 -10   7  20    0.65    6.52
  10  -7 -20    1.15    6.70
 -10   7  21    2.41    7.45
  10  -7 -21   12.79    7.58
 -10   7  22   -2.74    7.18
  10  -7 -22    6.61    6.30
 -10   7  23   18.65   11.21
  10  -7 -23   16.86    8.21
 -10   7  24    1.43    7.98
  10  -7 -24    1.30    5.59
 -10   7  25   -2.82    8.21
  10  -7 -25   -0.63    6.91
 -10   7  26    2.50    6.75
  10  -7 -26    3.83    6.79
 -10   7  27    8.25    8.91
  10  -7 -27   19.66    8.82
 -10   7  28   -0.11    8.22
  10  -7 -28    7.13    7.40
 -10   7  29    0.28    8.23
  10  -7 -29   -1.60    6.33
 -10   7  30    9.38    8.36
  10  -7 -30    2.61    6.37
 -10   7  31   -2.27    7.91
  10  -7 -31    2.08    6.61
 -10   7  32   -2.19    8.63
  10  -8  -1    3.53    6.53
  10  -8  -1    8.93    9.55
 -10  -8   1    6.85    8.71
  10  -8  -2    0.07    6.63
  10  -8  -2   15.72    9.42
 -10  -8   2   10.61    8.89
  10  -8  -3   30.92    9.83
  10  -8  -3   33.36   12.72
 -10  -8   3   12.16    9.07
  10  -8  -4   22.16    9.29
  10  -8  -4   11.68   11.07
 -10  -8   4    4.07    7.68
  10  -8  -5   25.09    9.17
  10  -8  -5   44.82   14.18
 -10  -8   5   31.23   11.99
  10  -8  -6    5.23    6.47
  10  -8  -6   15.30   11.24
 -10  -8   6    1.58    7.13
  10  -8  -7    8.62    7.35
  10  -8  -7    0.96    9.95
 -10  -8   7    8.03    7.16
  10  -8  -8    1.46    7.17
  10  -8  -8   -5.08   10.34
 -10  -8   8    6.37    8.21
  10  -8  -9    3.73    7.63
 -10  -8   9   38.10   10.31
  10  -8 -10    2.00    6.61
 -10  -8  10   16.06    8.39
  10  -8 -11   21.60    8.60
 -10  -8  11   12.63    9.14
  10  -8 -12    3.40    6.90
 -10  -8  12   -0.67    6.77
  10  -8 -13    4.53    7.39
 -10  -8  13    1.70    6.83
  10  -8 -14    2.09    5.26
 -10  -8  14    5.70    7.70
  10  -8 -15   26.33    9.72
 -10  -8  15   15.29    8.28
  10  -8 -16    3.38    7.50
 -10  -8  16   -3.44    6.86
  10  -8 -17   -0.39    5.48
 -10  -8  17    9.86    6.22
  10  -8 -18   -3.95    7.99
 -10  -8  18    4.22    6.09
  10  -8 -19   36.99   11.05
  10  -8 -20   -4.71    7.05
  10  -8 -21   11.77    7.85
  10  -8 -22    8.29    8.04
  10  -8 -23    5.26    7.04
  10  -8 -24   -5.59    7.10
  10  -8 -25    5.64    6.24
 -10   8  26    1.31    8.39
  10  -8 -26    2.83    6.43
 -10   8  27   10.38    8.82
  10  -8 -27    4.60    6.84
 -10   8  28   -1.43    8.54
  10  -8 -28    1.18    6.15
 -10   8  29    0.05    7.43
 -10   8  30   -0.95    8.37
 -10   8  31   -0.46    8.52
 -10   8  32   -6.95    8.89
  10  -9  -1   61.18   13.84
  10  -9  -1   55.76   17.65
 -10  -9   1   52.96   14.54
  10  -9  -2   -0.32    5.92
  10  -9  -2   -3.73    9.46
 -10  -9   2   -2.16    7.54
  10  -9  -3   31.75    9.55
  10  -9  -3    9.40   10.74
 -10  -9   3   24.50   10.37
  10  -9  -4    0.31    6.31
  10  -9  -4    2.17    8.78
 -10  -9   4    0.93    7.25
  10  -9  -5   10.31    7.23
  10  -9  -5    0.56    9.55
 -10  -9   5   11.14    8.20
  10  -9  -6   -3.18    6.22
  10  -9  -6   -5.83   10.73
 -10  -9   6    2.76    6.82
  10  -9  -7   24.83    9.41
 -10  -9   7   39.93   12.30
  10  -9  -8    0.00    5.92
 -10  -9   8   10.59    7.98
  10  -9  -9    5.30    6.74
 -10  -9   9    2.68    7.00
  10  -9 -10    5.39    6.88
 -10  -9  10    4.15    7.27
  10  -9 -11   35.59    9.94
 -10  -9  11   12.65    9.24
  10  -9 -12    8.34    6.63
 -10  -9  12   -3.84    7.07
  10  -9 -13    6.35    7.49
 -10  -9  13    5.22    7.43
  10  -9 -14    0.70    5.83
 -10  -9  14    5.36    6.21
  10  -9 -15    3.11    5.95
 -10  -9  15    6.85    7.22
  10  -9 -16    0.43    6.44
 -10  -9  16   -3.34    7.98
  10  -9 -17   37.93   11.04
  10  -9 -18   -6.09    7.13
  10  -9 -19   -0.08    5.93
  10  -9 -20   -3.00    7.64
  10  -9 -21   11.78    8.21
  10  -9 -22   -3.63    6.47
  10  -9 -23   10.53    7.54
  10  -9 -24   -1.12    5.67
  10  -9 -25    2.47    6.32
  10  -9 -26    0.34    6.56
  10 -10  -1    1.77    5.75
  10 -10  -1    7.57    9.78
 -10 -10   1    0.85    7.75
  10 -10  -2    0.52    5.96
  10 -10  -2   -0.15    9.63
 -10 -10   2   -0.22    7.12
  10 -10  -3    6.69    6.80
  10 -10  -3    5.32   10.02
 -10 -10   3   13.35    8.49
  10 -10  -4   -4.06    6.69
 -10 -10   4   -6.38    8.25
  10 -10  -5   50.92   13.48
 -10 -10   5   69.94   15.38
  10 -10  -6   10.93    7.43
 -10 -10   6   -0.40    6.81
  10 -10  -7   12.70    6.79
 -10 -10   7   10.47    8.90
  10 -10  -8   -3.83    5.96
 -10 -10   8   -2.56    8.21
  10 -10  -9   33.01   11.68
 -10 -10   9   51.02   12.12
  10 -10 -10    0.61    6.24
 -10 -10  10   -0.53    6.84
  10 -10 -11    9.90    7.40
 -10 -10  11    3.07    6.78
  10 -10 -12   -2.94    6.63
 -10 -10  12   -2.21    7.25
  10 -10 -13   16.11    8.41
 -10 -10  13   25.66    9.48
  10 -10 -14    4.28    5.86
 -10 -10  14    7.45    8.24
  10 -10 -15   13.00    7.70
  10 -10 -16   -1.36    6.53
  10 -10 -17    2.11    7.21
  10 -10 -18   -0.54    6.69
  10 -10 -19    5.75    7.18
  10 -10 -20   -3.28    7.21
  10 -10 -21   -1.05    6.42
  10 -10 -22    2.79    7.90
  10 -10 -23    2.48    7.50
  10 -11  -1    9.48    7.70
 -10 -11   1   22.34    9.40
  10 -11  -2    0.13    5.72
 -10 -11   2    6.03    7.28
  10 -11  -3    8.41    6.98
 -10 -11   3   10.98    8.42
  10 -11  -4    7.39    6.22
 -10 -11   4    1.87    7.56
  10 -11  -5   -2.14    6.10
 -10 -11   5    5.05    8.69
  10 -11  -6    4.91    6.30
 -10 -11   6    7.81    7.98
  10 -11  -7   40.43   11.04
 -10 -11   7   22.69   10.75
  10 -11  -8   10.89    7.51
 -10 -11   8    0.73    5.97
  10 -11  -9   -1.25    5.70
 -10 -11   9    2.43    6.86
  10 -11 -10   -1.58    6.59
 -10 -11  10   -6.77    8.01
  10 -11 -11   24.36    8.93
 -10 -11  11   30.40   10.41
  10 -11 -12    0.14    6.82
 -10 -11  12   11.44    8.13
  10 -11 -13    5.66    7.07
  10 -11 -14    4.64    6.09
  10 -11 -15    1.33    5.86
  10 -11 -16   -4.24    7.36
  10 -11 -17   11.93    8.11
  10 -11 -18    6.46    6.64
  10 -11 -19    1.67    5.66
  10 -11 -20    0.81    6.54
  10 -12  -1   -3.38    6.98
 -10 -12   1    1.65    7.46
  10 -12  -2   -1.02    6.02
 -10 -12   2    1.65    7.12
  10 -12  -3    7.95    8.06
 -10 -12   3   14.97    8.53
  10 -12  -4   11.10    7.14
 -10 -12   4   -0.82    7.84
  10 -12  -5   21.45    8.64
 -10 -12   5   11.92   10.01
  10 -12  -6   -2.74    6.91
 -10 -12   6   -3.25    8.77
  10 -12  -7    1.84    6.21
 -10 -12   7    3.82    7.72
  10 -12  -8   -2.20    5.71
 -10 -12   8    5.67    8.21
  10 -12  -9   22.15    8.56
 -10 -12   9    7.11    8.40
  10 -12 -10    8.20    7.08
 -10 -12  10   -3.49    7.51
  10 -12 -11   -0.90    7.56
 -10 -12  11    4.63    7.08
  10 -12 -12   -1.74    5.94
  10 -12 -13    0.68    6.50
  10 -12 -14    1.98    5.81
  10 -12 -15   11.67    8.12
  10 -12 -16    6.72    7.39
  10 -12 -17    2.77    6.88
  10 -13  -1   11.34    7.74
 -10 -13   1    9.85    8.54
  10 -13  -2    3.54    7.06
 -10 -13   2    5.37    8.56
  10 -13  -3   11.87    7.13
 -10 -13   3   -0.05    8.09
  10 -13  -4    2.05    6.65
 -10 -13   4    6.59    7.50
  10 -13  -5    5.90    6.52
 -10 -13   5   -4.23    9.10
  10 -13  -6    4.84    6.85
 -10 -13   6   -1.16    7.62
  10 -13  -7   16.69    7.08
 -10 -13   7   14.25    8.58
  10 -13  -8   -0.73    5.63
 -10 -13   8    0.39    7.52
  10 -13  -9    1.97    6.70
 -10 -13   9    6.00    8.61
  10 -13 -10    2.30    5.99
  10 -13 -11    5.21    6.63
  10 -13 -12    5.70    7.00
  10 -13 -13    1.09    7.54
  10 -13 -14    4.58    7.81
  10 -14  -1    3.95    6.69
 -10 -14   1    4.92    8.06
  10 -14  -2    0.99    6.77
 -10 -14   2    8.33    7.85
  10 -14  -3   11.41    7.23
 -10 -14   3    7.32    7.74
  10 -14  -4    2.50    6.44
 -10 -14   4    0.93    6.78
  10 -14  -5   -0.89    5.97
 -10 -14   5   11.17    8.40
  10 -14  -6    9.51    7.50
 -10 -14   6    8.50    8.85
  10 -14  -7    3.07    5.49
 -10 -14   7   -3.27    9.79
  10 -14  -8   -0.02    5.44
  10 -14  -9    1.54    7.05
  10 -14 -10   -0.44    5.66
  10 -15  -1    2.96    6.94
 -10 -15   1   -5.65    8.53
  10 -15  -2    1.94    6.83
 -10 -15   2   -0.88    8.33
  10 -15  -3   -3.66    6.67
 -10 -15   3    0.14    8.55
  10 -15  -4   15.33    7.26
 -10 -15   4    1.04    7.51
  10 -15  -5    6.17    6.81
 -10 -15   5    4.24    8.28
  10 -15  -6    2.61    7.84
 -10 -16   3    0.20    7.76
   9   0  -1    1.22    8.67
   9   0  -2    6.35    9.97
   9   0  -3  119.41   25.42
  -9   0   4   -4.70    9.73
   9   0  -4   -1.05    8.97
  -9   0   5   38.07   12.61
   9   0  -5   10.94   11.00
  -9   0   6    1.18    4.48
  -9   0   6   -3.56    9.77
   9   0  -6    3.69    9.01
  -9   0   7   92.98   20.08
  -9   0   7  159.64   26.32
   9   0  -7  136.35   24.85
  -9   0   8    0.70    5.64
  -9   0   8   -1.23    9.23
   9   0  -8   -0.25    8.74
  -9   0   9   91.91   16.82
  -9   0   9   84.25   20.33
   9   0  -9   86.68   19.85
  -9   0  10   -0.14    5.17
  -9   0  10   -1.15   10.51
   9   0 -10   -1.46    9.33
  -9   0  11   10.79    6.82
  -9   0  11   17.72   11.17
   9   0 -11    8.65   10.67
  -9   0  12    0.42    5.45
  -9   0  12    5.94    9.74
   9   0 -12   -7.94   10.93
  -9   0  13  162.61   27.51
  -9   0  14   -5.03    6.08
  -9   0  15   42.37   10.30
  -9   0  16   -0.55    4.69
  -9   0  17   28.99    8.35
  -9   0  18   -2.50    5.09
  -9   0  19   68.45   14.13
  -9   0  20   -0.63    4.95
   9   0 -20   -3.37    6.22
  -9   0  21   16.63    7.59
   9   0 -21   18.69    7.80
   9   0 -22   -0.00    5.91
   9   0 -23   66.46   14.68
   9   0 -24    3.64    5.68
   9   0 -25   40.15   10.53
   9   0 -26   -3.57    6.61
   9   0 -27   -2.70    5.94
   9   0 -28   -4.27    6.08
   9   0 -29   25.28    8.96
  -9   0  30    1.75    6.20
  -9   0  31   10.02    7.29
  -9   0  32   -1.57    6.47
  -9   0  33    4.34    6.21
  -9   0  34   -1.04    5.87
   9  -1  -1  357.25   58.73
   9   1  -1  338.75   58.50
   9  -1  -2    2.00    8.78
   9   1  -2   14.56   10.84
  -9  -1   2   18.53   12.03
   9  -1  -3    3.97    8.43
   9   1  -3    2.48   10.04
  -9  -1   3    2.78    9.40
   9  -1  -4   40.39   14.86
   9   1  -4   50.70   15.08
  -9  -1   4   52.51   16.42
  -9   1   5  123.21   21.32
   9  -1  -5  136.12   25.72
   9   1  -5  123.62   25.57
  -9  -1   5   85.35   24.16
  -9   1   6    0.42    5.32
  -9   1   6    1.58    9.29
   9  -1  -6   -1.92    8.26
   9   1  -6   -2.05    8.61
  -9  -1   6   -0.98    9.00
  -9   1   7   62.25   11.46
  -9   1   7   29.03   13.64
   9  -1  -7   42.19   14.29
   9   1  -7   40.99   14.89
  -9  -1   7   48.44   11.30
  -9  -1   7   58.22   15.67
  -9   1   8    0.78    5.49
  -9   1   8   -0.50    9.49
   9  -1  -8   -2.60   10.13
   9   1  -8    4.91    8.85
  -9  -1   8    1.47    5.90
  -9  -1   8   -0.55    9.47
  -9   1   9   16.71    7.04
  -9   1   9   19.95   11.77
   9  -1  -9    3.77   10.19
   9   1  -9   17.22    9.79
  -9  -1   9   32.05    7.93
  -9  -1   9   10.24   11.15
  -9   1  10   -0.18    4.45
  -9   1  10    1.84    7.93
   9  -1 -10   -3.22    9.81
   9   1 -10   -5.74    8.73
  -9  -1  10   -4.36    6.14
  -9  -1  10   -4.11   10.06
  -9   1  11  110.86   19.97
  -9   1  11  136.90   25.52
   9  -1 -11  140.70   24.84
   9   1 -11   90.31   22.36
  -9  -1  11  120.83   20.13
  -9  -1  11   75.57   22.81
  -9   1  12    4.95    5.51
  -9   1  12    2.61    9.58
   9  -1 -12    2.96    8.93
  -9  -1  12   18.48    6.67
  -9   1  13    7.64    5.47
   9  -1 -13    0.57    9.19
  -9  -1  13    5.88    5.74
  -9   1  14   -1.07    4.60
  -9  -1  14    2.08    4.77
  -9   1  15   81.75   11.79
  -9  -1  15   17.35    8.36
  -9   1  16   20.76    8.13
  -9  -1  16   25.73    7.80
  -9   1  17   51.87   11.66
  -9  -1  17   44.39   10.96
  -9   1  18    4.33    6.02
  -9  -1  18    2.38    4.53
  -9   1  19    9.49    6.44
   9  -1 -19    8.60    8.04
  -9  -1  19    8.36    5.79
  -9   1  20    2.80    5.75
   9  -1 -20    5.12    6.80
  -9  -1  20   13.73    6.29
   9  -1 -21   87.54   18.19
  -9  -1  21   87.16   16.92
   9  -1 -22    3.75    6.09
   9   1 -22    2.44    6.72
  -9  -1  22   -1.71    5.22
   9  -1 -23   17.43    7.94
   9   1 -23    5.71    7.05
  -9  -1  23    8.08    6.16
   9  -1 -24    1.51    4.83
   9   1 -24   -2.58    6.10
   9  -1 -25    3.08    5.50
   9   1 -25    7.28    6.66
   9  -1 -26   -0.83    4.97
   9   1 -26   -0.66    5.18
   9  -1 -27   42.49   10.99
   9   1 -27   33.20   10.30
  -9   1  28    1.79    7.54
   9  -1 -28    2.15    5.09
   9   1 -28    1.61    5.67
  -9   1  29    2.81    5.89
   9  -1 -29   -1.87    5.73
  -9   1  30    0.02    5.68
   9  -1 -30   -3.57    6.60
  -9   1  31   10.25    7.68
  -9   1  32   -5.36    6.87
  -9  -1  32   -0.01    5.89
  -9   1  33    8.96    8.44
  -9  -1  33   19.68    7.46
  -9   1  34   -1.76    5.70
  -9  -1  34   -0.09    5.39
   9  -2  -1   48.04   14.54
   9   2  -1   37.81   14.05
  -9  -2   1   45.76   10.97
  -9  -2   1   14.58   11.10
   9  -2  -2    5.35    7.71
   9   2  -2   -0.35    9.42
  -9  -2   2   12.49    7.40
  -9  -2   2    3.80    9.38
  -9   2   3  134.96   21.22
   9  -2  -3  132.35   25.03
   9   2  -3  154.28   26.59
  -9  -2   3   90.17   21.65
  -9  -2   3   88.30   23.96
  -9   2   4    3.74    5.61
   9  -2  -4   -1.09    8.78
   9   2  -4    5.31   10.33
  -9  -2   4    3.07    6.70
  -9  -2   4    5.90    9.46
  -9   2   5   19.49    7.39
   9  -2  -5    9.65   10.86
   9   2  -5    3.68    9.34
  -9  -2   5   15.79    7.81
  -9  -2   5   26.46   12.34
  -9   2   6    3.62    5.76
   9  -2  -6    2.44    8.16
   9   2  -6   -0.35    9.37
  -9  -2   6    4.21    6.16
  -9  -2   6   -4.26   10.80
  -9   2   7   77.77   12.87
   9  -2  -7   44.86   15.55
   9   2  -7   40.26   14.46
  -9  -2   7   64.15   13.78
  -9  -2   7   43.45   15.41
  -9   2   8   33.84    8.37
   9  -2  -8   37.66   12.93
   9   2  -8   21.41   10.89
  -9  -2   8   14.56    8.29
  -9  -2   8   17.19   12.29
  -9   2   9   37.78    9.75
  -9   2   9   41.87   14.36
   9  -2  -9   51.32   14.19
   9   2  -9   34.81   13.31
  -9  -2   9   34.82    9.82
  -9  -2   9   28.51   13.23
  -9   2  10    4.05    5.91
  -9   2  10    2.73   10.55
   9  -2 -10   -3.97    9.37
   9   2 -10    1.99    7.67
  -9  -2  10    4.94    5.22
  -9  -2  10    5.07    8.54
  -9   2  11   -1.45    5.28
  -9   2  11   -5.16    9.27
   9  -2 -11    0.80    7.75
  -9  -2  11   -4.11    6.09
  -9   2  12   14.91    6.53
  -9   2  12   10.90   10.41
   9  -2 -12   10.36    9.82
  -9  -2  12    8.71    5.63
  -9   2  13   26.76    9.23
  -9   2  13   32.59   12.82
   9  -2 -13   56.00   14.94
  -9  -2  13   49.45   10.54
  -9   2  14   23.76    8.89
  -9  -2  14   36.14    9.47
  -9   2  15   20.06    7.51
  -9  -2  15    8.82    6.46
  -9   2  16   -0.19    5.05
   9  -2 -16   -1.97    7.64
  -9  -2  16   -0.55    4.85
  -9   2  17   32.80   10.56
   9  -2 -17   61.09   12.85
  -9  -2  17   41.06   10.51
  -9   2  18    4.83    5.86
   9  -2 -18   -1.15    6.29
  -9  -2  18   -2.85    5.13
   9  -2 -19  115.47   21.79
  -9  -2  19  111.90   20.37
   9  -2 -20   10.33    7.43
  -9  -2  20   11.89    5.68
   9  -2 -21    2.29    5.83
  -9  -2  21    2.73    4.83
   9  -2 -22    3.72    6.44
  -9  -2  22   11.74    6.67
   9  -2 -23   44.22   12.09
  -9  -2  23   63.41   12.41
   9  -2 -24   -5.58    7.28
   9   2 -24    3.71    6.47
  -9  -2  24    0.42    5.18
  -9   2  25   21.16    8.25
   9  -2 -25    9.77    6.75
   9   2 -25    8.82    7.59
  -9   2  26   -0.15    4.87
   9  -2 -26   -0.50    5.55
   9   2 -26    1.45    6.57
  -9   2  27    0.34    6.91
   9  -2 -27    3.83    5.61
  -9   2  28   -1.87    5.77
   9  -2 -28   -4.74    6.39
  -9   2  29   10.27    7.67
   9  -2 -29    7.01    6.48
  -9   2  30    6.15    7.09
   9  -2 -30   -5.05    6.31
  -9   2  31    5.74    8.44
   9  -2 -31    4.74    6.13
  -9   2  32    2.65    6.44
   9  -2 -32    4.07    5.50
  -9   2  33   -0.94    5.65
  -9   2  34   -0.38    5.39
  -9  -2  34   -2.47    6.47
  -9   3   1  190.78   32.02
   9  -3  -1  228.48   36.49
   9   3  -1  126.23   34.82
  -9  -3   1  223.84   33.83
  -9  -3   1  201.78   36.22
  -9   3   2   56.56   10.35
   9  -3  -2   43.15   14.69
   9   3  -2   35.49   14.40
  -9  -3   2   22.26   10.22
  -9  -3   2   36.14   14.42
  -9   3   3    7.10    6.02
   9  -3  -3   -3.09    9.86
   9   3  -3   -0.06    9.04
  -9  -3   3    3.12    6.39
  -9  -3   3   -2.26    9.65
  -9   3   4    1.47    4.73
   9  -3  -4    0.40   10.15
   9   3  -4   -1.91   10.42
  -9  -3   4    2.32    6.78
  -9  -3   4   23.12   11.56
  -9   3   5   90.08   13.54
   9  -3  -5   48.65   15.47
   9   3  -5   37.83   15.63
  -9  -3   5   48.66   13.00
  -9  -3   5   52.78   16.35
  -9   3   6   45.09   11.82
   9  -3  -6   45.40   14.78
   9   3  -6   74.71   17.90
  -9  -3   6   73.86   14.16
  -9  -3   6   55.21   16.97
  -9   3   7   26.44    8.31
   9  -3  -7   26.10   11.01
   9   3  -7   34.50   13.83
  -9  -3   7   29.04    9.13
  -9  -3   7   22.53   12.02
  -9   3   8    0.54    5.53
   9  -3  -8    3.24    9.66
   9   3  -8   14.05    9.77
  -9  -3   8   -0.08    5.52
  -9  -3   8    7.85   10.96
  -9   3   9    3.54    5.16
   9  -3  -9    3.63    8.81
  -9  -3   9   11.67    7.09
  -9   3  10    1.20    4.52
   9  -3 -10    7.52   10.28
  -9  -3  10   -2.26    5.76
  -9   3  11  157.37   26.76
   9  -3 -11  174.91   31.31
  -9  -3  11  144.22   26.87
  -9   3  12   33.42    8.90
   9  -3 -12   46.95   13.83
  -9  -3  12   22.79    8.65
  -9   3  13   10.15    5.98
   9  -3 -13   24.13   11.54
  -9  -3  13    8.57    6.57
  -9   3  14    3.55    5.32
   9  -3 -14    2.60    6.47
   9  -3 -14    5.55   10.06
  -9  -3  14   -1.44    6.04
  -9   3  15   72.06   15.14
   9  -3 -15   68.52   15.71
  -9  -3  15   71.65   14.43
   9  -3 -16   17.04    8.53
  -9  -3  16    9.83    6.48
   9  -3 -17   44.76   13.02
  -9  -3  17   54.41   11.71
   9  -3 -18    0.85    6.75
  -9  -3  18   -0.63    4.82
   9  -3 -19    0.21    6.43
  -9  -3  19    6.49    5.08
   9  -3 -20    5.06    6.67
  -9  -3  20   11.50    5.95
  -9   3  21   66.56   14.93
   9  -3 -21   64.22   13.94
  -9  -3  21   53.08   12.63
  -9   3  22   11.04    8.45
   9  -3 -22   16.87    8.48
  -9  -3  22    7.42    5.90
  -9   3  23    8.17    7.25
   9  -3 -23   11.56    9.11
  -9  -3  23   16.14    6.87
  -9   3  24   12.45    7.59
   9  -3 -24   -0.39    7.01
  -9  -3  24    2.14    4.90
  -9   3  25    9.08    8.12
   9  -3 -25   17.38    7.89
   9   3 -25   14.22    7.93
  -9  -3  25   13.70    6.57
  -9   3  26   -1.89    7.13
   9  -3 -26    6.76    6.75
  -9   3  27    3.17    6.07
   9  -3 -27    9.41    7.35
  -9   3  28   -1.37    6.58
   9  -3 -28   -3.19    5.72
  -9   3  29   -1.62    7.34
   9  -3 -29    0.71    6.62
  -9   3  30   -2.99    7.11
   9  -3 -30   -2.39    5.57
  -9   3  31    4.73    7.52
   9  -3 -31    6.98    6.41
  -9   3  32    0.98    6.08
   9  -3 -32   -0.82    5.13
  -9   3  33    2.95    7.27
   9  -3 -33    3.54    5.73
  -9   3  34   -2.47    7.45
  -9   4   1   -0.27    4.68
   9   4  -1   -4.76   10.56
  -9  -4   1    7.79    6.85
  -9  -4   1    0.36   10.00
  -9   4   2   44.57   11.52
   9  -4  -2   33.95   14.98
   9   4  -2   84.41   19.09
  -9  -4   2   67.65   14.59
  -9  -4   2   91.94   18.97
  -9   4   3   45.37   11.53
   9  -4  -3   45.15   14.82
   9   4  -3   67.02   17.62
  -9  -4   3   68.55   14.31
  -9  -4   3   40.77   16.41
  -9   4   4   76.55   14.40
   9  -4  -4   41.01   16.55
   9   4  -4   83.83   19.41
  -9  -4   4   74.78   16.08
  -9  -4   4   85.99   19.78
  -9   4   5   68.90   15.82
   9  -4  -5   84.27   19.69
   9   4  -5   94.80   21.89
  -9  -4   5  101.36   18.47
  -9  -4   5  100.13   22.30
  -9   4   6    3.14    5.49
   9  -4  -6    2.05    8.99
   9   4  -6    6.90   10.47
  -9  -4   6    4.71    6.09
  -9  -4   6    0.35    9.45
  -9   4   7   58.33   12.31
   9  -4  -7   45.44   16.17
   9   4  -7   54.08   16.66
  -9  -4   7   57.87   13.63
  -9   4   8   89.61   18.98
   9  -4  -8  103.48   22.94
  -9  -4   8  129.42   20.99
  -9   4   9   53.48   12.01
   9  -4  -9   38.37   14.45
  -9  -4   9   61.77   13.36
  -9   4  10   -2.21    5.72
   9  -4 -10    4.78    8.90
  -9  -4  10    3.32    6.22
  -9   4  11    3.20    6.13
   9  -4 -11    4.64    6.20
   9  -4 -11    1.91    9.65
  -9  -4  11   11.79    7.02
  -9   4  12    0.84    5.11
   9  -4 -12   -2.87    6.64
   9  -4 -12   -1.33    7.29
  -9  -4  12   -1.97    6.44
  -9   4  13   44.27   11.17
   9  -4 -13   39.19   10.79
   9  -4 -13   26.07   13.00
  -9  -4  13   55.37   11.78
   9  -4 -14   15.59    8.10
   9  -4 -14    8.03    8.65
  -9  -4  14    9.44    6.95
   9  -4 -15   60.09   11.89
  -9  -4  15   24.61    9.06
   9  -4 -16    0.43    6.71
  -9  -4  16    0.98    5.20
  -9   4  17   20.09    9.59
   9  -4 -17   25.34    9.21
  -9  -4  17   44.13    9.57
  -9   4  18  112.43   19.14
   9  -4 -18   71.78   16.26
  -9  -4  18   75.43   15.54
  -9   4  19   81.91   16.38
   9  -4 -19   69.14   14.80
  -9  -4  19   51.51   12.85
  -9   4  20    1.53    6.81
   9  -4 -20    0.08    6.47
  -9  -4  20    2.68    5.22
  -9   4  21   -1.72    6.02
   9  -4 -21    8.16    7.13
  -9  -4  21    1.47    4.59
  -9   4  22   -0.36    6.16
   9  -4 -22    1.93    6.83
  -9  -4  22    8.97    5.74
  -9   4  23    9.63    9.46
   9  -4 -23   50.38   11.00
  -9  -4  23   27.74    7.90
  -9   4  24   20.11    8.58
   9  -4 -24   20.47    8.54
  -9  -4  24    8.22    6.26
  -9   4  25    1.81    6.44
   9  -4 -25    5.46    6.16
  -9   4  26    3.65    6.08
   9  -4 -26   -0.16    5.86
  -9   4  27   -2.69    6.56
   9  -4 -27    5.42    7.29
  -9   4  28    0.64    6.77
   9  -4 -28    3.94    5.96
  -9   4  29   10.73    8.12
   9  -4 -29   10.58    7.95
  -9   4  30    9.62    7.64
   9  -4 -30   11.03    7.08
  -9   4  31    2.34    6.24
   9  -4 -31   -1.68    6.13
  -9   4  32    4.95    6.86
   9  -4 -32    9.99    6.34
  -9   4  33    1.86    6.65
   9  -4 -33    0.44    5.93
  -9   4  34    7.04    8.25
   9  -4 -34    3.69    6.76
  -9   5   1   97.34   19.23
   9   5  -1   98.22   24.36
  -9  -5   1  108.73   21.16
  -9  -5   1  135.17   25.20
  -9   5   2   68.10   13.25
   9   5  -2   68.59   18.81
  -9  -5   2   50.81   13.96
  -9  -5   2   55.92   17.91
  -9   5   3   14.23    6.05
   9   5  -3   -3.73   10.00
  -9  -5   3   12.39    7.78
  -9  -5   3   -0.72    9.83
  -9   5   4   93.19   15.79
   9   5  -4   38.84   17.92
  -9  -5   4   78.29   16.75
  -9   5   5   28.22    8.07
  -9  -5   5    4.36    8.19
  -9   5   6   25.20    8.66
   9  -5  -6   55.31   14.67
  -9  -5   6   43.57   11.59
  -9   5   7   78.51   15.91
   9  -5  -7   80.27   19.28
  -9  -5   7   80.21   17.03
  -9   5   8    2.71    5.70
   9  -5  -8    6.35    7.49
   9  -5  -8   -0.94    8.96
  -9  -5   8    5.99    7.03
  -9   5   9   -0.92    4.97
   9  -5  -9   -3.72    6.79
   9  -5  -9    2.47    7.96
  -9  -5   9    1.22    7.03
  -9   5  10    4.53    6.23
   9  -5 -10   -0.25    5.33
   9  -5 -10    0.71    9.19
  -9  -5  10    1.83    7.27
   9  -5 -11   78.71   14.18
   9  -5 -11   26.79   14.63
  -9  -5  11   59.39   13.68
   9  -5 -12   28.37    9.43
   9  -5 -12   17.73   11.89
  -9  -5  12   16.50    8.07
   9  -5 -13   -0.13    6.54
   9  -5 -13   -2.95   10.26
  -9  -5  13    4.26    6.39
   9  -5 -14   16.95    7.40
  -9  -5  14    0.43    6.18
   9  -5 -15   12.35    7.82
  -9  -5  15   33.65    8.91
  -9   5  16   20.34    8.34
   9  -5 -16   12.47    8.40
  -9  -5  16   27.46    7.95
  -9   5  17   33.41   11.28
   9  -5 -17   33.24   10.61
  -9  -5  17   58.54   11.48
  -9   5  18   11.14    7.13
   9  -5 -18    0.94    5.63
  -9  -5  18    3.67    5.35
  -9   5  19   -1.67    6.73
   9  -5 -19    6.22    6.16
  -9  -5  19    1.09    4.58
  -9   5  20    7.64    6.59
   9  -5 -20    5.57    6.22
  -9  -5  20    0.99    5.35
  -9   5  21   41.24   11.93
   9  -5 -21   26.62    9.93
  -9  -5  21   26.57    8.20
  -9   5  22   22.55   11.23
   9  -5 -22   45.42   10.93
  -9  -5  22   33.83    9.29
  -9   5  23    1.73    7.55
   9  -5 -23   21.27    8.53
  -9   5  24    4.38    8.15
   9  -5 -24    5.25    6.80
  -9   5  25    7.03    8.05
   9  -5 -25    2.10    6.37
  -9   5  26    4.40    8.58
   9  -5 -26   23.77    8.21
  -9   5  27    5.43    9.01
   9  -5 -27    7.32    7.27
  -9   5  28   -0.42    6.79
   9  -5 -28    9.32    6.35
  -9   5  29    1.23    7.53
   9  -5 -29    1.53    6.09
  -9   5  30    0.36    6.41
   9  -5 -30    0.93    5.52
  -9   5  31   -2.94    7.88
   9  -5 -31   -1.13    6.74
  -9   5  32    5.05    7.20
   9  -5 -32    2.42    5.58
  -9   5  33    6.05    8.04
   9  -5 -33   10.13    7.91
  -9   5  34    1.58    9.61
   9  -5 -34    4.43    7.12
   9  -5 -35   -2.72    7.24
  -9   6   1   -0.17    4.80
   9  -6  -1    0.49    8.35
   9   6  -1   -6.41   10.27
  -9  -6   1   -0.09    6.09
  -9   6   2  111.18   21.63
   9  -6  -2  114.35   25.36
  -9  -6   2  144.82   23.87
  -9   6   3   21.80    8.05
   9  -6  -3   35.29   12.82
  -9  -6   3   21.81    9.56
  -9   6   4   31.90    9.84
   9  -6  -4   30.57    9.97
  -9  -6   4   56.90   12.36
  -9   6   5   17.66    8.59
   9  -6  -5   22.40    9.01
  -9  -6   5   32.86    9.95
  -9   6   6    3.67    5.36
  -9   6   6    9.24    7.14
   9  -6  -6    6.06    6.77
  -9  -6   6    8.62    8.09
  -9   6   7   24.56    9.41
   9  -6  -7   36.83   10.08
  -9  -6   7    3.71    8.22
  -9   6   8   92.49   17.48
   9  -6  -8   52.23   14.42
  -9  -6   8   76.43   15.71
  -9   6   9    4.25    6.89
   9  -6  -9    9.51    7.90
  -9  -6   9   12.96    8.11
  -9   6  10   -3.34    6.76
   9  -6 -10   -4.06    6.87
   9  -6 -10    6.20    9.32
  -9  -6  10   -2.93    6.41
   9  -6 -11   -5.23    7.08
   9  -6 -11   -1.99    8.85
  -9  -6  11   -0.93    6.74
  -9   6  12   24.86    9.71
   9  -6 -12   30.37   10.42
  -9  -6  12   42.40   10.41
   9  -6 -13   19.24    8.35
  -9  -6  13   11.71    7.86
   9  -6 -14   44.41   11.68
  -9  -6  14   32.88   10.66
   9  -6 -15    6.91    7.27
  -9  -6  15   12.30    7.70
  -9   6  16    8.40    7.67
   9  -6 -16    2.30    6.52
  -9  -6  16    5.08    6.17
  -9   6  17    8.64    7.32
   9  -6 -17   22.26    8.34
  -9  -6  17   14.67    7.18
  -9   6  18   51.29   12.42
   9  -6 -18   13.46    8.13
  -9  -6  18   33.22    8.84
  -9   6  19   19.04    9.28
   9  -6 -19   18.36    8.31
  -9  -6  19   10.31    6.34
  -9   6  20    0.39    6.68
   9  -6 -20   10.71    7.39
  -9  -6  20    5.91    5.15
  -9   6  21    1.17    6.66
   9  -6 -21   -0.91    6.42
  -9  -6  21    4.22    5.30
  -9   6  22    9.71    8.92
   9  -6 -22    0.79    7.84
  -9   6  23    1.24    7.98
   9  -6 -23    2.70    6.55
  -9   6  24    4.71    8.00
   9  -6 -24    1.89    5.76
  -9   6  25   14.30    9.13
   9  -6 -25   10.31    8.08
  -9   6  26   -4.13    7.56
   9  -6 -26   -1.52    5.81
  -9   6  27   -3.29    7.36
   9  -6 -27   -1.30    5.56
  -9   6  28    1.92    7.27
   9  -6 -28    4.11    6.63
  -9   6  29   -1.29    7.08
   9  -6 -29   17.03    7.93
  -9   6  30   -0.14    7.41
   9  -6 -30   13.84    7.42
  -9   6  31   -5.06    9.06
   9  -6 -31   -2.53    6.35
  -9   6  32    8.31    8.19
   9  -6 -32    0.81    7.07
  -9   6  33    6.09    8.07
   9  -6 -33   16.63    8.08
  -9   6  34   -1.19    7.40
   9  -6 -34   -4.49    7.40
   9  -6 -35    1.13    7.45
   9  -6 -36   -0.04    6.11
  -9   7   1   15.15    6.43
   9  -7  -1   11.66    8.01
   9  -7  -1   11.12   10.97
  -9  -7   1   21.80    8.78
  -9   7   2   -3.10    5.55
   9  -7  -2   13.84    7.15
   9  -7  -2    1.77    8.83
  -9  -7   2    7.90    7.86
   9  -7  -3    1.98    6.21
   9  -7  -3   15.86    9.23
  -9  -7   3    1.26    6.84
   9  -7  -4   31.46    9.92
   9  -7  -4   17.80   11.50
  -9  -7   4   32.12   10.58
   9  -7  -5    5.95    7.45
   9  -7  -5   18.14   10.71
  -9  -7   5    5.63    6.91
   9  -7  -6   65.81   13.99
   9  -7  -6   70.61   17.13
  -9  -7   6   34.63   12.27
   9  -7  -7   -0.40    6.00
   9  -7  -7    6.79   10.85
  -9  -7   7    7.10    6.75
   9  -7  -8   -1.05    5.96
   9  -7  -8   -2.00   10.17
  -9  -7   8   -4.08    6.62
  -9   7   9    5.94    7.81
   9  -7  -9   17.59    7.58
  -9  -7   9    5.17    6.92
  -9   7  10   23.75    8.69
   9  -7 -10    7.42    7.64
  -9  -7  10   28.85    9.92
  -9   7  11   -2.92    7.00
   9  -7 -11   21.49    8.11
  -9  -7  11   21.50    8.69
  -9   7  12   40.39   12.29
   9  -7 -12   59.09   13.46
  -9  -7  12   50.77   13.26
  -9   7  13    1.02    6.28
   9  -7 -13   -1.42    6.80
  -9  -7  13   -1.77    6.48
   9  -7 -14    5.46    6.13
  -9  -7  14   -0.63    5.83
   9  -7 -15    9.13    6.26
  -9  -7  15   -2.84    6.20
  -9   7  16   33.70   12.05
   9  -7 -16   76.63   14.21
  -9  -7  16   49.30   12.08
  -9   7  17    1.92    7.23
   9  -7 -17    3.85    5.32
  -9  -7  17    1.49    6.63
  -9   7  18   -1.22    5.92
   9  -7 -18   -0.93    7.35
  -9  -7  18    1.49    5.87
  -9   7  19   -3.65    7.93
   9  -7 -19   -3.39    6.22
  -9  -7  19    2.96    5.42
  -9   7  20    9.73    8.54
   9  -7 -20    6.04    7.06
  -9   7  21    2.94    6.85
   9  -7 -21    5.13    6.67
  -9   7  22   13.87    9.12
   9  -7 -22   37.56    9.58
  -9   7  23   -1.60    8.28
   9  -7 -23    4.71    6.95
  -9   7  24    3.61    8.67
   9  -7 -24   -4.84    7.56
  -9   7  25   -0.19    6.29
   9  -7 -25   -0.28    5.58
  -9   7  26   13.66    9.01
   9  -7 -26    5.04    6.53
  -9   7  27   17.32    9.47
   9  -7 -27    7.29    7.26
  -9   7  28   -1.11    8.60
   9  -7 -28    1.29    7.80
  -9   7  29   -1.84    9.27
   9  -7 -29    2.61    5.77
  -9   7  30    2.34    9.45
   9  -7 -30   -5.45    7.20
  -9   7  31   -2.54    9.72
   9  -7 -31   -0.82    6.08
  -9   7  32   -1.13    8.38
   9  -7 -32    4.72    7.27
  -9   7  33    0.57    8.08
   9  -7 -33   -0.94    5.96
   9  -8  -1   19.81    9.21
   9  -8  -1   10.15   10.00
  -9  -8   1   26.76    9.62
   9  -8  -2   18.54    7.73
   9  -8  -2   19.54   11.67
  -9  -8   2   26.83   10.16
   9  -8  -3   -4.86    6.57
   9  -8  -3    4.40    8.14
  -9  -8   3   -0.24    6.83
   9  -8  -4   75.44   15.59
   9  -8  -4   44.07   17.18
  -9  -8   4   97.37   17.44
   9  -8  -5    1.07    6.23
   9  -8  -5    0.00    9.24
  -9  -8   5    4.62    7.07
   9  -8  -6    1.94    6.70
   9  -8  -6    3.91    9.35
  -9  -8   6    0.00    6.75
   9  -8  -7   -2.08    6.06
   9  -8  -7    5.88   10.20
  -9  -8   7   14.08    8.03
   9  -8  -8  136.12   22.10
  -9  -8   8   91.63   21.24
   9  -8  -9    2.74    5.73
  -9  -8   9   17.33    9.02
   9  -8 -10    5.81    7.42
  -9  -8  10   30.09    9.65
   9  -8 -11    5.55    6.34
  -9  -8  11    9.83    7.54
   9  -8 -12   -0.52    5.29
  -9  -8  12   19.77    8.69
   9  -8 -13   -1.53    5.29
  -9  -8  13   -3.67    7.26
   9  -8 -14   35.93   10.59
  -9  -8  14   27.53   10.52
   9  -8 -15   -4.58    6.89
  -9  -8  15    1.77    6.19
  -9   8  16   -0.97    8.34
   9  -8 -16    7.93    6.79
  -9  -8  16    5.13    6.93
  -9   8  17   -0.84    6.46
   9  -8 -17    6.75    7.04
  -9  -8  17   12.79    6.82
  -9   8  18   27.43   10.32
   9  -8 -18   33.44    9.34
  -9  -8  18    7.74    7.14
  -9   8  19    9.09    8.10
   9  -8 -19    1.26    6.46
  -9   8  20   13.20    9.02
   9  -8 -20   21.23    7.83
  -9   8  21   -1.91    7.42
   9  -8 -21    2.60    5.41
  -9   8  22   -0.97    7.14
   9  -8 -22    4.55    6.33
  -9   8  23   -4.07    7.67
   9  -8 -23   -2.32    7.58
  -9   8  24    4.59    7.89
   9  -8 -24   15.17    8.06
  -9   8  25    1.54    6.77
   9  -8 -25   -2.23    6.92
  -9   8  26    8.83    8.39
   9  -8 -26   11.19    7.13
  -9   8  27   -0.50    7.37
   9  -8 -27   -4.20    5.98
  -9   8  28   -1.53    9.70
   9  -8 -28   17.00    7.63
  -9   8  29   -2.53    8.61
   9  -8 -29    2.53    6.40
  -9   8  30   -1.95    8.68
   9  -8 -30    4.69    6.99
  -9   8  31    4.15    8.93
   9  -8 -31   -4.18    7.73
  -9   8  32   -2.03    7.36
  -9   8  33   -2.12    8.33
   9  -9  -1   12.67    7.77
   9  -9  -1    9.95   10.24
  -9  -9   1    2.24    7.09
   9  -9  -2   44.52   10.44
   9  -9  -2   36.35   13.28
  -9  -9   2   12.78    9.64
   9  -9  -3   -0.92    5.49
   9  -9  -3   -1.00    9.25
  -9  -9   3    3.48    7.13
   9  -9  -4   15.62    7.84
   9  -9  -4   30.15   12.94
  -9  -9   4   12.65    8.14
   9  -9  -5    2.58    7.16
  -9  -9   5    5.66    6.78
   9  -9  -6   76.59   16.87
  -9  -9   6   86.69   17.95
   9  -9  -7   -2.99    6.38
  -9  -9   7    1.60    8.18
   9  -9  -8    1.18    6.41
  -9  -9   8    2.34    6.60
   9  -9  -9    1.80    6.51
  -9  -9   9   -3.79    6.36
   9  -9 -10   16.41    7.42
  -9  -9  10   10.93    8.34
   9  -9 -11    0.55    6.69
   9  -9 -12   36.06   11.44
  -9  -9  12   47.29   11.85
   9  -9 -13   -0.19    5.40
  -9  -9  13   -1.85    6.25
   9  -9 -14    3.54    5.42
  -9  -9  14    6.59    7.68
   9  -9 -15    3.26    6.45
  -9  -9  15    5.97    6.47
   9  -9 -16   28.15   10.58
  -9  -9  16   32.81   10.57
   9  -9 -17   -3.70    6.46
   9  -9 -18   -2.20    6.97
   9  -9 -19   -4.39    7.74
   9  -9 -20   15.26    7.40
   9  -9 -21   -3.45    7.00
   9  -9 -22   16.41    8.54
   9  -9 -23    1.60    7.66
   9  -9 -24    7.24    7.31
   9  -9 -25   -3.14    6.56
   9  -9 -26   14.37    8.40
   9  -9 -27   -0.32    7.46
   9  -9 -28    1.78    7.64
   9  -9 -29   15.80    9.26
  -9   9  30   -2.48    9.43
  -9   9  31   -3.43    9.13
  -9   9  32    1.83    9.17
  -9   9  33    2.25    8.72
   9 -10  -1    7.16    6.02
   9 -10  -1   11.23    9.46
  -9 -10   1    2.60    7.14
   9 -10  -2   10.60    6.01
  -9 -10   2   19.50    9.01
   9 -10  -3    1.83    5.39
  -9 -10   3   -2.40    6.54
   9 -10  -4   71.88   14.59
  -9 -10   4   50.73   14.61
   9 -10  -5   -3.53    7.40
  -9 -10   5   -1.49    6.89
   9 -10  -6    0.00    5.76
  -9 -10   6    4.50    6.40
   9 -10  -7   -0.15    5.59
  -9 -10   7    3.32    7.16
   9 -10  -8   31.04    9.47
  -9 -10   8   10.34    8.32
   9 -10  -9    6.51    6.97
  -9 -10   9   -3.18    6.71
   9 -10 -10   13.72    7.00
  -9 -10  10    3.66    7.40
   9 -10 -11    3.49    6.06
  -9 -10  11   -1.08    6.41
   9 -10 -12    2.62    6.05
  -9 -10  12   12.36    7.59
   9 -10 -13   -2.13    5.91
  -9 -10  13   -0.25    6.92
   9 -10 -14    5.45    7.25
  -9 -10  14   31.02    9.47
   9 -10 -15   -3.43    6.14
   9 -10 -16    5.65    6.16
   9 -10 -17   -0.35    7.21
   9 -10 -18   37.85   11.65
   9 -10 -19    1.91    6.27
   9 -10 -20   20.64    9.07
   9 -10 -21   -1.33    7.30
   9 -10 -22    1.92    7.74
   9 -10 -23   -3.78    6.07
   9 -10 -24    0.03    6.40
   9 -10 -25    2.23    7.14
   9 -10 -26   -3.24    6.44
   9 -11  -1   -2.05    6.05
  -9 -11   1   -2.76    7.35
   9 -11  -2   60.15   12.74
  -9 -11   2   36.82   12.70
   9 -11  -3   -2.67    5.48
  -9 -11   3   -1.41    7.25
   9 -11  -4   11.98    7.49
  -9 -11   4   22.89    9.39
   9 -11  -5    5.29    6.10
  -9 -11   5   -2.18    7.91
   9 -11  -6   29.01   10.05
  -9 -11   6   24.28   10.53
   9 -11  -7   -0.00    6.05
  -9 -11   7    7.98    7.56
   9 -11  -8    1.17    6.41
  -9 -11   8   -3.99    7.46
   9 -11  -9    8.55    7.29
  -9 -11   9    3.72    6.32
   9 -11 -10    3.77    6.19
  -9 -11  10   22.89    8.91
   9 -11 -11    0.04    5.57
  -9 -11  11    2.78    6.39
   9 -11 -12    5.73    6.90
  -9 -11  12   13.02    8.36
   9 -11 -13    0.14    5.69
   9 -11 -14    4.48    7.12
   9 -11 -15    7.17    6.89
   9 -11 -16   67.19   15.19
   9 -11 -17    1.62    6.47
   9 -11 -18    5.55    7.08
   9 -11 -19    0.72    6.56
   9 -11 -20    8.06    7.76
   9 -11 -21   -6.16    8.45
   9 -11 -22    7.07    7.06
   9 -11 -23    2.66    6.38
   9 -12  -1    3.09    6.47
  -9 -12   1   12.65    7.89
   9 -12  -2    1.11    5.67
  -9 -12   2    2.14    6.15
   9 -12  -3    2.26    5.60
  -9 -12   3   -0.20    6.16
   9 -12  -4   10.43    7.49
  -9 -12   4   16.21    8.85
   9 -12  -5    9.30    6.48
  -9 -12   5    1.70    7.24
   9 -12  -6   -0.00    6.19
  -9 -12   6   -5.18    7.46
   9 -12  -7    5.74    6.93
  -9 -12   7   -0.02    6.62
   9 -12  -8   28.05    9.92
  -9 -12   8   27.19   10.50
   9 -12  -9   -0.67    6.25
  -9 -12   9    5.31    6.44
   9 -12 -10    7.03    6.41
  -9 -12  10    0.00    7.09
   9 -12 -11   -1.23    5.76
  -9 -12  11    0.99    5.87
   9 -12 -12   14.15    8.21
   9 -12 -13   -0.91    5.36
   9 -12 -14   25.17    9.28
   9 -12 -15   -3.74    7.50
   9 -12 -16   -0.01    5.99
   9 -12 -17    5.54    7.78
   9 -12 -18    2.95    7.78
   9 -12 -19    5.55    7.68
   9 -12 -20   15.96    8.95
   9 -13  -1    3.99    7.24
  -9 -13   1    2.06    6.80
   9 -13  -2    2.48    6.65
  -9 -13   2   -3.06    7.79
   9 -13  -3    0.61    5.23
  -9 -13   3   -3.37    6.72
   9 -13  -4    2.04    6.49
  -9 -13   4    0.60    6.38
   9 -13  -5    2.34    5.57
  -9 -13   5   10.11    7.73
   9 -13  -6   15.84    8.10
  -9 -13   6    5.01    7.09
   9 -13  -7    5.11    7.15
  -9 -13   7   -0.19    7.88
   9 -13  -8   -1.46    6.94
  -9 -13   8    3.74    7.54
   9 -13  -9    2.32    6.77
  -9 -13   9   -1.69    6.84
   9 -13 -10   16.90    8.50
   9 -13 -11    3.85    6.09
   9 -13 -12    4.78    7.74
   9 -13 -13   -3.83    7.87
   9 -13 -14   -1.65    6.57
   9 -13 -15   -0.42    6.79
   9 -13 -16   17.94    9.23
   9 -13 -17   -0.46    6.99
   9 -14  -1   -1.01    6.70
  -9 -14   1   -3.43    8.04
   9 -14  -2    9.61    7.46
  -9 -14   2    5.04    8.80
   9 -14  -3    6.67    6.12
  -9 -14   3   11.20    7.79
   9 -14  -4   -1.26    6.55
  -9 -14   4    4.88    7.84
   9 -14  -5    7.35    6.89
  -9 -14   5   -0.98    6.93
   9 -14  -6    1.63    6.26
  -9 -14   6    2.99    7.18
   9 -14  -7    4.69    7.11
  -9 -14   7   -1.14    7.71
   9 -14  -8    6.22    7.40
   9 -14  -9   -4.47    6.70
   9 -14 -10    6.82    7.62
   9 -14 -11   -3.25    6.52
   9 -14 -12   -0.14    7.98
   9 -14 -13    2.52    6.74
   9 -14 -14    8.14    6.92
   9 -15  -1   12.87    7.68
  -9 -15   1    0.65    7.86
   9 -15  -2    0.11    5.53
  -9 -15   2    0.78    5.94
   9 -15  -3   -6.08    7.32
  -9 -15   3   -2.08    8.56
   9 -15  -4   -0.21    6.76
  -9 -15   4    3.52    8.34
   9 -15  -5   -1.24    6.41
  -9 -15   5    1.17    7.80
   9 -15  -6    2.55    7.50
   9 -15  -7   -0.71    6.59
   9 -15  -8    7.08    7.42
   9 -15  -9   -0.46    7.18
   9 -15 -10    5.46    7.35
  -9 -16   1    9.16    8.89
   9 -16  -2   -1.03    6.52
  -9 -16   2   -4.20    7.49
   9 -16  -3    6.25    6.14
  -9 -16   3   -2.23    8.00
   9 -16  -4   -0.00    6.78
   9 -16  -5   14.22    8.18
   9 -16  -6   -1.69    6.70
  -8   0   1    2.45    5.31
  -8   0   1    3.72    7.79
   8   0  -1   -3.60    7.80
  -8   0   2  433.97   72.58
  -8   0   2  534.08   76.27
   8   0  -2  488.43   75.92
  -8   0   3    0.05    5.11
  -8   0   3   -0.42    7.35
   8   0  -3   -2.45    8.11
  -8   0   4   57.37   13.17
  -8   0   4   66.35   16.16
   8   0  -4   67.80   16.29
  -8   0   5    2.91    4.87
  -8   0   5   10.12    8.75
   8   0  -5   -2.20    9.20
  -8   0   6   89.68   16.33
  -8   0   6   96.21   20.05
   8   0  -6   73.67   18.87
  -8   0   7    2.04    4.81
  -8   0   7    6.05    8.06
   8   0  -7    2.17    6.29
  -8   0   8  332.50   37.00
  -8   0   8  183.55   37.95
   8   0  -8  136.08   36.95
  -8   0   9   -1.13    4.77
  -8   0   9    1.54    8.04
   8   0  -9    0.12    7.51
  -8   0  10    0.91    9.28
   8   0 -10   -2.80    8.38
  -8   0  11    0.30    8.95
   8   0 -11   -3.86    7.62
  -8   0  12  165.27   35.32
   8   0 -12  246.71   36.97
  -8   0  13   -0.83    8.58
   8   0 -13    0.48    8.24
  -8   0  14   78.22   17.76
   8   0 -14   51.70   15.49
  -8   0  18  108.28   19.65
  -8   0  19    0.98    4.77
   8   0 -19    3.84    6.49
  -8   0  20   11.74    6.41
   8   0 -20   11.57    7.20
   8   0 -21    7.78    6.10
   8   0 -22   62.35   13.58
   8   0 -23   -0.26    5.17
   8   0 -24   35.55   10.04
   8   0 -25    0.31    4.91
   8   0 -26   -2.43    5.44
   8   0 -27   -0.43    4.76
   8   0 -28   89.24   17.69
  -8   0  29   -1.41    5.91
   8   0 -29   -1.84    5.40
  -8   0  30    4.02    5.71
  -8   0  31    0.34    6.40
  -8   0  32    1.90    6.97
  -8   0  33   -0.40    6.01
  -8   0  34    9.89    6.57
  -8   0  35    1.96    6.48
  -8   1   1   61.09   13.48
  -8   1   1   52.78   15.31
   8  -1  -1   55.04   15.75
   8   1  -1   70.93   17.58
  -8  -1   1   90.89   15.47
  -8  -1   1   86.44   18.83
  -8   1   2   -1.31    5.21
  -8   1   2    2.15    7.22
   8  -1  -2    0.36    6.65
   8   1  -2    1.69    8.05
  -8  -1   2    5.58    5.89
  -8  -1   2    3.69    8.56
  -8   1   3   -0.56    4.82
  -8   1   3    1.75    7.74
   8  -1  -3    5.31    7.85
   8   1  -3    8.25    8.33
  -8  -1   3    7.50    5.10
  -8  -1   3   17.06    9.24
  -8   1   4   35.92    8.89
  -8   1   4   33.84   12.24
   8  -1  -4   47.84   13.45
   8   1  -4   44.48   13.49
  -8  -1   4   24.36    8.94
  -8  -1   4   28.54   12.49
  -8   1   5    4.16    4.49
  -8   1   5    8.89    9.99
   8  -1  -5   -1.49    7.98
   8   1  -5    3.77    9.13
  -8  -1   5   10.42    6.13
  -8  -1   5    0.88    7.27
  -8   1   6   80.15   13.13
  -8   1   6   90.99   17.40
   8  -1  -6   49.51   15.45
   8   1  -6   93.02   17.46
  -8  -1   6   30.37   11.48
  -8  -1   6   83.57   17.49
  -8   1   7    0.22    4.43
  -8   1   7   13.71   10.17
   8  -1  -7    5.44    7.89
   8   1  -7    4.82    7.25
  -8  -1   7    1.49    4.99
  -8  -1   7    8.59    8.16
  -8   1   8   -1.64    8.70
   8  -1  -8    2.36    6.82
   8   1  -8    4.89    8.18
  -8  -1   8    0.51    4.74
  -8  -1   8    1.88    8.81
  -8   1   9    6.76    9.98
   8  -1  -9    7.50    8.96
   8   1  -9    4.76    8.62
  -8  -1   9    5.09    5.04
  -8  -1   9   13.49    9.89
  -8   1  10  135.47   24.10
   8  -1 -10  153.68   24.53
   8   1 -10   38.30   19.77
  -8  -1  10  158.77   20.93
  -8  -1  10  142.71   24.28
  -8   1  11    5.91    9.02
   8  -1 -11    5.11    8.64
   8   1 -11   10.63    9.33
  -8  -1  11   11.15    4.92
  -8  -1  11    6.86    9.02
  -8   1  12    8.55    8.68
   8  -1 -12    8.67    7.59
   8   1 -12    2.24    8.08
  -8  -1  12   10.16   10.43
  -8   1  13   -3.66    9.49
   8  -1 -13   -2.66    8.07
   8   1 -13   -1.16    8.49
  -8  -1  13   -0.75    8.93
  -8   1  14  110.56   19.39
   8  -1 -14   41.14   15.45
   8   1 -14   46.18   14.42
  -8  -1  14   95.99   19.22
  -8   1  15   47.94   15.18
   8  -1 -15   48.63   14.45
  -8   1  16   80.82   15.67
  -8   1  17    1.12    4.77
   8  -1 -17    4.04    6.69
  -8   1  18    2.55    5.86
   8  -1 -18    7.24    6.67
   8  -1 -19    7.37    6.57
   8  -1 -20   26.94    8.91
  -8  -1  20   24.60    7.82
   8  -1 -21   -2.98    5.42
   8   1 -21   -0.65    6.49
  -8  -1  21   -0.72    4.35
   8  -1 -22   71.35   15.99
   8   1 -22   99.53   17.01
  -8  -1  22   71.26   15.49
   8  -1 -23    4.41    5.76
   8   1 -23   -0.00    5.69
   8  -1 -24    8.28    5.99
   8   1 -24   13.97    7.06
   8  -1 -25    3.31    4.99
   8   1 -25    0.83    4.78
  -8   1  26   16.13    7.89
   8  -1 -26   10.55    6.47
   8   1 -26   11.87    6.45
  -8   1  27    0.90    5.69
   8  -1 -27   -1.71    5.33
   8   1 -27   -0.13    5.05
  -8   1  28   -2.02    6.68
   8  -1 -28    3.46    5.67
   8   1 -28    3.13    5.36
  -8   1  29   -2.59    6.47
   8  -1 -29   -0.40    4.96
  -8   1  30    6.30    7.48
   8  -1 -30   31.49    8.74
  -8   1  31    7.51    6.35
  -8  -1  31    4.28    5.74
  -8   1  32   15.89    7.43
  -8  -1  32   10.43    6.71
  -8   1  33   -2.61    6.26
  -8  -1  33    0.52    5.13
  -8   1  34   -6.11    8.33
  -8  -1  34    7.79    7.01
  -8   1  35   -0.84    6.19
  -8  -1  35    0.68    5.96
  -8   2   1   -1.93    4.88
   8  -2  -1    3.88    8.43
   8   2  -1    8.39    8.72
  -8  -2   1   -1.69    5.08
  -8  -2   1    2.59    9.40
  -8   2   2   85.92   14.17
   8  -2  -2   90.73   17.88
   8   2  -2   44.65   15.99
  -8  -2   2   73.57   15.25
  -8  -2   2   49.04   16.84
  -8   2   3    9.48    5.36
  -8   2   3    1.72    7.73
   8  -2  -3    2.17    8.36
   8   2  -3    5.35    8.79
  -8  -2   3   11.13    6.80
  -8  -2   3   12.95   10.92
  -8   2   4   51.71   10.08
  -8   2   4   56.62   13.46
   8  -2  -4   24.90   11.81
   8   2  -4   42.83   12.87
  -8  -2   4   41.06   10.41
  -8  -2   4   34.79   12.63
  -8   2   5    9.44    5.14
  -8   2   5    9.51    8.93
   8  -2  -5   14.24    9.55
   8   2  -5    8.87    9.99
  -8  -2   5    5.39    6.26
  -8  -2   5    9.17    9.08
  -8   2   6  105.39   21.87
   8  -2  -6   92.35   21.32
   8   2  -6   85.36   21.50
  -8  -2   6   99.45   18.93
  -8  -2   6  132.09   23.49
  -8   2   7   31.45   12.91
   8  -2  -7   25.48   10.88
   8   2  -7   46.67   12.19
  -8  -2   7   32.17    9.61
  -8  -2   7   50.01   13.83
  -8   2   8  146.73   23.12
   8  -2  -8   74.07   19.68
   8   2  -8   88.85   21.11
  -8  -2   8   96.59   18.24
  -8  -2   8   97.92   21.56
  -8   2   9   14.39    8.13
   8  -2  -9   19.77   10.77
   8   2  -9    3.68    8.99
  -8  -2   9    5.21    5.38
  -8  -2   9   -0.11    7.83
  -8   2  10   -2.68    8.48
   8  -2 -10    5.59    7.72
   8   2 -10   -3.36    8.56
  -8  -2  10   -2.14    4.40
  -8  -2  10   -5.52    9.33
  -8   2  11    4.82    9.23
   8  -2 -11    3.74    8.16
   8   2 -11   -0.29    7.26
  -8  -2  11    1.83    4.60
  -8  -2  11    2.64    9.41
  -8   2  12   65.46   17.35
   8  -2 -12   97.59   18.60
   8   2 -12   63.82   17.26
  -8  -2  12   68.72   14.03
  -8  -2  12   73.83   18.02
  -8   2  13   29.64   13.46
   8  -2 -13   42.99   13.41
   8   2 -13   41.67   12.80
  -8  -2  13   37.76   14.51
  -8   2  14   30.45    8.78
  -8   2  14   30.80   12.02
   8  -2 -14   37.15   11.91
  -8   2  15   12.12    7.01
  -8   2  15   18.41   11.38
   8  -2 -15   28.15    8.90
   8  -2 -15   40.12   12.35
  -8   2  16   24.97    8.14
   8  -2 -16   20.26    9.03
   8  -2 -17   20.63    8.14
   8  -2 -18  246.05   40.42
   8  -2 -19   -0.77    6.44
   8  -2 -20   -1.49    6.48
   8  -2 -21   -1.03    5.37
   8  -2 -22   31.16    9.57
  -8   2  23   -0.07    6.66
   8  -2 -23   -0.32    4.88
   8   2 -23    0.44    6.52
  -8  -2  23   -1.75    5.16
  -8   2  24    7.60    6.48
   8  -2 -24   -3.17    5.54
   8   2 -24   13.46    6.13
  -8   2  25   -1.67    6.49
   8  -2 -25   -1.06    5.21
   8   2 -25    1.35    5.35
  -8   2  26   -0.37    6.46
   8  -2 -26    3.27    4.60
   8   2 -26    3.68    5.58
  -8   2  27   -3.77    6.03
   8  -2 -27   -2.99    4.96
  -8   2  28   14.88    8.98
   8  -2 -28   32.27    9.17
  -8   2  29   -1.40    7.68
   8  -2 -29    2.61    5.20
  -8   2  30    7.54    6.52
   8  -2 -30    2.58    6.50
  -8   2  31    2.13    6.44
   8  -2 -31   -1.96    5.75
  -8   2  32    6.60    6.44
   8  -2 -32   -0.63    5.61
  -8   2  33   -1.27    5.60
  -8  -2  33    0.89    5.26
  -8   2  34    8.70    7.08
  -8  -2  34    9.24    6.55
  -8   2  35    6.94    7.13
  -8  -2  35    3.86    6.70
  -8   3   1   74.67   14.72
   8  -3  -1  109.69   19.80
   8   3  -1   66.27   18.06
  -8  -3   1   73.56   19.45
  -8   3   2    0.72    4.76
   8  -3  -2    0.89    7.95
   8   3  -2   10.67    9.47
  -8  -3   2    1.82    6.27
  -8  -3   2   -0.92    9.24
   8  -3  -3   46.45   12.41
   8   3  -3   -0.42    9.44
  -8  -3   3   48.51   10.23
  -8  -3   3   33.81   12.92
   8  -3  -4  108.17   24.25
   8   3  -4  126.12   25.73
  -8  -3   4  126.24   22.64
  -8  -3   4  139.22   26.39
   8  -3  -5   22.76   10.38
   8   3  -5   26.59   11.19
  -8  -3   5   12.68    7.79
  -8  -3   5   28.10   11.33
  -8   3   6   38.50   12.44
   8  -3  -6   58.70   13.45
   8   3  -6   21.49   11.31
  -8  -3   6   35.13    9.93
  -8  -3   6   25.50   13.11
  -8   3   7   25.91   10.65
   8  -3  -7   24.18   10.26
   8   3  -7   21.72   10.93
  -8  -3   7   15.78    7.32
  -8  -3   7   42.79   12.99
  -8   3   8   -4.57    8.92
   8  -3  -8    5.82    7.11
   8   3  -8    3.81    9.05
  -8  -3   8    2.49    5.38
  -8  -3   8   19.71   10.36
  -8   3   9    3.33    9.12
   8  -3  -9   -1.34    7.67
   8   3  -9    2.37    8.61
  -8  -3   9    1.64    4.50
  -8  -3   9    0.10    9.04
  -8   3  10  116.41   21.72
   8  -3 -10  100.41   21.06
   8   3 -10   91.46   20.74
  -8  -3  10   79.67   17.77
  -8  -3  10  112.46   22.43
  -8   3  11   88.55   17.97
  -8   3  11   87.10   21.49
   8  -3 -11  104.93   21.35
   8   3 -11  114.72   21.47
  -8  -3  11   96.39   18.60
  -8  -3  11  124.10   23.82
  -8   3  12    1.65    5.28
  -8   3  12    3.96    9.71
   8  -3 -12    6.43    9.18
  -8  -3  12    5.07    5.22
  -8   3  13   10.23    5.37
  -8   3  13   11.15    9.38
   8  -3 -13   12.99    7.60
   8  -3 -13    7.39   10.12
  -8  -3  13   10.00    6.05
  -8   3  14   27.51    8.84
  -8   3  14   20.06   10.69
   8  -3 -14   26.97    9.25
   8  -3 -14   27.61   11.82
  -8   3  15   35.97   12.62
   8  -3 -15   32.57   10.06
   8  -3 -16   83.08   17.05
   8  -3 -17   -2.81    6.19
   8  -3 -18    1.67    6.13
   8  -3 -19   22.76    7.97
  -8   3  20   66.28   17.44
   8  -3 -20  119.84   18.71
  -8   3  21   17.00    8.33
   8  -3 -21   11.61    6.74
  -8   3  22   20.94    8.81
   8  -3 -22    8.42    6.93
  -8   3  23   -2.18    7.01
   8  -3 -23    4.25    6.47
  -8   3  24   19.35    9.21
   8  -3 -24   25.55    9.03
  -8   3  25   22.20    8.59
   8  -3 -25    8.22    7.11
  -8  -3  25   12.29    5.98
  -8   3  26   -0.77    6.59
   8  -3 -26    4.23    6.38
  -8   3  27   -4.51    7.44
   8  -3 -27    2.46    6.14
  -8   3  28   -1.99    7.15
   8  -3 -28   -0.62    6.31
  -8   3  29   -1.64    6.01
   8  -3 -29    3.24    6.16
  -8   3  30    3.52    6.89
   8  -3 -30    5.26    6.25
  -8   3  31   -4.48    8.23
   8  -3 -31    4.47    6.37
  -8   3  32   10.18    7.78
   8  -3 -32   11.65    7.50
  -8   3  33    4.45    6.84
   8  -3 -33   -0.13    6.40
  -8   3  34   -1.92    8.24
  -8   3  35    6.30    7.59
  -8  -3  35    6.27    6.27
   8  -4  -1  105.98   21.85
   8   4  -1   92.51   22.45
  -8  -4   1  118.05   23.33
   8  -4  -2   20.82   11.19
   8   4  -2   24.49   11.83
  -8  -4   2   47.78   13.15
   8  -4  -3   22.44   10.97
   8   4  -3   14.91   11.15
  -8  -4   3   31.16   12.99
   8  -4  -4   88.91   20.46
   8   4  -4   84.82   20.59
  -8  -4   4  101.58   21.69
   8  -4  -5    0.52    8.49
   8   4  -5    5.98    8.96
  -8  -4   5    9.62   10.51
   8  -4  -6   40.61   13.73
   8   4  -6   57.06   15.06
  -8  -4   6   46.19   15.26
   8  -4  -7   62.52   16.80
   8   4  -7   72.78   17.83
  -8  -4   7   77.96   19.14
   8  -4  -8   50.51   14.14
   8   4  -8   56.33   15.10
  -8  -4   8   36.37   14.82
  -8   4   9    4.72    5.24
   8  -4  -9   -5.22    9.60
   8   4  -9   15.31   11.56
  -8  -4   9   16.45    7.68
  -8  -4   9   18.04   11.39
  -8   4  10   -1.73    5.07
   8  -4 -10    0.77    6.38
   8  -4 -10   -4.59    8.04
   8   4 -10    1.60    7.85
  -8  -4  10    5.56    6.24
  -8  -4  10   12.47   10.23
  -8   4  11   10.35    6.72
   8  -4 -11   11.78    6.53
   8  -4 -11   21.17   10.32
  -8  -4  11    9.16    5.97
  -8   4  12   79.54   18.59
   8  -4 -12  101.54   17.01
   8  -4 -12   78.79   19.30
  -8  -4  12   64.93   15.30
  -8   4  13   39.48   12.32
   8  -4 -13    7.62    7.88
   8  -4 -13   29.18   11.96
  -8   4  14   77.11   17.91
   8  -4 -14   60.78   14.54
  -8   4  15   -0.88   10.03
   8  -4 -15   -3.40    6.36
   8  -4 -16   19.36    7.73
  -8   4  17   28.48    9.68
   8  -4 -17   20.37    8.27
  -8   4  18   73.08   16.41
   8  -4 -18   82.32   16.59
  -8   4  19    7.76    6.67
   8  -4 -19   13.11    7.58
  -8   4  20   18.98    8.80
   8  -4 -20   26.02    8.32
  -8   4  21   -1.81    5.28
   8  -4 -21    0.02    6.00
  -8   4  22   26.14    8.80
   8  -4 -22   14.85    7.72
  -8   4  23   11.22    7.37
   8  -4 -23   13.18    6.86
  -8   4  24    4.41    6.50
   8  -4 -24    4.73    6.27
  -8   4  25   -6.54    7.86
   8  -4 -25   -0.99    6.35
  -8   4  26   -1.49    6.61
   8  -4 -26   -1.15    5.93
  -8   4  27    3.33    6.78
   8  -4 -27    9.72    7.30
  -8   4  28    6.66    7.20
   8  -4 -28   12.71    7.45
  -8   4  29   11.15    8.70
   8  -4 -29    1.64    6.70
  -8   4  30    2.19    7.17
   8  -4 -30   -3.65    6.64
  -8   4  31   -0.52    7.11
   8  -4 -31   -1.66    5.83
  -8   4  32   10.26    8.87
   8  -4 -32    3.94    6.19
  -8   4  33    7.54    8.27
   8  -4 -33   20.57    7.98
  -8   4  34   13.12    8.81
   8  -4 -34   11.65    7.74
  -8   4  35    2.63    9.52
   8  -5  -1   15.33   10.73
   8   5  -1   22.55   11.26
  -8  -5   1   21.50   11.95
   8  -5  -2   31.69   10.87
   8   5  -2   10.26   11.07
  -8  -5   2   29.34   11.62
   8  -5  -3   93.49   19.09
   8   5  -3   85.49   20.26
  -8  -5   3   58.02   17.69
   8  -5  -4   18.96    9.98
   8   5  -4    3.36    9.26
  -8  -5   4   33.23   12.49
   8  -5  -5   59.28   16.08
   8   5  -5   63.32   17.11
  -8  -5   5   76.26   18.36
  -8   5   6  101.51   18.83
   8  -5  -6  110.40   19.89
   8  -5  -6   71.08   20.94
   8   5  -6   95.29   22.61
  -8  -5   6  141.92   25.28
  -8   5   7   -0.10    4.77
   8  -5  -7   -3.91    6.66
   8  -5  -7   -0.06    8.01
   8   5  -7   19.15    9.95
  -8  -5   7   -1.65    9.43
  -8   5   8    2.33    5.42
   8  -5  -8    9.87    6.05
   8  -5  -8   16.47    9.92
   8  -5  -9    7.81    6.04
   8  -5  -9   -1.71    9.29
  -8   5  10  223.77   34.87
   8  -5 -10  184.25   33.65
   8  -5 -10  193.88   36.02
  -8   5  11   36.67   10.13
   8  -5 -11   17.54    9.17
   8  -5 -11   44.53   12.78
  -8   5  12   -1.70    5.23
   8  -5 -12    5.48    6.31
  -8   5  13   -2.06    6.19
   8  -5 -13   -3.15    5.65
  -8   5  14   17.55    7.70
   8  -5 -14    5.40    7.59
   8  -5 -15   13.81    8.19
   8  -5 -16   89.41   17.58
  -8   5  17   10.11    6.53
   8  -5 -17   13.73    7.34
  -8   5  18    6.24    7.09
   8  -5 -18    2.23    5.78
  -8   5  19    3.38    8.84
   8  -5 -19   22.08    7.71
  -8   5  20   28.87    9.58
   8  -5 -20   23.14    9.11
  -8   5  21   34.70   11.34
   8  -5 -21   39.57   10.43
  -8   5  22    8.80    7.65
   8  -5 -22   15.73    7.07
  -8   5  23    5.88    7.30
   8  -5 -23   -1.08    5.46
  -8   5  24   19.52    8.11
   8  -5 -24    4.44    6.77
  -8   5  25   23.76    9.47
   8  -5 -25   20.85    8.48
  -8   5  26    9.55    8.95
   8  -5 -26    6.53    7.02
  -8   5  27    1.04    8.33
   8  -5 -27    0.07    6.05
  -8   5  28    5.88    7.13
   8  -5 -28    7.90    6.54
  -8   5  29   -1.97    7.22
   8  -5 -29    6.62    6.26
  -8   5  30   -0.57    6.56
   8  -5 -30    7.86    6.42
  -8   5  31   -4.56    8.39
   8  -5 -31    6.90    6.67
  -8   5  32   21.27   10.41
   8  -5 -32   19.75    8.37
  -8   5  33    7.07    8.29
   8  -5 -33   -2.04    6.73
  -8   5  34   -3.16    8.68
   8  -5 -34   -4.30    6.42
  -8   5  35    8.28    8.94
   8  -5 -35   -0.24    6.35
  -8   6   1  132.42   19.95
   8   6  -1  109.08   23.48
  -8  -6   1  114.47   19.74
  -8  -6   1   41.88   19.34
  -8   6   2   76.37   16.35
   8   6  -2   92.72   21.89
  -8  -6   2   76.36   17.29
  -8  -6   2   79.89   18.73
  -8   6   3   72.23   16.21
  -8   6   3   74.10   16.97
   8  -6  -3  111.88   18.32
   8   6  -3   84.21   21.19
  -8  -6   3  101.46   21.71
  -8   6   4   30.75    8.88
  -8   6   4   34.93    9.90
   8  -6  -4   30.59    9.99
   8   6  -4   67.23   15.52
  -8  -6   4   21.99   12.54
  -8   6   5   11.87    6.61
   8  -6  -5   18.30    7.08
   8  -6  -5    5.55    9.03
   8   6  -5   12.70   11.16
  -8   6   6   38.82   11.21
   8  -6  -6   35.46   10.24
   8  -6  -6   34.10   12.31
  -8   6   7   30.13    9.97
   8  -6  -7   28.10    9.42
   8  -6  -7   26.78   11.53
  -8   6   8   29.06    9.42
   8  -6  -8   24.13    8.77
   8  -6  -8   26.89   12.38
  -8   6   9    2.95    6.44
   8  -6  -9   -2.83    6.64
   8  -6  -9   -4.40    9.53
  -8   6  10    3.87    7.03
   8  -6 -10   -1.62    6.27
  -8   6  11   11.21    7.66
   8  -6 -11   26.45    8.35
  -8   6  12   19.63    8.60
   8  -6 -12   25.54    8.84
  -8   6  13   29.56    9.43
   8  -6 -13    7.82    7.18
  -8   6  14    4.69    8.30
   8  -6 -14   51.20   10.52
   8  -6 -15   31.98    9.73
   8  -6 -16    6.54    7.02
  -8   6  17   74.04   16.98
   8  -6 -17   65.04   14.76
  -8   6  18   26.74    9.76
   8  -6 -18   18.10    8.35
  -8   6  19    5.87    8.08
   8  -6 -19   35.46    9.07
  -8   6  20   13.69    7.47
   8  -6 -20    6.99    6.44
  -8   6  21   -7.45    8.40
   8  -6 -21   -1.09    5.74
  -8   6  22    1.76    6.19
   8  -6 -22    0.74    5.97
  -8   6  23    7.10    7.64
   8  -6 -23   22.89    8.51
  -8   6  24    4.64    7.67
   8  -6 -24   15.17    7.56
  -8   6  25   -0.21    7.78
   8  -6 -25   12.73    6.96
  -8   6  26   -0.60    6.85
   8  -6 -26   -0.82    5.34
  -8   6  27    7.81    8.04
   8  -6 -27   18.15    7.61
  -8   6  28    4.78    8.78
   8  -6 -28    1.31    6.07
  -8   6  29    6.14    8.19
   8  -6 -29   10.95    6.90
  -8   6  30   -2.51    8.38
   8  -6 -30    2.80    6.84
  -8   6  31    8.11    7.98
   8  -6 -31    2.65    6.15
  -8   6  32   -0.57    8.97
   8  -6 -32    4.39    6.64
  -8   6  33   -0.36    7.72
   8  -6 -33    5.15    6.85
  -8   6  34   -1.45    8.51
   8  -6 -34    0.41    6.21
  -8   6  35   11.18    8.83
   8  -6 -35   -0.08    6.07
   8  -6 -36   -5.30    7.80
   8  -7  -1   67.43   15.94
   8  -7  -1   87.16   19.17
   8   7  -1   90.45   21.28
  -8  -7   1   88.19   16.89
   8  -7  -2    0.00    5.66
   8  -7  -2   -4.83    9.99
  -8  -7   2   -3.71    7.05
   8  -7  -3   36.98   10.32
  -8  -7   3   37.71   11.03
  -8   7   4    3.11    5.91
   8  -7  -4    2.46    6.32
  -8  -7   4    2.16    6.88
  -8   7   5   51.49   13.72
   8  -7  -5   62.28   13.63
  -8  -7   5   62.35   14.22
  -8   7   6   13.47    7.12
   8  -7  -6   22.74    8.48
  -8  -7   6   10.70    7.52
  -8   7   7    3.27    5.55
   8  -7  -7   -1.66    6.58
  -8   7   8    3.59    6.67
   8  -7  -8    5.81    7.27
  -8   7   9   53.39   12.35
   8  -7  -9   30.79   10.19
  -8   7  10   15.18    7.57
   8  -7 -10   10.70    6.79
  -8   7  11   47.04   13.55
   8  -7 -11   48.66   11.62
  -8   7  12    1.21    7.37
   8  -7 -12   -1.10    5.63
  -8   7  13   27.92    9.91
   8  -7 -13    7.36    7.14
  -8   7  14   18.83    9.48
   8  -7 -14   19.38    8.28
   8  -7 -15   73.55   15.92
   8  -7 -16   21.64    8.32
  -8   7  17    8.60    7.86
   8  -7 -17    3.42    5.24
  -8   7  18   -0.00    7.06
   8  -7 -18   -3.58    6.65
  -8   7  19    2.04    6.64
   8  -7 -19    2.86    6.01
  -8   7  20    6.06    7.75
   8  -7 -20   11.46    7.44
  -8   7  21   25.70   11.77
   8  -7 -21   60.67   12.24
  -8   7  22   -0.16    6.65
   8  -7 -22    2.54    7.08
  -8   7  23   -0.79    6.56
   8  -7 -23   -1.38    5.78
  -8   7  24   -2.75    7.32
   8  -7 -24    1.46    5.68
  -8   7  25    7.57    8.81
   8  -7 -25   28.33    8.57
  -8   7  26    3.54    8.00
   8  -7 -26   14.41    7.41
  -8   7  27    3.43    7.59
   8  -7 -27   13.02    7.76
  -8   7  28   -3.42    8.27
   8  -7 -28    0.41    5.64
  -8   7  29    5.18    8.71
   8  -7 -29   -1.44    6.59
  -8   7  30   -1.33    9.14
   8  -7 -30    2.27    6.92
  -8   7  31   12.70    9.79
   8  -7 -31    1.35    6.87
  -8   7  32    3.13    7.95
   8  -7 -32    3.71    5.61
  -8   7  33   -2.90    8.68
   8  -7 -33   -1.59    6.70
  -8   7  34   -6.02    9.42
   8  -7 -34    7.30    6.34
   8  -7 -35    5.44    7.16
   8  -7 -36    7.13    7.11
   8  -8  -1   96.49   16.46
   8  -8  -1   51.47   17.63
  -8  -8   1   79.45   17.28
   8  -8  -2   -2.28    5.95
   8  -8  -2   -1.24    9.18
  -8  -8   2    0.47    6.42
   8  -8  -3   26.33    8.45
   8  -8  -3    7.28    9.99
  -8  -8   3   30.22    9.47
   8  -8  -4   26.84    8.83
   8  -8  -4   14.65   11.55
  -8  -8   4   28.01   10.61
   8  -8  -5    9.87    6.16
   8  -8  -5   -4.57    9.36
  -8  -8   5   -1.73    6.78
   8  -8  -6    4.27    5.67
  -8  -8   6    4.31    6.48
   8  -8  -7  109.21   21.31
  -8  -8   7  124.15   22.40
   8  -8  -8    5.83    5.97
  -8  -8   8    0.34    6.17
   8  -8  -9   16.83    6.94
  -8  -8   9    9.04    7.44
  -8   8  10    7.80    6.46
   8  -8 -10   18.95    7.52
  -8  -8  10   11.71    7.69
  -8   8  11   -1.84    7.00
   8  -8 -11    0.35    6.29
  -8  -8  11   -1.82    5.72
  -8   8  12   -1.11    6.70
   8  -8 -12    5.61    5.85
  -8   8  13   43.18   12.46
   8  -8 -13   35.54   10.59
  -8   8  14    0.82    6.34
   8  -8 -14   -0.22    6.28
   8  -8 -15    0.21    5.63
   8  -8 -16    9.90    6.79
  -8   8  17   16.44    9.37
   8  -8 -17   25.60    9.39
  -8   8  18    2.90    7.18
   8  -8 -18    3.43    7.87
  -8   8  19   12.39    8.30
   8  -8 -19    5.02    5.93
  -8   8  20    0.03    6.80
   8  -8 -20    9.69    6.50
  -8   8  21   -0.29    8.10
   8  -8 -21    0.71    6.52
  -8   8  22    4.55    7.84
   8  -8 -22    0.50    6.51
  -8   8  23   28.12   11.15
   8  -8 -23   19.19    9.20
  -8   8  24   10.39    8.23
   8  -8 -24   -0.25    6.81
  -8   8  25   12.90    8.92
   8  -8 -25   10.44    7.80
  -8   8  26   -0.63    6.49
   8  -8 -26   -1.49    6.38
  -8   8  27   -4.93    9.91
   8  -8 -27   10.59    6.83
  -8   8  28    3.06    7.77
   8  -8 -28   -1.55    6.39
  -8   8  29   11.98   10.21
   8  -8 -29   15.27    7.65
  -8   8  30   -1.05    8.13
   8  -8 -30    0.11    5.97
  -8   8  31   -0.37    7.09
   8  -8 -31   -2.22    5.67
  -8   8  32    0.30    9.11
   8  -8 -32    2.74    6.52
  -8   8  33   -3.19   10.04
   8  -8 -33    1.93    6.65
  -8   8  34   -1.56    7.16
   8  -9  -1  107.85   20.73
   8  -9  -1  111.04   23.92
  -8  -9   1  120.13   22.17
   8  -9  -2    4.44    6.04
   8  -9  -2   -0.00    9.31
  -8  -9   2    3.10    7.24
   8  -9  -3   36.40   10.79
  -8  -9   3   42.06   11.81
   8  -9  -4   -0.45    5.39
  -8  -9   4   12.61    6.76
   8  -9  -5   92.92   15.42
  -8  -9   5   44.66   13.68
   8  -9  -6   -2.98    5.73
  -8  -9   6    2.25    6.71
   8  -9  -7   -3.21    6.35
  -8  -9   7   10.87    7.70
   8  -9  -8    1.38    4.90
  -8  -9   8   -0.20    6.17
   8  -9  -9    4.55    7.00
  -8  -9   9   18.91    8.17
   8  -9 -10    1.50    6.57
  -8  -9  10   -1.83    6.55
   8  -9 -11  104.84   21.08
  -8  -9  11  113.91   21.20
   8  -9 -12    0.39    6.04
  -8  -9  12    4.23    6.05
   8  -9 -13    2.59    6.35
  -8  -9  13   -2.77    6.87
   8  -9 -14   -2.51    6.52
  -8  -9  14   -0.93    5.76
   8  -9 -15   91.90   14.98
  -8  -9  15   38.29   12.69
   8  -9 -16   -0.84    6.21
   8  -9 -17    5.12    6.91
   8  -9 -18    7.10    5.86
  -8   9  19   10.03    8.93
   8  -9 -19    9.57    7.40
  -8   9  20   -0.34    8.36
   8  -9 -20   11.98    7.00
  -8   9  21    9.94    9.35
   8  -9 -21   19.79    8.55
  -8   9  22    8.46    8.40
   8  -9 -22    1.08    6.05
  -8   9  23   -1.99    7.27
   8  -9 -23   -2.76    5.30
  -8   9  24   -7.95    9.06
   8  -9 -24    1.53    5.84
  -8   9  25   24.21   11.57
   8  -9 -25   25.77    9.66
  -8   9  26    4.11    7.50
   8  -9 -26   -0.41    7.00
  -8   9  27   -0.18    8.23
   8  -9 -27   15.23    7.65
  -8   9  28    2.48    9.05
   8  -9 -28   -0.93    6.74
  -8   9  29    1.79    8.78
   8  -9 -29   -4.51    7.07
  -8   9  30    1.00    8.29
   8  -9 -30   -4.26    6.38
  -8   9  31   13.44   10.90
   8  -9 -31   15.55    8.95
  -8   9  32   13.09    9.86
  -8   9  33   14.31    9.30
  -8   9  34    1.08    9.11
   8 -10  -1   38.33   10.40
  -8 -10   1   33.80   11.38
   8 -10  -2    6.24    6.62
  -8 -10   2   10.09    7.14
   8 -10  -3   33.68   10.66
  -8 -10   3   57.33   13.36
   8 -10  -4   16.87    7.45
  -8 -10   4    8.35    7.29
   8 -10  -5    2.62    6.08
  -8 -10   5    5.43    7.00
   8 -10  -6    2.09    5.99
  -8 -10   6    0.19    6.61
   8 -10  -7   86.77   16.14
  -8 -10   7   61.55   15.14
   8 -10  -8   -0.86    6.07
  -8 -10   8    0.19    6.57
   8 -10  -9   -3.71    6.64
  -8 -10   9   10.57    7.55
   8 -10 -10    1.58    5.96
  -8 -10  10    2.26    6.50
   8 -10 -11   -0.06    6.08
  -8 -10  11    8.31    7.33
   8 -10 -12   -0.43    5.50
  -8 -10  12    1.03    6.08
   8 -10 -13   27.12    9.86
  -8 -10  13   49.97   11.85
   8 -10 -14    8.70    6.88
  -8 -10  14   -6.72    7.24
   8 -10 -15   -2.62    6.61
   8 -10 -16    0.43    6.11
   8 -10 -17   51.41   13.12
   8 -10 -18   -1.90    6.05
   8 -10 -19   25.18    9.82
   8 -10 -20    0.04    6.55
   8 -10 -21   -0.00    6.25
   8 -10 -22   -0.98    5.80
   8 -10 -23   18.21    8.96
   8 -10 -24    5.60    7.48
   8 -10 -25    0.38    6.26
   8 -10 -26   -2.60    6.79
   8 -10 -27   13.90    8.01
   8 -10 -28   -2.50    6.40
   8 -11  -1   48.51   12.05
  -8 -11   1   52.38   13.42
   8 -11  -2    9.74    6.40
  -8 -11   2    6.75    7.71
   8 -11  -3   11.85    7.43
  -8 -11   3   31.60   10.10
   8 -11  -4   -0.79    5.49
  -8 -11   4    1.50    6.63
   8 -11  -5   17.31    7.55
  -8 -11   5   20.79    8.61
   8 -11  -6    1.07    5.89
  -8 -11   6   -2.18    7.02
   8 -11  -7    6.88    6.35
  -8 -11   7   -0.33    6.50
   8 -11  -8    7.91    7.13
  -8 -11   8    3.24    7.95
   8 -11  -9   16.50    8.95
  -8 -11   9   23.97    9.09
   8 -11 -10   -1.69    6.44
  -8 -11  10    8.06    7.63
   8 -11 -11   19.32    8.09
  -8 -11  11   20.29    9.05
   8 -11 -12   -0.85    7.61
  -8 -11  12   -5.31    6.89
   8 -11 -13   -2.22    6.33
   8 -11 -14   -2.56    6.41
   8 -11 -15   49.67   12.72
   8 -11 -16   -2.85    6.45
   8 -11 -17    6.74    7.19
   8 -11 -18   -4.48    5.90
   8 -11 -19    4.73    6.81
   8 -11 -20    0.75    5.88
   8 -11 -21    6.26    7.67
   8 -11 -22    5.21    6.93
   8 -11 -23   -2.28    7.87
   8 -11 -24   -0.50    6.63
   8 -11 -25    5.62    8.25
   8 -11 -26   -2.06    6.57
   8 -12  -1    0.83    5.30
  -8 -12   1   -1.88    7.62
   8 -12  -2    7.62    6.30
  -8 -12   2    0.46    6.91
   8 -12  -3   23.20    9.66
  -8 -12   3   62.75   13.10
   8 -12  -4   -2.85    6.07
  -8 -12   4    4.42    5.78
   8 -12  -5    3.56    7.15
  -8 -12   5   -4.38    7.15
   8 -12  -6   -0.97    6.04
  -8 -12   6   -0.12    6.09
   8 -12  -7   18.50    7.93
  -8 -12   7   21.41    9.31
   8 -12  -8   17.79    8.11
  -8 -12   8   21.64    9.22
   8 -12  -9   11.65    7.30
  -8 -12   9   16.45    8.11
   8 -12 -10    6.98    6.44
  -8 -12  10    4.24    6.33
   8 -12 -11    2.53    6.33
  -8 -12  11    4.01    7.56
   8 -12 -12   -1.30    5.94
   8 -12 -13    5.81    7.10
   8 -12 -14   -3.14    6.24
   8 -12 -15   -0.44    6.53
   8 -12 -16   -1.55    4.84
   8 -12 -17   20.56    9.60
   8 -12 -18    5.10    6.03
   8 -12 -19   15.33    8.11
   8 -12 -20    2.08    5.35
   8 -12 -21    9.08    7.65
   8 -12 -22    5.45    5.73
   8 -12 -23    4.00    7.24
   8 -13  -1   18.48    8.45
  -8 -13   1    3.81    7.00
   8 -13  -2   -2.34    5.36
  -8 -13   2    2.83    6.73
   8 -13  -3   -0.91    5.83
  -8 -13   3    1.30    7.58
   8 -13  -4   21.22    8.24
  -8 -13   4   14.86    8.87
   8 -13  -5   15.75    8.27
  -8 -13   5   29.16   10.49
   8 -13  -6    1.59    6.34
  -8 -13   6    4.32    6.94
   8 -13  -7    0.35    5.80
  -8 -13   7   -1.75    7.75
   8 -13  -8   -3.61    6.24
  -8 -13   8    3.44    6.63
   8 -13  -9   10.06    7.85
  -8 -13   9   11.89    8.32
   8 -13 -10   -0.07    6.48
   8 -13 -11    5.81    6.54
   8 -13 -12    5.49    6.66
   8 -13 -13    1.10    7.44
   8 -13 -14   -2.63    6.51
   8 -13 -15    2.36    5.79
   8 -13 -16    6.08    6.44
   8 -13 -17   -0.17    5.75
   8 -13 -18    0.12    6.70
   8 -13 -19    7.60    6.82
   8 -13 -20   -0.18    6.24
   8 -14  -1   12.08    7.32
  -8 -14   1   22.00    9.06
   8 -14  -2    7.27    6.83
  -8 -14   2   17.52    8.46
   8 -14  -3    7.34    7.20
  -8 -14   3   12.11    8.05
   8 -14  -4   -2.35    5.55
  -8 -14   4    0.25    5.50
   8 -14  -5    0.57    5.65
  -8 -14   5    2.48    7.02
   8 -14  -6    6.06    6.20
  -8 -14   6    3.99    7.33
   8 -14  -7    2.60    6.81
  -8 -14   7    5.00    7.16
   8 -14  -8   16.52    7.59
   8 -14  -9    6.98    7.31
   8 -14 -10    2.40    6.58
   8 -14 -11   -1.83    6.66
   8 -14 -12    2.64    7.20
   8 -14 -13   11.73    7.56
   8 -14 -14    0.92    6.14
   8 -14 -15    2.87    6.63
   8 -14 -16    1.89    7.11
   8 -14 -17   -0.02    6.32
   8 -15  -1   11.13    8.02
  -8 -15   1    8.46    8.61
   8 -15  -2    0.89    5.87
  -8 -15   2   -2.19    7.95
   8 -15  -3   -0.83    6.41
  -8 -15   3    3.45    7.63
   8 -15  -4    0.20    5.98
  -8 -15   4    4.89    7.73
   8 -15  -5   14.88    7.82
  -8 -15   5    6.77    8.06
   8 -15  -6   -1.00    7.16
   8 -15  -7   -0.79    5.53
   8 -15  -8    2.05    6.52
   8 -15  -9    0.76    5.72
   8 -15 -10   14.44    7.73
   8 -15 -11    0.15    6.96
   8 -15 -12    7.27    7.15
   8 -15 -13   -0.35    6.09
   8 -16  -1   -1.00    6.35
  -8 -16   1    8.80    8.46
   8 -16  -2   -1.52    7.37
  -8 -16   2    0.78    6.35
   8 -16  -3    3.05    5.39
  -8 -16   3    6.08    7.06
   8 -16  -4   -0.70    5.89
   8 -16  -5   -0.02    5.41
   8 -16  -6    1.60    6.26
   8 -16  -7   -1.20    6.75
   8 -16  -8   20.63    9.59
   8 -16  -9    8.76    7.50
   8 -16 -10   -5.47    7.66
  -8 -17   1   11.02    8.91
   8 -17  -4    1.36    7.04
   8 -17  -5   -0.93    7.51
   8 -17  -6   -1.06    7.50
  -7   0   1  786.36  112.62
  -7   0   1  661.74  114.03
   7   0  -1  772.70  115.15
  -7   0   2   -1.99    4.88
  -7   0   2    0.04    7.73
   7   0  -2   -1.79    7.96
  -7   0   3    8.49    5.52
  -7   0   3    9.30    9.04
   7   0  -3    5.20    8.17
  -7   0   4    2.79    4.92
  -7   0   4   14.68    8.56
   7   0  -4   -4.18    7.43
  -7   0   5   35.95    7.90
  -7   0   5   26.50    9.89
   7   0  -5   -1.79    7.68
  -7   0   6   -0.35    4.03
  -7   0   6   13.36    8.55
   7   0  -6    1.33    6.85
  -7   0   7  342.92   53.29
  -7   0   7  358.50   56.67
   7   0  -7  331.53   55.66
  -7   0   8   -0.07    4.93
  -7   0   8    4.63    6.85
   7   0  -8    0.25    6.66
  -7   0   9   13.34    5.49
  -7   0   9   18.20    8.74
   7   0  -9   11.13    8.41
  -7   0  10   -1.75    3.97
  -7   0  10    4.08    7.72
   7   0 -10   -0.30    7.84
  -7   0  11  315.34   51.43
  -7   0  11  383.91   55.47
   7   0 -11  324.20   54.04
  -7   0  12    0.57    3.99
  -7   0  12   -0.35    6.79
   7   0 -12   -1.85    6.20
  -7   0  13  118.08   20.69
  -7   0  13  121.83   24.10
   7   0 -13  127.20   23.71
  -7   0  14    3.03    4.56
  -7   0  14   -4.03    9.44
   7   0 -14   -0.28    6.48
  -7   0  15    4.87    4.55
  -7   0  15   20.46    8.82
   7   0 -15   13.93    9.10
  -7   0  16   -0.52    4.63
  -7   0  16   -3.08    8.91
   7   0 -16   -2.36    8.39
  -7   0  17  489.56   75.07
  -7   0  18    4.22    5.46
   7   0 -18    0.95    5.64
   7   0 -25    2.90    5.07
   7   0 -26   -2.36    5.60
  -7   0  27   63.84   14.81
   7   0 -27   79.26   14.91
  -7   0  28    1.83    5.93
   7   0 -28    6.88    5.96
  -7   0  29   16.84    8.67
   7   0 -29   29.23    8.68
  -7   0  30    3.05    5.16
  -7   0  31    7.74    7.69
  -7   0  32   -0.64    6.26
  -7   0  33   21.18    8.93
  -7   0  34    1.48    5.86
  -7   0  35   -0.00    6.40
  -7   0  36   -2.32    6.51
  -7   0  37    5.07    6.31
  -7   1   1    4.85    5.05
  -7   1   1    1.32    7.61
   7  -1  -1    0.57    8.21
   7   1  -1   -3.62    7.66
  -7  -1   1   -0.02    5.41
  -7  -1   1   16.04    9.85
  -7   1   2   48.95    9.79
  -7   1   2   45.42   12.53
   7  -1  -2   45.13   12.65
   7   1  -2   22.42   11.51
  -7  -1   2   31.75   10.18
  -7  -1   2   35.09   12.53
  -7   1   3  256.04   41.89
  -7   1   3  279.48   44.90
   7  -1  -3  252.96   44.66
   7   1  -3  294.41   45.58
  -7  -1   3  274.27   42.65
  -7  -1   3  250.07   44.75
  -7   1   4    0.46    4.16
  -7   1   4   -0.39    6.89
   7  -1  -4   -1.67    7.34
   7   1  -4    0.25    8.06
  -7  -1   4   -1.09    5.60
  -7  -1   4   -2.06    8.03
  -7   1   5  106.41   15.64
  -7   1   5   90.11   18.33
   7  -1  -5   67.11   17.13
   7   1  -5   67.74   17.66
  -7  -1   5   70.34   15.28
  -7  -1   5   76.10   17.66
  -7   1   6    0.80    4.23
  -7   1   6   -0.67    8.22
   7  -1  -6    1.72    7.68
   7   1  -6   -0.21    7.37
  -7  -1   6   -0.03    5.06
  -7  -1   6   -4.46    8.18
  -7   1   7   22.40    7.31
  -7   1   7   55.27   12.81
   7  -1  -7   40.09   11.69
   7   1  -7   43.95   11.72
  -7  -1   7   25.60    7.86
  -7  -1   7   39.13   11.72
  -7   1   8   21.92    6.38
  -7   1   8   36.08   11.45
   7  -1  -8    5.62    7.75
   7   1  -8    8.99    8.71
  -7  -1   8   14.35    6.06
  -7  -1   8   14.89    9.21
  -7   1   9  122.30   30.47
  -7   1   9  373.55   38.64
   7  -1  -9  301.24   36.79
   7   1  -9  295.84   36.38
  -7  -1   9  268.91   32.60
  -7  -1   9  111.18   32.61
  -7   1  10   18.55    6.23
  -7   1  10   15.17   10.59
   7  -1 -10   19.49    9.38
   7   1 -10   22.49    9.57
  -7  -1  10   13.33    6.19
  -7  -1  10   34.18   10.72
  -7   1  11  106.15   15.53
  -7   1  11   60.83   17.21
   7  -1 -11   55.86   16.64
   7   1 -11   76.16   16.95
  -7  -1  11   93.09   15.09
  -7  -1  11   65.62   17.51
  -7   1  12   -1.15    4.17
  -7   1  12   -4.39    8.24
   7  -1 -12    7.46    7.93
   7   1 -12    0.44    6.78
  -7  -1  12   -2.62    4.33
  -7  -1  12    7.10    8.54
  -7   1  13  172.06   28.86
  -7   1  13  201.49   32.85
   7  -1 -13  255.91   33.71
   7   1 -13  186.19   31.68
  -7  -1  13  151.73   28.39
  -7  -1  13  153.98   31.80
  -7   1  14    3.09    4.47
  -7   1  14    6.78    8.12
   7  -1 -14    5.79    7.52
   7   1 -14   10.69    8.13
  -7  -1  14    2.51    4.44
  -7  -1  14   10.98    9.28
  -7   1  15   94.66   19.60
  -7   1  15  138.87   24.20
   7  -1 -15  136.40   23.32
   7   1 -15   97.31   21.95
  -7  -1  15  123.01   20.03
  -7  -1  15  120.00   23.69
  -7   1  16   30.24    8.85
  -7   1  16   40.65   13.30
   7  -1 -16   44.57   10.48
   7   1 -16   27.41   10.90
  -7  -1  16   32.06    8.44
  -7  -1  16   55.70   13.90
  -7   1  17   31.75   11.35
  -7  -1  17   21.13    7.00
  -7  -1  18   -1.26    4.41
  -7  -1  19  200.68   32.73
   7   1 -20    5.01    6.59
  -7  -1  20    4.04    4.87
   7   1 -21  112.12   20.57
   7  -1 -22    4.27    5.26
   7  -1 -23   40.10   10.33
  -7   1  24   17.44    8.07
   7  -1 -24   23.56    8.17
  -7   1  25   56.93   13.42
   7  -1 -25   68.68   14.17
  -7   1  26   -1.39    5.22
   7  -1 -26   -6.23    5.57
  -7   1  27    6.39    6.64
   7  -1 -27   20.61    7.41
  -7   1  28   -0.81    6.30
   7  -1 -28   -5.94    6.48
   7   1 -28   -3.38    4.94
  -7   1  29   38.57   10.69
   7  -1 -29   53.80   10.97
  -7  -1  29   23.50    9.45
  -7   1  30    3.45    6.71
   7  -1 -30   -1.70    5.24
  -7  -1  30    3.88    5.55
  -7   1  31    9.22    7.91
  -7  -1  31   21.43    8.34
  -7   1  32    5.02    6.41
  -7  -1  32    4.05    6.14
  -7   1  33    3.77    6.86
  -7  -1  33   10.98    6.83
  -7   1  34    0.14    6.71
  -7  -1  34   -3.21    5.35
  -7   1  35    3.14    6.33
  -7  -1  35   17.25    6.86
  -7   1  36    2.02    7.06
  -7  -1  36    7.57    6.02
  -7   1  37    1.03    6.96
  -7  -1  37    6.59    6.52
  -7   2   1   31.66    8.43
  -7   2   1   41.72   11.60
   7  -2  -1   47.10   12.91
   7   2  -1    5.77   11.04
  -7  -2   1   42.95    9.50
  -7  -2   1   35.26   12.17
  -7   2   2   63.46   10.68
  -7   2   2   33.75   12.62
   7  -2  -2   37.80   12.78
   7   2  -2   35.75   13.43
  -7  -2   2   45.80   11.39
  -7  -2   2   68.71   14.92
  -7   2   3    4.08    5.13
  -7   2   3   -0.77    7.28
   7  -2  -3    1.72    7.25
   7   2  -3    3.53    7.94
  -7  -2   3    4.59    5.35
  -7  -2   3    7.18    7.94
  -7   2   4    3.18    4.80
  -7   2   4    8.52    8.78
   7  -2  -4    2.36    6.60
   7   2  -4   11.39    8.07
  -7  -2   4    6.87    5.15
  -7  -2   4   10.14    8.63
  -7   2   5  249.00   42.77
  -7   2   5  364.73   47.26
   7  -2  -5  349.18   47.23
   7   2  -5  304.09   46.69
  -7  -2   5  267.74   43.77
  -7  -2   5  200.15   45.07
  -7   2   6   19.82    6.34
  -7   2   6    7.47    8.76
   7  -2  -6    7.01    8.49
   7   2  -6   20.61    9.10
  -7  -2   6   25.80    7.26
  -7  -2   6   23.41    9.90
  -7   2   7  265.79   40.10
  -7   2   7  267.26   43.18
   7  -2  -7  277.26   43.14
   7   2  -7  233.57   42.50
  -7  -2   7  235.32   40.26
  -7  -2   7  243.03   43.19
  -7   2   8   -1.00    4.02
  -7   2   8   21.55    9.49
   7  -2  -8    5.84    6.56
   7   2  -8    2.97    7.67
  -7  -2   8    4.02    5.30
  -7  -2   8    0.32    7.64
  -7   2   9   70.36   13.05
  -7   2   9   61.42   15.98
   7  -2  -9   62.95   15.44
   7   2  -9   64.67   15.84
  -7  -2   9   70.67   13.52
  -7  -2   9   67.86   16.34
  -7   2  10   14.11    5.41
  -7   2  10   16.34    8.70
   7  -2 -10   10.16    8.58
   7   2 -10   18.22    8.56
  -7  -2  10    9.38    5.31
  -7  -2  10   11.94    9.47
  -7   2  11  160.21   27.66
  -7   2  11  241.58   32.52
   7  -2 -11  161.61   30.20
   7   2 -11  183.55   30.58
  -7  -2  11  155.69   27.60
  -7  -2  11  148.00   30.19
  -7   2  12   42.72    9.99
  -7   2  12   74.76   14.77
   7  -2 -12   87.19   15.32
   7   2 -12   48.21   12.20
  -7  -2  12   32.56    9.40
  -7  -2  12   42.86   13.58
  -7   2  13   83.40   14.00
  -7   2  13   43.75   15.04
   7  -2 -13   80.69   16.48
   7   2 -13   79.46   16.59
  -7  -2  13   61.19   12.93
  -7  -2  13   69.74   17.37
  -7   2  14   -5.45    8.88
   7  -2 -14   13.68    9.06
   7   2 -14    3.25    7.53
  -7  -2  14    2.63    4.20
  -7  -2  14    1.84    7.85
  -7   2  15   40.39   12.59
   7   2 -15   31.01   10.33
  -7  -2  15   30.06    7.57
  -7  -2  15   26.83   11.03
  -7   2  16   75.95   19.12
  -7  -2  16   92.07   15.97
  -7   2  17   97.80   18.83
  -7  -2  17   60.62   12.97
  -7  -2  18   62.96   12.37
  -7  -2  19    5.63    4.61
   7  -2 -20    9.09    6.83
  -7  -2  20    5.31    4.88
  -7   2  21   49.15   13.40
   7  -2 -21   66.69   13.71
  -7  -2  21   65.59   12.66
  -7   2  22   16.17    7.29
   7  -2 -22    5.68    6.02
   7   2 -22    9.12    6.05
  -7  -2  22   14.24    6.16
  -7   2  23   56.33   12.50
   7  -2 -23   37.88   10.90
   7   2 -23   51.01   11.63
  -7   2  24   11.27    6.95
   7  -2 -24    7.73    6.06
   7   2 -24    1.59    5.42
  -7   2  25   23.18    8.21
   7  -2 -25    3.90    5.87
  -7   2  26   -2.18    5.49
   7  -2 -26    1.50    5.43
  -7   2  27   44.37   11.02
   7  -2 -27   23.11    9.08
  -7   2  28   13.87    7.34
   7  -2 -28    6.33    6.18
  -7   2  29   18.70    8.01
   7  -2 -29    3.12    5.74
  -7   2  30   -6.68    7.73
   7  -2 -30    0.56    5.46
  -7   2  31   20.69    9.30
   7  -2 -31   13.85    6.82
  -7  -2  31   12.22    5.71
  -7   2  32   -1.95    6.18
   7  -2 -32   -1.55    4.95
  -7  -2  32   -2.49    5.53
  -7   2  33    2.42    7.88
  -7  -2  33   14.31    6.82
  -7   2  34    0.20    7.09
  -7  -2  34    1.37    4.49
  -7   2  35   -3.32    6.97
  -7  -2  35    0.21    5.30
  -7   2  36   -5.42    9.53
  -7  -2  36    8.58    6.38
  -7   2  37   14.29    8.28
  -7   3   1    0.80    3.56
  -7   3   1    0.98    6.01
   7  -3  -1    5.56    8.00
   7   3  -1   -0.90    7.63
  -7  -3   1    9.09    6.34
  -7  -3   1    0.07    6.97
  -7   3   2  169.47   25.58
  -7   3   2  190.98   29.03
   7  -3  -2  137.96   27.88
   7   3  -2  137.79   28.55
  -7  -3   2  139.03   26.09
  -7  -3   2  145.72   28.86
  -7   3   3   74.86   11.46
  -7   3   3   24.96   12.07
   7  -3  -3   63.66   14.46
   7   3  -3   47.69   13.64
  -7  -3   3   49.19   11.82
  -7  -3   3   50.74   14.39
  -7   3   4    4.32    4.34
  -7   3   4   16.56    8.06
   7  -3  -4    1.94    7.84
   7   3  -4    1.71    8.52
  -7  -3   4    1.27    5.60
  -7  -3   4   11.63    8.96
  -7   3   5   84.09   15.77
  -7   3   5   90.92   19.15
   7  -3  -5  122.10   20.33
   7   3  -5   75.40   18.87
  -7  -3   5   71.30   16.46
  -7  -3   5  124.70   20.97
  -7   3   6   16.43    6.04
  -7   3   6   19.75    9.35
   7  -3  -6   27.68   10.50
   7   3  -6   29.51   10.15
  -7  -3   6   29.97    8.28
  -7  -3   6    3.27    8.83
  -7   3   7   -2.65    4.34
  -7   3   7   -3.25    7.75
   7  -3  -7   14.75    8.07
   7   3  -7   -1.27    7.95
  -7  -3   7    2.37    5.09
  -7  -3   7    3.67    8.30
  -7   3   8   -0.92    3.75
  -7   3   8   -1.55    8.11
   7  -3  -8   -2.66    8.33
   7   3  -8    1.01    7.11
  -7  -3   8   -1.11    4.31
  -7  -3   8    0.23    7.47
  -7   3   9  280.95   42.36
  -7   3   9  362.73   46.61
   7  -3  -9  295.55   45.50
   7   3  -9  255.53   44.47
  -7  -3   9  240.70   42.32
  -7  -3   9  209.96   44.24
  -7   3  10   91.12   15.30
  -7   3  10   71.60   17.99
   7  -3 -10   70.28   17.21
   7   3 -10   79.34   17.46
  -7  -3  10   82.91   15.41
  -7  -3  10   66.90   17.80
  -7   3  11    5.70    5.34
  -7   3  11    0.24    7.58
   7  -3 -11    6.87    5.86
   7  -3 -11   -2.41    8.86
   7   3 -11   11.91    7.58
  -7  -3  11    9.07    5.75
  -7  -3  11   -1.56    8.11
  -7   3  12   -0.64    7.71
   7  -3 -12   -4.11    7.45
   7   3 -12    8.26    7.53
  -7  -3  12    3.23    4.52
  -7  -3  12    3.83    8.24
  -7   3  13   77.82   19.37
   7  -3 -13   99.67   20.13
   7   3 -13  102.53   19.15
  -7  -3  13   89.35   16.13
  -7  -3  13   69.33   19.15
  -7   3  14   85.73   22.11
   7   3 -14  124.78   22.17
  -7  -3  14  116.29   19.92
  -7  -3  14  134.37   24.58
  -7   3  15  214.51   34.09
  -7  -3  15  169.65   29.42
  -7   3  16   20.68    9.86
  -7  -3  16   31.43    7.89
  -7   3  17   11.53    9.82
   7  -3 -17    0.26    5.59
  -7  -3  17    0.71    3.80
  -7   3  18   33.50   10.19
   7  -3 -18   19.94    8.41
  -7  -3  18   31.17    7.71
  -7   3  19  317.59   52.72
   7  -3 -19  383.88   52.75
  -7  -3  19  300.99   50.89
  -7   3  20    2.51    6.53
   7  -3 -20    2.65    5.91
  -7  -3  20    4.42    4.38
  -7   3  21   -0.28    6.54
   7  -3 -21    1.90    5.60
  -7  -3  21   11.02    5.05
  -7   3  22   -0.85    6.54
   7  -3 -22   -0.48    5.58
  -7  -3  22   -0.82    4.06
  -7   3  23   10.17    7.39
   7  -3 -23    4.79    6.25
   7   3 -23   22.49    7.22
  -7  -3  23    9.84    5.82
  -7   3  24    9.35    6.93
   7  -3 -24   10.21    6.54
   7   3 -24    9.48    6.62
  -7   3  25   54.01   11.91
   7  -3 -25   37.47   10.22
   7   3 -25   24.74    9.05
  -7   3  26    0.58    5.63
   7  -3 -26    6.05    6.24
  -7   3  27   -1.98    6.84
   7  -3 -27    3.61    5.29
  -7   3  28   -1.97    6.88
   7  -3 -28    6.96    6.19
  -7   3  29    4.88    7.84
   7  -3 -29   19.30    8.09
  -7   3  30    2.08    6.47
   7  -3 -30    3.09    5.71
  -7   3  31   19.57    9.26
   7  -3 -31   23.07    8.90
  -7   3  32   -2.00    6.54
   7  -3 -32    4.84    6.24
  -7   3  33    1.57    6.33
   7  -3 -33    7.91    6.05
  -7  -3  33    0.63    4.90
  -7   3  34    5.82    7.44
  -7  -3  34    3.48    5.33
  -7   3  35    7.95    7.82
  -7  -3  35   11.99    6.46
  -7   3  36    2.97    6.17
  -7  -3  36    1.30    5.49
  -7   4   1   60.52   11.61
   7  -4  -1   58.52   14.24
   7   4  -1   54.06   15.63
  -7  -4   1   63.77   13.15
  -7  -4   1   45.66   14.97
  -7   4   2   95.71   15.77
   7  -4  -2   65.14   17.80
   7   4  -2   53.84   17.90
  -7  -4   2  101.95   17.29
  -7  -4   2  111.79   20.89
  -7   4   3    8.79    5.21
   7  -4  -3   -3.88    7.30
   7   4  -3   13.10    9.33
  -7  -4   3    7.00    5.87
  -7  -4   3   14.12    9.19
  -7   4   4   26.81    6.96
  -7   4   4   25.92   10.17
   7  -4  -4   33.98   10.31
   7   4  -4   36.16   11.79
  -7  -4   4   33.57    8.64
  -7  -4   4   10.00    9.85
  -7   4   5   83.52   15.57
  -7   4   5   82.24   18.29
   7  -4  -5  103.57   19.12
   7   4  -5   50.02   17.59
  -7  -4   5   98.44   16.96
  -7  -4   5  100.09   20.90
  -7   4   6   50.81   12.66
  -7   4   6   83.62   16.42
   7  -4  -6   77.77   16.20
   7   4  -6   48.69   15.45
  -7  -4   6   87.76   14.59
  -7  -4   6   60.05   16.63
  -7   4   7   45.55   10.00
  -7   4   7   57.09   13.84
   7  -4  -7   46.68   13.06
   7   4  -7   38.05   12.85
  -7  -4   7   38.04   10.55
  -7  -4   7   33.33   13.54
  -7   4   8   58.28   11.08
  -7   4   8   58.83   14.31
   7  -4  -8   66.19   11.97
   7  -4  -8    8.71   10.63
   7   4  -8   35.19   11.86
  -7  -4   8   55.48   11.22
  -7  -4   8   54.70   14.72
  -7   4   9   26.02   10.18
   7  -4  -9   32.54   11.40
   7   4  -9   13.85    9.38
  -7  -4   9   32.50    8.78
  -7  -4   9   44.93   12.81
  -7   4  10    1.77    8.71
   7  -4 -10   -3.86    8.59
   7   4 -10   -4.97    7.63
  -7  -4  10   -0.96    5.69
  -7  -4  10    1.56    8.24
  -7   4  11   95.83   21.23
   7  -4 -11   77.13   20.90
   7   4 -11  116.95   21.66
  -7  -4  11  113.69   19.16
  -7  -4  11  108.23   22.72
  -7   4  12  141.50   26.85
   7   4 -12  128.02   25.58
  -7  -4  12  134.23   23.71
  -7  -4  12  160.73   28.36
  -7   4  13  104.61   23.63
  -7   4  13  118.92   25.21
  -7  -4  13  184.10   24.07
  -7  -4  13  123.02   26.58
  -7   4  14   30.84    9.84
  -7   4  14   27.14   11.40
  -7  -4  14   28.98    8.37
  -7   4  15   72.59   14.39
  -7   4  15   92.06   17.53
   7  -4 -15   41.21   12.62
  -7  -4  15   61.17   12.30
  -7   4  16   43.59   13.13
   7  -4 -16   37.99    9.28
  -7  -4  16   16.68    6.75
  -7   4  17  170.80   31.38
   7  -4 -17  169.49   28.62
  -7  -4  17  162.08   27.30
  -7   4  18   25.67    9.51
   7  -4 -18   22.26    8.98
  -7  -4  18   30.46    7.55
  -7   4  19   13.10    7.93
   7  -4 -19   30.14    8.80
  -7  -4  19   18.63    6.54
  -7   4  20   37.90   10.55
   7  -4 -20   39.54   10.41
  -7  -4  20   29.74    8.32
  -7   4  21   41.45   11.38
   7  -4 -21   48.83   11.52
  -7  -4  21   37.52    9.27
  -7   4  22   37.15   11.37
   7  -4 -22   22.16    9.83
  -7  -4  22   49.71    9.40
  -7   4  23   17.53    8.17
   7  -4 -23    4.67    6.67
  -7  -4  23   11.34    5.31
  -7   4  24    5.52    6.89
   7  -4 -24    2.30    6.35
  -7  -4  24    9.16    5.15
  -7   4  25   -1.16    6.45
   7  -4 -25   -0.00    5.78
  -7   4  26   15.41    7.95
   7  -4 -26   17.50    7.70
  -7   4  27   11.37    7.99
   7  -4 -27   21.34    7.92
  -7   4  28    7.47    7.13
   7  -4 -28    9.79    6.88
  -7   4  29    4.79    7.29
   7  -4 -29   11.71    6.96
  -7   4  30    4.79    7.27
   7  -4 -30   -1.91    6.16
  -7   4  31    7.37    7.80
   7  -4 -31    6.95    6.73
  -7   4  32    3.10    7.82
   7  -4 -32    3.37    5.77
  -7   4  33   13.47    8.16
   7  -4 -33    7.51    6.35
  -7   4  34   13.03    7.77
   7  -4 -34   -4.16    6.28
  -7   4  35   -1.24    7.83
  -7  -4  35   -1.02    4.97
  -7   4  36    4.68    8.52
  -7  -4  36    2.54    4.53
  -7   5   1    0.34    4.79
   7  -5  -1   -3.48    7.86
   7   5  -1    1.77    8.39
  -7  -5   1   -1.64    5.48
  -7  -5   1    1.99    8.84
  -7   5   2    1.76    4.22
   7  -5  -2    1.89    8.26
   7   5  -2   -1.70    9.98
  -7  -5   2   -1.71    5.87
  -7  -5   2    1.33    7.36
  -7   5   3   31.70    8.37
   7  -5  -3   37.44   11.15
   7   5  -3   47.36   13.49
  -7  -5   3   32.52    9.85
  -7  -5   3   31.23   11.74
  -7   5   4  128.26   23.46
   7  -5  -4  158.06   24.85
   7  -5  -4  116.10   25.92
   7   5  -4  148.85   27.59
  -7  -5   4  152.44   24.82
  -7  -5   4  125.24   27.09
  -7   5   5   49.96    8.93
   7  -5  -5   24.78    8.32
   7  -5  -5   18.26    9.80
   7   5  -5   28.80   11.59
  -7  -5   5   20.38    8.24
  -7  -5   5   28.03   12.99
  -7   5   6    4.88    4.75
   7  -5  -6    5.69    8.27
   7   5  -6    3.16    8.25
  -7  -5   6    4.49    5.89
  -7  -5   6    7.08    8.82
  -7   5   7   15.39    6.85
   7  -5  -7   28.16   10.26
   7   5  -7   12.64    9.50
  -7  -5   7   11.81    6.74
  -7  -5   7   24.47   10.94
  -7   5   8   72.69   15.64
   7  -5  -8   84.98   18.13
   7   5  -8   90.08   18.25
  -7  -5   8   89.19   16.03
  -7  -5   8   47.84   17.51
  -7   5   9  125.28   22.58
   7  -5  -9  101.90   23.49
   7   5  -9  109.57   23.86
  -7  -5   9  126.85   21.79
  -7  -5   9  144.58   26.31
  -7   5  10   37.89   10.28
   7  -5 -10   65.73   14.78
   7   5 -10   24.72   11.38
  -7  -5  10   39.47    9.98
  -7  -5  10   27.16   13.39
  -7   5  11  102.50   20.62
  -7   5  11  124.16   22.97
   7   5 -11   89.83   21.60
  -7  -5  11  136.24   20.75
  -7  -5  11   97.55   22.96
  -7   5  12    1.65    5.65
  -7   5  12   -1.35    8.44
   7  -5 -12   -1.35    5.58
  -7  -5  12   -1.51    5.23
  -7   5  13   56.21   12.14
  -7   5  13   32.21   12.91
   7  -5 -13   44.79   11.24
  -7  -5  13   45.24   10.84
  -7   5  14   63.54   14.04
  -7   5  14   57.22   15.49
   7  -5 -14   63.44   13.36
  -7  -5  14   58.24   12.53
  -7   5  15  187.09   30.52
  -7   5  15  166.25   31.77
   7  -5 -15  175.05   29.22
  -7  -5  15  158.57   28.15
  -7   5  16   -1.13    7.80
   7  -5 -16    2.15    6.38
  -7  -5  16   -2.22    4.62
  -7   5  17   -0.58    9.84
   7  -5 -17    3.02    6.30
  -7  -5  17    6.93    4.78
  -7   5  18   -2.94    7.24
   7  -5 -18   -4.49    6.45
  -7  -5  18    5.87    4.73
  -7   5  19   33.73   11.75
   7  -5 -19   45.69   11.12
  -7  -5  19   48.72    9.95
  -7   5  20   24.95   10.23
   7  -5 -20   24.80    9.09
  -7  -5  20   36.35    8.09
  -7   5  21    6.53    7.53
   7  -5 -21    2.83    6.32
  -7  -5  21   12.24    5.28
  -7   5  22    7.29    7.21
   7  -5 -22    4.13    5.86
  -7  -5  22   -2.66    4.41
  -7   5  23   14.69    7.36
   7  -5 -23    1.50    6.43
  -7   5  24    5.96    7.14
   7  -5 -24   11.92    7.10
  -7   5  25   16.77    9.79
   7  -5 -25   16.54    7.48
  -7   5  26   -0.39    6.73
   7  -5 -26    5.88    6.50
  -7   5  27   -4.16    7.37
   7  -5 -27    1.02    5.72
  -7   5  28    3.27    7.13
   7  -5 -28    1.61    5.79
  -7   5  29    0.59    7.18
   7  -5 -29   11.62    6.56
  -7   5  30    1.17    6.64
   7  -5 -30   29.35    8.38
  -7   5  31   11.88    8.88
   7  -5 -31    4.19    6.27
  -7   5  32    0.12    6.47
   7  -5 -32    2.02    5.65
  -7   5  33   -1.09    7.97
   7  -5 -33   -0.00    6.18
  -7   5  34    3.41    8.02
   7  -5 -34    9.81    7.38
  -7   5  35    2.53    7.81
   7  -5 -35    8.22    7.88
  -7   5  36   -2.46    6.92
  -7   6   1   66.58   13.85
  -7   6   1   74.73   14.85
   7  -6  -1   72.77   14.65
   7  -6  -1   65.45   16.05
   7   6  -1   72.95   18.53
  -7  -6   1   74.62   14.96
  -7  -6   1   71.60   17.55
  -7   6   2   57.36   12.52
  -7   6   2   62.34   13.33
   7  -6  -2   73.39   13.41
   7  -6  -2   65.90   14.91
   7   6  -2   47.20   16.68
  -7  -6   2   54.70   13.07
  -7  -6   2   46.20   15.29
  -7   6   3   36.08   10.24
   7  -6  -3   31.41   11.87
   7   6  -3   51.46   13.82
  -7  -6   3   39.17   10.29
  -7  -6   3   40.93   13.70
  -7   6   4   10.62    6.09
   7  -6  -4    2.56    8.11
   7   6  -4    6.18    9.15
  -7  -6   4    5.57    5.70
  -7  -6   4   11.13    9.33
  -7   6   5    4.06    5.29
   7  -6  -5   -2.21    8.99
   7   6  -5    6.79    9.33
  -7  -6   5   -1.19    5.39
  -7  -6   5    4.87    9.45
  -7   6   6   78.02   16.31
   7  -6  -6   84.98   18.78
   7   6  -6   85.54   19.38
  -7  -6   6  110.82   17.00
  -7  -6   6   40.60   16.48
  -7   6   7  146.46   26.28
   7  -6  -7  120.81   27.14
   7   6  -7  150.10   28.07
  -7  -6   7  143.73   25.46
  -7  -6   7  182.52   30.01
  -7   6   8   66.45   14.02
   7  -6  -8   60.58   15.65
   7   6  -8   61.26   15.79
  -7  -6   8   60.86   13.34
  -7  -6   8   51.24   16.32
  -7   6   9    0.18    4.87
   7  -6  -9   -0.57    5.68
  -7  -6   9   -0.62    5.41
  -7   6  10   99.02   19.19
   7  -6 -10   89.45   17.90
  -7  -6  10   92.03   17.94
  -7   6  11  150.64   23.49
   7  -6 -11  125.13   21.78
  -7  -6  11   94.93   20.77
  -7   6  12   14.02    8.21
   7  -6 -12   22.84    8.55
  -7  -6  12   22.05    7.67
  -7   6  13   10.13    8.20
   7  -6 -13   27.95    7.59
  -7  -6  13   11.72    6.79
  -7   6  14   12.29    6.77
   7  -6 -14   13.10    6.25
  -7  -6  14   13.08    7.01
  -7   6  15   -0.55    5.85
   7  -6 -15    3.91    5.61
  -7  -6  15   -0.14    6.21
   7  -6 -16   73.74   14.36
  -7  -6  16   51.88   12.37
   7  -6 -17   97.09   15.99
  -7  -6  17   51.39   12.57
  -7   6  18  102.53   19.15
   7  -6 -18   92.64   17.61
  -7  -6  18   74.74   15.98
  -7   6  19    4.73    7.09
   7  -6 -19    5.51    6.70
  -7  -6  19   12.95    5.52
  -7   6  20   -1.23    6.14
   7  -6 -20   -5.99    6.65
  -7  -6  20    0.81    3.97
  -7   6  21    5.70    7.23
   7  -6 -21   12.05    6.59
  -7  -6  21    1.75    4.31
  -7   6  22   45.96   11.83
   7  -6 -22   18.77    8.00
  -7   6  23   11.87    8.57
   7  -6 -23   12.02    7.69
  -7   6  24    3.59    7.37
   7  -6 -24   19.57    7.58
  -7   6  25    1.37    6.82
   7  -6 -25   -2.46    6.02
  -7   6  26   20.51   10.18
   7  -6 -26   19.42    8.57
  -7   6  27   16.06    9.03
   7  -6 -27    3.14    5.78
  -7   6  28    6.56    8.32
   7  -6 -28   15.61    8.13
  -7   6  29    1.43    6.71
   7  -6 -29   -0.87    6.42
  -7   6  30   -0.88    7.58
   7  -6 -30   -3.92    7.16
  -7   6  31    0.03    8.06
   7  -6 -31   -1.37    6.93
  -7   6  32   21.43    9.99
   7  -6 -32    9.24    7.16
  -7   6  33   -3.61    7.74
   7  -6 -33   15.44    7.90
  -7   6  34    2.76    8.05
   7  -6 -34    8.82    7.41
  -7   6  35   -0.00    8.41
   7  -6 -35    0.27    6.92
  -7   6  36   -3.43    9.61
   7  -6 -36    1.90    7.01
   7  -6 -37    4.98    7.26
  -7   7   1    2.03    5.27
   7   7  -1   -2.24    9.61
  -7  -7   1    5.98    8.82
  -7   7   2   32.51    9.47
   7   7  -2   28.94   13.18
  -7  -7   2   19.78   10.45
  -7   7   3   11.93    7.76
   7   7  -3   14.56    9.91
  -7  -7   3    2.79    8.98
  -7   7   4  244.23   39.42
   7   7  -4  216.40   41.68
  -7  -7   4  240.27   41.91
  -7   7   5  100.78   18.38
   7  -7  -5   83.17   19.08
   7   7  -5   72.02   19.33
  -7  -7   5   91.56   17.45
  -7  -7   5   86.82   20.57
  -7   7   6   10.99    7.12
   7  -7  -6    5.89    6.55
   7  -7  -6   11.17    8.43
  -7  -7   6    2.28    6.10
  -7   7   7   89.86   17.23
   7  -7  -7   77.66   15.82
  -7  -7   7   72.76   15.56
  -7   7   8    2.22    5.87
   7  -7  -8    9.27    6.93
  -7  -7   8   17.34    7.28
  -7   7   9   56.84   12.41
   7  -7  -9   29.92    9.98
  -7  -7   9   42.17   11.07
  -7   7  10   96.45   20.40
   7  -7 -10  164.27   21.31
  -7  -7  10   75.87   18.50
  -7   7  11   25.75   10.26
   7  -7 -11   43.66   10.59
  -7  -7  11   51.21   11.02
  -7   7  12   -2.81    7.01
   7  -7 -12    6.58    6.52
  -7  -7  12   -1.63    5.95
  -7   7  13   11.37    8.04
   7  -7 -13   20.49    8.40
  -7  -7  13   15.80    7.59
  -7   7  14  158.64   27.78
   7  -7 -14  149.30   26.28
  -7  -7  14  138.14   25.56
  -7   7  15   -0.59    5.30
   7  -7 -15    5.52    5.57
  -7  -7  15   -1.89    5.96
   7  -7 -16    5.29    5.97
  -7  -7  16    0.26    5.65
   7  -7 -17    1.70    5.19
  -7  -7  17    0.89    5.13
  -7   7  18   23.79    9.57
   7  -7 -18    8.65    7.29
  -7  -7  18    6.28    5.14
  -7   7  19   -0.40    6.06
   7  -7 -19    5.66    6.73
  -7  -7  19    3.19    4.44
  -7   7  20   24.09   10.84
   7  -7 -20   42.93   10.67
  -7   7  21    4.08    7.08
   7  -7 -21   -0.18    5.21
  -7   7  22    1.47    7.05
   7  -7 -22    3.64    6.25
  -7   7  23    0.34    7.28
   7  -7 -23    0.16    5.31
  -7   7  24   25.04   10.91
   7  -7 -24   44.74   11.00
  -7   7  25    5.30    7.34
   7  -7 -25    7.56    6.70
  -7   7  26   14.68    9.89
   7  -7 -26   16.87    7.92
  -7   7  27    5.46    7.02
   7  -7 -27    2.05    6.00
  -7   7  28    5.07    8.33
   7  -7 -28    3.20    6.43
  -7   7  29    5.19    8.85
   7  -7 -29    8.08    6.32
  -7   7  30    8.90    9.18
   7  -7 -30   13.79    7.26
  -7   7  31    1.87    9.96
   7  -7 -31   -0.88    6.67
  -7   7  32   -3.87    8.20
   7  -7 -32    3.62    6.67
  -7   7  33   -2.32    8.79
   7  -7 -33   -1.64    6.30
  -7   7  34   16.73    9.43
   7  -7 -34    7.07    7.00
  -7   7  35    0.32    7.70
   7  -7 -35   -2.28    7.03
   7  -7 -36   12.69    8.60
   7  -7 -37   -0.87    7.07
   7  -7 -38   -4.91    8.41
   7  -8  -1   22.00   10.25
  -7  -8   1   31.23   10.35
   7  -8  -2  113.68   23.51
   7  -8  -3   12.69    6.86
   7  -8  -3    7.59    8.69
  -7   8   4   33.76   10.24
   7  -8  -4   22.53    8.49
  -7   8   5    4.22    6.52
   7  -8  -5    6.72    6.11
  -7   8   6   30.47    9.22
   7  -8  -6   14.21    7.25
  -7   8   7    4.59    7.29
   7  -8  -7    1.21    5.35
  -7   8   8   95.91   18.86
   7  -8  -8   78.95   16.65
  -7   8   9    6.42    8.07
   7  -8  -9    3.91    6.15
  -7   8  10    8.10    8.44
   7  -8 -10   15.14    7.26
  -7  -8  10   30.68    8.70
  -7   8  11    3.79    6.91
   7  -8 -11    1.26    6.02
  -7  -8  11    5.37    5.94
  -7   8  12  155.21   29.63
   7  -8 -12  172.33   28.47
  -7  -8  12  153.75   27.88
  -7   8  13    1.47    7.48
   7  -8 -13   -0.75    5.39
  -7  -8  13   -1.21    6.19
  -7   8  14   19.65   10.49
   7  -8 -14   21.81    8.64
  -7  -8  14   21.20    7.89
  -7   8  15    0.87    6.91
   7  -8 -15    0.56    5.96
  -7  -8  15    5.28    6.14
   7  -8 -16   79.46   18.60
  -7  -8  16  127.28   19.79
   7  -8 -17   -0.38    6.05
  -7  -8  17   -1.37    5.08
  -7   8  18    8.67    7.74
   7  -8 -18    6.36    6.86
  -7   8  19   -0.25    5.70
   7  -8 -19   -2.56    5.98
  -7   8  20    9.46    8.84
   7  -8 -20   25.27    8.40
  -7   8  21    0.20    6.33
   7  -8 -21   -2.02    6.18
  -7   8  22   11.31    9.82
   7  -8 -22   15.55    8.31
  -7   8  23   14.03   10.36
   7  -8 -23   14.10    7.72
  -7   8  24    8.20    9.46
   7  -8 -24   13.01    7.90
  -7   8  25   -3.14    8.16
   7  -8 -25    1.62    5.09
  -7   8  26   13.28    9.43
   7  -8 -26    6.63    7.46
  -7   8  27    8.26    8.49
   7  -8 -27    0.85    6.96
  -7   8  28   20.82   11.33
   7  -8 -28   21.83    9.25
  -7   8  29   -2.04    8.09
   7  -8 -29    0.88    6.23
  -7   8  30    0.07    7.95
   7  -8 -30   -0.40    6.08
  -7   8  31   -5.01    8.87
   7  -8 -31    4.59    6.76
  -7   8  32   -3.64    8.48
   7  -8 -32    4.03    7.44
  -7   8  33    4.87    9.53
   7  -8 -33    0.60    6.06
  -7   8  34    0.40    6.78
   7  -8 -34   -0.19    6.33
  -7   8  35   -0.97    8.34
   7  -8 -35    1.69    7.51
   7  -9  -1    1.25    4.70
  -7  -9   1    1.04    6.20
   7  -9  -2   44.75   10.91
  -7  -9   2   43.04   12.04
   7  -9  -3   -1.51    5.00
  -7  -9   3   -0.01    5.92
   7  -9  -4   64.40   13.91
  -7  -9   4   62.97   14.40
   7  -9  -5    2.12    4.66
  -7  -9   5    4.72    6.45
   7  -9  -6   24.32    7.94
   7  -9  -7   14.80    7.98
   7  -9  -8   37.61   10.78
   7  -9  -9   -2.87    6.86
   7  -9 -10  153.78   27.07
   7  -9 -11   -4.20    6.65
  -7   9  12   -3.49    7.26
   7  -9 -12    4.69    6.55
  -7   9  13   10.09    7.64
   7  -9 -13    0.39    6.69
  -7   9  14   73.44   17.04
   7  -9 -14   92.81   16.04
  -7  -9  14   54.52   14.24
  -7   9  15   -0.13    6.98
   7  -9 -15   -0.39    5.38
  -7  -9  15    1.13    5.61
   7  -9 -16   14.52    7.71
  -7  -9  16   16.19    7.39
   7  -9 -17   -2.95    7.21
  -7   9  18   26.27   12.05
   7  -9 -18   32.26    9.59
  -7   9  19   14.71    9.23
   7  -9 -19   -2.83    6.79
  -7   9  20   50.52   12.67
   7  -9 -20   11.78    8.67
  -7   9  21    2.76    7.03
   7  -9 -21   -0.31    5.03
  -7   9  22   -1.59    7.16
   7  -9 -22   -0.34    7.00
  -7   9  23    0.60    7.00
   7  -9 -23   -1.19    5.51
  -7   9  24   25.26   11.19
   7  -9 -24   19.09    8.43
  -7   9  25    4.20    7.68
   7  -9 -25   -1.15    7.24
  -7   9  26   -0.16    8.38
   7  -9 -26    0.78    5.95
  -7   9  27    4.46    7.51
   7  -9 -27    1.99    6.86
  -7   9  28    3.39    8.43
   7  -9 -28    3.33    5.90
  -7   9  29   -1.21    8.89
   7  -9 -29   -1.18    5.91
  -7   9  30   11.71   11.09
   7  -9 -30   11.75    7.76
  -7   9  31    4.39    8.05
   7  -9 -31   -1.96    7.63
  -7   9  32    3.53    9.23
   7  -9 -32    6.03    7.18
  -7   9  33   -2.91    9.18
   7  -9 -33    1.58    6.12
  -7   9  34   -0.06    7.56
   7 -10  -1   24.77    8.27
  -7 -10   1   16.54    8.38
   7 -10  -2   53.31   12.41
  -7 -10   2   52.04   12.98
   7 -10  -3   -0.85    4.97
  -7 -10   3    0.94    6.75
   7 -10  -4   -1.18    5.52
  -7 -10   4   -0.44    6.04
   7 -10  -5   -0.12    6.10
  -7 -10   5   -0.04    4.99
   7 -10  -6  141.52   24.79
  -7 -10   6  132.95   24.88
   7 -10  -7    4.97    7.15
  -7 -10   7    5.08    6.33
   7 -10  -8   -0.90    5.86
  -7 -10   8    8.36    6.64
   7 -10  -9    2.04    6.03
  -7 -10   9   -5.22    6.66
   7 -10 -10   10.76    6.50
   7 -10 -11   -0.38    6.06
   7 -10 -12   70.22   15.63
   7 -10 -13   -2.33    5.94
   7 -10 -14    8.48    6.62
   7 -10 -15   -2.08    5.69
   7 -10 -16   40.47   10.96
   7 -10 -17   -1.61    5.88
   7 -10 -18   43.43   12.24
   7 -10 -19    0.52    6.86
   7 -10 -20    2.24    6.63
   7 -10 -21    7.18    7.13
   7 -10 -23   -0.99    6.69
   7 -10 -24   -3.11    6.61
  -7  10  25   -0.61    7.74
   7 -10 -25   -0.83    6.41
  -7  10  26    0.74    8.30
   7 -10 -26    3.88    6.26
  -7  10  27   -1.86    7.98
   7 -10 -27    5.20    6.95
  -7  10  28    9.88    8.87
   7 -10 -28   14.77    8.57
  -7  10  29    1.16    7.78
   7 -10 -29    4.19    6.59
  -7  10  30    2.72    6.94
   7 -10 -30    1.21    6.88
  -7  10  31   -0.01    8.08
   7 -10 -31   -3.65    6.95
  -7  10  32    1.42    8.63
  -7  10  33   -3.12    8.91
  -7  10  34    9.26    9.65
   7 -11  -1   -0.73    6.76
  -7 -11   1    4.36    6.16
   7 -11  -2   -0.78    5.62
  -7 -11   2   12.32    7.76
   7 -11  -3    7.57    6.65
  -7 -11   3    3.56    6.26
   7 -11  -4   31.84    9.24
  -7 -11   4   17.97    9.36
   7 -11  -5    9.11    7.10
  -7 -11   5   28.03    8.99
   7 -11  -6    1.10    4.67
  -7 -11   6   -5.79    6.65
  -7 -11   7   18.02    8.08
   7 -11  -8   29.79    8.58
  -7 -11   8    7.22    7.69
   7 -11  -9    1.56    5.78
  -7 -11   9   12.41    7.21
   7 -11 -10   15.53    8.27
  -7 -11  10   25.20    9.10
   7 -11 -11   -0.52    5.38
  -7 -11  11    5.16    6.44
   7 -11 -12    2.70    5.76
  -7 -11  12   -3.53    6.55
   7 -11 -13   -2.96    6.39
   7 -11 -14   48.59   12.70
   7 -11 -15   -2.65    5.87
   7 -11 -16    4.91    7.10
   7 -11 -17    3.05    5.45
   7 -11 -18   10.47    6.96
   7 -11 -19    1.91    5.93
   7 -11 -20   15.06    8.91
   7 -11 -21   -0.42    4.85
   7 -11 -22   -2.32    7.25
   7 -11 -23   -0.15    6.38
   7 -11 -24   31.65   10.72
   7 -11 -25   -1.29    5.36
   7 -11 -26   -4.51    8.18
   7 -11 -27    0.26    6.94
   7 -11 -28    2.78    6.82
   7 -12  -1    3.00    5.59
  -7 -12   1    0.55    6.52
   7 -12  -2   19.75    8.28
  -7 -12   2   24.29    9.53
   7 -12  -3    0.84    5.24
  -7 -12   3    3.03    6.84
   7 -12  -4    0.81    5.50
  -7 -12   4    0.98    6.28
   7 -12  -5    6.65    6.88
  -7 -12   5    3.89    7.16
   7 -12  -6   34.44   10.80
  -7 -12   6   53.79   12.72
   7 -12  -7    2.27    6.30
  -7 -12   7    3.15    6.19
   7 -12  -8    2.86    6.24
  -7 -12   8   18.73    8.04
   7 -12  -9    0.78    5.71
  -7 -12   9   -0.19    6.81
   7 -12 -10    1.86    6.99
  -7 -12  10    6.55    7.23
   7 -12 -11    3.65    7.17
  -7 -12  11   -0.30    5.92
   7 -12 -12   31.22   10.48
   7 -12 -13    2.51    6.22
   7 -12 -14    4.92    6.19
   7 -12 -15   -1.25    6.91
   7 -12 -16   14.00    9.48
   7 -12 -17    7.53    7.40
   7 -12 -18   11.07    8.32
   7 -12 -19   -2.75    8.01
   7 -12 -20    7.15    7.01
   7 -12 -21   -0.56    6.42
   7 -12 -22    0.55    6.55
   7 -12 -23    7.35    7.22
   7 -12 -24    0.08    7.31
   7 -12 -25   -2.43    6.73
   7 -13  -1   -3.43    5.86
  -7 -13   1   -0.87    6.70
   7 -13  -2    1.79    6.39
  -7 -13   2   11.03    8.03
   7 -13  -3    9.99    7.29
  -7 -13   3   14.15    8.42
   7 -13  -4   69.25   14.50
  -7 -13   4   46.36   13.51
   7 -13  -5   13.62    7.07
  -7 -13   5    6.71    7.70
   7 -13  -6   -2.83    6.31
  -7 -13   6    0.47    5.92
   7 -13  -7   -2.97    6.60
  -7 -13   7    4.34    5.97
   7 -13  -8    9.16    6.93
  -7 -13   8   12.49    8.10
   7 -13  -9    2.66    6.72
  -7 -13   9    2.37    7.03
   7 -13 -10   15.55    8.98
   7 -13 -11   -4.40    7.51
   7 -13 -12   -1.22    6.15
   7 -13 -13    0.21    5.10
   7 -13 -14   54.79   13.93
   7 -13 -15   -0.71    6.30
   7 -13 -16    1.96    7.33
   7 -13 -17   -4.66    7.46
   7 -13 -18   -2.69    7.15
   7 -13 -19   -4.00    7.17
   7 -13 -20    0.24    6.08
   7 -13 -21    5.52    6.00
   7 -13 -22    2.84    7.18
   7 -14  -1   -0.34    5.13
  -7 -14   1   -0.80    5.63
   7 -14  -2   17.59    8.03
  -7 -14   2   28.99    9.42
   7 -14  -3    0.80    5.39
  -7 -14   3    0.16    6.95
   7 -14  -4   -0.65    6.00
  -7 -14   4    0.35    6.57
   7 -14  -5    6.47    7.13
  -7 -14   5   -1.53    7.17
   7 -14  -6   15.90    8.32
  -7 -14   6   19.99   10.04
   7 -14  -7   26.53    9.25
  -7 -14   7   22.70    9.42
   7 -14  -8    9.89    6.59
   7 -14  -9   -0.27    4.95
   7 -14 -10   14.80    7.67
   7 -14 -11    1.74    5.79
   7 -14 -12    9.64    6.79
   7 -14 -13    1.09    6.87
   7 -14 -14    0.21    5.61
   7 -14 -15   -2.58    7.53
   7 -14 -16    0.26    7.25
   7 -14 -17    7.43    7.73
   7 -14 -18    4.93    6.33
   7 -14 -19   -2.48    6.48
   7 -15  -1   -3.95    6.86
  -7 -15   1    0.89    5.63
   7 -15  -2    0.95    5.02
  -7 -15   2    0.22    6.50
   7 -15  -3   10.56    6.54
  -7 -15   3   16.94    9.25
   7 -15  -4    6.27    6.81
  -7 -15   4    5.74    8.16
   7 -15  -5   -3.37    6.71
  -7 -15   5   -4.80    7.84
   7 -15  -6    2.37    5.83
   7 -15  -7    5.94    6.72
   7 -15  -8    4.86    6.54
   7 -15  -9   -3.74    7.47
   7 -15 -10   -0.94    6.49
   7 -15 -11    0.20    7.10
   7 -15 -12   -3.02    6.40
   7 -15 -13   -0.49    6.84
   7 -15 -14    2.03    6.45
   7 -15 -15    4.83    7.30
   7 -15 -16    5.90    7.19
   7 -16  -1   -1.04    6.37
  -7 -16   1    2.15    6.80
   7 -16  -2    1.04    6.09
  -7 -16   2    0.00    6.66
   7 -16  -3   -4.01    7.05
  -7 -16   3    1.06    7.79
   7 -16  -4    1.23    6.54
   7 -16  -5   -3.71    7.67
   7 -16  -6    4.52    7.52
   7 -16  -7   12.45    8.09
   7 -16  -8    0.02    5.72
   7 -16  -9    3.96    6.13
   7 -16 -10    6.50    7.51
   7 -16 -11    5.80    7.78
   7 -16 -12    4.08    7.19
  -7 -17   1    1.18    7.60
   7 -17  -3    3.73    6.71
   7 -17  -4    6.04    6.56
   7 -17  -5    2.30    7.30
   7 -17  -6   -0.60    6.32
   7 -17  -7    2.04    6.32
   7 -17  -8   10.74    7.50
  -6   0   1    1.80    5.52
  -6   0   1    7.72    8.67
   6   0  -1   -1.04    4.97
   6   0  -1   -0.76    8.15
  -6   0   2  266.37   48.21
  -6   0   2  338.45   51.09
   6   0  -2  309.17   48.46
   6   0  -2  399.35   52.16
  -6   0   3   -1.87    5.70
  -6   0   3    7.32    8.45
   6   0  -3    7.21    8.29
  -6   0   4   20.57    7.22
  -6   0   4   18.74    9.35
   6   0  -4   28.01    7.09
   6   0  -4   17.31   10.09
  -6   0   5   -0.74    5.08
  -6   0   5   -3.57    7.76
   6   0  -5   -0.89    4.99
   6   0  -5    1.34    7.95
  -6   0   6 1217.16  186.32
  -6   0   6 1364.21  189.18
   6   0  -6 1277.48  186.72
   6   0  -6 1196.12  188.36
  -6   0   7   -2.16    4.53
  -6   0   7   -2.93    7.70
   6   0  -7    0.59    4.85
   6   0  -7   -3.25    7.29
  -6   0   8   29.54    7.47
  -6   0   8   29.20   10.14
   6   0  -8   31.70    8.44
   6   0  -8   35.40   10.69
  -6   0   9    1.08    3.83
  -6   0   9   -1.64    7.20
   6   0  -9   -0.57    4.83
   6   0  -9    1.44    7.19
  -6   0  10  191.88   34.78
  -6   0  10  212.34   37.79
   6   0 -10  237.02   35.66
   6   0 -10  294.62   38.82
  -6   0  11    3.21    4.18
  -6   0  11    2.92    8.05
   6   0 -11   -0.21    4.68
   6   0 -11   -0.37    5.81
  -6   0  12  276.01   45.51
  -6   0  12  262.51   47.93
   6   0 -12  358.88   46.60
   6   0 -12  275.00   47.62
  -6   0  13    0.05    3.50
  -6   0  13    0.88    6.98
   6   0 -13   -1.11    4.09
   6   0 -13   -0.13    6.15
  -6   0  14  101.82   13.71
  -6   0  14   91.15   16.81
   6   0 -14   37.94   11.86
   6   0 -14   82.51   15.47
  -6   0  15   -0.30    3.73
  -6   0  15   -0.15    6.81
   6   0 -15    2.91    4.84
  -6   0  16  286.06   46.08
  -6   0  16  275.13   48.34
   6   0 -16  321.58   47.18
  -6   0  17    0.41    4.33
  -6   0  17   -0.04    6.67
   6   0 -17    0.37    5.04
  -6   0  18  258.06   39.14
   6   0 -18  202.57   35.55
   6   0 -19   -0.95    4.43
   6   0 -20    0.56    4.21
   6   0 -21   -2.65    4.92
   6   0 -22  129.71   22.57
   6   0 -23    1.57    4.70
   6   0 -24    0.20    4.59
  -6   0  25   11.81    5.73
  -6   0  26   47.99   11.66
  -6   0  27    1.96    5.46
  -6   0  28   52.14   12.29
  -6   0  29   -2.77    6.24
  -6   0  30   11.86    6.54
  -6   0  31    0.61    5.35
  -6   0  32   42.10   11.31
  -6   0  33   -4.54    6.19
  -6   0  34    7.26    6.81
  -6   0  35    1.60    5.64
  -6   0  36   13.95    7.81
  -6   0  37   -0.01    6.66
  -6   0  38   12.29    7.52
  -6   1   1    7.66    4.41
  -6   1   1    7.52    8.40
   6  -1  -1    4.34    5.21
   6  -1  -1   15.51    8.55
   6   1  -1    4.61    8.31
  -6  -1   1    1.22    4.29
  -6  -1   1   13.14    9.02
  -6   1   2  531.80   85.91
  -6   1   2  601.08   88.54
   6  -1  -2  528.13   86.06
   6  -1  -2  580.33   88.44
   6   1  -2  616.65   86.48
   6   1  -2  585.73   88.60
  -6  -1   2  545.10   86.45
  -6  -1   2  640.25   89.34
  -6   1   3   50.92    9.52
  -6   1   3   43.05   12.06
   6  -1  -3   46.34    9.38
   6  -1  -3   30.40   11.71
   6   1  -3   30.70    8.98
   6   1  -3   21.84   10.89
  -6  -1   3   38.12    9.09
  -6  -1   3   30.46   12.15
  -6   1   4  854.48  123.41
  -6   1   4  907.34  126.10
   6  -1  -4  731.36  123.33
   6  -1  -4  818.26  125.55
   6   1  -4  827.21  123.66
   6   1  -4  928.93  126.49
  -6  -1   4  817.54  123.79
  -6  -1   4  796.63  125.74
  -6   1   5   91.89   18.77
  -6   1   5   95.19   20.96
   6  -1  -5  132.71   19.77
   6  -1  -5  126.71   22.13
   6   1  -5  100.53   19.19
   6   1  -5  103.93   21.68
  -6  -1   5  147.60   20.53
  -6  -1   5  109.21   21.89
  -6   1   6   77.41   16.57
  -6   1   6  124.22   20.98
   6  -1  -6  102.76   17.44
   6  -1  -6   81.44   19.28
   6   1  -6  129.55   18.15
   6   1  -6   95.54   19.75
  -6  -1   6   88.48   17.24
  -6  -1   6  100.95   20.41
  -6   1   7  291.72   39.73
  -6   1   7  244.53   41.88
   6  -1  -7  283.43   40.00
   6  -1  -7  180.30   40.65
   6   1  -7  264.86   40.02
   6   1  -7  245.12   41.64
  -6  -1   7  241.00   39.49
  -6  -1   7  233.40   41.89
  -6   1   8  349.55   92.51
  -6   1   8  707.00   96.82
   6  -1  -8  750.57   94.37
   6  -1  -8  724.20   96.62
   6   1  -8  761.80   94.61
   6   1  -8  715.94   96.44
  -6  -1   8  710.50   94.10
  -6  -1   8  797.64   97.51
  -6   1   9    3.21    4.46
  -6   1   9    6.44    7.81
   6  -1  -9    7.48    5.14
   6  -1  -9    5.51    6.92
   6   1  -9   21.43    6.46
   6   1  -9    6.37    7.18
  -6  -1   9    4.58    4.50
  -6  -1   9    6.32    9.44
  -6   1  10  125.31   18.96
  -6   1  10   39.02   18.83
   6  -1 -10  117.70   18.84
   6  -1 -10  118.08   21.49
   6   1 -10  130.31   19.39
   6   1 -10   97.92   20.52
  -6  -1  10  122.52   18.81
  -6  -1  10  129.04   21.97
  -6   1  11    9.07    5.37
  -6   1  11   15.35    9.31
   6  -1 -11   19.44    6.13
   6  -1 -11    9.79    8.41
   6   1 -11   14.19    5.74
   6   1 -11   17.79    7.94
  -6  -1  11   22.70    5.54
  -6  -1  11   15.38    9.25
  -6   1  12  329.31   49.43
  -6   1  12  309.08   51.60
   6  -1 -12  309.50   49.17
   6  -1 -12  353.48   52.16
   6   1 -12  324.73   49.68
   6   1 -12  326.22   51.43
  -6  -1  12  298.34   49.02
  -6  -1  12  315.17   51.90
  -6   1  13   70.12   12.23
  -6   1  13   76.38   15.57
   6  -1 -13   53.81   14.23
   6   1 -13   56.80   12.12
   6   1 -13   69.50   14.28
  -6  -1  13   56.09   11.66
  -6  -1  13   56.13   14.26
  -6   1  14  155.17   25.31
  -6   1  14  162.04   27.77
   6  -1 -14  181.03   26.50
   6  -1 -14  183.24   28.39
   6   1 -14  149.54   25.22
   6   1 -14   90.57   25.32
  -6  -1  14  168.16   25.04
  -6  -1  14  151.62   27.84
  -6   1  15   16.09    5.52
  -6   1  15   22.09    8.96
   6  -1 -15   11.79    5.49
   6   1 -15    8.46    4.81
   6   1 -15    5.73    6.73
  -6  -1  15    6.45    4.68
  -6  -1  15    3.60    7.57
  -6   1  16    2.08    8.33
   6  -1 -16    3.74    5.07
   6   1 -16    3.71    4.94
   6   1 -16    5.76    6.67
  -6  -1  16    2.33    4.08
  -6  -1  16    7.30    8.16
  -6   1  17    7.40    7.74
   6  -1 -17   -1.17    5.35
   6   1 -17    8.51    5.13
  -6  -1  17    7.11    4.23
  -6  -1  17    3.03    7.73
  -6   1  18  248.21   41.46
   6  -1 -18  283.26   39.27
   6   1 -18  225.63   38.66
  -6  -1  18  237.64   38.26
  -6  -1  18  207.24   40.40
  -6   1  19   27.86   11.82
   6  -1 -19   40.52    9.29
   6   1 -19   40.14    9.24
  -6  -1  19   28.20    8.10
   6  -1 -20    0.31    4.63
   6   1 -20    4.90    5.35
   6  -1 -21    7.37    5.83
   6   1 -21    5.22    5.29
  -6   1  22    5.47    5.19
   6   1 -22   10.60    6.00
  -6   1  23    6.51    6.09
   6   1 -23   13.98    5.85
  -6   1  24   30.73    9.07
   6   1 -24   35.47    9.09
  -6   1  25    1.14    5.88
   6   1 -25   -0.43    4.47
  -6   1  26   -0.33    5.05
   6   1 -26    3.32    4.98
  -6   1  27   -0.63    5.33
   6  -1 -27   -1.36    4.67
   6   1 -27    3.24    4.90
  -6   1  28   37.95   10.96
   6  -1 -28   42.66   10.83
  -6  -1  28   57.10   11.68
  -6   1  29    0.32    5.28
   6  -1 -29   -3.73    5.27
  -6  -1  29   -2.01    4.93
  -6   1  30   15.79    7.90
   6  -1 -30   32.97    9.14
  -6  -1  30   20.55    8.24
  -6   1  31    2.18    5.62
  -6  -1  31    2.94    4.91
  -6   1  32    1.56    6.11
  -6  -1  32   -3.70    6.37
  -6   1  33    4.69    7.02
  -6  -1  33   -1.62    5.42
  -6   1  34   20.51    8.11
  -6  -1  34   15.62    7.52
  -6   1  35    1.64    6.38
  -6  -1  35   -2.34    6.53
  -6   1  36    3.80    7.48
  -6  -1  36    0.36    5.73
  -6   1  37    0.03    6.48
  -6  -1  37    0.54    5.59
  -6   1  38   -4.43    7.62
  -6  -1  38   -0.18    5.70
  -6   2   1    4.99    4.71
  -6   2   1    3.96    8.53
   6  -2  -1    0.74    5.41
   6  -2  -1    1.50    8.12
   6   2  -1    3.43    5.48
   6   2  -1   -1.28    8.83
  -6  -2   1    1.33    5.61
  -6  -2   1    8.72    9.13
  -6   2   2   24.39    6.11
  -6   2   2    2.15    8.29
   6  -2  -2    6.89    5.82
   6  -2  -2   18.80    8.65
   6   2  -2    8.95    5.55
   6   2  -2   29.20   10.11
  -6  -2   2    5.94    5.79
  -6  -2   2   30.18   10.32
  -6   2   3    3.17    3.47
  -6   2   3    3.86    6.64
   6  -2  -3    8.87    5.59
   6  -2  -3   -0.07    8.48
   6   2  -3    2.55    4.71
   6   2  -3    2.85    7.44
  -6  -2   3    4.94    5.66
  -6  -2   3   -3.55    8.56
  -6   2   4   81.35   13.86
  -6   2   4   80.97   16.98
   6  -2  -4   82.16   14.42
   6  -2  -4  106.26   17.68
   6   2  -4   71.33   14.13
   6   2  -4   78.33   17.22
  -6  -2   4   58.47   14.42
  -6  -2   4   53.97   16.69
  -6   2   5   19.19    5.59
  -6   2   5   16.55    9.79
   6  -2  -5   12.40    5.90
   6  -2  -5    9.25    9.49
   6   2  -5   17.11    6.04
   6   2  -5   21.40    9.54
  -6  -2   5   15.11    7.17
  -6  -2   5   15.65    9.55
  -6   2   6  288.68   51.42
  -6   2   6  326.12   54.05
   6  -2  -6  366.75   52.07
   6  -2  -6  350.36   54.30
   6   2  -6  362.60   52.35
   6   2  -6  328.84   54.14
  -6  -2   6  353.97   52.58
  -6  -2   6  321.84   54.30
  -6   2   7   70.20   12.33
  -6   2   7   69.88   14.90
   6  -2  -7   54.61   12.05
   6  -2  -7   70.94   15.23
   6   2  -7   53.17   12.26
   6   2  -7   61.28   14.83
  -6  -2   7   54.56   12.78
  -6  -2   7   82.58   16.19
  -6   2   8    9.93    4.87
  -6   2   8   10.99    8.45
   6  -2  -8   17.05    5.41
   6  -2  -8    6.74    7.38
   6   2  -8    7.98    5.22
   6   2  -8   17.36    8.50
  -6  -2   8    3.90    4.82
  -6  -2   8    4.16    7.92
  -6   2   9    1.33    3.83
  -6   2   9    2.67    6.52
   6  -2  -9    2.80    4.15
   6  -2  -9    5.29    6.68
   6   2  -9   -1.03    4.48
   6   2  -9    0.48    7.03
  -6  -2   9    3.77    4.31
  -6  -2   9    0.86    6.32
  -6   2  10  315.15   44.31
  -6   2  10  236.80   45.57
   6   2 -10  264.90   43.91
   6   2 -10  274.19   45.67
  -6  -2  10  253.63   43.59
  -6  -2  10  412.63   48.58
  -6   2  11  251.19   43.55
  -6   2  11  259.63   45.76
   6  -2 -11  260.27   45.75
   6   2 -11  262.75   43.71
   6   2 -11  309.85   45.85
  -6  -2  11  310.27   43.76
  -6  -2  11  324.94   47.00
  -6   2  12  112.57   19.65
  -6   2  12  129.08   22.29
   6  -2 -12   94.45   19.64
   6  -2 -12  115.83   22.29
   6   2 -12  127.33   19.81
   6   2 -12  101.94   20.81
  -6  -2  12  105.93   18.98
  -6  -2  12  127.17   22.88
  -6   2  13    8.84    5.14
  -6   2  13   12.88    8.36
   6  -2 -13   14.98    6.39
   6  -2 -13    8.27    7.28
   6   2 -13   13.36    5.99
   6   2 -13   20.47    8.08
  -6  -2  13    6.48    4.30
  -6  -2  13   12.45    8.35
  -6   2  14  128.58   22.12
   6  -2 -14  110.39   19.57
   6   2 -14  123.02   19.39
   6   2 -14  105.70   20.47
  -6  -2  14   89.87   18.09
  -6  -2  14  109.62   21.56
  -6   2  15   52.65   12.83
   6  -2 -15   35.59    9.64
   6   2 -15   45.93    9.24
  -6  -2  15   41.62    8.70
  -6  -2  15   22.38   10.10
  -6   2  16   79.64   15.93
   6  -2 -16   68.86   13.21
   6   2 -16   57.79   12.58
  -6  -2  16   56.45   12.00
  -6  -2  16   76.88   16.16
  -6   2  17   19.10    9.70
   6  -2 -17   10.31    5.78
   6   2 -17   32.58    7.20
  -6  -2  17   15.74    5.45
  -6  -2  17    6.85    8.80
  -6   2  18   20.59    9.11
   6  -2 -18   23.26    6.94
   6   2 -18   16.98    6.54
  -6  -2  18   19.91    6.04
  -6  -2  18   18.53   10.21
  -6   2  19    2.76    7.84
   6  -2 -19   16.64    6.75
   6   2 -19   22.12    6.81
  -6  -2  19   11.95    5.36
  -6   2  20  172.42   30.55
   6   2 -20  184.06   29.91
  -6  -2  20  179.89   29.45
  -6   2  21    1.09    5.61
   6   2 -21    2.80    4.96
  -6   2  22   30.30   10.15
   6   2 -22   44.94    9.84
  -6   2  23    4.61    5.94
   6   2 -23    5.33    5.08
  -6   2  24   10.73    7.77
   6  -2 -24   10.70    6.40
   6   2 -24    7.37    5.41
  -6   2  25   13.76    7.19
   6  -2 -25    7.27    6.14
   6   2 -25   17.08    6.01
  -6   2  26   57.34   13.68
   6  -2 -26   63.79   13.38
  -6   2  27    2.53    6.06
   6  -2 -27   -0.63    5.09
  -6   2  28   22.95    8.96
   6  -2 -28   13.51    7.13
  -6   2  29   11.35    7.40
   6  -2 -29    5.09    5.74
  -6   2  30    5.18    7.58
   6  -2 -30    1.79    5.60
  -6  -2  30   18.40    6.81
  -6   2  31    1.59    5.67
   6  -2 -31    1.19    4.67
  -6  -2  31    3.45    5.08
  -6   2  32   25.81    9.85
   6  -2 -32   16.30    8.27
  -6  -2  32   49.48    9.71
  -6   2  33    5.91    7.75
  -6  -2  33   15.28    7.05
  -6   2  34    4.39    7.55
  -6  -2  34   -1.59    5.91
  -6   2  35   -1.07    7.34
  -6  -2  35   -2.69    6.39
  -6   2  36   11.16    7.97
  -6  -2  36   19.06    8.16
  -6   2  37    4.97    6.70
  -6  -2  37    2.30    5.60
  -6  -2  38    4.46    6.34
  -6   3   1    0.51    3.61
  -6   3   1   -0.65    7.46
   6  -3  -1    1.11    4.74
   6  -3  -1    4.58    7.43
   6   3  -1    1.76    5.30
   6   3  -1    0.06    7.85
  -6  -3   1    2.55    5.30
  -6  -3   1   -1.09    8.09
  -6   3   2  135.37   22.51
  -6   3   2  163.73   25.70
   6  -3  -2  126.47   22.66
   6  -3  -2  153.11   25.63
   6   3  -2  137.77   22.95
   6   3  -2  140.53   26.26
  -6  -3   2  123.08   23.22
  -6  -3   2  128.18   25.76
  -6   3   3  122.62   22.60
  -6   3   3  135.24   25.35
   6  -3  -3  156.07   23.34
   6  -3  -3  133.88   25.45
   6   3  -3  155.17   23.57
   6   3  -3  156.16   26.70
  -6  -3   3  125.06   23.52
  -6  -3   3  128.18   26.37
  -6   3   4   29.67    8.27
  -6   3   4   38.91   11.82
   6  -3  -4   36.24    8.60
   6  -3  -4   39.65   11.46
   6   3  -4   39.33    8.99
   6   3  -4   61.03   13.03
  -6  -3   4   45.62   10.08
  -6  -3   4   49.66   13.30
  -6   3   5    5.39    4.36
  -6   3   5   16.40    7.51
   6  -3  -5   13.15    5.54
   6  -3  -5   10.48    7.88
   6   3  -5   12.63    5.45
   6   3  -5   24.26    9.74
  -6  -3   5    9.03    6.03
  -6  -3   5    9.13    9.96
  -6   3   6   20.22    6.04
  -6   3   6   24.81    9.23
   6  -3  -6   10.31    5.37
   6  -3  -6    3.54    7.73
   6   3  -6   16.46    5.97
   6   3  -6   27.15   10.34
  -6  -3   6   18.45    6.49
  -6  -3   6   30.69   10.53
  -6   3   7   13.59    6.17
  -6   3   7    4.46    7.84
   6  -3  -7   23.21    6.44
   6  -3  -7   32.54    9.89
   6   3  -7   26.43    7.29
   6   3  -7   18.54    9.03
  -6  -3   7   18.91    7.34
  -6  -3   7   23.88   10.12
  -6   3   8  410.17   63.03
  -6   3   8  351.18   64.49
   6  -3  -8  372.02   64.93
   6   3  -8  411.42   62.93
   6   3  -8  358.02   64.45
  -6  -3   8  576.78   64.51
  -6  -3   8  384.87   65.40
  -6   3   9   99.18   13.60
  -6   3   9   48.26   14.17
   6  -3  -9   66.51   13.28
   6  -3  -9   75.51   15.67
   6   3  -9   64.18   12.57
   6   3  -9   63.10   14.34
  -6  -3   9   67.80   13.10
  -6  -3   9   26.17   13.17
  -6   3  10   35.62    8.51
  -6   3  10   29.28   10.91
   6  -3 -10   18.50    8.25
   6  -3 -10   34.28   10.68
   6   3 -10   35.63    8.40
   6   3 -10   38.34   10.93
  -6  -3  10   28.72    8.01
  -6  -3  10   26.75   11.11
  -6   3  11   13.19    8.35
   6  -3 -11    6.03    5.51
   6  -3 -11    8.88    7.94
   6   3 -11   10.18    5.49
   6   3 -11    6.75    7.15
  -6  -3  11   21.05    5.96
  -6  -3  11   17.99    8.76
  -6   3  12   44.55   13.99
   6  -3 -12   76.03   13.64
   6   3 -12   63.59   12.65
   6   3 -12   64.97   14.63
  -6  -3  12   68.05   12.59
  -6  -3  12   67.50   15.48
  -6   3  13  118.40   24.15
   6  -3 -13  159.99   23.28
   6   3 -13  120.27   22.04
  -6  -3  13  130.02   21.88
  -6  -3  13  127.35   24.92
  -6   3  14  153.39   32.63
   6  -3 -14  184.91   30.99
   6   3 -14  205.76   30.98
  -6  -3  14  222.21   30.66
  -6  -3  14  147.93   32.36
  -6   3  15   20.27    7.95
  -6   3  15   30.63   10.61
   6  -3 -15   21.08    7.15
   6   3 -15   16.18    7.47
  -6  -3  15   19.10    5.89
  -6  -3  15   17.54   10.16
  -6   3  16   37.44    8.81
  -6   3  16   17.00    9.11
   6  -3 -16   25.58    7.13
   6   3 -16   14.50    6.73
   6   3 -16   20.42    8.50
  -6  -3  16   19.98    6.10
  -6  -3  16   19.45    9.88
  -6   3  17   91.41   17.08
   6   3 -17   50.17   12.65
  -6  -3  17   85.00   13.12
  -6  -3  17   48.89   15.34
  -6   3  18   99.96   25.15
   6   3 -18  192.54   24.35
  -6  -3  18  122.18   22.25
   6   3 -19   58.79   11.80
  -6  -3  19   48.50   10.39
  -6   3  20    4.81    5.25
   6   3 -20   -0.50    4.42
  -6  -3  20    3.46    4.19
  -6   3  21   -2.85    6.27
   6  -3 -21    0.13    5.15
   6   3 -21   -2.00    4.46
  -6  -3  21   -0.32    3.86
  -6   3  22   52.84   13.90
   6  -3 -22   65.62   13.72
   6   3 -22   81.59   13.58
  -6  -3  22   60.74   12.68
  -6   3  23   19.00    9.07
   6  -3 -23   21.87    8.11
   6   3 -23   24.12    7.29
  -6   3  24   76.06   15.56
   6  -3 -24   86.09   14.79
   6   3 -24   49.09   12.55
  -6   3  25    1.66    6.33
   6  -3 -25    1.75    4.95
   6   3 -25    0.98    4.59
  -6   3  26   14.39    6.99
   6  -3 -26   -2.55    6.52
  -6   3  27    0.66    7.01
   6  -3 -27    3.95    5.15
  -6   3  28   25.91   10.28
   6  -3 -28   33.46    9.03
  -6   3  29    3.35    6.49
   6  -3 -29   12.72    6.80
  -6   3  30   44.69   11.60
   6  -3 -30   30.28    9.72
  -6   3  31   -0.75    6.67
   6  -3 -31    0.86    5.39
  -6   3  32   -1.29    7.15
   6  -3 -32    3.79    5.31
  -6  -3  32    1.47    5.09
  -6   3  33   -0.15    8.10
   6  -3 -33   11.49    6.89
  -6  -3  33    6.98    5.66
  -6   3  34   20.30    8.92
  -6  -3  34    8.57    6.23
  -6   3  35   -3.19    8.80
  -6  -3  35   -0.54    4.51
  -6   3  36   -2.52    6.81
  -6  -3  36   -0.27    5.13
  -6   3  37    0.19    6.43
  -6  -3  37    0.11    4.88
  -6  -3  38    3.91    5.56
  -6   4   1  166.49   29.27
  -6   4   1  176.61   31.80
   6  -4  -1  173.68   29.51
   6  -4  -1  162.05   31.42
   6   4  -1  272.96   31.25
   6   4  -1  149.37   32.27
  -6  -4   1  215.70   31.17
  -6  -4   1  164.81   32.31
  -6   4   2   10.62    4.94
  -6   4   2    9.88    8.20
   6  -4  -2    6.60    4.55
   6  -4  -2    9.31    8.94
   6   4  -2   12.80    5.35
   6   4  -2   27.47   10.50
  -6  -4   2    9.84    5.87
  -6  -4   2   12.09    8.69
  -6   4   3    5.00    4.59
  -6   4   3    4.43    6.71
   6  -4  -3    1.72    4.31
   6  -4  -3    4.07    7.77
   6   4  -3    7.79    5.09
   6   4  -3    4.21    7.70
  -6  -4   3    3.08    5.03
  -6  -4   3    2.42    8.22
  -6   4   4   10.66    5.78
  -6   4   4   21.04    8.91
   6  -4  -4   20.46    5.92
   6  -4  -4   21.58    9.90
   6   4  -4   19.07    6.71
   6   4  -4   43.41   11.97
  -6  -4   4   21.73    7.44
  -6  -4   4   13.20    9.77
  -6   4   5  266.72   39.43
  -6   4   5  234.24   41.05
   6  -4  -5  216.41   40.91
   6   4  -5  268.61   39.40
   6   4  -5  189.13   40.76
  -6  -4   5  228.97   39.44
  -6  -4   5  382.76   44.80
  -6   4   6  253.02   43.23
  -6   4   6  241.46   45.03
   6  -4  -6  302.80   44.29
   6  -4  -6  293.07   45.78
   6   4  -6  316.40   43.64
   6   4  -6  242.42   45.05
  -6  -4   6  261.10   43.55
  -6  -4   6  298.94   46.78
  -6   4   7   81.14   14.57
  -6   4   7  103.62   17.73
   6  -4  -7   91.40   15.57
   6  -4  -7   69.78   16.46
   6   4  -7   77.43   14.33
   6   4  -7   83.38   17.79
  -6  -4   7   59.09   14.56
  -6  -4   7   63.19   16.74
  -6   4   8   10.93    8.10
   6  -4  -8    2.66    4.44
   6  -4  -8    0.88    6.43
   6   4  -8    4.47    4.81
   6   4  -8    7.03    8.01
  -6  -4   8    1.76    4.80
  -6  -4   8    4.38    8.48
  -6   4   9   79.77   15.71
   6  -4  -9   81.44   13.81
   6  -4  -9   64.66   15.33
   6   4  -9   57.11   12.20
   6   4  -9   64.69   14.80
  -6  -4   9   67.70   13.07
  -6  -4   9   40.76   15.43
  -6   4  10   25.16    8.11
  -6   4  10   30.52   10.29
   6  -4 -10   22.93    8.07
   6  -4 -10   28.56   10.87
   6   4 -10   43.89    8.38
   6   4 -10   45.11   11.12
  -6  -4  10   26.51    8.27
  -6  -4  10   37.95   12.07
  -6   4  11  167.80   25.67
  -6   4  11  117.51   25.72
   6  -4 -11  121.03   23.94
  -6  -4  11  150.86   24.27
  -6  -4  11  165.06   27.25
  -6   4  12  120.54   21.28
  -6   4  12  116.54   22.48
   6  -4 -12  120.08   20.52
   6   4 -12  144.26   20.40
  -6  -4  12  125.16   20.29
  -6  -4  12   60.44   20.54
  -6   4  13   31.87   10.76
  -6   4  13   29.60   12.55
   6  -4 -13   51.60   11.21
   6   4 -13   58.95   10.80
  -6  -4  13   52.45   10.67
  -6  -4  13   78.05   15.12
  -6   4  14    0.28    5.94
  -6   4  14    2.51    8.08
   6   4 -14   -1.45    4.03
   6   4 -14   -2.44    6.06
  -6  -4  14   -0.09    3.56
  -6  -4  14    2.92    7.10
  -6   4  15   83.06   19.41
  -6   4  15  159.06   24.02
   6   4 -15  110.84   19.00
   6   4 -15  110.27   20.09
  -6  -4  15  100.12   18.27
  -6  -4  15  114.71   22.29
  -6   4  16  150.46   28.50
  -6   4  16  168.68   30.83
   6   4 -16  188.75   27.80
  -6  -4  16  158.14   26.85
  -6   4  17   -0.22    8.54
   6   4 -17    9.64    5.84
  -6  -4  17   15.30    5.28
  -6   4  18   87.64   17.15
   6   4 -18   50.61   11.89
  -6  -4  18   64.01   11.90
   6  -4 -19  138.87   22.07
   6   4 -19  103.87   20.32
  -6  -4  19  120.25   20.03
  -6   4  20  143.73   24.10
   6  -4 -20  128.00   22.67
   6   4 -20  117.73   21.50
  -6  -4  20  120.70   20.88
  -6   4  21    3.85    7.51
   6  -4 -21    7.49    6.02
  -6  -4  21    0.98    4.35
  -6   4  22    4.10    6.62
   6  -4 -22    3.50    5.99
  -6  -4  22   11.81    4.98
  -6   4  23   -1.86    6.85
   6  -4 -23    2.90    5.20
   6   4 -23   -1.61    4.68
  -6  -4  23    0.07    4.05
  -6   4  24    4.71    7.01
   6  -4 -24    2.28    5.43
  -6   4  25    1.35    6.00
   6  -4 -25    7.92    6.34
  -6   4  26   13.87    9.43
   6  -4 -26   30.32    9.10
  -6   4  27    6.66    8.32
   6  -4 -27    8.22    6.59
  -6   4  28   13.03    9.02
   6  -4 -28   51.30   10.98
  -6   4  29    9.70    7.76
   6  -4 -29   -3.74    5.67
  -6   4  30    4.06    7.66
   6  -4 -30    7.84    6.49
  -6   4  31   12.99    9.06
   6  -4 -31    6.57    6.46
  -6   4  32   11.34    9.05
   6  -4 -32    6.70    6.26
  -6   4  33   11.81    7.51
   6  -4 -33    5.18    5.68
  -6  -4  33    6.30    5.06
  -6   4  34   -6.23    8.15
   6  -4 -34   -0.85    6.38
  -6  -4  34   -2.23    4.91
  -6   4  35    2.97    7.98
  -6  -4  35    9.00    5.39
  -6   4  36    2.74    7.69
  -6  -4  36    5.10    5.51
  -6   4  37    4.32    8.26
  -6  -4  37    6.94    5.59
  -6   5   1   13.96    5.18
  -6   5   1   21.70    6.73
   6  -5  -1   21.28    6.07
   6  -5  -1   22.01    8.99
   6   5  -1    9.55    9.27
  -6  -5   1   11.17    6.86
  -6  -5   1    9.49    8.62
  -6   5   2   96.50   18.24
  -6   5   2  110.97   19.20
  -6   5   2   96.22   20.27
   6  -5  -2  100.53   18.69
   6  -5  -2  116.11   21.25
   6   5  -2  117.23   18.78
   6   5  -2  107.25   22.26
  -6  -5   2  101.66   19.03
  -6  -5   2   97.56   21.43
  -6   5   3  123.53   19.33
  -6   5   3  115.42   19.72
  -6   5   3   32.83   18.44
   6  -5  -3   93.11   19.09
   6  -5  -3  147.02   22.62
   6   5  -3  144.96   19.80
   6   5  -3  120.73   22.52
  -6  -5   3  153.28   20.67
  -6  -5   3  123.54   22.92
  -6   5   4  138.82   21.21
  -6   5   4   93.73   20.69
  -6   5   4   94.74   21.89
   6  -5  -4  129.83   21.31
   6  -5  -4  114.27   22.94
   6   5  -4  116.82   20.60
   6   5  -4  117.26   23.65
  -6  -5   4  125.93   21.33
  -6  -5   4  174.53   25.70
  -6   5   5    7.50    5.43
  -6   5   5   -3.49    7.09
   6  -5  -5    8.29    5.43
   6  -5  -5    8.30    8.18
   6   5  -5   -0.12    4.47
   6   5  -5   -0.19    7.12
  -6  -5   5    4.66    5.27
  -6  -5   5   10.82    8.29
  -6   5   6    4.46    5.16
  -6   5   6    3.85    6.77
   6  -5  -6   -0.03    3.90
   6  -5  -6    7.19    6.36
   6   5  -6    1.48    4.02
   6   5  -6    1.31    8.38
  -6  -5   6    3.71    4.79
  -6  -5   6    2.63    7.99
  -6   5   7   65.94   12.59
  -6   5   7   13.70   10.79
   6  -5  -7   70.54   12.21
   6  -5  -7   35.22   12.76
   6   5  -7   48.88   10.34
   6   5  -7   90.94   15.85
  -6  -5   7   79.90   12.73
  -6  -5   7   50.17   14.17
  -6   5   8   58.74   13.35
  -6   5   8   48.46   14.18
   6  -5  -8   83.41   13.78
   6  -5  -8   47.55   14.34
   6   5  -8   61.18   12.30
   6   5  -8   97.00   16.17
  -6  -5   8   52.50   12.58
  -6  -5   8   68.39   16.04
  -6   5   9   96.18   18.96
  -6   5   9   94.41   20.31
   6  -5  -9  111.87   18.99
   6   5  -9  107.67   18.03
   6   5  -9  109.86   20.62
  -6  -5   9   93.94   18.44
  -6  -5   9   95.86   21.46
  -6   5  10   49.46   11.12
  -6   5  10   28.78   11.10
   6  -5 -10   41.25   10.16
   6   5 -10   54.25   10.26
  -6  -5  10   67.92   11.55
  -6  -5  10   21.14   12.07
  -6   5  11    0.86    4.46
  -6   5  11   -0.07    6.79
   6   5 -11    2.15    4.42
  -6  -5  11    1.97    4.65
  -6  -5  11    5.09    7.83
  -6   5  12    8.49    6.22
  -6   5  12   14.78    8.37
   6   5 -12   12.44    7.32
  -6  -5  12    0.03    4.54
  -6  -5  12    9.22    9.53
  -6   5  13  214.72   40.68
  -6   5  13  293.26   43.35
   6   5 -13  229.00   39.39
   6   5 -13  254.52   41.13
  -6  -5  13  273.65   40.09
  -6  -5  13  268.12   43.21
  -6   5  14  298.22   47.64
  -6   5  14  275.47   48.74
   6   5 -14  300.19   45.90
   6   5 -14  256.27   46.81
  -6  -5  14  311.35   46.12
  -6  -5  14  311.46   49.66
  -6   5  15   -3.17    6.38
  -6   5  15   -3.02    7.69
   6   5 -15   -1.40    4.71
  -6  -5  15    2.12    4.23
  -6   5  16    4.46    6.77
  -6   5  16    5.64    9.18
   6  -5 -16   18.66    7.51
   6   5 -16   21.13    6.50
  -6  -5  16    8.69    4.86
  -6   5  17    0.14    8.98
   6  -5 -17   -0.14    5.15
   6   5 -17    0.53    4.79
  -6  -5  17    3.01    4.44
  -6   5  18  109.23   25.89
   6  -5 -18  124.52   24.04
   6   5 -18  146.85   23.34
  -6  -5  18  149.54   22.93
   6  -5 -19   14.31    7.80
   6   5 -19   42.18    8.24
  -6  -5  19   22.08    6.70
  -6   5  20   18.66    8.89
   6  -5 -20   16.61    7.41
  -6  -5  20   20.25    5.86
  -6   5  21   -3.09    7.56
   6  -5 -21    4.43    6.66
  -6  -5  21    3.37    3.50
  -6   5  22   -0.48    5.42
   6  -5 -22    1.53    5.43
  -6  -5  22   -1.28    3.83
  -6   5  23   20.73   10.08
   6  -5 -23   36.12    9.99
  -6   5  24   21.96   10.10
   6  -5 -24   29.02    8.98
  -6   5  25    2.25    7.38
   6  -5 -25    9.80    6.99
  -6   5  26    6.62    7.61
   6  -5 -26    5.87    5.83
  -6   5  27   -1.87    8.01
   6  -5 -27    0.56    4.63
  -6   5  28   12.69   10.24
   6  -5 -28   12.18    7.61
  -6   5  29   16.36    8.87
   6  -5 -29   27.98    8.49
  -6   5  30    3.15    8.11
   6  -5 -30   24.62    8.74
  -6   5  31    1.67    7.26
   6  -5 -31    0.32    5.28
  -6   5  32    3.65    7.60
   6  -5 -32   -4.06    6.29
  -6   5  33   20.51   10.03
  -6   5  34    4.91    7.04
   6  -5 -34   19.39    7.76
  -6   5  35    9.48    8.28
   6  -5 -35   18.38    7.68
  -6  -5  35    6.66    5.82
  -6   5  36    8.75    8.61
  -6  -5  36   -0.31    5.28
  -6   5  37    5.28    7.65
  -6  -5  37   -3.54    5.24
  -6   6   1  161.36   27.87
   6  -6  -1  166.85   27.40
   6  -6  -1  179.37   29.78
   6   6  -1  111.06   29.08
  -6  -6   1  172.53   27.96
  -6  -6   1  202.71   31.34
  -6   6   2   25.38    8.24
   6  -6  -2   30.00    8.41
   6  -6  -2   37.09   10.02
   6   6  -2   12.84   10.43
  -6  -6   2   24.84    8.37
  -6  -6   2   24.56   10.50
  -6   6   3    3.90    5.65
   6  -6  -3   12.03    6.09
   6  -6  -3    5.53    7.88
   6   6  -3    8.00    8.57
  -6  -6   3    4.75    5.58
  -6  -6   3   15.05    9.14
  -6   6   4   25.75    8.12
   6  -6  -4   29.08    8.15
   6  -6  -4   24.46    9.65
   6   6  -4   26.70   11.62
  -6  -6   4   23.47    7.98
  -6  -6   4   26.36   10.46
  -6   6   5  152.71   25.99
   6  -6  -5  145.81   25.19
   6  -6  -5  128.69   27.20
   6   6  -5  123.97   26.85
  -6  -6   5  162.65   25.98
  -6  -6   5  187.18   29.48
  -6   6   6   67.88   16.70
   6  -6  -6   88.72   16.59
   6  -6  -6   65.35   17.55
   6   6  -6   99.85   16.39
   6   6  -6  107.48   19.85
  -6  -6   6   99.81   16.89
  -6  -6   6   86.14   19.34
  -6   6   7   84.33   14.80
   6  -6  -7   62.09   13.27
   6   6  -7   64.02   12.81
   6   6  -7   46.56   14.93
  -6  -6   7   75.18   13.87
  -6  -6   7   69.24   16.26
  -6   6   8    5.62    5.77
   6   6  -8   14.74    5.76
   6   6  -8    8.44    7.67
  -6  -6   8   11.69    6.37
  -6  -6   8   16.29    9.42
  -6   6   9  123.40   21.49
   6   6  -9  101.85   19.32
  -6  -6   9  131.25   20.91
  -6  -6   9  101.05   22.59
  -6   6  10   87.45   17.13
   6   6 -10   88.74   15.90
  -6  -6  10   81.91   16.08
  -6  -6  10   80.58   19.65
  -6   6  11   81.86   16.73
   6   6 -11   80.47   14.91
   6   6 -11   79.36   16.76
  -6  -6  11   90.47   15.68
  -6  -6  11   54.95   17.32
  -6   6  12   70.72   16.47
  -6   6  12   65.29   17.14
   6   6 -12   89.70   14.94
  -6  -6  12   81.44   15.33
  -6  -6  12   76.75   18.92
  -6   6  13   -0.36    5.57
  -6   6  13   -1.33    9.41
   6  -6 -13   -0.32    5.14
   6   6 -13    2.49    4.58
  -6  -6  13    7.43    5.12
  -6   6  14    1.39    7.25
  -6   6  14    5.72    9.20
   6  -6 -14    1.30    5.53
   6   6 -14   -0.59    4.02
  -6  -6  14    4.27    5.30
  -6   6  15   64.86   16.00
  -6   6  15  110.32   19.40
   6  -6 -15   97.68   15.86
   6   6 -15   72.09   14.11
  -6  -6  15   62.84   14.05
  -6   6  16   21.52    8.75
  -6   6  16   21.97   10.52
   6  -6 -16    9.80    6.30
   6   6 -16   15.19    5.68
  -6  -6  16    3.70    4.95
  -6   6  17   14.84    9.54
   6  -6 -17    0.81    6.01
   6   6 -17   17.27    6.19
  -6  -6  17   28.64    6.70
  -6   6  18   70.82   16.35
   6  -6 -18   52.56   12.43
  -6  -6  18   49.01   10.80
   6  -6 -19   14.99    6.94
  -6  -6  19   20.15    5.92
  -6   6  20    0.25    7.04
   6  -6 -20    4.90    5.37
  -6  -6  20   -0.52    3.87
  -6   6  21   24.16    9.54
   6  -6 -21   30.29    8.88
  -6  -6  21   17.25    5.74
  -6   6  22    9.99    7.96
   6  -6 -22   16.79    8.11
  -6   6  23   21.26    8.77
   6  -6 -23   13.91    7.40
  -6   6  24    0.42    8.15
   6  -6 -24   -3.04    6.45
  -6   6  25   26.62   10.13
   6  -6 -25   17.65    8.25
  -6   6  26   20.02   10.44
   6  -6 -26   36.61    9.59
  -6   6  27   39.52   11.46
   6  -6 -27   15.86    7.81
  -6   6  28    1.81    8.70
   6  -6 -28    3.40    6.36
  -6   6  29    2.41    7.13
   6  -6 -29    2.83    6.13
  -6   6  30    3.96    7.07
   6  -6 -30   -1.47    6.54
  -6   6  31   17.26    8.83
   6  -6 -31   -0.47    6.26
  -6   6  32   -6.53    8.96
   6  -6 -32   14.42    7.88
  -6   6  33   19.64    9.46
   6  -6 -33    8.46    6.75
  -6   6  34   -0.24    6.85
   6  -6 -34   -2.11    7.03
  -6   6  35   -1.79    7.58
   6  -6 -35    2.84    6.40
  -6   6  36   -5.18    8.44
   6  -6 -36   -3.07    6.28
  -6  -6  36    2.33    4.98
  -6  -6  37    6.62    5.10
  -6   7   1   21.80    6.74
   6  -7  -1   11.47    5.90
   6  -7  -1   12.61    8.50
   6   7  -1   21.77   11.25
  -6  -7   1    6.09    5.86
  -6  -7   1    9.85    8.76
  -6   7   2    2.17    5.59
   6  -7  -2   18.61    6.29
   6  -7  -2   19.04    8.39
   6   7  -2    9.67    9.94
  -6  -7   2   19.75    7.17
  -6  -7   2    5.53    8.28
  -6   7   3  278.88   43.20
   6  -7  -3  273.31   42.25
   6  -7  -3  229.40   43.81
   6   7  -3  239.63   45.42
  -6  -7   3  278.64   42.75
  -6  -7   3  263.42   44.93
  -6   7   4   89.75   16.84
   6  -7  -4   84.55   15.76
   6   7  -4   42.71   17.49
  -6  -7   4  108.04   16.68
  -6  -7   4   73.45   17.96
  -6   7   5   21.30    7.97
   6   7  -5   23.52   10.94
  -6  -7   5   18.73    7.94
  -6  -7   5   40.65   11.56
  -6   7   6   30.33    8.54
   6   7  -6   17.76    9.32
  -6  -7   6   25.22    7.97
  -6  -7   6   24.80    9.94
  -6   7   7   20.63    7.77
   6   7  -7    4.40    8.03
  -6  -7   7   16.65    6.71
  -6  -7   7   44.38   13.07
  -6   7   8   52.92   11.67
  -6  -7   8   26.83    9.22
  -6  -7   8   47.26   14.77
  -6   7   9  106.25   23.12
  -6  -7   9  130.12   22.66
  -6  -7   9  160.85   26.62
  -6   7  10   -1.52    5.63
   6  -7 -10   -3.22    6.18
   6   7 -10   -0.75    3.95
  -6  -7  10    2.31    4.74
  -6   7  11   -1.34    5.52
   6  -7 -11   -1.12    5.39
   6   7 -11   -0.08    3.47
  -6  -7  11   -0.06    4.99
  -6   7  12   16.51    8.88
   6  -7 -12   20.50    8.12
   6   7 -12   28.36    7.31
  -6  -7  12   23.26    7.72
  -6   7  13  144.03   28.48
   6  -7 -13  169.19   27.59
   6   7 -13  158.24   26.19
  -6  -7  13  157.00   26.90
  -6   7  14    6.47    6.92
   6  -7 -14   -0.56    4.63
   6   7 -14   10.58    5.46
  -6  -7  14    4.06    5.78
  -6   7  15   -0.42    6.54
   6  -7 -15    1.86    5.12
   6   7 -15   -1.38    4.34
  -6  -7  15   -1.10    5.65
  -6   7  16    8.00    7.50
   6  -7 -16    1.50    5.35
  -6  -7  16    0.10    5.18
   6  -7 -17   -0.09    5.92
  -6  -7  17    6.08    4.55
   6  -7 -18    1.94    5.88
  -6  -7  18   10.60    5.25
  -6   7  19   85.01   17.76
   6  -7 -19   73.71   15.29
  -6  -7  19   58.83   12.52
  -6   7  20   17.34    8.74
   6  -7 -20    5.11    6.67
  -6   7  21    3.69    7.81
   6  -7 -21    2.95    6.04
  -6   7  22    1.56    7.37
   6  -7 -22    7.73    5.13
  -6   7  23   30.12   10.61
   6  -7 -23   30.10    9.59
  -6   7  24   -4.63    7.79
   6  -7 -24    7.99    6.60
  -6   7  25   22.08   10.59
   6  -7 -25   21.18    8.62
  -6   7  26   -2.63    7.65
   6  -7 -26    1.01    6.47
  -6   7  27   -1.73    8.13
   6  -7 -27   -0.47    5.20
  -6   7  28    8.83    7.84
   6  -7 -28    5.16    6.68
  -6   7  29   26.53   11.24
   6  -7 -29   22.41    9.81
  -6   7  30   -0.34    7.33
   6  -7 -30   -0.32    6.02
  -6   7  31    4.11    8.25
   6  -7 -31    1.45    6.07
  -6   7  32    3.01    7.59
   6  -7 -32   -1.82    5.71
  -6   7  33   -0.22    7.97
   6  -7 -33    3.56    6.66
  -6   7  34    6.65    9.28
   6  -7 -34    0.66    6.64
  -6   7  35   -1.16    8.26
   6  -7 -35    6.50    7.25
  -6   7  36    4.37    7.61
   6  -7 -36    1.42    5.88
   6  -7 -37    2.60    6.74
   6  -7 -38   -1.73    7.16
  -6   8   1  127.77   22.51
   6  -8  -1  116.40   21.32
   6   8  -1  116.68   25.97
  -6  -8   1  122.81   24.30
  -6   8   2   14.59    6.76
   6   8  -2   11.30   10.69
  -6  -8   2    9.76    6.21
  -6  -8   2    8.63    9.12
  -6   8   3   -2.35    6.37
   6   8  -3    2.38    8.66
  -6  -8   3   -0.23    5.17
  -6  -8   3    2.83    7.28
  -6   8   4    0.94    5.86
   6   8  -4   -0.98    7.81
  -6  -8   4    0.17    5.02
  -6  -8   4   -0.68    8.27
  -6   8   5  252.48   38.89
  -6  -8   5  210.50   37.00
  -6   8   6    0.28    6.83
  -6  -8   6   -0.14    5.88
  -6   8   7   97.25   20.66
   6  -8  -7  110.48   19.90
  -6  -8   7  109.77   19.78
  -6   8   8   -1.25    6.08
   6  -8  -8    7.08    6.13
  -6  -8   8    0.66    5.89
  -6   8   9  131.76   25.81
   6  -8  -9  137.33   24.17
  -6  -8   9  139.40   24.03
  -6   8  10   42.69   12.27
   6  -8 -10   44.96   10.87
  -6  -8  10   34.27    9.84
  -6   8  11  123.75   23.81
   6  -8 -11  156.58   22.84
  -6  -8  11   96.42   21.16
  -6   8  12   43.34   11.96
   6  -8 -12   27.91    9.02
  -6  -8  12   32.26    9.18
  -6   8  13   11.94    7.74
   6  -8 -13    1.27    5.72
  -6  -8  13    0.38    5.54
  -6   8  14    2.43    7.25
   6  -8 -14    7.98    5.79
   6   8 -14    0.70    4.21
  -6  -8  14   12.04    5.90
  -6   8  15   86.92   21.67
   6  -8 -15  148.22   21.74
  -6  -8  15  100.63   19.62
  -6   8  16    0.34    6.98
   6  -8 -16    3.17    5.05
  -6  -8  16   -2.25    5.40
   6  -8 -17   47.19   12.09
  -6  -8  17   48.51   11.08
   6  -8 -18    2.75    5.58
  -6   8  19   11.45    9.66
   6  -8 -19   25.63    8.61
  -6   8  20   -0.45    6.76
   6  -8 -20   -0.63    6.23
  -6   8  21    7.39    7.82
   6  -8 -21   19.00    7.77
  -6   8  22    2.21    7.24
   6  -8 -22   10.53    7.21
  -6   8  23   19.31    9.75
   6  -8 -23    9.18    7.26
  -6   8  24    2.33    6.70
   6  -8 -24    1.09    5.29
  -6   8  25    0.88    7.86
   6  -8 -25   13.36    7.57
  -6   8  26    4.69    9.17
   6  -8 -26    7.72    8.40
  -6   8  27    8.67    9.03
   6  -8 -27   18.32    8.42
  -6   8  28   -0.03    7.98
   6  -8 -28   -1.33    5.71
  -6   8  29   -0.39    7.19
   6  -8 -29   -4.79    6.91
  -6   8  30   -1.80    7.96
   6  -8 -30    8.30    6.85
  -6   8  31   13.61   10.47
   6  -8 -31    1.88    7.59
  -6   8  32    8.27    8.51
   6  -8 -32   -2.98    6.77
  -6   8  33   17.29   11.70
   6  -8 -33    3.51    7.44
  -6   8  34   -8.49   10.47
   6  -8 -34    2.14    6.31
  -6   8  35    0.08    7.71
   6  -8 -35   -3.01    6.44
  -6   8  36    2.17    8.76
   6  -8 -36    0.40    6.30
   6  -8 -37    1.58    6.04
   6  -9  -4   11.47    6.38
   6  -9  -5    5.90    5.72
  -6   9   6   10.67    7.88
   6  -9  -6   26.75    7.80
  -6  -9   6   13.52    6.76
  -6   9   7   11.66    8.14
   6  -9  -7   21.22    7.70
  -6  -9   7    7.50    5.64
  -6   9   8   -0.30    7.20
   6  -9  -8   -2.76    5.44
  -6  -9   8   -3.44    5.99
  -6   9   9   87.97   18.93
   6  -9  -9   83.42   16.79
  -6  -9   9   79.82   16.59
  -6   9  10    1.73    6.01
   6  -9 -10    0.72    5.68
  -6  -9  10    7.76    6.25
  -6   9  11   -2.10    6.41
   6  -9 -11   -4.25    6.91
  -6  -9  11    1.37    5.72
  -6   9  12   11.50    9.13
   6  -9 -12    6.99    6.36
  -6  -9  12   -2.16    5.44
  -6   9  13   80.28   19.74
   6  -9 -13   91.58   18.47
  -6  -9  13   94.79   17.55
  -6   9  14    8.78    7.51
   6  -9 -14    1.12    6.38
  -6  -9  14    3.75    5.50
  -6   9  15   21.50    9.75
   6  -9 -15   24.96    7.98
  -6  -9  15   14.53    6.91
  -6   9  16    9.36    8.51
   6  -9 -16    7.29    7.08
  -6  -9  16    9.90    6.02
   6  -9 -17   13.79    6.91
   6  -9 -18   -0.58    5.89
  -6   9  19   35.84   11.94
   6  -9 -19   31.76    9.76
  -6   9  20    7.49    7.93
   6  -9 -20    1.06    6.59
  -6   9  21   -0.88    7.86
   6  -9 -21    0.00    5.49
  -6   9  22    2.58    7.15
   6  -9 -22    0.90    6.91
  -6   9  23   40.76   14.33
   6  -9 -23   44.64   11.83
  -6   9  24   10.51    9.24
   6  -9 -24    7.62    7.17
  -6   9  25   10.91    9.25
   6  -9 -25   15.67    8.68
  -6   9  26    6.22    7.46
   6  -9 -26   -0.20    5.67
  -6   9  27   -1.20    7.56
   6  -9 -27   -2.85    7.34
  -6   9  28   -1.25    6.39
   6  -9 -28   -0.73    6.78
  -6   9  29   15.32    9.36
   6  -9 -29   15.69    8.11
  -6   9  30    6.57    7.74
   6  -9 -30    4.21    7.20
  -6   9  31   -4.40    8.84
   6  -9 -31   13.84    7.96
  -6   9  32   -0.43    8.81
   6  -9 -32    1.62    6.27
  -6   9  33    3.80    8.55
   6  -9 -33   12.24    7.38
  -6   9  34   -2.08    7.55
   6  -9 -34    4.72    8.33
  -6   9  35   -0.17    7.95
   6  -9 -35    7.59    7.20
   6 -10  -1   38.54    9.55
  -6 -10   1   32.16   10.36
   6 -10  -2   10.73    6.31
  -6 -10   2   12.96    7.90
   6 -10  -3    2.34    5.50
  -6 -10   3   -2.39    5.94
   6 -10  -4    4.61    5.99
   6 -10  -5   56.84   12.82
   6 -10  -6    0.66    5.76
   6 -10  -7   21.23    7.46
   6 -10  -8   -2.50    6.53
   6 -10  -9   -5.04    6.32
  -6 -10   9   -0.65    6.42
   6 -10 -10    5.95    6.33
  -6 -10  10   12.13    6.73
   6 -10 -11  103.84   22.52
  -6 -10  11  150.86   23.48
   6 -10 -12   -1.62    6.09
  -6 -10  12   -1.59    5.35
   6 -10 -13   18.82    7.77
  -6 -10  13   10.83    7.29
   6 -10 -14    5.44    6.18
  -6 -10  14    7.46    6.80
   6 -10 -15   53.43   13.26
  -6  10  16   -2.71    8.25
   6 -10 -16    3.10    5.78
   6 -10 -17   33.29   10.29
   6 -10 -18    4.70    6.87
  -6  10  19    7.81    7.53
   6 -10 -19    4.69    5.77
  -6  10  20    5.38    7.14
   6 -10 -20    0.62    5.90
  -6  10  21    5.45    9.63
   6 -10 -21   57.58   11.95
  -6  10  22   -1.17    8.62
   6 -10 -22   -2.32    7.52
  -6  10  23    0.27    7.23
   6 -10 -23    8.10    7.43
  -6  10  24   -1.40    7.11
   6 -10 -24   -1.98    6.67
  -6  10  25   -0.14    8.41
   6 -10 -25    9.31    7.03
  -6  10  26   -5.14    7.41
   6 -10 -26    0.52    6.10
  -6  10  27   10.14   10.32
   6 -10 -27   17.20    8.15
  -6  10  28    1.87    7.25
   6 -10 -28    0.80    6.96
  -6  10  29    9.38    8.92
   6 -10 -29   -0.01    6.23
  -6  10  30    0.83    8.48
   6 -10 -30   -5.62    6.48
  -6  10  31   -4.54    9.12
   6 -10 -31    6.21    8.01
  -6  10  32   -3.98    8.30
   6 -10 -32    5.37    7.54
  -6  10  33    4.65    9.12
  -6  10  34    1.84    9.43
  -6  10  35   -2.31    9.47
   6 -11  -1    0.63    5.06
  -6 -11   1   12.59    7.27
   6 -11  -2   -3.65    5.41
  -6 -11   2    0.49    6.23
   6 -11  -3   51.63   13.15
  -6 -11   3   64.64   13.87
   6 -11  -4   10.01    6.53
  -6 -11   4   -2.78    7.13
   6 -11  -5   -0.27    5.79
  -6 -11   5   -3.79    5.49
   6 -11  -6    0.31    6.60
  -6 -11   6   -2.54    6.61
   6 -11  -7    5.02    5.61
  -6 -11   7   12.47    6.67
   6 -11  -8    3.46    6.31
   6 -11  -9   25.17    9.21
   6 -11 -10   -0.81    5.49
   6 -11 -11   -0.09    5.44
   6 -11 -12    5.20    6.26
   6 -11 -13   45.66   11.97
   6 -11 -14   -3.67    6.29
   6 -11 -15   45.50   12.20
   6 -11 -16   12.28    8.01
   6 -11 -17   34.81   10.26
   6 -11 -18   -2.02    7.12
   6 -11 -19   21.47    9.83
   6 -11 -20    0.09    5.68
   6 -11 -21    3.66    6.04
   6 -11 -22    8.65    7.54
   6 -11 -23   27.25   10.11
   6 -11 -24   -1.60    6.74
   6 -11 -25    0.60    6.49
   6 -11 -26   -2.30    6.03
   6 -11 -27    0.79    6.39
   6 -11 -28    0.70    6.47
   6 -11 -29   18.12    9.07
   6 -11 -30   16.39    8.63
   6 -12  -1   67.62   14.34
  -6 -12   1   68.80   15.37
   6 -12  -2   -0.94    5.57
  -6 -12   2    8.64    6.25
   6 -12  -3    1.37    5.66
  -6 -12   3    7.66    7.04
   6 -12  -4    2.11    6.02
  -6 -12   4    0.85    5.54
   6 -12  -5   73.23   15.33
  -6 -12   5   59.56   14.48
   6 -12  -6    1.67    5.56
  -6 -12   6    1.29    6.47
   6 -12  -7   16.76    7.45
  -6 -12   7   10.89    6.93
   6 -12  -8    9.74    6.45
  -6 -12   8    0.31    5.82
   6 -12  -9   10.55    7.71
  -6 -12   9   13.92    7.77
   6 -12 -10    4.17    6.37
  -6 -12  10   -1.08    5.67
   6 -12 -11   32.34   10.21
   6 -12 -12    0.20    5.37
   6 -12 -13    2.47    7.46
   6 -12 -14   -1.67    6.57
   6 -12 -15   17.69    8.65
   6 -12 -16    3.44    5.68
   6 -12 -17   -0.12    6.23
   6 -12 -18    6.78    6.21
   6 -12 -19    0.25    5.73
   6 -12 -20    4.88    6.84
   6 -12 -21   26.30   10.15
   6 -12 -22    1.57    6.78
   6 -12 -23    6.34    7.91
   6 -12 -24    0.56    4.77
   6 -12 -25    7.53    7.47
   6 -12 -26    2.58    7.18
   6 -12 -27   -4.92    7.64
   6 -13  -1   11.00    6.79
  -6 -13   1   13.75    7.98
   6 -13  -2    9.18    6.98
  -6 -13   2    8.08    7.65
   6 -13  -3   62.58   14.32
  -6 -13   3   63.28   15.30
   6 -13  -4   20.43    8.73
  -6 -13   4    5.63    7.07
   6 -13  -5    3.29    6.12
  -6 -13   5    1.15    6.26
   6 -13  -6    9.27    6.89
  -6 -13   6    5.91    7.32
   6 -13  -7   11.51    6.84
  -6 -13   7   11.37    7.20
   6 -13  -8    3.09    6.89
  -6 -13   8   16.32    7.01
   6 -13  -9   55.95   13.20
  -6 -13   9   43.51   11.97
   6 -13 -10   -1.57    7.16
   6 -13 -11   -0.23    5.74
   6 -13 -12    3.25    7.06
   6 -13 -13   43.83   12.11
   6 -13 -14   -5.58    6.11
   6 -13 -15   15.35    7.49
   6 -13 -16   -1.69    5.68
   6 -13 -17   14.14    8.21
   6 -13 -18    6.85    7.29
   6 -13 -19   25.20    9.40
   6 -13 -20    2.73    5.36
   6 -13 -21   -2.92    6.64
   6 -13 -22   10.75    7.64
   6 -13 -23    7.26    7.40
   6 -13 -24    1.13    5.97
   6 -14  -1   23.47    9.32
  -6 -14   1   52.90   11.77
   6 -14  -2   13.31    6.90
  -6 -14   2    2.13    6.16
   6 -14  -3   -0.43    5.77
  -6 -14   3    3.33    7.13
   6 -14  -4    7.27    6.84
  -6 -14   4   20.80    8.09
   6 -14  -5   19.31    8.88
  -6 -14   5   27.06   10.12
   6 -14  -6   14.60    7.88
  -6 -14   6   22.47    8.99
   6 -14  -7    1.88    5.87
  -6 -14   7   20.48    8.53
   6 -14  -8   -4.33    7.13
   6 -14  -9   11.75    7.69
   6 -14 -10    9.01    7.03
   6 -14 -11    5.98    6.36
   6 -14 -12    0.41    4.58
   6 -14 -13    4.64    6.14
   6 -14 -14    0.53    5.98
   6 -14 -15    8.50    7.81
   6 -14 -16    2.75    7.70
   6 -14 -17    6.10    6.81
   6 -14 -18   -1.65    7.62
   6 -14 -19   -0.78    5.39
   6 -14 -20   -3.54    7.91
   6 -14 -21    6.61    8.03
   6 -15  -1    1.11    5.87
  -6 -15   1    1.44    6.58
   6 -15  -2   13.91    7.54
  -6 -15   2   17.85    8.19
   6 -15  -3    5.27    6.48
  -6 -15   3    5.69    7.16
   6 -15  -4    2.15    5.73
  -6 -15   4    2.89    7.48
   6 -15  -5   -1.20    6.51
  -6 -15   5   -1.21    6.17
   6 -15  -6    1.12    5.74
   6 -15  -7    1.72    6.75
   6 -15  -8   -0.24    6.41
   6 -15  -9   13.04    7.61
   6 -15 -10    5.13    5.78
   6 -15 -11   -1.07    6.16
   6 -15 -12   14.90    8.54
   6 -15 -13    7.76    7.39
   6 -15 -14    8.36    6.84
   6 -15 -15   -0.00    5.87
   6 -15 -16   -2.44    6.29
   6 -15 -17    1.54    6.17
   6 -15 -18    5.66    7.23
   6 -16  -1   -2.43    6.14
  -6 -16   1    0.78    7.37
   6 -16  -2    3.03    6.62
  -6 -16   2    9.28    8.43
   6 -16  -3   -1.37    7.09
  -6 -16   3   -5.74    7.44
   6 -16  -4    4.53    6.50
   6 -16  -5   -1.24    5.85
   6 -16  -6   12.07    7.51
   6 -16  -7   -1.78    6.66
   6 -16  -8    1.09    6.48
   6 -16  -9    3.69    7.37
   6 -16 -10   -0.70    6.44
   6 -16 -11    0.65    6.75
   6 -16 -12    1.38    7.23
   6 -16 -13   -0.75    5.44
   6 -16 -14   -3.72    7.69
  -6 -17   1   -4.25    7.53
   6 -17  -2    2.37    6.05
   6 -17  -3   21.01    9.39
   6 -17  -4   17.98    8.56
   6 -17  -5   -1.83    6.46
   6 -17  -6    3.43    6.99
   6 -17  -7   -4.93    6.44
   6 -17  -8   -4.19    6.74
   6 -17  -9   -1.04    6.63
   6 -17 -10   -3.08    6.30
   6 -17 -11    0.44    6.29
   6 -18  -5    5.59    6.86
   6 -18  -6    4.82    8.48
   6 -18  -7    5.63    7.11
  -5   0   1    5.21    4.75
  -5   0   1    2.75    7.29
   5   0  -1    4.00    4.62
   5   0  -1    2.52    5.62
  -5   0   2    4.97    5.03
  -5   0   2   -0.02    7.01
   5   0  -2   -1.13    4.20
   5   0  -2   -2.64    7.65
  -5   0   3   81.65   16.03
  -5   0   3   90.87   18.67
   5   0  -3  101.33   16.58
   5   0  -3   97.79   18.74
  -5   0   4    0.28    4.65
  -5   0   4   -1.66    8.63
   5   0  -4    0.59    4.48
   5   0  -4    2.57    8.54
  -5   0   5 2264.03  355.83
  -5   0   5 2637.21  358.31
   5   0  -5 2462.68  356.28
   5   0  -5 2429.73  357.79
  -5   0   6   -0.19    4.05
  -5   0   6    0.34    7.23
   5   0  -6   -0.74    4.42
   5   0  -6   11.11    7.09
  -5   0   7   79.34   13.70
  -5   0   7   49.03   15.32
   5   0  -7   86.84   14.37
   5   0  -7   82.10   16.19
  -5   0   8   -1.13    4.06
  -5   0   8   -2.13    7.48
   5   0  -8    0.21    4.13
   5   0  -8    2.25    6.97
  -5   0   9  557.89   88.20
  -5   0   9  595.19   90.54
   5   0  -9  562.65   88.46
   5   0  -9  707.86   91.00
  -5   0  10   -1.02    3.66
  -5   0  10    3.19    6.74
   5   0 -10   -0.32    3.93
   5   0 -10   -2.93    6.68
  -5   0  11   28.44    7.31
  -5   0  11   32.70   10.09
   5   0 -11   39.16    8.21
   5   0 -11   35.69    9.80
  -5   0  12    0.47    3.49
  -5   0  12   -2.39    6.66
   5   0 -12   -0.09    3.39
   5   0 -12   -1.35    6.63
  -5   0  13    4.70    4.27
  -5   0  13   13.56    7.17
   5   0 -13    7.06    4.62
   5   0 -13   15.32    7.33
  -5   0  14   -0.19    3.09
  -5   0  14    1.42    6.27
   5   0 -14    0.36    3.65
  -5   0  15  111.16   20.16
  -5   0  15  147.03   23.36
   5   0 -15  105.89   20.40
   5   0 -15  129.47   20.12
  -5   0  16   -1.03    6.36
   5   0 -16    1.09    3.84
   5   0 -16   -0.38    3.36
  -5   0  17  122.32   21.18
   5   0 -17   95.59   18.01
  -5   0  18    2.22    5.90
   5   0 -18    1.48    3.97
   5   0 -18    0.29    3.39
  -5   0  19   52.21   19.50
   5   0 -19  143.22   20.01
   5   0 -19  139.94   19.33
  -5   0  20    6.16    8.18
   5   0 -20   -0.89    4.28
   5   0 -20    1.12    3.91
   5   0 -21  174.16   28.67
   5   0 -22    2.87    4.42
  -5   0  23   -4.91    5.42
   5   0 -23   -0.58    5.39
  -5   0  24    2.57    4.48
   5   0 -24    0.19    4.00
  -5   0  25   27.41    8.69
   5   0 -25   34.10    8.38
  -5   0  26   -0.54    4.67
   5   0 -26    0.58    4.58
  -5   0  27   59.37   12.11
   5   0 -27   43.76   10.70
  -5   0  28   -1.08    5.67
   5   0 -28   -1.98    4.97
  -5   0  29    3.29    6.18
  -5   0  30    1.66    5.39
  -5   0  31   58.33   13.26
  -5   0  32    9.69    6.17
  -5   0  33    2.34    5.52
  -5   0  34    1.06    5.09
  -5   0  35    7.60    7.60
  -5   0  36   -0.05    5.86
  -5   0  37   25.77    9.14
  -5   0  38   -0.85    6.80
  -5   0  39    4.83    7.49
  -5   1   1  469.93   70.52
  -5   1   1  496.60   72.58
   5  -1  -1  488.06   70.77
   5  -1  -1  430.70   72.24
   5   1  -1  489.41   70.76
   5   1  -1  473.83   72.67
  -5  -1   1  397.91   70.51
  -5  -1   1  511.60   73.12
  -5   1   2    4.33    4.43
  -5   1   2    2.44    7.34
   5  -1  -2    3.91    5.62
   5  -1  -2    0.68    7.53
   5   1  -2    4.87    5.74
   5   1  -2   14.71    8.48
  -5  -1   2    8.54    5.38
  -5  -1   2    7.57    8.13
  -5   1   3  557.94   77.59
  -5   1   3  521.65   79.39
   5  -1  -3  485.01   77.52
   5  -1  -3  471.90   79.08
   5   1  -3  510.85   77.70
   5   1  -3  554.25   79.76
  -5  -1   3  488.70   77.76
  -5  -1   3  533.95   79.70
  -5   1   4    9.68    4.66
  -5   1   4    6.00    8.12
   5  -1  -4   14.05    5.70
   5  -1  -4   19.75    9.32
   5   1  -4    9.46    5.83
   5   1  -4   12.34    8.59
  -5  -1   4   12.16    5.52
  -5  -1   4   20.61    9.00
  -5   1   5   87.55   16.19
  -5   1   5   84.73   18.86
   5  -1  -5  109.82   16.76
   5  -1  -5  142.30   19.81
   5   1  -5   90.53   16.63
   5   1  -5   96.84   18.80
  -5  -1   5   75.81   16.38
  -5  -1   5   92.51   18.72
  -5   1   6  605.38   55.80
  -5   1   6  547.68   58.65
   5  -1  -6  639.43   56.28
   5  -1  -6  478.95   57.75
   5   1  -6  239.51   54.00
   5   1  -6  147.89   54.39
  -5  -1   6  555.45   55.95
  -5  -1   6  163.20   54.56
  -5   1   7  676.48   92.13
  -5   1   7  577.39   93.72
   5  -1  -7  628.64   92.06
   5  -1  -7  632.25   93.94
   5   1  -7  617.03   92.28
   5   1  -7  512.22   93.14
  -5  -1   7  599.19   91.97
  -5  -1   7  634.05   94.19
  -5   1   8    0.55    3.98
  -5   1   8    3.69    7.76
   5  -1  -8   -0.78    3.95
   5  -1  -8   -3.43    6.16
   5   1  -8   -1.53    4.82
   5   1  -8    0.91    7.15
  -5  -1   8    0.16    4.35
  -5  -1   8    7.34    7.47
  -5   1   9   35.04    7.70
  -5   1   9   42.53   10.81
   5  -1  -9   48.61    8.55
   5  -1  -9   55.31   11.34
   5   1  -9   39.39    8.74
   5   1  -9   60.66   11.68
  -5  -1   9    9.53    6.76
  -5  -1   9   67.92   13.29
  -5   1  10   -0.02    3.95
  -5   1  10    4.11    7.57
   5  -1 -10   -0.88    3.54
   5  -1 -10    8.54    6.92
   5   1 -10    0.76    4.87
   5   1 -10   -1.84    6.76
  -5  -1  10    2.85    3.78
  -5  -1  10    1.59    7.10
  -5   1  11  181.83   28.48
  -5   1  11  294.19   32.83
   5  -1 -11  164.08   28.07
   5  -1 -11  189.75   30.53
   5   1 -11  144.81   28.05
   5   1 -11  191.07   30.09
  -5  -1  11  159.74   27.94
  -5  -1  11  204.30   31.04
  -5   1  12    6.92    4.85
  -5   1  12   23.98    8.66
   5  -1 -12   15.79    6.67
   5  -1 -12   24.79    5.57
   5  -1 -12   18.29    7.85
   5   1 -12   17.20    5.71
   5   1 -12   10.90    7.47
  -5  -1  12   14.28    4.77
  -5  -1  12   16.04    8.33
  -5   1  13  383.17   61.92
  -5   1  13  427.37   64.05
   5  -1 -13  461.92   62.65
   5  -1 -13  411.49   61.40
   5   1 -13  430.72   61.79
   5   1 -13  356.85   62.65
  -5  -1  13  390.45   61.26
  -5  -1  13  372.80   63.15
  -5   1  14    0.61    7.83
   5  -1 -14    0.10    4.22
   5  -1 -14    2.25    3.26
   5   1 -14    3.79    3.97
  -5  -1  14    2.14    3.60
  -5  -1  14    8.20    7.83
  -5   1  15   27.82   10.80
   5  -1 -15   52.35    9.70
   5  -1 -15   44.90    8.84
   5   1 -15   45.45    9.25
  -5  -1  15   49.13    8.98
  -5  -1  15   21.93   10.29
  -5   1  16    3.75    6.40
   5  -1 -16    6.18    4.36
   5  -1 -16   -0.20    3.41
   5   1 -16    1.28    3.99
  -5  -1  16   -0.88    3.63
  -5  -1  16    8.49    6.64
  -5   1  17   15.88    8.73
   5  -1 -17   27.57    7.02
   5  -1 -17   16.70    5.86
   5   1 -17   16.72    6.73
   5   1 -17   31.01    6.83
  -5  -1  17   24.69    6.34
  -5  -1  17   34.72    8.92
  -5   1  18    7.53    7.41
   5  -1 -18    0.49    4.58
   5   1 -18    6.92    4.72
   5   1 -18    0.57    4.06
  -5  -1  18   -2.13    6.09
  -5   1  19  180.73   32.52
   5  -1 -19  171.71   30.27
   5   1 -19  193.73   30.40
   5   1 -19  206.16   30.07
  -5  -1  19  170.02   32.20
  -5   1  20    3.82    7.37
   5  -1 -20   12.45    5.33
   5   1 -20   -0.87    4.35
   5   1 -20    8.22    4.23
  -5  -1  20    3.68    6.64
  -5   1  21    6.55    5.24
   5  -1 -21    4.07    4.92
   5   1 -21   10.34    4.97
   5   1 -21    3.16    3.91
  -5   1  22   20.00    6.94
   5  -1 -22   11.36    5.96
   5   1 -22    7.50    5.47
   5   1 -22   18.56    5.43
  -5   1  23   53.63   11.55
   5  -1 -23   35.34    9.95
   5   1 -23   45.75    9.86
   5   1 -23   46.07    9.42
  -5   1  24    8.16    6.55
   5  -1 -24    5.03    5.11
   5   1 -24    1.74    3.85
  -5   1  25   28.83    8.67
   5  -1 -25   19.78    6.97
   5   1 -25   24.94    7.27
  -5  -1  25   15.80    6.38
  -5   1  26    4.56    5.45
   5   1 -26    3.99    4.43
  -5  -1  26   -0.85    5.35
  -5   1  27   73.23   15.25
   5   1 -27   76.98   14.24
  -5  -1  27   68.68   14.91
  -5   1  28   10.92    6.89
  -5  -1  28    6.51    6.11
  -5   1  29   41.02   10.88
  -5  -1  29   34.86   10.07
  -5   1  30    0.45    6.51
   5  -1 -30    0.50    5.09
  -5  -1  30   -1.29    4.70
  -5   1  31   11.08    7.29
  -5  -1  31   -2.73    5.94
  -5   1  32   -2.46    5.63
  -5  -1  32   -1.81    5.18
  -5   1  33   42.94   11.08
  -5  -1  33   27.24    9.44
  -5   1  34    2.60    6.20
  -5  -1  34    0.51    5.27
  -5   1  35    9.40    7.04
  -5  -1  35    1.16    4.89
  -5   1  36   -3.30    7.60
  -5  -1  36   -0.04    6.38
  -5   1  37   12.46    8.41
  -5  -1  37    8.38    7.86
  -5   1  38    2.97    6.71
  -5  -1  38   -3.08    5.65
  -5  -1  39   19.43    8.08
  -5   2   1   -0.33    3.60
  -5   2   1    8.20    7.37
   5  -2  -1    0.60    4.56
   5  -2  -1    3.03    8.03
   5   2  -1    5.79    5.01
   5   2  -1    3.38    7.73
  -5  -2   1    2.50    5.36
  -5  -2   1    5.41    7.78
  -5   2   2   15.45    5.60
  -5   2   2   18.01    9.63
   5  -2  -2   17.24    6.17
   5  -2  -2   18.16    8.35
   5   2  -2   18.44    6.52
   5   2  -2    6.76    9.50
  -5  -2   2   27.77    7.34
  -5  -2   2   14.40    9.76
  -5   2   3  175.45   31.18
  -5   2   3  235.44   34.26
   5  -2  -3  281.02   34.91
   5   2  -3  172.28   31.49
   5   2  -3  234.18   34.59
  -5  -2   3  165.30   31.70
  -5  -2   3  271.40   35.75
  -5   2   4   64.11   11.46
  -5   2   4   69.79   14.48
   5  -2  -4   53.71   11.51
   5  -2  -4   49.51   13.83
   5   2  -4   58.10   11.93
   5   2  -4   81.75   15.71
  -5  -2   4   61.39   12.54
  -5  -2   4   58.08   14.71
  -5   2   5  595.12   89.71
  -5   2   5  634.04   91.94
   5  -2  -5  617.40   89.80
   5  -2  -5  649.23   92.05
   5   2  -5  606.99   90.04
   5   2  -5  562.74   91.58
  -5  -2   5  534.74   89.97
  -5  -2   5  615.16   92.18
  -5   2   6    1.57    4.17
  -5   2   6    9.22    8.24
   5  -2  -6    8.41    4.64
   5  -2  -6    8.16    7.16
   5   2  -6   11.76    5.66
   5   2  -6    8.92    7.96
  -5  -2   6   -0.22    4.69
  -5  -2   6    3.46    8.27
  -5   2   7   96.18   16.44
  -5   2   7   81.96   18.46
   5  -2  -7   92.67   16.41
   5  -2  -7   79.24   18.18
   5   2  -7  121.42   17.36
   5   2  -7   87.73   18.32
  -5  -2   7  111.29   17.26
  -5  -2   7   71.96   18.58
  -5   2   8   11.41    4.84
  -5   2   8    6.50    7.63
   5  -2  -8    9.59    7.73
   5   2  -8    1.91    4.92
   5   2  -8    4.59    7.48
  -5  -2   8    6.82    4.59
  -5  -2   8   11.00    8.36
  -5   2   9  601.81   94.37
  -5   2   9  617.72   96.23
   5  -2  -9  598.58   93.95
   5  -2  -9  700.33   96.82
   5   2  -9  621.92   94.36
   5   2  -9  606.33   95.59
  -5  -2   9  616.53   94.18
  -5  -2   9  757.14   97.20
  -5   2  10    3.08    4.61
  -5   2  10    1.80    7.00
   5  -2 -10    3.97    5.41
   5  -2 -10    3.37    3.73
   5  -2 -10    1.82    7.48
   5   2 -10    2.73    4.29
   5   2 -10    2.25    5.74
  -5  -2  10    1.54    4.17
  -5  -2  10   -1.30    7.52
  -5   2  11    7.36    4.19
  -5   2  11    6.76    6.61
   5  -2 -11    4.25    5.81
   5  -2 -11    9.49    4.58
   5  -2 -11    3.98    6.89
   5   2 -11    6.07    4.95
   5   2 -11    8.42    6.11
  -5  -2  11    9.06    4.47
  -5  -2  11   22.78    8.30
  -5   2  12   60.59   16.96
   5  -2 -12  101.68   16.44
   5  -2 -12   93.03   15.30
   5   2 -12   84.05   15.41
  -5  -2  12   88.66   15.05
  -5  -2  12   86.77   17.69
  -5   2  13   76.16   13.93
   5  -2 -13   45.90   11.25
   5  -2 -13   52.62   10.62
   5   2 -13   53.98   11.33
  -5  -2  13   67.18   10.86
  -5  -2  13   52.84   13.87
  -5   2  14   35.50   10.97
   5  -2 -14   41.39    9.36
   5  -2 -14   36.34    8.00
   5   2 -14   40.45    8.94
  -5  -2  14   40.30    7.99
  -5  -2  14   23.65   10.52
  -5   2  15  380.79   58.63
   5  -2 -15  358.61   56.44
   5  -2 -15  401.71   56.05
   5   2 -15  341.08   55.94
   5   2 -15  379.93   57.47
  -5  -2  15  338.82   55.53
  -5  -2  15  383.63   58.32
  -5   2  16    0.04    4.44
  -5   2  16   -2.42    6.97
   5  -2 -16    1.42    4.96
   5   2 -16   12.85    4.64
  -5  -2  16    1.58    3.45
  -5  -2  16    6.84    6.15
  -5   2  17    4.86    5.60
  -5   2  17   12.47    8.00
   5  -2 -17    8.29    5.04
   5   2 -17   14.33    5.54
  -5  -2  17    8.39    4.38
  -5   2  18    3.72    4.88
  -5   2  18    0.71    6.78
   5  -2 -18   -2.62    4.40
   5   2 -18   -0.33    3.92
   5   2 -18    0.10    3.81
  -5  -2  18   -0.42    3.39
  -5   2  19  116.57   23.85
   5  -2 -19  139.37   22.01
   5   2 -19  121.37   21.25
   5   2 -19  127.53   21.30
  -5  -2  19  122.56   21.20
  -5   2  20   81.79   16.85
   5  -2 -20   62.88   13.02
   5   2 -20   59.07   12.54
   5   2 -20   66.74   12.46
  -5   2  21    7.53    5.76
   5  -2 -21    1.01    4.20
   5   2 -21    1.81    4.05
   5   2 -21    5.43    4.06
  -5   2  22    8.09    6.31
   5  -2 -22    0.17    4.84
   5   2 -22   10.89    5.30
   5   2 -22   13.73    5.18
  -5   2  23    8.72    7.28
   5   2 -23   22.06    6.27
   5   2 -23   12.73    5.15
  -5   2  24    0.92    6.18
   5   2 -24    0.46    3.90
  -5   2  25   97.79   20.10
   5   2 -25  111.87   18.63
  -5   2  26    4.35    6.24
   5   2 -26   10.31    4.94
  -5   2  27   65.97   16.09
   5  -2 -27   86.82   15.81
  -5   2  28   -2.49    5.71
   5  -2 -28    2.75    4.89
  -5  -2  28   -0.13    4.33
  -5   2  29   39.30   11.10
   5  -2 -29   32.73   10.28
  -5  -2  29   52.18   10.49
  -5   2  30    7.98    7.22
   5  -2 -30   12.16    6.81
  -5  -2  30    6.65    5.32
  -5   2  31   47.58   11.53
   5  -2 -31   31.52    9.92
  -5  -2  31   36.76    9.65
  -5   2  32    1.00    5.76
   5  -2 -32    4.74    5.99
  -5  -2  32    4.21    5.78
  -5   2  33   -1.52    6.67
  -5  -2  33    1.50    4.68
  -5   2  34    2.28    6.66
  -5  -2  34    5.85    5.21
  -5   2  35   12.49    7.88
  -5  -2  35    6.08    6.18
  -5   2  36    0.20    6.90
  -5  -2  36    2.56    6.08
  -5   2  37   12.43    8.21
  -5  -2  37    8.47    6.11
  -5   2  38   -5.77    8.97
  -5  -2  38   -1.14    5.99
  -5  -2  39   -1.43    5.95
  -5   3   1  308.29   41.27
  -5   3   1  314.89   43.69
   5  -3  -1  282.89   41.22
   5  -3  -1  113.33   41.11
   5   3  -1  308.16   41.72
   5   3  -1  297.27   44.58
  -5  -3   1  287.89   42.05
  -5  -3   1  278.86   43.91
  -5   3   2   56.85   10.83
  -5   3   2   46.26   13.09
   5  -3  -2   45.24   10.72
   5  -3  -2   89.68   14.88
   5   3  -2   60.10   11.59
   5   3  -2   60.58   14.83
  -5  -3   2   57.33   11.60
  -5  -3   2   66.06   14.54
  -5   3   3  104.64   18.73
  -5   3   3  135.71   21.74
   5  -3  -3  109.61   18.94
   5  -3  -3  111.67   21.65
   5   3  -3  133.97   19.81
   5   3  -3  109.91   21.75
  -5  -3   3  103.28   19.62
  -5  -3   3  115.16   22.83
  -5   3   4    2.69    3.97
  -5   3   4    5.39    7.14
   5  -3  -4    3.76    3.85
   5  -3  -4    1.42    6.93
   5   3  -4    1.86    4.42
   5   3  -4   -0.51    7.91
  -5  -3   4    2.50    5.53
  -5  -3   4    2.27    8.70
  -5   3   5  186.45   33.30
  -5   3   5  196.93   35.31
   5  -3  -5  201.94   33.24
   5  -3  -5  199.10   35.68
   5   3  -5  217.14   33.75
   5   3  -5  202.85   35.69
  -5  -3   5  279.57   34.77
  -5  -3   5  240.57   36.86
  -5   3   6  221.72   33.62
  -5   3   6  249.98   36.13
   5  -3  -6  213.02   33.17
   5  -3  -6  231.15   35.88
   5   3  -6  223.39   33.61
   5   3  -6  181.31   35.11
  -5  -3   6  199.88   33.88
  -5  -3   6  170.53   35.20
  -5   3   7   56.37   12.74
  -5   3   7  101.57   16.89
   5  -3  -7   56.30   13.31
   5  -3  -7   80.81   13.03
   5  -3  -7   66.74   15.28
   5   3  -7   69.25   12.98
   5   3  -7   90.68   16.26
  -5  -3   7   65.01   13.23
  -5  -3   7   71.21   15.87
  -5   3   8  116.95   17.24
  -5   3   8   97.64   18.74
   5  -3  -8  102.90   17.32
   5  -3  -8   86.23   15.94
   5  -3  -8   87.99   18.55
   5   3  -8   96.29   16.61
   5   3  -8  109.48   18.86
  -5  -3   8   74.11   16.57
  -5  -3   8   83.01   18.82
  -5   3   9   76.65   18.80
   5  -3  -9   89.89   17.41
   5  -3  -9  111.48   16.94
   5  -3  -9  123.87   20.16
   5   3  -9   92.84   16.99
   5   3  -9   89.43   18.68
  -5  -3   9   88.30   16.96
  -5  -3   9  129.15   20.44
  -5   3  10   20.14    9.24
   5  -3 -10   21.38    7.47
   5  -3 -10   30.24    6.61
   5   3 -10   18.06    6.51
  -5  -3  10   28.45    6.63
  -5  -3  10   18.89    8.62
  -5   3  11    0.13    4.47
  -5   3  11    0.94    6.98
   5  -3 -11    3.37    4.84
   5  -3 -11   -1.44    3.51
   5   3 -11   -0.67    3.80
  -5  -3  11   -3.18    4.53
  -5  -3  11    1.68    6.02
  -5   3  12   22.85    6.87
  -5   3  12   17.99    8.41
   5  -3 -12   20.94    6.33
   5  -3 -12   12.15    5.15
   5   3 -12   20.10    6.37
  -5  -3  12   12.82    4.92
  -5  -3  12   13.18    8.57
  -5   3  13  206.98   33.30
  -5   3  13  158.30   33.70
   5  -3 -13  174.19   32.10
   5   3 -13  188.60   31.83
   5   3 -13  231.22   33.26
  -5  -3  13  219.94   31.77
  -5  -3  13  236.26   34.66
  -5   3  14   34.17    8.82
  -5   3  14   18.30    8.78
   5  -3 -14   25.45    7.25
   5   3 -14   14.79    6.58
   5   3 -14   45.08    8.82
  -5  -3  14   31.03    6.71
  -5   3  15    6.88    5.04
  -5   3  15    2.61    6.71
   5  -3 -15    4.58    5.07
   5   3 -15    1.66    3.92
   5   3 -15    2.82    5.71
  -5  -3  15    1.40    3.33
  -5   3  16   46.23   10.41
  -5   3  16   62.13   13.20
   5  -3 -16   44.12    9.85
   5   3 -16   40.90    9.27
   5   3 -16   38.04    9.70
  -5  -3  16   41.68    8.69
  -5   3  17   68.00   13.99
  -5   3  17   77.55   16.75
   5  -3 -17   58.37   13.22
   5   3 -17   78.04   13.19
  -5  -3  17   69.41   12.49
  -5   3  18   20.07    7.49
  -5   3  18    1.88    7.36
   5  -3 -18   10.81    5.43
   5   3 -18   17.47    5.67
  -5  -3  18   15.69    5.07
  -5   3  19   -1.75    7.56
   5  -3 -19    2.60    4.53
   5   3 -19   -0.52    4.12
  -5  -3  19    1.28    3.49
  -5  -3  19   -2.69    6.17
  -5   3  20   -0.67    7.37
   5  -3 -20   -1.32    4.85
   5   3 -20    0.84    4.22
   5   3 -20   -0.87    4.36
  -5  -3  20   -1.29    3.89
  -5   3  21   59.64   13.95
   5   3 -21   66.35   12.46
   5   3 -21   66.67   12.70
  -5   3  22   82.58   16.92
   5   3 -22   63.04   14.59
   5   3 -22  121.60   16.37
  -5   3  23   94.19   20.04
   5   3 -23  109.72   18.29
  -5   3  24    8.47    7.17
   5   3 -24    9.34    5.08
  -5   3  25    7.33    6.31
   5  -3 -25    6.41    6.25
  -5   3  26    2.82    6.48
   5  -3 -26    0.33    5.68
  -5   3  27   28.96   10.71
   5  -3 -27   50.99   11.29
  -5   3  28   14.87    7.64
   5  -3 -28   12.02    6.83
  -5   3  29   57.76   13.19
   5  -3 -29   30.37   10.25
  -5   3  30    1.22    6.10
   5  -3 -30   -1.43    5.05
  -5  -3  30   -3.79    5.08
  -5   3  31   11.30    7.37
   5  -3 -31    0.81    5.39
  -5  -3  31   -1.46    4.84
  -5   3  32   15.47    7.68
   5  -3 -32    7.56    6.25
  -5  -3  32    0.33    4.91
  -5   3  33   26.40    9.97
   5  -3 -33   22.99    8.51
  -5  -3  33   24.02    7.53
  -5   3  34    0.53    7.21
  -5  -3  34    7.96    5.74
  -5   3  35   -2.54    7.98
  -5  -3  35   -1.17    5.09
  -5   3  36   -3.77    8.48
  -5  -3  36    2.59    5.24
  -5   3  37    5.42    7.34
  -5  -3  37    9.95    6.31
  -5   3  38    1.93    7.79
  -5  -3  38    5.61    5.65
  -5  -3  39    6.01    6.53
  -5   4   1   69.38   12.87
  -5   4   1   73.63   15.48
   5  -4  -1   68.30   12.80
   5  -4  -1   76.96   15.47
   5   4  -1   73.74   13.46
   5   4  -1   67.73   16.88
  -5  -4   1   73.13   14.14
  -5  -4   1   74.09   16.45
  -5   4   2   13.63    4.96
  -5   4   2    3.51    7.43
   5  -4  -2   13.24    5.05
   5  -4  -2   10.37    7.20
   5   4  -2    4.49    4.61
   5   4  -2    9.67    9.60
  -5  -4   2    9.42    5.77
  -5  -4   2    9.41    8.31
  -5   4   3   41.09    8.70
  -5   4   3   50.33   11.94
   5  -4  -3   41.21    9.53
   5  -4  -3   32.31    8.22
   5  -4  -3   40.78   11.24
   5   4  -3   33.76    8.64
   5   4  -3   45.14   13.01
  -5  -4   3   66.32   10.42
  -5  -4   3   39.13   11.85
  -5   4   4   68.87   11.96
  -5   4   4   67.66   14.27
   5  -4  -4   55.77   12.05
   5  -4  -4   69.90   11.43
   5  -4  -4   74.08   14.91
   5   4  -4   59.33   11.61
   5   4  -4   15.85   12.62
  -5  -4   4   63.67   12.35
  -5  -4   4   61.20   14.71
  -5   4   5  193.73   28.20
  -5   4   5  223.04   29.89
   5  -4  -5  171.27   27.57
   5  -4  -5  200.07   26.89
   5  -4  -5  216.08   30.04
   5   4  -5  202.90   27.37
   5   4  -5  236.71   30.80
  -5  -4   5   61.28   25.66
  -5  -4   5  260.41   31.81
  -5   4   6   -0.39    4.43
  -5   4   6    3.29    6.09
   5  -4  -6   -3.62    5.03
   5  -4  -6    2.06    3.56
   5  -4  -6   -2.44    6.10
   5   4  -6   -1.18    4.20
   5   4  -6   -4.57    6.47
  -5  -4   6    0.20    4.77
  -5  -4   6    4.26    8.16
  -5   4   7    9.77    5.90
  -5   4   7   15.93    8.43
   5  -4  -7   11.57    5.85
   5  -4  -7   10.64    4.65
   5  -4  -7    9.58    8.16
   5   4  -7    8.57    5.02
   5   4  -7    9.17    7.48
  -5  -4   7    8.78    5.35
  -5  -4   7   14.44    8.44
  -5   4   8   91.19   13.71
  -5   4   8   80.78   14.42
   5  -4  -8   65.90   12.38
   5  -4  -8   66.95   11.54
   5   4  -8   72.48   12.07
   5   4  -8   53.84   13.43
  -5  -4   8   66.78   12.43
  -5  -4   8    9.13   11.86
  -5   4   9  116.59   18.73
  -5   4   9  123.37   20.47
   5  -4  -9   98.12   17.74
   5  -4  -9   98.78   17.08
   5   4  -9  102.10   17.31
  -5  -4   9   83.97   17.19
  -5  -4   9   88.54   19.79
  -5   4  10  160.17   27.61
  -5   4  10  198.79   29.68
   5  -4 -10  153.14   26.97
   5   4 -10  146.64   26.39
  -5  -4  10  171.02   26.96
  -5  -4  10  181.47   29.30
  -5   4  11  204.07   34.60
  -5   4  11  241.37   36.52
   5  -4 -11  217.60   34.14
   5   4 -11  216.82   33.50
   5   4 -11  207.28   34.52
  -5  -4  11  194.17   33.46
  -5   4  12   15.53    5.91
  -5   4  12    3.17    5.81
   5  -4 -12   -0.08    4.77
   5   4 -12    5.65    4.25
   5   4 -12    0.52    5.99
  -5  -4  12    9.90    4.90
  -5   4  13   -0.01    5.07
  -5   4  13   -3.90    7.81
   5  -4 -13    4.63    4.43
   5   4 -13   -0.40    3.51
   5   4 -13    4.00    6.02
  -5  -4  13   -0.94    3.67
  -5   4  14   34.82    8.97
  -5   4  14   22.26    9.48
   5  -4 -14   20.64    7.01
   5   4 -14   20.83    6.41
   5   4 -14   25.42    7.59
  -5  -4  14   23.81    6.10
  -5   4  15  303.33   54.61
  -5   4  15  349.15   56.40
   5  -4 -15  321.48   53.94
   5   4 -15  360.33   53.49
   5   4 -15  338.85   54.00
  -5  -4  15  389.98   53.31
  -5   4  16   71.86   14.83
  -5   4  16   83.91   17.21
   5  -4 -16   71.38   13.83
   5   4 -16   69.82   12.89
   5   4 -16   57.80   13.13
  -5  -4  16   73.20   12.57
  -5  -4  16   61.64   15.38
  -5   4  17  122.68   21.75
  -5   4  17  107.42   22.44
   5  -4 -17   93.23   19.86
   5   4 -17  135.69   19.80
  -5  -4  17  112.70   18.94
  -5  -4  17  112.10   21.87
  -5   4  18   -0.90    5.62
  -5   4  18   -1.60    9.29
   5   4 -18    6.49    4.68
  -5  -4  18    0.92    3.30
  -5  -4  18    1.26    7.08
  -5   4  19  205.86   33.59
   5   4 -19  195.22   29.66
  -5  -4  19  185.68   29.02
  -5  -4  19  144.03   31.07
   5   4 -20    6.13    5.09
  -5  -4  20    8.18    3.86
  -5   4  21    4.99    8.41
  -5  -4  21   70.05    9.13
  -5   4  22   11.52    7.04
   5  -4 -22    3.87    5.79
   5   4 -22    4.62    4.64
  -5   4  23    1.37    6.51
   5  -4 -23    0.97    5.32
   5   4 -23    4.21    4.45
  -5   4  24   -0.67    6.20
   5  -4 -24    0.49    5.46
  -5   4  25   43.37   12.17
   5  -4 -25   41.81   10.33
  -5   4  26   27.09   10.61
   5  -4 -26   16.67    7.90
  -5   4  27   19.83    9.44
   5  -4 -27   29.79    8.68
  -5   4  28    2.02    5.56
   5  -4 -28   -0.29    5.71
  -5   4  29   21.63    9.76
   5  -4 -29   24.64    8.75
  -5   4  30    9.74    7.81
   5  -4 -30   22.61    7.99
  -5   4  31   20.02    9.68
   5  -4 -31   37.39   10.07
  -5   4  32    4.57    7.58
   5  -4 -32   15.89    7.21
  -5  -4  32    9.03    5.84
  -5   4  33    4.70    7.55
   5  -4 -33   -3.75    5.95
  -5  -4  33   -0.00    4.49
  -5   4  34   20.05    8.57
   5  -4 -34   -2.29    6.11
  -5  -4  34    6.50    5.41
  -5   4  35    8.20    7.86
  -5  -4  35    4.29    5.43
  -5   4  36   -2.35    7.14
  -5  -4  36    8.25    5.43
  -5   4  37   11.52    7.54
  -5  -4  37    0.17    5.05
  -5   4  38    1.00    7.18
  -5  -4  38    1.38    5.26
  -5   5   1  260.82   33.88
  -5   5   1  217.76   33.63
  -5   5   1  199.67   34.55
   5  -5  -1  202.97   33.24
   5  -5  -1  187.07   32.36
   5  -5  -1  176.33   34.30
   5   5  -1  190.45   32.87
   5   5  -1  227.21   36.70
  -5  -5   1  202.07   33.49
  -5  -5   1  245.56   36.13
  -5   5   2   58.34   11.77
  -5   5   2   69.35   13.40
   5  -5  -2   50.13   11.34
   5  -5  -2   53.70   10.71
   5  -5  -2   60.66   13.22
   5   5  -2   59.58   11.31
   5   5  -2   56.41   15.23
  -5  -5   2   46.05   11.67
  -5  -5   2   74.50   15.34
  -5   5   3  182.81   23.62
  -5   5   3  167.03   24.50
   5  -5  -3  160.48   22.86
   5  -5  -3   63.08   20.51
   5  -5  -3  129.26   24.23
   5   5  -3  167.45   22.65
   5   5  -3  204.88   27.02
  -5  -5   3  163.11   23.11
  -5  -5   3  146.69   25.34
  -5   5   4   26.98    7.89
  -5   5   4   49.97   11.31
   5  -5  -4   14.86    7.16
   5  -5  -4   39.51    7.24
   5  -5  -4   24.23    9.89
   5   5  -4   46.90    8.14
   5   5  -4   53.86   11.70
  -5  -5   4    9.17    6.92
  -5  -5   4   52.70   12.94
  -5   5   5   21.89    6.94
  -5   5   5   11.31    7.95
   5  -5  -5   23.29    6.53
   5  -5  -5   13.99    5.17
   5  -5  -5   18.54    8.93
   5   5  -5   19.86    5.93
   5   5  -5   12.67    8.49
  -5  -5   5   16.40    6.70
  -5  -5   5    6.30    7.81
  -5   5   6    3.67    5.29
  -5   5   6   11.98    8.05
   5  -5  -6   11.92    5.56
   5  -5  -6    7.64    4.51
   5  -5  -6    3.16    6.49
   5   5  -6   11.53    4.96
   5   5  -6   24.94    8.90
  -5  -5   6    8.82    5.82
  -5  -5   6    9.18    8.50
  -5   5   7  256.96   41.22
  -5   5   7  282.42   42.41
   5  -5  -7  272.47   40.63
   5  -5  -7  259.09   39.85
   5   5  -7  276.29   40.17
   5   5  -7  289.08   42.64
  -5  -5   7  191.23   39.76
  -5  -5   7  259.12   42.94
  -5   5   8  137.70   24.67
  -5   5   8  183.01   26.94
   5  -5  -8  110.01   23.54
   5   5  -8  158.81   23.85
  -5  -5   8  136.18   23.95
  -5  -5   8  182.18   27.67
  -5   5   9   16.23    6.65
  -5   5   9   21.62    8.92
   5  -5  -9   11.37    6.13
   5   5  -9   12.54    5.25
  -5  -5   9   26.49    6.68
  -5  -5   9   19.53    9.49
  -5   5  10    0.44    4.89
  -5   5  10   -0.46    6.79
   5  -5 -10   -0.83    5.47
   5   5 -10    2.03    3.83
   5   5 -10    1.32    6.56
  -5  -5  10    1.12    4.44
  -5  -5  10    3.40    7.67
  -5   5  11   13.16    6.24
  -5   5  11   21.16    7.76
   5  -5 -11    1.55    4.43
   5   5 -11   10.05    4.59
   5   5 -11   19.35    7.59
  -5  -5  11   13.34    5.17
  -5   5  12  309.66   45.12
  -5   5  12  255.74   45.32
   5  -5 -12  260.56   43.50
   5   5 -12  366.00   43.63
   5   5 -12  255.31   43.67
  -5  -5  12  228.98   42.76
  -5   5  13  259.77   46.55
  -5   5  13  271.60   47.75
   5  -5 -13  327.99   46.49
   5   5 -13  309.38   45.27
   5   5 -13  294.26   46.16
  -5  -5  13  276.30   45.22
  -5   5  14   17.87    7.50
  -5   5  14    3.33    8.68
   5  -5 -14   20.12    6.14
   5   5 -14   23.86    6.15
   5   5 -14   17.34    6.93
  -5  -5  14   21.23    6.20
  -5  -5  14    3.15    8.03
  -5   5  15    1.35    5.54
  -5   5  15    1.19    6.76
   5   5 -15    4.51    3.92
   5   5 -15    4.00    5.54
  -5  -5  15    2.05    3.71
  -5  -5  15    3.45    6.51
  -5   5  16   43.40   11.13
  -5   5  16   58.36   13.48
   5   5 -16   35.35    8.47
   5   5 -16   25.16    8.48
  -5  -5  16   45.62    8.51
  -5  -5  16   33.07   10.96
  -5   5  17   89.67   17.68
  -5   5  17   82.15   19.06
   5   5 -17   99.50   15.77
   5   5 -17   92.88   15.89
  -5  -5  17   88.50   15.11
  -5  -5  17   61.06   17.06
  -5   5  18   40.89   11.44
   5   5 -18   26.79    7.36
  -5  -5  18   31.78    7.13
  -5   5  19  106.23   20.88
   5  -5 -19   97.08   18.06
   5   5 -19   80.38   16.30
  -5  -5  19  104.01   16.31
   5  -5 -20   -1.82    5.44
  -5  -5  20   -1.94    3.39
  -5   5  21   -0.78    5.87
   5  -5 -21    1.71    4.91
  -5  -5  21   -1.09    3.29
  -5   5  22   55.20   14.27
   5  -5 -22   61.71   13.41
  -5  -5  22   62.70   11.39
  -5   5  23   28.70   10.95
   5  -5 -23   42.23   10.37
  -5   5  24    2.43    7.03
   5  -5 -24   18.28    6.84
  -5   5  25   -0.24    6.90
   5  -5 -25   -1.46    5.37
  -5   5  26    5.56    7.67
   5  -5 -26   -1.35    5.11
  -5   5  27   15.94    8.81
   5  -5 -27   26.20    8.70
  -5   5  28   14.09    9.00
   5  -5 -28   28.61    8.76
  -5   5  29   22.07    9.81
   5  -5 -29    5.06    6.66
  -5   5  30    0.75    7.64
   5  -5 -30    2.76    6.97
  -5   5  31   -1.57    6.53
   5  -5 -31    2.86    6.73
  -5   5  32    0.10    6.47
   5  -5 -32   13.68    6.92
  -5   5  33    5.30    9.07
   5  -5 -33   12.76    6.90
  -5  -5  33   14.03    5.80
  -5   5  34    0.28    7.95
   5  -5 -34    9.98    7.07
  -5  -5  34   16.43    5.93
  -5   5  35   -3.42    7.04
   5  -5 -35   -2.94    6.35
  -5  -5  35   -0.54    3.92
  -5   5  36    5.31    8.13
  -5  -5  36    0.76    4.76
  -5   5  37    0.07    6.69
  -5  -5  37   -0.31    5.02
  -5  -5  38    8.08    5.07
  -5   6   1   25.96    7.33
   5  -6  -1   12.47    6.22
   5  -6  -1   15.52    5.35
   5  -6  -1   13.06    8.06
   5   6  -1   29.27    6.98
   5   6  -1    8.74    8.90
  -5  -6   1   24.43    7.56
  -5  -6   1   13.06    9.09
  -5   6   2    2.30    4.60
  -5   6   2   -0.31    5.74
   5  -6  -2   -0.02    4.39
   5  -6  -2    3.13    2.91
   5  -6  -2   -3.80    6.60
   5   6  -2    4.63    4.56
   5   6  -2    4.87    7.53
  -5  -6   2    2.71    4.53
  -5  -6   2    1.35    6.18
  -5   6   3   82.67   16.28
  -5   6   3   91.96   17.57
   5  -6  -3   70.59   15.43
   5  -6  -3   72.42   14.90
   5  -6  -3  102.53   18.51
   5   6  -3  106.85   15.93
   5   6  -3  106.34   19.45
  -5  -6   3   82.96   15.92
  -5  -6   3   97.16   18.74
  -5   6   4  112.15   18.87
  -5   6   4  113.59   19.91
   5  -6  -4  102.15   17.81
   5   6  -4  120.82   17.95
   5   6  -4   34.33   18.00
  -5  -6   4  102.90   18.25
  -5  -6   4  167.98   22.97
  -5   6   5  120.86   19.33
  -5   6   5  162.91   21.72
   5  -6  -5   80.16   17.55
   5   6  -5   92.20   17.51
   5   6  -5  105.93   20.86
  -5  -6   5  102.20   18.26
  -5  -6   5   96.28   20.21
  -5   6   6   28.13    8.94
  -5   6   6   40.17   10.47
   5  -6  -6   21.21    7.68
   5   6  -6   25.23    7.10
   5   6  -6   46.80   11.42
  -5  -6   6   31.52    8.05
  -5  -6   6   25.48   10.88
  -5   6   7   98.08   16.25
  -5   6   7   81.76   16.69
   5  -6  -7   81.69   15.27
   5   6  -7   81.56   14.35
  -5  -6   7   72.13   14.74
  -5  -6   7   54.26   16.25
  -5   6   8   34.05    9.25
  -5   6   8   51.67   11.34
   5  -6  -8   20.46    7.85
   5   6  -8   29.83    7.38
  -5  -6   8   30.01    8.07
  -5  -6   8   46.68   11.20
  -5   6   9   98.81   19.57
  -5   6   9  107.30   21.17
   5  -6  -9   89.26   18.38
   5   6  -9  100.21   17.89
   5   6  -9  114.18   20.35
  -5  -6   9  121.93   18.89
  -5  -6   9  113.29   21.84
  -5   6  10   91.59   24.22
   5  -6 -10  111.41   23.20
   5   6 -10  158.19   23.10
   5   6 -10  143.42   24.72
  -5  -6  10  164.28   23.76
  -5  -6  10  161.93   26.41
  -5   6  11   80.57   17.12
  -5   6  11   80.58   18.02
   5  -6 -11   85.00   16.16
   5   6 -11   90.57   15.39
   5   6 -11   71.73   16.74
  -5  -6  11  100.99   16.30
  -5   6  12   20.91    8.45
  -5   6  12   30.00    9.68
   5   6 -12   28.93    6.85
   5   6 -12   32.25    8.72
  -5  -6  12   18.83    7.36
  -5   6  13    0.18    4.99
  -5   6  13    1.27    8.78
   5   6 -13    1.43    4.02
   5   6 -13    3.96    5.58
  -5  -6  13   -3.50    4.64
  -5  -6  13    4.11    5.90
  -5   6  14   84.51   18.02
  -5   6  14   95.50   19.35
   5   6 -14   94.26   16.05
   5   6 -14  106.31   17.04
  -5  -6  14   84.52   16.07
  -5  -6  14   72.89   18.36
  -5   6  15   70.05   16.17
  -5   6  15  105.13   19.16
   5   6 -15   84.18   14.39
   5   6 -15   58.22   14.14
  -5  -6  15   84.02   14.49
  -5  -6  15   90.57   17.83
  -5   6  16    3.11    6.29
  -5   6  16    1.99    8.15
   5  -6 -16    1.63    5.02
   5   6 -16   -1.88    4.33
  -5  -6  16    2.28    4.03
  -5  -6  16   -1.05    7.88
  -5   6  17   70.27   17.38
  -5   6  17   66.07   17.70
   5  -6 -17   87.16   16.68
   5   6 -17   81.18   15.03
  -5  -6  17   99.54   15.15
  -5   6  18   13.93    9.93
   5  -6 -18   11.40    7.04
  -5  -6  18   16.15    5.38
  -5   6  19   31.18   12.67
   5  -6 -19   26.20    8.84
  -5  -6  19   29.01    6.61
  -5   6  20    3.87    8.25
   5  -6 -20    1.76    5.58
  -5  -6  20    2.78    3.31
  -5   6  21   14.14    8.99
   5  -6 -21   21.61    7.75
  -5   6  22   -2.95    8.09
   5  -6 -22   38.08    9.43
  -5   6  23    8.77    8.26
   5  -6 -23   -1.15    5.18
  -5   6  24   -4.80    8.23
   5  -6 -24    7.36    5.82
  -5   6  25   14.92    9.23
   5  -6 -25    3.36    5.95
  -5   6  26   34.60   12.46
   5  -6 -26   36.62   10.29
  -5   6  27    9.17    8.50
   5  -6 -27   13.14    6.99
  -5   6  28    0.50    7.07
   5  -6 -28   -2.51    5.95
  -5   6  29    6.38    7.31
   5  -6 -29    5.97    5.90
  -5   6  30   23.22   10.36
   5  -6 -30   21.39    8.48
  -5   6  31   15.41    9.18
   5  -6 -31    9.76    7.20
  -5   6  32   -0.50    6.95
   5  -6 -32    5.19    6.39
  -5   6  33   -4.43    7.94
   5  -6 -33   10.41    6.50
  -5   6  34   -0.28    6.31
   5  -6 -34    3.26    7.15
  -5   6  35    1.65    7.81
   5  -6 -35    0.64    6.06
  -5  -6  35   -0.92    4.14
  -5   6  36    9.26    8.71
   5  -6 -36    5.70    6.48
  -5  -6  36   12.50    5.28
  -5   6  37   -3.43    7.67
  -5  -6  37    2.36    4.73
  -5  -6  38   -0.80    4.89
  -5   7   1   18.53    6.71
   5  -7  -1    5.77    5.07
   5  -7  -1   14.44    8.12
   5   7  -1   21.13   10.08
  -5  -7   1   14.47    6.55
  -5  -7   1    8.96    8.15
  -5   7   2  162.60   30.93
   5  -7  -2  205.23   30.84
   5   7  -2  189.68   34.02
  -5  -7   2  176.79   30.86
  -5  -7   2  215.54   33.53
  -5   7   3  135.03   23.02
   5  -7  -3  129.28   22.01
   5   7  -3  141.41   21.74
   5   7  -3  109.24   24.39
  -5  -7   3  112.67   21.73
  -5  -7   3  126.74   24.15
  -5   7   4   79.71   17.47
   5  -7  -4  101.52   17.20
   5   7  -4  107.18   16.73
   5   7  -4  110.20   20.29
  -5  -7   4   81.83   16.68
  -5  -7   4   73.52   18.84
  -5   7   5    5.61    6.24
   5  -7  -5    9.66    5.37
   5   7  -5    0.14    4.24
   5   7  -5    5.08    7.03
  -5  -7   5   18.61    6.31
  -5  -7   5    7.78   10.16
  -5   7   6   21.33    8.82
   5  -7  -6   25.31    7.60
   5   7  -6   32.71    7.33
  -5  -7   6   25.29    8.16
  -5  -7   6   30.57   10.64
  -5   7   7  116.70   25.90
   5  -7  -7  142.50   25.52
   5   7  -7  154.22   24.94
  -5  -7   7  173.87   25.87
  -5  -7   7  178.68   28.56
  -5   7   8  316.59   49.44
   5  -7  -8  313.67   48.12
   5   7  -8  338.75   47.41
   5   7  -8  286.24   49.39
  -5  -7   8  277.83   47.43
  -5  -7   8  273.98   50.00
  -5   7   9   24.25    8.88
   5   7  -9   26.76    7.16
   5   7  -9   25.82   10.22
  -5  -7   9   22.60    7.28
  -5  -7   9   37.20   11.65
  -5   7  10   17.17    7.29
   5   7 -10    7.11    4.31
   5   7 -10   12.30    7.45
  -5  -7  10    8.59    5.71
  -5   7  11   11.73    7.33
   5   7 -11   13.39    5.16
   5   7 -11   20.45    8.35
  -5  -7  11   16.63    6.29
  -5   7  12  159.66   27.68
   5   7 -12  145.76   24.43
   5   7 -12  125.11   25.56
  -5  -7  12  170.93   25.40
  -5   7  13   93.04   16.38
   5  -7 -13   79.46   14.49
   5   7 -13   90.93   13.35
  -5  -7  13   45.94   12.77
  -5  -7  13   45.81   15.60
  -5   7  14   13.43    8.22
   5  -7 -14    1.97    4.72
   5   7 -14    6.97    4.29
  -5  -7  14    2.79    4.85
  -5   7  15   53.21   13.30
   5  -7 -15   51.32   11.61
   5   7 -15   43.88    9.78
  -5  -7  15   53.67   10.81
  -5   7  16    8.70    7.04
   5  -7 -16    9.59    6.71
   5   7 -16    5.08    4.37
  -5  -7  16   12.34    5.24
  -5   7  17    9.04    7.69
   5  -7 -17   11.57    7.05
  -5  -7  17    0.14    4.28
   5  -7 -18  214.80   27.31
  -5  -7  18  122.90   23.54
   5  -7 -19   -2.16    5.80
  -5  -7  19    0.48    3.80
  -5   7  20   15.09    9.12
   5  -7 -20   13.99    7.34
  -5   7  21   -2.25    6.56
   5  -7 -21    6.67    5.88
  -5   7  22   34.59   11.62
   5  -7 -22   37.35   10.46
  -5   7  23   10.80    8.41
   5  -7 -23   10.97    7.36
  -5   7  24   26.12   11.58
   5  -7 -24   37.08   10.22
  -5   7  25   -8.26    8.56
   5  -7 -25   -1.83    5.65
  -5   7  26    0.08    7.86
   5  -7 -26   -2.69    6.14
  -5   7  27   17.58    9.46
   5  -7 -27   18.02    8.20
  -5   7  28   31.65   11.75
   5  -7 -28   28.00    9.60
  -5   7  29   -0.52    7.86
   5  -7 -29   -4.23    6.99
  -5   7  30    6.54    7.67
   5  -7 -30    1.22    6.14
  -5   7  31   -2.22    7.91
   5  -7 -31    1.54    5.48
  -5   7  32   13.66    8.88
   5  -7 -32    4.00    5.92
  -5   7  33    9.30    9.07
   5  -7 -33   -0.79    5.11
  -5   7  34   15.62   10.20
   5  -7 -34   21.04    8.96
  -5   7  35   -2.44    8.63
   5  -7 -35    9.00    6.71
  -5   7  36   -0.21    9.91
   5  -7 -36   -3.19    6.12
  -5  -7  36    2.45    4.03
  -5   7  37    3.27    8.93
   5  -7 -37   -0.46    6.62
  -5  -7  37   -1.46    4.25
   5  -7 -38    2.18    6.27
  -5  -7  38    1.41    4.37
  -5   8   1    1.91    6.23
   5  -8  -1   18.56    6.04
   5   8  -1   12.06    9.36
  -5  -8   1   29.27    7.64
  -5  -8   1    8.83    7.54
  -5   8   2    5.96    6.34
   5  -8  -2    5.62    4.82
   5   8  -2    7.53    8.91
  -5  -8   2   15.86    6.71
  -5  -8   2    5.98    7.86
  -5   8   3   12.61    7.12
   5  -8  -3   28.19    7.30
   5   8  -3   40.30   12.31
  -5  -8   3   31.85    7.90
  -5  -8   3    6.03    7.97
  -5   8   4  179.46   51.49
   5  -8  -4  387.88   52.62
   5   8  -4  475.51   57.75
  -5  -8   4  385.24   52.79
  -5  -8   4  428.08   55.89
  -5   8   5    8.87    7.85
   5  -8  -5   51.90    9.60
   5   8  -5   41.99   13.03
  -5  -8   5   32.82    8.81
  -5  -8   5   47.50   12.36
  -5   8   6   64.61   19.44
   5   8  -6  133.36   19.09
  -5  -8   6  120.19   19.73
  -5  -8   6  106.81   21.61
  -5   8   7   -1.90    5.59
   5   8  -7   -0.80    3.99
  -5  -8   7   -0.21    4.29
  -5  -8   7    4.49    7.91
  -5   8   8   95.97   20.29
   5   8  -8  104.14   18.30
   5   8  -8   97.93   21.00
  -5  -8   8  117.94   19.29
  -5  -8   8  103.20   21.24
  -5   8   9  132.14   27.81
   5   8  -9  151.48   25.62
  -5  -8   9  192.67   27.17
  -5  -8   9  149.08   28.78
  -5   8  10   74.53   17.04
   5  -8 -10   73.77   15.34
   5   8 -10  101.45   15.09
  -5  -8  10   66.58   14.69
  -5   8  11   30.42   10.59
   5  -8 -11   34.37    9.49
   5   8 -11   29.91    7.65
  -5  -8  11   34.11    8.70
  -5   8  12   41.73   11.66
   5  -8 -12   37.27   10.72
   5   8 -12   45.72    9.18
  -5  -8  12   37.89    9.77
  -5   8  13   -1.48    6.19
   5  -8 -13   -6.80    6.20
   5   8 -13    1.46    3.75
  -5  -8  13   -0.41    4.64
  -5   8  14   99.84   24.63
   5  -8 -14  156.91   24.68
   5   8 -14  139.89   22.29
  -5  -8  14  132.05   22.88
  -5   8  15   -2.41    6.96
   5  -8 -15    1.40    6.04
  -5  -8  15   -5.15    5.43
  -5   8  16   14.46    9.45
   5  -8 -16   35.55    9.36
  -5  -8  16   28.95    7.80
  -5   8  17    5.60    6.62
   5  -8 -17    4.74    5.99
  -5  -8  17    2.74    5.01
   5  -8 -18    1.45    5.79
   5  -8 -19    2.07    5.48
  -5   8  20   46.59   13.84
   5  -8 -20   47.41   11.74
  -5   8  21   -1.56    8.15
   5  -8 -21    0.80    6.53
  -5   8  22   18.98    8.56
   5  -8 -22   18.58    8.20
  -5   8  23    3.79    7.39
   5  -8 -23    2.72    6.06
  -5   8  24   27.29   10.95
   5  -8 -24   10.69    7.52
  -5   8  25   -3.90    8.32
   5  -8 -25    4.96    6.66
  -5   8  26   18.69    9.43
   5  -8 -26    7.93    6.97
  -5   8  27    4.15    8.16
   5  -8 -27   -1.18    5.62
  -5   8  28   -2.28    8.08
   5  -8 -28    0.35    6.48
  -5   8  29    9.71    8.56
   5  -8 -29   -0.09    5.94
  -5   8  30   15.15   10.47
   5  -8 -30   12.28    7.84
  -5   8  31   12.84   10.46
   5  -8 -31   31.65    9.74
  -5   8  32   15.84    9.42
   5  -8 -32   26.46    9.57
  -5   8  33   -1.08    7.91
   5  -8 -33   -0.28    6.13
  -5   8  34    1.99    7.17
   5  -8 -34    7.86    7.26
  -5   8  35    0.15    8.67
   5  -8 -35   10.88    6.84
  -5   8  36   10.81    8.23
   5  -8 -36    8.75    6.92
   5  -8 -37    4.08    6.78
  -5  -8  37    6.91    4.69
   5  -8 -38    0.92    6.89
  -5   9   1    0.09    5.30
   5  -9  -1    0.12    4.84
   5   9  -1    0.00    9.52
  -5  -9   1   -0.67    5.70
  -5  -9   1   -3.20    7.56
  -5   9   2  166.64   28.54
   5  -9  -2  153.88   26.85
   5   9  -2  168.30   31.26
  -5  -9   2  159.29   27.41
  -5  -9   2  157.42   29.46
  -5   9   3   32.67    9.57
   5  -9  -3   33.43    8.60
  -5  -9   3   18.09    7.15
  -5  -9   3    5.80    8.18
  -5   9   4    3.35    5.58
   5  -9  -4   -1.73    5.49
  -5  -9   4   -1.06    5.82
  -5   9   5   -3.27    6.42
   5  -9  -5    3.77    5.90
  -5  -9   5    3.62    5.23
  -5   9   6   51.07   11.92
   5  -9  -6   42.60   10.87
  -5  -9   6   31.96   10.04
  -5   9   7    3.19    6.19
   5  -9  -7    7.62    5.49
   5  -9  -7    1.82    5.85
  -5  -9   7    1.45    5.75
  -5   9   8  148.82   29.60
   5  -9  -8  183.90   28.80
   5  -9  -8  155.50   28.84
  -5  -9   8  169.89   28.02
  -5   9   9   10.78    7.75
   5  -9  -9    8.13    6.01
   5  -9  -9    3.07    5.81
  -5  -9   9    6.54    5.70
  -5   9  10   -1.08    6.98
   5  -9 -10    3.73    5.95
   5  -9 -10    4.11    5.54
   5   9 -10    1.06    4.37
  -5  -9  10   -0.87    5.49
  -5   9  11    1.18    7.29
   5  -9 -11    0.32    5.84
   5   9 -11    4.42    4.26
  -5  -9  11   -1.23    5.23
  -5   9  12  142.50   31.74
   5  -9 -12  234.16   32.12
   5   9 -12  212.78   29.95
  -5  -9  12  150.27   29.89
  -5   9  13   11.78    7.50
   5  -9 -13    9.84    6.82
  -5  -9  13    6.29    5.88
  -5   9  14   21.06   10.94
   5  -9 -14   46.56   11.36
  -5  -9  14   60.11   10.73
  -5   9  15    5.26    7.55
   5  -9 -15    4.39    6.31
  -5  -9  15    3.33    5.44
  -5   9  16   18.34    9.16
   5  -9 -16   22.48    8.37
  -5  -9  16   17.58    6.67
  -5   9  17   -1.82    5.95
   5  -9 -17    8.87    5.57
   5  -9 -18   88.77   17.71
   5  -9 -19   -3.22    5.73
  -5   9  20    4.41    7.25
   5  -9 -20    7.65    5.76
  -5   9  21   -0.91    6.53
   5  -9 -21    4.48    5.81
  -5   9  22   54.92   14.93
   5  -9 -22   54.23   13.03
  -5   9  23    5.08    7.21
   5  -9 -23    2.67    6.00
  -5   9  24   22.90   11.47
   5  -9 -24   23.03    8.62
  -5   9  25   -1.24    7.40
   5  -9 -25   -2.64    6.78
  -5   9  26    2.43    8.25
   5  -9 -26    1.09    6.67
  -5   9  27    1.57    8.91
   5  -9 -27   -5.52    7.02
  -5   9  28   30.26   11.41
   5  -9 -28   18.47    8.48
  -5   9  29   -4.22    8.90
   5  -9 -29    0.35    6.00
  -5   9  30   11.45    8.01
   5  -9 -30    5.14    6.86
  -5   9  31   -1.78    7.41
   5  -9 -31   -0.30    7.19
  -5   9  32    0.47    7.00
   5  -9 -32    6.69    6.13
  -5   9  33    2.47    7.80
   5  -9 -33   -3.94    7.61
  -5   9  34   13.05    9.25
   5  -9 -34   31.34   10.26
  -5   9  35   -2.58    8.85
   5  -9 -35   -2.31    7.03
  -5   9  36    4.00    9.64
   5  -9 -36    1.37    6.85
   5 -10  -4   14.79    6.43
  -5 -10   4   11.77    6.12
   5 -10  -5   -1.35    5.19
  -5 -10   5    2.88    5.49
   5 -10  -6   53.75   11.17
  -5 -10   6   32.49   10.02
   5 -10  -7    8.74    5.98
  -5 -10   7    3.37    5.53
   5 -10  -8   10.66    6.31
  -5 -10   8    8.17    5.67
   5 -10  -9    2.82    5.59
  -5 -10   9   -0.34    5.18
  -5  10  10   55.84   17.78
   5 -10 -10  118.64   18.61
  -5 -10  10   99.08   17.46
  -5  10  11   -1.91    7.26
   5 -10 -11   10.38    6.95
  -5 -10  11    9.98    6.07
  -5  10  12    3.61    7.36
   5 -10 -12   11.75    6.86
  -5 -10  12    2.87    5.26
  -5  10  13    6.77    7.91
   5 -10 -13    3.55    6.64
  -5 -10  13   -1.42    5.45
  -5  10  14   46.79   14.90
   5 -10 -14   67.75   14.13
  -5 -10  14   57.12   12.30
  -5  10  15   -3.29    8.42
   5 -10 -15   -0.25    6.24
  -5  10  16   10.12    9.23
   5 -10 -16   50.99   10.50
   5 -10 -17   -2.29    6.14
   5 -10 -18    3.35    6.30
  -5  10  19    2.85    7.94
   5 -10 -19   -1.63    6.16
  -5  10  20   27.32   12.68
   5 -10 -20   59.06   12.25
  -5  10  21    5.70    7.50
   5 -10 -21   -2.10    6.43
  -5  10  22   -0.12    6.81
   5 -10 -22   16.31    7.59
  -5  10  23    6.49    8.35
   5 -10 -23    0.60    6.53
  -5  10  24   11.86    9.79
   5 -10 -24    3.14    6.26
  -5  10  25    7.72    8.56
   5 -10 -25    1.11    7.56
  -5  10  26   40.38   12.78
   5 -10 -26   18.69    8.86
  -5  10  27   -5.79    9.32
   5 -10 -27   -4.66    6.99
  -5  10  28   -2.74    8.03
   5 -10 -28   -4.86    6.83
  -5  10  29    4.93    9.43
   5 -10 -29   10.37    6.73
  -5  10  30   22.86   10.19
   5 -10 -30    6.55    7.32
  -5  10  31    4.47    9.52
   5 -10 -31    3.22    5.34
  -5  10  32    7.15    9.33
   5 -10 -32   -0.68    5.13
  -5  10  33   -4.19    9.94
   5 -10 -33   -3.86    6.69
  -5  10  34    9.92    9.15
   5 -10 -34   16.23    8.77
  -5  10  35   -3.30    8.65
   5 -11  -1   26.37    8.17
  -5 -11   1   18.82    8.70
   5 -11  -2   84.51   17.93
  -5 -11   2  106.49   18.94
   5 -11  -3   18.88    7.98
   5 -11  -4    1.03    5.75
   5 -11  -5   -2.42    6.27
   5 -11  -6    5.10    6.45
   5 -11  -7   -3.40    5.77
   5 -11  -8   30.67   10.39
  -5 -11   8   50.03   10.84
   5 -11  -9    9.85    6.66
  -5 -11   9    8.72    6.39
   5 -11 -10    3.47    5.82
  -5 -11  10    0.22    4.85
   5 -11 -11    0.88    5.47
  -5 -11  11    3.54    5.74
   5 -11 -12   80.24   15.23
  -5 -11  12   55.90   13.32
   5 -11 -13    1.37    6.18
   5 -11 -14   25.75   10.13
   5 -11 -15    5.43    6.66
   5 -11 -16   19.26    8.33
   5 -11 -17   -1.50    5.96
   5 -11 -18   43.29   11.81
   5 -11 -19   -1.26    6.62
   5 -11 -20    1.01    6.13
   5 -11 -21    1.71    5.79
   5 -11 -22   30.56   10.94
   5 -11 -24   10.48    6.88
   5 -11 -25    5.60    7.10
   5 -11 -26   25.07    9.77
   5 -11 -27    8.75    7.29
  -5  11  28   26.49   12.11
   5 -11 -28   21.81    9.72
  -5  11  29   -4.65   10.40
   5 -11 -29    7.09    7.86
  -5  11  30   -3.98    9.05
   5 -11 -30   11.61    7.92
  -5  11  31    6.81    9.35
   5 -11 -31   -2.64    7.77
  -5  11  32    6.89    8.82
  -5  11  33    1.60    9.19
  -5  11  34    0.43    8.32
  -5  11  35   -4.56   10.38
   5 -12  -1   14.17    6.31
  -5 -12   1    0.93    6.91
   5 -12  -2    4.43    4.87
  -5 -12   2    2.84    5.33
   5 -12  -3    1.87    6.00
  -5 -12   3   -0.00    6.31
   5 -12  -4   72.47   15.45
  -5 -12   4   70.07   15.11
   5 -12  -5   17.18    7.51
  -5 -12   5   12.10    7.15
   5 -12  -6   14.54    7.12
  -5 -12   6    7.04    5.86
   5 -12  -7   10.17    7.08
   5 -12  -8    4.88    6.30
   5 -12  -9    1.03    5.59
   5 -12 -10    2.84    6.27
   5 -12 -11    4.04    6.68
   5 -12 -12    4.31    6.39
   5 -12 -13    4.15    5.71
   5 -12 -14   13.02    8.16
   5 -12 -15    4.81    7.58
   5 -12 -16   38.55   11.51
   5 -12 -17    3.84    6.21
   5 -12 -18   -3.53    6.01
   5 -12 -19    0.41    5.14
   5 -12 -20   28.29    9.83
   5 -12 -21    0.91    5.13
   5 -12 -22    2.21    6.01
   5 -12 -23    0.16    5.19
   5 -12 -24    7.76    6.87
   5 -12 -25    3.19    6.87
   5 -12 -26    3.94    8.12
   5 -12 -27    0.59    6.09
   5 -12 -28   -0.26    6.83
   5 -13  -1   20.63    7.76
  -5 -13   1   12.65    7.87
   5 -13  -2   35.80   11.31
  -5 -13   2   58.97   12.67
   5 -13  -3   13.95    6.72
  -5 -13   3    2.51    5.95
   5 -13  -4   15.04    7.62
  -5 -13   4   35.26    9.58
   5 -13  -5   -0.76    5.30
  -5 -13   5    0.19    6.05
   5 -13  -6   67.08   14.35
  -5 -13   6   58.55   13.87
   5 -13  -7    7.07    6.33
  -5 -13   7    4.45    6.23
   5 -13  -8   66.56   14.32
  -5 -13   8   58.05   14.01
   5 -13  -9    1.25    5.60
  -5 -13   9    6.77    6.37
   5 -13 -10    6.08    6.55
   5 -13 -11    2.72    6.22
   5 -13 -12    6.86    7.05
   5 -13 -13   -1.13    6.07
   5 -13 -14   17.19    8.44
   5 -13 -15    1.74    6.62
   5 -13 -16   -2.60    6.41
   5 -13 -17    5.31    6.28
   5 -13 -18   14.84    8.84
   5 -13 -19   -0.77    6.82
   5 -13 -20   -1.76    6.01
   5 -13 -21    2.74    6.25
   5 -13 -22   19.80    8.54
   5 -13 -23   14.57    8.47
   5 -13 -24    1.84    6.52
   5 -13 -25    3.35    7.39
   5 -14  -1    5.87    5.82
  -5 -14   1   -2.63    6.41
   5 -14  -2   -0.11    6.21
  -5 -14   2    9.07    6.59
   5 -14  -3    3.12    6.13
  -5 -14   3   -0.33    5.92
   5 -14  -4   47.05   12.13
  -5 -14   4   24.92    9.43
   5 -14  -5    6.26    6.82
  -5 -14   5   29.87    8.50
   5 -14  -6   21.22    9.21
  -5 -14   6   22.90    8.47
   5 -14  -7    2.96    5.46
  -5 -14   7   -2.59    6.31
   5 -14  -8    1.31    6.39
   5 -14  -9    4.45    5.91
   5 -14 -10   38.22   10.91
   5 -14 -11   12.54    7.73
   5 -14 -12   -3.37    6.75
   5 -14 -13   -2.13    6.11
   5 -14 -14    2.55    6.35
   5 -14 -15    9.19    6.57
   5 -14 -16   13.40    7.13
   5 -14 -17    6.62    6.60
   5 -14 -18    0.87    7.42
   5 -14 -19    2.39    6.42
   5 -14 -20   11.26    7.70
   5 -14 -21    5.14    8.31
   5 -14 -22   17.93    8.29
   5 -14 -23   -3.58    7.90
   5 -15  -1    6.72    6.23
  -5 -15   1    6.64    6.99
   5 -15  -2   11.05    7.06
  -5 -15   2   12.18    7.47
   5 -15  -3   16.36    7.90
  -5 -15   3   15.44    8.42
   5 -15  -4   -1.86    6.17
  -5 -15   4    4.00    6.95
   5 -15  -5    0.95    6.22
  -5 -15   5    7.98    7.05
   5 -15  -6    3.29    6.47
   5 -15  -7    7.79    6.40
   5 -15  -8    4.83    5.99
   5 -15  -9   -2.75    7.60
   5 -15 -10   -0.00    6.50
   5 -15 -11   -1.32    5.76
   5 -15 -12   17.95    8.75
   5 -15 -13    1.77    7.49
   5 -15 -14    0.46    6.27
   5 -15 -15   -0.72    7.67
   5 -15 -16   -4.99    7.31
   5 -15 -17    3.99    7.66
   5 -15 -18    6.03    8.70
   5 -15 -19   -4.38    7.73
   5 -16  -1   -1.06    5.68
  -5 -16   1    0.86    6.33
   5 -16  -2   -1.07    5.83
  -5 -16   2   -3.03    6.40
   5 -16  -3   -0.57    5.77
  -5 -16   3    0.66    7.12
   5 -16  -4   -4.67    6.78
   5 -16  -5    6.48    6.99
   5 -16  -6   -5.60    6.25
   5 -16  -7    1.13    5.69
   5 -16  -8    4.60    6.75
   5 -16  -9   -1.71    5.69
   5 -16 -10    0.05    6.03
   5 -16 -11    5.86    6.88
   5 -16 -12    4.27    6.11
   5 -16 -13   -2.63    5.50
   5 -16 -14    3.62    6.94
   5 -16 -15   17.44    9.52
   5 -16 -16   -1.43    6.04
  -5 -17   1    6.87    8.72
   5 -17  -2    3.24    6.43
   5 -17  -3    7.70    8.15
   5 -17  -4   -1.52    5.54
   5 -17  -5    7.95    6.65
   5 -17  -6    6.29    6.26
   5 -17  -7    6.23    6.93
   5 -17  -8    1.03    5.76
   5 -17  -9   -1.02    7.32
   5 -17 -10    2.50    6.57
   5 -17 -11    2.75    6.55
   5 -17 -12   -1.05    7.20
   5 -18  -4   -0.28    6.12
   5 -18  -5   11.20    8.28
   5 -18  -6   -1.09    6.70
   5 -18  -7   -0.76    7.10
   5 -18  -8   -5.70    7.57
   5 -18  -9    4.91    7.14
  -4   0   1   -0.86    4.49
  -4   0   1    1.48    6.56
   4   0  -1    4.22    3.49
   4   0  -1    1.19    5.80
  -4   0   2   14.69    4.91
  -4   0   2   10.42    6.37
   4   0  -2   28.55    6.11
   4   0  -2    1.04    6.76
  -4   0   3   -0.47    3.98
  -4   0   3   -4.61    6.72
   4   0  -3   -0.98    3.38
   4   0  -3    0.41    5.89
  -4   0   4 1096.38  170.75
  -4   0   4 1212.50  172.51
   4   0  -4 1152.13  171.03
   4   0  -4 1214.18  172.42
  -4   0   5    0.66    3.54
  -4   0   5    2.49    5.65
   4   0  -5    0.28    4.08
   4   0  -5   -5.26    6.38
  -4   0   6  724.94  112.00
  -4   0   6  852.22  114.11
   4   0  -6  753.06  112.27
   4   0  -6  725.71  113.38
  -4   0   7    3.36    3.00
  -4   0   7   -0.67    6.49
   4   0  -7    0.62    3.51
   4   0  -7   -2.15    5.77
  -4   0   8 2499.75  394.42
  -4   0   8 2810.10  396.36
   4   0  -8 2909.51  394.83
   4   0  -8 2563.63  395.94
  -4   0   9   -0.76    3.68
  -4   0   9   -1.81    6.69
   4   0  -9    1.04    3.75
   4   0  -9   -2.03    6.48
  -4   0  10   30.93    6.95
  -4   0  10   38.34   10.01
   4   0 -10   33.08    7.19
   4   0 -10   35.70   10.05
  -4   0  11    0.62    3.41
  -4   0  11   -1.24    6.20
   4   0 -11    0.99    3.99
   4   0 -11   -0.25    5.92
  -4   0  12    9.09    4.46
  -4   0  12    6.06    7.19
   4   0 -12    9.58    4.35
  -4   0  13   -0.69    3.89
  -4   0  13   -2.83    6.37
   4   0 -13    0.63    3.97
   4   0 -13   -1.11    3.63
  -4   0  14 1339.92  211.97
   4   0 -14 1460.26  211.10
   4   0 -14 1440.79  210.31
  -4   0  15    4.92    6.13
   4   0 -15   -0.21    3.79
   4   0 -15    2.20    3.47
  -4   0  16   42.35   12.19
   4   0 -16   47.16   10.49
   4   0 -16   67.08   10.59
  -4   0  17   -1.57    5.96
   4   0 -17   -0.34    3.54
   4   0 -17    0.05    3.03
  -4   0  18  135.82   26.98
   4   0 -18  148.00   25.32
   4   0 -18  176.09   25.22
  -4   0  19   -2.47    6.15
   4   0 -19    1.25    3.44
   4   0 -19   -0.36    3.21
  -4   0  20  180.06   29.02
   4   0 -20  136.72   26.11
   4   0 -20  181.24   26.18
  -4   0  21    0.39    6.04
   4   0 -21   -1.16    3.75
   4   0 -21   -0.88    3.50
  -4   0  22   21.15    6.93
   4   0 -22   17.41    6.43
   4   0 -22   30.33    6.37
  -4   0  23   -2.50    4.61
   4   0 -23    1.96    4.50
   4   0 -23   -0.42    3.42
  -4   0  24   66.99   12.37
   4   0 -24   56.44   11.19
   4   0 -24   47.50   10.49
  -4   0  25    3.25    5.85
   4   0 -25   -1.45    4.30
  -4   0  26   82.15   15.20
   4   0 -26   68.15   14.04
  -4   0  27   -0.47    4.90
   4   0 -27   -1.36    3.91
  -4   0  28    9.99    5.68
   4   0 -28   10.33    5.33
  -4   0  29    1.50    5.44
   4   0 -29   -0.00    3.92
  -4   0  30   54.15   12.36
  -4   0  31    9.56    6.58
  -4   0  32   -2.17    5.09
  -4   0  33   -0.89    6.33
  -4   0  34    8.00    6.90
  -4   0  35   -0.23    5.69
  -4   0  36   29.55   10.58
  -4   0  37   -4.06    6.94
  -4   0  38   -3.03    6.25
  -4   0  39   -5.78    6.49
  -4   1   1   25.50    5.22
  -4   1   1   25.73    7.98
   4  -1  -1    2.16    4.64
   4  -1  -1   15.82    6.21
   4   1  -1   18.82    5.47
   4   1  -1    8.97    7.14
  -4  -1   1   16.78    5.51
  -4  -1   1   12.03    7.46
  -4   1   2 1010.86  152.71
  -4   1   2 1037.87  154.27
   4  -1  -2 1051.46  152.99
   4   1  -2 1021.80  153.00
  -4  -1   2 1086.53  153.26
  -4  -1   2  965.62  154.28
  -4   1   3   17.94    5.33
  -4   1   3   18.69    7.53
   4  -1  -3   25.12    5.77
   4  -1  -3    9.78    6.32
   4   1  -3   23.84    5.88
   4   1  -3   22.45    7.53
  -4  -1   3   14.45    5.45
  -4  -1   3    7.41    6.79
  -4   1   4    3.19    3.41
  -4   1   4    7.22    6.44
   4  -1  -4    0.88    4.04
   4  -1  -4    0.54    4.86
   4   1  -4    0.33    3.96
   4   1  -4    3.23    6.20
  -4  -1   4    1.25    4.20
  -4  -1   4    5.60    5.80
  -4   1   5   10.81    3.94
  -4   1   5    1.67    6.44
   4  -1  -5   11.70    4.56
   4  -1  -5   13.90    6.60
   4   1  -5    1.54    3.96
   4   1  -5   10.91    6.84
  -4  -1   5   13.72    4.73
  -4  -1   5   12.48    7.57
  -4   1   6  356.66   58.83
  -4   1   6  439.44   60.99
   4  -1  -6  418.02   59.10
   4  -1  -6  229.61   59.30
   4   1  -6  321.72   58.86
   4   1  -6  498.96   61.24
  -4  -1   6  535.83   59.85
  -4  -1   6  526.89   61.75
  -4   1   7   57.51    8.65
  -4   1   7   29.10   10.03
   4  -1  -7   30.43    7.89
   4  -1  -7   52.43   10.65
   4   1  -7   47.80    8.72
   4   1  -7   55.55   10.72
  -4  -1   7   38.52    8.10
  -4  -1   7   11.52    9.15
  -4   1   8 1147.13  188.29
  -4   1   8 1308.90  190.08
   4  -1  -8 1352.44  188.41
   4  -1  -8 1185.47  189.79
   4   1  -8 1346.01  188.69
   4   1  -8 1207.87  189.42
  -4  -1   8 1330.04  188.37
  -4  -1   8 1297.11  190.00
  -4   1   9   -2.78    4.08
  -4   1   9   -2.08    6.95
   4  -1  -9    0.38    3.25
   4  -1  -9   -2.14    6.38
   4   1  -9   -0.11    3.84
   4   1  -9   -2.15    6.02
  -4  -1   9    1.88    3.71
  -4  -1   9    5.74    7.39
  -4   1  10  452.77   70.90
  -4   1  10  496.29   72.61
   4  -1 -10  474.05   71.57
   4  -1 -10  436.12   70.39
   4  -1 -10  506.91   72.92
   4   1 -10  480.85   70.82
   4   1 -10  473.74   71.86
  -4  -1  10  451.28   70.38
  -4  -1  10  518.35   72.49
  -4   1  11  174.93   27.93
  -4   1  11  196.60   30.04
   4  -1 -11  186.54   28.24
   4  -1 -11  161.32   27.26
   4   1 -11  181.65   27.63
  -4  -1  11  179.45   27.34
  -4  -1  11  138.06   28.79
  -4   1  12  419.49   55.70
   4  -1 -12  436.07   54.11
   4  -1 -12  487.36   53.62
   4   1 -12  182.89   52.09
  -4  -1  12  429.33   53.26
  -4  -1  12  423.31   55.42
  -4   1  13  101.76   19.48
   4  -1 -13  115.50   18.07
   4  -1 -13   96.81   17.14
   4   1 -13   81.85   17.02
  -4  -1  13  124.98   17.55
  -4  -1  13  114.63   19.45
  -4   1  14   -1.73    6.26
   4  -1 -14   -0.73    3.28
   4  -1 -14    0.79    2.89
   4   1 -14    0.12    3.71
  -4  -1  14   -0.27    2.91
  -4  -1  14    2.20    6.44
  -4   1  15   52.46   11.20
   4  -1 -15   42.22    8.46
   4  -1 -15   37.07    7.40
   4   1 -15   29.30    7.92
   4   1 -15   41.14    7.59
  -4  -1  15   28.40    7.56
  -4  -1  15   19.26    9.24
  -4   1  16  401.15   46.52
   4  -1 -16  239.52   42.72
   4  -1 -16  293.66   42.69
   4   1 -16  270.06   42.83
   4   1 -16  259.72   42.33
  -4   1  17    0.67    3.80
  -4   1  17   -0.65    6.10
   4  -1 -17    1.13    3.70
   4  -1 -17    2.42    3.04
   4   1 -17   -0.45    3.66
   4   1 -17    0.83    2.97
  -4   1  18  328.79   53.71
  -4   1  18  273.38   54.38
   4  -1 -18  336.88   53.25
   4  -1 -18  329.29   52.73
   4   1 -18  360.94   53.12
   4   1 -18  418.03   53.05
  -4   1  19    9.59    5.76
  -4   1  19    5.24    8.17
   4  -1 -19   25.91    6.42
   4  -1 -19   17.17    5.66
   4   1 -19   15.96    5.42
   4   1 -19   25.05    5.33
  -4   1  20   18.80    9.51
   4  -1 -20   28.12    6.96
   4  -1 -20   23.54    6.20
   4   1 -20   20.75    6.09
   4   1 -20   24.86    5.80
  -4   1  21   10.24    7.47
   4  -1 -21    8.36    4.97
   4  -1 -21    9.25    4.66
   4   1 -21    5.53    4.07
   4   1 -21    9.42    4.03
  -4   1  22  211.08   37.94
   4  -1 -22  229.20   37.61
   4   1 -22  272.03   37.64
   4   1 -22  233.60   36.87
  -4   1  23    8.39    5.74
   4  -1 -23   14.63    5.70
   4   1 -23   13.31    5.35
   4   1 -23    6.02    4.03
  -4  -1  23    7.96    5.36
  -4   1  24   15.62    7.26
   4  -1 -24   18.90    6.52
   4   1 -24   20.34    5.99
   4   1 -24   14.98    5.14
  -4  -1  24   25.30    7.25
  -4   1  25   17.44    7.82
   4  -1 -25   29.40    8.15
   4   1 -25   28.28    7.58
  -4  -1  25   33.92    8.18
  -4   1  26   75.55   14.19
   4  -1 -26   69.30   13.16
   4   1 -26   52.67   12.20
  -4  -1  26   67.73   13.38
  -4   1  27   -1.22    5.28
   4  -1 -27    3.48    4.60
   4   1 -27    2.54    4.49
  -4  -1  27   -1.76    5.41
  -4   1  28   54.55   13.21
   4  -1 -28   57.19   12.37
  -4  -1  28   62.58   12.74
  -4   1  29    0.00    6.11
  -4  -1  29    0.19    4.93
  -4   1  30    5.05    5.83
  -4  -1  30   -3.01    5.44
  -4   1  31    4.63    7.08
  -4  -1  31   -2.53    5.54
  -4   1  32   18.78    9.46
  -4  -1  32   51.21   10.39
  -4   1  33    3.50    6.04
  -4  -1  33    1.79    5.12
  -4   1  34    4.26    7.61
  -4  -1  34    5.20    6.47
  -4   1  35   -3.21    5.62
  -4  -1  35   -0.74    6.00
  -4   1  36   15.21    8.82
  -4  -1  36    5.98    6.21
  -4   1  37    4.46    6.01
  -4  -1  37   -0.29    5.74
  -4   1  38    6.13    6.73
  -4  -1  38    9.56    7.41
  -4   1  39    0.48    6.24
  -4  -1  39    0.52    6.77
  -4   2   1   66.06   12.83
  -4   2   1   48.23   14.20
   4  -2  -1   74.62   13.18
   4  -2  -1   99.11   15.66
   4   2  -1   85.42   13.57
   4   2  -1   72.08   15.34
  -4  -2   1   91.21   14.20
  -4  -2   1   93.11   16.50
  -4   2   2  196.01   30.84
  -4   2   2  216.39   32.72
   4  -2  -2  225.31   31.10
   4  -2  -2  140.68   31.75
   4   2  -2  200.52   31.19
   4   2  -2  196.43   32.95
  -4  -2   2  194.71   31.28
  -4  -2   2  226.13   33.54
  -4   2   3   12.68    4.20
  -4   2   3   16.51    7.60
   4  -2  -3   21.61    4.84
   4  -2  -3   17.34    6.61
   4   2  -3    1.86    4.26
   4   2  -3   22.32    8.06
  -4  -2   3    8.54    4.70
  -4  -2   3   28.41    8.12
  -4   2   4 1565.37  215.33
  -4   2   4 1739.78  217.27
   4  -2  -4 1737.65  215.42
   4  -2  -4 1874.68  217.71
   4   2  -4 1895.50  215.94
   4   2  -4 1544.99  216.91
  -4  -2   4  753.90  214.31
  -4  -2   4 1785.35  217.77
  -4   2   5   38.94    7.88
  -4   2   5   39.17   10.13
   4  -2  -5   38.53    7.72
   4  -2  -5   35.99    9.70
   4   2  -5   44.20    8.26
   4   2  -5   40.36   10.05
  -4  -2   5   49.07    8.45
  -4  -2   5    9.00    8.99
  -4   2   6    3.34    3.52
  -4   2   6   15.33    6.98
   4  -2  -6    0.35    3.36
   4  -2  -6   15.54    6.85
   4   2  -6    1.81    3.79
   4   2  -6   10.99    5.88
  -4  -2   6    6.11    4.65
  -4  -2   6   10.95    7.21
  -4   2   7  344.38   53.09
  -4   2   7  362.88   54.81
   4  -2  -7  344.48   52.80
   4  -2  -7  279.61   54.03
   4   2  -7  355.11   53.10
   4   2  -7  502.95   55.50
  -4  -2   7  324.00   52.93
  -4  -2   7  338.02   54.60
  -4   2   8  713.48  106.06
  -4   2   8  720.26  107.03
   4  -2  -8  608.29  105.66
   4  -2  -8  862.76  105.61
   4  -2  -8  651.47  106.99
   4   2  -8  734.20  105.51
   4   2  -8  625.38  106.11
  -4  -2   8  668.90  105.24
  -4  -2   8  770.88  107.19
  -4   2   9  214.36   32.28
   4  -2  -9  182.09   30.35
   4  -2  -9  182.24   29.65
   4   2  -9  215.40   30.14
  -4  -2   9  183.86   29.64
  -4  -2   9  164.39   31.11
  -4   2  10   58.35   14.67
   4  -2 -10   79.74   13.67
   4  -2 -10   81.94   12.77
   4   2 -10   66.50   12.74
  -4  -2  10   67.77   12.39
  -4  -2  10   64.14   14.96
  -4   2  11   42.47   13.44
   4  -2 -11   54.37   11.73
   4  -2 -11   66.33   11.41
   4   2 -11   80.85   11.96
  -4  -2  11   62.61   11.14
  -4  -2  11   52.73   13.35
  -4   2  12   -0.89    6.69
   4  -2 -12    0.48    4.08
   4  -2 -12   -0.45    3.37
   4   2 -12    0.52    4.03
   4   2 -12    2.46    5.07
  -4  -2  12    0.97    3.16
  -4   2  13   17.28    6.38
  -4   2  13   19.74    8.61
   4  -2 -13   12.96    5.79
   4  -2 -13   14.11    4.92
   4   2 -13   19.58    5.47
   4   2 -13   12.84    6.19
  -4  -2  13   14.32    4.82
  -4   2  14  807.66  113.59
  -4   2  14  831.52  114.80
   4  -2 -14  776.27  112.64
   4  -2 -14  784.08  112.24
   4   2 -14  767.86  112.14
  -4  -2  14  649.05  111.50
  -4   2  15   47.80   11.57
  -4   2  15   65.70   14.05
   4  -2 -15   51.26   11.59
   4   2 -15   61.95   11.22
  -4  -2  15   70.24   11.01
  -4   2  16   25.64    7.27
  -4   2  16   15.74    8.61
   4  -2 -16   26.47    6.74
   4  -2 -16   16.47    5.68
   4   2 -16   23.66    5.95
  -4  -2  16   22.10    5.59
  -4   2  17   -2.09    4.35
  -4   2  17   -0.74    5.53
   4  -2 -17   -1.12    4.34
   4  -2 -17    1.74    3.27
   4   2 -17   -2.59    3.82
   4   2 -17    3.65    3.75
  -4  -2  17    1.90    3.08
  -4  -2  17    2.70    5.97
  -4   2  18  132.40   23.10
  -4   2  18  150.71   25.10
   4  -2 -18  132.60   22.57
   4  -2 -18  121.20   21.76
   4   2 -18  139.21   21.96
   4   2 -18  148.03   21.89
  -4  -2  18  110.42   23.09
  -4   2  19  126.05   21.42
  -4   2  19  123.74   23.04
   4  -2 -19  110.21   20.46
   4   2 -19  122.86   19.91
   4   2 -19  114.54   19.76
  -4  -2  19  128.71   22.13
  -4   2  20   57.45   13.30
   4  -2 -20   42.69   10.38
   4   2 -20   50.45    9.96
   4   2 -20   49.05    9.67
  -4  -2  20   58.10   12.15
  -4   2  21    6.27    7.69
   4  -2 -21    4.71    4.84
   4   2 -21    4.86    4.04
   4   2 -21    6.09    3.96
  -4  -2  21   -0.46    5.94
  -4   2  22   16.05    7.10
   4  -2 -22   16.07    6.18
   4   2 -22    5.15    4.27
   4   2 -22   10.06    4.45
  -4   2  23   -1.93    6.20
   4  -2 -23   -1.34    4.74
   4   2 -23    1.89    3.57
   4   2 -23    0.28    3.65
  -4   2  24  183.05   23.16
   4  -2 -24  162.88   21.74
   4   2 -24   78.15   18.83
  -4   2  25   20.05    8.63
   4  -2 -25   22.30    7.80
   4   2 -25   30.18    7.06
  -4   2  26   87.94   16.27
   4   2 -26   68.50   13.61
  -4  -2  26   73.86   14.38
  -4   2  27    4.24    6.26
  -4  -2  27    3.12    4.83
  -4   2  28   31.63   10.60
  -4  -2  28   29.51    8.30
  -4   2  29   37.18   10.49
  -4  -2  29   21.50    7.25
  -4   2  30   18.52   11.33
   4  -2 -30   80.94   13.33
  -4  -2  30   78.77   12.57
  -4   2  31    1.34    6.55
   4  -2 -31    6.23    4.80
  -4  -2  31   -5.69    5.78
  -4   2  32   -0.48    6.05
  -4  -2  32    1.77    5.55
  -4   2  33    1.22    6.05
  -4  -2  33   -1.05    5.15
  -4   2  34    5.66    7.43
  -4  -2  34    5.28    5.82
  -4   2  35    3.08    7.32
  -4  -2  35    8.46    5.48
  -4   2  36   20.19    8.66
  -4  -2  36    6.64    6.41
  -4   2  37   -2.94    7.64
  -4  -2  37    0.40    5.32
  -4   2  38   -0.86    6.73
  -4  -2  38    5.73    6.33
  -4   2  39   -1.87    7.13
  -4  -2  39    6.22    5.49
  -4   3   1   52.58    8.21
  -4   3   1   34.39    9.71
   4  -3  -1   34.26    7.70
   4  -3  -1   34.08    9.77
   4   3  -1   35.19    8.08
   4   3  -1   36.05   11.25
  -4  -3   1   37.80    8.46
  -4  -3   1   25.89    9.65
  -4   3   2  119.82   39.69
  -4   3   2  402.30   43.82
   4  -3  -2  337.17   41.03
   4  -3  -2  368.39   43.56
   4   3  -2  359.78   41.63
   4   3  -2  327.16   43.76
  -4  -3   2  308.42   41.54
  -4  -3   2  385.35   44.57
  -4   3   3   16.74    4.65
  -4   3   3   14.25    7.29
   4  -3  -3    8.29    4.07
   4  -3  -3    4.53    7.49
   4   3  -3   12.54    4.78
   4   3  -3   10.47    7.61
  -4  -3   3   10.03    5.25
  -4  -3   3   19.18    7.93
  -4   3   4    5.59    4.14
  -4   3   4   19.95    7.40
   4  -3  -4   11.28    5.32
   4  -3  -4   12.62    4.24
   4  -3  -4   16.83    7.50
   4   3  -4    5.29    4.69
   4   3  -4   10.54    6.84
  -4  -3   4    8.36    4.89
  -4  -3   4   10.65    8.36
  -4   3   5   27.17    7.58
  -4   3   5   35.76    9.93
   4  -3  -5   41.86    8.85
   4  -3  -5   31.11    7.33
   4  -3  -5   34.27   10.82
   4   3  -5   37.48    7.91
   4   3  -5   49.15   10.80
  -4  -3   5   34.02    8.09
  -4  -3   5   33.49   10.46
  -4   3   6   42.36   11.74
   4  -3  -6   43.71   10.38
   4  -3  -6   63.15   10.50
   4  -3  -6   45.24   12.74
   4   3  -6   62.55   10.72
   4   3  -6   65.39   12.87
  -4  -3   6   63.03   11.12
  -4  -3   6   50.80   12.69
  -4   3   7  617.37   82.75
   4  -3  -7  522.80   81.55
   4  -3  -7  447.57   80.69
   4  -3  -7  500.75   83.00
   4   3  -7  750.91   81.94
  -4  -3   7  504.53   81.15
  -4  -3   7  525.42   82.79
  -4   3   8   73.60   16.13
  -4   3   8   90.04   17.61
   4  -3  -8   83.70   16.01
   4  -3  -8   83.28   15.28
   4   3  -8  108.18   15.83
  -4  -3   8   98.81   15.98
  -4  -3   8   98.67   18.24
  -4   3   9    0.52    4.57
  -4   3   9   -1.76    6.00
   4  -3  -9    1.26    4.69
   4  -3  -9    0.24    3.63
   4   3  -9    2.17    3.71
  -4  -3   9    2.41    4.35
  -4  -3   9    9.21    6.84
  -4   3  10  217.29   34.48
  -4   3  10  216.44   35.60
   4  -3 -10  243.55   34.34
   4  -3 -10  271.77   34.08
   4   3 -10  240.09   33.72
   4   3 -10  184.83   33.98
  -4  -3  10  160.75   32.97
  -4   3  11  358.99   58.45
  -4   3  11  414.17   60.12
   4  -3 -11  392.66   58.15
   4  -3 -11  389.25   57.70
   4   3 -11  380.36   57.56
   4   3 -11  365.75   58.10
  -4  -3  11  364.40   57.24
  -4   3  12  293.45   48.64
  -4   3  12  276.50   49.44
   4  -3 -12  439.10   49.23
   4  -3 -12  335.88   47.96
   4   3 -12  258.79   47.34
   4   3 -12  354.53   48.57
  -4  -3  12  284.13   47.15
  -4   3  13  129.80   19.82
  -4   3  13  119.26   21.23
   4  -3 -13  141.45   19.56
   4  -3 -13  122.79   18.66
   4   3 -13  102.55   18.08
   4   3 -13   89.33   18.43
  -4  -3  13   92.33   17.54
  -4   3  14    8.21    5.59
  -4   3  14    2.59    7.17
   4  -3 -14    4.71    4.67
   4  -3 -14    1.76    3.78
   4   3 -14    8.21    4.28
   4   3 -14    4.33    4.82
  -4  -3  14    9.26    3.72
  -4  -3  14    3.22    5.55
  -4   3  15   45.27    9.67
  -4   3  15   41.31    9.56
  -4   3  15   38.94   11.17
   4  -3 -15   39.16    8.94
   4  -3 -15   56.03    9.26
   4   3 -15   35.94    8.29
  -4  -3  15   33.37    7.52
  -4  -3  15   33.15    9.67
  -4   3  16  252.51   40.69
  -4   3  16  208.56   41.37
   4  -3 -16  284.59   40.39
   4  -3 -16  241.70   39.60
   4   3 -16  261.30   39.36
  -4  -3  16  259.81   38.92
  -4  -3  16  247.45   40.79
  -4   3  17    7.99    5.89
  -4   3  17    6.19    7.50
   4  -3 -17    6.81    5.43
   4   3 -17   12.88    4.73
  -4  -3  17   26.20    5.03
  -4  -3  17   20.75    7.44
  -4   3  18   48.12   12.62
  -4   3  18   63.69   14.45
   4  -3 -18   75.55   13.04
   4   3 -18   54.60   11.22
   4   3 -18   77.42   11.94
  -4  -3  18   62.93   11.10
  -4  -3  18   46.12   12.44
  -4   3  19    2.99    5.40
   4  -3 -19    9.30    5.06
   4   3 -19    4.99    3.91
   4   3 -19    7.26    4.19
  -4  -3  19    3.02    5.86
   4  -3 -20   21.03    6.58
   4   3 -20    8.90    4.48
   4   3 -20   21.79    5.31
  -4  -3  20    8.47    6.70
   4  -3 -21   48.83   10.83
   4   3 -21   51.89    9.64
   4   3 -21   50.02    9.96
  -4  -3  21   38.21   11.55
  -4   3  22   56.68   15.08
   4  -3 -22  112.87   16.19
   4   3 -22   65.93   13.38
   4   3 -22   82.65   13.97
  -4   3  23   49.66   12.37
   4   3 -23   50.63    9.88
  -4   3  24    6.09    6.38
   4   3 -24    5.56    4.18
  -4   3  25   18.18    8.02
  -4   3  26   70.77   15.94
  -4   3  27   11.13    8.12
   4  -3 -27   24.93    8.29
  -4   3  28   59.38   16.31
   4  -3 -28   84.49   15.64
  -4  -3  28   80.17   14.51
  -4   3  29    2.71    7.07
   4  -3 -29   17.50    6.67
  -4  -3  29    3.97    5.08
  -4   3  30    5.42    7.07
   4  -3 -30    4.10    5.61
  -4  -3  30    7.33    5.34
  -4   3  31   17.81    8.35
   4  -3 -31    1.50    5.98
  -4  -3  31    1.65    4.36
  -4   3  32   21.75   12.11
   4  -3 -32   68.24   12.86
  -4  -3  32   52.80   10.89
  -4   3  33    3.36    7.13
   4  -3 -33    5.18    5.51
  -4  -3  33   10.30    5.35
  -4   3  34   -1.13    7.83
  -4  -3  34    3.18    5.69
  -4   3  35    2.52    6.65
  -4  -3  35   -2.77    6.02
  -4   3  36   10.57    7.36
  -4  -3  36    0.99    5.42
  -4   3  37    0.55    7.01
  -4  -3  37    5.18    5.75
  -4   3  38    1.46    6.72
  -4  -3  38    2.98    6.55
  -4   3  39   -1.53    7.20
  -4  -3  39   -2.55    5.00
  -4   4   1   70.66   12.29
  -4   4   1   69.26   12.68
  -4   4   1   76.02   14.56
   4  -4  -1   74.63   12.81
   4  -4  -1   68.50   12.05
   4  -4  -1   58.14   13.92
   4   4  -1   67.17   12.35
   4   4  -1   80.16   15.92
  -4  -4   1   52.10   12.63
  -4  -4   1   57.27   14.70
  -4   4   2  151.25   24.35
  -4   4   2  139.74   25.31
   4  -4  -2  134.78   23.93
   4  -4  -2  140.94   23.41
   4  -4  -2  168.82   26.10
   4   4  -2  155.17   23.99
   4   4  -2  131.52   26.03
  -4  -4   2  161.02   24.42
  -4  -4   2  146.84   26.17
  -4   4   3   68.02   13.25
  -4   4   3   69.38   14.83
   4  -4  -3   59.23   12.93
   4  -4  -3   76.40   12.49
   4  -4  -3   89.39   15.75
   4   4  -3   78.03   13.09
   4   4  -3   74.37   15.41
  -4  -4   3   68.49   13.15
  -4  -4   3   50.20   14.56
  -4   4   4  306.04   49.96
  -4   4   4  314.53   50.86
   4  -4  -4  293.16   49.57
   4  -4  -4  353.82   49.38
   4  -4  -4  342.07   51.46
   4   4  -4  288.13   49.14
   4   4  -4  329.62   51.39
  -4  -4   4  360.20   49.90
  -4  -4   4  336.51   51.87
  -4   4   5   11.76    5.72
  -4   4   5   10.10    7.48
   4  -4  -5    1.19    5.23
   4  -4  -5    7.71    4.31
   4  -4  -5   15.49    8.22
   4   4  -5    8.08    4.83
   4   4  -5    1.17    7.13
  -4  -4   5    7.13    4.87
  -4  -4   5    5.60    7.66
  -4   4   6  105.68   16.09
  -4   4   6   76.98   16.42
   4  -4  -6  106.35   15.57
   4  -4  -6   49.53   13.77
   4   4  -6  101.00   14.99
  -4  -4   6   86.03   15.12
  -4  -4   6  100.36   18.00
  -4   4   7    2.32    5.29
  -4   4   7   -0.62    6.40
   4  -4  -7    4.89    4.99
   4  -4  -7    3.25    4.27
   4   4  -7    3.25    3.91
  -4  -4   7    7.31    4.92
  -4  -4   7    2.69    6.94
  -4   4   8   96.59   16.68
  -4   4   8   96.93   18.11
   4  -4  -8   97.16   16.23
   4  -4  -8  103.74   15.53
   4   4  -8   47.64   14.58
  -4  -4   8  120.72   16.31
  -4  -4   8  111.94   18.72
  -4   4   9  273.43   41.37
  -4   4   9  356.19   43.60
   4  -4  -9  136.48   39.45
   4  -4  -9  312.26   40.68
   4   4  -9  293.59   40.16
   4   4  -9  280.41   41.32
  -4  -4   9  294.14   40.48
  -4   4  10  236.56   38.83
  -4   4  10  292.94   39.87
  -4   4  10  294.77   41.07
   4  -4 -10  236.21   38.57
   4  -4 -10  248.02   38.31
   4   4 -10  218.88   37.72
   4   4 -10  224.76   38.70
  -4  -4  10  254.52   38.23
  -4   4  11   36.78    8.46
  -4   4  11   40.43    9.31
  -4   4  11   27.88   10.59
   4  -4 -11   34.46    8.30
   4  -4 -11   35.73    7.93
   4   4 -11   31.43    7.55
   4   4 -11   47.16    9.16
  -4  -4  11   28.30    7.48
  -4   4  12   39.26    9.66
  -4   4  12   46.56   10.23
  -4   4  12   62.11   12.40
   4  -4 -12   30.01    9.18
   4  -4 -12   37.03    8.99
   4   4 -12   48.44    8.67
   4   4 -12   37.98    9.32
  -4  -4  12   41.28    8.67
  -4  -4  12   46.94   11.23
  -4   4  13   94.99   18.36
  -4   4  13  125.43   19.95
  -4   4  13   99.37   20.18
   4  -4 -13  101.69   18.46
   4  -4 -13  113.95   18.42
   4   4 -13   88.49   17.42
   4   4 -13  111.49   18.27
  -4  -4  13  109.55   17.56
  -4  -4  13  133.72   20.60
  -4   4  14  323.68   47.86
  -4   4  14  322.89   49.27
   4  -4 -14  262.48   46.46
   4   4 -14  275.22   45.68
   4   4 -14  297.93   46.13
  -4  -4  14  315.05   45.60
  -4  -4  14  325.28   47.80
  -4   4  15  131.73   21.00
  -4   4  15  137.07   22.42
   4  -4 -15  103.48   19.32
   4   4 -15  125.28   18.80
  -4  -4  15   94.22   17.98
  -4  -4  15  114.66   20.43
  -4   4  16   13.61    7.64
  -4   4  16   40.16   10.97
   4  -4 -16   28.80    7.92
   4   4 -16   33.87    7.21
  -4  -4  16   28.27    6.29
  -4  -4  16   43.17   10.17
  -4   4  17    7.29    5.89
   4  -4 -17    3.02    4.65
   4   4 -17    0.76    3.49
  -4  -4  17    6.40    3.06
  -4  -4  17   -0.52    5.21
  -4   4  18   80.32   17.37
   4  -4 -18   80.07   16.22
   4   4 -18  106.78   15.61
  -4  -4  18   78.78   14.57
  -4  -4  18  100.93   17.48
   4  -4 -19   95.17   15.70
   4   4 -19   65.71   13.58
  -4  -4  19   74.70   13.34
  -4  -4  19   96.67   16.22
   4   4 -20   73.86   12.91
   4   4 -20   69.81   13.00
  -4  -4  20   67.93   14.78
   4   4 -21   21.54    6.11
   4   4 -21   31.80    7.16
  -4  -4  21   23.15    8.55
  -4   4  22    3.36    6.78
   4   4 -22    1.97    3.52
  -4   4  23   24.63    9.63
   4   4 -23   28.95    6.64
  -4   4  24   81.90   17.11
   4  -4 -24   71.76   15.33
  -4   4  25   71.48   14.72
   4  -4 -25   45.88   11.99
  -4   4  26   76.78   16.74
   4  -4 -26   70.04   14.91
  -4   4  27   -1.21    6.54
   4  -4 -27    0.06    5.68
  -4   4  28   31.26   11.47
   4  -4 -28   35.06    9.84
  -4   4  29   23.29    9.44
   4  -4 -29    9.18    6.49
  -4   4  30   13.81    8.37
   4  -4 -30   17.63    7.47
  -4  -4  30   13.92    5.97
  -4   4  31    6.53    6.40
   4  -4 -31    1.07    5.13
  -4  -4  31    4.27    4.55
  -4   4  32    5.32    6.90
   4  -4 -32    1.61    5.34
  -4  -4  32   -0.79    4.49
  -4   4  33    7.71    7.38
   4  -4 -33    1.04    5.60
  -4  -4  33    1.57    4.13
  -4   4  34    9.93    7.83
   4  -4 -34    9.22    6.73
  -4  -4  34   11.32    5.72
  -4   4  35    3.90    7.71
  -4  -4  35    2.21    4.38
  -4   4  36    0.64    7.33
  -4  -4  36    6.24    5.32
  -4   4  37    0.84    7.25
  -4  -4  37   -1.49    5.11
  -4   4  38   -2.19    7.56
  -4  -4  38    0.94    4.29
  -4  -4  39   -0.73    5.26
  -4   5   1   95.82   15.94
  -4   5   1   91.70   16.93
   4  -5  -1   85.48   15.17
   4  -5  -1   82.98   14.53
   4  -5  -1  111.75   17.86
   4   5  -1   59.89   14.64
   4   5  -1   76.13   17.67
  -4  -5   1  106.56   15.99
  -4  -5   1   79.84   17.22
  -4   5   2  326.24   51.01
  -4   5   2  308.07   51.59
   4  -5  -2  324.31   50.56
   4  -5  -2  330.93   50.07
   4  -5  -2  311.45   52.05
   4   5  -2  354.61   50.59
   4   5  -2  474.90   54.91
  -4  -5   2  304.45   50.62
  -4  -5   2  283.72   52.14
  -4   5   3  197.60   30.33
  -4   5   3  155.06   30.48
   4  -5  -3  195.47   29.72
   4  -5  -3  155.91   28.79
   4  -5  -3  214.93   32.10
   4   5  -3  217.79   29.78
   4   5  -3  141.05   31.19
  -4  -5   3  209.48   30.12
  -4  -5   3  186.82   31.76
  -4   5   4   29.27    7.81
  -4   5   4   25.02    9.88
   4  -5  -4   22.23    7.08
   4  -5  -4   13.54    5.75
   4   5  -4   36.45    7.15
   4   5  -4   39.68   10.72
  -4  -5   4   24.37    7.33
  -4  -5   4   40.00   10.36
  -4   5   5   48.68    9.58
  -4   5   5   36.16   10.75
   4  -5  -5   27.23    8.34
   4  -5  -5   42.70    8.25
   4   5  -5   27.60    7.73
   4   5  -5   40.97   10.95
  -4  -5   5   50.82    9.15
  -4  -5   5   42.15   11.63
  -4   5   6  108.69   16.64
  -4   5   6   97.48   17.29
   4  -5  -6   79.61   15.37
   4  -5  -6   89.15   14.76
   4   5  -6   67.92   14.46
  -4  -5   6  100.64   15.45
  -4  -5   6   59.89   16.30
  -4   5   7  219.49   34.62
  -4   5   7  220.73   35.20
  -4   5   7  178.05   35.18
   4  -5  -7  252.37   34.73
   4  -5  -7  204.30   33.91
   4   5  -7  235.03   33.97
  -4  -5   7  194.12   33.87
  -4  -5   7  224.70   36.38
  -4   5   8   47.11   10.53
  -4   5   8   40.06   10.46
  -4   5   8   56.87   12.21
   4  -5  -8   61.77   10.54
   4  -5  -8   45.47    9.90
   4   5  -8   39.20    9.06
   4   5  -8   34.00   10.38
  -4  -5   8   46.98    9.67
  -4   5   9   25.02    7.09
  -4   5   9   38.90    8.66
  -4   5   9   22.40    9.04
   4  -5  -9   26.96    7.11
   4  -5  -9   26.84    6.56
   4   5  -9   13.70    5.61
   4   5  -9   29.51    8.31
  -4  -5   9   26.59    6.77
  -4   5  10   34.01    7.96
  -4   5  10   37.96    9.09
  -4   5  10   21.03    9.17
   4  -5 -10   19.69    6.68
   4   5 -10   27.99    6.42
   4   5 -10   17.84    7.25
  -4  -5  10   25.43    6.80
  -4   5  11  299.48   46.80
  -4   5  11  287.45   47.40
   4  -5 -11  276.24   45.59
   4   5 -11  291.75   44.82
   4   5 -11  285.55   45.52
  -4  -5  11  288.07   45.06
  -4  -5  11  333.33   47.57
  -4   5  12  300.04   51.11
  -4   5  12  322.61   52.20
   4  -5 -12  355.66   50.61
   4   5 -12  310.37   49.15
   4   5 -12  409.61   50.45
  -4  -5  12  313.55   49.44
  -4  -5  12  252.80   50.49
  -4   5  13   66.46   13.03
  -4   5  13   61.66   13.95
   4  -5 -13   44.03   11.25
   4   5 -13   52.66   10.34
   4   5 -13   53.82   11.00
  -4  -5  13   57.51   10.71
  -4  -5  13   72.70   13.29
  -4   5  14   29.86    8.12
  -4   5  14   34.75    9.52
   4  -5 -14   11.05    5.47
   4   5 -14   21.59    5.46
   4   5 -14   13.52    5.57
  -4  -5  14   12.70    5.01
  -4  -5  14   28.15    8.20
  -4   5  15   74.37   18.05
   4  -5 -15   91.43   17.51
   4   5 -15   98.35   16.30
   4   5 -15  106.87   16.55
  -4  -5  15   90.86   16.04
  -4  -5  15  120.17   19.13
  -4   5  16  150.46   19.98
   4  -5 -16  112.50   17.33
   4   5 -16  127.57   16.13
  -4  -5  16   51.21   14.34
  -4  -5  16  136.54   18.74
  -4   5  17   84.74   18.62
   4  -5 -17  117.96   18.65
   4   5 -17   99.90   16.64
  -4  -5  17  102.20   16.28
  -4  -5  17   82.53   18.19
  -4   5  18  130.64   25.63
   4   5 -18  157.45   23.50
  -4  -5  18  135.52   22.74
  -4  -5  18  157.99   25.65
   4   5 -19   -0.40    3.62
  -4  -5  19   -1.24    3.07
  -4  -5  19   -1.19    6.34
  -4  -5  20    2.98    3.21
  -4  -5  20    0.23    6.21
  -4   5  21   46.32   11.33
   4  -5 -21   30.18    8.60
   4   5 -21   37.69    7.57
  -4  -5  21   25.76    6.74
  -4   5  22  126.82   24.76
   4  -5 -22  135.47   23.65
  -4   5  23   15.86    8.84
   4  -5 -23   17.27    7.47
  -4   5  24   -4.69    8.04
   4  -5 -24   -0.94    5.70
  -4   5  25    2.78    6.18
   4  -5 -25   -0.22    5.86
  -4   5  26   18.69    8.31
   4  -5 -26   15.09    7.63
  -4   5  27   44.23   12.73
   4  -5 -27   45.28   11.16
  -4   5  28   21.32   10.25
   4  -5 -28   38.61   10.33
  -4   5  29    3.79    8.20
   4  -5 -29   13.49    7.00
  -4   5  30   -0.62    6.82
   4  -5 -30    3.38    5.49
  -4   5  31    9.70    8.77
   4  -5 -31   12.49    7.17
  -4  -5  31   18.40    5.71
  -4   5  32   19.44    9.79
   4  -5 -32   16.95    7.36
  -4  -5  32    5.72    4.72
  -4   5  33    5.38    8.96
   4  -5 -33   27.49    8.79
  -4  -5  33   10.97    5.87
  -4   5  34    0.51    7.09
   4  -5 -34   -1.22    5.84
  -4  -5  34    2.23    4.24
  -4   5  35    3.45    7.94
   4  -5 -35   -1.99    5.60
  -4  -5  35   -0.36    4.49
  -4   5  36   -1.11    8.58
  -4  -5  36    5.09    4.79
  -4   5  37   13.66    8.12
  -4  -5  37    7.92    5.59
  -4   5  38    4.11    7.63
  -4  -5  38    1.06    4.75
  -4  -5  39   -1.28    5.19
  -4   6   1   63.17   12.99
  -4   6   1   61.44   13.48
   4  -6  -1   55.77   12.00
   4  -6  -1   80.47   12.19
   4  -6  -1   39.78   13.18
   4   6  -1   81.02   12.57
   4   6  -1   82.80   16.55
  -4  -6   1   54.60   12.48
  -4  -6   1   70.07   14.76
  -4   6   2   93.47   15.77
  -4   6   2   80.80   16.14
   4  -6  -2   97.84   15.06
   4  -6  -2   92.64   14.41
   4   6  -2   72.34   14.22
   4   6  -2   77.29   17.20
  -4  -6   2   67.71   14.80
  -4  -6   2   57.45   15.97
  -4   6   3   76.00   12.54
  -4   6   3    7.84   10.28
   4  -6  -3   84.43   11.99
   4  -6  -3   89.18   11.56
   4   6  -3   54.07   10.50
   4   6  -3   20.83   12.27
  -4  -6   3   62.24   11.22
  -4  -6   3   84.76   14.17
  -4   6   4  146.22   26.32
  -4   6   4  145.46   27.10
  -4   6   4  150.93   27.43
   4  -6  -4  158.36   26.28
   4  -6  -4  171.33   26.09
   4   6  -4  174.08   26.09
   4   6  -4  201.96   29.49
  -4  -6   4  161.29   26.41
  -4  -6   4  144.28   27.97
  -4   6   5   75.76   14.95
  -4   6   5   78.81   15.98
  -4   6   5   66.90   15.90
   4  -6  -5   86.52   15.20
   4  -6  -5  106.75   15.28
   4  -6  -5  122.79   16.58
   4   6  -5  106.88   15.04
  -4  -6   5   41.77   14.03
  -4  -6   5  103.10   17.73
  -4   6   6   62.34   10.86
  -4   6   6   43.75   11.00
  -4   6   6   37.25   11.63
   4  -6  -6   61.88   10.82
   4  -6  -6   53.92   10.34
   4  -6  -6   37.35   10.14
   4   6  -6   55.30   10.21
  -4  -6   6   52.47   10.42
  -4  -6   6   32.95   11.95
  -4   6   7   -1.67    4.78
  -4   6   7    2.85    5.13
  -4   6   7    0.13    5.84
   4  -6  -7   -0.75    4.58
   4  -6  -7    0.47    3.95
   4   6  -7   -0.31    3.45
   4   6  -7   -2.11    6.42
  -4  -6   7    2.24    4.13
  -4  -6   7   -4.80    7.58
  -4   6   8  304.53   48.91
  -4   6   8  328.75   49.66
   4  -6  -8  301.99   47.87
   4  -6  -8  272.55   48.02
   4   6  -8  322.93   47.17
   4   6  -8  335.53   49.03
  -4  -6   8  291.67   47.31
  -4   6   9  418.58   60.56
  -4   6   9  329.03   60.08
   4  -6  -9  411.99   59.21
   4  -6  -9  375.62   59.58
   4   6  -9  362.75   58.03
   4   6  -9  379.16   59.43
  -4  -6   9  403.20   58.61
  -4   6  10    2.51    5.64
  -4   6  10    5.26    7.71
   4  -6 -10    1.40    4.62
   4  -6 -10    7.85    5.14
   4   6 -10   11.63    4.60
   4   6 -10    1.78    5.24
  -4  -6  10    6.73    4.39
  -4  -6  10   10.85    7.80
  -4   6  11    2.62    6.10
  -4   6  11    3.91    6.05
   4  -6 -11    5.05    4.66
   4  -6 -11    2.98    4.51
   4   6 -11    1.00    3.46
   4   6 -11    1.46    5.04
  -4  -6  11   -0.59    3.72
  -4  -6  11    2.49    5.76
  -4   6  12    2.06    4.73
  -4   6  12   -0.59    7.06
   4  -6 -12    5.75    4.82
   4  -6 -12    5.03    4.71
   4   6 -12    0.93    3.20
   4   6 -12    2.29    4.74
  -4  -6  12   -1.02    4.07
  -4  -6  12   -2.37    6.92
  -4   6  13  143.92   23.54
  -4   6  13  131.47   23.97
   4  -6 -13   99.80   21.31
   4  -6 -13  148.98   22.44
   4   6 -13  134.86   20.44
   4   6 -13  115.55   20.56
  -4  -6  13  108.90   20.27
  -4  -6  13  132.54   23.11
  -4   6  14   89.82   17.09
   4  -6 -14  117.43   16.40
   4   6 -14  128.52   14.79
   4   6 -14   72.60   13.89
  -4  -6  14   39.55   13.12
  -4  -6  14  110.67   17.41
  -4   6  15   71.45   18.26
   4   6 -15  109.79   16.49
   4   6 -15   99.34   16.23
  -4  -6  15   98.13   16.39
  -4  -6  15   84.43   18.21
  -4   6  16   47.45   11.58
   4   6 -16   35.76    7.87
  -4  -6  16   45.03    8.31
  -4  -6  16   30.10   10.13
  -4   6  17    2.09    6.65
   4   6 -17    3.22    3.60
  -4  -6  17   -0.47    3.16
  -4  -6  17   -2.20    6.04
  -4   6  18   70.99   14.67
   4   6 -18   68.66   11.31
  -4  -6  18   59.69   10.79
  -4  -6  18   42.23   13.04
   4  -6 -19   63.35   13.63
  -4  -6  19   67.42   11.06
  -4  -6  19   51.31   13.38
   4  -6 -20   23.89    9.37
  -4  -6  20   40.12    7.21
  -4   6  21   13.64    9.19
   4  -6 -21   35.12    9.34
  -4   6  22    5.99    8.34
   4  -6 -22   -0.29    5.12
  -4   6  23    9.43    8.60
   4  -6 -23   12.16    6.58
  -4   6  24   12.36    8.59
   4  -6 -24    8.10    6.68
  -4   6  25   32.14   11.26
   4  -6 -25   39.58   10.88
  -4   6  26   32.84   11.02
   4  -6 -26   32.02   10.43
  -4   6  27    4.67    7.49
   4  -6 -27   -3.40    5.81
  -4   6  28   11.16    9.34
   4  -6 -28   14.81    6.88
  -4   6  29   27.41   10.55
   4  -6 -29   28.30    9.23
  -4   6  30   -3.76    7.33
   4  -6 -30    4.21    5.64
  -4   6  31    7.40    7.19
   4  -6 -31    9.64    6.20
  -4   6  32    7.90    7.92
   4  -6 -32    2.37    6.73
  -4   6  33   -2.06    7.54
   4  -6 -33   12.98    8.20
  -4  -6  33    7.68    4.59
  -4   6  34    5.06    6.81
  -4  -6  34   -0.00    3.71
  -4   6  35   12.67    9.20
   4  -6 -35    7.94    6.85
  -4  -6  35   14.93    5.67
  -4   6  36   14.39    9.08
   4  -6 -36    9.40    6.51
  -4  -6  36    1.59    5.07
  -4   6  37   -2.00    7.62
  -4  -6  37    1.89    4.72
  -4   6  38   -4.46    7.92
  -4  -6  38   -0.25    4.47
  -4  -6  39   -1.70    5.01
  -4   7   1  291.73   47.86
   4  -7  -1  303.37   47.11
   4  -7  -1  300.21   46.71
   4  -7  -1  287.01   47.60
   4   7  -1  298.40   46.90
   4   7  -1  270.84   49.52
  -4  -7   1  318.13   47.65
  -4  -7   1  376.10   50.13
  -4   7   2   35.86    8.79
  -4   7   2   44.44   10.05
   4  -7  -2   48.48    9.26
   4  -7  -2   42.97    8.80
   4  -7  -2   55.76   10.27
   4   7  -2   41.46    8.85
   4   7  -2   25.69   11.28
  -4  -7   2   29.66    9.15
  -4  -7   2   29.47   10.59
  -4   7   3   88.85   18.11
  -4   7   3  102.67   19.15
   4  -7  -3  107.29   18.30
   4  -7  -3   94.78   17.71
   4  -7  -3  115.90   19.20
   4   7  -3  146.45   18.71
   4   7  -3  104.10   20.81
  -4  -7   3   95.79   18.29
  -4  -7   3   87.94   20.06
  -4   7   4   17.20    5.89
  -4   7   4   19.53    7.29
   4  -7  -4    5.99    4.61
   4  -7  -4   22.98    6.35
   4  -7  -4   15.15    6.45
   4   7  -4   18.26    5.21
   4   7  -4   13.41    8.91
  -4  -7   4    6.49    5.42
  -4  -7   4   13.89    7.64
  -4   7   5  156.17   27.63
  -4   7   5  130.44   27.48
   4  -7  -5  140.46   26.39
   4  -7  -5  199.35   28.04
   4   7  -5  148.48   25.89
  -4  -7   5  177.79   26.80
  -4  -7   5  211.98   29.76
  -4   7   6  248.44   34.69
  -4   7   6  201.84   34.24
   4  -7  -6  192.06   32.61
   4  -7  -6  165.23   32.69
   4   7  -6  232.75   32.39
  -4  -7   6  194.24   32.38
  -4  -7   6  194.00   34.26
  -4   7   7  444.71   71.21
  -4   7   7  493.70   71.93
   4  -7  -7  446.83   70.04
   4  -7  -7  476.85   70.81
   4   7  -7  488.79   69.40
   4   7  -7  417.04   70.96
  -4  -7   7  447.38   69.68
  -4  -7   7  430.78   71.49
  -4   7   8   -0.34    5.68
  -4   7   8    2.64    6.25
   4  -7  -8   -0.05    4.13
   4  -7  -8    0.80    5.11
   4   7  -8   -0.95    3.32
   4   7  -8    2.91    5.86
  -4  -7   8   -0.53    4.07
  -4   7   9    7.10    6.76
  -4   7   9   16.62    8.27
   4  -7  -9   15.23    5.89
   4  -7  -9   11.50    5.77
   4   7  -9   13.25    4.66
   4   7  -9   13.77    6.83
  -4  -7   9   11.79    5.87
  -4   7  10    6.92    6.65
  -4   7  10    8.70    7.04
   4  -7 -10    8.45    5.85
   4  -7 -10    8.78    5.47
   4   7 -10    4.94    3.47
   4   7 -10   11.25    5.99
  -4  -7  10    7.23    4.51
  -4  -7  10    2.00    6.83
  -4   7  11  158.42   26.49
  -4   7  11  142.15   26.70
   4  -7 -11  145.20   24.75
   4  -7 -11  164.78   25.43
   4   7 -11  147.33   23.38
   4   7 -11  146.30   24.63
  -4  -7  11  123.21   23.46
  -4  -7  11  147.00   26.21
  -4   7  12   25.73    8.22
  -4   7  12   18.33    9.89
   4  -7 -12   33.17    8.49
   4   7 -12   25.33    5.91
   4   7 -12   16.76    7.41
  -4  -7  12   25.84    6.82
  -4  -7  12   14.67    8.51
  -4   7  13   47.82   12.11
   4   7 -13   50.42    9.11
   4   7 -13   48.01    9.61
  -4  -7  13   36.89    8.98
  -4  -7  13   31.43   11.29
  -4   7  14    5.34    6.63
   4   7 -14    5.90    3.67
   4   7 -14    9.30    4.38
  -4  -7  14    5.89    4.43
  -4  -7  14   16.73    8.20
  -4   7  15   70.57   16.06
   4   7 -15   79.10   12.62
   4   7 -15   56.21   11.96
  -4  -7  15   78.11   13.06
  -4  -7  15   67.41   15.27
  -4   7  16   -1.62    6.46
   4  -7 -16   -2.13    5.17
   4   7 -16    3.23    3.58
   4   7 -16    1.52    3.09
  -4  -7  16    0.30    3.73
  -4  -7  16    0.30    5.84
  -4   7  17   29.53    9.60
   4  -7 -17   12.52    7.26
  -4  -7  17   18.77    5.72
  -4  -7  17   14.72    8.79
  -4   7  18    8.15    6.95
   4  -7 -18    1.66    6.06
  -4  -7  18    1.17    3.39
   4  -7 -19    1.82    6.71
   4  -7 -20    1.52    5.20
  -4   7  21  101.65   19.29
   4  -7 -21   73.05   16.64
  -4   7  22   26.99   10.83
   4  -7 -22   46.34   11.06
  -4   7  23   13.77   11.57
   4  -7 -23   75.60   12.94
  -4   7  24    0.33    5.94
   4  -7 -24   -1.72    5.57
  -4   7  25    8.11    8.04
   4  -7 -25    9.97    7.14
  -4   7  26    8.48    7.95
   4  -7 -26   -0.37    5.41
  -4   7  27   16.59   10.18
   4  -7 -27   31.39    9.39
  -4   7  28    4.78    7.84
   4  -7 -28   13.99    7.84
  -4   7  29    6.78    8.50
   4  -7 -29   10.24    7.48
  -4   7  30   -0.28    7.18
   4  -7 -30   10.69    6.93
  -4   7  31    1.06    8.46
   4  -7 -31    3.45    6.42
  -4   7  32   15.54    9.93
   4  -7 -32    2.87    6.45
  -4   7  33   19.84    9.90
   4  -7 -33   18.21    8.11
  -4   7  34   -4.24    7.59
   4  -7 -34    8.93    7.72
  -4  -7  34    0.10    3.68
  -4   7  35    2.58    7.35
   4  -7 -35   -0.86    6.80
  -4  -7  35    3.82    4.31
  -4   7  36   -0.89    6.37
   4  -7 -36    8.88    8.03
  -4  -7  36    4.38    4.03
  -4   7  37   10.93    9.12
   4  -7 -37   22.64    9.00
  -4  -7  37    3.78    4.86
  -4  -7  38    1.36    4.20
  -4  -7  39    1.88    4.60
  -4   8   1   14.17    5.91
  -4   8   1   24.67    7.09
   4  -8  -1   12.95    6.24
   4  -8  -1   21.98    5.79
   4  -8  -1   14.64    6.54
   4   8  -1   19.65    6.57
   4   8  -1   19.59    9.99
  -4  -8   1   16.20    6.54
  -4  -8   1   17.50    8.16
  -4   8   2   31.90    9.72
   4  -8  -2   30.74    8.57
   4  -8  -2   34.64    9.03
   4   8  -2   35.45    8.10
   4   8  -2   61.17   13.09
  -4  -8   2   25.15    8.52
  -4  -8   2   62.00   12.08
  -4   8   3  162.35   25.76
   4  -8  -3  156.06   24.33
   4  -8  -3  146.41   24.74
   4   8  -3  138.62   23.63
   4   8  -3  106.05   25.72
  -4  -8   3  135.26   24.16
  -4  -8   3  158.67   26.64
  -4   8   4   24.90    8.63
   4  -8  -4   30.12    7.28
   4  -8  -4   17.18    6.72
   4   8  -4   17.80    5.89
   4   8  -4   29.04   10.58
  -4  -8   4   23.26    7.10
  -4  -8   4   24.19    8.81
  -4   8   5   85.05   15.94
   4  -8  -5   72.89   14.22
   4  -8  -5   86.52   15.37
   4   8  -5   78.41   13.56
  -4  -8   5   56.09   13.62
  -4  -8   5   74.22   16.59
  -4   8   6   26.13    9.25
   4  -8  -6   29.68    7.90
   4  -8  -6   24.04    8.00
   4   8  -6   32.57    6.95
   4   8  -6   24.89    9.96
  -4  -8   6   21.04    7.14
  -4  -8   6   14.38    8.55
  -4   8   7   -2.53    5.79
   4  -8  -7    0.00    3.92
   4  -8  -7    0.50    4.93
   4   8  -7    2.94    3.57
   4   8  -7   12.09    8.12
  -4  -8   7   -1.78    4.81
  -4  -8   7    6.73    6.39
  -4   8   8   18.73    9.08
   4  -8  -8   22.14    7.49
   4  -8  -8   24.99    7.99
   4   8  -8   25.15    6.18
   4   8  -8   11.79    8.68
  -4  -8   8   18.67    6.68
  -4   8   9  380.52   59.57
   4  -8  -9  335.95   58.16
   4   8  -9  377.65   56.84
   4   8  -9  393.24   58.89
  -4  -8   9  373.16   57.36
  -4   8  10    3.66    6.25
   4  -8 -10    1.67    5.26
   4   8 -10    3.33    3.91
   4   8 -10   14.48    6.56
  -4  -8  10    5.78    4.96
  -4  -8  10   -3.68    6.74
  -4   8  11   26.22   10.08
   4  -8 -11   26.12    8.38
   4   8 -11   31.03    6.89
   4   8 -11   25.25    8.58
  -4  -8  11   29.82    7.41
  -4  -8  11   28.05    9.63
  -4   8  12    1.41    6.84
   4  -8 -12    1.36    5.08
   4   8 -12    2.67    3.40
   4   8 -12    0.54    5.60
  -4  -8  12    1.60    4.00
  -4  -8  12    7.23    7.19
  -4   8  13  108.11   23.49
   4  -8 -13  133.19   22.79
   4   8 -13  125.91   20.70
   4   8 -13  144.82   21.57
  -4  -8  13  105.65   20.93
  -4  -8  13  151.76   24.28
  -4   8  14   14.72    8.27
   4  -8 -14    7.56    5.41
   4   8 -14   11.91    4.69
  -4  -8  14   17.08    5.59
  -4   8  15   60.68   13.44
   4  -8 -15   41.06   10.97
  -4  -8  15   43.79    9.71
  -4   8  16    0.36    6.21
   4  -8 -16   -5.14    5.95
  -4  -8  16    1.41    4.36
  -4   8  17   -3.40    7.16
   4  -8 -17    7.60    6.13
  -4  -8  17    0.75    4.26
   4  -8 -18    2.45    6.36
   4  -8 -19   16.11    8.74
   4  -8 -20   -1.11    5.56
  -4   8  21   79.49   19.50
   4  -8 -21   95.65   18.36
  -4   8  22    6.22    7.75
   4  -8 -22    0.95    6.08
  -4   8  23   11.03    9.36
   4  -8 -23   15.28    7.96
  -4   8  24    1.13    6.95
   4  -8 -24    0.95    6.04
  -4   8  25   29.06   12.55
   4  -8 -25   38.43   10.84
  -4   8  26    1.04    7.27
   4  -8 -26    7.12    6.82
  -4   8  27    0.71    8.71
   4  -8 -27    2.56    6.10
  -4   8  28    0.34    8.58
   4  -8 -28    3.02    6.33
  -4   8  29   29.92   11.81
   4  -8 -29   27.95   10.13
  -4   8  30   -5.91    8.53
   4  -8 -30   -2.02    7.69
  -4   8  31   14.74    9.68
   4  -8 -31    9.97    7.64
  -4   8  32   -1.31    8.34
   4  -8 -32   -5.04    6.75
  -4   8  33    4.82    8.67
   4  -8 -33   -2.24    5.63
  -4   8  34    6.49    7.73
   4  -8 -34   -4.04    6.19
  -4   8  35   16.70    9.80
   4  -8 -35   29.09    9.93
  -4  -8  35    9.01    4.53
  -4   8  36    7.60    9.48
   4  -8 -36    7.97    6.95
  -4  -8  36    3.15    4.05
  -4   8  37    2.91    8.62
   4  -8 -37   12.19    6.81
  -4  -8  37    1.10    3.71
   4  -8 -38   -3.50    6.56
  -4  -8  38    0.75    3.76
   4  -8 -39    8.61    8.36
  -4  -8  39    6.12    4.95
  -4   9   1  197.05   34.07
   4  -9  -1  190.18   32.84
   4  -9  -1  226.91   33.97
   4   9  -1  193.57   36.09
  -4  -9   1  175.57   32.92
  -4  -9   1  266.26   36.32
  -4   9   2   -0.49    5.76
   4  -9  -2    0.67    4.15
   4  -9  -2   -1.30    5.82
   4   9  -2   -0.95    8.13
  -4  -9   2    3.95    4.57
  -4  -9   2    0.69    6.48
  -4   9   3   17.80    7.67
   4  -9  -3   22.70    7.64
   4  -9  -3   13.68    7.17
   4   9  -3   30.87   10.64
  -4  -9   3   16.82    7.29
  -4  -9   3   38.24   10.04
  -4   9   4    3.08    5.25
   4  -9  -4    7.26    5.04
   4  -9  -4   -0.10    5.21
  -4  -9   4    3.39    4.74
  -4  -9   4   -0.63    6.22
  -4   9   5   87.77   21.26
   4  -9  -5  117.13   20.62
   4  -9  -5  133.33   21.73
   4   9  -5  131.86   20.06
  -4  -9   5  111.20   20.17
  -4  -9   5  102.08   21.80
  -4   9   6    6.70    6.58
   4  -9  -6    0.79    5.65
   4   9  -6    0.24    3.93
   4   9  -6   -2.63    8.75
  -4  -9   6   -1.46    4.59
  -4  -9   6   -0.74    6.06
  -4   9   7  331.89   51.79
   4  -9  -7  255.64   49.96
   4   9  -7  335.39   49.21
  -4  -9   7  329.80   49.76
  -4  -9   7  333.20   51.74
  -4   9   8    1.67    6.73
   4  -9  -8    0.24    4.68
   4   9  -8    1.75    4.34
  -4  -9   8   -0.95    4.52
  -4   9   9   14.62    8.73
   4  -9  -9   25.54    8.18
   4  -9  -9   24.46    7.88
   4   9  -9   18.33    6.04
  -4  -9   9   27.51    7.63
  -4   9  10   -0.92    6.84
   4  -9 -10   -2.06    6.06
   4  -9 -10   -3.21    5.19
   4   9 -10    0.39    3.79
  -4  -9  10    5.57    5.13
  -4   9  11  195.86   34.76
   4  -9 -11  191.93   33.10
   4  -9 -11  214.28   33.92
   4   9 -11  203.33   31.64
  -4  -9  11  189.30   32.02
  -4   9  12   -0.34    7.45
   4  -9 -12   -1.66    6.14
   4   9 -12   -0.75    3.19
  -4  -9  12   -0.54    4.51
  -4   9  13   20.34    9.34
   4  -9 -13   12.69    6.99
  -4  -9  13   12.90    5.83
  -4   9  14    8.69    8.33
   4  -9 -14    3.53    5.44
  -4  -9  14   15.26    6.02
  -4   9  15   42.80   12.21
   4  -9 -15   32.57   10.75
  -4  -9  15   39.26    9.04
  -4   9  16    0.80    7.05
   4  -9 -16   -2.51    6.74
  -4   9  17  106.38   22.70
   4  -9 -17  117.25   21.55
   4  -9 -18   -1.69    5.92
   4  -9 -19    2.92    5.97
  -4   9  20    5.72    7.20
   4  -9 -20    0.95    5.95
  -4   9  21   54.99   15.58
   4  -9 -21   67.02   14.97
  -4   9  22   -4.16    8.16
   4  -9 -22   -6.28    7.20
  -4   9  23   54.21   15.06
   4  -9 -23   52.70   13.44
  -4   9  24    5.73    7.14
   4  -9 -24    1.33    5.51
  -4   9  25    3.67    7.89
   4  -9 -25   -0.30    5.66
  -4   9  26    0.53    7.70
   4  -9 -26   -0.77    4.91
  -4   9  27   21.90   12.35
   4  -9 -27   36.46   10.83
  -4   9  28   -0.87    7.34
   4  -9 -28   -0.29    6.05
  -4   9  29   21.35   10.60
   4  -9 -29    8.65    7.27
  -4   9  30   -2.52    7.92
   4  -9 -30   -0.49    5.97
  -4   9  31   -5.75    8.60
   4  -9 -31    6.93    7.11
  -4   9  32   -4.66    8.69
   4  -9 -32   -1.49    6.63
  -4   9  33   12.66    9.61
   4  -9 -33   17.54    8.60
  -4   9  34   -3.49    9.07
   4  -9 -34   12.31    7.83
  -4   9  35    8.38    8.94
   4  -9 -35   -1.32    6.15
  -4   9  36   -2.38    7.93
   4  -9 -36   -1.19    7.02
  -4  -9  36   -0.26    3.54
   4  -9 -37   -0.41    6.86
  -4  -9  37    8.75    4.38
  -4  -9  38   -1.36    4.16
   4 -10  -1   -2.49    4.51
  -4 -10   1   -0.23    4.78
  -4 -10   2    1.33    4.95
  -4 -10   3   41.77   10.27
  -4 -10   4    1.57    4.95
  -4  10   5   28.29    9.66
  -4 -10   5   25.04    8.50
  -4  10   6    9.16    6.48
   4 -10  -6   -0.26    5.50
   4 -10  -6    7.22    5.73
  -4 -10   6    2.59    5.50
  -4  10   7   22.86    9.33
   4 -10  -7   11.75    7.01
   4 -10  -7    7.59    6.03
  -4 -10   7    9.47    6.27
  -4  10   8    7.76    7.34
   4 -10  -8    3.45    5.51
   4 -10  -8    2.02    6.37
   4  10  -8   15.15    5.81
  -4 -10   8   13.41    6.15
  -4  10   9    7.05    8.28
   4 -10  -9   10.67    7.43
   4 -10  -9   23.39    8.14
   4  10  -9   16.79    5.86
  -4 -10   9   14.11    6.28
  -4  10  10   -4.01    7.11
   4 -10 -10    3.00    5.86
   4 -10 -10    4.58    6.25
   4  10 -10    2.60    4.26
  -4 -10  10   -1.77    4.21
[truncated: 819,514 more chars]
