# Supplementary material for: LED-pump-X-ray-multiprobe crystallography for sub-second timescales
Source: Commun Chem. 2022 Aug 26;5:102. doi: 10.1038/s42004-022-00716-1 (PMC9814726; doi:10.1038/s42004-022-00716-1)
Supplement: Supplementary file 10 — Supplementary Data 1 [file 42004_2022_716_MOESM10_ESM.zip › CIFs/4s_274K/274K_4s_t14_decay.cif]

data_global

# SUBMISSION DETAILS
 
_publ_contact_author_name       'Hatcher, Lauren'
_publ_contact_author_address
;
School of Chemistry
Cardiff University
Main Building
Park Place 
Cardiff
CF10 3AT
United Kingdom
;
_publ_contact_author_email       'HatcherL1@cardiff.ac.uk'
_publ_requested_category          FM
_publ_section_comment
; 
?
;
_publ_section_references
;
Diamond General Data Aquisition (GDA) software: http://www.opengda.org/

XIA2: Winter, G. (2010) J. Appl. Cryst. 43, 186-190.
POINTLESS: Evans, P. (2006) Acta Cryst. D62, 72-82.
AIMLESS: Evans, P. R. and Murshudov, G. N. (2013) Acta Cryst. D69, 1204-1214.
DIALS: Winter, G., et al. Acta Cryst. (2018) D74, 85-97.
CCP4: Winn, M. D. et al. (2011) Acta Cryst. D67, 235-242.
   
SHELXL: Sheldrick G. M. (2015). Acta Cryst. C71, 3-8.
SHELXT:	Sheldrick, G. M. (2015). Acta Cryst. A71, 3-8.
 
OLEX2: Dolomanov, O.V.; Bourhis, L.J.; Gildea, R.J.; Howard, J.A.K.; Puschmann,
 H., OLEX2: A complete structure solution, refinement and analysis program 
 (2009). J. Appl. Cryst., 42, 339-341.

MERCURY: Macrae, C. F., Bruno, I. J., Chisholm, J. A., Edgington,
P. R., McCabe, P., Pidcock, E., Rodriguez-Monge, L., Taylor, R.,
van de Streek, J. & Wood, P. A. (2008). J. Appl. Cryst. 41, 466-470.
;

####
 
data_274K_4s_t14_decay
 
_audit_creation_method            'SHELXL-2018/3'
_shelx_SHELXL_version_number      '2018/3'
_chemical_name_systematic         
;
Nitro-(N,N,N',N'-tetrabutyldiethylenetriamine)palladium(II)
tetraphenylborate, tetrahydrofuran solvate
;
_chemical_name_common             ?
_chemical_melting_point           ?
_chemical_formula_moiety          
;
C20 H45 N4 O2 Pd, C24 H20 B, C4 H8 O
;
_chemical_formula_sum            'C48 H73 B N4 O3 Pd' 
_chemical_formula_weight          871.31

loop_
 _atom_type_symbol
 _atom_type_description
 _atom_type_scat_dispersion_real
 _atom_type_scat_dispersion_imag
 _atom_type_scat_source
 'C'  'C'   0.0010   0.0010
 'International Tables Vol C Tables 4.2.6.8 and 6.1.1.4'
 'H'  'H'   0.0000   0.0000
 'International Tables Vol C Tables 4.2.6.8 and 6.1.1.4'
 'B'  'B'   0.0000   0.0000
 'International Tables Vol C Tables 4.2.6.8 and 6.1.1.4'
 'N'  'N'   0.0030   0.0020
 'International Tables Vol C Tables 4.2.6.8 and 6.1.1.4'
 'O'  'O'   0.0050   0.0030
 'International Tables Vol C Tables 4.2.6.8 and 6.1.1.4'
 'Pd'  'Pd'  -2.5040   0.6150
 'International Tables Vol C Tables 4.2.6.8 and 6.1.1.4'
 
_space_group_crystal_system       monoclinic
_space_group_IT_number            14
_space_group_name_H-M_alt         'P 21/n'
_space_group_name_Hall            '-P 2yn'
 
_shelx_space_group_comment
;
The symmetry employed for this shelxl refinement is uniquely defined
by the following loop, which should always be used as a source of
symmetry information in preference to the above space-group names.
They are only intended as comments.
;
 
loop_
 _space_group_symop_operation_xyz
 'x, y, z'
 '-x+1/2, y+1/2, -z+1/2'
 '-x, -y, -z'
 'x-1/2, -y-1/2, z-1/2'
 
_cell_length_a                    11.6835(5)
_cell_length_b                    13.5813(5)
_cell_length_c                    30.1812(10)
_cell_angle_alpha                 90
_cell_angle_beta                  93.538(3)
_cell_angle_gamma                 90
_cell_volume                      4779.9(3)
_cell_formula_units_Z             4
_cell_measurement_temperature     274(2)
_cell_measurement_reflns_used     8295
_cell_measurement_theta_max       19.2987260965
_cell_measurement_theta_min       1.22735551468
 
_exptl_crystal_description        Plate
_exptl_crystal_colour             Yellow
_exptl_crystal_density_meas       ?
_exptl_crystal_density_method     ?
_exptl_crystal_density_diffrn     1.211          
_exptl_crystal_F_000              1856
_exptl_transmission_factor_min    ?
_exptl_transmission_factor_max    ?
_exptl_crystal_size_max           0.100
_exptl_crystal_size_mid           0.100
_exptl_crystal_size_min           0.050
_exptl_absorpt_coefficient_mu     0.202
_shelx_estimated_absorpt_T_min    0.980
_shelx_estimated_absorpt_T_max    0.990
_exptl_absorpt_correction_T_min   0.996694767671
_exptl_absorpt_correction_T_max   1.0
_exptl_absorpt_correction_type    empirical
_exptl_absorpt_process_details    
;
CCP4 7.0.058: AIMLESS, version 0.7.1 : 27/03/18
Scaling & analysis of unmerged intensities, absorption correction using spherical harmonics
;
_exptl_absorpt_special_details    ?
_diffrn_ambient_temperature       274(2)
_diffrn_radiation_wavelength      0.534
_diffrn_measurement_device_type   'Photon counting pixel array'
_diffrn_radiation_type            Synchrotron
_diffrn_measurement_method        'shutterless scans'
_diffrn_radiation_source          'Diamond Light Source Beamline I19-2'
_diffrn_radiation_monochromator   'Silicon 111'
_diffrn_detector_area_resol_mean  ?
_diffrn_reflns_number             32766
_diffrn_reflns_av_unetI/netI      0.1344
_diffrn_reflns_av_R_equivalents   0.1046
_diffrn_reflns_limit_h_min        -14
_diffrn_reflns_limit_h_max        14
_diffrn_reflns_limit_k_min        -16
_diffrn_reflns_limit_k_max        11
_diffrn_reflns_limit_l_min        -37
_diffrn_reflns_limit_l_max        35
_diffrn_reflns_theta_min          1.377
_diffrn_reflns_theta_max          19.495
_diffrn_reflns_theta_full         18.687
_diffrn_measured_fraction_theta_max   0.996
_diffrn_measured_fraction_theta_full  0.995
_diffrn_reflns_Laue_measured_fraction_max    0.996
_diffrn_reflns_Laue_measured_fraction_full   0.995
_diffrn_reflns_point_group_measured_fraction_max   0.996
_diffrn_reflns_point_group_measured_fraction_full  0.995
_reflns_number_total              9735
_reflns_number_gt                 4950
_reflns_threshold_expression      'I > 2\s(I)'
_reflns_Friedel_coverage          0.000
_reflns_Friedel_fraction_max      .
_reflns_Friedel_fraction_full     .
 
_reflns_special_details
;
 Reflections were merged by SHELXL according to the crystal
 class for the calculation of statistics and refinement.
 
 _reflns_Friedel_fraction is defined as the number of unique
 Friedel pairs measured divided by the number that would be
 possible theoretically, ignoring centric projections and
 systematic absences.
;
 
_computing_data_collection        'Diamond GDA (http://www.opengda.org/)'
_computing_cell_refinement        'DIALS (Winter, 2018)'
_computing_data_reduction         'XIA2 (Winter 2010)'
_computing_structure_solution     'SHELXT (Sheldrick, 2015)'
_computing_structure_refinement   'SHELXL (Sheldrick, 2015)'
_computing_molecular_graphics     'OLEX2 (Dolomanov et al., 2009)'
_computing_publication_material   'MERCURY (Macrae et al., 2008)'
_refine_special_details           ?
_refine_ls_structure_factor_coef  Fsqd
_refine_ls_matrix_type            full
_refine_ls_weighting_scheme       calc
_refine_ls_weighting_details
'w=1/[\s^2^(Fo^2^)+(0.0310P)^2^] where P=(Fo^2^+2Fc^2^)/3'
_atom_sites_solution_primary      ?
_atom_sites_solution_secondary    ?
_atom_sites_solution_hydrogens    geom
_refine_ls_hydrogen_treatment     constr
_refine_ls_extinction_method      none
_refine_ls_extinction_coef        .
_refine_ls_number_reflns          9735
_refine_ls_number_parameters      526
_refine_ls_number_restraints      490
_refine_ls_R_factor_all           0.1200
_refine_ls_R_factor_gt            0.0601
_refine_ls_wR_factor_ref          0.1388
_refine_ls_wR_factor_gt           0.1189
_refine_ls_goodness_of_fit_ref    0.889
_refine_ls_restrained_S_all       0.892
_refine_ls_shift/su_max           0.001
_refine_ls_shift/su_mean          0.000
 
loop_
 _atom_site_label
 _atom_site_type_symbol
 _atom_site_fract_x
 _atom_site_fract_y
 _atom_site_fract_z
 _atom_site_U_iso_or_equiv
 _atom_site_adp_type
 _atom_site_occupancy
 _atom_site_site_symmetry_order  
 _atom_site_calc_flag
 _atom_site_refinement_flags_posn
 _atom_site_refinement_flags_adp
 _atom_site_refinement_flags_occupancy
 _atom_site_disorder_assembly
 _atom_site_disorder_group
Pd1 Pd 0.33989(3) 0.77512(2) 0.34638(2) 0.04692(14) Uani 1 1 d . . . . .
N2 N 0.3463(3) 0.9280(2) 0.33762(10) 0.0543(8) Uani 1 1 d . . . . .
N3 N 0.4541(3) 0.7986(2) 0.39813(9) 0.0465(8) Uani 1 1 d . . . . .
H3 H 0.531128 0.788037 0.387929 0.056 Uiso 1 1 calc R U . . .
N4 N 0.3308(3) 0.6313(2) 0.37135(10) 0.0487(8) Uani 1 1 d . . . . .
C1 C 0.4412(4) 0.9635(3) 0.36973(13) 0.0611(11) Uani 1 1 d . . . . .
H1A H 0.428542 1.032127 0.376939 0.073 Uiso 1 1 calc R U . . .
H1B H 0.514046 0.958544 0.356147 0.073 Uiso 1 1 calc R U . . .
C2 C 0.4447(4) 0.9026(3) 0.41154(13) 0.0597(11) Uani 1 1 d . . . . .
H2A H 0.510196 0.921204 0.431090 0.072 Uiso 1 1 calc R U . . .
H2B H 0.375510 0.912806 0.427113 0.072 Uiso 1 1 calc R U . . .
C3 C 0.4336(4) 0.7236(3) 0.43247(12) 0.0523(10) Uani 1 1 d . . . . .
H3A H 0.364330 0.738944 0.447215 0.063 Uiso 1 1 calc R U . . .
H3B H 0.497489 0.721672 0.454549 0.063 Uiso 1 1 calc R U . . .
C4 C 0.4213(3) 0.6261(3) 0.40888(12) 0.0524(10) Uani 1 1 d . . . . .
H4A H 0.494053 0.607898 0.397356 0.063 Uiso 1 1 calc R U . . .
H4B H 0.400840 0.575704 0.429756 0.063 Uiso 1 1 calc R U . . .
C5 C 0.2316(4) 0.9654(3) 0.35044(14) 0.0645(11) Uani 1 1 d . . . . .
H5A H 0.220741 0.943669 0.380510 0.077 Uiso 1 1 calc R U . . .
H5B H 0.172740 0.933999 0.331259 0.077 Uiso 1 1 calc R U . . .
C6 C 0.2113(5) 1.0756(3) 0.34849(18) 0.0946(17) Uani 1 1 d . . . . .
H6A H 0.216480 1.098099 0.318181 0.113 Uiso 1 1 calc R U . . .
H6B H 0.270782 1.108571 0.366795 0.113 Uiso 1 1 calc R U . . .
C7 C 0.0946(5) 1.1034(4) 0.3645(2) 0.122(2) Uani 1 1 d . . . . .
H7A H 0.035558 1.064641 0.348600 0.146 Uiso 1 1 calc R U . . .
H7B H 0.092624 1.088478 0.395836 0.146 Uiso 1 1 calc R U . . .
C8 C 0.0705(7) 1.2107(5) 0.3571(3) 0.182(4) Uani 1 1 d . . . . .
H8A H 0.034823 1.220110 0.327866 0.273 Uiso 1 1 calc R U . . .
H8B H 0.141090 1.246941 0.359839 0.273 Uiso 1 1 calc R U . . .
H8C H 0.020075 1.233743 0.378776 0.273 Uiso 1 1 calc R U . . .
C9 C 0.3666(4) 0.9606(3) 0.29136(13) 0.0616(11) Uani 1 1 d . . . . .
H9A H 0.376257 1.031540 0.291465 0.074 Uiso 1 1 calc R U . . .
H9B H 0.298562 0.945729 0.272479 0.074 Uiso 1 1 calc R U . . .
C10 C 0.4682(4) 0.9150(3) 0.27120(13) 0.0710(13) Uani 1 1 d . . . . .
H10A H 0.464062 0.843940 0.273842 0.085 Uiso 1 1 calc R U . . .
H10B H 0.538029 0.936939 0.287298 0.085 Uiso 1 1 calc R U . . .
C11 C 0.4722(5) 0.9428(4) 0.22274(15) 0.0947(17) Uani 1 1 d . . . . .
H11A H 0.407704 0.912639 0.206133 0.114 Uiso 1 1 calc R U . . .
H11B H 0.464203 1.013634 0.219881 0.114 Uiso 1 1 calc R U . . .
C12 C 0.5809(5) 0.9116(5) 0.20285(19) 0.137(2) Uani 1 1 d . . . . .
H12A H 0.580245 0.933940 0.172654 0.206 Uiso 1 1 calc R U . . .
H12B H 0.586757 0.841109 0.203577 0.206 Uiso 1 1 calc R U . . .
H12C H 0.645393 0.939789 0.219569 0.206 Uiso 1 1 calc R U . . .
C13 C 0.2124(3) 0.6240(3) 0.38846(13) 0.0553(10) Uani 1 1 d . . . . .
H13A H 0.157062 0.636407 0.363808 0.066 Uiso 1 1 calc R U . . .
H13B H 0.204364 0.676407 0.409867 0.066 Uiso 1 1 calc R U . . .
C14 C 0.1801(4) 0.5283(3) 0.41001(15) 0.0663(12) Uani 1 1 d . . . . .
H14A H 0.187853 0.474710 0.389189 0.080 Uiso 1 1 calc R U . . .
H14B H 0.232207 0.516018 0.435675 0.080 Uiso 1 1 calc R U . . .
C15 C 0.0591(4) 0.5309(3) 0.42429(17) 0.0777(14) Uani 1 1 d . . . . .
H15A H 0.007782 0.544564 0.398518 0.093 Uiso 1 1 calc R U . . .
H15B H 0.052165 0.584736 0.445070 0.093 Uiso 1 1 calc R U . . .
C16 C 0.0206(4) 0.4370(3) 0.44576(17) 0.0916(17) Uani 1 1 d . . . . .
H16A H 0.026054 0.383254 0.425358 0.137 Uiso 1 1 calc R U . . .
H16B H -0.057500 0.444024 0.453495 0.137 Uiso 1 1 calc R U . . .
H16C H 0.068667 0.424193 0.472065 0.137 Uiso 1 1 calc R U . . .
C17 C 0.3492(4) 0.5507(3) 0.33891(13) 0.0584(11) Uani 1 1 d . . . . .
H17A H 0.282398 0.546829 0.318251 0.070 Uiso 1 1 calc R U . . .
H17B H 0.355012 0.488759 0.354896 0.070 Uiso 1 1 calc R U . . .
C18 C 0.4535(4) 0.5624(3) 0.31299(14) 0.0725(13) Uani 1 1 d . . . . .
H18A H 0.521093 0.565094 0.333271 0.087 Uiso 1 1 calc R U . . .
H18B H 0.448471 0.623999 0.296691 0.087 Uiso 1 1 calc R U . . .
C19 C 0.4651(5) 0.4777(4) 0.28065(19) 0.118(2) Uani 1 1 d . . . . .
H19A H 0.461331 0.416445 0.296981 0.141 Uiso 1 1 calc R U . . .
H19B H 0.399833 0.479299 0.259185 0.141 Uiso 1 1 calc R U . . .
C20 C 0.5672(6) 0.4771(5) 0.2571(2) 0.148(3) Uani 1 1 d . . . . .
H20A H 0.559069 0.430768 0.233076 0.222 Uiso 1 1 calc R U . . .
H20B H 0.631069 0.458544 0.276842 0.222 Uiso 1 1 calc R U . . .
H20C H 0.580195 0.541681 0.245427 0.222 Uiso 1 1 calc R U . . .
C21 C 0.6559(3) 0.3739(3) 0.42727(13) 0.0500(9) Uani 1 1 d . . . . .
C22 C 0.7085(4) 0.4246(3) 0.39355(15) 0.0655(12) Uani 1 1 d . . . . .
H22 H 0.724017 0.390562 0.367881 0.079 Uiso 1 1 calc R U . . .
C23 C 0.7381(4) 0.5224(3) 0.39668(18) 0.0817(15) Uani 1 1 d . . . . .
H23 H 0.774171 0.552513 0.373656 0.098 Uiso 1 1 calc R U . . .
C24 C 0.7146(4) 0.5756(4) 0.43361(19) 0.0807(14) Uani 1 1 d . . . . .
H24 H 0.735204 0.641628 0.435848 0.097 Uiso 1 1 calc R U . . .
C25 C 0.6608(4) 0.5309(3) 0.46711(16) 0.0676(12) Uani 1 1 d . . . . .
H25 H 0.643963 0.566188 0.492298 0.081 Uiso 1 1 calc R U . . .
C26 C 0.6315(4) 0.4323(3) 0.46314(14) 0.0602(12) Uani 1 1 d . . . . .
H26 H 0.593080 0.403559 0.485931 0.072 Uiso 1 1 calc R U . . .
C27 C 0.7344(4) 0.2014(3) 0.45881(13) 0.0529(10) Uani 1 1 d . . . . .
C28 C 0.8094(4) 0.2511(3) 0.48878(15) 0.0662(12) Uani 1 1 d . . . . .
H28 H 0.804644 0.319366 0.490433 0.079 Uiso 1 1 calc R U . . .
C29 C 0.8909(5) 0.2027(4) 0.51624(16) 0.0818(15) Uani 1 1 d . . . . .
H29 H 0.938424 0.239239 0.535876 0.098 Uiso 1 1 calc R U . . .
C30 C 0.9025(5) 0.1043(4) 0.51509(17) 0.0869(16) Uani 1 1 d . . . . .
H30 H 0.956524 0.072537 0.533982 0.104 Uiso 1 1 calc R U . . .
C31 C 0.8334(5) 0.0522(4) 0.48555(19) 0.0881(16) Uani 1 1 d . . . . .
H31 H 0.841139 -0.015850 0.483936 0.106 Uiso 1 1 calc R U . . .
C32 C 0.7516(4) 0.0995(3) 0.45791(16) 0.0743(14) Uani 1 1 d . . . . .
H32 H 0.706282 0.061882 0.437934 0.089 Uiso 1 1 calc R U . . .
C33 C 0.5060(4) 0.2303(3) 0.44417(12) 0.0481(9) Uani 1 1 d . . . . .
C34 C 0.4790(4) 0.1457(3) 0.46709(12) 0.0512(10) Uani 1 1 d . . . . .
H34 H 0.537730 0.101510 0.474667 0.061 Uiso 1 1 calc R U . . .
C35 C 0.3700(4) 0.1233(3) 0.47934(14) 0.0632(12) Uani 1 1 d . . . . .
H35 H 0.356737 0.064068 0.493640 0.076 Uiso 1 1 calc R U . . .
C36 C 0.2804(4) 0.1885(3) 0.47042(15) 0.0699(13) Uani 1 1 d . . . . .
H36 H 0.207251 0.175058 0.479318 0.084 Uiso 1 1 calc R U . . .
C37 C 0.3029(4) 0.2731(3) 0.44818(17) 0.0773(14) Uani 1 1 d . . . . .
H37 H 0.244070 0.317849 0.441632 0.093 Uiso 1 1 calc R U . . .
C38 C 0.4117(4) 0.2930(3) 0.43527(16) 0.0690(13) Uani 1 1 d . . . . .
H38 H 0.423288 0.351130 0.419861 0.083 Uiso 1 1 calc R U . . .
C39 C 0.6354(5) 0.2141(3) 0.37449(14) 0.0639(11) Uani 1 1 d . . . . .
C40 C 0.5420(5) 0.2210(3) 0.34444(15) 0.0770(14) Uani 1 1 d . . . . .
H40 H 0.473308 0.245164 0.354023 0.092 Uiso 1 1 calc R U . . .
C41 C 0.5472(6) 0.1925(4) 0.29953(17) 0.0954(18) Uani 1 1 d . . . . .
H41 H 0.483377 0.198538 0.279711 0.114 Uiso 1 1 calc R U . . .
C42 C 0.6484(7) 0.1560(5) 0.2860(2) 0.117(2) Uani 1 1 d . . . . .
H42 H 0.652917 0.136777 0.256550 0.140 Uiso 1 1 calc R U . . .
C43 C 0.7431(7) 0.1470(5) 0.3146(2) 0.141(3) Uani 1 1 d . . . . .
H43 H 0.811406 0.122369 0.304807 0.169 Uiso 1 1 calc R U . . .
C44 C 0.7359(6) 0.1750(4) 0.35829(17) 0.1100(19) Uani 1 1 d . . . . .
H44 H 0.800228 0.167755 0.377772 0.132 Uiso 1 1 calc R U . . .
B1 B 0.6336(5) 0.2554(3) 0.42653(16) 0.0533(10) Uani 1 1 d . . . . .
O3 O 0.6889(13) 0.804(3) 0.3655(9) 0.090(2) Uani 0.535(16) 1 d D . P A 1
C45 C 0.7363(12) 0.7758(18) 0.3251(7) 0.094(2) Uani 0.535(16) 1 d D . P A 1
H45A H 0.730291 0.829527 0.303942 0.113 Uiso 0.535(16) 1 calc R U P A 1
H45B H 0.695523 0.719357 0.312339 0.113 Uiso 0.535(16) 1 calc R U P A 1
C46 C 0.8596(12) 0.7504(15) 0.3361(6) 0.105(3) Uani 0.535(16) 1 d D . P A 1
H46A H 0.869049 0.681251 0.343404 0.126 Uiso 0.535(16) 1 calc R U P A 1
H46B H 0.907004 0.766809 0.311840 0.126 Uiso 0.535(16) 1 calc R U P A 1
C47 C 0.8851(10) 0.8126(14) 0.3743(4) 0.105(3) Uani 0.535(16) 1 d D . P A 1
H47A H 0.931708 0.776379 0.396445 0.126 Uiso 0.535(16) 1 calc R U P A 1
H47B H 0.928558 0.869462 0.365543 0.126 Uiso 0.535(16) 1 calc R U P A 1
C48 C 0.7828(11) 0.8443(12) 0.3928(4) 0.094(2) Uani 0.535(16) 1 d D . P A 1
H48A H 0.778859 0.915666 0.392964 0.113 Uiso 0.535(16) 1 calc R U P A 1
H48B H 0.780310 0.820921 0.423099 0.113 Uiso 0.535(16) 1 calc R U P A 1
O3A O 0.6761(15) 0.807(3) 0.3614(11) 0.090(2) Uani 0.465(16) 1 d D . P A 2
C45A C 0.7296(13) 0.758(2) 0.3268(8) 0.094(2) Uani 0.465(16) 1 d D . P A 2
H45C H 0.702307 0.782311 0.297858 0.113 Uiso 0.465(16) 1 calc R U P A 2
H45D H 0.716046 0.687204 0.327918 0.113 Uiso 0.465(16) 1 calc R U P A 2
C46A C 0.8552(13) 0.7815(16) 0.3366(8) 0.105(3) Uani 0.465(16) 1 d D . P A 2
H46C H 0.894262 0.726369 0.351280 0.126 Uiso 0.465(16) 1 calc R U P A 2
H46D H 0.891735 0.795302 0.309270 0.126 Uiso 0.465(16) 1 calc R U P A 2
C47A C 0.8604(13) 0.8662(15) 0.3649(5) 0.105(3) Uani 0.465(16) 1 d D . P A 2
H47C H 0.918881 0.857516 0.388781 0.126 Uiso 0.465(16) 1 calc R U P A 2
H47D H 0.878838 0.924480 0.348116 0.126 Uiso 0.465(16) 1 calc R U P A 2
C48A C 0.7509(13) 0.8762(12) 0.3821(5) 0.094(2) Uani 0.465(16) 1 d D . P A 2
H48C H 0.756604 0.865035 0.413945 0.113 Uiso 0.465(16) 1 calc R U P A 2
H48D H 0.721859 0.942315 0.376709 0.113 Uiso 0.465(16) 1 calc R U P A 2
O1 O 0.1251(3) 0.7606(2) 0.29822(10) 0.1127(11) Uani 0.958(5) 1 d D . P B 3
O2 O 0.2616(3) 0.72375(19) 0.25932(10) 0.1127(11) Uani 0.958(5) 1 d D . P B 3
N1 N 0.2258(3) 0.74958(12) 0.29392(8) 0.0676(11) Uani 0.958(5) 1 d D . P B 3
O1A O 0.224(2) 0.7565(2) 0.3043(4) 0.1127(11) Uani 0.042(5) 1 d D . P B 4
O2A O 0.3216(18) 0.7136(4) 0.2513(5) 0.1127(11) Uani 0.042(5) 1 d D . P B 4
N1A N 0.2179(17) 0.7296(3) 0.2628(4) 0.0676(11) Uani 0.042(5) 1 d D . P B 4
 
loop_
 _atom_site_aniso_label
 _atom_site_aniso_U_11
 _atom_site_aniso_U_22
 _atom_site_aniso_U_33
 _atom_site_aniso_U_23
 _atom_site_aniso_U_13
 _atom_site_aniso_U_12
Pd1 0.0479(2) 0.0491(2) 0.0435(2) 0.00121(16) 0.00083(15) -0.00206(18)
N2 0.058(2) 0.054(2) 0.0499(17) 0.0044(15) 0.0009(14) 0.0009(15)
N3 0.048(2) 0.0490(16) 0.0430(17) 0.0007(12) 0.0023(15) -0.0041(15)
N4 0.0490(18) 0.0470(18) 0.0499(18) 0.0001(13) 0.0013(13) -0.0011(15)
C1 0.073(3) 0.048(2) 0.062(2) 0.0027(18) -0.0063(19) -0.007(2)
C2 0.074(3) 0.0496(19) 0.054(2) -0.0007(16) -0.007(2) -0.002(2)
C3 0.060(3) 0.054(2) 0.042(2) 0.0056(14) 0.0002(19) 0.000(2)
C4 0.052(2) 0.051(2) 0.053(2) 0.0050(17) -0.0029(17) 0.001(2)
C5 0.067(3) 0.064(2) 0.062(3) -0.001(2) 0.001(2) 0.010(2)
C6 0.103(4) 0.065(2) 0.113(4) -0.004(3) -0.005(3) 0.022(3)
C7 0.106(4) 0.102(4) 0.154(5) -0.045(4) -0.011(4) 0.041(3)
C8 0.170(8) 0.105(4) 0.265(10) -0.054(5) -0.036(7) 0.057(5)
C9 0.070(3) 0.061(3) 0.053(2) 0.012(2) 0.0013(19) -0.006(2)
C10 0.076(3) 0.075(3) 0.063(2) 0.006(2) 0.012(2) -0.009(2)
C11 0.102(4) 0.118(4) 0.066(3) 0.010(3) 0.020(3) -0.017(3)
C12 0.113(5) 0.211(7) 0.091(4) -0.006(4) 0.035(4) -0.007(4)
C13 0.048(2) 0.055(2) 0.063(3) 0.0018(19) 0.0021(19) -0.0058(19)
C14 0.061(3) 0.062(3) 0.077(3) 0.008(2) 0.014(2) -0.007(2)
C15 0.062(3) 0.072(3) 0.101(4) -0.001(3) 0.023(3) -0.015(2)
C16 0.080(4) 0.083(3) 0.116(4) 0.013(3) 0.033(3) -0.016(3)
C17 0.067(3) 0.050(2) 0.058(2) -0.0078(17) 0.0013(19) -0.003(2)
C18 0.069(3) 0.084(3) 0.065(3) -0.010(2) 0.008(2) 0.005(3)
C19 0.135(5) 0.111(4) 0.112(4) -0.038(3) 0.048(4) 0.003(4)
C20 0.161(6) 0.155(6) 0.137(6) -0.027(5) 0.075(5) 0.019(5)
C21 0.046(3) 0.0494(18) 0.054(2) 0.0037(15) -0.0035(18) -0.0002(17)
C22 0.060(3) 0.062(2) 0.075(3) 0.013(2) 0.011(2) -0.006(2)
C23 0.069(4) 0.061(2) 0.116(4) 0.025(2) 0.012(3) -0.008(2)
C24 0.061(3) 0.053(3) 0.126(4) 0.013(2) -0.008(3) 0.000(2)
C25 0.067(3) 0.048(2) 0.085(3) -0.005(2) -0.018(2) 0.009(2)
C26 0.076(3) 0.048(2) 0.057(2) 0.0026(17) -0.002(2) 0.005(2)
C27 0.058(2) 0.045(2) 0.057(2) 0.0019(17) 0.0128(17) 0.0059(17)
C28 0.069(3) 0.059(3) 0.071(3) -0.006(2) 0.000(2) 0.010(2)
C29 0.075(3) 0.082(3) 0.086(3) -0.005(3) -0.012(3) 0.014(3)
C30 0.068(4) 0.081(3) 0.111(4) 0.017(3) -0.002(3) 0.018(3)
C31 0.070(4) 0.060(3) 0.134(4) 0.013(3) 0.001(3) 0.013(2)
C32 0.065(3) 0.047(2) 0.111(4) -0.002(2) 0.002(3) 0.007(2)
C33 0.056(2) 0.041(2) 0.047(2) -0.0022(17) 0.0010(18) -0.0013(16)
C34 0.057(2) 0.046(2) 0.050(2) 0.0037(17) 0.001(2) -0.0003(19)
C35 0.059(2) 0.060(3) 0.070(3) 0.009(2) 0.005(2) -0.0047(19)
C36 0.056(3) 0.062(3) 0.092(3) 0.000(2) 0.011(3) -0.001(2)
C37 0.056(2) 0.062(3) 0.114(4) 0.011(2) 0.009(3) 0.008(2)
C38 0.059(2) 0.051(3) 0.097(4) 0.015(2) 0.006(2) 0.0043(19)
C39 0.086(3) 0.053(3) 0.053(2) -0.0019(19) 0.0072(17) -0.013(2)
C40 0.105(3) 0.065(3) 0.059(2) 0.009(2) -0.008(2) -0.021(3)
C41 0.149(5) 0.077(4) 0.058(2) 0.008(2) -0.008(3) -0.037(3)
C42 0.183(6) 0.104(5) 0.065(3) -0.011(3) 0.019(3) -0.022(4)
C43 0.170(6) 0.180(7) 0.076(3) -0.035(4) 0.027(3) 0.023(5)
C44 0.114(4) 0.148(5) 0.069(3) -0.023(3) 0.018(3) 0.021(4)
B1 0.058(2) 0.048(2) 0.054(2) -0.0003(18) 0.0045(18) -0.0016(18)
O3 0.069(3) 0.103(3) 0.098(4) -0.010(3) 0.011(3) -0.003(3)
C45 0.081(3) 0.104(5) 0.098(3) -0.015(3) 0.006(2) 0.000(2)
C46 0.078(3) 0.102(8) 0.136(4) -0.010(4) 0.014(2) -0.001(3)
C47 0.078(3) 0.102(8) 0.136(4) -0.010(4) 0.014(2) -0.001(3)
C48 0.081(3) 0.104(5) 0.098(3) -0.015(3) 0.006(2) 0.000(2)
O3A 0.069(3) 0.103(3) 0.098(4) -0.010(3) 0.011(3) -0.003(3)
C45A 0.081(3) 0.104(5) 0.098(3) -0.015(3) 0.006(2) 0.000(2)
C46A 0.078(3) 0.102(8) 0.136(4) -0.010(4) 0.014(2) -0.001(3)
C47A 0.078(3) 0.102(8) 0.136(4) -0.010(4) 0.014(2) -0.001(3)
C48A 0.081(3) 0.104(5) 0.098(3) -0.015(3) 0.006(2) 0.000(2)
O1 0.0698(19) 0.194(3) 0.0723(15) -0.0281(16) -0.0090(15) 0.0072(17)
O2 0.0698(19) 0.194(3) 0.0723(15) -0.0281(16) -0.0090(15) 0.0072(17)
N1 0.068(2) 0.074(3) 0.0598(18) 0.0046(17) -0.0039(18) -0.0030(19)
O1A 0.0698(19) 0.194(3) 0.0723(15) -0.0281(16) -0.0090(15) 0.0072(17)
O2A 0.0698(19) 0.194(3) 0.0723(15) -0.0281(16) -0.0090(15) 0.0072(17)
N1A 0.068(2) 0.074(3) 0.0598(18) 0.0046(17) -0.0039(18) -0.0030(19)
 
_geom_special_details
;
 All esds (except the esd in the dihedral angle between two l.s. planes)
 are estimated using the full covariance matrix.  The cell esds are taken
 into account individually in the estimation of esds in distances, angles
 and torsion angles; correlations between esds in cell parameters are only
 used when they are defined by crystal symmetry.  An approximate (isotropic)
 treatment of cell esds is used for estimating esds involving l.s. planes.
;
 
loop_
 _geom_bond_atom_site_label_1
 _geom_bond_atom_site_label_2
 _geom_bond_distance
 _geom_bond_site_symmetry_2
 _geom_bond_publ_flag
Pd1 O1A 1.81(2) . ?
Pd1 N3 2.016(3) . ?
Pd1 N1 2.036(3) . ?
Pd1 N2 2.096(3) . ?
Pd1 N4 2.098(3) . ?
N2 C9 1.497(5) . ?
N2 C1 1.506(5) . ?
N2 C5 1.506(5) . ?
N3 C2 1.476(5) . ?
N3 C3 1.483(4) . ?
N3 H3 0.9800 . ?
N4 C17 1.493(5) . ?
N4 C4 1.503(4) . ?
N4 C13 1.510(5) . ?
C1 C2 1.507(5) . ?
C1 H1A 0.9700 . ?
C1 H1B 0.9700 . ?
C2 H2A 0.9700 . ?
C2 H2B 0.9700 . ?
C3 C4 1.506(5) . ?
C3 H3A 0.9700 . ?
C3 H3B 0.9700 . ?
C4 H4A 0.9700 . ?
C4 H4B 0.9700 . ?
C5 C6 1.515(6) . ?
C5 H5A 0.9700 . ?
C5 H5B 0.9700 . ?
C6 C7 1.522(7) . ?
C6 H6A 0.9700 . ?
C6 H6B 0.9700 . ?
C7 C8 1.498(7) . ?
C7 H7A 0.9700 . ?
C7 H7B 0.9700 . ?
C8 H8A 0.9600 . ?
C8 H8B 0.9600 . ?
C8 H8C 0.9600 . ?
C9 C10 1.501(6) . ?
C9 H9A 0.9700 . ?
C9 H9B 0.9700 . ?
C10 C11 1.514(6) . ?
C10 H10A 0.9700 . ?
C10 H10B 0.9700 . ?
C11 C12 1.499(7) . ?
C11 H11A 0.9700 . ?
C11 H11B 0.9700 . ?
C12 H12A 0.9600 . ?
C12 H12B 0.9600 . ?
C12 H12C 0.9600 . ?
C13 C14 1.511(5) . ?
C13 H13A 0.9700 . ?
C13 H13B 0.9700 . ?
C14 C15 1.503(6) . ?
C14 H14A 0.9700 . ?
C14 H14B 0.9700 . ?
C15 C16 1.511(6) . ?
C15 H15A 0.9700 . ?
C15 H15B 0.9700 . ?
C16 H16A 0.9600 . ?
C16 H16B 0.9600 . ?
C16 H16C 0.9600 . ?
C17 C18 1.496(5) . ?
C17 H17A 0.9700 . ?
C17 H17B 0.9700 . ?
C18 C19 1.520(6) . ?
C18 H18A 0.9700 . ?
C18 H18B 0.9700 . ?
C19 C20 1.426(7) . ?
C19 H19A 0.9700 . ?
C19 H19B 0.9700 . ?
C20 H20A 0.9600 . ?
C20 H20B 0.9600 . ?
C20 H20C 0.9600 . ?
C21 C26 1.386(5) . ?
C21 C22 1.402(5) . ?
C21 B1 1.631(6) . ?
C22 C23 1.373(6) . ?
C22 H22 0.9300 . ?
C23 C24 1.370(6) . ?
C23 H23 0.9300 . ?
C24 C25 1.366(6) . ?
C24 H24 0.9300 . ?
C25 C26 1.385(5) . ?
C25 H25 0.9300 . ?
C26 H26 0.9300 . ?
C27 C28 1.394(6) . ?
C27 C32 1.399(5) . ?
C27 B1 1.653(6) . ?
C28 C29 1.388(6) . ?
C28 H28 0.9300 . ?
C29 C30 1.344(6) . ?
C29 H29 0.9300 . ?
C30 C31 1.364(7) . ?
C30 H30 0.9300 . ?
C31 C32 1.387(6) . ?
C31 H31 0.9300 . ?
C32 H32 0.9300 . ?
C33 C34 1.387(5) . ?
C33 C38 1.406(6) . ?
C33 B1 1.649(6) . ?
C34 C35 1.382(5) . ?
C34 H34 0.9300 . ?
C35 C36 1.385(6) . ?
C35 H35 0.9300 . ?
C36 C37 1.364(6) . ?
C36 H36 0.9300 . ?
C37 C38 1.379(6) . ?
C37 H37 0.9300 . ?
C38 H38 0.9300 . ?
C39 C40 1.379(6) . ?
C39 C44 1.404(7) . ?
C39 B1 1.669(6) . ?
C40 C41 1.414(6) . ?
C40 H40 0.9300 . ?
C41 C42 1.369(8) . ?
C41 H41 0.9300 . ?
C42 C43 1.367(8) . ?
C42 H42 0.9300 . ?
C43 C44 1.380(7) . ?
C43 H43 0.9300 . ?
C44 H44 0.9300 . ?
O3 C45 1.422(13) . ?
O3 C48 1.439(12) . ?
C45 C46 1.498(14) . ?
C45 H45A 0.9700 . ?
C45 H45B 0.9700 . ?
C46 C47 1.446(12) . ?
C46 H46A 0.9700 . ?
C46 H46B 0.9700 . ?
C47 C48 1.417(11) . ?
C47 H47A 0.9700 . ?
C47 H47B 0.9700 . ?
C48 H48A 0.9700 . ?
C48 H48B 0.9700 . ?
O3A C48A 1.400(16) . ?
O3A C45A 1.422(13) . ?
C45A C46A 1.515(13) . ?
C45A H45C 0.9700 . ?
C45A H45D 0.9700 . ?
C46A C47A 1.431(12) . ?
C46A H46C 0.9700 . ?
C46A H46D 0.9700 . ?
C47A C48A 1.418(12) . ?
C47A H47C 0.9700 . ?
C47A H47D 0.9700 . ?
C48A H48C 0.9700 . ?
C48A H48D 0.9700 . ?
O1 N1 1.2011(10) . ?
O2 N1 1.2011(10) . ?
O1A N1A 1.3000(10) . ?
O2A N1A 1.3001(10) . ?
 
loop_
 _geom_angle_atom_site_label_1
 _geom_angle_atom_site_label_2
 _geom_angle_atom_site_label_3
 _geom_angle
 _geom_angle_site_symmetry_1
 _geom_angle_site_symmetry_3
 _geom_angle_publ_flag
O1A Pd1 N3 173.4(5) . . ?
N3 Pd1 N1 179.16(12) . . ?
O1A Pd1 N2 94.61(13) . . ?
N3 Pd1 N2 85.07(12) . . ?
N1 Pd1 N2 95.60(10) . . ?
O1A Pd1 N4 94.04(11) . . ?
N3 Pd1 N4 85.08(12) . . ?
N1 Pd1 N4 94.34(10) . . ?
N2 Pd1 N4 166.10(12) . . ?
C9 N2 C1 110.7(3) . . ?
C9 N2 C5 109.5(3) . . ?
C1 N2 C5 111.0(3) . . ?
C9 N2 Pd1 114.8(2) . . ?
C1 N2 Pd1 105.5(2) . . ?
C5 N2 Pd1 105.2(2) . . ?
C2 N3 C3 116.6(3) . . ?
C2 N3 Pd1 107.9(2) . . ?
C3 N3 Pd1 107.8(2) . . ?
C2 N3 H3 108.1 . . ?
C3 N3 H3 108.1 . . ?
Pd1 N3 H3 108.1 . . ?
C17 N4 C4 109.6(3) . . ?
C17 N4 C13 110.3(3) . . ?
C4 N4 C13 110.8(3) . . ?
C17 N4 Pd1 115.8(2) . . ?
C4 N4 Pd1 105.4(2) . . ?
C13 N4 Pd1 104.6(2) . . ?
N2 C1 C2 110.2(3) . . ?
N2 C1 H1A 109.6 . . ?
C2 C1 H1A 109.6 . . ?
N2 C1 H1B 109.6 . . ?
C2 C1 H1B 109.6 . . ?
H1A C1 H1B 108.1 . . ?
N3 C2 C1 107.1(3) . . ?
N3 C2 H2A 110.3 . . ?
C1 C2 H2A 110.3 . . ?
N3 C2 H2B 110.3 . . ?
C1 C2 H2B 110.3 . . ?
H2A C2 H2B 108.5 . . ?
N3 C3 C4 106.8(3) . . ?
N3 C3 H3A 110.4 . . ?
C4 C3 H3A 110.4 . . ?
N3 C3 H3B 110.4 . . ?
C4 C3 H3B 110.4 . . ?
H3A C3 H3B 108.6 . . ?
N4 C4 C3 110.9(3) . . ?
N4 C4 H4A 109.5 . . ?
C3 C4 H4A 109.5 . . ?
N4 C4 H4B 109.5 . . ?
C3 C4 H4B 109.5 . . ?
H4A C4 H4B 108.0 . . ?
N2 C5 C6 117.5(4) . . ?
N2 C5 H5A 107.9 . . ?
C6 C5 H5A 107.9 . . ?
N2 C5 H5B 107.9 . . ?
C6 C5 H5B 107.9 . . ?
H5A C5 H5B 107.2 . . ?
C5 C6 C7 111.9(5) . . ?
C5 C6 H6A 109.2 . . ?
C7 C6 H6A 109.2 . . ?
C5 C6 H6B 109.2 . . ?
C7 C6 H6B 109.2 . . ?
H6A C6 H6B 107.9 . . ?
C8 C7 C6 111.0(6) . . ?
C8 C7 H7A 109.4 . . ?
C6 C7 H7A 109.4 . . ?
C8 C7 H7B 109.4 . . ?
C6 C7 H7B 109.4 . . ?
H7A C7 H7B 108.0 . . ?
C7 C8 H8A 109.5 . . ?
C7 C8 H8B 109.5 . . ?
H8A C8 H8B 109.5 . . ?
C7 C8 H8C 109.5 . . ?
H8A C8 H8C 109.5 . . ?
H8B C8 H8C 109.5 . . ?
N2 C9 C10 115.5(3) . . ?
N2 C9 H9A 108.4 . . ?
C10 C9 H9A 108.4 . . ?
N2 C9 H9B 108.4 . . ?
C10 C9 H9B 108.4 . . ?
H9A C9 H9B 107.5 . . ?
C9 C10 C11 111.2(4) . . ?
C9 C10 H10A 109.4 . . ?
C11 C10 H10A 109.4 . . ?
C9 C10 H10B 109.4 . . ?
C11 C10 H10B 109.4 . . ?
H10A C10 H10B 108.0 . . ?
C12 C11 C10 113.2(5) . . ?
C12 C11 H11A 108.9 . . ?
C10 C11 H11A 108.9 . . ?
C12 C11 H11B 108.9 . . ?
C10 C11 H11B 108.9 . . ?
H11A C11 H11B 107.7 . . ?
C11 C12 H12A 109.5 . . ?
C11 C12 H12B 109.5 . . ?
H12A C12 H12B 109.5 . . ?
C11 C12 H12C 109.5 . . ?
H12A C12 H12C 109.5 . . ?
H12B C12 H12C 109.5 . . ?
N4 C13 C14 117.6(3) . . ?
N4 C13 H13A 107.9 . . ?
C14 C13 H13A 107.9 . . ?
N4 C13 H13B 107.9 . . ?
C14 C13 H13B 107.9 . . ?
H13A C13 H13B 107.2 . . ?
C15 C14 C13 111.6(4) . . ?
C15 C14 H14A 109.3 . . ?
C13 C14 H14A 109.3 . . ?
C15 C14 H14B 109.3 . . ?
C13 C14 H14B 109.3 . . ?
H14A C14 H14B 108.0 . . ?
C14 C15 C16 114.4(4) . . ?
C14 C15 H15A 108.7 . . ?
C16 C15 H15A 108.7 . . ?
C14 C15 H15B 108.7 . . ?
C16 C15 H15B 108.7 . . ?
H15A C15 H15B 107.6 . . ?
C15 C16 H16A 109.5 . . ?
C15 C16 H16B 109.5 . . ?
H16A C16 H16B 109.5 . . ?
C15 C16 H16C 109.5 . . ?
H16A C16 H16C 109.5 . . ?
H16B C16 H16C 109.5 . . ?
N4 C17 C18 114.8(3) . . ?
N4 C17 H17A 108.6 . . ?
C18 C17 H17A 108.6 . . ?
N4 C17 H17B 108.6 . . ?
C18 C17 H17B 108.6 . . ?
H17A C17 H17B 107.5 . . ?
C17 C18 C19 111.3(4) . . ?
C17 C18 H18A 109.4 . . ?
C19 C18 H18A 109.4 . . ?
C17 C18 H18B 109.4 . . ?
C19 C18 H18B 109.4 . . ?
H18A C18 H18B 108.0 . . ?
C20 C19 C18 115.8(5) . . ?
C20 C19 H19A 108.3 . . ?
C18 C19 H19A 108.3 . . ?
C20 C19 H19B 108.3 . . ?
C18 C19 H19B 108.3 . . ?
H19A C19 H19B 107.4 . . ?
C19 C20 H20A 109.5 . . ?
C19 C20 H20B 109.5 . . ?
H20A C20 H20B 109.5 . . ?
C19 C20 H20C 109.5 . . ?
H20A C20 H20C 109.5 . . ?
H20B C20 H20C 109.5 . . ?
C26 C21 C22 114.0(4) . . ?
C26 C21 B1 122.4(4) . . ?
C22 C21 B1 123.5(4) . . ?
C23 C22 C21 123.0(5) . . ?
C23 C22 H22 118.5 . . ?
C21 C22 H22 118.5 . . ?
C24 C23 C22 120.2(5) . . ?
C24 C23 H23 119.9 . . ?
C22 C23 H23 119.9 . . ?
C25 C24 C23 119.5(5) . . ?
C25 C24 H24 120.3 . . ?
C23 C24 H24 120.3 . . ?
C24 C25 C26 119.2(5) . . ?
C24 C25 H25 120.4 . . ?
C26 C25 H25 120.4 . . ?
C25 C26 C21 124.0(4) . . ?
C25 C26 H26 118.0 . . ?
C21 C26 H26 118.0 . . ?
C28 C27 C32 114.0(4) . . ?
C28 C27 B1 124.3(4) . . ?
C32 C27 B1 121.7(4) . . ?
C29 C28 C27 122.6(4) . . ?
C29 C28 H28 118.7 . . ?
C27 C28 H28 118.7 . . ?
C30 C29 C28 121.5(5) . . ?
C30 C29 H29 119.3 . . ?
C28 C29 H29 119.3 . . ?
C29 C30 C31 118.4(5) . . ?
C29 C30 H30 120.8 . . ?
C31 C30 H30 120.8 . . ?
C30 C31 C32 120.7(5) . . ?
C30 C31 H31 119.6 . . ?
C32 C31 H31 119.6 . . ?
C31 C32 C27 122.7(5) . . ?
C31 C32 H32 118.6 . . ?
C27 C32 H32 118.6 . . ?
C34 C33 C38 113.4(4) . . ?
C34 C33 B1 124.8(4) . . ?
C38 C33 B1 121.8(4) . . ?
C35 C34 C33 123.9(4) . . ?
C35 C34 H34 118.0 . . ?
C33 C34 H34 118.0 . . ?
C34 C35 C36 120.3(4) . . ?
C34 C35 H35 119.9 . . ?
C36 C35 H35 119.9 . . ?
C37 C36 C35 117.9(5) . . ?
C37 C36 H36 121.0 . . ?
C35 C36 H36 121.0 . . ?
C36 C37 C38 120.9(5) . . ?
C36 C37 H37 119.6 . . ?
C38 C37 H37 119.6 . . ?
C37 C38 C33 123.5(4) . . ?
C37 C38 H38 118.2 . . ?
C33 C38 H38 118.2 . . ?
C40 C39 C44 116.2(5) . . ?
C40 C39 B1 122.7(5) . . ?
C44 C39 B1 121.0(5) . . ?
C39 C40 C41 122.2(6) . . ?
C39 C40 H40 118.9 . . ?
C41 C40 H40 118.9 . . ?
C42 C41 C40 118.3(6) . . ?
C42 C41 H41 120.8 . . ?
C40 C41 H41 120.8 . . ?
C43 C42 C41 121.6(6) . . ?
C43 C42 H42 119.2 . . ?
C41 C42 H42 119.2 . . ?
C42 C43 C44 119.0(7) . . ?
C42 C43 H43 120.5 . . ?
C44 C43 H43 120.5 . . ?
C43 C44 C39 122.6(6) . . ?
C43 C44 H44 118.7 . . ?
C39 C44 H44 118.7 . . ?
C21 B1 C33 110.3(3) . . ?
C21 B1 C27 108.8(3) . . ?
C33 B1 C27 110.1(3) . . ?
C21 B1 C39 109.5(3) . . ?
C33 B1 C39 107.4(4) . . ?
C27 B1 C39 110.8(4) . . ?
C45 O3 C48 105.6(9) . . ?
O3 C45 C46 107.0(15) . . ?
O3 C45 H45A 110.3 . . ?
C46 C45 H45A 110.3 . . ?
O3 C45 H45B 110.3 . . ?
C46 C45 H45B 110.3 . . ?
H45A C45 H45B 108.6 . . ?
C47 C46 C45 100.9(9) . . ?
C47 C46 H46A 111.6 . . ?
C45 C46 H46A 111.6 . . ?
C47 C46 H46B 111.6 . . ?
C45 C46 H46B 111.6 . . ?
H46A C46 H46B 109.4 . . ?
C48 C47 C46 110.8(9) . . ?
C48 C47 H47A 109.5 . . ?
C46 C47 H47A 109.5 . . ?
C48 C47 H47B 109.5 . . ?
C46 C47 H47B 109.5 . . ?
H47A C47 H47B 108.1 . . ?
C47 C48 O3 106.9(9) . . ?
C47 C48 H48A 110.3 . . ?
O3 C48 H48A 110.3 . . ?
C47 C48 H48B 110.3 . . ?
O3 C48 H48B 110.3 . . ?
H48A C48 H48B 108.6 . . ?
C48A O3A C45A 110.9(12) . . ?
O3A C45A C46A 102.6(10) . . ?
O3A C45A H45C 111.2 . . ?
C46A C45A H45C 111.2 . . ?
O3A C45A H45D 111.2 . . ?
C46A C45A H45D 111.2 . . ?
H45C C45A H45D 109.2 . . ?
C47A C46A C45A 107.1(11) . . ?
C47A C46A H46C 110.3 . . ?
C45A C46A H46C 110.3 . . ?
C47A C46A H46D 110.3 . . ?
C45A C46A H46D 110.3 . . ?
H46C C46A H46D 108.5 . . ?
C48A C47A C46A 106.8(11) . . ?
C48A C47A H47C 110.4 . . ?
C46A C47A H47C 110.4 . . ?
C48A C47A H47D 110.4 . . ?
C46A C47A H47D 110.4 . . ?
H47C C47A H47D 108.6 . . ?
O3A C48A C47A 108.9(10) . . ?
O3A C48A H48C 109.9 . . ?
C47A C48A H48C 109.9 . . ?
O3A C48A H48D 109.9 . . ?
C47A C48A H48D 109.9 . . ?
H48C C48A H48D 108.3 . . ?
O2 N1 O1 121.74(15) . . ?
O2 N1 Pd1 118.7(2) . . ?
O1 N1 Pd1 119.6(2) . . ?
N1A O1A Pd1 135.3(12) . . ?
O1A N1A O2A 107.73(12) . . ?
 
loop_
 _geom_torsion_atom_site_label_1
 _geom_torsion_atom_site_label_2
 _geom_torsion_atom_site_label_3
 _geom_torsion_atom_site_label_4
 _geom_torsion
 _geom_torsion_site_symmetry_1
 _geom_torsion_site_symmetry_2
 _geom_torsion_site_symmetry_3
 _geom_torsion_site_symmetry_4
 _geom_torsion_publ_flag
C9 N2 C1 C2 -159.6(3) . . . . ?
C5 N2 C1 C2 78.5(4) . . . . ?
Pd1 N2 C1 C2 -34.9(4) . . . . ?
C3 N3 C2 C1 -167.1(3) . . . . ?
Pd1 N3 C2 C1 -45.7(4) . . . . ?
N2 C1 C2 N3 54.5(4) . . . . ?
C2 N3 C3 C4 167.5(3) . . . . ?
Pd1 N3 C3 C4 46.1(4) . . . . ?
C17 N4 C4 C3 159.0(3) . . . . ?
C13 N4 C4 C3 -78.9(4) . . . . ?
Pd1 N4 C4 C3 33.7(3) . . . . ?
N3 C3 C4 N4 -54.0(4) . . . . ?
C9 N2 C5 C6 -57.5(5) . . . . ?
C1 N2 C5 C6 65.0(5) . . . . ?
Pd1 N2 C5 C6 178.6(3) . . . . ?
N2 C5 C6 C7 -177.2(4) . . . . ?
C5 C6 C7 C8 -173.1(5) . . . . ?
C1 N2 C9 C10 67.1(5) . . . . ?
C5 N2 C9 C10 -170.2(4) . . . . ?
Pd1 N2 C9 C10 -52.1(5) . . . . ?
N2 C9 C10 C11 172.8(4) . . . . ?
C9 C10 C11 C12 171.5(5) . . . . ?
C17 N4 C13 C14 56.4(5) . . . . ?
C4 N4 C13 C14 -65.2(4) . . . . ?
Pd1 N4 C13 C14 -178.4(3) . . . . ?
N4 C13 C14 C15 -178.5(4) . . . . ?
C13 C14 C15 C16 179.4(4) . . . . ?
C4 N4 C17 C18 -69.5(4) . . . . ?
C13 N4 C17 C18 168.1(4) . . . . ?
Pd1 N4 C17 C18 49.6(4) . . . . ?
N4 C17 C18 C19 -179.6(4) . . . . ?
C17 C18 C19 C20 -174.6(6) . . . . ?
C26 C21 C22 C23 2.9(6) . . . . ?
B1 C21 C22 C23 -172.7(4) . . . . ?
C21 C22 C23 C24 -1.2(7) . . . . ?
C22 C23 C24 C25 -0.5(8) . . . . ?
C23 C24 C25 C26 0.3(7) . . . . ?
C24 C25 C26 C21 1.6(7) . . . . ?
C22 C21 C26 C25 -3.1(6) . . . . ?
B1 C21 C26 C25 172.6(4) . . . . ?
C32 C27 C28 C29 -2.2(7) . . . . ?
B1 C27 C28 C29 178.1(4) . . . . ?
C27 C28 C29 C30 0.6(8) . . . . ?
C28 C29 C30 C31 1.1(8) . . . . ?
C29 C30 C31 C32 -1.1(8) . . . . ?
C30 C31 C32 C27 -0.6(8) . . . . ?
C28 C27 C32 C31 2.2(7) . . . . ?
B1 C27 C32 C31 -178.1(4) . . . . ?
C38 C33 C34 C35 1.4(6) . . . . ?
B1 C33 C34 C35 -176.1(4) . . . . ?
C33 C34 C35 C36 -2.6(6) . . . . ?
C34 C35 C36 C37 2.0(7) . . . . ?
C35 C36 C37 C38 -0.4(7) . . . . ?
C36 C37 C38 C33 -0.8(8) . . . . ?
C34 C33 C38 C37 0.3(7) . . . . ?
B1 C33 C38 C37 177.8(4) . . . . ?
C44 C39 C40 C41 -1.4(7) . . . . ?
B1 C39 C40 C41 175.1(4) . . . . ?
C39 C40 C41 C42 0.8(7) . . . . ?
C40 C41 C42 C43 -0.2(9) . . . . ?
C41 C42 C43 C44 0.4(11) . . . . ?
C42 C43 C44 C39 -1.1(10) . . . . ?
C40 C39 C44 C43 1.5(8) . . . . ?
B1 C39 C44 C43 -175.0(5) . . . . ?
C26 C21 B1 C33 45.7(5) . . . . ?
C22 C21 B1 C33 -139.0(4) . . . . ?
C26 C21 B1 C27 -75.1(5) . . . . ?
C22 C21 B1 C27 100.2(4) . . . . ?
C26 C21 B1 C39 163.7(4) . . . . ?
C22 C21 B1 C39 -21.0(6) . . . . ?
C34 C33 B1 C21 -148.1(4) . . . . ?
C38 C33 B1 C21 34.7(5) . . . . ?
C34 C33 B1 C27 -28.0(5) . . . . ?
C38 C33 B1 C27 154.8(4) . . . . ?
C34 C33 B1 C39 92.7(5) . . . . ?
C38 C33 B1 C39 -84.5(5) . . . . ?
C28 C27 B1 C21 12.8(6) . . . . ?
C32 C27 B1 C21 -166.9(4) . . . . ?
C28 C27 B1 C33 -108.1(5) . . . . ?
C32 C27 B1 C33 72.1(5) . . . . ?
C28 C27 B1 C39 133.2(4) . . . . ?
C32 C27 B1 C39 -46.5(5) . . . . ?
C40 C39 B1 C21 -81.4(5) . . . . ?
C44 C39 B1 C21 95.0(5) . . . . ?
C40 C39 B1 C33 38.4(5) . . . . ?
C44 C39 B1 C33 -145.3(4) . . . . ?
C40 C39 B1 C27 158.6(4) . . . . ?
C44 C39 B1 C27 -25.0(6) . . . . ?
C48 O3 C45 C46 29(3) . . . . ?
O3 C45 C46 C47 -29(3) . . . . ?
C45 C46 C47 C48 18(2) . . . . ?
C46 C47 C48 O3 -1(3) . . . . ?
C45 O3 C48 C47 -17(3) . . . . ?
C48A O3A C45A C46A 16(4) . . . . ?
O3A C45A C46A C47A -19(3) . . . . ?
C45A C46A C47A C48A 16(3) . . . . ?
C45A O3A C48A C47A -6(4) . . . . ?
C46A C47A C48A O3A -7(3) . . . . ?
N2 Pd1 O1A N1A 98.26(17) . . . . ?
N4 Pd1 O1A N1A -92.63(16) . . . . ?
Pd1 O1A N1A O2A 0.00(3) . . . . ?
 
_refine_diff_density_max    0.481
_refine_diff_density_min   -0.344
_refine_diff_density_rms    0.068

_shelx_res_file
;
TITL shelxt in P 1 21/n 1
    76_pdno2_tr_274k_100s_14_decay.res
    created by SHELXL-2018/3 at 14:41:52 on 31-Mar-2020
CELL 0.534 11.6835 13.5813 30.1812 90 93.538 90
ZERR 4 0.000475 0.000493 0.001047 0 0.003262 0
LATT 1
SYMM 0.5-X,0.5+Y,0.5-Z
SFAC C H B N O Pd
DISP B 0 0 4.561
DISP C 0.001 0.001 6.94
DISP H -0 0 0.611
DISP N 0.003 0.002 10.693
DISP O 0.005 0.003 16.398
DISP Pd -2.504 0.615 1934.604
UNIT 192 292 4 16 12 4
DFIX 1.2 0.001 N1 O1 N1 O2
DFIX 1.3 0.001 O1A N1A N1A O2A
DANG 2.1 0.001 O1 O2 O1A O2A
FLAT 0.001 Pd1 O1 O2 N1 O1A O2A N1A
RIGU 0.001 0.002
EADP O3 O3A
EADP C45 C45A C48 C48A
EADP C46 C46A C47 C47A
EADP O1 O1A O2 O2A
EADP N1 N1A

L.S. 20
PLAN  5
SIZE 0.1 0.1 0.05
TEMP 1
BOND $H
list 4
CONF
fmap 2
acta
SHEL 999 0.8
OMIT -9 0 13
OMIT -1 2 3
OMIT 6 10 0
OMIT 3 1 13
REM <olex2.extras>
REM <HklSrc "%.\\76_PdNO2_TR_274K_100S_14_decay.hkl">
REM </olex2.extras>

WGHT    0.031000
FVAR       0.23483   0.53490   0.95753
PD1   6    0.339891    0.775120    0.346378    11.00000    0.04795    0.04911 =
         0.04347    0.00121    0.00083   -0.00206
N2    4    0.346326    0.928038    0.337615    11.00000    0.05829    0.05431 =
         0.04989    0.00441    0.00085    0.00089
N3    4    0.454051    0.798554    0.398131    11.00000    0.04754    0.04898 =
         0.04302    0.00066    0.00233   -0.00408
AFIX  13
H3    2    0.531128    0.788037    0.387929    11.00000   -1.20000
AFIX   0
N4    4    0.330822    0.631348    0.371348    11.00000    0.04900    0.04696 =
         0.04990    0.00008    0.00128   -0.00114
C1    1    0.441161    0.963533    0.369731    11.00000    0.07271    0.04758 =
         0.06167    0.00270   -0.00626   -0.00748
AFIX  23
H1A   2    0.428542    1.032127    0.376939    11.00000   -1.20000
H1B   2    0.514046    0.958544    0.356147    11.00000   -1.20000
AFIX   0
C2    1    0.444732    0.902648    0.411542    11.00000    0.07369    0.04959 =
         0.05441   -0.00065   -0.00692   -0.00171
AFIX  23
H2A   2    0.510196    0.921204    0.431090    11.00000   -1.20000
H2B   2    0.375510    0.912806    0.427113    11.00000   -1.20000
AFIX   0
C3    1    0.433587    0.723584    0.432465    11.00000    0.05986    0.05427 =
         0.04240    0.00563    0.00017   -0.00045
AFIX  23
H3A   2    0.364330    0.738944    0.447215    11.00000   -1.20000
H3B   2    0.497489    0.721672    0.454549    11.00000   -1.20000
AFIX   0
C4    1    0.421299    0.626080    0.408877    11.00000    0.05206    0.05112 =
         0.05332    0.00496   -0.00291    0.00057
AFIX  23
H4A   2    0.494053    0.607898    0.397356    11.00000   -1.20000
H4B   2    0.400840    0.575704    0.429756    11.00000   -1.20000
AFIX   0
C5    1    0.231594    0.965407    0.350444    11.00000    0.06707    0.06422 =
         0.06186   -0.00149    0.00072    0.01035
AFIX  23
H5A   2    0.220741    0.943669    0.380510    11.00000   -1.20000
H5B   2    0.172740    0.933999    0.331259    11.00000   -1.20000
AFIX   0
C6    1    0.211335    1.075582    0.348493    11.00000    0.10347    0.06534 =
         0.11345   -0.00427   -0.00500    0.02174
AFIX  23
H6A   2    0.216480    1.098099    0.318181    11.00000   -1.20000
H6B   2    0.270782    1.108571    0.366795    11.00000   -1.20000
AFIX   0
C7    1    0.094581    1.103390    0.364461    11.00000    0.10622    0.10210 =
         0.15433   -0.04502   -0.01060    0.04108
AFIX  23
H7A   2    0.035558    1.064641    0.348600    11.00000   -1.20000
H7B   2    0.092624    1.088478    0.395836    11.00000   -1.20000
AFIX   0
C8    1    0.070477    1.210682    0.357072    11.00000    0.16950    0.10502 =
         0.26548   -0.05421   -0.03595    0.05724
AFIX 137
H8A   2    0.034823    1.220110    0.327866    11.00000   -1.50000
H8B   2    0.141090    1.246941    0.359839    11.00000   -1.50000
H8C   2    0.020075    1.233743    0.378776    11.00000   -1.50000
AFIX   0
C9    1    0.366557    0.960606    0.291364    11.00000    0.07038    0.06132 =
         0.05273    0.01199    0.00128   -0.00648
AFIX  23
H9A   2    0.376257    1.031540    0.291465    11.00000   -1.20000
H9B   2    0.298562    0.945729    0.272479    11.00000   -1.20000
AFIX   0
C10   1    0.468228    0.915012    0.271200    11.00000    0.07572    0.07501 =
         0.06306    0.00593    0.01156   -0.00909
AFIX  23
H10A  2    0.464062    0.843940    0.273842    11.00000   -1.20000
H10B  2    0.538029    0.936939    0.287298    11.00000   -1.20000
AFIX   0
C11   1    0.472245    0.942794    0.222740    11.00000    0.10249    0.11779 =
         0.06565    0.01002    0.01983   -0.01739
AFIX  23
H11A  2    0.407704    0.912639    0.206133    11.00000   -1.20000
H11B  2    0.464203    1.013634    0.219881    11.00000   -1.20000
AFIX   0
C12   1    0.580927    0.911605    0.202847    11.00000    0.11252    0.21105 =
         0.09122   -0.00634    0.03455   -0.00747
AFIX 137
H12A  2    0.580245    0.933940    0.172654    11.00000   -1.50000
H12B  2    0.586757    0.841109    0.203577    11.00000   -1.50000
H12C  2    0.645393    0.939789    0.219569    11.00000   -1.50000
AFIX   0
C13   1    0.212397    0.623963    0.388463    11.00000    0.04757    0.05519 =
         0.06302    0.00183    0.00207   -0.00582
AFIX  23
H13A  2    0.157062    0.636407    0.363808    11.00000   -1.20000
H13B  2    0.204364    0.676407    0.409867    11.00000   -1.20000
AFIX   0
C14   1    0.180056    0.528341    0.410013    11.00000    0.06058    0.06236 =
         0.07704    0.00818    0.01375   -0.00710
AFIX  23
H14A  2    0.187853    0.474710    0.389189    11.00000   -1.20000
H14B  2    0.232207    0.516018    0.435675    11.00000   -1.20000
AFIX   0
C15   1    0.059066    0.530892    0.424288    11.00000    0.06246    0.07179 =
         0.10120   -0.00051    0.02341   -0.01544
AFIX  23
H15A  2    0.007782    0.544564    0.398518    11.00000   -1.20000
H15B  2    0.052165    0.584736    0.445070    11.00000   -1.20000
AFIX   0
C16   1    0.020562    0.437034    0.445759    11.00000    0.07979    0.08263 =
         0.11578    0.01300    0.03259   -0.01562
AFIX 137
H16A  2    0.026054    0.383254    0.425358    11.00000   -1.50000
H16B  2   -0.057500    0.444024    0.453495    11.00000   -1.50000
H16C  2    0.068667    0.424193    0.472065    11.00000   -1.50000
AFIX   0
C17   1    0.349216    0.550695    0.338910    11.00000    0.06686    0.05049 =
         0.05756   -0.00778    0.00127   -0.00265
AFIX  23
H17A  2    0.282398    0.546829    0.318251    11.00000   -1.20000
H17B  2    0.355012    0.488759    0.354896    11.00000   -1.20000
AFIX   0
C18   1    0.453455    0.562431    0.312986    11.00000    0.06931    0.08422 =
         0.06459   -0.00950    0.00842    0.00503
AFIX  23
H18A  2    0.521093    0.565094    0.333271    11.00000   -1.20000
H18B  2    0.448471    0.623999    0.296691    11.00000   -1.20000
AFIX   0
C19   1    0.465122    0.477749    0.280647    11.00000    0.13450    0.11130 =
         0.11245   -0.03812    0.04826    0.00276
AFIX  23
H19A  2    0.461331    0.416445    0.296981    11.00000   -1.20000
H19B  2    0.399833    0.479299    0.259185    11.00000   -1.20000
AFIX   0
C20   1    0.567204    0.477135    0.257072    11.00000    0.16099    0.15457 =
         0.13741   -0.02696    0.07469    0.01923
AFIX 137
H20A  2    0.559069    0.430768    0.233076    11.00000   -1.50000
H20B  2    0.631069    0.458544    0.276842    11.00000   -1.50000
H20C  2    0.580195    0.541681    0.245427    11.00000   -1.50000
AFIX   0

C21   1    0.655886    0.373905    0.427267    11.00000    0.04621    0.04938 =
         0.05356    0.00368   -0.00345   -0.00020
C22   1    0.708466    0.424643    0.393552    11.00000    0.06037    0.06225 =
         0.07479    0.01291    0.01091   -0.00605
AFIX  43
H22   2    0.724017    0.390562    0.367881    11.00000   -1.20000
AFIX   0
C23   1    0.738070    0.522353    0.396684    11.00000    0.06866    0.06129 =
         0.11590    0.02498    0.01241   -0.00850
AFIX  43
H23   2    0.774171    0.552513    0.373656    11.00000   -1.20000
AFIX   0
C24   1    0.714619    0.575586    0.433613    11.00000    0.06124    0.05333 =
         0.12590    0.01262   -0.00824   -0.00049
AFIX  43
H24   2    0.735204    0.641628    0.435848    11.00000   -1.20000
AFIX   0
C25   1    0.660766    0.530867    0.467112    11.00000    0.06745    0.04785 =
         0.08468   -0.00545   -0.01799    0.00924
AFIX  43
H25   2    0.643963    0.566188    0.492298    11.00000   -1.20000
AFIX   0
C26   1    0.631472    0.432303    0.463138    11.00000    0.07557    0.04753 =
         0.05686    0.00256   -0.00188    0.00547
AFIX  43
H26   2    0.593080    0.403559    0.485931    11.00000   -1.20000
AFIX   0
C27   1    0.734395    0.201402    0.458808    11.00000    0.05778    0.04546 =
         0.05660    0.00194    0.01278    0.00588
C28   1    0.809385    0.251124    0.488776    11.00000    0.06863    0.05865 =
         0.07070   -0.00570    0.00008    0.01004
AFIX  43
H28   2    0.804644    0.319366    0.490433    11.00000   -1.20000
AFIX   0
C29   1    0.890868    0.202743    0.516243    11.00000    0.07540    0.08222 =
         0.08569   -0.00545   -0.01185    0.01424
AFIX  43
H29   2    0.938424    0.239239    0.535876    11.00000   -1.20000
AFIX   0
C30   1    0.902547    0.104325    0.515087    11.00000    0.06771    0.08134 =
         0.11073    0.01677   -0.00197    0.01842
AFIX  43
H30   2    0.956524    0.072537    0.533982    11.00000   -1.20000
AFIX   0
C31   1    0.833375    0.052183    0.485553    11.00000    0.06957    0.06020 =
         0.13400    0.01346    0.00137    0.01319
AFIX  43
H31   2    0.841139   -0.015850    0.483936    11.00000   -1.20000
AFIX   0
C32   1    0.751588    0.099479    0.457906    11.00000    0.06482    0.04680 =
         0.11087   -0.00153    0.00180    0.00683
AFIX  43
H32   2    0.706282    0.061882    0.437934    11.00000   -1.20000
AFIX   0
C33   1    0.506032    0.230273    0.444171    11.00000    0.05560    0.04123 =
         0.04717   -0.00217    0.00096   -0.00126
C34   1    0.478980    0.145737    0.467089    11.00000    0.05656    0.04648 =
         0.05037    0.00368    0.00057   -0.00027
AFIX  43
H34   2    0.537730    0.101510    0.474667    11.00000   -1.20000
AFIX   0
C35   1    0.369996    0.123265    0.479340    11.00000    0.05911    0.06006 =
         0.07049    0.00928    0.00458   -0.00473
AFIX  43
H35   2    0.356737    0.064068    0.493640    11.00000   -1.20000
AFIX   0
C36   1    0.280438    0.188492    0.470421    11.00000    0.05633    0.06177 =
         0.09232    0.00004    0.01076   -0.00074
AFIX  43
H36   2    0.207251    0.175058    0.479318    11.00000   -1.20000
AFIX   0
C37   1    0.302905    0.273056    0.448181    11.00000    0.05628    0.06165 =
         0.11443    0.01135    0.00861    0.00790
AFIX  43
H37   2    0.244070    0.317849    0.441632    11.00000   -1.20000
AFIX   0
C38   1    0.411704    0.293039    0.435273    11.00000    0.05909    0.05103 =
         0.09706    0.01457    0.00594    0.00432
AFIX  43
H38   2    0.423288    0.351130    0.419861    11.00000   -1.20000
AFIX   0
C39   1    0.635448    0.214078    0.374494    11.00000    0.08623    0.05337 =
         0.05259   -0.00193    0.00718   -0.01287
C40   1    0.542034    0.220985    0.344440    11.00000    0.10535    0.06492 =
         0.05915    0.00884   -0.00823   -0.02132
AFIX  43
H40   2    0.473308    0.245164    0.354023    11.00000   -1.20000
AFIX   0
C41   1    0.547175    0.192547    0.299528    11.00000    0.14894    0.07701 =
         0.05848    0.00796   -0.00795   -0.03727
AFIX  43
H41   2    0.483377    0.198538    0.279711    11.00000   -1.20000
AFIX   0
C42   1    0.648436    0.155981    0.285970    11.00000    0.18344    0.10351 =
         0.06508   -0.01081    0.01930   -0.02205
AFIX  43
H42   2    0.652917    0.136777    0.256550    11.00000   -1.20000
AFIX   0
C43   1    0.743138    0.147003    0.314616    11.00000    0.17014    0.17988 =
         0.07552   -0.03458    0.02723    0.02285
AFIX  43
H43   2    0.811406    0.122369    0.304807    11.00000   -1.20000
AFIX   0
C44   1    0.735946    0.175027    0.358294    11.00000    0.11416    0.14819 =
         0.06908   -0.02262    0.01753    0.02122
AFIX  43
H44   2    0.800228    0.167755    0.377772    11.00000   -1.20000
AFIX   0
B1    3    0.633587    0.255384    0.426533    11.00000    0.05802    0.04815 =
         0.05386   -0.00032    0.00452   -0.00159

PART 1
O3    5    0.688902    0.804010    0.365545    21.00000    0.06900    0.10304 =
         0.09778   -0.01033    0.01082   -0.00275
C45   1    0.736254    0.775811    0.325140    21.00000    0.08139    0.10384 =
         0.09832   -0.01541    0.00600    0.00009
AFIX  23
H45A  2    0.730291    0.829527    0.303942    21.00000   -1.20000
H45B  2    0.695523    0.719357    0.312339    21.00000   -1.20000
AFIX   0
C46   1    0.859561    0.750419    0.336055    21.00000    0.07786    0.10198 =
         0.13619   -0.00987    0.01363   -0.00128
AFIX  23
H46A  2    0.869049    0.681251    0.343404    21.00000   -1.20000
H46B  2    0.907004    0.766809    0.311840    21.00000   -1.20000
AFIX   0
C47   1    0.885078    0.812589    0.374287    21.00000    0.07786    0.10198 =
         0.13619   -0.00987    0.01363   -0.00128
AFIX  23
H47A  2    0.931708    0.776379    0.396445    21.00000   -1.20000
H47B  2    0.928558    0.869462    0.365543    21.00000   -1.20000
AFIX   0
C48   1    0.782846    0.844329    0.392811    21.00000    0.08139    0.10384 =
         0.09832   -0.01541    0.00600    0.00009
AFIX  23
H48A  2    0.778859    0.915666    0.392964    21.00000   -1.20000
H48B  2    0.780310    0.820921    0.423099    21.00000   -1.20000
AFIX   0
SAME 0.02 0.04 O3 > C48
PART 0
PART 2
O3A   5    0.676141    0.807374    0.361414   -21.00000    0.06900    0.10304 =
         0.09778   -0.01033    0.01082   -0.00275
C45A  1    0.729568    0.757599    0.326764   -21.00000    0.08139    0.10384 =
         0.09832   -0.01541    0.00600    0.00009
AFIX  23
H45C  2    0.702307    0.782311    0.297858   -21.00000   -1.20000
H45D  2    0.716046    0.687204    0.327918   -21.00000   -1.20000
AFIX   0
C46A  1    0.855195    0.781524    0.336596   -21.00000    0.07786    0.10198 =
         0.13619   -0.00987    0.01363   -0.00128
AFIX  23
H46C  2    0.894262    0.726369    0.351280   -21.00000   -1.20000
H46D  2    0.891735    0.795302    0.309270   -21.00000   -1.20000
AFIX   0
C47A  1    0.860427    0.866229    0.364858   -21.00000    0.07786    0.10198 =
         0.13619   -0.00987    0.01363   -0.00128
AFIX  23
H47C  2    0.918881    0.857516    0.388781   -21.00000   -1.20000
H47D  2    0.878838    0.924480    0.348116   -21.00000   -1.20000
AFIX   0
C48A  1    0.750890    0.876218    0.382142   -21.00000    0.08139    0.10384 =
         0.09832   -0.01541    0.00600    0.00009
AFIX  23
H48C  2    0.756604    0.865035    0.413945   -21.00000   -1.20000
H48D  2    0.721859    0.942315    0.376709   -21.00000   -1.20000
AFIX   0

PART 0
PART 3
O1    5    0.125068    0.760586    0.298221    31.00000    0.06978    0.19434 =
         0.07234   -0.02811   -0.00901    0.00719
O2    5    0.261557    0.723747    0.259316    31.00000    0.06978    0.19434 =
         0.07234   -0.02811   -0.00901    0.00719
N1    4    0.225788    0.749583    0.293922    31.00000    0.06806    0.07382 =
         0.05980    0.00462   -0.00388   -0.00304
PART 0
PART 4
O1A   5    0.224419    0.756548    0.304262   -31.00000    0.06978    0.19434 =
         0.07234   -0.02811   -0.00901    0.00719
O2A   5    0.321607    0.713569    0.251295   -31.00000    0.06978    0.19434 =
         0.07234   -0.02811   -0.00901    0.00719
N1A   4    0.217871    0.729624    0.262847   -31.00000    0.06806    0.07382 =
         0.05980    0.00462   -0.00388   -0.00304
HKLF 4


REM  shelxt in P 1 21/n 1
REM wR2 = 0.1388, GooF = S = 0.889, Restrained GooF = 0.892 for all data
REM R1 = 0.0601 for 4950 Fo > 4sig(Fo) and 0.1200 for all 9735 data
REM 526 parameters refined using 490 restraints

END

WGHT      0.0310      0.0000

REM Highest difference peak  0.481,  deepest hole -0.344,  1-sigma level  0.068
Q1    1   0.3393  0.6811  0.3470  11.00000  0.05    0.48
Q2    1   0.2195  0.6627  0.2722  11.00000  0.05    0.36
Q3    1   0.7921  0.8521  0.3156  11.00000  0.05    0.36
Q4    1   0.2337  0.7829  0.2489  11.00000  0.05    0.34
Q5    1   0.1260  0.7810  0.3182  11.00000  0.05    0.31
;
_shelx_res_checksum   58401

_shelx_hkl_file
;
  15   0  -1    1.92    7.22
  15   0  -2   -1.75    6.14
  15   0  -3   32.19   10.48
  15   0  -4    1.71    6.26
  15   0  -5    7.36    7.69
  15   0  -6   -5.21    6.60
  15   0  -7    1.01    5.65
  15   0  -8   -0.12    5.61
  15   0  -9   17.85    9.47
  15   0 -10    1.67    6.07
  15   0 -11   -1.81    7.12
  15   0 -12    0.06    5.53
  15   0 -13    4.13    6.75
  15   0 -14   -3.65    6.92
  15   0 -15   13.10    7.71
  15   0 -16    6.31    7.71
  15  -1  -1   27.76    9.89
  15   1  -1    9.47    7.26
  15  -1  -2   -0.65    6.74
  15   1  -2    1.56    5.52
  15  -1  -3    7.58    7.39
  15   1  -3    0.85    7.23
  15  -1  -4    3.79    5.86
  15   1  -4    2.04    6.99
  15  -1  -5   11.35    8.38
  15   1  -5    9.87    7.17
  15  -1  -6    6.70    6.98
  15   1  -6    0.28    6.11
  15  -1  -7   17.84    7.79
  15   1  -7    9.04    6.04
  15  -1  -8   -0.93    6.40
  15   1  -8    2.16    5.19
  15  -1  -9   -0.91    6.23
  15   1  -9    2.58    6.08
  15  -1 -10    0.85    5.96
  15   1 -10   -1.31    5.28
  15  -1 -11   17.49    8.30
  15   1 -11   24.13    8.74
  15  -1 -12    5.82    6.57
  15   1 -12   18.10    7.43
  15  -1 -13   12.42    7.11
  15   1 -13    0.92    6.43
  15  -1 -14    7.75    5.71
  15   1 -14   -0.15    5.44
  15  -1 -15   -4.42    7.33
  15  -1 -16    2.60    6.21
  15  -1 -17    9.70    8.17
  15  -2  -1   -1.63    7.90
  15   2  -1   -5.31    7.31
  15  -2  -2   -2.68    8.24
  15   2  -2   -2.14    5.29
  15  -2  -3    8.74    7.62
  15   2  -3   16.47    8.01
  15  -2  -4    1.14    7.23
  15   2  -4   -2.55    7.16
  15  -2  -5    1.76    7.42
  15   2  -5    8.24    6.77
  15  -2  -6   -0.66    6.57
  15   2  -6   -1.20    5.46
  15  -2  -7   12.14    7.76
  15   2  -7   18.44    8.15
  15  -2  -8    5.38    7.54
  15   2  -8    1.49    6.41
  15  -2  -9   10.26    8.48
  15   2  -9   13.03    7.79
  15  -2 -10    3.59    6.39
  15   2 -10    2.31    6.28
  15  -2 -11   -6.20    6.85
  15   2 -11    8.42    7.04
  15  -2 -12   -2.65    7.11
  15   2 -12   -3.42    5.69
  15  -2 -13   17.46    7.62
  15   2 -13    5.89    6.60
  15  -2 -14   22.12    8.63
  15  -2 -15    8.99    7.03
  15  -2 -16   -1.20    6.08
  15  -2 -17    9.05    7.48
  15  -3  -1    8.48   10.79
  15   3  -1    0.71    5.27
  15  -3  -2    2.50    6.84
  15   3  -2   -0.52    5.30
  15  -3  -3    1.45    7.26
  15   3  -3   -0.17    5.32
  15  -3  -4    6.41    8.80
  15   3  -4   -4.48    6.86
  15  -3  -5    5.02    6.57
  15   3  -5   -1.09    6.77
  15  -3  -6    9.01    8.33
  15   3  -6    2.37    5.71
  15  -3  -7    0.87    5.93
  15   3  -7   10.72    7.73
  15  -3  -8    5.38    6.95
  15   3  -8   15.20    7.77
  15  -3  -9    3.63    7.07
  15   3  -9    2.50    6.46
  15  -3 -10   -7.05    7.54
  15   3 -10    3.98    5.99
  15  -3 -11   18.11    8.77
  15   3 -11   23.03    8.84
  15  -3 -12    5.07    7.55
  15  -3 -13   -7.82    7.88
  15  -3 -14    2.51    6.12
  15  -3 -15    5.21    6.97
  15  -3 -16   -1.21    6.04
  15  -3 -17    1.28    6.92
  15  -4  -1   -3.63    8.36
  15   4  -1   -1.95    5.88
  15  -4  -2    4.26    6.98
  15   4  -2   11.31    6.75
  15  -4  -3   -0.85    7.71
  15   4  -3    1.43    5.80
  15  -4  -4    6.93    7.64
  15   4  -4    4.57    7.98
  15  -4  -5    4.17    8.36
  15   4  -5   18.75    7.65
  15  -4  -6   -1.11    8.06
  15   4  -6   -0.29    6.16
  15  -4  -7    0.12    6.98
  15   4  -7    2.28    6.62
  15  -4  -8   14.40    8.59
  15   4  -8    3.53    7.27
  15  -4  -9   -0.45    7.02
  15   4  -9    0.01    5.01
  15  -4 -10    6.65    6.71
  15  -4 -11    3.63    6.74
  15  -4 -12   -1.38    6.79
  15  -4 -13    4.28    7.10
  15  -4 -14    2.54    7.25
  15  -4 -15    4.63    7.03
  15  -4 -16    9.14    6.32
  15  -4 -17    4.52    6.28
  15  -5  -1   11.04    8.17
  15   5  -1    1.92    5.76
  15  -5  -2   -3.39    8.69
  15   5  -2   -0.22    6.00
  15  -5  -3   -2.71    8.36
  15   5  -3   -2.59    6.20
  15  -5  -4   -4.95    7.36
  15   5  -4   -1.18    6.18
  15  -5  -5    1.12    8.57
  15   5  -5   -3.55    6.88
  15  -5  -6   -2.10    7.86
  15   5  -6    3.63    6.18
  15  -5  -7    8.04    9.03
  15  -5  -8    0.26    7.90
  15  -5  -9    2.68    6.49
  15  -5 -10    3.59    7.38
  15  -5 -11    6.96    7.93
  15  -5 -12    7.23    7.81
  15  -5 -13    7.33    7.47
  15  -5 -14   -5.63    7.20
  15  -5 -15   -0.81    6.03
  15  -5 -16    3.93    7.39
  15   6  -1   -3.75    7.16
 -15  -6   1   -3.42   10.87
  15   6  -2   -1.19    5.09
  15   6  -3    2.43    6.37
 -15  -7   1    3.83   12.00
 -15  -7   2   -9.10   12.64
 -15  -8   1    1.96    9.98
 -15  -8   2    3.21   11.73
 -15  -9   1    9.57   12.39
 -15  -9   2    5.77   12.39
  14   0  -1    6.18    7.37
  14   0  -2   18.22    7.94
  14   0  -3   -0.91    6.17
  14   0  -4   27.78   10.22
  14   0  -5   -2.40    5.67
  14   0  -6   11.13    6.44
  14   0  -7    0.53    5.91
  14   0  -8    2.53    6.86
  14   0  -9   -0.40    5.88
  14   0 -10    1.25    6.69
  14   0 -11    2.48    5.27
  14   0 -12   13.41    7.58
  14   0 -13    0.42    5.33
  14   0 -14   20.58    8.63
  14   0 -15    4.82    6.71
  14   0 -16    1.26    7.11
  14   0 -17    2.49    7.17
  14   0 -18    5.16    6.32
  14   0 -19   -1.93    7.40
  14   0 -20   -1.48    6.89
  14   0 -21   -1.17    5.87
  14   0 -22    1.62    6.04
  14   0 -23   -0.13    5.74
 -14   0  24   19.28   10.45
  14   0 -24   11.43    7.36
 -14   0  25   -6.71    8.63
  14   0 -25   -1.30    6.32
 -14   0  26    0.54    7.74
  14  -1  -1   -1.51    8.47
  14   1  -1   -3.74    7.57
  14  -1  -2    0.32    6.26
  14   1  -2   -2.92    6.74
  14  -1  -3   -1.79    7.75
  14   1  -3    7.10    6.70
  14  -1  -4    3.69    7.76
  14   1  -4    9.16    7.03
  14  -1  -5   -3.40    6.28
  14   1  -5   -1.26    6.37
  14  -1  -6   12.49    7.11
  14   1  -6    9.77    7.65
  14  -1  -7   -3.57    5.98
  14   1  -7    0.00    5.43
  14  -1  -8    3.76    6.70
  14   1  -8    4.42    5.21
  14  -1  -9    2.55    5.14
  14   1  -9   -0.07    5.92
  14  -1 -10   14.15    8.00
  14   1 -10   15.97    8.44
  14  -1 -11    2.09    5.16
  14   1 -11   -3.58    6.64
  14  -1 -12   -4.51    6.13
  14   1 -12   15.46    6.83
  14  -1 -13    0.88    6.51
  14   1 -13   -2.16    6.50
  14  -1 -14    0.84    6.16
  14   1 -14    1.33    5.79
  14  -1 -15   -3.84    6.70
  14   1 -15    1.04    5.90
  14  -1 -16   27.96    8.35
  14   1 -16    3.80    5.97
  14  -1 -17   -1.89    6.04
  14   1 -17   -0.48    6.19
  14  -1 -18    3.80    6.23
  14   1 -18   -0.36    7.03
  14  -1 -19    1.41    5.86
  14   1 -19    0.69    5.67
  14  -1 -20   10.13    7.63
  14   1 -20    2.99    6.87
  14  -1 -21   -3.67    7.17
  14   1 -21    1.97    5.70
  14  -1 -22   -2.72    6.59
  14   1 -22   -2.39    6.70
 -14  -1  22   24.99    9.85
  14  -1 -23   -0.69    6.05
  14   1 -23    2.80    5.81
 -14  -1  23   -5.49    8.55
  14  -1 -24   -4.41    6.76
 -14  -1  24   -0.27    7.13
  14  -1 -25    4.36    6.59
 -14   1  26   -2.32    6.84
  14  -1 -26    3.43    6.96
 -14   1  27   -2.06    6.94
  14  -2  -1    0.78    7.12
  14   2  -1   -1.40    6.57
  14  -2  -2   50.63   12.56
  14   2  -2   14.36    8.04
  14  -2  -3    5.79    7.64
  14   2  -3    7.35    6.71
  14  -2  -4    7.57    7.27
  14   2  -4   10.67    7.80
  14  -2  -5   -3.32    7.33
  14   2  -5    3.26    5.57
  14  -2  -6   -0.43    6.51
  14   2  -6    2.68    6.52
  14  -2  -7   -1.76    5.67
  14   2  -7    7.09    6.10
  14  -2  -8    8.74    8.33
  14   2  -8   -3.47    6.01
  14  -2  -9   -2.20    7.59
  14   2  -9    0.15    6.59
  14  -2 -10    1.73    6.82
  14   2 -10    0.96    6.20
  14  -2 -11    2.85    7.10
  14   2 -11    0.18    5.88
  14  -2 -12    7.78    7.70
  14   2 -12   11.29    7.11
  14  -2 -13    1.26    5.89
  14   2 -13    2.38    5.84
  14  -2 -14    5.62    5.96
  14   2 -14    6.43    6.66
  14  -2 -15   -1.12    6.01
  14   2 -15    3.69    6.30
  14  -2 -16    1.43    6.23
  14   2 -16    0.20    5.02
  14  -2 -17   -4.58    6.61
  14   2 -17   -2.28    6.19
  14  -2 -18   10.53    6.83
  14   2 -18   11.18    6.89
  14  -2 -19    6.00    7.79
  14   2 -19   -3.17    5.96
  14  -2 -20    2.73    6.24
  14   2 -20    5.27    6.86
 -14  -2  20   -0.19    7.59
  14  -2 -21    0.39    5.75
  14   2 -21    2.56    6.66
 -14  -2  21   -1.52    8.01
  14  -2 -22    4.44    6.01
  14   2 -22   -1.63    6.33
 -14  -2  22   -6.16    8.85
  14  -2 -23   -0.38    5.64
  14  -2 -24    3.79    6.50
  14  -2 -25   -5.06    7.24
  14  -2 -26   -1.64    6.29
  14  -3  -1    5.79    8.28
  14   3  -1    1.43    6.41
 -14  -3   1   -0.79   10.50
  14  -3  -2   -8.85    9.23
  14   3  -2    2.12    6.71
 -14  -3   2   -5.42   11.60
  14  -3  -3   -2.72    9.55
  14   3  -3    2.49    6.33
  14  -3  -4   -5.01    8.03
  14   3  -4    0.63    5.53
  14  -3  -5   -0.82    6.26
  14   3  -5    0.00    6.27
  14  -3  -6   28.36    9.98
  14   3  -6   11.95    7.94
  14  -3  -7    7.52    6.96
  14   3  -7    1.77    6.31
  14  -3  -8   -5.84    6.88
  14   3  -8   -1.50    6.16
  14  -3  -9   -0.71    6.49
  14   3  -9   -0.42    5.73
  14  -3 -10    3.03    6.72
  14   3 -10    3.29    6.36
  14  -3 -11    8.91    7.57
  14   3 -11    8.18    6.54
  14  -3 -12   -0.73    7.00
  14   3 -12   -0.40    5.90
  14  -3 -13   -0.79    7.34
  14   3 -13   -2.70    6.82
  14  -3 -14   -0.18    5.82
  14   3 -14    5.38    5.94
  14  -3 -15   -2.66    6.48
  14   3 -15    4.16    7.60
  14  -3 -16   12.02    8.05
  14   3 -16   15.69    7.89
  14  -3 -17    1.54    5.36
  14   3 -17    1.96    6.41
  14  -3 -18    0.00    5.62
  14   3 -18    3.02    6.13
 -14  -3  18   -0.54    6.96
  14  -3 -19   -1.10    6.18
  14   3 -19    6.92    5.77
 -14  -3  19    7.86    8.33
  14  -3 -20    3.90    7.03
  14   3 -20   28.85    9.07
 -14  -3  20   20.36   10.78
  14  -3 -21   -5.08    6.58
 -14  -3  21    2.16    7.38
  14  -3 -22    6.73    6.38
  14  -3 -23   -6.30    7.14
  14  -3 -24   -0.07    6.07
  14  -3 -25    0.98    6.74
  14  -4  -1   10.01    9.78
  14   4  -1   -0.64    5.23
 -14  -4   1    1.58   11.54
  14  -4  -2    6.89    8.91
  14   4  -2    1.86    5.75
 -14  -4   2    7.97   12.46
  14  -4  -3   -5.06    8.16
  14   4  -3   -3.14    6.42
 -14  -4   3    0.98    9.82
  14  -4  -4    1.11    8.22
  14   4  -4    6.66    6.40
  14  -4  -5   -2.48    7.34
  14   4  -5   -2.96    5.40
  14  -4  -6   -1.53    6.11
  14   4  -6   -3.82    6.85
  14  -4  -7    1.64    7.23
  14   4  -7    1.45    6.23
  14  -4  -8   -3.62    6.83
  14   4  -8    0.85    6.02
  14  -4  -9   -0.10    6.52
  14   4  -9    2.36    6.12
  14  -4 -10   -1.87    6.51
  14   4 -10   10.59    7.11
  14  -4 -11   -0.06    5.77
  14   4 -11   -1.06    5.08
  14  -4 -12   12.36    8.31
  14   4 -12   24.62    9.44
  14  -4 -13    6.46    7.28
  14   4 -13   10.29    7.12
  14  -4 -14    8.64    7.64
  14   4 -14   22.02    8.26
  14  -4 -15   -5.24    6.67
  14   4 -15    0.31    5.50
 -14  -4  15   -2.00    9.27
  14  -4 -16    2.32    6.68
  14   4 -16    3.90    5.72
 -14  -4  16   -2.51    8.82
  14  -4 -17   -3.94    6.12
  14   4 -17    2.46    5.93
 -14  -4  17    8.18    7.69
  14  -4 -18    5.22    6.56
  14   4 -18    0.31    5.48
 -14  -4  18   -5.56    9.22
  14  -4 -19    1.60    5.11
  14  -4 -20   -4.19    6.32
  14  -4 -21   -3.20    6.30
  14  -4 -22   -0.03    5.91
  14  -4 -23    0.20    5.02
  14  -5  -1    0.50    8.29
  14   5  -1    3.34    5.01
 -14  -5   1   12.18   13.70
  14  -5  -2    5.19   10.10
  14   5  -2    1.56    5.82
 -14  -5   2   -1.90   12.08
  14  -5  -3    5.48    9.45
  14   5  -3    0.87    6.18
 -14  -5   3    3.23   10.26
  14  -5  -4   -4.88    8.69
  14   5  -4    0.04    4.62
  14  -5  -5    7.59    9.02
  14   5  -5   11.53    7.04
  14  -5  -6    8.08    9.75
  14   5  -6   13.82    7.84
  14  -5  -7    1.51    7.11
  14   5  -7   -4.92    7.04
  14  -5  -8    0.32    8.82
  14   5  -8    1.30    5.88
  14  -5  -9    0.71    8.03
  14   5  -9    4.04    6.37
  14  -5 -10    4.24    7.53
  14   5 -10   10.73    7.44
  14  -5 -11   -2.84    8.14
  14   5 -11   -0.14    6.29
  14  -5 -12    9.48    7.41
  14   5 -12    2.81    7.27
 -14  -5  12    9.73    7.59
  14  -5 -13    3.65    6.78
  14   5 -13   -2.35    5.59
 -14  -5  13   -2.27    7.21
  14  -5 -14    4.91    6.99
  14   5 -14    2.38    6.75
 -14  -5  14   -2.14    7.42
  14  -5 -15   -0.12    6.23
  14   5 -15    3.09    5.93
 -14  -5  15   -7.55    8.18
  14  -5 -16    3.65    6.48
 -14  -5  16    6.10    9.00
  14  -5 -17   -0.32    6.69
  14  -5 -18    1.96    6.06
  14  -5 -19   -0.41    6.09
  14  -5 -20    4.68    6.36
  14  -5 -21    7.65    6.66
  14  -5 -22    9.86    7.12
  14  -6  -1   16.87    9.41
  14   6  -1    3.98    7.11
 -14  -6   1   -4.24   10.72
  14  -6  -2    5.38    8.35
  14   6  -2    4.42    6.20
 -14  -6   2    0.05   12.04
  14  -6  -3    0.84    9.30
  14   6  -3   -1.99    6.17
 -14  -6   3    7.15   11.82
  14  -6  -4   13.10   10.07
  14   6  -4   -2.13    5.29
 -14  -6   4    7.25   13.37
  14  -6  -5   -1.32    8.82
  14   6  -5    4.39    6.16
  14  -6  -6    4.93    8.94
  14   6  -6    5.61    7.66
  14  -6  -7    6.59    7.96
  14   6  -7    7.72    7.18
  14  -6  -8   -0.85    7.06
  14   6  -8   -2.94    6.26
  14  -6  -9    0.94    7.94
  14   6  -9    4.54    6.07
 -14  -6   9    1.27    9.47
  14  -6 -10   -5.74    7.25
  14   6 -10    2.57    5.65
 -14  -6  10   -3.55    9.00
  14  -6 -11   -3.35    7.62
  14   6 -11   -4.81    6.64
 -14  -6  11   -2.48    7.94
  14  -6 -12   -3.88    8.08
  14   6 -12    0.02    6.51
 -14  -6  12   13.64    9.04
  14  -6 -13   -6.91    7.93
 -14  -6  13    3.01    8.24
  14  -6 -14    2.94    7.15
 -14  -6  14    9.51    7.06
  14  -6 -15    3.07    6.34
  14  -6 -16    0.78    5.47
  14  -6 -17    4.58    7.20
  14  -6 -18   -2.03    5.70
  14  -6 -19   13.26    7.89
  14  -6 -20   -2.85    5.94
  14  -7  -1    6.33    8.22
  14   7  -1    4.23    6.82
 -14  -7   1    0.75   13.02
  14  -7  -2    1.90    9.24
  14   7  -2    3.34    6.38
 -14  -7   2   -1.73   10.78
  14  -7  -3    1.86    8.21
  14   7  -3    3.60    6.53
 -14  -7   3   -1.42   10.27
  14  -7  -4    2.22    8.77
  14   7  -4    4.27    7.77
 -14  -7   4   -1.28   11.58
  14  -7  -5    5.37    8.25
  14   7  -5   10.38    8.16
 -14  -7   5    0.17    7.30
  14  -7  -6    7.30    8.64
  14   7  -6   -0.23    6.54
 -14  -7   6    1.24    7.81
  14  -7  -7    4.39    8.32
  14   7  -7   -1.77    5.64
 -14  -7   7   -1.25    7.29
  14  -7  -8   -2.60    8.40
  14   7  -8   13.95    7.52
 -14  -7   8    3.14    8.42
  14  -7  -9    8.94    9.20
  14   7  -9    9.24    6.92
 -14  -7   9    2.43    6.96
  14  -7 -10   -0.43    7.44
 -14  -7  10   -1.17    6.63
  14  -7 -11    6.95    8.55
 -14  -7  11   -3.07    7.48
  14  -7 -12    3.61    6.70
  14  -7 -13    7.11    8.06
  14  -7 -14    5.24    7.72
  14  -7 -15   -3.08    7.48
  14  -7 -16   -0.80    6.64
  14  -7 -17    3.86    7.15
  14  -7 -18    0.14    6.23
  14  -8  -1    9.95   10.01
  14   8  -1   12.10    7.89
 -14  -8   1    3.23    8.47
 -14  -8   1    0.93    9.52
  14  -8  -2   -0.08    7.83
  14   8  -2    1.94    6.12
 -14  -8   2   -2.84    7.78
 -14  -8   2   -2.53   11.21
  14  -8  -3    2.13    9.41
  14   8  -3    7.66    6.89
 -14  -8   3    2.10    7.16
 -14  -8   3   10.77   13.03
  14  -8  -4    2.82    8.35
  14   8  -4   -0.72    6.77
 -14  -8   4   -5.16    8.10
 -14  -8   4    2.45   11.00
  14  -8  -5   -5.65    9.52
 -14  -8   5    4.01    7.70
 -14  -8   5   -0.77    9.14
  14  -8  -6   -1.49    8.59
 -14  -8   6   -0.60    5.97
  14  -8  -7    1.09    9.23
 -14  -8   7    5.67    7.83
  14  -8  -8    5.13    8.16
  14  -8  -9   18.79    9.89
  14  -8 -10    4.78    8.02
  14  -8 -11    1.23    8.59
  14  -8 -12   -4.41    8.10
  14  -8 -13    5.25    8.60
  14  -8 -14   -4.75    7.54
  14  -8 -15   -3.21    7.75
  14  -8 -16   -2.64    7.36
  14  -8 -17   -5.15    8.17
 -14  -9   1   -0.14    7.09
 -14  -9   1    2.77   11.04
 -14  -9   2    0.00    6.26
 -14  -9   2   -0.12    9.08
  14  -9  -3   -5.03    8.95
 -14  -9   3    6.27    6.31
 -14  -9   3   -5.61   10.50
  14  -9  -4    6.90    8.56
 -14  -9   4    0.99    5.93
 -14  -9   4   -4.53   10.57
  14  -9  -5   20.11   10.15
 -14  -9   5   -3.22   10.39
  14  -9  -6   -0.60    9.48
  14  -9  -7    5.21    8.66
  14  -9  -8   -1.59    9.58
  14  -9  -9   -1.11    7.27
  14  -9 -10    7.08    9.16
  14  -9 -11    7.05    8.54
  14  -9 -12   -6.15    9.81
  14  -9 -13   15.66    8.84
  14  -9 -14   -1.13    7.25
  14  -9 -15    4.17    8.21
 -14 -10   1   -1.57   10.10
 -14 -10   2   21.30   14.35
 -14 -10   3   -3.53   11.72
 -14 -10   4    7.93   12.16
 -14 -10   5   -0.66    9.38
  14 -10 -11   -2.33    9.14
  14 -10 -12    0.05    9.02
  14 -10 -13    2.12    7.77
 -14 -11   4   -0.96   10.06
 -14 -11   5    5.57    9.33
 -13   0   1   34.19   15.61
  13   0  -1   49.12   12.15
  13   0  -2    0.83    5.77
  13   0  -3    7.09    6.64
  13   0  -4   -1.30    6.33
  13   0  -5    6.79    5.69
  13   0  -6   -3.86    6.55
  13   0  -7   11.78    7.51
  13   0  -8   -1.79    6.40
  13   0  -9    2.80    6.80
  13   0 -10   -4.52    6.63
  13   0 -11   17.37    7.86
  13   0 -12    5.78    6.26
  13   0 -13   26.70    9.34
  13   0 -14   -3.14    6.23
  13   0 -15   -0.76    6.94
  13   0 -16   -3.69    6.64
  13   0 -17   18.06    7.66
  13   0 -18    4.47    6.12
  13   0 -19    4.52    5.89
  13   0 -20   -0.91    5.69
  13   0 -21   -0.12    5.80
  13   0 -22   -1.98    6.01
  13   0 -23   20.98    8.54
 -13   0  24   -1.32    7.01
  13   0 -24   -3.19    6.66
 -13   0  25   -1.32    8.34
  13   0 -25    4.77    7.29
 -13   0  26    4.72    7.70
 -13   0  27    5.14    7.47
 -13   0  28   -1.86    6.57
  13  -1  -1   -2.59    7.87
  13   1  -1    4.96    6.01
 -13  -1   1   11.86   12.11
  13  -1  -2   -0.82    6.02
  13   1  -2   -1.07    6.26
 -13  -1   2    2.88   11.15
  13  -1  -3    5.92    7.13
  13   1  -3    5.38    7.03
  13  -1  -4    2.27    6.06
  13   1  -4   12.79    7.14
  13  -1  -5   37.79   12.40
  13   1  -5   59.66   12.84
  13  -1  -6    2.71    5.88
  13   1  -6    3.89    5.75
  13  -1  -7    0.99    5.71
  13   1  -7    4.96    5.84
  13  -1  -8   -1.98    6.01
  13   1  -8   -4.00    6.20
  13  -1  -9   26.82    9.72
  13   1  -9   33.73   10.04
  13  -1 -10   -2.85    6.40
  13   1 -10    0.76    5.67
  13  -1 -11   17.78    7.66
  13   1 -11   -0.78    5.62
  13  -1 -12    1.00    6.01
  13   1 -12   -2.60    6.48
  13  -1 -13    4.87    6.74
  13   1 -13   10.44    6.91
  13  -1 -14    0.79    6.47
  13   1 -14   -2.98    6.22
  13  -1 -15   28.07   10.10
  13   1 -15   32.04   10.08
  13  -1 -16   -3.94    6.51
  13   1 -16    7.31    6.79
  13  -1 -17    0.34    4.83
  13   1 -17   -3.12    6.41
  13  -1 -18   -1.70    5.99
  13   1 -18   -1.26    6.12
  13  -1 -19   15.79    7.30
  13   1 -19   10.66    6.84
  13  -1 -20   -1.13    6.39
  13   1 -20    3.70    6.70
  13  -1 -21    1.91    5.93
  13   1 -21    7.18    7.04
  13  -1 -22    5.06    5.97
  13   1 -22   -2.71    6.63
 -13  -1  22   -0.16    6.69
  13  -1 -23    2.40    6.58
  13   1 -23    0.98    5.78
 -13  -1  23   -2.00    7.14
  13  -1 -24   -1.30    5.55
 -13  -1  24    9.90    6.82
 -13   1  25   -0.01    8.75
  13  -1 -25   -0.55    6.66
 -13  -1  25    9.29    8.14
 -13   1  26   -0.45    8.16
  13  -1 -26    0.25    6.12
 -13  -1  26   -1.00    7.47
 -13   1  27    2.76    6.86
  13  -1 -27    9.82    7.19
 -13  -1  27    1.08    6.40
 -13  -1  28   -1.43    6.59
 -13  -1  29    0.53    6.12
 -13  -1  30    1.14    6.04
  13  -2  -1   11.84    9.49
  13   2  -1   22.97    8.80
 -13  -2   1   18.18   13.84
  13  -2  -2    2.15    7.34
  13   2  -2   -4.58    6.27
 -13  -2   2   -3.86   12.40
  13  -2  -3    6.18    8.20
  13   2  -3   16.95    7.65
 -13  -2   3    0.64   12.15
  13  -2  -4   10.65    8.33
  13   2  -4   -0.70    6.25
 -13  -2   4    0.73   10.89
  13  -2  -5   -0.03    6.65
  13   2  -5   -0.99    6.40
  13  -2  -6    3.34    6.76
  13   2  -6    0.20    5.98
  13  -2  -7   36.08   10.41
  13   2  -7   31.49   10.23
  13  -2  -8    3.98    7.79
  13   2  -8    3.17    6.24
  13  -2  -9   -3.29    6.96
  13   2  -9    3.84    5.59
  13  -2 -10    0.32    6.39
  13   2 -10   -2.37    5.85
  13  -2 -11   45.12   11.53
  13   2 -11   31.12   10.89
  13  -2 -12    3.94    6.62
  13   2 -12   -0.31    6.29
  13  -2 -13   17.58    7.91
  13   2 -13    9.28    7.01
  13  -2 -14    3.10    6.16
  13   2 -14   10.23    7.02
  13  -2 -15   -2.34    5.60
  13   2 -15    6.09    6.55
  13  -2 -16    5.69    5.84
  13   2 -16    3.30    5.25
  13  -2 -17    2.68    5.80
  13   2 -17    3.37    5.94
  13  -2 -18    3.65    6.00
  13   2 -18   -1.33    7.17
  13  -2 -19    1.27    5.50
  13   2 -19   12.03    7.37
  13  -2 -20    0.50    5.71
  13   2 -20   -1.40    6.47
 -13  -2  20   -1.72    6.36
  13  -2 -21    3.65    6.53
  13   2 -21    7.25    6.92
 -13  -2  21    6.97    8.14
  13  -2 -22    1.16    6.23
 -13  -2  22    2.97    7.10
  13  -2 -23    6.68    7.00
 -13  -2  23    9.82    7.53
  13  -2 -24   -5.63    6.53
 -13  -2  24   -5.97    7.67
  13  -2 -25    2.33    6.12
 -13  -2  25   -0.11    6.36
  13  -2 -26   -0.51    5.97
 -13  -2  26    9.18    7.56
 -13  -2  27   16.31    8.25
 -13  -2  28   -1.78    7.59
 -13  -2  29   -0.42    7.72
  13  -3  -1    6.55    8.41
  13   3  -1   -0.59    4.90
 -13  -3   1   -2.85   12.45
  13  -3  -2   -1.88    7.48
  13   3  -2    0.08    6.11
 -13  -3   2   -4.28   11.89
  13  -3  -3    5.09    7.55
  13   3  -3    2.11    5.05
 -13  -3   3   16.55   12.48
  13  -3  -4    0.73    7.06
  13   3  -4    5.20    6.93
 -13  -3   4    4.92   11.74
  13  -3  -5    8.18    8.22
  13   3  -5   16.07    8.11
 -13  -3   5   14.48   12.25
  13  -3  -6   10.19    8.14
  13   3  -6    1.99    5.59
  13  -3  -7    1.47    6.06
  13   3  -7   -0.68    4.69
  13  -3  -8    2.27    5.99
  13   3  -8   -1.37    6.04
  13  -3  -9   19.15    8.57
  13   3  -9   22.94    8.00
  13  -3 -10    3.39    6.09
  13   3 -10    4.69    5.95
  13  -3 -11    7.32    7.19
  13   3 -11   21.18    7.96
  13  -3 -12    1.53    5.92
  13   3 -12   -0.60    4.62
  13  -3 -13    3.95    5.94
  13   3 -13    1.93    5.45
  13  -3 -14   -2.85    6.08
  13   3 -14   -4.15    7.05
  13  -3 -15   16.42    7.86
  13   3 -15   15.54    7.03
  13  -3 -16    2.20    6.38
  13   3 -16    2.46    5.74
  13  -3 -17    0.06    5.84
  13   3 -17   -2.53    6.75
 -13  -3  17    0.97    6.33
  13  -3 -18   -0.22    5.78
  13   3 -18   -3.56    6.41
 -13  -3  18    2.33    7.19
  13  -3 -19   19.11    7.96
  13   3 -19   14.95    8.07
 -13  -3  19   14.32    9.36
  13  -3 -20   14.57    7.61
 -13  -3  20    7.18    8.79
  13  -3 -21    0.78    5.02
 -13  -3  21    3.73    7.48
  13  -3 -22   -1.70    6.42
 -13  -3  22    0.02    7.58
  13  -3 -23   -0.76    6.78
 -13  -3  23   -1.82    7.31
  13  -3 -24    5.99    6.45
 -13  -3  24   -0.67    6.96
  13  -3 -25   10.08    7.14
 -13  -3  25   15.95    8.68
  13   3 -26    0.71    7.38
 -13  -3  26   13.14    8.48
  13   3 -27    2.26    8.31
 -13  -3  27    7.41    7.27
  13   3 -28   -2.62    7.84
  13  -4  -1   25.80   10.43
  13   4  -1   14.52    7.64
 -13  -4   1    6.44   12.77
  13  -4  -2   12.27    8.83
  13   4  -2    9.68    6.85
 -13  -4   2    2.52   10.22
  13  -4  -3    3.38    8.32
  13   4  -3   -0.70    5.99
 -13  -4   3    1.22    9.99
  13  -4  -4   -1.71    7.72
  13   4  -4    0.69    5.50
 -13  -4   4   -4.21   12.61
  13  -4  -5   -4.00    8.03
  13   4  -5    0.51    5.74
 -13  -4   5   -4.49   13.09
  13  -4  -6   15.21    9.34
  13   4  -6   17.63    7.86
  13  -4  -7   30.27   10.80
  13   4  -7    1.40    6.72
  13  -4  -8    7.27    6.63
  13   4  -8    5.99    5.25
  13  -4  -9    7.40    6.63
  13   4  -9    8.15    7.17
  13  -4 -10   -2.40    7.52
  13   4 -10    3.15    5.56
  13  -4 -11   16.21    8.45
  13   4 -11   20.62    8.42
  13  -4 -12   12.94    7.99
  13   4 -12    4.38    6.85
  13  -4 -13   16.39    8.91
  13   4 -13   24.10    8.97
  13  -4 -14   -3.06    6.67
  13   4 -14   -0.36    5.19
  13  -4 -15    0.71    5.79
  13   4 -15    3.49    6.21
 -13  -4  15   12.28    8.05
  13  -4 -16   15.33    8.01
  13   4 -16   10.72    7.88
 -13  -4  16    8.91    9.59
  13  -4 -17    5.86    6.30
  13   4 -17    5.87    7.30
 -13  -4  17   13.49    8.82
  13  -4 -18    3.36    6.92
 -13  -4  18    0.80    8.29
  13  -4 -19   -3.11    6.47
 -13  -4  19   -0.69    7.13
  13  -4 -20   -3.26    6.48
 -13  -4  20    6.06    7.31
  13  -4 -21   -1.17    5.72
 -13  -4  21    0.81    7.37
  13  -4 -22    5.68    5.38
 -13  -4  22    5.43    6.99
  13  -4 -23   21.06    9.17
  13   4 -23   13.67    9.47
 -13  -4  23   23.80    9.49
  13   4 -24   -2.98    8.09
 -13  -4  24   -3.56    7.40
  13   4 -25   -0.41    7.03
 -13  -4  25   -0.42    6.49
  13   4 -26    1.52    8.45
  13   4 -27    0.67    6.75
  13   4 -28    6.74    9.12
  13  -5  -1   14.62    8.68
  13   5  -1   14.63    7.80
 -13  -5   1    5.67   11.27
  13  -5  -2   -0.76    8.31
  13   5  -2   12.19    6.79
 -13  -5   2    1.74   11.98
  13  -5  -3   -0.58    6.51
  13   5  -3   -1.71    5.80
 -13  -5   3   -0.33    9.86
  13  -5  -4    3.75    8.92
  13   5  -4    0.11    4.52
 -13  -5   4   -1.16   10.56
  13  -5  -5   23.79    9.50
  13   5  -5   19.29    8.60
 -13  -5   5   14.46   12.23
  13  -5  -6   -3.98    8.27
  13   5  -6   -2.59    6.38
 -13  -5   6    3.40   12.50
  13  -5  -7   -5.17    6.66
  13   5  -7   -0.54    5.19
  13  -5  -8    2.89    8.79
  13   5  -8    1.49    7.12
  13  -5  -9    9.74    9.56
  13   5  -9   21.12    7.96
  13  -5 -10    1.13    6.99
  13   5 -10   24.75    7.95
  13  -5 -11   11.57    7.73
  13   5 -11   12.34    6.70
  13  -5 -12   -1.42    5.60
  13   5 -12    3.63    7.08
 -13  -5  12    3.16    8.48
  13  -5 -13   -2.12    6.62
  13   5 -13    1.92    5.46
 -13  -5  13    0.32    6.94
  13  -5 -14    2.06    7.47
  13   5 -14    6.52    6.74
 -13  -5  14   10.87    8.41
  13  -5 -15    4.28    7.32
 -13  -5  15   47.16   11.43
  13  -5 -16   -1.65    6.90
 -13  -5  16    7.94    8.61
  13  -5 -17   -2.30    7.06
 -13  -5  17   -3.46    6.76
  13  -5 -18    8.49    6.15
 -13  -5  18   -0.00    6.40
  13  -5 -19   -0.41    5.82
 -13  -5  19    3.51    7.04
  13  -5 -20    8.59    7.18
 -13  -5  20    1.84    6.06
  13  -5 -21    8.36    6.86
 -13  -5  21    5.75    7.75
  13  -5 -22    3.40    5.51
 -13  -5  22    7.49    7.85
 -13  -5  23    1.43    5.73
  13   5 -26   -0.97    6.92
  13   5 -27    5.51    8.16
  13   5 -28   -3.95    8.37
  13  -6  -1   24.98   10.41
  13   6  -1    3.59    5.22
 -13  -6   1    6.41   12.53
  13  -6  -2   15.00    9.26
  13   6  -2   12.78    7.25
 -13  -6   2   -6.73   11.85
  13  -6  -3   -4.21    9.31
  13   6  -3    0.13    4.90
 -13  -6   3   -3.57   10.34
  13  -6  -4    8.06    8.61
  13   6  -4   13.41    7.89
 -13  -6   4    8.73   13.02
  13  -6  -5   -0.11    8.27
  13   6  -5    3.25    6.01
 -13  -6   5   -7.55   12.99
  13  -6  -6   -1.23    8.45
  13   6  -6    9.62    7.36
 -13  -6   6    2.33   11.66
  13  -6  -7   -0.07    6.79
  13   6  -7    4.93    5.67
 -13  -6   7   -1.59   10.89
  13  -6  -8   -3.92    8.67
  13   6  -8    5.90    7.03
  13  -6  -9    6.86    7.85
  13   6  -9   -2.62    6.42
 -13  -6   9   13.29    9.08
  13  -6 -10    6.26    8.02
  13   6 -10   11.81    7.01
 -13  -6  10    4.61    7.97
  13  -6 -11   12.10    7.82
  13   6 -11   -1.70    5.92
 -13  -6  11   -3.79    6.49
  13  -6 -12    8.22    7.38
 -13  -6  12    3.13    7.48
  13  -6 -13    1.91    8.09
 -13  -6  13   10.55    8.15
  13  -6 -14    0.00    6.60
 -13  -6  14    4.94    6.46
  13  -6 -15    7.24    6.61
 -13  -6  15    7.41    7.47
  13  -6 -16    2.99    7.14
 -13  -6  16   -0.04    7.22
  13  -6 -17   -1.19    6.24
 -13  -6  17    4.22    6.06
  13  -6 -18    0.18    4.91
 -13  -6  18    2.20    6.86
  13  -6 -19    7.59    7.37
 -13  -6  19   10.75    7.20
  13  -6 -20    1.64    5.58
 -13  -6  20    0.54    6.88
  13  -7  -1   -7.16    9.76
  13   7  -1    2.38    5.50
 -13  -7   1   -1.82   10.59
  13  -7  -2   -6.05    8.30
  13   7  -2    3.32    5.25
 -13  -7   2    2.15    9.23
  13  -7  -3   -2.61    8.15
  13   7  -3    1.98    5.66
 -13  -7   3   -4.70   10.97
  13  -7  -4   46.67   14.23
  13   7  -4   37.48   11.13
 -13  -7   4   25.98   14.59
  13  -7  -5    9.59    9.15
  13   7  -5   11.91    7.92
 -13  -7   5    9.83    8.33
 -13  -7   5   21.85   13.15
  13  -7  -6   -1.66    8.35
  13   7  -6   -4.41    6.16
 -13  -7   6   -3.23    8.08
 -13  -7   6    5.69   12.28
  13  -7  -7   -1.10    8.15
  13   7  -7   -1.58    6.46
 -13  -7   7   -2.45    7.87
 -13  -7   7   -2.94   10.04
  13  -7  -8   -3.57    8.97
  13   7  -8    2.19    6.43
 -13  -7   8    3.12    7.25
  13  -7  -9    5.91    8.01
 -13  -7   9   -1.96    7.41
  13  -7 -10    6.53    8.57
 -13  -7  10   18.15    8.04
  13  -7 -11    4.68    7.59
 -13  -7  11    0.64    6.97
  13  -7 -12   -2.34    7.86
 -13  -7  12   -4.26    7.89
  13  -7 -13   -3.98    8.03
 -13  -7  13   -1.26    7.23
  13  -7 -14    6.02    7.92
 -13  -7  14   -1.22    6.74
  13  -7 -15   -5.31    7.66
 -13  -7  15    0.00    6.92
  13  -7 -16    3.28    6.70
 -13  -7  16    2.69    6.30
  13  -7 -17    0.97    6.43
 -13  -7  17    3.94    7.67
  13  -7 -18   -3.79    7.19
 -13  -7  18    0.33    5.70
  13  -7 -19    9.14    7.15
  13  -8  -1   -0.91    7.53
  13   8  -1    2.00    5.68
 -13  -8   1    6.73    9.01
 -13  -8   1    9.00   10.84
  13  -8  -2   18.73    9.86
  13   8  -2   17.28    8.33
 -13  -8   2    0.07    7.73
 -13  -8   2    1.31   10.57
  13  -8  -3    6.48   10.47
  13   8  -3    8.83    7.54
 -13  -8   3    9.89    8.23
 -13  -8   3   -4.28   11.42
  13  -8  -4    8.94    9.58
  13   8  -4    7.89    7.00
 -13  -8   4    5.00    8.35
 -13  -8   4   19.98   12.67
  13  -8  -5    1.97    8.17
 -13  -8   5    6.05    7.07
 -13  -8   5   -0.57   11.13
  13  -8  -6    3.38    9.32
 -13  -8   6   23.70    9.14
 -13  -8   6    9.27    9.57
  13  -8  -7   -1.79    9.00
 -13  -8   7   -3.62    8.26
 -13  -8   7    4.26   12.83
  13  -8  -8    4.52    8.52
 -13  -8   8   10.96    8.58
  13  -8  -9    0.13    8.08
 -13  -8   9    4.94    7.16
  13  -8 -10   -5.09    9.48
 -13  -8  10   -3.08    6.20
  13  -8 -11    3.52    8.35
 -13  -8  11    0.92    5.60
  13  -8 -12    8.14    9.03
 -13  -8  12   -5.12    7.25
  13  -8 -13    4.44    7.67
 -13  -8  13    1.79    6.04
  13  -8 -14    5.40    8.54
 -13  -8  14    6.80    5.72
  13  -8 -15   -2.11    8.04
 -13  -8  15    9.08    7.97
  13  -8 -16    9.23    7.80
  13  -8 -17   -2.41    7.17
  13  -9  -1    6.65    8.80
 -13  -9   1   -3.92    6.62
 -13  -9   1    5.89   10.10
  13  -9  -2   12.36    8.96
 -13  -9   2    3.71    5.90
 -13  -9   2    3.55   10.74
  13  -9  -3    3.09    7.81
 -13  -9   3    5.32    7.31
 -13  -9   3    8.27   11.97
  13  -9  -4   11.19   10.58
 -13  -9   4   16.16    8.88
 -13  -9   4   -0.25    8.54
  13  -9  -5   -2.02    7.81
 -13  -9   5   -0.35    7.14
 -13  -9   5    1.12    8.52
  13  -9  -6    4.24    9.32
 -13  -9   6    3.76    7.07
 -13  -9   6    8.28   10.13
  13  -9  -7    6.78    9.35
 -13  -9   7   -0.62    6.54
 -13  -9   7   -8.36   11.67
  13  -9  -8   -0.87    8.10
 -13  -9   8    3.94    8.51
  13  -9  -9   -6.16    9.37
 -13  -9   9    4.49    6.38
  13  -9 -10   22.58   10.08
 -13  -9  10    9.90    7.35
  13  -9 -11   -0.94    8.21
 -13  -9  11   -3.32    7.66
  13  -9 -12   -1.04    8.07
 -13  -9  12   -3.29    7.45
  13  -9 -13    5.29    9.07
  13  -9 -14    1.72    7.94
  13  -9 -15    0.02    7.45
  13 -10  -1    8.17    8.90
 -13 -10   1    0.60    6.63
 -13 -10   1   -4.28   10.09
  13 -10  -2   13.66    7.95
 -13 -10   2    0.89    6.01
 -13 -10   2    4.26   11.50
  13 -10  -3    0.85    7.87
 -13 -10   3   -0.31    5.72
 -13 -10   3    0.64   11.77
  13 -10  -4   -0.64    8.34
 -13 -10   4   -0.72    6.12
 -13 -10   4    1.93    9.32
  13 -10  -5    1.75    8.41
 -13 -10   5    2.91    6.80
 -13 -10   5   -5.92   10.77
  13 -10  -6   -6.15    9.35
 -13 -10   6   12.40    7.98
 -13 -10   6   -6.24   10.63
  13 -10  -7    5.12    7.59
 -13 -10   7   -1.76    7.34
 -13 -10   7  -10.88   13.07
  13 -10  -8    8.70    8.60
 -13 -10   8   13.45    9.05
  13 -10  -9    2.46    7.79
 -13 -10   9   -6.17    7.85
  13 -10 -10   -5.90    8.76
  13 -10 -11    4.09    7.63
  13 -10 -12    8.02    8.19
  13 -10 -13    0.60    7.64
  13 -10 -14   -3.25    8.05
  13 -11  -1   -5.39    9.92
 -13 -11   1    2.95    6.63
 -13 -11   1   -0.74   10.66
  13 -11  -2    2.83    6.76
 -13 -11   2   -0.00    6.93
 -13 -11   2   -1.82   10.76
  13 -11  -3    3.70    8.36
 -13 -11   3    1.52    6.90
 -13 -11   3   -4.90   11.23
  13 -11  -4    8.50    8.29
 -13 -11   4   11.85    7.57
 -13 -11   4   -3.43   11.48
  13 -11  -5    7.34    8.97
 -13 -11   5    9.06    8.08
  13 -11  -6    0.18    8.48
  13 -11  -7   10.84    9.86
  13 -11  -8    1.66    8.54
  13 -11  -9    0.16    6.61
  13 -11 -10   32.08   11.31
  13 -11 -11    4.06    9.43
  13 -11 -12   -1.96    7.97
 -13 -12   1    3.25    7.10
  13 -12  -7    2.68    8.36
  13 -12  -8    4.63    9.01
  13 -12  -9   -0.78    9.30
  13 -12 -10   -3.09    9.17
 -12   0   1   -1.30   12.10
  12   0  -1    2.39    6.48
  12   0  -2   12.68    7.40
  12   0  -3   -5.06    6.78
  12   0  -4    2.98    7.60
  12   0  -5   -1.93    6.73
  12   0  -6   87.09   17.36
  12   0  -7    1.39    5.55
  12   0  -8    7.12    6.61
  12   0  -9    0.74    5.89
  12   0 -10   80.98   16.47
  12   0 -11    1.83    5.24
  12   0 -12   43.36   11.10
  12   0 -13   -1.19    5.26
  12   0 -14    4.59    5.46
  12   0 -15   -0.19    6.62
  12   0 -16   28.52    8.83
  12   0 -17   -0.12    4.70
  12   0 -18    0.64    5.73
  12   0 -19    1.09    5.38
  12   0 -20   14.33    6.93
  12   0 -21    0.81    6.47
  12   0 -22   13.78    7.13
 -12   0  23   -2.55    8.04
  12   0 -23    4.10    6.30
 -12   0  24   -2.66    6.98
  12   0 -24    2.04    5.68
 -12   0  25    1.46    6.02
 -12   0  26    7.63    8.52
 -12   0  27   -0.08    6.69
 -12   0  28    5.93    7.77
 -12   0  29   -0.56    5.88
  12  -1  -1   -0.55    6.98
  12   1  -1   -0.41    6.83
 -12  -1   1   -2.50   12.80
  12  -1  -2   31.23   10.58
  12   1  -2   20.55    8.45
 -12  -1   2   27.34   13.89
  12  -1  -3    4.04    5.78
  12   1  -3    4.73    6.17
  12  -1  -4   79.75   14.75
  12   1  -4   40.28   12.91
  12  -1  -5   -4.78    6.53
  12   1  -5    0.11    5.30
  12  -1  -6   -1.97    5.85
  12   1  -6    7.58    6.42
  12  -1  -7   -0.49    5.71
  12   1  -7    0.54    5.74
  12  -1  -8   55.37   13.68
  12   1  -8   60.54   12.99
  12  -1  -9    1.81    6.14
  12   1  -9   -0.91    5.93
  12  -1 -10   19.36    7.20
  12   1 -10    4.62    5.66
  12  -1 -11   -0.36    5.67
  12   1 -11    1.05    5.68
  12  -1 -12    7.37    6.52
  12   1 -12   12.41    7.00
  12  -1 -13   -0.52    4.80
  12   1 -13    3.02    6.28
  12  -1 -14   82.36   15.38
  12   1 -14   60.23   14.61
  12  -1 -15   -0.99    4.84
  12   1 -15    3.51    6.01
  12  -1 -16    2.21    5.56
  12   1 -16    1.11    6.66
  12  -1 -17    7.06    6.16
  12   1 -17   -4.47    6.14
  12  -1 -18   23.86    8.16
  12   1 -18   17.20    8.10
  12  -1 -19    1.79    5.26
  12   1 -19   -3.31    6.48
  12  -1 -20   -0.14    5.71
  12   1 -20    6.70    6.49
  12  -1 -21    1.95    5.59
  12   1 -21    1.31    5.81
 -12  -1  21   -3.98    7.83
  12  -1 -22   -0.78    5.72
  12   1 -22    1.73    5.42
 -12  -1  22   -4.27    8.01
  12  -1 -23   -2.46    5.54
  12   1 -23    1.73    6.60
 -12  -1  23   -2.79    7.58
  12  -1 -24   14.79    8.12
 -12  -1  24    3.49    7.01
 -12   1  25   -2.89    6.74
  12  -1 -25    2.48    6.03
 -12  -1  25    0.61    5.72
 -12   1  26    5.90    7.29
  12  -1 -26    3.12    6.55
 -12  -1  26    5.88    8.41
 -12   1  27    3.09    7.44
 -12  -1  27    0.06    7.45
 -12  -1  28    5.86    7.93
 -12  -1  29   -0.50    6.96
 -12  -1  30    8.41    7.98
  12  -2  -1    4.15    9.06
  12   2  -1   -0.00    5.86
 -12  -2   1    2.44   10.53
  12  -2  -2   16.08    9.89
  12   2  -2   31.73    9.69
 -12  -2   2   31.34   13.13
  12  -2  -3   16.29    7.67
  12   2  -3    4.41    5.35
 -12  -2   3   -0.02   10.23
  12  -2  -4    7.97    8.27
  12   2  -4   15.77    7.99
 -12  -2   4    3.26   10.52
  12  -2  -5    5.84    6.96
  12   2  -5   -1.54    5.92
  12  -2  -6   69.35   14.47
  12   2  -6   39.78   12.03
  12  -2  -7   15.43    7.88
  12   2  -7   14.28    7.21
  12  -2  -8   17.84    8.05
  12   2  -8   10.30    7.48
  12  -2  -9    0.76    6.01
  12   2  -9    3.59    5.41
  12  -2 -10   38.20   10.48
  12   2 -10   30.20    9.82
  12  -2 -11    5.49    6.16
  12   2 -11    4.84    6.14
  12  -2 -12   10.43    6.53
  12   2 -12   16.04    7.91
  12  -2 -13   -0.70    5.23
  12   2 -13   -1.41    5.58
  12  -2 -14   -2.32    5.51
  12   2 -14    0.96    4.97
  12  -2 -15    1.74    4.91
  12   2 -15   -2.27    6.13
  12  -2 -16    3.05    7.31
  12   2 -16   12.66    6.36
  12  -2 -17   -2.64    6.83
  12   2 -17   -3.18    5.60
  12  -2 -18    4.64    6.01
  12   2 -18   10.90    7.36
  12  -2 -19    5.01    6.55
  12   2 -19    3.60    6.12
 -12  -2  19    1.35    7.66
  12  -2 -20    9.25    6.21
  12   2 -20    5.23    6.95
 -12  -2  20   -4.80    8.26
  12  -2 -21    7.48    6.53
  12   2 -21    8.88    7.66
 -12  -2  21   10.41    8.03
  12  -2 -22    7.68    6.04
 -12  -2  22    9.23    8.01
  12  -2 -23    2.34    5.86
 -12  -2  23   -1.04    7.33
  12  -2 -24   -2.71    7.22
 -12  -2  24    1.24    6.31
  12  -2 -25    3.60    6.35
 -12  -2  25    6.60    7.55
 -12   2  26   23.60    9.80
  12  -2 -26   17.02    7.65
 -12  -2  26    9.92    7.53
  12  -2 -27   -0.57    5.87
 -12  -2  27    2.08    6.60
  12   2 -28   -1.88    6.26
 -12  -2  28   -0.17    6.21
  12   2 -29   -2.09    7.14
 -12  -2  29    5.76    6.48
 -12  -2  30    3.90    7.26
 -12  -2  31    7.89    6.47
  12  -3  -1    0.13    7.74
  12   3  -1   -0.77    5.84
 -12  -3   1    2.27    9.89
  12  -3  -2   20.18   10.48
  12   3  -2   14.62    7.83
 -12  -3   2   45.26   16.37
  12  -3  -3   17.12    9.58
  12   3  -3    4.30    6.44
 -12  -3   3   17.34   12.96
  12  -3  -4   23.51    9.42
  12   3  -4   30.95    9.33
 -12  -3   4   34.52   13.81
  12  -3  -5    3.15    7.14
  12   3  -5    2.14    6.45
 -12  -3   5   -2.86   10.79
  12  -3  -6    2.23    7.30
  12   3  -6   -1.84    5.42
 -12  -3   6   -1.31   11.45
  12  -3  -7   -0.08    6.45
  12   3  -7    2.17    4.84
 -12  -3   7   -4.43   11.07
  12  -3  -8   32.14   10.91
  12   3  -8   31.82    9.20
  12  -3  -9   21.85    8.63
  12   3  -9   10.25    7.03
  12  -3 -10   27.63   10.22
  12   3 -10   48.57   10.96
  12  -3 -11    9.87    6.69
  12   3 -11    8.56    7.07
  12  -3 -12   12.77    7.16
  12   3 -12    8.15    7.39
  12  -3 -13    2.57    6.00
  12   3 -13    1.91    5.68
  12  -3 -14   23.96    8.86
  12   3 -14   31.72    9.03
  12  -3 -15    8.34    6.39
  12   3 -15    5.59    6.86
  12  -3 -16   -1.42    5.63
  12   3 -16   -1.64    5.48
  12  -3 -17   -3.92    5.87
  12   3 -17   -0.82    5.62
 -12  -3  17   -3.41    7.78
  12  -3 -18    0.77    5.24
  12   3 -18    0.59    5.45
 -12  -3  18   -0.65    6.96
  12  -3 -19    7.72    7.26
  12   3 -19   10.41    6.33
 -12  -3  19    2.88    7.43
  12  -3 -20   17.31    6.92
 -12  -3  20    5.33    7.29
  12  -3 -21   -0.56    5.20
 -12  -3  21   -0.01    5.41
  12  -3 -22   -1.78    5.73
 -12  -3  22   10.81    6.92
  12  -3 -23    3.81    6.36
 -12  -3  23   -0.28    6.60
  12  -3 -24   18.93    7.80
 -12  -3  24   22.47    9.10
  12  -3 -25    6.93    6.53
  12   3 -25   -2.68    7.72
 -12  -3  25    4.74    6.92
  12   3 -26    4.29    8.16
 -12  -3  26    8.43    6.98
  12   3 -27   -4.02    8.07
 -12  -3  27   -4.91    6.70
  12   3 -28   11.59    7.25
 -12  -3  28    9.48    6.70
  12   3 -29    3.64    7.39
 -12  -3  29    4.40    7.27
 -12  -3  30   10.37    8.38
 -12  -3  31   -0.72    6.89
 -12  -3  32   -3.21    6.40
  12  -4  -1   10.15    9.65
  12   4  -1    6.88    6.44
 -12  -4   1   24.19   13.96
  12  -4  -2   11.89    9.49
  12   4  -2   19.81    7.83
 -12  -4   2    0.17   11.54
  12  -4  -3   -2.06    7.24
  12   4  -3    2.59    5.63
 -12  -4   3    0.49    9.60
  12  -4  -4    2.26    7.79
  12   4  -4    6.15    5.92
 -12  -4   4   -1.47   11.49
  12  -4  -5   11.54    8.96
  12   4  -5   10.63    6.65
 -12  -4   5    0.77   11.15
  12  -4  -6   23.30   10.05
  12   4  -6   21.31    7.69
 -12  -4   6   17.45   13.61
  12  -4  -7   28.17    9.47
  12   4  -7   12.54    7.23
 -12  -4   7    8.45   12.88
  12  -4  -8   -2.19    7.42
  12   4  -8   -1.51    5.28
 -12  -4   8    1.71   11.02
  12  -4  -9    2.00    7.63
  12   4  -9    6.67    6.08
  12  -4 -10   35.80    9.90
  12   4 -10    9.35    7.50
  12  -4 -11    8.80    7.74
  12   4 -11   17.10    7.49
  12  -4 -12   42.28   10.76
  12   4 -12   21.84    8.91
  12  -4 -13    3.42    6.55
  12   4 -13    1.05    6.05
  12  -4 -14   -0.35    5.86
  12   4 -14   -2.88    5.94
 -12  -4  14   -1.12    7.66
  12  -4 -15    5.17    7.04
  12   4 -15    7.60    7.07
 -12  -4  15   -0.34    7.21
  12  -4 -16    6.76    5.88
  12   4 -16   15.21    7.64
 -12  -4  16   14.31    8.78
  12  -4 -17   10.73    7.40
 -12  -4  17   28.33   10.13
  12  -4 -18    9.49    6.43
 -12  -4  18    0.65    6.84
  12  -4 -19   -0.98    5.92
 -12  -4  19   -3.13    8.01
  12  -4 -20   16.10    6.65
 -12  -4  20    3.02    7.50
  12  -4 -21   16.61    6.94
 -12  -4  21    8.95    7.29
  12  -4 -22    3.93    6.03
  12   4 -22    0.10    7.86
 -12  -4  22    6.05    7.41
  12  -4 -23   -5.71    6.68
  12   4 -23    9.38    8.40
 -12  -4  23   -1.27    6.10
  12  -4 -24   -2.45    5.75
  12   4 -24   -4.21    7.62
 -12  -4  24    1.49    6.34
  12   4 -25    3.98    8.41
 -12  -4  25    0.58    6.64
  12   4 -26   -3.01    7.63
 -12  -4  26    8.96    7.22
  12   4 -27   -2.37    8.19
 -12  -4  27    1.85    6.51
  12   4 -28    7.01    8.10
 -12  -4  28   -0.18    6.08
  12   4 -29   -1.12    8.80
 -12  -4  29   -2.10    6.74
  12   4 -30    5.09    9.21
 -12  -4  30   -0.86    6.73
  12  -5  -1   -3.90    7.46
  12   5  -1   -2.17    6.48
 -12  -5   1    1.17   12.46
  12  -5  -2   26.03   10.01
  12   5  -2    7.52    6.59
 -12  -5   2   26.41   12.90
  12  -5  -3   12.29    8.24
  12   5  -3   10.54    6.67
 -12  -5   3    7.36   10.52
  12  -5  -4   16.01    9.20
  12   5  -4   15.59    6.98
 -12  -5   4    2.66   12.32
  12  -5  -5    3.20    7.75
  12   5  -5   11.08    6.91
 -12  -5   5    3.25   10.78
  12  -5  -6   -4.10    7.71
  12   5  -6   -1.71    6.18
 -12  -5   6   -1.50    9.75
  12  -5  -7    0.79    7.82
  12   5  -7    4.29    6.39
 -12  -5   7    4.55   10.77
  12  -5  -8    5.43    8.00
  12   5  -8   22.65    8.06
 -12  -5   8   14.09   11.63
  12  -5  -9   24.35    9.84
  12   5  -9   31.70   10.09
  12  -5 -10   10.89    8.90
  12   5 -10   12.63    7.88
  12  -5 -11    2.39    6.94
  12   5 -11    1.51    5.05
 -12  -5  11   -3.54    6.84
  12  -5 -12   -1.78    6.60
  12   5 -12   -2.49    6.66
 -12  -5  12    2.51    6.22
  12  -5 -13   16.76    8.97
  12   5 -13   18.68    8.35
 -12  -5  13   18.53    9.62
  12  -5 -14   14.93    7.99
  12   5 -14   15.04    7.21
 -12  -5  14   21.37   10.44
  12  -5 -15    0.30    6.66
 -12  -5  15    2.15    7.62
  12  -5 -16   -1.48    6.24
 -12  -5  16    3.44    6.57
  12  -5 -17    3.00    6.24
 -12  -5  17    2.16    7.13
  12  -5 -18    2.12    5.48
  12   5 -18    6.43    6.96
 -12  -5  18   12.44    8.62
  12  -5 -19    0.80    6.14
  12   5 -19   -3.03    7.31
 -12  -5  19    8.57    7.21
  12  -5 -20    9.86    6.51
  12   5 -20   -3.49    6.91
 -12  -5  20   16.09    8.06
  12  -5 -21    4.46    6.55
  12   5 -21    4.57    5.58
 -12  -5  21   -4.98    6.62
  12  -5 -22   -5.14    6.03
  12   5 -22   -4.28    7.55
 -12  -5  22   -0.67    6.42
  12   5 -23   -1.10    6.83
 -12  -5  23    0.03    6.38
  12   5 -24    2.78    7.85
 -12  -5  24   10.15    7.29
  12   5 -25   -2.60    9.55
 -12  -5  25   -3.28    5.84
  12   5 -26    0.28    7.09
 -12  -5  26   -4.28    8.00
  12   5 -27   -4.06    8.21
 -12  -5  27    6.48    6.39
  12   5 -28   13.14    9.41
 -12  -5  28    1.25    7.46
  12   5 -29    6.95    9.05
  12   5 -30    4.14    9.14
  12  -6  -1   39.16   11.51
  12   6  -1   26.38    8.52
 -12  -6   1    2.04   12.81
  12  -6  -2   15.20    9.28
  12   6  -2    7.45    6.38
 -12  -6   2   -0.00   11.12
  12  -6  -3   -4.05    8.20
  12   6  -3    3.74    6.60
 -12  -6   3   -5.06   10.67
  12  -6  -4   -2.39    9.37
  12   6  -4    0.10    5.61
 -12  -6   4   -6.02   10.10
  12  -6  -5   16.69    9.71
  12   6  -5   36.25    9.22
 -12  -6   5   34.00   14.49
  12  -6  -6   18.80   10.09
  12   6  -6   19.65    7.88
 -12  -6   6   15.75   14.73
  12  -6  -7   26.95   10.59
  12   6  -7   15.04    7.60
 -12  -6   7    1.65    9.38
  12  -6  -8    1.31    9.29
  12   6  -8    6.57    7.09
 -12  -6   8   -0.77    6.91
 -12  -6   8   -3.90   11.51
  12  -6  -9   11.93    8.38
  12   6  -9   10.92    6.71
 -12  -6   9   -0.20    8.26
 -12  -6   9   -0.59   11.43
  12  -6 -10    0.14    6.93
  12   6 -10    7.60    6.35
 -12  -6  10    0.31    5.69
  12  -6 -11   35.97   11.81
  12   6 -11   49.65   11.59
 -12  -6  11   32.96   11.68
  12  -6 -12    3.40    7.18
 -12  -6  12    2.02    7.12
  12  -6 -13    2.57    7.21
 -12  -6  13    1.70    6.81
  12  -6 -14   -1.12    6.29
 -12  -6  14   -0.00    6.36
  12  -6 -15    7.85    7.36
 -12  -6  15    5.14    7.04
  12  -6 -16    8.57    6.76
 -12  -6  16    4.84    5.47
  12  -6 -17    1.46    5.67
 -12  -6  17    5.44    6.85
  12  -6 -18   -2.97    5.96
 -12  -6  18   -2.33    6.59
  12  -6 -19   -5.98    6.33
 -12  -6  19    4.23    6.77
  12  -6 -20    1.82    5.55
 -12  -6  20   -0.24    6.61
  12  -6 -21    3.21    5.46
 -12  -6  21    5.06    7.57
 -12  -6  22    7.13    7.11
 -12  -6  23    4.77    6.85
  12   6 -24    0.67    7.25
 -12  -6  24    1.36    6.84
  12   6 -25   -3.88    7.63
 -12  -6  25    0.34    6.55
  12   6 -26    0.93    7.03
  12   6 -27    2.40    8.18
  12   6 -28   -3.77    8.71
  12   6 -29    2.36    6.88
  12  -7  -1    3.88    6.71
  12   7  -1    3.35    5.58
 -12  -7   1   -2.98   11.04
  12  -7  -2   12.25    8.88
  12   7  -2    2.89    6.60
 -12  -7   2   12.00   10.72
  12  -7  -3   14.37    8.98
  12   7  -3   27.83    8.46
 -12  -7   3    4.96   10.18
  12  -7  -4    2.08    6.92
  12   7  -4   15.67    7.25
 -12  -7   4   -0.91    5.94
 -12  -7   4    5.61   10.85
  12  -7  -5    1.31    6.77
  12   7  -5    6.01    6.80
 -12  -7   5    7.61    7.93
 -12  -7   5    0.89    9.96
  12  -7  -6    1.38    8.44
  12   7  -6   -3.74    6.50
 -12  -7   6   -4.24    7.62
 -12  -7   6   -1.77    9.08
  12  -7  -7   -0.03    7.62
  12   7  -7   -2.81    7.13
 -12  -7   7   -0.64    6.14
 -12  -7   7   -0.00    8.55
  12  -7  -8   -1.26    8.27
 -12  -7   8    2.52    7.92
 -12  -7   8   -0.24    9.00
  12  -7  -9   40.99   12.20
 -12  -7   9   24.13   10.03
 -12  -7   9    0.84   10.27
  12  -7 -10   -1.61    7.60
 -12  -7  10   -1.81    6.98
  12  -7 -11    2.26    7.66
 -12  -7  11   -4.99    7.26
  12  -7 -12    3.21    6.99
 -12  -7  12   -2.91    6.20
  12  -7 -13    7.19    7.46
 -12  -7  13   -2.66    8.48
  12  -7 -14    5.61    7.65
 -12  -7  14    7.72    6.87
  12  -7 -15   -1.78    6.81
 -12  -7  15   11.47    8.90
  12  -7 -16    0.30    6.65
 -12  -7  16    0.28    7.46
  12  -7 -17   -2.26    6.89
 -12  -7  17   -3.38    7.35
  12  -7 -18   -2.55    6.79
 -12  -7  18   -5.15    7.25
  12  -7 -19   18.36    8.01
 -12  -7  19    8.09    8.22
 -12  -7  20    4.28    7.40
 -12  -7  21   -1.32    5.60
 -12  -7  22   -0.66    6.22
 -12  -7  23   10.98    7.99
  12  -8  -1   15.85    9.17
  12   8  -1   19.67    7.98
 -12  -8   1   17.37    9.10
 -12  -8   1    8.23   10.64
  12  -8  -2    3.72    6.98
  12   8  -2    3.53    5.92
 -12  -8   2   -0.77    6.93
 -12  -8   2   -0.27    9.52
  12  -8  -3    9.65    8.30
  12   8  -3    3.41    5.19
 -12  -8   3    1.51    6.92
 -12  -8   3    6.14   11.09
  12  -8  -4    2.09    8.09
 -12  -8   4   -0.09    6.60
 -12  -8   4    6.21    9.78
  12  -8  -5   31.65   11.39
 -12  -8   5   21.23    9.06
 -12  -8   5    8.18   10.83
  12  -8  -6   -5.43    8.94
 -12  -8   6   -5.24    6.69
 -12  -8   6   -2.83    9.50
  12  -8  -7   23.11   10.27
 -12  -8   7   21.29    9.03
 -12  -8   7    3.99   11.74
  12  -8  -8    3.34    8.48
 -12  -8   8   -1.28    5.99
 -12  -8   8   -0.01    8.41
  12  -8  -9    2.25    8.63
 -12  -8   9   -2.46    6.97
 -12  -8   9   19.16   10.72
  12  -8 -10    3.15    7.66
 -12  -8  10   -1.84    7.50
  12  -8 -11   11.03    8.68
 -12  -8  11    8.34    6.77
  12  -8 -12    1.00    6.76
 -12  -8  12    5.38    6.07
  12  -8 -13    5.84    7.22
 -12  -8  13   20.64    8.33
  12  -8 -14    2.65    7.97
 -12  -8  14    3.71    6.96
  12  -8 -15   10.60    8.55
 -12  -8  15    6.97    7.44
  12  -8 -16    0.41    6.61
 -12  -8  16    3.86    6.80
  12  -8 -17    8.87    8.07
 -12  -8  17    7.30    6.79
 -12  -8  18    3.89    6.61
 -12  -8  19   -5.58    8.82
 -12  -8  20   -1.83    6.33
  12  -9  -1    2.70    7.27
 -12  -9   1   -3.18    6.82
 -12  -9   1   -4.34   10.60
  12  -9  -2    3.74    7.49
 -12  -9   2   -0.07    6.45
 -12  -9   2    0.01   10.10
  12  -9  -3    5.93    9.78
 -12  -9   3   26.73    9.20
 -12  -9   3    9.68   10.20
  12  -9  -4    3.81    7.47
 -12  -9   4   -2.88    7.05
 -12  -9   4   -2.23   10.31
  12  -9  -5    2.61    7.24
 -12  -9   5    5.87    6.84
 -12  -9   5    9.84   11.61
  12  -9  -6   -3.88    8.18
 -12  -9   6   -2.48    7.06
 -12  -9   6   -3.85   10.07
  12  -9  -7   17.49    9.35
 -12  -9   7    0.58    6.74
 -12  -9   7    2.49    9.77
  12  -9  -8    2.51    8.06
 -12  -9   8   -2.57    6.45
 -12  -9   8   -1.87   10.75
  12  -9  -9   25.00   10.25
 -12  -9   9   18.09    9.33
  12  -9 -10    4.78    8.28
 -12  -9  10    3.39    7.58
  12  -9 -11    5.84    8.22
 -12  -9  11   -6.16    7.38
  12  -9 -12   -3.70    7.49
 -12  -9  12   -2.31    7.04
  12  -9 -13   10.93    8.45
 -12  -9  13    8.77    6.76
  12  -9 -14   -3.77    8.70
 -12  -9  14   -2.50    6.82
  12  -9 -15   13.66    8.18
 -12  -9  15   -2.11    5.96
  12  -9 -16    4.24    6.63
 -12  -9  16   -6.39    6.63
 -12  -9  17   -3.97    6.80
 -12  -9  18    3.67    6.43
  12 -10  -1    4.61    8.17
 -12 -10   1   12.62    8.03
 -12 -10   1   15.10   13.13
  12 -10  -2    4.20    8.39
 -12 -10   2    0.38    6.61
 -12 -10   2    8.16   10.53
  12 -10  -3    3.40    7.84
 -12 -10   3   -0.76    6.58
 -12 -10   3    9.50   11.90
  12 -10  -4   -0.70    7.58
 -12 -10   4    5.93    7.27
 -12 -10   4   -2.54    9.21
  12 -10  -5   14.40    8.93
 -12 -10   5   14.16    7.60
 -12 -10   5    7.11   10.35
  12 -10  -6   -5.37    8.61
 -12 -10   6    1.01    6.66
 -12 -10   6   -2.41   10.14
  12 -10  -7    3.51    7.93
 -12 -10   7   15.97    8.34
  12 -10  -8    0.14    7.45
 -12 -10   8    3.18    6.29
  12 -10  -9   11.70    8.57
 -12 -10   9    0.00    6.14
  12 -10 -10   -1.28    8.65
 -12 -10  10   -0.66    6.93
  12 -10 -11    0.00    7.76
 -12 -10  11   10.05    8.18
  12 -10 -12   -0.85    7.51
 -12 -10  12   -2.32    6.70
  12 -10 -13   -5.31    7.96
 -12 -10  13    7.42    7.11
  12 -10 -14    0.01    7.68
 -12 -10  14    2.48    6.40
 -12 -10  15    5.95    6.90
  12 -11  -1   -2.03    6.97
 -12 -11   1   -7.26    7.48
 -12 -11   1   -5.20   11.23
  12 -11  -2    9.01    8.75
 -12 -11   2    5.77    6.59
 -12 -11   2   -5.10   10.24
  12 -11  -3   21.32   10.38
 -12 -11   3   13.52    6.72
 -12 -11   3   -5.19   11.52
  12 -11  -4   -3.68    8.27
 -12 -11   4   19.12    8.20
  12 -11  -5    7.92    8.04
 -12 -11   5   10.35    7.91
  12 -11  -6   10.92    8.97
 -12 -11   6    1.86    6.99
  12 -11  -7   -0.44    8.96
 -12 -11   7    1.32    6.60
  12 -11  -8   -4.54    8.80
 -12 -11   8    0.16    7.21
  12 -11  -9    5.86    8.48
 -12 -11   9    0.95    6.56
  12 -11 -10   -3.34    7.90
 -12 -11  10    0.00    6.69
  12 -11 -11   -0.24    6.26
 -12 -11  11    3.17    6.68
  12 -11 -12   -3.04    8.18
  12 -12  -1    2.93    9.26
 -12 -12   1   18.29    9.09
  12 -12  -2    0.38    8.31
 -12 -12   2    0.93    6.82
  12 -12  -3    8.96    9.03
 -12 -12   3   -5.96    7.85
  12 -12  -4   -2.69    8.14
 -12 -12   4   -2.44    7.08
  12 -12  -5   11.92    8.37
 -12 -12   5    6.69    7.98
  12 -12  -6   -1.14    7.98
 -12 -12   6    2.35    5.98
  12 -12  -7   19.97    9.81
 -12 -12   7   16.60    8.31
  12 -12  -8   -2.44    8.52
 -12 -12   8   -2.24    7.46
  12 -12  -9   -6.20    8.72
  12 -12 -10   -1.61    8.77
 -12 -13   1    6.51    7.76
  12 -13  -2   -5.39    7.94
 -12 -13   2   -0.12    7.38
  12 -13  -3    4.22    7.91
 -12 -13   3   10.89    8.05
  12 -13  -4    1.00    8.16
 -12 -13   4    6.06    7.02
  12 -13  -5   -3.56    8.12
  12 -13  -6   -2.79    8.18
  12 -13  -7   -4.95    8.79
  12 -13  -8   -3.62    9.67
  11   0  -1  149.14   26.35
 -11   0   2    6.01   10.56
  11   0  -2   -2.58    6.44
 -11   0   3   31.98   14.15
  11   0  -3   29.60    9.47
 -11   0   4    0.49    9.14
  11   0  -4    4.32    5.81
 -11   0   5  124.00   26.56
  11   0  -5  111.24   20.63
 -11   0   6   -0.69    8.91
  11   0  -6   -0.09    4.76
 -11   0   7   -0.50   11.75
  11   0  -7    0.95    5.16
  11   0  -8   -2.61    5.54
  11   0  -9   45.29   11.36
  11   0 -10    1.13    5.59
  11   0 -11   68.35   14.20
  11   0 -12    5.82    5.77
  11   0 -13    9.40    6.34
  11   0 -14   -1.50    5.60
  11   0 -15   17.27    7.64
  11   0 -16    3.01    5.34
  11   0 -17   16.77    7.21
  11   0 -18    0.24    5.14
  11   0 -19    8.65    6.27
  11   0 -20   -3.00    5.78
  11   0 -21   35.19    9.90
 -11   0  22    3.47    6.25
  11   0 -22   -3.96    6.52
 -11   0  23    9.36    7.29
  11   0 -23   -2.05    5.39
 -11   0  24    4.65    6.81
  11   0 -24    2.88    5.87
 -11   0  25   25.99    9.35
 -11   0  26   -3.63    8.21
 -11   0  27    2.87    6.56
 -11   0  28    5.65    6.46
 -11   0  29   -2.95    7.47
 -11   1   1  108.87   25.45
  11  -1  -1   85.45   19.39
  11   1  -1  116.69   19.52
 -11   1   2   -2.12   10.45
  11  -1  -2   -0.23    4.84
  11   1  -2   -2.50    6.47
 -11   1   3   67.99   19.27
  11  -1  -3   65.23   13.88
  11   1  -3   54.75   13.30
 -11  -1   3   42.73   16.44
 -11   1   4   -0.60   10.74
  11  -1  -4   -2.33    6.65
  11   1  -4   -0.86    5.11
 -11  -1   4   -3.29   10.99
 -11   1   5   -2.48    8.93
  11  -1  -5    0.66    7.05
  11   1  -5    9.17    7.14
 -11  -1   5   -1.57    9.97
 -11   1   6   -1.15    9.96
  11  -1  -6    4.84    6.03
  11   1  -6    2.93    5.62
 -11  -1   6   -9.26   12.68
  11  -1  -7   75.63   14.79
  11   1  -7   58.17   13.57
 -11  -1   7   58.81   18.49
  11  -1  -8   -0.60    6.47
  11   1  -8   -0.99    4.34
 -11  -1   8    7.21   11.45
  11  -1  -9   25.55    8.78
  11   1  -9   35.00    9.27
  11  -1 -10    3.59    6.11
  11   1 -10    4.78    5.78
  11  -1 -11    5.26    5.93
  11   1 -11    8.53    7.02
  11  -1 -12    5.10    6.68
  11   1 -12    4.59    5.50
  11  -1 -13   33.93    9.95
  11   1 -13   34.24   10.04
  11  -1 -14    0.16    5.36
  11   1 -14   -0.71    4.91
  11  -1 -15    0.79    5.13
  11   1 -15    3.23    5.60
  11  -1 -16    2.61    5.44
  11   1 -16    0.61    5.71
  11  -1 -17   28.42    8.70
  11   1 -17   23.09    8.59
  11  -1 -18   -0.59    5.53
  11   1 -18    3.46    5.75
  11  -1 -19    9.45    6.28
  11   1 -19   19.59    7.50
  11  -1 -20   -0.13    4.49
  11   1 -20    4.44    5.59
  11  -1 -21    1.26    6.07
  11   1 -21   -0.04    5.26
 -11  -1  21   11.09    7.81
  11  -1 -22   -1.16    5.77
  11   1 -22   -4.22    6.20
 -11  -1  22   -4.63    7.61
  11  -1 -23   30.08    9.01
 -11  -1  23   22.61    9.50
 -11   1  24   -4.07    8.01
  11  -1 -24    0.77    6.04
 -11  -1  24   -2.98    6.36
 -11   1  25    0.09    7.28
  11  -1 -25   11.62    6.35
 -11  -1  25    8.35    7.44
 -11   1  26   -2.90    6.41
 -11  -1  26   -1.85    6.63
 -11   1  27   -1.71    7.12
 -11  -1  27    4.92    7.10
 -11  -1  28    0.30    5.48
 -11  -1  29   12.27    6.98
  11   1 -30   -2.96    7.23
 -11  -1  30    5.47    7.64
  11   1 -31    7.90    6.28
 -11   2   1   12.96   13.33
  11  -2  -1   16.60    9.89
  11   2  -1   33.94    8.77
 -11   2   2   -0.86   13.11
  11  -2  -2    1.75    6.34
  11   2  -2    2.61    5.59
 -11   2   3   24.26   13.77
  11  -2  -3   28.10   10.19
  11   2  -3   14.81    7.92
 -11   2   4    2.71   10.65
  11  -2  -4    9.36    7.49
  11   2  -4    0.90    6.39
  11  -2  -5   73.68   15.41
  11   2  -5   56.42   13.16
 -11  -2   5   60.36   18.07
  11  -2  -6   15.72    8.35
  11   2  -6   27.66    8.45
 -11  -2   6    1.07   10.24
  11  -2  -7   22.56    8.52
  11   2  -7   13.85    6.51
 -11  -2   7    6.32   11.86
  11  -2  -8   14.23    8.67
  11   2  -8   11.60    6.92
 -11  -2   8   33.05   14.40
  11  -2  -9   63.69   11.89
  11   2  -9   19.73    9.17
 -11  -2   9   35.58   13.74
  11  -2 -10    9.70    6.78
  11   2 -10    3.53    5.25
  11  -2 -11   56.79   11.68
  11   2 -11   30.56   10.79
  11  -2 -12    1.55    5.45
  11   2 -12    0.28    5.34
  11  -2 -13    1.30    5.58
  11   2 -13   -0.33    5.72
  11  -2 -14    3.05    5.71
  11   2 -14    3.96    6.35
  11  -2 -15   31.39    8.97
  11   2 -15   25.91    8.49
  11  -2 -16    6.70    6.25
  11   2 -16   12.62    6.51
  11  -2 -17    2.21    5.76
  11   2 -17    4.96    5.39
  11  -2 -18    0.00    4.89
  11   2 -18    0.53    5.93
  11  -2 -19   14.30    6.46
  11   2 -19   10.96    6.43
 -11  -2  19    9.38    7.54
  11  -2 -20    2.35    5.33
  11   2 -20    0.54    6.38
 -11  -2  20    4.02    7.73
  11  -2 -21   34.20    9.75
 -11  -2  21   34.11   10.79
  11  -2 -22   -0.21    5.63
 -11  -2  22    9.94    7.54
  11  -2 -23    1.94    5.40
 -11  -2  23   -1.33    6.12
  11  -2 -24   -3.12    5.42
 -11  -2  24    0.00    5.57
  11  -2 -25    8.85    6.45
 -11  -2  25   12.92    7.22
 -11   2  26   -1.70    6.24
  11  -2 -26    2.40    6.83
 -11  -2  26    4.47    6.38
  11  -2 -27   12.58    7.70
  11   2 -27   16.85    8.67
 -11  -2  27   14.50    7.73
  11   2 -28   11.13    8.14
 -11  -2  28    7.46    6.29
  11   2 -29    2.06    5.85
 -11  -2  29   -0.35    6.89
  11   2 -30    2.14    7.92
 -11  -2  30   -3.90    6.35
  11   2 -31    3.89    7.77
 -11  -2  31   15.24    7.85
 -11   3   1   35.88   14.92
  11  -3  -1   19.88    9.63
  11   3  -1   12.15    7.66
 -11  -3   1    9.18   12.38
 -11   3   2    7.83   13.69
  11  -3  -2   22.39    9.97
  11   3  -2   23.83    8.30
 -11  -3   2   15.08   13.21
  11  -3  -3   75.32   15.73
  11   3  -3   79.31   14.08
 -11  -3   3   14.86   15.45
  11  -3  -4   10.28    8.08
  11   3  -4   11.79    6.79
  11  -3  -5   10.16    7.92
  11   3  -5   -1.65    5.67
  11  -3  -6    6.85    8.16
  11   3  -6   16.79    7.33
  11  -3  -7   56.37   14.89
  11   3  -7   68.68   14.20
  11  -3  -8   22.16    8.77
  11   3  -8    9.01    6.57
 -11  -3   8    2.82   10.67
  11  -3  -9   13.04    8.69
  11   3  -9   13.91    7.04
 -11  -3   9   -1.62   10.10
  11  -3 -10   -0.65    6.54
  11   3 -10    3.00    4.81
 -11  -3  10    1.02    8.96
  11  -3 -11    7.93    6.54
  11  -3 -12   11.58    7.24
  11   3 -12   12.02    7.99
  11  -3 -13   26.47    8.86
  11   3 -13   24.09    9.14
  11  -3 -14    7.34    6.08
  11   3 -14   -2.97    6.50
  11  -3 -15    0.21    5.51
  11   3 -15    4.68    6.25
  11  -3 -16   -1.64    5.25
  11   3 -16   -4.86    5.48
 -11  -3  16    0.69    7.85
  11  -3 -17   13.00    6.52
  11   3 -17    5.18    5.95
 -11  -3  17    5.96    7.57
  11  -3 -18   -1.60    5.77
  11   3 -18    9.82    7.10
 -11  -3  18    5.81    7.23
  11  -3 -19   10.27    6.24
 -11  -3  19   11.49    8.04
  11  -3 -20    0.84    5.26
 -11  -3  20    5.31    7.15
  11  -3 -21    1.59    6.16
 -11  -3  21   -0.61    6.34
  11  -3 -22    5.84    5.39
 -11  -3  22    9.27    7.65
  11  -3 -23   30.59    9.87
 -11  -3  23   34.27   10.75
  11  -3 -24    4.70    6.09
  11   3 -24   -1.14    6.40
 -11  -3  24    9.93    7.11
  11  -3 -25    1.16    5.29
  11   3 -25    0.76    7.26
 -11  -3  25    7.95    7.70
  11   3 -26    1.35    7.61
 -11  -3  26    1.51    6.25
  11   3 -27    1.72    8.51
 -11  -3  27   21.35    8.03
  11   3 -28    0.88    7.49
 -11  -3  28   -0.71    5.86
  11   3 -29    0.99    7.23
 -11  -3  29    1.82    6.39
  11   3 -30    0.04    6.16
 -11  -3  30   -3.09    5.81
  11   3 -31    2.59    8.28
 -11  -3  31   -1.75    7.28
 -11  -3  32   -1.21    6.17
 -11  -3  33   14.76    8.40
  11  -4  -1   37.41   11.42
  11   4  -1   33.02    8.91
 -11  -4   1   12.61   11.99
  11  -4  -2    0.90    7.80
  11   4  -2    4.97    5.49
 -11  -4   2   -7.21   12.34
  11  -4  -3   -6.94    8.71
  11   4  -3    9.85    6.14
 -11  -4   3    2.95   10.46
  11  -4  -4    4.10    8.01
  11   4  -4    4.25    5.42
 -11  -4   4    0.12    9.92
  11  -4  -5   59.63   14.42
  11   4  -5   59.85   13.46
 -11  -4   5   46.62   17.38
  11  -4  -6    0.25    7.86
  11   4  -6   23.46    8.21
  11  -4  -7   13.04    8.90
  11   4  -7   13.34    6.88
  11  -4  -8    1.98    6.52
  11   4  -8    8.16    6.96
  11  -4  -9   37.87   11.00
  11   4  -9   30.91    9.47
  11  -4 -10    7.75    7.25
  11   4 -10    8.23    7.24
  11  -4 -11   43.64   10.66
  11   4 -11   23.17    8.62
  11  -4 -12    0.86    6.43
  11   4 -12    8.22    5.92
  11  -4 -13    1.72    5.92
  11   4 -13    4.33    5.80
  11  -4 -14   13.86    7.00
  11   4 -14    1.40    7.33
 -11  -4  14    2.53    7.13
  11  -4 -15   13.54    7.00
  11   4 -15   10.69    7.03
 -11  -4  15    7.26    8.35
  11  -4 -16    5.96    5.76
 -11  -4  16   10.83    8.12
  11  -4 -17    2.32    5.58
 -11  -4  17    0.85    6.35
  11  -4 -18    0.52    4.56
 -11  -4  18    1.84    7.21
  11  -4 -19    0.00    4.33
 -11  -4  19    3.91    6.95
  11  -4 -20    6.05    5.81
 -11  -4  20   13.98    8.21
  11  -4 -21   10.67    7.27
  11   4 -21   27.28   10.11
 -11  -4  21   24.96    9.15
  11  -4 -22   -1.61    6.37
  11   4 -22   17.96    9.34
 -11  -4  22   11.50    7.15
  11  -4 -23   -0.90    5.71
  11   4 -23    5.21    8.52
 -11  -4  23    1.55    6.19
  11  -4 -24    3.40    5.91
  11   4 -24    0.10    7.26
 -11  -4  24    9.56    6.44
  11   4 -25   13.56    9.08
 -11  -4  25   10.00    8.08
  11   4 -26    2.18    8.06
 -11  -4  26   15.62    8.19
  11   4 -27    4.20    8.56
 -11  -4  27    2.33    7.69
  11   4 -28   -5.51    9.38
 -11  -4  28    1.53    6.44
  11   4 -29   -3.10    6.66
 -11  -4  29   10.35    7.47
  11   4 -30   -1.94    7.32
 -11  -4  30   13.73    7.97
  11   4 -31    2.25    7.60
 -11  -4  31   -2.55    6.18
 -11  -4  32   -0.48    7.24
 -11  -4  33   -0.39    6.46
 -11  -4  34    5.04    6.36
  11  -5  -1   -3.90    8.80
  11   5  -1    4.99    6.12
 -11  -5   1   -7.02   12.68
  11  -5  -2   39.35   12.04
  11   5  -2   34.07    9.59
 -11  -5   2   34.92   15.04
  11  -5  -3   58.47   13.96
  11   5  -3   52.76   12.66
 -11  -5   3   42.97   16.84
  11  -5  -4    5.36    7.51
  11   5  -4    6.37    5.54
 -11  -5   4   -2.20   10.64
  11  -5  -5   -5.99    9.16
  11   5  -5    1.67    5.95
 -11  -5   5   -0.36   10.79
  11  -5  -6   20.04    8.38
  11   5  -6    7.75    6.23
 -11  -5   6    3.37   11.60
  11  -5  -7   29.57   10.20
  11   5  -7   17.97    8.05
 -11  -5   7   20.92   12.39
  11  -5  -8    2.52    6.38
  11   5  -8    5.25    5.65
 -11  -5   8   15.07   11.04
  11  -5  -9   14.45    9.41
  11   5  -9   25.66    8.65
 -11  -5   9   41.29   14.84
  11  -5 -10    0.00    6.28
  11   5 -10   -0.67    5.73
  11  -5 -11   -0.42    7.01
  11   5 -11    0.38    6.25
 -11  -5  11   10.90    9.08
  11  -5 -12   39.53   10.39
  11   5 -12   23.00    8.99
 -11  -5  12   13.57    9.56
  11  -5 -13   -0.07    7.07
  11   5 -13   36.46    9.28
 -11  -5  13   37.04   11.08
  11  -5 -14    2.82    6.34
 -11  -5  14    4.46    7.20
  11  -5 -15    3.39    5.37
 -11  -5  15   -0.88    6.09
  11  -5 -16    0.97    5.31
 -11  -5  16   -1.23    6.93
  11  -5 -17    7.28    6.23
  11   5 -17   -0.51    6.68
 -11  -5  17   -2.60    6.45
  11  -5 -18   10.65    7.31
  11   5 -18   27.93   10.05
 -11  -5  18   15.20    9.38
  11  -5 -19   18.35    7.52
  11   5 -19   22.64    9.33
 -11  -5  19   28.71    9.37
  11  -5 -20    0.55    5.68
  11   5 -20   -2.45    6.44
 -11  -5  20   -7.26    7.02
  11  -5 -21    3.17    5.38
  11   5 -21    5.01    8.23
 -11  -5  21    5.17    7.61
  11  -5 -22    6.38    6.28
  11   5 -22    4.70    7.89
 -11  -5  22    1.41    6.82
  11   5 -23    7.50    9.22
 -11  -5  23   35.37   10.41
  11   5 -24    6.32    6.90
 -11  -5  24   -5.82    7.04
  11   5 -25   10.30    7.93
 -11  -5  25   -0.39    6.62
  11   5 -26   -1.06    7.24
 -11  -5  26    0.27    6.71
  11   5 -27    2.58    7.02
 -11  -5  27    1.50    5.82
  11   5 -28    8.36    9.18
 -11  -5  28    5.14    6.36
  11   5 -29    6.29    7.72
 -11  -5  29    3.43    7.02
  11   5 -30    1.04    7.73
 -11  -5  30   14.23    7.62
  11   5 -31    3.21    7.52
 -11  -5  31   -0.65    6.68
 -11  -5  32    3.92    7.09
  11  -6  -1   17.45    9.08
  11   6  -1   12.81    7.05
 -11  -6   1   13.69   11.40
  11  -6  -2   -1.75    7.27
  11   6  -2   -3.53    6.36
 -11  -6   2   -0.06    9.35
  11  -6  -3   11.16    8.40
  11   6  -3   12.52    6.90
 -11  -6   3    1.14   11.09
  11  -6  -4   22.96   10.27
  11   6  -4   44.81   10.16
 -11  -6   4   17.19   13.68
  11  -6  -5   11.75    9.80
  11   6  -5   26.35    8.38
 -11  -6   5   -0.98    9.52
  11  -6  -6    9.20    8.76
  11   6  -6   15.00    7.55
 -11  -6   6   18.50   12.73
  11  -6  -7    3.18    8.18
  11   6  -7    1.67    5.79
 -11  -6   7    7.77    8.89
 -11  -6   7   -0.10   10.51
  11  -6  -8    9.09    7.89
  11   6  -8    5.65    6.74
 -11  -6   8    2.48    8.04
 -11  -6   8   -0.38   11.76
  11  -6  -9   11.00    7.76
  11   6  -9    6.52    6.50
 -11  -6   9    5.32    7.18
 -11  -6   9   -0.16    9.90
  11  -6 -10   13.07    9.87
  11   6 -10   20.31    7.53
 -11  -6  10   13.73    7.98
 -11  -6  10   27.37   11.60
  11  -6 -11    0.19    6.43
 -11  -6  11   13.16    8.08
 -11  -6  11    5.09   10.39
  11  -6 -12    0.49    6.38
 -11  -6  12    7.40    7.10
  11  -6 -13    8.02    8.20
 -11  -6  13    5.42    6.15
  11  -6 -14    9.35    7.65
 -11  -6  14   25.03    9.25
  11  -6 -15   16.26    7.95
 -11  -6  15   14.22    8.10
  11  -6 -16   12.19    7.62
  11   6 -16   12.20    9.07
 -11  -6  16   25.75    8.92
  11  -6 -17   -1.91    5.88
  11   6 -17    9.95    7.00
 -11  -6  17    7.85    6.81
  11  -6 -18    0.60    5.59
  11   6 -18   -2.50    6.57
 -11  -6  18    0.72    6.56
  11  -6 -19    9.67    6.45
  11   6 -19    8.39    7.56
 -11  -6  19   12.01    8.74
  11  -6 -20   12.05    6.79
  11   6 -20    1.76    6.84
 -11  -6  20    6.24    7.20
  11  -6 -21    6.07    5.92
  11   6 -21   17.64    9.16
 -11  -6  21   26.16    8.69
  11   6 -22   -3.23    9.18
 -11  -6  22   -3.55    7.21
  11   6 -23   -0.15    7.15
 -11  -6  23   -2.10    6.84
  11   6 -24   -1.55    7.18
 -11  -6  24   -4.92    6.81
  11   6 -25   20.30    9.58
 -11  -6  25    6.66    6.89
  11   6 -26    1.78    8.27
 -11  -6  26   22.71    8.79
  11   6 -27    4.46    9.07
 -11  -6  27   -0.18    6.29
  11   6 -28    0.04    6.86
 -11  -6  28    1.74    6.65
  11   6 -29   -0.00    7.97
 -11  -6  29   -1.02    7.39
  11   6 -30   -2.34    7.24
  11   6 -31   -2.31    9.00
  11  -7  -1    2.59    7.99
  11   7  -1    6.93    6.89
 -11  -7   1   11.70   10.78
  11  -7  -2   59.74   13.69
  11   7  -2   28.23    9.67
 -11  -7   2   27.30   12.67
  11  -7  -3    6.75    7.63
  11   7  -3    0.43    5.79
 -11  -7   3    3.65    8.04
 -11  -7   3    8.74   11.54
  11  -7  -4   14.60    8.75
  11   7  -4   10.33    7.41
 -11  -7   4   19.17    9.57
 -11  -7   4   26.48   12.43
  11  -7  -5    3.07    7.28
  11   7  -5   -0.78    4.98
 -11  -7   5   -0.88    7.56
 -11  -7   5    1.45    9.45
  11  -7  -6    4.93    8.25
  11   7  -6   19.55    7.96
 -11  -7   6   17.79    9.11
 -11  -7   6   18.50   11.05
  11  -7  -7   -2.04    7.85
 -11  -7   7   -6.92    7.57
 -11  -7   7   -2.65   11.39
  11  -7  -8   53.02   12.59
 -11  -7   8   36.23   11.01
 -11  -7   8   22.11   12.99
  11  -7  -9   31.15   11.16
 -11  -7   9   30.29   10.40
 -11  -7   9   20.00   13.93
  11  -7 -10   -2.09    7.32
 -11  -7  10   -8.45    7.79
 -11  -7  10    0.85    8.64
  11  -7 -11    0.31    8.25
 -11  -7  11   -1.64    5.93
 -11  -7  11    4.11    9.37
  11  -7 -12   41.32   11.68
 -11  -7  12   19.76    8.50
  11  -7 -13    7.09    8.41
 -11  -7  13    9.63    7.79
  11  -7 -14    1.56    5.66
 -11  -7  14    3.94    7.11
  11  -7 -15    1.26    6.20
 -11  -7  15   -1.81    6.85
  11  -7 -16    2.91    6.27
 -11  -7  16    5.47    5.75
  11  -7 -17   -0.26    5.49
 -11  -7  17    8.39    6.83
  11  -7 -18   17.08    7.45
 -11  -7  18   23.61    9.28
  11  -7 -19    9.86    6.43
 -11  -7  19    1.06    7.47
 -11  -7  20   -5.57    8.60
 -11  -7  21   -2.50    6.99
 -11  -7  22   -0.44    6.74
 -11  -7  23    0.01    6.39
  11   7 -24   -4.38    8.53
 -11  -7  24    2.59    5.94
  11   7 -25    5.36    8.32
 -11  -7  25   -2.96    7.15
  11   7 -26   -0.11    6.63
 -11  -7  26   -1.70    6.02
  11   7 -27   -3.89    9.05
 -11  -7  27   -2.03    7.28
  11   7 -28    2.71    7.70
  11   7 -29   -4.24    8.74
  11   7 -30   -0.23    6.54
  11   7 -31   -2.26    8.53
  11  -8  -1   -3.98    7.80
  11   8  -1   -2.45    5.61
 -11  -8   1    1.84    6.21
 -11  -8   1    4.36    9.25
  11  -8  -2    1.24    7.66
 -11  -8   2    5.83    7.49
 -11  -8   2    1.47   10.57
  11  -8  -3   -3.53    8.18
 -11  -8   3    1.60    6.41
 -11  -8   3   -5.89   10.84
  11  -8  -4   19.22    9.75
 -11  -8   4   38.19   10.25
 -11  -8   4    9.89   13.17
  11  -8  -5   -1.07    7.62
 -11  -8   5    1.03    7.12
 -11  -8   5    0.25    9.34
  11  -8  -6   22.13    9.43
 -11  -8   6   14.15    9.10
 -11  -8   6   -0.09   10.83
  11  -8  -7   14.87    8.49
 -11  -8   7    7.71    6.34
 -11  -8   7    1.77   10.63
  11  -8  -8   -0.00    7.45
 -11  -8   8   -1.96    5.57
 -11  -8   8    1.70   10.22
  11  -8  -9   11.15    8.40
 -11  -8   9   -2.81    6.36
 -11  -8   9   -0.47    8.97
  11  -8 -10   10.25   10.20
 -11  -8  10   23.85    8.93
 -11  -8  10   14.23   12.07
  11  -8 -11   -2.30    6.74
 -11  -8  11    4.33    6.23
  11  -8 -12   -7.76    8.85
 -11  -8  12   -1.58    7.05
  11  -8 -13    0.25    6.94
 -11  -8  13   -4.02    7.07
  11  -8 -14    0.15    6.63
 -11  -8  14   -0.62    6.24
  11  -8 -15    3.44    8.03
 -11  -8  15    9.32    6.66
  11  -8 -16   30.21   10.23
 -11  -8  16   27.32   10.81
  11  -8 -17   -0.96    7.17
 -11  -8  17    2.08    6.40
 -11  -8  18   -1.03    6.41
 -11  -8  19   12.25    7.81
 -11  -8  20   26.65    9.63
 -11  -8  21    2.76    8.07
 -11  -8  22   14.65    8.88
 -11  -8  23    2.12    6.27
 -11  -8  24   -3.10    7.97
 -11  -8  25    5.15    6.92
  11  -9  -1    9.03    8.40
 -11  -9   1    3.96    6.27
 -11  -9   1    0.02    8.40
  11  -9  -2   57.80   14.51
 -11  -9   2   47.10   12.43
 -11  -9   2   55.22   17.25
  11  -9  -3    8.64    7.24
 -11  -9   3   -0.43    6.10
 -11  -9   3    5.00    9.61
  11  -9  -4    3.89    7.98
 -11  -9   4   12.85    7.40
 -11  -9   4   11.36   12.22
  11  -9  -5   -2.81    8.01
 -11  -9   5    2.11    6.72
 -11  -9   5   -0.22    9.43
  11  -9  -6    9.19    7.97
 -11  -9   6   18.62    8.77
 -11  -9   6   -6.72   11.56
  11  -9  -7   -0.37    7.07
 -11  -9   7    4.80    6.71
 -11  -9   7    0.54   10.30
  11  -9  -8   32.82   10.96
 -11  -9   8   29.13   10.05
  11  -9  -9    1.23    7.14
 -11  -9   9   -3.41    7.07
  11  -9 -10    3.19    6.92
 -11  -9  10    5.73    6.81
  11  -9 -11    4.45    7.47
 -11  -9  11   -0.83    6.51
  11  -9 -12    3.00    7.87
 -11  -9  12   18.18    7.36
  11  -9 -13   -5.33    8.26
 -11  -9  13   -1.50    6.94
  11  -9 -14   -0.81    8.16
 -11  -9  14   18.94    8.28
  11  -9 -15   -6.02    8.45
 -11  -9  15    6.44    7.22
  11  -9 -16   -1.21    6.64
 -11  -9  16    2.74    7.08
 -11  -9  17   -0.39    6.19
 -11  -9  18   15.85    7.41
 -11  -9  19    3.28    7.75
 -11  -9  20   -0.14    7.86
 -11  -9  21   -2.10    7.22
 -11  -9  22   19.86    9.23
  11 -10  -1    1.12    8.01
 -11 -10   1    4.80    6.03
 -11 -10   1   -2.58    9.00
  11 -10  -2   11.91    8.59
 -11 -10   2    3.70    7.25
 -11 -10   2   -0.05    9.83
  11 -10  -3   -2.88    7.44
 -11 -10   3    4.26    7.35
 -11 -10   3   -2.16    9.85
  11 -10  -4   11.22    9.24
 -11 -10   4   17.57    8.40
 -11 -10   4    9.33   10.80
  11 -10  -5   -2.01    7.23
 -11 -10   5   13.92    6.71
 -11 -10   5    0.17    9.60
  11 -10  -6   24.01   10.49
 -11 -10   6    9.73    7.92
  11 -10  -7   -0.83    7.10
 -11 -10   7    1.84    5.82
  11 -10  -8    9.96    9.32
 -11 -10   8    7.95    6.08
  11 -10  -9    1.81    8.13
 -11 -10   9   -1.05    7.10
  11 -10 -10   29.17   11.57
 -11 -10  10   12.32    8.19
  11 -10 -11   -0.49    7.34
 -11 -10  11    6.09    7.83
  11 -10 -12   -7.42    8.89
 -11 -10  12    2.35    6.42
  11 -10 -13   -0.61    6.66
 -11 -10  13   -6.84    7.93
  11 -10 -14    4.71    8.68
 -11 -10  14   15.71    9.41
 -11 -10  15   -1.51    7.03
 -11 -10  16   16.45    9.46
 -11 -10  17   -1.55    7.36
 -11 -10  18   -4.13    7.63
 -11 -10  19   -3.29    6.14
  11 -11  -1   -5.02    7.84
 -11 -11   1    2.37    6.54
 -11 -11   1   -0.33    8.77
  11 -11  -2   28.78   11.72
 -11 -11   2   25.73    9.46
  11 -11  -3    0.57    6.83
 -11 -11   3    6.49    7.36
  11 -11  -4    4.00    9.27
 -11 -11   4   -0.12    6.95
  11 -11  -5    6.23    9.34
 -11 -11   5   -0.02    5.84
  11 -11  -6   -1.71    7.06
 -11 -11   6   -0.00    6.18
  11 -11  -7   -3.47    7.64
 -11 -11   7    7.25    7.06
  11 -11  -8   34.93   12.43
 -11 -11   8   27.22    9.77
  11 -11  -9    0.28    6.85
 -11 -11   9    5.44    7.29
  11 -11 -10   -2.39    7.36
 -11 -11  10   -1.12    6.62
  11 -11 -11    3.05    8.24
 -11 -11  11   -1.58    7.50
  11 -11 -12    1.64    8.63
 -11 -11  12   22.14    8.73
 -11 -11  13   -5.96    7.52
 -11 -11  14    1.98    6.12
 -11 -11  15    4.26    6.93
 -11 -11  16    2.65    7.03
  11 -12  -1   -0.64    7.82
 -11 -12   1    2.29    6.41
  11 -12  -2    0.09    8.43
 -11 -12   2   -2.42    5.84
  11 -12  -3   -0.14    7.83
 -11 -12   3    4.14    5.89
  11 -12  -4   23.91    9.84
 -11 -12   4    9.75    7.39
  11 -12  -5    8.54    8.61
 -11 -12   5    1.96    5.96
  11 -12  -6   13.58    9.81
 -11 -12   6   17.68    8.46
  11 -12  -7   -1.01    7.14
 -11 -12   7   -0.32    6.96
  11 -12  -8    0.61    6.76
 -11 -12   8   -1.59    6.17
  11 -12  -9    2.08    8.83
 -11 -12   9   -3.26    7.16
  11 -12 -10   11.36    9.33
 -11 -12  10   17.18    8.47
 -11 -12  11    3.18    6.85
 -11 -12  12   -1.05    7.39
 -11 -12  13    2.71    7.11
  11 -13  -1   -1.83    8.79
 -11 -13   1    1.49    6.66
  11 -13  -2   -1.71    7.09
 -11 -13   2    0.24    7.54
  11 -13  -3    4.68    7.44
 -11 -13   3    7.52    8.31
  11 -13  -4   -4.32    9.34
 -11 -13   4   -1.48    6.71
  11 -13  -5    5.36    8.67
 -11 -13   5    5.77    6.98
  11 -13  -6   -0.78    7.71
 -11 -13   6    0.44    6.65
  11 -13  -7   -1.69    7.10
 -11 -13   7    2.11    6.46
  11 -13  -8    5.12    8.54
 -11 -13   8    9.75    7.78
  11 -13  -9   -2.69    8.65
 -11 -13   9    4.44    7.30
  11 -14  -1   -4.57    8.33
 -11 -14   1   -0.14    5.90
  11 -14  -2    1.95    7.86
 -11 -14   2    1.35    7.34
  11 -14  -3   -1.85    7.67
 -11 -14   3   -2.48    6.87
  11 -14  -4    6.29    8.89
 -11 -14   4    3.24    6.49
  11 -14  -5   -0.91    8.69
 -11 -14   5   -4.01    6.62
  11 -14  -6   -1.50    6.81
 -11 -14   6    4.91    7.61
  11 -14  -7   -5.11    7.55
 -11 -15   1    7.28    7.61
 -11 -15   2   -6.57    8.61
  11 -15  -4    0.94    8.81
  11 -15  -5    0.02    8.51
 -10   0   1    1.91   10.47
  10   0  -1   -0.29    5.05
 -10   0   2   19.26   13.03
  10   0  -2   27.90    9.57
 -10   0   3    3.07   10.50
  10   0  -3   -4.73    7.41
 -10   0   4  113.77   27.55
  10   0  -4  148.82   24.63
 -10   0   5   -4.12   11.86
  10   0  -5   -1.04    5.83
 -10   0   6   10.77   12.60
  10   0  -6   32.31    8.50
 -10   0   7   -3.18   10.82
  10   0  -7   -4.61    6.49
 -10   0   8   30.58   13.55
  10   0  -8   -0.22    6.54
 -10   0   9   -1.87    9.10
  10   0  -9   -2.25    5.45
  10   0  -9    0.40    9.21
 -10   0  10  109.68   26.79
  10   0 -10  149.03   23.78
  10   0 -11   -3.92    5.78
  10   0 -12    1.38    4.34
  10   0 -13    0.12    4.84
  10   0 -14   34.76    9.14
  10   0 -15   -2.62    6.05
  10   0 -16   46.78   11.03
  10   0 -17    0.81    5.18
  10   0 -18   23.56    8.34
  10   0 -19    1.23    4.75
  10   0 -20   57.35   12.76
  10   0 -21    0.67    5.10
 -10   0  22    0.00    6.34
  10   0 -22   -2.88    5.43
 -10   0  23    1.27    5.86
  10   0 -23   -0.31    5.73
 -10   0  24    0.30    5.50
 -10   0  25    4.19    5.51
 -10   0  26   41.94   11.44
 -10   0  27    0.76    5.14
 -10   0  28    4.03    6.08
 -10   0  29    3.08    6.02
  10   0 -31    1.42    6.76
  10   0 -32   18.87    8.61
 -10   1   1   -3.37   10.88
  10  -1  -1   -0.54    8.47
  10   1  -1   -0.11    6.05
 -10  -1   1    6.60   11.47
 -10   1   2  166.68   31.45
  10  -1  -2  129.73   26.28
  10   1  -2  161.24   25.99
 -10  -1   2  152.18   30.05
 -10   1   3   15.66   11.84
  10  -1  -3    9.83    6.85
  10   1  -3   12.57    6.45
 -10  -1   3    8.21    8.84
 -10   1   4   -0.29   10.75
  10  -1  -4    0.66    6.23
  10   1  -4    0.83    5.30
 -10  -1   4    1.26   10.23
 -10   1   5   19.11   11.10
  10  -1  -5   11.80    7.01
  10   1  -5   21.57    7.92
 -10  -1   5   11.87   12.02
 -10   1   6  109.67   23.95
  10  -1  -6  104.97   20.12
  10   1  -6  101.44   19.09
 -10  -1   6  121.52   24.79
 -10   1   7   -6.99    9.33
  10  -1  -7    0.78    6.33
  10  -1  -7   -2.10    9.83
  10   1  -7    7.44    6.43
 -10  -1   7    0.39   10.70
 -10   1   8   43.15   16.05
  10  -1  -8   39.41   11.95
  10  -1  -8   57.78   17.52
  10   1  -8   74.36   13.07
 -10  -1   8   48.03   15.84
 -10   1   9   -7.39   10.47
  10  -1  -9   -4.02    5.59
  10   1  -9    0.66    6.39
 -10  -1   9   -3.75   10.81
  10  -1 -10    0.26    4.55
  10   1 -10   -1.21    4.96
 -10  -1  10   -3.85   10.50
  10  -1 -11    9.53    6.40
  10   1 -11   -0.69    5.20
 -10  -1  11   10.51   11.56
  10  -1 -12   90.70   18.27
  10   1 -12  110.79   18.78
  10  -1 -13    0.78    5.20
  10   1 -13    5.51    5.77
  10  -1 -14   12.98    6.42
  10   1 -14    7.08    5.35
  10  -1 -15    0.00    4.72
  10   1 -15    1.11    5.50
  10  -1 -16   31.38    9.30
  10   1 -16   36.57    9.25
  10  -1 -17    1.97    5.37
  10   1 -17   -1.20    4.85
  10  -1 -18   40.21    9.36
  10   1 -18   26.10    9.55
  10  -1 -19    0.43    5.00
  10   1 -19    3.02    5.33
  10  -1 -20   -0.27    5.60
  10   1 -20   -3.62    5.51
 -10  -1  20    9.98    7.98
  10  -1 -21    0.42    5.76
  10   1 -21   -1.34    6.31
 -10  -1  21   -1.53    6.03
  10  -1 -22   95.11   17.95
 -10  -1  22   94.13   18.85
 -10   1  23    2.71    6.49
  10  -1 -23   -2.11    5.93
 -10  -1  23    0.98    6.54
 -10   1  24    7.57    7.84
  10  -1 -24   24.67    7.93
 -10  -1  24   15.42    7.71
 -10   1  25   -1.77    5.94
 -10  -1  25    1.15    6.69
 -10   1  26   10.67    7.45
 -10  -1  26    7.28    7.04
 -10   1  27   -1.70    5.78
 -10  -1  27    2.33    5.90
 -10   1  28   11.80    6.69
 -10  -1  28   15.75    7.70
  10   1 -29   -3.98    7.33
 -10  -1  29   -3.64    6.58
  10   1 -30    0.38    7.01
 -10  -1  30   -2.14    6.22
  10   1 -31   -0.94    5.45
  10   1 -32   11.30    8.40
  10   1 -33   -3.40    6.22
 -10   2   1    2.71   11.78
  10  -2  -1    2.39    8.03
  10   2  -1   -1.26    5.47
 -10  -2   1    3.55    9.91
 -10   2   2    9.02   12.59
  10  -2  -2   -0.45    7.38
  10   2  -2    1.87    5.26
 -10  -2   2   -5.83   11.90
 -10   2   3    2.38   11.62
  10  -2  -3   -1.56    7.75
  10   2  -3   -2.25    6.00
 -10  -2   3   -0.86    8.53
 -10   2   4   68.86   25.38
  10  -2  -4  172.30   25.75
  10   2  -4  148.15   23.43
 -10  -2   4  138.78   27.62
 -10   2   5   20.52   12.83
  10  -2  -5   64.92   13.34
  10   2  -5   42.33   11.20
 -10  -2   5   74.31   17.61
 -10   2   6   29.73   15.78
  10  -2  -6   49.02   12.38
  10  -2  -6   57.18   17.45
  10   2  -6   45.61   10.71
 -10  -2   6   46.74   15.41
 -10   2   7    2.03    9.74
  10  -2  -7    1.72    5.84
  10  -2  -7   -2.42   11.22
  10   2  -7   -0.03    5.30
 -10  -2   7    2.69    9.38
  10  -2  -8    5.22    6.83
  10   2  -8   19.27    7.04
 -10  -2   8   12.14   11.44
  10  -2  -9   10.41    6.89
  10   2  -9    5.33    6.58
 -10  -2   9   28.24   12.16
  10  -2 -10  104.49   17.58
  10   2 -10   91.09   16.99
 -10  -2  10   62.84   19.53
  10  -2 -11    3.23    5.16
  10   2 -11   19.52    6.88
 -10  -2  11    3.91   11.31
  10  -2 -12    0.54    4.93
  10   2 -12    4.50    5.10
  10  -2 -13    3.93    5.54
  10   2 -13   -0.11    5.48
  10  -2 -14   28.07    8.47
  10   2 -14   34.61    9.19
  10  -2 -15   23.85    7.65
  10   2 -15   18.56    7.41
  10  -2 -16    9.31    5.93
  10   2 -16   -0.95    5.51
  10  -2 -17    0.65    5.00
  10   2 -17    1.67    5.03
  10  -2 -18    8.47    5.85
 -10  -2  18    3.14    7.10
  10  -2 -19    0.67    5.25
  10   2 -19    2.91    6.46
 -10  -2  19    6.13    7.19
  10  -2 -20   31.47    9.91
 -10  -2  20   50.65   12.01
  10  -2 -21    0.08    5.42
 -10  -2  21    2.04    6.86
  10  -2 -22    4.19    5.31
 -10  -2  22   -0.42    7.77
  10  -2 -23    0.73    4.43
 -10  -2  23    0.92    6.15
  10  -2 -24   18.19    7.60
 -10  -2  24   20.50    8.17
 -10   2  25    4.37    6.75
  10  -2 -25    0.08    4.90
 -10  -2  25    1.61    5.66
 -10   2  26   24.92    9.05
  10  -2 -26   30.83    9.04
  10   2 -26   10.36    9.19
 -10  -2  26   47.38   11.08
  10   2 -27   -0.41    6.53
 -10  -2  27   -2.47    6.46
  10   2 -28   -4.15    7.02
 -10  -2  28    1.16    5.60
  10   2 -29    0.09    6.95
 -10  -2  29   -0.97    6.54
  10   2 -30    2.06    6.21
 -10  -2  30    5.16    6.12
  10   2 -31   -4.77    8.10
 -10  -2  31    0.00    5.23
  10   2 -32   -2.73    6.73
 -10  -2  32    2.46    6.23
  10   2 -33   -3.26    6.54
 -10   3   1    6.70   11.28
  10  -3  -1   11.00    8.69
  10   3  -1    1.89    5.69
 -10   3   2   74.48   22.31
  10  -3  -2  115.30   20.02
  10   3  -2   87.89   17.19
 -10   3   3   63.55   19.66
  10  -3  -3   41.94   13.10
  10   3  -3   61.55   12.61
 -10   3   4   -0.99   10.54
  10  -3  -4    3.11    7.32
  10  -3  -4    6.15   11.35
  10   3  -4    5.52    5.77
 -10  -3   4   -4.25   11.62
 -10   3   5   19.01   12.25
  10  -3  -5   27.71    9.40
  10  -3  -5    5.00   11.98
  10   3  -5    5.57    6.54
 -10  -3   5    9.60   10.54
  10  -3  -6   29.65    9.98
  10   3  -6   28.54    8.45
 -10  -3   6    8.65   12.05
  10  -3  -7   17.61    8.52
  10   3  -7   13.11    6.55
 -10  -3   7   24.79   11.75
  10  -3  -8   58.91   13.78
  10   3  -8   65.11   13.52
 -10  -3   8   64.81   17.88
  10  -3  -9    0.50    6.02
  10   3  -9   11.85    7.49
 -10  -3   9    4.77   10.76
  10  -3 -10    2.03    6.92
  10   3 -10    4.76    5.28
 -10  -3  10    0.43    9.55
  10  -3 -11    5.19    7.00
  10   3 -11   17.97    6.96
 -10  -3  11    8.21   10.67
  10  -3 -12   32.71    9.96
  10   3 -12   38.58    9.58
 -10  -3  12   28.77   13.83
  10  -3 -13    0.60    4.65
  10   3 -13    0.06    4.42
  10  -3 -14   -1.69    5.77
  10   3 -14    1.57    5.09
  10  -3 -15    6.89    5.96
  10   3 -15    1.95    5.79
 -10  -3  15   19.87    7.77
  10  -3 -16   26.16    8.40
  10   3 -16   25.18    8.23
 -10  -3  16   34.77   10.98
  10  -3 -17   25.05    7.74
  10   3 -17   12.77    7.63
 -10  -3  17   19.10    9.61
  10  -3 -18   38.70    9.41
 -10  -3  18   26.17   10.55
  10  -3 -19   12.93    6.43
 -10  -3  19    0.63    6.75
  10  -3 -20   -2.52    5.51
 -10  -3  20   -0.09    5.65
  10  -3 -21   10.40    6.21
 -10  -3  21   12.33    7.15
  10  -3 -22   45.00   10.46
 -10  -3  22   35.57   10.98
  10  -3 -23    4.74    5.76
  10   3 -23   12.46    8.39
 -10  -3  23    2.71    6.24
  10  -3 -24    2.53    5.24
  10   3 -24   -0.23    7.47
 -10  -3  24   11.31    6.78
  10  -3 -25   -2.07    5.24
  10   3 -25    4.83    6.52
 -10  -3  25   -3.83    7.07
  10   3 -26    1.02    7.40
 -10  -3  26   16.18    7.40
  10   3 -27   10.40    7.91
 -10  -3  27   20.91    8.24
  10   3 -28   10.14    8.78
 -10  -3  28   19.20    7.78
  10   3 -29    0.11    7.66
 -10  -3  29    2.93    7.56
  10   3 -30    1.02    6.42
 -10  -3  30   -3.82    6.20
  10   3 -31    0.44    7.01
 -10  -3  31    3.14    5.46
  10   3 -32   10.15    8.00
 -10  -3  32    7.75    7.73
  10   3 -33   -4.49    7.74
 -10  -3  33   -0.77    5.67
 -10   4   1   16.82   12.68
  10  -4  -1    1.34    8.08
  10   4  -1   -2.13    6.08
 -10  -4   1   -0.50    9.97
 -10   4   2   -4.02   12.66
  10  -4  -2    0.66    7.33
  10   4  -2    6.19    6.00
 -10   4   3   11.32   11.25
  10  -4  -3    7.55    7.91
  10   4  -3    6.13    5.90
  10  -4  -4  102.70   19.19
  10   4  -4   79.12   16.75
  10  -4  -5   64.91   13.97
  10   4  -5   51.58   12.23
  10  -4  -6   48.47   13.14
  10   4  -6   43.56   10.95
  10  -4  -7   -1.16    6.79
  10   4  -7   -1.03    5.55
 -10  -4   7   -0.32    9.58
  10  -4  -8   76.57   16.33
  10   4  -8   79.98   15.01
 -10  -4   8   49.78   16.99
  10  -4  -9    2.77    6.70
  10   4  -9    6.39    6.73
 -10  -4   9   13.89    9.92
  10  -4 -10   26.65    9.38
  10   4 -10   13.51    7.54
 -10  -4  10   17.36   11.70
  10  -4 -11    8.83    6.61
  10   4 -11    6.96    5.56
 -10  -4  11    0.87    9.10
  10  -4 -12   -1.79    6.13
  10   4 -12    0.94    6.46
 -10  -4  12   -3.18    9.67
  10  -4 -13    3.05    5.57
  10   4 -13    2.60    5.42
 -10  -4  13   -4.17    7.68
  10  -4 -14   22.84    8.41
  10   4 -14   34.54    9.51
 -10  -4  14   21.46    9.42
  10  -4 -15   13.95    6.54
 -10  -4  15    8.72    7.37
  10  -4 -16   27.02    7.91
 -10  -4  16   15.16    8.16
  10  -4 -17   -3.76    5.89
 -10  -4  17    0.60    6.26
  10  -4 -18    2.53    6.37
 -10  -4  18   12.51    7.51
  10  -4 -19    5.12    5.83
 -10  -4  19   12.56    7.42
  10  -4 -20   41.57    8.79
  10   4 -20    8.68    7.69
 -10  -4  20   17.31    8.30
  10  -4 -21   14.70    6.80
  10   4 -21   25.79    9.21
 -10  -4  21    7.71    7.19
  10  -4 -22    1.00    5.44
  10   4 -22    0.83    5.99
 -10  -4  22    6.75    6.97
  10  -4 -23    7.80    6.45
  10   4 -23    2.05    6.98
  10  -4 -24   10.57    6.79
  10   4 -24   12.02    8.16
 -10  -4  24   25.82    8.60
  10   4 -25   11.41    8.57
 -10  -4  25    4.14    6.87
  10   4 -26   13.27    8.32
 -10  -4  26    3.37    6.35
  10   4 -27    1.99    6.64
 -10  -4  27   -0.32    6.88
  10   4 -28   -2.30    8.08
 -10  -4  28    6.41    7.07
  10   4 -29    5.99    8.55
 -10  -4  29    5.98    7.12
  10   4 -30    0.66    7.20
 -10  -4  30   12.73    7.18
  10   4 -31    2.26    7.37
 -10  -4  31   -0.67    6.26
  10   4 -32    5.81    7.79
 -10  -4  32   -1.30    5.54
  10   4 -33    4.43    7.96
 -10  -4  33    1.50    7.07
 -10  -4  34    6.73    6.62
  10  -5  -1   43.55   13.47
  10   5  -1   57.58   12.03
 -10  -5   1   50.87   15.81
  10  -5  -2  230.66   33.86
  10   5  -2  184.24   31.02
 -10  -5   2  154.09   34.19
  10  -5  -3   50.34   12.53
  10   5  -3   27.11    9.15
 -10  -5   3   28.64   13.83
  10  -5  -4   -3.56    8.03
  10   5  -4   -0.33    4.70
 -10  -5   4   -2.78   11.25
  10  -5  -5    3.72    8.16
  10   5  -5   -0.06    4.77
  10  -5  -6   17.88   10.05
  10   5  -6   45.34   10.50
  10  -5  -7   41.56   11.96
  10   5  -7   41.02   10.24
  10  -5  -8   43.14   11.78
  10   5  -8   35.12    9.91
  10  -5  -9   -0.38    6.63
  10   5  -9   -4.70    5.65
 -10  -5   9   -2.96    6.70
  10  -5 -10   10.20    7.30
  10   5 -10    4.84    5.36
 -10  -5  10    5.00    5.86
 -10  -5  10    0.47    9.21
  10  -5 -11   10.12    8.24
  10   5 -11    4.21    5.65
 -10  -5  11    4.64    7.47
 -10  -5  11    3.78    9.12
  10  -5 -12   43.38   12.09
 -10  -5  12   63.10   12.68
 -10  -5  12   24.35   13.88
  10  -5 -13   23.84    9.14
 -10  -5  13   13.53    8.05
 -10  -5  13   12.03   12.25
  10  -5 -14    3.21    5.71
 -10  -5  14    0.92    6.40
  10  -5 -15    5.31    6.13
  10   5 -15    0.54    5.34
 -10  -5  15    7.48    7.57
  10  -5 -16   -0.68    5.85
  10   5 -16    6.42    6.74
 -10  -5  16   16.00    7.06
  10  -5 -17   23.37    8.37
  10   5 -17   23.65    9.57
 -10  -5  17   32.73    9.74
  10  -5 -18    5.57    6.16
  10   5 -18   21.03    9.42
 -10  -5  18   30.04    8.71
  10  -5 -19   -3.42    5.40
  10   5 -19    3.71    6.57
 -10  -5  19    2.92    6.15
  10  -5 -20   -4.41    5.37
  10   5 -20   -3.37    7.67
 -10  -5  20    0.24    5.51
  10  -5 -21   14.09    6.56
  10   5 -21    6.51    7.28
 -10  -5  21    9.80    7.10
  10  -5 -22   34.40    8.87
  10   5 -22   23.51   10.25
 -10  -5  22   25.22    9.95
  10   5 -23   -1.04    6.82
 -10  -5  23   10.77    7.07
  10   5 -24   -0.23    8.05
 -10  -5  24    3.13    6.18
  10   5 -25   -1.48    6.96
 -10  -5  25   -4.12    7.20
  10   5 -26   -2.16    6.95
 -10  -5  26   -1.06    6.31
  10   5 -27   12.04    8.92
 -10  -5  27   14.03    8.58
  10   5 -28    3.28    7.87
 -10  -5  28    0.75    5.80
  10   5 -29   -1.33    6.39
 -10  -5  29    3.17    6.08
  10   5 -30   -1.08    8.28
 -10  -5  30    1.70    6.79
  10   5 -31    1.51    7.23
 -10  -5  31   -4.56    7.31
  10   5 -32   -1.82    7.96
 -10  -5  32    2.73    6.77
  10   5 -33   -1.13    9.47
 -10  -5  33    2.36    6.97
 -10  -5  34   10.16    8.14
 -10  -5  35   -0.99    7.19
  10  -6  -1    4.61    7.71
  10   6  -1    1.21    6.11
 -10  -6   1   -0.03    9.42
  10  -6  -2    7.39    7.73
  10   6  -2    3.51    5.72
 -10  -6   2    4.30   10.70
  10  -6  -3    3.54    7.82
  10   6  -3    8.30    6.20
 -10  -6   3    2.50   10.18
  10  -6  -4    9.99    8.40
  10   6  -4   25.09    7.54
 -10  -6   4    8.57   11.14
  10  -6  -5   14.50    8.79
  10   6  -5   15.26    7.03
 -10  -6   5   15.62   10.62
  10  -6  -6   23.79   10.21
  10   6  -6   25.88    8.17
 -10  -6   6   22.11    9.50
 -10  -6   6   22.75   12.14
  10  -6  -7    1.09    6.34
  10   6  -7    5.03    5.15
 -10  -6   7    0.95    8.13
 -10  -6   7    5.50    8.42
  10  -6  -8    9.45    8.76
  10   6  -8   -3.50    5.35
 -10  -6   8   -3.39    8.36
 -10  -6   8   -3.61    8.80
  10  -6  -9   20.37   10.39
 -10  -6   9   48.03   11.82
  10  -6 -10   55.33   12.65
  10   6 -10   22.95   10.37
 -10  -6  10   27.46   10.07
  10  -6 -11   18.36    9.00
  10   6 -11    9.39    7.69
 -10  -6  11    4.28    7.40
  10  -6 -12    4.41    6.80
 -10  -6  12   -0.28    6.34
  10  -6 -13   25.74    9.44
 -10  -6  13   11.12    8.63
  10  -6 -14    5.22    6.83
  10   6 -14   -0.42    6.84
 -10  -6  14    5.08    6.17
  10  -6 -15   21.68    9.26
  10   6 -15   50.57   12.78
 -10  -6  15   25.80   10.62
  10  -6 -16    3.70    5.72
  10   6 -16    4.92    6.64
 -10  -6  16    2.40    6.32
  10  -6 -17    1.79    4.94
  10   6 -17    1.06    6.65
 -10  -6  17    4.04    6.17
  10  -6 -18    4.54    6.01
  10   6 -18   10.34    8.03
 -10  -6  18    1.55    7.56
  10  -6 -19   11.87    6.91
  10   6 -19    9.03    8.43
 -10  -6  19   21.71    8.45
  10  -6 -20   14.90    7.33
  10   6 -20    5.20    8.10
 -10  -6  20   22.12    8.58
  10  -6 -21   11.04    6.12
  10   6 -21   -1.26    7.03
 -10  -6  21    0.60    6.82
  10   6 -22   -1.94    6.09
 -10  -6  22   -1.81    6.90
  10   6 -23    9.79    7.61
 -10  -6  23    6.30    6.92
  10   6 -24    7.07    7.22
 -10  -6  24    2.29    7.19
  10   6 -25    4.73    6.77
 -10  -6  25    5.28    6.57
  10   6 -26   10.26    9.62
 -10  -6  26   10.73    7.22
  10   6 -27    3.23    8.32
 -10  -6  27    0.73    5.45
  10   6 -28   -0.80    7.20
 -10  -6  28   -6.68    7.30
  10   6 -29   16.57    8.98
 -10  -6  29   16.57    8.56
  10   6 -30    1.01    7.35
 -10  -6  30    5.47    6.93
  10   6 -31   -0.57    7.49
 -10  -6  31    6.00    8.50
  10   6 -32   -1.33    7.31
 -10  -6  32    9.12    6.94
 -10  -6  33   -0.93    5.84
  10  -7  -1   66.12   16.54
  10   7  -1   52.39   14.21
 -10  -7   1  103.25   17.15
 -10  -7   1   97.84   20.09
  10  -7  -2   10.51    7.89
  10   7  -2   -2.79    6.35
 -10  -7   2    0.41    7.55
 -10  -7   2    2.72    9.88
  10  -7  -3   19.96    9.36
  10   7  -3   20.86    8.32
 -10  -7   3   33.54   10.19
 -10  -7   3   14.78   11.55
  10  -7  -4    6.28    8.39
  10   7  -4    4.53    5.87
 -10  -7   4   10.14    7.45
 -10  -7   4    2.88    9.42
  10  -7  -5   27.50   10.48
 -10  -7   5   43.46   10.78
 -10  -7   5   36.69   13.81
  10  -7  -6    6.08    7.81
 -10  -7   6   14.64    7.61
 -10  -7   6    2.30   10.20
  10  -7  -7   34.90   11.76
 -10  -7   7   42.24   11.42
 -10  -7   7   71.06   16.60
  10  -7  -8   10.20    8.05
 -10  -7   8    5.06    6.67
 -10  -7   8    7.20    9.72
  10  -7  -9    3.20    7.79
 -10  -7   9   -0.48    6.98
 -10  -7   9    2.19    9.47
  10  -7 -10    1.47    6.78
 -10  -7  10   -0.78    5.31
 -10  -7  10   -4.40    9.41
  10  -7 -11   -1.43    7.21
 -10  -7  11   15.60    7.37
 -10  -7  11    4.27   10.23
  10  -7 -12   -4.84    8.07
 -10  -7  12   11.89    7.89
  10  -7 -13   27.93   11.26
 -10  -7  13   35.05   10.09
  10  -7 -14   -0.35    6.93
 -10  -7  14    0.23    5.92
  10  -7 -15    6.41    6.84
 -10  -7  15   -0.64    6.26
  10  -7 -16    3.02    5.80
  10   7 -16   -2.46    7.78
 -10  -7  16    2.35    6.26
  10  -7 -17   14.67    8.91
  10   7 -17    8.22    8.65
 -10  -7  17   38.88   10.35
  10  -7 -18    4.51    6.46
  10   7 -18    3.67    7.01
 -10  -7  18    5.19    6.47
  10  -7 -19    0.32    5.99
  10   7 -19    4.42    6.74
 -10  -7  19   -0.54    6.56
  10   7 -20   -2.23    6.65
 -10  -7  20    2.94    6.24
  10   7 -21    3.04    7.57
 -10  -7  21   -0.87    6.44
  10   7 -22   -3.18    8.29
 -10  -7  22    5.86    6.42
  10   7 -23   14.96    9.94
 -10  -7  23   13.83    9.65
  10   7 -24    0.78    7.40
 -10  -7  24   -0.42    6.54
  10   7 -25    6.05    9.08
 -10  -7  25    3.03    6.31
  10   7 -26   -5.86    7.82
 -10  -7  26    5.73    7.18
  10   7 -27   12.43    8.99
 -10  -7  27   12.11    7.72
  10   7 -28   -3.47    8.76
 -10  -7  28    7.64    7.20
  10   7 -29    0.95    7.06
 -10  -7  29    3.04    6.50
  10   7 -30   -0.45    8.15
 -10  -7  30   -2.28    7.05
  10   7 -31    1.37    8.39
 -10  -7  31    0.28    7.19
  10   7 -32    4.05    8.15
  10  -8  -1   10.96    8.55
 -10  -8   1   12.86    7.90
 -10  -8   1   10.76   10.71
  10  -8  -2    4.24    8.64
 -10  -8   2    4.53    6.59
 -10  -8   2    7.08   10.71
  10  -8  -3   41.52   11.69
 -10  -8   3   28.18   10.08
 -10  -8   3   28.93   13.27
  10  -8  -4    8.74    8.56
 -10  -8   4   18.56    8.06
 -10  -8   4   21.71   11.72
  10  -8  -5   74.99   16.68
 -10  -8   5   69.42   15.39
 -10  -8   5   83.41   19.38
  10  -8  -6   15.25    8.11
 -10  -8   6    8.67    7.19
 -10  -8   6    7.43   11.06
  10  -8  -7    4.27    8.27
 -10  -8   7   -1.36    6.74
 -10  -8   7   17.15   11.40
  10  -8  -8    1.66    6.21
 -10  -8   8   -0.51    6.27
 -10  -8   8   -1.70    9.37
  10  -8  -9   -1.85    7.37
 -10  -8   9   15.32    6.68
  10  -8 -10   -0.75    7.42
 -10  -8  10   -0.36    5.86
  10  -8 -11   25.88    9.77
 -10  -8  11   23.37   10.00
  10  -8 -12   -3.26    8.02
 -10  -8  12    1.34    5.57
  10  -8 -13    5.59    6.68
 -10  -8  13    1.47    6.09
  10  -8 -14    3.11    7.48
 -10  -8  14    2.29    6.45
  10  -8 -15   26.25    9.31
 -10  -8  15   18.69    8.44
  10  -8 -16    0.50    6.82
 -10  -8  16    0.37    7.04
  10  -8 -17    3.15    5.85
 -10  -8  17    8.37    6.19
  10  -8 -18   -5.50    7.09
 -10  -8  18   -4.93    8.57
 -10  -8  19   17.90    8.65
 -10  -8  20   -4.47    7.30
 -10  -8  21   18.07    7.78
 -10  -8  22    0.22    5.66
 -10  -8  23    0.19    6.56
 -10  -8  24   -5.08    7.95
 -10  -8  25   12.78    8.06
  10   8 -26    0.53    8.48
 -10  -8  26    8.49    5.96
  10   8 -27    1.45    8.01
 -10  -8  27    5.93    6.64
  10   8 -28   -2.78    8.22
 -10  -8  28    1.39    7.06
  10   8 -29   -0.27    8.39
  10   8 -30   -2.78    7.93
  10   8 -31    7.10   10.19
  10   8 -32    1.76    8.33
  10  -9  -1   20.01   10.56
 -10  -9   1   55.38   11.84
 -10  -9   1   24.04   12.28
  10  -9  -2    1.48    8.02
 -10  -9   2    6.56    6.58
 -10  -9   2    7.91   12.00
  10  -9  -3   25.62   10.71
 -10  -9   3   29.99    9.63
 -10  -9   3   21.69   12.02
  10  -9  -4   -4.67    8.35
 -10  -9   4    7.46    6.56
 -10  -9   4   -1.74   10.56
  10  -9  -5    7.15    8.01
 -10  -9   5    7.36    6.92
 -10  -9   5    2.23   10.89
  10  -9  -6   -4.26    7.81
 -10  -9   6   -6.10    7.32
 -10  -9   6   -4.17   10.23
  10  -9  -7   35.71   12.65
 -10  -9   7   57.68   12.96
  10  -9  -8    2.79    7.20
 -10  -9   8   -2.19    6.75
  10  -9  -9    7.67    8.01
 -10  -9   9   -4.49    6.00
  10  -9 -10   10.28    7.56
 -10  -9  10    0.79    6.20
  10  -9 -11    9.14    8.06
 -10  -9  11    8.57    6.73
  10  -9 -12   -1.99    8.06
 -10  -9  12   -3.25    6.44
  10  -9 -13    7.80    8.23
 -10  -9  13    9.21    5.88
  10  -9 -14    0.28    6.70
 -10  -9  14    6.52    7.15
  10  -9 -15   -0.14    6.64
 -10  -9  15    2.21    5.73
  10  -9 -16    1.33    6.91
 -10  -9  16    8.71    7.71
 -10  -9  17   31.38   10.01
 -10  -9  18    0.49    6.27
 -10  -9  19   -1.61    7.57
 -10  -9  20    3.25    7.82
 -10  -9  21    3.30    6.67
 -10  -9  22    0.19    5.96
 -10  -9  23   14.32    8.29
 -10  -9  24    2.18    5.84
 -10  -9  25   -0.74    6.67
 -10  -9  26    2.51    7.00
  10 -10  -1    7.02    7.66
 -10 -10   1   -0.31    6.13
 -10 -10   1    0.00    8.88
  10 -10  -2    2.78    8.01
 -10 -10   2   -2.72    6.47
 -10 -10   2   -4.11    9.92
  10 -10  -3   21.98    9.55
 -10 -10   3   16.59    8.39
 -10 -10   3   16.43   11.60
  10 -10  -4    2.36    7.53
 -10 -10   4    4.52    6.37
  10 -10  -5   69.51   16.35
 -10 -10   5   65.06   15.13
  10 -10  -6    1.25    7.65
 -10 -10   6    1.78    6.08
  10 -10  -7   15.07    8.15
 -10 -10   7    8.08    6.61
  10 -10  -8   -3.62    7.88
 -10 -10   8   -3.41    6.10
  10 -10  -9   29.89   11.12
 -10 -10   9   28.36    9.86
  10 -10 -10   -0.61    6.90
 -10 -10  10    2.82    5.89
  10 -10 -11    7.32    8.03
 -10 -10  11   21.32    9.11
  10 -10 -12    2.81    6.65
 -10 -10  12   -2.11    7.12
  10 -10 -13   32.31   10.47
 -10 -10  13   10.38    7.03
  10 -10 -14    4.58    7.80
 -10 -10  14    4.40    5.28
 -10 -10  15    8.40    7.62
 -10 -10  16   -2.69    6.70
 -10 -10  17   -1.21    8.11
 -10 -10  18   -0.41    6.80
 -10 -10  19   21.78    8.70
 -10 -10  20   -2.95    7.38
 -10 -10  21   21.77    8.73
 -10 -10  22   -2.48    7.91
 -10 -10  23    2.52    7.49
  10 -11  -1    3.83    7.48
 -10 -11   1   14.42    7.42
  10 -11  -2   -3.51    8.31
 -10 -11   2    3.00    6.02
  10 -11  -3    8.75    7.66
 -10 -11   3   14.34    7.55
  10 -11  -4    2.69    7.78
 -10 -11   4   -4.84    6.86
  10 -11  -5   -2.76    7.58
 -10 -11   5    3.96    6.45
  10 -11  -6    2.00    7.52
 -10 -11   6   -2.31    6.22
  10 -11  -7   31.15   12.61
 -10 -11   7   59.88   12.99
  10 -11  -8    2.62    6.98
 -10 -11   8    4.84    7.61
  10 -11  -9   -0.64    7.25
 -10 -11   9   -0.35    6.65
  10 -11 -10    1.46    7.04
 -10 -11  10    0.35    6.74
  10 -11 -11   19.36    9.86
 -10 -11  11   27.97    8.84
  10 -11 -12    4.82    7.40
 -10 -11  12    1.67    6.89
 -10 -11  13    8.13    6.33
 -10 -11  14   -3.82    6.60
 -10 -11  15    0.50    7.31
 -10 -11  16    6.54    7.00
 -10 -11  17    0.20    6.19
 -10 -11  18    2.75    7.32
 -10 -11  19    3.65    7.93
 -10 -11  20   -2.03    6.33
  10 -12  -1    9.53    7.86
 -10 -12   1   -5.81    7.10
  10 -12  -2    6.25    7.18
 -10 -12   2   -1.75    7.03
  10 -12  -3   10.55    8.82
 -10 -12   3    9.16    7.35
  10 -12  -4   -1.31    7.73
 -10 -12   4   -4.70    7.50
  10 -12  -5   25.75   11.21
 -10 -12   5   13.24    8.06
  10 -12  -6   -4.76    8.21
 -10 -12   6   -7.17    7.87
  10 -12  -7    1.49    7.50
 -10 -12   7    0.60    6.00
  10 -12  -8   -2.87    9.11
 -10 -12   8    1.31    6.08
  10 -12  -9   49.42   12.46
 -10 -12   9   10.05    8.23
  10 -12 -10   -2.55    9.05
 -10 -12  10   -2.94    6.52
  10 -12 -11   -0.79    7.97
 -10 -12  11    0.20    6.34
 -10 -12  12    2.63    5.74
 -10 -12  13   -1.61    6.38
 -10 -12  14   -0.64    6.67
 -10 -12  15   20.51    9.99
 -10 -12  16    4.53    7.86
 -10 -12  17    3.95    6.29
  10 -13  -1    9.52    8.88
 -10 -13   1    9.68    7.20
  10 -13  -2    0.64    7.47
 -10 -13   2   -1.16    6.12
  10 -13  -3    4.41    8.80
 -10 -13   3    5.96    6.60
  10 -13  -4   11.06    8.57
 -10 -13   4   -1.69    6.44
  10 -13  -5    4.46    7.98
 -10 -13   5    7.63    6.37
  10 -13  -6    4.19    8.48
 -10 -13   6   16.57    8.08
  10 -13  -7    1.97    7.24
 -10 -13   7    4.02    7.33
  10 -13  -8    5.04    6.64
 -10 -13   8   -3.98    6.53
  10 -13  -9   -1.16    7.49
 -10 -13   9   13.34    7.50
 -10 -13  10    0.94    6.13
 -10 -13  11   -0.23    6.34
 -10 -13  12    9.77    7.48
 -10 -13  13   11.00    8.92
 -10 -13  14    2.92    6.89
  10 -14  -1    3.52    9.33
 -10 -14   1   -2.65    6.09
  10 -14  -2    2.32    7.28
 -10 -14   2   -3.59    7.34
  10 -14  -3   12.80    8.48
 -10 -14   3    4.69    7.35
  10 -14  -4    3.11    7.72
 -10 -14   4    8.36    7.16
  10 -14  -5    3.52    7.95
 -10 -14   5    5.53    7.02
  10 -14  -6    9.14    9.45
 -10 -14   6   12.44    7.87
  10 -14  -7   -1.44    8.91
 -10 -14   7   -4.26    6.56
 -10 -14   8   -0.27    6.80
 -10 -14   9    4.82    6.96
 -10 -14  10   -1.42    6.79
  10 -15  -1   -0.29    6.82
 -10 -15   1    3.52    6.68
  10 -15  -2    4.42    7.92
 -10 -15   2    4.33    6.69
  10 -15  -3   -4.80    9.20
 -10 -15   3   -2.96    7.70
  10 -15  -4   -0.59    8.54
 -10 -15   4    5.32    7.13
  10 -15  -5    0.60    7.19
 -10 -15   5   -0.76    7.06
 -10 -15   6    7.18    7.52
  10 -16  -3    0.58    7.42
  -9   0   1   11.97   10.02
  -9   0   2    1.57   10.29
  -9   0   3  146.95   28.62
  -9   0   4   -4.02   11.15
   9   0  -4    0.51    8.82
  -9   0   5   48.19   14.26
   9   0  -5   35.28   15.06
  -9   0   6   -2.07    8.58
   9   0  -6   -2.44    5.03
   9   0  -6   -3.12    8.66
  -9   0   7  143.39   24.85
   9   0  -7  107.74   19.79
   9   0  -7  100.54   23.30
  -9   0   8    1.87    9.78
   9   0  -8    2.87    4.72
   9   0  -8    6.19    9.61
  -9   0   9    7.41   11.92
   9   0  -9   73.80   11.87
   9   0  -9   60.27   16.18
  -9   0  10   -5.44    9.88
   9   0 -10   -2.57    4.87
   9   0 -10   -5.07    9.64
  -9   0  11   15.04   11.17
   9   0 -11    8.10    5.71
   9   0 -11   13.39   10.47
  -9   0  12   -0.48    8.51
   9   0 -12    4.03    5.16
   9   0 -12    3.22   10.62
   9   0 -13   17.80    7.16
   9   0 -14   -5.08    6.08
   9   0 -15   34.54    9.11
   9   0 -16   -2.41    4.78
   9   0 -17   15.48    6.75
   9   0 -18    3.39    5.57
   9   0 -19   70.52   14.22
   9   0 -20    3.33    5.90
  -9   0  21   16.22    7.81
   9   0 -21    7.21    6.68
  -9   0  22    2.05    5.93
   9   0 -22   -1.33    4.91
  -9   0  23   62.26   14.07
  -9   0  24    1.99    6.27
  -9   0  25   26.57    8.79
  -9   0  26   -0.70    5.59
  -9   0  27    0.37    6.41
  -9   0  28   -0.09    5.19
  -9   0  29   19.28    7.70
   9   0 -30    1.20    6.05
   9   0 -31    8.84    7.15
   9   0 -32   -3.67    7.36
   9   0 -33   19.78    8.76
   9   0 -34   -2.91    6.94
  -9   1   1  362.69   64.71
  -9  -1   1  453.85   65.91
  -9   1   2   15.20   10.11
   9  -1  -2    8.29   10.08
  -9  -1   2   15.29   10.76
  -9   1   3   -2.14    9.95
   9  -1  -3   10.22   11.20
  -9  -1   3    0.00    8.87
  -9   1   4   54.31   15.96
   9  -1  -4   84.05   19.25
  -9  -1   4   62.40   17.33
  -9   1   5  112.49   25.10
   9  -1  -5  132.82   25.87
   9   1  -5  128.14   21.43
  -9  -1   5  108.93   24.95
  -9   1   6    8.57    9.76
   9  -1  -6    2.37   10.75
   9   1  -6    0.44    5.51
   9   1  -6    4.95   10.05
  -9  -1   6    2.58    9.36
  -9   1   7   41.00   15.05
   9  -1  -7   49.02   10.87
   9  -1  -7   30.33   13.55
   9   1  -7   37.43    9.85
   9   1  -7   48.08   15.18
  -9  -1   7   44.84   14.84
  -9   1   8   -2.44    9.78
   9  -1  -8    2.09    5.38
   9  -1  -8    2.74   10.25
   9   1  -8    0.23    4.10
   9   1  -8    6.60    9.36
  -9  -1   8    1.00   10.37
  -9   1   9    7.88    9.90
   9  -1  -9   25.31    7.91
   9  -1  -9    2.80   10.08
   9   1  -9   19.85    7.17
   9   1  -9   21.42   10.46
  -9  -1   9    9.48   10.17
  -9   1  10   -1.67    9.92
   9  -1 -10    0.77    4.64
   9  -1 -10   -3.56   10.57
   9   1 -10    0.99    5.24
   9   1 -10    3.54    9.39
  -9  -1  10   -2.14    9.74
  -9   1  11   96.89   23.29
   9  -1 -11  107.48   18.88
   9  -1 -11   98.35   22.86
   9   1 -11  115.10   19.44
   9   1 -11  124.03   23.92
  -9  -1  11   95.96   22.87
   9  -1 -12    7.39    5.81
   9   1 -12    3.22    5.09
   9   1 -12    0.01    9.35
  -9  -1  12    4.12    9.89
   9  -1 -13   13.76    6.35
   9   1 -13    1.59    4.01
  -9  -1  13   -2.75    8.58
   9  -1 -14   -0.14    4.85
   9   1 -14    0.89    4.54
   9  -1 -15  156.27   19.43
   9   1 -15   66.27   16.98
   9  -1 -16   25.38    7.68
   9   1 -16    6.78    6.36
   9  -1 -17   52.03   11.75
   9   1 -17   58.38   12.54
   9  -1 -18    2.49    4.69
   9   1 -18   -0.87    5.55
   9  -1 -19    3.35    5.52
   9   1 -19    0.97    6.55
  -9  -1  19   10.90    7.71
   9  -1 -20   12.80    6.11
   9   1 -20    3.68    5.71
  -9  -1  20    6.28    7.04
   9  -1 -21  100.76   18.92
  -9  -1  21  110.25   20.02
  -9   1  22    2.28    6.37
   9  -1 -22    4.72    5.19
  -9  -1  22   -0.38    5.76
  -9   1  23    6.50    6.76
   9  -1 -23    4.50    5.81
  -9  -1  23    0.88    5.25
  -9   1  24   -0.41    5.42
  -9  -1  24   -3.35    6.21
  -9   1  25   14.09    7.60
  -9  -1  25    6.35    5.99
  -9   1  26    0.64    5.79
  -9  -1  26   -3.00    5.68
  -9   1  27   50.21   10.55
  -9  -1  27   20.49    9.29
  -9   1  28    5.26    5.19
   9   1 -28   -0.89    8.46
  -9  -1  28    5.28    5.60
   9   1 -29    4.42    6.80
  -9  -1  29   -0.44    4.89
   9   1 -30   -0.02    6.51
  -9  -1  30   -1.93    6.00
   9   1 -31   19.03    9.13
   9  -1 -32   -3.67    6.25
   9   1 -32    0.05    6.27
   9  -1 -33   15.60    7.02
   9   1 -33    5.36    7.33
   9  -1 -34   -5.96    7.43
   9   1 -34    2.95    7.41
  -9   2   1   23.69   12.86
   9  -2  -1   51.15   12.33
   9  -2  -1   43.84   14.85
  -9  -2   1   29.91   11.67
  -9   2   2   -4.82    9.90
   9  -2  -2    3.66    6.13
   9  -2  -2    4.71   10.15
  -9  -2   2    6.87    9.27
  -9   2   3   89.27   23.38
   9  -2  -3  164.66   23.09
   9  -2  -3   87.76   23.26
   9   2  -3  131.23   21.06
  -9  -2   3  107.70   24.27
  -9   2   4    8.61   11.20
   9  -2  -4    3.81    6.68
   9  -2  -4    2.69    9.55
   9   2  -4    9.93    5.30
  -9  -2   4    3.34    8.24
  -9   2   5   27.64   13.04
   9  -2  -5   12.97    8.07
   9  -2  -5   20.86   11.52
   9   2  -5   17.65    7.58
  -9  -2   5   19.37   11.63
  -9   2   6    8.38    9.51
   9  -2  -6   -1.98    6.65
   9  -2  -6    4.53   10.39
   9   2  -6    0.31    4.78
  -9  -2   6    7.35    8.89
  -9   2   7   82.65   17.70
   9  -2  -7   80.33   14.15
   9  -2  -7   83.30   18.45
   9   2  -7   41.13   11.48
  -9  -2   7   26.79   13.53
  -9   2   8   10.43   11.61
   9  -2  -8   44.70   10.09
   9  -2  -8   26.03   12.43
   9   2  -8   28.43    7.67
  -9  -2   8   35.50   13.11
  -9   2   9   25.34   13.24
   9  -2  -9   55.19   10.61
   9  -2  -9   29.79   14.10
   9   2  -9   36.50   10.03
   9   2  -9   40.11   14.97
  -9  -2   9   39.07   13.84
  -9   2  10    5.62    9.37
   9  -2 -10    4.04    5.59
   9  -2 -10   -5.55   10.50
   9   2 -10    2.12    5.51
   9   2 -10   -1.98    9.19
  -9  -2  10   -1.01    8.57
   9  -2 -11   -0.77    4.98
   9   2 -11    0.38    4.79
   9   2 -11   -0.92    9.12
  -9  -2  11   -1.38    9.24
   9  -2 -12   18.60    7.10
   9   2 -12   18.97    7.52
   9   2 -12   12.68   11.32
  -9  -2  12   12.34   10.02
   9  -2 -13   48.46   10.78
   9   2 -13   53.50   11.18
   9   2 -13   26.64   13.39
  -9  -2  13   46.46   14.78
   9  -2 -14   42.66    9.39
   9   2 -14   26.57    8.85
   9  -2 -15   20.77    6.98
   9   2 -15    4.73    6.39
   9  -2 -16    0.93    4.94
   9   2 -16   -2.44    5.44
   9  -2 -17   21.64    8.88
   9   2 -17   32.18    9.40
  -9  -2  17   76.61   12.96
   9  -2 -18    2.48    4.84
   9   2 -18    5.93    6.43
  -9  -2  18    5.32    6.27
   9  -2 -19  128.60   22.89
  -9  -2  19  142.69   24.54
   9  -2 -20    6.72    5.36
  -9  -2  20    8.17    7.35
   9  -2 -21    5.81    4.92
  -9  -2  21    7.51    7.14
   9  -2 -22    6.17    5.78
  -9  -2  22    1.75    6.15
   9  -2 -23   39.56   10.64
  -9  -2  23   58.52   12.51
  -9   2  24    0.21    5.67
   9  -2 -24    0.00    5.06
  -9  -2  24    4.13    6.82
  -9   2  25   21.37    8.59
   9  -2 -25   18.16    7.20
   9   2 -25   11.42    7.42
  -9  -2  25   21.67    8.12
  -9   2  26   -3.49    5.77
   9   2 -26   -1.31    7.08
  -9  -2  26   -3.42    6.40
   9   2 -27    3.70    6.97
  -9  -2  27    5.67    5.39
   9   2 -28    2.34    6.79
  -9  -2  28    1.07    5.90
   9   2 -29    3.95    7.54
  -9  -2  29    7.45    6.00
   9   2 -30   -2.64    6.46
  -9  -2  30    5.60    5.84
   9   2 -31    4.24    8.45
  -9  -2  31   -0.17    6.31
   9   2 -32   -0.39    5.97
  -9  -2  32    5.90    5.92
   9   2 -33   10.94    8.27
   9  -2 -34   -2.85    6.62
   9   2 -34   -0.30    7.14
  -9   3   1  157.61   35.36
   9  -3  -1  205.89   32.84
   9  -3  -1  201.16   35.92
   9   3  -1  183.15   30.96
  -9  -3   1  224.29   35.92
  -9   3   2   29.72   13.02
   9  -3  -2   28.46    9.60
   9  -3  -2   27.74   13.32
   9   3  -2   35.29    8.58
  -9  -3   2   23.50   11.73
  -9   3   3   11.20   10.72
   9  -3  -3   -4.63    6.84
   9  -3  -3    2.54    9.95
   9   3  -3   -0.33    5.18
  -9  -3   3   -1.56    8.61
  -9   3   4   -3.27   11.32
   9  -3  -4    6.04    6.56
   9  -3  -4   13.68   10.30
   9   3  -4    0.87    4.32
  -9  -3   4    4.80    9.75
  -9   3   5   81.06   18.17
   9  -3  -5   54.48   12.80
   9  -3  -5   62.85   17.05
   9   3  -5   43.12   11.18
  -9  -3   5   39.66   14.67
  -9   3   6    8.33   12.04
   9  -3  -6   56.40   12.67
   9  -3  -6   56.09   16.97
   9   3  -6   52.87   11.13
  -9  -3   6   57.09   15.17
  -9   3   7   12.21   11.68
   9  -3  -7   41.53   10.54
   9  -3  -7   18.46   12.43
   9   3  -7   24.96    8.14
  -9  -3   7   40.42   13.83
  -9   3   8   -0.39    7.08
   9  -3  -8    8.44    6.30
   9  -3  -8   -0.87   10.22
   9   3  -8   -0.74    4.77
  -9  -3   8   -2.80    8.83
   9  -3  -9   10.93    7.01
   9   3  -9    7.69    6.08
  -9  -3   9    8.26   10.11
   9  -3 -10    2.67    5.94
   9   3 -10    9.58    6.20
  -9  -3  10   28.36   11.38
   9  -3 -11  118.03   22.41
   9   3 -11  145.78   22.99
  -9  -3  11  125.72   26.02
   9  -3 -12   25.65    8.89
   9   3 -12   30.87    9.35
  -9  -3  12   36.15   12.81
   9  -3 -13   16.92    7.14
   9   3 -13   19.59    7.41
  -9  -3  13    5.93    8.97
   9  -3 -14    0.53    5.37
   9   3 -14   -2.78    5.82
  -9  -3  14    4.68    6.91
  -9  -3  14    7.50    9.93
   9  -3 -15   73.12   14.49
   9   3 -15   64.30   14.71
  -9  -3  15   87.21   16.15
   9  -3 -16    9.11    6.54
   9   3 -16   26.15    8.19
  -9  -3  16   19.20    8.11
   9  -3 -17   47.45   11.65
  -9  -3  17   70.14   13.74
   9  -3 -18    0.55    4.92
  -9  -3  18    4.48    5.93
   9  -3 -19    2.80    5.38
  -9  -3  19    4.56    6.94
   9  -3 -20   19.64    6.79
  -9  -3  20    8.36    7.43
   9  -3 -21   67.34   13.55
  -9  -3  21   56.62   13.54
   9  -3 -22   12.43    6.45
   9   3 -22    1.79    7.26
  -9  -3  22   23.60    8.19
   9  -3 -23   13.48    6.50
   9   3 -23   23.06    9.48
  -9  -3  23   13.00    8.26
   9  -3 -24    6.75    5.12
   9   3 -24   -1.76    7.17
  -9  -3  24   -4.32    6.84
  -9   3  25   18.49    7.91
   9  -3 -25   11.71    6.47
   9   3 -25    5.58    6.82
  -9  -3  25   15.34    7.40
   9   3 -26    4.76    5.95
  -9  -3  26    3.96    6.32
   9   3 -27   -2.16    5.92
  -9  -3  27   11.13    7.31
   9   3 -28    6.21    7.56
  -9  -3  28    7.12    6.77
   9   3 -29   -2.97    7.36
  -9  -3  29   -5.12    6.78
   9   3 -30   -1.87    7.63
  -9  -3  30    7.43    7.20
   9   3 -31   10.54    8.77
  -9  -3  31   15.29    7.41
   9   3 -32    4.38    6.69
  -9  -3  32   -1.19    4.77
   9   3 -33    1.39    6.72
  -9  -3  33   -0.50    6.37
   9   3 -34   -1.22    6.83
  -9   4   1   14.60   11.91
   9  -4  -1    2.91    7.45
   9  -4  -1    1.17    9.74
   9   4  -1    3.05    5.13
  -9   4   2   48.09   16.46
   9  -4  -2   48.65   13.38
   9  -4  -2   93.09   18.53
   9   4  -2   58.89   11.83
  -9  -4   2   26.88   15.19
  -9   4   3   55.49   15.72
   9  -4  -3   14.65   10.01
   9  -4  -3   52.58   15.86
   9   4  -3   73.01   11.97
  -9  -4   3   48.29   14.57
  -9   4   4   57.04   17.78
   9  -4  -4   19.12   11.85
   9  -4  -4   72.87   18.89
   9   4  -4   77.81   12.85
  -9  -4   4   73.16   17.21
  -9   4   5   79.04   20.39
   9  -4  -5  115.71   18.53
   9  -4  -5   50.50   19.18
   9   4  -5   78.68   16.13
  -9  -4   5  103.01   21.26
  -9   4   6   10.83   10.53
   9  -4  -6    1.86    6.42
   9  -4  -6    0.08   10.25
   9   4  -6    0.88    4.46
  -9  -4   6    1.20    9.74
  -9   4   7  113.26   21.36
   9  -4  -7   84.41   16.65
   9   4  -7   65.69   14.82
  -9  -4   7   64.97   18.51
   9  -4  -8   56.90   16.83
   9   4  -8  108.61   17.70
  -9  -4   8  140.10   23.21
   9  -4  -9   59.66   14.65
   9   4  -9   80.46   14.46
  -9  -4   9   59.77   17.39
   9  -4 -10   -1.95    6.95
   9   4 -10   -2.62    5.62
  -9  -4  10   -4.61    8.85
   9  -4 -11   12.10    7.03
   9   4 -11    2.43    5.12
  -9  -4  11   14.48    7.68
  -9  -4  11    1.05    9.25
   9  -4 -12   -0.25    5.63
   9   4 -12    3.86    4.63
  -9  -4  12   -0.91    7.36
  -9  -4  12    3.91    9.15
   9  -4 -13   45.23   10.40
   9   4 -13   26.28    9.62
  -9  -4  13   49.41   11.33
  -9  -4  13   28.35   13.48
   9  -4 -14   13.15    7.09
  -9  -4  14   17.15    7.97
  -9  -4  14   27.15   12.92
   9  -4 -15   36.12    9.27
  -9  -4  15   29.16   10.49
   9  -4 -16   -0.47    5.48
  -9  -4  16   -5.65    7.23
   9  -4 -17   38.85   10.42
  -9  -4  17   52.36   11.92
   9  -4 -18   86.90   15.74
   9   4 -18   76.26   17.57
  -9  -4  18   83.23   16.62
   9  -4 -19   53.69   13.10
   9   4 -19   76.08   16.00
  -9  -4  19   82.79   15.65
   9  -4 -20    3.82    4.99
   9   4 -20    3.24    7.90
  -9  -4  20    5.44    7.05
   9  -4 -21   -2.38    5.47
   9   4 -21   -1.41    7.96
  -9  -4  21    1.45    5.83
   9  -4 -22   15.66    6.08
   9   4 -22    1.92    8.06
  -9  -4  22    3.45    6.08
   9  -4 -23   39.17    9.12
   9   4 -23   22.80   10.74
  -9  -4  23   31.24   10.40
   9  -4 -24    4.53    5.28
   9   4 -24   20.11    8.67
  -9  -4  24    5.84    6.68
   9   4 -25    7.23    7.65
  -9  -4  25    3.21    6.62
   9   4 -26    1.32    6.72
  -9  -4  26    2.20    5.42
   9   4 -27    0.46    6.85
  -9  -4  27    5.36    6.94
   9   4 -28   -2.28    8.88
  -9  -4  28    0.75    6.50
   9   4 -29   46.13   11.60
  -9  -4  29   14.12    7.68
   9   4 -30   -2.90    7.13
  -9  -4  30    0.01    6.41
   9   4 -31    2.39    7.35
  -9  -4  31    4.29    6.64
   9   4 -32   -1.32    7.22
  -9  -4  32   -0.29    6.89
   9   4 -33    2.65    7.49
  -9  -4  33    4.80    6.07
   9   4 -34    3.31    7.98
  -9  -4  34    0.83    5.65
  -9   5   1  125.44   27.78
   9  -5  -1  138.57   24.14
   9  -5  -1  134.51   26.87
   9   5  -1  123.53   22.17
  -9   5   2   44.14   16.79
   9  -5  -2   64.19   14.58
   9  -5  -2   97.86   19.55
   9   5  -2   59.12   13.12
  -9   5   3    5.02   11.53
   9  -5  -3   18.45    8.44
   9  -5  -3   12.68   10.81
   9   5  -3   19.30    6.99
  -9   5   4   72.23   20.02
   9  -5  -4   66.44   15.55
   9  -5  -5   55.63   13.20
   9   5  -5   41.13   10.83
   9  -5  -6   26.80   10.61
   9   5  -6   40.12    9.12
  -9  -5   6   32.02   12.84
   9  -5  -7   77.59   16.73
   9   5  -7   79.30   15.73
  -9  -5   7   76.07   19.23
   9  -5  -8    4.99    7.04
   9   5  -8   -0.71    5.99
  -9  -5   8    0.29    7.01
  -9  -5   8   -0.99    8.75
   9  -5  -9   -5.19    6.79
   9   5  -9   -1.08    5.10
  -9  -5   9   -4.07    6.76
  -9  -5   9   -4.10   10.39
   9  -5 -10    6.20    6.92
   9   5 -10   -3.47    5.33
  -9  -5  10    4.31    6.55
  -9  -5  10   -5.04   10.37
   9  -5 -11   47.01   12.88
  -9  -5  11   75.66   14.14
  -9  -5  11   46.65   16.52
   9  -5 -12   20.29    9.12
  -9  -5  12   23.97    8.96
  -9  -5  12   38.41   12.92
   9  -5 -13    4.27    5.87
  -9  -5  13    5.28    6.06
  -9  -5  13   -0.13    9.49
   9  -5 -14   36.70    9.42
  -9  -5  14   20.41    8.91
   9  -5 -15   14.43    7.38
  -9  -5  15   13.34    6.76
   9  -5 -16   37.46    9.24
   9   5 -16   18.03    9.25
  -9  -5  16   25.82    9.36
   9  -5 -17   53.32   11.83
   9   5 -17   40.38   12.95
  -9  -5  17   62.01   12.89
   9  -5 -18    7.72    5.65
   9   5 -18    5.65    6.55
  -9  -5  18    3.19    5.71
   9  -5 -19   -1.77    5.09
   9   5 -19    1.19    7.36
  -9  -5  19   -0.87    5.26
   9  -5 -20    2.09    4.75
   9   5 -20   14.08    7.50
  -9  -5  20   -0.64    6.07
   9  -5 -21   29.38    8.31
   9   5 -21   28.65   11.50
  -9  -5  21   38.31   11.33
   9  -5 -22   45.31   10.09
   9   5 -22   40.95   11.88
  -9  -5  22   29.55   10.45
   9   5 -23    2.81    7.27
  -9  -5  23   20.97    8.04
   9   5 -24    6.32    7.44
  -9  -5  24    0.55    6.22
   9   5 -25   -1.12    8.11
  -9  -5  25   -2.77    6.52
   9   5 -26   20.41    8.98
  -9  -5  26    9.59    7.35
   9   5 -27   16.46    9.72
  -9  -5  27   19.11    9.32
   9   5 -28    6.16    8.41
  -9  -5  28    3.73    7.51
   9   5 -29   -0.22    6.66
  -9  -5  29   -3.07    6.79
   9   5 -30   -1.47    7.63
  -9  -5  30    9.73    7.76
   9   5 -31   -0.44    8.19
  -9  -5  31   -0.28    7.38
   9   5 -32    1.05    8.62
  -9  -5  32   -1.20    6.56
   9   5 -33   -1.27    7.63
  -9  -5  33   13.63    8.26
   9   5 -34   -0.81    6.77
  -9  -5  34   -0.18    5.91
  -9  -5  35   -3.85    6.77
  -9   6   1   -1.96   10.98
   9  -6  -1    6.00    7.72
   9   6  -1   -0.12    5.48
  -9  -6   1    0.52    8.87
   9  -6  -2   99.53   20.35
   9   6  -2  104.38   19.15
  -9  -6   2  124.14   24.10
   9  -6  -3   24.81   10.76
   9   6  -3   50.38   10.38
  -9  -6   3   36.14   13.73
   9  -6  -4   37.71   11.84
   9   6  -4   33.61    9.70
  -9  -6   4   28.69   10.07
   9  -6  -5   36.15    9.91
   9   6  -5   10.41    7.03
  -9  -6   5   27.88    8.83
   9  -6  -6   13.84    7.74
   9   6  -6    7.59    6.41
   9   6  -6   18.63    8.09
  -9  -6   6    6.87    8.05
   9  -6  -7   42.56   10.83
   9   6  -7   38.03    9.39
   9   6  -7   12.55    8.32
  -9  -6   7   10.78    8.05
   9  -6  -8   60.78   15.93
   9   6  -8   69.04   16.63
  -9  -6   8   96.31   16.75
   9  -6  -9   17.27    8.21
   9   6  -9    5.00    8.00
  -9  -6   9   16.08    7.92
   9  -6 -10    1.20    7.03
   9   6 -10    0.59    5.53
  -9  -6  10   -0.35    4.78
  -9  -6  10    0.74    9.06
   9  -6 -11    3.48    6.57
  -9  -6  11   -0.90    6.69
  -9  -6  11    4.30   10.98
   9  -6 -12   13.46    8.43
   9   6 -12   25.16   10.41
  -9  -6  12   28.38    9.04
   9  -6 -13   19.14    8.45
  -9  -6  13   21.03    8.70
   9  -6 -14   56.82   12.60
  -9  -6  14   39.76   11.51
   9  -6 -15    4.64    6.68
  -9  -6  15   21.56    8.48
   9  -6 -16    4.20    6.49
   9   6 -16    7.32    7.27
  -9  -6  16    0.01    6.09
   9  -6 -17   11.14    6.79
   9   6 -17   24.62    9.10
  -9  -6  17    8.11    8.02
   9  -6 -18   35.39    9.60
   9   6 -18   42.46   12.33
  -9  -6  18   36.39   10.49
   9  -6 -19    7.72    6.55
   9   6 -19   18.72    9.25
  -9  -6  19   13.67    7.19
   9  -6 -20    6.02    5.39
   9   6 -20   -2.89    7.43
  -9  -6  20   15.63    8.00
   9  -6 -21    2.60    5.01
   9   6 -21    6.19    8.70
  -9  -6  21    1.71    6.99
   9   6 -22    6.01    7.23
  -9  -6  22   -1.08    5.90
   9   6 -23    9.22    8.57
  -9  -6  23   15.79    7.17
   9   6 -24   10.86    8.79
  -9  -6  24   16.94    8.84
   9   6 -25   17.51    8.52
  -9  -6  25   13.90    8.73
   9   6 -26    3.45    7.47
  -9  -6  26    4.36    6.07
   9   6 -27    0.04    8.46
  -9  -6  27   -0.63    6.04
   9   6 -28   12.70    9.41
  -9  -6  28    8.87    6.88
   9   6 -29    5.17    9.16
  -9  -6  29    3.02    6.35
   9   6 -30    7.14    8.23
  -9  -6  30   10.25    7.22
   9   6 -31    0.24    7.37
  -9  -6  31   10.88    7.16
   9   6 -32   -0.82    6.92
  -9  -6  32   -1.16    6.64
   9   6 -33    0.68    8.15
  -9  -6  33    4.48    6.88
   9   6 -34    2.24    7.07
  -9  -6  34    2.94    7.52
  -9  -6  35    1.67    7.34
  -9  -6  36    2.79    7.76
   9  -7  -1   28.74    9.43
   9   7  -1   12.41    7.39
  -9  -7   1   22.47    9.00
  -9  -7   1   18.50   11.40
   9  -7  -2    7.07    7.27
   9   7  -2   -0.20    5.56
  -9  -7   2    7.65    6.75
  -9  -7   2    2.35    8.92
   9  -7  -3   -2.51    7.79
  -9  -7   3   -2.39    6.40
  -9  -7   3    6.16    8.78
   9  -7  -4   17.38    9.11
  -9  -7   4   19.74    7.92
  -9  -7   4   32.36   12.53
   9  -7  -5    7.95    8.62
  -9  -7   5   19.34    7.93
  -9  -7   5    3.26    9.60
   9  -7  -6   41.96   12.93
  -9  -7   6   62.60   12.72
  -9  -7   6   36.74   14.59
   9  -7  -7    3.44    7.94
  -9  -7   7   14.49    7.62
  -9  -7   7    1.01   10.42
   9  -7  -8   -3.62    7.18
  -9  -7   8   -0.29    5.38
  -9  -7   8   -0.43   10.26
   9  -7  -9   20.26    9.23
   9   7  -9    4.66    7.60
  -9  -7   9   20.85    7.86
   9  -7 -10   18.31    8.34
   9   7 -10   19.38    8.43
  -9  -7  10    4.38    5.75
   9  -7 -11   10.59    8.17
   9   7 -11   14.09    7.99
  -9  -7  11   24.67    8.13
   9  -7 -12   54.91   14.01
   9   7 -12   65.69   15.03
  -9  -7  12   60.79   14.07
   9  -7 -13   -4.27    6.68
   9   7 -13   -1.96    6.72
  -9  -7  13    4.80    5.87
   9  -7 -14    2.24    6.05
  -9  -7  14    1.07    5.53
   9  -7 -15    4.12    6.47
  -9  -7  15   -5.40    6.24
   9  -7 -16   43.75   11.72
   9   7 -16   43.68   13.03
  -9  -7  16   52.10   12.46
   9  -7 -17    6.91    6.37
   9   7 -17    1.66    7.14
  -9  -7  17    5.40    6.25
   9  -7 -18    2.60    5.99
   9   7 -18   -0.54    7.49
  -9  -7  18   -5.54    7.02
   9  -7 -19   -3.57    5.92
   9   7 -19   -1.89    8.07
  -9  -7  19   -4.22    7.06
   9   7 -20   12.05    8.42
  -9  -7  20    8.52    6.85
   9   7 -21   14.70    9.84
  -9  -7  21   17.44    8.42
   9   7 -22   20.75   10.05
  -9  -7  22   21.01    9.11
   9   7 -23   -0.22    7.22
  -9  -7  23   -1.65    5.48
   9   7 -24   -2.63    8.91
  -9  -7  24    0.50    6.11
   9   7 -25    3.33    6.90
  -9  -7  25    1.91    6.03
   9   7 -26   21.18    9.77
  -9  -7  26   11.99    8.06
   9   7 -27   17.32    9.15
  -9  -7  27    0.85    5.60
   9   7 -28   10.40    7.92
  -9  -7  28    3.66    6.83
   9   7 -29    1.95    8.04
  -9  -7  29   -0.56    5.76
   9   7 -30   -1.30    7.75
  -9  -7  30    0.33    6.56
   9   7 -31    1.85   10.14
  -9  -7  31   -1.06    7.10
   9   7 -32    2.43    7.44
  -9  -7  32    1.91    6.99
   9   7 -33   -3.27    7.33
  -9  -7  33    3.86    7.24
   9  -8  -1   37.94   11.15
  -9  -8   1   42.73   10.65
  -9  -8   1    7.22   10.91
   9  -8  -2   11.59    8.62
  -9  -8   2   27.30    9.15
  -9  -8   2   16.21   12.12
   9  -8  -3    3.52    6.76
  -9  -8   3   -0.68    6.59
  -9  -8   3    7.81   10.01
   9  -8  -4   76.65   15.06
  -9  -8   4   65.64   14.03
  -9  -8   4   39.40   14.96
   9  -8  -5   -1.76    6.76
  -9  -8   5   -0.47    6.14
  -9  -8   5   -4.14    9.98
   9  -8  -6    1.32    6.80
  -9  -8   6    3.79    5.83
  -9  -8   6    4.67    9.84
   9  -8  -7   -1.74    7.05
  -9  -8   7   -2.82    6.21
  -9  -8   7    0.98    8.82
   9  -8  -8   97.58   18.48
  -9  -8   8   80.49   17.32
   9  -8  -9   14.52    8.95
  -9  -8   9    5.06    6.58
   9  -8 -10    7.98    7.99
  -9  -8  10   25.53    9.12
   9  -8 -11    4.85    7.33
  -9  -8  11    1.64    5.69
   9  -8 -12   11.59    7.65
  -9  -8  12   21.91    8.94
   9  -8 -13   -4.43    7.34
  -9  -8  13    1.68    5.67
   9  -8 -14   25.38    9.16
  -9  -8  14   11.40    8.12
   9  -8 -15    7.68    7.22
  -9  -8  15   -6.31    7.57
   9  -8 -16    2.83    5.84
   9   8 -16   -1.25    7.99
  -9  -8  16   -1.47    6.54
   9  -8 -17    6.09    7.17
   9   8 -17    2.68    7.92
  -9  -8  17   12.75    7.05
   9  -8 -18   19.00    8.02
   9   8 -18   32.52   12.00
  -9  -8  18   32.54    9.88
   9   8 -19    0.53    8.28
  -9  -8  19    0.13    6.34
   9   8 -20    6.01    9.10
  -9  -8  20   23.30    8.29
   9   8 -21   -1.54    7.49
  -9  -8  21    2.18    6.81
   9   8 -22   -0.54    6.11
  -9  -8  22   -2.36    7.06
   9   8 -23    5.61    7.96
  -9  -8  23   -2.98    6.53
   9   8 -24    8.31    8.97
  -9  -8  24    1.63    7.25
   9   8 -25    4.68    8.21
  -9  -8  25    0.65    7.51
   9   8 -26   -0.36    9.44
  -9  -8  26   12.95    8.24
   9   8 -27    1.85    7.58
  -9  -8  27    0.16    6.35
   9   8 -28    5.31    7.83
  -9  -8  28    9.49    7.28
   9   8 -29   -4.98    9.43
  -9  -8  29    1.80    7.05
   9   8 -30    4.38    8.44
  -9  -8  30    5.11    7.10
   9   8 -31    8.13    9.01
  -9  -8  31   -0.17    6.71
   9   8 -32    0.00    8.90
   9   8 -33   -1.16    7.79
   9  -9  -1    5.04    6.66
  -9  -9   1    0.17    6.34
  -9  -9   1    9.11    8.99
   9  -9  -2   46.57   11.64
  -9  -9   2   28.99    9.03
  -9  -9   2    7.14   10.37
   9  -9  -3   23.14    8.88
  -9  -9   3   -5.24    6.03
  -9  -9   3    6.79    9.38
   9  -9  -4   29.46    9.84
  -9  -9   4   14.78    7.38
  -9  -9   4   17.64   11.93
   9  -9  -5    1.63    6.58
  -9  -9   5    2.36    6.49
   9  -9  -6   85.59   18.25
  -9  -9   6   93.70   18.04
   9  -9  -7    2.44    7.22
  -9  -9   7   -3.75    6.36
   9  -9  -8   -1.97    6.84
  -9  -9   8    0.33    6.13
   9  -9  -9   -1.80    6.97
  -9  -9   9   -4.49    7.04
   9  -9 -10    9.16    7.96
  -9  -9  10   14.19    7.92
  -9  -9  11   -2.84    6.16
   9  -9 -12   23.88   10.76
  -9  -9  12   32.96   10.69
   9  -9 -13    4.36    6.52
  -9  -9  13   -0.29    5.70
   9  -9 -14   -1.07    7.54
  -9  -9  14   -0.66    6.72
   9  -9 -15    2.12    6.75
  -9  -9  15   11.19    8.53
   9  -9 -16   11.04    9.03
  -9  -9  16   40.44   10.64
  -9  -9  17   -0.90    5.92
  -9  -9  18    5.52    6.95
  -9  -9  19    6.74    7.14
  -9  -9  20   11.20    7.13
  -9  -9  21   -1.01    6.59
  -9  -9  22   15.43    7.82
  -9  -9  23   -3.13    6.20
  -9  -9  24   -2.38    5.64
  -9  -9  25    4.16    6.29
  -9  -9  26    9.88    6.64
  -9  -9  27   -1.50    7.04
  -9  -9  28    1.77    5.67
  -9  -9  29   -0.19    6.18
   9   9 -30    9.07    9.22
   9   9 -31    8.99    9.81
   9   9 -32   -1.27    8.78
   9   9 -33    5.29    8.33
   9 -10  -1    7.32    7.35
  -9 -10   1    3.56    5.29
  -9 -10   1    4.04    8.73
   9 -10  -2   17.73   10.34
  -9 -10   2   21.72    8.48
   9 -10  -3    0.51    7.06
  -9 -10   3   13.17    7.25
   9 -10  -4   27.04   10.81
  -9 -10   4   40.66   10.72
   9 -10  -5   -6.51    7.83
  -9 -10   5    1.41    7.42
   9 -10  -6   -0.06    6.56
  -9 -10   6    4.01    5.77
   9 -10  -7   10.52    9.08
  -9 -10   7   11.86    7.55
   9 -10  -8   56.89   12.57
  -9 -10   8   22.10    9.84
   9 -10  -9    7.77    7.95
  -9 -10   9    2.80    6.71
   9 -10 -10    2.92    7.88
  -9 -10  10    4.46    5.28
   9 -10 -11    9.68    7.88
  -9 -10  11   17.68    7.98
   9 -10 -12    9.56    8.14
  -9 -10  12    4.89    6.93
   9 -10 -13    2.08    7.44
  -9 -10  13   -1.30    5.83
   9 -10 -14   18.92    8.93
  -9 -10  14   39.50   10.56
  -9 -10  15    6.64    6.82
  -9 -10  16   -7.75    8.11
  -9 -10  17    3.06    5.63
  -9 -10  18   30.98   10.98
  -9 -10  19    0.74    6.20
  -9 -10  20    1.14    7.27
  -9 -10  21   -1.83    6.44
  -9 -10  22    7.23    7.66
  -9 -10  23    0.00    6.85
  -9 -10  24    2.32    7.84
  -9 -10  25    5.25    7.53
  -9 -10  26   -2.51    8.01
   9 -11  -1   -0.75    7.33
  -9 -11   1   -1.46    5.88
   9 -11  -2   71.06   13.98
  -9 -11   2   28.01   10.51
   9 -11  -3    4.12    8.27
  -9 -11   3   -2.21    5.54
   9 -11  -4   25.94   11.25
  -9 -11   4   29.72   10.15
   9 -11  -5   -4.04    6.95
  -9 -11   5   -2.02    5.16
   9 -11  -6   44.99   11.82
  -9 -11   6   11.16    8.13
   9 -11  -7   -2.28    7.51
  -9 -11   7    2.79    6.35
   9 -11  -8    0.37    7.11
  -9 -11   8    3.99    7.32
   9 -11  -9   -1.12    6.93
  -9 -11   9   16.42    7.71
   9 -11 -10   16.93    9.65
  -9 -11  10   25.51    9.36
   9 -11 -11   -0.01    6.78
  -9 -11  11    1.31    5.45
   9 -11 -12   34.89   10.58
  -9 -11  12   18.16    8.65
  -9 -11  13   -7.31    7.60
  -9 -11  14    1.70    6.91
  -9 -11  15   -3.02    7.22
  -9 -11  16   35.75   11.42
  -9 -11  17   -2.94    6.42
  -9 -11  18    7.55    7.49
  -9 -11  19    1.58    6.26
  -9 -11  20    7.93    7.40
  -9 -11  21   -0.56    5.76
  -9 -11  22    6.34    7.82
  -9 -11  23    0.57    6.23
   9 -12  -1    3.48    7.87
  -9 -12   1   -2.23    6.98
   9 -12  -2    3.53    8.04
  -9 -12   2    7.36    6.30
   9 -12  -3    3.13    6.91
  -9 -12   3   -1.13    5.83
   9 -12  -4   27.23   10.89
  -9 -12   4   35.05   10.82
   9 -12  -5   -0.17    6.07
  -9 -12   5   -0.64    5.55
   9 -12  -6   -5.03    7.22
  -9 -12   6    2.84    6.23
   9 -12  -7   -2.56    7.11
  -9 -12   7    5.59    6.58
   9 -12  -8   32.85   10.28
  -9 -12   8   18.08    8.52
   9 -12  -9   -4.62    7.39
  -9 -12   9   -4.38    7.18
   9 -12 -10   12.78    8.30
  -9 -12  10   -1.61    5.34
   9 -12 -11    6.77    6.81
  -9 -12  11    1.79    5.65
  -9 -12  12    0.82    6.27
  -9 -12  13    0.74    5.94
  -9 -12  14   13.77    7.87
  -9 -12  15   -5.17    7.57
  -9 -12  16    7.66    6.62
  -9 -12  17   -2.18    7.17
  -9 -12  18    9.49    7.05
  -9 -12  19    1.09    6.64
  -9 -12  20    7.24    7.28
   9 -13  -1   -1.74    6.91
  -9 -13   1   15.59    8.00
   9 -13  -2    9.82    7.96
  -9 -13   2   -2.52    7.58
   9 -13  -3   -0.19    7.43
  -9 -13   3    0.55    7.04
   9 -13  -4   -2.74    7.42
  -9 -13   4   -0.63    6.70
   9 -13  -5    4.26    7.44
  -9 -13   5    3.48    6.96
   9 -13  -6   -1.89    6.78
  -9 -13   6   20.89    8.14
   9 -13  -7    6.65    8.38
  -9 -13   7    9.83    7.65
   9 -13  -8    4.07    7.65
  -9 -13   8   -3.47    5.81
   9 -13  -9    0.00    6.43
  -9 -13   9    8.58    7.61
  -9 -13  10   17.99    9.24
  -9 -13  11    1.31    6.11
  -9 -13  12   19.59    8.93
  -9 -13  13   -6.41    7.22
  -9 -13  14   -4.76    7.55
  -9 -13  15   -3.07    7.11
  -9 -13  16    2.90    7.74
  -9 -13  17    4.52    7.05
   9 -14  -1   -0.69    8.37
  -9 -14   1   -0.83    6.36
   9 -14  -2   22.74    9.63
  -9 -14   2   -1.13    6.55
   9 -14  -3   13.77    8.72
  -9 -14   3    5.40    6.33
   9 -14  -4    4.71    8.50
  -9 -14   4   13.74    8.77
   9 -14  -5   -7.54    8.08
  -9 -14   5    3.10    6.58
   9 -14  -6   -0.29    6.87
  -9 -14   6    2.92    7.30
   9 -14  -7    1.56    8.12
  -9 -14   7   -3.83    6.91
  -9 -14   8    1.89    5.77
  -9 -14   9    7.65    7.12
  -9 -14  10    1.68    7.58
  -9 -14  11   12.69    7.62
  -9 -14  12   -0.43    5.99
  -9 -14  13    6.59    7.10
  -9 -14  14    0.16    4.88
   9 -15  -1   -3.54    7.67
  -9 -15   1    4.99    6.00
   9 -15  -2   -0.78    7.12
  -9 -15   2    0.05    5.99
   9 -15  -3    0.14    7.85
  -9 -15   3   -0.74    6.09
   9 -15  -4   -2.40    7.54
  -9 -15   4   -0.40    5.72
   9 -15  -5    2.26    8.67
  -9 -15   5   -3.30    7.07
  -9 -15   6   11.23    7.65
  -9 -15   7   -3.70    7.48
  -9 -15   8   -0.58    6.94
  -9 -15   9   -1.72    6.95
  -9 -15  10    3.58    6.88
   9 -16  -1    3.13    8.14
   9 -16  -2   -3.18    7.72
  -9 -16   2   -0.32    5.15
   9 -16  -3   -2.50    7.30
  -9 -16   3   -3.85    6.09
  -9 -16   4    4.33    6.25
  -9 -16   5    0.31    5.71
  -9 -16   6    3.64    7.84
  -8   0   1    5.04    7.65
   8   0  -1    0.44    5.26
   8   0  -1    1.31    8.14
  -8   0   2  499.18   75.40
   8   0  -2  499.24   72.54
   8   0  -2  443.65   74.64
  -8   0   3   -1.73    8.35
   8   0  -3   -0.25    5.05
   8   0  -3    1.52    7.69
  -8   0   4   57.36   15.58
   8   0  -4   60.24   12.64
   8   0  -4   84.64   17.54
  -8   0   5    2.88    6.69
   8   0  -5   -0.42    4.83
   8   0  -5   -4.89    9.46
  -8   0   6  130.66   21.52
   8   0  -6   77.79   15.84
   8   0  -6   85.57   19.94
  -8   0   7   -1.36    6.84
   8   0  -7   -0.88    3.88
   8   0  -7   -1.86    8.83
  -8   0   8  188.94   35.90
   8   0  -8  225.26   36.80
  -8   0   9    1.25    8.83
   8   0  -9   -0.75    4.97
   8   0  -9   -0.61    7.98
  -8   0  10   -2.51    7.67
   8   0 -10   -4.01    7.93
  -8   0  11   -5.37    8.94
   8   0 -11   -3.29    8.44
  -8   0  12   62.48   19.23
   8   0 -12  166.27   24.08
  -8   0  13   -0.75    7.86
   8   0 -13   -1.63    7.32
  -8   0  14   94.62   19.98
   8   0 -14   90.16   20.43
   8   0 -18  111.44   19.86
   8   0 -19    0.09    4.27
  -8   0  20   12.56    7.56
   8   0 -20   11.15    6.66
  -8   0  21    1.52    5.41
  -8   0  22   59.57   13.01
  -8   0  23    0.84    5.50
  -8   0  24   36.64    9.96
  -8   0  25   -3.14    6.16
  -8   0  26    1.02    4.76
  -8   0  27    0.75    4.85
  -8   0  28   40.42   10.83
  -8   0  29   -0.34    5.83
   8   0 -29    2.61    5.56
   8   0 -30    8.33    7.42
   8   0 -31    0.05    5.55
   8   0 -32    8.69    7.59
   8   0 -33    2.26    6.14
   8   0 -34   10.71    6.72
   8   0 -35    0.37    5.87
  -8   1   1   86.33   18.58
   8  -1  -1   64.51   14.24
   8  -1  -1   74.77   17.62
   8   1  -1   63.54   13.41
   8   1  -1   78.32   17.76
  -8  -1   1   54.32   15.68
  -8   1   2    4.49    8.56
   8  -1  -2    9.52    6.27
   8  -1  -2   -2.71    8.98
   8   1  -2    1.53    5.30
   8   1  -2   10.85    9.08
  -8  -1   2   -0.42    7.85
  -8   1   3   -1.01    9.60
   8  -1  -3    2.46    4.80
   8  -1  -3   14.76   10.66
   8   1  -3    0.92    3.88
   8   1  -3    0.06    8.29
  -8  -1   3   15.59    8.60
  -8   1   4   42.55   12.81
   8  -1  -4   36.42   10.14
   8  -1  -4   48.76   14.48
   8   1  -4   40.18    9.91
   8   1  -4   34.95   12.55
  -8  -1   4   55.95   14.24
  -8   1   5    8.72   10.30
   8  -1  -5    8.68    5.52
   8  -1  -5   -2.72    7.86
   8   1  -5   -0.35    4.08
   8   1  -5    8.45    9.29
  -8  -1   5    4.67    8.81
  -8   1   6   85.97   20.46
   8  -1  -6  125.38   18.37
   8  -1  -6   75.77   19.72
   8   1  -6   91.26   16.39
   8   1  -6   86.65   19.91
  -8  -1   6   85.72   20.09
  -8   1   7    8.44    9.49
   8  -1  -7    5.64    5.31
   8  -1  -7    5.50    9.97
   8   1  -7    7.62    4.86
   8   1  -7    4.20    9.69
  -8  -1   7    0.77    8.03
  -8   1   8    2.79    8.41
   8  -1  -8    3.38    5.06
   8  -1  -8    2.71    9.08
   8   1  -8    5.10    8.64
  -8  -1   8    3.32    8.33
  -8   1   9    7.82   10.80
   8  -1  -9   11.89    5.75
   8  -1  -9    3.30   10.25
   8   1  -9    9.06    9.63
  -8  -1   9   11.77    9.81
  -8   1  10  226.19   32.41
   8  -1 -10  179.29   27.38
   8  -1 -10  160.79   30.91
   8   1 -10  134.97   29.37
  -8  -1  10  144.17   30.36
  -8   1  11   11.34    9.29
   8  -1 -11   -5.48    9.77
   8   1 -11    9.05    8.81
  -8  -1  11    6.99    8.83
  -8   1  12   10.39    8.92
   8  -1 -12    3.32   10.40
   8   1 -12   10.67    9.82
  -8  -1  12    1.98    8.98
  -8   1  13   -3.43    9.13
   8  -1 -13   -6.45    9.67
   8   1 -13    1.13    9.39
  -8  -1  13   -1.16    7.43
  -8   1  14   92.41   17.84
   8  -1 -14   52.42   17.60
   8   1 -14   70.87   18.27
  -8  -1  14   74.01   17.38
   8   1 -15   24.22   12.76
  -8  -1  15   46.99   13.49
   8   1 -16   84.59   15.92
   8   1 -17    3.03    4.81
   8   1 -18    2.19    5.32
  -8  -1  18    3.11    6.61
  -8  -1  19    9.77    6.67
   8  -1 -20   22.07    7.53
  -8  -1  20   13.85    7.21
  -8   1  21    4.36    6.34
   8  -1 -21    2.58    5.37
  -8  -1  21   -0.17    5.75
  -8   1  22  126.22   17.95
   8  -1 -22   63.03   14.72
  -8  -1  22   75.57   15.88
  -8   1  23   -3.04    5.46
  -8  -1  23   -0.98    5.43
  -8   1  24    6.58    6.63
  -8  -1  24    5.76    6.40
  -8   1  25   -0.93    5.51
  -8  -1  25    1.97    5.45
  -8   1  26   17.88    6.74
   8   1 -26   25.66    9.26
  -8  -1  26    9.90    6.58
  -8   1  27    5.46    5.89
   8   1 -27   -2.61    6.07
  -8  -1  27    0.57    5.72
  -8   1  28    6.22    5.87
   8   1 -28    1.79    5.87
  -8  -1  28    4.23    5.68
   8   1 -29    4.97    6.65
  -8  -1  29   -7.08    6.85
   8   1 -30   13.96    8.61
  -8  -1  30   30.39    9.37
   8  -1 -31    0.40    5.98
   8   1 -31   -3.53    7.34
   8  -1 -32   18.74    8.23
   8   1 -32   18.10    9.10
   8  -1 -33   -4.26    7.24
   8   1 -33    1.16    6.31
   8  -1 -34    0.95    7.33
   8   1 -34   -1.11    7.24
   8  -1 -35   -0.00    6.24
   8   1 -35   -0.17    7.22
  -8   2   1   -1.12    8.11
   8  -2  -1   -6.61    6.54
   8  -2  -1   -1.23    8.53
   8   2  -1    0.09    3.77
  -8  -2   1    1.62    7.92
  -8   2   2   62.78   16.52
   8  -2  -2   61.02   13.80
   8  -2  -2   63.13   17.31
  -8  -2   2   63.17   16.54
  -8   2   3    5.76   10.28
   8  -2  -3    3.78    6.59
   8  -2  -3   24.17   10.77
   8   2  -3   14.90    5.96
   8   2  -3    5.59    8.55
  -8  -2   3   13.64    9.15
  -8   2   4   18.72   10.95
   8  -2  -4   21.81    9.04
   8  -2  -4   61.47   14.04
   8   2  -4   51.19    9.42
   8   2  -4   47.36   12.59
  -8  -2   4   35.75   12.66
  -8   2   5   -0.40    7.79
   8  -2  -5    7.18    5.95
   8  -2  -5   15.57    9.87
   8   2  -5   11.82    6.03
   8   2  -5   14.63    8.73
  -8  -2   5   11.52    7.97
  -8   2   6   74.44   18.72
   8  -2  -6   94.87   16.44
   8  -2  -6   68.65   18.80
   8   2  -6   98.68   19.56
  -8  -2   6   67.91   18.70
  -8   2   7   54.83   14.51
   8  -2  -7   46.65   10.95
   8  -2  -7   36.25   13.42
   8   2  -7   28.19   12.41
  -8  -2   7   27.00   11.80
  -8   2   8   87.74   21.59
   8  -2  -8  126.79   19.72
   8  -2  -8   82.17   22.03
   8   2  -8  109.22   22.31
  -8  -2   8  113.19   22.03
  -8   2   9    6.64    9.38
   8  -2  -9    8.01    5.96
   8  -2  -9    9.09   11.00
   8   2  -9    4.11    8.29
  -8  -2   9    7.72    9.51
  -8   2  10    3.67    8.28
   8  -2 -10   -0.68    5.10
   8  -2 -10    2.11    9.06
   8   2 -10    3.47    8.68
  -8  -2  10   -5.48    8.31
  -8   2  11    1.69    8.45
   8  -2 -11   -3.07    4.94
   8  -2 -11    3.67    8.94
   8   2 -11    1.84    8.66
  -8  -2  11   -5.03    8.47
  -8   2  12   66.03   15.99
   8  -2 -12   45.25   11.00
   8  -2 -12   63.48   17.43
   8   2 -12   53.88   15.14
  -8  -2  12   48.81   14.97
  -8   2  13   38.47   12.97
   8  -2 -13   31.14   13.14
   8   2 -13   41.14   13.67
  -8  -2  13   38.41   13.08
   8   2 -14   31.55    8.42
   8   2 -14   54.70   14.12
  -8  -2  14   11.90    9.71
   8   2 -15   24.04    7.96
   8   2 -15   30.31   12.09
  -8  -2  15   30.98    9.34
  -8  -2  15    4.81    9.10
   8   2 -16   39.12    9.69
  -8  -2  16   31.15    9.74
  -8  -2  17   34.02    9.82
  -8  -2  18  203.41   33.28
  -8  -2  19    0.02    5.79
  -8  -2  20   -0.31    5.65
  -8  -2  21    2.98    5.59
   8  -2 -22   20.81    7.86
  -8  -2  22   45.64   10.09
  -8   2  23    0.70    5.61
   8  -2 -23   -0.52    4.71
   8   2 -23    1.63    6.03
  -8  -2  23    1.39    5.88
  -8   2  24    8.02    5.63
   8   2 -24   17.96    7.75
  -8  -2  24   20.56    7.10
  -8   2  25    2.02    5.23
   8   2 -25   -1.76    6.60
  -8  -2  25   -4.88    6.32
  -8   2  26    1.46    4.76
   8   2 -26    4.23    6.50
  -8  -2  26   -1.49    6.12
   8   2 -27   -1.13    6.33
  -8  -2  27   -3.25    5.72
   8   2 -28   26.74    9.32
  -8  -2  28   13.34    7.57
   8   2 -29    3.62    6.53
  -8  -2  29    2.19    5.83
   8   2 -30    8.61    6.41
  -8  -2  30    5.81    6.47
   8   2 -31    2.04    5.67
  -8  -2  31    0.01    6.22
   8   2 -32   -2.44    7.10
  -8  -2  32   13.07    7.35
   8  -2 -33    5.43    6.70
   8   2 -33    2.68    5.85
   8  -2 -34    9.68    6.85
   8   2 -34    5.16    8.00
   8  -2 -35   -5.57    7.66
   8   2 -35   10.83    7.70
  -8   3   1  115.85   22.26
   8  -3  -1  100.78   21.43
   8   3  -1   89.98   16.81
  -8  -3   1   91.36   20.14
  -8   3   2    6.16    7.67
   8  -3  -2    2.68    7.00
   8  -3  -2    4.86    8.46
   8   3  -2    1.84    4.96
  -8  -3   2    3.43    7.83
  -8   3   3   58.46   15.06
   8  -3  -3   30.70   10.16
   8  -3  -3   58.40   14.76
  -8  -3   3   40.49   13.37
  -8   3   4  108.85   24.38
   8  -3  -4  109.86   21.65
   8  -3  -4  144.31   26.12
  -8  -3   4  139.03   24.91
  -8   3   5   10.75    9.86
   8  -3  -5   14.85    7.08
   8  -3  -5   21.76   11.37
  -8  -3   5    7.09    8.28
  -8   3   6   29.94   12.14
   8  -3  -6   33.20    9.82
   8  -3  -6   30.96   12.75
   8   3  -6   22.56   11.27
  -8  -3   6   39.28   12.26
  -8   3   7   27.46   10.78
   8  -3  -7   12.38    6.38
   8  -3  -7    5.08    9.29
   8   3  -7   -2.90    7.92
  -8  -3   7   15.91    9.32
  -8   3   8   11.19    9.48
   8  -3  -8    4.05    5.68
   8  -3  -8   -1.86    9.05
   8   3  -8    5.97    9.21
  -8  -3   8    3.37    8.37
  -8   3   9    0.00    8.69
   8  -3  -9    3.00    5.43
   8  -3  -9    2.82    9.28
   8   3  -9    8.61    9.83
  -8  -3   9   -2.31    8.22
  -8   3  10  120.28   21.55
   8  -3 -10   93.73   17.12
   8  -3 -10   83.59   20.34
   8   3 -10   77.47   19.48
  -8  -3  10   81.36   19.13
  -8   3  11   79.95   19.18
   8  -3 -11   97.72   17.09
   8  -3 -11   99.53   21.28
   8   3 -11   81.30   16.26
   8   3 -11   75.58   19.94
  -8  -3  11  106.69   20.51
   8  -3 -12    4.27    5.91
   8   3 -12    0.79    5.04
   8   3 -12    3.90    9.60
  -8  -3  12   11.00    9.42
   8  -3 -13    8.95    5.68
   8   3 -13    5.07    5.81
   8   3 -13    1.74    9.03
  -8  -3  13   10.99    7.64
  -8  -3  13    1.57    9.16
   8   3 -14   22.26    8.08
   8   3 -14   26.32   11.87
  -8  -3  14   32.95    9.53
  -8  -3  14   19.47   10.66
   8   3 -15   15.32   10.23
  -8  -3  15   34.22   10.08
  -8  -3  15   34.75   12.43
  -8  -3  16   87.38   17.00
  -8  -3  17    5.16    6.05
  -8  -3  18    4.14    6.34
  -8  -3  19    8.65    7.43
   8   3 -20  101.55   20.20
  -8  -3  20  102.70   19.21
   8   3 -21    8.65    6.38
  -8  -3  21    5.27    6.23
   8   3 -22   10.02    7.70
  -8  -3  22   12.62    6.54
   8   3 -23    2.64    6.96
  -8  -3  23    8.18    6.79
   8   3 -24   24.84    9.24
  -8  -3  24   13.24    7.69
   8  -3 -25    7.23    5.93
   8   3 -25   10.84    7.22
  -8  -3  25   11.16    7.43
   8   3 -26    4.56    7.49
  -8  -3  26    1.92    6.33
   8   3 -27    1.87    5.85
  -8  -3  27   -0.79    6.44
   8   3 -28   -4.08    7.36
  -8  -3  28   -2.29    6.00
   8   3 -29   -2.53    6.37
  -8  -3  29    2.04    6.21
   8   3 -30    2.63    6.62
  -8  -3  30   15.69    6.99
   8   3 -31    7.01    7.02
  -8  -3  31    4.18    5.46
   8   3 -32    1.59    7.33
  -8  -3  32   10.42    7.47
   8   3 -33    7.17    7.05
  -8  -3  33    1.99    5.43
   8   3 -34   -2.80    7.70
   8  -3 -35    3.80    5.16
   8   3 -35   -1.18    7.68
  -8   4   1   93.25   17.66
   8  -4  -1   11.76   11.03
  -8  -4   1   17.97   11.28
  -8   4   2   18.27   11.03
   8  -4  -2   18.34   10.78
  -8  -4   2   31.09   11.36
  -8   4   3   24.86   11.38
   8  -4  -3    4.75   10.36
  -8  -4   3   23.22   10.81
  -8   4   4   93.01   24.33
   8  -4  -4  124.17   25.14
  -8  -4   4  148.96   25.59
  -8   4   5    2.05   10.45
   8  -4  -5   25.73   12.57
  -8  -4   5    5.84    8.94
  -8   4   6   56.35   14.00
   8  -4  -6   29.70   13.26
  -8  -4   6   36.98   13.30
  -8   4   7   72.14   18.85
   8  -4  -7   89.94   21.33
  -8  -4   7  103.62   20.10
  -8   4   8   42.72   13.55
   8  -4  -8   21.28   12.95
  -8  -4   8   35.87   13.16
  -8   4   9    6.63    9.84
   8  -4  -9   15.64    7.25
   8  -4  -9   20.00   10.76
   8   4  -9    1.78    4.58
  -8  -4   9   13.18   10.24
  -8   4  10    0.18    7.14
   8  -4 -10   -1.89    7.12
   8  -4 -10    3.19    8.40
   8   4 -10   -0.30    3.88
  -8  -4  10    1.02    7.72
  -8  -4  10    2.00    8.32
   8  -4 -11    6.49    5.52
   8   4 -11    5.41    5.50
  -8  -4  11   13.32    7.63
  -8  -4  11    4.52    9.51
   8  -4 -12   76.75   17.06
   8   4 -12   87.12   20.37
  -8  -4  12  100.22   17.98
  -8  -4  12  108.20   21.28
   8   4 -13   16.69   10.75
  -8  -4  13    5.07    5.24
  -8  -4  13    9.88   10.05
   8   4 -14   38.28   13.98
  -8  -4  14   45.86   10.74
   8   4 -15   -4.62    9.78
  -8  -4  15   -2.04    6.47
  -8  -4  16   32.30    9.22
   8   4 -17    8.71    8.30
  -8  -4  17   15.49    7.56
   8   4 -18  100.97   19.20
  -8  -4  18   86.88   17.48
   8   4 -19    2.71    7.58
  -8  -4  19   13.97    7.44
   8   4 -20   17.25    9.25
  -8  -4  20   24.59    8.36
   8   4 -21   -1.62    6.92
  -8  -4  21    0.78    6.28
   8   4 -22    7.98    7.65
  -8  -4  22   10.22    7.20
   8   4 -23    1.95    7.51
  -8  -4  23    9.30    7.36
   8   4 -24   10.75    7.62
  -8  -4  24   19.96    8.15
   8   4 -25    0.27    6.63
  -8  -4  25   -2.27    6.78
   8   4 -26    0.96    7.05
  -8  -4  26   -4.49    5.99
   8   4 -27   -0.70    6.43
  -8  -4  27    2.22    6.20
   8   4 -28    8.13    7.58
  -8  -4  28   19.67    8.34
   8   4 -29    1.75    7.93
  -8  -4  29    3.93    6.28
   8   4 -30    1.17    6.11
  -8  -4  30    3.72    5.49
   8   4 -31    2.85    7.33
  -8  -4  31    0.03    5.51
   8   4 -32    8.82    8.53
  -8  -4  32   14.93    7.31
   8   4 -33   13.61    8.49
  -8  -4  33    7.89    6.95
   8   4 -34    7.31    7.73
  -8  -4  34   24.08    8.85
   8   4 -35    1.17    7.95
  -8   5   1   19.72   12.93
   8  -5  -1   10.70   10.63
  -8  -5   1   20.38   11.68
  -8   5   2   22.78   12.67
   8  -5  -2   16.78   10.10
  -8  -5   2   40.04   12.59
  -8   5   3   65.65   15.44
   8  -5  -3   61.09   15.43
  -8  -5   3    7.43   10.34
  -8   5   4   16.23   10.86
   8  -5  -4    8.18    8.84
  -8  -5   4   16.49   10.62
  -8   5   5   51.69   16.18
   8  -5  -5   67.83   16.87
  -8  -5   5   65.68   16.25
  -8   5   6   43.65   17.18
   8  -5  -6  104.93   20.70
   8   5  -6   79.65   15.29
  -8  -5   6  100.76   20.18
  -8   5   7   17.25    9.97
   8  -5  -7   -6.48   10.95
   8   5  -7    0.94    5.19
  -8  -5   7    0.49    5.93
  -8  -5   7   14.23    9.42
   8   5  -8    6.59    5.11
  -8  -5   8    8.01    7.05
  -8  -5   8   12.15    8.96
  -8  -5   9   18.42    8.41
  -8  -5   9    4.59    8.56
   8   5 -10  207.77   31.14
  -8  -5  10  158.87   29.45
  -8  -5  10  169.89   32.40
   8   5 -11   44.87   11.74
  -8  -5  11   52.97   11.25
  -8  -5  11   23.56   12.27
   8   5 -12    4.66    6.11
  -8  -5  12    2.49    5.36
  -8  -5  12    4.57    9.13
   8   5 -13    0.61    6.04
  -8  -5  13    2.79    5.61
   8   5 -14   13.19    8.25
  -8  -5  14   10.80    7.10
  -8  -5  15   24.87    8.45
  -8  -5  16   55.65   12.85
   8   5 -17   16.55    8.73
  -8  -5  17   21.16    8.23
   8   5 -18    5.77    7.37
  -8  -5  18   10.18    6.30
   8   5 -19   28.24   10.61
  -8  -5  19   17.93    8.07
   8   5 -20   26.03    9.54
  -8  -5  20   18.35    8.21
   8   5 -21   29.26   11.15
  -8  -5  21   43.25   10.59
   8   5 -22   30.07   10.59
  -8  -5  22   27.03    9.38
   8   5 -23   -4.81    7.63
  -8  -5  23    5.13    6.93
   8   5 -24   21.34    9.24
  -8  -5  24    4.85    6.38
   8   5 -25   13.81    8.30
  -8  -5  25    6.56    6.59
   8   5 -26   -2.61    8.36
  -8  -5  26   12.68    7.18
   8   5 -27   10.10    9.59
  -8  -5  27    2.69    6.10
   8   5 -28   -4.98    8.03
  -8  -5  28    0.46    5.31
   8   5 -29    0.35    6.27
  -8  -5  29    6.35    6.05
   8   5 -30    7.15    7.64
  -8  -5  30   12.39    7.37
   8   5 -31   -2.91    8.55
  -8  -5  31    4.18    7.09
   8   5 -32    9.55    7.87
  -8  -5  32   20.46    9.03
   8   5 -33   -0.53    8.68
  -8  -5  33   -4.05    6.57
   8   5 -34    6.52    7.55
  -8  -5  34    7.42    7.09
   8   5 -35   -0.02    7.51
  -8  -5  35    4.29    6.46
  -8   6   1   70.79   20.70
   8  -6  -1   89.54   18.48
   8  -6  -1  157.46   25.06
  -8   6   2   91.77   22.22
   8  -6  -2   82.70   17.81
   8  -6  -2   87.29   20.33
   8   6  -2  102.12   18.39
  -8   6   3   65.44   20.78
   8  -6  -3   97.70   21.93
   8   6  -3  106.90   17.66
   8   6  -3   83.33   18.06
  -8  -6   3   93.09   17.94
  -8   6   4   22.86   12.69
   8  -6  -4   32.38   12.40
   8   6  -4   28.06    8.36
   8   6  -4   44.93   10.86
  -8  -6   4   31.94    9.77
  -8   6   5    5.57   11.48
   8   6  -5   10.33    6.97
   8   6  -5   25.60    8.32
  -8  -6   5   19.99    7.83
  -8  -6   5   17.68   10.25
   8   6  -6   46.25   12.11
  -8  -6   6   32.49   10.27
  -8  -6   6   57.22   14.10
   8   6  -7   28.88   10.32
  -8  -6   7   34.17    9.64
  -8  -6   7   27.30   11.83
   8   6  -8   23.41    9.81
  -8  -6   8   36.65    9.20
  -8  -6   8   32.31   12.62
   8   6  -9    4.98    6.96
  -8  -6   9   -1.58    6.55
  -8  -6   9   -0.36    9.32
   8   6 -10    3.32    6.35
  -8  -6  10   -1.29    6.19
  -8  -6  10    0.48    9.70
   8   6 -11   22.03    8.42
  -8  -6  11    4.28    6.38
   8   6 -12   14.85    8.18
  -8  -6  12   15.42    8.05
   8   6 -13   18.70    8.54
  -8  -6  13   12.15    7.87
   8   6 -14   32.93   11.84
  -8  -6  14   41.63   10.80
  -8  -6  15   22.78    8.65
  -8  -6  16   -0.27    6.00
   8   6 -17   74.08   17.11
  -8  -6  17   76.08   15.58
   8   6 -18   24.08   10.80
  -8  -6  18   16.69    8.40
   8   6 -19    8.40    8.19
  -8  -6  19   13.79    7.87
   8   6 -20    7.20    7.06
  -8  -6  20    8.23    5.87
   8   6 -21    0.96    6.83
  -8  -6  21   -4.51    6.35
   8   6 -22   15.50    8.71
  -8  -6  22    3.89    6.45
   8   6 -23   26.05    9.80
  -8  -6  23   -0.00    5.96
   8   6 -24    1.46    7.15
  -8  -6  24    0.54    5.80
   8   6 -25    6.44    7.66
  -8  -6  25   11.82    7.11
   8   6 -26   -2.84    6.31
  -8  -6  26    0.88    6.32
   8   6 -27   13.93    8.44
  -8  -6  27    9.37    7.22
   8   6 -28    9.90    9.96
  -8  -6  28   -0.21    5.87
   8   6 -29    4.85    7.52
  -8  -6  29    8.73    7.50
   8   6 -30    3.23    7.19
  -8  -6  30   -1.65    6.07
   8   6 -31   -0.22    7.88
  -8  -6  31    7.89    7.07
   8   6 -32   10.25    9.37
  -8  -6  32    0.42    6.17
   8   6 -33   25.71   10.06
  -8  -6  33   15.58    8.84
   8   6 -34   -2.17    7.83
  -8  -6  34    5.94    6.36
   8   6 -35   -0.81    7.14
  -8  -6  35    7.07    7.07
  -8  -6  36    4.77    6.75
  -8   7   1   74.12   20.82
   8  -7  -1   79.66   16.48
  -8  -7   1   78.48   15.89
  -8  -7   1   84.79   19.50
   8  -7  -2   -1.60    7.08
  -8  -7   2    3.10    5.37
  -8  -7   2    0.52    7.88
   8  -7  -3   43.64   11.79
  -8  -7   3   48.33   11.84
   8  -7  -4    4.36    7.28
   8   7  -4    1.93    6.48
  -8  -7   4    0.07    5.40
   8  -7  -5   75.81   14.85
   8   7  -5   53.30   13.71
   8  -7  -6    8.78    8.39
   8   7  -6    9.74    6.77
  -8  -7   6   22.68    7.38
   8   7  -7   -1.39    5.67
  -8  -7   7    0.87    5.07
   8   7  -8   -1.35    6.21
  -8  -7   8    0.45    5.83
   8   7  -9   37.27   11.52
  -8  -7   9   35.77   10.47
   8   7 -10   10.02    7.12
  -8  -7  10    9.35    7.05
   8   7 -11   55.18   13.10
  -8  -7  11   43.02   11.16
   8   7 -12    6.49    7.77
  -8  -7  12   -0.21    6.20
   8   7 -13    5.67    6.94
  -8  -7  13    0.75    6.38
   8   7 -14   17.90    8.76
  -8  -7  14   16.84    8.30
  -8  -7  15   72.87   15.21
  -8  -7  16   -0.21    6.56
   8   7 -17    5.13    7.98
  -8  -7  17    6.97    6.47
   8   7 -18    1.63    7.10
  -8  -7  18   -3.60    6.64
   8   7 -19    8.36    7.93
  -8  -7  19   -6.34    6.81
   8   7 -20   -0.51    8.41
  -8  -7  20    7.66    6.84
   8   7 -21   30.57   11.07
  -8  -7  21   22.35    8.75
   8   7 -22    6.56    7.48
  -8  -7  22    9.74    7.80
   8   7 -23   -4.81    8.40
  -8  -7  23   -1.31    6.50
   8   7 -24    1.23    7.67
  -8  -7  24    4.59    6.42
   8   7 -25   15.62    9.56
  -8  -7  25   32.69   10.39
   8   7 -26   -1.97    7.88
  -8  -7  26    3.63    6.85
   8   7 -27    1.21    8.20
  -8  -7  27   20.55    8.07
   8   7 -28   -2.35    7.41
  -8  -7  28   -0.88    5.28
   8   7 -29   -2.52    8.64
  -8  -7  29    7.52    6.14
   8   7 -30   -2.43    8.42
  -8  -7  30    2.37    7.24
   8   7 -31    4.81    9.61
  -8  -7  31   16.31    8.17
   8   7 -32   -6.33    9.44
  -8  -7  32   -1.72    6.55
   8   7 -33    1.30    7.77
  -8  -7  33   -0.63    6.10
   8   7 -34   -0.44    7.64
  -8  -7  34    0.29    6.46
  -8  -7  35   -0.50    6.51
  -8  -7  36    3.20    7.04
   8  -8  -1   74.88   16.31
  -8  -8   1   73.90   15.23
  -8  -8   1   80.84   18.30
   8  -8  -2   -0.79    6.02
  -8  -8   2   -1.82    5.98
  -8  -8   2    1.60    8.28
   8  -8  -3   56.14   11.81
  -8  -8   3   25.78    9.23
  -8  -8   3   24.93   12.11
   8  -8  -4   18.95    9.11
  -8  -8   4   15.20    7.70
  -8  -8   4   20.94   11.52
   8  -8  -5    0.33    6.20
  -8  -8   5   -0.61    5.92
  -8  -8   5    1.51    9.46
   8  -8  -6   -1.36    6.71
  -8  -8   6   -1.55    6.43
   8  -8  -7  130.31   22.78
  -8  -8   7  107.70   20.97
   8  -8  -8    7.87    6.92
  -8  -8   8   12.57    6.67
   8  -8  -9   20.68    8.48
  -8  -8   9   13.52    7.62
   8  -8 -10   16.99    8.16
   8   8 -10    8.45    8.36
  -8  -8  10   20.41    8.08
   8  -8 -11   -2.14    6.89
   8   8 -11    2.90    6.51
  -8  -8  11    4.95    7.22
   8   8 -12    5.02    7.56
  -8  -8  12    2.82    6.15
   8   8 -13   49.25   13.56
  -8  -8  13   46.60   11.92
   8   8 -14   -2.18    6.48
  -8  -8  14    0.45    5.71
  -8  -8  15   20.33    7.70
  -8  -8  16    1.12    6.04
   8   8 -17   57.96   14.21
  -8  -8  17   27.27   10.42
   8   8 -18   -0.51    7.17
  -8  -8  18   -0.45    6.74
   8   8 -19    2.35    8.06
  -8  -8  19    0.14    5.70
   8   8 -20   -5.11    8.28
  -8  -8  20   -2.90    6.78
   8   8 -21   -0.35    7.09
  -8  -8  21    2.60    4.65
   8   8 -22   -0.21    6.82
  -8  -8  22   -0.76    5.66
   8   8 -23   27.18   11.30
  -8  -8  23   27.79   10.74
   8   8 -24   -2.21    8.98
  -8  -8  24   -1.52    7.13
   8   8 -25   -2.68    6.96
  -8  -8  25   19.42    8.03
   8   8 -26   -4.64    7.95
  -8  -8  26    1.89    5.13
   8   8 -27    5.60    8.37
  -8  -8  27   22.02    8.43
   8   8 -28    1.68    8.95
  -8  -8  28   -2.08    6.90
   8   8 -29   11.88   10.15
  -8  -8  29   10.68    6.74
   8   8 -30   -1.87    8.28
  -8  -8  30    0.84    5.21
   8   8 -31   10.68    8.91
  -8  -8  31   -5.25    6.30
   8   8 -32   -1.79    7.81
  -8  -8  32    1.68    5.49
   8   8 -33   -0.79    8.91
  -8  -8  33   10.77    8.53
   8   8 -34    1.05    8.55
   8  -9  -1  103.80   19.73
  -8  -9   1  118.88   19.26
  -8  -9   1   68.49   20.54
   8  -9  -2   15.68    8.39
  -8  -9   2    1.63    6.57
  -8  -9   2    2.92    9.08
   8  -9  -3   26.52    9.92
  -8  -9   3   42.45   10.35
  -8  -9   3   44.96   13.40
   8  -9  -4    1.87    6.08
  -8  -9   4    7.79    6.51
   8  -9  -5   50.26   11.58
  -8  -9   5   15.45    8.48
   8  -9  -6   -1.27    7.28
  -8  -9   6   -0.50    6.32
   8  -9  -7    3.16    6.07
  -8  -9   7   12.16    6.42
   8  -9  -8   -0.56    6.55
  -8  -9   8   -3.27    6.52
   8  -9  -9   -0.11    6.57
  -8  -9   9   -0.54    6.26
   8  -9 -10   10.63    7.43
  -8  -9  10   13.90    7.42
   8  -9 -11   84.40   18.29
  -8  -9  11   99.21   18.38
   8  -9 -12   -2.36    5.32
  -8  -9  12    0.61    5.52
   8  -9 -13    4.00    7.69
  -8  -9  13    2.71    6.32
   8  -9 -14   14.60    7.91
  -8  -9  14    3.08    5.84
   8  -9 -15   57.74   13.28
  -8  -9  15   56.37   13.57
  -8  -9  16    4.72    6.78
  -8  -9  17    2.00    6.40
  -8  -9  18    5.09    6.56
   8   9 -19   18.60    9.86
  -8  -9  19   16.68    8.61
   8   9 -20   -1.10    7.39
  -8  -9  20    0.05    6.52
   8   9 -21    0.82    8.28
  -8  -9  21   15.27    8.28
   8   9 -22    1.97    7.03
  -8  -9  22    6.96    5.95
   8   9 -23   -1.31    6.05
  -8  -9  23   -0.92    5.74
   8   9 -24   -3.32    8.46
  -8  -9  24    6.21    7.51
   8   9 -25   23.71   10.54
  -8  -9  25    8.04    7.77
   8   9 -26    0.06    8.25
  -8  -9  26   -1.65    6.37
   8   9 -27   -5.36   10.18
  -8  -9  27    3.35    7.47
   8   9 -28   -4.80    9.51
  -8  -9  28   -0.65    6.23
   8   9 -29    0.60    7.70
  -8  -9  29   -1.02    6.73
   8   9 -30    0.87    7.27
  -8  -9  30   -2.52    6.94
   8   9 -31   13.30    9.95
  -8  -9  31    3.43    6.95
   8   9 -32   -3.35    8.00
   8   9 -33    7.57    9.36
   8   9 -34   -2.95    9.18
   8 -10  -1   35.70   10.70
  -8 -10   1   31.85    9.42
   8 -10  -2    1.24    6.74
  -8 -10   2    0.09    5.46
   8 -10  -3   39.87   11.76
  -8 -10   3   48.77   11.97
   8 -10  -4    9.26    7.78
  -8 -10   4   20.19    7.98
   8 -10  -5    1.77    6.42
  -8 -10   5    3.44    6.74
   8 -10  -6   -2.32    7.58
  -8 -10   6   -3.17    6.38
   8 -10  -7   69.92   15.94
  -8 -10   7   73.32   15.28
   8 -10  -8   -4.05    7.39
  -8 -10   8    2.33    5.92
   8 -10  -9   11.85    8.08
  -8 -10   9    9.72    6.75
   8 -10 -10   -3.91    7.21
  -8 -10  10    0.73    5.75
   8 -10 -11   14.14    7.98
  -8 -10  11   -2.87    6.77
   8 -10 -12    1.44    5.65
  -8 -10  12   -4.85    6.67
   8 -10 -13   32.33   11.34
  -8 -10  13   66.26   12.99
   8 -10 -14   -2.59    6.19
  -8 -10  14    9.32    6.54
  -8 -10  15    5.67    7.06
  -8 -10  16    4.54    6.78
  -8 -10  17   47.67   12.53
  -8 -10  18   -5.35    8.49
  -8 -10  19   28.59   10.30
  -8 -10  20    7.32    7.90
  -8 -10  21    4.08    7.19
  -8 -10  22   -0.90    7.00
  -8 -10  23    4.01    7.34
  -8 -10  24   -4.48    6.66
  -8 -10  25    5.34    5.73
  -8 -10  26   -3.57    7.92
  -8 -10  27    1.25    6.06
  -8 -10  28   -1.23    6.59
   8 -11  -1   40.68   11.25
  -8 -11   1   25.65    9.48
   8 -11  -2    2.04    6.47
  -8 -11   2   13.08    6.67
   8 -11  -3   13.61    8.88
  -8 -11   3    4.76    6.76
   8 -11  -4    2.80    6.39
  -8 -11   4    3.78    6.27
   8 -11  -5    8.46    8.38
  -8 -11   5   19.71    8.30
   8 -11  -6   -0.70    6.15
  -8 -11   6   -0.10    6.83
   8 -11  -7    0.82    6.10
  -8 -11   7    2.76    6.09
   8 -11  -8   14.17    8.34
  -8 -11   8   13.20    6.91
   8 -11  -9   19.41    9.33
  -8 -11   9   19.28    8.81
   8 -11 -10    0.85    7.04
  -8 -11  10    0.52    6.02
   8 -11 -11    9.46    7.34
  -8 -11  11   27.39    8.40
   8 -11 -12    0.96    6.11
  -8 -11  12   -2.58    6.58
  -8 -11  13    2.55    6.75
  -8 -11  14   -2.97    5.85
  -8 -11  15   50.54   12.87
  -8 -11  16    1.59    6.05
  -8 -11  17    7.32    7.64
  -8 -11  18   -4.43    6.82
  -8 -11  19   16.85    8.36
  -8 -11  20   -2.66    7.09
  -8 -11  21   15.53    9.32
  -8 -11  22   -0.00    5.29
  -8 -11  23    0.84    6.36
  -8 -11  24    5.97    7.21
  -8 -11  25   20.83   10.24
  -8 -11  26    4.46    7.72
   8 -12  -1   -3.36    7.59
  -8 -12   1    0.43    6.32
   8 -12  -2    0.40    7.05
  -8 -12   2    0.73    6.25
   8 -12  -3   54.26   13.46
  -8 -12   3   51.75   12.84
   8 -12  -4    1.54    5.70
  -8 -12   4   -0.61    5.35
   8 -12  -5    1.20    6.78
  -8 -12   5    3.77    6.99
   8 -12  -6   -2.57    7.33
  -8 -12   6    0.36    5.20
   8 -12  -7   26.38    9.81
  -8 -12   7   29.50    9.32
   8 -12  -8   14.66    9.00
  -8 -12   8   15.14    7.45
   8 -12  -9   26.08    9.72
  -8 -12   9   23.70    8.68
   8 -12 -10   -0.43    5.78
  -8 -12  10   13.19    6.33
   8 -12 -11    1.77    6.28
  -8 -12  11    1.40    5.75
  -8 -12  12   -3.71    6.58
  -8 -12  13   21.01    9.13
  -8 -12  14    4.33    6.05
  -8 -12  15    1.01    7.00
  -8 -12  16   -1.44    6.45
  -8 -12  17   16.40    7.73
  -8 -12  18   -6.31    7.70
  -8 -12  19   25.28    8.85
  -8 -12  20    6.54    7.88
  -8 -12  21    0.84    7.13
  -8 -12  22   -0.94    6.73
  -8 -12  23   20.58    8.93
   8 -13  -1    9.53    7.82
  -8 -13   1   10.60    8.15
   8 -13  -2   -0.38    6.83
  -8 -13   2    1.69    7.01
   8 -13  -3   -5.31    7.91
  -8 -13   3   -1.91    5.49
   8 -13  -4   21.94    9.69
  -8 -13   4   11.30    7.52
   8 -13  -5   39.62   11.65
  -8 -13   5   27.69    9.74
   8 -13  -6   -1.60    6.42
  -8 -13   6   -3.38    6.31
   8 -13  -7    1.49    7.22
  -8 -13   7    6.75    6.82
   8 -13  -8   -1.99    6.20
  -8 -13   8    5.82    6.83
   8 -13  -9   10.95    7.72
  -8 -13   9    0.64    6.29
  -8 -13  10   -2.14    6.11
  -8 -13  11   22.72    9.77
  -8 -13  12    2.07    6.39
  -8 -13  13    0.60    7.00
  -8 -13  14   -1.04    6.97
  -8 -13  15   12.74    6.78
  -8 -13  16   -0.16    5.31
  -8 -13  17    6.11    5.63
  -8 -13  18   -0.73    6.41
  -8 -13  19   -0.45    7.21
  -8 -13  20    4.35    6.76
   8 -14  -1   23.27   10.56
  -8 -14   1   35.72   10.05
   8 -14  -2   39.92   11.00
  -8 -14   2   16.65    8.27
   8 -14  -3    6.27    7.73
  -8 -14   3    5.50    6.66
   8 -14  -4   -5.03    6.99
  -8 -14   4    2.41    5.68
   8 -14  -5    1.33    6.22
  -8 -14   5    2.63    5.92
   8 -14  -6    5.97    7.47
  -8 -14   6    8.91    6.87
   8 -14  -7   11.20    8.19
  -8 -14   7   14.67    8.63
  -8 -14   8   16.24    8.08
  -8 -14   9    0.86    6.00
  -8 -14  10   -3.22    6.06
  -8 -14  11   -0.37    6.83
  -8 -14  12    3.44    7.20
  -8 -14  13    3.65    6.48
  -8 -14  14    3.26    6.33
  -8 -14  15    5.87    7.20
  -8 -14  16   -1.74    7.37
  -8 -14  17   -0.06    5.61
   8 -15  -1    1.56    8.73
  -8 -15   1   -0.74    5.91
   8 -15  -2    2.06    7.66
  -8 -15   2    6.89    6.08
   8 -15  -3   -1.86    7.81
  -8 -15   3    4.31    6.08
   8 -15  -4    9.62    8.89
  -8 -15   4    8.37    7.50
   8 -15  -5    2.27    8.26
  -8 -15   5    3.73    6.99
  -8 -15   6   15.28    8.46
  -8 -15   7    2.45    6.24
  -8 -15   8   -0.31    5.74
  -8 -15   9   -0.75    5.69
  -8 -15  10    0.53    5.50
  -8 -15  11    5.56    6.89
  -8 -15  12    2.22    5.84
  -8 -15  13   -1.57    6.51
   8 -16  -1    0.46    7.41
  -8 -16   1   -1.46    6.78
   8 -16  -2    0.25    7.51
  -8 -16   2   -1.43    6.69
   8 -16  -3    0.32    7.97
  -8 -16   3    6.94    7.01
  -8 -16   4   -2.45    6.72
  -8 -16   5   -0.90    5.93
  -8 -16   6    0.14    6.92
  -8 -16   7    1.18    6.73
  -8 -16   8    7.73    8.04
  -8 -16   9    0.33    7.61
  -8 -16  10   -1.20    6.06
   8 -17  -1   -5.07    7.89
  -8 -17   4    6.79    6.68
  -8 -17   5    2.64    6.98
  -8 -17   6   10.25    8.14
  -7   0   1  812.95  116.89
   7   0  -1  740.00  114.10
   7   0  -1  824.11  116.86
  -7   0   2    3.53    8.06
   7   0  -2    2.02    4.77
   7   0  -2   -5.68    9.32
  -7   0   3    1.68    8.07
   7   0  -3   11.48    6.01
   7   0  -3    8.62    9.33
  -7   0   4   -3.29    7.62
   7   0  -4   -3.18    4.72
   7   0  -4    0.74    7.76
  -7   0   5   76.40   15.24
   7   0  -5   39.80   10.26
   7   0  -5   47.30   13.41
  -7   0   6   -1.79    7.35
   7   0  -6    2.59    3.99
   7   0  -6   -1.48    6.88
  -7   0   7  356.78   56.22
   7   0  -7  368.71   53.39
   7   0  -7  327.20   56.07
  -7   0   8    1.11    7.87
   7   0  -8    0.48    4.32
   7   0  -8    0.70    7.07
  -7   0   9   22.94   10.14
   7   0  -9   12.25    5.73
   7   0  -9   17.14    9.38
  -7   0  10   -3.56    7.83
   7   0 -10   -0.11    3.53
   7   0 -10   -3.21    8.38
  -7   0  11  367.68   53.97
   7   0 -11  308.59   50.37
   7   0 -11  374.77   54.65
  -7   0  12    0.07    6.08
   7   0 -12   -2.29    4.27
   7   0 -12    0.49    6.57
  -7   0  13  114.14   21.63
   7   0 -13  105.12   18.74
   7   0 -13  119.37   22.93
  -7   0  14   -0.86    6.05
   7   0 -14   -1.14    4.12
   7   0 -14   -5.27    9.60
  -7   0  15    4.44    8.34
   7   0 -15    9.75    5.75
   7   0 -15   15.69    9.84
  -7   0  16   -1.92    7.59
   7   0 -16   -0.72    4.87
   7   0 -16    1.80    8.05
   7   0 -17  486.72   72.39
  -7   0  18   -0.43    5.86
   7   0 -18    1.35    5.08
  -7   0  25    0.96    5.31
  -7   0  26   -3.42    5.79
  -7   0  27   50.09   12.42
   7   0 -27   64.73   13.59
  -7   0  28    3.56    5.55
   7   0 -28    7.73    6.13
  -7   0  29   21.73    7.96
   7   0 -29   26.25    8.76
   7   0 -30    3.49    5.88
   7   0 -31   16.58    8.46
   7   0 -32    0.40    5.37
   7   0 -33   49.31   12.36
   7   0 -34    3.19    6.54
   7   0 -35    0.80    5.33
   7   0 -36   -0.44    6.46
   7   0 -37    2.69    6.86
  -7   1   1    0.35    8.11
   7  -1  -1   -1.34    5.59
   7  -1  -1   -1.19    8.67
   7   1  -1    2.46    5.41
   7   1  -1    0.46    8.09
  -7  -1   1    1.78    7.31
  -7   1   2   21.18   12.05
   7  -1  -2   55.76   11.41
   7  -1  -2   52.03   14.10
   7   1  -2   41.42   10.18
   7   1  -2   62.28   14.25
  -7  -1   2   72.07   14.90
  -7   1   3  254.07   39.82
   7  -1  -3  285.20   37.72
   7  -1  -3  192.57   38.56
   7   1  -3  193.62   35.83
   7   1  -3  285.20   40.43
  -7  -1   3  245.10   39.58
  -7   1   4    4.93    8.73
   7  -1  -4    0.80    5.50
   7  -1  -4   -1.16    8.68
   7   1  -4   -0.05    4.09
   7   1  -4   12.19    8.50
  -7  -1   4    2.16    6.70
  -7   1   5  101.06   19.01
   7  -1  -5   83.23   15.37
   7  -1  -5   87.31   18.21
   7   1  -5   83.33   14.80
   7   1  -5   85.49   18.43
  -7  -1   5   60.43   17.23
  -7   1   6    5.18    8.65
   7  -1  -6    0.90    5.45
   7  -1  -6   -0.87    7.74
   7   1  -6   -1.09    4.48
   7   1  -6    3.85    9.25
  -7  -1   6   -0.91    7.48
  -7   1   7   39.21   11.76
   7  -1  -7   33.91    8.97
   7  -1  -7   67.73   13.44
   7   1  -7   35.62    8.71
   7   1  -7   32.06   11.54
  -7  -1   7   29.97   12.06
  -7   1   8   22.79    9.33
   7  -1  -8   15.68    5.52
   7  -1  -8    7.20    9.01
   7   1  -8    4.65    4.59
   7   1  -8    4.43    7.28
  -7  -1   8   11.74    8.67
  -7   1   9  308.34   57.35
   7  -1  -9  329.15   55.10
   7  -1  -9  541.08   61.07
   7   1  -9  428.45   55.75
   7   1  -9  346.12   58.26
  -7  -1   9  334.55   57.77
  -7   1  10   17.96    9.79
   7  -1 -10   24.29    6.99
   7  -1 -10   15.02    9.65
   7   1 -10   18.26    6.55
   7   1 -10   18.70    9.94
  -7  -1  10   23.69    9.24
  -7   1  11   70.85   16.56
   7  -1 -11   59.84   13.75
   7  -1 -11   84.05   18.05
   7   1 -11  102.70   15.12
   7   1 -11  107.47   18.57
  -7  -1  11   68.61   16.89
  -7   1  12    7.80    7.21
   7  -1 -12   -1.02    3.69
   7  -1 -12   -1.37    7.96
   7   1 -12    3.06    4.04
   7   1 -12   -0.41    8.35
  -7  -1  12    0.04    7.25
  -7   1  13  163.01   31.28
   7  -1 -13  183.45   29.10
   7  -1 -13  171.81   32.28
   7   1 -13  213.75   29.73
   7   1 -13  229.63   33.78
  -7  -1  13  146.22   30.95
  -7   1  14    4.88    6.98
   7  -1 -14    3.77    4.70
   7  -1 -14   18.67   10.12
   7   1 -14    6.51    4.66
   7   1 -14   -2.81    8.52
  -7  -1  14    2.33    7.16
  -7   1  15  111.03   23.17
   7  -1 -15  129.54   21.02
   7  -1 -15  123.80   24.87
   7   1 -15  128.38   21.44
   7   1 -15  129.43   24.90
  -7  -1  15  125.24   24.00
  -7   1  16   28.56   10.63
   7  -1 -16   32.55    8.35
   7  -1 -16   54.08   13.16
   7   1 -16   39.75    8.95
   7   1 -16   28.60   12.24
  -7  -1  16   32.96    9.59
  -7  -1  16   25.39   11.65
   7  -1 -17   32.07    8.05
   7   1 -17   21.19   11.25
   7  -1 -18   -1.27    4.56
   7  -1 -19  163.05   26.51
  -7   1  20   10.46    6.68
   7  -1 -20    6.75    5.32
  -7   1  21   89.54   17.07
  -7  -1  22    5.58    5.66
  -7  -1  23   25.19    8.25
  -7  -1  24   19.84    8.15
   7   1 -25   64.80   13.57
  -7  -1  25   54.82   13.06
   7   1 -26    3.56    6.05
  -7  -1  26    2.68    5.57
   7   1 -27   11.84    6.68
  -7  -1  27    1.58    5.56
  -7   1  28    0.77    4.78
   7   1 -28    7.92    6.28
  -7  -1  28   -2.05    5.59
   7   1 -29   59.66   12.50
  -7  -1  29   36.28   10.48
   7  -1 -30   -4.99    6.35
   7   1 -30   -0.21    5.84
  -7  -1  30   -0.88    5.63
   7  -1 -31   21.43    9.12
   7   1 -31   34.34   10.32
   7  -1 -32    2.35    5.53
   7   1 -32   -1.01    6.61
   7  -1 -33    1.39    5.66
   7   1 -33    2.20    5.84
   7  -1 -34   -1.93    5.86
   7   1 -34   -1.97    6.54
   7  -1 -35   15.42    8.20
   7   1 -35   13.27    8.33
   7  -1 -36    3.61    6.12
   7   1 -36    2.20    7.68
   7  -1 -37    6.20    7.03
   7   1 -37    4.61    7.36
  -7   2   1   21.89   12.35
   7  -2  -1   38.50    9.37
   7  -2  -1   51.52   13.53
   7   2  -1   41.04    8.91
   7   2  -1   40.27   11.81
  -7  -2   1   18.53   11.04
  -7   2   2   41.76   13.25
   7  -2  -2   50.88   11.70
   7  -2  -2   64.98   15.26
   7   2  -2   36.08    9.24
   7   2  -2   51.14   13.94
  -7  -2   2   56.79   13.94
  -7   2   3    5.87    8.62
   7  -2  -3    7.87    5.72
   7  -2  -3    2.96    7.89
   7   2  -3    4.88    5.83
   7   2  -3    2.26    8.06
  -7  -2   3   11.10    7.81
  -7   2   4    4.43    8.38
   7  -2  -4    2.46    5.33
   7  -2  -4   -2.98    8.59
   7   2  -4    2.92    4.23
   7   2  -4   13.27    8.24
  -7  -2   4   -0.87    7.36
  -7   2   5  374.53   44.31
   7  -2  -5  169.39   38.32
   7  -2  -5  357.24   44.12
   7   2  -5  229.25   38.27
   7   2  -5  302.22   42.43
  -7  -2   5  295.70   42.56
  -7   2   6   12.86    8.96
   7  -2  -6   14.43    6.70
   7  -2  -6    6.14    7.89
   7   2  -6   15.18    5.56
   7   2  -6   13.95    8.85
  -7  -2   6   21.11    9.18
  -7   2   7  210.34   40.33
   7  -2  -7  241.50   38.62
   7  -2  -7  273.82   42.32
   7   2  -7  265.10   38.39
   7   2  -7  255.38   41.11
  -7  -2   7  239.67   41.02
  -7   2   8   -0.31    7.40
   7  -2  -8    2.75    5.00
   7  -2  -8    5.19    9.01
   7   2  -8    3.94    4.12
   7   2  -8    7.73    9.12
  -7  -2   8   -0.09    7.77
  -7   2   9   83.23   17.23
   7  -2  -9   82.07   14.47
   7  -2  -9   52.82   16.69
   7   2  -9   71.53   13.58
   7   2  -9   80.39   17.84
  -7  -2   9   70.95   16.38
  -7   2  10   36.31   10.90
   7  -2 -10   14.08    6.07
   7  -2 -10   10.68    9.84
   7   2 -10   21.19    6.00
   7   2 -10   33.15   10.52
  -7  -2  10   10.38    9.17
  -7   2  11  129.85   26.50
   7  -2 -11  191.23   24.86
   7  -2 -11  205.04   29.40
   7   2 -11  183.19   24.95
   7   2 -11   64.68   25.12
  -7  -2  11  129.99   26.46
  -7   2  12   28.60   11.31
   7  -2 -12   49.54    9.54
   7  -2 -12   57.91   14.11
   7   2 -12   34.28    9.15
   7   2 -12   43.11   12.86
  -7  -2  12   49.21   13.30
  -7   2  13   46.77   15.65
   7  -2 -13   80.91   14.02
   7  -2 -13  102.54   20.44
   7   2 -13   83.07   14.40
   7   2 -13   72.83   17.65
  -7  -2  13   78.62   16.98
  -7   2  14   -0.45    6.97
   7  -2 -14    5.64    4.45
   7  -2 -14   11.01    8.67
   7   2 -14   -0.51    7.42
  -7  -2  14    0.73    7.89
  -7   2  15   28.97   10.52
   7  -2 -15   30.29    7.86
   7  -2 -15   41.69   12.44
   7   2 -15   20.86   11.45
   7  -2 -16   85.48   15.26
   7   2 -16   81.54   19.20
   7  -2 -17   87.64   12.88
   7   2 -17   27.13   13.51
   7  -2 -18   61.41   12.01
   7  -2 -19    2.02    4.16
   7  -2 -20    9.57    5.29
  -7  -2  20    0.58    5.71
   7  -2 -21   67.99   13.95
   7   2 -21   63.20   15.39
  -7  -2  21   98.34   15.95
  -7   2  22    6.98    6.08
   7  -2 -22    9.63    5.61
   7   2 -22   11.27    7.19
  -7  -2  22   11.43    5.75
  -7   2  23   47.98   11.69
   7   2 -23   54.21   12.68
  -7  -2  23   57.23   12.15
  -7   2  24    1.75    5.40
   7   2 -24    1.88    6.07
  -7  -2  24   11.77    6.16
   7   2 -25   31.30    9.24
  -7  -2  25    8.43    6.61
   7   2 -26    3.71    6.74
  -7  -2  26    3.98    5.83
   7   2 -27   38.48   10.23
  -7  -2  27   23.61    8.29
   7   2 -28   -1.29    5.71
  -7  -2  28   11.50    6.21
   7   2 -29    3.95    7.58
  -7  -2  29   15.31    7.17
   7   2 -30    0.93    5.90
  -7  -2  30    0.79    5.37
   7   2 -31    0.39    6.64
  -7  -2  31   16.06    7.11
   7  -2 -32   -4.89    6.80
   7   2 -32   -0.89    6.58
  -7  -2  32   -0.86    4.82
   7  -2 -33   20.62    7.77
   7   2 -33   16.07    8.69
   7  -2 -34   -2.74    5.08
   7   2 -34    3.57    6.68
   7  -2 -35   -0.95    6.16
   7   2 -35   -2.75    7.80
   7  -2 -36   -0.72    6.93
   7   2 -36   -0.04    5.79
   7   2 -37    3.82    8.19
  -7   3   1    1.24    8.34
   7  -3  -1   -5.22    6.11
   7  -3  -1    3.55    8.73
   7   3  -1   -1.96    3.95
   7   3  -1   -1.48    7.00
  -7  -3   1    6.46    8.72
  -7   3   2  170.47   28.54
   7  -3  -2  139.40   24.52
   7  -3  -2  185.81   28.60
   7   3  -2  127.82   23.03
   7   3  -2  133.91   26.02
  -7  -3   2  160.31   27.45
  -7   3   3   64.60   15.17
   7  -3  -3   36.46   11.01
   7  -3  -3   68.89   14.93
   7   3  -3   36.09    9.39
   7   3  -3   61.79   14.00
  -7  -3   3   64.63   14.57
  -7   3   4    1.23    8.42
   7  -3  -4    7.31    6.21
   7  -3  -4    0.88    9.21
   7   3  -4    5.39    4.11
   7   3  -4    9.17    7.84
  -7  -3   4    7.53    7.71
  -7   3   5   81.33   19.67
   7  -3  -5   96.09   17.33
   7  -3  -5   94.62   20.36
   7   3  -5  102.28   16.68
   7   3  -5   71.06   18.13
  -7  -3   5  121.04   20.79
  -7   3   6    4.74    8.81
   7  -3  -6   17.69    7.55
   7  -3  -6    9.90    9.23
   7   3  -6   14.40    5.61
   7   3  -6   23.17    9.86
  -7  -3   6   21.67   10.05
  -7   3   7   -2.94    7.93
   7  -3  -7    5.11    5.71
   7  -3  -7    1.71    7.45
   7   3  -7    3.34    3.93
   7   3  -7    5.14    8.21
  -7  -3   7    3.28    8.45
  -7   3   8   -0.38    8.62
   7  -3  -8   -0.13    4.78
   7  -3  -8    1.85    7.62
   7   3  -8   -0.44    4.16
   7   3  -8    1.40    7.62
  -7  -3   8    3.18    7.57
  -7   3   9  290.28   42.75
   7  -3  -9  235.40   39.55
   7  -3  -9  234.59   42.32
   7   3  -9  278.80   39.72
  -7  -3   9  235.70   41.53
  -7   3  10   96.90   19.28
   7  -3 -10   80.96   16.19
   7  -3 -10   91.82   20.76
   7   3 -10   90.73   16.01
   7   3 -10  105.87   19.90
  -7  -3  10   76.73   18.32
  -7   3  11    9.97    8.62
   7  -3 -11    3.83    5.24
   7  -3 -11   19.53    9.97
   7   3 -11    6.62    5.31
   7   3 -11   17.95    8.92
  -7  -3  11    3.56    6.44
  -7  -3  11   16.01    9.51
  -7   3  12   -0.90    6.18
   7  -3 -12    1.35    4.26
   7  -3 -12    3.62    8.74
   7   3 -12   -3.69    9.05
  -7  -3  12   -3.32    8.43
  -7   3  13   93.31   19.08
   7  -3 -13  100.73   16.65
   7  -3 -13   77.68   19.78
   7   3 -13  109.71   21.39
  -7  -3  13   75.24   18.95
  -7   3  14  127.59   22.61
   7  -3 -14  116.61   19.93
   7  -3 -14  112.27   23.52
   7   3 -14  117.24   23.76
   7  -3 -15  156.50   25.67
   7   3 -15  167.00   30.25
   7  -3 -16   38.06    8.45
   7   3 -16   25.78   10.68
   7  -3 -17    2.02    4.46
   7   3 -17    3.25    8.79
  -7  -3  17    0.68    5.29
   7  -3 -18   35.15    8.01
   7   3 -18   20.39    8.96
  -7  -3  18   25.51    8.74
   7  -3 -19  293.74   48.54
   7   3 -19  350.76   51.37
  -7  -3  19  344.69   50.17
   7  -3 -20   -0.21    4.58
   7   3 -20    0.35    5.33
  -7  -3  20    0.82    5.55
   7  -3 -21   11.38    5.41
   7   3 -21   12.10    6.93
  -7  -3  21   12.95    7.36
   7  -3 -22    0.82    4.33
   7   3 -22   -3.40    6.72
  -7  -3  22   -0.76    6.45
  -7   3  23   22.98    7.82
   7  -3 -23   18.82    6.44
   7   3 -23    7.13    7.72
  -7  -3  23   25.32    8.00
  -7   3  24    3.24    5.97
   7   3 -24    5.22    7.62
  -7  -3  24    8.92    6.88
  -7   3  25   29.10    8.37
   7   3 -25   34.19   10.17
  -7  -3  25   23.09    8.49
   7   3 -26    0.22    6.00
  -7  -3  26   -3.12    5.46
   7   3 -27   -0.40    5.37
  -7  -3  27    0.63    5.54
   7   3 -28    4.85    7.19
  -7  -3  28   -2.00    5.45
   7   3 -29    8.30    7.17
  -7  -3  29   10.68    7.08
   7   3 -30    3.84    6.66
  -7  -3  30   -2.49    5.64
   7   3 -31   22.32    9.97
  -7  -3  31   29.11    9.36
   7   3 -32   -2.49    6.92
  -7  -3  32   -0.13    4.96
   7   3 -33   -3.18    7.35
  -7  -3  33    7.02    7.00
   7  -3 -34    0.85    5.55
   7   3 -34   -1.33    7.04
   7  -3 -35   21.11    7.51
   7   3 -35   10.63    9.26
   7  -3 -36   -0.01    5.65
   7   3 -36   16.47    8.22
  -7   4   1   66.01   16.37
   7  -4  -1   48.06   12.47
   7  -4  -1   55.20   14.79
   7   4  -1   64.53   11.52
  -7  -4   1   47.38   14.01
  -7   4   2  132.01   22.90
   7  -4  -2   77.01   18.03
   7  -4  -2  104.44   21.64
   7   4  -2  107.82   17.71
  -7  -4   2  110.47   20.98
  -7   4   3   23.96   10.02
   7  -4  -3   12.38    6.94
   7  -4  -3   14.19    9.94
   7   4  -3    9.20    5.36
  -7  -4   3   20.72   10.25
  -7   4   4   39.85   11.98
   7  -4  -4   24.51    9.49
   7  -4  -4   23.26   11.32
   7   4  -4   46.15    8.61
   7   4  -4   41.33   12.08
  -7  -4   4   39.97   11.62
  -7   4   5   93.88   18.46
   7  -4  -5   55.92   14.19
   7  -4  -5   54.05   16.53
   7   4  -5   89.42   14.19
   7   4  -5   72.78   16.79
  -7  -4   5   70.94   16.45
  -7   4   6   78.34   16.48
   7  -4  -6   31.78   11.67
   7  -4  -6   50.63   15.37
   7   4  -6   74.44   12.51
   7   4  -6   74.20   15.23
  -7  -4   6   55.63   14.20
  -7   4   7   51.41   13.57
   7  -4  -7   46.46   11.06
   7  -4  -7   46.86   14.07
   7   4  -7   42.77   10.28
   7   4  -7   73.50   14.92
  -7  -4   7   37.02   12.79
  -7   4   8   27.47   13.65
   7  -4  -8   60.89   12.67
   7  -4  -8   52.11   15.54
   7   4  -8   56.78   12.05
   7   4  -8   65.32   15.36
  -7  -4   8   80.80   14.09
  -7  -4   8   73.26   15.63
  -7   4   9   24.98    9.90
   7  -4  -9   15.94    7.56
   7  -4  -9    7.08    9.33
   7   4  -9   25.78    9.92
  -7  -4   9   37.86   11.74
  -7   4  10    0.26    7.00
   7  -4 -10    0.13    5.75
   7  -4 -10    0.55    8.28
   7   4 -10   12.09    9.44
  -7  -4  10    5.66    9.20
  -7   4  11  147.36   22.89
   7  -4 -11  105.08   19.01
   7  -4 -11  103.27   22.96
   7   4 -11   99.87   21.21
  -7  -4  11   82.50   20.91
  -7   4  12  125.80   25.33
   7  -4 -12  172.85   24.11
   7  -4 -12  136.19   27.15
   7   4 -12  124.25   26.21
  -7  -4  12  120.81   25.91
   7  -4 -13  155.02   25.95
   7  -4 -13  174.57   30.30
   7   4 -13  171.32   27.80
   7   4 -13  136.83   28.52
   7  -4 -14   34.14    8.73
   7   4 -14   31.19    9.71
   7   4 -14   35.45   12.44
   7  -4 -15   79.59   12.95
   7   4 -15   36.67   12.71
   7   4 -15   85.99   17.55
  -7  -4  15   69.36   13.72
   7  -4 -16   60.83   10.46
   7   4 -16   29.92   14.15
  -7  -4  16   32.26   10.32
   7  -4 -17  145.00   24.76
   7   4 -17  138.20   28.96
  -7  -4  17  180.69   26.84
   7  -4 -18   17.26    6.71
   7   4 -18   34.04   10.66
  -7  -4  18   49.84   10.01
   7  -4 -19   26.97    7.53
   7   4 -19   18.98    9.02
  -7  -4  19   29.34    8.97
   7  -4 -20   53.11   10.82
   7   4 -20   43.32   12.50
  -7  -4  20   55.79   12.62
   7  -4 -21   57.75   10.76
   7   4 -21   42.92   12.49
  -7  -4  21   41.50   11.41
   7  -4 -22   41.37    9.90
   7   4 -22   62.21   13.51
  -7  -4  22   48.59   11.62
   7  -4 -23    7.60    5.15
   7   4 -23    3.04    7.54
  -7  -4  23    3.67    6.18
   7  -4 -24    4.89    4.29
   7   4 -24   -1.55    7.38
  -7  -4  24    7.64    6.53
   7   4 -25    5.16    6.67
  -7  -4  25    3.49    6.12
   7   4 -26    9.35    8.03
  -7  -4  26    8.68    7.45
   7   4 -27    6.49    7.47
  -7  -4  27   15.13    7.56
   7   4 -28    9.13    8.35
  -7  -4  28   11.19    6.49
   7   4 -29    1.90    6.13
  -7  -4  29    6.72    5.63
   7   4 -30   -2.88    8.34
  -7  -4  30    1.26    5.43
   7   4 -31    8.45    7.70
  -7  -4  31   12.06    7.29
   7   4 -32    1.09    7.16
  -7  -4  32    2.62    6.49
   7   4 -33    8.71    7.54
  -7  -4  33    8.26    6.90
   7   4 -34    1.06    7.35
  -7  -4  34   -0.22    5.24
   7  -4 -35   -1.05    5.62
   7   4 -35   -1.80    7.83
   7  -4 -36    2.49    5.40
   7   4 -36   -0.24    8.26
  -7   5   1   -1.51    8.35
   7  -5  -1    3.13    5.20
   7  -5  -1    1.30    7.59
   7   5  -1    0.21    4.08
  -7  -5   1    9.31    7.73
  -7   5   2   -4.56   11.20
   7  -5  -2    0.23    5.10
   7  -5  -2   -7.73    9.52
   7   5  -2    1.07    4.25
  -7  -5   2   13.67    8.64
  -7   5   3   30.62   12.70
   7  -5  -3   52.15   10.77
   7  -5  -3   21.60   11.49
   7   5  -3   38.86    9.29
  -7  -5   3   80.69   14.95
  -7   5   4   89.89   21.18
   7  -5  -4  112.98   19.05
   7  -5  -4   81.97   20.88
   7   5  -4  111.12   18.05
  -7  -5   4   97.37   21.08
  -7   5   5   49.56   13.89
   7  -5  -5   33.49    9.67
   7  -5  -5   63.82   15.21
   7   5  -5   43.36    9.57
  -7  -5   5   37.58    9.69
  -7  -5   5   33.57   11.67
  -7   5   6    1.48    9.17
   7  -5  -6   -1.94    5.73
   7  -5  -6    2.41    8.49
  -7  -5   6    0.08    8.18
  -7   5   7   26.45   10.68
   7  -5  -7    9.62    7.45
   7  -5  -7   34.66   11.75
   7   5  -7   27.68    7.89
  -7  -5   7    8.31    8.81
  -7   5   8  116.03   20.31
   7  -5  -8  102.63   16.77
   7  -5  -8   76.43   19.89
   7   5  -8   65.33   15.84
  -7  -5   8   70.20   18.12
  -7   5   9  106.95   24.45
   7  -5  -9  120.36   22.45
   7  -5  -9  164.49   27.62
   7   5  -9  154.42   24.19
  -7  -5   9  122.32   25.25
  -7   5  10   41.12   13.41
   7  -5 -10   38.55   10.81
   7  -5 -10   49.21   14.45
   7   5 -10   55.83   12.71
  -7  -5  10   64.11   14.80
  -7   5  11   99.94   19.59
   7  -5 -11   69.11   16.24
   7  -5 -11   79.25   20.31
   7   5 -11  108.77   18.97
   7   5 -11  117.63   20.99
   7  -5 -12   -1.42    5.58
   7   5 -12   -2.05    6.15
   7   5 -12    4.61    8.81
  -7  -5  12    1.30    5.63
   7  -5 -13   26.79    9.16
   7   5 -13   80.05   13.37
   7   5 -13   28.22   11.97
  -7  -5  13   42.28   10.19
   7  -5 -14   55.52   12.54
   7   5 -14   57.58   13.81
   7   5 -14   53.70   15.95
  -7  -5  14   70.37   13.47
   7  -5 -15  196.13   30.37
   7   5 -15  197.03   32.28
   7   5 -15  183.24   33.89
  -7  -5  15  175.59   30.73
   7  -5 -16   -0.11    4.23
   7   5 -16   -0.94    9.22
  -7  -5  16    1.13    6.36
   7  -5 -17    9.21    5.36
   7   5 -17    2.26    8.61
  -7  -5  17    4.47    6.15
   7  -5 -18    4.88    4.42
   7   5 -18   -0.32    6.34
  -7  -5  18   -1.69    5.86
   7  -5 -19   26.70    7.41
   7   5 -19   19.86    9.25
  -7  -5  19   29.92    9.43
   7  -5 -20   33.07    8.67
   7   5 -20   49.96   12.39
  -7  -5  20   30.49    9.74
   7  -5 -21   21.25    6.24
   7   5 -21   10.07    7.31
  -7  -5  21    9.74    6.70
   7  -5 -22    0.19    4.21
   7   5 -22    2.00    7.50
  -7  -5  22   -0.77    5.71
   7   5 -23    7.39    6.96
  -7  -5  23    5.09    6.85
   7   5 -24   11.77    7.75
  -7  -5  24   17.07    7.88
   7   5 -25    3.64    7.76
  -7  -5  25   11.53    6.85
   7   5 -26    9.77    7.15
  -7  -5  26    2.62    6.32
   7   5 -27    4.58    7.68
  -7  -5  27   -0.82    5.98
   7   5 -28    4.25    7.55
  -7  -5  28   -2.04    5.65
   7   5 -29   22.23   10.46
  -7  -5  29    1.96    5.92
   7   5 -30   28.46    9.86
  -7  -5  30    5.86    6.24
   7   5 -31    5.58    7.84
  -7  -5  31    9.34    6.58
   7   5 -32   -1.23    7.73
  -7  -5  32   -3.90    6.48
   7   5 -33   -0.64    6.58
  -7  -5  33   -1.22    5.37
   7   5 -34    8.12    9.68
  -7  -5  34   17.86    8.70
   7   5 -35    8.37    8.32
  -7  -5  35    8.44    7.72
   7   5 -36   11.63    8.18
  -7   6   1   99.74   20.84
   7  -6  -1   62.27   14.83
   7  -6  -1   56.34   16.97
   7   6  -1   77.18   14.19
   7   6  -1   72.83   15.24
  -7  -6   1   76.13   14.82
  -7  -6   1   91.01   17.57
  -7   6   2   52.55   17.25
   7  -6  -2   67.12   14.42
   7  -6  -2   73.10   16.83
   7   6  -2   72.97   13.69
   7   6  -2   67.28   14.56
  -7  -6   2   73.36   14.50
  -7  -6   2   90.87   17.66
  -7   6   3   12.87   11.01
   7  -6  -3   25.07    8.82
   7  -6  -3   35.55   13.27
   7   6  -3   44.51    9.96
  -7  -6   3   36.30   11.16
  -7   6   4   21.46   11.18
   7  -6  -4   13.95    6.93
   7  -6  -4   19.45    9.78
   7   6  -4   10.30    6.22
  -7  -6   4    1.16    6.74
  -7   6   5   -7.21    9.49
   7  -6  -5    0.53    5.50
   7  -6  -5    8.29    9.47
   7   6  -5    6.75    5.56
  -7  -6   5   -3.18    8.22
  -7   6   6   94.89   20.00
   7  -6  -6   73.42   16.24
   7  -6  -6  135.87   22.19
   7   6  -6   79.64   17.14
  -7  -6   6   88.14   19.05
  -7   6   7  157.52   31.12
   7  -6  -7  181.45   29.04
   7  -6  -7  183.72   32.06
   7   6  -7  163.08   29.44
  -7  -6   7  179.75   31.35
  -7   6   8   89.03   18.24
   7  -6  -8   78.96   15.06
   7  -6  -8   88.64   19.41
   7   6  -8   61.03   14.95
  -7  -6   8   56.82   16.92
   7  -6  -9   -0.32    5.44
   7   6  -9    0.09    6.01
  -7  -6   9   11.02    5.65
   7  -6 -10  101.06   15.19
   7   6 -10   44.14   13.49
  -7  -6  10   66.22   13.57
   7  -6 -11  128.80   24.17
   7   6 -11  151.32   25.98
  -7  -6  11  153.90   24.83
   7  -6 -12   10.84    6.97
   7   6 -12   13.23    8.37
  -7  -6  12   16.31    7.90
   7  -6 -13   22.21    7.77
   7   6 -13    7.45    6.61
  -7  -6  13   22.29    7.96
   7  -6 -14   12.68    7.24
   7   6 -14   17.77    8.52
  -7  -6  14   14.85    7.20
   7  -6 -15    0.41    6.15
   7   6 -15   11.31    7.44
  -7  -6  15    6.65    5.07
   7  -6 -16   68.98   12.54
  -7  -6  16   45.25   12.41
   7  -6 -17   57.29   12.66
  -7  -6  17   70.54   14.17
   7  -6 -18   92.85   18.03
   7   6 -18  115.51   21.40
  -7  -6  18  122.40   20.73
   7  -6 -19    1.28    4.26
   7   6 -19    2.74    6.36
  -7  -6  19   10.62    6.49
   7  -6 -20   -3.50    4.30
   7   6 -20    3.85    5.97
  -7  -6  20   -1.22    5.88
   7  -6 -21    2.15    4.09
   7   6 -21   -1.11    5.87
  -7  -6  21    7.81    7.14
   7   6 -22   48.86   12.58
  -7  -6  22   21.73    9.03
   7   6 -23   21.98    9.94
  -7  -6  23   32.04    9.42
   7   6 -24   21.02   10.32
  -7  -6  24   11.81    7.52
   7   6 -25    1.13    7.89
  -7  -6  25   -3.62    6.49
   7   6 -26    1.21    8.44
  -7  -6  26   24.25    8.18
   7   6 -27    0.05    7.59
  -7  -6  27   14.22    7.33
   7   6 -28   21.29   10.09
  -7  -6  28   23.64    8.96
   7   6 -29   -1.05    7.76
  -7  -6  29    7.43    7.15
   7   6 -30   -1.12    8.01
  -7  -6  30    1.27    5.79
   7   6 -31    4.92    8.42
  -7  -6  31    4.20    5.94
   7   6 -32   28.41   11.02
  -7  -6  32   15.00    8.58
   7   6 -33   -0.90    8.40
  -7  -6  33    3.89    7.65
   7   6 -34   -5.86    7.97
  -7  -6  34   11.55    6.71
   7   6 -35   -1.45    7.89
  -7  -6  35    2.56    6.65
   7   6 -36   -0.02    8.09
  -7  -6  36    0.58    6.77
  -7  -6  37    1.00    7.04
  -7   7   1   -7.05   11.63
   7  -7  -1   -0.11    8.26
   7   7  -1    5.16    5.24
  -7   7   2   16.31   11.94
   7  -7  -2   22.04   11.33
   7   7  -2   32.11    9.14
  -7   7   3   18.28   11.48
   7  -7  -3    4.30    8.64
   7   7  -3    3.92    6.58
  -7   7   4  230.25   42.19
   7  -7  -4  268.08   42.56
   7   7  -4  235.61   39.38
  -7   7   5   89.53   21.30
   7  -7  -5   98.61   18.63
   7  -7  -5  108.26   22.36
   7   7  -5  102.64   19.42
  -7  -7   5   84.79   19.96
   7  -7  -6   11.51    7.14
   7   7  -6    9.94    7.65
  -7  -7   6    7.37    6.81
  -7  -7   6   26.42   10.50
   7  -7  -7   83.97   17.53
   7   7  -7   85.48   18.36
  -7  -7   7  110.26   18.07
   7  -7  -8    7.20    6.81
   7   7  -8    9.35    7.15
  -7  -7   8   20.39    7.26
   7  -7  -9   54.72   11.54
   7   7  -9   43.06   11.79
  -7  -7   9   34.70    9.95
   7  -7 -10   98.50   17.14
   7   7 -10   79.25   17.68
  -7  -7  10   78.77   16.45
   7  -7 -11   35.36   10.02
   7   7 -11   27.96   10.75
  -7  -7  11   37.58   10.26
   7  -7 -12    3.18    5.97
   7   7 -12    5.95    7.57
  -7  -7  12    2.79    6.74
   7  -7 -13   27.82    9.44
   7   7 -13   32.54   10.66
  -7  -7  13   47.52   11.02
   7  -7 -14  181.16   30.31
   7   7 -14  200.72   32.50
  -7  -7  14  175.32   30.42
   7  -7 -15    1.25    6.65
   7   7 -15   -3.26    7.36
  -7  -7  15    0.89    5.61
   7  -7 -16    5.92    6.06
  -7  -7  16    5.25    6.01
   7  -7 -17    2.43    5.29
  -7  -7  17    2.59    5.96
   7  -7 -18    8.06    5.46
   7   7 -18    2.64    7.55
  -7  -7  18    2.50    7.18
   7  -7 -19    4.74    4.90
   7   7 -19    0.53    6.75
  -7  -7  19    4.67    5.75
   7   7 -20   16.68   10.09
  -7  -7  20   35.49    9.95
   7   7 -21   11.42    7.27
  -7  -7  21    1.57    6.03
   7   7 -22   -0.20    7.81
  -7  -7  22    0.31    6.15
   7   7 -23    7.36    8.42
  -7  -7  23    5.67    6.65
   7   7 -24   25.41   10.52
  -7  -7  24   48.77   11.02
   7   7 -25    1.36    7.20
  -7  -7  25   -4.88    6.57
   7   7 -26   17.86    9.79
  -7  -7  26   19.26    8.16
   7   7 -27    7.08    7.39
  -7  -7  27    0.80    5.89
   7   7 -28    1.56    7.69
  -7  -7  28    2.08    6.90
   7   7 -29    8.13    8.67
  -7  -7  29   10.59    7.90
   7   7 -30    9.87    9.20
  -7  -7  30    0.80    7.02
   7   7 -31    1.36    7.48
  -7  -7  31    1.89    5.61
   7   7 -32    7.32    7.50
  -7  -7  32   -0.87    6.37
   7   7 -33    0.74    6.95
  -7  -7  33   -0.11    5.74
   7   7 -34    0.26    8.16
  -7  -7  34    9.79    7.31
   7   7 -35   -5.12    7.90
  -7  -7  35   -2.33    7.40
  -7  -7  36   -7.88    7.96
  -7  -7  37    1.03    6.80
  -7  -7  38    0.69    7.28
   7  -8  -1   42.72   10.53
  -7  -8   1   21.70   11.36
  -7  -8   2   75.69   18.13
  -7  -8   3    2.69    5.23
  -7  -8   3    1.36    8.00
   7   8  -4   32.12    9.66
  -7  -8   4   25.04    8.35
   7   8  -5   15.95    8.27
  -7  -8   5   24.09    7.27
   7   8  -6   43.60   10.84
  -7  -8   6   14.40    7.24
   7   8  -7    1.14    6.51
  -7  -8   7    8.82    5.89
   7   8  -8   10.94    9.20
  -7  -8   8   68.77   11.60
   7   8  -9   -0.99    6.35
  -7  -8   9    4.37    6.53
   7  -8 -10   32.98    9.33
   7   8 -10   19.31    9.10
  -7  -8  10   22.59    8.32
   7  -8 -11    5.53    7.00
   7   8 -11   -1.52    7.37
  -7  -8  11   -0.86    6.52
   7  -8 -12  145.10   24.60
   7   8 -12  113.90   24.78
  -7  -8  12  155.30   24.99
   7  -8 -13   -0.43    5.76
   7   8 -13    2.91    7.89
  -7  -8  13   -2.05    6.59
   7  -8 -14    4.68    5.94
   7   8 -14   11.23    7.83
  -7  -8  14   17.06    7.81
   7  -8 -15    1.11    6.14
   7   8 -15    4.98    7.80
  -7  -8  15   -1.80    5.77
   7  -8 -16   29.28   10.91
  -7  -8  16   85.18   13.66
   7  -8 -17   -2.21    5.40
  -7  -8  17   -3.10    6.31
   7   8 -18    7.51    8.60
  -7  -8  18   23.04    8.53
   7   8 -19   -0.91    8.42
  -7  -8  19   -2.17    7.02
   7   8 -20   17.77    9.85
  -7  -8  20   23.32    8.28
   7   8 -21    0.63    7.74
  -7  -8  21    3.31    5.71
   7   8 -22    6.67    8.72
  -7  -8  22    8.68    7.62
   7   8 -23   16.68    9.72
  -7  -8  23   16.65    8.44
   7   8 -24    1.48    7.71
  -7  -8  24   17.07    7.90
   7   8 -25    0.82    7.50
  -7  -8  25   -0.30    6.82
   7   8 -26   10.64    8.87
  -7  -8  26    8.54    6.98
   7   8 -27   -0.00    7.10
  -7  -8  27    2.54    6.33
   7   8 -28    2.71    8.53
  -7  -8  28   25.23    9.38
   7   8 -29   -3.11    7.99
  -7  -8  29    0.14    5.66
   7   8 -30   -6.75   10.37
  -7  -8  30   -3.01    6.64
   7   8 -31   -1.74    9.37
  -7  -8  31    5.73    7.18
   7   8 -32   -1.09    7.76
  -7  -8  32    8.79    6.80
   7   8 -33    2.61   10.05
  -7  -8  33   -4.22    6.80
   7   8 -34   -6.32    9.01
  -7  -8  34    3.52    6.41
   7   8 -35   -4.31    8.54
  -7  -8  35    0.85    6.85
  -7  -8  36   -2.34    6.33
   7  -9  -1   -1.03    6.24
  -7  -9   1   -2.44    5.47
   7  -9  -2   32.88   10.22
  -7  -9   2   41.18   10.26
   7  -9  -3    4.93    6.76
  -7  -9   3    2.34    5.70
   7  -9  -4   50.32   13.17
  -7  -9   4   60.84   12.81
   7  -9  -5    6.07    7.23
  -7  -9   5   -0.06    4.75
  -7  -9   6   25.08    8.59
  -7  -9   7   30.14    9.38
  -7  -9   8   53.08   12.52
  -7  -9   9    2.24    6.40
  -7  -9  10  135.55   23.97
  -7  -9  11    2.41    6.13
   7   9 -12    0.24    6.74
  -7  -9  12    2.75    5.54
   7   9 -13    9.80    7.73
  -7  -9  13   -0.51    5.35
   7  -9 -14   66.42   13.96
   7   9 -14   65.58   16.21
  -7  -9  14   58.99   14.38
   7  -9 -15   -1.26    5.89
   7   9 -15   -3.01    8.35
  -7  -9  15   -0.73    4.75
   7  -9 -16    9.50    6.55
  -7  -9  16   13.17    7.58
  -7  -9  17   -1.21    5.67
   7   9 -18   44.27   13.56
  -7  -9  18   30.79   10.60
   7   9 -19    3.47    7.41
  -7  -9  19   -2.31    6.41
   7   9 -20   16.46   10.19
  -7  -9  20   28.41    9.81
   7   9 -21   -0.18    5.97
  -7  -9  21    5.20    6.49
   7   9 -22    3.37    6.76
  -7  -9  22   -3.12    7.01
   7   9 -23   -2.90    7.16
  -7  -9  23   -1.63    6.29
   7   9 -24    4.29    8.62
  -7  -9  24   22.53    8.39
   7   9 -25   -1.70    8.03
  -7  -9  25    1.13    5.83
   7   9 -26    1.10    7.95
  -7  -9  26    4.80    6.23
   7   9 -27    7.60    9.44
  -7  -9  27    4.42    7.20
   7   9 -28   -5.48    9.03
  -7  -9  28    2.55    6.62
   7   9 -29   -3.68    8.60
  -7  -9  29   -6.25    8.39
   7   9 -30    2.94    8.10
  -7  -9  30    1.39    6.88
   7   9 -31    0.33    7.71
  -7  -9  31    7.57    6.99
   7   9 -32    3.82    8.97
  -7  -9  32    1.95    6.64
   7   9 -33   -0.70    8.24
  -7  -9  33   -3.89    7.37
   7   9 -34   32.69   13.67
   7 -10  -1   25.40    8.90
  -7 -10   1   15.22    8.08
   7 -10  -2   50.51   13.57
  -7 -10   2   76.04   14.28
   7 -10  -3   -0.02    5.40
  -7 -10   3    0.73    6.02
   7 -10  -4    2.04    6.21
  -7 -10   4   -2.79    6.21
   7 -10  -5   -0.93    5.59
  -7 -10   5   -0.09    5.76
   7 -10  -6  139.88   26.53
  -7 -10   6  168.78   26.82
   7 -10  -7    4.09    6.53
  -7 -10   7   -2.39    6.15
   7 -10  -8    4.06    6.06
  -7 -10   8    3.34    6.04
   7 -10  -9    3.46    6.58
  -7 -10   9   -0.70    5.82
  -7 -10  10   12.25    7.03
  -7 -10  11   -1.46    7.15
  -7 -10  12   46.41   12.58
  -7 -10  13   -5.87    6.74
  -7 -10  14   13.63    7.85
  -7 -10  15   -0.00    6.06
  -7 -10  16   35.23   10.88
  -7 -10  17    1.01    6.02
  -7 -10  18   54.38   13.20
  -7 -10  19    8.57    7.39
  -7 -10  20    0.79    4.95
  -7 -10  21    2.20    6.30
  -7 -10  23    2.55    6.60
  -7 -10  24    1.34    6.10
   7  10 -25    9.02    9.18
  -7 -10  25   -0.59    6.41
   7  10 -26    3.98    7.82
  -7 -10  26    8.86    7.62
   7  10 -27    0.52    9.28
  -7 -10  27   -4.99    7.56
   7  10 -28   21.92   11.49
  -7 -10  28   32.46   10.44
   7  10 -29   -1.13    7.39
  -7 -10  29   -0.71    6.30
   7  10 -30    2.64    7.71
  -7 -10  30   10.80    7.43
   7  10 -31   -0.49    8.19
  -7 -10  31   -1.15    6.25
   7  10 -32   -3.58    7.84
   7  10 -33    7.55    9.61
   7  10 -34   -2.49    9.07
   7 -11  -1    0.38    6.19
  -7 -11   1   -2.15    6.02
   7 -11  -2    3.36    7.54
  -7 -11   2   12.26    6.53
   7 -11  -3    0.78    7.55
  -7 -11   3    2.99    6.91
   7 -11  -4   28.47    9.74
  -7 -11   4   18.23    8.15
   7 -11  -5   22.82    9.44
  -7 -11   5   25.00    8.13
   7 -11  -6   -3.74    6.67
  -7 -11   6   -4.23    5.98
   7 -11  -7    6.70    6.80
   7 -11  -8   10.82    7.46
  -7 -11   8    4.06    5.87
   7 -11  -9    3.49    6.16
  -7 -11   9    4.09    5.94
   7 -11 -10   17.77    8.49
  -7 -11  10   21.33    8.45
   7 -11 -11    2.54    6.28
  -7 -11  11    9.27    6.99
   7 -11 -12   -2.95    6.31
  -7 -11  12    4.42    6.13
  -7 -11  13    3.39    6.49
  -7 -11  14    8.32    7.05
  -7 -11  15    2.65    6.42
  -7 -11  16   16.30    8.57
  -7 -11  17    3.22    6.73
  -7 -11  18   19.26    7.52
  -7 -11  19    1.95    5.89
  -7 -11  20   21.22    9.63
  -7 -11  21   -1.75    7.27
  -7 -11  22    4.02    6.23
  -7 -11  23   -0.40    5.39
  -7 -11  24   22.91   10.47
  -7 -11  25    0.00    6.01
  -7 -11  26    4.07    6.41
  -7 -11  27    1.09    6.22
  -7 -11  28   -5.11    7.54
   7 -12  -1    3.17    6.60
  -7 -12   1    7.61    6.26
   7 -12  -2   17.03    9.51
  -7 -12   2   39.17    9.82
   7 -12  -3   14.09    8.47
  -7 -12   3   -2.60    5.76
   7 -12  -4   -0.48    4.96
  -7 -12   4   -0.00    5.33
   7 -12  -5   14.52    8.87
  -7 -12   5    6.91    6.78
   7 -12  -6   45.10   12.33
  -7 -12   6   45.76   11.92
   7 -12  -7   -5.08    6.08
  -7 -12   7    3.71    6.02
   7 -12  -8   15.88    7.56
  -7 -12   8    2.97    6.85
   7 -12  -9   -0.21    7.21
  -7 -12   9   -2.40    6.32
   7 -12 -10    0.74    6.89
  -7 -12  10    1.50    6.30
   7 -12 -11   -0.67    6.33
  -7 -12  11   -2.92    6.10
  -7 -12  12   42.11   11.76
  -7 -12  13   -1.06    5.95
  -7 -12  14   -2.44    6.28
  -7 -12  15    1.86    6.25
  -7 -12  16   28.79   11.11
  -7 -12  17    5.64    6.82
  -7 -12  18   17.79    9.58
  -7 -12  19    5.68    6.79
  -7 -12  20   -4.28    7.11
  -7 -12  21    3.82    6.72
  -7 -12  22   10.16    7.42
  -7 -12  23   -3.60    7.48
  -7 -12  24    6.15    8.05
  -7 -12  25   -5.72    7.40
   7 -13  -1    3.11    7.26
  -7 -13   1    0.05    4.72
   7 -13  -2   10.56    7.67
  -7 -13   2    2.66    7.06
   7 -13  -3   -1.10    8.14
  -7 -13   3   19.83    8.32
   7 -13  -4   33.06   10.89
  -7 -13   4   44.58   11.56
   7 -13  -5    1.82    6.38
  -7 -13   5    0.06    6.55
   7 -13  -6   11.97    7.36
  -7 -13   6    2.76    5.96
   7 -13  -7    3.51    6.81
  -7 -13   7    2.67    6.86
   7 -13  -8    2.24    6.31
  -7 -13   8   17.81    7.98
   7 -13  -9    4.19    6.74
  -7 -13   9   12.57    7.69
  -7 -13  10   11.83    7.06
  -7 -13  11   -4.32    6.03
  -7 -13  12   -1.31    6.52
  -7 -13  13    8.61    6.44
  -7 -13  14   26.88   10.11
  -7 -13  15   -2.57    6.40
  -7 -13  16    0.00    6.20
  -7 -13  17   -1.81    7.08
  -7 -13  18    1.46    7.46
  -7 -13  19   18.35    8.31
  -7 -13  20    4.21    7.42
  -7 -13  21   19.07    9.02
  -7 -13  22    4.03    7.25
   7 -14  -1    5.16    7.21
  -7 -14   1    8.40    6.69
   7 -14  -2   15.74    9.30
  -7 -14   2   22.43    8.42
   7 -14  -3    5.16    7.20
  -7 -14   3    4.63    7.39
   7 -14  -4   -0.94    7.81
  -7 -14   4   -4.25    7.11
   7 -14  -5    2.99    7.11
  -7 -14   5    1.06    6.50
   7 -14  -6   54.77   11.98
  -7 -14   6    8.43    8.60
   7 -14  -7   27.09    9.97
  -7 -14   7   47.44   11.37
  -7 -14   8    7.90    7.19
  -7 -14   9    4.07    6.64
  -7 -14  10   -0.00    6.98
  -7 -14  11   -2.78    6.17
  -7 -14  12    2.84    6.95
  -7 -14  13    4.57    6.63
  -7 -14  14   -1.92    6.56
  -7 -14  15   -6.52    7.97
  -7 -14  16   -1.74    5.86
  -7 -14  17    6.42    7.92
  -7 -14  18   10.11    7.98
  -7 -14  19   -1.08    7.06
   7 -15  -1   -2.44    7.11
  -7 -15   1   -1.26    6.84
   7 -15  -2   -2.21    6.86
  -7 -15   2    3.35    6.60
   7 -15  -3    5.69    7.51
  -7 -15   3    9.60    7.35
   7 -15  -4    3.12    7.55
  -7 -15   4    5.44    6.74
   7 -15  -5    1.83    6.61
  -7 -15   5    6.24    6.66
  -7 -15   6   -2.75    6.24
  -7 -15   7   -5.19    7.58
  -7 -15   8    9.19    7.03
  -7 -15   9   -2.63    7.51
  -7 -15  10   -0.39    5.75
  -7 -15  11   -0.57    6.53
  -7 -15  12    9.57    7.83
  -7 -15  13   -0.59    7.00
  -7 -15  14    6.27    7.80
  -7 -15  15   12.95    8.37
  -7 -15  16    0.42    6.78
   7 -16  -1    4.92    7.30
  -7 -16   1    2.24    7.39
   7 -16  -2    0.70    6.38
  -7 -16   2   -3.25    6.14
   7 -16  -3   -4.29    7.57
  -7 -16   3   -2.45    6.79
  -7 -16   4    0.35    6.07
  -7 -16   5   -0.11    5.41
  -7 -16   6    6.69    7.10
  -7 -16   7    1.16    6.60
  -7 -16   8    0.03    5.98
  -7 -16   9   -0.01    6.44
  -7 -16  10   -0.97    7.17
  -7 -16  11   -0.68    6.86
  -7 -16  12   -3.95    7.61
   7 -17  -1   -0.00    7.60
  -7 -17   3   10.23    7.49
  -7 -17   4   -0.03    7.12
  -7 -17   5    8.10    7.29
  -7 -17   6    5.75    7.34
  -7 -17   7   -3.64    6.87
  -7 -17   8    0.87    7.23
  -6   0   1   -0.98    5.31
  -6   0   1    2.55    7.75
   6   0  -1   -1.08    5.27
   6   0  -1   -5.02    8.51
  -6   0   2  350.23   49.96
  -6   0   2  311.41   51.71
   6   0  -2  306.59   49.65
   6   0  -2  353.32   52.59
  -6   0   3   -1.30    8.38
   6   0  -3   -2.09    5.57
   6   0  -3    0.17    7.92
  -6   0   4   25.12    7.76
  -6   0   4   21.34    9.91
   6   0  -4   18.49    7.18
   6   0  -4   27.68   10.27
  -6   0   5    0.95    5.21
  -6   0   5    0.57    8.05
   6   0  -5    0.05    3.86
   6   0  -5   -1.06    8.24
  -6   0   6 1380.58  193.35
  -6   0   6 1395.43  195.55
   6   0  -6 1239.23  192.66
   6   0  -6 1466.52  195.83
  -6   0   7    0.20    4.75
  -6   0   7   -1.55    8.26
   6   0  -7    0.22    4.18
   6   0  -7   -3.70    9.14
  -6   0   8   36.28    8.56
  -6   0   8   34.92   10.73
   6   0  -8   37.91    8.08
   6   0  -8   15.18    9.94
  -6   0   9   -0.94    5.27
  -6   0   9   -0.42    6.35
   6   0  -9    0.97    3.52
   6   0  -9   -0.97    7.59
  -6   0  10  189.66   32.08
  -6   0  10  237.46   35.02
   6   0 -10  201.70   31.81
   6   0 -10  219.52   35.16
  -6   0  11   -0.55    4.95
  -6   0  11   -5.49    6.81
   6   0 -11   -0.56    3.84
   6   0 -11   -3.04    8.61
  -6   0  12  395.65   51.40
  -6   0  12  302.72   52.47
   6   0 -12  322.03   50.54
   6   0 -12  327.34   53.48
  -6   0  13   -0.47    4.06
  -6   0  13   -2.61    6.95
   6   0 -13   -0.81    4.13
   6   0 -13    1.72    6.45
  -6   0  14   94.55   16.30
  -6   0  14   92.53   18.20
   6   0 -14   89.37   15.88
   6   0 -14   87.98   18.72
  -6   0  15   -2.15    6.67
   6   0 -15   -1.62    3.50
   6   0 -15    1.79    7.18
   6   0 -16  283.06   44.98
   6   0 -16  328.43   48.47
  -6   0  17    1.06    5.09
   6   0 -17    1.02    3.99
   6   0 -17   -1.80    7.14
  -6   0  18  219.29   22.56
   6   0 -18   45.96   20.59
  -6   0  19    1.15    5.33
  -6   0  20    0.37    5.08
  -6   0  21   -1.31    4.85
  -6   0  22  106.18   18.76
  -6   0  23    1.49    4.94
  -6   0  24   -0.72    4.93
   6   0 -25    7.80    5.31
   6   0 -26   51.20   12.09
   6   0 -27   -0.56    5.36
   6   0 -28   43.43   10.77
   6   0 -29    1.36    5.43
   6   0 -30   24.51    8.77
   6   0 -31   -2.72    6.03
   6   0 -32   83.05   16.88
   6   0 -33    0.68    5.73
   6   0 -34   -0.50    4.87
   6   0 -35    1.25    6.24
   6   0 -36    2.38    6.31
   6   0 -37   -0.04    6.48
   6   0 -38    6.37    6.67
  -6   1   1    1.66    8.71
   6  -1  -1    4.43    4.66
   6  -1  -1   13.60    9.80
   6   1  -1    7.24    5.05
   6   1  -1   17.90   10.33
  -6  -1   1   -0.00    5.21
  -6  -1   1   14.79    9.46
  -6   1   2  643.24   88.80
  -6   1   2  644.72   91.40
   6  -1  -2  520.05   88.51
   6  -1  -2  622.77   91.45
   6   1  -2  579.82   88.22
   6   1  -2  677.13   91.26
  -6  -1   2  611.12   88.67
  -6  -1   2  614.00   90.87
  -6   1   3   36.04    9.10
  -6   1   3   35.50   12.29
   6  -1  -3   27.70    8.47
   6  -1  -3   40.60   12.79
   6   1  -3   37.43    8.19
   6   1  -3   36.42   11.60
  -6  -1   3   25.89    8.36
  -6  -1   3   20.54   11.37
  -6   1   4  819.19  124.99
  -6   1   4  834.33  127.21
   6  -1  -4  879.73  125.39
   6  -1  -4  840.78  127.50
   6   1  -4  875.30  124.81
   6   1  -4  899.25  127.46
  -6  -1   4  891.10  125.34
  -6  -1   4  865.69  127.34
  -6   1   5  141.24   20.92
  -6   1   5  132.12   23.13
   6  -1  -5  134.46   21.09
   6  -1  -5  119.63   23.17
   6   1  -5   83.48   19.32
   6   1  -5  129.54   23.17
  -6  -1   5  153.06   21.15
  -6  -1   5  116.78   22.77
  -6   1   6   84.24   17.53
  -6   1   6  126.08   21.05
   6  -1  -6  110.51   17.96
   6  -1  -6   93.98   20.40
   6   1  -6   94.38   17.24
   6   1  -6  130.54   21.53
  -6  -1   6  115.38   18.04
  -6  -1   6   90.03   20.45
  -6   1   7  259.73   40.16
  -6   1   7  227.49   41.53
   6  -1  -7  263.15   39.70
   6  -1  -7  260.21   42.56
   6   1  -7  252.18   39.45
   6   1  -7  242.52   42.01
  -6  -1   7  300.96   40.39
  -6  -1   7  264.89   42.32
  -6   1   8  800.74  113.83
  -6   1   8  801.59  115.96
   6  -1  -8  691.70  113.14
   6  -1  -8  770.22  116.00
   6   1  -8  915.51  113.82
   6   1  -8  792.75  116.03
  -6  -1   8  770.45  113.59
  -6  -1   8  733.91  115.57
  -6   1   9    1.78    5.13
  -6   1   9   10.42    7.91
   6  -1  -9    5.70    4.77
   6  -1  -9   29.57   10.44
   6   1  -9    9.67    4.87
   6   1  -9   10.77    8.17
  -6  -1   9    9.43    5.30
  -6  -1   9   10.15    8.01
  -6   1  10  122.74   21.93
  -6   1  10  119.61   23.54
   6  -1 -10  129.88   21.37
   6  -1 -10  163.91   25.45
   6   1 -10  129.19   21.54
   6   1 -10  166.42   25.51
  -6  -1  10  131.48   21.73
  -6  -1  10  126.56   23.53
  -6   1  11   11.37    5.66
  -6   1  11   23.55    8.22
   6  -1 -11   22.32    5.60
   6  -1 -11    2.99    6.90
   6   1 -11   14.17    5.92
   6   1 -11   10.40    8.69
  -6  -1  11   17.98    5.42
  -6  -1  11   12.18    7.24
  -6   1  12  327.65   46.90
  -6   1  12  305.08   48.45
   6  -1 -12  277.35   46.05
   6  -1 -12  324.76   49.57
   6   1 -12  290.59   46.38
   6   1 -12  322.30   49.59
  -6  -1  12  326.99   46.50
  -6  -1  12  319.74   49.10
  -6   1  13   54.81   10.94
  -6   1  13   45.45   11.68
   6  -1 -13   47.38    9.87
   6  -1 -13   33.21   12.67
   6   1 -13   58.75   10.57
   6   1 -13   65.66   13.88
  -6  -1  13   45.05   12.35
  -6   1  14  185.30   29.31
  -6   1  14  189.96   30.93
   6  -1 -14  183.98   28.80
   6  -1 -14  189.03   32.25
   6   1 -14  194.83   29.30
   6   1 -14  183.03   31.93
  -6  -1  14  191.57   30.13
  -6  -1  14  145.49   30.85
  -6   1  15   19.81    6.08
  -6   1  15   10.22    6.90
   6  -1 -15    0.25    4.02
   6  -1 -15   18.94    8.61
   6   1 -15    6.59    4.97
   6   1 -15   -2.19    7.27
  -6  -1  15   11.94    5.86
  -6   1  16    5.63    5.17
  -6   1  16    3.56    6.94
   6  -1 -16    2.91    4.02
   6  -1 -16    8.33    8.27
   6   1 -16    7.69    8.82
  -6  -1  16    0.83    4.74
  -6   1  17    6.46    5.14
   6  -1 -17    8.26    4.77
   6  -1 -17    2.73    6.20
   6   1 -17    6.73    8.29
  -6  -1  17   -0.67    5.13
   6  -1 -18  228.89   37.22
   6  -1 -18  242.45   40.67
   6   1 -18  224.80   40.52
  -6  -1  18  271.45   38.28
  -6   1  19   31.50    8.50
   6  -1 -19   35.88    8.25
   6   1 -19   28.78   12.01
  -6  -1  19   27.09    8.56
  -6   1  20   -0.37    4.80
  -6  -1  20   -0.17    4.85
  -6   1  21    1.74    4.65
  -6  -1  21    0.64    5.11
  -6   1  22   -0.16    4.92
   6   1 -22    1.11    5.17
  -6   1  23   10.64    5.79
   6   1 -23   16.84    6.72
  -6   1  24   39.00    8.89
   6   1 -24   17.95    8.76
  -6   1  25    4.06    4.80
   6   1 -25   -3.17    5.73
  -6   1  26    4.77    5.44
   6   1 -26   11.37    7.01
  -6   1  27   -0.02    4.94
   6   1 -27   -1.97    6.46
  -6  -1  27   -2.35    5.43
   6  -1 -28   55.61   13.29
   6   1 -28   67.17   14.22
  -6  -1  28   62.96   13.20
   6  -1 -29    0.00    4.32
   6   1 -29    1.14    6.39
  -6  -1  29    2.40    5.55
   6  -1 -30   29.72    8.48
   6   1 -30    8.44    7.79
  -6  -1  30   28.72    8.82
   6  -1 -31    0.39    4.85
   6   1 -31    2.78    6.14
   6  -1 -32    3.23    5.21
   6   1 -32   -3.64    7.68
   6  -1 -33   -2.47    5.07
   6   1 -33    3.20    5.78
   6  -1 -34   30.17    9.84
   6   1 -34   27.30    9.76
   6  -1 -35   -2.22    6.21
   6   1 -35    0.79    6.06
   6  -1 -36    3.09    5.75
   6   1 -36    8.44    7.50
   6  -1 -37    2.01    5.67
   6   1 -37   -0.11    7.03
   6  -1 -38    7.64    6.68
   6   1 -38    0.69    6.09
  -6   2   1    3.34    5.15
  -6   2   1    8.91    9.12
   6  -2  -1    5.09    6.10
   6  -2  -1    6.96    9.40
   6   2  -1    2.17    4.33
   6   2  -1    6.14    8.48
  -6  -2   1   13.59    6.06
  -6  -2   1    5.19    7.78
  -6   2   2   22.20    6.75
  -6   2   2    8.64   10.21
   6  -2  -2   13.84    6.71
   6  -2  -2   11.95    9.09
   6   2  -2   12.72    5.31
   6   2  -2   15.30    9.73
  -6  -2   2   13.15    6.31
  -6  -2   2   13.18    8.75
  -6   2   3   10.14    5.82
  -6   2   3    2.87    8.66
   6  -2  -3    2.49    5.66
   6  -2  -3    5.88    8.89
   6   2  -3    3.65    4.07
   6   2  -3   -0.47    7.85
  -6  -2   3    9.25    5.30
  -6  -2   3    5.06    7.54
  -6   2   4   74.74   12.06
  -6   2   4   76.66   15.03
   6  -2  -4   78.07   12.74
   6  -2  -4   49.42   14.17
   6   2  -4   53.38   10.46
   6   2  -4   61.22   14.76
  -6  -2   4   62.55   11.40
  -6  -2   4    6.84   11.50
  -6   2   5    5.47    5.20
  -6   2   5   13.15    9.47
   6  -2  -5    7.34    6.44
   6  -2  -5   17.45    9.96
   6   2  -5   17.93    5.28
   6   2  -5   13.07    9.15
  -6  -2   5    7.89    5.71
  -6  -2   5    8.95    8.27
  -6   2   6  355.59   53.16
  -6   2   6  285.98   54.55
   6  -2  -6  324.83   53.23
   6  -2  -6  352.56   55.82
   6   2  -6  385.17   52.94
   6   2  -6  436.81   56.36
  -6  -2   6  406.68   53.21
  -6  -2   6  280.24   54.35
  -6   2   7   51.46   10.87
  -6   2   7   62.20   13.72
   6  -2  -7   60.76   11.28
   6  -2  -7   57.39   14.35
   6   2  -7   53.64   10.41
   6   2  -7   77.08   14.56
  -6  -2   7   66.14   11.14
  -6  -2   7    2.01   10.70
  -6   2   8    9.03    5.37
  -6   2   8   12.33    8.10
   6  -2  -8    9.99    5.43
   6  -2  -8   11.09    8.65
   6   2  -8   14.07    5.18
   6   2  -8   -1.89    8.13
  -6  -2   8    2.25    4.33
  -6  -2   8   14.52    8.46
  -6   2   9    2.42    5.42
  -6   2   9    0.65    8.10
   6  -2  -9   -1.54    3.93
   6  -2  -9    2.04    7.46
   6   2  -9    1.12    4.13
   6   2  -9    6.44    7.34
  -6  -2   9   -1.15    3.91
  -6  -2   9    1.00    6.70
  -6   2  10  293.98   39.03
  -6   2  10  273.35   40.99
   6  -2 -10  298.59   38.75
   6  -2 -10   82.36   37.91
   6   2 -10  299.20   38.94
   6   2 -10  269.94   41.41
  -6  -2  10  403.77   43.28
  -6   2  11  256.11   40.06
  -6   2  11  200.32   40.96
   6  -2 -11  273.61   39.76
   6  -2 -11  256.94   42.53
   6   2 -11  287.36   40.24
   6   2 -11  317.35   43.67
  -6  -2  11  242.73   42.02
  -6   2  12   29.52   13.44
  -6   2  12   95.95   17.01
   6  -2 -12  119.43   15.28
   6  -2 -12  102.78   18.49
   6   2 -12  105.88   15.61
   6   2 -12  115.11   19.25
  -6  -2  12  102.69   16.30
  -6  -2  12   98.61   18.21
  -6   2  13   17.55    5.75
  -6   2  13   14.01    7.22
   6  -2 -13   13.12    5.16
   6  -2 -13   13.91    8.79
   6   2 -13   11.72    5.17
   6   2 -13    6.31    8.02
  -6  -2  13   17.42    6.59
  -6  -2  13   17.86    9.33
  -6   2  14  102.77   17.67
  -6   2  14  119.89   19.68
   6  -2 -14   91.41   16.67
   6  -2 -14  136.76   21.64
   6   2 -14   83.77   19.61
  -6  -2  14   92.15   17.50
  -6   2  15   40.61    8.87
   6  -2 -15   25.68    7.70
   6  -2 -15   27.31   10.99
   6   2 -15   57.36   13.17
  -6  -2  15   41.70    9.07
  -6   2  16   53.11   12.59
   6  -2 -16   78.20   12.60
   6  -2 -16   84.45   16.58
   6   2 -16   52.05   15.35
  -6  -2  16   70.25   13.28
  -6   2  17   22.38    7.14
   6  -2 -17   18.69    6.17
   6  -2 -17   32.02   10.96
   6   2 -17   37.99   11.98
  -6  -2  17   31.63    7.79
  -6   2  18   18.65    6.17
   6  -2 -18   12.34    5.32
   6  -2 -18   12.98    9.12
   6   2 -18   20.12    8.99
  -6  -2  18   22.52    7.30
  -6   2  19    3.87    5.35
   6  -2 -19    4.47    4.40
   6   2 -19   19.33   10.01
  -6  -2  19    7.71    5.72
  -6   2  20  177.45   28.27
   6  -2 -20  194.99   27.81
   6   2 -20  139.44   28.07
  -6   2  21   -1.57    4.74
   6   2 -21   -0.02    5.33
  -6   2  22   31.30    9.01
   6   2 -22   46.46   10.80
  -6   2  23   -0.09    4.57
   6   2 -23    1.87    5.95
  -6   2  24    2.22    4.38
   6   2 -24   13.54    8.57
  -6  -2  24    2.86    6.00
  -6   2  25    4.38    5.09
   6   2 -25   13.87    7.30
  -6  -2  25    1.97    5.96
  -6   2  26   61.96   12.85
   6   2 -26   55.01   14.12
  -6  -2  26   88.08   14.85
   6   2 -27   -0.78    6.36
  -6  -2  27   -0.47    5.15
   6   2 -28   22.72   10.57
  -6  -2  28   41.33   10.15
   6   2 -29    7.84    6.92
  -6  -2  29    1.83    5.64
   6  -2 -30   22.72    7.68
   6   2 -30   26.64    9.25
  -6  -2  30   16.66    8.20
   6  -2 -31    1.35    4.87
   6   2 -31   -2.49    6.98
  -6  -2  31   -1.11    5.31
   6  -2 -32   21.18    8.23
   6   2 -32   24.28    9.96
  -6  -2  32   27.14    8.91
   6  -2 -33   -1.70    5.38
   6   2 -33   20.31    7.69
   6  -2 -34   -0.35    5.66
   6   2 -34   -0.45    5.54
   6  -2 -35   -0.07    5.22
   6   2 -35    0.27    7.84
   6  -2 -36   15.81    7.42
   6   2 -36   20.85    9.02
   6  -2 -37    3.81    7.04
   6   2 -37   -0.77    6.15
   6  -2 -38   -1.15    5.55
  -6   3   1   -0.95    4.64
  -6   3   1    1.42    9.17
   6  -3  -1    5.16    5.11
   6  -3  -1    3.20    8.54
   6   3  -1    1.65    4.01
   6   3  -1    0.34    7.10
  -6  -3   1    3.32    4.82
  -6  -3   1    4.93    8.85
  -6   3   2  106.88   22.26
  -6   3   2  128.13   25.90
   6  -3  -2  135.48   23.40
   6  -3  -2  150.04   26.08
   6   3  -2  142.90   22.58
   6   3  -2  167.83   25.83
  -6  -3   2  159.07   23.11
  -6  -3   2  159.43   25.89
  -6   3   3  153.56   23.97
  -6   3   3  130.42   26.20
   6  -3  -3  116.58   23.71
   6  -3  -3  130.58   26.33
   6   3  -3  189.84   24.14
   6   3  -3  167.18   26.42
  -6  -3   3  142.12   23.48
  -6  -3   3  129.21   25.93
  -6   3   4   37.24    9.16
  -6   3   4   49.77   13.09
   6  -3  -4   33.71    9.35
   6  -3  -4   28.79   12.27
   6   3  -4   41.13    8.69
   6   3  -4   46.47   12.14
  -6  -3   4   45.62    9.16
  -6  -3   4   40.08   11.45
  -6   3   5   14.27    5.60
  -6   3   5   13.64    8.93
   6  -3  -5    8.20    5.89
   6  -3  -5    8.40   10.11
   6   3  -5    6.47    4.56
   6   3  -5    9.59    7.96
  -6  -3   5    8.69    5.13
  -6  -3   5   12.25    8.74
  -6   3   6   12.76    5.59
  -6   3   6   10.59    8.17
   6  -3  -6    8.22    6.44
   6  -3  -6   23.98   10.43
   6   3  -6   13.79    5.17
   6   3  -6   18.40    9.42
  -6  -3   6   18.15    5.62
  -6  -3   6   16.22    8.27
  -6   3   7   19.06    6.23
  -6   3   7   31.00    9.82
   6  -3  -7   14.03    6.75
   6  -3  -7   21.46   10.01
   6   3  -7   10.74    5.57
   6   3  -7   23.52    9.39
  -6  -3   7   21.70    6.02
  -6  -3   7   32.74    9.84
  -6   3   8  425.56   48.38
  -6   3   8  387.99   50.71
   6  -3  -8  140.84   46.16
   6  -3  -8  400.41   51.81
   6   3  -8  398.09   48.22
   6   3  -8  379.49   50.86
  -6  -3   8  418.39   51.35
  -6   3   9   72.90   13.52
  -6   3   9   90.98   16.58
   6  -3  -9   66.37   13.81
   6  -3  -9  104.22   17.78
   6   3  -9   59.72   13.13
   6   3  -9   57.10   15.24
  -6  -3   9   75.22   14.31
  -6  -3   9   87.27   16.85
  -6   3  10   48.68    9.18
  -6   3  10   33.32   10.95
   6  -3 -10   34.34    8.67
   6  -3 -10   25.98   10.61
   6   3 -10   33.82    8.21
   6   3 -10   29.09   11.11
  -6  -3  10   40.90    9.59
  -6  -3  10   36.30   11.75
  -6   3  11    5.79    4.66
  -6   3  11   12.05    7.76
   6  -3 -11    4.75    4.42
   6  -3 -11   10.98    8.61
   6   3 -11    7.27    8.56
  -6  -3  11   17.74    6.30
  -6  -3  11   14.51    7.64
  -6   3  12   85.07   14.86
  -6   3  12   75.16   16.38
   6  -3 -12   76.05   14.35
   6  -3 -12   84.56   18.31
   6   3 -12   77.54   17.39
  -6  -3  12   88.29   15.62
  -6   3  13  139.27   22.76
   6  -3 -13  131.46   22.20
   6  -3 -13  168.96   26.84
   6   3 -13  153.35   26.05
  -6  -3  13  123.78   22.74
  -6   3  14  203.58   30.32
   6  -3 -14  188.26   29.40
   6  -3 -14  154.00   32.00
   6   3 -14  168.04   32.42
  -6  -3  14  215.57   30.84
  -6   3  15   22.43    7.86
   6  -3 -15   18.05    5.51
   6  -3 -15   20.54   10.37
   6   3 -15   27.08    7.87
   6   3 -15   14.26   10.16
  -6  -3  15   15.99    6.52
  -6   3  16   17.86    7.07
  -6   3  16   11.41    7.54
   6  -3 -16   30.39    6.74
   6  -3 -16    9.49    9.49
   6   3 -16   18.05    7.92
   6   3 -16   38.33   11.68
  -6  -3  16   28.27    7.54
  -6   3  17   95.37   15.82
   6  -3 -17   83.96   14.64
   6  -3 -17   65.97   17.09
   6   3 -17   82.19   18.70
  -6   3  18   46.74   13.46
   6  -3 -18  100.29   14.25
   6   3 -18  108.19   18.89
  -6   3  19   55.95   11.87
   6  -3 -19   57.34   11.14
  -6   3  20    2.78    5.04
   6  -3 -20    0.95    4.12
   6   3 -20    3.01    5.72
  -6   3  21   -0.85    5.61
   6  -3 -21    4.37    4.45
   6   3 -21    8.23    6.50
  -6  -3  21    4.36    5.70
  -6   3  22   74.19   13.17
   6  -3 -22   51.54   11.62
   6   3 -22   49.83   13.40
  -6  -3  22   81.31   14.05
  -6   3  23   19.71    6.63
   6   3 -23   16.13    8.32
  -6  -3  23   40.90    9.25
  -6   3  24   64.97   13.48
   6   3 -24   78.64   15.93
  -6  -3  24   79.54   15.18
  -6   3  25    3.33    4.64
   6   3 -25    5.86    7.78
  -6  -3  25    0.02    5.80
   6   3 -26   -1.82    5.80
  -6  -3  26   -0.56    5.22
   6   3 -27    4.67    6.62
  -6  -3  27    5.89    5.25
   6   3 -28   14.25    8.06
  -6  -3  28   27.28    8.64
   6   3 -29    5.20    7.17
  -6  -3  29    2.46    5.72
   6   3 -30   23.73    8.75
  -6  -3  30   26.45    8.85
   6   3 -31   -1.04    6.58
  -6  -3  31    3.23    6.00
   6  -3 -32    1.36    5.22
   6   3 -32   -3.15    6.79
  -6  -3  32    3.41    5.70
   6  -3 -33    7.13    6.28
   6   3 -33   21.15    8.82
  -6  -3  33   13.71    6.76
   6  -3 -34   20.16    7.18
   6   3 -34    5.95    7.86
   6  -3 -35   -1.64    5.99
   6   3 -35    4.16    7.46
   6  -3 -36    3.41    5.94
   6   3 -36   -2.00    6.78
   6  -3 -37    7.10    6.18
   6   3 -37   -1.84    6.94
   6  -3 -38    4.34    6.40
  -6   4   1   64.80   21.84
  -6   4   1  212.39   29.13
   6  -4  -1  146.13   24.06
   6  -4  -1  160.08   27.25
   6   4  -1  189.27   23.70
   6   4  -1  169.21   25.88
  -6  -4   1  187.52   23.56
  -6  -4   1  169.54   26.80
  -6   4   2   16.08    6.40
  -6   4   2   18.10   10.25
   6  -4  -2   18.64    7.20
   6  -4  -2   40.09   11.89
   6   4  -2   18.04    5.42
   6   4  -2   14.77    8.66
  -6  -4   2   12.21    5.42
  -6  -4   2    6.47    8.48
  -6   4   3    6.17    4.63
  -6   4   3    6.20    7.74
   6  -4  -3    0.59    5.48
   6  -4  -3    9.02    8.23
   6   4  -3    2.36    3.90
   6   4  -3    2.12    7.60
  -6  -4   3    2.88    4.18
  -6  -4   3    7.84    7.45
  -6   4   4   20.24    6.52
  -6   4   4    6.28    9.21
   6  -4  -4   28.72    7.66
   6  -4  -4   19.98   10.65
   6   4  -4   18.32    6.08
   6   4  -4   12.00    8.41
  -6  -4   4   17.47    5.61
  -6  -4   4    6.99    8.15
  -6   4   5  273.90   39.65
  -6   4   5  260.35   42.37
   6  -4  -5  220.08   39.59
   6   4  -5  238.14   39.25
   6   4  -5  321.84   42.60
  -6  -4   5  271.25   41.96
  -6   4   6  286.95   43.32
  -6   4   6  299.57   46.13
   6  -4  -6  277.29   43.83
   6  -4  -6  288.84   46.64
   6   4  -6  251.25   43.07
   6   4  -6  303.47   46.20
  -6  -4   6  319.79   44.72
  -6  -4   6  276.35   45.74
  -6   4   7   93.59   14.31
  -6   4   7   75.14   16.70
   6  -4  -7   31.43   13.38
   6  -4  -7   81.44   17.51
   6   4  -7  103.73   14.99
   6   4  -7   83.91   17.18
  -6  -4   7  101.06   15.41
  -6  -4   7   70.84   16.69
  -6   4   8    4.50    4.28
  -6   4   8    3.86    7.53
   6  -4  -8    6.01    5.80
   6  -4  -8    2.25    7.90
   6   4  -8   11.86    8.04
  -6  -4   8    4.50    5.79
  -6  -4   8    4.70    7.90
  -6   4   9   55.05   11.77
  -6   4   9   73.10   14.55
   6  -4  -9   84.94   13.12
   6  -4  -9   69.95   16.24
   6   4  -9   54.30   14.14
  -6  -4   9   50.97   12.46
  -6  -4   9   57.15   14.36
  -6   4  10   33.00    8.11
  -6   4  10   30.14   10.16
   6  -4 -10   44.81    9.52
   6  -4 -10   48.19   12.25
   6   4 -10   39.34    9.57
   6   4 -10   36.94   11.27
  -6  -4  10   28.14    8.06
  -6  -4  10   31.78   11.13
  -6   4  11  239.20   26.54
   6  -4 -11  169.44   25.83
   6  -4 -11  138.64   27.86
   6   4 -11  128.52   25.61
   6   4 -11  150.95   28.00
  -6  -4  11  122.99   25.21
  -6   4  12  113.56   19.31
   6  -4 -12  125.15   19.90
   6  -4 -12  173.06   24.85
   6   4 -12   77.17   19.39
   6   4 -12  132.13   23.21
  -6  -4  12  115.14   19.67
  -6   4  13   46.56   10.36
   6  -4 -13   42.46    9.81
   6  -4 -13   60.01   14.14
   6   4 -13   49.48   11.78
   6   4 -13   61.25   14.23
  -6  -4  13   51.53   11.11
  -6   4  14   -1.30    4.23
  -6   4  14   -0.50    5.54
   6  -4 -14    2.83    3.77
   6  -4 -14   -0.19    8.41
   6   4 -14    5.36    5.99
   6   4 -14    0.78    7.33
  -6   4  15  114.41   19.56
  -6   4  15   88.15   20.00
   6  -4 -15  129.09   19.21
   6  -4 -15  148.12   23.81
   6   4 -15  100.24   20.78
   6   4 -15  112.74   23.04
  -6   4  16  157.14   26.23
   6  -4 -16  161.61   25.71
   6   4 -16  157.89   27.80
   6   4 -16  186.33   30.11
  -6   4  17   17.61    6.61
   6  -4 -17   12.87    5.62
   6   4 -17   15.48    9.40
  -6   4  18   53.83   12.81
   6  -4 -18   88.28   13.24
   6   4 -18   68.20   17.39
  -6   4  19  101.43   21.05
   6  -4 -19  150.46   21.13
  -6  -4  19  133.06   22.56
  -6   4  20  155.05   22.46
   6  -4 -20  103.04   20.75
   6   4 -20  117.83   23.34
  -6  -4  20  177.57   23.95
   6  -4 -21    4.41    4.19
   6   4 -21   11.57    7.41
  -6  -4  21    7.67    6.66
   6  -4 -22   17.08    5.78
   6   4 -22   10.48    8.50
  -6  -4  22   12.41    7.03
  -6   4  23    0.20    5.13
   6  -4 -23    1.75    3.81
   6   4 -23   -0.59    4.91
  -6  -4  23    0.54    5.36
   6   4 -24    6.63    7.54
  -6  -4  24    0.94    5.65
   6   4 -25    2.81    6.67
  -6  -4  25    3.13    6.11
   6   4 -26   13.48    8.58
  -6  -4  26   16.48    7.75
   6   4 -27   19.03    9.15
  -6  -4  27   10.58    6.87
   6   4 -28   10.78    8.06
  -6  -4  28   35.74    8.95
   6   4 -29   -0.88    6.83
  -6  -4  29    2.73    6.08
   6   4 -30    8.90    8.21
  -6  -4  30    7.37    6.16
   6   4 -31   -0.13    6.47
  -6  -4  31    1.85    5.72
   6   4 -32    9.15    8.87
  -6  -4  32    8.13    5.79
   6   4 -33   17.64    8.18
  -6  -4  33    6.90    6.24
   6  -4 -34   -1.21    5.03
   6   4 -34   -1.46    6.50
  -6  -4  34   -2.18    6.04
   6  -4 -35    2.55    5.13
   6   4 -35   -2.12    7.18
   6  -4 -36    9.91    5.58
   6   4 -36   17.44    9.51
   6  -4 -37    2.45    5.96
   6   4 -37    0.84    7.18
  -6   5   1   34.35   11.21
   6  -5  -1   22.94    6.74
   6  -5  -1    2.82    7.75
   6   5  -1   15.27    5.70
  -6  -5   1   15.63    5.44
  -6  -5   1    7.95    7.41
  -6   5   2  115.90   18.25
  -6   5   2  100.89   22.11
   6  -5  -2   93.80   18.20
   6  -5  -2   96.28   20.70
   6   5  -2  120.40   18.14
   6   5  -2  107.27   18.99
   6   5  -2   91.93   19.67
  -6  -5   2  105.61   18.52
  -6  -5   2   90.02   19.92
  -6   5   3  102.78   22.25
  -6   5   3  169.90   27.27
   6  -5  -3  129.59   23.31
   6  -5  -3  150.22   26.34
   6   5  -3  124.23   22.71
   6   5  -3  155.53   24.00
   6   5  -3  199.43   26.63
  -6  -5   3  153.36   23.71
  -6  -5   3  150.06   25.61
  -6   5   4  119.24   19.53
  -6   5   4  112.90   22.31
   6  -5  -4  121.77   20.18
   6  -5  -4   54.41   20.38
   6   5  -4  128.56   19.79
   6   5  -4  110.45   20.00
   6   5  -4  152.97   22.49
  -6  -5   4  100.91   19.71
  -6  -5   4  144.24   22.61
  -6   5   5   -0.44    4.10
  -6   5   5    3.97    8.04
   6  -5  -5    0.79    4.98
   6  -5  -5    1.38    7.24
   6   5  -5    0.27    4.16
   6   5  -5    4.75    7.84
  -6  -5   5   -0.32    4.62
  -6  -5   5    5.73    7.39
  -6   5   6    6.15    4.41
  -6   5   6   -0.08    8.51
   6  -5  -6    1.23    4.85
   6  -5  -6    4.50    7.58
   6   5  -6    1.21    4.94
   6   5  -6   -0.37    6.85
  -6  -5   6    6.18    5.40
  -6  -5   6    9.73    7.24
  -6   5   7   60.87   12.09
  -6   5   7   30.65   12.91
   6  -5  -7   55.60   12.80
   6  -5  -7   79.13   17.10
   6   5  -7   62.93   13.25
   6   5  -7  122.71   17.30
  -6  -5   7   90.62   13.40
  -6  -5   7   51.50   14.38
  -6   5   8   51.30   10.84
  -6   5   8   71.23   14.74
   6  -5  -8   74.47   12.31
   6  -5  -8   68.55   15.32
   6   5  -8   40.65   11.64
   6   5  -8   29.90   12.59
  -6  -5   8   55.08   11.55
  -6  -5   8   59.23   13.99
  -6   5   9   87.92   16.17
  -6   5   9   89.30   18.46
   6  -5  -9   78.14   16.43
   6  -5  -9  117.33   20.93
   6   5  -9   98.24   17.74
   6   5  -9   77.33   18.83
  -6  -5   9  108.59   17.30
  -6   5  10   38.33    9.77
   6  -5 -10   46.83   10.43
   6  -5 -10   65.23   14.87
   6   5 -10   58.83   12.00
   6   5 -10   45.87   12.97
  -6  -5  10   38.91   10.12
  -6   5  11   -0.12    4.02
   6  -5 -11   -2.65    5.11
   6  -5 -11   -0.46    8.02
   6   5 -11   -0.03    4.74
   6   5 -11   -1.18    7.77
  -6   5  12    1.87    6.93
   6  -5 -12    6.09    5.39
   6  -5 -12    9.61   10.76
   6   5 -12    6.46    5.76
   6   5 -12   12.78    9.45
  -6   5  13  260.55   39.91
  -6   5  13  277.75   41.99
   6  -5 -13  237.07   40.00
   6  -5 -13  257.41   43.27
   6   5 -13  274.91   41.93
   6   5 -13  268.01   43.04
  -6   5  14  293.25   43.52
  -6   5  14  266.61   44.64
   6  -5 -14  311.04   43.82
   6  -5 -14  276.59   46.67
   6   5 -14  279.09   45.40
   6   5 -14  263.28   46.11
  -6   5  15   -0.82    4.30
   6  -5 -15   -0.22    3.72
   6   5 -15    1.23    6.28
   6   5 -15   -1.05    7.15
  -6   5  16   19.84    6.43
   6  -5 -16   13.75    5.43
   6   5 -16   18.95    8.16
   6   5 -16    9.36    9.91
  -6  -5  16   11.39    6.27
  -6   5  17   -0.25    4.25
   6  -5 -17   -0.58    4.23
   6   5 -17    2.18    8.18
  -6  -5  17    9.39    5.85
  -6   5  18   88.59   18.99
   6  -5 -18  145.57   19.69
   6   5 -18  130.98   24.01
  -6  -5  18  114.54   20.89
  -6   5  19   33.53    8.20
   6  -5 -19   29.64    7.35
  -6  -5  19   28.27    9.17
   6  -5 -20   21.39    5.96
   6   5 -20   29.54    9.43
  -6  -5  20   20.46    7.82
   6  -5 -21    0.75    3.99
   6   5 -21    1.43    7.24
  -6  -5  21    3.07    5.92
   6  -5 -22    0.40    3.54
   6   5 -22   -2.21    6.08
  -6  -5  22   -0.48    5.67
   6   5 -23   36.77   11.51
  -6  -5  23   30.28    9.55
   6   5 -24   25.40   10.83
  -6  -5  24   47.34   10.87
   6   5 -25    2.15    7.53
  -6  -5  25   14.90    7.70
   6   5 -26   -5.91    8.24
  -6  -5  26   -0.28    5.37
   6   5 -27    0.31    6.43
  -6  -5  27   -1.65    5.44
   6   5 -28    5.38    7.99
  -6  -5  28   16.10    7.31
   6   5 -29    3.99    7.40
  -6  -5  29    8.24    7.73
   6   5 -30   17.05    8.89
  -6  -5  30   13.30    8.25
   6   5 -31    0.46    6.83
  -6  -5  31    1.71    6.73
   6   5 -32    3.16    6.97
  -6  -5  32    3.71    6.96
   6   5 -33    3.32    8.52
   6   5 -34   19.35    9.20
  -6  -5  34   11.94    8.11
   6  -5 -35    5.95    5.52
   6   5 -35    2.01    8.01
  -6  -5  35   11.59    6.79
   6  -5 -36    3.90    5.31
   6   5 -36    7.12    7.52
   6  -5 -37    1.61    4.67
   6   5 -37   -2.88    8.32
  -6   6   1  166.37   29.46
   6  -6  -1  153.57   25.68
   6  -6  -1  118.51   27.46
   6   6  -1  159.02   25.88
  -6  -6   1  167.63   25.56
  -6  -6   1  147.63   27.09
  -6   6   2   21.09   10.85
   6  -6  -2   39.84    9.28
   6  -6  -2   40.48   11.98
   6   6  -2   26.35    8.04
  -6  -6   2   23.87    7.63
  -6  -6   2   30.21   10.06
  -6   6   3    2.56    7.99
   6  -6  -3    2.24    5.02
   6  -6  -3   15.20    9.31
   6   6  -3   11.93    6.10
  -6  -6   3    9.79    5.78
  -6  -6   3   11.68    8.44
  -6   6   4   28.85   11.43
   6  -6  -4   24.52    7.97
   6  -6  -4   30.35   11.21
   6   6  -4    8.52    6.89
  -6  -6   4   40.00    8.45
  -6  -6   4   31.61   10.24
  -6   6   5  145.99   27.55
   6  -6  -5  146.75   24.98
   6  -6  -5  159.39   28.11
   6   6  -5  146.94   25.26
  -6  -6   5  135.07   24.45
  -6  -6   5  175.75   27.88
  -6   6   6  106.64   16.97
  -6   6   6   85.94   19.56
   6  -6  -6   86.64   17.24
   6  -6  -6   89.04   19.90
   6   6  -6   79.05   17.53
  -6  -6   6  105.21   17.49
  -6  -6   6  112.98   20.59
  -6   6   7   71.33   13.32
  -6   6   7   85.57   16.99
   6  -6  -7   83.79   14.66
   6  -6  -7   75.37   16.99
   6   6  -7   60.72   14.62
  -6  -6   7   64.54   13.86
  -6   6   8   19.86    6.23
  -6   6   8   31.10    9.68
   6  -6  -8   14.58    6.69
   6  -6  -8   14.16   10.02
   6   6  -8   18.05    7.96
  -6   6   9  115.19   20.74
   6  -6  -9  136.00   22.03
   6  -6  -9  108.15   24.14
   6   6  -9  151.50   23.66
  -6   6  10  107.72   16.40
   6  -6 -10   80.18   16.14
   6  -6 -10  109.95   20.69
   6   6 -10   69.69   16.79
  -6   6  11   67.79   12.73
  -6   6  11   54.16   14.87
   6  -6 -11   83.43   14.15
   6  -6 -11   73.47   16.58
   6   6 -11   54.78   14.12
  -6   6  12   91.99   14.40
   6  -6 -12   59.15   14.05
   6  -6 -12   57.76   17.20
   6   6 -12  108.36   17.32
   6   6 -12   65.71   16.56
  -6   6  13   -1.88    4.20
   6  -6 -13    2.09    4.69
   6   6 -13    9.10    7.03
   6   6 -13    3.39    8.51
  -6  -6  13    6.68    6.16
  -6   6  14   -0.61    4.03
   6  -6 -14    0.86    4.93
   6   6 -14    7.10    7.03
   6   6 -14   -0.53    8.18
  -6  -6  14    5.08    5.39
  -6   6  15   63.85   11.06
   6  -6 -15   36.78   10.12
   6   6 -15   53.53   12.85
   6   6 -15   60.43   15.35
  -6  -6  15   51.85   11.94
  -6   6  16   13.21    5.21
   6  -6 -16    6.74    4.91
   6   6 -16    7.44    7.50
   6   6 -16   -3.64    9.10
  -6  -6  16    5.67    5.51
  -6   6  17   29.25    7.39
   6  -6 -17   19.99    6.94
   6   6 -17   13.81   10.93
  -6  -6  17   35.21    9.30
   6  -6 -18   69.05   12.47
   6   6 -18  107.56   19.15
  -6  -6  18   49.55   13.86
   6  -6 -19   20.23    6.08
  -6  -6  19   27.56    8.89
   6  -6 -20    3.82    3.97
   6   6 -20    0.88    7.30
  -6  -6  20    0.14    5.56
   6  -6 -21   22.40    6.56
   6   6 -21   31.48   10.65
  -6  -6  21   27.11    9.01
   6   6 -22    8.04    9.14
  -6  -6  22   17.65    8.11
   6   6 -23    5.19    8.64
  -6  -6  23   37.12    9.11
   6   6 -24   -0.14    7.19
  -6  -6  24   -1.35    6.07
   6   6 -25   24.61   10.48
  -6  -6  25   26.37    8.70
   6   6 -26   25.80   11.09
  -6  -6  26   26.36    9.15
   6   6 -27    1.05    7.74
  -6  -6  27    8.03    6.62
   6   6 -28   -2.10    7.22
  -6  -6  28   -1.64    6.07
   6   6 -29   -1.77    7.58
  -6  -6  29    7.52    6.14
   6   6 -30    2.74    7.58
  -6  -6  30    1.23    5.42
   6   6 -31    5.28    7.90
  -6  -6  31   27.31    9.41
   6   6 -32   15.73    9.80
  -6  -6  32   12.67    6.96
   6   6 -33    7.12    8.61
  -6  -6  33   15.53    7.75
   6   6 -34    2.48    8.35
  -6  -6  34   -1.08    5.22
   6   6 -35   -4.44    8.21
  -6  -6  35   -4.05    7.32
   6   6 -36   -0.57    8.99
  -6  -6  36   -1.46    6.38
   6  -6 -37    1.86    5.01
  -6  -6  37    2.47    6.92
  -6   7   1    9.10    9.15
   6  -7  -1   14.51    6.65
   6  -7  -1   11.31    9.29
   6   7  -1   22.88    7.56
  -6  -7   1    5.41    5.49
  -6  -7   1   14.63    8.53
  -6   7   2   21.55   12.34
   6  -7  -2    9.56    6.15
   6  -7  -2   20.89    9.90
   6   7  -2   17.50    7.15
  -6  -7   2   12.75    5.99
  -6  -7   2   14.13    9.03
  -6   7   3  222.06   40.98
   6  -7  -3  266.99   38.30
   6  -7  -3  251.46   40.56
   6   7  -3  214.19   37.90
  -6  -7   3  247.41   37.56
  -6  -7   3  220.05   39.51
  -6   7   4   82.64   19.30
   6  -7  -4   84.45   15.87
   6  -7  -4  119.87   20.61
   6   7  -4   71.83   16.07
  -6  -7   4   63.81   15.13
  -6  -7   4  103.97   18.66
  -6   7   5   30.72   12.25
   6  -7  -5   28.06    8.68
   6  -7  -5   25.13   10.78
   6   7  -5   38.78   10.07
  -6   7   6   12.61   10.38
   6  -7  -6   17.26    7.22
   6  -7  -6   20.63   10.26
   6   7  -6   34.10    9.03
  -6   7   7   40.86   11.61
   6  -7  -7   12.02    6.88
   6  -7  -7   28.12   11.34
   6   7  -7   16.77    7.68
   6  -7  -8   46.00   10.86
   6  -7  -8   48.84   14.13
   6   7  -8   41.86   11.40
   6  -7  -9  127.13   24.38
   6  -7  -9  144.41   27.65
   6   7  -9  183.27   26.97
  -6   7  10    0.49    3.95
   6  -7 -10   -0.74    4.72
   6   7 -10   -0.84    6.60
  -6  -7  10    4.74    5.33
  -6   7  11   -0.75    3.89
   6  -7 -11    5.66    5.28
   6   7 -11   -4.03    6.31
  -6  -7  11    1.46    4.84
  -6   7  12   15.67    6.11
   6  -7 -12   30.28    8.03
   6   7 -12    1.62    7.32
  -6  -7  12   21.10    7.82
  -6   7  13  167.73   26.45
   6  -7 -13  135.11   26.47
   6   7 -13  162.97   28.74
  -6  -7  13  199.16   28.15
  -6   7  14   -0.66    4.10
   6  -7 -14    9.61    6.33
   6   7 -14    2.37    6.82
  -6  -7  14    6.13    5.32
  -6   7  15    2.08    4.58
   6  -7 -15    7.19    5.97
   6   7 -15    5.43    6.92
  -6  -7  15    3.82    5.89
   6  -7 -16    1.83    4.64
   6   7 -16    1.33    6.67
  -6  -7  16   -2.58    6.58
   6  -7 -17    2.91    4.96
  -6  -7  17   13.50    6.96
   6  -7 -18    4.91    4.81
  -6  -7  18    0.70    5.71
   6  -7 -19   83.50   13.95
   6   7 -19   83.67   17.88
  -6  -7  19   59.86   14.88
   6   7 -20    4.01    7.57
  -6  -7  20    2.41    5.75
   6   7 -21   -0.51    6.60
  -6  -7  21    3.27    5.55
   6   7 -22    2.35    7.34
  -6  -7  22    8.17    5.96
   6   7 -23    3.33    8.62
  -6  -7  23   33.38    8.94
   6   7 -24    3.26    7.78
  -6  -7  24    3.76    6.98
   6   7 -25   32.26   11.50
  -6  -7  25   29.00    9.54
   6   7 -26    2.40    6.61
  -6  -7  26   -4.07    6.85
   6   7 -27   -0.43    6.70
  -6  -7  27   -0.54    5.87
   6   7 -28   16.91    9.65
  -6  -7  28   16.11    7.83
   6   7 -29   19.64   10.68
  -6  -7  29   34.51   10.72
   6   7 -30   -2.96    8.09
  -6  -7  30    6.14    6.88
   6   7 -31   -7.64   10.05
  -6  -7  31    4.70    6.62
   6   7 -32   -3.05    7.77
  -6  -7  32    1.46    6.33
   6   7 -33    8.18    8.38
  -6  -7  33    3.06    6.28
   6   7 -34    1.98    7.53
  -6  -7  34    2.48    6.66
   6   7 -35    5.12    8.39
  -6  -7  35   13.71    8.44
   6   7 -36    0.16    8.64
  -6  -7  36    5.17    6.80
  -6  -7  37    3.30    7.04
  -6  -7  38   -1.85    7.10
  -6   8   1  126.27   28.69
   6  -8  -1  177.54   29.20
   6   8  -1  136.57   25.60
  -6  -8   1  157.32   24.94
  -6   8   2   -3.46    9.91
   6  -8  -2    8.14    5.67
   6  -8  -2    9.16    8.95
   6   8  -2    9.62    7.46
  -6   8   3    1.89    9.20
   6  -8  -3   -2.49    5.62
   6  -8  -3    2.74    8.27
   6   8  -3    6.38    5.81
  -6   8   4    1.96    9.04
   6  -8  -4    1.16    5.78
   6  -8  -4    1.21    8.11
   6   8  -4    2.27    5.98
   6  -8  -5  232.56   36.21
   6   8  -5  216.04   37.13
   6  -8  -6   10.17    6.74
   6   8  -6    4.75    6.43
   6  -8  -7   83.16   17.96
   6   8  -7  100.74   19.81
  -6  -8   7  121.09   19.06
   6  -8  -8    1.25    5.80
   6   8  -8   -0.08    5.75
  -6  -8   8    8.05    5.89
   6  -8  -9  120.45   22.63
   6   8  -9  128.52   24.56
  -6  -8   9  157.27   24.17
   6  -8 -10   58.87   12.07
   6   8 -10   22.89   11.27
  -6  -8  10   70.20   12.89
   6  -8 -11   89.87   18.93
   6   8 -11  129.35   22.07
  -6  -8  11  116.45   19.85
   6  -8 -12   28.03    8.29
   6   8 -12   20.49    9.86
  -6  -8  12   19.87    8.92
   6  -8 -13    8.70    6.72
   6   8 -13    3.49    7.85
  -6  -8  13   11.03    6.20
  -6   8  14   -0.95    4.87
   6  -8 -14    0.60    6.25
   6   8 -14    8.51    6.66
  -6  -8  14    5.21    5.70
   6  -8 -15   85.38   18.19
   6   8 -15  101.64   21.14
  -6  -8  15  142.28   21.01
   6  -8 -16    1.99    5.45
   6   8 -16    4.24    7.23
  -6  -8  16    1.52    4.67
   6  -8 -17   44.89   10.94
  -6  -8  17   58.53   12.89
  -6  -8  18    2.27    6.33
   6   8 -19   32.26   10.88
  -6  -8  19   26.30    9.07
   6   8 -20   -4.30    8.41
  -6  -8  20   -4.10    7.18
   6   8 -21   16.48   10.55
  -6  -8  21   14.95    7.38
   6   8 -22    5.05    8.10
  -6  -8  22    5.71    6.71
   6   8 -23    7.54    8.29
  -6  -8  23    5.76    7.11
   6   8 -24   -4.80    8.75
  -6  -8  24   -5.13    6.47
   6   8 -25   15.40    9.19
  -6  -8  25   18.39    8.09
   6   8 -26    0.42    8.10
  -6  -8  26   15.15    7.59
   6   8 -27    6.75    7.22
  -6  -8  27   30.51   10.11
   6   8 -28    5.18    9.41
  -6  -8  28   -0.28    6.66
   6   8 -29    6.29    8.35
  -6  -8  29   -3.68    6.47
   6   8 -30    1.89    6.47
  -6  -8  30   -3.79    6.42
   6   8 -31   15.29    9.61
  -6  -8  31   16.16    8.53
   6   8 -32   -0.68    8.99
  -6  -8  32    7.53    7.03
   6   8 -33   -0.95    7.64
  -6  -8  33   14.73    8.37
   6   8 -34    8.07   10.07
  -6  -8  34    1.88    6.10
   6   8 -35    0.38    8.31
  -6  -8  35    1.11    6.40
   6   8 -36    3.11    7.95
  -6  -8  36    3.17    7.05
  -6  -8  37    7.96    7.18
  -6  -9   4   20.66    7.51
  -6  -9   5    4.92    5.43
   6  -9  -6    8.61    7.00
   6   9  -6   19.38    9.94
  -6  -9   6   21.62    7.64
   6  -9  -7   16.42    6.87
   6   9  -7   -0.21    5.30
  -6  -9   7   16.31    6.71
   6  -9  -8   -2.45    5.56
   6   9  -8    2.33    6.72
  -6  -9   8    1.70    5.58
   6  -9  -9  124.38   19.24
   6   9  -9   98.24   20.34
  -6  -9   9   77.97   18.08
   6  -9 -10    3.48    5.93
   6   9 -10    1.97    7.00
  -6  -9  10    1.95    5.65
   6  -9 -11    0.95    5.68
   6   9 -11    4.67    7.26
  -6  -9  11   -1.36    5.71
   6  -9 -12   -2.32    5.97
   6   9 -12    5.81    7.18
  -6  -9  12   -3.03    5.82
   6  -9 -13   82.61   15.90
   6   9 -13   77.50   17.99
  -6  -9  13   81.79   16.57
   6  -9 -14    4.71    6.68
   6   9 -14    1.75    7.81
  -6  -9  14    5.89    7.30
   6  -9 -15   30.94    8.32
   6   9 -15   18.97    9.55
  -6  -9  15   19.04    8.23
   6  -9 -16    6.21    6.23
   6   9 -16    8.86    7.98
  -6  -9  16   10.30    8.46
  -6  -9  17   22.06    8.27
  -6  -9  18    0.81    6.00
   6   9 -19   46.57   14.76
  -6  -9  19   55.30   12.82
   6   9 -20   -2.66    7.40
  -6  -9  20   -1.16    6.25
   6   9 -21   -5.58    7.98
  -6  -9  21   12.39    7.39
   6   9 -22    3.31    8.17
  -6  -9  22   -4.65    6.66
   6   9 -23   39.92   13.59
  -6  -9  23   46.26   12.25
   6   9 -24   -5.31    8.75
  -6  -9  24   -1.62    7.60
   6   9 -25   16.69    9.35
  -6  -9  25    8.72    6.62
   6   9 -26   -0.69    6.92
  -6  -9  26   -3.80    6.93
   6   9 -27    1.59    8.14
  -6  -9  27    7.59    7.39
   6   9 -28   -0.16    6.93
  -6  -9  28    2.15    5.74
   6   9 -29   10.50    9.12
  -6  -9  29   31.02    9.87
   6   9 -30    3.53    8.48
  -6  -9  30    5.38    6.01
   6   9 -31   -4.98    9.24
  -6  -9  31   -4.28    7.09
   6   9 -32   -2.02    7.72
  -6  -9  32    4.73    6.49
   6   9 -33    0.52    7.43
  -6  -9  33    6.95    7.35
   6   9 -34   -2.02    8.63
  -6  -9  34   -2.93    6.68
   6   9 -35    5.14    9.36
  -6  -9  35   10.72    7.87
   6 -10  -1   32.70   10.46
  -6 -10   1   46.86   10.62
   6 -10  -2   23.73    8.56
  -6 -10   2   18.12    6.91
   6 -10  -3   -0.60    6.55
  -6 -10   3    2.13    5.52
  -6 -10   4   17.84    7.61
  -6 -10   5   13.21    6.96
  -6 -10   6    6.34    6.09
  -6 -10   7   29.07    8.93
  -6 -10   8    1.79    5.41
   6 -10  -9   -1.63    5.61
  -6 -10   9   -1.52    5.83
   6 -10 -10    2.22    5.38
  -6 -10  10    6.37    5.76
   6 -10 -11  107.75   20.80
  -6 -10  11  122.64   21.63
   6 -10 -12   -0.46    5.12
  -6 -10  12   -1.53    6.29
   6 -10 -13   14.32    7.34
  -6 -10  13   -0.00    6.66
   6 -10 -14   14.84    7.55
  -6 -10  14    4.62    5.33
  -6 -10  15   82.99   17.31
   6  10 -16    3.82    7.29
  -6 -10  16   -0.41    5.51
  -6 -10  17   34.17   10.13
  -6 -10  18   -3.18    6.49
   6  10 -19    1.95    9.23
  -6 -10  19    8.50    6.56
   6  10 -20    6.39    8.76
  -6 -10  20    0.54    6.21
   6  10 -21   64.29   16.96
  -6 -10  21   50.95   13.64
   6  10 -22    1.54    7.38
  -6 -10  22    2.38    6.02
   6  10 -23    0.58    7.04
  -6 -10  23    8.10    7.89
   6  10 -24   -5.95    9.10
  -6 -10  24   -1.83    6.46
   6  10 -25   11.62    8.91
  -6 -10  25   20.95    8.41
   6  10 -26    9.61    9.14
  -6 -10  26    5.19    7.03
   6  10 -27    5.47    8.84
  -6 -10  27   14.02    8.44
   6  10 -28   -0.77    8.29
  -6 -10  28   -0.63    5.62
   6  10 -29   -0.15    8.03
  -6 -10  29   -4.05    7.05
   6  10 -30    3.78    8.67
  -6 -10  30    0.99    5.76
   6  10 -31    0.66    7.98
  -6 -10  31    6.88    6.70
   6  10 -32   -2.58    8.25
  -6 -10  32   -3.99    6.95
   6  10 -33   10.53    8.92
   6  10 -34   -1.27    7.93
   6  10 -35    2.27    8.40
   6 -11  -1    2.13    6.40
  -6 -11   1   18.68    6.55
   6 -11  -2    3.38    6.69
  -6 -11   2    4.14    5.95
   6 -11  -3   55.22   12.15
  -6 -11   3   43.26   11.24
   6 -11  -4    0.35    5.77
  -6 -11   4    2.64    5.87
   6 -11  -5   -0.92    6.19
  -6 -11   5   -2.09    5.74
   6 -11  -6    1.42    5.70
  -6 -11   6    7.91    6.00
   6 -11  -7   10.50    5.95
  -6 -11   7    5.48    5.79
  -6 -11   8   24.69    8.88
  -6 -11   9   38.63   10.83
  -6 -11  10   10.46    6.90
  -6 -11  11    0.00    5.69
  -6 -11  12    5.96    7.33
  -6 -11  13   33.12   10.69
  -6 -11  14    1.82    6.94
  -6 -11  15   19.50    8.93
  -6 -11  16    2.18    5.80
  -6 -11  17   25.90    8.92
  -6 -11  18   -2.21    6.20
  -6 -11  19   19.42    8.28
  -6 -11  20   -1.34    6.24
  -6 -11  21   -1.08    5.79
  -6 -11  22    1.58    7.00
  -6 -11  23   22.85    9.44
  -6 -11  24    2.72    7.97
  -6 -11  25    9.18    7.68
  -6 -11  26    5.03    5.95
  -6 -11  27    2.83    7.29
  -6 -11  28    0.21    7.10
  -6 -11  29   12.48    8.79
  -6 -11  30    1.92    5.90
   6 -12  -1   73.69   15.35
  -6 -12   1   59.60   13.81
   6 -12  -2   -3.81    6.29
  -6 -12   2   -1.96    5.55
   6 -12  -3   -0.57    5.89
  -6 -12   3    4.73    6.59
   6 -12  -4   -0.41    6.75
  -6 -12   4    4.37    5.61
   6 -12  -5   65.85   14.35
  -6 -12   5   52.87   13.27
   6 -12  -6    5.79    6.90
  -6 -12   6   -3.85    6.60
   6 -12  -7    6.68    6.43
  -6 -12   7   -0.44    5.28
   6 -12  -8   -1.51    6.13
  -6 -12   8    3.97    5.52
   6 -12  -9    7.82    7.42
  -6 -12   9   15.14    7.15
   6 -12 -10    3.30    6.00
  -6 -12  10   -3.62    5.77
  -6 -12  11   43.21   12.40
  -6 -12  12    3.81    6.81
  -6 -12  13    8.11    6.92
  -6 -12  14   -4.23    6.54
  -6 -12  15   42.16   11.91
  -6 -12  16   -1.50    7.03
  -6 -12  17   13.72    7.48
  -6 -12  18    2.10    5.95
  -6 -12  19   12.59    7.47
  -6 -12  20    0.55    6.28
  -6 -12  21    7.50    8.51
  -6 -12  22    5.85    7.05
  -6 -12  23   -5.11    6.76
  -6 -12  24   -1.44    6.59
  -6 -12  25    8.44    7.16
  -6 -12  26    1.97    6.30
  -6 -12  27    5.74    7.79
   6 -13  -1    7.10    8.60
  -6 -13   1   14.35    6.64
   6 -13  -2    6.78    6.12
  -6 -13   2    1.96    6.33
   6 -13  -3   44.05   12.29
  -6 -13   3   41.02   11.84
   6 -13  -4   12.91    7.59
  -6 -13   4   12.12    7.53
   6 -13  -5   15.74    7.81
  -6 -13   5    3.50    6.34
   6 -13  -6   -1.67    7.24
  -6 -13   6    6.13    7.09
   6 -13  -7   20.67    8.92
  -6 -13   7   15.18    8.13
   6 -13  -8   18.32    7.96
  -6 -13   8   13.11    7.93
   6 -13  -9   35.06   10.75
  -6 -13   9   34.96   10.79
  -6 -13  10    8.62    7.28
  -6 -13  11   -3.66    6.75
  -6 -13  12    7.06    7.36
  -6 -13  13   -4.19    6.55
  -6 -13  14   15.96    8.03
  -6 -13  15   23.82    9.30
  -6 -13  16    3.11    6.08
  -6 -13  17    2.63    6.04
  -6 -13  18   11.38    7.35
  -6 -13  19   15.40    8.80
  -6 -13  20    0.95    7.15
  -6 -13  21    0.00    6.01
  -6 -13  22    2.34    6.19
  -6 -13  23    2.65    7.21
  -6 -13  24    5.38    7.10
   6 -14  -1   26.34    9.31
  -6 -14   1   13.86    7.42
   6 -14  -2    1.82    6.67
  -6 -14   2    0.59    5.26
   6 -14  -3   -3.48    7.49
  -6 -14   3    0.20    5.82
   6 -14  -4    6.21    6.95
  -6 -14   4   13.14    7.53
   6 -14  -5   23.68   10.35
  -6 -14   5   45.02   11.15
   6 -14  -6    4.08    6.81
  -6 -14   6   21.64    8.66
   6 -14  -7   17.50    8.39
  -6 -14   7   29.63    9.31
  -6 -14   8   -0.15    6.34
  -6 -14   9    1.13    6.88
  -6 -14  10    9.84    7.19
  -6 -14  11    4.87    6.42
  -6 -14  12    2.08    7.09
  -6 -14  13    2.80    5.99
  -6 -14  14    5.22    6.93
  -6 -14  15    0.75    6.52
  -6 -14  16   13.49    7.20
  -6 -14  17   11.33    8.20
  -6 -14  18    1.77    7.25
  -6 -14  19   -0.94    5.60
  -6 -14  20    3.50    7.62
  -6 -14  21    0.60    8.00
   6 -15  -1   -3.76    7.11
  -6 -15   1    2.96    6.61
   6 -15  -2   14.33    8.33
  -6 -15   2    2.82    5.87
   6 -15  -3   10.85    8.59
  -6 -15   3    1.77    6.60
   6 -15  -4   -0.90    6.80
  -6 -15   4    1.05    5.60
   6 -15  -5    2.97    6.09
  -6 -15   5    2.87    6.99
  -6 -15   6   -0.38    5.25
  -6 -15   7   -1.73    6.34
  -6 -15   8    2.89    6.45
  -6 -15   9   10.92    7.92
  -6 -15  10    9.19    7.36
  -6 -15  11   -1.89    6.79
  -6 -15  12    3.03    7.93
  -6 -15  13    7.42    7.60
  -6 -15  14    5.67    7.48
  -6 -15  15   -3.54    7.19
  -6 -15  16   -1.32    7.18
  -6 -15  17    3.96    6.71
  -6 -15  18   10.91    7.85
   6 -16  -1    8.13    7.48
  -6 -16   1    2.56    5.90
   6 -16  -2    5.47    7.41
  -6 -16   2    4.45    6.42
   6 -16  -3    1.25    6.11
  -6 -16   3    1.36    5.97
  -6 -16   4    2.67    7.51
  -6 -16   5   -2.00    6.65
  -6 -16   6   -0.80    6.24
  -6 -16   7    2.11    7.28
  -6 -16   8   -3.84    7.52
  -6 -16   9    3.42    6.63
  -6 -16  10   -3.34    6.99
  -6 -16  11   -5.42    7.04
  -6 -16  12   -1.39    6.79
  -6 -16  13   -3.18    7.86
  -6 -16  14   -0.31    5.95
   6 -17  -1   -1.58    7.08
  -6 -17   2    4.89    5.80
  -6 -17   3    1.94    6.97
  -6 -17   4    2.61    6.24
  -6 -17   5    0.35    7.56
  -6 -17   6   -0.68    6.12
  -6 -17   7    1.38    7.13
  -6 -17   8    9.44    7.09
  -6 -17   9   -1.79    5.70
  -6 -17  10   -1.28    7.10
  -6 -17  11   -4.89    8.49
  -6 -18   5    3.38    7.69
  -6 -18   6    3.58    7.31
  -6 -18   7    2.68    6.68
  -5   0   1   -0.00    5.03
  -5   0   1    4.64    6.45
   5   0  -1    3.42    4.80
   5   0  -1    0.96    7.91
  -5   0   2    0.35    4.09
  -5   0   2   11.28    7.58
   5   0  -2    1.44    4.52
   5   0  -2   -1.13    6.71
  -5   0   3   92.50   15.63
  -5   0   3   79.17   17.54
   5   0  -3   88.45   15.49
   5   0  -3   89.07   17.94
  -5   0   4   -0.92    4.90
  -5   0   4    5.04    8.37
   5   0  -4   -0.64    4.63
   5   0  -4    5.66    7.21
  -5   0   5 2526.08  359.71
  -5   0   5 2571.88  361.48
   5   0  -5 2462.42  359.31
   5   0  -5 2593.68  361.54
  -5   0   6    0.98    4.90
  -5   0   6   -4.27    8.56
   5   0  -6   -1.69    4.52
   5   0  -6   -2.08    7.51
  -5   0   7   90.10   14.98
  -5   0   7   87.13   16.96
   5   0  -7   75.72   14.02
   5   0  -7   80.72   17.21
  -5   0   8    1.04    4.67
  -5   0   8   -2.25    7.55
   5   0  -8   -2.52    4.30
   5   0  -8    1.93    7.90
  -5   0   9  538.08   72.79
  -5   0   9  320.71   72.93
   5   0  -9  557.35   72.53
   5   0  -9  601.49   75.52
  -5   0  10    0.30    4.47
  -5   0  10   -4.61    7.02
   5   0 -10    0.19    3.62
   5   0 -10    0.59    6.74
  -5   0  11   23.02    7.16
  -5   0  11   35.80    9.68
   5   0 -11   30.07    7.08
   5   0 -11   62.07   12.06
  -5   0  12   -2.59    3.79
  -5   0  12    2.33    6.02
   5   0 -12   -0.80    3.59
   5   0 -12    4.03    7.69
  -5   0  13    4.27    4.46
  -5   0  13   19.69    7.45
   5   0 -13   11.19    4.75
   5   0 -13   18.34    8.15
  -5   0  14    0.26    3.46
   5   0 -14    0.45    3.81
   5   0 -14   -4.53    7.77
  -5   0  15  154.02   24.19
  -5   0  15  127.49   22.98
   5   0 -15  147.99   23.65
   5   0 -15  195.84   27.42
  -5   0  16   -1.66    4.87
  -5   0  16   -0.00    3.13
   5   0 -16    1.08    6.84
  -5   0  17   84.55   17.36
  -5   0  17  118.48   17.48
   5   0 -17  121.06   20.89
  -5   0  18    1.82    4.47
  -5   0  18   -0.14    3.58
   5   0 -18    2.82    7.45
  -5   0  19  142.38   24.06
  -5   0  19  137.06   23.44
   5   0 -19  205.21   28.31
  -5   0  20   -1.59    4.48
  -5   0  20    3.64    4.11
   5   0 -20   -1.54    7.56
  -5   0  21  228.13   35.56
  -5   0  22   -0.99    4.26
  -5   0  23   -1.09    4.63
   5   0 -23   -2.45    5.72
  -5   0  24   -0.06    4.35
   5   0 -24   -1.31    5.56
  -5   0  25   27.45    8.07
   5   0 -25   31.70    9.08
  -5   0  26    1.01    4.75
   5   0 -26   -0.49    4.72
  -5   0  27   75.46   11.31
   5   0 -27   19.74    8.76
  -5   0  28   -0.81    4.34
   5   0 -28   -0.31    4.71
   5   0 -29    5.28    5.73
   5   0 -30   -3.05    5.87
   5   0 -31   42.56   11.03
   5   0 -32   -8.32    7.58
   5   0 -33    3.26    5.23
   5   0 -34   -1.23    5.59
   5   0 -35   30.63    9.86
   5   0 -36   -1.43    6.24
   5   0 -37   16.16    8.74
   5   0 -38   -1.86    6.27
   5   0 -39   -2.90    7.25
  -5   1   1  437.83   70.34
  -5   1   1  468.48   72.80
   5  -1  -1  500.27   70.95
   5  -1  -1  566.54   73.60
   5   1  -1  470.45   70.34
   5   1  -1  506.05   72.63
  -5  -1   1  503.43   70.75
  -5  -1   1  435.85   72.10
  -5   1   2   -1.64    5.10
  -5   1   2   10.26    7.63
   5  -1  -2   -0.56    5.40
   5  -1  -2    2.92    8.28
   5   1  -2    2.67    3.88
   5   1  -2    0.19    7.51
  -5  -1   2    1.58    5.22
  -5  -1   2    8.13    8.47
  -5   1   3  482.71   73.33
  -5   1   3  502.98   75.29
   5  -1  -3  399.26   73.06
   5  -1  -3  550.59   75.81
   5   1  -3  490.83   72.95
   5   1  -3  573.06   75.65
  -5  -1   3  557.31   73.58
  -5  -1   3  537.95   75.52
  -5   1   4    5.15    5.61
  -5   1   4    6.17    8.29
   5  -1  -4   10.80    5.49
   5  -1  -4   20.62    9.67
   5   1  -4    9.10    4.83
   5   1  -4    9.22    7.56
  -5  -1   4    7.20    5.46
  -5  -1   4   19.57    9.28
  -5   1   5   93.68   14.68
  -5   1   5   99.16   17.50
   5  -1  -5   88.12   14.77
   5  -1  -5  111.17   18.09
   5   1  -5   71.02   13.76
   5   1  -5  108.39   17.97
  -5  -1   5   89.68   14.44
  -5  -1   5   28.71   14.76
  -5   1   6  829.22   97.71
  -5   1   6  869.51  100.06
   5  -1  -6  567.64   96.61
   5  -1  -6  926.12  100.70
   5   1  -6  658.29   96.67
   5   1  -6  610.66   98.56
  -5  -1   6  619.28   96.70
  -5  -1   6  523.57   98.06
  -5   1   7  554.43   88.49
  -5   1   7  605.67   90.44
   5  -1  -7  602.54   88.36
   5  -1  -7  692.08   91.24
   5   1  -7  554.69   88.14
   5   1  -7  642.32   90.74
  -5  -1   7  685.59   88.72
  -5  -1   7  600.53   90.42
  -5   1   8   -0.41    4.74
  -5   1   8   -6.14    6.97
   5  -1  -8    0.12    4.23
   5  -1  -8   -3.56    8.56
   5   1  -8    1.62    3.99
   5   1  -8    1.35    8.29
  -5  -1   8   -1.06    4.40
  -5  -1   8    0.88    7.58
  -5   1   9   45.48   10.08
  -5   1   9   58.02   12.50
   5  -1  -9   42.84    9.25
   5  -1  -9   64.56   13.41
   5   1  -9   46.73    9.36
   5   1  -9   71.71   13.76
  -5  -1   9   36.40    9.28
  -5  -1   9   62.21   12.32
  -5   1  10   -0.12    4.49
  -5   1  10   -1.42    7.37
   5  -1 -10    1.33    4.19
   5  -1 -10    1.50    6.99
   5   1 -10    3.31    4.29
   5   1 -10    6.50    8.63
  -5  -1  10    3.58    3.95
  -5  -1  10    1.82    6.88
  -5   1  11  189.07   27.07
  -5   1  11  179.40   28.49
   5  -1 -11  195.26   26.60
   5  -1 -11  210.13   29.76
   5   1 -11  212.00   27.19
   5   1 -11   50.53   26.19
  -5  -1  11  202.74   26.72
  -5  -1  11  187.54   29.21
  -5   1  12    5.89    5.52
  -5   1  12   12.66    7.09
   5  -1 -12   18.44    5.19
   5  -1 -12   26.18    9.17
   5   1 -12   11.60    5.29
   5   1 -12   12.45    8.13
  -5  -1  12   12.83    4.64
  -5  -1  12   18.66    8.24
  -5   1  13  451.69   63.16
  -5   1  13  370.06   63.91
   5  -1 -13  455.73   62.81
   5  -1 -13  429.56   65.30
   5   1 -13  408.17   63.14
   5   1 -13  477.70   66.09
  -5  -1  13  422.81   63.63
  -5  -1  13  411.92   62.58
  -5   1  14    0.37    3.66
   5  -1 -14   -0.30    3.79
   5  -1 -14    2.99    6.35
   5   1 -14    7.51    7.03
  -5  -1  14    5.73    5.04
  -5  -1  14    2.19    3.40
  -5   1  15   45.62    9.31
   5  -1 -15   42.86    9.19
   5  -1 -15   50.54   12.67
   5   1 -15   51.58   12.56
  -5  -1  15   39.76    9.33
  -5  -1  15   46.85    9.03
  -5   1  16    4.34    4.39
   5  -1 -16    1.13    3.40
   5  -1 -16    3.19    6.74
   5   1 -16    1.76    6.79
  -5  -1  16    4.16    3.99
  -5  -1  16    2.47    3.68
  -5   1  17   20.73    7.02
  -5   1  17   31.03    7.06
   5  -1 -17   20.60    6.76
   5  -1 -17   34.05    9.83
   5   1 -17   23.82   11.02
  -5  -1  17   36.02    8.06
  -5  -1  17   38.19    7.26
  -5   1  18    5.12    4.15
  -5   1  18    6.17    4.07
   5  -1 -18    2.88    7.54
   5   1 -18    7.85    7.79
  -5  -1  18    1.38    4.43
  -5   1  19  191.57   31.31
  -5   1  19  216.46   31.20
   5  -1 -19  182.28   33.66
   5   1 -19  224.93   34.53
  -5  -1  19  192.35   31.57
  -5   1  20    6.34    4.68
  -5   1  20    3.61    3.86
   5  -1 -20    1.78    7.73
   5   1 -20    7.98    7.75
  -5  -1  20    9.07    5.06
  -5   1  21   11.91    5.07
  -5   1  21    6.06    4.47
   5   1 -21    2.11    4.96
  -5  -1  21    8.59    5.09
  -5   1  22   17.05    6.15
  -5   1  22   13.09    5.09
   5   1 -22    9.15    6.10
  -5  -1  22   18.39    6.64
  -5   1  23   53.71   11.63
  -5   1  23   63.74   11.35
   5   1 -23   60.88   12.85
  -5  -1  23   62.10   12.44
  -5   1  24   -1.82    4.21
   5   1 -24    2.70    5.63
  -5  -1  24   -0.92    4.47
  -5   1  25   21.69    6.70
   5   1 -25   18.97    7.41
  -5  -1  25    9.59    6.31
  -5   1  26   10.77    5.43
   5  -1 -26   17.38    6.67
   5   1 -26    3.36    6.07
  -5   1  27   96.44   15.67
   5  -1 -27   69.91   15.55
   5   1 -27   82.87   16.55
   5  -1 -28   12.02    6.18
   5   1 -28    6.55    7.24
   5  -1 -29   67.24   12.88
   5   1 -29   49.91   12.74
   5  -1 -30   -1.24    5.54
   5   1 -30    3.92    6.66
  -5  -1  30   -0.12    4.65
   5  -1 -31    6.91    6.31
   5   1 -31    5.98    5.77
   5  -1 -32   -1.45    4.83
   5   1 -32   -1.53    6.24
   5  -1 -33   52.76   12.85
   5   1 -33   62.17   13.42
   5  -1 -34    8.21    5.93
   5   1 -34   12.66    7.60
   5  -1 -35    1.47    5.51
   5   1 -35    2.11    7.01
   5  -1 -36    3.85    5.97
   5   1 -36    0.45    5.96
   5  -1 -37   18.57    7.83
   5   1 -37    2.02    8.30
   5  -1 -38   -0.51    5.27
   5   1 -38    5.51    6.66
   5  -1 -39   13.97    7.41
  -5   2   1    4.03    5.18
  -5   2   1    3.52    7.99
   5  -2  -1   -2.09    5.64
   5  -2  -1    7.53    9.49
   5   2  -1    6.35    3.94
   5   2  -1    4.53    7.00
  -5  -2   1   -0.20    3.77
  -5  -2   1   -0.62    8.11
  -5   2   2   14.00    5.68
  -5   2   2   20.90    9.98
   5  -2  -2   11.09    6.59
   5  -2  -2   27.73   10.36
   5   2  -2   18.79    5.64
   5   2  -2   16.39    9.00
  -5  -2   2   10.82    5.50
  -5  -2   2   29.40    9.81
  -5   2   3  224.51   33.12
  -5   2   3  191.77   35.05
   5  -2  -3  222.19   33.51
   5  -2  -3  259.79   36.49
   5   2  -3  163.58   32.13
   5   2  -3  199.93   34.80
  -5  -2   3  260.16   33.29
  -5  -2   3  253.99   35.77
  -5   2   4   54.31   11.09
  -5   2   4   61.05   13.90
   5  -2  -4   53.88   11.48
   5  -2  -4   53.64   14.12
   5   2  -4   58.02   10.33
   5   2  -4   74.08   14.15
  -5  -2   4   43.28   10.12
  -5  -2   4   38.09   12.67
  -5   2   5  639.90   90.94
  -5   2   5  682.61   93.14
   5  -2  -5  535.62   90.71
   5  -2  -5  708.33   93.79
   5   2  -5  638.19   90.64
   5   2  -5  729.34   93.45
  -5  -2   5  576.45   90.33
  -5  -2   5  616.69   92.67
  -5   2   6   10.76    5.73
  -5   2   6    1.05    8.40
   5  -2  -6   14.52    6.01
   5  -2  -6   13.60    9.29
   5   2  -6    6.96    4.73
   5   2  -6    4.38    8.28
  -5  -2   6    8.20    4.14
  -5  -2   6    4.25    7.69
  -5   2   7  121.73   17.87
  -5   2   7   85.21   19.06
   5  -2  -7   93.34   17.45
   5  -2  -7  101.81   20.28
   5   2  -7  123.37   17.62
   5   2  -7   76.78   19.16
  -5  -2   7  110.57   17.26
  -5  -2   7   86.91   18.91
  -5   2   8   10.35    4.84
  -5   2   8    2.18    7.22
   5  -2  -8   10.33    5.24
   5  -2  -8   11.23    8.02
   5   2  -8    5.87    4.66
   5   2  -8   16.57    8.71
  -5  -2   8    7.52    8.01
  -5   2   9  664.26   90.59
  -5   2   9  685.21   92.42
   5  -2  -9  582.05   90.11
   5  -2  -9  691.76   93.03
   5   2  -9  537.53   90.11
   5   2  -9  653.97   92.81
  -5  -2   9  620.46   90.02
  -5  -2   9  635.36   92.47
  -5   2  10    2.87    5.06
  -5   2  10    2.50    6.43
   5  -2 -10    0.84    3.64
   5  -2 -10    1.12    8.29
   5   2 -10    4.02    4.65
   5   2 -10    3.68    7.23
  -5  -2  10    0.53    4.71
  -5  -2  10    3.07    4.11
  -5  -2  10    3.84    7.41
  -5   2  11    8.30    5.48
  -5   2  11   11.13    6.78
   5  -2 -11    8.44    4.05
   5  -2 -11    1.47    7.46
   5   2 -11    6.80    4.44
   5   2 -11   11.97    7.81
  -5  -2  11    4.43    5.40
  -5  -2  11    6.15    4.48
  -5  -2  11   10.84    7.65
  -5   2  12   78.95   14.93
   5  -2 -12   92.31   14.65
   5  -2 -12   64.94   16.43
   5   2 -12   76.66   17.29
  -5  -2  12   89.35   15.55
  -5  -2  12   99.92   14.92
  -5   2  13   45.24   10.65
   5  -2 -13   42.00    9.88
   5  -2 -13   67.82   14.18
   5   2 -13   85.92   14.79
  -5  -2  13   56.91   11.26
  -5  -2  13   69.51   10.83
  -5   2  14   46.74    8.37
   5  -2 -14   36.28    7.01
   5  -2 -14   43.37   10.26
   5   2 -14   26.13   10.48
  -5  -2  14   37.70    8.09
  -5  -2  14   13.31    5.86
  -5   2  15  413.75   58.13
  -5   2  15  380.30   59.10
   5  -2 -15  360.26   57.37
   5  -2 -15  427.26   60.57
   5   2 -15  394.16   60.41
  -5  -2  15  375.43   58.25
  -5  -2  15  405.36   57.76
  -5   2  16    1.01    4.32
   5  -2 -16    7.31    3.68
   5  -2 -16    1.80    7.63
   5   2 -16    0.45    4.61
   5   2 -16    4.93    7.76
  -5  -2  16    6.84    4.78
  -5   2  17   10.03    5.56
   5  -2 -17   12.44    4.39
   5   2 -17    2.60    4.39
   5   2 -17    7.62    7.06
  -5  -2  17   12.62    5.04
  -5   2  18   -0.44    4.26
   5  -2 -18    1.79    3.33
   5   2 -18   -0.43    4.61
   5   2 -18    0.67    6.03
  -5  -2  18   -0.73    4.22
  -5   2  19  122.99   21.13
  -5   2  19  127.79   21.26
   5  -2 -19  129.67   21.10
   5   2 -19  116.42   23.65
  -5  -2  19  143.81   22.09
  -5   2  20   55.56   11.05
  -5   2  20   67.86   11.38
   5   2 -20   40.43   13.83
  -5  -2  20   43.89   11.08
  -5   2  21    2.02    4.67
  -5   2  21    5.95    4.31
   5   2 -21    5.24    5.84
  -5  -2  21    0.19    5.52
  -5   2  22   14.39    5.72
  -5   2  22   21.23    6.05
   5   2 -22    6.35    6.15
  -5  -2  22    9.66    5.61
  -5   2  23    8.59    5.57
  -5   2  23   15.85    5.83
   5   2 -23    8.91    6.77
  -5   2  24    1.98    4.75
   5   2 -24    0.21    5.33
  -5   2  25  111.00   19.76
   5   2 -25  128.26   21.68
  -5   2  26    8.16    4.86
   5   2 -26   30.14    8.90
   5   2 -27   86.81   14.36
  -5  -2  27   37.58   11.11
   5  -2 -28   -0.58    5.08
   5   2 -28    1.09    5.94
  -5  -2  28    6.83    5.44
   5  -2 -29   43.74   10.38
   5   2 -29   29.07   11.04
  -5  -2  29   47.83   10.42
   5  -2 -30    1.10    5.14
   5   2 -30    8.17    6.63
  -5  -2  30    6.63    5.94
   5  -2 -31   48.18   10.78
   5   2 -31   33.20   11.06
  -5  -2  31   49.81   10.97
   5  -2 -32    6.96    6.20
   5   2 -32    3.01    6.51
  -5  -2  32    0.81    5.62
   5  -2 -33   -2.93    5.01
   5   2 -33   -3.71    6.86
   5  -2 -34    0.29    4.98
   5   2 -34   -1.33    7.11
   5  -2 -35   -0.18    4.99
   5   2 -35    1.64    7.13
   5  -2 -36   -0.23    5.47
   5   2 -36    2.44    7.37
   5  -2 -37    2.31    6.00
   5   2 -37    7.67    8.72
   5  -2 -38    2.16    6.70
   5   2 -38   -1.86    6.71
   5  -2 -39   -3.23    6.09
  -5   3   1  276.69   43.91
  -5   3   1  313.53   47.21
   5  -3  -1  321.73   44.75
   5  -3  -1  345.96   47.50
   5   3  -1  296.76   43.63
   5   3  -1  183.46   44.41
  -5  -3   1  283.97   43.58
  -5  -3   1  439.07   48.08
  -5   3   2   52.69   11.41
  -5   3   2   55.02   14.87
   5  -3  -2   57.54   11.77
   5  -3  -2   60.60   14.71
   5   3  -2   66.92   11.35
   5   3  -2   69.70   14.40
  -5  -3   2   62.45   10.99
  -5  -3   2   52.06   13.68
  -5   3   3  109.37   19.79
  -5   3   3  131.83   23.27
   5  -3  -3  117.76   20.58
   5  -3  -3  121.46   23.07
   5   3  -3  135.09   20.00
   5   3  -3  113.63   22.12
  -5  -3   3  125.33   19.72
  -5  -3   3  118.62   22.43
  -5   3   4    4.38    4.89
  -5   3   4   -1.84    8.45
   5  -3  -4   -3.29    5.82
   5  -3  -4    3.96    8.23
   5   3  -4    5.62    4.49
   5   3  -4   -1.23    7.56
  -5  -3   4    3.63    4.10
  -5  -3   4    1.62    7.24
  -5   3   5  270.54   35.64
  -5   3   5  203.08   37.36
   5  -3  -5  227.38   35.69
   5  -3  -5  244.95   38.31
   5   3  -5  216.78   35.02
   5   3  -5  233.94   37.31
  -5  -3   5  233.78   34.93
  -5  -3   5  204.07   37.01
  -5   3   6  212.57   32.46
  -5   3   6  216.34   34.56
   5  -3  -6  183.33   32.68
   5  -3  -6  239.88   35.56
   5   3  -6  204.77   32.42
   5   3  -6  213.77   34.88
  -5  -3   6  210.27   32.03
  -5  -3   6  230.88   34.87
  -5   3   7   85.27   12.43
  -5   3   7   70.33   14.68
   5  -3  -7   58.85   12.50
   5  -3  -7   78.19   15.54
   5   3  -7   55.06   11.53
   5   3  -7   16.88   12.92
  -5  -3   7   65.56   12.91
  -5  -3   7   61.41   11.11
  -5  -3   7   88.28   15.46
  -5   3   8  110.32   17.26
  -5   3   8   99.19   19.26
   5  -3  -8  103.92   17.49
   5  -3  -8   99.26   19.75
   5   3  -8   93.80   16.79
   5   3  -8   93.11   18.88
  -5  -3   8  117.71   17.79
  -5  -3   8   94.19   16.46
  -5  -3   8   77.64   18.51
  -5   3   9   99.73   16.90
  -5   3   9   94.33   18.36
   5  -3  -9  101.21   17.22
   5  -3  -9   87.88   19.30
   5   3  -9   96.67   19.45
  -5  -3   9   89.58   17.18
  -5  -3   9  110.72   16.69
  -5  -3   9  109.79   19.50
  -5   3  10   38.43    7.44
   5  -3 -10   34.13    7.36
   5  -3 -10   15.99    8.51
   5   3 -10   21.60    9.56
  -5  -3  10   25.71    7.47
  -5  -3  10   19.86    6.12
  -5   3  11    2.42    4.06
   5  -3 -11   -0.47    3.81
   5  -3 -11    7.66    6.63
   5   3 -11    4.48    6.84
  -5  -3  11    1.98    5.11
  -5  -3  11    2.07    3.71
  -5   3  12   23.51    6.89
   5  -3 -12   13.08    5.48
   5  -3 -12   30.82    9.52
   5   3 -12   21.97    7.10
   5   3 -12   27.30    9.47
  -5  -3  12   17.36    6.72
  -5  -3  12   28.25    6.04
  -5   3  13  223.16   33.23
  -5   3  13  221.05   34.27
   5  -3 -13  216.46   32.67
   5  -3 -13  225.70   35.58
   5   3 -13  208.00   34.25
   5   3 -13  223.98   35.71
  -5  -3  13  192.70   33.31
  -5   3  14   21.35    6.08
  -5   3  14   17.20    6.93
   5  -3 -14   16.75    5.09
   5   3 -14   15.31    6.79
   5   3 -14   23.53    8.30
  -5  -3  14   14.34    6.22
  -5   3  15   16.51    5.65
  -5   3  15   13.90    5.94
   5  -3 -15    6.76    3.80
   5   3 -15    3.57    5.19
   5   3 -15    7.40    6.81
  -5  -3  15    4.08    4.94
  -5   3  16   20.44    7.31
  -5   3  16   33.46    9.10
   5  -3 -16   34.68    7.34
   5   3 -16   41.98   10.06
   5   3 -16   63.12   12.45
  -5  -3  16   45.42    9.23
  -5   3  17   68.53   12.93
   5  -3 -17   72.98   12.46
   5   3 -17   61.88   14.03
   5   3 -17   67.31   15.94
  -5  -3  17   79.43   13.92
  -5   3  18   15.33    5.35
   5  -3 -18   10.29    4.90
   5   3 -18   15.66    6.96
   5   3 -18    7.41    8.22
  -5  -3  18   18.15    6.48
  -5   3  19    1.03    4.53
   5  -3 -19   -0.15    3.40
   5  -3 -19   -0.15    6.83
   5   3 -19   -1.22    7.98
  -5  -3  19   -1.73    4.92
  -5   3  20   -1.06    4.36
  -5   3  20    0.14    4.14
   5  -3 -20    3.33    3.84
   5   3 -20   -1.14    7.88
  -5  -3  20    0.98    4.43
  -5   3  21   62.62   11.19
  -5   3  21   54.27   11.32
   5   3 -21   50.70   12.48
  -5   3  22  125.82   18.98
  -5   3  22  102.33   18.75
   5   3 -22  101.76   20.40
  -5   3  23  111.89   18.71
   5   3 -23  111.67   20.87
  -5   3  24   18.84    6.14
   5   3 -24    8.20    7.21
   5   3 -25    3.48    5.67
  -5  -3  25    2.03    6.11
   5   3 -26   -2.44    5.98
  -5  -3  26   -1.55    5.43
   5   3 -27   28.79   10.82
  -5  -3  27   38.03    9.49
   5   3 -28    4.68    6.65
  -5  -3  28   18.11    6.86
   5   3 -29   34.04   11.39
  -5  -3  29   40.57   10.04
   5  -3 -30    4.33    4.84
   5   3 -30   -2.36    7.14
  -5  -3  30   -2.90    5.12
   5  -3 -31   -2.71    4.62
   5   3 -31    4.36    6.31
  -5  -3  31    5.97    6.21
   5  -3 -32    0.15    4.89
   5   3 -32    2.33    7.11
  -5  -3  32    4.76    5.87
   5  -3 -33   14.16    6.62
   5   3 -33   19.74    8.91
  -5  -3  33   32.41    8.90
   5  -3 -34    0.87    5.07
   5   3 -34   -1.28    7.26
   5  -3 -35   -2.54    5.55
   5   3 -35    0.39    6.78
   5  -3 -36   -0.79    5.28
   5   3 -36    2.14    6.98
   5  -3 -37    2.74    6.41
   5   3 -37   11.84    7.59
   5  -3 -38    6.85    6.03
   5   3 -38   -0.38    6.57
   5  -3 -39    4.79    5.98
  -5   4   1   83.12   13.67
  -5   4   1   65.47   17.08
   5  -4  -1   74.26   14.01
   5  -4  -1   79.21   16.12
   5   4  -1   66.34   12.61
   5   4  -1   71.49   14.85
  -5  -4   1   68.70   12.51
  -5  -4   1   70.46   15.43
  -5   4   2   13.98    5.71
  -5   4   2   11.03   10.00
   5  -4  -2    6.90    5.94
   5  -4  -2   11.73    8.46
   5   4  -2   10.63    4.99
   5   4  -2   10.11    7.98
  -5  -4   2    8.32    5.07
  -5  -4   2   15.09    8.24
  -5   4   3   39.71    8.88
  -5   4   3   38.53   12.47
   5  -4  -3   33.43    9.42
   5  -4  -3   39.92   12.33
   5   4  -3   46.30    8.89
   5   4  -3   24.22   11.29
  -5  -4   3   58.19    8.91
  -5  -4   3   29.37   10.60
  -5   4   4   63.66   11.17
  -5   4   4   67.96   14.85
   5  -4  -4   58.00   11.33
   5  -4  -4   64.88   14.51
   5   4  -4   54.36   10.90
   5   4  -4   65.06   13.85
  -5  -4   4   56.39   11.93
  -5  -4   4   41.91    9.93
  -5  -4   4   42.61   12.96
  -5   4   5  153.27   28.84
  -5   4   5  204.52   32.10
   5  -4  -5  297.76   31.22
   5  -4  -5  205.62   32.52
   5   4  -5  195.84   29.50
   5   4  -5  167.99   29.82
   5   4  -5  209.72   31.85
  -5  -4   5  150.87   29.40
  -5  -4   5  169.47   28.77
  -5  -4   5  223.80   32.26
  -5   4   6    3.33    4.47
  -5   4   6    1.75    6.83
   5  -4  -6   -1.68    4.83
   5  -4  -6    3.77    7.78
   5   4  -6    2.64    4.68
   5   4  -6    4.72    6.88
  -5  -4   6   -3.19    4.29
  -5  -4   6    0.54    3.17
  -5  -4   6    0.76    6.37
  -5   4   7   13.88    5.20
  -5   4   7   19.55    9.30
   5  -4  -7   11.01    6.10
   5  -4  -7    8.99    8.99
   5   4  -7    3.85    5.42
   5   4  -7   17.54    8.84
  -5  -4   7   16.77    6.29
  -5  -4   7    8.51    4.90
  -5  -4   7    7.53    7.90
  -5   4   8   76.05   12.58
  -5   4   8   60.83   14.30
   5  -4  -8   53.24   12.38
   5  -4  -8  105.31   16.77
   5   4  -8   58.14   12.98
   5   4  -8   71.06   14.75
  -5  -4   8   67.97   13.00
  -5  -4   8   63.47   11.86
  -5  -4   8   67.42   15.21
  -5   4   9  120.58   17.37
   5  -4  -9   69.99   16.67
   5  -4  -9  122.65   20.45
   5   4  -9   86.49   17.81
   5   4  -9  103.22   19.94
  -5  -4   9  100.53   17.54
  -5  -4   9  118.65   17.30
  -5   4  10  171.99   28.99
   5  -4 -10  190.43   29.50
   5  -4 -10  222.98   32.58
   5   4 -10  178.30   30.34
   5   4 -10  171.88   31.46
  -5  -4  10  203.20   30.03
  -5   4  11  252.36   34.97
  -5   4  11  206.00   35.77
   5  -4 -11  227.15   34.98
   5  -4 -11  305.69   38.83
   5   4 -11  199.85   35.81
   5   4 -11  213.69   37.03
  -5  -4  11  210.98   35.13
  -5   4  12    4.00    3.91
  -5   4  12   13.41    7.08
   5  -4 -12    9.68    4.61
   5   4 -12    5.52    5.44
   5   4 -12    7.57    8.17
  -5  -4  12    1.66    4.52
  -5   4  13    4.98    4.03
  -5   4  13    1.96    6.06
   5  -4 -13    2.21    3.91
   5   4 -13    2.18    5.00
   5   4 -13    8.03    7.98
  -5  -4  13    1.02    4.67
  -5   4  14   39.44    7.98
  -5   4  14   34.13    8.58
   5  -4 -14   26.85    6.60
   5   4 -14   36.44    9.03
   5   4 -14   29.53   10.85
  -5  -4  14   16.61    7.25
  -5   4  15  345.10   48.88
  -5   4  15  298.81   49.22
   5  -4 -15  326.25   48.31
   5   4 -15  329.54   50.57
   5   4 -15  287.92   51.04
  -5  -4  15  355.45   49.93
  -5   4  16   72.05   11.86
  -5   4  16   56.59   12.03
   5  -4 -16   64.08   11.15
   5  -4 -16   51.16   13.54
   5   4 -16   71.88   13.84
   5   4 -16   30.17   13.45
  -5  -4  16   70.52   12.98
  -5   4  17  118.76   18.34
   5  -4 -17  112.96   17.59
   5  -4 -17  104.57   20.31
   5   4 -17   95.77   19.64
   5   4 -17  126.87   21.97
  -5  -4  17   89.16   18.64
  -5   4  18   -0.58    4.13
   5  -4 -18    0.01    3.34
   5  -4 -18    7.41    7.73
   5   4 -18   -3.44    6.63
   5   4 -18   18.52    8.86
  -5   4  19  209.53   31.61
   5  -4 -19  198.68   30.94
   5  -4 -19  183.23   33.36
   5   4 -19  224.05   35.70
  -5   4  20    0.77    4.71
   5  -4 -20    3.36    3.51
   5  -4 -21   68.04   12.61
   5   4 -21   82.09   16.08
  -5   4  22    2.93    4.43
   5   4 -22    1.29    6.02
  -5  -4  22    5.37    5.89
  -5   4  23    3.32    4.40
   5   4 -23    3.25    5.96
  -5  -4  23    9.50    6.17
   5   4 -24    3.75    6.49
  -5  -4  24    1.44    5.15
   5   4 -25   33.42   11.48
  -5  -4  25   54.30   11.20
   5   4 -26   33.40   10.44
  -5  -4  26   37.36    9.82
   5   4 -27   18.67    9.67
  -5  -4  27   36.01    9.16
   5   4 -28   -5.27    7.72
  -5  -4  28    0.95    5.86
   5   4 -29   19.82    9.13
  -5  -4  29   13.84    7.25
   5   4 -30   21.68    8.77
  -5  -4  30   10.18    7.22
   5   4 -31    2.61    7.36
  -5  -4  31   34.58    8.81
   5  -4 -32    5.88    5.16
   5   4 -32    2.00    7.91
  -5  -4  32   11.49    6.53
   5  -4 -33   -2.05    4.45
   5   4 -33   -2.73    7.66
  -5  -4  33   -0.78    5.30
   5  -4 -34    3.85    5.32
   5   4 -34    9.67    7.53
  -5  -4  34    3.72    5.80
   5  -4 -35    1.77    5.00
   5   4 -35    8.55    7.91
   5  -4 -36    1.76    5.07
   5   4 -36   -1.65    7.32
   5  -4 -37    6.44    5.26
   5   4 -37   10.32    7.68
   5  -4 -38    1.12    5.27
   5   4 -38   -0.37    6.74
  -5   5   1  213.99   31.37
  -5   5   1  181.40   34.29
   5  -5  -1  183.71   31.56
   5  -5  -1  236.13   34.68
   5   5  -1  208.26   31.35
   5   5  -1  194.39   31.59
   5   5  -1  223.70   33.32
  -5  -5   1  199.88   31.50
  -5  -5   1  193.59   30.61
  -5  -5   1  179.47   32.61
  -5   5   2   59.27   11.46
  -5   5   2   51.36   15.22
   5  -5  -2   66.65   12.24
   5  -5  -2   29.12   13.64
   5   5  -2   58.54   11.98
   5   5  -2   67.21   13.97
  -5  -5   2   68.72   12.05
  -5  -5   2   60.07   10.85
  -5  -5   2   57.57   13.30
  -5   5   3  156.13   27.64
  -5   5   3  164.49   30.86
   5  -5  -3  185.85   28.58
   5  -5  -3  168.21   30.92
   5   5  -3  178.75   28.68
   5   5  -3  180.41   30.01
  -5  -5   3  178.00   28.28
  -5  -5   3  216.17   28.07
  -5  -5   3  156.85   29.83
  -5   5   4   57.26    9.75
  -5   5   4   47.17   12.56
   5  -5  -4   62.27   10.26
   5  -5  -4   33.39   11.69
   5   5  -4   36.80    9.35
   5   5  -4   16.37    9.38
  -5  -5   4   47.89    9.58
  -5  -5   4   47.16    8.99
  -5  -5   4   30.94   10.62
  -5   5   5   20.29    5.96
  -5   5   5   32.09   10.29
   5  -5  -5   10.36    6.24
   5  -5  -5   10.19    8.27
   5   5  -5   11.98    5.96
   5   5  -5   18.32    9.06
  -5  -5   5   14.72    6.01
  -5  -5   5   21.51    5.71
  -5  -5   5   14.84    8.02
  -5   5   6   12.20    5.58
  -5   5   6   16.73    8.34
   5  -5  -6   10.55    5.45
   5  -5  -6   11.00    8.50
   5   5  -6   30.10    7.73
   5   5  -6    5.56    6.36
  -5  -5   6   16.21    6.02
  -5  -5   6    7.10    4.67
  -5  -5   6   24.36    9.10
  -5   5   7  295.81   42.50
  -5   5   7  274.80   44.71
   5  -5  -7  280.98   42.89
   5  -5  -7  280.33   45.44
   5   5  -7  286.68   43.74
   5   5  -7  301.82   45.08
  -5  -5   7  257.56   42.63
  -5  -5   7  275.04   42.20
  -5   5   8  118.16   18.16
   5  -5  -8  130.98   19.22
   5  -5  -8  153.65   22.66
   5   5  -8  121.56   19.59
   5   5  -8   42.23   18.21
  -5  -5   8  124.54   18.93
  -5   5   9   22.75    5.69
   5  -5  -9   17.53    5.83
   5  -5  -9   18.05    9.21
   5   5  -9   19.01    6.76
   5   5  -9    8.09    7.07
  -5  -5   9    6.23    5.34
  -5   5  10   -0.44    4.05
  -5   5  10    0.74    6.08
   5  -5 -10    0.68    3.88
   5  -5 -10    5.85    6.44
   5   5 -10    3.36    5.21
   5   5 -10   -0.12    8.05
  -5  -5  10    4.64    5.03
  -5   5  11   20.85    5.55
  -5   5  11   15.14    7.25
   5  -5 -11   11.59    5.63
   5   5 -11   16.53    7.08
   5   5 -11   12.64    8.26
  -5  -5  11    7.00    5.04
  -5   5  12  111.91   30.83
  -5   5  12  263.58   34.17
   5  -5 -12  269.85   33.13
   5   5 -12  286.93   35.16
   5   5 -12  263.52   36.14
  -5  -5  12  276.42   33.85
  -5   5  13  301.69   42.31
  -5   5  13  253.38   42.97
   5  -5 -13  308.07   42.70
   5   5 -13  245.37   43.51
   5   5 -13  289.94   45.33
  -5  -5  13  267.13   42.93
  -5   5  14   13.47    5.81
  -5   5  14   28.63    7.97
   5  -5 -14   23.46    6.41
   5  -5 -14   37.51   11.44
   5   5 -14   23.38    8.24
   5   5 -14   27.22    9.65
  -5  -5  14   22.48    7.42
  -5   5  15   -0.27    4.40
  -5   5  15    4.26    6.21
   5  -5 -15   10.88    4.24
   5  -5 -15   10.22    7.39
   5   5 -15    7.83    6.44
   5   5 -15    8.86    8.12
  -5   5  16   53.66    9.89
  -5   5  16   82.08   11.54
   5  -5 -16   36.41    9.02
   5  -5 -16   41.71   12.51
   5   5 -16   33.65   10.84
   5   5 -16   61.66   13.91
  -5   5  17   82.63   15.57
  -5   5  17  107.95   16.31
   5  -5 -17   81.92   15.09
   5  -5 -17   76.52   18.06
   5   5 -17  105.81   18.45
   5   5 -17  107.53   20.04
  -5   5  18    6.47    4.73
   5  -5 -18   29.16    5.64
   5   5 -18   16.57    9.09
  -5   5  19   97.75   16.63
   5  -5 -19   83.33   15.71
   5   5 -19   98.68   20.68
  -5  -5  19  133.07   19.03
   5  -5 -20   -0.77    3.64
  -5  -5  20    1.56    6.27
   5  -5 -21   -1.04    3.17
   5   5 -21   -2.22    6.89
  -5  -5  21    3.00    5.40
   5  -5 -22   47.37    9.14
   5   5 -22   34.46   11.79
  -5  -5  22   49.37   11.24
   5   5 -23   29.96   10.68
  -5  -5  23   33.64    9.54
   5   5 -24   26.13    9.79
  -5  -5  24   27.56    8.99
   5   5 -25    1.49    6.49
  -5  -5  25   -1.20    5.76
   5   5 -26   -2.46    6.64
  -5  -5  26    1.62    5.07
   5   5 -27   12.91    8.52
  -5  -5  27    9.27    6.30
   5   5 -28   14.84    9.40
  -5  -5  28   36.79    9.66
   5   5 -29   15.76    8.77
  -5  -5  29    7.16    7.05
   5   5 -30    3.85    7.77
  -5  -5  30    5.03    6.50
   5   5 -31   -2.44    6.52
  -5  -5  31   -0.69    6.46
   5   5 -32   20.85    9.28
  -5  -5  32   -0.38    6.37
   5  -5 -33    9.45    5.95
   5   5 -33   -0.63    6.88
  -5  -5  33   17.90    7.10
   5  -5 -34    1.13    4.81
   5   5 -34    2.40    7.75
  -5  -5  34    2.57    5.50
   5  -5 -35   -2.00    4.56
   5   5 -35    8.85    8.10
  -5  -5  35    3.99    6.58
   5  -5 -36   -0.37    4.88
   5   5 -36   15.51    9.03
   5  -5 -37   -1.33    4.54
   5   5 -37   -1.93    8.04
   5  -5 -38    2.94    5.14
  -5   6   1   15.42    6.02
  -5   6   1   20.43   10.91
   5  -6  -1   21.82    7.05
   5  -6  -1   18.56    8.99
   5   6  -1   36.49    7.74
  -5  -6   1   18.67    6.20
  -5  -6   1   17.86    5.65
  -5  -6   1   20.04    8.91
  -5   6   2   -1.71    3.89
  -5   6   2   -1.46    8.89
   5  -6  -2    0.43    4.39
   5  -6  -2    6.59    7.75
   5   6  -2    2.81    4.82
   5   6  -2   -2.86    6.06
  -5  -6   2    0.74    4.48
  -5  -6   2    1.71    3.55
  -5  -6   2    2.48    6.94
  -5   6   3   88.22   15.63
  -5   6   3   83.32   18.72
   5  -6  -3   84.53   16.21
   5  -6  -3   89.90   18.81
   5   6  -3   88.67   16.60
   5   6  -3   96.94   18.11
  -5  -6   3   82.36   15.64
  -5  -6   3  106.05   15.77
  -5  -6   3   83.53   17.98
  -5   6   4  135.93   20.61
  -5   6   4  174.81   25.61
   5  -6  -4  100.62   20.37
   5  -6  -4  128.29   23.60
   5   6  -4  130.79   21.54
   5   6  -4  140.53   22.86
  -5  -6   4   97.57   20.25
  -5  -6   4  138.12   23.28
  -5   6   5  130.26   19.12
  -5   6   5  102.72   21.35
   5  -6  -5   98.94   19.03
   5  -6  -5  108.97   21.47
   5   6  -5   99.80   19.57
   5   6  -5  126.98   21.29
  -5  -6   5  113.93   19.04
  -5   6   6   24.16    6.26
  -5   6   6   15.82    9.21
   5  -6  -6    4.68    5.76
   5  -6  -6   24.55   11.06
   5   6  -6   24.15    7.48
   5   6  -6   14.49    8.26
  -5  -6   6   32.52    7.12
  -5   6   7   89.34   15.85
   5  -6  -7   77.43   16.01
   5  -6  -7   99.02   18.91
   5   6  -7  116.89   18.08
   5   6  -7   77.65   17.61
  -5  -6   7  102.65   16.74
  -5   6   8   27.46    6.98
   5  -6  -8   32.65    7.77
   5  -6  -8   28.21    9.88
   5   6  -8   26.05    8.90
   5   6  -8   38.55   10.12
  -5  -6   8   19.46    7.24
  -5   6   9  102.06   18.15
  -5   6   9  126.30   21.14
   5  -6  -9  125.29   19.42
   5  -6  -9  102.51   20.89
   5   6  -9  114.48   20.10
   5   6  -9  110.90   21.23
  -5  -6   9   97.70   18.70
  -5   6  10  143.79   22.05
  -5   6  10  113.67   23.05
   5  -6 -10  103.52   21.95
   5  -6 -10  138.10   25.04
   5   6 -10  199.69   25.36
   5   6 -10  146.15   25.16
  -5  -6  10  143.32   23.10
  -5   6  11  103.10   17.77
  -5   6  11   94.09   18.78
   5  -6 -11  100.72   18.08
   5   6 -11  129.70   20.41
   5   6 -11  104.99   20.75
  -5  -6  11  111.00   18.79
  -5   6  12   26.07    6.94
  -5   6  12   35.78    9.66
   5  -6 -12   27.72    7.46
   5   6 -12   29.85    8.92
   5   6 -12   18.16    9.86
  -5   6  13    4.95    4.35
  -5   6  13    0.77    5.82
   5  -6 -13    5.21    4.55
   5  -6 -13    3.33    7.67
   5   6 -13    5.68    6.30
   5   6 -13   15.01    8.99
  -5   6  14   94.24   16.24
  -5   6  14  132.74   18.50
   5  -6 -14  108.49   17.13
   5  -6 -14   50.23   18.11
   5   6 -14   81.80   17.96
   5   6 -14  120.99   21.02
  -5   6  15   67.81   13.40
  -5   6  15   79.26   14.51
   5  -6 -15   76.51   13.78
   5  -6 -15   83.47   17.27
   5   6 -15   78.36   16.29
   5   6 -15   80.96   17.22
  -5   6  16   -2.08    4.28
   5  -6 -16   -1.22    4.11
   5  -6 -16    0.73    7.60
   5   6 -16    2.54    5.79
   5   6 -16   -0.96    7.33
  -5  -6  16    0.22    5.27
  -5   6  17   81.76   14.49
   5  -6 -17   85.80   14.36
   5   6 -17   85.73   17.73
   5   6 -17   66.07   18.23
  -5  -6  17   81.77   15.92
   5  -6 -18   15.93    5.13
   5   6 -18   19.18    9.89
  -5  -6  18   11.95    6.65
   5  -6 -19   30.03    6.70
   5   6 -19   42.06   13.20
  -5  -6  19   23.61    8.36
   5  -6 -20   -1.47    3.34
   5   6 -20   11.08    8.14
  -5  -6  20    4.36    5.67
   5   6 -21   11.65    7.84
  -5  -6  21   15.78    7.33
   5   6 -22  102.34   16.78
  -5  -6  22   41.47   11.82
   5   6 -23    4.75    6.46
  -5  -6  23   -1.90    5.55
   5   6 -24    2.18    6.90
  -5  -6  24   10.30    6.44
   5   6 -25   12.32    8.79
  -5  -6  25   10.09    6.90
   5   6 -26   29.42   10.39
  -5  -6  26   15.59    7.86
   5   6 -27    2.59    7.84
  -5  -6  27   17.11    7.87
   5   6 -28   -2.79    8.14
  -5  -6  28    1.17    5.60
   5   6 -29   -0.84    6.84
  -5  -6  29    0.13    6.26
   5   6 -30   10.74    8.50
  -5  -6  30   23.48    8.35
   5   6 -31   16.25    8.89
  -5  -6  31    8.94    6.42
   5   6 -32   15.60    9.97
  -5  -6  32   18.16    7.93
   5   6 -33    3.88    6.33
  -5  -6  33   -1.78    6.11
   5   6 -34    8.18    9.01
  -5  -6  34    5.19    7.72
   5  -6 -35   -0.62    4.35
   5   6 -35   -1.15    7.55
  -5  -6  35   -1.15    6.33
   5  -6 -36    9.54    5.81
   5   6 -36    5.64    7.82
  -5  -6  36    9.13    7.74
   5  -6 -37   -1.99    4.79
   5   6 -37    0.48    8.97
   5  -6 -38   -3.18    5.07
  -5   7   1   12.22   10.05
   5  -7  -1   13.93    5.99
   5  -7  -1   -3.20    8.33
   5   7  -1   11.86    5.98
  -5  -7   1   11.12    5.21
  -5  -7   1   19.55    8.62
  -5   7   2  187.37   29.07
   5  -7  -2  157.42   25.05
   5  -7  -2  202.80   28.82
   5   7  -2  173.34   25.97
  -5  -7   2  106.59   23.69
  -5   7   3  135.70   21.76
  -5   7   3  111.66   24.42
   5  -7  -3  130.62   22.23
   5  -7  -3  149.08   25.19
   5   7  -3  106.68   22.28
  -5  -7   3  155.99   22.47
  -5   7   4   81.99   15.31
  -5   7   4   91.28   19.14
   5  -7  -4   98.76   16.28
   5  -7  -4  107.91   19.30
   5   7  -4   85.83   16.93
  -5  -7   4   78.04   15.89
  -5   7   5   42.12    7.37
  -5   7   5   45.74   11.65
   5  -7  -5    9.08    5.94
   5  -7  -5   16.28    8.67
   5   7  -5   11.38    7.11
  -5  -7   5   15.14    6.41
  -5   7   6   19.59    6.03
   5  -7  -6   22.41    7.15
   5  -7  -6   27.39    9.89
   5   7  -6   21.94    7.92
  -5  -7   6   16.59    6.60
  -5   7   7  159.13   23.16
   5  -7  -7  150.57   23.63
   5  -7  -7  137.68   25.84
   5   7  -7   98.89   23.78
  -5  -7   7  152.16   23.85
  -5   7   8  345.89   46.43
  -5   7   8  325.60   48.65
   5  -7  -8  268.58   46.21
   5  -7  -8  302.23   49.26
   5   7  -8  328.83   48.53
  -5  -7   8  278.49   46.65
  -5   7   9   50.24    8.75
  -5   7   9    9.64    9.74
   5  -7  -9   40.25    8.98
   5  -7  -9   29.32   11.40
   5   7  -9   31.49    9.57
  -5   7  10   12.85    5.12
  -5   7  10   12.09    7.52
   5  -7 -10   11.23    5.92
   5   7 -10    5.66    6.33
  -5   7  11   16.83    5.35
  -5   7  11   16.70    7.74
   5  -7 -11    5.14    5.85
   5   7 -11   13.31    7.53
  -5   7  12  156.62   24.73
  -5   7  12  142.36   25.89
   5  -7 -12  157.01   25.38
   5   7 -12  168.24   27.62
  -5   7  13   92.92   14.62
   5  -7 -13   90.93   15.32
   5  -7 -13   80.53   18.02
   5   7 -13   63.29   15.87
  -5  -7  13   70.13   15.97
  -5   7  14    1.83    3.79
   5  -7 -14    2.39    4.35
   5   7 -14    8.76    6.50
  -5  -7  14    1.17    4.45
  -5   7  15   32.74    8.83
   5  -7 -15   47.88    9.83
   5   7 -15   64.94   13.53
  -5  -7  15   55.11   11.34
  -5   7  16    4.62    4.13
   5  -7 -16    5.17    4.94
   5   7 -16    2.02    5.69
  -5  -7  16    2.41    6.00
   5  -7 -17    1.61    4.10
   5   7 -17   -2.09    6.18
  -5  -7  17    0.65    5.91
   5  -7 -18  109.20   15.51
  -5  -7  18   59.26   16.10
   5  -7 -19    0.12    3.51
  -5  -7  19    0.93    5.67
   5   7 -20    5.44    7.29
  -5  -7  20    3.21    6.54
   5   7 -21    2.54    6.78
  -5  -7  21    2.49    5.80
   5   7 -22   26.81   11.27
  -5  -7  22   56.15   11.71
   5   7 -23   17.61   10.31
  -5  -7  23   40.99   10.73
   5   7 -24   35.64   11.59
  -5  -7  24   37.68   10.67
   5   7 -25   -1.33    7.07
  -5  -7  25    9.02    6.85
   5   7 -26    6.06    7.58
  -5  -7  26   -3.12    6.46
   5   7 -27    7.03    8.45
  -5  -7  27   29.47    8.62
   5   7 -28   21.58   10.98
  -5  -7  28   37.55   10.52
   5   7 -29   -2.71    9.03
  -5  -7  29    0.73    6.47
   5   7 -30    7.00    7.69
  -5  -7  30   -2.89    6.65
   5   7 -31   -7.16    9.98
  -5  -7  31   -1.53    5.92
   5   7 -32    9.39    9.38
  -5  -7  32    4.24    6.99
   5   7 -33   -0.62    6.84
  -5  -7  33    0.93    6.24
   5   7 -34   14.83    9.88
  -5  -7  34   10.88    7.70
   5   7 -35    0.79    8.22
  -5  -7  35    7.55    8.45
   5  -7 -36    2.00    4.53
   5   7 -36   -6.25   10.17
  -5  -7  36    0.72    6.80
   5  -7 -37   -2.71    4.78
   5   7 -37    3.56    7.32
  -5  -7  37   -1.20    6.13
   5  -7 -38    5.05    4.69
  -5  -7  38    6.67    6.91
  -5   8   1   18.25   10.02
   5  -8  -1   18.35    6.54
   5  -8  -1    6.48    7.68
   5   8  -1   26.68    7.70
  -5  -8   1   13.12    5.84
  -5   8   2   14.81    9.55
   5  -8  -2   13.22    6.80
   5  -8  -2   17.53    9.72
   5   8  -2   11.00    6.66
  -5  -8   2   22.56    6.69
  -5   8   3   23.71    9.75
   5  -8  -3   18.18    7.18
   5  -8  -3   34.67   10.70
   5   8  -3   21.07    7.72
  -5  -8   3   19.14    7.07
  -5   8   4  342.87   66.13
   5  -8  -4  434.93   64.18
   5  -8  -4  458.28   67.06
   5   8  -4  478.42   65.80
  -5  -8   4  421.83   64.00
  -5   8   5   79.48   16.57
   5  -8  -5   46.14   12.56
   5  -8  -5   59.32   16.35
   5   8  -5   79.56   14.66
  -5  -8   5   76.05   13.68
  -5   8   6  148.64   22.29
   5  -8  -6  168.57   23.57
   5  -8  -6  104.46   24.32
   5   8  -6  107.79   23.28
  -5   8   7   -0.65    4.36
   5  -8  -7    0.65    4.79
   5  -8  -7   -1.44    8.22
   5   8  -7    2.52    5.95
  -5   8   8   83.40   17.21
  -5   8   8   98.80   20.83
   5  -8  -8  106.03   18.37
   5  -8  -8  103.84   21.13
   5   8  -8  169.50   22.50
  -5   8   9  165.93   24.31
   5  -8  -9  148.84   24.78
   5  -8  -9  158.14   27.83
   5   8  -9  119.26   25.81
  -5   8  10   70.83   13.16
   5  -8 -10   72.54   13.99
   5   8 -10   95.88   17.15
  -5  -8  10   58.20   14.04
  -5   8  11   29.48    7.55
   5  -8 -11   34.09    8.62
   5   8 -11   40.49   11.46
  -5  -8  11   31.26    8.88
  -5   8  12   14.04    6.26
   5  -8 -12   22.90    7.41
   5   8 -12   40.93   10.12
  -5  -8  12   50.14    9.99
  -5   8  13    3.80    4.26
   5  -8 -13   -2.36    4.85
   5   8 -13    9.15    7.13
  -5  -8  13    9.10    6.32
  -5   8  14  148.06   20.89
   5  -8 -14  130.01   21.43
   5   8 -14  100.30   22.58
  -5  -8  14  107.60   21.85
   5  -8 -15   -1.13    5.22
   5   8 -15   -2.28    6.04
  -5  -8  15   -2.14    5.27
   5  -8 -16   40.20    9.37
   5   8 -16   28.25   10.52
  -5  -8  16   47.39   11.34
   5  -8 -17    2.31    5.10
   5   8 -17    1.23    6.99
  -5  -8  17    3.90    6.10
  -5  -8  18    3.47    5.71
  -5  -8  19   -1.90    6.92
   5   8 -20   57.80   15.75
  -5  -8  20   67.20   14.17
   5   8 -21    7.81    9.03
  -5  -8  21   -1.05    6.65
   5   8 -22   14.84    9.21
  -5  -8  22   10.19    6.88
   5   8 -23   -0.05    6.23
  -5  -8  23   -2.50    7.12
   5   8 -24   27.23   10.39
  -5  -8  24   15.32    7.90
   5   8 -25   11.65    8.26
  -5  -8  25    7.08    6.45
   5   8 -26   30.38   11.14
  -5  -8  26   24.23    9.41
   5   8 -27    3.49    7.66
  -5  -8  27   -0.39    5.78
   5   8 -28    8.48    8.91
  -5  -8  28    3.91    6.22
   5   8 -29   -2.44    8.22
  -5  -8  29    1.95    5.95
   5   8 -30   11.33    9.50
  -5  -8  30   28.81    9.49
   5   8 -31    2.10    8.54
  -5  -8  31   10.87    7.80
   5   8 -32    0.78    7.96
  -5  -8  32   11.48    8.54
   5   8 -33   -1.67    8.15
  -5  -8  33    1.83    6.20
   5   8 -34    4.05    8.29
  -5  -8  34    2.79    7.03
   5   8 -35    1.04    8.10
  -5  -8  35    1.60    6.42
   5   8 -36   -3.75    8.53
  -5  -8  36   -4.18    6.16
   5  -8 -37    1.38    4.51
  -5  -8  37    0.71    6.50
  -5  -8  38    1.74    7.47
  -5   9   1    3.99   10.55
   5  -9  -1   -0.54    4.53
   5  -9  -1   -0.18    6.71
   5   9  -1   -0.08    5.25
  -5  -9   1    0.53    4.89
  -5   9   2  146.74   29.14
   5  -9  -2  159.46   26.24
   5  -9  -2  158.43   28.83
   5   9  -2  143.02   26.53
  -5  -9   2  165.00   25.91
   5  -9  -3   14.37    7.31
   5  -9  -3   21.73    9.52
   5   9  -3   36.08    9.79
   5  -9  -4    0.94    5.61
   5   9  -4   -2.77    6.36
  -5  -9   4   -0.83    5.18
   5  -9  -5    7.85    6.14
   5   9  -5    6.92    7.36
  -5  -9   5    1.85    5.64
   5  -9  -6   49.00   11.75
   5   9  -6   62.99   14.03
  -5  -9   6   56.49   12.73
   5  -9  -7    9.92    5.81
   5   9  -7   -0.89    7.17
  -5  -9   7   11.23    6.25
  -5  -9   7    6.76    6.93
   5  -9  -8  154.30   26.13
   5   9  -8  143.75   27.23
  -5  -9   8  160.38   26.49
  -5  -9   8  163.85   27.31
   5  -9  -9   16.32    6.76
   5   9  -9    4.54    6.98
  -5  -9   9    5.76    6.04
  -5  -9   9    6.64    6.61
  -5   9  10    1.25    3.66
   5  -9 -10    1.27    4.87
   5   9 -10    2.42    6.85
  -5  -9  10    2.72    5.25
  -5  -9  10    4.63    5.73
  -5   9  11    3.54    4.01
   5  -9 -11   -0.21    4.95
   5   9 -11   11.16    7.58
  -5  -9  11    8.22    6.30
  -5   9  12  173.60   28.61
   5  -9 -12  170.64   29.37
   5   9 -12  180.08   31.80
  -5  -9  12  222.55   31.45
   5  -9 -13    2.67    5.50
   5   9 -13    0.69    7.67
  -5  -9  13   11.92    6.96
   5  -9 -14   42.29    9.33
   5   9 -14   37.51   11.53
  -5  -9  14   23.96    9.72
   5  -9 -15    5.42    5.01
   5   9 -15    5.22    8.62
  -5  -9  15    5.87    7.18
   5  -9 -16   29.05    8.47
   5   9 -16   29.31   10.24
  -5  -9  16   40.63   10.15
   5   9 -17    2.40    6.55
  -5  -9  17   -0.21    5.79
  -5  -9  18   58.80   13.64
  -5  -9  19   10.05    6.79
   5   9 -20   -0.97    6.78
  -5  -9  20    1.78    6.08
   5   9 -21   -0.04    7.76
  -5  -9  21    1.91    5.87
   5   9 -22   35.36   13.07
  -5  -9  22   71.64   13.86
   5   9 -23    0.51    8.23
  -5  -9  23   -3.86    6.38
   5   9 -24   14.49   10.31
  -5  -9  24   33.53    9.73
   5   9 -25   -0.92    6.47
  -5  -9  25   -1.12    6.80
   5   9 -26    2.99    6.99
  -5  -9  26   10.38    7.26
   5   9 -27    6.93    9.03
  -5  -9  27   10.58    7.17
   5   9 -28    7.85    9.39
  -5  -9  28   17.99    8.41
   5   9 -29   -3.25    9.13
  -5  -9  29   -1.56    7.48
   5   9 -30   -1.37    8.41
  -5  -9  30    2.47    7.03
   5   9 -31    5.33    8.50
  -5  -9  31    6.01    7.88
   5   9 -32    8.90    8.40
  -5  -9  32   12.84    7.94
   5   9 -33   -3.01    9.09
  -5  -9  33    5.25    6.52
   5   9 -34   12.12   11.36
  -5  -9  34   15.93    7.98
   5   9 -35   -2.23    8.20
  -5  -9  35    3.97    7.72
   5   9 -36    5.24    8.38
  -5  -9  36    1.10    7.02
   5 -10  -4    8.08    6.15
  -5 -10   4    6.57    5.72
   5 -10  -5    5.50    5.49
  -5 -10   5    0.38    4.92
   5 -10  -6   30.52    9.25
  -5 -10   6   35.47    9.64
   5 -10  -7    9.07    6.54
  -5 -10   7   13.61    6.66
   5 -10  -8   -1.06    5.41
  -5 -10   8    4.00    6.31
   5 -10  -9    1.69    5.17
  -5 -10   9    3.25    5.63
   5 -10 -10  106.67   19.15
   5  10 -10  101.74   21.43
  -5 -10  10  110.47   19.92
   5 -10 -11    3.72    5.55
   5  10 -11    9.33    8.01
  -5 -10  11   10.38    6.60
   5 -10 -12    0.43    5.57
   5  10 -12   15.90    8.35
  -5 -10  12    2.31    5.93
   5 -10 -13    2.53    5.63
   5  10 -13    5.14    7.99
  -5 -10  13   -1.40    5.70
   5 -10 -14   39.39    9.86
   5  10 -14   40.36   12.41
  -5 -10  14   29.53   10.18
   5  10 -15    2.75    6.78
  -5 -10  15   -0.29    6.44
   5  10 -16   22.58   10.10
  -5 -10  16   12.45    7.23
  -5 -10  17    0.37    6.76
  -5 -10  18   13.75    6.83
   5  10 -19    2.91    6.93
  -5 -10  19    2.15    5.92
   5  10 -20   10.60   10.39
  -5 -10  20   72.23   12.86
   5  10 -21    2.40    7.98
  -5 -10  21   -5.21    7.16
   5  10 -22    8.64    9.13
  -5 -10  22    2.58    6.47
   5  10 -23    6.42    7.44
  -5 -10  23   -1.24    6.44
   5  10 -24   10.96    9.31
  -5 -10  24    7.76    8.41
   5  10 -25    5.36    7.89
  -5 -10  25    9.26    7.74
   5  10 -26   38.93   12.79
  -5 -10  26   23.04   10.28
   5  10 -27   -4.34    9.02
  -5 -10  27   -1.16    6.77
   5  10 -28   -0.77    7.25
  -5 -10  28   -1.21    7.12
   5  10 -29    8.50    9.32
  -5 -10  29    8.69    7.65
   5  10 -30   23.13   10.45
  -5 -10  30   16.73    8.68
   5  10 -31    1.65    8.16
  -5 -10  31    0.38    6.69
   5  10 -32   -0.96    7.62
  -5 -10  32   -2.11    5.85
   5  10 -33   -5.88   10.15
  -5 -10  33   -7.04    7.56
   5  10 -34   11.01   10.79
  -5 -10  34    4.95    7.09
   5  10 -35   -0.06    7.91
   5 -11  -1   17.86    7.84
  -5 -11   1   15.67    7.11
   5 -11  -2  144.18   21.80
  -5 -11   2   95.21   20.04
  -5 -11   3   19.16    7.36
  -5 -11   4   -2.02    5.88
  -5 -11   5    1.25    6.79
  -5 -11   6    5.07    6.10
  -5 -11   7   -0.37    4.83
   5 -11  -8   24.93    9.33
  -5 -11   8   49.75   10.58
   5 -11  -9    8.84    6.03
  -5 -11   9    8.05    7.21
   5 -11 -10    1.22    5.50
  -5 -11  10    1.20    5.73
   5 -11 -11    4.30    5.36
  -5 -11  11    7.20    6.20
   5 -11 -12   51.39   12.34
  -5 -11  12   74.90   14.82
  -5 -11  13   -1.88    6.55
  -5 -11  14   52.79   12.83
  -5 -11  15    4.23    6.37
  -5 -11  16   19.07    7.79
  -5 -11  17    6.34    6.37
  -5 -11  18   45.97   12.15
  -5 -11  19    1.50    4.66
  -5 -11  20    1.46    5.72
  -5 -11  21   -2.20    5.80
  -5 -11  22   34.47   11.07
  -5 -11  24   13.77    8.53
  -5 -11  25    4.50    6.44
  -5 -11  26   18.73    9.14
  -5 -11  27    5.31    7.29
   5  11 -28   13.62   11.64
  -5 -11  28   19.77    9.04
   5  11 -29    3.98    9.02
  -5 -11  29   -3.29    5.75
   5  11 -30    4.94    8.72
  -5 -11  30   -4.31    7.80
   5  11 -31   -2.38    8.71
  -5 -11  31   -0.41    7.25
   5  11 -32   14.00   10.00
   5  11 -33    3.36   10.20
   5  11 -34    4.76    9.47
   5  11 -35   -3.39    8.88
   5 -12  -1    5.12    6.93
  -5 -12   1    4.66    5.90
   5 -12  -2   -0.00    5.82
  -5 -12   2    1.14    5.64
   5 -12  -3   -1.48    5.97
  -5 -12   3    4.83    5.66
   5 -12  -4   41.55   11.03
  -5 -12   4   54.09   11.97
   5 -12  -5   12.43    6.83
  -5 -12   5    9.57    7.10
   5 -12  -6   13.82    6.88
  -5 -12   6    7.41    6.78
  -5 -12   7    2.77    5.62
  -5 -12   8    7.33    6.61
  -5 -12   9   16.68    6.88
  -5 -12  10   39.64   10.74
  -5 -12  11    1.15    7.08
  -5 -12  12   11.42    7.13
  -5 -12  13   -1.29    5.85
  -5 -12  14    9.49    8.31
  -5 -12  15    5.93    7.43
  -5 -12  16   14.07    6.86
  -5 -12  17   -2.23    7.27
  -5 -12  18   -5.56    7.17
  -5 -12  19    6.99    7.49
  -5 -12  20   34.79   10.36
  -5 -12  21    2.76    6.32
  -5 -12  22   -1.93    6.04
  -5 -12  23    1.52    6.55
  -5 -12  24    5.93    7.58
  -5 -12  25    3.70    6.88
  -5 -12  26    6.64    7.31
  -5 -12  27   -2.65    5.60
  -5 -12  28    0.08    7.01
   5 -13  -1   34.86    9.36
  -5 -13   1   -1.14    5.19
   5 -13  -2   61.92   14.27
  -5 -13   2   69.25   14.37
   5 -13  -3    4.62    5.49
  -5 -13   3    9.61    6.42
   5 -13  -4   26.00    9.17
  -5 -13   4   23.96    8.27
   5 -13  -5    2.30    6.17
  -5 -13   5    2.56    5.62
   5 -13  -6   62.01   15.07
  -5 -13   6   79.50   15.48
   5 -13  -7    8.45    6.59
  -5 -13   7   12.12    7.60
   5 -13  -8   81.88   15.82
  -5 -13   8   62.01   15.20
   5 -13  -9   -3.01    5.29
  -5 -13   9    1.49    6.73
  -5 -13  10    1.00    5.96
  -5 -13  11    7.05    6.97
  -5 -13  12   30.50    9.74
  -5 -13  13    4.40    7.26
  -5 -13  14    6.39    7.13
  -5 -13  15    0.77    5.45
  -5 -13  16   -5.01    6.18
  -5 -13  17    2.27    6.94
  -5 -13  18   20.68    9.45
  -5 -13  19   -0.40    6.48
  -5 -13  20    8.00    7.25
  -5 -13  21   -2.82    6.47
  -5 -13  22   13.45    8.15
  -5 -13  23   -0.51    7.76
  -5 -13  24   -4.00    8.41
  -5 -13  25    6.94    8.59
   5 -14  -1    2.60    6.58
  -5 -14   1   -3.23    5.90
   5 -14  -2    1.28    5.92
  -5 -14   2    3.57    6.26
   5 -14  -3    5.45    7.27
  -5 -14   3    9.27    7.10
   5 -14  -4   17.01    8.11
  -5 -14   4   32.73    9.86
   5 -14  -5   39.63   10.53
  -5 -14   5   18.59    8.91
   5 -14  -6   14.75    7.92
  -5 -14   6   38.82   10.77
   5 -14  -7    3.85    6.56
  -5 -14   7   -2.74    6.30
  -5 -14   8    8.13    7.15
  -5 -14   9    2.51    6.50
  -5 -14  10   25.54    9.28
  -5 -14  11    5.34    6.63
  -5 -14  12   -3.11    6.06
  -5 -14  13    0.38    5.92
  -5 -14  14   -3.80    6.02
  -5 -14  15    5.94    7.09
  -5 -14  16   10.47    8.38
  -5 -14  17    2.77    7.09
  -5 -14  18    9.72    7.60
  -5 -14  19    1.41    6.33
  -5 -14  20    3.75    5.84
  -5 -14  21    7.87    8.39
  -5 -14  22   21.18    8.58
  -5 -14  23    6.86    7.81
   5 -15  -1    1.83    6.88
  -5 -15   1    5.96    6.99
   5 -15  -2   10.34    7.56
  -5 -15   2   27.01    8.68
   5 -15  -3   27.61    9.29
  -5 -15   3   12.35    7.84
   5 -15  -4   -0.33    6.19
  -5 -15   4   -1.17    6.09
   5 -15  -5    1.32    6.14
  -5 -15   5    1.33    6.75
  -5 -15   6    8.85    6.71
  -5 -15   7   20.44    8.73
  -5 -15   8    8.07    7.57
  -5 -15   9    0.65    6.57
  -5 -15  10    1.13    5.78
  -5 -15  11    0.46    6.63
  -5 -15  12    1.39    6.88
  -5 -15  13    2.31    6.48
  -5 -15  14   -1.64    6.15
  -5 -15  15   -3.13    6.10
  -5 -15  16   -2.60    6.38
  -5 -15  17   11.03    9.22
  -5 -15  18    0.78    7.71
  -5 -15  19    7.69    7.27
   5 -16  -1   -2.73    7.71
  -5 -16   1   -0.28    5.89
   5 -16  -2   -0.87    6.82
  -5 -16   2   -0.67    6.40
   5 -16  -3    2.21    6.51
  -5 -16   3   -3.16    6.24
  -5 -16   4    3.63    6.56
  -5 -16   5    5.88    7.76
  -5 -16   6    7.52    6.89
  -5 -16   7   -0.32    6.48
  -5 -16   8    2.12    6.06
  -5 -16   9    1.73    5.76
  -5 -16  10    4.75    7.59
  -5 -16  11   11.24    7.85
  -5 -16  12    0.10    6.75
  -5 -16  13   -0.78    6.59
  -5 -16  14   -1.60    6.57
  -5 -16  15   -3.33    8.22
  -5 -16  16   -6.11    8.75
   5 -17  -1   -1.75    7.51
  -5 -17   2    3.41    7.12
  -5 -17   3    8.84    7.61
  -5 -17   4    0.09    7.17
  -5 -17   5    0.64    6.83
  -5 -17   6    3.36    6.79
  -5 -17   7    5.85    6.31
  -5 -17   8   -1.10    6.13
  -5 -17   9    3.08    6.77
  -5 -17  10   -0.46    6.58
  -5 -17  11   -3.90    7.56
  -5 -17  12   -2.16    7.73
  -5 -18   4    3.20    7.42
  -5 -18   5    9.47    7.83
  -5 -18   6   -2.16    6.83
  -5 -18   7    2.33    6.72
  -5 -18   8   -0.74    7.35
  -4   0   1    0.66    3.24
  -4   0   1    1.47    5.86
   4   0  -1   -0.30    4.05
   4   0  -1   -0.64    5.67
  -4   0   2   16.32    5.59
  -4   0   2   30.44    8.21
   4   0  -2   25.60    5.87
   4   0  -2   17.03    7.76
  -4   0   3    2.72    4.06
  -4   0   3   -1.76    5.95
   4   0  -3   -0.78    4.04
   4   0  -3   -0.44    5.81
  -4   0   4 1186.24  176.85
  -4   0   4 1393.26  178.70
   4   0  -4 1224.84  176.70
   4   0  -4 1201.04  178.22
  -4   0   5   -0.67    4.15
  -4   0   5    0.44    6.37
   4   0  -5    1.33    3.29
   4   0  -5    2.15    6.20
  -4   0   6  757.83  107.11
  -4   0   6  691.18  108.24
   4   0  -6  737.97  106.77
   4   0  -6  783.77  108.76
  -4   0   7   -0.31    3.58
  -4   0   7    1.03    6.22
   4   0  -7   -0.70    2.63
   4   0  -7   -0.55    6.00
  -4   0   8 2968.32  406.02
  -4   0   8 2553.72  407.08
   4   0  -8 2945.06  405.96
   4   0  -8 2858.45  407.65
  -4   0   9   -1.22    3.73
  -4   0   9   -1.57    6.12
   4   0  -9    0.18    3.57
   4   0  -9   -1.06    7.01
  -4   0  10   27.08    7.00
  -4   0  10   36.05    9.88
   4   0 -10   37.65    7.48
   4   0 -10   46.09   10.58
  -4   0  11   -1.13    3.75
  -4   0  11    0.71    5.79
   4   0 -11   -2.43    3.77
   4   0 -11   -2.72    7.85
  -4   0  12   13.92    4.90
   4   0 -12   15.96    5.23
   4   0 -12   22.34    8.24
  -4   0  13    0.22    5.33
  -4   0  13   -0.78    3.22
   4   0 -13    0.34    3.64
   4   0 -13   -1.89    7.11
  -4   0  14 1474.79  204.47
  -4   0  14 1405.75  203.52
   4   0 -14 1393.48  205.65
  -4   0  15   -1.09    4.32
  -4   0  15   -0.01    3.12
   4   0 -15   -2.54    6.54
  -4   0  16   63.74   11.54
  -4   0  16   59.34   10.86
   4   0 -16   61.36   13.52
  -4   0  17   -0.14    3.29
  -4   0  17    0.32    3.15
   4   0 -17   -1.10    5.98
  -4   0  18  152.91   25.33
  -4   0  18  180.52   25.17
   4   0 -18  138.65   26.64
  -4   0  19   -1.74    3.73
  -4   0  19   -1.40    3.05
   4   0 -19   -1.77    6.68
  -4   0  20  138.48   24.78
  -4   0  20  160.35   24.41
   4   0 -20  188.23   28.01
  -4   0  21    0.78    4.10
  -4   0  21   -0.46    3.48
   4   0 -21   -2.46    6.18
  -4   0  22   30.18    7.07
  -4   0  22   18.91    5.82
   4   0 -22   19.69    6.82
  -4   0  23    0.48    3.65
  -4   0  23    1.49    3.64
   4   0 -23    0.00    4.21
  -4   0  24   55.43    9.79
  -4   0  24   50.47    8.72
   4   0 -24   16.94    8.53
  -4   0  25   -1.19    4.26
   4   0 -25    2.51    5.41
  -4   0  26  112.27   18.40
   4   0 -26   93.17   18.19
  -4   0  27   -1.93    4.35
   4   0 -27    6.00    5.52
  -4   0  28   12.67    5.90
   4   0 -28   10.25    6.82
  -4   0  29    3.06    5.11
   4   0 -29   -2.51    5.40
   4   0 -30   46.26   11.31
   4   0 -31    0.50    5.92
   4   0 -32   -0.73    6.44
   4   0 -33   -3.11    6.18
   4   0 -34   15.41    7.39
   4   0 -35   -1.14    5.86
   4   0 -36   40.40   11.32
   4   0 -37   -2.97    6.77
   4   0 -38   -0.67    6.65
   4   0 -39   -2.26    6.10
  -4   1   1   13.78    5.27
  -4   1   1   29.06    8.60
   4  -1  -1   22.30    6.16
   4  -1  -1   37.03    9.40
   4   1  -1   19.15    5.20
   4   1  -1   29.50    8.48
  -4  -1   1   16.93    5.56
  -4  -1   1   11.41    6.39
  -4   1   2 1133.24  166.02
  -4   1   2 1801.01  169.70
   4  -1  -2 1110.00  166.11
   4  -1  -2 1087.92  167.47
   4   1  -2 1000.19  165.47
   4   1  -2 1077.63  167.15
  -4  -1   2 1088.67  165.86
  -4  -1   2 1690.83  169.05
  -4   1   3   12.22    5.15
  -4   1   3   22.19    7.77
   4  -1  -3   23.77    6.51
   4  -1  -3   23.98    7.62
   4   1  -3   11.89    4.65
   4   1  -3   11.69    7.28
  -4  -1   3   25.42    5.54
  -4  -1   3   20.44    7.54
  -4   1   4   -0.96    3.87
  -4   1   4    3.99    6.16
   4  -1  -4    1.80    4.23
   4  -1  -4   -1.16    6.07
   4   1  -4    2.54    3.22
   4   1  -4   -0.34    5.78
  -4  -1   4    1.26    3.51
  -4  -1   4   -0.27    5.43
  -4   1   5    7.13    4.82
  -4   1   5   13.56    7.30
   4  -1  -5   20.24    5.44
   4  -1  -5   13.20    7.32
   4   1  -5   15.25    4.49
   4   1  -5   19.62    7.54
  -4  -1   5   10.76    4.72
  -4  -1   5   14.38    6.75
  -4   1   6  387.35   55.73
  -4   1   6  544.78   58.32
   4  -1  -6  203.32   54.61
   4  -1  -6  474.47   58.06
   4   1  -6  377.22   55.38
   4   1  -6  533.58   58.67
  -4  -1   6  424.09   55.54
  -4  -1   6  653.86   59.54
  -4   1   7   36.14    8.76
  -4   1   7   60.57   11.42
   4  -1  -7   39.27    8.42
   4  -1  -7   79.55   12.18
   4   1  -7   47.89    8.53
   4   1  -7   43.39   10.67
  -4  -1   7   38.88    8.46
  -4  -1   7   32.02   10.03
  -4   1   8 1263.85  183.72
  -4   1   8 1308.40  185.02
   4  -1  -8 1248.56  183.35
   4  -1  -8 1402.85  185.52
   4   1  -8 1252.84  183.68
   4   1  -8 1382.19  185.69
  -4  -1   8 1252.46  183.36
  -4  -1   8 1282.17  185.32
  -4   1   9   -0.47    3.98
  -4   1   9   -1.80    6.19
   4  -1  -9    4.67    3.74
   4  -1  -9    0.22    6.93
   4   1  -9    0.40    3.93
   4   1  -9   -0.90    7.32
  -4  -1   9    0.08    3.39
  -4  -1   9   -2.38    6.42
  -4   1  10  475.58   71.46
  -4   1  10  531.97   72.93
   4  -1 -10  498.60   71.22
   4  -1 -10  538.58   73.56
   4   1 -10  460.62   71.55
   4   1 -10  496.48   73.38
  -4  -1  10  472.43   72.40
  -4  -1  10  461.36   71.12
  -4  -1  10  553.55   74.02
  -4   1  11  156.25   22.40
   4  -1 -11  147.08   21.98
   4  -1 -11  187.41   25.25
   4   1 -11  156.15   22.70
   4   1 -11   41.21   22.05
  -4  -1  11  181.16   23.30
  -4  -1  11  165.45   22.21
  -4   1  12  676.36   68.05
   4  -1 -12  425.57   66.84
   4  -1 -12  435.14   68.82
   4   1 -12  399.48   68.64
  -4  -1  12  421.00   67.47
  -4  -1  12  433.87   66.90
  -4   1  13  115.23   17.28
   4  -1 -13  107.47   19.18
   4   1 -13  107.94   19.58
  -4  -1  13   97.93   17.60
  -4  -1  13   99.33   16.90
  -4   1  14    0.48    3.15
   4  -1 -14    1.51    3.37
   4  -1 -14   -0.81    6.26
   4   1 -14    4.38    7.39
  -4  -1  14   -2.66    4.15
  -4  -1  14   -0.83    3.78
  -4   1  15   45.46    8.74
  -4   1  15   41.03    7.82
   4  -1 -15   34.03    7.83
   4  -1 -15   35.98    9.77
   4   1 -15   32.57   10.07
  -4  -1  15   35.36    8.30
  -4  -1  15   43.20    7.96
  -4   1  16  250.01   36.63
  -4   1  16  297.22   36.51
   4   1 -16  111.70   36.46
  -4  -1  16  263.97   37.00
  -4  -1  16  288.38   36.67
  -4   1  17    0.12    3.62
  -4   1  17   -0.29    3.16
   4   1 -17   -2.24    4.31
   4   1 -17   -0.42    5.78
  -4  -1  17    2.04    3.92
  -4  -1  17    1.23    3.13
  -4   1  18  380.41   43.90
  -4   1  18  167.73   41.94
   4   1 -18  333.73   44.83
   4   1 -18  342.46   46.46
  -4  -1  18  375.09   44.41
  -4  -1  18  355.37   43.56
  -4   1  19   23.62    6.39
  -4   1  19   25.36    5.96
   4   1 -19   23.26    7.22
   4   1 -19   18.78    9.50
  -4  -1  19   22.03    6.92
  -4  -1  19   28.56    6.55
  -4   1  20   23.44    6.08
  -4   1  20   25.51    5.55
   4   1 -20   17.50    8.76
  -4  -1  20   13.26    5.67
  -4  -1  20   14.61    5.27
  -4   1  21    8.56    4.31
  -4   1  21    2.85    3.33
   4   1 -21    0.98    8.10
  -4  -1  21    3.02    5.03
  -4  -1  21    7.43    4.10
  -4   1  22  254.30   40.46
  -4   1  22  264.47   39.95
   4   1 -22  283.86   41.89
  -4  -1  22  270.76   40.96
  -4   1  23    1.08    4.31
  -4   1  23   10.08    4.26
   4  -1 -23    6.83    6.05
   4   1 -23   11.55    5.90
  -4  -1  23    1.72    4.51
  -4   1  24   32.84    6.82
  -4   1  24   12.64    5.33
   4  -1 -24   25.17    7.57
   4   1 -24   10.09    6.31
  -4  -1  24   23.41    6.64
  -4   1  25   32.86    7.37
   4  -1 -25   12.41    6.99
   4   1 -25   23.40    8.23
  -4  -1  25   26.21    7.83
  -4   1  26   77.27   14.58
   4  -1 -26   92.51   15.69
   4   1 -26   84.38   15.90
  -4  -1  26   72.79   14.89
  -4   1  27    3.00    3.88
   4  -1 -27   -0.28    5.34
   4   1 -27    9.45    6.29
  -4  -1  27   -0.17    4.23
   4  -1 -28   56.55   12.23
   4   1 -28   43.82   12.19
  -4  -1  28   65.44   12.36
   4  -1 -29    1.28    5.28
   4   1 -29    4.86    6.47
   4  -1 -30   -3.00    5.62
   4   1 -30   -3.17    6.29
   4  -1 -31    8.14    6.10
   4   1 -31    0.09    5.00
   4  -1 -32   44.76   10.22
   4   1 -32   30.90   10.17
   4  -1 -33    1.10    5.46
   4   1 -33   -3.24    5.79
   4  -1 -34   -0.64    6.67
   4   1 -34   15.02    7.26
   4  -1 -35    0.15    5.88
   4   1 -35    0.28    5.77
   4  -1 -36    8.21    7.11
   4   1 -36   11.86    7.27
   4  -1 -37    8.04    6.48
   4   1 -37    0.07    6.27
   4  -1 -38   14.41    7.33
   4   1 -38    8.25    7.56
   4  -1 -39    3.09    5.07
   4   1 -39   -6.54    7.53
  -4   2   1   75.75   12.35
  -4   2   1  100.44   15.36
   4  -2  -1   60.97   12.19
   4  -2  -1   12.71   12.11
   4   2  -1   67.73   11.68
   4   2  -1  109.35   15.03
  -4  -2   1   99.66   12.50
  -4  -2   1   74.14   14.36
  -4   2   2  198.10   31.74
  -4   2   2  181.72   33.41
   4  -2  -2  190.34   31.81
   4  -2  -2  242.52   34.48
   4   2  -2  183.90   31.28
   4   2  -2  258.21   33.98
  -4  -2   2  233.37   31.72
  -4  -2   2  239.70   33.87
  -4   2   3   27.46    5.80
  -4   2   3   10.68    7.68
   4  -2  -3   14.85    5.16
   4  -2  -3    5.91    6.76
   4   2  -3   17.75    4.71
   4   2  -3   15.41    7.72
  -4  -2   3    9.91    4.53
  -4  -2   3   13.25    7.11
  -4   2   4 1840.67  264.98
  -4   2   4 1765.00  266.32
   4  -2  -4 2064.99  265.54
   4  -2  -4 1719.10  266.46
   4   2  -4 1695.18  264.75
   4   2  -4 1987.60  266.74
  -4  -2   4 1950.57  264.84
  -4  -2   4 1876.62  266.62
  -4   2   5   43.57    8.95
  -4   2   5   43.12   10.77
   4  -2  -5   36.07    8.40
   4  -2  -5   55.82   12.01
   4   2  -5   36.55    8.38
   4   2  -5   42.48   10.69
  -4  -2   5   48.18    8.52
  -4  -2   5   61.31   11.28
  -4   2   6   -0.53    3.84
  -4   2   6   -0.62    5.75
   4  -2  -6    3.24    4.24
   4  -2  -6    5.18    7.90
   4   2  -6    0.30    3.55
   4   2  -6    2.85    6.88
  -4  -2   6    2.58    3.76
  -4  -2   6   14.07    6.85
  -4   2   7  401.35   49.84
   4  -2  -7  307.43   49.26
   4  -2  -7  381.40   51.60
   4   2  -7  325.31   49.37
   4   2  -7  329.39   51.02
  -4  -2   7  304.49   48.95
  -4  -2   7  321.34   51.02
  -4   2   8  696.28   94.91
  -4   2   8  807.34   96.66
   4  -2  -8  721.60   94.89
   4  -2  -8  794.52   97.07
   4   2  -8  669.71   95.26
   4   2  -8  816.84   97.51
  -4  -2   8  633.22   95.42
  -4  -2   8  445.52   93.86
  -4  -2   8  713.26   97.08
  -4   2   9  202.21   30.64
   4  -2  -9  203.68   30.35
   4  -2  -9  197.51   32.26
   4   2  -9  204.53   33.12
  -4  -2   9  162.17   30.67
  -4  -2   9  220.27   30.58
  -4  -2   9  214.09   32.89
  -4   2  10   67.69   12.96
   4  -2 -10   73.36   12.45
   4  -2 -10   77.87   15.12
   4   2 -10   89.15   15.76
  -4  -2  10   66.36   13.28
  -4  -2  10   74.63   12.68
  -4   2  11   61.67   11.54
   4  -2 -11   68.36   10.98
   4  -2 -11   75.65   13.87
   4   2 -11   61.93   14.34
  -4  -2  11   61.74   11.85
  -4  -2  11   49.61   10.66
  -4   2  12    0.44    4.55
  -4   2  12   -2.21    4.85
   4  -2 -12   -0.16    3.32
   4   2 -12    2.32    6.35
  -4  -2  12    1.88    4.30
  -4  -2  12   -1.24    3.25
  -4   2  13    6.40    4.99
  -4   2  13   13.43    6.23
   4  -2 -13    9.15    3.91
   4   2 -13   10.72    5.98
   4   2 -13   11.39    7.43
  -4  -2  13    8.32    4.76
  -4  -2  13   21.02    5.57
  -4   2  14  820.45  113.26
   4  -2 -14  732.88  112.65
   4   2 -14  787.45  114.50
   4   2 -14  730.38  115.09
  -4  -2  14  861.82  113.87
  -4  -2  14  780.55  113.18
  -4   2  15   54.94   10.80
   4  -2 -15   53.79   10.38
   4   2 -15   63.25   12.17
   4   2 -15   46.12   12.78
  -4  -2  15   52.60   11.35
  -4  -2  15   89.52   11.76
  -4   2  16   32.85    6.43
   4  -2 -16   16.55    5.10
   4   2 -16   31.69    7.08
   4   2 -16   26.16    9.22
  -4  -2  16   12.50    6.08
  -4  -2  16   16.96    5.39
  -4   2  17   -1.14    3.39
  -4   2  17    1.38    3.55
   4  -2 -17   -1.29    3.22
   4  -2 -17    0.24    5.64
   4   2 -17   -0.86    4.68
   4   2 -17   -1.65    6.71
  -4  -2  17    0.89    4.58
  -4  -2  17    5.48    3.35
  -4   2  18  132.26   21.06
  -4   2  18  133.99   20.87
   4  -2 -18  106.70   22.39
   4   2 -18  132.41   22.37
   4   2 -18  146.25   24.11
  -4  -2  18  124.66   21.58
  -4  -2  18  139.64   21.20
  -4   2  19  135.42   20.30
  -4   2  19  123.87   20.13
   4  -2 -19  116.30   21.98
   4   2 -19  112.75   21.31
   4   2 -19  111.54   22.71
  -4  -2  19  142.67   21.42
  -4   2  20   45.27    8.94
  -4   2  20   48.22    8.83
   4  -2 -20   37.54   10.83
   4   2 -20   47.40   12.64
  -4  -2  20   37.71    9.50
  -4   2  21    6.62    4.18
  -4   2  21    3.34    3.93
   4  -2 -21    1.79    6.46
   4   2 -21    1.00    7.00
  -4  -2  21    8.43    4.94
  -4   2  22    7.04    4.38
  -4   2  22    5.77    4.07
   4   2 -22    8.14    6.82
  -4  -2  22    9.26    5.44
  -4   2  23   -0.47    3.75
  -4   2  23    2.09    3.84
   4   2 -23   -0.33    6.20
  -4  -2  23   -2.07    4.60
  -4   2  24  194.18   28.18
   4   2 -24  165.54   29.55
  -4  -2  24  167.16   28.71
  -4   2  25   21.74    5.96
   4   2 -25   15.91    7.48
  -4  -2  25   15.58    7.18
  -4   2  26   73.38   12.82
   4  -2 -26   59.56   12.91
   4   2 -26   70.14   14.89
   4  -2 -27    3.67    5.67
   4   2 -27    6.95    6.49
   4  -2 -28   47.47    9.23
   4   2 -28   22.52    8.82
   4  -2 -29   31.11    7.84
   4   2 -29   13.48    8.64
   4  -2 -30   87.13   17.22
   4   2 -30  118.24   19.80
  -4  -2  30   92.59   17.80
   4  -2 -31   -0.69    5.35
   4   2 -31   -3.57    5.89
  -4  -2  31    2.25    5.24
   4  -2 -32   -1.99    4.78
   4   2 -32    4.20    5.66
   4  -2 -33    7.53    5.67
   4   2 -33    3.98    6.72
   4  -2 -34   22.86    6.93
   4   2 -34    2.48    5.68
   4  -2 -35    0.27    5.11
   4   2 -35    4.82    7.02
   4  -2 -36    1.59    5.43
   4   2 -36   22.22    8.76
   4  -2 -37    0.09    5.51
   4   2 -37   -3.92    6.82
   4  -2 -38    0.40    5.19
   4   2 -38   -0.44    6.14
   4  -2 -39    2.18    5.95
   4   2 -39   -0.20    7.40
  -4   3   1   44.19    8.48
  -4   3   1   52.01   12.00
   4  -3  -1   40.10    8.96
   4  -3  -1   26.92   10.01
   4   3  -1   35.94    7.84
   4   3  -1   36.94    9.59
  -4  -3   1   40.95    7.84
  -4  -3   1   44.28   10.88
  -4   3   2  353.06   54.49
  -4   3   2  337.36   56.44
   4  -3  -2  312.00   54.45
   4  -3  -2  415.81   57.05
   4   3  -2  423.85   54.75
   4   3  -2  414.14   56.46
  -4  -3   2  362.58   54.14
  -4  -3   2  392.64   56.38
  -4   3   3   13.36    5.03
  -4   3   3    3.46    7.52
   4  -3  -3   25.13    6.25
   4  -3  -3   13.34    8.26
   4   3  -3   14.69    4.83
   4   3  -3   16.61    8.19
  -4  -3   3   12.46    4.58
  -4  -3   3    5.43    7.29
  -4   3   4   17.54    5.03
  -4   3   4   11.70    7.47
   4  -3  -4   11.47    5.36
   4  -3  -4    8.30    7.95
   4   3  -4    9.07    4.80
   4   3  -4    0.29    6.41
  -4  -3   4   11.07    4.06
  -4  -3   4   12.62    7.60
  -4   3   5   41.87    8.04
  -4   3   5   50.21   11.05
   4  -3  -5   23.24    7.74
   4  -3  -5   27.32   10.48
   4   3  -5   45.72    8.00
   4   3  -5   30.93   10.61
  -4  -3   5   30.99    8.61
  -4  -3   5   39.06    7.61
  -4  -3   5   27.38    9.55
  -4   3   6   67.42   11.53
  -4   3   6   76.63   13.83
   4  -3  -6   54.19   11.72
   4  -3  -6   73.44   14.60
   4   3  -6   58.99   13.58
  -4  -3   6   45.68   10.99
  -4  -3   6   69.93   11.29
  -4  -3   6   76.69   14.50
  -4   3   7  213.61   60.41
   4  -3  -7  450.44   61.73
   4  -3  -7  462.02   63.76
   4   3  -7  518.15   63.32
   4   3  -7  792.37   66.66
  -4  -3   7  480.37   62.23
  -4  -3   7  500.71   61.66
  -4  -3   7  519.22   64.79
  -4   3   8  114.16   16.53
   4  -3  -8  105.33   16.66
   4  -3  -8  105.25   18.71
   4   3  -8   69.85   16.53
   4   3  -8  114.46   18.87
  -4  -3   8  100.90   16.69
  -4  -3   8   87.36   15.81
  -4   3   9   -1.14    3.94
   4  -3  -9    4.17    4.33
   4  -3  -9    2.86    7.20
   4   3  -9   -1.21    5.23
   4   3  -9    0.02    6.59
  -4  -3   9   -0.82    4.91
  -4  -3   9   -0.65    3.87
  -4   3  10  234.24   29.97
  -4   3  10  198.84   30.94
   4  -3 -10  183.85   29.39
   4   3 -10  188.84   30.56
   4   3 -10  200.66   32.00
  -4  -3  10  160.26   29.53
  -4   3  11  396.20   57.05
  -4   3  11  385.89   57.80
   4  -3 -11  365.11   56.64
   4   3 -11  380.78   58.21
   4   3 -11  419.88   59.59
  -4  -3  11  402.75   57.60
  -4  -3  11  381.21   57.05
  -4   3  12  365.91   39.18
  -4   3  12  341.29   39.79
   4  -3 -12  288.11   38.09
   4   3 -12  333.26   40.44
   4   3 -12  286.32   41.09
  -4  -3  12  100.15   37.23
  -4  -3  12  322.96   39.02
  -4   3  13  104.96   17.26
  -4   3  13  111.45   17.74
   4  -3 -13   97.17   16.52
   4   3 -13  115.88   18.45
   4   3 -13   80.98   19.06
  -4  -3  13  119.85   17.99
  -4  -3  13  100.77   17.22
  -4   3  14    7.11    4.31
  -4   3  14    4.37    4.87
   4  -3 -14    6.77    3.31
   4  -3 -14    2.40    6.19
   4   3 -14    7.17    5.48
   4   3 -14    0.35    6.26
  -4  -3  14    9.51    5.02
  -4  -3  14    9.46    4.32
  -4   3  15   28.19    7.43
   4  -3 -15   37.23    6.91
   4  -3 -15   26.75    8.95
   4   3 -15   49.74    9.93
   4   3 -15   28.08    9.79
  -4  -3  15   25.58    7.59
  -4  -3  15   39.75    7.99
  -4   3  16  276.81   42.39
   4  -3 -16  289.40   42.02
   4  -3 -16  266.01   44.02
   4   3 -16  281.46   43.88
   4   3 -16  299.50   45.67
  -4  -3  16  306.31   43.57
  -4  -3  16  271.10   42.72
  -4   3  17   19.99    5.51
   4  -3 -17   21.27    5.28
   4  -3 -17    7.72    7.10
   4   3 -17   22.84    7.25
   4   3 -17   23.05    8.98
  -4  -3  17   16.06    6.21
  -4   3  18   47.69   10.53
  -4   3  18   55.70   10.67
   4  -3 -18   61.89   10.33
   4  -3 -18   81.11   13.68
   4   3 -18   57.08   12.55
   4   3 -18   45.10   12.88
  -4  -3  18   62.06   11.88
  -4   3  19    7.76    4.21
  -4   3  19    9.58    4.48
   4  -3 -19    3.89    6.24
   4   3 -19   12.07    6.84
  -4  -3  19    8.47    5.29
  -4   3  20   11.68    4.78
  -4   3  20   16.69    5.26
   4  -3 -20   16.43    7.46
  -4  -3  20   13.49    5.94
  -4   3  21   60.00   10.23
  -4   3  21   48.89   10.39
   4  -3 -21   50.60   12.23
  -4  -3  21   56.12   11.62
  -4   3  22   90.02   11.61
  -4   3  22   74.92   11.65
   4   3 -22   70.13   13.55
  -4  -3  22   20.86   10.69
  -4   3  23   67.45   11.52
   4   3 -23   51.06   13.26
  -4   3  24    4.33    4.31
   4   3 -24   -3.21    5.98
   4   3 -25    5.15    5.74
   4   3 -26   95.01   18.55
   4   3 -27   11.21    7.07
  -4  -3  27   17.58    6.96
   4  -3 -28   63.97   13.77
   4   3 -28   65.52   15.45
  -4  -3  28   94.80   15.56
   4  -3 -29    7.76    5.23
   4   3 -29    3.84    6.09
  -4  -3  29    7.13    6.29
   4  -3 -30   11.72    5.97
   4   3 -30   12.61    7.75
  -4  -3  30    4.56    5.80
   4  -3 -31    9.22    5.90
   4   3 -31   16.51    8.39
  -4  -3  31   16.32    7.55
   4  -3 -32   51.62   10.72
   4   3 -32   30.27   11.67
  -4  -3  32   48.30   11.39
   4  -3 -33    4.58    5.45
   4   3 -33   13.04    7.88
  -4  -3  33   13.72    6.99
   4  -3 -34    1.30    5.28
   4   3 -34   -3.07    6.65
   4  -3 -35    1.30    5.44
   4   3 -35    0.03    6.36
   4  -3 -36    7.53    5.92
   4   3 -36   12.32    7.39
   4  -3 -37   -1.32    4.88
   4   3 -37   -5.56    7.09
   4  -3 -38    9.42    6.50
   4   3 -38    8.66    7.82
   4  -3 -39   -0.15    5.46
   4   3 -39   -7.27    8.10
  -4   4   1   86.35   13.78
  -4   4   1   92.27   17.22
   4  -4  -1   76.96   13.69
   4  -4  -1   53.69   14.91
   4   4  -1   84.61   13.24
   4   4  -1   61.78   13.48
   4   4  -1   95.49   16.21
  -4  -4   1   76.23   13.79
  -4  -4   1   72.50   12.87
  -4  -4   1   70.68   14.91
  -4   4   2  151.65   23.43
  -4   4   2  164.76   26.47
   4  -4  -2  159.00   23.73
   4  -4  -2  143.97   25.90
   4   4  -2  163.41   23.49
   4   4  -2  137.79   23.65
   4   4  -2  189.43   25.86
  -4  -4   2  151.39   23.78
  -4  -4   2  113.35   22.49
  -4  -4   2  154.43   25.48
  -4   4   3   83.91   13.14
  -4   4   3   61.70   15.31
   4  -4  -3   57.02   12.48
   4  -4  -3   70.20   15.31
   4   4  -3   73.34   13.27
   4   4  -3   62.57   14.81
  -4  -4   3   75.44   12.99
  -4  -4   3   80.43   12.54
  -4  -4   3   65.39   14.64
  -4   4   4  313.19   50.00
  -4   4   4  367.01   52.73
   4  -4  -4  362.04   50.64
   4  -4  -4  372.78   52.93
   4   4  -4  277.89   50.49
   4   4  -4  311.10   51.80
  -4  -4   4  353.68   50.59
  -4  -4   4  365.59   50.16
  -4  -4   4  355.22   52.45
  -4   4   5    5.50    4.23
  -4   4   5    7.82    7.92
   4  -4  -5    2.12    4.78
   4  -4  -5    3.12    8.49
   4   4  -5    1.02    5.18
   4   4  -5    0.79    6.53
  -4  -4   5    3.33    5.07
  -4  -4   5    7.95    4.62
  -4  -4   5   10.29    7.95
  -4   4   6  119.89   16.92
   4  -4  -6   97.84   16.97
   4  -4  -6  104.06   19.24
   4   4  -6   68.52   16.64
   4   4  -6   96.11   18.87
  -4  -4   6   95.91   16.91
  -4  -4   6  114.66   16.65
  -4   4   7   11.81    4.89
   4  -4  -7    8.50    5.50
   4  -4  -7    3.35    8.38
   4   4  -7    4.52    5.09
   4   4  -7    2.80    6.94
  -4  -4   7    1.81    5.54
  -4  -4   7    8.41    4.41
  -4   4   8  136.61   17.70
   4  -4  -8   98.53   17.23
   4  -4  -8  105.56   19.62
   4   4  -8  118.78   18.62
   4   4  -8   84.16   18.97
  -4  -4   8   80.56   17.14
  -4  -4   8  106.28   17.28
  -4   4   9  309.74   45.86
  -4   4   9  305.93   47.06
   4  -4  -9  292.94   46.05
   4   4  -9  295.89   47.11
   4   4  -9  331.74   48.36
  -4  -4   9  286.08   46.43
  -4  -4   9  345.69   46.41
  -4   4  10  230.52   35.11
  -4   4  10  219.49   36.10
   4  -4 -10  236.98   35.41
   4   4 -10  269.30   37.10
   4   4 -10  264.08   38.06
  -4  -4  10  194.29   35.54
  -4  -4  10  240.24   35.54
  -4   4  11   48.26    8.31
  -4   4  11   11.53    7.46
   4  -4 -11   43.52    8.15
   4   4 -11   44.26    9.01
   4   4 -11   44.31    9.88
   4   4 -11   23.96   10.17
  -4  -4  11   42.48    9.08
  -4  -4  11   41.56    8.10
  -4   4  12   39.91    8.40
  -4   4  12   63.92   10.18
   4  -4 -12   40.15    8.59
   4  -4 -12   35.01   10.10
   4   4 -12   41.87    9.70
   4   4 -12   44.39    9.82
   4   4 -12   63.25   12.74
  -4  -4  12   37.95    9.12
  -4  -4  12   32.00    8.37
  -4   4  13   92.89   15.85
  -4   4  13  122.25   16.88
   4  -4 -13   81.22   15.55
   4  -4 -13   73.05   17.46
   4   4 -13   80.23   16.43
   4   4 -13   98.93   17.70
   4   4 -13  110.38   19.36
  -4  -4  13  109.44   17.27
  -4  -4  13  116.29   16.73
  -4   4  14  310.89   47.28
  -4   4  14  315.90   47.61
   4  -4 -14  304.56   46.88
   4  -4 -14  329.42   49.26
   4   4 -14  370.04   49.78
   4   4 -14  318.28   50.62
  -4  -4  14  318.32   48.43
  -4   4  15  120.54   17.62
   4  -4 -15  104.91   16.93
   4  -4 -15  109.81   19.51
   4   4 -15   84.51   18.80
   4   4 -15  113.62   20.67
  -4  -4  15  101.65   18.22
  -4   4  16   43.45    8.38
   4  -4 -16   36.33    7.43
   4  -4 -16   50.76   10.29
   4   4 -16   52.29   10.88
   4   4 -16   37.38   11.24
  -4  -4  16   25.58    8.47
  -4   4  17    7.65    4.19
   4  -4 -17    5.39    3.15
   4  -4 -17    1.32    5.21
   4   4 -17    2.67    5.79
  -4  -4  17    3.02    4.48
  -4   4  18  109.32   17.10
   4  -4 -18  108.89   16.60
   4  -4 -18   96.47   18.56
   4   4 -18   92.05   19.07
  -4  -4  18   96.48   17.98
  -4   4  19   83.33   13.72
   4  -4 -19   71.43   12.81
   4  -4 -19   81.65   15.42
  -4  -4  19   74.25   14.62
  -4   4  20   68.44   12.56
  -4   4  20   63.74   12.64
   4  -4 -20   80.61   12.34
   4  -4 -20   72.38   14.79
  -4   4  21   23.23    6.31
  -4   4  21   33.85    7.40
   4  -4 -21   25.59    9.13
  -4   4  22    4.67    3.55
   4   4 -22   11.16    6.35
  -4   4  23   32.34    7.08
   4   4 -23   27.08    9.99
   4   4 -24   92.90   20.05
  -4  -4  24  118.95   19.66
   4   4 -25   71.90   15.16
  -4  -4  25   57.32   13.30
   4   4 -26   79.20   17.95
  -4  -4  26  102.42   17.80
   4   4 -27    2.16    6.58
  -4  -4  27   -1.89    5.18
   4   4 -28   26.69   10.10
  -4  -4  28   30.68    9.15
   4   4 -29   14.87    9.07
  -4  -4  29    9.38    6.12
   4  -4 -30    7.37    5.33
   4   4 -30   15.93    8.64
  -4  -4  30   23.50    7.59
   4  -4 -31    4.16    4.73
   4   4 -31    3.25    5.91
  -4  -4  31    2.49    5.39
   4  -4 -32    0.07    4.47
   4   4 -32   -2.47    6.34
  -4  -4  32   -1.61    5.16
   4  -4 -33    1.84    5.05
   4   4 -33    5.00    7.25
  -4  -4  33    2.76    6.39
   4  -4 -34    3.65    5.25
   4   4 -34   10.08    7.99
  -4  -4  34   16.61    7.72
   4  -4 -35    9.04    5.26
   4   4 -35    3.55    8.61
   4  -4 -36    1.76    4.81
   4   4 -36    9.53    8.01
   4  -4 -37    2.19    5.51
   4   4 -37   -0.84    7.94
   4  -4 -38    0.79    5.35
   4   4 -38    4.74    6.85
   4  -4 -39   15.18    6.31
  -4   5   1   89.14   14.10
  -4   5   1   85.03   17.59
   4  -5  -1   90.97   14.75
   4  -5  -1   93.64   17.05
   4   5  -1   76.02   14.36
   4   5  -1   67.36   15.51
  -4  -5   1   50.90   13.46
  -4  -5   1   79.85   13.35
  -4  -5   1  103.82   16.64
  -4   5   2  313.81   41.58
  -4   5   2   78.37   40.85
   4  -5  -2  265.89   41.60
   4  -5  -2  326.22   44.38
   4   5  -2  307.60   42.22
   4   5  -2  361.88   44.09
  -4  -5   2  332.88   41.88
  -4  -5   2  334.24   41.33
  -4  -5   2  294.85   43.53
  -4   5   3  229.10   31.27
  -4   5   3  155.01   32.83
   4  -5  -3  245.18   32.00
   4  -5  -3  254.34   34.64
   4   5  -3  201.71   31.89
   4   5  -3  203.10   32.88
  -4  -5   3  157.17   30.67
  -4  -5   3  224.92   31.00
  -4  -5   3  163.56   32.61
  -4   5   4   33.71    7.19
  -4   5   4   32.88   10.40
   4  -5  -4   35.40    7.77
   4  -5  -4   17.46    9.46
   4   5  -4   31.92    8.18
   4   5  -4   13.78    8.20
  -4  -5   4   23.92    7.51
  -4  -5   4   30.25    7.06
  -4   5   5   44.88    9.34
  -4   5   5   40.03   12.29
   4  -5  -5   41.58    9.70
   4  -5  -5   74.16   14.23
   4   5  -5   56.73   11.02
   4   5  -5   46.29   11.30
  -4  -5   5   43.14    9.46
  -4  -5   5   43.31    8.92
  -4   5   6   85.51   13.91
   4  -5  -6   85.44   17.15
   4   5  -6   99.59   15.57
   4   5  -6   89.63   16.45
  -4  -5   6   64.97   13.91
  -4  -5   6   71.00   13.59
  -4   5   7  233.41   34.16
   4  -5  -7  204.59   34.22
   4  -5  -7  255.21   37.19
   4   5  -7  213.69   34.93
   4   5  -7  191.84   34.95
   4   5  -7  262.59   36.98
  -4  -5   7  227.56   34.82
  -4  -5   7  236.53   34.40
  -4   5   8   55.75   10.12
  -4   5   8   51.56   11.85
   4  -5  -8   56.04   10.60
   4   5  -8   56.56   11.48
   4   5  -8   40.25   10.72
   4   5  -8   46.17   12.43
  -4  -5   8   49.70   10.98
  -4  -5   8   53.21   10.10
  -4   5   9   42.78    7.53
  -4   5   9   37.59    9.47
   4  -5  -9   26.52    7.42
   4   5  -9   33.10    7.87
   4   5  -9   25.13    8.39
   4   5  -9   16.31    9.88
  -4  -5   9   33.07    7.88
  -4  -5   9   29.15    7.06
  -4   5  10   32.69    6.19
  -4   5  10   28.15    7.83
   4  -5 -10   17.37    5.77
   4   5 -10   37.02    7.29
   4   5 -10   -0.21    5.90
   4   5 -10   11.91    8.02
  -4  -5  10   22.38    6.93
  -4  -5  10   27.98    6.29
  -4   5  11  313.74   44.91
  -4   5  11  289.17   45.56
   4  -5 -11  288.80   45.04
   4  -5 -11  350.42   47.86
   4   5 -11  258.97   46.31
   4   5 -11  308.21   47.65
  -4  -5  11  316.63   46.09
  -4   5  12  354.00   49.67
  -4   5  12  282.27   49.83
   4  -5 -12  300.42   49.63
   4  -5 -12  382.30   52.33
   4   5 -12  364.69   51.98
   4   5 -12  388.60   53.28
  -4  -5  12  349.61   50.89
  -4   5  13   56.50   10.12
  -4   5  13   52.31   10.84
   4  -5 -13   51.08   10.28
   4  -5 -13   52.12   12.62
   4   5 -13   45.74   12.07
   4   5 -13   74.09   14.50
  -4  -5  13   63.60   12.02
  -4   5  14   16.08    5.40
  -4   5  14   30.77    6.67
   4  -5 -14   28.92    6.35
   4  -5 -14   40.61   10.22
   4   5 -14   20.70    8.23
   4   5 -14   12.93    8.61
  -4  -5  14   17.23    6.74
  -4   5  15  104.08   16.97
  -4   5  15  118.17   17.39
   4  -5 -15   96.88   16.67
   4  -5 -15  108.63   19.59
   4   5 -15   96.49   19.13
  -4  -5  15  102.59   18.32
  -4   5  16  129.15   22.69
   4  -5 -16  179.29   22.84
   4  -5 -16  134.44   24.83
   4   5 -16  130.25   25.29
  -4  -5  16  140.03   24.09
  -4   5  17  116.20   17.58
   4  -5 -17  100.02   16.89
   4  -5 -17  101.90   19.45
   4   5 -17  104.91   19.90
  -4  -5  17  112.03   19.21
  -4   5  18  157.77   23.26
   4  -5 -18  145.70   22.66
   4  -5 -18  117.01   24.52
   4   5 -18  173.64   26.41
  -4   5  19    4.12    3.92
   4  -5 -19    3.35    3.07
   4  -5 -19    3.02    6.28
   4  -5 -20   -0.23    3.01
   4  -5 -20    4.33    6.46
  -4   5  21   33.16    7.32
   4  -5 -21   37.98    6.93
   4   5 -21   12.70    9.27
  -4  -5  21   34.28    9.16
   4   5 -22  133.29   23.33
  -4  -5  22  120.72   22.03
   4   5 -23   12.45    7.93
  -4  -5  23   26.98    8.23
   4   5 -24   -2.34    7.25
  -4  -5  24    6.63    6.30
   4   5 -25    1.77    6.66
  -4  -5  25    6.49    5.95
   4   5 -26   21.94    9.25
  -4  -5  26   18.90    7.68
   4   5 -27   33.60   11.42
  -4  -5  27   38.60   10.00
   4   5 -28   29.42   10.34
  -4  -5  28   13.82    7.65
   4   5 -29    0.81    7.52
  -4  -5  29   15.81    7.54
   4   5 -30   -6.60    8.25
  -4  -5  30    0.03    5.61
   4  -5 -31   16.28    6.03
   4   5 -31    9.60    9.12
  -4  -5  31   36.48    9.23
   4  -5 -32   21.85    6.32
   4   5 -32    3.50    8.91
  -4  -5  32   13.29    7.73
   4  -5 -33   11.07    5.22
   4   5 -33    9.55    7.89
  -4  -5  33   10.76    7.47
   4  -5 -34   -0.95    4.31
   4   5 -34   -0.46    6.79
  -4  -5  34    5.79    5.92
   4  -5 -35    0.20    4.30
   4   5 -35   -0.30    8.72
  -4  -5  35   -1.04    5.70
   4  -5 -36   -1.70    4.28
   4   5 -36    2.61    7.99
   4  -5 -37    3.15    4.91
   4   5 -37    3.68    7.20
   4  -5 -38    8.30    5.29
   4   5 -38   -0.13    7.37
   4  -5 -39    3.24    5.55
  -4   6   1   48.68    9.36
  -4   6   1   47.93   12.53
   4  -6  -1   54.54   10.20
   4  -6  -1   68.88   13.22
   4   6  -1   72.97   11.06
   4   6  -1   40.14   10.68
  -4  -6   1   76.77   10.71
  -4  -6   1   17.36    7.79
  -4  -6   1   44.01   11.85
  -4   6   2   72.03   13.29
  -4   6   2   99.97   17.47
   4  -6  -2   73.82   13.77
   4  -6  -2   68.90   15.58
   4   6  -2   94.50   14.93
   4   6  -2   84.57   15.64
  -4  -6   2   56.48   13.04
  -4  -6   2   74.52   13.02
  -4   6   3   92.33   15.35
  -4   6   3  110.72   19.41
   4  -6  -3   65.94   15.01
   4  -6  -3   85.00   18.07
   4   6  -3   79.16   16.02
   4   6  -3  158.51   19.46
  -4  -6   3   89.91   15.59
  -4  -6   3   91.54   15.16
  -4   6   4  161.11   25.83
  -4   6   4  165.75   28.73
   4  -6  -4  162.43   26.26
   4  -6  -4  174.06   28.45
   4   6  -4  167.17   26.43
   4   6  -4  151.84   26.87
   4   6  -4  166.62   27.74
  -4  -6   4  163.43   26.22
  -4  -6   4  168.83   25.86
  -4   6   5  107.00   15.45
   4  -6  -5   93.52   15.61
   4  -6  -5   88.59   17.70
   4   6  -5   75.15   15.35
   4   6  -5  102.51   16.70
   4   6  -5   87.56   17.27
  -4  -6   5   60.02   14.85
  -4  -6   5   97.77   15.31
  -4   6   6   55.99   10.05
   4  -6  -6   42.11   10.13
   4  -6  -6   41.28   12.17
   4   6  -6   56.94   10.77
   4   6  -6   45.71   11.08
   4   6  -6   56.16   12.81
  -4  -6   6   52.27   10.50
  -4  -6   6   45.76    9.84
  -4   6   7    1.07    3.50
  -4   6   7    4.59    7.30
   4  -6  -7    1.93    3.80
   4  -6  -7    4.22    7.00
   4   6  -7   -0.14    4.23
   4   6  -7    1.07    4.93
   4   6  -7   -2.31    6.93
  -4  -6   7    6.42    5.33
  -4  -6   7    0.21    3.75
  -4  -6   7   -1.41    3.89
  -4   6   8  324.38   46.64
  -4   6   8  312.07   48.31
   4  -6  -8  274.46   46.58
   4   6  -8  305.03   48.25
   4   6  -8  302.47   48.82
  -4  -6   8  336.77   47.72
  -4  -6   8  347.44   48.45
  -4   6   9  367.46   56.00
  -4   6   9  338.97   57.18
   4  -6  -9  356.54   56.30
   4   6  -9  416.19   58.43
   4   6  -9  409.34   59.02
  -4  -6   9  400.66   57.22
  -4  -6   9  411.42   58.02
  -4   6  10    2.32    3.91
  -4   6  10    6.60    5.86
   4  -6 -10    3.91    4.10
   4  -6 -10   15.92    7.61
   4   6 -10    0.04    5.09
   4   6 -10    6.97    7.61
  -4  -6  10    4.04    4.40
  -4  -6  10    2.18    4.40
  -4   6  11    6.99    4.01
  -4   6  11    3.24    5.05
   4  -6 -11   -1.00    4.02
   4  -6 -11    0.91    6.93
   4   6 -11    3.37    5.38
   4   6 -11    1.44    6.39
  -4  -6  11    1.64    4.56
  -4  -6  11    0.99    4.71
  -4   6  12    0.16    3.17
  -4   6  12    5.98    5.05
   4  -6 -12    6.18    4.40
   4  -6 -12    8.93    7.17
   4   6 -12    3.60    6.12
   4   6 -12   -2.96    7.68
  -4  -6  12    2.63    4.92
  -4  -6  12    2.93    5.26
  -4   6  13  120.00   19.32
  -4   6  13   98.19   19.52
   4  -6 -13  107.88   19.51
   4  -6 -13  106.01   21.46
   4   6 -13  180.99   23.63
   4   6 -13  154.14   24.17
  -4  -6  13  126.88   20.90
  -4  -6  13  135.07   21.34
  -4   6  14  109.04   17.89
  -4   6  14  100.48   17.91
   4  -6 -14  174.72   19.30
   4  -6 -14   69.60   19.27
   4   6 -14   89.34   19.77
  -4  -6  14  126.55   19.94
  -4   6  15   88.68   15.47
  -4   6  15   93.63   15.52
   4  -6 -15   91.49   15.72
   4  -6 -15  107.32   18.49
   4   6 -15  103.55   19.01
  -4   6  16   29.39    7.14
   4  -6 -16   39.02    7.54
   4  -6 -16   26.90    9.74
   4   6 -16   57.76   11.70
  -4   6  17    8.32    4.03
   4  -6 -17    3.51    3.40
   4  -6 -17    1.12    6.08
   4   6 -17    3.90    6.66
  -4   6  18   79.03   11.99
   4  -6 -18   57.32   11.10
   4  -6 -18   82.98   15.06
   4   6 -18   53.56   14.29
   4  -6 -19   67.93   11.38
   4  -6 -19   56.57   13.94
  -4  -6  19   73.61   14.02
   4  -6 -20   25.27    5.85
  -4  -6  20   23.74    7.90
   4   6 -21   30.07   10.19
  -4  -6  21   16.73    7.65
   4   6 -22    2.21    6.62
  -4  -6  22    3.64    5.16
   4   6 -23   14.59    9.29
  -4  -6  23   12.63    6.93
   4   6 -24    7.81    7.21
  -4  -6  24    3.33    5.61
   4   6 -25   46.65   12.65
  -4  -6  25   37.40   10.53
   4   6 -26   12.44    9.21
  -4  -6  26   53.51   11.04
   4   6 -27    0.27    5.90
  -4  -6  27   -2.22    5.39
   4   6 -28   16.06    9.19
  -4  -6  28   12.12    6.91
   4   6 -29    3.92    8.46
  -4  -6  29   19.73    8.29
   4   6 -30    1.32    7.19
  -4  -6  30    2.90    7.02
   4   6 -31    5.19    7.99
  -4  -6  31   14.41    7.42
   4   6 -32    4.18    8.93
  -4  -6  32    8.40    6.70
   4  -6 -33    6.39    4.51
   4   6 -33    2.31    8.80
  -4  -6  33   11.53    7.24
   4  -6 -34    6.58    4.75
   4   6 -34    7.33    7.78
   4  -6 -35   14.38    5.64
   4   6 -35    8.04    8.84
  -4  -6  35   10.72    8.10
   4  -6 -36    8.64    5.19
   4   6 -36    4.75    8.91
  -4  -6  36    4.58    6.98
   4  -6 -37    4.83    4.96
   4   6 -37    1.27    6.53
   4  -6 -38    1.69    4.95
   4   6 -38   -4.27    8.43
   4  -6 -39    1.38    4.49
  -4   7   1  315.06   47.47
  -4   7   1  300.47   50.37
   4  -7  -1  283.27   47.72
   4  -7  -1  386.89   50.86
   4   7  -1  280.77   48.14
  -4  -7   1  340.25   47.92
  -4  -7   1  328.32   47.29
  -4  -7   1  319.80   48.46
  -4   7   2   34.88    8.42
  -4   7   2   50.72   12.77
   4  -7  -2   33.43    8.86
   4  -7  -2   43.35   11.87
   4   7  -2   48.47    9.52
   4   7  -2   30.84    9.55
  -4  -7   2   42.32    9.20
  -4  -7   2   44.31    8.61
  -4  -7   2   51.09    9.85
  -4   7   3   66.92   15.68
  -4   7   3   73.64   18.59
   4  -7  -3  113.19   17.39
   4  -7  -3  112.50   19.66
   4   7  -3  117.03   17.39
   4   7  -3   80.20   17.12
  -4  -7   3  128.47   17.69
  -4  -7   3  106.90   16.63
  -4  -7   3   94.30   17.35
  -4   7   4   11.06    5.25
  -4   7   4    9.53    7.67
   4  -7  -4   16.49    6.04
   4  -7  -4   24.35    9.83
   4   7  -4   11.30    5.32
   4   7  -4   23.75    7.33
  -4  -7   4   23.54    6.42
  -4  -7   4    8.89    4.63
  -4  -7   4   12.76    6.18
  -4   7   5  169.26   25.90
   4  -7  -5  154.00   26.09
   4  -7  -5  152.19   28.17
   4   7  -5  153.71   27.11
   4   7  -5  181.36   28.12
  -4  -7   5  167.56   26.36
  -4  -7   5  164.49   27.10
  -4   7   6  236.71   33.95
   4  -7  -6  198.34   33.97
   4  -7  -6  235.66   36.74
   4   7  -6  220.36   35.45
   4   7  -6  249.65   36.51
  -4  -7   6  224.16   34.52
  -4  -7   6  193.96   34.61
  -4   7   7  489.20   70.06
  -4   7   7  445.85   72.03
   4  -7  -7  429.87   70.22
   4  -7  -7  504.78   72.82
   4   7  -7  432.21   71.63
   4   7  -7  515.29   72.73
  -4  -7   7  492.15   71.00
  -4  -7   7  540.21   72.02
  -4   7   8    0.70    3.15
  -4   7   8    4.94    7.08
   4  -7  -8    1.44    4.33
   4   7  -8   -0.70    5.86
   4   7  -8   -2.22    6.62
  -4  -7   8    1.70    5.53
  -4  -7   8   -0.28    4.93
  -4   7   9   17.63    4.87
  -4   7   9   16.13    7.42
   4  -7  -9   14.16    5.39
   4   7  -9    7.79    6.73
   4   7  -9    4.67    6.99
  -4  -7   9   14.62    6.33
  -4  -7   9    6.32    5.64
  -4   7  10   13.45    4.54
  -4   7  10    6.65    6.56
   4  -7 -10    5.09    4.45
   4  -7 -10    3.17    7.12
   4   7 -10    5.65    6.12
   4   7 -10   25.59    9.50
  -4  -7  10    4.94    6.12
  -4  -7  10    8.80    6.07
  -4   7  11  154.13   23.80
  -4   7  11  149.85   24.78
   4  -7 -11  147.10   24.17
   4  -7 -11  178.70   27.18
   4   7 -11  112.08   25.30
   4   7 -11  140.94   26.58
  -4  -7  11  157.62   25.40
  -4  -7  11  178.73   26.12
  -4   7  12   17.09    5.24
  -4   7  12   23.18    7.14
   4  -7 -12   14.60    5.85
   4  -7 -12   12.77    8.02
   4   7 -12   21.75    8.48
   4   7 -12    7.75    7.35
  -4  -7  12   20.97    7.62
  -4   7  13   53.38    9.40
  -4   7  13   52.94   10.10
   4  -7 -13   41.18    9.37
   4  -7 -13   43.87   12.24
   4   7 -13   39.12   12.16
  -4   7  14   10.25    3.93
  -4   7  14    7.18    4.48
   4  -7 -14    0.63    4.44
   4  -7 -14    2.17    7.08
   4   7 -14    1.62    6.68
  -4   7  15   79.92   11.20
  -4   7  15   66.71   10.63
   4  -7 -15   38.93   10.56
   4  -7 -15   42.94   13.06
   4   7 -15   56.94   13.84
  -4   7  16    4.79    3.80
  -4   7  16    1.46    3.40
   4  -7 -16   -2.44    3.84
   4  -7 -16    3.72    6.30
   4   7 -16    2.69    6.52
  -4  -7  16    1.08    4.81
   4  -7 -17   36.03    7.24
   4  -7 -17   13.26    9.47
   4   7 -17   35.92   10.75
  -4  -7  17   32.68    8.77
   4  -7 -18    0.89    3.32
   4   7 -18    1.35    6.93
  -4  -7  18    4.91    5.57
  -4  -7  19   -2.38    6.06
  -4  -7  20    6.57    5.82
   4   7 -21   48.90   14.71
  -4  -7  21   87.37   15.29
   4   7 -22   17.86    9.85
  -4  -7  22   57.11   11.55
   4   7 -23   56.34   16.11
  -4  -7  23   97.85   16.62
   4   7 -24    1.45    6.38
  -4  -7  24   -0.04    4.83
   4   7 -25    7.85    7.94
  -4  -7  25    1.41    6.18
   4   7 -26   12.08    9.09
  -4  -7  26   11.33    6.92
   4   7 -27   23.51   11.10
  -4  -7  27   34.78    9.98
   4   7 -28    5.11    7.95
  -4  -7  28    5.75    6.93
   4   7 -29    3.30    8.42
  -4  -7  29    9.53    6.91
   4   7 -30    1.17    7.91
  -4  -7  30   -2.58    5.70
   4   7 -31   13.29    8.66
  -4  -7  31    6.09    6.82
   4   7 -32   17.82    9.72
  -4  -7  32   -0.66    6.86
   4   7 -33   14.64    9.26
  -4  -7  33   20.54    8.38
   4  -7 -34   -1.22    4.33
   4   7 -34    2.75    8.13
  -4  -7  34   -0.40    6.29
   4  -7 -35    1.51    4.41
   4   7 -35    2.39    7.53
  -4  -7  35   -3.87    7.05
   4  -7 -36    2.82    3.93
   4   7 -36    0.00    6.15
  -4  -7  36    3.42    6.87
   4  -7 -37    0.22    3.96
   4   7 -37    0.27    8.47
  -4  -7  37    7.39    6.64
   4  -7 -38    2.27    4.76
   4  -7 -39    1.30    4.59
  -4   8   1   27.07    6.88
  -4   8   1   33.85   10.88
   4  -8  -1   34.14    7.79
   4  -8  -1   32.23    9.52
   4   8  -1   16.82    6.28
   4   8  -1   25.90    7.96
  -4  -8   1   19.17    6.79
  -4  -8   1   17.19    5.79
  -4  -8   1   10.42    6.52
  -4   8   2   39.34    8.02
  -4   8   2   35.35   11.53
   4  -8  -2   23.60    7.82
   4  -8  -2   27.55    9.52
   4   8  -2   23.82    8.43
  -4  -8   2   32.52    8.10
  -4  -8   2   33.02    8.90
  -4   8   3  150.33   23.62
  -4   8   3  175.43   27.64
   4  -8  -3  158.08   24.28
   4  -8  -3  147.60   26.03
   4   8  -3  121.03   24.36
  -4  -8   3  119.75   23.46
  -4  -8   3  174.27   25.31
  -4   8   4   36.62    7.36
  -4   8   4   20.97   10.65
   4  -8  -4   21.03    7.25
   4  -8  -4   25.33    9.67
   4   8  -4   26.42    8.61
  -4  -8   4   26.10    7.67
  -4  -8   4   30.80    8.26
  -4   8   5   83.54   13.33
   4  -8  -5   43.06   12.57
   4  -8  -5   85.21   16.41
   4   8  -5   85.05   15.43
  -4  -8   5   75.04   13.98
  -4  -8   5   89.08   14.86
  -4   8   6   31.57    7.05
  -4   8   6   26.84    9.60
   4  -8  -6   30.78    7.71
   4  -8  -6   33.27   10.11
   4   8  -6   29.17    8.78
  -4  -8   6   27.82    8.15
  -4  -8   6   24.35    8.16
  -4   8   7    5.18    3.86
  -4   8   7    1.24    6.21
   4  -8  -7   -2.63    4.76
   4  -8  -7   -3.71    6.87
   4   8  -7    2.16    4.86
  -4  -8   7    1.12    4.32
  -4  -8   7   -0.80    5.23
  -4   8   8   32.89    8.13
  -4   8   8   37.46   11.00
   4  -8  -8   44.31    8.93
   4   8  -8   32.40   10.43
  -4  -8   8   37.32    8.83
  -4  -8   8   38.99   10.14
  -4   8   9  559.71   67.80
  -4   8   9  479.31   69.49
   4  -8  -9  372.99   67.24
   4   8  -9  461.62   69.92
  -4  -8   9  436.46   68.98
  -4   8  10    2.95    3.67
  -4   8  10    5.94    6.35
   4  -8 -10    3.96    4.67
   4  -8 -10   -1.66    6.33
   4   8 -10   -1.73    4.79
  -4  -8  10    1.64    5.51
  -4   8  11   29.54    7.18
  -4   8  11   46.74    9.60
   4  -8 -11   27.11    7.46
   4  -8 -11   34.18   10.09
   4   8 -11   30.89    9.76
  -4  -8  11   19.14    7.87
  -4   8  12    2.44    3.69
  -4   8  12    0.57    5.65
   4  -8 -12    2.71    4.23
   4  -8 -12    0.13    6.54
   4   8 -12   -1.98    6.45
  -4  -8  12    0.17    4.97
  -4   8  13  116.53   19.79
  -4   8  13  130.06   20.70
   4  -8 -13  130.36   20.72
   4  -8 -13  118.41   22.97
   4   8 -13  118.61   23.03
  -4  -8  13  131.93   22.36
  -4   8  14    5.02    4.12
   4  -8 -14   22.45    5.77
   4   8 -14   19.33    7.61
  -4  -8  14    7.00    5.95
   4  -8 -15   47.98    9.92
   4   8 -15   43.81   12.79
  -4  -8  15   49.56   12.28
   4  -8 -16   -0.00    4.41
   4   8 -16   -2.20    7.25
  -4  -8  16    3.25    5.98
   4  -8 -17   -0.30    4.51
   4   8 -17    3.70    6.25
  -4  -8  17    6.62    7.01
  -4  -8  18   16.78    7.74
  -4  -8  19  160.60   27.59
   4   8 -20   -2.06    6.96
  -4  -8  20   -0.82    6.79
   4   8 -21   75.28   18.35
  -4  -8  21   94.78   17.54
   4   8 -22   13.61    8.20
  -4  -8  22    0.36    6.08
   4   8 -23   17.90    8.75
  -4  -8  23   10.78    8.00
   4   8 -24    4.99    8.60
  -4  -8  24   -0.06    6.08
   4   8 -25   50.50   14.54
  -4  -8  25   50.83   12.36
   4   8 -26    8.26    7.37
  -4  -8  26    6.93    6.25
   4   8 -27    4.58    9.01
  -4  -8  27   -1.15    6.54
   4   8 -28   -0.93    7.25
  -4  -8  28   -2.82    7.02
   4   8 -29   57.11   15.04
  -4  -8  29   48.97   13.06
   4   8 -30    1.28    8.20
  -4  -8  30    1.63    7.74
   4   8 -31   14.78    9.34
  -4  -8  31   15.23    8.53
   4   8 -32   -2.81    7.34
  -4  -8  32   15.80    7.49
   4   8 -33   -3.13    8.98
  -4  -8  33    0.15    7.20
   4   8 -34   -1.47    7.68
  -4  -8  34    7.14    7.01
   4  -8 -35   11.29    4.84
   4   8 -35    6.72    8.80
  -4  -8  35   31.06   10.20
   4  -8 -36    4.12    4.17
   4   8 -36    6.14    9.14
  -4  -8  36   -0.53    6.65
   4  -8 -37   -2.86    4.20
   4   8 -37   -2.18    8.65
  -4  -8  37   -1.99    7.35
   4  -8 -38    3.15    3.97
  -4  -8  38    6.70    7.05
   4  -8 -39    5.92    4.43
  -4  -8  39    6.64    7.88
  -4   9   1  167.72   36.79
   4  -9  -1  227.33   35.25
   4  -9  -1  251.87   37.42
   4   9  -1  199.43   35.50
  -4  -9   1  238.59   35.03
  -4  -9   1  239.57   35.82
  -4   9   2    4.45    7.43
   4  -9  -2    2.07    4.69
   4  -9  -2    3.83    7.16
   4   9  -2   -1.36    5.33
  -4  -9   2    2.52    4.13
  -4  -9   2    0.73    4.86
  -4   9   3   39.70   11.68
   4  -9  -3   36.60    8.20
   4  -9  -3   24.52    9.41
   4   9  -3   25.57    8.41
  -4  -9   3   14.80    7.11
  -4  -9   3   22.39    8.44
   4  -9  -4    1.90    4.61
   4  -9  -4   -1.70    6.83
   4   9  -4   -1.23    5.93
  -4  -9   4   -2.26    4.80
  -4  -9   4    0.89    5.28
  -4   9   5  100.17   17.91
   4  -9  -5   96.41   18.67
   4  -9  -5  125.03   21.81
   4   9  -5  141.74   21.27
  -4  -9   5  105.18   19.00
  -4  -9   5   96.94   19.27
  -4   9   6    4.17    4.13
  -4   9   6    4.37    8.99
   4  -9  -6    7.03    4.85
   4  -9  -6   -4.35    7.91
   4   9  -6    4.45    6.77
  -4  -9   6   -1.71    5.77
  -4   9   7  348.61   49.70
   4  -9  -7  313.23   50.04
   4  -9  -7  307.33   52.05
   4   9  -7  342.53   52.20
  -4  -9   7  335.43   51.48
  -4   9   8   -0.11    4.13
   4  -9  -8    3.16    4.75
   4   9  -8    3.85    6.56
  -4  -9   8   -1.16    5.74
  -4   9   9   16.28    5.77
   4  -9  -9   23.77    6.69
   4   9  -9   28.37    9.71
  -4  -9   9   14.22    6.98
  -4  -9   9   12.39    6.62
  -4   9  10    1.81    3.71
   4  -9 -10    1.10    5.10
   4   9 -10    3.21    6.48
  -4  -9  10    7.00    5.76
  -4  -9  10    1.08    5.66
  -4   9  11  221.50   32.17
   4  -9 -11  207.87   32.62
   4   9 -11  158.44   34.23
  -4  -9  11  235.46   34.50
  -4  -9  11  204.60   34.10
  -4   9  12    1.46    3.41
   4  -9 -12   -0.60    4.22
   4   9 -12   -0.17    6.04
  -4  -9  12   -2.12    5.93
   4  -9 -13    6.34    5.23
   4   9 -13   12.69    7.87
  -4  -9  13   11.85    5.91
   4  -9 -14   10.23    5.60
   4   9 -14   -0.34    6.52
  -4  -9  14   13.69    7.54
   4  -9 -15   31.07    8.47
   4   9 -15   34.03   11.03
  -4  -9  15   49.25   10.66
   4   9 -16   12.90    8.33
  -4  -9  16    7.39    6.08
   4   9 -17   86.33   22.25
  -4  -9  17  164.64   23.16
  -4  -9  18   -1.63    5.95
  -4  -9  19    3.89    6.74
   4   9 -20   -0.67    6.22
  -4  -9  20   -0.80    5.72
   4   9 -21   32.92   12.98
  -4  -9  21   62.93   12.81
   4   9 -22   -1.47    7.48
  -4  -9  22   -5.14    7.71
   4   9 -23   40.20   13.02
  -4  -9  23   58.16   13.18
   4   9 -24   -0.28    7.72
  -4  -9  24   -2.15    6.80
   4   9 -25   12.43    9.69
  -4  -9  25    7.73    7.23
   4   9 -26    2.73    7.41
  -4  -9  26    1.68    5.46
   4   9 -27   49.68   12.91
  -4  -9  27   10.04    8.31
   4   9 -28   -3.19    7.63
  -4  -9  28   -1.31    5.65
   4   9 -29    2.20    8.23
  -4  -9  29   -0.18    7.25
   4   9 -30    7.43    9.30
  -4  -9  30    0.94    6.62
   4   9 -31   11.64   10.30
  -4  -9  31   12.86    7.17
   4   9 -32    7.22    9.05
  -4  -9  32    2.27    7.31
   4   9 -33    8.33    8.87
  -4  -9  33   11.21    7.35
   4   9 -34    9.88    8.25
  -4  -9  34    2.21    6.57
   4   9 -35   -3.27    8.28
  -4  -9  35   -1.05    5.82
   4  -9 -36    0.27    3.39
   4   9 -36   -5.26    8.62
  -4  -9  36   -2.27    6.40
   4  -9 -37    4.42    3.95
  -4  -9  37    0.57    6.93
   4  -9 -38    3.20    4.20
   4 -10  -1    1.73    4.80
  -4 -10   1    1.78    4.68
   4 -10  -2    6.61    5.04
   4 -10  -3   35.30    9.25
   4 -10  -4    8.26    5.87
   4 -10  -5   27.09    8.10
   4  10  -5   24.02    8.83
   4 -10  -6    4.21    5.08
   4  10  -6   -0.94    7.12
  -4 -10   6    1.38    4.36
  -4 -10   6   -2.66    6.18
   4 -10  -7   35.97    8.49
   4  10  -7   12.16    8.16
  -4 -10   7   16.15    7.72
  -4 -10   7   22.22    8.03
  -4  10   8   14.64    5.27
   4 -10  -8    8.43    5.96
   4  10  -8    5.98    7.14
  -4 -10   8   10.68    6.29
  -4 -10   8    1.75    6.17
  -4  10   9   11.24    4.83
   4 -10  -9   13.44    6.00
   4  10  -9    1.60    7.46
  -4 -10   9   13.93    6.41
  -4 -10   9    3.48    6.56
  -4  10  10   -1.36    3.70
   4 -10 -10    0.27    4.76
   4  10 -10   -2.38    6.77
  -4 -10  10   -0.74    6.09
  -4 -10  10   -2.03    6.34
   4 -10 -11   36.20    8.84
   4  10 -11   22.84   10.23
  -4 -10  11   37.89    9.91
[truncated: 818,934 more chars]
