# Supplementary material for: LED-pump-X-ray-multiprobe crystallography for sub-second timescales
Source: Commun Chem. 2022 Aug 26;5:102. doi: 10.1038/s42004-022-00716-1 (PMC9814726; doi:10.1038/s42004-022-00716-1)
Supplement: Supplementary file 10 — Supplementary Data 1 [file 42004_2022_716_MOESM10_ESM.zip › CIFs/4s_274K/274K_4s_t15_decay.cif]

data_global

# SUBMISSION DETAILS
 
_publ_contact_author_name       'Hatcher, Lauren'
_publ_contact_author_address
;
School of Chemistry
Cardiff University
Main Building
Park Place 
Cardiff
CF10 3AT
United Kingdom
;
_publ_contact_author_email       'HatcherL1@cardiff.ac.uk'
_publ_requested_category          FM
_publ_section_comment
; 
?
;
_publ_section_references
;
Diamond General Data Aquisition (GDA) software: http://www.opengda.org/

XIA2: Winter, G. (2010) J. Appl. Cryst. 43, 186-190.
POINTLESS: Evans, P. (2006) Acta Cryst. D62, 72-82.
AIMLESS: Evans, P. R. and Murshudov, G. N. (2013) Acta Cryst. D69, 1204-1214.
DIALS: Winter, G., et al. Acta Cryst. (2018) D74, 85-97.
CCP4: Winn, M. D. et al. (2011) Acta Cryst. D67, 235-242.
   
SHELXL: Sheldrick G. M. (2015). Acta Cryst. C71, 3-8.
SHELXT:	Sheldrick, G. M. (2015). Acta Cryst. A71, 3-8.
 
OLEX2: Dolomanov, O.V.; Bourhis, L.J.; Gildea, R.J.; Howard, J.A.K.; Puschmann,
 H., OLEX2: A complete structure solution, refinement and analysis program 
 (2009). J. Appl. Cryst., 42, 339-341.

MERCURY: Macrae, C. F., Bruno, I. J., Chisholm, J. A., Edgington,
P. R., McCabe, P., Pidcock, E., Rodriguez-Monge, L., Taylor, R.,
van de Streek, J. & Wood, P. A. (2008). J. Appl. Cryst. 41, 466-470.
;

####
 
data_274K_4s_t15_decay
 
_audit_creation_method            'SHELXL-2018/3'
_shelx_SHELXL_version_number      '2018/3'
_chemical_name_systematic         
;
Nitro-(N,N,N',N'-tetrabutyldiethylenetriamine)palladium(II)
tetraphenylborate, tetrahydrofuran solvate
;
_chemical_name_common             ?
_chemical_melting_point           ?
_chemical_formula_moiety          
;
C20 H45 N4 O2 Pd, C24 H20 B, C4 H8 O
;
_chemical_formula_sum            'C48 H73 B N4 O3 Pd' 
_chemical_formula_weight          871.31

loop_
 _atom_type_symbol
 _atom_type_description
 _atom_type_scat_dispersion_real
 _atom_type_scat_dispersion_imag
 _atom_type_scat_source
 'C'  'C'   0.0010   0.0010
 'International Tables Vol C Tables 4.2.6.8 and 6.1.1.4'
 'H'  'H'   0.0000   0.0000
 'International Tables Vol C Tables 4.2.6.8 and 6.1.1.4'
 'B'  'B'   0.0000   0.0000
 'International Tables Vol C Tables 4.2.6.8 and 6.1.1.4'
 'N'  'N'   0.0030   0.0020
 'International Tables Vol C Tables 4.2.6.8 and 6.1.1.4'
 'O'  'O'   0.0050   0.0030
 'International Tables Vol C Tables 4.2.6.8 and 6.1.1.4'
 'Pd'  'Pd'  -2.5040   0.6150
 'International Tables Vol C Tables 4.2.6.8 and 6.1.1.4'
 
_space_group_crystal_system       monoclinic
_space_group_IT_number            14
_space_group_name_H-M_alt         'P 21/n'
_space_group_name_Hall            '-P 2yn'
 
_shelx_space_group_comment
;
The symmetry employed for this shelxl refinement is uniquely defined
by the following loop, which should always be used as a source of
symmetry information in preference to the above space-group names.
They are only intended as comments.
;
 
loop_
 _space_group_symop_operation_xyz
 'x, y, z'
 '-x+1/2, y+1/2, -z+1/2'
 '-x, -y, -z'
 'x-1/2, -y-1/2, z-1/2'
 
_cell_length_a                    11.6826(5)
_cell_length_b                    13.5789(5)
_cell_length_c                    30.1766(10)
_cell_angle_alpha                 90
_cell_angle_beta                  93.536(3)
_cell_angle_gamma                 90
_cell_volume                      4778.0(3)
_cell_formula_units_Z             4
_cell_measurement_temperature     274(2)
_cell_measurement_reflns_used     8277
_cell_measurement_theta_max       20.7637028084
_cell_measurement_theta_min       1.2453877244
 
_exptl_crystal_description        Plate
_exptl_crystal_colour             Yellow
_exptl_crystal_density_meas       ?
_exptl_crystal_density_method     ?
_exptl_crystal_density_diffrn     1.211          
_exptl_crystal_F_000              1856
_exptl_transmission_factor_min    ?
_exptl_transmission_factor_max    ?
_exptl_crystal_size_max           0.100
_exptl_crystal_size_mid           0.100
_exptl_crystal_size_min           0.050
_exptl_absorpt_coefficient_mu     0.202
_shelx_estimated_absorpt_T_min    0.980
_shelx_estimated_absorpt_T_max    0.990
_exptl_absorpt_correction_T_min   0.995905737258
_exptl_absorpt_correction_T_max   1.0
_exptl_absorpt_correction_type    empirical
_exptl_absorpt_process_details    
;
CCP4 7.0.058: AIMLESS, version 0.7.1 : 27/03/18
Scaling & analysis of unmerged intensities, absorption correction using spherical harmonics
;
_exptl_absorpt_special_details    ?
_diffrn_ambient_temperature       274(2)
_diffrn_radiation_wavelength      0.534
_diffrn_measurement_device_type   'Photon counting pixel array'
_diffrn_radiation_type            Synchrotron
_diffrn_measurement_method        'shutterless scans'
_diffrn_radiation_source          'Diamond Light Source Beamline I19-2'
_diffrn_radiation_monochromator   'Silicon 111'
_diffrn_detector_area_resol_mean  ?
_diffrn_reflns_number             32796
_diffrn_reflns_av_unetI/netI      0.1332
_diffrn_reflns_av_R_equivalents   0.1079
_diffrn_reflns_limit_h_min        -14
_diffrn_reflns_limit_h_max        14
_diffrn_reflns_limit_k_min        -16
_diffrn_reflns_limit_k_max        11
_diffrn_reflns_limit_l_min        -37
_diffrn_reflns_limit_l_max        35
_diffrn_reflns_theta_min          1.236
_diffrn_reflns_theta_max          19.496
_diffrn_reflns_theta_full         18.687
_diffrn_measured_fraction_theta_max   0.996
_diffrn_measured_fraction_theta_full  0.996
_diffrn_reflns_Laue_measured_fraction_max    0.996
_diffrn_reflns_Laue_measured_fraction_full   0.996
_diffrn_reflns_point_group_measured_fraction_max   0.996
_diffrn_reflns_point_group_measured_fraction_full  0.996
_reflns_number_total              9733
_reflns_number_gt                 4987
_reflns_threshold_expression      'I > 2\s(I)'
_reflns_Friedel_coverage          0.000
_reflns_Friedel_fraction_max      .
_reflns_Friedel_fraction_full     .
 
_reflns_special_details
;
 Reflections were merged by SHELXL according to the crystal
 class for the calculation of statistics and refinement.
 
 _reflns_Friedel_fraction is defined as the number of unique
 Friedel pairs measured divided by the number that would be
 possible theoretically, ignoring centric projections and
 systematic absences.
;
 
_computing_data_collection        'Diamond GDA (http://www.opengda.org/)'
_computing_cell_refinement        'DIALS (Winter, 2018)'
_computing_data_reduction         'XIA2 (Winter 2010)'
_computing_structure_solution     'SHELXT (Sheldrick, 2015)'
_computing_structure_refinement   'SHELXL (Sheldrick, 2015)'
_computing_molecular_graphics     'OLEX2 (Dolomanov et al., 2009)'
_computing_publication_material   'MERCURY (Macrae et al., 2008)'
_refine_special_details           ?
_refine_ls_structure_factor_coef  Fsqd
_refine_ls_matrix_type            full
_refine_ls_weighting_scheme       calc
_refine_ls_weighting_details
'w=1/[\s^2^(Fo^2^)+(0.0359P)^2^] where P=(Fo^2^+2Fc^2^)/3'
_atom_sites_solution_primary      ?
_atom_sites_solution_secondary    ?
_atom_sites_solution_hydrogens    geom
_refine_ls_hydrogen_treatment     constr
_refine_ls_extinction_method      none
_refine_ls_extinction_coef        .
_refine_ls_number_reflns          9733
_refine_ls_number_parameters      526
_refine_ls_number_restraints      491
_refine_ls_R_factor_all           0.1213
_refine_ls_R_factor_gt            0.0615
_refine_ls_wR_factor_ref          0.1437
_refine_ls_wR_factor_gt           0.1233
_refine_ls_goodness_of_fit_ref    0.899
_refine_ls_restrained_S_all       0.898
_refine_ls_shift/su_max           0.001
_refine_ls_shift/su_mean          0.000
 
loop_
 _atom_site_label
 _atom_site_type_symbol
 _atom_site_fract_x
 _atom_site_fract_y
 _atom_site_fract_z
 _atom_site_U_iso_or_equiv
 _atom_site_adp_type
 _atom_site_occupancy
 _atom_site_site_symmetry_order  
 _atom_site_calc_flag
 _atom_site_refinement_flags_posn
 _atom_site_refinement_flags_adp
 _atom_site_refinement_flags_occupancy
 _atom_site_disorder_assembly
 _atom_site_disorder_group
Pd1 Pd 0.33990(3) 0.77507(3) 0.34638(2) 0.04753(14) Uani 1 1 d D . . . .
N2 N 0.3460(3) 0.9273(2) 0.33746(10) 0.0568(8) Uani 1 1 d . . . . .
N3 N 0.4537(3) 0.7990(2) 0.39833(10) 0.0486(8) Uani 1 1 d . . . . .
H3 H 0.530784 0.788519 0.388121 0.058 Uiso 1 1 calc R U . . .
N4 N 0.3307(3) 0.6317(2) 0.37129(10) 0.0494(8) Uani 1 1 d . . . . .
C1 C 0.4415(4) 0.9639(3) 0.36973(13) 0.0640(12) Uani 1 1 d . . . . .
H1A H 0.514482 0.958731 0.356233 0.077 Uiso 1 1 calc R U . . .
H1B H 0.428688 1.032568 0.376735 0.077 Uiso 1 1 calc R U . . .
C2 C 0.4446(4) 0.9035(3) 0.41159(13) 0.0613(12) Uani 1 1 d . . . . .
H2A H 0.510035 0.922117 0.431155 0.074 Uiso 1 1 calc R U . . .
H2B H 0.375313 0.914031 0.427076 0.074 Uiso 1 1 calc R U . . .
C3 C 0.4337(4) 0.7235(3) 0.43261(12) 0.0511(10) Uani 1 1 d . . . . .
H3A H 0.364713 0.738849 0.447567 0.061 Uiso 1 1 calc R U . . .
H3B H 0.497897 0.721409 0.454543 0.061 Uiso 1 1 calc R U . . .
C4 C 0.4208(4) 0.6262(3) 0.40903(12) 0.0517(10) Uani 1 1 d . . . . .
H4A H 0.399811 0.576013 0.429889 0.062 Uiso 1 1 calc R U . . .
H4B H 0.493608 0.607642 0.397635 0.062 Uiso 1 1 calc R U . . .
C5 C 0.2316(4) 0.9656(3) 0.35055(15) 0.0666(12) Uani 1 1 d . . . . .
H5A H 0.221343 0.944355 0.380733 0.080 Uiso 1 1 calc R U . . .
H5B H 0.172297 0.934068 0.331649 0.080 Uiso 1 1 calc R U . . .
C6 C 0.2114(5) 1.0756(3) 0.34838(18) 0.0932(17) Uani 1 1 d . . . . .
H6A H 0.216313 1.097959 0.318032 0.112 Uiso 1 1 calc R U . . .
H6B H 0.270642 1.108920 0.366654 0.112 Uiso 1 1 calc R U . . .
C7 C 0.0933(5) 1.1028(4) 0.3645(2) 0.122(2) Uani 1 1 d . . . . .
H7A H 0.034309 1.064324 0.348457 0.146 Uiso 1 1 calc R U . . .
H7B H 0.091062 1.087435 0.395868 0.146 Uiso 1 1 calc R U . . .
C8 C 0.0704(7) 1.2096(5) 0.3573(3) 0.179(4) Uani 1 1 d . . . . .
H8A H 0.046630 1.220761 0.326736 0.268 Uiso 1 1 calc R U . . .
H8B H 0.139043 1.246378 0.364871 0.268 Uiso 1 1 calc R U . . .
H8C H 0.010876 1.230468 0.375771 0.268 Uiso 1 1 calc R U . . .
C9 C 0.3668(4) 0.9597(3) 0.29137(13) 0.0645(12) Uani 1 1 d . . . . .
H9A H 0.376230 1.030693 0.291496 0.077 Uiso 1 1 calc R U . . .
H9B H 0.298901 0.944769 0.272420 0.077 Uiso 1 1 calc R U . . .
C10 C 0.4682(4) 0.9148(4) 0.27119(14) 0.0741(13) Uani 1 1 d . . . . .
H10A H 0.464485 0.843671 0.273857 0.089 Uiso 1 1 calc R U . . .
H10B H 0.537942 0.936985 0.287269 0.089 Uiso 1 1 calc R U . . .
C11 C 0.4722(5) 0.9426(4) 0.22253(15) 0.0953(17) Uani 1 1 d . . . . .
H11A H 0.408198 0.911779 0.205830 0.114 Uiso 1 1 calc R U . . .
H11B H 0.463528 1.013337 0.219541 0.114 Uiso 1 1 calc R U . . .
C12 C 0.5817(5) 0.9118(5) 0.2032(2) 0.137(2) Uani 1 1 d . . . . .
H12A H 0.579701 0.930353 0.172454 0.205 Uiso 1 1 calc R U . . .
H12B H 0.590269 0.841686 0.205725 0.205 Uiso 1 1 calc R U . . .
H12C H 0.645178 0.943663 0.218993 0.205 Uiso 1 1 calc R U . . .
C13 C 0.2125(4) 0.6234(3) 0.38839(14) 0.0590(11) Uani 1 1 d . . . . .
H13A H 0.157215 0.635872 0.363725 0.071 Uiso 1 1 calc R U . . .
H13B H 0.204207 0.675809 0.409820 0.071 Uiso 1 1 calc R U . . .
C14 C 0.1798(4) 0.5275(3) 0.40996(15) 0.0670(12) Uani 1 1 d . . . . .
H14A H 0.186650 0.473982 0.389015 0.080 Uiso 1 1 calc R U . . .
H14B H 0.232329 0.514695 0.435467 0.080 Uiso 1 1 calc R U . . .
C15 C 0.0592(4) 0.5312(3) 0.42456(16) 0.0771(14) Uani 1 1 d . . . . .
H15A H 0.007617 0.546021 0.399009 0.093 Uiso 1 1 calc R U . . .
H15B H 0.053448 0.584437 0.445718 0.093 Uiso 1 1 calc R U . . .
C16 C 0.0205(4) 0.4370(4) 0.44551(18) 0.0910(16) Uani 1 1 d . . . . .
H16A H 0.023533 0.384060 0.424510 0.137 Uiso 1 1 calc R U . . .
H16B H -0.056800 0.444577 0.454114 0.137 Uiso 1 1 calc R U . . .
H16C H 0.069975 0.422292 0.471234 0.137 Uiso 1 1 calc R U . . .
C17 C 0.3487(4) 0.5515(3) 0.33889(13) 0.0609(11) Uani 1 1 d . . . . .
H17A H 0.282248 0.548457 0.318008 0.073 Uiso 1 1 calc R U . . .
H17B H 0.353303 0.489356 0.354754 0.073 Uiso 1 1 calc R U . . .
C18 C 0.4543(4) 0.5625(3) 0.31320(14) 0.0737(13) Uani 1 1 d . . . . .
H18A H 0.521610 0.564478 0.333693 0.088 Uiso 1 1 calc R U . . .
H18B H 0.450472 0.624189 0.296948 0.088 Uiso 1 1 calc R U . . .
C19 C 0.4655(5) 0.4771(4) 0.28063(19) 0.118(2) Uani 1 1 d . . . . .
H19A H 0.461709 0.415785 0.296953 0.142 Uiso 1 1 calc R U . . .
H19B H 0.400132 0.478785 0.259186 0.142 Uiso 1 1 calc R U . . .
C20 C 0.5675(6) 0.4769(5) 0.2571(2) 0.143(3) Uani 1 1 d . . . . .
H20A H 0.566273 0.421844 0.237181 0.215 Uiso 1 1 calc R U . . .
H20B H 0.632941 0.471824 0.277881 0.215 Uiso 1 1 calc R U . . .
H20C H 0.572090 0.536961 0.240555 0.215 Uiso 1 1 calc R U . . .
C21 C 0.6559(3) 0.3735(3) 0.42708(13) 0.0512(10) Uani 1 1 d . . . . .
C22 C 0.7087(4) 0.4240(3) 0.39367(15) 0.0663(12) Uani 1 1 d . . . . .
H22 H 0.725584 0.389835 0.368163 0.080 Uiso 1 1 calc R U . . .
C23 C 0.7370(4) 0.5224(4) 0.39686(19) 0.0829(15) Uani 1 1 d . . . . .
H23 H 0.771130 0.552959 0.373460 0.099 Uiso 1 1 calc R U . . .
C24 C 0.7156(4) 0.5757(4) 0.43376(19) 0.0796(14) Uani 1 1 d . . . . .
H24 H 0.737919 0.641310 0.436327 0.096 Uiso 1 1 calc R U . . .
C25 C 0.6604(4) 0.5302(3) 0.46701(16) 0.0692(13) Uani 1 1 d . . . . .
H25 H 0.642733 0.565704 0.492039 0.083 Uiso 1 1 calc R U . . .
C26 C 0.6314(4) 0.4328(3) 0.46347(14) 0.0598(12) Uani 1 1 d . . . . .
H26 H 0.593370 0.404226 0.486416 0.072 Uiso 1 1 calc R U . . .
C27 C 0.7335(4) 0.2012(3) 0.45898(13) 0.0521(10) Uani 1 1 d . . . . .
C28 C 0.8087(4) 0.2507(3) 0.48875(15) 0.0630(12) Uani 1 1 d . . . . .
H28 H 0.803621 0.318900 0.490316 0.076 Uiso 1 1 calc R U . . .
C29 C 0.8916(5) 0.2032(4) 0.51643(17) 0.0826(15) Uani 1 1 d . . . . .
H29 H 0.939292 0.239980 0.535908 0.099 Uiso 1 1 calc R U . . .
C30 C 0.9030(4) 0.1049(4) 0.51513(17) 0.0842(15) Uani 1 1 d . . . . .
H30 H 0.957102 0.073168 0.534032 0.101 Uiso 1 1 calc R U . . .
C31 C 0.8336(4) 0.0517(4) 0.48543(19) 0.0860(16) Uani 1 1 d . . . . .
H31 H 0.841665 -0.016294 0.483633 0.103 Uiso 1 1 calc R U . . .
C32 C 0.7509(4) 0.1000(3) 0.45798(17) 0.0748(14) Uani 1 1 d . . . . .
H32 H 0.705277 0.062576 0.438038 0.090 Uiso 1 1 calc R U . . .
C33 C 0.5055(4) 0.2298(3) 0.44393(12) 0.0491(9) Uani 1 1 d . . . . .
C34 C 0.4789(4) 0.1455(3) 0.46678(12) 0.0535(10) Uani 1 1 d . . . . .
H34 H 0.537655 0.100920 0.473970 0.064 Uiso 1 1 calc R U . . .
C35 C 0.3706(4) 0.1234(3) 0.47956(14) 0.0646(12) Uani 1 1 d . . . . .
H35 H 0.357906 0.064698 0.494364 0.078 Uiso 1 1 calc R U . . .
C36 C 0.2805(4) 0.1880(3) 0.47051(16) 0.0700(13) Uani 1 1 d . . . . .
H36 H 0.207254 0.174413 0.479352 0.084 Uiso 1 1 calc R U . . .
C37 C 0.3032(4) 0.2730(3) 0.44798(18) 0.0794(14) Uani 1 1 d . . . . .
H37 H 0.244358 0.317552 0.441056 0.095 Uiso 1 1 calc R U . . .
C38 C 0.4123(4) 0.2929(3) 0.43553(16) 0.0701(13) Uani 1 1 d . . . . .
H38 H 0.424557 0.351684 0.420717 0.084 Uiso 1 1 calc R U . . .
C39 C 0.6359(5) 0.2126(3) 0.37469(14) 0.0636(11) Uani 1 1 d . . . . .
C40 C 0.5439(5) 0.2201(3) 0.34445(15) 0.0761(14) Uani 1 1 d . . . . .
H40 H 0.474992 0.244315 0.353879 0.091 Uiso 1 1 calc R U . . .
C41 C 0.5494(6) 0.1924(4) 0.29978(17) 0.0958(18) Uani 1 1 d . . . . .
H41 H 0.485589 0.199507 0.280056 0.115 Uiso 1 1 calc R U . . .
C42 C 0.6493(7) 0.1551(5) 0.2855(2) 0.116(2) Uani 1 1 d . . . . .
H42 H 0.653461 0.135767 0.256128 0.139 Uiso 1 1 calc R U . . .
C43 C 0.7428(7) 0.1463(5) 0.3145(2) 0.137(3) Uani 1 1 d . . . . .
H43 H 0.811165 0.121047 0.305050 0.165 Uiso 1 1 calc R U . . .
C44 C 0.7350(6) 0.1753(4) 0.35801(18) 0.1077(19) Uani 1 1 d . . . . .
H44 H 0.799946 0.169551 0.377269 0.129 Uiso 1 1 calc R U . . .
B1 B 0.6328(5) 0.2553(3) 0.42661(16) 0.0545(10) Uani 1 1 d . . . . .
O3 O 0.6875(11) 0.803(2) 0.3658(7) 0.089(3) Uani 0.623(17) 1 d D . P A 1
C45 C 0.7344(10) 0.7751(15) 0.3250(6) 0.096(2) Uani 0.623(17) 1 d D . P A 1
H45A H 0.725683 0.827969 0.303373 0.115 Uiso 0.623(17) 1 calc R U P A 1
H45B H 0.696145 0.716886 0.312756 0.115 Uiso 0.623(17) 1 calc R U P A 1
C46 C 0.8582(10) 0.7546(14) 0.3363(6) 0.110(3) Uani 0.623(17) 1 d D . P A 1
H46A H 0.870539 0.685920 0.344000 0.132 Uiso 0.623(17) 1 calc R U P A 1
H46B H 0.904687 0.771422 0.311810 0.132 Uiso 0.623(17) 1 calc R U P A 1
C47 C 0.8841(9) 0.8182(13) 0.3743(4) 0.110(3) Uani 0.623(17) 1 d D . P A 1
H47A H 0.931447 0.783297 0.396654 0.132 Uiso 0.623(17) 1 calc R U P A 1
H47B H 0.925998 0.875776 0.365212 0.132 Uiso 0.623(17) 1 calc R U P A 1
C48 C 0.7796(10) 0.8474(10) 0.3919(4) 0.096(2) Uani 0.623(17) 1 d D . P A 1
H48A H 0.772345 0.918578 0.391057 0.115 Uiso 0.623(17) 1 calc R U P A 1
H48B H 0.777948 0.826194 0.422594 0.115 Uiso 0.623(17) 1 calc R U P A 1
O3A O 0.6754(19) 0.809(4) 0.3607(13) 0.089(3) Uani 0.377(17) 1 d D . P A 2
C45A C 0.7315(16) 0.756(2) 0.3269(10) 0.096(2) Uani 0.377(17) 1 d D . P A 2
H45C H 0.703776 0.777138 0.297415 0.115 Uiso 0.377(17) 1 calc R U P A 2
H45D H 0.720183 0.685783 0.329658 0.115 Uiso 0.377(17) 1 calc R U P A 2
C46A C 0.8559(16) 0.784(2) 0.3362(11) 0.110(3) Uani 0.377(17) 1 d D . P A 2
H46C H 0.896339 0.731551 0.352637 0.132 Uiso 0.377(17) 1 calc R U P A 2
H46D H 0.892606 0.794409 0.308692 0.132 Uiso 0.377(17) 1 calc R U P A 2
C47A C 0.8573(16) 0.8725(18) 0.3620(7) 0.110(3) Uani 0.377(17) 1 d D . P A 2
H47C H 0.917890 0.869847 0.385476 0.132 Uiso 0.377(17) 1 calc R U P A 2
H47D H 0.870367 0.929079 0.343382 0.132 Uiso 0.377(17) 1 calc R U P A 2
C48A C 0.7493(16) 0.8797(15) 0.3803(6) 0.096(2) Uani 0.377(17) 1 d D . P A 2
H48C H 0.757588 0.869030 0.412095 0.115 Uiso 0.377(17) 1 calc R U P A 2
H48D H 0.717785 0.945042 0.374991 0.115 Uiso 0.377(17) 1 calc R U P A 2
O1 O 0.1256(3) 0.7604(3) 0.29841(10) 0.1138(11) Uani 0.959(5) 1 d D . P B 3
O2 O 0.2619(3) 0.72360(19) 0.25934(10) 0.1138(11) Uani 0.959(5) 1 d D . P B 3
N1 N 0.2262(3) 0.74940(12) 0.29397(8) 0.0668(11) Uani 0.959(5) 1 d D . P B 3
O1A O 0.2127(11) 0.7544(2) 0.2999(3) 0.1138(11) Uani 0.041(5) 1 d D . P B 4
O2A O 0.3348(16) 0.7148(4) 0.2549(5) 0.1138(11) Uani 0.041(5) 1 d D . P B 4
N1A N 0.2256(14) 0.7265(3) 0.2593(3) 0.0668(11) Uani 0.041(5) 1 d D . P B 4
 
loop_
 _atom_site_aniso_label
 _atom_site_aniso_U_11
 _atom_site_aniso_U_22
 _atom_site_aniso_U_33
 _atom_site_aniso_U_23
 _atom_site_aniso_U_13
 _atom_site_aniso_U_12
Pd1 0.0489(2) 0.0497(3) 0.0438(2) 0.00107(16) 0.00092(15) -0.00206(18)
N2 0.064(2) 0.053(2) 0.0533(18) 0.0040(15) 0.0033(15) -0.0002(16)
N3 0.056(2) 0.0459(16) 0.0435(17) 0.0017(12) -0.0008(15) -0.0048(15)
N4 0.0509(19) 0.0467(18) 0.0503(18) -0.0017(14) -0.0002(13) -0.0039(15)
C1 0.076(3) 0.053(3) 0.063(2) 0.0029(18) -0.004(2) -0.005(2)
C2 0.077(3) 0.0467(19) 0.059(2) -0.0032(17) -0.004(2) -0.003(2)
C3 0.060(3) 0.052(2) 0.041(2) 0.0043(14) 0.0009(18) 0.000(2)
C4 0.054(3) 0.053(2) 0.048(2) 0.0027(17) -0.0005(17) -0.001(2)
C5 0.070(3) 0.062(2) 0.067(3) -0.001(2) 0.002(2) 0.009(2)
C6 0.106(4) 0.065(2) 0.106(4) -0.005(3) -0.011(3) 0.023(3)
C7 0.110(5) 0.095(4) 0.158(6) -0.032(4) -0.010(4) 0.040(4)
C8 0.150(7) 0.095(4) 0.285(10) -0.041(5) -0.038(7) 0.049(4)
C9 0.069(3) 0.068(3) 0.056(2) 0.013(2) 0.0000(19) -0.002(2)
C10 0.070(3) 0.085(3) 0.067(2) 0.011(2) 0.007(2) -0.001(2)
C11 0.102(4) 0.121(5) 0.065(3) 0.009(3) 0.014(3) -0.010(3)
C12 0.112(5) 0.204(7) 0.097(4) -0.008(5) 0.035(4) -0.006(4)
C13 0.053(2) 0.062(3) 0.062(3) 0.004(2) 0.0025(19) -0.007(2)
C14 0.060(3) 0.063(3) 0.079(3) 0.009(2) 0.011(2) -0.004(2)
C15 0.062(3) 0.078(3) 0.093(4) -0.001(3) 0.019(3) -0.012(2)
C16 0.073(4) 0.086(3) 0.116(4) 0.012(3) 0.025(3) -0.010(3)
C17 0.068(3) 0.054(3) 0.060(3) -0.0078(18) 0.003(2) 0.001(2)
C18 0.072(3) 0.084(3) 0.066(3) -0.007(2) 0.007(2) 0.007(3)
C19 0.129(5) 0.113(4) 0.117(5) -0.040(3) 0.048(4) 0.000(4)
C20 0.152(6) 0.158(6) 0.127(5) -0.028(4) 0.067(5) 0.018(5)
C21 0.050(3) 0.0496(19) 0.053(2) 0.0047(15) -0.0044(18) -0.0007(18)
C22 0.067(3) 0.062(2) 0.071(3) 0.013(2) 0.009(2) -0.006(2)
C23 0.066(4) 0.063(2) 0.121(4) 0.021(2) 0.015(3) -0.011(2)
C24 0.061(3) 0.050(3) 0.125(4) 0.011(2) -0.013(3) -0.003(2)
C25 0.067(3) 0.046(2) 0.092(3) -0.001(2) -0.019(2) 0.010(2)
C26 0.075(3) 0.046(2) 0.058(2) 0.0042(17) 0.000(2) 0.004(2)
C27 0.051(2) 0.048(2) 0.058(2) 0.0005(17) 0.0122(17) 0.0037(17)
C28 0.060(3) 0.057(3) 0.072(3) -0.003(2) 0.0006(19) 0.0056(19)
C29 0.075(3) 0.083(3) 0.087(3) -0.006(3) -0.016(3) 0.015(3)
C30 0.061(3) 0.082(3) 0.109(4) 0.014(3) 0.001(3) 0.020(3)
C31 0.067(4) 0.062(3) 0.129(4) 0.012(3) 0.003(3) 0.015(2)
C32 0.060(3) 0.049(2) 0.114(4) -0.002(2) -0.002(3) 0.005(2)
C33 0.059(2) 0.043(2) 0.045(2) -0.0022(17) 0.0003(18) -0.0009(16)
C34 0.058(2) 0.050(2) 0.053(2) 0.0053(18) 0.001(2) 0.0009(19)
C35 0.059(2) 0.067(3) 0.068(3) 0.009(2) 0.002(2) -0.0061(19)
C36 0.056(3) 0.067(3) 0.087(3) 0.001(2) 0.009(3) -0.003(2)
C37 0.059(3) 0.063(3) 0.117(4) 0.010(3) 0.008(3) 0.006(2)
C38 0.064(2) 0.051(3) 0.096(4) 0.014(2) 0.008(2) 0.004(2)
C39 0.083(3) 0.054(3) 0.054(2) 0.0002(19) 0.0089(17) -0.010(2)
C40 0.099(3) 0.068(3) 0.060(2) 0.006(2) -0.005(2) -0.026(3)
C41 0.150(5) 0.076(4) 0.060(2) 0.004(3) -0.005(3) -0.032(3)
C42 0.185(6) 0.101(5) 0.064(3) -0.009(3) 0.021(3) -0.017(4)
C43 0.166(6) 0.170(7) 0.078(3) -0.033(4) 0.031(3) 0.023(5)
C44 0.108(4) 0.145(5) 0.071(3) -0.019(3) 0.022(3) 0.018(4)
B1 0.061(2) 0.050(2) 0.053(2) 0.0019(18) 0.0027(19) -0.0007(19)
O3 0.074(3) 0.099(4) 0.093(5) -0.004(4) 0.010(3) -0.003(3)
C45 0.085(3) 0.106(5) 0.096(3) -0.012(3) 0.006(2) 0.000(2)
C46 0.081(3) 0.116(8) 0.133(4) -0.010(4) 0.012(2) 0.000(3)
C47 0.081(3) 0.116(8) 0.133(4) -0.010(4) 0.012(2) 0.000(3)
C48 0.085(3) 0.106(5) 0.096(3) -0.012(3) 0.006(2) 0.000(2)
O3A 0.074(3) 0.099(4) 0.093(5) -0.004(4) 0.010(3) -0.003(3)
C45A 0.085(3) 0.106(5) 0.096(3) -0.012(3) 0.006(2) 0.000(2)
C46A 0.081(3) 0.116(8) 0.133(4) -0.010(4) 0.012(2) 0.000(3)
C47A 0.081(3) 0.116(8) 0.133(4) -0.010(4) 0.012(2) 0.000(3)
C48A 0.085(3) 0.106(5) 0.096(3) -0.012(3) 0.006(2) 0.000(2)
O1 0.0683(19) 0.198(3) 0.0735(15) -0.0279(16) -0.0088(15) 0.0085(18)
O2 0.0683(19) 0.198(3) 0.0735(15) -0.0279(16) -0.0088(15) 0.0085(18)
N1 0.067(2) 0.072(3) 0.0608(17) 0.0092(17) -0.0026(18) -0.0008(19)
O1A 0.0683(19) 0.198(3) 0.0735(15) -0.0279(16) -0.0088(15) 0.0085(18)
O2A 0.0683(19) 0.198(3) 0.0735(15) -0.0279(16) -0.0088(15) 0.0085(18)
N1A 0.067(2) 0.072(3) 0.0608(17) 0.0092(17) -0.0026(18) -0.0008(19)
 
_geom_special_details
;
 All esds (except the esd in the dihedral angle between two l.s. planes)
 are estimated using the full covariance matrix.  The cell esds are taken
 into account individually in the estimation of esds in distances, angles
 and torsion angles; correlations between esds in cell parameters are only
 used when they are defined by crystal symmetry.  An approximate (isotropic)
 treatment of cell esds is used for estimating esds involving l.s. planes.
;
 
loop_
 _geom_bond_atom_site_label_1
 _geom_bond_atom_site_label_2
 _geom_bond_distance
 _geom_bond_site_symmetry_2
 _geom_bond_publ_flag
Pd1 O1A 1.999(9) . ?
Pd1 N3 2.018(3) . ?
Pd1 N1 2.031(3) . ?
Pd1 N2 2.087(3) . ?
Pd1 N4 2.092(3) . ?
N2 C9 1.493(5) . ?
N2 C5 1.509(5) . ?
N2 C1 1.518(5) . ?
N3 C2 1.481(5) . ?
N3 C3 1.485(5) . ?
N3 H3 0.9800 . ?
N4 C17 1.487(5) . ?
N4 C4 1.504(4) . ?
N4 C13 1.507(5) . ?
C1 C2 1.504(5) . ?
C1 H1A 0.9700 . ?
C1 H1B 0.9700 . ?
C2 H2A 0.9700 . ?
C2 H2B 0.9700 . ?
C3 C4 1.504(5) . ?
C3 H3A 0.9700 . ?
C3 H3B 0.9700 . ?
C4 H4A 0.9700 . ?
C4 H4B 0.9700 . ?
C5 C6 1.513(6) . ?
C5 H5A 0.9700 . ?
C5 H5B 0.9700 . ?
C6 C7 1.536(7) . ?
C6 H6A 0.9700 . ?
C6 H6B 0.9700 . ?
C7 C8 1.488(7) . ?
C7 H7A 0.9700 . ?
C7 H7B 0.9700 . ?
C8 H8A 0.9600 . ?
C8 H8B 0.9600 . ?
C8 H8C 0.9600 . ?
C9 C10 1.496(6) . ?
C9 H9A 0.9700 . ?
C9 H9B 0.9700 . ?
C10 C11 1.520(6) . ?
C10 H10A 0.9700 . ?
C10 H10B 0.9700 . ?
C11 C12 1.498(7) . ?
C11 H11A 0.9700 . ?
C11 H11B 0.9700 . ?
C12 H12A 0.9600 . ?
C12 H12B 0.9600 . ?
C12 H12C 0.9600 . ?
C13 C14 1.515(5) . ?
C13 H13A 0.9700 . ?
C13 H13B 0.9700 . ?
C14 C15 1.503(6) . ?
C14 H14A 0.9700 . ?
C14 H14B 0.9700 . ?
C15 C16 1.509(6) . ?
C15 H15A 0.9700 . ?
C15 H15B 0.9700 . ?
C16 H16A 0.9600 . ?
C16 H16B 0.9600 . ?
C16 H16C 0.9600 . ?
C17 C18 1.505(6) . ?
C17 H17A 0.9700 . ?
C17 H17B 0.9700 . ?
C18 C19 1.531(6) . ?
C18 H18A 0.9700 . ?
C18 H18B 0.9700 . ?
C19 C20 1.424(7) . ?
C19 H19A 0.9700 . ?
C19 H19B 0.9700 . ?
C20 H20A 0.9600 . ?
C20 H20B 0.9600 . ?
C20 H20C 0.9600 . ?
C21 C22 1.395(5) . ?
C21 C26 1.405(5) . ?
C21 B1 1.627(6) . ?
C22 C23 1.378(6) . ?
C22 H22 0.9300 . ?
C23 C24 1.364(6) . ?
C23 H23 0.9300 . ?
C24 C25 1.373(6) . ?
C24 H24 0.9300 . ?
C25 C26 1.368(5) . ?
C25 H25 0.9300 . ?
C26 H26 0.9300 . ?
C27 C28 1.390(6) . ?
C27 C32 1.391(5) . ?
C27 B1 1.654(6) . ?
C28 C29 1.397(6) . ?
C28 H28 0.9300 . ?
C29 C30 1.342(6) . ?
C29 H29 0.9300 . ?
C30 C31 1.376(7) . ?
C30 H30 0.9300 . ?
C31 C32 1.396(6) . ?
C31 H31 0.9300 . ?
C32 H32 0.9300 . ?
C33 C34 1.382(5) . ?
C33 C38 1.397(6) . ?
C33 B1 1.643(7) . ?
C34 C35 1.379(5) . ?
C34 H34 0.9300 . ?
C35 C36 1.385(6) . ?
C35 H35 0.9300 . ?
C36 C37 1.373(6) . ?
C36 H36 0.9300 . ?
C37 C38 1.377(6) . ?
C37 H37 0.9300 . ?
C38 H38 0.9300 . ?
C39 C40 1.370(6) . ?
C39 C44 1.387(7) . ?
C39 B1 1.673(6) . ?
C40 C41 1.404(6) . ?
C40 H40 0.9300 . ?
C41 C42 1.366(8) . ?
C41 H41 0.9300 . ?
C42 C43 1.361(8) . ?
C42 H42 0.9300 . ?
C43 C44 1.379(7) . ?
C43 H43 0.9300 . ?
C44 H44 0.9300 . ?
O3 C48 1.426(10) . ?
O3 C45 1.432(12) . ?
C45 C46 1.492(13) . ?
C45 H45A 0.9700 . ?
C45 H45B 0.9700 . ?
C46 C47 1.452(12) . ?
C46 H46A 0.9700 . ?
C46 H46B 0.9700 . ?
C47 C48 1.420(10) . ?
C47 H47A 0.9700 . ?
C47 H47B 0.9700 . ?
C48 H48A 0.9700 . ?
C48 H48B 0.9700 . ?
O3A C48A 1.395(16) . ?
O3A C45A 1.439(15) . ?
C45A C46A 1.510(15) . ?
C45A H45C 0.9700 . ?
C45A H45D 0.9700 . ?
C46A C47A 1.434(14) . ?
C46A H46C 0.9700 . ?
C46A H46D 0.9700 . ?
C47A C48A 1.411(14) . ?
C47A H47C 0.9700 . ?
C47A H47D 0.9700 . ?
C48A H48C 0.9700 . ?
C48A H48D 0.9700 . ?
O1 N1 1.2007(10) . ?
O2 N1 1.2008(10) . ?
O1A N1A 1.3000(10) . ?
O2A N1A 1.3001(10) . ?
 
loop_
 _geom_angle_atom_site_label_1
 _geom_angle_atom_site_label_2
 _geom_angle_atom_site_label_3
 _geom_angle
 _geom_angle_site_symmetry_1
 _geom_angle_site_symmetry_3
 _geom_angle_publ_flag
O1A Pd1 N3 173.2(4) . . ?
N3 Pd1 N1 179.31(12) . . ?
O1A Pd1 N2 94.50(12) . . ?
N3 Pd1 N2 85.10(12) . . ?
N1 Pd1 N2 95.49(10) . . ?
O1A Pd1 N4 93.96(10) . . ?
N3 Pd1 N4 85.21(12) . . ?
N1 Pd1 N4 94.27(10) . . ?
N2 Pd1 N4 166.22(12) . . ?
C9 N2 C5 109.8(3) . . ?
C9 N2 C1 110.3(3) . . ?
C5 N2 C1 110.3(3) . . ?
C9 N2 Pd1 114.9(3) . . ?
C5 N2 Pd1 105.6(2) . . ?
C1 N2 Pd1 105.7(2) . . ?
C2 N3 C3 117.2(3) . . ?
C2 N3 Pd1 108.0(2) . . ?
C3 N3 Pd1 107.8(2) . . ?
C2 N3 H3 107.8 . . ?
C3 N3 H3 107.8 . . ?
Pd1 N3 H3 107.8 . . ?
C17 N4 C4 109.9(3) . . ?
C17 N4 C13 109.9(3) . . ?
C4 N4 C13 110.5(3) . . ?
C17 N4 Pd1 115.6(2) . . ?
C4 N4 Pd1 105.6(2) . . ?
C13 N4 Pd1 105.1(2) . . ?
C2 C1 N2 109.8(3) . . ?
C2 C1 H1A 109.7 . . ?
N2 C1 H1A 109.7 . . ?
C2 C1 H1B 109.7 . . ?
N2 C1 H1B 109.7 . . ?
H1A C1 H1B 108.2 . . ?
N3 C2 C1 107.1(3) . . ?
N3 C2 H2A 110.3 . . ?
C1 C2 H2A 110.3 . . ?
N3 C2 H2B 110.3 . . ?
C1 C2 H2B 110.3 . . ?
H2A C2 H2B 108.5 . . ?
N3 C3 C4 107.0(3) . . ?
N3 C3 H3A 110.3 . . ?
C4 C3 H3A 110.3 . . ?
N3 C3 H3B 110.3 . . ?
C4 C3 H3B 110.3 . . ?
H3A C3 H3B 108.6 . . ?
C3 C4 N4 111.1(3) . . ?
C3 C4 H4A 109.4 . . ?
N4 C4 H4A 109.4 . . ?
C3 C4 H4B 109.4 . . ?
N4 C4 H4B 109.4 . . ?
H4A C4 H4B 108.0 . . ?
N2 C5 C6 117.9(4) . . ?
N2 C5 H5A 107.8 . . ?
C6 C5 H5A 107.8 . . ?
N2 C5 H5B 107.8 . . ?
C6 C5 H5B 107.8 . . ?
H5A C5 H5B 107.2 . . ?
C5 C6 C7 111.4(5) . . ?
C5 C6 H6A 109.4 . . ?
C7 C6 H6A 109.4 . . ?
C5 C6 H6B 109.4 . . ?
C7 C6 H6B 109.4 . . ?
H6A C6 H6B 108.0 . . ?
C8 C7 C6 110.1(6) . . ?
C8 C7 H7A 109.6 . . ?
C6 C7 H7A 109.6 . . ?
C8 C7 H7B 109.6 . . ?
C6 C7 H7B 109.6 . . ?
H7A C7 H7B 108.2 . . ?
C7 C8 H8A 109.5 . . ?
C7 C8 H8B 109.5 . . ?
H8A C8 H8B 109.5 . . ?
C7 C8 H8C 109.5 . . ?
H8A C8 H8C 109.5 . . ?
H8B C8 H8C 109.5 . . ?
N2 C9 C10 115.9(3) . . ?
N2 C9 H9A 108.3 . . ?
C10 C9 H9A 108.3 . . ?
N2 C9 H9B 108.3 . . ?
C10 C9 H9B 108.3 . . ?
H9A C9 H9B 107.4 . . ?
C9 C10 C11 111.4(4) . . ?
C9 C10 H10A 109.4 . . ?
C11 C10 H10A 109.4 . . ?
C9 C10 H10B 109.4 . . ?
C11 C10 H10B 109.4 . . ?
H10A C10 H10B 108.0 . . ?
C12 C11 C10 112.6(5) . . ?
C12 C11 H11A 109.1 . . ?
C10 C11 H11A 109.1 . . ?
C12 C11 H11B 109.1 . . ?
C10 C11 H11B 109.1 . . ?
H11A C11 H11B 107.8 . . ?
C11 C12 H12A 109.5 . . ?
C11 C12 H12B 109.5 . . ?
H12A C12 H12B 109.5 . . ?
C11 C12 H12C 109.5 . . ?
H12A C12 H12C 109.5 . . ?
H12B C12 H12C 109.5 . . ?
N4 C13 C14 118.1(3) . . ?
N4 C13 H13A 107.8 . . ?
C14 C13 H13A 107.8 . . ?
N4 C13 H13B 107.8 . . ?
C14 C13 H13B 107.8 . . ?
H13A C13 H13B 107.1 . . ?
C15 C14 C13 111.3(4) . . ?
C15 C14 H14A 109.4 . . ?
C13 C14 H14A 109.4 . . ?
C15 C14 H14B 109.4 . . ?
C13 C14 H14B 109.4 . . ?
H14A C14 H14B 108.0 . . ?
C14 C15 C16 114.0(4) . . ?
C14 C15 H15A 108.8 . . ?
C16 C15 H15A 108.8 . . ?
C14 C15 H15B 108.8 . . ?
C16 C15 H15B 108.8 . . ?
H15A C15 H15B 107.7 . . ?
C15 C16 H16A 109.5 . . ?
C15 C16 H16B 109.5 . . ?
H16A C16 H16B 109.5 . . ?
C15 C16 H16C 109.5 . . ?
H16A C16 H16C 109.5 . . ?
H16B C16 H16C 109.5 . . ?
N4 C17 C18 114.8(4) . . ?
N4 C17 H17A 108.6 . . ?
C18 C17 H17A 108.6 . . ?
N4 C17 H17B 108.6 . . ?
C18 C17 H17B 108.6 . . ?
H17A C17 H17B 107.5 . . ?
C17 C18 C19 111.1(4) . . ?
C17 C18 H18A 109.4 . . ?
C19 C18 H18A 109.4 . . ?
C17 C18 H18B 109.4 . . ?
C19 C18 H18B 109.4 . . ?
H18A C18 H18B 108.0 . . ?
C20 C19 C18 115.3(5) . . ?
C20 C19 H19A 108.4 . . ?
C18 C19 H19A 108.4 . . ?
C20 C19 H19B 108.4 . . ?
C18 C19 H19B 108.4 . . ?
H19A C19 H19B 107.5 . . ?
C19 C20 H20A 109.5 . . ?
C19 C20 H20B 109.5 . . ?
H20A C20 H20B 109.5 . . ?
C19 C20 H20C 109.5 . . ?
H20A C20 H20C 109.5 . . ?
H20B C20 H20C 109.5 . . ?
C22 C21 C26 113.8(4) . . ?
C22 C21 B1 124.0(4) . . ?
C26 C21 B1 122.0(4) . . ?
C23 C22 C21 122.7(5) . . ?
C23 C22 H22 118.6 . . ?
C21 C22 H22 118.6 . . ?
C24 C23 C22 121.1(5) . . ?
C24 C23 H23 119.4 . . ?
C22 C23 H23 119.4 . . ?
C23 C24 C25 118.4(5) . . ?
C23 C24 H24 120.8 . . ?
C25 C24 H24 120.8 . . ?
C26 C25 C24 120.2(5) . . ?
C26 C25 H25 119.9 . . ?
C24 C25 H25 119.9 . . ?
C25 C26 C21 123.6(4) . . ?
C25 C26 H26 118.2 . . ?
C21 C26 H26 118.2 . . ?
C28 C27 C32 113.8(4) . . ?
C28 C27 B1 124.4(4) . . ?
C32 C27 B1 121.7(4) . . ?
C27 C28 C29 123.4(4) . . ?
C27 C28 H28 118.3 . . ?
C29 C28 H28 118.3 . . ?
C30 C29 C28 120.5(5) . . ?
C30 C29 H29 119.7 . . ?
C28 C29 H29 119.7 . . ?
C29 C30 C31 119.0(5) . . ?
C29 C30 H30 120.5 . . ?
C31 C30 H30 120.5 . . ?
C30 C31 C32 119.9(5) . . ?
C30 C31 H31 120.0 . . ?
C32 C31 H31 120.0 . . ?
C27 C32 C31 123.3(5) . . ?
C27 C32 H32 118.4 . . ?
C31 C32 H32 118.4 . . ?
C34 C33 C38 113.8(4) . . ?
C34 C33 B1 124.7(4) . . ?
C38 C33 B1 121.6(4) . . ?
C35 C34 C33 123.9(4) . . ?
C35 C34 H34 118.1 . . ?
C33 C34 H34 118.1 . . ?
C34 C35 C36 120.5(4) . . ?
C34 C35 H35 119.8 . . ?
C36 C35 H35 119.8 . . ?
C37 C36 C35 117.5(5) . . ?
C37 C36 H36 121.2 . . ?
C35 C36 H36 121.2 . . ?
C36 C37 C38 120.7(5) . . ?
C36 C37 H37 119.6 . . ?
C38 C37 H37 119.6 . . ?
C37 C38 C33 123.6(4) . . ?
C37 C38 H38 118.2 . . ?
C33 C38 H38 118.2 . . ?
C40 C39 C44 115.1(5) . . ?
C40 C39 B1 122.4(5) . . ?
C44 C39 B1 122.2(5) . . ?
C39 C40 C41 122.6(6) . . ?
C39 C40 H40 118.7 . . ?
C41 C40 H40 118.7 . . ?
C42 C41 C40 119.5(6) . . ?
C42 C41 H41 120.3 . . ?
C40 C41 H41 120.3 . . ?
C43 C42 C41 119.9(6) . . ?
C43 C42 H42 120.1 . . ?
C41 C42 H42 120.1 . . ?
C42 C43 C44 119.2(7) . . ?
C42 C43 H43 120.4 . . ?
C44 C43 H43 120.4 . . ?
C43 C44 C39 123.7(6) . . ?
C43 C44 H44 118.1 . . ?
C39 C44 H44 118.1 . . ?
C21 B1 C33 111.0(4) . . ?
C21 B1 C27 108.7(4) . . ?
C33 B1 C27 110.0(3) . . ?
C21 B1 C39 109.7(3) . . ?
C33 B1 C39 107.3(4) . . ?
C27 B1 C39 110.1(4) . . ?
C48 O3 C45 105.8(8) . . ?
O3 C45 C46 105.6(13) . . ?
O3 C45 H45A 110.6 . . ?
C46 C45 H45A 110.6 . . ?
O3 C45 H45B 110.6 . . ?
C46 C45 H45B 110.6 . . ?
H45A C45 H45B 108.7 . . ?
C47 C46 C45 102.8(8) . . ?
C47 C46 H46A 111.2 . . ?
C45 C46 H46A 111.2 . . ?
C47 C46 H46B 111.2 . . ?
C45 C46 H46B 111.2 . . ?
H46A C46 H46B 109.1 . . ?
C48 C47 C46 108.7(8) . . ?
C48 C47 H47A 109.9 . . ?
C46 C47 H47A 109.9 . . ?
C48 C47 H47B 109.9 . . ?
C46 C47 H47B 109.9 . . ?
H47A C47 H47B 108.3 . . ?
C47 C48 O3 108.2(8) . . ?
C47 C48 H48A 110.1 . . ?
O3 C48 H48A 110.1 . . ?
C47 C48 H48B 110.1 . . ?
O3 C48 H48B 110.1 . . ?
H48A C48 H48B 108.4 . . ?
C48A O3A C45A 110.3(13) . . ?
O3A C45A C46A 102.6(12) . . ?
O3A C45A H45C 111.2 . . ?
C46A C45A H45C 111.2 . . ?
O3A C45A H45D 111.2 . . ?
C46A C45A H45D 111.2 . . ?
H45C C45A H45D 109.2 . . ?
C47A C46A C45A 106.8(13) . . ?
C47A C46A H46C 110.4 . . ?
C45A C46A H46C 110.4 . . ?
C47A C46A H46D 110.4 . . ?
C45A C46A H46D 110.4 . . ?
H46C C46A H46D 108.6 . . ?
C48A C47A C46A 106.8(13) . . ?
C48A C47A H47C 110.4 . . ?
C46A C47A H47C 110.4 . . ?
C48A C47A H47D 110.4 . . ?
C46A C47A H47D 110.4 . . ?
H47C C47A H47D 108.6 . . ?
O3A C48A C47A 109.4(12) . . ?
O3A C48A H48C 109.8 . . ?
C47A C48A H48C 109.8 . . ?
O3A C48A H48D 109.8 . . ?
C47A C48A H48D 109.8 . . ?
H48C C48A H48D 108.2 . . ?
O1 N1 O2 121.87(15) . . ?
O1 N1 Pd1 119.3(2) . . ?
O2 N1 Pd1 118.8(2) . . ?
N1A O1A Pd1 125.2(7) . . ?
O1A N1A O2A 107.73(12) . . ?
 
loop_
 _geom_torsion_atom_site_label_1
 _geom_torsion_atom_site_label_2
 _geom_torsion_atom_site_label_3
 _geom_torsion_atom_site_label_4
 _geom_torsion
 _geom_torsion_site_symmetry_1
 _geom_torsion_site_symmetry_2
 _geom_torsion_site_symmetry_3
 _geom_torsion_site_symmetry_4
 _geom_torsion_publ_flag
C9 N2 C1 C2 -159.9(3) . . . . ?
C5 N2 C1 C2 78.6(4) . . . . ?
Pd1 N2 C1 C2 -35.1(4) . . . . ?
C3 N3 C2 C1 -167.4(4) . . . . ?
Pd1 N3 C2 C1 -45.6(4) . . . . ?
N2 C1 C2 N3 54.3(4) . . . . ?
C2 N3 C3 C4 167.4(3) . . . . ?
Pd1 N3 C3 C4 45.4(4) . . . . ?
N3 C3 C4 N4 -53.3(4) . . . . ?
C17 N4 C4 C3 158.8(3) . . . . ?
C13 N4 C4 C3 -79.7(4) . . . . ?
Pd1 N4 C4 C3 33.4(4) . . . . ?
C9 N2 C5 C6 -56.8(5) . . . . ?
C1 N2 C5 C6 65.0(5) . . . . ?
Pd1 N2 C5 C6 178.8(3) . . . . ?
N2 C5 C6 C7 -177.6(4) . . . . ?
C5 C6 C7 C8 -173.7(5) . . . . ?
C5 N2 C9 C10 -171.0(4) . . . . ?
C1 N2 C9 C10 67.3(5) . . . . ?
Pd1 N2 C9 C10 -52.1(5) . . . . ?
N2 C9 C10 C11 172.6(4) . . . . ?
C9 C10 C11 C12 171.2(5) . . . . ?
C17 N4 C13 C14 56.5(5) . . . . ?
C4 N4 C13 C14 -65.0(4) . . . . ?
Pd1 N4 C13 C14 -178.5(3) . . . . ?
N4 C13 C14 C15 -179.3(4) . . . . ?
C13 C14 C15 C16 178.8(4) . . . . ?
C4 N4 C17 C18 -69.0(4) . . . . ?
C13 N4 C17 C18 169.2(4) . . . . ?
Pd1 N4 C17 C18 50.4(4) . . . . ?
N4 C17 C18 C19 -179.7(4) . . . . ?
C17 C18 C19 C20 -175.4(6) . . . . ?
C26 C21 C22 C23 1.7(6) . . . . ?
B1 C21 C22 C23 -173.7(4) . . . . ?
C21 C22 C23 C24 0.9(7) . . . . ?
C22 C23 C24 C25 -2.9(8) . . . . ?
C23 C24 C25 C26 2.1(7) . . . . ?
C24 C25 C26 C21 0.7(7) . . . . ?
C22 C21 C26 C25 -2.5(6) . . . . ?
B1 C21 C26 C25 173.0(4) . . . . ?
C32 C27 C28 C29 -2.3(7) . . . . ?
B1 C27 C28 C29 178.6(4) . . . . ?
C27 C28 C29 C30 0.6(8) . . . . ?
C28 C29 C30 C31 1.4(8) . . . . ?
C29 C30 C31 C32 -1.5(8) . . . . ?
C28 C27 C32 C31 2.2(7) . . . . ?
B1 C27 C32 C31 -178.7(4) . . . . ?
C30 C31 C32 C27 -0.4(8) . . . . ?
C38 C33 C34 C35 1.3(6) . . . . ?
B1 C33 C34 C35 -177.4(4) . . . . ?
C33 C34 C35 C36 -1.3(7) . . . . ?
C34 C35 C36 C37 1.0(7) . . . . ?
C35 C36 C37 C38 -0.8(7) . . . . ?
C36 C37 C38 C33 0.9(8) . . . . ?
C34 C33 C38 C37 -1.1(7) . . . . ?
B1 C33 C38 C37 177.6(5) . . . . ?
C44 C39 C40 C41 -0.3(7) . . . . ?
B1 C39 C40 C41 174.1(4) . . . . ?
C39 C40 C41 C42 1.1(8) . . . . ?
C40 C41 C42 C43 -0.9(9) . . . . ?
C41 C42 C43 C44 0.1(11) . . . . ?
C42 C43 C44 C39 0.7(11) . . . . ?
C40 C39 C44 C43 -0.6(9) . . . . ?
B1 C39 C44 C43 -175.0(6) . . . . ?
C22 C21 B1 C33 -138.9(4) . . . . ?
C26 C21 B1 C33 46.1(5) . . . . ?
C22 C21 B1 C27 99.9(5) . . . . ?
C26 C21 B1 C27 -75.1(5) . . . . ?
C22 C21 B1 C39 -20.5(6) . . . . ?
C26 C21 B1 C39 164.4(4) . . . . ?
C34 C33 B1 C21 -148.0(4) . . . . ?
C38 C33 B1 C21 33.4(5) . . . . ?
C34 C33 B1 C27 -27.6(5) . . . . ?
C38 C33 B1 C27 153.8(4) . . . . ?
C34 C33 B1 C39 92.2(5) . . . . ?
C38 C33 B1 C39 -86.4(5) . . . . ?
C28 C27 B1 C21 12.9(6) . . . . ?
C32 C27 B1 C21 -166.1(4) . . . . ?
C28 C27 B1 C33 -108.9(5) . . . . ?
C32 C27 B1 C33 72.1(5) . . . . ?
C28 C27 B1 C39 133.0(4) . . . . ?
C32 C27 B1 C39 -45.9(5) . . . . ?
C40 C39 B1 C21 -81.0(5) . . . . ?
C44 C39 B1 C21 93.0(5) . . . . ?
C40 C39 B1 C33 39.7(5) . . . . ?
C44 C39 B1 C33 -146.3(5) . . . . ?
C40 C39 B1 C27 159.4(4) . . . . ?
C44 C39 B1 C27 -26.6(6) . . . . ?
C48 O3 C45 C46 29(3) . . . . ?
O3 C45 C46 C47 -28(2) . . . . ?
C45 C46 C47 C48 17(2) . . . . ?
C46 C47 C48 O3 0(2) . . . . ?
C45 O3 C48 C47 -18(3) . . . . ?
C48A O3A C45A C46A 14(5) . . . . ?
O3A C45A C46A C47A -20(4) . . . . ?
C45A C46A C47A C48A 19(4) . . . . ?
C45A O3A C48A C47A -3(4) . . . . ?
C46A C47A C48A O3A -10(4) . . . . ?
Pd1 O1A N1A O2A 0.00(2) . . . . ?
 
_refine_diff_density_max    0.346
_refine_diff_density_min   -0.454
_refine_diff_density_rms    0.069

_shelx_res_file
;
TITL shelxt in P 1 21/n 1
    76_pdno2_tr_274k_100s_15_decay.res
    created by SHELXL-2018/3 at 14:51:04 on 31-Mar-2020
CELL 0.534 11.6826 13.5789 30.1766 90 93.536 90
ZERR 4 0.000487 0.0005 0.001042 0 0.003301 0
LATT 1
SYMM 0.5-X,0.5+Y,0.5-Z
SFAC C H B N O Pd
DISP B 0 0 4.561
DISP C 0.001 0.001 6.94
DISP H -0 0 0.611
DISP N 0.003 0.002 10.693
DISP O 0.005 0.003 16.398
DISP Pd -2.504 0.615 1934.604
UNIT 192 292 4 16 12 4
DFIX 1.2 0.001 N1 O1 N1 O2
DFIX 1.3 0.001 O1A N1A N1A O2A
DFIX 2 0.01 Pd1 O1A
DANG 2.1 0.001 O1 O2 O1A O2A
FLAT 0.001 Pd1 O1 O2 N1 O1A O2A N1A
RIGU 0.001 0.002
EADP O3 O3A
EADP C45 C45A C48 C48A
EADP C46 C46A C47 C47A
EADP O1 O1A O2 O2A
EADP N1 N1A

L.S. 20
PLAN  5
SIZE 0.1 0.1 0.05
TEMP 1
BOND $H
list 4
CONF
fmap 2
acta
SHEL 999 0.8
OMIT -11 0 1
OMIT -5 12 10
OMIT -3 0 -1
OMIT 0 1 7
REM <olex2.extras>
REM <HklSrc "%.\\76_PdNO2_TR_274K_100S_15_decay.hkl">
REM </olex2.extras>

WGHT    0.035900
FVAR       0.23616   0.62315   0.95850
PD1   6    0.339898    0.775068    0.346377    11.00000    0.04886    0.04965 =
         0.04384    0.00107    0.00092   -0.00206
N2    4    0.346043    0.927337    0.337463    11.00000    0.06416    0.05299 =
         0.05334    0.00405    0.00333   -0.00018
N3    4    0.453698    0.798977    0.398334    11.00000    0.05593    0.04589 =
         0.04354    0.00174   -0.00084   -0.00482
AFIX  13
H3    2    0.530784    0.788519    0.388121    11.00000   -1.20000
AFIX   0
N4    4    0.330695    0.631710    0.371294    11.00000    0.05091    0.04672 =
         0.05030   -0.00166   -0.00017   -0.00390
C1    1    0.441490    0.963878    0.369734    11.00000    0.07555    0.05273 =
         0.06273    0.00293   -0.00446   -0.00534
AFIX  23
H1A   2    0.514482    0.958731    0.356233    11.00000   -1.20000
H1B   2    0.428688    1.032568    0.376735    11.00000   -1.20000
AFIX   0
C2    1    0.444610    0.903537    0.411585    11.00000    0.07728    0.04670 =
         0.05894   -0.00321   -0.00383   -0.00323
AFIX  23
H2A   2    0.510035    0.922117    0.431155    11.00000   -1.20000
H2B   2    0.375313    0.914031    0.427076    11.00000   -1.20000
AFIX   0
C3    1    0.433665    0.723524    0.432605    11.00000    0.05996    0.05233 =
         0.04059    0.00433    0.00089    0.00038
AFIX  23
H3A   2    0.364713    0.738849    0.447567    11.00000   -1.20000
H3B   2    0.497897    0.721409    0.454543    11.00000   -1.20000
AFIX   0
C4    1    0.420832    0.626243    0.409027    11.00000    0.05432    0.05255 =
         0.04782    0.00270   -0.00048   -0.00139
AFIX  23
H4A   2    0.399811    0.576013    0.429889    11.00000   -1.20000
H4B   2    0.493608    0.607642    0.397635    11.00000   -1.20000
AFIX   0
C5    1    0.231644    0.965623    0.350552    11.00000    0.07013    0.06219 =
         0.06725   -0.00078    0.00198    0.00863
AFIX  23
H5A   2    0.221343    0.944355    0.380733    11.00000   -1.20000
H5B   2    0.172297    0.934068    0.331649    11.00000   -1.20000
AFIX   0
C6    1    0.211372    1.075609    0.348385    11.00000    0.10612    0.06505 =
         0.10639   -0.00501   -0.01108    0.02272
AFIX  23
H6A   2    0.216313    1.097959    0.318032    11.00000   -1.20000
H6B   2    0.270642    1.108920    0.366654    11.00000   -1.20000
AFIX   0
C7    1    0.093259    1.102760    0.364537    11.00000    0.11013    0.09538 =
         0.15809   -0.03240   -0.00989    0.03999
AFIX  23
H7A   2    0.034309    1.064324    0.348457    11.00000   -1.20000
H7B   2    0.091062    1.087435    0.395868    11.00000   -1.20000
AFIX   0
C8    1    0.070426    1.209569    0.357340    11.00000    0.14982    0.09536 =
         0.28478   -0.04111   -0.03827    0.04853
AFIX 137
H8A   2    0.046630    1.220761    0.326736    11.00000   -1.50000
H8B   2    0.139043    1.246378    0.364871    11.00000   -1.50000
H8C   2    0.010876    1.230468    0.375771    11.00000   -1.50000
AFIX   0
C9    1    0.366765    0.959723    0.291370    11.00000    0.06914    0.06807 =
         0.05568    0.01269   -0.00001   -0.00249
AFIX  23
H9A   2    0.376230    1.030693    0.291496    11.00000   -1.20000
H9B   2    0.298901    0.944769    0.272420    11.00000   -1.20000
AFIX   0
C10   1    0.468230    0.914770    0.271192    11.00000    0.07041    0.08535 =
         0.06687    0.01134    0.00686   -0.00073
AFIX  23
H10A  2    0.464485    0.843671    0.273857    11.00000   -1.20000
H10B  2    0.537942    0.936985    0.287269    11.00000   -1.20000
AFIX   0
C11   1    0.472181    0.942559    0.222529    11.00000    0.10167    0.12064 =
         0.06473    0.00914    0.01379   -0.01027
AFIX  23
H11A  2    0.408198    0.911779    0.205830    11.00000   -1.20000
H11B  2    0.463528    1.013337    0.219541    11.00000   -1.20000
AFIX   0
C12   1    0.581657    0.911805    0.203190    11.00000    0.11196    0.20430 =
         0.09697   -0.00782    0.03460   -0.00626
AFIX 137
H12A  2    0.579701    0.930353    0.172454    11.00000   -1.50000
H12B  2    0.590269    0.841686    0.205725    11.00000   -1.50000
H12C  2    0.645178    0.943663    0.218993    11.00000   -1.50000
AFIX   0
C13   1    0.212540    0.623449    0.388391    11.00000    0.05280    0.06212 =
         0.06207    0.00428    0.00251   -0.00713
AFIX  23
H13A  2    0.157215    0.635872    0.363725    11.00000   -1.20000
H13B  2    0.204207    0.675809    0.409820    11.00000   -1.20000
AFIX   0
C14   1    0.179836    0.527543    0.409957    11.00000    0.06042    0.06278 =
         0.07862    0.00922    0.01097   -0.00388
AFIX  23
H14A  2    0.186650    0.473982    0.389015    11.00000   -1.20000
H14B  2    0.232329    0.514695    0.435467    11.00000   -1.20000
AFIX   0
C15   1    0.059201    0.531165    0.424556    11.00000    0.06178    0.07842 =
         0.09283   -0.00118    0.01900   -0.01214
AFIX  23
H15A  2    0.007617    0.546021    0.399009    11.00000   -1.20000
H15B  2    0.053448    0.584437    0.445718    11.00000   -1.20000
AFIX   0
C16   1    0.020454    0.436957    0.445509    11.00000    0.07260    0.08640 =
         0.11643    0.01226    0.02453   -0.01002
AFIX 137
H16A  2    0.023533    0.384060    0.424510    11.00000   -1.50000
H16B  2   -0.056800    0.444577    0.454114    11.00000   -1.50000
H16C  2    0.069975    0.422292    0.471234    11.00000   -1.50000
AFIX   0
C17   1    0.348686    0.551497    0.338890    11.00000    0.06764    0.05445 =
         0.06043   -0.00784    0.00252    0.00100
AFIX  23
H17A  2    0.282248    0.548457    0.318008    11.00000   -1.20000
H17B  2    0.353303    0.489356    0.354754    11.00000   -1.20000
AFIX   0
C18   1    0.454331    0.562530    0.313202    11.00000    0.07168    0.08425 =
         0.06567   -0.00710    0.00749    0.00718
AFIX  23
H18A  2    0.521610    0.564478    0.333693    11.00000   -1.20000
H18B  2    0.450472    0.624189    0.296948    11.00000   -1.20000
AFIX   0
C19   1    0.465456    0.477128    0.280634    11.00000    0.12900    0.11294 =
         0.11690   -0.04027    0.04754    0.00005
AFIX  23
H19A  2    0.461709    0.415785    0.296953    11.00000   -1.20000
H19B  2    0.400132    0.478785    0.259186    11.00000   -1.20000
AFIX   0
C20   1    0.567503    0.476922    0.257150    11.00000    0.15192    0.15781 =
         0.12748   -0.02843    0.06704    0.01788
AFIX 137
H20A  2    0.566273    0.421844    0.237181    11.00000   -1.50000
H20B  2    0.632941    0.471824    0.277881    11.00000   -1.50000
H20C  2    0.572090    0.536961    0.240555    11.00000   -1.50000
AFIX   0

C21   1    0.655862    0.373495    0.427085    11.00000    0.05002    0.04960 =
         0.05310    0.00473   -0.00435   -0.00072
C22   1    0.708703    0.423986    0.393666    11.00000    0.06690    0.06161 =
         0.07102    0.01314    0.00929   -0.00609
AFIX  43
H22   2    0.725584    0.389835    0.368163    11.00000   -1.20000
AFIX   0
C23   1    0.736954    0.522401    0.396858    11.00000    0.06619    0.06308 =
         0.12062    0.02077    0.01550   -0.01077
AFIX  43
H23   2    0.771130    0.552959    0.373460    11.00000   -1.20000
AFIX   0
C24   1    0.715620    0.575709    0.433757    11.00000    0.06145    0.05011 =
         0.12494    0.01122   -0.01308   -0.00347
AFIX  43
H24   2    0.737919    0.641310    0.436327    11.00000   -1.20000
AFIX   0
C25   1    0.660439    0.530193    0.467013    11.00000    0.06707    0.04607 =
         0.09159   -0.00128   -0.01914    0.00981
AFIX  43
H25   2    0.642733    0.565704    0.492039    11.00000   -1.20000
AFIX   0
C26   1    0.631396    0.432777    0.463474    11.00000    0.07496    0.04598 =
         0.05795    0.00421    0.00016    0.00436
AFIX  43
H26   2    0.593370    0.404226    0.486416    11.00000   -1.20000
AFIX   0
C27   1    0.733459    0.201244    0.458982    11.00000    0.05142    0.04841 =
         0.05752    0.00054    0.01221    0.00366
C28   1    0.808730    0.250655    0.488749    11.00000    0.05967    0.05696 =
         0.07186   -0.00269    0.00064    0.00557
AFIX  43
H28   2    0.803621    0.318900    0.490316    11.00000   -1.20000
AFIX   0
C29   1    0.891630    0.203182    0.516428    11.00000    0.07539    0.08271 =
         0.08704   -0.00634   -0.01577    0.01533
AFIX  43
H29   2    0.939292    0.239980    0.535908    11.00000   -1.20000
AFIX   0
C30   1    0.903049    0.104872    0.515134    11.00000    0.06148    0.08193 =
         0.10865    0.01420    0.00105    0.01953
AFIX  43
H30   2    0.957102    0.073168    0.534032    11.00000   -1.20000
AFIX   0
C31   1    0.833574    0.051698    0.485426    11.00000    0.06726    0.06155 =
         0.12875    0.01194    0.00318    0.01543
AFIX  43
H31   2    0.841665   -0.016294    0.483633    11.00000   -1.20000
AFIX   0
C32   1    0.750917    0.099988    0.457979    11.00000    0.05954    0.04945 =
         0.11440   -0.00210   -0.00181    0.00492
AFIX  43
H32   2    0.705277    0.062576    0.438038    11.00000   -1.20000
AFIX   0
C33   1    0.505491    0.229796    0.443933    11.00000    0.05893    0.04289 =
         0.04509   -0.00220    0.00031   -0.00086
C34   1    0.478940    0.145454    0.466783    11.00000    0.05752    0.04968 =
         0.05297    0.00533    0.00125    0.00088
AFIX  43
H34   2    0.537655    0.100920    0.473970    11.00000   -1.20000
AFIX   0
C35   1    0.370568    0.123397    0.479561    11.00000    0.05931    0.06679 =
         0.06751    0.00937    0.00234   -0.00609
AFIX  43
H35   2    0.357906    0.064698    0.494364    11.00000   -1.20000
AFIX   0
C36   1    0.280455    0.188032    0.470508    11.00000    0.05632    0.06727 =
         0.08687    0.00070    0.00876   -0.00263
AFIX  43
H36   2    0.207254    0.174413    0.479352    11.00000   -1.20000
AFIX   0
C37   1    0.303223    0.272997    0.447981    11.00000    0.05868    0.06257 =
         0.11735    0.00950    0.00783    0.00580
AFIX  43
H37   2    0.244358    0.317552    0.441056    11.00000   -1.20000
AFIX   0
C38   1    0.412290    0.292930    0.435535    11.00000    0.06390    0.05140 =
         0.09550    0.01386    0.00799    0.00449
AFIX  43
H38   2    0.424557    0.351684    0.420717    11.00000   -1.20000
AFIX   0
C39   1    0.635894    0.212642    0.374688    11.00000    0.08303    0.05431 =
         0.05408    0.00022    0.00886   -0.01043
C40   1    0.543852    0.220050    0.344451    11.00000    0.09915    0.06770 =
         0.06035    0.00610   -0.00507   -0.02619
AFIX  43
H40   2    0.474992    0.244315    0.353879    11.00000   -1.20000
AFIX   0
C41   1    0.549420    0.192439    0.299782    11.00000    0.14969    0.07610 =
         0.06013    0.00399   -0.00513   -0.03170
AFIX  43
H41   2    0.485589    0.199507    0.280056    11.00000   -1.20000
AFIX   0
C42   1    0.649317    0.155128    0.285547    11.00000    0.18453    0.10067 =
         0.06442   -0.00923    0.02120   -0.01686
AFIX  43
H42   2    0.653461    0.135767    0.256128    11.00000   -1.20000
AFIX   0
C43   1    0.742814    0.146329    0.314500    11.00000    0.16598    0.17046 =
         0.07775   -0.03270    0.03087    0.02304
AFIX  43
H43   2    0.811165    0.121047    0.305050    11.00000   -1.20000
AFIX   0
C44   1    0.735013    0.175340    0.358013    11.00000    0.10849    0.14531 =
         0.07134   -0.01923    0.02190    0.01824
AFIX  43
H44   2    0.799946    0.169551    0.377269    11.00000   -1.20000
AFIX   0
B1    3    0.632771    0.255344    0.426608    11.00000    0.06061    0.04959 =
         0.05317    0.00191    0.00268   -0.00073

PART 1
O3    5    0.687498    0.803184    0.365846    21.00000    0.07419    0.09926 =
         0.09341   -0.00448    0.00979   -0.00272
C45   1    0.734402    0.775147    0.324957    21.00000    0.08483    0.10580 =
         0.09611   -0.01205    0.00607   -0.00042
AFIX  23
H45A  2    0.725683    0.827969    0.303373    21.00000   -1.20000
H45B  2    0.696145    0.716886    0.312756    21.00000   -1.20000
AFIX   0
C46   1    0.858248    0.754613    0.336275    21.00000    0.08134    0.11646 =
         0.13267   -0.00988    0.01199    0.00038
AFIX  23
H46A  2    0.870539    0.685920    0.344000    21.00000   -1.20000
H46B  2    0.904687    0.771422    0.311810    21.00000   -1.20000
AFIX   0
C47   1    0.884145    0.818220    0.374259    21.00000    0.08134    0.11646 =
         0.13267   -0.00988    0.01199    0.00038
AFIX  23
H47A  2    0.931447    0.783297    0.396654    21.00000   -1.20000
H47B  2    0.925998    0.875776    0.365212    21.00000   -1.20000
AFIX   0
C48   1    0.779554    0.847430    0.391948    21.00000    0.08483    0.10580 =
         0.09611   -0.01205    0.00607   -0.00042
AFIX  23
H48A  2    0.772345    0.918578    0.391057    21.00000   -1.20000
H48B  2    0.777948    0.826194    0.422594    21.00000   -1.20000
AFIX   0
SAME 0.02 0.04 O3 > C48
PART 0
PART 2
O3A   5    0.675445    0.809306    0.360683   -21.00000    0.07419    0.09926 =
         0.09341   -0.00448    0.00979   -0.00272
C45A  1    0.731503    0.756229    0.326885   -21.00000    0.08483    0.10580 =
         0.09611   -0.01205    0.00607   -0.00042
AFIX  23
H45C  2    0.703776    0.777138    0.297415   -21.00000   -1.20000
H45D  2    0.720183    0.685783    0.329658   -21.00000   -1.20000
AFIX   0
C46A  1    0.855868    0.783711    0.336250   -21.00000    0.08134    0.11646 =
         0.13267   -0.00988    0.01199    0.00038
AFIX  23
H46C  2    0.896339    0.731551    0.352637   -21.00000   -1.20000
H46D  2    0.892606    0.794409    0.308692   -21.00000   -1.20000
AFIX   0
C47A  1    0.857307    0.872501    0.362034   -21.00000    0.08134    0.11646 =
         0.13267   -0.00988    0.01199    0.00038
AFIX  23
H47C  2    0.917890    0.869847    0.385476   -21.00000   -1.20000
H47D  2    0.870367    0.929079    0.343382   -21.00000   -1.20000
AFIX   0
C48A  1    0.749293    0.879702    0.380276   -21.00000    0.08483    0.10580 =
         0.09611   -0.01205    0.00607   -0.00042
AFIX  23
H48C  2    0.757588    0.869030    0.412095   -21.00000   -1.20000
H48D  2    0.717785    0.945042    0.374991   -21.00000   -1.20000
AFIX   0

PART 0
PART 3
O1    5    0.125622    0.760384    0.298412    31.00000    0.06831    0.19794 =
         0.07349   -0.02790   -0.00883    0.00854
O2    5    0.261903    0.723595    0.259344    31.00000    0.06831    0.19794 =
         0.07349   -0.02790   -0.00883    0.00854
N1    4    0.226248    0.749400    0.293971    31.00000    0.06690    0.07188 =
         0.06077    0.00917   -0.00259   -0.00081
PART 0
PART 4
O1A   5    0.212675    0.754424    0.299912   -31.00000    0.06831    0.19794 =
         0.07349   -0.02790   -0.00883    0.00854
O2A   5    0.334765    0.714813    0.254876   -31.00000    0.06831    0.19794 =
         0.07349   -0.02790   -0.00883    0.00854
N1A   4    0.225617    0.726479    0.259321   -31.00000    0.06690    0.07188 =
         0.06077    0.00917   -0.00259   -0.00081
HKLF 4


REM  shelxt in P 1 21/n 1
REM wR2 = 0.1437, GooF = S = 0.899, Restrained GooF = 0.898 for all data
REM R1 = 0.0615 for 4987 Fo > 4sig(Fo) and 0.1213 for all 9733 data
REM 526 parameters refined using 491 restraints

END

WGHT      0.0358      0.0000

REM Highest difference peak  0.346,  deepest hole -0.454,  1-sigma level  0.069
Q1    1   0.1385  0.7750  0.2705  11.00000  0.05    0.35
Q2    1   0.9119  0.8333  0.3490  11.00000  0.05    0.31
Q3    1   0.1872  0.6689  0.2831  11.00000  0.05    0.29
Q4    1   0.8519  0.8542  0.3932  11.00000  0.05    0.29
Q5    1   0.6474  0.2305  0.3965  11.00000  0.05    0.28
;
_shelx_res_checksum   25557

_shelx_hkl_file
;
  15   0  -1    1.46    5.98
  15   0  -2   -2.94    7.04
  15   0  -3   34.10   10.29
  15   0  -4   -0.28    6.52
  15   0  -5    1.10    6.52
  15   0  -6   -2.66    6.18
  15   0  -7   11.34    6.44
  15   0  -8    3.12    6.58
  15   0  -9   18.24    8.85
  15   0 -10   -3.92    5.70
  15   0 -11   -2.22    6.09
  15   0 -12    4.64    6.69
  15   0 -13    4.23    6.75
  15   0 -14   -1.85    6.48
  15   0 -15    5.97    7.54
  15   0 -16    1.50    6.63
  15  -1  -1   16.32    8.31
  15   1  -1   10.54    7.40
  15  -1  -2    8.93    7.18
  15   1  -2   -0.93    6.08
  15  -1  -3    0.02    6.05
  15   1  -3   -2.00    5.46
  15  -1  -4   -2.84    7.61
  15   1  -4    0.69    5.62
  15  -1  -5   13.13    8.32
  15   1  -5   13.81    9.04
  15  -1  -6    5.88    6.28
  15   1  -6   -1.38    5.31
  15  -1  -7   10.29    8.25
  15   1  -7   17.47    8.23
  15  -1  -8    0.23    6.80
  15   1  -8    5.68    5.75
  15  -1  -9    1.33    6.25
  15   1  -9    8.67    6.24
  15  -1 -10   -1.79    6.29
  15   1 -10   -0.82    6.71
  15  -1 -11   15.67    8.24
  15   1 -11   13.64    7.20
  15  -1 -12   -5.37    6.48
  15   1 -12   -5.77    6.35
  15  -1 -13    3.99    6.36
  15   1 -13    4.90    6.03
  15  -1 -14   -4.27    6.05
  15   1 -14    2.28    5.88
  15  -1 -15    3.12    6.36
  15  -1 -16   -3.69    6.20
  15  -1 -17    1.32    6.34
  15  -2  -1   -7.86    8.06
  15   2  -1   -2.72    5.27
  15  -2  -2    2.07    7.72
  15   2  -2   -6.53    7.29
  15  -2  -3   20.12    8.86
  15   2  -3   13.11    8.13
  15  -2  -4    7.32    6.55
  15   2  -4   -2.25    7.10
  15  -2  -5   -1.54    7.53
  15   2  -5   15.04    7.77
  15  -2  -6    5.27    6.98
  15   2  -6    6.67    5.61
  15  -2  -7   12.56    7.30
  15   2  -7    1.63    6.30
  15  -2  -8   -1.71    7.07
  15   2  -8   -3.21    6.68
  15  -2  -9    9.24    7.68
  15   2  -9    9.42    7.08
  15  -2 -10    7.76    6.78
  15   2 -10    6.17    6.52
  15  -2 -11   -0.62    4.92
  15   2 -11   -0.56    5.91
  15  -2 -12    5.98    6.48
  15   2 -12   -1.50    5.65
  15  -2 -13    6.40    7.54
  15   2 -13    8.71    7.15
  15  -2 -14    8.24    5.95
  15  -2 -15    8.08    6.88
  15  -2 -16    1.80    6.36
  15  -2 -17    3.82    5.86
  15  -3  -1    0.77    8.45
  15   3  -1   12.32    7.08
  15  -3  -2    1.57    7.75
  15   3  -2   -0.36    6.63
  15  -3  -3   -1.53    8.72
  15   3  -3   -1.00    6.78
  15  -3  -4    0.61    6.93
  15   3  -4    0.50    7.86
  15  -3  -5    6.17    7.75
  15   3  -5    5.14    5.99
  15  -3  -6   -1.19    7.26
  15   3  -6   -1.91    6.50
  15  -3  -7    6.65    8.06
  15   3  -7   -1.29    6.07
  15  -3  -8    5.26    7.46
  15   3  -8   17.44    8.05
  15  -3  -9   -2.42    7.15
  15   3  -9    0.81    5.74
  15  -3 -10    1.80    6.45
  15   3 -10    1.91    6.37
  15  -3 -11    9.58    7.48
  15   3 -11   21.53    7.91
  15  -3 -12    1.45    6.99
  15  -3 -13    9.75    7.41
  15  -3 -14    3.18    6.65
  15  -3 -15    7.77    6.71
  15  -3 -16   10.65    7.26
  15  -3 -17   10.08    7.28
  15  -4  -1   -1.81    8.72
  15   4  -1    0.62    5.94
  15  -4  -2    0.31    7.82
  15   4  -2    6.87    6.00
  15  -4  -3    8.46    7.91
  15   4  -3    5.57    5.84
  15  -4  -4   12.07    9.29
  15   4  -4   18.35    8.00
  15  -4  -5    0.61    7.88
  15   4  -5    5.92    6.00
  15  -4  -6   -0.01    7.11
  15   4  -6    3.65    4.59
  15  -4  -7   10.31    8.32
  15   4  -7    0.75    5.99
  15  -4  -8    8.68    7.77
  15   4  -8   11.83    6.71
  15  -4  -9    8.73    8.39
  15   4  -9   -1.15    7.25
  15  -4 -10    7.16    8.17
  15  -4 -11   -4.83    6.82
  15  -4 -12    4.30    7.81
  15  -4 -13    3.74    6.94
  15  -4 -14    8.58    7.19
  15  -4 -15    0.35    6.19
  15  -4 -16   -2.01    6.42
  15  -4 -17    1.87    6.91
  15  -5  -1    5.74    7.76
  15   5  -1   -0.27    4.95
  15  -5  -2   -5.32    7.52
  15   5  -2   -2.97    5.77
  15  -5  -3   -1.34    8.82
  15   5  -3   -2.27    6.35
  15  -5  -4    0.25    7.32
  15   5  -4    3.44    6.49
  15  -5  -5    1.89    8.28
  15   5  -5   -0.74    6.44
  15  -5  -6    8.33    9.29
  15   5  -6   13.16    7.61
  15  -5  -7    8.47    8.69
  15  -5  -8   -8.20    9.04
  15  -5  -9   -4.13    7.38
  15  -5 -10   17.21    8.92
  15  -5 -11   13.50    8.56
  15  -5 -12   -2.78    7.14
  15  -5 -13    2.09    6.94
  15  -5 -14   -0.56    5.77
  15  -5 -15   -0.78    6.22
  15  -5 -16    5.71    6.46
  15   6  -1   -0.52    5.69
 -15  -6   1    7.40   10.43
  15   6  -2    2.92    5.25
  15   6  -3   12.53    6.98
 -15  -7   1   -3.11   13.96
 -15  -7   2   -1.28   11.56
 -15  -8   1   -0.01    9.76
 -15  -8   2   -4.23   12.66
 -15  -9   1   -4.58   11.30
 -15  -9   2   -6.14   11.70
  14   0  -1   -1.97    7.67
  14   0  -2   12.81    7.30
  14   0  -3   -0.26    6.34
  14   0  -4   15.13    8.64
  14   0  -5    0.00    5.98
  14   0  -6    5.00    6.02
  14   0  -7    8.84    6.63
  14   0  -8    2.05    6.87
  14   0  -9    0.13    4.85
  14   0 -10    8.29    7.54
  14   0 -11   -1.53    4.61
  14   0 -12   14.08    7.71
  14   0 -13   -0.01    5.06
  14   0 -14   15.36    7.44
  14   0 -15   -0.17    6.12
  14   0 -16   -4.41    6.89
  14   0 -17   -2.86    5.90
  14   0 -18    1.92    6.30
  14   0 -19    0.35    5.94
  14   0 -20    5.43    6.36
  14   0 -21   -0.31    5.55
  14   0 -22    2.01    5.96
  14   0 -23    1.43    6.08
 -14   0  24    6.03    9.56
  14   0 -24   18.65    8.52
 -14   0  25    1.97    7.79
  14   0 -25    0.43    6.70
 -14   0  26    4.46    7.97
  14  -1  -1    2.28    6.32
  14   1  -1   -2.37    6.54
  14  -1  -2   -1.77    6.49
  14   1  -2    7.28    6.35
  14  -1  -3    9.04    7.35
  14   1  -3   -2.19    6.61
  14  -1  -4   -1.24    5.65
  14   1  -4    3.25    7.17
  14  -1  -5    6.52    5.91
  14   1  -5    0.87    6.32
  14  -1  -6   15.87    8.68
  14   1  -6   31.18    9.46
  14  -1  -7   -2.43    5.67
  14   1  -7   -1.49    5.32
  14  -1  -8    2.92    6.27
  14   1  -8   -1.97    5.37
  14  -1  -9    1.49    6.18
  14   1  -9   -1.00    5.87
  14  -1 -10   13.05    7.35
  14   1 -10   23.17    8.90
  14  -1 -11    2.60    6.29
  14   1 -11    1.36    6.03
  14  -1 -12    5.26    5.56
  14   1 -12    1.37    5.51
  14  -1 -13   -0.28    4.60
  14   1 -13   -0.76    5.95
  14  -1 -14    9.31    6.83
  14   1 -14   -2.22    6.15
  14  -1 -15   -1.65    6.22
  14   1 -15   -1.83    5.87
  14  -1 -16    6.74    6.35
  14   1 -16    8.91    6.53
  14  -1 -17    2.66    6.15
  14   1 -17    1.97    6.18
  14  -1 -18   -0.78    5.56
  14   1 -18   -0.60    6.68
  14  -1 -19   -2.42    5.81
  14   1 -19    0.76    5.64
  14  -1 -20   10.03    7.08
  14   1 -20    3.60    5.44
  14  -1 -21   -3.28    6.09
  14   1 -21    2.91    5.87
  14  -1 -22   -2.14    6.47
  14   1 -22   -0.95    6.02
 -14  -1  22    6.07    8.78
  14  -1 -23   -1.63    6.46
  14   1 -23   -4.06    7.02
 -14  -1  23    0.77    6.77
  14  -1 -24    5.42    6.49
 -14  -1  24   -1.74    6.61
 -14   1  25   -7.18    7.61
  14  -1 -25    6.36    6.95
 -14   1  26   19.14    8.96
  14  -1 -26    3.97    8.40
 -14   1  27   -6.22    7.90
  14  -2  -1   -5.74    8.62
  14   2  -1   -4.42    6.51
  14  -2  -2   21.35    9.59
  14   2  -2   25.97    9.25
  14  -2  -3    5.63    6.37
  14   2  -3   -0.45    5.66
  14  -2  -4   15.30    8.09
  14   2  -4    6.52    7.43
  14  -2  -5    5.96    8.43
  14   2  -5    2.15    5.20
  14  -2  -6    1.07    7.59
  14   2  -6    5.57    6.67
  14  -2  -7    2.23    6.09
  14   2  -7   -0.42    5.29
  14  -2  -8    8.86    7.84
  14   2  -8    3.00    6.00
  14  -2  -9   -2.74    6.95
  14   2  -9    0.67    5.31
  14  -2 -10   -5.36    6.52
  14   2 -10    3.98    5.26
  14  -2 -11    2.19    6.07
  14   2 -11    0.07    5.27
  14  -2 -12   11.03    7.75
  14   2 -12   19.20    8.09
  14  -2 -13   -4.67    6.61
  14   2 -13    0.83    6.02
  14  -2 -14    7.20    6.97
  14   2 -14   10.26    6.41
  14  -2 -15    1.86    5.96
  14   2 -15    0.47    5.69
  14  -2 -16   -0.02    6.60
  14   2 -16   -0.10    5.87
  14  -2 -17    3.60    6.19
  14   2 -17    1.90    5.61
  14  -2 -18   12.56    6.73
  14   2 -18    4.56    6.60
  14  -2 -19    1.61    5.44
  14   2 -19    4.96    6.49
  14  -2 -20   -4.63    6.19
  14   2 -20    7.92    6.86
 -14  -2  20   -4.11    8.89
  14  -2 -21   -3.99    6.72
  14   2 -21    0.32    6.39
 -14  -2  21    6.44    8.43
  14  -2 -22    2.90    5.90
  14   2 -22    2.35    6.51
 -14  -2  22    0.26    7.40
  14  -2 -23    0.65    4.86
  14  -2 -24    7.14    6.39
  14  -2 -25   -2.21    6.20
  14  -2 -26    2.67    6.05
  14  -3  -1   -2.66    7.79
  14   3  -1   -1.96    5.35
 -14  -3   1    2.91   11.55
  14  -3  -2   -1.03    7.95
  14   3  -2   -2.17    5.90
 -14  -3   2   -1.37   10.23
  14  -3  -3   -1.90    6.61
  14   3  -3   -5.57    7.47
  14  -3  -4   -0.91    5.88
  14   3  -4    1.99    5.79
  14  -3  -5   -5.19    7.99
  14   3  -5    5.24    5.97
  14  -3  -6    9.46    7.94
  14   3  -6   34.03    9.11
  14  -3  -7   10.69    8.24
  14   3  -7   -2.98    5.66
  14  -3  -8    3.31    6.95
  14   3  -8   -5.76    6.25
  14  -3  -9    1.37    5.17
  14   3  -9    5.15    5.45
  14  -3 -10    9.43    8.12
  14   3 -10    3.08    6.26
  14  -3 -11    3.15    7.06
  14   3 -11    4.79    5.73
  14  -3 -12    0.22    6.04
  14   3 -12   -0.60    6.00
  14  -3 -13   -2.84    6.54
  14   3 -13    0.62    5.79
  14  -3 -14   -0.40    6.73
  14   3 -14    3.05    6.09
  14  -3 -15   -0.00    6.12
  14   3 -15   11.92    7.94
  14  -3 -16    6.85    6.95
  14   3 -16   11.43    7.89
  14  -3 -17   -1.24    5.87
  14   3 -17   -0.04    6.10
 -14  -3  17   -3.66    8.42
  14  -3 -18   -3.48    5.78
  14   3 -18   -0.75    5.94
 -14  -3  18   -0.63    6.72
  14  -3 -19    0.15    5.01
  14   3 -19    0.47    6.28
 -14  -3  19   -0.06    7.39
  14  -3 -20   12.60    7.61
  14   3 -20    6.89    7.33
 -14  -3  20   18.07    9.16
  14  -3 -21    1.24    5.45
 -14  -3  21   -5.13    7.95
  14  -3 -22    0.28    5.85
  14  -3 -23    3.23    5.78
  14  -3 -24    1.94    5.80
  14  -3 -25    4.47    6.34
  14  -4  -1    6.34    8.37
  14   4  -1    1.53    5.57
 -14  -4   1   -1.89   10.92
  14  -4  -2   13.45    7.73
  14   4  -2   13.89    6.63
 -14  -4   2   -6.53   12.34
  14  -4  -3    9.55    8.28
  14   4  -3   -3.85    6.22
 -14  -4   3   -6.29   11.05
  14  -4  -4    8.67    8.89
  14   4  -4    2.98    5.69
  14  -4  -5    1.50    7.23
  14   4  -5   -1.10    6.44
  14  -4  -6   -1.75    6.71
  14   4  -6   -0.84    5.92
  14  -4  -7    0.63    7.55
  14   4  -7    6.43    6.20
  14  -4  -8    1.26    7.54
  14   4  -8   20.71    6.96
  14  -4  -9    0.39    7.33
  14   4  -9   14.92    6.95
  14  -4 -10   10.12    7.82
  14   4 -10    7.25    6.31
  14  -4 -11   -2.17    7.05
  14   4 -11    1.06    6.21
  14  -4 -12   16.67    8.51
  14   4 -12   10.95    7.45
  14  -4 -13   15.98    7.57
  14   4 -13   11.08    7.27
  14  -4 -14    5.89    7.17
  14   4 -14   15.95    7.02
  14  -4 -15   -5.31    6.94
  14   4 -15   -3.47    6.38
 -14  -4  15   -1.12    7.93
  14  -4 -16    3.24    6.40
  14   4 -16    1.66    5.59
 -14  -4  16   -1.39    9.70
  14  -4 -17    5.25    6.93
  14   4 -17    1.33    6.38
 -14  -4  17    3.36    7.61
  14  -4 -18   -3.52    6.46
 -14  -4  18   -0.08    7.88
  14  -4 -19    0.11    5.32
  14  -4 -20    1.56    5.52
  14  -4 -21   -0.24    5.64
  14  -4 -22    1.12    5.65
  14  -4 -23   -3.21    6.27
  14  -5  -1    7.95    8.71
  14   5  -1   10.92    6.04
 -14  -5   1   10.48   12.89
  14  -5  -2   -2.82    8.24
  14   5  -2    6.42    6.12
 -14  -5   2    4.52   11.21
  14  -5  -3   -6.55    9.35
  14   5  -3    2.69    6.40
 -14  -5   3   -6.66   10.10
  14  -5  -4    3.73    8.27
  14   5  -4    9.15    5.86
  14  -5  -5    0.59    7.91
  14   5  -5    6.04    5.14
  14  -5  -6    3.10    7.45
  14   5  -6   12.20    7.29
  14  -5  -7    5.38    8.11
  14   5  -7   -1.85    5.44
  14  -5  -8    5.79    8.67
  14   5  -8    7.11    6.70
  14  -5  -9   -4.53    9.54
  14   5  -9    7.47    6.59
  14  -5 -10   11.16    8.99
  14   5 -10   15.55    7.72
  14  -5 -11    1.66    8.56
  14   5 -11    9.44    6.71
  14  -5 -12    1.83    6.67
  14   5 -12    0.88    6.22
 -14  -5  12   12.21    9.06
  14  -5 -13   -6.51    7.33
  14   5 -13   -0.29    5.66
 -14  -5  13   -2.75    8.29
  14  -5 -14   -0.54    6.58
  14   5 -14    3.36    6.83
 -14  -5  14   -5.56    7.04
  14  -5 -15    4.72    6.72
  14   5 -15    2.63    7.47
 -14  -5  15   -1.19    7.68
  14  -5 -16    6.63    6.51
 -14  -5  16    5.27    9.26
  14  -5 -17   -2.42    6.16
  14  -5 -18   -5.23    7.18
  14  -5 -19   -1.82    7.01
  14  -5 -20    7.88    6.19
  14  -5 -21    3.90    6.87
  14  -5 -22    0.02    6.55
  14  -6  -1    8.81    9.35
  14   6  -1    5.39    6.95
 -14  -6   1   -3.51   11.14
  14  -6  -2   -5.84    8.25
  14   6  -2    4.47    7.05
 -14  -6   2   -4.96   12.33
  14  -6  -3   -2.97    7.99
  14   6  -3    6.81    6.54
 -14  -6   3    2.08    9.22
  14  -6  -4   18.33   10.49
  14   6  -4   15.62    7.51
 -14  -6   4    7.72   11.25
  14  -6  -5   -0.09    9.48
  14   6  -5   -0.38    5.49
  14  -6  -6   -0.64    6.91
  14   6  -6    5.11    7.03
  14  -6  -7   16.56    9.14
  14   6  -7    9.08    7.15
  14  -6  -8   -5.93    8.40
  14   6  -8   -0.05    6.77
  14  -6  -9    9.12    8.36
  14   6  -9   13.21    7.99
 -14  -6   9   15.90    9.94
  14  -6 -10   -4.08    8.61
  14   6 -10    9.22    7.29
 -14  -6  10   -3.16    8.08
  14  -6 -11    5.58    8.62
  14   6 -11   -0.65    5.86
 -14  -6  11   -1.70    7.41
  14  -6 -12    3.48    7.90
  14   6 -12    5.05    6.47
 -14  -6  12    0.10    6.17
  14  -6 -13    1.19    7.15
 -14  -6  13   -0.60    8.69
  14  -6 -14   11.02    7.75
 -14  -6  14    2.97    8.34
  14  -6 -15   -4.72    6.14
  14  -6 -16    1.43    6.70
  14  -6 -17    3.33    6.63
  14  -6 -18    9.06    6.57
  14  -6 -19   11.60    7.58
  14  -6 -20   -3.31    6.96
  14  -7  -1    7.97    8.18
  14   7  -1   -0.19    6.17
 -14  -7   1   12.16   12.68
  14  -7  -2    8.41    8.14
  14   7  -2    1.91    6.53
 -14  -7   2    3.51   11.46
  14  -7  -3    5.34    7.55
  14   7  -3   -0.14    4.61
 -14  -7   3   -2.86   10.24
  14  -7  -4   -0.87    9.60
  14   7  -4    2.35    6.20
 -14  -7   4   -5.88   11.24
  14  -7  -5   11.84   10.20
  14   7  -5    4.16    6.51
 -14  -7   5   32.23   11.33
  14  -7  -6   -7.56    9.46
  14   7  -6    0.80    5.50
 -14  -7   6    0.39    7.61
  14  -7  -7    4.18    7.05
  14   7  -7    3.14    7.75
 -14  -7   7    0.00    7.08
  14  -7  -8   -7.15    9.09
  14   7  -8   -6.39    7.55
 -14  -7   8    4.14    7.30
  14  -7  -9   -2.33    7.49
 -14  -7   9    9.94    8.54
  14  -7 -10    0.77    7.82
 -14  -7  10   -3.52    6.20
  14  -7 -11   -1.26    7.98
 -14  -7  11   17.66    8.31
  14  -7 -12   -2.68    7.46
  14  -7 -13    1.84    7.62
  14  -7 -14   -0.67    6.71
  14  -7 -15   12.52    8.09
  14  -7 -16   -2.79    6.90
  14  -7 -17    2.49    6.96
  14  -7 -18   -4.03    7.63
  14  -8  -1   -0.38    8.25
  14   8  -1   -0.72    6.95
 -14  -8   1    7.68    8.35
 -14  -8   1    0.35    9.76
  14  -8  -2   -3.89    8.31
  14   8  -2    0.24    6.44
 -14  -8   2   -5.82    8.28
 -14  -8   2   -0.14   11.98
  14  -8  -3    5.26    9.18
  14   8  -3   -0.06    5.55
 -14  -8   3   -0.26    6.84
 -14  -8   3   10.19   12.79
  14  -8  -4    3.37    7.27
  14   8  -4    3.65    6.53
 -14  -8   4    2.44    7.41
 -14  -8   4   -2.83   11.71
  14  -8  -5    7.33    8.95
 -14  -8   5   -2.07    8.17
 -14  -8   5   -2.15   10.62
  14  -8  -6    2.06    8.29
 -14  -8   6   -7.03    8.66
  14  -8  -7   17.53    8.97
 -14  -8   7    2.72    8.09
  14  -8  -8    1.59    8.39
  14  -8  -9    0.41    7.62
  14  -8 -10   -1.38    8.60
  14  -8 -11    6.11    7.93
  14  -8 -12   -3.21    8.04
  14  -8 -13    6.06    7.82
  14  -8 -14   -0.19    7.93
  14  -8 -15    0.72    6.86
  14  -8 -16    2.69    6.84
  14  -8 -17    2.53    7.06
 -14  -9   1    0.27    6.43
 -14  -9   1    0.65   11.30
 -14  -9   2   -0.61    5.86
 -14  -9   2   -4.93   10.79
  14  -9  -3   -2.88    8.19
 -14  -9   3    0.60    6.21
 -14  -9   3    8.45   11.16
  14  -9  -4    0.05    6.83
 -14  -9   4    3.40    6.21
 -14  -9   4   -3.98   10.21
  14  -9  -5   10.31    8.72
 -14  -9   5    0.70    9.40
  14  -9  -6    0.67    7.15
  14  -9  -7    3.01    7.37
  14  -9  -8    7.75    9.19
  14  -9  -9    1.20    8.12
  14  -9 -10    1.21    7.58
  14  -9 -11   15.75    9.72
  14  -9 -12   -0.69    8.10
  14  -9 -13    2.00    8.77
  14  -9 -14    1.79    7.28
  14  -9 -15    2.06    8.30
 -14 -10   1    6.02   11.48
 -14 -10   2   -1.13    9.63
 -14 -10   3    9.73   11.50
 -14 -10   4   -4.15   10.49
 -14 -10   5   -1.77   10.63
  14 -10 -11   -3.90    9.00
  14 -10 -12   -4.77    9.87
  14 -10 -13    8.23    9.79
 -14 -11   4    9.61   11.41
 -13   0   1   42.32   15.87
  13   0  -1   41.84   11.64
  13   0  -2   -1.58    7.63
  13   0  -3    5.63    7.20
  13   0  -4    0.10    6.47
  13   0  -5   13.88    7.16
  13   0  -6   -1.55    5.34
  13   0  -7   20.23    8.57
  13   0  -8    4.27    6.22
  13   0  -9   13.90    6.90
  13   0 -10   -2.70    6.71
  13   0 -11   21.52    8.57
  13   0 -12    4.03    6.00
  13   0 -13   35.78   10.39
  13   0 -14    2.75    6.90
  13   0 -15   -1.36    5.74
  13   0 -16   -1.41    5.63
  13   0 -17   20.82    7.63
  13   0 -18   -2.32    5.57
  13   0 -19    2.50    5.59
  13   0 -20   -1.41    5.44
  13   0 -21   -1.04    5.49
  13   0 -22   -1.42    5.41
 -13   0  23    1.25    7.88
  13   0 -23    0.83    5.98
 -13   0  24   -5.63    7.36
  13   0 -24    4.79    6.40
 -13   0  25   -5.95    8.57
  13   0 -25    3.52    6.66
 -13   0  26   -1.10    7.97
 -13   0  27    7.52    7.91
 -13   0  28    3.44    6.50
  13  -1  -1   14.74    8.09
  13   1  -1   11.45    6.55
 -13  -1   1   -4.59   12.51
  13  -1  -2    6.70    7.43
  13   1  -2    7.05    6.72
 -13  -1   2    1.57   12.27
  13  -1  -3    8.97    8.35
  13   1  -3    9.22    7.24
  13  -1  -4    1.32    7.09
  13   1  -4   -1.66    6.09
  13  -1  -5   52.25   13.58
  13   1  -5   59.30   13.22
  13  -1  -6   -1.59    6.00
  13   1  -6    0.27    5.08
  13  -1  -7   -2.02    5.28
  13   1  -7    2.40    6.52
  13  -1  -8   -1.20    5.52
  13   1  -8    0.10    4.93
  13  -1  -9   16.29    7.48
  13   1  -9   26.58    9.27
  13  -1 -10   -3.35    5.09
  13   1 -10   -2.41    6.51
  13  -1 -11   21.45    7.49
  13   1 -11    0.71    5.22
  13  -1 -12   -3.51    7.00
  13   1 -12    1.86    5.16
  13  -1 -13    1.80    5.53
  13   1 -13    2.73    6.32
  13  -1 -14   -0.71    5.97
  13   1 -14    5.17    5.73
  13  -1 -15   25.55    9.95
  13   1 -15   38.09    9.82
  13  -1 -16   -0.98    6.08
  13   1 -16    4.45    5.91
  13  -1 -17   -0.80    5.79
  13   1 -17    1.23    4.88
  13  -1 -18    1.01    5.76
  13   1 -18    4.40    6.09
  13  -1 -19    3.97    5.66
  13   1 -19   11.93    7.00
  13  -1 -20    6.32    6.03
  13   1 -20    1.37    6.60
  13  -1 -21    0.14    5.32
  13   1 -21    5.41    6.62
 -13  -1  21    8.46    7.42
  13  -1 -22   -0.91    5.51
  13   1 -22    3.77    6.65
 -13  -1  22    5.27    7.40
  13  -1 -23   -3.40    6.09
  13   1 -23   -1.80    6.53
 -13  -1  23   -0.85    6.67
  13  -1 -24    8.97    6.16
 -13  -1  24   -0.12    6.07
 -13   1  25    4.59    8.27
  13  -1 -25   11.62    6.85
 -13  -1  25    1.16    6.66
 -13   1  26    4.33    8.17
  13  -1 -26    3.35    6.42
 -13  -1  26    5.65    7.57
 -13   1  27    2.93    7.50
 -13  -1  27    4.03    7.14
 -13  -1  28    6.64    7.88
 -13  -1  29   -0.93    6.14
 -13  -1  30    0.03    6.21
  13  -2  -1   30.87   11.16
  13   2  -1   23.59    9.02
 -13  -2   1   16.08   12.25
  13  -2  -2    3.65    7.53
  13   2  -2   -1.68    5.65
 -13  -2   2    1.94   11.45
  13  -2  -3    0.05    6.13
  13   2  -3    8.22    6.38
 -13  -2   3   26.76   14.83
  13  -2  -4    6.22    6.86
  13   2  -4    6.22    6.57
 -13  -2   4   -0.29    9.43
  13  -2  -5   -5.41    6.81
  13   2  -5    7.64    6.23
  13  -2  -6   -4.41    7.12
  13   2  -6    7.42    6.62
  13  -2  -7   28.15    9.55
  13   2  -7   33.66    9.88
  13  -2  -8   10.07    7.67
  13   2  -8   -0.13    5.92
  13  -2  -9    1.41    6.21
  13   2  -9   -3.71    6.09
  13  -2 -10   -6.02    7.07
  13   2 -10    0.33    4.32
  13  -2 -11   27.43    9.63
  13   2 -11   43.38   10.19
  13  -2 -12    2.56    6.42
  13   2 -12    1.77    5.44
  13  -2 -13    7.19    7.27
  13   2 -13   32.14    8.97
  13  -2 -14    7.58    6.69
  13   2 -14    3.85    6.12
  13  -2 -15    6.15    6.17
  13   2 -15   -1.46    4.81
  13  -2 -16    2.70    6.33
  13   2 -16    4.08    5.75
  13  -2 -17    6.82    6.38
  13   2 -17   17.16    8.00
  13  -2 -18   -0.25    4.94
  13   2 -18   -4.28    7.03
  13  -2 -19    9.01    6.84
  13   2 -19   -0.71    6.40
 -13  -2  19    2.02    6.94
  13  -2 -20    0.03    6.16
  13   2 -20    0.18    5.76
 -13  -2  20    0.20    7.02
  13  -2 -21    7.45    6.21
  13   2 -21   14.70    7.56
 -13  -2  21   -3.62    8.49
  13  -2 -22   -3.10    5.88
 -13  -2  22    4.87    7.36
  13  -2 -23   20.75    8.32
 -13  -2  23   16.78    9.64
  13  -2 -24   -2.58    5.76
 -13  -2  24    2.46    6.28
  13  -2 -25    1.93    5.60
 -13  -2  25   -4.03    7.23
  13  -2 -26   -0.26    6.21
 -13  -2  26   -3.77    7.76
 -13  -2  27   26.30    8.81
 -13  -2  28   -0.54    6.16
 -13  -2  29   -2.34    6.56
  13  -3  -1   19.16    9.52
  13   3  -1   16.62    7.33
 -13  -3   1    8.97   11.29
  13  -3  -2    0.01    7.04
  13   3  -2   -2.56    6.37
 -13  -3   2   -6.38   11.45
  13  -3  -3    5.47    7.45
  13   3  -3    0.62    5.71
 -13  -3   3    0.10   11.62
  13  -3  -4   -0.07    6.73
  13   3  -4    3.32    6.68
 -13  -3   4    0.80   10.92
  13  -3  -5   21.72    8.94
  13   3  -5    2.53    5.57
 -13  -3   5    9.01    9.48
  13  -3  -6   12.28    8.06
  13   3  -6   11.05    7.32
  13  -3  -7   -0.59    5.74
  13   3  -7    6.07    6.05
  13  -3  -8    0.29    6.40
  13   3  -8   -0.46    6.02
  13  -3  -9   11.71    7.74
  13   3  -9   12.70    6.64
  13  -3 -10   12.65    8.28
  13   3 -10   10.72    6.32
  13  -3 -11    7.03    6.55
  13   3 -11   23.27    8.25
  13  -3 -12    0.49    5.42
  13   3 -12    4.86    6.03
  13  -3 -13   -1.42    5.37
  13   3 -13    8.75    5.79
  13  -3 -14   -2.79    7.19
  13   3 -14   -2.54    4.93
  13  -3 -15   22.85    9.24
  13   3 -15   19.29    8.17
  13  -3 -16    5.31    6.33
  13   3 -16    0.15    6.18
  13  -3 -17    2.49    5.80
  13   3 -17   -1.86    5.72
 -13  -3  17    2.26    8.10
  13  -3 -18    0.42    5.68
  13   3 -18    2.15    5.90
 -13  -3  18   10.97    7.75
  13  -3 -19    4.32    6.29
  13   3 -19    4.77    7.42
 -13  -3  19   13.67    9.17
  13  -3 -20    8.63    6.39
 -13  -3  20   -1.21    8.00
  13  -3 -21    0.18    5.83
 -13  -3  21   -2.39    7.41
  13  -3 -22    1.09    6.08
 -13  -3  22   -1.17    7.19
  13  -3 -23    9.00    6.39
 -13  -3  23    2.78    5.98
  13  -3 -24    7.88    5.83
 -13  -3  24    2.74    7.35
  13  -3 -25   14.43    6.86
 -13  -3  25    7.73    8.04
  13   3 -26    5.46    8.22
 -13  -3  26    3.72    7.45
  13   3 -27   -7.27    8.29
 -13  -3  27   -4.09    6.87
  13   3 -28   -2.94    7.41
  13  -4  -1   28.16   10.12
  13   4  -1   13.42    6.66
 -13  -4   1   -6.12   11.46
  13  -4  -2   24.96    9.59
  13   4  -2    2.57    6.41
 -13  -4   2    4.32   10.17
  13  -4  -3    2.28    7.04
  13   4  -3    1.90    6.57
 -13  -4   3    1.35   11.14
  13  -4  -4    5.90    7.99
  13   4  -4   -2.47    5.11
 -13  -4   4   -8.46   12.05
  13  -4  -5   -0.31    8.44
  13   4  -5    0.78    5.12
 -13  -4   5   -1.78   11.05
  13  -4  -6   11.95    8.39
  13   4  -6    9.25    5.99
  13  -4  -7   13.96    8.63
  13   4  -7   12.72    6.87
  13  -4  -8    4.25    7.67
  13   4  -8    0.55    5.88
  13  -4  -9    3.19    7.21
  13   4  -9    3.05    5.66
  13  -4 -10    7.21    7.10
  13   4 -10   -0.35    4.88
  13  -4 -11   28.11    9.26
  13   4 -11   15.55    8.18
  13  -4 -12   20.45    8.28
  13   4 -12   11.21    7.20
  13  -4 -13   13.17    8.15
  13   4 -13   15.19    8.43
  13  -4 -14    4.43    6.40
  13   4 -14    0.49    5.57
  13  -4 -15    0.55    5.59
  13   4 -15   -5.52    7.24
 -13  -4  15   -5.34    8.06
  13  -4 -16    9.35    6.89
  13   4 -16   12.33    6.36
 -13  -4  16   -4.98    8.50
  13  -4 -17    9.51    6.04
  13   4 -17   10.38    8.45
 -13  -4  17   15.34    8.76
  13  -4 -18    3.50    6.71
 -13  -4  18    4.95    7.19
  13  -4 -19   10.54    7.35
 -13  -4  19    8.01    7.62
  13  -4 -20   -2.84    6.26
 -13  -4  20   -7.04    8.60
  13  -4 -21    9.86    6.15
 -13  -4  21    5.20    7.91
  13  -4 -22   11.09    6.99
  13   4 -22    4.43    6.55
 -13  -4  22    5.16    6.96
  13  -4 -23   12.64    6.73
  13   4 -23    4.54    7.78
 -13  -4  23   13.94    7.53
  13   4 -24   -2.23    6.63
 -13  -4  24   -4.09    7.12
  13   4 -25    2.30    6.96
 -13  -4  25    0.39    6.35
  13   4 -26    1.85    7.43
  13   4 -27    8.85    7.14
  13   4 -28    1.09    8.54
  13  -5  -1    9.22    9.04
  13   5  -1   22.41    7.90
 -13  -5   1    6.57   11.26
  13  -5  -2    6.53    8.75
  13   5  -2    8.34    6.27
 -13  -5   2   -2.72    9.41
  13  -5  -3    9.14    8.58
  13   5  -3    0.52    5.97
 -13  -5   3    2.77   10.04
  13  -5  -4   -4.67    8.17
  13   5  -4    1.08    5.25
 -13  -5   4   12.11   11.21
  13  -5  -5   11.47    7.98
  13   5  -5    3.85    5.64
 -13  -5   5    3.62    9.16
  13  -5  -6   -1.86    7.97
  13   5  -6    7.87    6.43
 -13  -5   6    0.61   10.98
  13  -5  -7   -3.80    7.78
  13   5  -7    6.49    5.85
  13  -5  -8    5.99    8.66
  13   5  -8   -4.10    6.44
  13  -5  -9    4.41    9.04
  13   5  -9   17.20    6.99
  13  -5 -10    6.83    8.65
  13   5 -10   15.59    7.61
  13  -5 -11    9.73    7.47
  13   5 -11   10.02    6.63
  13  -5 -12   -0.00    5.97
  13   5 -12   -4.97    6.95
 -13  -5  12    1.96    7.87
  13  -5 -13   -1.54    7.24
  13   5 -13   -0.45    5.03
 -13  -5  13   -0.33    7.51
  13  -5 -14    3.94    7.71
  13   5 -14    2.71    6.57
 -13  -5  14   14.97    8.31
  13  -5 -15   19.85    8.93
 -13  -5  15   24.55    9.35
  13  -5 -16   10.14    7.14
 -13  -5  16    0.00    7.46
  13  -5 -17   11.75    6.63
 -13  -5  17   -4.69    7.14
  13  -5 -18   -0.33    6.30
 -13  -5  18    5.30    7.02
  13  -5 -19   14.62    7.29
 -13  -5  19   10.92    8.02
  13  -5 -20   -0.73    6.00
 -13  -5  20    4.16    6.99
  13  -5 -21   -0.01    4.89
 -13  -5  21   14.11    7.72
  13  -5 -22   -1.31    4.68
 -13  -5  22   -2.62    7.92
 -13  -5  23    0.98    6.81
  13   5 -26   -0.67    8.26
  13   5 -27    5.15    7.42
  13   5 -28   -1.84    7.25
  13  -6  -1    0.17    8.20
  13   6  -1    5.32    6.24
 -13  -6   1   16.27   12.50
  13  -6  -2    3.47    7.20
  13   6  -2   -1.59    5.80
 -13  -6   2    2.25   10.05
  13  -6  -3    4.31    9.00
  13   6  -3   -1.25    6.11
 -13  -6   3    5.48    9.80
  13  -6  -4    5.62    9.03
  13   6  -4    7.91    6.87
 -13  -6   4    0.25   10.42
  13  -6  -5    0.53    6.62
  13   6  -5   -5.14    6.86
 -13  -6   5    2.89   11.41
  13  -6  -6    8.09    9.39
  13   6  -6   20.62    8.08
 -13  -6   6    0.01    8.99
  13  -6  -7    7.69    7.99
  13   6  -7   19.36    7.41
 -13  -6   7    7.42   11.57
  13  -6  -8   11.93    8.96
  13   6  -8    7.01    6.44
 -13  -6   8   42.32   10.98
  13  -6  -9   -0.30    7.32
  13   6  -9    5.76    5.89
 -13  -6   9    5.36    7.60
  13  -6 -10   -0.53    7.34
  13   6 -10   14.29    8.32
 -13  -6  10    3.25    7.23
  13  -6 -11    3.27    6.82
  13   6 -11   -0.23    7.51
 -13  -6  11   -4.19    7.64
  13  -6 -12   12.07    7.57
 -13  -6  12   13.53    9.10
  13  -6 -13   14.63    9.38
 -13  -6  13   20.80    8.41
  13  -6 -14   -2.76    7.15
 -13  -6  14   -3.61    7.69
  13  -6 -15   -1.45    6.69
 -13  -6  15    5.01    6.63
  13  -6 -16    9.70    7.24
 -13  -6  16    7.15    7.02
  13  -6 -17   -0.32    7.30
 -13  -6  17    7.58    6.73
  13  -6 -18    0.09    5.19
 -13  -6  18   -0.74    5.96
  13  -6 -19   12.25    7.64
 -13  -6  19    8.56    7.57
  13  -6 -20   -4.60    6.69
 -13  -6  20   -3.48    7.22
  13  -7  -1    0.55    7.04
  13   7  -1   -1.04    6.20
 -13  -7   1   10.35   10.49
  13  -7  -2   -4.39    7.52
  13   7  -2   -3.61    6.56
 -13  -7   2    3.53    8.82
  13  -7  -3    6.34    9.17
  13   7  -3    3.86    5.85
 -13  -7   3   -2.13    8.45
  13  -7  -4   20.95   10.16
  13   7  -4   13.99    7.80
 -13  -7   4   10.90    8.86
 -13  -7   4   41.19   15.78
  13  -7  -5   10.63    8.46
  13   7  -5    4.13    5.45
 -13  -7   5    9.62    8.36
 -13  -7   5    7.54   11.52
  13  -7  -6    5.71    7.46
  13   7  -6    1.20    6.48
 -13  -7   6   -2.01    6.98
 -13  -7   6   -3.80   10.44
  13  -7  -7   -2.90    7.75
  13   7  -7    4.30    6.76
 -13  -7   7    2.20    6.66
 -13  -7   7   -3.66   10.32
  13  -7  -8    3.57    8.02
 -13  -7   8    0.86    6.39
  13  -7  -9   10.20    7.96
 -13  -7   9    9.59    7.96
  13  -7 -10    5.08    7.22
 -13  -7  10   11.41    8.28
  13  -7 -11    3.61    7.69
 -13  -7  11    2.40    5.95
  13  -7 -12   13.93    8.50
 -13  -7  12   -0.20    6.12
  13  -7 -13   -3.17    6.95
 -13  -7  13    8.22    7.46
  13  -7 -14   -1.00    7.20
 -13  -7  14   -3.31    6.76
  13  -7 -15    1.19    6.57
 -13  -7  15    6.08    7.94
  13  -7 -16   10.52    8.13
 -13  -7  16   -1.03    6.76
  13  -7 -17   -4.67    7.13
 -13  -7  17   -1.63    7.62
  13  -7 -18    6.01    7.05
 -13  -7  18   10.35    8.36
  13  -7 -19    1.75    5.88
  13  -8  -1   -0.44    6.69
  13   8  -1   -2.56    6.46
 -13  -8   1   -3.37    7.18
 -13  -8   1   -0.21   10.55
  13  -8  -2   12.41   10.09
  13   8  -2    3.66    5.61
 -13  -8   2   11.77    8.47
 -13  -8   2   -2.48   10.88
  13  -8  -3   -8.09   10.47
  13   8  -3    0.60    6.13
 -13  -8   3    4.58    7.01
 -13  -8   3    6.00   11.86
  13  -8  -4    6.29    7.92
 -13  -8   4    3.71    7.48
 -13  -8   4   -4.94   11.71
  13  -8  -5   -5.95    8.45
 -13  -8   5   11.78    7.84
 -13  -8   5    3.46   11.23
  13  -8  -6    0.05    7.77
 -13  -8   6   12.93    8.37
 -13  -8   6   16.13   11.09
  13  -8  -7   -1.98    8.34
 -13  -8   7   18.91    8.99
 -13  -8   7    7.86   11.90
  13  -8  -8   15.44    9.79
 -13  -8   8    8.27    7.36
  13  -8  -9    2.11    8.14
 -13  -8   9   -5.11    6.85
  13  -8 -10   -0.02    7.56
 -13  -8  10    5.08    6.70
  13  -8 -11   -6.39    7.91
 -13  -8  11   -5.94    7.20
  13  -8 -12   14.46    8.75
 -13  -8  12   -2.72    6.46
  13  -8 -13    4.21    6.89
 -13  -8  13    1.18    6.11
  13  -8 -14    1.26    8.36
 -13  -8  14    7.33    6.77
  13  -8 -15    1.70    8.32
 -13  -8  15   -2.22    6.21
  13  -8 -16   19.88    9.44
  13  -8 -17   -2.38    6.52
  13  -9  -1    1.13    6.66
 -13  -9   1   -0.13    6.67
 -13  -9   1   -0.00   10.13
  13  -9  -2   -3.27    7.81
 -13  -9   2   -3.61    7.64
 -13  -9   2    2.97   11.23
  13  -9  -3    1.31    7.52
 -13  -9   3   -1.25    7.84
 -13  -9   3   12.71   11.56
  13  -9  -4   20.18    9.88
 -13  -9   4   14.09    9.29
 -13  -9   4   -0.22   10.54
  13  -9  -5   -1.22    8.43
 -13  -9   5    8.18    6.90
 -13  -9   5   -5.49   10.77
  13  -9  -6    2.23    9.16
 -13  -9   6   12.53    7.41
 -13  -9   6   -7.54   11.27
  13  -9  -7    3.83    9.15
 -13  -9   7    0.38    6.65
 -13  -9   7    0.57    8.66
  13  -9  -8    3.82    8.44
 -13  -9   8   13.69    8.73
  13  -9  -9   -1.44    8.50
 -13  -9   9   -0.37    6.78
  13  -9 -10    5.42    7.87
 -13  -9  10    1.62    6.18
  13  -9 -11    2.61    8.03
 -13  -9  11    4.86    7.54
  13  -9 -12    7.76    8.48
 -13  -9  12   -4.89    8.09
  13  -9 -13    1.16    7.85
  13  -9 -14   20.08    9.54
  13  -9 -15    4.49    7.60
  13 -10  -1   -2.06    8.11
 -13 -10   1   -1.69    6.05
 -13 -10   1    3.11    8.20
  13 -10  -2    1.68    8.69
 -13 -10   2    1.50    6.49
 -13 -10   2   -5.32   10.67
  13 -10  -3   -2.35    7.05
 -13 -10   3   12.95    7.21
 -13 -10   3   -6.57   10.38
  13 -10  -4   -2.10    7.92
 -13 -10   4    8.63    6.84
 -13 -10   4   -3.85   10.08
  13 -10  -5   -1.42    8.55
 -13 -10   5    2.95    6.56
 -13 -10   5   10.31   10.97
  13 -10  -6   -3.91    8.69
 -13 -10   6    2.75    7.23
 -13 -10   6    2.69    8.63
  13 -10  -7    5.13    7.58
 -13 -10   7   -0.18    6.62
  13 -10  -8   11.56    9.13
 -13 -10   8    8.20    6.47
  13 -10  -9    3.74    8.98
 -13 -10   9    0.78    6.18
  13 -10 -10   -8.00    9.16
  13 -10 -11   -2.74    7.79
  13 -10 -12   31.17   11.83
  13 -10 -13    2.05    7.71
  13 -10 -14    0.32    7.39
  13 -11  -1   -2.48    8.47
 -13 -11   1    0.36    7.08
 -13 -11   1   -2.02   10.04
  13 -11  -2   -8.63    8.51
 -13 -11   2   -0.63    6.45
 -13 -11   2    4.64    9.90
  13 -11  -3   -0.51    8.51
 -13 -11   3    5.79    6.42
 -13 -11   3    6.75   10.73
  13 -11  -4    1.73    8.41
 -13 -11   4    6.12    6.45
  13 -11  -5   -6.08    9.14
 -13 -11   5    8.06    8.27
  13 -11  -6   -2.60    8.35
  13 -11  -7    1.43    8.33
  13 -11  -8   -1.08    8.61
  13 -11  -9   14.71    9.51
  13 -11 -10    1.69    7.62
  13 -11 -11   -3.13    9.03
  13 -11 -12    4.43    8.51
 -13 -12   1   -1.36    6.33
  13 -12  -7   -2.24    8.32
  13 -12  -8    2.99    8.34
  13 -12  -9    5.36    9.35
  13 -12 -10    2.76    8.82
 -12   0   1   -0.73   11.13
  12   0  -1   10.74    7.60
  12   0  -2   17.90    8.33
  12   0  -3    0.74    6.07
  12   0  -4   11.15    7.30
  12   0  -5    0.31    5.57
  12   0  -6   74.88   15.77
  12   0  -7    0.02    5.22
  12   0  -8   12.06    6.68
  12   0  -9   -2.27    6.35
  12   0 -10   28.21    9.36
  12   0 -11   -1.05    5.78
  12   0 -12   39.29   10.76
  12   0 -13    1.28    5.30
  12   0 -14    0.32    4.93
  12   0 -15    0.33    5.64
  12   0 -16   19.31    7.31
  12   0 -17    7.40    6.41
  12   0 -18    4.47    5.24
  12   0 -19    1.67    5.07
  12   0 -20   10.63    5.95
  12   0 -21   -1.78    5.94
  12   0 -22    6.09    5.62
 -12   0  23    2.44    7.34
  12   0 -23    0.40    5.22
 -12   0  24    2.61    7.20
  12   0 -24    2.82    5.36
 -12   0  25    3.97    7.20
 -12   0  26    1.61    7.12
 -12   0  27   -1.37    6.47
 -12   0  28   -2.04    7.63
 -12   0  29   -4.38    6.11
  12  -1  -1    1.74    7.13
  12   1  -1   -2.34    6.35
 -12  -1   1    5.87   10.53
  12  -1  -2   39.14   10.74
  12   1  -2   28.34    9.54
 -12  -1   2   20.45   12.41
  12  -1  -3    4.21    6.74
  12   1  -3    0.00    5.40
  12  -1  -4   59.79   15.29
  12   1  -4   70.23   14.65
  12  -1  -5   -0.41    5.75
  12   1  -5    6.32    6.07
  12  -1  -6   -0.43    5.83
  12   1  -6   -2.70    5.79
  12  -1  -7   -0.27    4.43
  12   1  -7    3.48    5.96
  12  -1  -8   82.35   16.13
  12   1  -8   74.28   15.71
  12  -1  -9    7.74    6.41
  12   1  -9    0.40    4.79
  12  -1 -10   16.04    7.53
  12   1 -10   15.28    7.10
  12  -1 -11   -0.92    5.15
  12   1 -11   -1.87    5.01
  12  -1 -12    4.01    6.08
  12   1 -12    4.41    5.05
  12  -1 -13   -2.40    5.62
  12   1 -13    1.22    5.77
  12  -1 -14   50.94   12.16
  12   1 -14   49.12   11.98
  12  -1 -15    2.08    5.59
  12   1 -15   -1.35    5.38
  12  -1 -16    5.08    6.20
  12   1 -16   -0.20    5.09
  12  -1 -17   -0.32    5.52
  12   1 -17    1.09    5.65
  12  -1 -18   22.48    7.62
  12   1 -18   13.93    7.38
  12  -1 -19   -1.55    5.37
  12   1 -19    0.50    5.46
  12  -1 -20    9.03    6.18
  12   1 -20    9.74    6.97
  12  -1 -21    3.17    5.40
  12   1 -21   -4.03    5.71
 -12  -1  21    5.15    8.14
  12  -1 -22   -0.06    6.52
  12   1 -22   -5.02    6.50
 -12  -1  22    1.07    7.61
  12  -1 -23   -3.82    5.85
 -12  -1  23   -3.22    7.77
  12  -1 -24    1.27    5.01
 -12  -1  24   14.79    8.05
 -12   1  25   -1.80    6.23
  12  -1 -25    0.37    6.50
 -12  -1  25   -0.94    7.41
 -12   1  26   10.67    8.89
  12  -1 -26   -2.55    6.23
 -12  -1  26    5.83    7.57
 -12   1  27    0.00    6.69
 -12  -1  27   -2.11    6.62
 -12  -1  28    6.14    6.51
 -12  -1  29    0.00    5.63
 -12  -1  30   10.78    7.62
  12  -2  -1   24.98    8.82
  12   2  -1    9.66    6.75
 -12  -2   1    8.69   10.95
  12  -2  -2   38.62   11.73
  12   2  -2   20.81    8.72
 -12  -2   2   41.48   15.02
  12  -2  -3    4.74    7.50
  12   2  -3   -1.66    6.61
 -12  -2   3   -2.61    9.24
  12  -2  -4   14.55    8.18
  12   2  -4    5.91    7.05
 -12  -2   4    8.39   10.66
  12  -2  -5   -2.53    8.06
  12   2  -5    1.28    5.15
  12  -2  -6   59.08   14.18
  12   2  -6   55.32   12.65
  12  -2  -7   30.55    9.14
  12   2  -7   11.91    7.99
  12  -2  -8    9.64    6.82
  12   2  -8    7.51    6.13
  12  -2  -9    1.66    6.77
  12   2  -9   -4.76    5.72
  12  -2 -10   46.68   11.21
  12   2 -10   32.06   10.00
  12  -2 -11   19.91    7.99
  12   2 -11   12.22    6.94
  12  -2 -12   25.57    8.35
  12   2 -12   24.49    8.68
  12  -2 -13   -0.40    6.04
  12   2 -13   -3.95    6.08
  12  -2 -14   -2.74    5.64
  12   2 -14    3.14    6.06
  12  -2 -15    0.81    5.57
  12   2 -15   -1.23    5.68
  12  -2 -16   10.39    7.17
  12   2 -16    6.02    6.43
  12  -2 -17   -0.90    6.13
  12   2 -17   -3.66    5.97
  12  -2 -18   -1.08    5.41
  12   2 -18    6.74    6.21
  12  -2 -19    0.93    5.21
  12   2 -19    1.44    5.46
 -12  -2  19    7.49    8.08
  12  -2 -20    7.75    5.79
  12   2 -20   -2.64    5.43
 -12  -2  20    4.46    7.12
  12  -2 -21   -1.02    5.37
  12   2 -21   -0.45    6.06
 -12  -2  21    3.34    7.48
  12  -2 -22    5.33    5.90
 -12  -2  22    1.90    7.32
  12  -2 -23    0.33    5.35
 -12  -2  23   -3.43    7.40
  12  -2 -24    1.22    6.13
 -12  -2  24   -6.59    7.82
  12  -2 -25    6.84    6.28
 -12  -2  25   -0.58    6.21
 -12   2  26   12.57    8.76
  12  -2 -26    7.70    6.11
 -12  -2  26   -1.98    7.51
  12  -2 -27   -0.25    4.64
 -12  -2  27   -4.18    6.89
  12   2 -28   -1.18    6.31
 -12  -2  28   -0.74    5.81
  12   2 -29    0.75    7.24
 -12  -2  29   -2.56    6.76
 -12  -2  30   -6.48    7.08
 -12  -2  31   -3.09    6.40
  12  -3  -1   -2.28    7.43
  12   3  -1    1.44    5.52
 -12  -3   1    2.51    9.43
  12  -3  -2   23.00   10.57
  12   3  -2   27.29    9.28
 -12  -3   2   38.83   14.79
  12  -3  -3    8.73    7.05
  12   3  -3    2.34    5.45
 -12  -3   3    4.16   12.72
  12  -3  -4   26.24   11.16
  12   3  -4   44.61   10.19
 -12  -3   4   21.83   12.22
  12  -3  -5    3.99    8.35
  12   3  -5   17.54    7.36
 -12  -3   5   -0.84   10.02
  12  -3  -6   -2.40    7.29
  12   3  -6   -0.74    4.75
 -12  -3   6   -4.97   11.96
  12  -3  -7   21.06    8.60
  12   3  -7    4.63    6.37
 -12  -3   7   -0.20    9.00
  12  -3  -8    2.99    7.25
  12   3  -8   35.37    8.84
  12  -3  -9    7.06    8.13
  12   3  -9   30.96    9.25
  12  -3 -10   31.26    9.56
  12   3 -10   23.24    8.42
  12  -3 -11   -3.74    6.07
  12   3 -11   -3.71    7.13
  12  -3 -12   24.99    8.76
  12   3 -12   21.89    8.04
  12  -3 -13    8.90    7.04
  12   3 -13    0.05    5.09
  12  -3 -14    8.41    7.18
  12   3 -14   23.73    8.60
  12  -3 -15    9.28    7.16
  12   3 -15    7.98    5.95
  12  -3 -16   -5.88    6.87
  12   3 -16   -0.75    6.37
  12  -3 -17    1.82    6.39
  12   3 -17   -2.33    5.97
 -12  -3  17    0.64    7.82
  12  -3 -18    1.71    5.39
  12   3 -18    5.28    6.54
 -12  -3  18    6.97    7.23
  12  -3 -19    5.07    6.10
 -12  -3  19   -4.97    7.48
  12  -3 -20   14.20    6.39
 -12  -3  20    4.84    6.13
  12  -3 -21   -0.17    4.75
 -12  -3  21    1.33    6.60
  12  -3 -22    4.78    5.27
 -12  -3  22   -1.89    5.81
  12  -3 -23    4.56    5.94
 -12  -3  23    1.21    7.23
  12  -3 -24   27.57    8.89
 -12  -3  24   24.63    9.36
  12  -3 -25    6.47    6.26
  12   3 -25    3.26    6.81
 -12  -3  25    2.55    6.54
  12   3 -26    2.52    6.43
 -12  -3  26    0.18    6.64
  12   3 -27   10.85    7.47
 -12  -3  27   -1.12    6.12
  12   3 -28    3.87    8.12
 -12  -3  28   10.42    7.57
  12   3 -29   -0.70    6.05
 -12  -3  29    4.56    6.47
 -12  -3  30    1.06    7.10
 -12  -3  31   -1.72    6.63
 -12  -3  32   -1.24    5.25
  12  -4  -1   19.75    9.25
  12   4  -1   12.00    6.64
 -12  -4   1    3.30   11.74
  12  -4  -2    8.43    9.14
  12   4  -2   13.72    6.33
 -12  -4   2   22.34   11.26
  12  -4  -3   -6.12    7.59
  12   4  -3   -3.58    6.09
 -12  -4   3   13.16   11.32
  12  -4  -4    0.95    7.65
  12   4  -4   -0.06    5.03
 -12  -4   4    3.37    9.16
  12  -4  -5    4.29    8.02
  12   4  -5    8.06    6.17
 -12  -4   5   24.53   12.04
  12  -4  -6   29.57   10.64
  12   4  -6   16.81    7.84
 -12  -4   6   25.04   13.29
  12  -4  -7   13.37    8.92
  12   4  -7   28.67    9.04
 -12  -4   7   16.83   11.87
  12  -4  -8    2.37    6.14
  12   4  -8    3.03    5.00
 -12  -4   8   -0.08    9.35
  12  -4  -9   -0.76    7.03
  12   4  -9   -0.60    6.53
  12  -4 -10    9.95    8.48
  12   4 -10   12.59    7.14
  12  -4 -11   10.60    7.73
  12   4 -11   11.80    6.73
  12  -4 -12   26.94    9.74
  12   4 -12   32.12    9.71
  12  -4 -13    5.98    6.38
  12   4 -13    5.22    5.98
  12  -4 -14    1.74    6.07
  12   4 -14   -0.55    6.37
 -12  -4  14   -0.24    6.95
  12  -4 -15    5.89    6.53
  12   4 -15    6.04    6.37
 -12  -4  15    7.66    8.67
  12  -4 -16   26.67    8.38
  12   4 -16    0.36    6.54
 -12  -4  16   15.89    8.62
  12  -4 -17   19.08    7.44
 -12  -4  17   17.49    9.45
  12  -4 -18    6.74    5.79
 -12  -4  18   14.06    8.12
  12  -4 -19    1.49    5.29
 -12  -4  19    8.06    7.21
  12  -4 -20    4.06    6.20
 -12  -4  20   10.34    7.18
  12  -4 -21    9.39    6.73
 -12  -4  21    2.29    7.00
  12  -4 -22    7.13    6.82
  12   4 -22   10.13    8.07
 -12  -4  22   13.06    7.91
  12  -4 -23   -1.44    5.71
  12   4 -23    4.43    6.67
 -12  -4  23    1.91    6.26
  12  -4 -24   -0.90    4.68
  12   4 -24    2.78    7.37
 -12  -4  24    7.22    7.37
  12   4 -25    0.55    7.50
 -12  -4  25    0.55    7.21
  12   4 -26   10.47    7.43
 -12  -4  26    6.76    7.25
  12   4 -27    6.99    7.72
 -12  -4  27    4.62    6.58
  12   4 -28   -3.28    7.50
 -12  -4  28   11.77    7.89
  12   4 -29    0.01    5.35
 -12  -4  29   -5.66    7.35
  12   4 -30   -3.55    7.72
 -12  -4  30    1.57    7.03
  12  -5  -1   -3.44    7.88
  12   5  -1    3.62    5.64
 -12  -5   1   -3.21   10.76
  12  -5  -2    5.03    8.42
  12   5  -2   10.70    6.51
 -12  -5   2   -2.20   10.62
  12  -5  -3   23.03   10.51
  12   5  -3   21.27    7.91
 -12  -5   3   24.25   12.81
  12  -5  -4    2.22    7.38
  12   5  -4   16.01    6.91
 -12  -5   4   32.34   14.16
  12  -5  -5    7.45    7.92
  12   5  -5   -0.76    5.59
 -12  -5   5    1.47   10.09
  12  -5  -6    2.96    7.64
  12   5  -6    3.56    5.57
 -12  -5   6   -3.35    8.81
  12  -5  -7    8.70    8.02
  12   5  -7   -5.48    7.15
 -12  -5   7    3.09    8.70
  12  -5  -8   16.24    9.25
  12   5  -8   31.92    9.09
 -12  -5   8   13.09   11.48
  12  -5  -9   18.88    9.62
  12   5  -9   23.16    9.55
  12  -5 -10   15.81    7.76
  12   5 -10    8.85    7.21
  12  -5 -11    6.95    7.44
  12   5 -11   -1.93    6.59
 -12  -5  11    3.35    6.76
  12  -5 -12    1.81    7.03
  12   5 -12   -3.05    6.93
 -12  -5  12   -0.87    5.88
  12  -5 -13   32.04   10.00
  12   5 -13   29.58   10.30
 -12  -5  13   37.13   11.48
  12  -5 -14   21.97    8.99
 -12  -5  14   27.57   11.00
  12  -5 -15    0.81    6.59
 -12  -5  15    2.15    7.07
  12  -5 -16   -3.33    6.14
 -12  -5  16   -4.30    7.27
  12  -5 -17    0.72    6.36
  12   5 -17    4.69    6.55
 -12  -5  17   16.64    7.45
  12  -5 -18    4.58    6.57
  12   5 -18    4.81    6.89
 -12  -5  18    0.68    6.60
  12  -5 -19    0.20    6.63
  12   5 -19   -1.68    6.47
 -12  -5  19    1.38    7.02
  12  -5 -20    5.42    5.51
  12   5 -20    4.82    7.24
 -12  -5  20    9.93    8.57
  12  -5 -21   -0.84    6.30
  12   5 -21    3.46    7.87
 -12  -5  21   -1.97    6.62
  12  -5 -22   -0.00    5.08
  12   5 -22   -0.83    5.68
 -12  -5  22   -0.38    5.13
  12   5 -23   14.86    8.05
 -12  -5  23   10.25    7.80
  12   5 -24    6.12    7.70
 -12  -5  24   17.79    9.15
  12   5 -25    2.30    6.93
 -12  -5  25    2.11    6.64
  12   5 -26    4.48    7.51
 -12  -5  26   -4.75    7.92
  12   5 -27    0.21    7.31
 -12  -5  27   -2.50    6.22
  12   5 -28    3.93    7.06
 -12  -5  28   -2.45    5.70
  12   5 -29    0.63    8.37
  12   5 -30    7.33    7.59
  12  -6  -1   11.05    8.64
  12   6  -1   14.25    7.08
 -12  -6   1   31.38   14.36
  12  -6  -2    0.38    8.29
  12   6  -2    7.68    5.98
 -12  -6   2    0.83   11.73
  12  -6  -3   -1.80    7.84
  12   6  -3   -1.34    5.18
 -12  -6   3    3.45    9.69
  12  -6  -4   -5.75    8.35
  12   6  -4   -4.00    6.46
 -12  -6   4   -7.28   10.21
  12  -6  -5   37.03   11.29
  12   6  -5   32.52   10.34
 -12  -6   5   60.76   16.52
  12  -6  -6    5.58    7.20
  12   6  -6    5.12    6.26
 -12  -6   6   20.19   11.92
  12  -6  -7    8.55    9.12
  12   6  -7    6.83    6.85
 -12  -6   7    7.71   11.78
  12  -6  -8   -4.24    9.29
  12   6  -8   -3.72    6.58
 -12  -6   8    0.97    7.03
 -12  -6   8   -0.42   10.47
  12  -6  -9   -1.30    7.97
  12   6  -9   -0.33    5.65
 -12  -6   9    9.71    7.44
 -12  -6   9   -1.23   10.83
  12  -6 -10    4.42    7.68
  12   6 -10    3.20    6.68
 -12  -6  10    2.46    5.99
  12  -6 -11   42.14   12.96
 -12  -6  11   49.25   12.75
  12  -6 -12   11.55    7.65
 -12  -6  12    7.44    7.59
  12  -6 -13    2.49    6.71
 -12  -6  13    3.57    6.52
  12  -6 -14   -1.35    7.01
 -12  -6  14    2.30    6.88
  12  -6 -15   10.67    7.62
 -12  -6  15    5.42    7.15
  12  -6 -16    3.36    5.73
 -12  -6  16    2.45    6.02
  12  -6 -17   -4.00    6.33
 -12  -6  17    8.36    6.28
  12  -6 -18    4.91    6.37
 -12  -6  18    7.84    6.77
  12  -6 -19   -2.01    5.84
 -12  -6  19   -6.36    7.09
  12  -6 -20    3.81    5.80
 -12  -6  20    4.46    7.09
  12  -6 -21   -4.35    6.24
 -12  -6  21    3.86    7.55
 -12  -6  22    0.45    7.10
 -12  -6  23    3.05    6.50
  12   6 -24    6.74    7.09
 -12  -6  24   -0.46    5.79
  12   6 -25    5.65    8.09
 -12  -6  25    9.22    7.41
  12   6 -26    0.02    7.34
  12   6 -27   10.42    9.72
  12   6 -28    5.60    7.79
  12   6 -29    3.57    8.67
  12  -7  -1   10.62    9.00
  12   7  -1    3.94    6.01
 -12  -7   1   21.26   12.09
  12  -7  -2    7.64    8.30
  12   7  -2    9.85    6.58
 -12  -7   2   14.84   10.61
  12  -7  -3    9.22    9.03
  12   7  -3    2.67    6.20
 -12  -7   3   21.57    9.15
 -12  -7   3    7.85   10.43
  12  -7  -4   -4.28    7.90
  12   7  -4    8.78    6.79
 -12  -7   4   -5.35    7.91
 -12  -7   4    0.63   10.27
  12  -7  -5   13.21    9.43
  12   7  -5    1.47    6.50
 -12  -7   5    1.47    7.09
 -12  -7   5    1.20    9.40
  12  -7  -6    0.29    7.81
  12   7  -6   -1.46    5.90
 -12  -7   6   -4.64    5.88
 -12  -7   6    3.55    9.80
  12  -7  -7   15.53    8.96
  12   7  -7   -1.02    6.63
 -12  -7   7    7.01    6.65
 -12  -7   7    1.46    8.51
  12  -7  -8    2.69    8.30
 -12  -7   8    5.82    6.88
 -12  -7   8    0.23    9.28
  12  -7  -9   17.66   10.27
 -12  -7   9   36.12   10.22
 -12  -7   9    8.95   10.21
  12  -7 -10   -0.12    7.02
 -12  -7  10    4.46    7.01
  12  -7 -11   -2.79    7.97
 -12  -7  11    8.02    7.40
  12  -7 -12   -6.90    8.90
 -12  -7  12   -0.61    6.21
  12  -7 -13    5.31    7.65
 -12  -7  13   11.96    7.25
  12  -7 -14   -1.41    6.28
 -12  -7  14    3.44    5.77
  12  -7 -15    2.26    7.04
 -12  -7  15   13.10    8.14
  12  -7 -16    2.33    6.66
 -12  -7  16   -1.14    6.49
  12  -7 -17    3.94    6.92
 -12  -7  17    7.31    6.45
  12  -7 -18    2.36    6.69
 -12  -7  18   -3.19    6.87
  12  -7 -19    9.04    7.45
 -12  -7  19   13.59    8.51
 -12  -7  20   -1.55    5.91
 -12  -7  21    2.72    5.56
 -12  -7  22    0.84    5.86
 -12  -7  23    2.74    6.50
  12  -8  -1   20.75    9.13
  12   8  -1   17.19    8.44
 -12  -8   1   21.99    8.72
 -12  -8   1   -1.00   12.05
  12  -8  -2    1.96    7.48
  12   8  -2    0.16    5.04
 -12  -8   2   -1.87    6.81
 -12  -8   2    5.59   10.14
  12  -8  -3   18.08    8.75
 -12  -8   3    7.74    8.26
 -12  -8   3    6.06    9.62
  12  -8  -4   -4.49    8.02
 -12  -8   4   -0.86    6.16
 -12  -8   4    9.49    9.85
  12  -8  -5    3.22    7.38
 -12  -8   5    5.72    6.85
 -12  -8   5   23.59   12.03
  12  -8  -6   -2.77    7.37
 -12  -8   6   -0.93    6.95
 -12  -8   6   -2.71    9.91
  12  -8  -7   18.29    9.97
 -12  -8   7   34.68   10.22
 -12  -8   7   10.60   11.40
  12  -8  -8    0.02    6.71
 -12  -8   8   -4.72    7.19
 -12  -8   8   -2.70    8.78
  12  -8  -9    6.96    7.64
 -12  -8   9   -0.45    5.75
 -12  -8   9    1.92   10.32
  12  -8 -10    1.68    6.79
 -12  -8  10    2.93    6.53
  12  -8 -11    3.88    6.78
 -12  -8  11   13.00    7.80
  12  -8 -12    4.12    7.60
 -12  -8  12   -4.76    6.74
  12  -8 -13    7.89    7.82
 -12  -8  13    5.99    6.92
  12  -8 -14   -4.68    8.57
 -12  -8  14   -0.78    7.13
  12  -8 -15   21.97    9.30
 -12  -8  15   10.34    8.27
  12  -8 -16   -1.49    7.82
 -12  -8  16    2.17    6.99
  12  -8 -17    3.78    6.85
 -12  -8  17   12.20    8.63
 -12  -8  18    4.78    7.12
 -12  -8  19    2.86    7.43
 -12  -8  20    0.03    6.49
 -12  -8  21    5.42    7.27
  12  -9  -1   -1.68    6.10
 -12  -9   1    6.11    6.07
 -12  -9   1   -5.11   10.56
  12  -9  -2   -4.71    7.87
 -12  -9   2    2.79    6.37
 -12  -9   2   -2.49   11.21
  12  -9  -3   16.79    9.10
 -12  -9   3   23.13    8.68
 -12  -9   3   -0.42    9.44
  12  -9  -4    3.27    8.94
 -12  -9   4    5.99    6.93
 -12  -9   4    0.72    9.48
  12  -9  -5   15.83    9.27
 -12  -9   5    1.46    6.33
 -12  -9   5   13.44   11.64
  12  -9  -6   -2.95    7.85
 -12  -9   6    2.60    6.50
 -12  -9   6   -1.41    9.96
  12  -9  -7   -0.88    6.28
 -12  -9   7   -3.11    6.86
 -12  -9   7   -6.71   11.41
  12  -9  -8    1.01    7.28
 -12  -9   8   -1.65    6.33
 -12  -9   8   -0.90    7.48
  12  -9  -9   26.98   11.40
 -12  -9   9   33.79   11.01
  12  -9 -10   -1.69    7.26
 -12  -9  10    8.83    7.57
  12  -9 -11   -1.32    8.05
 -12  -9  11   -0.92    5.12
  12  -9 -12    3.11    7.97
 -12  -9  12    6.77    5.72
  12  -9 -13   10.75    8.48
 -12  -9  13   13.28    7.30
  12  -9 -14    7.34    8.32
 -12  -9  14    4.02    7.54
  12  -9 -15    4.19    7.31
 -12  -9  15    7.32    6.42
  12  -9 -16    0.32    6.48
 -12  -9  16    1.64    6.32
 -12  -9  17   -1.68    6.47
 -12  -9  18   -2.14    6.14
  12 -10  -1    1.86    7.90
 -12 -10   1   -2.09    6.81
 -12 -10   1   -0.68    9.99
  12 -10  -2    0.61    7.84
 -12 -10   2   -2.82    6.79
 -12 -10   2    6.65    9.13
  12 -10  -3   -2.64    7.74
 -12 -10   3    0.53    7.37
 -12 -10   3   -1.50    9.14
  12 -10  -4   -5.40    8.28
 -12 -10   4    0.13    6.09
 -12 -10   4   -5.90    9.29
  12 -10  -5   23.61    9.59
 -12 -10   5   -0.08    5.43
 -12 -10   5    9.36   10.97
  12 -10  -6   -0.85    6.93
 -12 -10   6    0.12    6.34
  12 -10  -7   15.67    9.85
 -12 -10   7   14.84    7.70
  12 -10  -8    5.84    9.23
 -12 -10   8   -3.50    6.70
  12 -10  -9   11.45    8.14
 -12 -10   9    7.09    6.63
  12 -10 -10    1.53    7.72
 -12 -10  10   -0.35    6.60
  12 -10 -11   -2.33    8.37
 -12 -10  11    2.12    6.65
  12 -10 -12    3.77    7.40
 -12 -10  12    2.06    6.73
  12 -10 -13    9.36    7.48
 -12 -10  13   -3.29    7.08
  12 -10 -14    2.83    7.96
 -12 -10  14   -3.56    6.22
 -12 -10  15    1.37    6.07
  12 -11  -1   -1.94    7.90
 -12 -11   1    5.03    6.68
 -12 -11   1   -5.50   11.04
  12 -11  -2    6.50    7.74
 -12 -11   2   -5.55    7.36
 -12 -11   2    0.59    9.83
  12 -11  -3   10.23    8.98
 -12 -11   3    4.97    7.19
  12 -11  -4    2.33    7.43
 -12 -11   4   -1.09    6.58
  12 -11  -5    2.48    8.48
 -12 -11   5   10.82    8.03
  12 -11  -6    7.24    8.14
 -12 -11   6   -2.89    6.64
  12 -11  -7    2.83    7.37
 -12 -11   7    1.63    6.60
  12 -11  -8   -4.77    9.53
 -12 -11   8   -3.53    6.42
  12 -11  -9    1.44    7.67
 -12 -11   9    6.33    6.65
  12 -11 -10   -0.35    8.41
 -12 -11  10   -4.12    8.13
  12 -11 -11   -4.42    8.33
 -12 -11  11   -0.11    6.34
  12 -11 -12   -2.83    7.97
  12 -12  -1    3.99    7.87
 -12 -12   1   -3.28    6.13
  12 -12  -2    4.75    8.49
 -12 -12   2    0.23    5.43
  12 -12  -3    6.19    8.90
 -12 -12   3    1.49    5.13
  12 -12  -4   -2.05    7.58
 -12 -12   4   -5.10    7.31
  12 -12  -5   15.64    9.02
 -12 -12   5    9.79    8.37
  12 -12  -6    2.17    6.76
 -12 -12   6    5.00    6.71
  12 -12  -7    5.24    8.68
 -12 -12   7   21.69    9.36
  12 -12  -8   -2.98    8.29
 -12 -12   8    5.20    6.48
  12 -12  -9   -1.38    7.63
  12 -12 -10   -3.85    7.66
 -12 -13   1   -4.60    6.91
  12 -13  -2    3.69    8.02
 -12 -13   2    1.38    6.32
  12 -13  -3    1.11    7.95
 -12 -13   3    3.57    7.08
  12 -13  -4   10.64    7.95
 -12 -13   4    2.85    7.19
  12 -13  -5   -5.22    9.79
  12 -13  -6   -5.21    9.72
  12 -13  -7   -6.30    9.01
  12 -13  -8   -2.77    7.97
  11   0  -1   40.00   11.60
 -11   0   2   -1.03   10.02
  11   0  -2    2.40    6.45
 -11   0   3   29.74   14.12
  11   0  -3   31.98    9.94
 -11   0   4    4.34    8.50
  11   0  -4    0.91    6.17
 -11   0   5   74.73   22.42
  11   0  -5  114.73   19.37
 -11   0   6   -4.19   10.67
  11   0  -6    0.58    5.63
 -11   0   7    1.96   10.13
  11   0  -7    4.61    4.98
  11   0  -8   -4.31    5.98
  11   0  -9   33.27    9.78
  11   0 -10    4.95    5.84
  11   0 -11   75.17   15.39
  11   0 -12   -3.38    6.11
  11   0 -13    5.80    5.97
  11   0 -14   -0.60    4.89
  11   0 -15   22.26    7.60
  11   0 -16    1.23    4.60
  11   0 -17    5.88    6.52
  11   0 -18   -2.09    5.36
  11   0 -19   -1.08    4.52
  11   0 -20    2.91    5.49
  11   0 -21   34.01    9.68
 -11   0  22    6.47    7.34
  11   0 -22   -1.72    6.25
 -11   0  23    0.36    6.60
  11   0 -23   -1.52    5.52
 -11   0  24   -1.34    6.54
 -11   0  25   11.07    8.03
 -11   0  26    5.59    6.98
 -11   0  27   36.95   10.77
 -11   0  28   -0.53    7.12
 -11   0  29   -2.30    6.00
 -11   1   1   91.56   23.07
  11  -1  -1  117.75   19.62
  11   1  -1   80.37   18.05
 -11   1   2    2.73   11.17
  11  -1  -2    3.93    6.42
  11   1  -2   -0.13    6.43
 -11   1   3   31.79   14.12
  11  -1  -3   45.32   12.54
  11   1  -3   60.31   12.21
 -11  -1   3   58.14   16.20
 -11   1   4   -1.76   10.79
  11  -1  -4    1.75    6.00
  11   1  -4    4.72    5.44
 -11  -1   4    3.98    9.84
 -11   1   5    1.81    9.43
  11  -1  -5    1.73    6.50
  11   1  -5    2.99    5.06
 -11  -1   5   18.44   11.96
 -11   1   6   -2.17   10.35
  11  -1  -6    6.07    6.44
  11   1  -6    4.78    5.24
 -11  -1   6   -2.46   10.06
  11  -1  -7   54.27   13.14
  11   1  -7   65.86   13.01
 -11  -1   7   36.24   15.41
  11  -1  -8    4.05    5.69
  11   1  -8   -0.12    5.08
 -11  -1   8    9.24   11.27
  11  -1  -9   18.13    9.42
  11   1  -9   54.88   10.54
  11  -1 -10    1.73    5.34
  11   1 -10    1.98    5.92
  11  -1 -11    5.36    5.99
  11   1 -11    3.15    5.37
  11  -1 -12    1.23    4.97
  11   1 -12   -1.74    5.35
  11  -1 -13   22.67    8.24
  11   1 -13   27.84    8.91
  11  -1 -14    3.31    5.18
  11   1 -14   -0.74    4.96
  11  -1 -15   -1.59    5.30
  11   1 -15    0.64    5.11
  11  -1 -16    0.24    4.62
  11   1 -16    0.49    4.98
  11  -1 -17   24.70    8.68
  11   1 -17   36.26    8.98
  11  -1 -18    2.41    5.72
  11   1 -18    0.87    4.78
  11  -1 -19   11.29    6.35
  11   1 -19    3.80    5.94
  11  -1 -20    0.05    5.22
  11   1 -20   -2.82    6.14
 -11  -1  20   -0.61    6.35
  11  -1 -21    0.15    5.25
  11   1 -21   -1.71    6.03
 -11  -1  21    4.19    8.11
  11  -1 -22    1.49    5.01
  11   1 -22    3.94    6.77
 -11  -1  22   -0.91    6.24
  11  -1 -23   32.79    8.96
 -11  -1  23   29.46   10.58
 -11   1  24    1.98    8.48
  11  -1 -24   -2.84    5.79
 -11  -1  24    7.27    6.71
 -11   1  25   15.85    8.53
  11  -1 -25    2.44    5.08
 -11  -1  25    4.50    6.54
 -11   1  26    3.49    6.06
 -11  -1  26   -3.95    6.78
 -11   1  27    6.23    7.11
 -11  -1  27    9.01    7.34
 -11  -1  28   -0.08    6.37
 -11  -1  29   10.88    7.43
  11   1 -30   -1.49    6.83
 -11  -1  30    6.44    6.70
  11   1 -31    3.12    6.91
 -11   2   1   15.69   13.76
  11  -2  -1   28.06    9.92
  11   2  -1   29.98    8.95
 -11   2   2   -5.27   12.11
  11  -2  -2    3.04    7.63
  11   2  -2   -1.04    5.50
 -11   2   3    0.81   13.53
  11  -2  -3   15.71    8.94
  11   2  -3    8.32    5.76
 -11   2   4   -3.30   10.45
  11  -2  -4    6.57    7.12
  11   2  -4    8.83    5.23
  11  -2  -5   89.99   16.30
  11   2  -5   60.62   12.97
 -11  -2   5   30.08   15.69
  11  -2  -6   37.07    9.36
  11   2  -6   13.64    7.86
 -11  -2   6    9.38   11.09
  11  -2  -7   14.32    7.95
  11   2  -7   18.92    7.41
 -11  -2   7   19.35   12.48
  11  -2  -8   19.15    7.89
  11   2  -8    9.35    7.19
 -11  -2   8   19.41   12.19
  11  -2  -9   31.68    9.91
  11   2  -9   38.54   10.01
 -11  -2   9   45.99   16.44
  11  -2 -10    1.43    6.25
  11   2 -10   -0.48    5.17
  11  -2 -11   24.50    9.21
  11   2 -11   40.54   10.09
  11  -2 -12    1.60    5.34
  11   2 -12   -1.62    5.06
  11  -2 -13    5.56    6.06
  11   2 -13    0.02    5.17
  11  -2 -14    0.24    5.96
  11   2 -14    4.94    5.21
  11  -2 -15   23.21    7.74
  11   2 -15    9.81    7.02
  11  -2 -16   34.90    8.62
  11   2 -16    9.66    7.12
  11  -2 -17   15.48    6.66
  11   2 -17    4.15    5.14
  11  -2 -18    1.03    4.81
  11   2 -18   -0.70    5.39
 -11  -2  18    3.00    7.87
  11  -2 -19   21.14    7.46
  11   2 -19   19.35    7.93
 -11  -2  19   17.07    9.47
  11  -2 -20    0.85    4.43
  11   2 -20    3.43    6.75
 -11  -2  20    8.20    7.58
  11  -2 -21   20.81    7.52
 -11  -2  21   25.96   10.07
  11  -2 -22   -1.78    5.31
 -11  -2  22   -0.06    5.79
  11  -2 -23   -2.80    6.30
 -11  -2  23   -0.82    5.99
  11  -2 -24   -1.38    5.95
 -11  -2  24   -2.49    6.38
 -11   2  25   16.47    7.89
  11  -2 -25    9.86    6.00
 -11  -2  25    9.48    7.17
 -11   2  26    2.40    6.69
  11  -2 -26    8.17    6.77
 -11  -2  26   -0.46    6.93
  11   2 -27   18.86    8.99
 -11  -2  27   30.46    9.11
  11   2 -28    0.10    6.54
 -11  -2  28   -3.46    6.29
  11   2 -29   11.53    7.12
 -11  -2  29    3.10    7.24
  11   2 -30    1.16    5.27
 -11  -2  30   -0.00    6.14
  11   2 -31    0.96    7.33
 -11  -2  31    1.43    6.28
 -11   3   1   33.43   14.62
  11  -3  -1   25.07   10.71
  11   3  -1   17.21    7.33
 -11  -3   1   10.17   11.70
 -11   3   2    3.55   12.02
  11  -3  -2   28.88   10.18
  11   3  -2   20.91    7.17
 -11  -3   2   27.71   13.23
  11  -3  -3   23.23   12.18
  11   3  -3   80.30   12.81
 -11  -3   3   44.38   16.35
  11  -3  -4    4.81    8.75
  11   3  -4   14.32    7.00
  11  -3  -5    4.12    7.40
  11   3  -5    4.66    5.52
  11  -3  -6   13.51    9.35
  11   3  -6    3.27    5.68
  11  -3  -7   64.97   13.90
  11   3  -7   36.09   11.14
  11  -3  -8    2.82    7.15
  11   3  -8   14.61    7.12
 -11  -3   8   -1.54    9.26
  11  -3  -9    5.82    6.84
  11   3  -9    7.74    5.85
 -11  -3   9   17.77   12.18
  11  -3 -10    0.23    5.57
  11   3 -10    1.78    6.38
 -11  -3  10    5.24    8.80
  11  -3 -11    8.04    6.73
  11  -3 -12    3.69    6.49
  11   3 -12    5.48    5.33
  11  -3 -13   23.63    8.25
  11   3 -13   18.60    7.95
  11  -3 -14    2.50    5.92
  11   3 -14    0.56    5.59
  11  -3 -15   -2.05    5.48
  11   3 -15   -4.69    6.48
  11  -3 -16    2.14    4.86
  11   3 -16    0.30    5.92
 -11  -3  16   -4.47    7.53
  11  -3 -17   11.79    5.95
  11   3 -17    0.07    5.13
 -11  -3  17    6.31    7.22
  11  -3 -18    7.39    6.25
  11   3 -18   13.07    6.90
 -11  -3  18    5.53    7.77
  11  -3 -19   10.02    6.99
 -11  -3  19    9.12    7.64
  11  -3 -20   13.06    6.12
 -11  -3  20   -2.13    7.76
  11  -3 -21   -0.63    5.62
 -11  -3  21   -3.90    6.51
  11  -3 -22    1.65    5.02
 -11  -3  22    3.86    6.78
  11  -3 -23   31.38    9.48
 -11  -3  23   34.34   10.82
  11  -3 -24    3.12    5.34
  11   3 -24   -1.64    7.32
 -11  -3  24   -0.80    6.20
  11  -3 -25   -4.70    6.12
  11   3 -25    1.58    7.56
 -11  -3  25    2.13    6.26
  11   3 -26   -1.08    6.68
 -11  -3  26    3.32    6.68
  11   3 -27   20.30   10.26
 -11  -3  27   25.32    9.44
  11   3 -28   -3.83    7.50
 -11  -3  28    4.42    6.18
  11   3 -29   -1.10    7.60
 -11  -3  29    9.58    6.72
  11   3 -30   -2.58    6.42
 -11  -3  30   -3.18    6.57
  11   3 -31   -2.16    6.66
 -11  -3  31   -1.78    6.70
 -11  -3  32    0.29    5.72
 -11  -3  33    0.75    6.37
  11  -4  -1   34.11   11.57
  11   4  -1   44.76   10.33
 -11  -4   1   11.52   12.95
  11  -4  -2    5.13    7.78
  11   4  -2   -0.50    5.80
 -11  -4   2    6.33   11.85
  11  -4  -3    8.91    7.74
  11   4  -3   10.60    6.78
 -11  -4   3   -3.16   10.93
  11  -4  -4   12.04    8.46
  11   4  -4    2.81    6.02
 -11  -4   4   14.82   10.96
  11  -4  -5   50.96   13.09
  11   4  -5   66.95   12.53
 -11  -4   5   33.63   15.24
  11  -4  -6   21.18   10.21
  11   4  -6   13.23    7.05
  11  -4  -7   15.84    8.74
  11   4  -7    3.40    5.26
  11  -4  -8   -0.77    6.14
  11   4  -8    0.64    5.29
  11  -4  -9   31.47    9.99
  11   4  -9   13.03    7.53
  11  -4 -10    8.38    6.88
  11   4 -10    4.60    6.50
  11  -4 -11   11.08    7.84
  11   4 -11   23.31    7.71
  11  -4 -12   -3.40    6.39
  11   4 -12   -0.83    6.62
  11  -4 -13   -5.64    6.53
  11   4 -13    0.08    5.25
 -11  -4  13    3.26    6.66
  11  -4 -14    2.09    5.90
  11   4 -14   13.06    6.94
 -11  -4  14   -1.45    6.66
  11  -4 -15   11.33    6.77
  11   4 -15   21.45    7.78
 -11  -4  15   12.34    8.03
  11  -4 -16   14.34    7.06
 -11  -4  16    3.35    7.05
  11  -4 -17    1.93    5.39
 -11  -4  17    0.87    6.88
  11  -4 -18    0.12    5.18
 -11  -4  18    5.03    6.98
  11  -4 -19   -0.65    5.37
 -11  -4  19    3.09    6.20
  11  -4 -20    2.99    5.99
 -11  -4  20   12.93    7.93
  11  -4 -21   29.28    8.50
  11   4 -21   21.23    9.29
 -11  -4  21   14.18    8.29
  11  -4 -22    6.11    6.22
  11   4 -22    1.88    6.21
 -11  -4  22    7.75    7.01
  11  -4 -23   -4.14    5.40
  11   4 -23    1.18    6.25
 -11  -4  23    6.68    6.82
  11  -4 -24    5.77    5.69
  11   4 -24    5.27    7.06
 -11  -4  24    8.41    6.51
  11   4 -25   20.05    8.56
 -11  -4  25   10.86    8.14
  11   4 -26    3.46    8.36
 -11  -4  26    5.76    7.08
  11   4 -27   23.30    9.59
 -11  -4  27   13.79    8.30
  11   4 -28    0.20    7.32
 -11  -4  28    5.26    6.88
  11   4 -29   -2.84    7.17
 -11  -4  29   -1.33    6.16
  11   4 -30   -1.96    6.85
 -11  -4  30    8.43    6.49
  11   4 -31   -0.53    8.46
 -11  -4  31    1.30    5.30
 -11  -4  32   -0.61    6.61
 -11  -4  33    5.54    6.81
 -11  -4  34    6.51    5.85
  11  -5  -1    7.68    8.33
  11   5  -1    5.20    5.49
 -11  -5   1   -2.31    9.97
  11  -5  -2   36.00   13.10
  11   5  -2   45.12   11.18
 -11  -5   2   29.28   13.76
  11  -5  -3   49.38   13.95
  11   5  -3   63.78   12.15
 -11  -5   3   33.04   14.96
  11  -5  -4   30.36    9.41
  11   5  -4   -0.17    4.93
 -11  -5   4    3.97   10.32
  11  -5  -5    1.15    7.00
  11   5  -5   -0.89    4.81
 -11  -5   5    1.57    9.04
  11  -5  -6    6.90    8.32
  11   5  -6   12.13    7.01
 -11  -5   6    6.54    9.70
  11  -5  -7   24.06    9.74
  11   5  -7   50.70   10.26
 -11  -5   7   16.54   11.44
  11  -5  -8    9.91    8.23
  11   5  -8    6.83    6.11
 -11  -5   8    0.41    9.25
  11  -5  -9    2.40    7.36
  11   5  -9   14.65    7.15
 -11  -5   9   12.50   11.53
  11  -5 -10   -3.32    7.26
  11   5 -10   -2.20    5.84
 -11  -5  10   -3.14    6.63
  11  -5 -11    8.04    7.55
  11   5 -11    4.07    6.02
 -11  -5  11   -0.27    7.13
  11  -5 -12   27.04    9.11
  11   5 -12   17.72    7.75
 -11  -5  12   32.18   10.20
  11  -5 -13   35.82   10.37
 -11  -5  13   24.17   10.26
  11  -5 -14    3.12    6.49
 -11  -5  14    6.63    7.66
  11  -5 -15   -5.00    5.86
 -11  -5  15   -5.40    6.67
  11  -5 -16   -4.80    6.56
  11   5 -16   -0.83    6.14
 -11  -5  16   -0.90    6.64
  11  -5 -17    0.28    5.45
  11   5 -17    0.11    6.08
 -11  -5  17    8.35    6.97
  11  -5 -18   31.19    8.52
  11   5 -18   31.66   10.33
 -11  -5  18   16.22    9.02
  11  -5 -19   23.34    7.88
  11   5 -19    4.96    7.52
 -11  -5  19   27.08    9.34
  11  -5 -20   -2.28    5.15
  11   5 -20   11.32    7.13
 -11  -5  20    7.81    6.24
  11  -5 -21    0.71    5.16
  11   5 -21    2.84    6.31
 -11  -5  21   -3.07    7.89
  11  -5 -22    5.38    6.07
  11   5 -22   -0.70    6.62
 -11  -5  22    3.60    6.20
  11   5 -23   23.08   10.55
 -11  -5  23   19.74    8.31
  11   5 -24   -3.75    7.38
 -11  -5  24    9.31    6.93
  11   5 -25    2.70    6.63
 -11  -5  25   -5.21    7.23
  11   5 -26   -1.75    7.11
 -11  -5  26    4.02    6.89
  11   5 -27    6.38    7.66
 -11  -5  27   -3.33    6.35
  11   5 -28    7.01    8.52
 -11  -5  28    5.60    6.29
  11   5 -29    5.09    7.66
 -11  -5  29    4.97    6.86
  11   5 -30    0.81    7.04
 -11  -5  30    8.60    7.35
  11   5 -31   -4.54    6.63
 -11  -5  31   -2.09    6.69
 -11  -5  32    2.88    7.09
  11  -6  -1   43.72   11.53
  11   6  -1   13.80    7.39
 -11  -6   1    9.99   11.38
  11  -6  -2    1.60    7.85
  11   6  -2    2.60    4.85
 -11  -6   2   14.06    9.90
  11  -6  -3    7.12    7.41
  11   6  -3    2.49    5.47
 -11  -6   3   -2.48   10.05
  11  -6  -4   17.83    9.28
  11   6  -4   11.96    7.51
 -11  -6   4   41.12   14.68
  11  -6  -5   36.67   11.40
  11   6  -5   22.60    9.30
 -11  -6   5   23.31   12.03
  11  -6  -6   12.35    8.85
  11   6  -6   29.04    8.38
 -11  -6   6   18.82   13.80
  11  -6  -7   -0.75    7.19
  11   6  -7    8.49    6.74
 -11  -6   7    9.68    7.92
 -11  -6   7    5.88   11.32
  11  -6  -8    3.49    7.59
  11   6  -8   11.35    8.26
 -11  -6   8   12.20    8.46
 -11  -6   8    3.47   10.33
  11  -6  -9    3.98    7.02
  11   6  -9    0.31    6.61
 -11  -6   9   -3.01    7.03
 -11  -6   9   12.20   11.04
  11  -6 -10   11.01    8.58
 -11  -6  10   33.11    9.87
 -11  -6  10   -4.95   10.03
  11  -6 -11   13.33    7.88
 -11  -6  11   -3.73    7.94
 -11  -6  11   -4.14   11.02
  11  -6 -12    0.76    7.41
 -11  -6  12    4.56    7.09
  11  -6 -13    9.31    7.36
 -11  -6  13    9.59    8.00
  11  -6 -14    2.24    6.88
 -11  -6  14    4.15    6.78
  11  -6 -15   11.26    7.88
 -11  -6  15   11.35    7.35
  11  -6 -16   17.81    7.66
  11   6 -16    7.04    6.87
 -11  -6  16   13.51    7.75
  11  -6 -17   11.92    7.21
  11   6 -17   -0.16    6.18
 -11  -6  17   -1.21    7.29
  11  -6 -18   11.90    6.50
  11   6 -18    3.23    6.32
 -11  -6  18   -1.89    6.96
  11  -6 -19    9.03    5.88
  11   6 -19    1.37    7.43
 -11  -6  19    1.46    6.31
  11  -6 -20    6.63    6.06
  11   6 -20   12.28    8.70
 -11  -6  20    7.27    8.28
  11  -6 -21    6.04    5.64
  11   6 -21    4.44    8.28
 -11  -6  21   -2.11    7.17
  11   6 -22    7.12    8.44
 -11  -6  22    0.77    7.03
  11   6 -23   -4.19    6.87
 -11  -6  23   -2.37    7.00
  11   6 -24    3.35    8.08
 -11  -6  24   -0.16    6.67
  11   6 -25    5.27    6.79
 -11  -6  25   -5.47    7.03
  11   6 -26    9.66    7.95
 -11  -6  26   11.26    7.97
  11   6 -27   -1.87    7.67
 -11  -6  27    2.52    6.07
  11   6 -28   -6.05    8.38
 -11  -6  28   -5.34    6.96
  11   6 -29   -2.14    7.79
 -11  -6  29    1.56    6.54
  11   6 -30   -1.49    7.42
 -11  -6  30    1.64    6.14
  11   6 -31   -0.27    6.76
  11  -7  -1    2.68    8.24
  11   7  -1    9.25    5.83
 -11  -7   1   13.46   10.20
  11  -7  -2   45.69   11.93
  11   7  -2   26.95    8.68
 -11  -7   2    9.03    7.93
 -11  -7   2   18.47   11.85
  11  -7  -3   -0.05    8.45
  11   7  -3   -1.17    5.82
 -11  -7   3   17.86    7.45
 -11  -7   3   -0.55    9.18
  11  -7  -4   13.69    8.48
  11   7  -4   24.03    8.18
 -11  -7   4   18.90    8.59
 -11  -7   4    6.02   10.11
  11  -7  -5    3.52    6.91
  11   7  -5    1.49    5.57
 -11  -7   5   -4.98    6.92
 -11  -7   5   -3.15    9.47
  11  -7  -6   21.12    9.21
 -11  -7   6   15.66    8.23
 -11  -7   6    8.20   10.00
  11  -7  -7    2.75    7.65
 -11  -7   7    1.47    6.62
 -11  -7   7   -4.89   11.82
  11  -7  -8   39.13   12.26
 -11  -7   8   35.00   10.89
 -11  -7   8   18.29   12.02
  11  -7  -9   10.76    9.87
 -11  -7   9   13.25    7.96
 -11  -7   9   23.80   13.10
  11  -7 -10   -3.12    8.15
 -11  -7  10    0.01    5.97
 -11  -7  10   -7.24    9.92
  11  -7 -11   -1.39    6.60
 -11  -7  11    1.23    5.99
 -11  -7  11   -4.05    9.08
  11  -7 -12   13.97    7.91
 -11  -7  12   15.28    8.06
  11  -7 -13   -5.70    7.48
 -11  -7  13    4.23    6.98
  11  -7 -14    8.85    7.61
 -11  -7  14   15.45    8.44
  11  -7 -15   15.75    8.07
 -11  -7  15    3.57    5.58
  11  -7 -16    1.66    6.50
 -11  -7  16    2.99    6.65
  11  -7 -17    2.29    5.97
 -11  -7  17    0.00    6.36
  11  -7 -18   13.78    6.91
 -11  -7  18   24.70    9.25
  11  -7 -19    1.09    6.34
 -11  -7  19   13.11    8.00
 -11  -7  20   -0.37    7.51
 -11  -7  21    1.25    6.71
 -11  -7  22    1.14    6.72
 -11  -7  23   -0.36    5.73
  11   7 -24    9.20    9.69
 -11  -7  24    3.09    7.14
  11   7 -25    1.03    8.07
 -11  -7  25   -2.06    6.51
  11   7 -26    6.77    8.11
 -11  -7  26    4.61    6.23
  11   7 -27   -0.82    8.09
 -11  -7  27   -0.32    6.06
  11   7 -28    5.80    7.56
  11   7 -29   -1.52    7.57
  11   7 -30   14.68   10.38
  11   7 -31    2.19    7.94
  11  -8  -1    3.20    6.42
  11   8  -1   -1.60    6.14
 -11  -8   1    2.04    6.80
 -11  -8   1    7.54    9.39
  11  -8  -2    0.24    7.54
 -11  -8   2    5.69    7.19
 -11  -8   2    1.22    8.71
  11  -8  -3    6.84    7.64
 -11  -8   3   -2.69    7.33
 -11  -8   3   18.86   11.29
  11  -8  -4   34.35   11.60
 -11  -8   4   23.46    9.37
 -11  -8   4   26.16   12.98
  11  -8  -5   -0.44    6.94
 -11  -8   5   -4.19    7.07
 -11  -8   5    4.35    9.40
  11  -8  -6   14.09    9.05
 -11  -8   6   32.52   10.11
 -11  -8   6    4.44   10.19
  11  -8  -7   -3.84    8.63
 -11  -8   7   -4.03    6.92
 -11  -8   7    6.26   10.14
  11  -8  -8    4.60    7.94
 -11  -8   8    4.22    6.44
 -11  -8   8    3.04    9.68
  11  -8  -9    8.82    7.56
 -11  -8   9    5.75    6.76
 -11  -8   9   -3.14   10.01
  11  -8 -10   16.92    9.07
 -11  -8  10   24.89    9.13
  11  -8 -11   -0.85    7.81
 -11  -8  11   -3.09    6.46
  11  -8 -12    9.05    8.31
 -11  -8  12   -0.05    5.99
  11  -8 -13   -6.13    7.95
 -11  -8  13   -4.23    6.37
  11  -8 -14   -3.00    6.91
 -11  -8  14    1.41    7.27
  11  -8 -15   14.14    8.48
 -11  -8  15   14.63    7.73
  11  -8 -16   32.86   10.53
 -11  -8  16   21.50    9.35
  11  -8 -17   -0.97    6.90
 -11  -8  17   -2.61    6.98
 -11  -8  18   -3.67    6.69
 -11  -8  19   -1.63    5.20
 -11  -8  20   26.03    9.96
 -11  -8  21    3.30    7.27
 -11  -8  22   17.58    7.84
 -11  -8  23   10.20    8.25
 -11  -8  24   -0.44    6.00
 -11  -8  25   -2.48    5.23
  11  -9  -1   -2.07    6.99
 -11  -9   1   -1.59    6.66
 -11  -9   1   -0.15    9.13
  11  -9  -2   22.69    9.95
 -11  -9   2    7.23    7.86
 -11  -9   2   69.85   15.77
  11  -9  -3   -3.32    8.01
 -11  -9   3    1.52    6.22
 -11  -9   3   -2.30   10.19
  11  -9  -4   12.32    9.38
 -11  -9   4    9.48    7.57
 -11  -9   4    7.60   10.86
  11  -9  -5   -7.33    8.41
 -11  -9   5    3.59    6.11
 -11  -9   5   -4.33    9.50
  11  -9  -6    0.64    7.73
 -11  -9   6   -0.03    5.18
 -11  -9   6   -3.55   10.55
  11  -9  -7    1.16    6.95
 -11  -9   7   -4.72    7.60
 -11  -9   7    2.46    8.75
  11  -9  -8   23.42    9.73
 -11  -9   8    4.26    7.37
  11  -9  -9    0.73    6.65
 -11  -9   9    8.67    6.40
  11  -9 -10    0.90    5.97
 -11  -9  10   -2.80    5.95
  11  -9 -11    9.39    7.77
 -11  -9  11    6.12    6.33
  11  -9 -12    4.65    8.47
 -11  -9  12   23.06    8.00
  11  -9 -13    0.81    7.76
 -11  -9  13    2.51    5.41
  11  -9 -14    2.28    7.55
 -11  -9  14    0.64    4.84
  11  -9 -15   -2.19    7.33
 -11  -9  15    2.47    6.35
  11  -9 -16    5.48    7.03
 -11  -9  16    0.06    6.76
 -11  -9  17    2.88    6.65
 -11  -9  18   10.93    7.49
 -11  -9  19   -1.85    6.49
 -11  -9  20   11.29    7.88
 -11  -9  21    7.32    6.51
 -11  -9  22   10.40    7.16
  11 -10  -1    2.89    7.29
 -11 -10   1   -2.79    6.20
 -11 -10   1   -1.95    9.04
  11 -10  -2    2.56    6.97
 -11 -10   2   -0.55    5.96
 -11 -10   2   -2.94    9.95
  11 -10  -3   -3.46    7.21
 -11 -10   3   -2.41    6.90
 -11 -10   3   -7.15   10.04
  11 -10  -4   19.36    9.69
 -11 -10   4   17.11    7.89
 -11 -10   4    6.03    8.91
  11 -10  -5   -2.34    7.44
 -11 -10   5    0.29    7.53
  11 -10  -6   14.47    8.47
 -11 -10   6   20.59    8.60
  11 -10  -7    3.78    6.68
 -11 -10   7   -1.35    6.14
  11 -10  -8    2.58    7.00
 -11 -10   8    8.66    6.71
  11 -10  -9   -0.38    7.51
 -11 -10   9   -1.67    6.07
  11 -10 -10    5.20    8.72
 -11 -10  10    7.25    6.83
  11 -10 -11   -3.42    7.49
 -11 -10  11    1.68    5.87
  11 -10 -12   -1.45    6.70
 -11 -10  12   -0.58    5.60
  11 -10 -13    6.35    7.38
 -11 -10  13   -3.30    7.01
  11 -10 -14    2.05    6.70
 -11 -10  14    7.96    7.45
 -11 -10  15    1.32    6.12
 -11 -10  16   23.80    9.70
 -11 -10  17    0.67    6.48
 -11 -10  18   -5.30    6.86
 -11 -10  19   -5.06    6.81
  11 -11  -1    1.32    6.69
 -11 -11   1   -0.78    6.06
 -11 -11   1    2.73    8.29
  11 -11  -2   13.25    8.53
 -11 -11   2   17.07    8.05
  11 -11  -3    0.05    6.59
 -11 -11   3   -0.91    6.90
  11 -11  -4   13.33    9.23
 -11 -11   4    4.18    6.79
  11 -11  -5   -3.81    8.26
 -11 -11   5    4.32    5.97
  11 -11  -6    9.90    7.47
 -11 -11   6   -0.94    6.69
  11 -11  -7    1.36    6.62
 -11 -11   7    5.77    6.09
  11 -11  -8   18.45   11.08
 -11 -11   8   33.55   10.45
  11 -11  -9   -5.47    7.20
 -11 -11   9   -2.46    6.45
  11 -11 -10    2.41    8.08
 -11 -11  10   -0.43    6.60
  11 -11 -11    0.66    7.14
 -11 -11  11    2.07    7.03
  11 -11 -12   10.59    8.68
 -11 -11  12    2.92    7.09
 -11 -11  13   -3.26    6.49
 -11 -11  14    7.80    6.66
 -11 -11  15    6.38    7.63
 -11 -11  16   -0.32    6.35
  11 -12  -1    5.18    8.15
 -11 -12   1    1.41    5.16
  11 -12  -2    4.75    7.74
 -11 -12   2    1.07    6.69
  11 -12  -3   -3.02    7.72
 -11 -12   3   -1.46    6.00
  11 -12  -4   13.01    8.84
 -11 -12   4    8.55    6.42
  11 -12  -5    2.01    8.37
 -11 -12   5    4.06    6.14
  11 -12  -6    7.12    7.82
 -11 -12   6    2.22    5.18
  11 -12  -7    5.32    7.53
 -11 -12   7    0.66    6.80
  11 -12  -8    1.81    6.21
 -11 -12   8    2.28    6.30
  11 -12  -9   -1.48    8.02
 -11 -12   9    2.06    6.41
  11 -12 -10    5.44    8.24
 -11 -12  10    8.03    7.51
 -11 -12  11    6.80    7.06
 -11 -12  12    6.78    6.98
 -11 -12  13    1.23    6.58
  11 -13  -1    4.25    7.04
 -11 -13   1    3.27    7.31
  11 -13  -2    1.03    7.23
 -11 -13   2    1.36    6.14
  11 -13  -3   -0.21    7.39
 -11 -13   3   -0.88    6.43
  11 -13  -4   -1.64    8.15
 -11 -13   4    5.43    6.31
  11 -13  -5   -2.80    9.32
 -11 -13   5    3.18    6.62
  11 -13  -6   -1.75    7.40
 -11 -13   6   -3.97    7.06
  11 -13  -7    0.13    6.69
 -11 -13   7    2.11    6.19
  11 -13  -8    1.64    8.20
 -11 -13   8    8.00    7.11
  11 -13  -9   -2.79    8.66
 -11 -13   9   -0.49    6.31
  11 -14  -1    0.89    7.97
 -11 -14   1   -1.22    6.03
  11 -14  -2   10.02    9.32
 -11 -14   2    6.47    6.39
  11 -14  -3    0.89    7.79
 -11 -14   3    7.56    6.90
  11 -14  -4    7.26    8.36
 -11 -14   4   -4.35    6.95
  11 -14  -5    4.32    8.07
 -11 -14   5   10.71    7.73
  11 -14  -6   -2.14    7.86
 -11 -14   6    1.92    6.53
  11 -14  -7   -5.00    8.69
 -11 -15   1   -1.42    6.31
 -11 -15   2    6.53    8.74
  11 -15  -4   -2.11    8.16
  11 -15  -5   11.73   10.07
 -10   0   1   -2.06   10.73
  10   0  -1    0.60    5.72
 -10   0   2   27.77   11.84
  10   0  -2    3.69    6.23
 -10   0   3   -4.12   10.49
  10   0  -3    6.83    6.63
 -10   0   4  107.28   26.75
  10   0  -4  159.01   24.97
 -10   0   5   -3.66    9.56
  10   0  -5   -4.23    6.17
 -10   0   6   24.72   13.73
  10   0  -6   44.74   10.15
 -10   0   7   14.30    9.70
  10   0  -7   -0.18    5.87
 -10   0   8   17.61   13.48
  10   0  -8   45.31   10.22
 -10   0   9   -1.84    8.73
  10   0  -9   -4.94    6.45
  10   0  -9   -4.81   11.05
 -10   0  10  115.02   27.73
  10   0 -10  157.76   24.65
  10   0 -11    4.63    5.82
  10   0 -12   -0.60    4.63
  10   0 -13   -1.70    5.46
  10   0 -14   26.59    8.09
  10   0 -15   -1.97    4.93
  10   0 -16   55.20   12.44
  10   0 -17    0.43    4.60
  10   0 -18   18.28    7.13
  10   0 -19   -3.08    4.97
  10   0 -20   78.82   15.51
 -10   0  21   -4.45    6.62
  10   0 -21    0.78    5.84
 -10   0  22   -0.85    6.62
  10   0 -22    5.32    5.64
 -10   0  23   -3.96    6.49
 -10   0  24   -0.21    5.84
 -10   0  25    2.50    5.99
 -10   0  26   44.26   11.61
 -10   0  27   -1.83    6.28
 -10   0  28    2.58    5.89
 -10   0  29    1.25    5.24
  10   0 -31   -1.53    5.06
  10   0 -32    5.18    6.70
 -10   1   1    5.78   11.01
  10  -1  -1    0.04    6.45
  10   1  -1   -0.13    5.58
 -10  -1   1   -3.84    9.91
 -10   1   2  186.74   34.49
  10  -1  -2  139.64   29.55
  10   1  -2  187.78   29.71
 -10  -1   2  221.11   34.93
 -10   1   3   -2.53   10.74
  10  -1  -3   11.87    8.04
  10   1  -3    3.59    5.33
 -10  -1   3    7.29    9.16
 -10   1   4   14.74   12.34
  10  -1  -4   -0.37    6.65
  10   1  -4    3.02    5.94
 -10  -1   4    0.70   11.10
 -10   1   5   10.47   11.53
  10  -1  -5   28.72    8.27
  10   1  -5    4.32    5.84
 -10  -1   5    9.54   11.75
 -10   1   6   98.09   20.68
  10  -1  -6  116.16   18.01
  10   1  -6   85.99   16.53
 -10  -1   6   42.68   18.43
 -10   1   7   -5.73   10.62
  10  -1  -7    6.88    6.58
  10  -1  -7   10.50   11.50
  10   1  -7   11.12    6.26
 -10  -1   7   -4.69   10.92
 -10   1   8   40.18   15.42
  10  -1  -8   59.13   12.75
  10  -1  -8   48.27   16.19
  10   1  -8   61.27   12.60
 -10  -1   8   60.92   16.35
 -10   1   9   -0.05    9.44
  10  -1  -9    7.80    5.86
  10   1  -9   -1.63    5.85
 -10  -1   9   -0.76    9.14
  10  -1 -10   -1.16    6.07
  10   1 -10   -0.40    5.24
 -10  -1  10    0.22   10.97
  10  -1 -11    9.13    6.95
  10   1 -11   24.85    7.50
 -10  -1  11   17.79   11.63
  10  -1 -12   92.46   17.08
  10   1 -12   87.02   16.86
  10  -1 -13   -0.34    5.67
  10   1 -13   -2.13    5.26
  10  -1 -14   11.48    5.96
  10   1 -14   11.87    6.06
  10  -1 -15   -1.90    5.52
  10   1 -15    2.66    4.61
  10  -1 -16   41.60    9.64
  10   1 -16   25.67    8.80
  10  -1 -17   -1.39    4.49
  10   1 -17    0.57    4.85
  10  -1 -18   35.42    9.01
  10   1 -18   29.32    9.06
  10  -1 -19    9.17    5.87
  10   1 -19    4.31    6.35
  10  -1 -20   -2.61    5.69
  10   1 -20    3.97    5.67
 -10  -1  20   -0.83    6.02
  10  -1 -21   -0.58    5.98
  10   1 -21   -1.46    5.66
 -10  -1  21   11.31    6.86
  10  -1 -22   58.77   14.67
 -10  -1  22  115.30   18.01
 -10   1  23    0.35    6.00
  10  -1 -23    1.43    5.77
 -10  -1  23    5.35    6.06
 -10   1  24    3.22    6.14
  10  -1 -24    6.53    5.96
 -10  -1  24   10.32    7.30
 -10   1  25    0.26    5.32
 -10  -1  25    1.87    5.78
 -10   1  26   -0.53    5.31
 -10  -1  26    3.21    6.23
 -10   1  27   -3.77    6.81
 -10  -1  27    4.85    6.21
 -10   1  28    8.32    6.19
 -10  -1  28   13.27    7.29
  10   1 -29   -0.85    5.86
 -10  -1  29    3.79    6.67
  10   1 -30   -2.42    7.05
 -10  -1  30   -2.48    5.81
  10   1 -31   -0.76    6.29
  10   1 -32   18.14    8.33
  10   1 -33   -4.22    6.57
 -10   2   1    0.87   10.70
  10  -2  -1    6.95    7.67
  10   2  -1    2.18    5.65
 -10  -2   1   -1.41   10.15
 -10   2   2    1.00   10.70
  10  -2  -2    1.45    7.11
  10   2  -2   -2.07    5.71
 -10  -2   2    4.59   11.02
 -10   2   3   -0.23   10.44
  10  -2  -3   -2.18    7.57
  10   2  -3    2.99    6.40
 -10  -2   3    1.18    8.94
 -10   2   4  192.62   35.08
  10  -2  -4  176.73   30.90
  10   2  -4  205.35   30.31
 -10  -2   4  136.06   32.86
 -10   2   5   38.91   13.67
  10  -2  -5   48.95   12.10
  10   2  -5   36.36   10.35
 -10  -2   5   32.35   13.90
 -10   2   6   11.30   14.84
  10  -2  -6   46.48   11.88
  10  -2  -6   40.34   15.08
  10   2  -6   49.67   10.65
 -10  -2   6   32.72   13.71
 -10   2   7   -8.66   10.57
  10  -2  -7    2.19    6.30
  10  -2  -7   -3.86   10.00
  10   2  -7    1.89    5.06
 -10  -2   7    6.35   10.17
  10  -2  -8   22.06    7.92
  10   2  -8    2.69    5.78
 -10  -2   8   14.15   11.84
  10  -2  -9   20.58    8.83
  10   2  -9   13.76    7.19
 -10  -2   9   25.90   11.77
  10  -2 -10   72.25   16.13
  10   2 -10   94.26   16.47
 -10  -2  10   89.50   20.34
  10  -2 -11   14.27    6.96
  10   2 -11   12.43    6.12
 -10  -2  11    8.39   10.38
  10  -2 -12   -3.14    5.99
  10   2 -12    8.89    5.19
  10  -2 -13   -1.45    5.02
  10   2 -13   -2.19    5.16
  10  -2 -14   27.70    8.77
  10   2 -14   31.92    8.78
  10  -2 -15   21.76    7.88
  10   2 -15   26.05    8.18
  10  -2 -16   -1.59    5.62
  10   2 -16   10.76    5.71
  10  -2 -17   -1.40    4.73
  10   2 -17   -0.04    5.09
 -10  -2  17   -3.14    6.97
  10  -2 -18    8.20    5.35
 -10  -2  18    5.60    7.60
  10  -2 -19    3.81    5.14
  10   2 -19   -0.80    6.18
 -10  -2  19    5.59    6.32
  10  -2 -20   25.04    8.44
 -10  -2  20   31.70   10.35
  10  -2 -21   -0.32    4.10
 -10  -2  21    0.03    6.21
  10  -2 -22    4.83    4.90
 -10  -2  22    6.98    6.97
  10  -2 -23    4.56    5.35
 -10  -2  23   -2.44    7.09
  10  -2 -24   31.07    8.50
 -10  -2  24   18.81    8.93
 -10   2  25    3.28    6.93
  10  -2 -25    5.08    6.19
 -10  -2  25   14.18    6.90
 -10   2  26   27.25    9.12
  10  -2 -26   26.33    8.60
  10   2 -26   20.59    8.56
 -10  -2  26   20.51    8.76
  10   2 -27   -1.45    5.94
 -10  -2  27   -1.33    4.64
  10   2 -28    2.73    6.35
 -10  -2  28    9.63    6.86
  10   2 -29   -4.28    6.44
 -10  -2  29    0.32    5.88
  10   2 -30    1.72    5.48
 -10  -2  30   22.43    7.92
  10   2 -31   -2.41    6.02
 -10  -2  31   -2.57    5.72
  10   2 -32   -3.05    7.11
 -10  -2  32   -3.94    6.28
  10   2 -33   -0.52    6.28
 -10   3   1   -2.42   12.01
  10  -3  -1    4.93    8.08
  10   3  -1   21.44    7.05
 -10   3   2   94.11   24.11
  10  -3  -2  116.32   21.60
  10   3  -2  116.03   20.10
 -10   3   3   41.17   15.73
  10  -3  -3   33.81   12.37
  10   3  -3   67.14   12.14
 -10   3   4   -0.06   10.84
  10  -3  -4    0.20    6.74
  10  -3  -4    1.44   10.07
  10   3  -4   -1.64    5.36
 -10  -3   4   -5.25   10.47
 -10   3   5   13.29   10.81
  10  -3  -5   14.92    8.12
  10  -3  -5    4.75   10.14
  10   3  -5   -1.14    6.34
 -10  -3   5    4.64   10.53
  10  -3  -6   28.05    9.77
  10   3  -6    9.25    7.01
 -10  -3   6   34.21   13.77
  10  -3  -7   15.97    8.65
  10   3  -7   10.65    6.73
 -10  -3   7   -5.29    9.94
  10  -3  -8   59.02   13.83
  10   3  -8   70.72   12.70
 -10  -3   8   35.01   15.35
  10  -3  -9    7.87    6.95
  10   3  -9    4.81    5.58
 -10  -3   9    4.70   10.87
  10  -3 -10   -0.56    5.94
  10   3 -10    2.41    5.57
 -10  -3  10    5.70    9.92
  10  -3 -11   20.73    7.73
  10   3 -11   10.04    6.64
 -10  -3  11   49.21   13.69
  10  -3 -12   23.43    9.33
  10   3 -12   39.10    9.59
 -10  -3  12   57.98   14.79
  10  -3 -13    1.18    5.28
  10   3 -13   11.53    5.92
  10  -3 -14   -1.44    6.04
  10   3 -14   -0.38    5.08
  10  -3 -15    3.54    5.51
  10   3 -15    9.25    5.69
 -10  -3  15    3.61    7.49
  10  -3 -16   25.24    8.18
  10   3 -16   16.37    7.41
 -10  -3  16   34.90    9.93
  10  -3 -17   15.76    8.01
  10   3 -17   31.79    9.01
 -10  -3  17   40.35   10.10
  10  -3 -18   22.11    7.86
 -10  -3  18   19.95    9.12
  10  -3 -19    7.11    5.67
 -10  -3  19   17.06    7.67
  10  -3 -20    2.43    5.16
 -10  -3  20    2.37    6.50
  10  -3 -21    6.54    5.55
 -10  -3  21   15.21    7.66
  10  -3 -22   41.47   10.85
 -10  -3  22   48.95   12.29
  10  -3 -23    6.69    5.18
  10   3 -23    3.47    6.92
 -10  -3  23    4.46    5.86
  10  -3 -24   -2.15    4.85
  10   3 -24    4.78    5.74
 -10  -3  24    3.03    7.32
  10  -3 -25   -2.12    5.29
  10   3 -25    2.85    6.10
 -10  -3  25   -4.60    7.01
  10   3 -26    6.30    7.09
 -10  -3  26   -3.43    6.19
  10   3 -27    4.31    7.51
 -10  -3  27   10.53    7.25
  10   3 -28    9.05    7.65
 -10  -3  28   10.09    7.16
  10   3 -29    0.69    5.65
 -10  -3  29    3.90    6.56
  10   3 -30    4.05    6.46
 -10  -3  30    0.77    5.05
  10   3 -31   -0.00    6.54
 -10  -3  31   -3.24    6.02
  10   3 -32    5.03    7.87
 -10  -3  32   17.58    8.72
  10   3 -33   -1.18    6.96
 -10  -3  33   -2.12    5.60
 -10   4   1    0.28   10.07
  10  -4  -1   18.76    7.58
  10   4  -1    4.84    5.67
 -10  -4   1    2.57   11.05
 -10   4   2    0.89   10.98
  10  -4  -2   -0.03    7.00
  10   4  -2   -1.91    5.50
 -10   4   3    5.44   10.02
  10  -4  -3   27.62    8.82
  10   4  -3    4.73    5.64
  10  -4  -4   95.46   19.75
  10   4  -4  104.02   18.62
  10  -4  -5   34.88   12.34
  10   4  -5   49.52   10.63
  10  -4  -6   34.26   11.75
  10   4  -6   52.02   11.03
  10  -4  -7    1.61    6.75
  10   4  -7   -1.00    4.94
 -10  -4   7   -0.93    8.54
  10  -4  -8   66.67   15.05
  10   4  -8   59.31   13.21
 -10  -4   8   72.51   18.26
  10  -4  -9    4.42    7.15
  10   4  -9    8.94    5.72
 -10  -4   9    7.89    9.65
  10  -4 -10   22.46    8.99
  10   4 -10   15.55    7.38
 -10  -4  10   39.82   13.17
  10  -4 -11   13.25    6.94
  10   4 -11   -1.21    6.24
 -10  -4  11    6.14    9.22
  10  -4 -12    2.44    6.28
  10   4 -12   -0.82    5.57
 -10  -4  12   -0.84    6.19
 -10  -4  12   -3.01    8.85
  10  -4 -13   -1.01    5.96
  10   4 -13   -4.24    6.63
 -10  -4  13    3.72    7.47
  10  -4 -14   26.48    8.89
  10   4 -14   15.55    8.06
 -10  -4  14   39.14   10.68
  10  -4 -15   13.65    6.55
 -10  -4  15   13.44    8.24
  10  -4 -16   29.78    8.65
 -10  -4  16   24.15    9.03
  10  -4 -17    2.35    5.00
 -10  -4  17    2.77    6.60
  10  -4 -18   -1.27    5.18
 -10  -4  18    0.46    5.48
  10  -4 -19   18.31    6.99
  10   4 -19    8.51    6.68
 -10  -4  19   11.15    7.75
  10  -4 -20   14.91    6.90
  10   4 -20   33.01   10.30
 -10  -4  20   43.73   10.41
  10  -4 -21   13.75    6.62
  10   4 -21    9.58    7.48
 -10  -4  21   25.86    8.77
  10  -4 -22    2.70    4.87
  10   4 -22   10.26    7.71
 -10  -4  22    6.23    6.57
  10  -4 -23    3.71    5.54
  10   4 -23    6.16    6.98
  10  -4 -24   19.14    6.67
  10   4 -24    7.09    7.55
 -10  -4  24   13.89    7.31
  10   4 -25    8.51    7.07
 -10  -4  25   10.19    7.48
  10   4 -26    1.09    6.55
 -10  -4  26   11.26    7.00
  10   4 -27    5.94    6.30
 -10  -4  27    4.45    6.15
  10   4 -28   13.72    8.56
 -10  -4  28    5.19    7.84
  10   4 -29    8.83    8.78
 -10  -4  29   -3.82    6.10
  10   4 -30   10.63    8.10
 -10  -4  30    6.88    7.05
  10   4 -31   -1.11    6.85
 -10  -4  31    3.41    6.62
  10   4 -32    6.62    7.82
 -10  -4  32    1.40    5.04
  10   4 -33    0.20    6.96
 -10  -4  33    5.76    6.10
 -10  -4  34    3.46    6.59
  10  -5  -1   67.17   14.50
  10   5  -1   60.00   12.58
 -10  -5   1   33.99   15.42
  10  -5  -2  205.90   34.93
  10   5  -2  203.57   33.02
 -10  -5   2  196.93   37.05
  10  -5  -3   22.65    9.43
  10   5  -3   26.14    8.48
 -10  -5   3   24.75   12.74
  10  -5  -4   12.87    8.00
  10   5  -4    3.93    5.35
 -10  -5   4   -1.75    8.89
  10  -5  -5    1.79    7.38
  10   5  -5   -4.03    5.60
  10  -5  -6   39.07   11.47
  10   5  -6   35.78   10.04
  10  -5  -7   29.24   10.57
  10   5  -7   35.29    9.26
  10  -5  -8   38.72   11.84
  10   5  -8   42.17   10.55
  10  -5  -9    4.10    6.94
  10   5  -9   -2.24    5.28
 -10  -5   9   -0.02    7.17
  10  -5 -10   -2.61    6.84
  10   5 -10   -1.18    5.37
 -10  -5  10    1.21    5.08
 -10  -5  10    2.88    8.38
  10  -5 -11   11.41    7.01
  10   5 -11   14.14    7.34
 -10  -5  11   14.81    8.48
 -10  -5  11   28.70   12.08
  10  -5 -12   52.91   12.95
 -10  -5  12   47.67   12.51
 -10  -5  12   48.91   15.53
  10  -5 -13   54.05   11.61
 -10  -5  13   22.61   10.48
 -10  -5  13   29.72   13.16
  10  -5 -14    1.25    6.38
 -10  -5  14    1.26    6.53
  10  -5 -15   10.81    6.18
  10   5 -15    5.43    6.09
 -10  -5  15    2.53    7.36
  10  -5 -16    0.18    5.46
  10   5 -16   10.65    7.45
 -10  -5  16    6.08    6.36
  10  -5 -17   26.40    8.35
  10   5 -17   22.35    9.44
 -10  -5  17   26.00    8.94
  10  -5 -18   20.04    7.29
  10   5 -18    3.85    6.97
 -10  -5  18   20.34    8.83
  10  -5 -19   -1.55    4.75
  10   5 -19    4.67    6.08
 -10  -5  19    5.88    7.01
  10  -5 -20    3.09    5.06
  10   5 -20    3.55    6.63
 -10  -5  20   -7.16    7.77
  10  -5 -21   11.92    6.29
  10   5 -21    4.53    7.29
 -10  -5  21    6.22    6.18
  10  -5 -22    6.13    5.09
  10   5 -22   14.52    8.53
 -10  -5  22   13.95    8.10
  10   5 -23    8.91    8.12
 -10  -5  23    1.88    6.73
  10   5 -24    1.81    6.63
 -10  -5  24    7.27    6.54
  10   5 -25    1.50    6.69
 -10  -5  25   -3.33    5.48
  10   5 -26    8.06    8.60
 -10  -5  26    2.52    6.59
  10   5 -27   12.17    9.03
 -10  -5  27   11.20    7.43
  10   5 -28   -5.71    8.44
 -10  -5  28    4.96    6.58
  10   5 -29   -1.49    6.81
 -10  -5  29   -0.91    6.35
  10   5 -30   -2.29    7.76
 -10  -5  30    0.19    6.38
  10   5 -31   -4.15    7.90
 -10  -5  31   -2.93    6.52
  10   5 -32    4.68    7.14
 -10  -5  32    4.49    6.40
  10   5 -33    3.55    9.18
 -10  -5  33    6.47    6.67
 -10  -5  34    3.20    7.31
 -10  -5  35    2.69    5.97
  10  -6  -1    5.41    7.28
  10   6  -1    2.42    4.96
 -10  -6   1    1.99   10.43
  10  -6  -2    4.85    7.46
  10   6  -2   11.96    6.69
 -10  -6   2    0.39   10.17
  10  -6  -3   13.59    8.55
  10   6  -3   23.13    7.30
 -10  -6   3   -0.98   11.48
  10  -6  -4   10.78    8.67
  10   6  -4    6.67    5.56
 -10  -6   4    6.61   10.82
  10  -6  -5   16.22    9.33
  10   6  -5   23.77    7.76
 -10  -6   5   23.50    9.33
 -10  -6   5    8.01   10.18
  10  -6  -6   36.65   10.95
  10   6  -6   25.60    8.91
 -10  -6   6   51.00   12.39
 -10  -6   6    8.30   10.32
  10  -6  -7   -2.86    7.31
  10   6  -7    7.65    6.75
 -10  -6   7   -1.62    6.84
 -10  -6   7   -0.19    8.66
  10  -6  -8    1.98    7.21
  10   6  -8    3.87    5.16
 -10  -6   8   -0.05    6.73
 -10  -6   8   -2.38    9.91
  10  -6  -9   58.85   14.37
 -10  -6   9   58.22   13.52
  10  -6 -10   32.83   10.77
  10   6 -10   23.85    9.43
 -10  -6  10   36.03   10.53
  10  -6 -11    8.39    7.17
  10   6 -11    6.24    7.06
 -10  -6  11   -4.20    7.36
  10  -6 -12    0.04    4.98
 -10  -6  12    0.01    6.69
  10  -6 -13   14.10    8.77
 -10  -6  13   35.05   10.25
  10  -6 -14   11.97    6.95
  10   6 -14   10.40    6.61
 -10  -6  14    2.78    5.78
  10  -6 -15   21.08    9.29
  10   6 -15   23.66    9.43
 -10  -6  15   43.17   10.77
  10  -6 -16   -2.28    6.34
  10   6 -16    7.20    8.46
 -10  -6  16   21.12    7.84
  10  -6 -17    2.29    6.26
  10   6 -17    4.10    6.83
 -10  -6  17   -1.06    4.91
  10  -6 -18    7.15    6.44
  10   6 -18   24.97    8.81
 -10  -6  18    4.27    6.69
  10  -6 -19   18.41    7.23
  10   6 -19    4.21    7.40
 -10  -6  19   20.95    8.04
  10  -6 -20   12.73    6.78
  10   6 -20   15.83    7.83
 -10  -6  20   -1.80    7.16
  10  -6 -21    0.13    6.32
  10   6 -21    6.59    7.08
 -10  -6  21    7.01    7.14
  10   6 -22    2.64    6.36
 -10  -6  22   -1.76    6.55
  10   6 -23    4.37    6.53
 -10  -6  23    7.18    6.90
  10   6 -24    0.14    7.34
 -10  -6  24   -0.00    6.38
  10   6 -25    0.00    5.97
 -10  -6  25    9.17    7.24
  10   6 -26    7.72    9.23
 -10  -6  26    4.54    6.92
  10   6 -27    6.87    8.66
 -10  -6  27   -2.71    5.65
  10   6 -28   -0.10    7.82
 -10  -6  28   -0.50    5.99
  10   6 -29   12.77    8.47
 -10  -6  29    2.51    6.52
  10   6 -30    4.59    8.07
 -10  -6  30   -3.78    6.82
  10   6 -31    8.07    8.44
 -10  -6  31    4.68    6.78
  10   6 -32    1.21    7.61
 -10  -6  32    3.64    6.76
 -10  -6  33    6.69    7.17
  10  -7  -1   43.17   13.90
  10   7  -1   76.76   14.06
 -10  -7   1   82.05   16.00
 -10  -7   1   58.16   16.98
  10  -7  -2   -3.10    7.49
  10   7  -2    0.25    5.22
 -10  -7   2    3.37    6.09
 -10  -7   2   15.47   11.13
  10  -7  -3   17.11    9.32
  10   7  -3   19.67    7.86
 -10  -7   3   21.56    9.15
 -10  -7   3   32.51   11.83
  10  -7  -4   -1.02    7.60
  10   7  -4    1.88    5.97
 -10  -7   4    0.00    7.01
 -10  -7   4   -3.17    9.63
  10  -7  -5   48.49   12.20
 -10  -7   5   38.15   11.07
 -10  -7   5   28.40   14.39
  10  -7  -6    2.14    6.97
 -10  -7   6   21.84    8.13
 -10  -7   6   12.86   12.10
  10  -7  -7   40.09   11.57
 -10  -7   7   54.93   11.05
 -10  -7   7    3.13    9.68
  10  -7  -8   23.78   10.18
 -10  -7   8   22.15    8.97
 -10  -7   8    8.18   11.95
  10  -7  -9   -2.42    7.12
 -10  -7   9    0.41    6.46
 -10  -7   9    6.15   10.61
  10  -7 -10   12.35    8.62
 -10  -7  10    2.53    6.93
 -10  -7  10   -9.57    9.86
  10  -7 -11   13.93    8.43
 -10  -7  11   10.66    6.04
  10  -7 -12    0.24    7.14
 -10  -7  12    1.23    6.26
  10  -7 -13   36.19   10.11
 -10  -7  13   13.44    8.65
  10  -7 -14   -1.48    6.26
 -10  -7  14   -2.37    6.15
  10  -7 -15   -0.10    6.60
 -10  -7  15    0.59    6.14
  10  -7 -16    0.65    5.95
  10   7 -16    1.61    6.90
 -10  -7  16    9.97    7.13
  10  -7 -17   55.47   11.53
  10   7 -17   23.06   10.02
 -10  -7  17   18.48    9.18
  10  -7 -18    4.49    6.61
  10   7 -18   10.69    8.22
 -10  -7  18   -0.09    5.59
  10  -7 -19    8.43    6.52
  10   7 -19   -1.25    7.39
 -10  -7  19   11.59    6.94
  10   7 -20    2.26    6.37
 -10  -7  20    6.05    6.84
  10   7 -21   -3.53    7.79
 -10  -7  21   14.38    7.61
  10   7 -22    6.77    7.77
 -10  -7  22    9.70    6.61
  10   7 -23    9.86    8.53
 -10  -7  23   24.10    8.74
  10   7 -24    7.14    9.15
 -10  -7  24    1.06    6.45
  10   7 -25   -1.17    7.85
 -10  -7  25    2.37    6.83
  10   7 -26   -0.79    5.71
 -10  -7  26   -1.74    4.63
  10   7 -27   -4.21    9.04
 -10  -7  27    8.78    6.89
  10   7 -28    3.47    7.08
 -10  -7  28    0.09    6.36
  10   7 -29   -1.81    7.65
 -10  -7  29    1.45    5.08
  10   7 -30    0.61    7.97
 -10  -7  30   -5.13    6.50
  10   7 -31    9.87    9.48
 -10  -7  31    3.37    6.89
  10   7 -32    0.65    8.38
  10  -8  -1   14.08    7.85
 -10  -8   1   15.82    7.19
 -10  -8   1    3.30    8.70
  10  -8  -2    2.14    7.24
 -10  -8   2    1.71    6.18
 -10  -8   2    2.26    9.52
  10  -8  -3    6.65    8.82
 -10  -8   3   29.65    9.21
 -10  -8   3   17.73   11.82
  10  -8  -4    6.45    7.49
 -10  -8   4   36.92    9.73
 -10  -8   4   16.52   10.55
  10  -8  -5   57.21   13.19
 -10  -8   5   16.65    9.20
 -10  -8   5   53.83   14.74
  10  -8  -6    1.60    6.62
 -10  -8   6   15.40    7.09
 -10  -8   6    0.78    7.52
  10  -8  -7    9.59    7.74
 -10  -8   7    2.91    6.54
 -10  -8   7   -2.06   10.71
  10  -8  -8    2.30    7.31
 -10  -8   8   -0.07    6.35
 -10  -8   8    0.52    9.38
  10  -8  -9   22.78    8.09
 -10  -8   9    1.24    6.50
  10  -8 -10   20.54    7.85
 -10  -8  10    2.87    6.33
  10  -8 -11   15.44    9.41
 -10  -8  11   35.09   10.15
  10  -8 -12   -4.34    7.20
 -10  -8  12   -3.12    5.88
  10  -8 -13    2.53    7.20
 -10  -8  13    0.99    7.10
  10  -8 -14   -0.16    6.33
 -10  -8  14    1.79    5.57
  10  -8 -15   30.14   10.20
 -10  -8  15   35.15   10.28
  10  -8 -16   -3.76    7.07
 -10  -8  16   -2.21    6.57
  10  -8 -17    5.91    6.36
 -10  -8  17    3.62    5.19
  10  -8 -18   -1.53    7.03
 -10  -8  18   -2.91    7.45
 -10  -8  19   26.95    9.35
 -10  -8  20    0.39    5.70
 -10  -8  21    5.03    6.88
 -10  -8  22   -3.45    6.83
 -10  -8  23   10.89    8.20
 -10  -8  24    3.80    5.31
 -10  -8  25    8.17    6.83
  10   8 -26    2.11    8.30
 -10  -8  26    1.26    5.84
  10   8 -27   -4.01    7.86
 -10  -8  27    6.27    7.25
  10   8 -28   -1.20    8.02
 -10  -8  28    2.14    6.26
  10   8 -29    1.77    7.39
  10   8 -30   -3.32    9.17
  10   8 -31   12.18    9.51
  10   8 -32   -5.05    9.66
  10  -9  -1   22.90   10.38
 -10  -9   1   24.48    8.74
 -10  -9   1   31.50   13.72
  10  -9  -2   -4.00    8.00
 -10  -9   2    5.80    6.08
 -10  -9   2    5.49    9.86
  10  -9  -3   32.89   11.65
 -10  -9   3   17.24    8.51
 -10  -9   3   28.27   12.60
  10  -9  -4   -0.06    6.74
 -10  -9   4   -3.16    6.28
 -10  -9   4   -0.78    7.99
  10  -9  -5    2.48    7.38
 -10  -9   5    8.10    6.86
 -10  -9   5    4.42    8.66
  10  -9  -6   -0.26    7.18
 -10  -9   6    1.50    5.52
 -10  -9   6   -6.85    9.93
  10  -9  -7   16.13   10.08
 -10  -9   7   33.25    9.13
  10  -9  -8    7.52    7.90
 -10  -9   8    3.82    6.93
  10  -9  -9    9.65    7.43
 -10  -9   9    4.42    7.05
  10  -9 -10   -2.87    7.50
 -10  -9  10   -4.08    7.29
  10  -9 -11   22.42   10.77
 -10  -9  11   23.79    8.58
  10  -9 -12   -4.04    7.79
 -10  -9  12   -2.98    6.27
  10  -9 -13   -0.51    6.90
 -10  -9  13   11.59    6.66
  10  -9 -14   -3.18    7.12
 -10  -9  14   -1.19    5.12
  10  -9 -15    3.38    7.90
 -10  -9  15    1.21    6.55
  10  -9 -16    7.24    7.02
 -10  -9  16   -1.32    6.74
 -10  -9  17   53.87   13.17
 -10  -9  18    3.90    6.40
 -10  -9  19   -3.11    6.54
 -10  -9  20   -0.39    5.29
 -10  -9  21    6.85    7.05
 -10  -9  22   -3.63    6.53
 -10  -9  23    9.35    7.74
 -10  -9  24    8.00    7.37
 -10  -9  25   -3.07    6.25
 -10  -9  26   -0.78    7.21
  10 -10  -1   16.24    8.67
 -10 -10   1    4.74    6.34
 -10 -10   1    1.62    8.59
  10 -10  -2   -0.66    6.26
 -10 -10   2    2.85    5.76
 -10 -10   2    4.36    9.04
  10 -10  -3   13.59    8.51
 -10 -10   3   10.68    7.70
 -10 -10   3   16.94   10.02
  10 -10  -4   -3.93    8.74
 -10 -10   4   -3.27    6.66
  10 -10  -5   24.73   10.75
 -10 -10   5   30.46    9.47
  10 -10  -6   -1.08    6.95
 -10 -10   6   -2.49    5.68
  10 -10  -7    7.63    8.06
 -10 -10   7   11.54    7.24
  10 -10  -8   -2.60    7.46
 -10 -10   8    3.68    6.43
  10 -10  -9   21.95    9.07
 -10 -10   9    8.98    7.83
  10 -10 -10   -0.58    6.44
 -10 -10  10    6.15    6.60
  10 -10 -11    7.92    7.97
 -10 -10  11    4.13    6.29
  10 -10 -12    0.71    6.59
 -10 -10  12   -1.20    6.78
  10 -10 -13    3.96    6.81
 -10 -10  13    1.46    6.38
  10 -10 -14    9.11    8.02
 -10 -10  14    2.99    5.70
 -10 -10  15   16.24    7.73
 -10 -10  16   -1.35    6.60
 -10 -10  17   -2.48    6.94
 -10 -10  18   -0.88    6.65
 -10 -10  19    1.45    6.54
 -10 -10  20   -0.61    6.42
 -10 -10  21   12.89    8.38
 -10 -10  22   -1.80    7.53
 -10 -10  23    3.26    6.18
  10 -11  -1   24.16    9.01
 -10 -11   1    6.02    6.40
  10 -11  -2   -0.80    7.91
 -10 -11   2    3.23    6.08
  10 -11  -3   22.44    9.65
 -10 -11   3   12.12    7.60
  10 -11  -4    3.72    8.05
 -10 -11   4    2.32    6.12
  10 -11  -5    4.22    8.59
 -10 -11   5    5.87    6.21
  10 -11  -6   -1.57    7.54
 -10 -11   6    0.51    5.39
  10 -11  -7   41.99   12.19
 -10 -11   7   40.34   11.26
  10 -11  -8   -0.26    6.51
 -10 -11   8    2.43    6.12
  10 -11  -9    2.74    7.35
 -10 -11   9   -3.57    6.60
  10 -11 -10    3.14    6.94
 -10 -11  10   -1.30    6.65
  10 -11 -11   20.72    9.92
 -10 -11  11   26.60    8.89
  10 -11 -12    0.00    7.82
 -10 -11  12   13.20    7.19
 -10 -11  13   -3.56    6.11
 -10 -11  14    3.20    6.23
 -10 -11  15    3.02    6.17
 -10 -11  16   -5.33    8.01
 -10 -11  17   23.30    9.76
 -10 -11  18   -4.73    7.51
 -10 -11  19    6.95    6.96
 -10 -11  20   -0.45    6.68
  10 -12  -1    4.32    7.42
 -10 -12   1    6.20    6.38
  10 -12  -2    6.27    7.43
 -10 -12   2    2.12    6.08
  10 -12  -3    8.30    8.37
 -10 -12   3   15.16    7.79
  10 -12  -4    6.21    7.99
 -10 -12   4    6.34    7.08
  10 -12  -5   11.00    9.32
 -10 -12   5   19.53    8.05
  10 -12  -6    1.53    8.10
 -10 -12   6    2.85    5.85
  10 -12  -7    4.24    7.90
 -10 -12   7    5.02    7.19
  10 -12  -8    1.96    7.14
 -10 -12   8   -0.32    5.18
  10 -12  -9    4.89    6.99
 -10 -12   9   23.99    8.43
  10 -12 -10    5.84    8.33
 -10 -12  10   -1.80    6.30
  10 -12 -11   -1.52    7.48
 -10 -12  11   -1.97    7.09
 -10 -12  12    1.58    5.57
 -10 -12  13    1.29    6.32
 -10 -12  14    1.51    6.05
 -10 -12  15    2.63    6.89
 -10 -12  16   -3.44    7.61
 -10 -12  17    1.32    6.84
  10 -13  -1   10.75    9.03
 -10 -13   1    6.44    7.04
  10 -13  -2   -1.19    8.50
 -10 -13   2   -0.27    6.79
  10 -13  -3   10.25    8.11
 -10 -13   3    9.26    7.23
  10 -13  -4   -1.61    6.73
 -10 -13   4    2.69    6.53
  10 -13  -5    5.32    8.41
 -10 -13   5    9.40    7.06
  10 -13  -6   -6.46    8.48
 -10 -13   6   -2.62    5.58
  10 -13  -7   11.90    8.47
 -10 -13   7   11.74    7.16
  10 -13  -8   -3.05    7.64
 -10 -13   8   -3.40    6.54
  10 -13  -9   -4.72    8.39
 -10 -13   9    3.46    7.01
 -10 -13  10   -0.25    6.11
 -10 -13  11   -1.12    6.23
 -10 -13  12    8.38    6.77
 -10 -13  13   12.13    7.90
 -10 -13  14   -3.36    7.01
  10 -14  -1   -2.49    7.47
 -10 -14   1    1.37    5.66
  10 -14  -2   -3.00    6.83
 -10 -14   2   -1.78    6.98
  10 -14  -3    3.08    7.35
 -10 -14   3    7.61    6.74
  10 -14  -4   -1.95    7.26
 -10 -14   4   -0.83    5.90
  10 -14  -5    1.43    7.91
 -10 -14   5    6.41    6.59
  10 -14  -6    3.66    8.25
 -10 -14   6    6.13    7.17
  10 -14  -7   -1.17    7.23
 -10 -14   7    7.53    7.00
 -10 -14   8    4.34    6.35
 -10 -14   9    1.71    6.75
 -10 -14  10    2.81    6.35
  10 -15  -1   -0.47    8.13
 -10 -15   1   13.67    7.81
  10 -15  -2   -2.32    6.86
 -10 -15   2   -2.35    7.03
  10 -15  -3   -1.27    8.21
 -10 -15   3    2.54    6.12
  10 -15  -4    1.45    7.33
 -10 -15   4   -4.79    6.79
  10 -15  -5   -2.40    7.73
 -10 -15   5    0.08    6.28
 -10 -15   6   -4.08    7.13
  10 -16  -3   -0.46    7.03
  -9   0   1    2.22    8.00
  -9   0   2   -7.23   10.33
  -9   0   3  162.02   30.62
  -9   0   4   -0.74    8.70
   9   0  -4    1.97    9.09
  -9   0   5   12.85   11.09
   9   0  -5   29.11   11.17
  -9   0   6   -0.41    8.98
   9   0  -6   -1.50    5.33
   9   0  -6    3.19    9.18
  -9   0   7  157.70   26.59
   9   0  -7  118.61   22.19
   9   0  -7  120.29   25.44
  -9   0   8   -0.04    8.19
   9   0  -8    0.60    4.75
   9   0  -8   -4.25    8.81
  -9   0   9   92.23   19.16
   9   0  -9   71.96   14.79
   9   0  -9   81.23   19.20
  -9   0  10   -2.78    8.91
   9   0 -10   -2.59    5.06
   9   0 -10    0.06    7.88
  -9   0  11   12.02   10.53
   9   0 -11    5.27    5.40
   9   0 -11   13.65   10.11
  -9   0  12   -5.46    9.66
   9   0 -12   -0.71    4.97
   9   0 -12    5.51   10.56
   9   0 -13  164.93   27.12
   9   0 -14    3.68    5.38
   9   0 -15   23.92    7.60
   9   0 -16   -0.84    5.23
   9   0 -17   17.37    6.82
   9   0 -18   -5.32    5.72
   9   0 -19   64.87   13.58
  -9   0  20   -2.70    5.79
   9   0 -20    3.61    5.68
  -9   0  21   32.60    9.50
   9   0 -21   23.21    8.34
  -9   0  22   -2.60    6.29
  -9   0  23   30.08    9.75
  -9   0  24    2.58    6.13
  -9   0  25   38.89   10.30
  -9   0  26    3.99    5.83
  -9   0  27   -0.43    4.97
  -9   0  28   -2.94    5.59
  -9   0  29   21.63    8.11
   9   0 -30    2.89    5.14
   9   0 -31    1.20    6.04
   9   0 -32   -2.34    7.18
   9   0 -33    3.92    6.00
   9   0 -34   -3.33    6.37
  -9   1   1  438.44   63.30
  -9  -1   1  338.99   61.32
  -9   1   2    9.67   10.15
   9  -1  -2    1.94    9.44
  -9  -1   2   -1.34    8.14
  -9   1   3   13.09   10.35
   9  -1  -3   -0.61    7.07
  -9  -1   3    0.40    9.53
  -9   1   4   60.28   15.96
   9  -1  -4   59.68   16.50
  -9  -1   4   53.69   15.99
  -9   1   5  133.26   24.48
   9  -1  -5  120.88   24.16
   9   1  -5  109.05   19.65
  -9  -1   5   95.68   22.78
  -9   1   6   -6.99    9.61
   9  -1  -6    2.52    9.13
   9   1  -6    2.45    4.90
   9   1  -6    1.80    8.80
  -9  -1   6   -1.83    7.87
  -9   1   7   57.77   16.24
   9  -1  -7   53.52   12.66
   9  -1  -7   59.76   16.55
   9   1  -7   76.80   13.30
   9   1  -7   50.85   15.58
  -9  -1   7   65.05   17.07
  -9   1   8    6.21    8.69
   9  -1  -8    3.12    4.70
   9  -1  -8    1.40    9.05
   9   1  -8    2.81    5.35
   9   1  -8   -5.71   10.81
  -9  -1   8    1.31    9.30
  -9   1   9   36.80   13.00
   9  -1  -9   14.92    7.29
   9  -1  -9   19.10   12.05
   9   1  -9   17.73    6.88
   9   1  -9   15.94   10.78
  -9  -1   9   13.00   10.56
  -9   1  10   -3.88    8.46
   9  -1 -10   -0.42    4.79
   9  -1 -10   -5.36    9.03
   9   1 -10   -1.74    5.12
   9   1 -10    2.01    8.96
  -9  -1  10    5.40    8.79
  -9   1  11  118.21   25.24
   9  -1 -11  122.90   21.70
   9  -1 -11  127.13   25.99
   9   1 -11  150.17   22.32
   9   1 -11  157.25   26.95
  -9  -1  11   88.26   23.95
   9  -1 -12    1.40    4.53
   9   1 -12   -0.99    4.81
   9   1 -12   -0.00    9.09
  -9  -1  12   -0.97    8.16
   9  -1 -13    4.54    5.10
   9   1 -13    0.00    5.13
  -9  -1  13    2.01    9.50
   9  -1 -14    5.35    5.40
   9   1 -14    1.58    4.42
   9  -1 -15   20.83    8.44
   9   1 -15   85.38   12.24
   9  -1 -16   18.76    7.11
   9   1 -16   15.83    7.03
   9  -1 -17   42.72    9.75
   9   1 -17   31.22    9.60
   9  -1 -18    3.31    5.60
   9   1 -18    5.32    5.76
   9  -1 -19    8.71    5.44
   9   1 -19    1.75    5.77
  -9  -1  19   -5.93    7.12
   9  -1 -20    1.84    5.31
   9   1 -20    1.41    6.14
  -9  -1  20    2.51    6.68
   9  -1 -21   80.80   15.93
  -9  -1  21   86.59   17.19
  -9   1  22    2.79    6.49
   9  -1 -22   -3.35    5.33
  -9  -1  22    0.19    5.36
  -9   1  23   12.20    7.43
   9  -1 -23    6.03    5.66
  -9  -1  23    7.12    6.03
  -9   1  24   -2.00    5.49
  -9  -1  24   -0.20    4.92
  -9   1  25   19.27    7.74
  -9  -1  25    5.63    5.72
  -9   1  26    5.40    5.82
  -9  -1  26    6.24    5.69
  -9   1  27   25.48    8.91
   9   1 -27   17.10    7.99
  -9  -1  27   44.82    9.94
  -9   1  28    2.79    5.85
   9   1 -28    3.46    6.43
  -9  -1  28    4.36    5.26
   9   1 -29    1.24    5.41
  -9  -1  29    0.13    4.96
   9   1 -30   -1.72    6.28
  -9  -1  30    1.41    5.59
   9   1 -31   12.76    8.81
   9  -1 -32   -0.18    6.33
   9   1 -32    3.75    6.13
   9  -1 -33    6.75    6.73
   9   1 -33    4.20    7.51
   9  -1 -34   -2.88    6.32
   9   1 -34   -0.29    6.29
  -9   2   1   28.62   12.60
   9  -2  -1   28.50    8.97
   9  -2  -1   -0.13    8.82
  -9  -2   1   35.02   11.98
  -9   2   2    2.75    9.30
   9  -2  -2    8.50    7.62
   9  -2  -2   -4.52    9.84
  -9  -2   2    8.28    8.85
  -9   2   3  108.74   23.95
   9  -2  -3   72.05   20.02
   9  -2  -3  149.62   25.65
   9   2  -3  185.52   21.69
  -9  -2   3   82.49   22.62
  -9   2   4    8.80    9.44
   9  -2  -4   10.68    6.96
   9  -2  -4    6.00    9.04
   9   2  -4   -1.47    4.58
  -9  -2   4   19.11   10.03
  -9   2   5    7.79   10.18
   9  -2  -5   10.02    8.28
   9  -2  -5   12.25    9.99
   9   2  -5   18.61    7.56
  -9  -2   5   13.92   10.65
  -9   2   6    7.74   10.98
   9  -2  -6    1.16    5.99
   9  -2  -6    2.09    9.37
   9   2  -6   -0.76    5.17
  -9  -2   6   -5.67    8.97
  -9   2   7   62.80   15.98
   9  -2  -7   46.06   12.28
   9  -2  -7   69.84   16.68
   9   2  -7   47.89   11.31
  -9  -2   7   54.84   16.00
  -9   2   8   30.44   11.82
   9  -2  -8   12.77    7.17
   9  -2  -8   20.90   11.97
   9   2  -8   26.52    7.73
  -9  -2   8   11.37    8.90
  -9   2   9   11.58   11.07
   9  -2  -9   55.25   10.52
   9  -2  -9   62.37   15.90
   9   2  -9   49.75    9.62
   9   2  -9   21.23   11.07
  -9  -2   9    5.15   10.45
  -9   2  10    0.84    9.87
   9  -2 -10   -2.02    5.49
   9  -2 -10    0.18    8.84
   9   2 -10   -2.14    5.29
   9   2 -10   -5.61    9.53
  -9  -2  10    3.68    9.09
   9  -2 -11   -0.03    5.23
   9   2 -11    1.43    4.77
   9   2 -11   -0.75    9.90
  -9  -2  11   -4.37    9.79
   9  -2 -12   20.90    7.31
   9   2 -12   16.54    6.86
   9   2 -12    3.80   10.86
  -9  -2  12   13.84   10.04
   9  -2 -13   42.24    9.25
   9   2 -13   13.84    8.11
   9   2 -13   46.23   14.46
  -9  -2  13   31.34   12.14
   9  -2 -14   55.58   10.83
   9   2 -14   31.83    8.97
  -9  -2  14   29.45   13.12
   9  -2 -15   28.14    7.39
   9   2 -15   11.62    6.47
   9  -2 -16   -1.98    4.57
   9   2 -16    2.12    5.23
  -9  -2  16   -5.11    7.44
   9  -2 -17   68.49   13.51
   9   2 -17   71.48   13.60
  -9  -2  17   53.20   14.31
   9  -2 -18    3.12    4.86
   9   2 -18   -1.03    5.43
  -9  -2  18    2.75    6.68
   9  -2 -19  120.75   23.04
  -9  -2  19  170.33   25.65
   9  -2 -20   12.39    5.63
  -9  -2  20    5.16    7.04
   9  -2 -21    4.53    5.42
  -9  -2  21    2.20    6.51
   9  -2 -22    2.21    5.10
  -9  -2  22    5.60    6.27
   9  -2 -23   63.36   12.62
  -9  -2  23   48.34   12.44
  -9   2  24    2.80    5.63
   9  -2 -24    0.78    5.29
  -9  -2  24   -0.87    7.19
  -9   2  25   25.40    8.27
   9   2 -25    9.08    6.98
  -9  -2  25    3.05    5.79
  -9   2  26   -0.75    6.03
   9   2 -26   -3.17    6.51
  -9  -2  26    2.82    5.94
   9   2 -27   -0.30    5.96
  -9  -2  27    5.36    5.44
   9   2 -28    1.75    5.78
  -9  -2  28   -0.46    4.83
   9   2 -29   13.30    7.95
  -9  -2  29   25.81    8.43
   9   2 -30   -0.37    5.63
  -9  -2  30    2.44    5.56
   9   2 -31   -0.80    7.22
  -9  -2  31    1.29    5.74
   9   2 -32   -0.99    6.57
  -9  -2  32   -3.67    6.52
   9   2 -33    5.48    6.17
   9  -2 -34   -2.23    6.03
   9   2 -34    1.14    7.28
  -9   3   1  175.08   32.40
   9  -3  -1  163.10   28.47
   9  -3  -1  164.97   31.11
   9   3  -1  167.67   27.27
  -9  -3   1  147.16   30.20
  -9   3   2   20.81   13.42
   9  -3  -2   41.63   10.87
   9  -3  -2   35.66   13.70
   9   3  -2   50.58    9.67
  -9  -3   2   25.07   13.52
  -9   3   3   -0.00    8.85
   9  -3  -3    0.79    5.84
   9  -3  -3    5.89    9.91
   9   3  -3    7.37    5.57
  -9  -3   3    6.54    8.88
  -9   3   4    0.86   10.20
   9  -3  -4    8.41    7.92
   9  -3  -4    4.84    7.84
   9   3  -4    2.64    4.91
  -9  -3   4    2.87   10.28
  -9   3   5   53.30   15.19
   9  -3  -5   36.52   11.78
   9  -3  -5   48.97   14.77
   9   3  -5   51.70   11.33
  -9  -3   5   60.34   16.06
  -9   3   6   59.37   16.44
   9  -3  -6   59.39   13.79
   9  -3  -6   56.35   16.59
   9   3  -6   45.96   11.25
  -9  -3   6   62.58   15.96
  -9   3   7   21.53   11.14
   9  -3  -7   17.72    8.11
   9  -3  -7   38.81   12.34
   9   3  -7   32.04    7.60
  -9  -3   7   10.33   10.09
  -9   3   8    4.88    8.50
   9  -3  -8   -6.69    7.33
   9  -3  -8    3.13    8.54
   9   3  -8    7.36    5.24
  -9  -3   8   12.63   10.55
   9  -3  -9    7.67    6.45
   9   3  -9    7.28    5.45
  -9  -3   9   11.47   10.86
   9  -3 -10    5.84    6.55
   9   3 -10    1.48    5.49
  -9  -3  10   12.82    9.67
   9  -3 -11  170.53   27.23
   9   3 -11  162.48   26.85
  -9  -3  11  136.54   29.79
   9  -3 -12   38.25   10.15
   9   3 -12   32.08    9.18
  -9  -3  12   31.43   13.02
   9  -3 -13   14.07    6.86
   9   3 -13   12.53    6.69
  -9  -3  13   11.77   10.22
   9  -3 -14    0.08    5.29
   9   3 -14    0.03    4.60
  -9  -3  14   -4.65    6.92
  -9  -3  14   -3.76    9.48
   9  -3 -15   57.73   12.30
   9   3 -15   54.45   12.61
  -9  -3  15   63.71   14.17
   9  -3 -16   26.90    7.78
  -9  -3  16   17.02    8.04
   9  -3 -17   53.34   11.84
  -9  -3  17   48.07   12.75
   9  -3 -18    4.82    4.93
  -9  -3  18    2.38    6.21
   9  -3 -19    1.19    4.89
  -9  -3  19   10.49    6.22
   9  -3 -20   13.19    6.61
  -9  -3  20   20.15    8.06
   9  -3 -21   82.72   14.92
   9   3 -21   57.55   15.01
  -9  -3  21   85.01   15.67
   9  -3 -22   10.30    5.79
   9   3 -22    4.89    6.98
  -9  -3  22   10.99    6.91
   9  -3 -23   18.09    6.64
   9   3 -23   10.84    7.62
  -9  -3  23   18.99    8.13
   9  -3 -24   -0.64    3.92
   9   3 -24    9.58    6.82
  -9  -3  24   -2.01    6.59
  -9   3  25   21.05    8.00
   9  -3 -25   20.65    7.05
   9   3 -25    4.56    6.83
  -9  -3  25   17.13    7.81
   9   3 -26    1.52    6.22
  -9  -3  26    9.73    6.64
   9   3 -27    9.04    8.62
  -9  -3  27   12.23    6.45
   9   3 -28   -2.58    6.34
  -9  -3  28   -0.48    5.99
   9   3 -29   -0.51    5.47
  -9  -3  29    0.16    4.89
   9   3 -30   10.20    7.12
  -9  -3  30   -7.63    7.07
   9   3 -31    4.33    8.25
  -9  -3  31    6.53    5.78
   9   3 -32   -2.20    6.77
  -9  -3  32   -0.60    5.59
   9   3 -33    2.45    6.79
  -9  -3  33   -0.86    6.03
   9   3 -34    9.92    7.66
  -9   4   1   -0.83   10.65
   9  -4  -1    3.25    7.48
   9  -4  -1   -0.96    9.05
   9   4  -1   13.14    6.10
  -9   4   2   39.94   15.07
   9  -4  -2   49.45   11.93
   9  -4  -2   42.49   14.80
   9   4  -2   32.94    9.86
  -9  -4   2   69.23   15.62
  -9   4   3   48.63   16.26
   9  -4  -3   66.66   13.96
   9  -4  -3   39.30   15.32
   9   4  -3   59.89   12.00
  -9  -4   3   50.92   14.64
  -9   4   4   66.41   17.95
   9  -4  -4   46.36   12.92
   9  -4  -4   81.12   17.98
   9   4  -4   56.46   12.26
  -9  -4   4   72.52   17.86
  -9   4   5   87.85   20.92
   9  -4  -5   78.67   16.53
   9  -4  -5   97.92   21.04
   9   4  -5   75.38   15.35
  -9  -4   5   78.11   18.80
  -9   4   6   -4.51    9.81
   9  -4  -6   -0.00    6.09
   9  -4  -6    4.49    9.91
   9   4  -6    2.54    5.45
  -9  -4   6    3.12    8.84
  -9   4   7   71.16   17.56
   9  -4  -7   65.28   14.62
   9   4  -7   56.77   12.91
  -9  -4   7   75.33   18.26
   9  -4  -8  104.06   21.19
   9   4  -8  119.81   20.58
  -9  -4   8  116.55   24.01
   9  -4  -9   71.01   15.32
   9   4  -9   72.44   14.19
  -9  -4   9   69.41   18.98
   9  -4 -10    2.22    6.97
   9   4 -10   -2.62    4.78
  -9  -4  10   -1.12    8.60
   9  -4 -11   -4.75    6.56
   9   4 -11    8.67    6.39
  -9  -4  11    7.89    6.88
  -9  -4  11   -0.20    8.16
   9  -4 -12   -2.05    6.27
   9   4 -12   11.61    6.09
  -9  -4  12    5.97    7.84
  -9  -4  12    9.00    9.10
   9  -4 -13   43.66   11.15
   9   4 -13   39.79   10.88
  -9  -4  13   48.96   11.15
  -9  -4  13   31.18   13.66
   9  -4 -14   10.93    6.58
  -9  -4  14   23.50    8.70
  -9  -4  14    5.16    8.84
   9  -4 -15   27.04    8.96
  -9  -4  15   46.17   10.54
   9  -4 -16   -1.38    5.75
  -9  -4  16   -1.58    6.97
   9  -4 -17   30.21    8.89
   9   4 -17   27.91    9.55
  -9  -4  17   34.28    9.42
   9  -4 -18   79.27   15.85
   9   4 -18   95.65   17.72
  -9  -4  18   77.89   16.37
   9  -4 -19   53.64   12.20
   9   4 -19   56.13   13.76
  -9  -4  19   69.65   13.72
   9  -4 -20   -1.16    4.75
   9   4 -20    3.30    7.35
  -9  -4  20    0.45    6.02
   9  -4 -21   11.80    6.01
   9   4 -21   -3.81    7.47
  -9  -4  21    5.99    6.87
   9  -4 -22   -1.18    5.22
   9   4 -22    3.30    6.57
  -9  -4  22   12.57    7.32
   9  -4 -23   49.78    9.86
   9   4 -23   21.61    9.47
  -9  -4  23   42.99   10.60
   9  -4 -24    8.43    5.46
   9   4 -24   13.39    7.17
  -9  -4  24   12.23    7.26
   9   4 -25   -0.19    5.87
  -9  -4  25    3.57    6.16
   9   4 -26   -4.05    6.78
  -9  -4  26   -0.06    5.38
   9   4 -27    2.33    7.37
  -9  -4  27    0.71    5.20
   9   4 -28   11.43    7.32
  -9  -4  28    2.61    5.97
   9   4 -29    6.81    7.75
  -9  -4  29   33.96    9.28
   9   4 -30    6.79    8.24
  -9  -4  30    3.51    5.73
   9   4 -31    6.25    7.40
  -9  -4  31    3.25    5.97
   9   4 -32   -3.18    7.45
  -9  -4  32    4.71    6.07
   9   4 -33    8.86    7.23
  -9  -4  33   -6.05    6.55
   9   4 -34   -4.59    7.40
  -9  -4  34    0.87    5.71
  -9   5   1  141.78   29.84
   9  -5  -1  183.88   26.25
   9  -5  -1  140.43   28.43
   9   5  -1  116.34   23.31
  -9   5   2   85.21   19.34
   9  -5  -2   75.89   14.53
   9  -5  -2   64.89   17.21
   9   5  -2   45.88   12.03
  -9   5   3   18.09   12.44
   9  -5  -3   14.60    7.13
   9  -5  -3    4.77   10.69
   9   5  -3    9.93    5.99
  -9   5   4   82.92   22.71
   9  -5  -4   78.44   18.99
   9   5  -4  144.43   19.78
   9  -5  -5    6.39    8.52
   9   5  -5   50.57    9.58
   9  -5  -6   32.19   11.42
   9   5  -6   66.60   11.87
  -9  -5   6   56.02   16.03
   9  -5  -7   77.67   16.69
   9   5  -7   73.70   15.35
  -9  -5   7   99.03   20.35
   9  -5  -8   -2.85    6.87
   9   5  -8    7.45    5.62
  -9  -5   8   -3.18    6.62
  -9  -5   8   -1.60    8.85
   9  -5  -9   -2.76    6.61
   9   5  -9   -1.24    6.14
  -9  -5   9    1.33    6.47
  -9  -5   9   -0.35    9.64
   9  -5 -10    7.79    7.28
   9   5 -10    3.91    6.31
  -9  -5  10    0.92    6.21
  -9  -5  10    0.40    8.07
   9  -5 -11   62.04   14.29
  -9  -5  11   78.88   15.12
  -9  -5  11   48.12   16.60
   9  -5 -12   47.09   11.34
  -9  -5  12   33.60   10.61
  -9  -5  12   36.23   13.94
   9  -5 -13   -2.45    6.46
  -9  -5  13   -4.64    6.92
  -9  -5  13   -4.33   10.85
   9  -5 -14    8.15    7.15
  -9  -5  14   22.31    8.31
   9  -5 -15   21.93    8.03
  -9  -5  15   22.05    8.54
   9  -5 -16   23.77    8.55
   9   5 -16   39.60   10.77
  -9  -5  16   29.10   10.03
   9  -5 -17   38.23    9.82
   9   5 -17   46.63   12.12
  -9  -5  17   39.81   10.72
   9  -5 -18    9.97    6.27
   9   5 -18    7.80    7.15
  -9  -5  18    3.74    5.77
   9  -5 -19   -3.75    5.35
   9   5 -19    6.38    7.16
  -9  -5  19    6.56    5.90
   9  -5 -20    3.00    4.79
   9   5 -20    4.47    6.17
  -9  -5  20    7.21    6.42
   9  -5 -21   27.60    8.57
   9   5 -21   47.79   12.26
  -9  -5  21   43.55   10.93
   9  -5 -22   25.16    7.94
   9   5 -22   37.95   11.17
  -9  -5  22   22.88    9.50
   9   5 -23    3.00    6.53
  -9  -5  23   17.59    7.45
   9   5 -24   -0.97    6.88
  -9  -5  24    2.36    5.13
   9   5 -25   -2.59    5.49
  -9  -5  25    3.90    5.96
   9   5 -26   17.99    9.64
  -9  -5  26   18.00    7.53
   9   5 -27   15.07    9.81
  -9  -5  27   15.42    8.39
   9   5 -28   -0.14    5.58
  -9  -5  28   -0.14    6.20
   9   5 -29    7.99    7.61
  -9  -5  29   -4.27    6.40
   9   5 -30   -4.21    8.94
  -9  -5  30    7.95    6.17
   9   5 -31   -3.94    6.94
  -9  -5  31    9.86    6.82
   9   5 -32   -2.13    6.55
  -9  -5  32   -1.87    6.38
   9   5 -33   -2.71    7.15
  -9  -5  33    8.77    7.38
   9   5 -34    5.01    9.90
  -9  -5  34   -0.91    7.21
  -9  -5  35   -2.74    7.46
  -9   6   1   -3.44    9.49
   9  -6  -1   -0.25    5.93
   9   6  -1   -1.32    5.02
  -9  -6   1    1.48    8.17
   9  -6  -2   81.03   19.00
   9   6  -2  107.76   18.42
  -9  -6   2  109.31   22.37
   9  -6  -3   34.51   11.21
   9   6  -3   42.43    9.74
  -9  -6   3   29.97   12.96
   9  -6  -4   12.72    8.71
   9   6  -4   27.92    8.38
  -9  -6   4   21.80    9.28
   9  -6  -5   43.22   10.39
   9   6  -5   16.17    7.91
  -9  -6   5   22.36    8.61
   9  -6  -6    1.47    7.90
   9   6  -6    5.87    6.83
   9   6  -6    8.47    7.59
  -9  -6   6    2.34    7.12
   9  -6  -7    1.13    7.51
   9   6  -7   16.26    7.87
  -9  -6   7   13.72    7.79
   9  -6  -8   79.29   16.51
   9   6  -8   75.23   16.13
  -9  -6   8   71.22   15.81
   9  -6  -9    9.01    7.45
   9   6  -9   17.84    8.02
  -9  -6   9   13.01    7.29
   9  -6 -10   -2.90    7.14
   9   6 -10    1.52    6.26
  -9  -6  10    3.14    6.17
  -9  -6  10    0.49    8.07
   9  -6 -11   -3.00    7.84
  -9  -6  11    0.17    5.50
  -9  -6  11   -3.45    9.08
   9  -6 -12   25.39    9.03
   9   6 -12   23.27    9.42
  -9  -6  12   32.30    9.03
   9  -6 -13    6.31    7.09
  -9  -6  13   21.45    7.24
   9  -6 -14   32.84   10.73
  -9  -6  14   50.73   11.62
   9  -6 -15    9.03    7.19
  -9  -6  15   12.15    6.55
   9  -6 -16    4.97    6.00
   9   6 -16    0.59    6.80
  -9  -6  16    7.46    5.92
   9  -6 -17   19.63    7.26
   9   6 -17   -0.79    7.03
  -9  -6  17   23.54    8.08
   9  -6 -18   39.70    9.35
   9   6 -18   23.70    9.64
  -9  -6  18   16.28    7.50
   9  -6 -19   14.71    6.60
   9   6 -19    3.73    6.97
  -9  -6  19   15.62    7.36
   9  -6 -20   11.03    5.90
   9   6 -20   12.16    8.37
  -9  -6  20   13.65    7.91
   9  -6 -21   -1.64    4.98
   9   6 -21    5.12    7.91
  -9  -6  21   15.22    7.95
   9   6 -22   -2.31    7.28
  -9  -6  22   -1.73    5.98
   9   6 -23   14.45    8.07
  -9  -6  23    6.15    6.60
   9   6 -24   18.35    9.29
  -9  -6  24    9.76    7.12
   9   6 -25    4.43    5.96
  -9  -6  25    2.93    7.72
   9   6 -26    3.57    6.32
  -9  -6  26    5.35    6.60
   9   6 -27   -1.00    7.32
  -9  -6  27   -0.49    5.36
   9   6 -28   12.55    9.60
  -9  -6  28    7.85    6.94
   9   6 -29    7.00    7.24
  -9  -6  29    2.72    6.86
   9   6 -30   11.59    8.23
  -9  -6  30   13.53    7.36
   9   6 -31   -4.63    8.17
  -9  -6  31    6.93    5.94
   9   6 -32   -2.60    8.41
  -9  -6  32   -4.05    7.21
   9   6 -33   -1.30    8.94
  -9  -6  33   -1.58    6.80
   9   6 -34    1.70    7.67
  -9  -6  34   13.08    7.34
  -9  -6  35   -1.98    6.42
  -9  -6  36    2.69    6.03
   9  -7  -1   23.11    8.61
   9   7  -1   20.97    8.03
  -9  -7   1   23.73    8.88
  -9  -7   1    4.93    9.71
   9  -7  -2    9.25    7.19
   9   7  -2   12.09    7.02
  -9  -7   2    0.22    6.33
  -9  -7   2    3.01    8.65
   9  -7  -3    1.47    6.32
  -9  -7   3    0.49    5.91
  -9  -7   3   -1.83    9.60
   9  -7  -4   12.15    8.61
  -9  -7   4   23.46    9.03
  -9  -7   4   17.87   10.14
   9  -7  -5   14.10    8.35
  -9  -7   5    8.44    7.16
  -9  -7   5    7.65    8.14
   9  -7  -6   34.45   12.11
  -9  -7   6   60.25   12.37
  -9  -7   6   61.69   15.39
   9  -7  -7   -2.48    7.08
  -9  -7   7   16.08    7.24
  -9  -7   7   -0.01    9.22
   9  -7  -8   12.73    7.45
  -9  -7   8    6.53    7.03
  -9  -7   8    0.65    9.26
   9  -7  -9   15.72    8.23
   9   7  -9    7.84    8.20
  -9  -7   9   16.75    7.24
   9  -7 -10    5.36    7.53
   9   7 -10   14.65    7.78
  -9  -7  10   12.44    6.81
   9  -7 -11   16.10    8.99
   9   7 -11   -1.37    6.50
  -9  -7  11   19.57    8.27
   9  -7 -12   84.29   15.11
   9   7 -12   59.75   14.90
  -9  -7  12   42.41   12.86
   9  -7 -13   -2.67    6.75
   9   7 -13   -1.92    5.94
  -9  -7  13    5.56    6.38
   9  -7 -14    7.52    6.80
  -9  -7  14    4.71    6.54
   9  -7 -15   11.20    7.55
  -9  -7  15   13.69    6.73
   9  -7 -16   51.11   12.80
   9   7 -16   31.83   12.68
  -9  -7  16   90.44   14.77
   9  -7 -17    3.61    6.11
   9   7 -17   -4.53    7.62
  -9  -7  17    4.13    6.15
   9  -7 -18   -1.51    5.32
   9   7 -18    1.21    6.50
  -9  -7  18    2.24    6.16
   9  -7 -19    3.77    5.13
   9   7 -19   -2.65    7.37
  -9  -7  19    0.27    6.55
   9   7 -20    9.67    7.52
  -9  -7  20    5.38    7.15
   9   7 -21    1.97    7.60
  -9  -7  21   18.20    7.38
   9   7 -22   23.06   11.43
  -9  -7  22   62.10   12.33
   9   7 -23   -0.42    7.40
  -9  -7  23    3.54    7.25
   9   7 -24    6.85    8.10
  -9  -7  24   -3.56    6.99
   9   7 -25   -0.36    6.65
  -9  -7  25   -2.77    5.99
   9   7 -26    8.65    9.46
  -9  -7  26   25.82    9.31
   9   7 -27    7.38    8.49
  -9  -7  27   15.66    7.93
   9   7 -28   -1.07    8.58
  -9  -7  28    6.73    7.28
   9   7 -29   -0.29    8.36
  -9  -7  29   12.41    7.03
   9   7 -30   -1.36    7.72
  -9  -7  30   -0.90    6.05
   9   7 -31    0.29    8.13
  -9  -7  31    1.67    5.80
   9   7 -32    2.55    8.69
  -9  -7  32   -0.12    6.72
   9   7 -33    5.76    8.92
  -9  -7  33   -0.40    5.99
   9  -8  -1   21.00    8.60
  -9  -8   1   11.46    8.30
  -9  -8   1   19.54   10.69
   9  -8  -2   28.77    9.45
  -9  -8   2   33.23    9.58
  -9  -8   2    9.01   10.25
   9  -8  -3   -4.40    7.22
  -9  -8   3   -1.38    6.49
  -9  -8   3   -1.03    8.06
   9  -8  -4   53.63   13.98
  -9  -8   4   72.58   13.91
  -9  -8   4   52.31   15.65
   9  -8  -5    1.38    5.92
  -9  -8   5    1.93    6.24
  -9  -8   5   -2.72    9.50
   9  -8  -6   11.25    8.50
  -9  -8   6   -0.29    5.79
  -9  -8   6    2.67    8.03
   9  -8  -7    0.83    6.75
  -9  -8   7    0.03    4.89
  -9  -8   7   -1.81    9.47
   9  -8  -8   98.77   19.81
  -9  -8   8  103.61   19.63
   9  -8  -9   18.18    7.99
  -9  -8   9   11.59    7.22
   9  -8 -10   21.88    9.19
  -9  -8  10   20.67    9.42
   9  -8 -11   14.26    7.27
  -9  -8  11    5.06    6.51
   9  -8 -12   25.41    8.99
  -9  -8  12   12.63    7.48
   9  -8 -13    4.84    6.95
  -9  -8  13   -1.01    5.92
   9  -8 -14   22.74    8.78
  -9  -8  14   20.27    9.03
   9  -8 -15   -2.77    6.43
  -9  -8  15    1.73    6.40
   9  -8 -16   -3.81    6.25
  -9  -8  16    1.49    6.02
   9  -8 -17    5.81    6.08
   9   8 -17    6.00    7.56
  -9  -8  17   -2.05    6.78
   9  -8 -18   11.76    7.16
   9   8 -18   20.00    9.66
  -9  -8  18   35.50    9.69
   9   8 -19   -2.10    6.56
  -9  -8  19    8.57    6.93
   9   8 -20    9.44    9.46
  -9  -8  20   19.38    8.34
   9   8 -21   11.06    7.86
  -9  -8  21    1.14    6.42
   9   8 -22    5.71    7.55
  -9  -8  22   13.25    6.85
   9   8 -23    2.46    7.01
  -9  -8  23   -5.72    7.47
   9   8 -24    3.28    7.52
  -9  -8  24   13.46    8.22
   9   8 -25    2.58    7.63
  -9  -8  25   10.97    6.59
   9   8 -26    3.91    9.79
  -9  -8  26   -1.79    7.24
   9   8 -27   -0.05    8.17
  -9  -8  27   -3.69    5.94
   9   8 -28    5.55    9.12
  -9  -8  28   17.09    8.73
   9   8 -29   -0.94    7.84
  -9  -8  29    4.94    6.45
   9   8 -30    2.39    6.97
  -9  -8  30    5.53    6.76
   9   8 -31   14.64   10.07
  -9  -8  31   -4.91    6.45
   9   8 -32    1.87    7.48
   9   8 -33    0.73    7.22
   9  -9  -1    1.44    6.14
  -9  -9   1    4.84    6.58
  -9  -9   1   18.54   10.25
   9  -9  -2   37.39   11.09
  -9  -9   2   22.75    9.37
  -9  -9   2   56.98   13.86
   9  -9  -3    7.96    7.40
  -9  -9   3    1.77    5.71
  -9  -9   3    0.78    7.70
   9  -9  -4   13.99    8.51
  -9  -9   4   25.23    8.08
  -9  -9   4    9.61    9.03
   9  -9  -5    8.75    7.93
  -9  -9   5    5.78    7.05
   9  -9  -6   54.21   14.05
  -9  -9   6   66.10   13.69
   9  -9  -7    5.30    8.04
  -9  -9   7   -0.17    6.24
   9  -9  -8   -0.58    6.27
  -9  -9   8   -4.45    6.66
   9  -9  -9   -0.03    5.74
  -9  -9   9    1.45    6.28
   9  -9 -10    3.42    7.63
  -9  -9  10   13.11    7.15
  -9  -9  11   -1.63    6.20
   9  -9 -12   39.34   11.98
  -9  -9  12   58.00   13.14
   9  -9 -13    0.99    6.05
  -9  -9  13   -0.81    5.53
   9  -9 -14    4.04    7.96
  -9  -9  14    0.67    5.37
   9  -9 -15    0.92    6.00
  -9  -9  15    0.43    6.01
   9  -9 -16   44.95   13.13
  -9  -9  16   49.61   11.91
  -9  -9  17    2.58    5.79
  -9  -9  18   12.05    7.54
  -9  -9  19   -1.63    5.65
  -9  -9  20    4.93    6.67
  -9  -9  21   -2.94    6.32
  -9  -9  22   33.47    9.83
  -9  -9  23    4.30    6.78
  -9  -9  24   -2.33    6.10
  -9  -9  25   -1.85    7.42
  -9  -9  26   16.15    7.74
  -9  -9  27   -2.38    6.49
  -9  -9  28   17.59    8.16
  -9  -9  29    7.58    7.24
   9   9 -31   -1.29    8.14
   9   9 -32   21.72   11.62
   9   9 -33   -4.91    8.58
   9 -10  -1   -1.35    7.61
  -9 -10   1    2.95    5.38
  -9 -10   1    1.84    8.39
   9 -10  -2   27.02   10.51
  -9 -10   2   26.33    8.61
   9 -10  -3    1.88    7.05
  -9 -10   3    8.74    6.35
   9 -10  -4   78.65   16.54
  -9 -10   4   65.83   14.92
   9 -10  -5    3.57    6.62
  -9 -10   5    0.21    5.97
   9 -10  -6    5.73    7.05
  -9 -10   6    2.65    6.47
   9 -10  -7   20.47    8.53
  -9 -10   7   -2.59    5.60
   9 -10  -8   17.50    9.54
  -9 -10   8   27.49    9.03
   9 -10  -9   -0.92    6.47
  -9 -10   9   15.19    6.95
   9 -10 -10    6.68    8.01
  -9 -10  10    1.35    6.28
   9 -10 -11   10.16    8.12
  -9 -10  11   13.85    7.39
   9 -10 -12    1.78    6.57
  -9 -10  12    6.28    6.74
   9 -10 -13    4.78    6.75
  -9 -10  13   -0.04    5.58
   9 -10 -14   26.80   10.09
  -9 -10  14   36.60   10.55
  -9 -10  15    4.64    6.90
  -9 -10  16   -1.40    5.88
  -9 -10  17    2.31    6.71
  -9 -10  18   34.57   10.78
  -9 -10  19   10.30    6.92
  -9 -10  20    6.85    7.16
  -9 -10  21    7.24    7.53
  -9 -10  22    8.68    7.52
  -9 -10  23    7.96    6.77
  -9 -10  24    2.96    5.14
  -9 -10  25   12.62    8.17
  -9 -10  26    7.74    7.12
   9 -11  -1   -0.71    6.30
  -9 -11   1    6.72    6.34
   9 -11  -2   36.49   10.95
  -9 -11   2   17.24    7.73
   9 -11  -3    1.65    6.80
  -9 -11   3    0.05    5.61
   9 -11  -4   22.97   10.19
  -9 -11   4   34.79   10.27
   9 -11  -5    5.55    7.86
  -9 -11   5   -2.31    6.42
   9 -11  -6   26.00   10.10
  -9 -11   6   12.21    7.04
   9 -11  -7    5.66    7.64
  -9 -11   7    5.90    6.67
   9 -11  -8    6.59    7.00
  -9 -11   8   -1.20    6.57
   9 -11  -9   -2.57    6.56
  -9 -11   9   -0.39    5.50
   9 -11 -10   36.49   10.41
  -9 -11  10    8.28    6.98
   9 -11 -11    1.43    7.40
  -9 -11  11    0.37    6.58
   9 -11 -12   18.18    8.52
  -9 -11  12   20.44    8.58
  -9 -11  13   -4.74    7.36
  -9 -11  14   -4.27    7.15
  -9 -11  15    1.76    6.32
  -9 -11  16   31.21   10.74
  -9 -11  17    0.89    5.61
  -9 -11  18    1.74    6.14
  -9 -11  19   -5.21    7.08
  -9 -11  20   16.70    8.21
  -9 -11  21   -2.75    6.81
  -9 -11  22   18.27    8.55
  -9 -11  23    7.00    7.11
   9 -12  -1    6.49    7.44
  -9 -12   1    4.03    6.69
   9 -12  -2    7.01    7.27
  -9 -12   2   -0.20    5.11
   9 -12  -3   -3.19    6.58
  -9 -12   3    3.07    5.42
   9 -12  -4   22.98    9.30
  -9 -12   4    7.13    6.34
   9 -12  -5    9.80    8.08
  -9 -12   5    1.98    5.86
   9 -12  -6    0.36    5.99
  -9 -12   6    0.67    6.31
   9 -12  -7   -1.26    7.32
  -9 -12   7   -5.63    6.43
   9 -12  -8   19.28   10.04
  -9 -12   8   31.30   10.10
   9 -12  -9    0.99    6.33
  -9 -12   9   -1.05    5.86
   9 -12 -10   12.46    7.95
  -9 -12  10    5.93    6.89
   9 -12 -11   -1.16    6.06
  -9 -12  11    4.67    5.60
  -9 -12  12    3.09    6.61
  -9 -12  13   -7.79    8.15
  -9 -12  14   11.66    7.19
  -9 -12  15    1.11    6.92
  -9 -12  16    0.09    6.29
  -9 -12  17   -1.78    6.86
  -9 -12  18    6.73    6.65
  -9 -12  19    1.03    6.80
  -9 -12  20   10.49    7.18
   9 -13  -1   16.38    9.76
  -9 -13   1    5.60    6.50
   9 -13  -2   -1.57    7.45
  -9 -13   2   -2.74    6.39
   9 -13  -3   -1.59    6.92
  -9 -13   3   -2.30    6.38
   9 -13  -4   -2.53    6.71
  -9 -13   4    0.48    6.20
   9 -13  -5   10.44    8.74
  -9 -13   5    6.70    6.60
   9 -13  -6   13.00    8.13
  -9 -13   6   11.58    7.32
   9 -13  -7   -0.85    7.04
  -9 -13   7   -1.01    6.60
   9 -13  -8    0.31    6.63
  -9 -13   8    3.27    5.79
   9 -13  -9   -0.77    6.92
  -9 -13   9   -0.86    6.51
  -9 -13  10    3.09    6.53
  -9 -13  11   -0.20    5.78
  -9 -13  12    0.01    6.23
  -9 -13  13    1.62    6.34
  -9 -13  14   -0.61    6.27
  -9 -13  15   -1.13    6.58
  -9 -13  16    6.48    6.50
  -9 -13  17    3.24    6.47
   9 -14  -1    7.88    8.71
  -9 -14   1    0.50    6.21
   9 -14  -2    3.59    7.63
  -9 -14   2    6.21    6.91
   9 -14  -3    6.46    7.16
  -9 -14   3    6.05    6.23
   9 -14  -4    6.40    7.96
  -9 -14   4   20.52    8.51
   9 -14  -5    4.64    6.74
  -9 -14   5    5.08    7.20
   9 -14  -6    4.27    7.38
  -9 -14   6    0.01    5.98
   9 -14  -7   -0.64    7.92
  -9 -14   7    3.07    6.77
  -9 -14   8   -0.46    6.20
  -9 -14   9    5.74    6.54
  -9 -14  10    7.67    7.38
  -9 -14  11    8.69    7.33
  -9 -14  12    3.13    7.07
  -9 -14  13   13.10    7.17
  -9 -14  14    7.32    7.48
   9 -15  -1    1.08    6.83
  -9 -15   1   -3.77    6.77
   9 -15  -2   -2.84    7.71
  -9 -15   2   -1.18    5.66
   9 -15  -3   -2.53    8.24
  -9 -15   3   -3.64    6.37
   9 -15  -4    7.84    8.99
  -9 -15   4   -2.33    6.52
   9 -15  -5   -4.20    6.98
  -9 -15   5   -2.65    6.47
  -9 -15   6   14.97    8.07
  -9 -15   7    1.56    6.45
  -9 -15   8   -4.49    7.16
  -9 -15   9   -0.18    5.85
  -9 -15  10    0.53    6.94
   9 -16  -1   -0.21    7.03
   9 -16  -2    2.19    7.62
  -9 -16   2    1.11    6.07
   9 -16  -3   -1.01    7.02
  -9 -16   3    1.28    6.17
  -9 -16   4    2.79    6.55
  -9 -16   5    0.71    6.16
  -9 -16   6    6.78    7.37
  -8   0   1   -0.67    6.40
   8   0  -1   -3.62    5.68
   8   0  -1   -6.81    9.21
  -8   0   2  420.56   70.80
   8   0  -2  462.79   68.67
   8   0  -2  471.67   71.28
  -8   0   3   -0.17    6.25
   8   0  -3    0.32    4.65
   8   0  -3    0.60    6.24
  -8   0   4   63.34   16.73
   8   0  -4   73.73   14.66
   8   0  -4   97.23   18.61
  -8   0   5   -1.21    7.94
   8   0  -5   -0.86    4.42
   8   0  -5   -5.36    8.78
  -8   0   6   96.77   18.97
   8   0  -6   68.72   14.61
   8   0  -6   94.26   18.83
  -8   0   7   -0.25    6.64
   8   0  -7    0.46    4.67
   8   0  -7    9.51    8.52
  -8   0   8  157.34   40.00
   8   0  -8  300.50   39.25
   8   0  -8  287.05   42.79
  -8   0   9   -3.93    7.53
   8   0  -9   -0.56    4.58
   8   0  -9   -3.55    8.79
  -8   0  10   -4.61    7.85
   8   0 -10    5.78    8.14
  -8   0  11   -3.02    6.94
   8   0 -11   -3.87    8.20
  -8   0  12  291.48   42.05
   8   0 -12  200.86   40.01
  -8   0  13   -0.37    7.24
   8   0 -13   -1.10    7.67
  -8   0  14   41.42   14.22
   8   0 -14   89.02   17.75
   8   0 -18  105.36   18.99
  -8   0  19   -3.17    7.27
   8   0 -19    1.73    4.41
  -8   0  20   13.54    7.45
   8   0 -20    2.32    5.32
  -8   0  21   -2.42    5.60
  -8   0  22   63.42   13.69
  -8   0  23    0.59    6.19
  -8   0  24   36.33   10.18
  -8   0  25   -2.54    5.79
  -8   0  26   -1.35    5.25
  -8   0  27   -4.63    5.92
  -8   0  28   60.10   13.36
  -8   0  29   -1.46    5.29
   8   0 -29   -0.32    4.87
   8   0 -30    6.04    6.29
   8   0 -31    4.13    6.72
   8   0 -32   13.49    7.16
   8   0 -33   -4.19    7.23
   8   0 -34   17.38    8.08
   8   0 -35   -3.87    6.71
  -8   1   1   71.92   16.74
   8  -1  -1   67.42   13.62
   8  -1  -1   35.11   14.76
   8   1  -1   85.26   13.75
   8   1  -1   57.77   15.48
  -8  -1   1   52.28   15.05
  -8   1   2    7.66    8.84
   8  -1  -2    6.15    6.25
   8  -1  -2   -3.38    8.66
   8   1  -2    3.63    5.44
   8   1  -2    2.36    8.11
  -8  -1   2    5.81    9.23
  -8   1   3    7.78    8.93
   8  -1  -3    1.94    4.29
   8  -1  -3   13.74   10.10
   8   1  -3    2.99    5.36
   8   1  -3    6.03    9.02
  -8  -1   3    0.44    7.69
  -8   1   4   34.75   11.48
   8  -1  -4   43.46    9.80
   8  -1  -4   30.98   11.81
   8   1  -4   31.33    8.28
   8   1  -4   23.89   10.89
  -8  -1   4   15.99   11.34
  -8   1   5    0.59    8.38
   8  -1  -5   11.22    6.59
   8  -1  -5   17.29    8.92
   8   1  -5    6.54    4.84
   8   1  -5    8.81    9.68
  -8  -1   5    4.77    8.60
  -8   1   6   86.55   16.85
   8  -1  -6   28.41   11.51
   8  -1  -6   61.57   16.40
   8   1  -6   91.57   13.43
   8   1  -6  113.77   18.90
  -8  -1   6   88.98   17.09
  -8   1   7   12.90    8.72
   8  -1  -7    7.55    4.78
   8  -1  -7    5.87    8.50
   8   1  -7    9.29    5.64
   8   1  -7    5.40    8.09
  -8  -1   7    1.28    7.02
  -8   1   8    8.52    8.44
   8  -1  -8    3.33    4.84
   8  -1  -8    2.33    7.79
   8   1  -8   10.01    8.58
  -8  -1   8    5.86    7.87
  -8   1   9   11.75    9.45
   8  -1  -9   14.45    6.01
   8  -1  -9   21.26   11.61
   8   1  -9   12.28   10.56
  -8  -1   9   24.55   10.93
  -8   1  10   42.67   19.98
   8  -1 -10  141.16   20.02
   8  -1 -10  125.22   22.99
   8   1 -10  154.84   23.71
  -8  -1  10  111.82   22.70
  -8   1  11    4.85    7.71
   8  -1 -11   -0.99    8.42
   8   1 -11    7.99    9.65
  -8  -1  11    1.75    9.23
  -8   1  12    5.33    9.31
   8  -1 -12    8.95   10.86
   8   1 -12    1.72    7.71
  -8  -1  12    8.66    8.71
  -8   1  13   -0.56    7.86
   8  -1 -13   -2.97    9.80
   8   1 -13    0.38    9.55
  -8  -1  13   -5.50    7.79
  -8   1  14   55.12   15.47
   8  -1 -14   76.37   18.10
   8   1 -14  103.50   18.39
  -8  -1  14   41.14   14.88
   8   1 -15   42.46   13.88
  -8  -1  15   15.89   11.44
   8   1 -16   77.96   14.87
   8   1 -17   10.52    5.85
  -8  -1  17    2.67    7.07
   8   1 -18    8.39    5.98
  -8  -1  18    5.18    5.74
  -8  -1  19   18.24    7.93
   8  -1 -20    2.36    5.60
  -8  -1  20   20.15    7.78
  -8   1  21   -2.78    6.64
   8  -1 -21   -1.20    5.19
  -8  -1  21    0.78    5.46
  -8   1  22   94.63   16.09
   8  -1 -22   55.29   13.96
  -8  -1  22   81.34   15.42
  -8   1  23    2.96    5.11
  -8  -1  23   -2.73    6.22
  -8   1  24    3.85    6.24
  -8  -1  24    8.68    5.81
  -8   1  25    0.43    5.03
  -8  -1  25    0.21    5.64
  -8   1  26   14.85    6.99
   8   1 -26   20.26    7.96
  -8  -1  26   11.16    6.18
  -8   1  27    6.43    5.32
   8   1 -27    0.02    5.10
  -8  -1  27    5.60    5.19
  -8   1  28   -0.08    5.21
   8   1 -28   -0.03    5.17
  -8  -1  28   10.79    6.00
   8   1 -29   -1.90    6.58
  -8  -1  29   -2.20    5.35
   8   1 -30   12.63    7.92
  -8  -1  30   31.52    9.05
   8  -1 -31    1.39    5.47
   8   1 -31   -2.71    6.24
   8  -1 -32   10.19    6.85
   8   1 -32   26.70    9.08
   8  -1 -33   -2.09    6.22
   8   1 -33   -1.55    6.44
   8  -1 -34    5.18    6.74
   8   1 -34   -0.29    6.94
   8  -1 -35   -0.76    5.65
   8   1 -35   -3.09    7.02
  -8   2   1    9.55    9.76
   8  -2  -1   -2.56    5.43
   8  -2  -1   -0.91    8.24
   8   2  -1   -1.50    4.90
  -8  -2   1   -3.01    7.53
  -8   2   2   74.81   17.32
   8  -2  -2   64.93   14.01
   8  -2  -2   74.83   16.80
   8   2  -2   64.00   12.76
  -8  -2   2   50.19   15.31
  -8   2   3    4.78    9.06
   8  -2  -3    9.24    6.84
   8  -2  -3   -0.12    9.03
   8   2  -3    7.00    4.70
   8   2  -3    9.74    8.40
  -8  -2   3    6.54    8.11
  -8   2   4   19.82   11.05
   8  -2  -4   31.65    9.10
   8  -2  -4   41.34   12.23
   8   2  -4   48.21    9.61
   8   2  -4   32.74   11.49
  -8  -2   4   59.85   14.09
  -8   2   5   15.49    9.50
   8  -2  -5   12.11    6.67
   8  -2  -5   18.50   10.40
   8   2  -5   10.79    5.60
   8   2  -5   10.11    8.46
  -8  -2   5    1.49    7.83
  -8   2   6   75.14   18.72
   8  -2  -6  101.39   17.62
   8  -2  -6   90.56   20.69
   8   2  -6   95.30   20.03
  -8  -2   6   93.15   20.23
  -8   2   7   45.02   13.11
   8  -2  -7   32.86    9.44
   8  -2  -7   43.98   13.09
   8   2  -7   18.44   11.35
  -8  -2   7   43.89   12.59
  -8   2   8   86.84   21.70
   8  -2  -8  125.73   20.29
   8  -2  -8   98.16   22.55
   8   2  -8  113.10   22.79
  -8  -2   8  132.64   23.62
  -8   2   9   14.57    9.15
   8  -2  -9    8.23    5.80
   8  -2  -9    5.71    9.70
   8   2  -9   21.24    9.44
  -8  -2   9   19.38    9.33
  -8   2  10   13.67    8.48
   8  -2 -10    4.70    4.99
   8  -2 -10    0.58    8.08
   8   2 -10   -2.06    7.78
  -8  -2  10   -0.91    7.47
  -8   2  11    6.71    7.62
   8  -2 -11    8.59    4.79
   8  -2 -11   -2.97   10.33
   8   2 -11   -1.64    8.37
  -8  -2  11   -3.84    8.11
  -8   2  12   75.49   15.94
   8  -2 -12   55.34   11.92
   8  -2 -12   58.58   16.77
   8   2 -12   85.49   16.87
  -8  -2  12   33.08   13.33
  -8   2  13   35.12   12.53
   8  -2 -13   67.25   15.46
   8   2 -13   25.76   12.43
  -8  -2  13   21.17   11.44
   8   2 -14   13.87    6.48
   8   2 -14   14.61    9.74
  -8  -2  14   12.38    8.13
   8   2 -15   21.23    7.52
   8   2 -15   27.79   11.67
  -8  -2  15   13.30    8.48
  -8  -2  15   32.49   11.52
   8   2 -16   46.96   11.00
  -8  -2  16   46.19   11.56
  -8  -2  17   35.06    9.92
  -8  -2  18  210.44   34.47
  -8  -2  19    6.90    6.42
  -8  -2  20    1.10    5.91
  -8  -2  21   -0.79    5.44
  -8  -2  22   38.40   10.03
  -8   2  23   -3.54    6.25
   8  -2 -23   -1.65    4.83
   8   2 -23    2.54    5.66
  -8  -2  23   -0.26    4.97
  -8   2  24    4.59    5.57
   8   2 -24    4.62    6.18
  -8  -2  24    7.03    6.33
  -8   2  25    2.19    5.05
   8   2 -25    0.12    5.40
  -8  -2  25    1.49    4.76
  -8   2  26   -1.10    5.26
   8   2 -26    2.68    5.91
  -8  -2  26   -0.47    5.08
   8   2 -27    0.95    5.97
  -8  -2  27   -3.89    5.31
   8   2 -28   17.59    8.05
  -8  -2  28   19.33    7.96
   8   2 -29    8.38    6.64
  -8  -2  29   -0.01    4.96
   8   2 -30    4.40    6.41
  -8  -2  30   10.21    6.73
   8   2 -31   -3.51    6.18
  -8  -2  31   -0.25    5.67
   8   2 -32    7.58    6.95
  -8  -2  32    8.64    6.60
   8  -2 -33    2.41    5.62
   8   2 -33    4.57    7.00
   8  -2 -34    1.36    5.60
   8   2 -34    4.38    7.99
   8  -2 -35   -3.14    5.90
   8   2 -35    5.81    7.39
  -8   3   1   84.22   19.90
   8  -3  -1  111.72   21.36
   8   3  -1   83.38   16.19
  -8  -3   1  105.69   20.52
  -8   3   2   -3.51    8.98
   8  -3  -2   -0.24    5.47
   8  -3  -2   -3.65    8.15
   8   3  -2    9.29    4.71
  -8  -3   2    3.16    7.37
  -8   3   3    3.86    9.26
   8  -3  -3   51.66   10.72
   8  -3  -3   36.05   11.99
  -8  -3   3   58.73   13.88
  -8   3   4  139.32   26.67
   8  -3  -4  134.43   23.90
   8  -3  -4  161.83   27.97
  -8  -3   4  123.37   25.59
  -8   3   5   26.74   11.22
   8  -3  -5   14.23    7.15
   8  -3  -5    2.41    8.29
  -8  -3   5   23.47    9.94
  -8   3   6   25.55   11.24
   8  -3  -6   17.66    8.37
   8  -3  -6   24.96   12.08
   8   3  -6   35.19   10.90
  -8  -3   6   60.81   13.09
  -8   3   7   15.23   10.47
   8  -3  -7   28.84    8.38
   8  -3  -7   32.74   11.73
   8   3  -7   18.03    9.28
  -8  -3   7    4.52    8.22
  -8   3   8    5.10    8.51
   8  -3  -8    1.78    5.77
   8  -3  -8    2.83    7.93
   8   3  -8    7.63    8.99
  -8  -3   8   13.53    8.98
  -8   3   9    6.61    8.57
   8  -3  -9    1.64    5.70
   8  -3  -9    0.37    8.56
   8   3  -9    9.95    9.14
  -8  -3   9    5.21    8.83
  -8   3  10   88.33   19.09
   8  -3 -10   76.94   16.54
   8  -3 -10   83.05   20.48
   8   3 -10   97.03   19.51
  -8  -3  10  101.60   19.82
  -8   3  11   74.38   19.00
   8  -3 -11   95.77   17.63
   8  -3 -11  123.37   22.01
   8   3 -11   83.62   16.86
   8   3 -11   92.11   20.83
  -8  -3  11  136.32   22.01
   8  -3 -12    0.79    5.19
   8   3 -12    8.31    5.70
   8   3 -12   -6.22    9.57
  -8  -3  12    3.30    8.13
   8  -3 -13   18.07    6.20
   8   3 -13    7.51    5.86
   8   3 -13   15.70    9.79
  -8  -3  13   -2.15    6.56
  -8  -3  13    4.76    9.18
   8   3 -14   28.90    8.59
   8   3 -14   36.96   12.44
  -8  -3  14   31.70    9.07
  -8  -3  14    8.39    9.61
   8   3 -15   41.01   13.27
  -8  -3  15   31.90   10.01
  -8  -3  16   69.74   14.53
  -8  -3  17    7.72    6.65
  -8  -3  18    9.20    6.72
  -8  -3  19   12.06    7.14
   8   3 -20  102.27   20.84
  -8  -3  20  121.62   20.71
   8   3 -21    8.79    7.01
  -8  -3  21    2.63    5.58
   8   3 -22   16.47    7.84
  -8  -3  22   17.12    7.08
   8   3 -23   -1.94    5.64
  -8  -3  23   -1.80    5.74
   8   3 -24   24.05    8.56
  -8  -3  24   18.56    7.86
   8  -3 -25   14.55    6.62
   8   3 -25   10.10    7.81
  -8  -3  25   21.49    7.89
   8   3 -26   -3.03    7.18
  -8  -3  26    0.20    4.96
   8   3 -27    8.57    6.53
  -8  -3  27    0.61    6.28
   8   3 -28    3.74    6.29
  -8  -3  28    3.19    6.42
   8   3 -29   -2.30    5.96
  -8  -3  29   -2.16    5.42
   8   3 -30    6.91    7.22
  -8  -3  30    2.45    5.79
   8   3 -31   -0.70    6.47
  -8  -3  31    0.42    5.53
   8   3 -32    2.85    7.36
  -8  -3  32   11.00    7.10
   8   3 -33   -2.11    7.43
  -8  -3  33   -1.21    5.98
   8   3 -34    6.36    8.17
   8  -3 -35   -1.26    5.24
   8   3 -35    3.07    7.65
  -8   4   1   60.76   19.06
   8  -4  -1  108.14   21.57
  -8  -4   1  117.11   20.57
  -8   4   2   10.79   10.50
   8  -4  -2   12.66    9.39
  -8  -4   2   40.33   12.57
  -8   4   3   29.91   11.82
   8  -4  -3    8.04   10.14
  -8  -4   3   19.82    9.07
  -8   4   4  141.96   25.77
   8  -4  -4  125.04   24.68
  -8  -4   4   99.69   23.64
  -8   4   5    8.28    9.51
   8  -4  -5   16.97   10.80
  -8  -4   5   11.63    8.77
  -8   4   6   59.76   14.63
   8  -4  -6   29.78   12.96
  -8  -4   6   46.81   13.50
  -8   4   7   95.53   19.96
   8  -4  -7   75.77   19.93
  -8  -4   7   91.33   19.30
  -8   4   8   18.75   10.33
   8  -4  -8   51.09   14.25
  -8  -4   8   14.51   10.62
  -8   4   9   -0.39    7.48
   8  -4  -9    7.73    5.74
   8  -4  -9   -1.69    8.96
   8   4  -9   -1.68    5.75
  -8  -4   9   10.02    8.83
  -8   4  10    5.48    7.81
   8  -4 -10    5.83    5.63
   8  -4 -10    0.80    7.54
   8   4 -10    0.30    4.87
  -8  -4  10    5.24    6.93
  -8  -4  10    8.78    8.83
   8  -4 -11   10.49    6.41
   8   4 -11    3.75    6.39
  -8  -4  11    9.58    6.67
  -8  -4  11    4.60    8.69
   8  -4 -12   80.36   17.50
   8   4 -12   97.02   21.08
  -8  -4  12  112.73   18.94
  -8  -4  12  115.16   22.06
   8   4 -13   13.49   10.58
  -8  -4  13   18.21    7.30
  -8  -4  13    9.81   10.10
   8   4 -14   65.12   15.07
  -8  -4  14   33.23   10.36
   8   4 -15   -0.93    9.61
  -8  -4  15   -1.55    5.74
  -8  -4  16   27.35    8.43
   8   4 -17   23.00    8.58
  -8  -4  17   17.33    7.62
   8   4 -18   69.53   16.70
  -8  -4  18   99.85   17.17
   8   4 -19    9.62    6.89
  -8  -4  19   11.15    6.65
   8   4 -20   23.47    8.22
  -8  -4  20   18.25    8.07
   8   4 -21   -0.49    4.93
  -8  -4  21   -1.81    5.51
   8   4 -22   16.85    7.76
  -8  -4  22    5.97    6.19
   8   4 -23    9.23    7.27
  -8  -4  23   29.91    8.75
   8   4 -24    0.09    6.98
  -8  -4  24   10.94    6.52
   8   4 -25    5.32    6.75
  -8  -4  25   -3.44    5.80
   8   4 -26    1.88    6.83
  -8  -4  26   -1.94    5.13
   8   4 -27   -2.89    6.82
  -8  -4  27    3.00    5.87
   8   4 -28   25.38    8.85
  -8  -4  28    4.14    6.21
   8   4 -29   11.76    8.00
  -8  -4  29    2.23    5.58
   8   4 -30    5.90    6.59
  -8  -4  30    2.71    5.60
   8   4 -31    3.48    7.51
  -8  -4  31    3.07    5.72
   8   4 -32    6.33    7.67
  -8  -4  32    7.81    6.78
   8   4 -33   14.05    9.23
  -8  -4  33    7.15    6.79
   8   4 -34   30.86   11.11
  -8  -4  34   11.87    8.03
   8   4 -35   -0.27    6.29
  -8   5   1   39.07   13.73
   8  -5  -1   26.19   11.87
  -8  -5   1   27.38   11.56
  -8   5   2   10.75   10.93
   8  -5  -2   29.14   11.18
  -8  -5   2   17.78    9.59
  -8   5   3   87.96   21.55
   8  -5  -3   89.99   20.81
  -8  -5   3  107.12   20.87
  -8   5   4   10.55    9.83
   8  -5  -4   23.63   10.82
  -8  -5   4   24.47   10.34
  -8   5   5   58.38   15.60
   8  -5  -5   54.25   15.54
  -8  -5   5   59.56   15.76
  -8   5   6  101.33   20.37
   8  -5  -6   79.02   20.08
   8   5  -6  112.77   17.02
  -8  -5   6   73.48   16.77
  -8  -5   6   63.74   18.65
  -8   5   7   -2.68    9.95
   8  -5  -7    2.54    9.55
   8   5  -7    3.44    5.08
  -8  -5   7    2.91    5.77
  -8  -5   7    8.65    8.29
   8   5  -8    4.52    6.20
  -8  -5   8   17.38    6.94
  -8  -5   8    0.73    8.65
  -8  -5   9    8.81    6.60
  -8  -5   9    7.41    8.82
   8   5 -10  184.31   31.14
  -8  -5  10  189.21   30.91
  -8  -5  10  176.49   33.08
   8   5 -11   16.55    8.17
  -8  -5  11   37.98    9.78
  -8  -5  11   50.64   13.57
   8   5 -12   -2.11    5.64
  -8  -5  12   -2.35    5.87
   8   5 -13   -1.72    5.57
  -8  -5  13    9.03    5.85
   8   5 -14   20.06    8.45
  -8  -5  14   19.79    7.71
  -8  -5  15    9.13    6.52
  -8  -5  16   67.53   14.20
   8   5 -17    5.57    6.75
  -8  -5  17    9.23    6.42
   8   5 -18   15.85    7.45
  -8  -5  18    2.57    6.95
   8   5 -19   42.80   10.79
  -8  -5  19    6.89    7.32
   8   5 -20   32.87   10.73
  -8  -5  20   44.53   10.68
   8   5 -21   37.46   11.79
  -8  -5  21   38.69   10.50
   8   5 -22   24.33    8.60
  -8  -5  22   14.79    7.48
   8   5 -23   -2.31    6.97
  -8  -5  23   -8.30    7.20
   8   5 -24    0.01    6.28
  -8  -5  24   15.21    6.66
   8   5 -25    0.74    6.94
  -8  -5  25   51.39   10.29
   8   5 -26    9.16    8.99
  -8  -5  26   10.56    6.99
   8   5 -27    0.67    6.71
  -8  -5  27    5.77    6.22
   8   5 -28   -6.13    7.89
  -8  -5  28    5.24    6.51
   8   5 -29   15.06    8.89
  -8  -5  29   13.65    6.84
   8   5 -30   30.21   10.19
  -8  -5  30    4.50    6.32
   8   5 -31   -6.12    7.43
  -8  -5  31   13.91    7.20
   8   5 -32    3.66    8.17
  -8  -5  32   15.79    7.39
   8   5 -33    3.06    8.36
  -8  -5  33    3.03    6.56
   8   5 -34    5.38    7.49
  -8  -5  34    9.09    7.91
   8   5 -35    1.05    7.51
  -8  -5  35    1.48    6.68
  -8   6   1   89.28   20.31
   8  -6  -1   89.12   16.84
   8  -6  -1   27.50   16.98
   8   6  -1  110.91   17.00
  -8   6   2   64.37   20.22
   8  -6  -2   80.98   17.14
   8  -6  -2   78.95   19.32
   8   6  -2   97.19   16.88
  -8   6   3  109.84   22.71
   8  -6  -3   98.51   21.89
   8   6  -3   94.64   17.83
   8   6  -3   88.04   18.49
  -8  -6   3  109.40   19.25
  -8   6   4   26.31   14.01
   8  -6  -4   32.76   12.99
   8   6  -4   43.08    9.97
   8   6  -4   29.73    9.37
  -8  -6   4   36.77   10.30
  -8   6   5   12.50   11.23
   8   6  -5   18.39    7.66
  -8  -6   5   14.99    7.76
  -8  -6   5   22.83   10.37
   8   6  -6   33.06   10.08
  -8  -6   6   37.04    9.84
  -8  -6   6   22.80   11.05
   8   6  -7    7.70    7.02
  -8  -6   7   29.37    9.00
  -8  -6   7   43.17   12.34
   8   6  -8   25.13    9.56
  -8  -6   8   33.95    9.06
  -8  -6   8   15.84   11.26
   8   6  -9    1.04    6.20
  -8  -6   9    5.94    5.66
  -8  -6   9    0.24    9.17
   8   6 -10    4.65    7.21
  -8  -6  10    8.49    5.95
   8   6 -11   14.78    7.24
  -8  -6  11   19.07    7.48
   8   6 -12   19.68    8.28
  -8  -6  12   25.32    8.49
   8   6 -13   21.29    8.76
  -8  -6  13   21.32    7.76
   8   6 -14   24.26   10.41
  -8  -6  14   50.93   10.91
  -8  -6  15   30.98    9.78
  -8  -6  16    0.64    6.52
   8   6 -17   76.67   16.95
  -8  -6  17   77.97   15.79
   8   6 -18   10.89    8.01
  -8  -6  18   20.29    8.38
   8   6 -19   13.60    8.36
  -8  -6  19   16.03    7.01
   8   6 -20    1.19    5.73
  -8  -6  20   -1.96    5.19
   8   6 -21   -2.98    7.34
  -8  -6  21    3.56    5.94
   8   6 -22    6.64    6.60
  -8  -6  22   14.16    7.20
   8   6 -23   11.88    8.78
  -8  -6  23   36.89    9.73
   8   6 -24    1.13    6.95
  -8  -6  24    3.91    6.16
   8   6 -25   19.13    9.42
  -8  -6  25   19.27    8.37
   8   6 -26    2.11    6.71
  -8  -6  26   -1.44    5.17
   8   6 -27    5.37    7.66
  -8  -6  27   22.79    8.04
   8   6 -28    9.98    8.86
  -8  -6  28    4.29    6.53
   8   6 -29    9.05    9.18
  -8  -6  29   13.96    7.20
   8   6 -30   -0.26    7.40
  -8  -6  30   -1.97    6.43
   8   6 -31    0.29    7.56
  -8  -6  31    1.28    6.77
   8   6 -32    8.00    9.14
  -8  -6  32    1.20    6.39
   8   6 -33   11.04    8.77
  -8  -6  33   20.87    8.80
   8   6 -34   -1.88    7.02
  -8  -6  34    1.65    7.10
   8   6 -35   -1.68    7.92
  -8  -6  35    7.28    6.63
  -8  -6  36    2.02    5.93
  -8   7   1   89.39   21.60
   8  -7  -1   85.93   17.75
  -8  -7   1  111.22   18.05
  -8  -7   1   68.37   18.76
   8  -7  -2   -5.04    7.00
  -8  -7   2    2.31    6.15
  -8  -7   2    1.55    9.11
   8  -7  -3   42.02   10.90
  -8  -7   3   23.82    8.62
   8  -7  -4   -3.93    7.44
   8   7  -4    1.56    5.55
  -8  -7   4   -0.89    5.63
   8  -7  -5   69.79   15.18
   8   7  -5   81.20   16.05
  -8  -7   5   63.53   14.61
   8  -7  -6   27.82    9.19
   8   7  -6    8.70    7.49
  -8  -7   6   20.75    7.78
   8   7  -7   10.91    5.67
  -8  -7   7   -2.32    6.16
   8   7  -8   -3.47    7.27
  -8  -7   8    0.30    5.63
   8   7  -9   47.10   11.88
  -8  -7   9   37.57   10.23
   8   7 -10   10.49    7.21
  -8  -7  10    3.70    5.96
   8   7 -11   41.99   13.20
  -8  -7  11   69.07   13.15
   8   7 -12    0.77    6.56
  -8  -7  12    4.51    5.58
   8   7 -13    8.59    7.90
  -8  -7  13   14.36    6.56
   8   7 -14   10.74    8.21
  -8  -7  14   28.87    8.97
  -8  -7  15   69.13   15.24
  -8  -7  16    2.26    5.96
   8   7 -17    9.32    8.05
  -8  -7  17    0.97    5.53
   8   7 -18    2.73    7.24
  -8  -7  18   -1.95    6.47
   8   7 -19    2.03    7.59
  -8  -7  19   -2.45    5.56
   8   7 -20   10.24    8.27
  -8  -7  20    2.62    5.76
   8   7 -21   19.02    9.99
  -8  -7  21   38.60    9.94
   8   7 -22    1.16    6.41
  -8  -7  22    4.51    6.21
   8   7 -23   -4.60    8.17
  -8  -7  23   -2.42    6.06
   8   7 -24    1.50    7.83
  -8  -7  24    1.88    6.25
   8   7 -25    7.75    8.63
  -8  -7  25   23.32    8.80
   8   7 -26   10.99    8.71
  -8  -7  26    9.40    7.39
   8   7 -27    3.74    8.08
  -8  -7  27   -4.87    7.82
   8   7 -28    5.12    8.07
  -8  -7  28    0.85    5.89
   8   7 -29    8.88    8.18
  -8  -7  29   -1.52    6.15
   8   7 -30    1.59    7.66
  -8  -7  30    8.04    8.77
   8   7 -31    3.58    8.74
  -8  -7  31    3.33    6.53
   8   7 -32   -0.58    6.90
  -8  -7  32   -2.13    7.02
   8   7 -33    0.91    8.66
  -8  -7  33    2.88    6.66
   8   7 -34   -0.47    9.14
  -8  -7  34   -1.36    6.45
  -8  -7  35   -0.70    6.31
  -8  -7  36    3.18    6.32
   8  -8  -1   57.82   15.60
  -8  -8   1  113.56   16.61
  -8  -8   1   53.73   16.28
   8  -8  -2   -0.45    5.90
  -8  -8   2    3.00    5.55
  -8  -8   2   -4.52    9.41
   8  -8  -3   41.95   11.16
  -8  -8   3   49.26   10.66
  -8  -8   3   24.04   12.08
   8  -8  -4    5.90    7.96
  -8  -8   4   22.03    7.81
  -8  -8   4   24.81   11.91
   8  -8  -5    2.85    6.71
  -8  -8   5    7.61    5.92
  -8  -8   5   12.57    9.67
   8  -8  -6    2.23    6.02
  -8  -8   6   -0.85    5.64
   8  -8  -7  139.64   22.18
  -8  -8   7   93.13   20.06
   8  -8  -8    4.14    6.92
  -8  -8   8    3.78    6.09
   8  -8  -9    5.71    7.27
  -8  -8   9   16.48    7.76
   8  -8 -10    8.49    7.07
   8   8 -10   15.23    7.74
  -8  -8  10   17.84    7.07
   8  -8 -11    2.62    7.15
   8   8 -11   12.90    7.77
  -8  -8  11   10.05    7.15
   8   8 -12    0.26    6.73
  -8  -8  12    2.52    5.95
   8   8 -13   43.62   12.50
  -8  -8  13   32.85   10.40
   8   8 -14   -2.56    6.84
  -8  -8  14   -1.52    6.07
  -8  -8  15   12.63    7.00
  -8  -8  16    7.09    6.61
   8   8 -17   41.71   13.27
  -8  -8  17   32.45   10.13
   8   8 -18    0.90    7.27
  -8  -8  18    5.99    6.06
   8   8 -19    8.26    8.57
  -8  -8  19   11.68    6.60
   8   8 -20    3.04    6.67
  -8  -8  20    1.71    6.12
   8   8 -21    4.22    7.91
  -8  -8  21    8.30    7.10
   8   8 -22    2.37    6.73
  -8  -8  22   -1.74    7.48
   8   8 -23   18.25   10.20
  -8  -8  23   31.27   10.68
   8   8 -24    2.64    7.85
  -8  -8  24    2.87    7.03
   8   8 -25   -4.63    8.36
  -8  -8  25   19.17    8.45
   8   8 -26   -0.91    7.14
  -8  -8  26   -1.06    6.25
   8   8 -27    0.92    7.25
  -8  -8  27   10.75    7.21
   8   8 -28    2.28    7.07
  -8  -8  28    1.73    6.32
   8   8 -29   14.93   10.11
  -8  -8  29   10.05    7.20
   8   8 -30   10.70   10.15
  -8  -8  30    3.76    7.49
   8   8 -31    2.93    8.17
  -8  -8  31    2.97    6.19
   8   8 -32    4.46    8.84
  -8  -8  32    1.57    6.40
   8   8 -33    0.01    9.95
  -8  -8  33    0.86    6.97
   8   8 -34    8.56    9.28
   8  -9  -1   79.98   17.95
  -8  -9   1   79.38   16.71
  -8  -9   1  129.28   21.51
   8  -9  -2    6.91    7.60
  -8  -9   2    6.04    5.42
  -8  -9   2    0.29    7.87
   8  -9  -3   63.42   14.24
  -8  -9   3   51.24   12.57
   8  -9  -4   25.70    8.40
  -8  -9   4   10.99    6.84
   8  -9  -5   45.99   12.79
  -8  -9   5   63.54   13.01
   8  -9  -6   -0.00    5.93
  -8  -9   6    1.47    5.81
   8  -9  -7   -0.31    6.27
  -8  -9   7    8.49    6.63
   8  -9  -8    5.77    6.48
  -8  -9   8    2.24    5.49
   8  -9  -9   19.23    8.19
  -8  -9   9    9.40    7.48
   8  -9 -10   13.64    7.30
  -8  -9  10    7.22    7.25
   8  -9 -11  110.99   22.12
  -8  -9  11  137.84   22.86
   8  -9 -12   -2.15    6.36
  -8  -9  12    1.71    5.70
   8  -9 -13    2.30    6.74
  -8  -9  13    5.22    6.31
   8  -9 -14    0.11    6.05
  -8  -9  14   -0.08    5.45
   8  -9 -15   38.27   12.22
  -8  -9  15  101.69   15.20
  -8  -9  16   -1.23    5.16
  -8  -9  17    2.18    6.66
  -8  -9  18   -1.29    5.11
   8   9 -19   12.03    8.18
  -8  -9  19    9.40    7.74
   8   9 -20   -3.29    8.17
  -8  -9  20    0.95    5.23
   8   9 -21   12.27   10.28
  -8  -9  21   38.01    9.89
   8   9 -22    0.76    8.15
  -8  -9  22    9.19    6.88
   8   9 -23    1.25    6.69
  -8  -9  23    2.55    5.71
   8   9 -24   -1.96    8.00
  -8  -9  24   13.68    7.00
   8   9 -25    6.00    7.50
  -8  -9  25   35.59    9.69
   8   9 -26   10.66    8.40
  -8  -9  26    0.61    7.11
   8   9 -27   -1.18    7.67
  -8  -9  27    1.42    6.66
   8   9 -28    6.77    8.65
  -8  -9  28   -0.66    5.66
   8   9 -29    2.08    7.99
  -8  -9  29    0.20    6.86
   8   9 -30   -3.32    8.76
  -8  -9  30   -3.50    6.70
   8   9 -31    1.43    8.62
  -8  -9  31    0.37    6.65
   8   9 -32   -5.36    7.82
   8   9 -33   -2.75    8.23
   8   9 -34   13.90    9.19
   8 -10  -1    9.22    7.97
  -8 -10   1   24.38    8.36
   8 -10  -2   -0.97    6.71
  -8 -10   2   -0.70    6.25
   8 -10  -3   34.26   12.68
  -8 -10   3   61.87   12.21
   8 -10  -4   13.06    7.88
  -8 -10   4   15.81    7.47
   8 -10  -5    3.99    6.33
  -8 -10   5    6.70    6.20
   8 -10  -6    2.41    7.11
  -8 -10   6   -1.42    5.55
   8 -10  -7   54.78   13.84
  -8 -10   7   70.29   14.20
   8 -10  -8   -2.03    7.33
  -8 -10   8    1.57    6.01
   8 -10  -9   14.19    8.36
  -8 -10   9   15.42    6.73
   8 -10 -10   -3.79    6.31
  -8 -10  10   -1.70    6.29
   8 -10 -11   16.24    7.60
  -8 -10  11    4.11    6.86
   8 -10 -12    3.71    5.67
  -8 -10  12    6.30    5.67
   8 -10 -13   55.01   14.17
  -8 -10  13   70.18   14.15
   8 -10 -14   -0.30    5.98
  -8 -10  14   -6.01    6.13
  -8 -10  15    3.06    6.58
  -8 -10  16   -1.12    6.93
  -8 -10  17   32.26   10.40
  -8 -10  18    4.19    6.57
  -8 -10  19   28.80    9.77
  -8 -10  20    1.49    6.80
  -8 -10  21    4.81    5.86
  -8 -10  22    9.64    7.13
  -8 -10  23   17.30    8.56
  -8 -10  24    3.52    6.60
  -8 -10  25   10.18    7.41
  -8 -10  26   -4.92    6.57
  -8 -10  27    7.76    8.48
  -8 -10  28    1.37    6.73
   8 -11  -1   40.59   10.86
  -8 -11   1   33.67    9.79
   8 -11  -2   10.38    8.36
  -8 -11   2    3.48    5.45
   8 -11  -3    9.92    7.40
  -8 -11   3    8.01    5.85
   8 -11  -4   -2.40    6.30
  -8 -11   4    6.42    5.83
   8 -11  -5   39.87   11.66
  -8 -11   5   29.72    9.45
   8 -11  -6    3.44    6.52
  -8 -11   6   12.23    7.32
   8 -11  -7   -2.13    5.64
  -8 -11   7    1.00    5.95
   8 -11  -8    1.53    5.94
  -8 -11   8    4.10    6.57
   8 -11  -9   32.70   10.96
  -8 -11   9   32.99    9.65
   8 -11 -10   -2.20    7.33
  -8 -11  10   -0.03    5.88
   8 -11 -11   18.45    9.54
  -8 -11  11   23.75    7.93
   8 -11 -12   -0.86    6.47
  -8 -11  12    3.89    6.38
  -8 -11  13   -7.26    7.86
  -8 -11  14    2.90    5.90
  -8 -11  15   39.82   11.33
  -8 -11  16   -5.94    6.81
  -8 -11  17    2.29    7.01
  -8 -11  18    2.13    5.39
  -8 -11  19   11.34    8.58
  -8 -11  20   -3.21    7.40
  -8 -11  21    7.99    7.38
  -8 -11  22   -4.47    7.29
  -8 -11  23   -0.14    5.32
  -8 -11  24    1.03    7.25
  -8 -11  25   23.32   10.02
  -8 -11  26    0.36    7.14
   8 -12  -1    7.65    7.46
  -8 -12   1    1.31    6.45
   8 -12  -2   -1.77    6.68
  -8 -12   2    5.25    6.48
   8 -12  -3   61.23   15.73
  -8 -12   3   87.06   15.96
   8 -12  -4   -5.48    7.50
  -8 -12   4    0.59    5.36
   8 -12  -5    2.79    7.35
  -8 -12   5    3.79    5.72
   8 -12  -6    7.02    6.93
  -8 -12   6   -2.17    6.00
   8 -12  -7   18.27    8.83
  -8 -12   7   18.17    7.96
   8 -12  -8   14.99    7.42
  -8 -12   8    2.54    6.66
   8 -12  -9    6.41    7.25
  -8 -12   9   13.35    7.89
   8 -12 -10   -3.29    6.30
  -8 -12  10   -0.70    4.93
   8 -12 -11    3.73    6.73
  -8 -12  11    9.06    6.36
  -8 -12  12    4.50    6.78
  -8 -12  13   21.58    9.93
  -8 -12  14   -1.68    6.12
  -8 -12  15    1.63    6.42
  -8 -12  16   -1.15    5.61
  -8 -12  17   12.74    8.57
  -8 -12  18    0.17    6.47
  -8 -12  19   15.70    7.89
  -8 -12  20   -1.69    5.99
  -8 -12  21   -1.02    6.66
  -8 -12  22   -3.64    7.62
  -8 -12  23   17.77    9.25
   8 -13  -1    1.75    6.28
  -8 -13   1   13.12    7.32
   8 -13  -2   -1.46    7.16
  -8 -13   2   -3.71    5.77
   8 -13  -3    1.38    6.94
  -8 -13   3   -1.60    5.78
   8 -13  -4    9.98    8.90
  -8 -13   4   12.40    7.38
   8 -13  -5   66.58   13.80
  -8 -13   5   29.85   10.31
   8 -13  -6   -1.44    7.13
  -8 -13   6    5.62    6.12
   8 -13  -7    2.35    7.28
  -8 -13   7    3.66    6.92
   8 -13  -8    2.82    7.47
  -8 -13   8   -2.16    6.59
   8 -13  -9   16.71    8.70
  -8 -13   9   19.11    8.15
  -8 -13  10    7.03    6.33
  -8 -13  11   -1.52    6.78
  -8 -13  12    0.02    6.29
  -8 -13  13   -4.70    7.40
  -8 -13  14    1.78    6.80
  -8 -13  15   22.21    8.49
  -8 -13  16   -3.80    5.84
  -8 -13  17    1.29    7.09
  -8 -13  18    2.59    7.71
  -8 -13  19    9.40    7.58
  -8 -13  20   17.23    7.81
   8 -14  -1   24.95    9.58
  -8 -14   1   13.84    6.73
   8 -14  -2    7.47    7.73
  -8 -14   2   15.45    7.61
   8 -14  -3    3.07    7.80
  -8 -14   3   12.03    6.89
   8 -14  -4    4.04    6.34
  -8 -14   4   -5.56    7.34
   8 -14  -5   10.09    7.11
  -8 -14   5   -2.18    5.86
   8 -14  -6    0.66    6.42
  -8 -14   6    7.05    6.19
   8 -14  -7   23.55    9.34
  -8 -14   7   10.72    7.99
  -8 -14   8   19.03    8.19
  -8 -14   9    6.62    6.67
  -8 -14  10    2.68    6.34
  -8 -14  11   -0.30    6.59
  -8 -14  12   -0.76    6.96
  -8 -14  13   -0.54    5.90
  -8 -14  14    2.34    7.18
  -8 -14  15    5.84    7.29
  -8 -14  16    4.30    6.48
  -8 -14  17    4.42    6.63
   8 -15  -1    3.82    8.56
  -8 -15   1   11.85    7.55
   8 -15  -2    1.62    6.53
  -8 -15   2    1.26    6.28
   8 -15  -3   -6.16    8.57
  -8 -15   3   -1.34    6.39
   8 -15  -4   -2.15    6.91
  -8 -15   4    3.18    7.37
   8 -15  -5    7.84    7.84
  -8 -15   5   -0.57    6.24
  -8 -15   6    0.11    6.78
  -8 -15   7    1.05    5.93
  -8 -15   8    1.77    5.53
  -8 -15   9    1.95    6.61
  -8 -15  10    5.33    7.11
  -8 -15  11    5.86    7.10
  -8 -15  12    0.83    7.04
  -8 -15  13   -2.49    6.75
   8 -16  -1    4.01    7.43
  -8 -16   1    4.31    7.05
   8 -16  -2    4.58    7.12
  -8 -16   2    1.03    6.54
   8 -16  -3    5.31    7.05
  -8 -16   3   -0.41    6.18
  -8 -16   4   -0.66    6.31
  -8 -16   5   -0.42    5.70
  -8 -16   6    0.26    5.62
  -8 -16   7    1.40    6.70
  -8 -16   8    2.37    5.97
  -8 -16   9   -1.28    6.54
  -8 -16  10    3.61    6.87
   8 -17  -1   -3.44    7.54
  -8 -17   4    5.88    6.53
  -8 -17   5    2.69    8.40
  -8 -17   6    6.27    7.37
  -7   0   1  747.14  117.28
   7   0  -1  843.45  115.60
   7   0  -1  730.57  116.97
  -7   0   2   -0.68    7.01
   7   0  -2    0.62    5.35
   7   0  -2   -0.95    7.64
  -7   0   3    4.09    7.79
   7   0  -3    5.33    4.78
   7   0  -3    8.82    7.93
  -7   0   4   -2.21    7.62
   7   0  -4    5.65    5.13
   7   0  -4    0.93    6.91
  -7   0   5   -0.58    8.13
   7   0  -5   47.73    8.70
   7   0  -5   38.39   11.56
  -7   0   6    0.59    6.73
   7   0  -6   -1.61    4.39
   7   0  -6   -1.48    6.43
  -7   0   7  342.77   58.54
   7   0  -7  378.16   56.35
   7   0  -7  400.19   59.59
  -7   0   8   -2.75    7.04
   7   0  -8   -0.33    4.31
   7   0  -8    3.44    6.48
  -7   0   9   14.05    9.18
   7   0  -9   20.28    5.88
   7   0  -9   10.81    8.89
  -7   0  10    6.88    7.73
   7   0 -10   -0.90    4.10
   7   0 -10   -4.81    8.46
  -7   0  11  383.38   55.91
   7   0 -11  295.46   52.27
   7   0 -11  480.27   57.69
  -7   0  12   -0.25    5.62
   7   0 -12   -1.48    4.09
   7   0 -12   -1.64    7.49
  -7   0  13  128.36   23.62
   7   0 -13  123.90   20.67
   7   0 -13  119.95   23.86
  -7   0  14   -2.21    7.24
   7   0 -14   -0.55    3.49
   7   0 -14    3.32    8.28
  -7   0  15   10.36    8.08
   7   0 -15   -1.56    3.62
   7   0 -15    5.33    8.48
  -7   0  16   -0.62    7.35
   7   0 -16    0.87    4.38
   7   0 -16    2.21    8.09
   7   0 -17  508.81   76.08
  -7   0  18    3.49    6.45
   7   0 -18    0.87    4.92
  -7   0  25    0.67    4.89
  -7   0  26   -1.51    4.76
  -7   0  27   84.69   14.91
   7   0 -27   60.50   14.69
  -7   0  28    0.11    5.34
   7   0 -28   -1.63    4.68
  -7   0  29   15.62    6.88
   7   0 -29   18.72    8.03
   7   0 -30    1.55    6.09
   7   0 -31   15.80    7.05
   7   0 -32   -4.86    6.49
   7   0 -33   43.05   11.61
   7   0 -34   -2.24    5.60
   7   0 -35   -2.01    6.10
   7   0 -36    2.33    6.62
   7   0 -37    7.40    6.79
  -7   1   1   -4.75    7.84
   7  -1  -1    1.03    4.96
   7  -1  -1   -4.85    8.95
   7   1  -1    0.97    4.84
   7   1  -1   -5.37    8.17
  -7  -1   1    6.88    7.84
  -7   1   2   49.78   14.33
   7  -1  -2   50.24   11.37
   7  -1  -2   52.01   14.26
   7   1  -2   56.24   10.77
   7   1  -2   59.36   13.31
  -7  -1   2   24.88   12.07
  -7   1   3  237.26   43.31
   7  -1  -3  304.21   41.76
   7  -1  -3  282.46   43.93
   7   1  -3  252.25   40.60
   7   1  -3  302.91   43.94
  -7  -1   3  209.48   42.49
  -7   1   4    1.94    7.65
   7  -1  -4   -1.53    5.69
   7  -1  -4    2.07    7.54
   7   1  -4   -2.22    5.32
   7   1  -4   -1.30    7.99
  -7  -1   4   -3.32    7.18
  -7   1   5   73.49   17.84
   7  -1  -5   94.74   16.30
   7  -1  -5   80.82   18.00
   7   1  -5   78.12   14.86
   7   1  -5   82.47   18.00
  -7  -1   5  100.22   18.82
  -7   1   6   -6.34    9.01
   7  -1  -6    4.93    4.90
   7  -1  -6    0.24    6.97
   7   1  -6   -0.30    4.57
   7   1  -6    5.44    7.46
  -7  -1   6    0.16    6.52
  -7   1   7   57.56   12.53
   7  -1  -7   41.96    8.49
   7  -1  -7   27.42   10.31
   7   1  -7   28.54    7.59
   7   1  -7   25.20   10.01
  -7  -1   7   16.60   10.36
  -7   1   8   35.10    9.93
   7  -1  -8    9.92    5.36
   7  -1  -8   16.68    9.76
   7   1  -8   15.80    5.94
   7   1  -8   16.31    7.92
  -7  -1   8   27.65    9.39
  -7   1   9  313.00   37.28
   7  -1  -9  311.91   33.53
   7  -1  -9  141.92   33.64
   7   1  -9  112.84   30.73
   7   1  -9  345.26   38.06
  -7  -1   9  360.91   38.33
  -7   1  10   20.81    9.58
   7  -1 -10   10.66    5.69
   7  -1 -10   32.35   10.86
   7   1 -10   23.15    6.45
   7   1 -10   31.03   10.76
  -7  -1  10   20.62    8.57
  -7   1  11   81.26   17.80
   7  -1 -11   97.51   15.68
   7  -1 -11   84.94   18.86
   7   1 -11   90.85   15.44
   7   1 -11   94.29   18.26
  -7  -1  11   63.57   16.91
  -7   1  12    4.08    7.26
   7  -1 -12   -0.53    3.98
   7  -1 -12   -2.17    7.92
   7   1 -12    0.49    3.44
   7   1 -12   -2.67    7.20
  -7  -1  12   -4.02    7.37
  -7   1  13  217.31   34.80
   7  -1 -13  177.10   31.27
   7  -1 -13  263.82   36.23
   7   1 -13  188.16   31.58
   7   1 -13  231.70   35.76
  -7  -1  13  196.58   34.48
  -7   1  14   12.68    7.41
   7  -1 -14    4.18    4.37
   7  -1 -14   -2.40    7.53
   7   1 -14    1.74    4.36
   7   1 -14    6.89    7.55
  -7  -1  14    9.64    7.21
  -7   1  15  113.57   23.10
   7  -1 -15  116.50   20.50
   7  -1 -15  108.19   23.73
   7   1 -15  135.62   21.24
   7   1 -15  106.88   23.83
  -7  -1  15  162.35   24.81
  -7   1  16   41.64   11.58
   7  -1 -16   24.78    7.84
   7  -1 -16   34.40   13.26
   7   1 -16   41.08    9.15
   7   1 -16   78.47   15.23
  -7  -1  16   31.23    9.44
   7  -1 -17   27.50    7.61
   7   1 -17   32.52   11.77
   7  -1 -18   -2.60    4.08
   7  -1 -19  204.96   32.61
  -7   1  20    0.60    5.17
   7  -1 -20    2.20    4.72
  -7   1  21   77.73   15.27
  -7  -1  22    0.17    5.11
  -7  -1  23   13.51    6.21
   7   1 -24   22.00    7.74
  -7  -1  24   13.02    6.67
   7   1 -25   47.60   12.80
  -7  -1  25   87.97   14.62
   7   1 -26   -0.95    5.21
  -7  -1  26    0.42    4.85
   7   1 -27    2.83    6.58
  -7  -1  27    4.75    5.77
  -7   1  28    0.19    4.60
   7   1 -28   -0.52    4.58
  -7  -1  28   -0.86    5.70
   7  -1 -29   51.01   12.65
   7   1 -29   56.95   13.63
  -7  -1  29   76.93   13.93
   7  -1 -30    3.59    5.96
   7   1 -30   -0.16    6.50
  -7  -1  30    2.29    5.50
   7  -1 -31   21.81    8.30
   7   1 -31   23.90    8.65
   7  -1 -32   -1.52    5.36
   7   1 -32    7.75    7.29
   7  -1 -33    6.85    5.86
   7   1 -33    8.46    7.20
   7  -1 -34    2.90    6.21
   7   1 -34   -1.68    5.21
   7  -1 -35   10.29    7.13
   7   1 -35    4.35    7.81
   7  -1 -36    0.44    5.26
   7   1 -36   -0.68    5.47
   7  -1 -37   -4.19    7.01
   7   1 -37   -1.34    5.90
  -7   2   1   36.63   12.35
   7  -2  -1   46.09    9.51
   7  -2  -1   28.31   10.65
   7   2  -1   27.99    8.14
   7   2  -1   31.47   10.48
  -7  -2   1   34.15   11.28
  -7   2   2   32.55   13.34
   7  -2  -2   60.04   12.26
   7  -2  -2   65.04   14.85
   7   2  -2   67.18   11.56
   7   2  -2   73.45   14.90
  -7  -2   2   35.07   13.05
  -7   2   3    9.30    8.42
   7  -2  -3    3.44    5.70
   7  -2  -3    5.89    7.18
   7   2  -3   10.12    4.78
   7   2  -3    4.07    8.35
  -7  -2   3    1.05    6.31
  -7   2   4    4.43    7.87
   7  -2  -4    6.63    5.58
   7  -2  -4    9.77    8.95
   7   2  -4    3.04    4.22
   7   2  -4    9.92    7.36
  -7  -2   4   11.18    7.53
  -7   2   5  260.01   45.80
   7  -2  -5  289.38   44.08
   7  -2  -5  287.41   46.48
   7   2  -5  272.90   42.96
   7   2  -5  321.48   46.42
  -7  -2   5  269.34   45.71
  -7   2   6   14.23    9.11
   7  -2  -6   18.93    6.82
   7  -2  -6    7.19    7.38
   7   2  -6   12.18    5.61
   7   2  -6   13.13    8.50
  -7  -2   6   11.96    8.88
  -7   2   7  265.21   40.59
   7  -2  -7  205.62   37.61
   7  -2  -7  223.80   40.44
   7   2  -7  249.01   37.42
   7   2  -7  304.89   41.32
  -7  -2   7  232.40   40.27
  -7   2   8    3.78    7.35
   7  -2  -8    6.22    5.20
   7  -2  -8    5.78    7.49
   7   2  -8    7.16    3.77
   7   2  -8    1.33    7.61
  -7  -2   8    6.02    6.73
  -7   2   9   57.53   16.13
   7  -2  -9   81.01   14.48
   7  -2  -9   74.82   17.73
   7   2  -9   76.69   13.77
   7   2  -9   71.58   16.74
  -7  -2   9   82.48   17.05
  -7   2  10    7.87    8.11
   7  -2 -10   10.86    5.74
   7  -2 -10   17.61    9.38
   7   2 -10    6.73    5.11
   7   2 -10   -3.64    7.14
  -7  -2  10   17.19    8.77
  -7   2  11  177.24   30.15
   7  -2 -11  157.09   27.23
   7  -2 -11  149.64   30.13
   7   2 -11  182.96   27.64
   7   2 -11  186.62   30.79
  -7  -2  11  171.18   30.14
  -7   2  12   29.91   11.82
   7  -2 -12   52.15    9.77
   7  -2 -12   51.48   13.14
   7   2 -12   48.58    9.89
   7   2 -12   48.88   13.51
  -7  -2  12   29.52   11.82
  -7   2  13   58.19   15.96
   7  -2 -13   83.42   14.01
   7  -2 -13   69.02   16.86
   7   2 -13   83.88   14.33
   7   2 -13   70.66   16.83
  -7  -2  13   60.10   16.00
  -7   2  14    7.30    6.75
   7  -2 -14    2.94    4.06
   7  -2 -14    5.99    8.16
   7   2 -14   -3.72    7.79
  -7  -2  14    3.34    6.02
  -7   2  15   37.08   11.30
   7  -2 -15   31.00    7.71
   7  -2 -15   20.96   10.80
   7   2 -15   37.69   13.32
   7  -2 -16   77.68   14.50
   7   2 -16   90.41   18.87
   7  -2 -17   81.26   14.75
   7   2 -17   83.90   18.88
   7  -2 -18   40.09    8.91
   7  -2 -19    5.25    4.52
   7  -2 -20    5.16    4.71
  -7  -2  20   14.39    7.35
   7  -2 -21   81.73   13.57
   7   2 -21   63.38   14.06
  -7  -2  21   57.99   13.61
  -7   2  22    5.67    5.56
   7  -2 -22   11.81    6.32
   7   2 -22    7.49    6.88
  -7  -2  22    9.43    6.35
  -7   2  23   50.92   10.75
   7   2 -23   31.08    9.79
  -7  -2  23   39.24   10.30
  -7   2  24   -0.69    5.38
   7   2 -24    1.62    6.64
  -7  -2  24   -2.40    5.18
   7   2 -25   22.19    8.03
  -7  -2  25   11.27    6.29
   7   2 -26   -3.28    6.11
  -7  -2  26    3.29    5.10
   7   2 -27   19.57    8.47
  -7  -2  27   34.95    9.02
   7   2 -28    5.36    6.90
  -7  -2  28   14.96    7.09
   7   2 -29   17.67    7.55
  -7  -2  29   18.92    7.13
   7   2 -30    6.90    6.72
  -7  -2  30   -1.91    5.56
   7  -2 -31    4.04    5.18
   7   2 -31    6.12    6.92
  -7  -2  31   -1.11    5.04
   7  -2 -32   -1.54    5.66
   7   2 -32   -0.75    6.46
  -7  -2  32    1.28    5.43
   7  -2 -33   10.49    6.60
   7   2 -33    4.63    6.59
   7  -2 -34   -3.05    5.55
   7   2 -34   -1.33    7.75
   7  -2 -35    0.56    5.10
   7   2 -35   12.23    7.02
   7  -2 -36    2.86    6.15
   7   2 -36   -1.37    6.26
   7   2 -37    3.10    5.97
  -7   3   1   -6.13    9.23
   7  -3  -1   -2.52    5.44
   7  -3  -1   -0.95    7.66
   7   3  -1   -1.47    3.59
   7   3  -1    0.20    6.46
  -7  -3   1    0.17    7.63
  -7   3   2  196.66   30.15
   7  -3  -2  156.15   26.22
   7  -3  -2  165.87   28.83
   7   3  -2  133.86   24.62
   7   3  -2  168.97   27.92
  -7  -3   2  157.32   28.57
  -7   3   3   81.37   16.55
   7  -3  -3   56.79   13.25
   7  -3  -3   51.68   14.93
   7   3  -3   77.96   12.86
   7   3  -3   68.60   15.67
  -7  -3   3   63.41   15.46
  -7   3   4   21.48    9.70
   7  -3  -4    3.45    5.49
   7  -3  -4   10.49    9.11
   7   3  -4   14.83    5.18
   7   3  -4   12.50    8.51
  -7  -3   4   -1.46    6.72
  -7   3   5   81.39   19.42
   7  -3  -5   96.90   17.47
   7  -3  -5  126.50   21.12
   7   3  -5   83.29   16.27
   7   3  -5  106.99   19.75
  -7  -3   5   98.51   19.52
  -7   3   6    9.98    9.47
   7  -3  -6    7.34    6.58
   7  -3  -6   11.26    8.70
   7   3  -6   25.92    5.78
   7   3  -6    0.47    7.21
  -7  -3   6   13.12    8.36
  -7   3   7    0.36    6.39
   7  -3  -7    4.15    5.23
   7  -3  -7    7.36    8.22
   7   3  -7   -1.46    3.98
   7   3  -7   11.43    8.06
  -7  -3   7    2.60    7.39
  -7   3   8   -1.27    7.44
   7  -3  -8   -0.23    4.54
   7  -3  -8   -1.40    7.32
   7   3  -8    0.62    3.43
   7   3  -8   -3.52    8.19
  -7  -3   8   -1.13    6.98
  -7   3   9  300.34   44.30
   7  -3  -9  231.85   41.30
   7  -3  -9  175.64   42.67
   7   3  -9  301.72   41.54
   7   3  -9  356.71   45.63
  -7  -3   9  287.33   44.30
  -7   3  10   71.34   17.26
   7  -3 -10   96.14   15.82
   7  -3 -10   77.68   18.46
   7   3 -10   67.92   14.63
   7   3 -10   94.52   18.56
  -7  -3  10   98.36   18.38
  -7   3  11   12.31    7.36
   7  -3 -11   14.39    5.85
   7  -3 -11    6.18    8.35
   7   3 -11    5.62    4.27
   7   3 -11    7.33    7.28
  -7  -3  11   20.03    7.49
  -7  -3  11    4.07    7.43
  -7   3  12    2.41    6.85
   7  -3 -12    4.37    4.36
   7  -3 -12   -1.50    8.45
   7   3 -12   -1.17    7.01
  -7  -3  12   -2.13    6.22
  -7   3  13   77.31   16.99
   7  -3 -13   82.14   14.79
   7  -3 -13   65.43   17.76
   7   3 -13   98.75   19.05
  -7  -3  13   81.75   17.93
  -7   3  14   84.87   19.35
   7  -3 -14   89.12   17.01
   7  -3 -14  143.64   22.86
   7   3 -14  112.13   21.34
   7  -3 -15  160.18   26.50
   7   3 -15  176.13   30.64
   7  -3 -16   25.02    7.28
   7   3 -16   20.27   10.06
   7  -3 -17   -1.01    3.92
   7   3 -17    4.78    7.72
  -7  -3  17    3.48    5.41
   7  -3 -18   26.00    6.89
   7   3 -18   17.97    8.55
  -7  -3  18   19.09    7.23
   7  -3 -19  308.17   51.19
   7   3 -19  367.33   53.48
  -7  -3  19  362.62   52.71
   7  -3 -20   -0.85    4.18
   7   3 -20   -3.86    5.52
  -7  -3  20   -0.52    4.99
   7  -3 -21   10.65    4.97
   7   3 -21    2.87    6.69
  -7  -3  21   10.84    6.51
   7  -3 -22   -0.23    4.02
   7   3 -22    4.18    5.66
  -7  -3  22    0.93    5.42
  -7   3  23   25.08    7.42
   7  -3 -23   19.11    6.48
   7   3 -23    5.97    6.49
  -7  -3  23   18.51    7.20
  -7   3  24   10.73    6.57
   7   3 -24   14.48    6.81
  -7  -3  24    0.34    5.65
  -7   3  25   34.38    8.79
   7   3 -25   21.30    8.73
  -7  -3  25   22.62    8.53
   7   3 -26    8.17    6.71
  -7  -3  26   -1.88    5.58
   7   3 -27    0.92    5.36
  -7  -3  27   -4.82    5.25
   7   3 -28    2.53    6.71
  -7  -3  28    5.06    5.62
   7   3 -29   14.22    8.70
  -7  -3  29   22.78    8.05
   7   3 -30   15.92    7.25
  -7  -3  30    1.30    5.31
   7   3 -31   21.09    9.04
  -7  -3  31   15.24    7.97
   7   3 -32   -2.29    5.62
  -7  -3  32    4.66    6.02
   7  -3 -33    3.89    4.66
   7   3 -33   -2.54    7.23
  -7  -3  33    1.30    5.94
   7  -3 -34    7.91    5.69
   7   3 -34    0.74    6.71
   7  -3 -35   16.35    6.43
   7   3 -35   10.58    9.06
   7  -3 -36    4.95    5.28
   7   3 -36   -5.82    7.91
  -7   4   1   83.25   17.74
   7  -4  -1   60.64   13.46
   7  -4  -1   64.48   15.74
   7   4  -1   61.38   12.13
  -7  -4   1   68.54   15.76
   7  -4  -2  122.29   20.54
   7  -4  -2  129.22   23.52
   7   4  -2  113.92   19.12
  -7  -4   2   91.49   21.30
  -7   4   3    1.20    7.35
   7  -4  -3    9.73    6.07
   7  -4  -3    1.76    7.00
   7   4  -3   11.40    5.66
  -7  -4   3    5.64    7.45
  -7   4   4   20.43   10.46
   7  -4  -4   32.12    8.33
   7  -4  -4   24.11   10.79
   7   4  -4   16.19    5.65
   7   4  -4   22.50    9.88
  -7  -4   4   41.71   10.93
  -7   4   5   54.58   16.52
   7  -4  -5   77.18   15.25
   7  -4  -5  130.74   20.59
   7   4  -5   73.33   14.03
   7   4  -5   93.11   17.56
  -7  -4   5   72.21   16.91
  -7   4   6   93.79   17.17
   7  -4  -6   76.44   13.78
   7  -4  -6   56.14   15.70
   7   4  -6   50.47   12.11
   7   4  -6   71.48   15.34
  -7  -4   6   52.87   14.98
  -7   4   7   56.27   14.56
   7  -4  -7   36.88   11.23
   7  -4  -7   80.29   16.59
   7   4  -7   51.44   10.88
   7   4  -7   69.39   14.31
  -7  -4   7   52.29   14.77
  -7   4   8   73.96   15.41
   7  -4  -8   61.48   12.18
   7  -4  -8   60.25   15.08
   7   4  -8   63.52   11.53
   7   4  -8   54.85   14.36
  -7  -4   8   66.40   13.08
  -7  -4   8   13.62   12.11
  -7   4   9   12.45    8.66
   7  -4  -9   21.54    7.16
   7  -4  -9   48.61   12.10
   7   4  -9   24.47    9.54
  -7  -4   9   14.52    9.59
  -7   4  10   -4.57    7.43
   7  -4 -10    0.32    5.50
   7  -4 -10    3.75    8.55
   7   4 -10    6.98    8.25
  -7  -4  10    1.49    7.71
  -7   4  11  151.92   24.80
   7  -4 -11  132.12   21.95
   7  -4 -11   91.36   24.20
   7   4 -11  116.08   23.78
  -7  -4  11  140.92   25.09
  -7   4  12  145.15   29.67
   7  -4 -12  173.82   28.00
   7  -4 -12  182.57   31.60
   7   4 -12  185.83   31.44
   7  -4 -13  181.10   25.42
   7  -4 -13  174.52   29.71
   7   4 -13  141.78   25.73
   7   4 -13  103.94   26.51
   7  -4 -14   43.08    9.16
   7   4 -14   23.55    9.16
   7   4 -14   45.52   12.45
   7  -4 -15   53.50   11.96
   7   4 -15   59.68   13.40
   7   4 -15   51.68   14.99
  -7  -4  15   86.64   13.71
   7  -4 -16    9.17    5.48
   7   4 -16   29.99   11.81
  -7  -4  16   40.29    9.06
   7  -4 -17  167.65   27.70
   7   4 -17  173.32   31.74
  -7  -4  17  180.26   28.95
   7  -4 -18   27.32    7.64
   7   4 -18   40.20    9.92
  -7  -4  18   22.31    8.80
   7  -4 -19   15.20    5.87
   7   4 -19   11.85    7.02
  -7  -4  19   12.49    7.12
   7  -4 -20   27.28    7.83
   7   4 -20   27.35    9.04
  -7  -4  20   35.92    9.62
   7  -4 -21   41.97    9.56
   7   4 -21   36.83   11.31
  -7  -4  21   64.29   12.17
   7  -4 -22   37.12    8.55
   7   4 -22   31.25   10.46
  -7  -4  22   37.35   10.25
   7  -4 -23    3.69    4.68
   7   4 -23    3.80    6.88
  -7  -4  23   14.12    7.52
   7  -4 -24    4.00    4.05
   7   4 -24    5.88    8.04
  -7  -4  24    6.96    6.41
   7   4 -25   -0.09    5.75
  -7  -4  25    6.02    5.82
   7   4 -26   13.16    7.63
  -7  -4  26   25.26    7.74
   7   4 -27   16.99    9.42
  -7  -4  27   16.93    7.40
   7   4 -28   -0.65    7.04
  -7  -4  28    4.77    6.33
   7   4 -29    8.01    7.76
  -7  -4  29    0.97    5.73
   7   4 -30    2.48    7.52
  -7  -4  30    5.07    6.47
   7   4 -31    1.75    6.90
  -7  -4  31   10.97    7.08
   7   4 -32    6.18    7.69
  -7  -4  32    8.05    6.81
   7   4 -33   31.76   11.51
  -7  -4  33   24.52    9.08
   7   4 -34   -2.31    6.91
  -7  -4  34    3.80    5.64
   7  -4 -35   -3.24    6.10
   7   4 -35   -2.43    8.08
   7  -4 -36    0.20    4.28
   7   4 -36    0.78    7.95
  -7   5   1    9.00    8.25
   7  -5  -1   -0.12    5.11
   7  -5  -1    4.83    7.88
   7   5  -1    1.85    3.86
  -7  -5   1   -2.84    8.95
  -7   5   2    3.68    9.58
   7  -5  -2   -0.65    5.57
   7  -5  -2   13.32    8.14
   7   5  -2    1.50    4.32
  -7  -5   2    0.23    6.96
  -7   5   3   37.39   13.29
   7  -5  -3   53.97   11.05
   7  -5  -3   39.74   12.03
   7   5  -3   36.08    8.73
  -7  -5   3   32.22   11.54
  -7   5   4  116.63   24.33
   7  -5  -4  145.26   22.78
   7  -5  -4  125.08   24.80
   7   5  -4  117.90   21.07
  -7  -5   4  130.40   22.05
  -7  -5   4  113.20   23.75
  -7   5   5   49.14   13.83
   7  -5  -5   44.33   10.34
   7  -5  -5   27.11   13.20
   7   5  -5   44.08    9.39
  -7  -5   5   33.50   10.00
  -7  -5   5   42.51   11.69
  -7   5   6    1.45    7.33
   7  -5  -6    4.36    5.41
   7  -5  -6   -3.91    8.03
   7   5  -6    3.91    4.65
  -7  -5   6    0.01    7.81
  -7   5   7   11.98    9.07
   7  -5  -7   14.70    6.99
   7  -5  -7   24.92   10.88
   7   5  -7   28.87    7.76
  -7  -5   7   12.38    9.08
  -7   5   8   80.50   18.26
   7  -5  -8  103.49   16.72
   7  -5  -8   58.06   17.62
   7   5  -8   91.76   16.72
  -7  -5   8   72.11   17.66
  -7   5   9  130.94   25.08
   7  -5  -9  139.43   22.91
   7  -5  -9  193.46   27.86
   7   5  -9  112.29   22.65
  -7  -5   9  110.82   24.68
  -7   5  10   63.09   14.43
   7  -5 -10   49.64   11.68
   7  -5 -10   59.92   15.35
   7   5 -10   56.22   12.29
  -7  -5  10   39.97   13.47
  -7   5  11   87.89   20.10
   7  -5 -11   75.76   17.63
   7  -5 -11  131.86   22.54
   7   5 -11  116.31   19.25
   7   5 -11  109.45   21.19
   7  -5 -12    4.29    5.79
   7   5 -12   -1.32    5.69
   7   5 -12   -0.95    8.94
  -7  -5  12    2.96    4.97
   7  -5 -13   24.92    8.57
   7   5 -13   33.03    9.23
   7   5 -13   64.57   14.29
  -7  -5  13   22.59    8.52
   7  -5 -14   46.00   11.28
   7   5 -14   42.91   12.03
   7   5 -14   54.61   14.45
  -7  -5  14   77.09   13.18
   7  -5 -15  172.02   30.93
   7   5 -15  218.16   33.47
   7   5 -15  194.38   34.60
  -7  -5  15  210.65   32.26
   7  -5 -16    0.42    4.30
   7   5 -16   -4.19    9.30
  -7  -5  16   -3.15    6.38
   7  -5 -17   11.59    5.99
   7   5 -17    5.28   10.06
  -7  -5  17    8.74    6.48
   7  -5 -18   -0.63    4.50
   7   5 -18    1.70    5.88
  -7  -5  18    1.20    5.38
   7  -5 -19   33.00    7.87
   7   5 -19   22.54    9.58
  -7  -5  19   30.37    9.29
   7  -5 -20   51.27   10.15
   7   5 -20   37.25   12.38
  -7  -5  20   41.39   11.14
   7  -5 -21   10.96    5.24
   7   5 -21    7.50    6.92
  -7  -5  21   15.91    6.64
   7  -5 -22   -0.81    4.81
   7   5 -22   -2.86    6.69
  -7  -5  22   -3.92    6.09
   7   5 -23   -2.17    6.37
  -7  -5  23    7.92    6.47
   7   5 -24   10.02    7.90
  -7  -5  24   14.79    7.03
   7   5 -25   21.49    8.94
  -7  -5  25    6.52    6.32
   7   5 -26   20.15    8.45
  -7  -5  26   13.56    7.36
   7   5 -27   -6.77    7.94
  -7  -5  27    4.78    5.87
   7   5 -28   10.05    7.37
  -7  -5  28   -0.81    5.55
   7   5 -29    9.69    7.27
  -7  -5  29   10.17    6.49
   7   5 -30   10.86    7.86
  -7  -5  30    7.32    6.02
   7   5 -31    5.52    8.30
  -7  -5  31   18.76    8.00
   7   5 -32    3.10    7.51
  -7  -5  32   -0.84    4.98
   7   5 -33    8.48    8.34
  -7  -5  33    2.70    6.59
   7   5 -34   -2.34    8.32
  -7  -5  34   14.29    8.09
   7   5 -35    6.46    7.81
  -7  -5  35   -0.49    6.66
   7  -5 -36    3.73    4.97
   7   5 -36   -0.37    6.62
  -7   6   1   70.89   18.82
   7  -6  -1   70.57   15.30
   7  -6  -1   98.63   19.15
   7   6  -1   64.97   14.15
   7   6  -1   84.36   15.21
  -7  -6   1   69.31   14.62
  -7  -6   1   85.39   17.46
  -7   6   2   78.44   17.15
   7  -6  -2   53.96   12.85
   7  -6  -2   58.71   15.01
   7   6  -2   61.84   12.01
   7   6  -2   34.54   11.45
  -7  -6   2   79.75   13.51
  -7  -6   2   65.37   15.43
  -7   6   3   15.88   11.25
   7  -6  -3   29.21    8.93
   7  -6  -3   54.01   14.12
   7   6  -3   32.39    8.82
  -7  -6   3   14.53    9.77
  -7   6   4    9.11    8.97
   7  -6  -4   10.09    6.47
   7  -6  -4    5.34    9.20
   7   6  -4   17.29    6.24
  -7  -6   4   14.07    9.43
  -7   6   5    4.29    9.11
   7  -6  -5    0.95    5.57
   7  -6  -5   -2.07    8.63
   7   6  -5   -0.87    5.08
  -7  -6   5    1.28    7.51
  -7   6   6   97.47   19.03
   7  -6  -6   97.29   16.02
   7  -6  -6   21.30   14.61
   7   6  -6   88.24   15.93
  -7  -6   6  110.10   18.58
  -7   6   7  120.49   27.42
   7  -6  -7  165.90   26.38
   7  -6  -7  150.05   29.16
   7   6  -7  159.18   26.49
  -7  -6   7  164.07   28.68
  -7   6   8   86.69   17.67
   7  -6  -8   69.37   14.39
   7  -6  -8   72.51   17.92
   7   6  -8   53.73   14.14
  -7  -6   8   92.47   17.53
   7  -6  -9   -2.50    6.42
   7  -6  -9    2.33    9.54
   7   6  -9    2.37    5.68
  -7  -6   9    1.06    5.42
   7  -6 -10   93.58   18.10
   7   6 -10  102.29   19.10
  -7  -6  10   97.98   18.09
   7  -6 -11  118.45   22.20
   7   6 -11  152.88   23.83
  -7  -6  11  118.16   22.13
   7  -6 -12   22.24    7.86
   7   6 -12   19.08    8.37
  -7  -6  12   17.78    7.20
   7  -6 -13    2.18    5.45
   7   6 -13   14.29    7.06
  -7  -6  13   34.01    8.19
   7  -6 -14   10.47    6.72
   7   6 -14    5.66    5.93
  -7  -6  14   12.81    6.72
   7  -6 -15   -2.62    6.56
   7   6 -15   -0.79    5.37
  -7  -6  15    0.10    4.89
   7  -6 -16   47.42   10.94
  -7  -6  16   51.93   11.88
   7  -6 -17   55.05   13.40
  -7  -6  17  105.72   16.14
   7  -6 -18   99.66   16.89
   7   6 -18   69.03   18.05
  -7  -6  18  108.12   18.35
   7  -6 -19    2.10    4.11
   7   6 -19    5.08    7.41
  -7  -6  19   10.47    6.87
   7  -6 -20   -1.46    4.33
   7   6 -20   -3.68    6.48
  -7  -6  20   -2.24    5.69
   7  -6 -21    1.77    4.26
   7   6 -21    2.74    7.56
  -7  -6  21   -0.17    6.04
   7   6 -22   48.80   12.33
  -7  -6  22   25.60    9.33
   7   6 -23   35.48   10.09
  -7  -6  23    3.25    5.63
   7   6 -24   12.04    7.91
  -7  -6  24    6.48    7.22
   7   6 -25   -2.05    6.65
  -7  -6  25    1.11    6.43
   7   6 -26   13.03    9.00
  -7  -6  26   17.33    8.00
   7   6 -27    4.61    7.65
  -7  -6  27    8.35    6.50
   7   6 -28    4.67    7.82
  -7  -6  28   33.73    9.06
   7   6 -29   -3.74    6.08
  -7  -6  29   -0.04    6.04
   7   6 -30    4.93    8.86
  -7  -6  30   -4.78    6.67
   7   6 -31    8.90    7.77
  -7  -6  31   -2.93    5.75
   7   6 -32   24.11   10.50
  -7  -6  32   13.70    7.31
   7   6 -33    7.08    8.75
  -7  -6  33    1.58    6.51
   7   6 -34    4.53    6.85
  -7  -6  34    1.64    7.21
   7   6 -35    1.50    7.41
  -7  -6  35    2.22    6.44
   7   6 -36   -0.07    9.16
  -7  -6  36    3.65    6.58
  -7  -6  37    2.55    6.11
  -7   7   1   13.90   10.34
   7  -7  -1    5.69    8.71
   7   7  -1    7.63    5.98
  -7   7   2   45.79   12.87
   7  -7  -2   16.70   10.74
   7   7  -2   36.38    9.24
  -7   7   3   12.34    9.50
   7  -7  -3   15.02    9.74
   7   7  -3   12.79    6.60
  -7   7   4  217.15   40.67
   7  -7  -4  209.63   40.35
   7   7  -4  265.02   38.77
  -7   7   5  117.12   22.15
   7  -7  -5  106.55   18.54
   7  -7  -5   72.71   20.23
   7   7  -5   75.26   17.39
  -7  -7   5  118.00   20.86
   7  -7  -6    6.46    6.72
   7   7  -6   11.68    6.57
  -7  -7   6   15.00    6.32
  -7  -7   6    1.89    6.68
   7  -7  -7   62.61   14.76
   7   7  -7   78.52   15.79
  -7  -7   7   81.86   15.24
   7  -7  -8   10.57    6.58
   7   7  -8   16.01    7.41
  -7  -7   8    4.70    6.33
   7  -7  -9   32.27    9.71
   7   7  -9   33.28   10.24
  -7  -7   9   38.53    9.96
   7  -7 -10  100.52   19.08
   7   7 -10   62.37   18.90
  -7  -7  10  167.50   20.81
   7  -7 -11   50.99   10.43
   7   7 -11    7.09    8.64
  -7  -7  11   46.76    9.85
   7  -7 -12    0.26    5.47
   7   7 -12    6.69    6.59
  -7  -7  12    3.81    5.21
   7  -7 -13   19.44    7.97
   7   7 -13   37.11   10.68
  -7  -7  13   31.83    8.96
   7  -7 -14  162.91   26.81
   7   7 -14  162.57   28.22
  -7  -7  14  145.80   26.43
   7  -7 -15   -0.54    5.75
   7   7 -15   -3.52    6.70
  -7  -7  15    0.47    4.77
   7  -7 -16    5.31    5.98
  -7  -7  16   10.01    6.40
   7  -7 -17    3.73    5.34
  -7  -7  17    4.00    5.72
   7  -7 -18    3.37    5.17
   7   7 -18   11.86    7.55
  -7  -7  18    2.61    6.36
   7  -7 -19    7.19    4.78
   7   7 -19   13.60    7.74
  -7  -7  19    1.42    6.72
   7   7 -20   28.12   11.51
  -7  -7  20   31.46    9.08
   7   7 -21    3.73    7.53
  -7  -7  21    1.07    6.15
   7   7 -22    5.66    8.05
  -7  -7  22   -0.97    5.92
   7   7 -23   12.57    9.25
  -7  -7  23    4.62    6.37
   7   7 -24   15.14    9.36
  -7  -7  24   38.92    9.96
   7   7 -25    3.23    7.78
  -7  -7  25   15.37    6.62
   7   7 -26   14.54    8.63
  -7  -7  26    6.05    7.00
   7   7 -27    1.45    6.73
  -7  -7  27   -1.34    5.61
   7   7 -28   -3.32    7.77
  -7  -7  28   -2.01    6.56
   7   7 -29    7.26    8.02
  -7  -7  29    4.40    7.55
   7   7 -30   16.94   10.46
  -7  -7  30    4.38    7.14
   7   7 -31   -0.43    7.88
  -7  -7  31   -2.50    5.89
   7   7 -32   -6.56    8.75
  -7  -7  32    3.83    6.13
   7   7 -33   -4.25    8.22
  -7  -7  33   -1.84    5.55
   7   7 -34   17.29    9.15
  -7  -7  34   -1.15    6.68
   7   7 -35   -1.42    8.24
  -7  -7  35    0.37    6.46
  -7  -7  36    2.36    6.29
  -7  -7  37    4.22    6.52
  -7  -7  38   -1.45    7.42
   7  -8  -1   52.62   11.68
  -7  -8   1   19.70   11.21
  -7  -8   2   68.49   16.80
  -7  -8   3   21.98    7.53
  -7  -8   3    7.37    8.22
   7   8  -4   22.03    8.28
  -7  -8   4   20.09    7.35
   7   8  -5   13.53    7.41
  -7  -8   5    1.77    5.32
   7   8  -6   31.18   10.10
  -7  -8   6   24.98    8.48
   7   8  -7   -1.10    6.83
  -7  -8   7    2.82    6.11
   7   8  -8   81.73   17.23
  -7  -8   8   78.11   15.27
   7   8  -9   20.19    8.33
  -7  -8   9    5.11    6.58
   7  -8 -10   15.03    7.62
   7   8 -10   18.05    8.97
  -7  -8  10   22.15    8.30
   7  -8 -11    8.00    6.31
   7   8 -11    8.71    8.58
  -7  -8  11    1.28    5.24
   7  -8 -12  131.95   24.70
   7   8 -12  126.06   25.79
  -7  -8  12  169.71   25.47
   7  -8 -13    0.30    6.19
   7   8 -13   -0.53    6.78
  -7  -8  13   -2.35    5.17
   7  -8 -14   10.42    6.57
   7   8 -14    7.27    7.75
  -7  -8  14   11.37    7.22
   7  -8 -15    4.67    6.51
   7   8 -15   -1.77    7.25
  -7  -8  15    4.02    6.16
   7  -8 -16   77.25   15.91
  -7  -8  16   75.66   15.63
   7  -8 -17   -1.88    4.85
  -7  -8  17   -1.18    6.05
   7   8 -18   18.80    8.67
  -7  -8  18    9.75    7.25
   7   8 -19   -1.03    6.37
  -7  -8  19   -0.33    6.06
   7   8 -20   32.31   10.93
  -7  -8  20   19.78    8.24
   7   8 -21   -6.10    7.87
  -7  -8  21   -0.33    6.00
   7   8 -22   13.19    9.38
  -7  -8  22    8.99    7.57
   7   8 -23   19.80   10.73
  -7  -8  23    1.10    6.54
   7   8 -24    2.39    8.01
  -7  -8  24    7.99    6.88
   7   8 -25    6.60    8.11
  -7  -8  25   18.25    8.01
   7   8 -26    6.22    8.42
  -7  -8  26    0.89    7.16
   7   8 -27    2.48    6.78
  -7  -8  27    4.01    6.71
   7   8 -28    7.66    8.66
  -7  -8  28   11.21    7.93
   7   8 -29    2.76    6.93
  -7  -8  29    6.70    6.98
   7   8 -30    7.03    8.96
  -7  -8  30    4.94    6.33
   7   8 -31   -4.13    8.75
  -7  -8  31    3.57    7.03
   7   8 -32    4.75    8.06
  -7  -8  32    5.32    7.66
   7   8 -33   -1.26    8.42
  -7  -8  33   -1.76    6.83
   7   8 -34   -2.50    8.26
  -7  -8  34   -3.95    6.70
   7   8 -35    2.15    8.15
  -7  -8  35   -0.67    6.75
  -7  -8  36   -0.64    7.02
   7  -9  -1   -3.45    6.52
  -7  -9   1   -1.89    5.79
   7  -9  -2   30.55   10.46
  -7  -9   2   33.86    9.46
   7  -9  -3   -0.65    5.91
  -7  -9   3    0.01    5.43
   7  -9  -4   58.11   13.23
  -7  -9   4   53.58   12.58
   7  -9  -5   -2.93    6.74
  -7  -9   5    1.01    4.75
  -7  -9   6   29.22    8.77
  -7  -9   7   31.26    9.13
  -7  -9   8   36.01    9.60
  -7  -9   9    2.06    5.77
  -7  -9  10  144.59   25.19
  -7  -9  11   -2.18    5.10
   7   9 -12   -1.80    6.04
  -7  -9  12    4.45    5.03
   7   9 -13    1.37    7.33
  -7  -9  13   15.36    7.51
   7  -9 -14   60.00   14.05
   7   9 -14   63.13   15.81
  -7  -9  14   72.35   14.63
   7  -9 -15   -4.07    6.03
   7   9 -15    4.96    7.24
  -7  -9  15   -3.99    5.80
   7  -9 -16   20.90    7.72
  -7  -9  16   13.80    7.17
  -7  -9  17   -1.58    6.59
   7   9 -18   34.57   11.77
  -7  -9  18   23.87    9.04
   7   9 -19   -5.76    7.76
  -7  -9  19    2.89    6.47
   7   9 -20   31.22   11.05
  -7  -9  20   19.41    8.78
   7   9 -21   -1.36    6.68
  -7  -9  21    4.99    5.43
   7   9 -22    2.55    6.63
  -7  -9  22   -6.81    7.03
   7   9 -23   -3.87    8.97
  -7  -9  23    1.03    5.45
   7   9 -24   17.41   10.42
  -7  -9  24   14.02    7.46
   7   9 -25    5.81    7.36
  -7  -9  25   -4.07    6.60
   7   9 -26    7.91    7.81
  -7  -9  26    0.77    6.40
   7   9 -27    4.56    8.22
  -7  -9  27   -0.53    7.15
   7   9 -28    0.45    8.99
  -7  -9  28   14.30    7.18
   7   9 -29    3.24    8.00
  -7  -9  29   -1.81    6.06
   7   9 -30    4.84    7.67
  -7  -9  30    3.59    7.61
   7   9 -31    4.88    6.72
  -7  -9  31   -1.66    6.77
   7   9 -32   -0.40    8.46
  -7  -9  32    1.67    6.39
   7   9 -33   -5.65    8.92
  -7  -9  33    9.49    7.83
   7   9 -34   12.78   10.19
   7 -10  -1   12.99    7.30
  -7 -10   1   16.81    7.57
   7 -10  -2   28.13   10.27
  -7 -10   2   55.38   11.17
   7 -10  -3    3.76    6.49
  -7 -10   3    0.38    5.39
   7 -10  -4    0.84    6.70
  -7 -10   4    0.90    5.24
   7 -10  -5   -2.39    6.32
  -7 -10   5    5.90    5.46
   7 -10  -6  144.29   28.22
  -7 -10   6  195.55   29.09
   7 -10  -7   -1.95    6.62
  -7 -10   7    4.76    5.84
   7 -10  -8    2.55    6.29
  -7 -10   8    2.21    6.03
   7 -10  -9    0.89    6.33
  -7 -10   9   -5.27    6.65
  -7 -10  10   15.51    7.22
  -7 -10  11   -0.85    6.43
  -7 -10  12   25.28    9.00
  -7 -10  13    1.58    6.14
  -7 -10  14   10.36    7.51
  -7 -10  15    4.60    6.03
  -7 -10  16   81.23   16.68
  -7 -10  17    2.50    6.33
  -7 -10  18   27.64    8.73
  -7 -10  19    7.37    6.51
  -7 -10  20    1.87    5.95
  -7 -10  21    1.85    6.94
  -7 -10  23   -1.93    7.04
  -7 -10  24   -1.64    6.14
   7  10 -25   -2.01    7.27
  -7 -10  25    0.04    5.71
   7  10 -26    2.81    8.23
  -7 -10  26   19.18    7.62
   7  10 -27   -0.05    8.91
  -7 -10  27   -4.56    7.38
   7  10 -28    7.52    9.32
  -7 -10  28   18.08    8.07
   7  10 -29    1.39    7.68
  -7 -10  29   -2.16    5.91
   7  10 -30    1.79    7.71
  -7 -10  30    4.31    7.72
   7  10 -31   -5.10    8.68
  -7 -10  31    7.88    6.61
   7  10 -32   -3.49    8.98
   7  10 -33    6.63    9.19
   7  10 -34    0.56    8.01
   7 -11  -1    1.53    6.78
  -7 -11   1    5.64    6.23
   7 -11  -2   10.34    8.14
  -7 -11   2    9.29    6.43
   7 -11  -3    4.59    6.67
  -7 -11   3    3.17    6.64
   7 -11  -4   36.52   10.82
  -7 -11   4   41.51   11.02
   7 -11  -5    8.63    7.63
  -7 -11   5   14.36    7.55
   7 -11  -6   -0.53    5.62
  -7 -11   6    7.49    6.24
   7 -11  -7   14.59    7.52
   7 -11  -8   33.00    9.44
  -7 -11   8   15.62    7.38
   7 -11  -9    0.01    6.05
  -7 -11   9    0.95    6.96
   7 -11 -10   33.79   10.63
  -7 -11  10   29.09    9.93
   7 -11 -11   -0.41    5.84
  -7 -11  11    8.05    6.32
   7 -11 -12   -2.11    5.83
  -7 -11  12    5.29    5.69
  -7 -11  13    1.27    5.29
  -7 -11  14   61.77   14.46
  -7 -11  15   -1.89    5.99
  -7 -11  16    5.48    7.30
  -7 -11  17    2.08    5.73
  -7 -11  18   17.40    8.35
  -7 -11  19   -4.01    6.57
  -7 -11  20   15.84    8.29
  -7 -11  21    2.15    5.01
  -7 -11  22   -0.69    6.49
  -7 -11  23   -6.42    6.88
  -7 -11  24    9.46    9.03
  -7 -11  25   -1.20    5.28
  -7 -11  26   -2.29    6.15
  -7 -11  27    1.10    5.75
  -7 -11  28    7.42    6.73
   7 -12  -1    6.53    6.66
  -7 -12   1    7.88    5.76
   7 -12  -2   11.42    7.28
  -7 -12   2   14.30    6.79
   7 -12  -3   -2.77    7.10
  -7 -12   3   -0.88    5.28
   7 -12  -4    2.74    7.21
  -7 -12   4   -2.30    5.96
   7 -12  -5   17.02    8.22
  -7 -12   5   11.51    6.99
   7 -12  -6   38.55   11.58
  -7 -12   6   46.94   11.35
   7 -12  -7   -3.05    6.53
  -7 -12   7   13.99    7.44
   7 -12  -8    9.58    6.99
  -7 -12   8   12.13    7.97
   7 -12  -9    0.00    6.52
  -7 -12   9    0.66    5.87
   7 -12 -10   16.00    8.18
  -7 -12  10   10.16    6.46
   7 -12 -11    3.27    6.17
  -7 -12  11    5.69    5.89
  -7 -12  12   43.22   11.94
  -7 -12  13   -1.65    7.36
  -7 -12  14   -2.36    6.52
  -7 -12  15    4.74    7.18
  -7 -12  16   40.47   11.36
  -7 -12  17    0.34    6.40
  -7 -12  18   12.75    8.73
  -7 -12  19    5.66    7.97
  -7 -12  20    9.80    7.73
  -7 -12  21    0.19    4.76
  -7 -12  22   10.17    7.42
  -7 -12  23   -0.31    6.72
  -7 -12  24    3.71    7.88
  -7 -12  25    1.41    5.24
   7 -13  -1   -5.73    7.40
  -7 -13   1    1.66    5.35
   7 -13  -2   10.33    7.95
  -7 -13   2   16.82    7.99
   7 -13  -3    9.95    8.56
  -7 -13   3   33.67    9.57
   7 -13  -4   88.58   15.83
  -7 -13   4   49.20   13.29
   7 -13  -5    7.76    7.70
  -7 -13   5   10.69    7.62
   7 -13  -6   -0.75    6.41
  -7 -13   6   -0.01    6.42
   7 -13  -7   -4.04    6.54
  -7 -13   7   -0.60    6.66
   7 -13  -8    9.11    7.62
  -7 -13   8    2.80    6.53
   7 -13  -9    8.10    6.83
  -7 -13   9    0.73    6.26
  -7 -13  10   23.95    9.87
  -7 -13  11    1.09    6.75
  -7 -13  12   -3.61    7.09
  -7 -13  13   -5.13    6.67
  -7 -13  14   32.20   10.42
  -7 -13  15   -7.59    7.52
  -7 -13  16    6.82    7.45
  -7 -13  17    1.50    6.49
  -7 -13  18    5.42    6.86
  -7 -13  19    2.18    6.43
  -7 -13  20    7.89    7.57
  -7 -13  21    8.55    7.82
  -7 -13  22   -3.17    7.22
   7 -14  -1    0.66    5.70
  -7 -14   1    6.65    5.94
   7 -14  -2   16.01    8.17
  -7 -14   2   19.55    7.61
   7 -14  -3    8.93    8.60
  -7 -14   3    5.26    6.94
   7 -14  -4   -3.41    6.92
  -7 -14   4    3.96    5.88
   7 -14  -5    9.89    7.15
  -7 -14   5   -2.06    6.42
   7 -14  -6   11.80    8.58
  -7 -14   6   13.92    8.72
   7 -14  -7   45.33   12.18
  -7 -14   7   45.38   11.83
  -7 -14   8   21.11    8.51
  -7 -14   9    9.05    7.37
  -7 -14  10    8.63    6.77
  -7 -14  11   -1.82    5.60
  -7 -14  12   11.79    7.60
  -7 -14  13   -5.51    7.79
  -7 -14  14   -0.77    5.65
  -7 -14  15   -0.00    6.57
  -7 -14  16    0.13    6.46
  -7 -14  17    5.78    7.49
  -7 -14  18    4.73    7.01
  -7 -14  19    2.15    6.61
   7 -15  -1    3.93    6.35
  -7 -15   1   -1.03    6.83
   7 -15  -2   -4.57    6.64
  -7 -15   2   -3.80    6.31
   7 -15  -3    1.13    6.76
  -7 -15   3   16.63    7.33
   7 -15  -4   10.89    7.62
  -7 -15   4    4.07    6.32
   7 -15  -5    4.52    8.10
  -7 -15   5   -2.80    6.50
  -7 -15   6   -0.51    5.73
  -7 -15   7   -2.32    7.66
  -7 -15   8   -0.23    6.42
  -7 -15   9    4.85    6.40
  -7 -15  10    2.63    7.27
  -7 -15  11   -0.45    7.57
  -7 -15  12   -2.56    7.26
  -7 -15  13    3.59    6.10
  -7 -15  14   -1.01    7.25
  -7 -15  15   -0.89    6.89
  -7 -15  16   -8.42    9.05
   7 -16  -1   -0.03    7.56
  -7 -16   1    3.56    6.82
   7 -16  -2   -3.33    7.01
  -7 -16   2   -1.13    6.29
   7 -16  -3   -0.59    6.83
  -7 -16   3   -2.78    6.67
  -7 -16   4   -3.94    6.39
  -7 -16   5   -1.57    6.44
  -7 -16   6    7.16    6.76
  -7 -16   7   12.55    7.60
  -7 -16   8   -0.90    5.93
  -7 -16   9    0.40    5.71
  -7 -16  10    3.72    7.08
  -7 -16  11   -0.44    7.25
  -7 -16  12    7.60    6.40
   7 -17  -1   -1.13    6.58
  -7 -17   3    0.48    6.74
  -7 -17   4    0.98    5.67
  -7 -17   5   -2.58    6.96
  -7 -17   6   -1.71    7.08
  -7 -17   7    1.43    6.09
  -7 -17   8    2.40    6.88
  -6   0   1   -0.31    5.28
  -6   0   1    0.18    7.67
   6   0  -1   -0.02    5.52
   6   0  -1    4.43    7.50
  -6   0   2  383.87   54.92
  -6   0   2  383.53   57.31
   6   0  -2  333.48   54.72
   6   0  -2  359.88   56.92
  -6   0   3   -4.45    8.32
   6   0  -3   -2.43    5.47
   6   0  -3    6.25    7.29
  -6   0   4   21.08    7.47
  -6   0   4   21.34   10.52
   6   0  -4   33.51    7.77
   6   0  -4   25.00    9.93
  -6   0   5    3.65    5.57
  -6   0   5   -0.32    7.62
   6   0  -5    2.02    4.88
   6   0  -5   -1.86    7.67
  -6   0   6 1422.00  194.18
  -6   0   6 1276.80  195.70
   6   0  -6 1260.74  193.52
   6   0  -6 1420.61  196.26
  -6   0   7   -0.56    5.19
  -6   0   7    0.96    7.61
   6   0  -7   -3.25    4.80
   6   0  -7   -0.00    7.31
  -6   0   8   28.69    8.09
  -6   0   8   24.98    9.73
   6   0  -8   24.60    7.35
   6   0  -8   45.02   11.57
  -6   0   9    0.21    4.88
  -6   0   9   -3.85    6.85
   6   0  -9   -0.11    3.68
   6   0  -9    3.40    7.20
  -6   0  10  208.81   34.87
  -6   0  10  303.40   38.34
   6   0 -10  201.53   34.33
   6   0 -10  242.87   37.79
  -6   0  11   -0.35    4.61
  -6   0  11    2.52    6.49
   6   0 -11    0.46    4.00
   6   0 -11   -1.25    7.48
  -6   0  12  297.67   45.52
  -6   0  12  262.98   46.90
   6   0 -12  326.23   45.34
   6   0 -12  285.94   47.64
  -6   0  13    1.69    4.08
  -6   0  13   -2.13    6.67
   6   0 -13   -1.41    3.61
   6   0 -13   -0.22    5.82
  -6   0  14   38.49   11.67
  -6   0  14   72.69   14.67
   6   0 -14  101.54   13.23
   6   0 -14   76.66   15.84
  -6   0  15    6.77    6.92
   6   0 -15    3.90    3.59
   6   0 -15   -1.53    6.70
  -6   0  16  336.80   49.74
   6   0 -16  305.23   48.68
   6   0 -16  328.96   51.53
  -6   0  17   -1.48    5.02
   6   0 -17   -0.51    3.82
   6   0 -17   -4.84    7.71
  -6   0  18  223.95   34.59
   6   0 -18  205.54   37.02
  -6   0  19   -1.56    5.04
  -6   0  20    3.96    4.85
  -6   0  21   -2.14    5.04
  -6   0  22  140.62   23.66
  -6   0  23   -0.13    5.00
  -6   0  24   -0.00    4.82
   6   0 -25    1.94    4.88
   6   0 -26   37.88   10.43
   6   0 -27    1.34    4.84
   6   0 -28   36.17    9.70
   6   0 -29   -0.39    5.73
   6   0 -30   15.64    7.08
   6   0 -31    3.74    6.09
   6   0 -32   46.06   11.41
   6   0 -33    8.27    6.42
   6   0 -34   -0.23    6.51
   6   0 -35    6.24    5.57
   6   0 -36    5.30    5.61
   6   0 -37   -1.22    5.77
   6   0 -38   24.47    9.03
  -6   1   1    9.01    8.01
   6  -1  -1   12.75    5.67
   6  -1  -1    3.30    7.50
   6   1  -1    5.50    4.49
   6   1  -1    8.55    8.21
  -6  -1   1    9.25    5.39
  -6  -1   1    0.15    7.95
  -6   1   2  609.26   85.76
  -6   1   2  585.60   87.85
   6  -1  -2  595.26   86.03
   6  -1  -2  626.91   88.25
   6   1  -2  562.96   85.30
   6   1  -2  631.59   88.00
  -6  -1   2  521.05   85.36
  -6  -1   2  543.74   87.38
  -6   1   3   19.09    7.91
  -6   1   3   24.78   10.70
   6  -1  -3   39.08    9.25
   6  -1  -3   35.25   12.01
   6   1  -3   44.00    8.75
   6   1  -3   41.65   11.60
  -6  -1   3   53.03    9.33
  -6  -1   3   20.27   10.89
  -6   1   4  877.36  125.95
  -6   1   4  905.05  128.26
   6  -1  -4  857.27  126.10
   6  -1  -4  852.57  128.09
   6   1  -4  811.33  125.42
   6   1  -4  857.09  127.81
  -6  -1   4  842.70  125.88
  -6  -1   4  945.83  128.36
  -6   1   5  133.04   20.60
  -6   1   5  144.97   23.27
   6  -1  -5  105.69   20.53
   6  -1  -5  130.04   23.31
   6   1  -5  111.65   19.72
   6   1  -5  141.28   23.19
  -6  -1   5  112.97   20.33
  -6  -1   5  112.13   22.26
  -6   1   6  106.19   17.54
  -6   1   6  119.21   20.50
   6  -1  -6  114.65   17.57
   6  -1  -6  108.79   20.27
   6   1  -6   74.87   16.37
   6   1  -6  110.83   20.20
  -6  -1   6   90.14   17.13
  -6  -1   6  100.24   19.97
  -6   1   7  289.00   42.51
  -6   1   7  236.44   43.77
   6  -1  -7  290.67   42.28
   6  -1  -7  258.48   44.33
   6   1  -7  282.57   41.95
   6   1  -7  267.08   44.19
  -6  -1   7  287.90   42.35
  -6  -1   7  260.16   44.09
  -6   1   8  681.29   93.26
  -6   1   8  823.19   96.34
   6  -1  -8  773.83   93.37
   6  -1  -8  752.75   96.20
   6   1  -8  344.13   91.48
   6   1  -8  855.71   96.75
  -6  -1   8  763.01   93.43
  -6  -1   8  750.42   95.91
  -6   1   9   11.49    5.69
  -6   1   9    4.92    7.90
   6  -1  -9    7.32    4.69
   6  -1  -9    6.22    8.65
   6   1  -9    7.52    4.29
   6   1  -9   11.26    8.22
  -6  -1   9    6.44    4.93
  -6  -1   9    8.98    7.52
  -6   1  10  121.76   18.75
  -6   1  10  107.92   20.47
   6  -1 -10  117.72   18.08
   6  -1 -10  105.93   20.72
   6   1 -10  136.96   18.43
   6   1 -10   41.05   18.49
  -6  -1  10  111.44   18.27
  -6  -1  10  106.91   20.75
  -6   1  11   12.44    5.54
  -6   1  11   14.28    8.03
   6  -1 -11   19.42    5.42
   6  -1 -11   34.82    9.81
   6   1 -11    8.04    4.76
   6   1 -11   14.95    8.43
  -6  -1  11   23.65    6.16
  -6  -1  11   11.96    7.73
  -6   1  12  335.38   48.71
  -6   1  12  350.76   50.66
   6  -1 -12  255.52   47.60
   6  -1 -12  315.67   50.57
   6   1 -12  349.88   48.50
   6   1 -12  309.66   50.67
  -6  -1  12  329.02   48.26
  -6  -1  12  358.29   51.02
  -6   1  13   81.68   12.80
  -6   1  13   39.28   12.76
   6  -1 -13   71.99   12.02
   6  -1 -13   81.39   15.77
   6   1 -13   69.54   11.93
   6   1 -13   33.51   13.21
  -6  -1  13   54.83   13.95
  -6   1  14  202.37   30.03
  -6   1  14  154.15   30.63
   6  -1 -14  202.43   29.47
   6  -1 -14  186.50   32.17
   6   1 -14  173.15   29.55
   6   1 -14  190.21   32.23
  -6  -1  14  201.73   30.67
  -6  -1  14  179.59   31.60
  -6   1  15   16.68    5.57
  -6   1  15   15.06    7.29
   6  -1 -15   13.65    5.06
   6  -1 -15    1.20    6.62
   6   1 -15   12.21    5.41
   6   1 -15   28.22    9.84
  -6  -1  15   12.25    6.04
  -6   1  16    7.82    5.12
  -6   1  16    0.75    5.21
   6  -1 -16   10.46    4.41
   6  -1 -16   -1.19    6.93
   6   1 -16   10.11    8.15
  -6  -1  16    0.43    4.46
  -6   1  17    0.74    4.76
   6  -1 -17    4.61    4.06
   6  -1 -17   11.94    8.98
   6   1 -17    4.60    6.49
  -6  -1  17    7.21    5.37
  -6   1  18  269.50   37.13
   6  -1 -18  197.45   35.44
   6  -1 -18  190.51   38.25
   6   1 -18  254.70   39.63
  -6  -1  18  255.39   36.55
  -6   1  19   26.41    8.01
   6  -1 -19   31.62    7.97
   6   1 -19   23.10   11.61
  -6  -1  19   41.36    9.02
  -6   1  20   -1.21    5.35
  -6  -1  20   -0.82    4.58
  -6   1  21    1.95    4.32
  -6  -1  21   -0.94    4.88
  -6   1  22    8.37    5.23
   6   1 -22   13.57    6.57
  -6   1  23    4.54    5.02
   6   1 -23    9.30    6.09
  -6   1  24   21.01    7.53
   6   1 -24   39.28    9.42
  -6   1  25   -3.74    5.27
   6   1 -25   -3.76    6.40
  -6   1  26    1.95    4.56
   6   1 -26    8.98    6.20
  -6   1  27   -1.49    4.67
   6   1 -27   -0.36    4.12
  -6  -1  27   -2.05    5.47
   6  -1 -28   59.60   12.90
   6   1 -28   56.09   12.53
  -6  -1  28   58.09   12.39
   6  -1 -29   -0.76    4.59
   6   1 -29   -1.06    5.39
  -6  -1  29   -0.86    4.75
   6  -1 -30   28.73    9.25
   6   1 -30   34.74   10.03
  -6  -1  30   39.24    9.72
   6  -1 -31    0.01    5.11
   6   1 -31    5.09    5.78
   6  -1 -32    0.87    5.66
   6   1 -32   -1.04    5.50
   6  -1 -33    0.42    5.15
   6   1 -33    1.10    6.06
   6  -1 -34   24.69    8.32
   6   1 -34   22.56    9.82
   6  -1 -35    0.16    5.94
   6   1 -35    2.29    6.09
   6  -1 -36    4.55    6.75
   6   1 -36    4.59    7.15
   6  -1 -37   -3.20    6.89
   6   1 -37   -3.21    6.57
   6  -1 -38    1.06    6.36
   6   1 -38   11.70    7.43
  -6   2   1    1.80    4.73
  -6   2   1    5.71    8.42
   6  -2  -1    0.63    5.33
   6  -2  -1    8.02    8.14
   6   2  -1   10.11    4.95
   6   2  -1    5.59    7.59
  -6  -2   1    3.71    4.92
  -6  -2   1   14.68    8.61
  -6   2   2   11.41    6.17
  -6   2   2    5.53    8.21
   6  -2  -2   18.27    6.78
   6  -2  -2    5.91    7.59
   6   2  -2   10.65    5.07
   6   2  -2    8.90    9.73
  -6  -2   2   16.47    6.24
  -6  -2   2    5.91    8.26
  -6   2   3    2.51    5.04
  -6   2   3   12.86    8.53
   6  -2  -3   -2.43    5.16
   6  -2  -3    2.40    8.21
   6   2  -3    5.42    3.88
   6   2  -3    3.53    7.17
  -6  -2   3    0.57    4.64
  -6  -2   3    3.73    7.01
  -6   2   4   64.04   12.90
  -6   2   4   69.33   16.09
   6  -2  -4   61.32   13.19
   6  -2  -4   65.65   15.82
   6   2  -4   64.22   12.35
   6   2  -4   79.11   15.89
  -6  -2   4   61.80   12.69
  -6  -2   4  104.04   16.99
  -6   2   5    8.92    5.30
  -6   2   5   18.14    9.29
   6  -2  -5    8.55    6.50
   6  -2  -5    1.33    7.48
   6   2  -5    9.33    4.89
   6   2  -5   12.04    9.97
  -6  -2   5   16.74    5.98
  -6  -2   5    4.05    8.40
  -6   2   6  366.48   52.84
  -6   2   6  289.82   54.15
   6  -2  -6  377.45   53.23
   6  -2  -6  386.98   55.64
   6   2  -6  296.69   51.95
   6   2  -6  341.76   54.73
  -6  -2   6  376.63   52.69
  -6  -2   6  392.73   55.39
  -6   2   7   66.84   12.21
  -6   2   7   73.11   14.62
   6  -2  -7   42.11   11.70
   6  -2  -7   70.82   15.48
   6   2  -7   65.25   11.57
   6   2  -7   61.44   14.36
  -6  -2   7   58.71   11.75
  -6  -2   7   59.85   14.51
  -6   2   8   10.48    5.18
  -6   2   8   11.41    8.47
   6  -2  -8   15.93    5.92
   6  -2  -8   13.64    8.88
   6   2  -8   14.53    4.94
   6   2  -8   19.42    8.90
  -6  -2   8    8.19    5.39
  -6  -2   8    7.08    7.61
  -6   2   9    4.48    4.43
  -6   2   9    3.82    7.36
   6  -2  -9    0.76    3.74
   6  -2  -9   -4.28    7.79
   6   2  -9    1.15    3.99
   6   2  -9   -0.01    6.40
  -6  -2   9    0.12    4.30
  -6  -2   9    0.18    6.96
  -6   2  10  283.31   43.75
  -6   2  10  265.71   45.27
   6  -2 -10  289.15   43.65
   6  -2 -10  393.62   48.13
   6   2 -10  285.63   43.67
   6   2 -10  240.94   45.45
  -6   2  11  301.04   43.15
  -6   2  11  281.34   44.73
   6  -2 -11  280.80   42.68
   6  -2 -11  290.99   45.58
   6   2 -11  268.74   42.83
   6   2 -11  280.18   45.29
  -6  -2  11  254.48   44.83
  -6   2  12  133.57   19.74
  -6   2  12  111.87   20.87
   6  -2 -12  118.65   18.89
   6  -2 -12  124.18   22.32
   6   2 -12  114.80   19.35
   6   2 -12  107.20   21.22
  -6  -2  12   86.09   19.27
  -6  -2  12  114.45   21.46
  -6   2  13    6.52    5.26
  -6   2  13   21.83    7.87
   6  -2 -13    8.07    4.61
   6  -2 -13   22.55   10.19
   6   2 -13   16.49    5.67
   6   2 -13    6.10    8.42
  -6  -2  13   10.81    5.81
  -6  -2  13    6.77    7.28
  -6   2  14   87.75   16.31
  -6   2  14   82.59   17.37
   6  -2 -14   93.75   15.85
   6  -2 -14  128.75   20.09
   6   2 -14  109.92   19.76
  -6  -2  14   78.56   16.39
  -6   2  15   23.88    7.40
   6  -2 -15   38.87    7.50
   6  -2 -15   35.25   10.69
   6   2 -15   34.94   10.36
  -6  -2  15   23.64    7.80
  -6   2  16   77.56   14.22
   6  -2 -16   69.79   13.40
   6  -2 -16   82.19   17.01
   6   2 -16   74.52   17.17
  -6  -2  16   79.73   14.51
  -6   2  17   30.26    7.70
   6  -2 -17   29.34    7.07
   6  -2 -17   23.63    9.88
   6   2 -17   27.63   10.29
  -6  -2  17   27.40    7.62
  -6   2  18   22.18    6.65
   6  -2 -18   15.75    5.80
   6  -2 -18   38.91   10.87
   6   2 -18   21.17    9.77
  -6  -2  18   27.79    7.34
  -6   2  19   12.79    6.37
   6  -2 -19   22.48    5.96
   6   2 -19   12.37    9.04
  -6  -2  19    4.26    5.92
  -6   2  20  171.54   26.23
   6  -2 -20  160.56   25.47
   6   2 -20  135.92   26.17
  -6   2  21    1.26    4.45
   6   2 -21    8.37    6.20
  -6   2  22   36.71    8.85
   6   2 -22   31.73    9.62
  -6   2  23    8.86    5.28
   6   2 -23   -0.24    5.42
  -6   2  24    7.79    5.30
   6   2 -24    7.96    6.94
  -6  -2  24    5.03    5.94
  -6   2  25   11.74    5.71
   6   2 -25    3.89    5.96
  -6  -2  25   20.34    7.11
  -6   2  26   26.74    9.04
   6   2 -26   56.34   11.92
  -6  -2  26   63.69   11.68
   6   2 -27   -0.67    5.55
  -6  -2  27    4.62    5.49
   6   2 -28   20.02    8.59
  -6  -2  28   20.77    7.50
   6   2 -29    5.59    6.87
  -6  -2  29   -2.94    5.45
   6  -2 -30   22.05    7.13
   6   2 -30   21.58    8.23
  -6  -2  30    5.56    6.53
   6  -2 -31    0.34    4.29
   6   2 -31   -1.53    5.17
  -6  -2  31    8.46    5.74
   6  -2 -32    8.48    5.97
   6   2 -32   33.48    9.21
  -6  -2  32   16.53    7.91
   6  -2 -33    4.50    4.71
   6   2 -33   -2.49    6.67
   6  -2 -34    1.95    4.73
   6   2 -34   -3.16    6.54
   6  -2 -35    6.35    5.11
   6   2 -35    0.93    7.23
   6  -2 -36    7.07    6.34
   6   2 -36   14.87    8.65
   6  -2 -37    0.16    4.83
   6   2 -37    0.04    5.81
   6  -2 -38   16.09    7.57
  -6   3   1    0.41    4.44
  -6   3   1    4.40    7.62
   6  -3  -1    1.54    5.65
   6  -3  -1   10.74    8.94
   6   3  -1    2.07    3.48
   6   3  -1   -0.73    6.47
  -6  -3   1    0.75    5.04
  -6  -3   1    0.16    6.88
  -6   3   2  162.64   24.31
  -6   3   2  118.73   26.35
   6  -3  -2  121.55   24.05
   6  -3  -2  131.38   26.25
   6   3  -2  183.33   24.16
   6   3  -2  130.34   25.61
  -6  -3   2  160.72   24.12
  -6  -3   2  142.01   26.04
  -6   3   3  141.44   23.16
  -6   3   3  137.67   25.97
   6  -3  -3  116.03   23.26
   6  -3  -3  147.50   26.29
   6   3  -3  139.47   22.84
   6   3  -3  155.03   25.60
  -6  -3   3  156.25   23.23
  -6  -3   3  145.88   25.83
  -6   3   4   39.27    9.17
  -6   3   4   25.94   12.06
   6  -3  -4   42.70   10.09
   6  -3  -4   28.09   11.92
   6   3  -4   50.25    8.75
   6   3  -4   52.86   12.51
  -6  -3   4   44.92    9.08
  -6  -3   4   25.67   10.27
  -6   3   5   14.11    5.79
  -6   3   5    2.93    6.97
   6  -3  -5   17.01    6.78
   6  -3  -5    7.84    8.60
   6   3  -5    9.88    4.73
   6   3  -5    9.32    7.01
  -6  -3   5   19.66    6.06
  -6  -3   5   11.05    8.41
  -6   3   6    3.49    4.94
  -6   3   6    0.94    7.61
   6  -3  -6   14.35    6.35
   6  -3  -6    5.20    8.37
   6   3  -6   20.61    5.51
   6   3  -6   21.22    7.77
  -6  -3   6   16.07    5.24
  -6  -3   6   14.77    8.84
  -6   3   7   17.91    6.51
  -6   3   7   24.62    9.36
   6  -3  -7   26.03    7.69
   6  -3  -7   19.37    8.93
   6   3  -7   14.62    5.79
   6   3  -7    8.60    7.43
  -6  -3   7   12.58    5.56
  -6  -3   7   20.66    8.44
  -6   3   8  396.12   62.70
  -6   3   8  410.88   64.82
   6  -3  -8  493.12   63.77
   6  -3  -8  404.02   65.36
   6   3  -8  397.74   62.79
   6   3  -8  420.80   65.07
  -6  -3   8  430.46   65.32
  -6   3   9   96.03   13.95
  -6   3   9   51.55   14.57
   6  -3  -9   69.26   13.72
   6  -3  -9   46.60   15.55
   6   3  -9   74.39   13.53
   6   3  -9   77.68   16.07
  -6  -3   9   78.71   14.28
  -6  -3   9   65.72   15.44
  -6   3  10   21.35    7.27
  -6   3  10   16.54    9.15
   6  -3 -10   35.38    7.92
   6  -3 -10   28.81   10.26
   6   3 -10   18.19    6.73
   6   3 -10   25.28   10.17
  -6  -3  10   37.09    8.57
  -6  -3  10   20.91    9.20
  -6   3  11    9.58    5.42
  -6   3  11    3.14    6.81
   6  -3 -11   20.48    5.83
   6  -3 -11    7.92    8.50
   6   3 -11    6.20    8.52
  -6  -3  11    6.99    5.91
  -6  -3  11   11.30    7.60
  -6   3  12   83.43   14.15
  -6   3  12   80.64   15.40
   6  -3 -12   68.36   13.59
   6  -3 -12   66.44   16.22
   6   3 -12   75.24   16.48
  -6  -3  12   75.31   14.21
  -6   3  13  122.38   22.95
   6  -3 -13  141.77   22.87
   6  -3 -13  158.84   26.30
   6   3 -13  144.13   26.07
  -6  -3  13  153.01   23.87
  -6   3  14  197.08   30.81
   6  -3 -14  199.63   30.38
   6  -3 -14  184.98   33.14
   6   3 -14  204.78   33.86
  -6  -3  14  181.16   30.93
  -6   3  15   14.64    8.00
   6  -3 -15   17.41    5.32
   6  -3 -15    7.30    8.98
   6   3 -15   12.50    6.12
   6   3 -15   11.72    8.61
  -6  -3  15   18.72    6.93
  -6   3  16   29.70    7.51
  -6   3  16   17.61    8.26
   6  -3 -16   20.78    6.42
   6  -3 -16   23.96    9.98
   6   3 -16   16.73    7.34
   6   3 -16   12.94    8.80
  -6  -3  16   32.88    7.92
  -6   3  17   77.22   14.43
   6  -3 -17   84.70   13.99
   6  -3 -17   73.02   16.95
   6   3 -17   68.46   17.07
  -6   3  18  173.46   24.38
   6  -3 -18  127.28   22.83
   6   3 -18  140.37   26.84
  -6   3  19   43.54   10.29
   6  -3 -19   46.36    9.39
  -6   3  20    9.39    5.55
   6  -3 -20    6.35    4.51
   6   3 -20   15.24    7.20
  -6   3  21   -1.03    4.46
   6  -3 -21   -0.65    3.80
   6   3 -21    1.93    6.17
  -6  -3  21    1.47    5.24
  -6   3  22   50.24   11.82
   6  -3 -22   61.61   11.55
   6   3 -22   82.50   14.25
  -6  -3  22   47.87   12.30
  -6   3  23   11.12    5.64
   6   3 -23    0.93    6.97
  -6  -3  23   14.79    6.65
  -6   3  24   45.82   10.68
   6   3 -24   86.25   14.43
  -6  -3  24   49.37   11.83
  -6   3  25    3.62    4.92
   6   3 -25   -0.02    5.91
  -6  -3  25    2.85    5.37
   6   3 -26   -4.46    7.07
  -6  -3  26    7.23    6.22
   6   3 -27    2.77    5.51
  -6  -3  27    1.78    5.11
   6   3 -28   26.36    9.52
  -6  -3  28   30.38    8.76
   6   3 -29    4.62    7.12
  -6  -3  29    9.57    6.76
   6   3 -30   46.76   11.81
  -6  -3  30   41.57   10.85
   6   3 -31    2.94    6.13
  -6  -3  31    1.80    4.91
   6  -3 -32    2.50    4.80
   6   3 -32    1.73    6.57
  -6  -3  32    5.89    5.33
   6  -3 -33    8.40    6.10
   6   3 -33    5.23    5.94
  -6  -3  33    6.04    6.05
   6  -3 -34   18.54    6.91
   6   3 -34   10.13    6.73
   6  -3 -35    0.83    4.82
   6   3 -35   -1.01    6.32
   6  -3 -36    0.47    6.40
   6   3 -36   -4.09    6.92
   6  -3 -37   -0.57    4.77
   6   3 -37   -3.51    6.47
   6  -3 -38    8.62    6.34
  -6   4   1  279.39   31.64
  -6   4   1  217.85   34.30
   6  -4  -1  215.28   31.59
   6  -4  -1  193.65   33.38
   6   4  -1  162.28   29.71
   6   4  -1  149.29   31.61
  -6  -4   1  174.54   30.00
  -6  -4   1  203.86   32.76
  -6   4   2   16.22    5.64
  -6   4   2   14.49    8.45
   6  -4  -2    6.12    5.76
   6  -4  -2   25.29   10.34
   6   4  -2   13.52    5.05
   6   4  -2   10.24    7.11
  -6  -4   2   13.95    5.29
  -6  -4   2   14.62    8.86
  -6   4   3   11.36    4.97
  -6   4   3    0.12    7.79
   6  -4  -3    2.61    4.93
   6  -4  -3   -0.27    6.28
   6   4  -3    8.53    4.65
   6   4  -3   -3.34    6.50
  -6  -4   3    5.55    4.72
  -6  -4   3    1.41    7.13
  -6   4   4   14.68    6.12
  -6   4   4    6.53    8.34
   6  -4  -4   21.33    7.13
   6  -4  -4    6.49    8.73
   6   4  -4   22.29    6.28
   6   4  -4   20.13    8.52
  -6  -4   4   11.58    4.92
  -6  -4   4   16.04    9.36
  -6   4   5  274.88   41.47
  -6   4   5  258.10   43.90
   6  -4  -5  260.96   41.80
   6  -4  -5  400.10   46.53
   6   4  -5  250.90   41.15
   6   4  -5  258.45   43.28
  -6  -4   5  249.85   43.39
  -6   4   6  372.21   47.03
  -6   4   6  276.63   48.48
   6  -4  -6  274.85   46.59
   6  -4  -6  279.56   49.11
   6   4  -6  312.69   46.62
   6   4  -6  294.05   48.47
  -6  -4   6  310.40   47.23
  -6  -4   6  292.40   48.53
  -6   4   7   90.80   15.55
  -6   4   7   93.75   18.20
   6  -4  -7   83.84   16.18
   6  -4  -7   94.52   18.53
   6   4  -7   76.67   15.46
   6   4  -7  109.72   18.69
  -6  -4   7   87.80   16.27
  -6  -4   7   69.62   17.24
  -6   4   8    6.48    4.80
  -6   4   8    5.44    6.77
   6  -4  -8   12.62    5.61
   6  -4  -8   -1.31    7.74
   6   4  -8   15.60    8.42
  -6  -4   8    7.29    5.44
  -6  -4   8    2.51    6.63
  -6   4   9   56.90   13.37
  -6   4   9   72.71   15.97
   6  -4  -9   65.54   13.86
   6  -4  -9   82.98   17.86
   6   4  -9   96.73   15.19
   6   4  -9   83.31   16.58
  -6  -4   9   93.17   15.07
  -6  -4   9   88.15   16.96
  -6   4  10   20.18    6.64
  -6   4  10   27.78    9.23
   6  -4 -10   13.81    6.91
   6  -4 -10   56.61   12.59
   6   4 -10   34.83    8.29
   6   4 -10   26.21   10.44
  -6  -4  10   23.26    7.67
  -6  -4  10    8.06    8.68
   6  -4 -11  177.30   26.36
   6  -4 -11  135.92   27.82
   6   4 -11  156.12   26.60
   6   4 -11  144.80   28.08
  -6  -4  11  169.48   26.44
  -6   4  12  130.18   19.38
   6  -4 -12   99.66   18.90
   6  -4 -12   72.80   20.42
   6   4 -12  151.25   21.12
   6   4 -12   93.89   21.28
  -6  -4  12  118.98   19.49
  -6   4  13   40.21    9.40
   6  -4 -13   39.31    9.30
   6  -4 -13   34.10   11.39
   6   4 -13   60.76   11.21
   6   4 -13   36.14   12.11
  -6  -4  13   43.85   10.12
  -6   4  14    0.53    3.94
  -6   4  14    0.41    5.55
   6  -4 -14    0.56    3.64
   6  -4 -14   -5.89    9.30
   6   4 -14   -0.27    5.41
   6   4 -14   -0.99    6.96
  -6   4  15  108.58   20.70
  -6   4  15  111.20   21.93
   6  -4 -15  133.93   20.85
   6  -4 -15  154.32   25.13
   6   4 -15  142.64   22.74
   6   4 -15  120.77   24.22
  -6   4  16  153.40   28.23
   6  -4 -16  190.45   28.22
   6   4 -16  181.34   29.92
   6   4 -16  207.54   32.47
  -6   4  17    7.37    5.69
   6  -4 -17   12.21    5.28
   6   4 -17   22.20   10.35
  -6   4  18  106.13   15.82
   6  -4 -18   70.51   14.28
   6   4 -18   82.99   18.51
  -6   4  19  123.52   18.53
   6  -4 -19   93.27   17.06
  -6  -4  19   97.80   18.71
  -6   4  20  117.76   21.84
   6  -4 -20  135.56   21.37
   6   4 -20  132.68   23.88
  -6  -4  20  140.42   23.11
   6  -4 -21   10.69    5.21
   6   4 -21    8.56    7.34
  -6  -4  21   11.49    6.45
   6  -4 -22    9.95    4.59
   6   4 -22   -0.13    6.53
  -6  -4  22   10.39    5.93
  -6   4  23    1.13    4.82
   6  -4 -23   -0.06    3.75
   6   4 -23    3.86    5.56
  -6  -4  23   -2.16    5.83
   6   4 -24   -1.02    6.39
  -6  -4  24    1.42    5.32
   6   4 -25    5.10    6.35
  -6  -4  25    5.81    5.81
   6   4 -26   17.66    8.61
  -6  -4  26   16.32    7.51
   6   4 -27    5.73    8.40
  -6  -4  27   16.08    6.96
   6   4 -28   14.01    8.84
  -6  -4  28   23.10    8.60
   6   4 -29    0.25    7.48
  -6  -4  29   -5.73    6.04
   6   4 -30    8.77    7.14
  -6  -4  30    4.81    5.48
   6   4 -31   -1.75    7.15
  -6  -4  31   -0.61    5.76
   6   4 -32   21.25    9.65
  -6  -4  32   22.71    8.43
   6  -4 -33   -1.68    3.87
   6   4 -33   15.23    8.61
  -6  -4  33   11.91    7.50
   6  -4 -34    4.90    5.23
   6   4 -34    3.39    7.82
  -6  -4  34   -2.66    6.70
   6  -4 -35    1.73    4.34
   6   4 -35   10.70    7.49
   6  -4 -36   13.48    5.83
   6   4 -36    2.18    8.12
   6  -4 -37    5.94    5.43
   6   4 -37    6.77    7.54
  -6   5   1   17.83    9.81
   6  -5  -1   10.30    6.15
   6  -5  -1   18.39    9.95
   6   5  -1   17.21    5.16
   6   5  -1   16.11    6.23
  -6  -5   1    9.32    5.20
  -6  -5   1   31.03    8.89
  -6   5   2  108.82   16.99
  -6   5   2   60.35   18.25
   6  -5  -2   96.50   17.59
   6  -5  -2  128.62   21.38
   6   5  -2   89.04   16.37
   6   5  -2  103.77   17.20
   6   5  -2  110.45   19.07
  -6  -5   2  106.04   17.54
  -6  -5   2   61.61   18.06
  -6   5   3  154.31   19.64
  -6   5   3  138.63   22.78
   6  -5  -3  105.26   19.33
   6  -5  -3  160.56   23.62
   6   5  -3  102.38   18.72
   6   5  -3  112.42   19.27
   6   5  -3   34.87   18.65
  -6  -5   3  136.13   20.01
  -6  -5   3  124.95   21.90
  -6   5   4  108.16   19.06
  -6   5   4   72.28   20.62
   6  -5  -4  108.18   19.67
   6  -5  -4  151.58   23.89
   6   5  -4  130.63   19.92
   6   5  -4  101.51   19.61
   6   5  -4  106.91   20.92
  -6  -5   4  119.54   19.93
  -6  -5   4  156.01   23.10
  -6   5   5    2.70    4.16
  -6   5   5    3.82    7.75
   6  -5  -5   10.92    5.99
   6  -5  -5   -2.27    7.42
   6   5  -5    3.56    4.76
   6   5  -5   10.65    7.62
  -6  -5   5    5.61    4.70
  -6  -5   5   -1.69    7.33
  -6   5   6    0.03    3.88
  -6   5   6   -0.90    8.12
   6  -5  -6    0.83    5.04
   6  -5  -6   -1.69    7.22
   6   5  -6    4.04    4.45
   6   5  -6    4.23    7.56
  -6  -5   6   -0.27    4.45
  -6  -5   6    0.08    6.14
  -6   5   7   45.99   10.35
  -6   5   7   74.83   14.66
   6  -5  -7   65.15   11.96
   6  -5  -7   47.67   14.12
   6   5  -7   57.06   12.00
   6   5  -7   20.83   11.29
  -6  -5   7   66.90   11.68
  -6  -5   7   60.05   13.62
  -6   5   8   68.53   11.54
  -6   5   8   52.29   13.85
   6  -5  -8   80.32   12.74
   6  -5  -8   78.17   15.58
   6   5  -8   33.83   11.32
   6   5  -8   58.74   14.28
  -6  -5   8   44.43   11.36
  -6  -5   8   58.93   14.10
  -6   5   9   89.30   16.03
  -6   5   9   97.57   18.53
   6  -5  -9   95.94   16.88
   6  -5  -9   78.17   18.96
   6   5  -9  100.60   17.56
   6   5  -9   80.27   18.70
  -6  -5   9   90.47   16.48
  -6   5  10   61.37   11.39
   6  -5 -10   52.71   11.45
   6  -5 -10   31.98   12.66
   6   5 -10   64.73   12.60
   6   5 -10   65.37   14.36
  -6  -5  10   53.98   11.43
  -6   5  11   -1.65    4.26
   6  -5 -11    2.61    4.98
   6  -5 -11   -0.50    7.91
   6   5 -11    2.23    5.07
   6   5 -11    3.94    6.83
  -6   5  12    2.15    5.66
   6  -5 -12    7.92    4.89
   6  -5 -12    4.85    8.35
   6   5 -12    6.54    5.88
   6   5 -12   15.71    8.42
  -6   5  13  239.57   37.59
  -6   5  13  211.05   38.74
   6  -5 -13  227.65   37.74
   6  -5 -13  252.48   41.12
   6   5 -13  290.78   39.94
   6   5 -13  256.14   40.72
  -6   5  14  291.74   43.73
  -6   5  14  284.76   45.10
   6  -5 -14  267.40   43.60
   6  -5 -14  243.52   46.31
   6   5 -14  326.90   45.95
   6   5 -14  302.01   47.31
  -6   5  15   -1.41    4.04
   6  -5 -15   -0.19    4.33
   6   5 -15   -1.44    6.04
   6   5 -15    3.82    8.04
  -6   5  16   21.28    6.78
   6  -5 -16   11.95    5.46
   6   5 -16    8.49    6.25
   6   5 -16   17.24    9.87
  -6  -5  16   18.27    6.83
  -6   5  17    2.20    4.67
   6  -5 -17    4.41    4.63
   6   5 -17    2.60    8.21
  -6  -5  17   -1.37    4.45
  -6   5  18  129.39   21.54
   6  -5 -18  119.27   20.88
   6   5 -18  119.05   25.11
  -6  -5  18  152.55   23.11
  -6   5  19   29.80    7.81
   6  -5 -19   31.36    7.34
  -6  -5  19   19.73    8.49
   6  -5 -20   14.99    5.20
   6   5 -20   11.81    7.32
  -6  -5  20    7.88    7.16
   6  -5 -21   -0.20    3.81
   6   5 -21   -1.14    7.08
  -6  -5  21    5.53    6.27
   6  -5 -22    0.77    3.60
   6   5 -22   -1.67    6.78
  -6  -5  22    1.75    5.41
   6   5 -23   50.52   13.04
  -6  -5  23   47.18   11.63
   6   5 -24   39.78   12.06
  -6  -5  24   43.71   10.71
   6   5 -25   22.75    9.55
  -6  -5  25   16.95    7.01
   6   5 -26    1.71    5.79
  -6  -5  26   -0.68    5.13
   6   5 -27   -0.25    6.86
  -6  -5  27   -0.50    5.03
   6   5 -28   10.85    8.77
  -6  -5  28   11.51    6.41
   6   5 -29   29.01    9.99
  -6  -5  29   22.99    8.39
   6   5 -30    5.22    7.86
  -6  -5  30   13.78    7.67
   6   5 -31    0.12    6.32
  -6  -5  31    2.11    5.50
   6   5 -32   11.12    8.36
  -6  -5  32    0.80    5.70
   6   5 -33    3.66    7.16
   6   5 -34    0.42    7.57
  -6  -5  34    2.92    6.72
   6  -5 -35    7.58    5.13
   6   5 -35   10.11    9.07
  -6  -5  35   13.70    6.99
   6  -5 -36    0.26    4.25
   6   5 -36    3.50    7.32
   6  -5 -37   -0.92    5.34
   6   5 -37   10.14    9.04
  -6   6   1  115.37   27.94
   6  -6  -1  160.51   26.41
   6  -6  -1  157.94   28.83
   6   6  -1  161.55   26.27
  -6  -6   1  153.16   25.76
  -6  -6   1  202.02   28.94
  -6   6   2   36.67   11.75
   6  -6  -2   20.64    8.11
   6  -6  -2   46.74   12.36
   6   6  -2   25.89    7.83
  -6  -6   2   26.82    7.98
  -6  -6   2   57.34   11.83
  -6   6   3   11.47    9.39
   6  -6  -3    9.73    5.82
   6  -6  -3    8.02    7.53
   6   6  -3    3.48    5.23
  -6  -6   3   14.57    5.70
  -6  -6   3   13.44    8.76
  -6   6   4   16.50   10.71
   6  -6  -4   21.53    7.31
   6  -6  -4   40.11   11.65
   6   6  -4   25.10    7.74
  -6  -6   4   19.16    6.97
  -6  -6   4   17.23    9.15
  -6   6   5  124.16   24.79
   6  -6  -5  105.15   21.94
   6  -6  -5  160.92   26.44
   6   6  -5  154.54   23.30
  -6  -6   5  119.04   21.82
  -6  -6   5  153.79   25.09
  -6   6   6  108.64   17.56
  -6   6   6  115.05   21.26
   6  -6  -6   90.28   17.75
   6  -6  -6  105.72   20.98
   6   6  -6   82.36   18.08
  -6  -6   6  113.77   18.36
  -6  -6   6   89.06   19.84
  -6   6   7   74.61   13.21
  -6   6   7   67.64   16.19
   6  -6  -7   68.67   13.89
   6  -6  -7   62.64   15.97
   6   6  -7   70.34   14.35
  -6  -6   7   70.01   13.62
  -6   6   8   14.40    5.10
  -6   6   8    1.32    6.25
   6  -6  -8    7.92    6.13
   6  -6  -8   11.36    8.55
   6   6  -8   20.91    7.33
  -6   6   9  110.08   18.13
   6  -6  -9  105.87   18.50
   6  -6  -9  112.13   22.04
   6   6  -9   89.46   18.84
  -6   6  10   90.69   16.71
   6  -6 -10   89.80   17.32
   6  -6 -10  116.99   21.28
   6   6 -10  102.99   18.73
  -6   6  11   68.19   12.91
  -6   6  11   57.33   14.76
   6  -6 -11   88.23   14.10
   6  -6 -11   80.44   17.18
   6   6 -11   47.84   13.50
  -6   6  12   89.52   14.77
   6  -6 -12   94.12   15.56
   6  -6 -12   71.42   18.42
   6   6 -12   59.25   15.49
   6   6 -12   76.09   17.45
  -6   6  13    3.70    4.39
   6  -6 -13    7.44    5.32
   6   6 -13   -1.07    6.32
   6   6 -13    1.62    7.33
  -6  -6  13    1.59    6.14
  -6   6  14   -1.28    4.53
   6  -6 -14   -2.81    4.90
   6   6 -14    1.23    6.23
   6   6 -14   -2.01    9.00
  -6  -6  14    4.16    5.53
  -6   6  15   67.66   12.02
   6  -6 -15   70.21   12.53
   6   6 -15   41.30   12.85
   6   6 -15   67.97   15.91
  -6  -6  15   53.96   12.17
  -6   6  16   10.96    5.02
   6  -6 -16   14.25    6.10
   6   6 -16   25.77    8.76
   6   6 -16   16.21    9.84
  -6  -6  16    0.04    5.74
  -6   6  17   28.12    7.26
   6  -6 -17   12.13    6.24
   6   6 -17   18.65    9.99
  -6  -6  17   23.57    7.56
   6  -6 -18   57.92   11.63
   6   6 -18   42.87   14.58
  -6  -6  18   88.26   14.68
   6  -6 -19   17.90    6.08
  -6  -6  19   20.37    8.32
   6  -6 -20    2.21    4.07
   6   6 -20    8.73    7.34
  -6  -6  20    3.44    5.33
   6  -6 -21   25.59    6.63
   6   6 -21   18.80   10.32
  -6  -6  21   30.43    9.16
   6   6 -22   15.95    8.09
  -6  -6  22   15.54    7.42
   6   6 -23   11.03    8.27
  -6  -6  23   31.85    8.96
   6   6 -24    0.19    6.59
  -6  -6  24   -0.30    5.47
   6   6 -25   16.80    8.79
  -6  -6  25   23.85    8.57
   6   6 -26   22.66   10.39
  -6  -6  26   11.51    6.59
   6   6 -27    8.10    8.94
  -6  -6  27   27.37    8.65
   6   6 -28   16.65    8.67
  -6  -6  28   10.54    7.47
   6   6 -29   -3.62    7.82
  -6  -6  29   -1.87    5.60
   6   6 -30    0.44    7.87
  -6  -6  30    0.39    6.20
   6   6 -31    8.43    8.09
  -6  -6  31    6.81    6.87
   6   6 -32    9.79    8.06
  -6  -6  32    7.76    7.31
   6   6 -33    3.33    8.17
  -6  -6  33   15.62    7.79
   6   6 -34   -4.72    8.36
  -6  -6  34   -4.92    6.35
   6   6 -35   -1.38    7.59
  -6  -6  35    6.83    6.81
   6  -6 -36   -1.91    4.57
   6   6 -36   -3.35    7.51
  -6  -6  36    6.46    6.34
   6  -6 -37   10.14    5.54
  -6  -6  37   12.87    7.39
  -6   7   1   15.56   10.57
   6  -7  -1   16.22    6.82
   6  -7  -1   15.56   10.11
   6   7  -1   13.02    6.03
  -6  -7   1   10.47    5.39
  -6  -7   1   14.46    8.21
  -6   7   2   16.00   10.14
   6  -7  -2   24.90    7.65
   6  -7  -2    1.31    7.57
   6   7  -2   13.70    6.20
  -6  -7   2   13.63    5.78
  -6  -7   2   16.63    8.71
  -6   7   3  291.40   45.35
   6  -7  -3  284.83   42.05
   6  -7  -3  226.34   43.51
   6   7  -3  254.73   42.11
  -6  -7   3  286.49   41.64
  -6  -7   3  242.56   43.16
  -6   7   4   81.64   18.90
   6  -7  -4  101.52   17.25
   6  -7  -4   90.54   19.93
   6   7  -4   81.76   17.06
  -6  -7   4   88.77   16.30
  -6   7   5   27.40   11.72
   6  -7  -5   20.81    8.18
   6  -7  -5   31.82   10.60
   6   7  -5   29.95    8.53
  -6   7   6   27.24   10.02
   6  -7  -6   15.43    7.38
   6  -7  -6   18.29   10.09
   6   7  -6   22.13    8.09
  -6   7   7   12.95   10.00
   6  -7  -7   21.92    7.38
   6  -7  -7   27.98   12.05
   6   7  -7   16.67    7.39
   6  -7  -8   26.61    9.26
   6  -7  -8   57.06   15.06
   6   7  -8   52.54   11.42
   6  -7  -9  108.32   20.74
   6  -7  -9  159.32   25.22
   6   7  -9  113.63   22.02
  -6   7  10    1.42    4.13
   6  -7 -10   -1.13    5.40
   6   7 -10    6.85    7.16
  -6  -7  10    0.08    4.86
  -6   7  11   -1.00    3.89
   6  -7 -11    1.09    5.04
   6   7 -11   -2.68    5.58
  -6  -7  11    5.85    5.88
  -6   7  12   23.80    6.27
   6  -7 -12    8.62    6.10
   6   7 -12    8.62    7.15
  -6  -7  12   22.82    7.48
  -6   7  13  168.77   26.31
   6  -7 -13  158.62   26.90
   6   7 -13  135.64   28.23
  -6  -7  13  184.17   27.88
  -6   7  14    8.71    5.06
   6  -7 -14    0.07    5.11
   6   7 -14    6.86    7.18
  -6  -7  14    1.04    5.53
  -6   7  15   -0.64    4.06
   6  -7 -15   -0.86    5.10
   6   7 -15    4.67    6.15
  -6  -7  15    6.02    5.29
   6  -7 -16    7.25    5.84
   6   7 -16    0.44    7.01
  -6  -7  16    4.41    6.91
   6  -7 -17    0.02    4.45
  -6  -7  17    4.11    5.67
   6  -7 -18    2.52    4.32
  -6  -7  18    7.56    6.47
   6  -7 -19   85.06   13.18
   6   7 -19   69.44   16.01
  -6  -7  19   45.18   13.70
   6   7 -20   17.51    8.93
  -6  -7  20    9.02    6.58
   6   7 -21    1.90    6.91
  -6  -7  21   -2.52    5.59
   6   7 -22   -1.30    7.43
  -6  -7  22    0.31    5.15
   6   7 -23   49.02   12.68
  -6  -7  23   32.61   10.31
   6   7 -24    6.49    8.46
  -6  -7  24    8.87    7.41
   6   7 -25   12.86    9.90
  -6  -7  25   23.41    8.39
   6   7 -26    0.95    6.41
  -6  -7  26   -4.22    6.71
   6   7 -27    3.34    7.31
  -6  -7  27   -1.17    6.34
   6   7 -28   -5.02    8.35
  -6  -7  28   15.35    7.74
   6   7 -29   12.43    9.08
  -6  -7  29   37.32   10.17
   6   7 -30    0.47    7.49
  -6  -7  30   10.98    7.48
   6   7 -31    0.68    8.03
  -6  -7  31    1.98    6.21
   6   7 -32    5.45    8.24
  -6  -7  32   -0.27    5.84
   6   7 -33    5.78    7.78
  -6  -7  33   -0.48    6.53
   6   7 -34   -8.63    9.89
  -6  -7  34    3.85    6.80
   6   7 -35   18.94   11.27
  -6  -7  35   14.33    8.15
   6   7 -36   10.04    8.85
  -6  -7  36   -2.87    6.92
  -6  -7  37    0.10    6.34
  -6  -7  38   -0.39    6.66
  -6   8   1  160.23   29.26
   6  -8  -1  163.69   27.74
   6   8  -1  155.48   25.12
  -6  -8   1  118.53   23.28
  -6   8   2   13.84   10.66
   6  -8  -2    9.93    6.79
   6  -8  -2   17.95   10.13
   6   8  -2   11.89    6.61
  -6   8   3   -1.12    8.94
   6  -8  -3    1.53    5.31
   6  -8  -3   -2.69    6.93
   6   8  -3   -1.86    5.45
  -6   8   4    1.81    9.15
   6  -8  -4    2.55    5.77
   6  -8  -4    0.07    7.71
   6   8  -4    0.92    5.69
   6  -8  -5  227.82   37.71
   6   8  -5  248.10   39.18
   6  -8  -6   18.90    7.35
   6   8  -6    7.38    6.00
   6  -8  -7  114.85   20.41
   6   8  -7  111.64   21.36
  -6  -8   7  113.36   20.42
   6  -8  -8    4.38    5.70
   6   8  -8   12.63    7.59
  -6  -8   8    3.44    5.81
   6  -8  -9  105.90   21.76
   6   8  -9  115.87   23.47
  -6  -8   9  172.71   23.48
   6  -8 -10   39.73   10.42
   6   8 -10   36.09   11.87
  -6  -8  10   54.17   11.62
   6  -8 -11  110.37   21.12
   6   8 -11   97.52   22.51
  -6  -8  11  158.12   22.35
   6  -8 -12   17.68    7.30
   6   8 -12   16.79    9.18
  -6  -8  12   14.32    7.22
   6  -8 -13    0.66    5.64
   6   8 -13   -3.47    8.46
  -6  -8  13    4.05    5.99
  -6   8  14    5.78    4.38
   6  -8 -14   -0.75    5.80
   6   8 -14   -2.64    6.24
  -6  -8  14    8.22    6.63
   6  -8 -15  122.87   22.50
   6   8 -15  124.33   24.92
  -6  -8  15  152.24   23.65
   6  -8 -16   -2.39    5.74
   6   8 -16   -1.45    7.24
  -6  -8  16    1.51    6.17
   6  -8 -17   22.20    8.55
  -6  -8  17   63.55   11.78
  -6  -8  18   -1.72    5.39
   6   8 -19   19.85    9.73
  -6  -8  19   25.53    8.69
   6   8 -20    4.07    8.08
  -6  -8  20   -2.68    6.19
   6   8 -21   13.76    8.84
  -6  -8  21   14.95    7.01
   6   8 -22    6.04    6.83
  -6  -8  22    4.75    6.11
   6   8 -23   10.49    8.00
  -6  -8  23   14.67    7.30
   6   8 -24   -2.66    8.42
  -6  -8  24   -1.32    5.94
   6   8 -25    8.83    7.71
  -6  -8  25    6.68    6.88
   6   8 -26    1.29    7.41
  -6  -8  26    5.60    7.17
   6   8 -27   12.20    8.71
  -6  -8  27   18.58    8.58
   6   8 -28    2.98    7.96
  -6  -8  28   10.17    6.71
   6   8 -29   -4.40    9.19
  -6  -8  29    1.24    6.35
   6   8 -30    0.38    7.04
  -6  -8  30   -2.88    6.65
   6   8 -31   11.32   10.18
  -6  -8  31   13.66    8.13
   6   8 -32    5.14    8.72
  -6  -8  32    3.98    6.72
   6   8 -33    0.96    7.18
  -6  -8  33   13.25    7.68
   6   8 -34   -5.03    8.47
  -6  -8  34   -2.35    5.88
   6   8 -35   -3.26    6.77
  -6  -8  35    4.80    6.57
   6   8 -36   -4.43    8.69
  -6  -8  36    3.73    6.75
  -6  -8  37    6.44    7.11
  -6  -9   4   11.92    6.12
  -6  -9   5   -0.75    4.73
   6  -9  -6   18.84    7.18
   6   9  -6    3.00    6.67
  -6  -9   6   22.45    7.53
   6  -9  -7   18.81    6.99
   6   9  -7    9.40    7.74
  -6  -9   7   13.63    6.55
   6  -9  -8    3.80    6.24
   6   9  -8    0.72    6.14
  -6  -9   8   -1.57    5.11
   6  -9  -9  110.37   19.59
   6   9  -9  131.59   21.98
  -6  -9   9   87.42   18.86
   6  -9 -10    7.04    6.23
   6   9 -10    0.68    7.06
  -6  -9  10    9.67    6.56
   6  -9 -11    3.61    6.09
   6   9 -11   -0.72    5.68
  -6  -9  11    2.61    5.87
   6  -9 -12    4.41    5.54
   6   9 -12    6.68    7.97
  -6  -9  12   15.75    6.90
   6  -9 -13   97.13   16.23
   6   9 -13   34.61   15.91
  -6  -9  13  129.31   18.30
   6  -9 -14    0.79    5.52
   6   9 -14   -0.81    6.81
  -6  -9  14   -0.25    6.68
   6  -9 -15   17.60    7.59
   6   9 -15   40.73   11.78
  -6  -9  15   27.38    9.18
   6  -9 -16    7.49    5.34
   6   9 -16    9.46    8.50
  -6  -9  16   10.33    6.92
  -6  -9  17    6.55    6.15
  -6  -9  18    1.92    5.98
   6   9 -19   51.76   14.32
  -6  -9  19   53.95   12.64
   6   9 -20    5.12    7.28
  -6  -9  20    1.98    6.12
   6   9 -21   10.23    7.96
  -6  -9  21    2.01    6.24
   6   9 -22   -5.15    7.04
  -6  -9  22    2.86    6.50
   6   9 -23   17.54    9.56
  -6  -9  23   40.32   10.56
   6   9 -24   -3.08    7.30
  -6  -9  24   -1.26    6.44
   6   9 -25   20.03    9.03
  -6  -9  25    5.30    7.74
   6   9 -26    2.06    7.55
  -6  -9  26    4.83    5.63
   6   9 -27   -0.45    6.10
  -6  -9  27    2.83    6.42
   6   9 -28   -1.40    7.26
  -6  -9  28    4.04    6.46
   6   9 -29   19.51   10.37
  -6  -9  29   11.79    8.07
   6   9 -30    2.35    8.56
  -6  -9  30    3.71    7.31
   6   9 -31    8.36    9.07
  -6  -9  31   -1.11    6.32
   6   9 -32   -0.47    7.51
  -6  -9  32    2.79    5.96
   6   9 -33    3.28    9.31
  -6  -9  33    1.65    6.46
   6   9 -34    3.82    7.88
  -6  -9  34    2.14    7.25
   6   9 -35    9.04    9.06
  -6  -9  35    2.58    6.62
   6 -10  -1   27.67    8.81
  -6 -10   1   27.56    8.59
   6 -10  -2   32.19    9.18
  -6 -10   2   14.95    6.97
   6 -10  -3   -5.49    6.78
  -6 -10   3    4.58    5.48
  -6 -10   4    9.59    6.28
  -6 -10   5   32.66    9.27
  -6 -10   6   -0.63    5.42
  -6 -10   7   16.10    7.28
  -6 -10   8   -1.50    5.17
   6 -10  -9    5.72    7.10
  -6 -10   9    0.23    4.85
   6 -10 -10   -0.74    5.10
  -6 -10  10    0.91    5.41
   6 -10 -11   96.61   20.19
  -6 -10  11  140.05   21.84
   6 -10 -12   -0.34    5.34
  -6 -10  12   -0.26    6.90
   6 -10 -13    2.09    5.81
  -6 -10  13    5.44    5.57
   6 -10 -14    8.57    6.83
  -6 -10  14   -2.39    5.98
  -6 -10  15   60.06   14.15
   6  10 -16    0.55    7.20
  -6 -10  16    7.63    6.25
  -6 -10  17   48.35   12.94
  -6 -10  18    2.35    6.64
   6  10 -19   11.01    9.38
  -6 -10  19    9.91    6.91
   6  10 -20   -2.60    8.25
  -6 -10  20   -2.21    5.71
   6  10 -21   23.86   12.36
  -6 -10  21   67.53   13.49
   6  10 -22    5.03    9.24
  -6 -10  22   -2.56    6.66
   6  10 -23    2.23    7.35
  -6 -10  23   12.77    7.48
   6  10 -24    3.89    7.63
  -6 -10  24    1.66    6.83
   6  10 -25    2.67    7.65
  -6 -10  25   25.99    9.14
   6  10 -26    3.73    6.91
  -6 -10  26    0.66    6.67
   6  10 -27   12.06    8.38
  -6 -10  27   11.49    7.97
   6  10 -28    4.02    7.42
  -6 -10  28    2.10    6.17
   6  10 -29   -2.49    8.09
  -6 -10  29    6.64    7.08
   6  10 -30   -0.28    7.48
  -6 -10  30   -2.25    7.15
   6  10 -31    6.21    9.01
  -6 -10  31   -1.72    6.47
   6  10 -32   -1.59    8.30
  -6 -10  32   -2.50    7.94
   6  10 -33    2.08    9.53
   6  10 -34   -6.56    9.69
   6  10 -35   -4.01    8.23
   6 -11  -1   16.76    7.57
  -6 -11   1    6.64    5.83
   6 -11  -2   -0.99    5.74
  -6 -11   2   -2.77    5.62
   6 -11  -3   64.59   13.69
  -6 -11   3   58.10   12.95
   6 -11  -4   -0.93    6.13
  -6 -11   4    1.02    5.36
   6 -11  -5   -2.27    5.77
  -6 -11   5    0.62    5.63
   6 -11  -6    6.18    6.26
  -6 -11   6    0.54    5.69
   6 -11  -7    4.28    6.16
  -6 -11   7   17.62    7.48
  -6 -11   8   -2.31    5.94
  -6 -11   9   31.84    9.47
  -6 -11  10    1.30    5.46
  -6 -11  11    3.34    6.24
  -6 -11  12    3.91    6.76
  -6 -11  13   32.72    9.87
  -6 -11  14    1.31    6.61
  -6 -11  15   25.92    9.73
  -6 -11  16   -0.06    6.40
  -6 -11  17   25.55    9.88
  -6 -11  18   -0.65    5.90
  -6 -11  19   32.24   10.23
  -6 -11  20   -2.49    7.11
  -6 -11  21    1.09    6.72
  -6 -11  22    0.88    5.70
  -6 -11  23   28.59    8.88
  -6 -11  24    3.23    7.14
  -6 -11  25    3.03    6.01
  -6 -11  26    3.26    7.13
  -6 -11  27    8.12    7.24
  -6 -11  28   -0.86    5.71
  -6 -11  29   20.56    8.58
  -6 -11  30   -4.03    6.25
   6 -12  -1   69.88   14.15
  -6 -12   1   57.23   13.16
   6 -12  -2    0.98    5.86
  -6 -12   2   -0.47    5.38
   6 -12  -3    1.18    4.92
  -6 -12   3    4.86    5.53
   6 -12  -4    0.49    5.54
  -6 -12   4   -0.68    5.84
   6 -12  -5   64.88   15.66
  -6 -12   5   86.69   15.98
   6 -12  -6   -1.23    5.26
  -6 -12   6    0.81    5.09
   6 -12  -7    7.08    6.02
  -6 -12   7    6.18    6.93
   6 -12  -8    8.58    6.56
  -6 -12   8   -0.49    5.79
   6 -12  -9    3.43    5.87
  -6 -12   9    5.15    6.44
   6 -12 -10    1.90    7.19
  -6 -12  10    1.11    5.43
  -6 -12  11   46.75   11.94
  -6 -12  12    6.85    6.57
  -6 -12  13   20.02    8.05
  -6 -12  14   -4.94    7.18
  -6 -12  15   31.43   10.25
  -6 -12  16   18.33    8.03
  -6 -12  17   13.95    7.01
  -6 -12  18   -2.36    6.51
  -6 -12  19    0.80    5.53
  -6 -12  20   -1.21    6.47
  -6 -12  21   10.41    8.10
  -6 -12  22    1.72    6.18
  -6 -12  23   -2.79    6.09
  -6 -12  24    5.24    6.55
  -6 -12  25    2.71    6.81
  -6 -12  26   -1.41    5.89
  -6 -12  27    4.28    7.21
   6 -13  -1   10.68    8.86
  -6 -13   1   27.19    8.46
   6 -13  -2    6.70    7.41
  -6 -13   2    9.49    7.21
   6 -13  -3   69.32   14.06
  -6 -13   3   36.40   11.23
   6 -13  -4   29.64    9.51
  -6 -13   4   12.78    7.81
   6 -13  -5   18.03    7.89
  -6 -13   5    7.34    6.54
   6 -13  -6    1.65    6.02
  -6 -13   6    4.67    6.17
   6 -13  -7   20.77    7.96
  -6 -13   7   11.14    7.40
   6 -13  -8    4.86    6.34
  -6 -13   8   14.61    8.41
   6 -13  -9   58.30   12.79
  -6 -13   9   42.95   12.36
  -6 -13  10   10.53    7.84
  -6 -13  11   -2.96    6.98
  -6 -13  12    8.27    7.12
  -6 -13  13   23.06    8.35
  -6 -13  14    2.46    5.91
  -6 -13  15   14.72    7.59
  -6 -13  16   -0.86    5.15
  -6 -13  17    1.25    6.29
  -6 -13  18    7.45    7.88
  -6 -13  19   12.25    7.53
  -6 -13  20    5.72    6.74
  -6 -13  21    5.86    6.73
  -6 -13  22    3.11    6.09
  -6 -13  23   17.41    8.46
  -6 -13  24   -8.41    7.37
   6 -14  -1   25.30    8.53
  -6 -14   1   16.92    8.35
   6 -14  -2    6.96    6.61
  -6 -14   2   11.86    6.73
   6 -14  -3   -3.45    6.44
  -6 -14   3    0.27    5.64
   6 -14  -4   -2.00    6.66
  -6 -14   4    4.48    6.32
   6 -14  -5   48.76   12.04
  -6 -14   5   32.34   10.11
   6 -14  -6   23.58    9.31
  -6 -14   6   35.56   10.63
   6 -14  -7   22.30    8.45
  -6 -14   7    5.54    6.91
  -6 -14   8   -1.79    6.94
  -6 -14   9   16.65    7.79
  -6 -14  10   12.59    6.73
  -6 -14  11    5.78    7.00
  -6 -14  12   -1.43    6.15
  -6 -14  13   -1.86    5.92
  -6 -14  14   -2.32    6.11
  -6 -14  15    2.91    7.79
  -6 -14  16    2.08    7.14
  -6 -14  17    7.98    6.97
  -6 -14  18    0.49    7.72
  -6 -14  19   -1.56    6.85
  -6 -14  20    0.19    7.45
  -6 -14  21    6.18    6.79
   6 -15  -1   -2.48    6.02
  -6 -15   1   -1.46    7.40
   6 -15  -2    7.62    6.86
  -6 -15   2   12.69    8.01
   6 -15  -3    6.67    7.79
  -6 -15   3   13.90    7.81
   6 -15  -4   -1.08    5.91
  -6 -15   4    5.81    5.85
   6 -15  -5    1.03    6.03
  -6 -15   5   -3.61    7.19
  -6 -15   6   -2.21    5.79
  -6 -15   7    0.51    5.48
  -6 -15   8    8.38    7.38
  -6 -15   9    8.18    6.71
  -6 -15  10   -2.00    6.14
  -6 -15  11   -2.81    5.93
  -6 -15  12    4.74    6.83
  -6 -15  13    5.51    6.57
  -6 -15  14    8.26    7.18
  -6 -15  15    9.86    7.12
  -6 -15  16    2.49    6.32
  -6 -15  17    4.66    7.95
  -6 -15  18   -1.72    8.01
   6 -16  -1    8.39    6.91
  -6 -16   1    1.13    6.08
   6 -16  -2    2.00    7.01
  -6 -16   2    7.70    6.15
   6 -16  -3    1.02    6.06
  -6 -16   3    3.05    5.71
  -6 -16   4   -1.32    5.76
  -6 -16   5    3.73    6.08
  -6 -16   6    4.12    7.19
  -6 -16   7    4.98    6.25
  -6 -16   8    2.15    6.88
  -6 -16   9   -1.05    6.02
  -6 -16  10   -2.75    6.26
  -6 -16  11   16.54    9.27
  -6 -16  12    8.78    8.53
  -6 -16  13    5.64    6.87
  -6 -16  14   -0.33    6.45
   6 -17  -1    6.13    6.33
  -6 -17   2    0.81    5.39
  -6 -17   3    5.29    6.68
  -6 -17   4    2.26    6.66
  -6 -17   5   -3.86    7.97
  -6 -17   6   -0.91    7.29
  -6 -17   7    2.57    7.11
  -6 -17   8    2.26    5.56
  -6 -17   9    1.27    6.73
  -6 -17  10   -1.90    6.01
  -6 -17  11    1.61    6.83
  -6 -18   5   -2.39    7.47
  -6 -18   6   13.43    9.48
  -6 -18   7   -2.94    7.09
  -5   0   1   -1.24    4.53
  -5   0   1    1.75    5.35
   5   0  -1    7.14    4.95
   5   0  -1    6.17    7.81
  -5   0   2   -1.71    4.56
  -5   0   2    1.38    7.07
   5   0  -2    1.65    4.66
   5   0  -2   -3.27    7.02
  -5   0   3  102.46   16.68
  -5   0   3   96.46   18.60
   5   0  -3   84.70   16.10
   5   0  -3   97.86   18.83
  -5   0   4    4.20    4.79
  -5   0   4   -4.31    8.06
   5   0  -4   -0.42    4.67
   5   0  -4    3.49    7.37
  -5   0   5 2767.62  372.16
  -5   0   5 2522.95  373.36
   5   0  -5 2457.58  371.55
   5   0  -5 2611.90  373.58
  -5   0   6   -0.42    4.42
  -5   0   6   -0.94    6.96
   5   0  -6   -1.02    4.00
   5   0  -6    3.21    6.58
  -5   0   7   82.95   15.24
  -5   0   7   89.53   17.37
   5   0  -7   86.96   14.85
   5   0  -7   88.55   17.69
  -5   0   8    1.03    4.69
  -5   0   8   -1.26    7.14
   5   0  -8   -0.94    4.09
   5   0  -8    4.32    8.11
  -5   0   9  562.92   88.18
  -5   0   9  801.81   91.21
   5   0  -9  554.82   87.86
   5   0  -9  609.39   90.26
  -5   0  10   -0.60    4.42
  -5   0  10    0.18    6.00
   5   0 -10   -1.70    3.95
   5   0 -10    0.24    6.70
  -5   0  11   25.62    7.21
  -5   0  11   37.46    9.84
   5   0 -11   26.08    6.62
   5   0 -11   34.72   11.06
  -5   0  12    1.42    3.59
  -5   0  12   -4.13    6.62
   5   0 -12   -0.19    3.05
   5   0 -12    5.53    6.67
  -5   0  13   14.71    4.95
  -5   0  13   -0.93    6.05
   5   0 -13   11.23    4.74
   5   0 -13   -0.17    6.51
  -5   0  14    2.41    4.08
   5   0 -14    2.71    3.16
   5   0 -14   -4.26    6.66
  -5   0  15  111.44   19.93
  -5   0  15  126.20   19.49
   5   0 -15  113.19   19.63
   5   0 -15  126.10   22.30
  -5   0  16   -0.06    4.19
  -5   0  16   -0.93    3.41
   5   0 -16   -0.07    6.22
  -5   0  17   87.83   13.64
  -5   0  17   50.72   12.12
   5   0 -17  122.48   17.87
  -5   0  18   -1.57    4.03
  -5   0  18   -1.44    3.69
   5   0 -18   -0.74    6.93
  -5   0  19  147.23   19.92
  -5   0  19  128.33   18.93
   5   0 -19   58.78   19.83
  -5   0  20   -0.12    4.14
  -5   0  20    1.15    4.06
   5   0 -20   -1.05    8.12
  -5   0  21  162.13   26.34
  -5   0  22    5.21    4.90
  -5   0  23    3.72    4.90
   5   0 -23    2.12    4.90
  -5   0  24   -2.10    4.25
   5   0 -24   -2.23    5.69
  -5   0  25   48.07    9.91
   5   0 -25   36.48   10.13
  -5   0  26   -0.51    4.35
   5   0 -26    1.31    5.10
  -5   0  27   50.42   11.81
   5   0 -27   65.57   12.96
  -5   0  28    1.03    5.10
   5   0 -28   -1.23    4.82
   5   0 -29    3.52    5.89
   5   0 -30    2.16    5.41
   5   0 -31   62.46   14.04
   5   0 -32    4.40    5.35
   5   0 -33    2.69    5.44
   5   0 -34   -2.71    6.01
   5   0 -35    5.23    6.85
   5   0 -36    0.07    5.57
   5   0 -37   31.86    9.27
   5   0 -38   -0.73    5.91
   5   0 -39    2.24    7.24
  -5   1   1  437.56   65.13
  -5   1   1  428.11   67.06
   5  -1  -1  393.53   65.19
   5  -1  -1  477.48   67.43
   5   1  -1  432.62   65.00
   5   1  -1  479.78   67.15
  -5  -1   1  431.18   65.14
  -5  -1   1  482.83   67.36
  -5   1   2    4.91    5.12
  -5   1   2    6.40    7.43
   5  -1  -2    7.68    5.36
   5  -1  -2   14.58    7.67
   5   1  -2    0.22    3.78
   5   1  -2    5.73    7.74
  -5  -1   2   -1.66    5.41
  -5  -1   2   -2.21    7.69
  -5   1   3  535.22   77.61
  -5   1   3  590.93   79.85
   5  -1  -3  508.29   77.76
   5  -1  -3  622.68   80.15
   5   1  -3  515.64   77.26
   5   1  -3  472.19   78.85
  -5  -1   3  522.59   77.59
  -5  -1   3  483.73   79.00
  -5   1   4   25.26    6.47
  -5   1   4   14.21    8.84
   5  -1  -4   13.44    5.87
   5  -1  -4   15.64    8.69
   5   1  -4   16.66    5.30
   5   1  -4    8.52    8.13
  -5  -1   4    4.21    5.02
  -5  -1   4   12.16    7.81
  -5   1   5   92.08   16.49
  -5   1   5   95.19   18.56
   5  -1  -5   98.16   16.79
   5  -1  -5  153.28   20.35
   5   1  -5   99.05   16.26
   5   1  -5   77.21   18.29
  -5  -1   5   72.97   16.04
  -5  -1   5  138.95   19.72
  -5   1   6  266.29   57.96
  -5   1   6  171.20   58.31
   5  -1  -6  615.47   60.04
   5  -1  -6  209.46   58.85
   5   1  -6  628.71   59.59
   5   1  -6  613.37   62.63
  -5  -1   6  614.39   59.80
  -5  -1   6  529.15   61.87
  -5   1   7  636.44   91.19
  -5   1   7  597.85   92.61
   5  -1  -7  528.13   90.58
   5  -1  -7  610.31   92.81
   5   1  -7  695.33   91.05
   5   1  -7  629.40   92.82
  -5  -1   7  662.52   91.09
  -5  -1   7  610.48   92.72
  -5   1   8   -1.33    4.75
  -5   1   8   -0.32    6.13
   5  -1  -8   -0.18    4.43
   5  -1  -8   -1.03    7.43
   5   1  -8    0.90    3.80
   5   1  -8   -2.53    7.88
  -5  -1   8   -0.49    4.15
  -5  -1   8   -2.29    6.51
  -5   1   9   46.08    9.29
  -5   1   9   59.22   11.76
   5  -1  -9    9.88    7.01
   5  -1  -9   55.92   12.12
   5   1  -9   43.16    8.09
   5   1  -9   44.68   11.15
  -5  -1   9   56.00    8.82
  -5  -1   9   55.66   11.22
  -5   1  10    1.70    4.95
  -5   1  10    3.91    6.64
   5  -1 -10    2.13    3.78
   5  -1 -10    5.15    6.82
   5   1 -10   -0.35    3.68
   5   1 -10    6.53    7.21
  -5  -1  10   -0.25    3.70
  -5  -1  10   -1.31    7.16
  -5   1  11  171.35   27.74
  -5   1  11  190.25   29.47
   5  -1 -11  161.70   27.23
   5  -1 -11  184.44   29.80
   5   1 -11  183.50   27.60
   5   1 -11  271.37   31.74
  -5  -1  11  141.42   27.00
  -5  -1  11  202.96   30.15
  -5   1  12   11.93    5.47
  -5   1  12   14.33    6.83
   5  -1 -12   14.15    4.53
   5  -1 -12   19.64    8.48
   5   1 -12    9.23    4.86
   5   1 -12   37.72   10.05
  -5  -1  12   10.26    5.76
  -5  -1  12    7.44    4.37
  -5  -1  12   16.78    7.68
  -5   1  13  474.58   62.81
  -5   1  13  390.47   63.67
   5  -1 -13  388.39   61.95
   5  -1 -13  425.68   64.45
   5   1 -13  373.98   62.56
   5   1 -13  410.77   64.59
  -5  -1  13  445.43   63.25
  -5  -1  13  454.38   62.35
  -5   1  14    0.54    4.09
   5  -1 -14    0.62    3.37
   5  -1 -14    2.35    5.82
   5   1 -14    1.44    6.81
  -5  -1  14    1.48    4.03
  -5  -1  14    1.77    3.33
  -5   1  15   35.82    8.36
   5  -1 -15   45.99    8.32
   5  -1 -15   29.76   11.04
   5   1 -15   31.01   11.02
  -5  -1  15   34.49    8.47
  -5  -1  15   47.03    8.48
  -5   1  16   -0.30    3.86
   5  -1 -16    2.80    3.57
   5  -1 -16    2.84    6.63
   5   1 -16   -1.02    6.45
  -5  -1  16    2.55    4.00
  -5  -1  16    3.42    3.21
  -5   1  17   22.09    7.24
  -5   1  17   30.81    7.09
   5  -1 -17   32.54    6.95
   5  -1 -17   27.20    9.79
   5   1 -17   38.83   10.90
  -5  -1  17   22.06    6.98
  -5  -1  17   25.60    6.32
  -5   1  18    0.28    4.42
  -5   1  18    2.76    3.94
   5  -1 -18    2.67    7.53
   5   1 -18   -0.20    7.01
  -5  -1  18   -0.54    4.38
  -5   1  19  195.60   30.50
  -5   1  19  171.25   29.86
   5  -1 -19  226.70   33.51
   5   1 -19  199.55   33.18
  -5  -1  19  200.97   30.85
  -5   1  20    3.93    4.39
  -5   1  20   10.29    4.54
   5  -1 -20    5.43    7.39
   5   1 -20    4.76    6.75
  -5  -1  20    7.29    5.17
  -5   1  21    2.65    4.63
  -5   1  21    6.88    4.40
   5   1 -21    0.15    4.19
  -5  -1  21   10.46    5.35
  -5   1  22   14.74    5.60
  -5   1  22    8.99    4.85
   5   1 -22   18.79    6.07
  -5  -1  22    9.19    5.79
  -5   1  23   41.64   10.14
  -5   1  23   57.15   10.39
   5   1 -23   50.03   11.41
  -5  -1  23   51.55   10.74
  -5   1  24    3.83    4.40
   5   1 -24    4.82    6.14
  -5  -1  24    2.74    4.89
  -5   1  25   17.43    6.58
   5  -1 -25   22.91    7.10
   5   1 -25   14.16    6.82
  -5  -1  25   25.09    7.05
  -5   1  26    8.24    4.77
   5  -1 -26   -1.56    4.36
   5   1 -26   12.52    6.84
  -5   1  27   54.54   12.31
   5  -1 -27   78.80   13.67
   5   1 -27   68.38   13.48
   5  -1 -28    5.87    6.24
   5   1 -28    5.04    5.85
   5  -1 -29   29.19    9.16
   5   1 -29   54.95   11.52
   5  -1 -30    3.96    4.43
   5   1 -30    5.71    6.46
  -5  -1  30   -2.66    4.83
   5  -1 -31    0.43    5.22
   5   1 -31   -1.79    5.98
   5  -1 -32   -3.07    6.02
   5   1 -32    4.15    6.79
   5  -1 -33   52.56   11.85
   5   1 -33   46.04   12.19
   5  -1 -34    1.55    5.83
   5   1 -34    8.42    6.34
   5  -1 -35    6.81    6.88
   5   1 -35   11.50    7.74
   5  -1 -36   -4.38    6.80
   5   1 -36   -6.20    8.23
   5  -1 -37   11.91    6.72
   5   1 -37   -0.75    6.67
   5  -1 -38    9.86    6.27
   5   1 -38   -0.14    6.26
   5  -1 -39   12.45    7.42
  -5   2   1    2.18    4.71
  -5   2   1    2.88    7.96
   5  -2  -1    2.03    5.36
   5  -2  -1    7.53    8.34
   5   2  -1    3.23    3.74
   5   2  -1    1.22    5.97
  -5  -2   1   -0.23    5.11
  -5  -2   1    6.98    7.85
  -5   2   2   18.37    6.10
  -5   2   2   26.46    9.54
   5  -2  -2   25.50    6.96
   5  -2  -2    4.30    8.22
   5   2  -2   11.23    5.03
   5   2  -2   18.41    9.01
  -5  -2   2   18.65    6.40
  -5  -2   2   22.26    8.59
  -5   2   3  180.93   25.90
  -5   2   3  215.91   29.03
   5  -2  -3  186.18   26.29
   5  -2  -3  193.38   28.80
   5   2  -3  184.92   25.48
   5   2  -3  193.42   28.08
  -5  -2   3   80.97   24.41
  -5  -2   3  237.66   29.11
  -5   2   4   70.82   13.19
  -5   2   4   59.31   15.00
   5  -2  -4   81.03   13.53
   5  -2  -4   51.30   14.92
   5   2  -4   85.75   12.57
   5   2  -4   91.13   15.48
  -5  -2   4   56.76   12.34
  -5  -2   4   53.47   14.90
  -5   2   5  648.51   93.65
  -5   2   5  558.47   94.92
   5  -2  -5  609.28   93.76
   5  -2  -5  679.98   95.90
   5   2  -5  616.15   93.23
   5   2  -5  774.29   96.12
  -5  -2   5  602.88   93.25
  -5  -2   5  725.71   95.98
  -5   2   6   14.57    5.43
  -5   2   6    2.02    7.51
   5  -2  -6    3.74    5.39
   5  -2  -6    5.79    8.73
   5   2  -6    9.05    4.40
   5   2  -6    8.07    7.72
  -5  -2   6    5.68    4.68
  -5  -2   6    9.50    8.33
  -5   2   7  113.36   16.83
  -5   2   7   85.15   18.23
   5  -2  -7  107.26   16.93
   5  -2  -7  111.24   19.39
   5   2  -7   96.29   16.16
   5   2  -7   59.08   17.70
  -5  -2   7   93.57   16.18
  -5  -2   7   92.08   18.37
  -5   2   8    7.32    5.19
  -5   2   8   10.63    7.24
   5  -2  -8    4.21    4.31
   5  -2  -8    2.97    7.48
   5   2  -8    9.91    4.54
   5   2  -8   17.93    8.29
  -5  -2   8   12.79    8.56
  -5   2   9  651.61   92.78
  -5   2   9  610.77   94.02
   5  -2  -9  612.97   92.49
   5  -2  -9  723.49   95.31
   5   2  -9  545.08   92.41
   5   2  -9  738.89   95.40
  -5  -2   9  649.23   92.42
  -5  -2   9  620.64   94.58
  -5   2  10   -0.16    4.22
  -5   2  10    6.62    6.34
   5  -2 -10    4.82    4.15
   5  -2 -10    2.84    7.00
   5   2 -10    1.86    4.81
   5   2 -10    6.19    7.76
  -5  -2  10    3.93    5.54
  -5  -2  10    2.21    3.92
  -5  -2  10    7.51    7.32
  -5   2  11    6.54    4.78
  -5   2  11    8.29    6.10
   5  -2 -11    5.37    4.15
   5  -2 -11    5.27    7.00
   5   2 -11    7.69    3.93
   5   2 -11    4.98    6.55
  -5  -2  11    8.08    5.75
  -5  -2  11    4.79    4.09
  -5  -2  11    0.75    6.67
  -5   2  12   70.52   14.59
   5  -2 -12   91.76   14.55
   5  -2 -12   69.28   16.11
   5   2 -12   82.87   17.57
  -5  -2  12   99.50   15.58
  -5  -2  12   91.48   14.68
  -5   2  13   62.67   11.81
   5  -2 -13   57.72   10.99
   5  -2 -13   66.73   14.09
   5   2 -13   56.75   13.73
  -5  -2  13   68.48   12.10
  -5  -2  13   59.88   11.22
  -5   2  14   36.78    8.87
   5  -2 -14   38.05    8.09
   5  -2 -14   29.12   10.31
   5   2 -14   57.12   12.59
  -5  -2  14   26.46    8.34
  -5  -2  14   55.94    8.66
  -5   2  15  348.48   55.93
  -5   2  15  357.02   56.93
   5  -2 -15  346.38   55.47
   5  -2 -15  474.63   59.08
   5   2 -15  364.30   58.39
  -5  -2  15  349.03   56.26
  -5  -2  15  432.73   56.13
  -5   2  16    4.73    4.03
   5  -2 -16    0.63    3.25
   5  -2 -16    2.83    6.19
   5   2 -16    4.35    4.27
   5   2 -16    5.62    7.22
  -5  -2  16    4.70    4.97
  -5   2  17    7.62    4.63
   5  -2 -17    9.19    4.08
   5   2 -17    9.04    5.12
   5   2 -17    0.74    6.77
  -5  -2  17    9.97    4.99
  -5   2  18    1.18    4.20
  -5   2  18    0.05    3.84
   5  -2 -18    1.10    3.35
   5   2 -18   -0.16    4.09
   5   2 -18    2.31    7.45
  -5  -2  18    0.12    4.21
  -5   2  19  129.90   20.92
  -5   2  19  138.38   21.06
   5  -2 -19  122.40   20.73
   5   2 -19   98.11   22.84
  -5  -2  19  127.84   21.22
  -5   2  20   94.21   13.52
  -5   2  20   57.22   12.58
   5   2 -20   72.05   15.98
  -5  -2  20   59.33   13.08
  -5   2  21    1.98    4.15
  -5   2  21   13.52    4.60
   5   2 -21    5.85    5.83
  -5  -2  21    2.76    4.77
  -5   2  22   15.79    5.33
  -5   2  22   15.80    5.43
   5   2 -22    9.30    5.93
  -5  -2  22   -0.25    5.24
  -5   2  23   15.23    5.70
  -5   2  23   16.94    5.66
   5   2 -23   13.27    7.11
  -5   2  24    1.32    4.26
   5   2 -24    2.74    5.78
  -5   2  25  113.06   19.91
   5   2 -25  129.61   21.92
  -5   2  26   11.38    5.00
   5   2 -26   12.75    6.87
   5   2 -27   84.63   18.75
  -5  -2  27  118.78   18.97
   5  -2 -28   -0.64    4.42
   5   2 -28    1.22    5.96
  -5  -2  28   -0.95    4.51
   5  -2 -29   44.56   11.08
   5   2 -29   38.36   12.01
  -5  -2  29   79.22   13.18
   5  -2 -30    2.31    4.88
   5   2 -30    3.10    6.59
  -5  -2  30    2.41    5.74
   5  -2 -31   31.21    9.12
   5   2 -31   56.43   12.29
  -5  -2  31   42.83   11.01
   5  -2 -32   -0.53    4.39
   5   2 -32    5.96    6.17
  -5  -2  32    0.83    6.00
   5  -2 -33   -0.59    5.07
   5   2 -33    3.33    7.21
   5  -2 -34    2.10    5.00
   5   2 -34   -3.64    6.87
   5  -2 -35    2.50    5.55
   5   2 -35    8.66    7.09
   5  -2 -36    2.89    6.07
   5   2 -36   -2.92    8.16
   5  -2 -37    9.27    6.34
   5   2 -37    8.61    7.46
   5  -2 -38    7.87    6.11
   5   2 -38   -0.91    7.15
   5  -2 -39   -0.59    5.82
  -5   3   1  299.60   41.23
  -5   3   1  263.55   43.59
   5  -3  -1  298.95   41.73
   5  -3  -1  346.68   44.50
   5   3  -1  307.16   40.82
   5   3  -1  299.77   43.08
  -5  -3   1  285.33   40.86
  -5  -3   1  119.95   40.89
  -5   3   2   70.73   12.42
  -5   3   2   62.88   15.75
   5  -3  -2   82.61   13.10
   5  -3  -2   70.06   15.04
   5   3  -2   53.41   11.54
   5   3  -2   73.92   14.69
  -5  -3   2   63.82   11.85
  -5  -3   2   58.52   14.24
  -5   3   3  123.85   19.91
  -5   3   3  126.85   22.54
   5  -3  -3  110.67   19.95
   5  -3  -3  141.07   23.04
   5   3  -3  100.48   19.00
   5   3  -3  119.08   21.66
  -5  -3   3  125.39   19.48
  -5  -3   3  141.17   22.75
  -5   3   4    1.97    4.58
  -5   3   4   -0.45    8.08
   5  -3  -4   -0.98    5.72
   5  -3  -4    5.84    8.47
   5   3  -4   -2.45    4.07
   5   3  -4    2.88    7.27
  -5  -3   4    3.94    4.28
  -5  -3   4    1.99    7.10
  -5   3   5  223.87   32.39
  -5   3   5  238.14   34.90
   5  -3  -5  193.62   32.33
   5  -3  -5  219.27   34.77
   5   3  -5  200.55   31.90
   5   3  -5  215.74   34.21
  -5  -3   5  197.90   31.70
  -5  -3   5  188.95   33.92
  -5   3   6  217.17   31.83
  -5   3   6  192.20   33.52
   5  -3  -6  201.57   31.99
   5  -3  -6  204.45   33.97
   5   3  -6  202.68   31.62
   5   3  -6  180.47   33.32
  -5  -3   6  202.96   31.30
  -5  -3   6  223.67   34.01
  -5   3   7   67.25   12.30
  -5   3   7   54.11   14.37
   5  -3  -7   64.53   12.64
   5  -3  -7   46.62   14.03
   5   3  -7   49.55   11.82
   5   3  -7  123.44   16.64
  -5  -3   7   63.67   13.19
  -5  -3   7   76.14   12.27
  -5  -3   7   85.83   15.33
  -5   3   8  106.16   16.79
  -5   3   8   99.98   18.61
   5  -3  -8   95.34   16.89
   5  -3  -8   79.65   18.50
   5   3  -8  105.41   16.95
   5   3  -8  104.35   18.89
  -5  -3   8   95.06   17.33
  -5  -3   8   93.86   16.17
  -5  -3   8   86.13   18.43
  -5   3   9  100.64   17.04
  -5   3   9   94.48   18.44
   5  -3  -9  126.26   17.77
   5  -3  -9  101.35   19.65
   5   3  -9   71.79   18.53
  -5  -3   9   98.75   17.60
  -5  -3   9  112.24   16.95
  -5  -3   9   82.75   18.72
  -5   3  10   22.55    6.63
   5  -3 -10   26.45    6.91
   5  -3 -10   20.14    9.09
   5   3 -10   24.34    9.36
  -5  -3  10   21.72    7.10
  -5  -3  10   31.97    6.73
  -5   3  11    2.47    3.66
   5  -3 -11   -0.37    4.63
   5  -3 -11   -3.02    6.47
   5   3 -11   -2.25    4.17
   5   3 -11    0.41    6.65
  -5  -3  11   -0.47    4.59
  -5  -3  11    1.84    3.10
  -5   3  12   29.05    6.97
   5  -3 -12   36.12    6.86
   5  -3 -12   12.51    8.65
   5   3 -12    9.81    6.50
   5   3 -12   45.81   10.68
  -5  -3  12   26.48    7.16
  -5  -3  12   26.79    6.36
  -5   3  13  212.47   32.08
  -5   3  13  187.60   32.85
   5  -3 -13  192.20   31.49
   5  -3 -13  210.20   34.04
   5   3 -13  238.20   33.48
   5   3 -13  179.02   34.02
  -5  -3  13  225.18   32.73
  -5   3  14   32.35    6.97
  -5   3  14   23.89    7.26
   5  -3 -14   26.05    5.99
   5   3 -14   17.60    6.94
   5   3 -14   21.05    8.41
  -5  -3  14   12.17    6.37
  -5   3  15    2.54    4.20
  -5   3  15    8.52    5.81
   5  -3 -15    6.03    3.69
   5   3 -15    0.61    4.70
   5   3 -15    3.44    6.45
  -5  -3  15    5.47    4.55
  -5   3  16   57.54   10.12
  -5   3  16   45.16   10.19
   5  -3 -16   42.98    9.13
   5   3 -16   38.11   10.18
   5   3 -16   59.86   13.24
  -5  -3  16   60.33   10.69
  -5   3  17   68.92   12.29
   5  -3 -17   69.43   11.49
   5   3 -17   77.14   13.58
   5   3 -17   36.16   13.55
  -5  -3  17   60.20   12.48
  -5   3  18    8.37    4.67
   5  -3 -18    8.18    4.35
   5   3 -18   14.86    5.76
   5   3 -18    7.78    8.07
  -5  -3  18   10.01    5.20
  -5   3  19   -1.47    4.70
   5  -3 -19   -0.66    3.30
   5  -3 -19   -0.33    5.91
   5   3 -19   -4.74    8.75
  -5  -3  19    2.16    4.63
  -5   3  20   -3.92    4.88
  -5   3  20   -1.64    4.10
   5  -3 -20    0.93    3.83
   5   3 -20    4.01    8.15
  -5  -3  20    1.68    4.98
  -5   3  21   69.12   12.67
  -5   3  21   68.78   12.97
   5   3 -21   64.39   14.19
  -5   3  22   54.98   13.64
  -5   3  22  103.42   15.21
   5   3 -22  120.20   17.70
  -5   3  23  119.03   19.76
   5   3 -23  118.79   21.82
  -5   3  24   12.74    5.21
   5   3 -24   11.46    7.30
   5   3 -25   -3.10    6.58
  -5  -3  25    4.80    5.65
   5   3 -26   -4.06    6.78
  -5  -3  26   -0.98    5.43
   5   3 -27   32.10   10.13
  -5  -3  27   48.57   10.77
   5   3 -28   12.74    6.51
  -5  -3  28    5.84    5.55
   5   3 -29   42.82   12.48
  -5  -3  29   56.95   11.91
   5  -3 -30   -1.35    4.24
   5   3 -30   -1.11    7.00
  -5  -3  30    2.91    6.03
   5  -3 -31    1.16    4.20
   5   3 -31    0.73    6.07
  -5  -3  31    5.07    5.62
   5  -3 -32    6.74    4.85
   5   3 -32   -0.85    6.73
  -5  -3  32   11.49    6.01
   5  -3 -33   25.42    7.35
   5   3 -33   16.84    8.64
  -5  -3  33   22.62    7.72
   5  -3 -34   -1.30    4.86
   5   3 -34    0.89    7.32
   5  -3 -35    5.93    5.12
   5   3 -35    1.02    6.98
   5  -3 -36   -3.63    5.99
   5   3 -36   -5.71    7.92
   5  -3 -37   20.63    7.68
   5   3 -37   13.74    8.36
   5  -3 -38    0.00    4.48
   5   3 -38    5.38    7.85
   5  -3 -39   14.08    7.01
  -5   4   1   62.56   12.61
  -5   4   1   69.82   16.18
   5  -4  -1   63.14   13.53
   5  -4  -1  114.04   17.46
   5   4  -1   55.35   12.06
   5   4  -1   94.47   15.52
  -5  -4   1   74.83   12.48
  -5  -4   1   71.73   15.24
  -5   4   2   12.06    5.34
  -5   4   2   11.71    7.67
   5  -4  -2    6.67    5.80
   5  -4  -2   18.83    9.19
   5   4  -2   15.44    5.30
   5   4  -2    5.61    7.62
  -5  -4   2    9.94    5.34
  -5  -4   2   20.38    7.93
  -5   4   3   47.33    9.17
  -5   4   3   36.04   11.81
   5  -4  -3   41.21    9.64
   5  -4  -3   35.44   11.27
   5   4  -3   30.86    8.34
   5   4  -3   41.95   11.72
  -5  -4   3   66.13   10.50
  -5  -4   3   40.88    8.43
  -5  -4   3   51.97   12.09
  -5   4   4   44.66   10.80
  -5   4   4   21.37   12.25
   5  -4  -4   73.12   12.34
   5  -4  -4   58.18   13.83
   5   4  -4   70.43   11.91
   5   4  -4   59.78   13.57
  -5  -4   4   83.65   12.76
  -5  -4   4   76.53   11.22
  -5  -4   4   35.86   12.65
  -5   4   5  187.71   26.90
  -5   4   5  235.48   30.16
   5  -4  -5   73.26   25.54
   5  -4  -5  220.25   30.24
   5   4  -5  207.10   27.90
   5   4  -5  216.42   29.58
  -5  -4   5  174.46   27.32
  -5  -4   5  209.76   26.75
  -5  -4   5  187.51   29.28
  -5   4   6   -1.87    4.43
  -5   4   6   -2.64    6.13
   5  -4  -6    0.04    4.86
   5  -4  -6    4.63    7.12
   5   4  -6   -0.42    3.52
   5   4  -6   -0.96    6.21
  -5  -4   6    2.75    4.01
  -5  -4   6    2.62    3.30
  -5  -4   6   -1.28    6.27
  -5   4   7   14.22    5.38
  -5   4   7   17.99    8.78
   5  -4  -7   10.24    5.66
   5  -4  -7    3.11    7.76
   5   4  -7    9.25    5.43
   5   4  -7    9.99    8.34
  -5  -4   7    9.37    5.99
  -5  -4   7    9.18    4.61
  -5  -4   7    6.97    7.36
  -5   4   8   71.91   13.28
  -5   4   8   79.51   15.47
   5  -4  -8   72.98   13.53
   5   4  -8   74.07   13.98
   5   4  -8   78.45   15.53
  -5  -4   8   76.11   13.55
  -5  -4   8   67.38   12.83
  -5   4   9  103.66   17.08
   5  -4  -9  115.81   17.84
   5  -4  -9  117.18   20.26
   5   4  -9   81.41   17.54
   5   4  -9  105.36   19.69
  -5  -4   9   90.66   17.19
  -5  -4   9  104.38   16.92
  -5   4  10  175.02   27.57
   5  -4 -10  168.27   27.74
   5  -4 -10  134.19   29.17
   5   4 -10  175.39   28.59
   5   4 -10  189.50   30.22
  -5  -4  10  203.73   28.40
  -5   4  11  167.99   26.37
  -5   4  11  220.31   28.72
   5  -4 -11  191.26   27.01
   5  -4 -11   53.75   26.20
   5   4 -11  229.07   28.59
   5   4 -11  219.76   30.16
  -5  -4  11  195.09   27.32
  -5   4  12    7.05    4.29
  -5   4  12    5.63    6.18
   5  -4 -12    2.95    4.41
   5   4 -12    6.68    5.46
   5   4 -12    2.20    6.69
  -5  -4  12    5.66    5.13
  -5   4  13    3.45    3.94
  -5   4  13    0.08    5.27
   5  -4 -13    4.15    4.22
   5   4 -13    5.50    4.70
   5   4 -13   -1.21    7.18
  -5  -4  13    7.60    4.95
  -5   4  14   30.15    6.93
  -5   4  14   26.30    7.66
   5  -4 -14   25.54    6.37
   5   4 -14   24.03    7.59
   5   4 -14   20.07    9.84
  -5  -4  14   15.08    6.53
  -5   4  15  375.38   51.14
  -5   4  15  309.01   51.36
   5  -4 -15  356.29   50.66
   5   4 -15  312.30   52.15
   5   4 -15  342.46   53.93
  -5  -4  15  322.02   51.49
  -5   4  16   68.56   13.27
  -5   4  16   73.12   14.03
   5  -4 -16   78.39   13.14
   5  -4 -16   74.99   15.93
   5   4 -16   60.57   14.83
   5   4 -16   91.74   17.63
  -5  -4  16   88.47   14.93
  -5   4  17  126.18   19.23
   5  -4 -17  113.15   18.52
   5  -4 -17   84.80   20.63
   5   4 -17  124.76   21.07
   5   4 -17  120.01   22.08
  -5  -4  17  112.11   19.74
  -5   4  18    9.09    4.69
   5  -4 -18    3.82    3.35
   5  -4 -18   -1.30    6.11
   5   4 -18    8.23    7.17
   5   4 -18    1.82    7.98
  -5   4  19  211.29   31.74
   5  -4 -19  197.60   31.05
   5  -4 -19  188.99   33.73
   5   4 -19  214.98   35.55
  -5   4  20   11.33    5.17
   5  -4 -20    6.47    3.64
   5  -4 -21   57.75    9.29
   5   4 -21   19.26   10.38
  -5   4  22    8.72    4.77
   5   4 -22    0.28    5.95
  -5  -4  22    9.26    6.16
  -5   4  23    3.67    4.02
   5   4 -23    0.23    5.85
  -5  -4  23    2.28    5.38
   5   4 -24    6.38    6.98
  -5  -4  24    0.40    5.09
   5   4 -25   26.43    9.47
  -5  -4  25   29.31    8.44
   5   4 -26   14.54    8.82
  -5  -4  26   40.76    9.71
   5   4 -27    8.38    8.28
  -5  -4  27   15.09    6.84
   5   4 -28   -0.23    5.97
  -5  -4  28    3.21    5.59
   5   4 -29   17.25    9.02
  -5  -4  29   27.57    8.87
   5   4 -30   14.90    8.02
  -5  -4  30   22.88    8.41
   5   4 -31   26.36   10.31
  -5  -4  31   30.07    9.31
   5  -4 -32    1.62    4.12
   5   4 -32   20.97    9.16
  -5  -4  32   15.14    7.42
   5  -4 -33    0.02    4.01
   5   4 -33    0.91    6.49
  -5  -4  33    4.62    5.42
   5  -4 -34    9.60    6.14
   5   4 -34   12.36    7.81
  -5  -4  34   16.63    6.93
   5  -4 -35    4.55    4.97
   5   4 -35   -0.73    6.84
   5  -4 -36    8.07    5.21
   5   4 -36    1.86    7.59
   5  -4 -37    6.55    5.20
   5   4 -37    9.39    8.61
   5  -4 -38    3.48    5.64
   5   4 -38    4.99    8.86
  -5   5   1  227.49   33.22
  -5   5   1  219.10   36.30
   5  -5  -1  203.28   33.48
   5  -5  -1  204.64   35.34
   5   5  -1  254.83   33.79
   5   5  -1  232.03   33.71
   5   5  -1  154.77   33.73
  -5  -5   1  201.94   33.27
  -5  -5   1  228.36   32.75
  -5  -5   1  184.30   34.54
  -5   5   2   52.16   11.32
  -5   5   2   77.91   15.75
   5  -5  -2   55.46   12.07
   5  -5  -2   70.57   15.57
   5   5  -2   68.09   12.16
   5   5  -2   79.81   14.33
  -5  -5   2   56.73   11.82
  -5  -5   2   63.94   11.17
  -5  -5   2   49.23   12.87
  -5   5   3  161.80   21.94
  -5   5   3  185.56   26.08
   5  -5  -3  161.54   22.78
   5  -5  -3  195.01   26.10
   5   5  -3  164.92   22.74
   5   5  -3  147.63   23.96
  -5  -5   3  159.69   22.22
  -5  -5   3   65.12   20.04
  -5  -5   3  147.11   24.38
  -5   5   4   56.40    8.54
  -5   5   4   41.39   11.08
   5  -5  -4   29.57    7.73
   5  -5  -4   43.69   12.09
   5   5  -4   31.73    8.35
   5   5  -4   62.23   11.43
  -5  -5   4    4.44    6.73
  -5  -5   4   28.94    6.85
  -5  -5   4   35.73   10.45
  -5   5   5   24.37    6.14
  -5   5   5   22.55    9.59
   5  -5  -5   18.00    6.58
   5  -5  -5   33.36    9.67
   5   5  -5   13.59    6.08
   5   5  -5    6.72    8.29
  -5  -5   5   17.11    5.89
  -5  -5   5   23.07    5.66
  -5  -5   5    7.55    8.35
  -5   5   6   11.20    5.09
  -5   5   6   20.17    8.88
   5  -5  -6    6.76    5.38
   5  -5  -6   17.79    9.11
   5   5  -6    1.51    4.72
   5   5  -6   18.87    8.67
  -5  -5   6    6.93    5.20
  -5  -5   6   18.38    5.10
  -5  -5   6   19.36    7.95
  -5   5   7  306.95   42.23
  -5   5   7  223.31   43.42
   5  -5  -7  201.11   41.78
   5  -5  -7  321.91   45.37
   5   5  -7  331.48   43.85
   5   5  -7  310.20   44.69
  -5  -5   7  270.54   42.39
  -5  -5   7  304.46   42.12
  -5   5   8  151.88   23.02
   5  -5  -8  134.37   23.34
   5  -5  -8  122.22   24.98
   5   5  -8  143.68   24.15
   5   5  -8  187.93   26.58
  -5  -5   8  131.96   23.31
  -5   5   9   15.89    5.41
   5  -5  -9   12.44    5.71
   5  -5  -9   16.85    8.19
   5   5  -9   15.16    6.94
   5   5  -9   24.12    8.88
  -5  -5   9   16.12    5.94
  -5   5  10    1.15    3.71
  -5   5  10    2.69    5.75
   5  -5 -10    0.55    4.54
   5  -5 -10   12.57    7.68
   5   5 -10   -1.39    4.61
   5   5 -10    0.76    6.55
  -5  -5  10    4.67    4.62
  -5   5  11   17.26    5.15
  -5   5  11   11.12    7.79
   5  -5 -11   12.07    5.10
   5   5 -11   10.48    6.16
   5   5 -11    9.91    7.00
  -5  -5  11    2.34    4.99
  -5   5  12  348.60   42.49
  -5   5  12  272.27   42.97
   5  -5 -12  246.95   41.93
   5   5 -12  256.30   43.32
   5   5 -12  281.82   44.87
  -5  -5  12  252.31   42.38
  -5   5  13  297.87   46.44
  -5   5  13  304.68   47.47
   5  -5 -13  319.64   46.87
   5   5 -13  287.90   48.07
   5   5 -13  339.68   49.91
  -5  -5  13  310.18   47.42
  -5   5  14   20.29    5.78
  -5   5  14   17.31    7.10
   5  -5 -14   16.55    5.46
   5  -5 -14   20.05    8.69
   5   5 -14   16.29    7.24
   5   5 -14   16.93    9.15
  -5  -5  14   18.72    6.46
  -5   5  15    5.30    4.15
  -5   5  15    5.00    5.78
   5  -5 -15    1.71    4.02
   5  -5 -15   -0.29    6.04
   5   5 -15   -0.25    5.38
   5   5 -15   10.84    8.00
  -5   5  16   46.09    8.65
  -5   5  16   15.31    7.88
   5  -5 -16   49.42    8.29
   5  -5 -16   37.13   11.69
   5   5 -16   38.22   10.10
   5   5 -16   61.81   13.65
  -5   5  17   84.58   15.27
  -5   5  17   75.99   15.23
   5  -5 -17   83.09   14.81
   5  -5 -17   91.30   17.93
   5   5 -17  138.20   19.43
   5   5 -17   96.28   19.32
  -5   5  18   46.87    8.56
   5  -5 -18   33.22    7.58
   5   5 -18   28.82   10.72
  -5   5  19   94.68   16.28
   5  -5 -19   96.12   15.63
   5   5 -19   75.20   18.60
  -5  -5  19  102.07   17.78
   5  -5 -20   -1.35    3.33
  -5  -5  20   -2.28    5.44
   5  -5 -21    0.24    3.16
   5   5 -21   -2.59    6.27
  -5  -5  21    4.97    5.47
   5  -5 -22   69.59   11.49
   5   5 -22   76.97   15.50
  -5  -5  22   45.27   12.67
   5   5 -23   37.43   12.15
  -5  -5  23   60.14   11.88
   5   5 -24   15.32    7.77
  -5  -5  24   23.38    7.75
   5   5 -25    1.88    7.18
  -5  -5  25   -1.33    5.33
   5   5 -26    0.25    6.93
  -5  -5  26   -0.37    5.20
   5   5 -27   10.72    7.83
  -5  -5  27    6.26    6.26
   5   5 -28    3.83    7.61
  -5  -5  28   34.02    9.01
   5   5 -29   22.63    9.17
  -5  -5  29    2.00    6.04
   5   5 -30    0.33    6.45
  -5  -5  30    2.39    6.24
   5   5 -31    0.13    7.13
  -5  -5  31   -0.39    6.07
   5   5 -32   12.58    9.26
  -5  -5  32   13.09    7.23
   5  -5 -33    2.41    4.08
   5   5 -33    0.49    7.08
  -5  -5  33   13.53    6.56
   5  -5 -34    7.61    5.21
   5   5 -34    9.18    8.97
  -5  -5  34   13.97    7.67
   5  -5 -35    1.03    4.21
   5   5 -35    1.36    6.31
  -5  -5  35    6.41    7.39
   5  -5 -36   -1.92    4.57
   5   5 -36    0.63    7.43
   5  -5 -37    0.72    4.72
   5   5 -37   -5.62    8.57
   5  -5 -38    2.76    5.05
  -5   6   1   14.55    5.76
  -5   6   1   15.59    9.31
   5  -6  -1   13.92    6.69
   5  -6  -1   23.03    8.71
   5   6  -1   17.03    6.14
  -5  -6   1   23.24    6.49
  -5  -6   1   19.39    5.39
  -5  -6   1   24.95    8.40
  -5   6   2    0.24    4.16
  -5   6   2    1.45    7.58
   5  -6  -2    4.46    4.47
   5  -6  -2   -2.42    6.76
   5   6  -2   -0.26    4.76
   5   6  -2    2.89    5.59
  -5  -6   2    0.05    4.37
  -5  -6   2    2.83    3.28
  -5  -6   2   10.97    7.13
  -5   6   3   75.79   13.95
  -5   6   3   77.33   17.22
   5  -6  -3   91.64   15.12
   5  -6  -3   60.41   16.41
   5   6  -3   62.60   14.40
   5   6  -3  101.67   16.74
  -5  -6   3   89.01   14.69
  -5  -6   3   80.09   13.74
  -5  -6   3   76.63   15.96
  -5   6   4  131.22   20.80
   5  -6  -4  116.15   21.15
   5  -6  -4  159.41   24.74
   5   6  -4  132.61   21.91
   5   6  -4  128.07   22.58
  -5  -6   4  108.98   20.58
  -5   6   5   99.13   17.95
  -5   6   5   97.36   20.20
   5  -6  -5  115.43   18.71
   5  -6  -5  128.62   21.65
   5   6  -5  109.01   19.11
   5   6  -5   84.68   19.41
  -5  -6   5  113.97   18.39
  -5   6   6   36.94    7.17
  -5   6   6   24.06    8.66
   5  -6  -6   23.15    7.42
   5  -6  -6   33.02   10.97
   5   6  -6   15.77    7.35
   5   6  -6   24.26    8.83
  -5  -6   6   21.72    6.89
  -5   6   7   86.87   14.80
   5  -6  -7   79.27   15.34
   5  -6  -7  106.21   18.33
   5   6  -7   85.46   16.19
   5   6  -7   75.73   16.87
  -5  -6   7   80.10   15.33
  -5   6   8   26.81    6.64
   5  -6  -8   25.31    7.30
   5  -6  -8   13.93    9.42
   5   6  -8   39.63    9.04
   5   6  -8   15.66    8.44
  -5  -6   8   28.17    7.55
  -5   6   9   98.01   17.40
  -5   6   9   74.50   18.75
   5  -6  -9  131.50   18.72
   5  -6  -9   87.83   20.48
   5   6  -9  114.99   19.45
   5   6  -9  127.06   21.05
  -5  -6   9  107.61   18.49
  -5   6  10  138.68   21.81
  -5   6  10  128.58   23.41
   5  -6 -10  132.26   22.34
   5  -6 -10  148.81   25.35
   5   6 -10  143.85   24.96
  -5  -6  10  121.39   22.47
  -5   6  11   81.98   15.97
  -5   6  11   88.20   17.52
   5  -6 -11  114.55   17.38
   5   6 -11  103.45   18.70
   5   6 -11   91.36   19.21
  -5  -6  11  104.41   17.33
  -5   6  12   11.09    5.32
  -5   6  12   32.35    8.27
   5  -6 -12   36.91    7.66
   5   6 -12   29.03    8.48
   5   6 -12    8.73    7.62
  -5   6  13    3.76    4.06
  -5   6  13    1.74    5.16
   5  -6 -13   -0.72    5.05
   5  -6 -13   11.90    7.90
   5   6 -13   -0.98    4.93
   5   6 -13    4.33    7.75
  -5   6  14   61.40   14.55
  -5   6  14   93.90   16.28
   5  -6 -14  115.12   16.31
   5  -6 -14  120.04   19.31
   5   6 -14   96.04   17.58
   5   6 -14   81.55   18.50
  -5   6  15   88.43   15.37
  -5   6  15  100.77   16.21
   5  -6 -15   85.12   15.62
   5  -6 -15   84.34   18.31
   5   6 -15  112.54   18.53
   5   6 -15   59.62   18.13
  -5   6  16   -1.39    3.83
   5  -6 -16   -1.65    3.97
   5  -6 -16   -3.14    7.72
   5   6 -16    2.15    6.13
   5   6 -16    1.82    8.40
  -5  -6  16    0.01    5.23
  -5   6  17   67.84   13.57
   5  -6 -17   75.56   13.62
   5   6 -17   92.13   17.13
   5   6 -17   86.34   18.22
  -5  -6  17   84.96   15.60
   5  -6 -18   14.96    5.10
   5   6 -18   31.78   11.03
  -5  -6  18   12.71    6.73
   5  -6 -19   27.06    6.11
   5   6 -19   25.19   11.13
  -5  -6  19   18.60    7.21
   5  -6 -20    3.71    3.57
   5   6 -20    1.16    6.14
  -5  -6  20    4.89    6.56
   5   6 -21   12.03    8.22
  -5  -6  21    9.63    6.99
   5   6 -22    8.48    8.87
  -5  -6  22   52.73   10.26
   5   6 -23   -2.48    6.10
  -5  -6  23   -0.25    5.15
   5   6 -24    0.07    6.43
  -5  -6  24   21.51    7.48
   5   6 -25   12.70    8.60
  -5  -6  25   18.89    7.38
   5   6 -26   14.75    8.50
  -5  -6  26   23.72    8.21
   5   6 -27   16.19    9.59
  -5  -6  27   13.53    7.77
   5   6 -28    1.06    7.69
  -5  -6  28   -3.22    6.29
   5   6 -29   -1.23    6.95
  -5  -6  29   13.67    7.92
   5   6 -30   23.26   10.59
  -5  -6  30   30.44    9.04
   5   6 -31    9.93    8.62
  -5  -6  31    6.59    6.44
   5   6 -32    4.88    7.44
  -5  -6  32   12.17    6.82
   5   6 -33   -3.85    8.45
  -5  -6  33   -1.78    6.12
   5   6 -34    8.76    9.20
  -5  -6  34   11.21    7.58
   5  -6 -35    2.93    4.04
   5   6 -35   -2.20    7.17
  -5  -6  35    4.74    6.94
   5  -6 -36   17.79    6.30
   5   6 -36    7.84    7.92
  -5  -6  36   18.03    8.15
   5  -6 -37    5.16    4.45
   5   6 -37   -6.52    8.19
   5  -6 -38   -0.27    4.00
  -5   7   1   21.87    9.86
   5  -7  -1   13.79    6.17
   5  -7  -1   16.83    9.25
   5   7  -1   21.07    7.05
  -5  -7   1    9.99    5.69
  -5  -7   1   17.85    7.85
  -5   7   2  164.85   31.85
   5  -7  -2  199.66   29.80
   5  -7  -2  204.30   32.44
   5   7  -2  165.25   29.71
  -5  -7   2  181.02   29.10
  -5   7   3  128.23   21.10
  -5   7   3  138.39   24.95
   5  -7  -3  138.34   21.97
   5  -7  -3  120.41   23.44
   5   7  -3  123.96   22.22
  -5  -7   3  116.27   21.10
  -5   7   4  113.13   15.42
  -5   7   4   75.03   17.39
   5  -7  -4   66.61   14.80
   5  -7  -4  117.70   19.08
   5   7  -4   94.53   16.47
  -5  -7   4   60.37   14.48
  -5   7   5    5.03    4.71
  -5   7   5    4.97    7.59
   5  -7  -5   19.13    6.04
   5  -7  -5    2.03    8.26
   5   7  -5   12.92    6.47
  -5  -7   5   13.36    5.26
  -5   7   6   35.95    7.76
   5  -7  -6   36.37    8.60
   5  -7  -6   31.18   10.02
   5   7  -6   23.70    7.97
  -5  -7   6   22.18    7.50
  -5   7   7  125.38   23.05
   5  -7  -7  155.19   24.13
   5  -7  -7  148.75   26.41
   5   7  -7  142.27   25.20
  -5  -7   7  156.86   24.25
  -5   7   8  326.68   48.14
  -5   7   8  264.60   49.60
   5  -7  -8  324.87   48.71
   5  -7  -8  317.76   51.33
   5   7  -8  313.64   50.11
  -5  -7   8  348.60   49.15
  -5   7   9   40.01    8.27
  -5   7   9   27.50   10.27
   5  -7  -9   34.67    8.40
   5  -7  -9   42.08   11.84
   5   7  -9   23.26    8.97
  -5   7  10    9.52    4.66
  -5   7  10   14.54    7.44
   5  -7 -10    8.94    6.07
   5   7 -10   17.60    7.00
  -5   7  11   16.18    5.40
  -5   7  11   19.23    7.63
   5  -7 -11   11.20    5.93
   5   7 -11   12.88    7.60
  -5   7  12  150.90   23.85
  -5   7  12  151.21   25.32
   5  -7 -12  157.23   24.52
   5   7 -12  127.99   25.90
  -5   7  13   92.64   13.79
   5  -7 -13   59.61   13.92
   5  -7 -13   48.20   15.80
   5   7 -13   77.62   16.26
  -5  -7  13   99.54   15.99
  -5   7  14    0.95    3.63
   5  -7 -14    1.31    4.19
   5   7 -14    1.85    6.76
  -5  -7  14   -3.36    5.03
  -5   7  15   58.79   10.12
   5  -7 -15   41.39   10.40
   5   7 -15   54.32   12.97
  -5  -7  15   45.92   11.61
  -5   7  16   11.29    4.49
   5  -7 -16    9.68    5.47
   5   7 -16    0.07    6.55
  -5  -7  16    6.69    5.87
   5  -7 -17    1.69    3.95
   5   7 -17   -1.05    6.26
  -5  -7  17    1.75    5.32
   5  -7 -18  125.33   22.84
  -5  -7  18  190.70   26.02
   5  -7 -19   -0.97    3.49
  -5  -7  19   -1.93    5.14
   5   7 -20   10.86    7.48
  -5  -7  20    2.99    5.48
   5   7 -21    0.65    6.37
  -5  -7  21    6.48    5.76
   5   7 -22   42.06   11.71
  -5  -7  22   26.99    9.51
   5   7 -23   10.23    8.79
  -5  -7  23   31.77    8.62
   5   7 -24   39.67   11.93
  -5  -7  24   20.13    7.79
   5   7 -25    7.70    7.63
  -5  -7  25   13.49    7.06
   5   7 -26    2.40    8.15
  -5  -7  26    6.13    6.08
   5   7 -27   11.14    7.16
  -5  -7  27    3.08    6.29
   5   7 -28   21.12   11.00
  -5  -7  28   55.08   11.86
   5   7 -29   -5.40    8.14
  -5  -7  29   -5.34    6.58
   5   7 -30    4.49    7.23
  -5  -7  30   -0.97    5.47
   5   7 -31    4.33    7.88
  -5  -7  31    0.30    6.91
   5   7 -32    3.10    7.65
  -5  -7  32   12.80    7.50
   5   7 -33    5.67    7.82
  -5  -7  33   -1.50    6.10
   5   7 -34    5.51   10.25
  -5  -7  34   10.58    7.92
   5   7 -35   -1.01    9.37
  -5  -7  35   -0.84    7.70
   5  -7 -36   -0.40    3.92
   5   7 -36   -2.09    7.31
  -5  -7  36    0.23    5.73
   5  -7 -37   -0.73    4.02
   5   7 -37   11.47    9.37
  -5  -7  37    5.21    6.27
   5  -7 -38    1.89    4.25
  -5  -7  38   -2.20    6.37
  -5   8   1   22.45    9.89
   5  -8  -1   28.17    7.42
   5  -8  -1   25.34   10.64
   5   8  -1    8.29    6.64
  -5  -8   1   26.60    6.76
  -5   8   2    5.66    8.78
   5  -8  -2    9.32    5.97
   5  -8  -2   12.84    8.48
   5   8  -2    3.62    5.14
  -5  -8   2   10.45    5.60
  -5   8   3   16.44    9.59
   5  -8  -3   27.72    7.93
   5  -8  -3   34.43   11.03
   5   8  -3   17.19    7.76
  -5  -8   3   25.31    7.19
  -5   8   4  350.83   51.43
   5  -8  -4  411.45   48.87
   5  -8  -4  421.44   52.09
   5   8  -4  158.19   46.84
  -5  -8   4  395.11   48.59
  -5   8   5   62.65   13.73
   5  -8  -5   52.32   10.20
   5  -8  -5   51.22   12.98
   5   8  -5   12.56    8.51
  -5  -8   5   57.59   10.31
  -5   8   6  156.49   22.01
   5  -8  -6  129.16   22.08
   5  -8  -6  105.51   23.79
   5   8  -6  114.15   23.00
  -5   8   7    1.07    4.03
   5  -8  -7   -0.48    4.11
   5  -8  -7    3.64    7.64
   5   8  -7   -2.17    6.85
  -5   8   8   91.72   16.97
  -5   8   8   86.30   19.52
   5  -8  -8   97.10   17.64
   5  -8  -8   89.37   19.91
   5   8  -8  151.58   21.16
  -5   8   9  144.71   25.50
   5  -8  -9  197.83   27.13
   5  -8  -9  151.22   28.55
   5   8  -9  155.53   28.20
  -5   8  10   83.15   13.82
   5  -8 -10   75.94   14.10
   5   8 -10   72.60   16.16
  -5  -8  10   64.14   14.12
  -5   8  11   26.19    6.80
   5  -8 -11   25.85    7.75
   5   8 -11   15.49    8.45
  -5  -8  11   19.79    8.11
  -5   8  12   53.70    9.49
   5  -8 -12   46.84    9.81
   5   8 -12   40.73   11.64
  -5  -8  12   24.55    9.44
  -5   8  13    0.38    4.10
   5  -8 -13    2.96    4.94
   5   8 -13    2.06    5.52
  -5  -8  13   -1.82    4.90
  -5   8  14  150.97   22.36
   5  -8 -14  116.08   22.46
   5   8 -14  133.48   25.16
  -5  -8  14  148.68   24.30
   5  -8 -15   -1.91    4.87
   5   8 -15   10.01    7.78
  -5  -8  15    3.48    6.63
   5  -8 -16   43.09    8.35
   5   8 -16   23.75    9.15
  -5  -8  16   16.16    7.82
   5  -8 -17    1.96    4.69
   5   8 -17   -5.01    8.00
  -5  -8  17   -0.11    6.08
  -5  -8  18   -3.45    6.03
  -5  -8  19    7.94    7.13
   5   8 -20  104.66   19.28
  -5  -8  20   68.53   15.95
   5   8 -21    6.29    8.03
  -5  -8  21   -5.59    6.75
   5   8 -22    7.90    7.47
  -5  -8  22   22.51    8.28
   5   8 -23    3.02    7.31
  -5  -8  23    4.50    6.53
   5   8 -24   17.80    9.53
  -5  -8  24   49.58   10.86
   5   8 -25    0.36    8.45
  -5  -8  25    9.31    6.55
   5   8 -26   14.82    9.12
  -5  -8  26   19.63    8.08
   5   8 -27    2.96    6.74
  -5  -8  27    7.97    6.76
   5   8 -28    0.78    6.73
  -5  -8  28    6.16    5.94
   5   8 -29    3.56    8.11
  -5  -8  29    0.01    5.65
   5   8 -30   18.81    9.57
  -5  -8  30   16.56    8.02
   5   8 -31    1.52    8.04
  -5  -8  31   18.63    8.09
   5   8 -32   15.51    9.59
  -5  -8  32   18.11    8.91
   5   8 -33   -5.44    8.57
  -5  -8  33    1.66    6.06
   5   8 -34    1.19    7.66
  -5  -8  34   -0.23    6.88
   5   8 -35    0.94    9.77
  -5  -8  35    6.72    6.86
   5   8 -36   -1.02    8.14
  -5  -8  36   -3.25    6.34
   5  -8 -37    2.48    3.79
  -5  -8  37    0.33    7.51
  -5  -8  38    4.70    5.68
  -5   9   1   -1.47    8.80
   5  -9  -1   -2.30    5.79
   5  -9  -1    3.13    7.37
   5   9  -1   -0.95    5.49
  -5  -9   1   -2.31    4.94
  -5   9   2  151.44   30.84
   5  -9  -2  167.52   28.32
   5  -9  -2  164.65   30.57
   5   9  -2  170.52   29.20
  -5  -9   2  186.18   28.12
   5  -9  -3   11.01    6.31
   5  -9  -3   18.05    8.26
   5   9  -3   21.25    7.70
  -5  -9   3    2.75    5.65
   5  -9  -4   -0.53    4.83
   5   9  -4    1.02    5.23
  -5  -9   4    0.08    4.72
   5  -9  -5   10.07    6.24
   5   9  -5    5.77    7.04
  -5  -9   5    4.08    5.52
   5  -9  -6   49.72   10.70
   5   9  -6   63.75   12.99
  -5  -9   6   27.57   10.01
   5  -9  -7    4.66    5.50
   5   9  -7    6.64    6.31
  -5  -9   7   22.01    6.72
  -5  -9   7    2.52    5.06
   5  -9  -8  163.72   23.92
   5   9  -8  125.66   24.83
  -5  -9   8  124.04   23.24
  -5  -9   8  130.70   23.74
   5  -9  -9   15.37    6.60
   5   9  -9   16.45    8.48
  -5  -9   9    2.57    5.75
  -5  -9   9   24.15    7.13
  -5   9  10    5.29    4.47
   5  -9 -10    1.36    4.88
   5   9 -10   -2.96    6.17
  -5  -9  10    3.83    5.21
  -5  -9  10   -1.27    4.80
  -5   9  11    3.53    3.87
   5  -9 -11    1.73    5.47
   5   9 -11   13.36    7.69
  -5  -9  11   11.75    6.08
  -5   9  12  224.90   30.54
   5  -9 -12  160.59   30.46
   5   9 -12  150.99   32.37
  -5  -9  12  228.79   32.37
   5  -9 -13    3.03    5.65
   5   9 -13    8.19    7.57
  -5  -9  13    2.90    5.78
   5  -9 -14   32.60    9.43
   5   9 -14   55.77   13.33
  -5  -9  14   48.98   11.37
   5  -9 -15    3.90    4.86
   5   9 -15    1.89    8.05
  -5  -9  15    2.99    6.44
   5  -9 -16   21.31    7.14
   5   9 -16   30.69    9.83
  -5  -9  16   28.66    9.84
   5   9 -17    6.47    6.67
  -5  -9  17   -0.03    6.17
  -5  -9  18   71.33   15.25
  -5  -9  19    0.79    6.45
   5   9 -20    4.91    7.12
  -5  -9  20    1.83    5.24
   5   9 -21    7.89    7.87
  -5  -9  21    2.41    5.37
   5   9 -22   46.08   14.17
  -5  -9  22   52.46   12.85
   5   9 -23   -0.02    6.17
  -5  -9  23    4.67    6.82
   5   9 -24    3.61    9.69
  -5  -9  24   13.41    7.56
   5   9 -25   -3.88    7.55
  -5  -9  25    1.66    5.93
   5   9 -26   -2.40    7.54
  -5  -9  26    5.52    7.70
   5   9 -27    0.13    7.93
  -5  -9  27    7.24    6.41
   5   9 -28   16.31    9.40
  -5  -9  28   25.22    9.01
   5   9 -29   -6.92    8.54
  -5  -9  29   -2.55    6.54
   5   9 -30    7.21    7.86
  -5  -9  30   -1.29    6.38
   5   9 -31   -1.53    9.16
  -5  -9  31    1.73    6.23
   5   9 -32    8.75    9.46
  -5  -9  32    1.21    5.78
   5   9 -33   -0.00    6.99
  -5  -9  33    5.44    7.79
   5   9 -34    9.86    9.31
  -5  -9  34    7.68    7.66
   5   9 -35    1.68    8.13
  -5  -9  35   -0.33    6.64
   5   9 -36    1.48    6.97
  -5  -9  36    4.09    7.42
   5 -10  -4   12.95    6.64
  -5 -10   4   15.54    6.81
   5 -10  -5    4.70    5.70
  -5 -10   5    2.12    5.87
   5 -10  -6   28.61    9.30
  -5 -10   6   39.41    9.96
   5 -10  -7   13.18    7.39
  -5 -10   7   23.35    7.63
   5 -10  -8   10.59    6.11
  -5 -10   8    8.17    6.34
   5 -10  -9   -0.39    5.17
  -5 -10   9    3.44    5.97
   5 -10 -10  120.37   20.93
   5  10 -10  103.35   22.70
  -5 -10  10  128.13   21.71
   5 -10 -11    5.64    6.05
   5  10 -11   10.72    8.99
  -5 -10  11   -0.91    6.43
   5 -10 -12    1.68    5.36
   5  10 -12    2.53    7.97
  -5 -10  12    5.28    6.46
   5 -10 -13    9.99    6.24
   5  10 -13   -0.27    6.87
  -5 -10  13    2.70    5.97
   5 -10 -14   36.65    9.05
   5  10 -14   21.05   11.05
  -5 -10  14   43.08   10.45
   5  10 -15   -1.09    5.88
  -5 -10  15    4.02    6.50
   5  10 -16   48.27   13.87
  -5 -10  16   59.93   13.25
  -5 -10  17    0.95    6.79
  -5 -10  18    5.55    6.67
   5  10 -19    4.48    6.19
  -5 -10  19   -1.27    7.23
   5  10 -20   28.73   12.23
  -5 -10  20   35.96   10.52
   5  10 -21   -1.51    7.52
  -5 -10  21   -0.84    6.24
   5  10 -22    8.69    8.88
  -5 -10  22    6.12    6.65
   5  10 -23    6.89    8.19
  -5 -10  23   -2.45    6.64
   5  10 -24    2.86    8.41
  -5 -10  24    1.70    6.42
   5  10 -25   -0.29    6.22
  -5 -10  25   -5.27    7.37
   5  10 -26   20.60   10.51
  -5 -10  26   15.88    8.57
   5  10 -27    6.05    8.93
  -5 -10  27   -4.05    6.75
   5  10 -28    1.80    7.90
  -5 -10  28    6.29    7.77
   5  10 -29   -0.52    8.79
  -5 -10  29    0.95    6.82
   5  10 -30   13.63    8.57
  -5 -10  30   14.41    8.10
   5  10 -31    9.61    8.22
  -5 -10  31   -5.13    7.36
   5  10 -32    3.89    8.87
  -5 -10  32    4.86    7.22
   5  10 -33    0.15    8.24
  -5 -10  33   -1.50    6.52
   5  10 -34    5.91    8.52
  -5 -10  34    3.93    7.45
   5  10 -35   -0.01    9.00
   5 -11  -1   13.81    7.44
  -5 -11   1   18.80    7.02
   5 -11  -2  157.19   23.29
  -5 -11   2  105.75   21.88
  -5 -11   3   19.61    7.97
  -5 -11   4    0.74    5.94
  -5 -11   5   -1.04    5.73
  -5 -11   6   14.83    7.57
  -5 -11   7    1.05    5.54
   5 -11  -8   31.14    9.13
  -5 -11   8   28.98    9.45
   5 -11  -9    6.03    6.14
  -5 -11   9    1.34    6.09
   5 -11 -10    5.62    5.61
  -5 -11  10   -0.92    5.75
   5 -11 -11   -2.75    5.39
  -5 -11  11    8.84    5.88
   5 -11 -12   87.76   15.92
  -5 -11  12   70.13   15.91
  -5 -11  13   -2.64    6.72
  -5 -11  14   42.34   11.18
  -5 -11  15    4.32    6.13
  -5 -11  16   34.57   10.17
  -5 -11  17   -0.00    5.43
  -5 -11  18   59.64   14.10
  -5 -11  19   -2.08    5.30
  -5 -11  20   -1.94    5.97
  -5 -11  21    0.87    5.82
  -5 -11  22   27.92    9.66
  -5 -11  24    6.42    7.46
  -5 -11  25   -9.65    8.74
  -5 -11  26    1.50    6.75
  -5 -11  27    1.36    6.01
   5  11 -28    0.22    8.82
  -5 -11  28   10.41    8.57
   5  11 -29    3.95    9.45
  -5 -11  29    3.69    6.36
   5  11 -30   -5.63    9.29
  -5 -11  30    1.88    8.56
   5  11 -31    0.17   10.96
  -5 -11  31   -3.91    7.36
   5  11 -32   14.49   10.63
   5  11 -33    1.16    8.70
   5  11 -34    0.40    8.31
   5  11 -35   -4.63    8.52
   5 -12  -1    1.11    6.33
  -5 -12   1   -0.33    4.59
   5 -12  -2    0.00    5.43
  -5 -12   2   -0.29    5.44
   5 -12  -3    4.82    6.48
  -5 -12   3    5.95    5.93
   5 -12  -4   73.73   15.56
  -5 -12   4   83.24   15.89
   5 -12  -5    8.34    6.54
  -5 -12   5   11.64    7.08
   5 -12  -6   19.39    7.34
  -5 -12   6    7.88    7.14
  -5 -12   7    1.64    5.53
  -5 -12   8   11.75    6.73
  -5 -12   9   12.52    7.16
  -5 -12  10   -0.71    5.59
  -5 -12  11    5.25    7.04
  -5 -12  12    7.96    6.69
  -5 -12  13    5.31    6.16
  -5 -12  14   13.57    7.41
  -5 -12  15   10.57    6.85
  -5 -12  16   52.47   13.16
  -5 -12  17   -1.94    7.28
  -5 -12  18   -3.16    6.83
  -5 -12  19    9.05    7.01
  -5 -12  20   39.04   11.78
  -5 -12  21    3.21    6.39
  -5 -12  22    0.87    6.11
  -5 -12  23   12.65    7.40
  -5 -12  24    9.51    7.22
  -5 -12  25   -1.35    6.25
  -5 -12  26    6.64    7.83
  -5 -12  27    6.52    5.74
  -5 -12  28   -1.35    7.15
   5 -13  -1   27.90    9.06
  -5 -13   1   29.22    9.34
   5 -13  -2   55.09   13.05
  -5 -13   2   56.03   12.93
   5 -13  -3   -0.32    7.04
  -5 -13   3   15.87    7.61
   5 -13  -4   23.01    8.90
  -5 -13   4   27.74    9.29
   5 -13  -5    3.22    6.27
  -5 -13   5   -4.32    5.81
   5 -13  -6   50.32   11.32
  -5 -13   6   32.43   10.35
   5 -13  -7   15.05    7.34
  -5 -13   7    7.73    6.76
   5 -13  -8   49.49   11.38
  -5 -13   8   30.38   10.65
   5 -13  -9    3.94    5.97
  -5 -13   9    1.23    5.63
  -5 -13  10   -1.10    6.36
  -5 -13  11   20.61    8.80
  -5 -13  12   21.92    8.66
  -5 -13  13   -1.68    5.44
  -5 -13  14    8.91    7.55
  -5 -13  15    4.44    6.52
  -5 -13  16    6.23    6.75
  -5 -13  17    2.24    7.01
  -5 -13  18    9.16    7.06
  -5 -13  19   -1.15    6.84
  -5 -13  20    2.85    6.52
  -5 -13  21    2.90    6.80
  -5 -13  22   16.89    8.80
  -5 -13  23   -2.29    6.70
  -5 -13  24    0.01    6.35
  -5 -13  25   -1.23    6.98
   5 -14  -1    1.53    4.79
  -5 -14   1    5.59    5.80
   5 -14  -2    2.35    5.00
  -5 -14   2    3.45    6.24
   5 -14  -3   -0.39    5.92
  -5 -14   3   -3.68    6.16
   5 -14  -4   30.16    9.66
  -5 -14   4   34.56   10.35
   5 -14  -5   30.02    9.62
  -5 -14   5   31.34    9.46
   5 -14  -6   20.42    7.99
  -5 -14   6   12.03    8.22
   5 -14  -7    0.84    5.83
  -5 -14   7    1.66    6.82
  -5 -14   8   -0.78    5.83
  -5 -14   9    6.23    6.29
  -5 -14  10   27.33    8.95
  -5 -14  11   14.23    8.69
  -5 -14  12   -2.65    6.81
  -5 -14  13   -2.07    6.93
  -5 -14  14    3.13    6.04
  -5 -14  15   21.59    7.99
  -5 -14  16   -4.62    6.56
  -5 -14  17   -3.17    6.60
  -5 -14  18    4.48    7.91
  -5 -14  19   10.58    7.27
  -5 -14  20    4.29    6.50
  -5 -14  21    3.12    7.18
  -5 -14  22   20.33    8.48
  -5 -14  23   -5.85    7.53
   5 -15  -1    4.43    6.68
  -5 -15   1    4.94    6.00
   5 -15  -2    6.41    6.98
  -5 -15   2   11.62    6.37
   5 -15  -3    7.74    7.12
  -5 -15   3   16.41    8.74
   5 -15  -4   -1.11    5.97
  -5 -15   4    1.21    5.63
   5 -15  -5    7.59    7.02
  -5 -15   5    4.09    6.62
  -5 -15   6    7.43    6.44
  -5 -15   7   14.76    8.70
  -5 -15   8    2.31    6.05
  -5 -15   9   -2.14    5.73
  -5 -15  10    5.66    6.71
  -5 -15  11   -5.24    7.68
  -5 -15  12    7.56    7.64
  -5 -15  13   -0.74    6.70
  -5 -15  14    8.57    7.30
  -5 -15  15    1.05    5.76
  -5 -15  16    2.29    7.77
  -5 -15  17   -2.87    6.92
  -5 -15  18   12.27    8.52
  -5 -15  19    3.02    7.73
   5 -16  -1    1.17    6.66
  -5 -16   1   -0.36    5.86
   5 -16  -2    2.05    6.14
  -5 -16   2    2.34    6.02
   5 -16  -3    3.31    6.38
  -5 -16   3    7.01    6.41
  -5 -16   4    1.45    6.12
  -5 -16   5    2.15    7.14
  -5 -16   6    9.61    7.11
  -5 -16   7    0.06    6.53
  -5 -16   8    2.55    5.95
  -5 -16   9   -2.28    6.48
  -5 -16  10    1.48    6.63
  -5 -16  11    1.89    6.08
  -5 -16  12   -2.80    6.96
  -5 -16  13    0.50    6.55
  -5 -16  14   -1.62    6.11
  -5 -16  15    1.41    6.88
  -5 -16  16    9.91    7.72
   5 -17  -1    2.50    7.38
  -5 -17   2   15.47    8.70
  -5 -17   3    2.27    7.64
  -5 -17   4   -0.71    6.36
  -5 -17   5   -4.22    6.65
  -5 -17   6    9.76    8.09
  -5 -17   7    5.22    6.52
  -5 -17   8   -2.32    6.87
  -5 -17   9    0.23    6.67
  -5 -17  10   -2.67    6.25
  -5 -17  11    0.90    7.05
  -5 -17  12    1.28    7.46
  -5 -18   4    8.07    7.74
  -5 -18   5    6.33    8.32
  -5 -18   6   -0.48    7.37
  -5 -18   7   -3.46    7.02
  -5 -18   8    3.29    7.84
  -5 -18   9   10.23    8.11
  -4   0   1   -2.13    3.80
  -4   0   1    2.46    5.81
   4   0  -1   -1.77    4.27
   4   0  -1    1.67    6.36
  -4   0   2   11.66    4.95
  -4   0   2   10.17    6.47
   4   0  -2   11.36    4.89
   4   0  -2   24.73    7.67
  -4   0   3    0.31    3.67
  -4   0   3   -0.33    5.05
   4   0  -3    0.37    3.84
   4   0  -3   -0.87    5.23
  -4   0   4 1228.27  177.27
  -4   0   4 1384.39  178.87
   4   0  -4 1130.76  176.90
   4   0  -4 1262.33  178.59
  -4   0   5   -0.16    3.48
  -4   0   5    1.44    5.68
   4   0  -5   -0.25    3.40
   4   0  -5    1.19    5.97
  -4   0   6  781.16  108.32
  -4   0   6  707.98  109.33
   4   0  -6  719.59  107.92
   4   0  -6  768.09  109.66
  -4   0   7   -0.06    3.72
  -4   0   7    2.05    5.78
   4   0  -7    1.63    2.73
   4   0  -7   -2.84    5.76
  -4   0   8 2843.21  387.11
  -4   0   8 2749.15  388.60
   4   0  -8 2477.21  386.70
   4   0  -8 2839.54  388.75
  -4   0   9   -1.59    3.65
  -4   0   9   -2.71    6.43
   4   0  -9    0.47    3.82
   4   0  -9   -0.47    5.64
  -4   0  10   32.63    7.24
  -4   0  10   39.20    9.50
   4   0 -10   26.99    6.59
   4   0 -10   31.17    9.68
  -4   0  11    1.51    3.62
  -4   0  11   -0.98    5.25
   4   0 -11   -1.69    3.70
   4   0 -11   -0.69    6.94
  -4   0  12   16.82    4.80
   4   0 -12   13.52    4.94
   4   0 -12    5.64    7.79
  -4   0  13    3.41    4.36
  -4   0  13   -0.02    3.41
   4   0 -13    1.01    3.52
   4   0 -13    1.71    5.78
  -4   0  14 1464.32  211.33
  -4   0  14 1489.18  210.67
   4   0 -14 1398.51  212.44
  -4   0  15   -0.41    3.87
  -4   0  15    0.71    3.15
   4   0 -15    6.17    6.64
  -4   0  16   60.11   11.29
  -4   0  16   55.49   10.78
   4   0 -16   68.05   13.32
  -4   0  17   -1.69    3.47
  -4   0  17    1.54    3.13
   4   0 -17   -1.50    5.41
  -4   0  18  157.59   24.65
  -4   0  18  153.92   24.17
   4   0 -18  151.14   26.64
  -4   0  19    0.19    3.39
  -4   0  19   -2.25    3.55
   4   0 -19    1.44    5.96
  -4   0  20  159.42   27.27
  -4   0  20  176.61   27.04
   4   0 -20  200.96   30.34
  -4   0  21   -0.54    3.97
  -4   0  21   -0.98    3.62
   4   0 -21   -1.76    6.18
  -4   0  22   16.64    6.31
  -4   0  22   33.51    6.69
   4   0 -22   20.13    6.89
  -4   0  23    1.60    4.17
  -4   0  23    2.86    3.65
   4   0 -23   -0.90    4.76
  -4   0  24   36.89    9.54
  -4   0  24   51.82    9.38
   4   0 -24   52.64   10.70
  -4   0  25    4.20    4.55
   4   0 -25   -1.56    5.35
  -4   0  26   96.00   16.30
   4   0 -26   83.40   16.61
  -4   0  27    0.14    3.84
   4   0 -27   -0.14    4.13
  -4   0  28    9.30    5.48
   4   0 -28   18.77    7.34
  -4   0  29   -0.78    4.25
   4   0 -29    4.99    4.96
   4   0 -30   50.74   11.59
   4   0 -31    0.68    5.39
   4   0 -32    0.91    5.90
   4   0 -33   -2.79    6.11
   4   0 -34    4.41    5.80
   4   0 -35    1.00    5.44
   4   0 -36   52.78   12.81
   4   0 -37    0.65    5.07
   4   0 -38    4.10    5.88
   4   0 -39   -1.15    6.04
  -4   1   1   10.62    4.96
  -4   1   1    7.81    6.95
   4  -1  -1   14.93    5.17
   4  -1  -1   18.66    7.62
   4   1  -1   11.02    4.56
   4   1  -1   27.86    8.14
  -4  -1   1   11.43    5.12
  -4  -1   1   20.29    6.33
  -4   1   2 1031.38  153.11
   4  -1  -2 1169.38  153.55
   4  -1  -2 1056.55  154.61
   4   1  -2 1023.81  152.86
   4   1  -2 1017.40  154.28
  -4  -1   2 1056.04  153.14
  -4   1   3   15.16    5.22
  -4   1   3   20.65    7.67
   4  -1  -3   24.74    6.47
   4  -1  -3    8.09    6.84
   4   1  -3   19.36    5.13
   4   1  -3   14.86    6.68
  -4  -1   3   21.74    5.79
  -4  -1   3   16.90    7.32
  -4   1   4   -0.06    3.81
  -4   1   4   -0.82    5.31
   4  -1  -4    4.40    4.21
   4  -1  -4    1.65    5.72
   4   1  -4    4.74    3.18
   4   1  -4    0.59    5.77
  -4  -1   4    0.93    4.05
  -4  -1   4    9.30    5.82
  -4   1   5    7.96    4.63
  -4   1   5    7.32    6.11
   4  -1  -5   13.01    4.70
   4  -1  -5    8.58    6.91
   4   1  -5   13.21    4.10
   4   1  -5    5.17    6.06
  -4  -1   5   14.61    4.63
  -4  -1   5    6.42    5.86
  -4   1   6  388.73   62.77
  -4   1   6  516.93   64.75
   4  -1  -6  598.66   63.62
   4  -1  -6  498.64   64.82
   4   1  -6  374.85   62.43
   4   1  -6  459.24   64.60
  -4  -1   6  427.81   62.68
  -4  -1   6  280.39   63.24
  -4   1   7   41.32    8.27
  -4   1   7   33.65    9.51
   4  -1  -7   42.16    7.67
   4  -1  -7   10.38    8.71
   4   1  -7   52.92    7.94
   4   1  -7   55.32   10.66
  -4  -1   7   30.48    7.41
  -4  -1   7   31.81    9.93
  -4   1   8 1506.48  187.72
  -4   1   8 1265.69  188.34
   4  -1  -8 1362.26  187.13
   4  -1  -8 1297.90  188.63
   4   1  -8 1066.42  186.82
   4   1  -8 1366.75  189.03
  -4  -1   8 1370.68  187.15
  -4  -1   8 1212.76  188.58
  -4   1   9    2.11    3.72
  -4   1   9    1.63    5.93
   4  -1  -9    0.37    3.32
   4  -1  -9   -0.60    6.03
   4   1  -9    0.33    3.63
   4   1  -9    3.76    7.84
  -4  -1   9    1.26    3.48
  -4  -1   9    3.55    6.09
  -4   1  10  482.16   71.96
  -4   1  10  512.51   73.19
   4  -1 -10  490.74   71.64
   4  -1 -10  579.78   74.04
   4   1 -10  417.95   71.83
   4   1 -10  480.22   73.63
  -4  -1  10  466.92   72.64
  -4  -1  10  524.25   71.84
  -4  -1  10  502.52   73.81
  -4   1  11  162.41   25.77
   4  -1 -11  184.28   25.73
   4  -1 -11  141.14   27.37
   4   1 -11  139.27   25.88
   4   1 -11  222.33   28.85
  -4  -1  11  152.53   26.20
  -4  -1  11  177.53   25.75
  -4   1  12  193.90   50.88
   4  -1 -12  415.67   51.88
   4  -1 -12  428.74   54.22
   4   1 -12  450.45   54.82
  -4  -1  12  407.85   52.63
  -4  -1  12  449.76   52.16
  -4   1  13  101.81   18.23
   4  -1 -13  136.62   18.64
   4  -1 -13  111.96   20.50
   4   1 -13  107.77   20.56
  -4  -1  13  114.84   19.03
  -4  -1  13  111.11   18.30
  -4   1  14   -1.89    3.61
   4  -1 -14   -1.08    3.12
   4  -1 -14    1.22    4.99
   4   1 -14    0.51    6.86
  -4  -1  14    0.46    3.13
  -4  -1  14    0.39    2.86
  -4   1  15   47.76    8.66
  -4   1  15   33.69    7.65
   4  -1 -15   41.59    8.07
   4  -1 -15   27.13    9.87
   4   1 -15   42.05   10.63
  -4  -1  15   49.78    8.79
  -4  -1  15   29.16    7.38
  -4   1  16  248.24   41.33
  -4   1  16  298.15   41.36
   4   1 -16  313.14   44.20
  -4  -1  16  262.34   41.64
  -4  -1  16  271.08   41.22
  -4   1  17   -0.22    3.53
  -4   1  17   -2.68    3.60
   4   1 -17   -2.06    4.05
   4   1 -17   -1.76    6.20
  -4  -1  17   -0.74    3.72
  -4  -1  17   -0.57    2.92
  -4   1  18  387.79   56.49
  -4   1  18  447.48   56.47
   4   1 -18  378.33   57.24
   4   1 -18  316.54   57.97
  -4  -1  18  358.66   56.59
  -4  -1  18  359.50   56.15
  -4   1  19   29.14    6.16
  -4   1  19   13.66    5.11
   4   1 -19   27.73    7.27
   4   1 -19   28.62    9.41
  -4  -1  19   24.07    6.09
  -4  -1  19   13.75    5.08
  -4   1  20   24.12    6.10
  -4   1  20   15.10    5.12
   4   1 -20   45.34   10.29
  -4  -1  20   15.33    5.90
  -4  -1  20   26.31    5.80
  -4   1  21    8.48    4.04
  -4   1  21    1.82    3.59
   4   1 -21    5.58    7.13
  -4  -1  21    8.93    4.92
  -4  -1  21    6.53    4.19
  -4   1  22  257.96   38.83
  -4   1  22  237.30   38.32
   4   1 -22  254.09   39.83
  -4  -1  22  272.65   39.45
  -4   1  23   12.03    4.89
  -4   1  23    2.50    3.55
   4  -1 -23    9.64    5.44
   4   1 -23   13.57    5.92
  -4  -1  23    7.71    5.14
  -4   1  24   29.08    6.30
  -4   1  24    7.92    4.70
   4  -1 -24   13.75    5.85
   4   1 -24   25.58    6.91
  -4  -1  24    8.62    5.37
  -4   1  25   23.04    6.27
   4  -1 -25   10.27    6.05
   4   1 -25   27.75    8.16
  -4  -1  25   15.81    6.34
  -4   1  26   71.65   13.18
   4  -1 -26   75.91   13.94
   4   1 -26   59.89   13.87
  -4  -1  26   71.21   13.73
  -4   1  27    0.43    3.97
   4  -1 -27   -0.00    4.95
   4   1 -27    0.57    5.98
  -4  -1  27   -0.74    4.37
   4  -1 -28   55.28   12.11
   4   1 -28   60.40   13.11
  -4  -1  28   55.35   11.65
   4  -1 -29   -1.36    4.36
   4   1 -29   -3.88    5.96
   4  -1 -30    0.17    4.25
   4   1 -30   -1.47    6.13
   4  -1 -31    0.51    5.10
   4   1 -31    2.01    6.01
   4  -1 -32   50.45   11.48
   4   1 -32   47.31   12.04
   4  -1 -33    0.56    4.82
   4   1 -33   -0.07    5.72
   4  -1 -34    4.79    5.72
   4   1 -34    4.51    6.57
   4  -1 -35    0.35    4.81
   4   1 -35   -0.96    4.59
   4  -1 -36    7.83    6.34
   4   1 -36   18.09    8.29
   4  -1 -37   -1.24    6.68
   4   1 -37    1.72    5.97
   4  -1 -38    9.57    7.23
   4   1 -38    6.58    8.11
   4  -1 -39   -4.68    6.08
   4   1 -39   -3.21    6.77
  -4   2   1   94.00   13.25
  -4   2   1   69.62   14.71
   4  -2  -1   68.45   13.21
   4  -2  -1  100.95   15.80
   4   2  -1   69.74   12.41
   4   2  -1   41.04   13.27
  -4  -2   1   91.66   12.99
  -4  -2   1   69.03   14.34
  -4   2   2  198.66   31.17
  -4   2   2  262.50   33.88
   4  -2  -2  201.07   31.29
   4  -2  -2  225.87   33.33
   4   2  -2  204.09   30.79
   4   2  -2  212.79   32.63
  -4  -2   2  198.24   30.81
  -4  -2   2  162.28   32.03
  -4   2   3    4.57    4.50
  -4   2   3   16.53    7.28
   4  -2  -3   14.13    5.35
   4  -2  -3   22.76    7.44
   4   2  -3   11.18    4.34
   4   2  -3   18.02    7.80
  -4  -2   3    9.15    3.98
  -4  -2   3   18.50    6.85
  -4   2   4 1849.86  210.79
  -4   2   4 1682.92  212.17
   4  -2  -4  734.11  209.21
   4  -2  -4 1690.42  212.38
   4   2  -4 1547.82  210.19
   4   2  -4 1742.97  212.21
  -4  -2   4 1833.67  210.48
  -4  -2   4 1910.38  212.80
  -4   2   5   47.55    8.42
  -4   2   5   42.36   10.00
   4  -2  -5   39.22    8.07
   4  -2  -5   13.20    9.16
   4   2  -5   37.25    7.79
   4   2  -5   37.33   10.18
  -4  -2   5   41.30    7.81
  -4  -2   5   49.16   10.46
  -4   2   6    9.58    4.55
  -4   2   6    9.58    6.13
   4  -2  -6    3.44    4.38
   4  -2  -6    3.75    6.25
   4   2  -6    2.58    3.68
   4   2  -6    7.25    6.36
  -4  -2   6    0.02    3.52
  -4  -2   6    7.58    6.15
  -4   2   7  389.47   53.35
  -4   2   7  573.92   56.03
   4  -2  -7  346.73   53.19
   4  -2  -7  327.59   54.44
   4   2  -7  324.98   53.07
   4   2  -7  300.12   54.16
  -4  -2   7  338.95   52.78
  -4  -2   7  365.33   54.89
  -4   2   8  682.96  105.73
  -4   2   8  643.01  106.55
   4  -2  -8  774.46  105.95
   4  -2  -8  749.62  107.43
   4   2  -8  766.77  106.69
   4   2  -8  737.97  107.56
  -4  -2   8  578.96  105.94
  -4  -2   8  919.13  106.13
  -4  -2   8  697.86  107.52
  -4   2   9  230.81   31.86
   4  -2  -9  186.34   31.27
   4  -2  -9  178.47   32.88
   4   2  -9  268.15   34.83
  -4  -2   9  198.55   32.01
  -4  -2   9  207.45   31.42
  -4   2  10   85.76   13.46
   4  -2 -10   76.03   12.85
   4  -2 -10   74.96   15.35
   4   2 -10   73.67   15.51
  -4  -2  10   72.86   13.66
  -4  -2  10   71.62   12.86
  -4   2  11   55.56   10.80
   4  -2 -11   54.71   10.19
   4  -2 -11   44.28   12.53
   4   2 -11   60.02   13.72
  -4  -2  11   64.43   11.41
  -4  -2  11   63.50   10.60
  -4   2  12   -0.62    4.41
  -4   2  12    3.30    5.45
   4  -2 -12    0.07    2.92
   4   2 -12   -2.02    6.49
  -4  -2  12    1.21    4.42
  -4  -2  12   -0.32    3.38
  -4   2  13    7.50    4.80
  -4   2  13   13.77    5.55
   4  -2 -13   12.01    4.34
   4   2 -13   10.96    5.79
   4   2 -13   11.34    7.38
  -4  -2  13   20.00    5.70
  -4  -2  13   23.83    5.24
  -4   2  14  776.94  112.09
   4  -2 -14  727.65  111.58
   4   2 -14  820.53  113.35
   4   2 -14  849.44  114.72
  -4  -2  14  772.80  112.44
  -4  -2  14  740.73  111.97
  -4   2  15   60.22   11.14
   4  -2 -15   75.91   11.05
   4   2 -15   51.34   11.66
   4   2 -15   56.95   13.52
  -4  -2  15   54.27   11.44
  -4   2  16   26.13    6.04
   4  -2 -16   18.62    5.51
   4   2 -16   16.52    6.43
   4   2 -16   28.00    9.04
  -4  -2  16   45.88    7.60
  -4  -2  16   17.77    5.63
  -4   2  17   -0.09    3.45
  -4   2  17   -0.29    3.20
   4  -2 -17    3.68    3.38
   4  -2 -17    1.69    5.61
   4   2 -17    6.10    4.21
   4   2 -17   -1.75    6.65
  -4  -2  17    2.67    4.04
  -4  -2  17   -0.83    2.88
  -4   2  18  127.44   20.77
  -4   2  18  152.09   21.11
   4  -2 -18  108.60   22.16
   4   2 -18  117.06   21.86
   4   2 -18  154.81   24.17
  -4  -2  18  149.41   21.84
  -4  -2  18  112.76   20.68
  -4   2  19  129.08   19.24
  -4   2  19  131.94   19.20
   4  -2 -19  115.92   20.84
   4   2 -19   90.92   19.59
   4   2 -19  110.29   21.59
  -4  -2  19  114.59   19.70
  -4   2  20   38.12    8.74
  -4   2  20   51.15    9.25
   4  -2 -20   41.76   10.98
   4   2 -20   38.07   11.93
  -4  -2  20   59.69   10.17
  -4   2  21    4.55    4.23
  -4   2  21    3.62    3.79
   4  -2 -21    3.63    6.51
   4   2 -21    2.86    6.50
  -4  -2  21    3.13    4.24
  -4   2  22   11.91    4.58
  -4   2  22   10.61    4.55
   4   2 -22    8.82    6.51
  -4  -2  22    9.01    5.61
  -4   2  23   -3.32    4.09
  -4   2  23    0.56    3.82
   4   2 -23   -1.56    4.21
  -4  -2  23    0.34    4.15
  -4   2  24  101.80   19.09
   4   2 -24  143.36   21.92
  -4  -2  24  122.98   20.45
  -4   2  25   27.91    7.29
   4   2 -25   44.38    9.88
  -4  -2  25   23.06    8.20
  -4   2  26   73.81   14.27
   4  -2 -26   85.62   14.96
   4   2 -26   82.07   16.22
   4  -2 -27    2.57    4.26
   4   2 -27    4.85    5.40
   4  -2 -28   36.13    9.13
   4   2 -28   44.33   11.09
   4  -2 -29   17.84    5.97
   4   2 -29   10.87    7.72
   4  -2 -30   92.92   18.68
  -4  -2  30  134.11   20.40
   4  -2 -31   -0.35    5.30
   4   2 -31   -2.95    7.59
  -4  -2  31    2.46    5.63
   4  -2 -32   -0.05    4.27
   4   2 -32   -2.78    6.61
   4  -2 -33    1.13    5.44
   4   2 -33    0.45    6.47
   4  -2 -34   11.07    6.21
   4   2 -34    7.96    7.07
   4  -2 -35   -2.06    5.59
   4   2 -35    5.07    7.80
   4  -2 -36    5.00    5.91
   4   2 -36    0.80    6.18
   4  -2 -37    3.64    5.23
   4   2 -37   -1.58    6.80
   4  -2 -38   -2.85    6.07
   4   2 -38    1.84    6.70
   4  -2 -39    1.85    5.45
   4   2 -39   -1.42    6.54
  -4   3   1   42.38    8.72
  -4   3   1   67.61   12.14
   4  -3  -1   51.38    9.57
   4  -3  -1   34.33   10.88
   4   3  -1   55.32    8.78
   4   3  -1   28.42    9.97
  -4  -3   1   34.95    8.11
  -4  -3   1   49.22   10.83
  -4   3   2  353.72   53.26
  -4   3   2  327.25   54.92
   4  -3  -2  305.78   53.23
   4  -3  -2  400.64   55.53
   4   3  -2  391.62   54.96
  -4  -3   2  377.25   53.03
  -4  -3   2  387.17   55.05
  -4   3   3    9.89    4.85
  -4   3   3   10.13    7.40
   4  -3  -3    9.92    5.19
   4  -3  -3   14.25    7.14
   4   3  -3   13.01    4.38
   4   3  -3    5.67    6.86
  -4  -3   3   18.04    4.70
  -4  -3   3   13.53    7.68
  -4   3   4   12.92    4.96
  -4   3   4   11.63    7.10
   4  -3  -4   11.49    5.01
   4  -3  -4   21.93    7.89
   4   3  -4   16.39    4.81
   4   3  -4   20.01    7.34
  -4  -3   4    5.27    4.72
  -4  -3   4    8.90    4.04
  -4  -3   4    1.86    5.49
  -4   3   5   45.95    8.38
  -4   3   5   37.52    9.93
   4  -3  -5   40.47    8.21
   4  -3  -5   21.14    9.64
   4   3  -5   27.16    7.47
   4   3  -5   47.14   10.38
  -4  -3   5   27.93    8.53
  -4  -3   5   42.99    7.66
  -4  -3   5   25.05    9.94
  -4   3   6   62.12   11.29
  -4   3   6   62.43   13.12
   4  -3  -6   57.36   11.54
   4  -3  -6   65.64   13.83
   4   3  -6   60.28   13.24
  -4  -3   6   62.25   11.48
  -4  -3   6   66.33   11.03
  -4  -3   6   56.38   13.75
  -4   3   7  772.61   78.64
   4  -3  -7  510.94   77.77
   4  -3  -7  492.28   79.12
   4   3  -7  538.67   78.64
  -4  -3   7  488.11   77.93
  -4  -3   7  475.10   77.35
  -4  -3   7  472.05   79.32
  -4   3   8   88.93   15.41
   4  -3  -8   88.95   15.67
   4  -3  -8   96.24   17.77
   4   3  -8   75.34   15.79
   4   3  -8   96.57   17.61
  -4  -3   8   95.47   15.83
  -4  -3   8  100.23   15.28
  -4   3   9   -1.58    3.88
   4  -3  -9    2.62    4.38
   4  -3  -9    4.70    7.00
   4   3  -9   -0.52    4.34
   4   3  -9    2.00    6.52
  -4  -3   9   -2.45    4.95
  -4  -3   9    0.59    3.20
  -4   3  10  209.65   33.25
  -4   3  10  185.06   33.89
   4  -3 -10  191.06   33.06
   4   3 -10  233.77   34.43
   4   3 -10  198.90   35.12
  -4  -3  10  237.33   33.91
  -4  -3  10  278.26   33.84
  -4   3  11  411.13   57.02
  -4   3  11  354.09   57.50
   4  -3 -11  374.27   56.67
   4   3 -11  339.71   57.52
   4   3 -11  418.96   59.45
  -4  -3  11  412.81   57.58
  -4  -3  11  385.08   56.98
  -4   3  12  310.14   46.93
  -4   3  12  306.78   47.58
   4  -3 -12  276.63   46.47
   4   3 -12  331.13   48.21
   4   3 -12  287.90   48.95
  -4  -3  12  406.83   48.26
  -4  -3  12  317.60   47.15
  -4   3  13  111.55   16.82
  -4   3  13   97.75   17.07
   4  -3 -13  102.87   16.23
   4   3 -13  106.38   17.79
   4   3 -13   91.42   18.72
  -4  -3  13   85.87   16.91
  -4  -3  13  101.44   16.77
  -4   3  14   11.90    4.69
  -4   3  14   -0.30    4.62
   4  -3 -14   12.92    4.08
   4  -3 -14   11.13    6.29
   4   3 -14   13.62    6.04
   4   3 -14    1.97    7.50
  -4  -3  14    5.81    4.51
  -4  -3  14   10.78    4.55
  -4   3  15   36.29    8.09
   4  -3 -15   32.40    7.37
   4  -3 -15   33.53    9.64
   4   3 -15   60.22   10.04
   4   3 -15   42.13    9.75
   4   3 -15   41.98   10.99
  -4  -3  15   34.76    8.71
  -4  -3  15   45.39    8.40
  -4   3  16  268.49   40.17
   4  -3 -16  269.01   39.66
   4  -3 -16  241.43   41.33
   4   3 -16  311.87   42.13
   4   3 -16  269.57   42.95
  -4  -3  16  261.64   40.85
  -4  -3  16  247.44   40.36
  -4   3  17   18.20    5.15
   4  -3 -17   14.74    4.37
   4  -3 -17   14.78    7.07
   4   3 -17   13.87    6.92
   4   3 -17   12.18    7.26
  -4  -3  17   21.41    6.04
  -4   3  18   61.99   11.03
  -4   3  18   62.52   11.06
   4  -3 -18   55.85   10.49
   4  -3 -18   61.36   12.74
   4   3 -18   47.25   12.02
   4   3 -18   61.34   13.52
  -4  -3  18   63.20   11.94
  -4   3  19    9.46    4.23
  -4   3  19    6.57    4.30
   4  -3 -19   11.00    6.40
   4   3 -19   12.16    6.67
  -4  -3  19    4.38    4.77
  -4   3  20    8.18    4.25
  -4   3  20   15.11    4.80
   4  -3 -20   13.81    7.39
  -4  -3  20    6.17    4.90
  -4   3  21   50.77    9.54
  -4   3  21   52.21    9.87
   4  -3 -21   40.19   11.64
  -4  -3  21   47.54   10.60
  -4   3  22   90.52   15.61
  -4   3  22   90.02   15.93
   4   3 -22   72.08   17.08
  -4  -3  22  131.50   18.09
  -4   3  23   54.02    9.79
   4   3 -23   44.80   12.12
  -4   3  24    1.94    3.52
   4   3 -24    5.08    7.09
   4   3 -25   15.21    7.82
   4   3 -26   59.44   13.80
   4   3 -27   15.81    7.44
  -4  -3  27    5.99    5.73
   4  -3 -28   72.15   14.31
   4   3 -28   75.49   17.05
  -4  -3  28   92.32   16.00
   4  -3 -29   11.71    5.41
   4   3 -29   10.77    7.28
  -4  -3  29    7.80    5.92
   4  -3 -30   12.16    5.43
   4   3 -30   10.26    7.81
  -4  -3  30    5.72    5.42
   4  -3 -31    4.20    5.23
   4   3 -31    6.84    6.46
  -4  -3  31    8.97    6.13
   4  -3 -32   42.11    9.63
   4   3 -32   39.74   11.81
  -4  -3  32   41.41   10.66
   4  -3 -33    7.66    5.38
   4   3 -33    9.05    7.76
  -4  -3  33    5.65    6.10
   4  -3 -34   -1.98    4.74
   4   3 -34    0.62    5.55
   4  -3 -35   -1.13    5.22
   4   3 -35    0.36    5.73
   4  -3 -36   11.42    6.00
   4   3 -36    1.47    7.06
   4  -3 -37   -1.34    4.69
   4   3 -37    4.58    6.36
   4  -3 -38    7.00    6.25
   4   3 -38    3.94    6.22
   4  -3 -39    3.25    5.33
   4   3 -39   -3.50    7.70
  -4   4   1   78.94   13.09
  -4   4   1   86.73   15.97
   4  -4  -1   81.58   13.73
   4  -4  -1   58.90   15.40
   4   4  -1   62.63   12.57
   4   4  -1   83.70   13.32
   4   4  -1   76.02   14.42
  -4  -4   1   82.14   13.53
  -4  -4   1   66.25   12.38
  -4  -4   1   59.50   14.40
  -4   4   2  156.37   24.27
  -4   4   2  170.36   26.83
   4  -4  -2  155.84   24.64
   4  -4  -2  148.08   26.42
   4   4  -2  144.93   24.46
   4   4  -2  137.10   25.48
  -4  -4   2  153.35   24.55
  -4  -4   2  153.61   23.86
  -4  -4   2  171.60   26.54
  -4   4   3   67.63   11.82
  -4   4   3   64.69   14.40
   4  -4  -3   81.56   12.38
   4  -4  -3   31.96   13.18
   4   4  -3   72.87   12.50
   4   4  -3   70.04   13.67
  -4  -4   3   55.93   11.71
  -4  -4   3   62.91   11.18
  -4  -4   3   60.92   14.14
  -4   4   4  337.96   50.85
  -4   4   4  348.91   52.84
   4  -4  -4  376.20   51.45
   4  -4  -4  392.58   53.55
   4   4  -4  311.80   51.32
   4   4  -4  317.38   52.28
  -4  -4   4  341.22   51.24
  -4  -4   4  344.96   50.69
  -4  -4   4  312.14   52.48
  -4   4   5    6.87    4.44
  -4   4   5    4.95    6.45
   4  -4  -5    3.41    4.75
   4  -4  -5   -1.14    7.17
   4   4  -5    7.22    5.29
   4   4  -5   10.58    7.57
  -4  -4   5   11.57    5.46
  -4  -4   5    5.16    4.25
  -4  -4   5   -1.39    7.28
  -4   4   6   88.22   14.37
   4  -4  -6   75.81   14.59
   4  -4  -6  109.57   17.50
   4   4  -6  101.20   15.82
   4   4  -6   86.86   16.57
  -4  -4   6  107.07   15.22
  -4  -4   6   58.51   13.74
  -4   4   7    2.76    4.05
   4  -4  -7    1.69    4.64
   4  -4  -7    9.30    8.06
   4   4  -7    9.36    5.06
   4   4  -7   15.29    7.47
  -4  -4   7    6.96    5.48
  -4  -4   7    2.67    3.92
  -4   4   8   45.93   13.60
   4  -4  -8  112.44   15.32
   4  -4  -8   77.60   16.92
   4   4  -8  121.38   16.34
   4   4  -8   70.25   16.53
  -4  -4   8   93.60   15.24
  -4  -4   8  110.85   14.90
  -4   4   9  300.68   41.11
  -4   4   9  321.60   42.51
   4  -4  -9  313.52   41.52
   4   4  -9  275.83   42.19
   4   4  -9  313.80   43.66
  -4  -4   9  149.00   40.42
  -4  -4   9  341.75   41.73
  -4   4  10  232.60   38.32
  -4   4  10  255.37   39.36
   4  -4 -10  256.48   38.72
   4   4 -10  283.42   39.79
   4   4 -10  281.10   40.06
   4   4 -10  256.39   40.77
  -4  -4  10  241.87   39.02
  -4  -4  10  250.82   38.77
  -4   4  11   34.29    7.99
  -4   4  11   58.78    9.70
   4  -4 -11   34.25    7.85
   4   4 -11   47.13    9.20
   4   4 -11   33.63    8.78
   4   4 -11   37.15   11.05
  -4  -4  11   34.02    8.39
  -4  -4  11   34.99    8.26
  -4   4  12   49.58    9.15
  -4   4  12   48.67   10.01
   4  -4 -12   46.05    9.18
   4  -4 -12   60.21   11.61
   4   4 -12   52.90   10.43
   4   4 -12   63.97   11.38
   4   4 -12   41.91   11.63
  -4  -4  12   33.38    9.44
  -4  -4  12   38.64    9.09
  -4   4  13  111.30   16.78
  -4   4  13   91.22   16.83
   4  -4 -13   95.76   16.33
   4  -4 -13  157.05   20.14
   4   4 -13   89.62   17.17
   4   4 -13   65.10   17.09
   4   4 -13  120.93   19.70
  -4  -4  13  106.70   17.69
  -4  -4  13  110.83   17.34
  -4   4  14  318.54   45.56
  -4   4  14  296.20   45.70
   4  -4 -14  308.24   45.24
   4  -4 -14  296.41   47.01
   4   4 -14  329.31   47.52
   4   4 -14  328.94   48.71
  -4  -4  14  262.73   46.02
  -4   4  15   96.67   16.40
   4  -4 -15  102.82   16.01
   4  -4 -15  109.65   18.53
   4   4 -15   65.22   17.13
   4   4 -15  133.33   20.29
  -4  -4  15  107.71   17.59
  -4   4  16   33.84    6.99
   4  -4 -16   25.09    6.05
   4  -4 -16   29.89    8.74
   4   4 -16   20.31    7.95
   4   4 -16   23.79    8.72
  -4  -4  16   44.55    8.35
  -4   4  17    1.56    3.51
   4  -4 -17    1.92    2.77
   4  -4 -17   12.99    6.48
   4   4 -17   12.79    6.49
  -4  -4  17    0.76    4.31
  -4   4  18  122.18   17.40
   4  -4 -18   93.14   16.48
   4  -4 -18  114.81   19.26
   4   4 -18   93.50   18.97
  -4  -4  18  101.99   18.22
  -4   4  19   89.76   14.05
   4  -4 -19   69.41   13.25
   4  -4 -19   74.28   15.47
  -4  -4  19  101.06   15.76
  -4   4  20   84.76   12.68
  -4   4  20   74.01   12.65
   4  -4 -20   46.52   13.13
  -4   4  21   30.26    6.43
  -4   4  21   26.53    6.88
   4  -4 -21   21.97    8.87
  -4   4  22    3.97    3.36
   4   4 -22    5.72    6.70
  -4   4  23   22.21    6.02
   4   4 -23   45.18   10.40
   4   4 -24   92.73   17.09
  -4  -4  24   69.56   15.52
   4   4 -25   46.31   13.00
  -4  -4  25   71.14   13.11
   4   4 -26   40.41   12.27
  -4  -4  26   63.62   12.68
   4   4 -27    0.08    6.09
  -4  -4  27   -1.56    6.06
   4   4 -28   27.79    9.53
  -4  -4  28   29.29    9.13
   4   4 -29    7.90    8.10
  -4  -4  29    9.85    6.02
   4  -4 -30   19.81    6.19
   4   4 -30   14.45    8.78
  -4  -4  30   17.69    7.53
   4  -4 -31    5.92    4.58
   4   4 -31    9.27    7.80
  -4  -4  31   10.00    6.19
   4  -4 -32   -0.11    4.34
   4   4 -32    4.40    7.06
  -4  -4  32   -1.58    5.92
   4  -4 -33    0.93    4.64
   4   4 -33   -1.98    7.14
  -4  -4  33   15.92    7.06
   4  -4 -34    7.90    5.18
   4   4 -34    6.99    7.69
  -4  -4  34    2.47    4.98
   4  -4 -35    4.89    5.33
   4   4 -35   21.89    9.03
   4  -4 -36    0.93    5.22
   4   4 -36   12.05    7.75
   4  -4 -37    3.21    5.11
   4   4 -37    6.60    7.94
   4  -4 -38    3.40    5.01
   4   4 -38    5.49    7.12
   4  -4 -39    3.33    4.87
  -4   5   1   97.58   14.96
  -4   5   1   81.38   17.26
   4  -5  -1   76.98   14.92
   4  -5  -1   75.10   16.55
   4   5  -1   94.70   15.38
   4   5  -1   77.29   15.88
  -4  -5   1   80.54   14.47
  -4  -5   1   83.27   13.98
  -4  -5   1   78.14   16.28
  -4   5   2  310.58   48.84
  -4   5   2  440.85   52.76
   4  -5  -2  304.57   49.11
   4  -5  -2  384.85   51.95
   4   5  -2  303.59   49.39
   4   5  -2  309.29   50.28
  -4  -5   2  328.76   49.09
  -4  -5   2  341.53   48.68
  -4  -5   2  291.81   50.42
  -4   5   3  217.62   30.07
  -4   5   3  194.19   32.15
   4  -5  -3  208.56   30.52
   4  -5  -3  171.77   31.86
   4   5  -3  213.46   30.84
   4   5  -3  219.28   31.88
  -4  -5   3  211.07   30.24
  -4  -5   3  152.49   29.18
  -4  -5   3  169.05   31.47
  -4   5   4   23.11    6.52
  -4   5   4   16.38    9.55
   4  -5  -4   27.93    7.29
   4  -5  -4   30.34   10.30
   4   5  -4   11.24    6.76
   4   5  -4   22.71    9.05
  -4  -5   4   26.03    7.01
  -4  -5   4   41.02    6.83
  -4   5   5   41.16    8.49
  -4   5   5   26.07   10.60
   4  -5  -5   45.10    9.39
   4  -5  -5   33.94   10.99
   4   5  -5   44.16    9.81
   4   5  -5   41.19   10.45
  -4  -5   5   33.95    8.78
  -4  -5   5   55.99    8.95
  -4   5   6   90.72   15.29
   4  -5  -6  108.17   16.13
   4  -5  -6   88.30   17.65
   4   5  -6   79.36   16.06
   4   5  -6   82.41   17.11
  -4  -5   6   80.57   15.46
  -4  -5   6   99.73   15.48
  -4   5   7  231.53   36.51
   4  -5  -7  233.83   36.91
   4  -5  -7  221.46   38.74
   4   5  -7  242.38   37.53
   4   5  -7  254.83   38.09
   4   5  -7  263.49   39.11
  -4  -5   7  252.99   37.36
  -4  -5   7  238.62   36.88
  -4   5   8   52.52    9.26
  -4   5   8   37.75   11.23
   4  -5  -8   50.78    9.84
   4   5  -8   51.07   10.38
   4   5  -8   34.42   10.03
   4   5  -8   67.29   12.67
  -4  -5   8   38.34    9.57
  -4  -5   8   51.08    9.83
  -4   5   9   21.55    5.91
  -4   5   9   20.87    7.95
   4  -5  -9   23.64    6.40
   4   5  -9   30.13    7.53
   4   5  -9   16.09    7.23
   4   5  -9   19.80    9.03
  -4  -5   9   28.66    7.05
  -4  -5   9   29.63    6.62
  -4   5  10   23.54    5.98
  -4   5  10   21.25    7.10
   4  -5 -10   23.84    6.21
   4   5 -10   26.94    7.21
   4   5 -10   20.06    7.31
   4   5 -10   20.20    8.44
  -4  -5  10   32.23    7.43
  -4   5  11  316.07   44.14
  -4   5  11  316.48   45.02
   4  -5 -11  285.86   44.24
   4  -5 -11  269.29   45.71
   4   5 -11  282.43   45.69
   4   5 -11  290.19   46.57
  -4  -5  11  279.65   44.75
  -4   5  12  338.78   51.57
  -4   5  12  421.84   52.77
   4  -5 -12  328.37   51.77
   4  -5 -12  333.97   53.41
   4   5 -12  347.08   53.65
   4   5 -12  311.03   53.91
  -4  -5  12  348.39   52.67
  -4   5  13   66.84   10.82
  -4   5  13   56.96   11.21
   4  -5 -13   60.81   11.00
   4  -5 -13   71.10   13.58
   4   5 -13   41.82   11.87
   4   5 -13   57.97   13.60
  -4  -5  13   52.72   11.49
  -4   5  14   17.57    5.76
  -4   5  14   30.33    6.44
   4  -5 -14   23.64    5.81
   4  -5 -14   17.42    8.36
   4   5 -14   17.82    7.14
   4   5 -14   26.16    9.47
  -4  -5  14   21.09    6.70
  -4   5  15  104.38   15.97
  -4   5  15   96.14   15.89
   4  -5 -15   83.03   15.53
   4  -5 -15  129.08   18.98
   4   5 -15   96.64   18.33
  -4  -5  15   86.22   16.90
  -4   5  16  136.06   17.57
   4  -5 -16   63.45   16.02
   4  -5 -16  144.15   20.30
   4   5 -16  144.96   20.95
  -4  -5  16  141.37   19.22
  -4   5  17  121.64   17.69
   4  -5 -17   92.09   16.81
   4  -5 -17   88.37   18.96
   4   5 -17  106.22   19.98
  -4  -5  17  145.03   19.89
  -4   5  18  141.22   22.55
   4  -5 -18  151.51   22.18
   4  -5 -18  140.90   24.64
   4   5 -18  124.94   24.64
  -4   5  19   -0.52    3.37
   4  -5 -19    3.53    3.08
   4  -5 -19   -1.01    5.70
   4  -5 -20    6.62    3.44
   4  -5 -20    0.36    5.87
  -4   5  21   27.48    7.32
   4  -5 -21   48.34    7.67
   4   5 -21   26.44    9.97
  -4  -5  21   35.90    9.59
   4   5 -22  127.46   23.00
  -4  -5  22  117.00   21.40
   4   5 -23   11.30    7.83
  -4  -5  23   40.25    8.94
   4   5 -24    3.34    6.74
  -4  -5  24    5.11    6.53
   4   5 -25   -1.23    6.97
  -4  -5  25    0.96    5.34
   4   5 -26   26.83    9.75
  -4  -5  26   23.97    8.35
   4   5 -27   23.59   10.33
  -4  -5  27   28.82    8.72
   4   5 -28   18.33   10.46
  -4  -5  28   33.97    9.46
   4   5 -29    0.93    5.73
  -4  -5  29    7.22    6.19
   4   5 -30   -1.13    6.67
  -4  -5  30    0.69    6.04
   4  -5 -31   31.95    7.38
   4   5 -31   25.62   10.84
  -4  -5  31   30.26    9.52
   4  -5 -32   12.83    4.86
   4   5 -32   24.49    9.28
  -4  -5  32   -2.30    5.94
   4  -5 -33   15.89    5.63
   4   5 -33   24.45    9.83
  -4  -5  33   15.00    7.75
   4  -5 -34   -0.15    4.20
   4   5 -34    0.00    6.50
  -4  -5  34    1.64    5.29
   4  -5 -35    2.40    4.00
   4   5 -35   -3.75    7.50
  -4  -5  35    2.55    5.20
   4  -5 -36   -0.79    4.50
   4   5 -36   -2.21    6.78
   4  -5 -37    1.71    4.67
   4   5 -37   13.16    7.76
   4  -5 -38   -4.37    5.26
   4   5 -38   12.91    8.36
   4  -5 -39    5.88    5.07
  -4   6   1   50.85   10.86
  -4   6   1   53.27   13.89
   4  -6  -1   49.34   11.21
   4  -6  -1   72.64   14.27
   4   6  -1   50.38   11.34
   4   6  -1   46.96   12.21
  -4  -6   1   52.08   10.83
  -4  -6   1   95.01   11.51
  -4  -6   1   53.97   12.87
  -4   6   2   81.50   14.01
  -4   6   2   78.83   16.86
   4  -6  -2   87.60   14.73
   4  -6  -2   66.69   15.92
   4   6  -2   68.77   14.72
   4   6  -2  105.47   16.55
  -4  -6   2   65.24   13.74
  -4  -6   2   88.08   13.75
  -4   6   3  111.53   15.06
  -4   6   3   24.79   15.12
   4  -6  -3   84.65   14.90
   4  -6  -3  118.46   18.34
   4   6  -3  103.28   16.26
  -4  -6   3   84.84   14.83
  -4  -6   3   84.73   14.36
  -4   6   4  193.02   26.13
  -4   6   4  133.24   27.70
   4  -6  -4  161.12   26.16
   4  -6  -4  175.95   28.35
   4   6  -4  149.39   26.09
   4   6  -4  160.20   26.88
   4   6  -4  163.47   27.50
  -4  -6   4  175.94   26.14
  -4  -6   4  152.22   25.61
  -4   6   5   85.40   13.93
   4  -6  -5   50.42   13.51
   4  -6  -5   92.94   17.09
   4   6  -5   95.82   15.03
   4   6  -5   96.62   15.80
   4   6  -5   77.10   15.86
  -4  -6   5   83.68   14.39
  -4  -6   5   78.80   13.89
  -4  -6   5   77.68   14.34
  -4   6   6   60.29   10.00
   4  -6  -6   32.27    9.48
   4  -6  -6   50.96   12.46
   4   6  -6   66.88   10.90
   4   6  -6   58.22   11.28
   4   6  -6   28.17   11.00
  -4  -6   6   41.14    9.81
  -4  -6   6   51.33   10.06
  -4  -6   6   63.21   10.84
  -4   6   7   -0.48    3.39
  -4   6   7   -0.38    6.78
   4  -6  -7    0.34    3.90
   4  -6  -7    5.06    6.20
   4   6  -7    0.45    4.25
   4   6  -7    0.36    4.75
   4   6  -7   -0.92    5.90
  -4  -6   7    0.08    3.83
  -4  -6   7    5.21    4.53
  -4   6   8  297.48   46.71
  -4   6   8  315.93   48.57
   4  -6  -8  304.85   47.20
   4   6  -8  315.19   48.60
   4   6  -8  329.79   49.39
  -4  -6   8  322.45   47.69
  -4  -6   8  317.62   48.07
  -4   6   9  380.09   55.27
  -4   6   9  369.51   56.69
   4  -6  -9  353.50   55.53
   4   6  -9  407.01   57.51
   4   6  -9  388.32   57.87
  -4  -6   9  367.67   56.05
  -4  -6   9  350.71   56.30
  -4   6  10    3.91    4.04
  -4   6  10    1.85    5.86
   4  -6 -10   11.34    4.64
   4  -6 -10   11.37    7.99
   4   6 -10    0.35    5.03
   4   6 -10    6.01    7.63
  -4  -6  10    5.45    4.45
  -4  -6  10   10.81    5.14
  -4   6  11    2.98    3.43
  -4   6  11    6.33    5.11
   4  -6 -11    0.93    4.12
   4  -6 -11   -1.68    5.57
   4   6 -11   -1.42    5.76
   4   6 -11    6.62    6.21
  -4  -6  11   -1.94    4.22
  -4  -6  11    1.97    4.24
  -4   6  12    5.75    3.58
  -4   6  12    2.74    4.39
   4  -6 -12    1.18    3.84
   4  -6 -12    0.19    6.28
   4   6 -12    7.56    6.21
   4   6 -12    0.27    7.86
  -4  -6  12    5.20    5.12
  -4  -6  12    2.85    4.78
  -4   6  13  114.79   18.85
  -4   6  13  117.48   19.52
   4  -6 -13  119.72   19.40
   4  -6 -13   98.86   21.19
   4   6 -13  137.22   22.06
   4   6 -13  142.02   22.88
  -4  -6  13  103.94   20.07
  -4  -6  13  125.83   20.63
  -4   6  14  118.18   14.86
  -4   6  14   93.37   14.81
   4  -6 -14   48.17   13.91
   4  -6 -14   78.72   16.80
   4   6 -14   86.41   17.24
  -4  -6  14  115.64   16.64
  -4   6  15   89.86   15.19
  -4   6  15  105.82   15.43
   4  -6 -15   80.07   15.19
   4  -6 -15  109.41   18.16
   4   6 -15   76.78   17.46
  -4   6  16   42.84    8.74
   4  -6 -16   49.20    9.05
   4  -6 -16   44.00   11.43
   4   6 -16   54.94   12.11
  -4   6  17   -1.37    3.25
   4  -6 -17    0.37    2.91
   4  -6 -17   -0.68    5.55
   4   6 -17    4.76    6.41
  -4   6  18   70.73   11.03
   4  -6 -18   58.01   10.48
   4  -6 -18   47.01   12.81
   4   6 -18   58.83   14.17
   4  -6 -19   59.31   10.99
   4  -6 -19   74.60   14.39
  -4  -6  19   76.86   14.10
   4  -6 -20   33.58    6.55
  -4  -6  20   28.65    8.73
   4   6 -21   15.42    8.37
  -4  -6  21   32.25    8.93
   4   6 -22   -3.81    6.79
  -4  -6  22    1.24    6.16
   4   6 -23   12.03    7.44
  -4  -6  23    8.02    6.39
   4   6 -24    2.65    7.51
  -4  -6  24   -1.01    5.97
   4   6 -25   41.72   11.65
  -4  -6  25   27.23    9.91
   4   6 -26   30.12   10.91
  -4  -6  26   38.68   10.45
   4   6 -27    5.07    7.28
  -4  -6  27   -0.51    5.80
   4   6 -28   14.04    7.67
  -4  -6  28    5.39    6.57
   4   6 -29   41.03   11.21
  -4  -6  29   10.40    7.20
   4   6 -30    9.36    7.49
  -4  -6  30   -3.09    6.44
   4   6 -31   14.55    8.00
  -4  -6  31    4.02    6.02
   4   6 -32   -6.83    9.28
  -4  -6  32   -2.70    6.69
   4  -6 -33    4.99    4.13
   4   6 -33    2.62    8.42
  -4  -6  33   19.89    8.86
   4  -6 -34    6.90    4.71
   4   6 -34   12.11    8.66
   4  -6 -35   13.82    5.70
   4   6 -35   17.72    9.34
  -4  -6  35    9.36    7.59
   4  -6 -36    4.74    4.41
   4   6 -36    0.57    7.04
  -4  -6  36    0.26    5.64
   4  -6 -37   -1.21    4.13
   4   6 -37    4.93    8.25
   4  -6 -38    1.59    4.58
   4   6 -38    9.65    9.06
   4  -6 -39   -1.81    4.99
  -4   7   1  305.56   48.30
  -4   7   1  289.64   50.96
   4  -7  -1  289.06   48.54
   4  -7  -1  358.70   51.24
   4   7  -1  331.65   49.50
  -4  -7   1  317.00   48.51
  -4  -7   1  349.18   48.35
  -4  -7   1  330.57   49.16
  -4   7   2   52.72    9.21
  -4   7   2   42.93   11.95
   4  -7  -2   46.73    9.50
   4  -7  -2   73.83   12.79
   4   7  -2   37.37    8.98
   4   7  -2   50.35   10.39
  -4  -7   2   37.76    8.81
  -4  -7   2   34.01    8.32
  -4  -7   2   29.22    8.81
  -4   7   3  129.43   18.41
  -4   7   3  111.71   21.15
   4  -7  -3   76.40   17.76
   4  -7  -3  108.81   20.59
   4   7  -3  113.52   18.54
   4   7  -3  102.10   19.15
  -4  -7   3  127.44   18.63
  -4  -7   3  109.07   18.06
  -4  -7   3  100.03   18.53
  -4   7   4   19.63    5.59
  -4   7   4   16.39    8.01
   4  -7  -4   21.46    6.14
   4  -7  -4   10.16    7.54
   4   7  -4   18.43    6.17
   4   7  -4   19.09    7.01
  -4  -7   4    6.87    5.05
  -4  -7   4   12.35    5.43
  -4  -7   4   21.83    6.53
  -4   7   5  184.37   25.89
   4  -7  -5  152.37   25.87
   4  -7  -5  171.73   28.06
   4   7  -5  182.85   27.58
   4   7  -5  151.37   27.32
  -4  -7   5  139.96   25.75
  -4  -7   5  153.98   26.42
  -4   7   6  231.71   31.68
   4  -7  -6  202.16   31.91
   4  -7  -6  196.53   33.85
   4   7  -6  170.98   32.69
   4   7  -6  189.68   33.24
  -4  -7   6  205.98   32.10
  -4  -7   6  204.50   32.45
  -4   7   7  497.48   70.07
  -4   7   7  462.52   71.86
   4  -7  -7  458.96   70.36
   4  -7  -7  471.33   72.39
   4   7  -7  453.18   71.72
   4   7  -7  518.60   72.63
  -4  -7   7  455.25   70.58
  -4  -7   7  471.10   71.20
  -4   7   8    3.07    3.70
  -4   7   8   -0.28    6.28
   4  -7  -8   -0.54    3.60
   4   7  -8    0.32    5.30
   4   7  -8   -1.59    5.85
  -4  -7   8   -2.83    5.19
  -4  -7   8   -2.23    4.41
  -4   7   9   20.87    5.04
  -4   7   9   22.68    7.29
   4  -7  -9    7.83    5.14
   4   7  -9   19.84    7.55
   4   7  -9   16.48    7.76
  -4  -7   9    8.32    5.10
  -4  -7   9   17.31    6.47
  -4   7  10    1.90    3.40
  -4   7  10    9.12    6.25
   4  -7 -10    5.74    4.86
   4  -7 -10    5.47    6.63
   4   7 -10   10.41    6.52
   4   7 -10    6.16    7.50
  -4  -7  10   17.79    6.33
  -4  -7  10    6.76    5.17
  -4   7  11  160.40   23.43
  -4   7  11  135.98   24.21
   4  -7 -11  134.72   23.57
   4  -7 -11  149.85   26.00
   4   7 -11  157.76   26.35
   4   7 -11  148.35   26.38
  -4  -7  11  137.36   24.37
  -4  -7  11  161.58   25.05
  -4   7  12   33.72    6.04
  -4   7  12   27.45    7.07
   4  -7 -12   23.25    6.49
   4  -7 -12   10.31    7.54
   4   7 -12   16.25    8.15
   4   7 -12   12.63    8.38
  -4  -7  12   14.39    6.94
  -4   7  13   50.21    8.41
  -4   7  13   53.75    9.16
   4  -7 -13   25.79    7.93
   4  -7 -13   22.70   10.49
   4   7 -13   40.22   10.61
  -4   7  14   11.54    4.13
  -4   7  14   -0.08    3.88
   4  -7 -14    2.92    4.23
   4  -7 -14   10.90    6.82
   4   7 -14   -2.32    6.61
  -4   7  15   66.49   11.14
  -4   7  15   50.59   10.60
   4  -7 -15   81.46   12.02
   4  -7 -15   55.03   13.25
   4   7 -15   48.93   14.15
  -4   7  16    0.69    3.20
  -4   7  16    1.95    3.18
   4  -7 -16    5.30    4.22
   4  -7 -16    2.72    6.20
   4   7 -16    3.81    7.04
  -4  -7  16    4.72    5.66
   4  -7 -17   20.84    6.11
   4  -7 -17   24.46    9.20
   4   7 -17   25.58    9.80
  -4  -7  17   28.33    8.44
   4  -7 -18    0.11    3.31
   4   7 -18   -1.59    6.59
  -4  -7  18   -3.18    6.47
  -4  -7  19   -1.47    6.09
  -4  -7  20    5.83    5.53
   4   7 -21   68.02   15.86
  -4  -7  21   67.77   14.33
   4   7 -22   31.36   10.73
  -4  -7  22   45.97   10.84
   4   7 -23    6.66    8.18
  -4  -7  23   78.55   11.84
   4   7 -24   -3.27    6.21
  -4  -7  24    7.10    6.10
   4   7 -25   -1.45    6.94
  -4  -7  25    5.73    6.48
   4   7 -26    7.31    7.08
  -4  -7  26    8.36    6.75
   4   7 -27   26.92   10.46
  -4  -7  27   13.52    7.33
   4   7 -28   12.41    8.40
  -4  -7  28    3.09    6.42
   4   7 -29    4.67    7.61
  -4  -7  29   17.46    7.41
   4   7 -30    7.65    8.21
  -4  -7  30   -0.60    6.49
   4   7 -31   11.69    9.12
  -4  -7  31    7.57    6.66
   4   7 -32   -5.02   10.11
  -4  -7  32   12.94    7.78
   4   7 -33   28.02   10.19
  -4  -7  33   13.72    7.85
   4  -7 -34    3.03    3.69
   4   7 -34    4.63    7.50
  -4  -7  34    2.79    6.68
   4  -7 -35   -2.69    4.28
   4   7 -35   -0.45    7.04
  -4  -7  35   -0.00    6.39
   4  -7 -36    0.68    3.55
   4   7 -36   -4.56    8.44
  -4  -7  36    2.68    5.37
   4  -7 -37    5.02    4.54
   4   7 -37   13.01    8.64
  -4  -7  37    3.66    6.43
   4  -7 -38    2.27    4.17
   4  -7 -39    4.52    4.89
  -4   8   1   27.65    6.70
  -4   8   1   32.25   10.87
   4  -8  -1   22.85    6.84
   4  -8  -1   17.99    8.34
   4   8  -1   14.94    5.92
   4   8  -1   26.04    7.36
  -4  -8   1   12.93    6.26
  -4  -8   1   12.12    5.32
  -4  -8   1   31.47    7.53
  -4   8   2   33.14    7.36
  -4   8   2   14.46   10.28
   4  -8  -2   26.10    7.58
   4  -8  -2   19.32    8.68
   4   8  -2   18.74    8.27
  -4  -8   2   40.68    8.19
  -4  -8   2   45.48    9.00
  -4   8   3  149.04   22.88
  -4   8   3  144.74   25.78
   4  -8  -3  102.78   22.49
   4  -8  -3  153.78   25.46
   4   8  -3  125.31   23.92
  -4  -8   3  132.52   22.93
  -4  -8   3  206.43   24.97
  -4   8   4   15.14    6.01
  -4   8   4   28.12   10.16
   4  -8  -4   37.19    7.66
   4  -8  -4   28.28    9.12
   4   8  -4   20.45    7.72
  -4  -8   4   14.96    6.63
  -4  -8   4   33.63    7.63
  -4   8   5   95.07   13.69
   4  -8  -5   63.95   13.33
   4  -8  -5   68.30   15.69
   4   8  -5   58.24   14.19
  -4  -8   5   72.02   13.63
  -4  -8   5   70.05   13.93
  -4   8   6   32.51    7.68
  -4   8   6   41.06   10.41
   4  -8  -6   45.68    9.10
   4  -8  -6   32.85   10.53
   4   8  -6   32.99   10.37
  -4  -8   6   24.48    8.27
  -4  -8   6   45.86    9.72
  -4   8   7    2.18    3.58
  -4   8   7    6.34    7.11
   4  -8  -7   -0.29    4.62
   4  -8  -7    3.88    7.10
   4   8  -7   -0.54    5.50
  -4  -8   7    2.75    4.24
  -4  -8   7   -2.26    5.23
  -4   8   8   33.23    7.30
  -4   8   8   19.42    8.93
   4  -8  -8   32.35    7.57
   4   8  -8   27.28    9.43
  -4  -8   8   26.67    7.95
  -4  -8   8   23.10    8.36
  -4   8   9  424.78   63.68
  -4   8   9  465.16   65.84
   4  -8  -9  417.19   64.13
   4   8  -9  406.83   66.08
  -4  -8   9  438.63   65.42
  -4   8  10    7.23    4.28
  -4   8  10    4.74    5.80
   4  -8 -10   11.86    5.43
   4  -8 -10    7.79    6.23
   4   8 -10    6.70    6.67
  -4  -8  10   -2.33    5.89
  -4   8  11   38.01    8.22
  -4   8  11   33.16    9.72
   4  -8 -11   48.31    9.36
   4  -8 -11   31.90   10.89
   4   8 -11   44.58   11.33
  -4  -8  11   43.66   10.38
  -4   8  12    0.70    3.75
  -4   8  12    2.60    5.55
   4  -8 -12    6.37    4.67
   4  -8 -12    0.50    7.11
   4   8 -12    0.33    5.93
  -4  -8  12    1.26    4.86
  -4   8  13  145.44   19.21
  -4   8  13  132.25   19.67
   4  -8 -13   78.41   18.60
   4  -8 -13  134.84   22.28
   4   8 -13  106.34   21.53
  -4  -8  13  112.30   20.36
  -4   8  14    8.33    4.30
   4  -8 -14   17.72    5.72
   4   8 -14    7.31    6.55
  -4  -8  14   10.02    6.46
   4  -8 -15   44.37    9.98
   4   8 -15   47.27   12.49
  -4  -8  15   65.07   12.55
   4  -8 -16    2.71    4.36
   4   8 -16   -2.79    7.07
  -4  -8  16    2.62    5.46
   4  -8 -17    2.33    4.16
   4   8 -17    8.49    7.37
  -4  -8  17   -1.57    6.65
  -4  -8  18    7.69    6.46
  -4  -8  19   32.54   10.12
   4   8 -20   -0.72    7.25
  -4  -8  20    1.51    5.79
   4   8 -21  101.39   18.80
  -4  -8  21   67.96   15.57
   4   8 -22    8.14    8.20
  -4  -8  22    9.28    6.20
   4   8 -23   18.06    9.65
  -4  -8  23   21.64    7.85
   4   8 -24   -2.71    8.09
  -4  -8  24    1.49    5.19
   4   8 -25   32.86   11.65
  -4  -8  25   32.51   10.25
   4   8 -26   -1.38    6.18
  -4  -8  26    2.06    5.94
   4   8 -27   -1.04    8.08
  -4  -8  27   -0.40    5.04
   4   8 -28    0.26    7.43
  -4  -8  28   -3.66    6.08
   4   8 -29   33.98   12.54
  -4  -8  29   37.86   11.17
   4   8 -30    4.04    7.80
  -4  -8  30    2.16    7.64
   4   8 -31   18.49    9.43
  -4  -8  31   24.44    8.73
   4   8 -32    3.72    8.36
  -4  -8  32    2.15    6.07
   4   8 -33    0.73    7.41
  -4  -8  33    2.08    6.04
   4   8 -34   -4.78    8.51
  -4  -8  34    6.62    7.55
   4  -8 -35   29.27    6.13
   4   8 -35   10.95    8.94
  -4  -8  35   15.74    8.78
   4  -8 -36    4.31    3.91
   4   8 -36   -4.49    7.63
  -4  -8  36    9.74    7.28
   4  -8 -37   -1.56    3.92
   4   8 -37    8.59    9.48
  -4  -8  37    0.81    7.07
   4  -8 -38    1.01    3.80
  -4  -8  38    1.25    5.73
   4  -8 -39    2.21    4.33
  -4  -8  39    8.83    8.13
  -4   9   1  171.93   37.62
   4  -9  -1  238.55   35.98
   4  -9  -1  275.34   38.28
   4   9  -1  210.27   36.30
  -4  -9   1  205.24   35.30
  -4  -9   1  262.51   36.63
  -4   9   2    3.85    7.67
   4  -9  -2    2.90    4.29
   4  -9  -2    4.63    6.70
   4   9  -2    3.57    6.18
  -4  -9   2   -0.47    3.83
  -4  -9   2   -0.47    5.12
  -4   9   3   35.14   10.71
   4  -9  -3   18.14    7.10
   4  -9  -3   16.14    8.89
   4   9  -3   22.93    8.08
  -4  -9   3   24.17    7.17
  -4  -9   3   20.96    7.48
   4  -9  -4   -0.60    4.52
   4  -9  -4    7.84    6.89
   4   9  -4    1.09    5.98
  -4  -9   4    3.39    3.99
  -4  -9   4    3.06    5.00
  -4   9   5  113.32   18.14
   4  -9  -5  125.60   19.03
   4  -9  -5  112.45   20.86
   4   9  -5  109.63   20.28
  -4  -9   5   88.79   18.28
  -4  -9   5   89.95   18.72
  -4   9   6    3.39    4.08
  -4   9   6   -1.41    7.00
   4  -9  -6    0.11    3.91
   4  -9  -6   -5.77    7.91
   4   9  -6    1.59    6.02
  -4  -9   6    6.15    6.20
  -4   9   7  348.69   45.24
   4  -9  -7  324.36   45.63
   4  -9  -7  397.69   48.97
   4   9  -7  257.80   46.70
  -4  -9   7  197.00   45.13
  -4   9   8    2.50    3.85
   4  -9  -8    1.28    3.81
   4   9  -8   -3.20    6.59
  -4  -9   8    4.83    4.89
  -4   9   9   26.64    6.57
   4  -9  -9   13.62    6.48
   4   9  -9   18.96    9.54
  -4  -9   9   36.85    9.35
  -4  -9   9   27.46    8.35
  -4   9  10    1.13    4.10
   4  -9 -10    0.84    4.92
   4   9 -10    8.27    6.99
  -4  -9  10    7.27    6.30
  -4  -9  10   -0.20    4.84
  -4   9  11  220.19   31.23
   4  -9 -11  170.59   31.22
   4   9 -11  161.57   33.34
  -4  -9  11  224.27   32.97
  -4  -9  11  223.97   33.40
  -4   9  12   -0.58    3.13
   4  -9 -12   -2.33    4.58
   4   9 -12   -2.31    6.31
  -4  -9  12   -3.22    6.31
   4  -9 -13    6.27    4.87
   4   9 -13    1.43    6.38
  -4  -9  13   -2.29    6.26
   4  -9 -14   12.02    5.68
   4   9 -14   10.06    8.29
  -4  -9  14   16.08    7.43
   4  -9 -15   52.52   10.29
   4   9 -15   49.23   13.31
  -4  -9  15   44.79   11.69
   4   9 -16   -4.06    6.81
  -4  -9  16   -0.41    5.48
   4   9 -17   88.13   21.68
  -4  -9  17  135.97   21.53
  -4  -9  18   -1.83    6.24
  -4  -9  19   -1.10    5.15
   4   9 -20   -1.94    6.62
  -4  -9  20   -4.18    5.78
   4   9 -21   51.47   13.45
  -4  -9  21   45.84   11.95
   4   9 -22    4.18    7.85
  -4  -9  22    0.26    6.56
   4   9 -23   38.88   12.72
  -4  -9  23   52.29   12.22
   4   9 -24   -4.50    7.83
  -4  -9  24    0.11    6.13
   4   9 -25   -2.42    8.55
  -4  -9  25   -1.09    7.26
   4   9 -26   -1.47    6.11
  -4  -9  26    1.00    4.89
   4   9 -27   24.05   10.49
  -4  -9  27   17.38    8.49
   4   9 -28   -2.45    7.10
  -4  -9  28   -3.52    7.05
   4   9 -29   -1.47    8.84
  -4  -9  29    0.84    6.03
   4   9 -30   10.17    8.67
  -4  -9  30    2.29    5.73
   4   9 -31   17.45    9.27
  -4  -9  31    0.22    6.44
   4   9 -32   -4.10    7.46
  -4  -9  32    2.51    7.13
   4   9 -33   13.25    9.64
  -4  -9  33    2.62    7.95
   4   9 -34    5.25    8.48
  -4  -9  34    8.12    6.55
   4   9 -35    2.43    7.14
  -4  -9  35    0.33    6.06
   4  -9 -36    2.81    3.40
   4   9 -36    0.35    8.86
  -4  -9  36   -2.97    7.65
   4  -9 -37    0.44    3.44
  -4  -9  37   -0.08    5.88
   4  -9 -38    1.27    3.60
   4 -10  -1   -1.90    5.16
  -4 -10   1   -0.06    4.50
   4 -10  -2   -0.71    5.18
   4 -10  -3   56.02   11.80
   4 -10  -4    6.55    5.32
   4 -10  -5   21.12    6.98
   4  10  -5   10.67    7.44
   4 -10  -6    0.04    4.11
   4  10  -6   -2.66    7.03
  -4 -10   6   -0.11    4.72
  -4 -10   6   10.23    5.96
   4 -10  -7   15.75    6.79
   4  10  -7    7.60    7.48
  -4 -10   7   24.34    7.63
  -4 -10   7   21.97    7.49
  -4  10   8   16.72    5.61
   4 -10  -8   10.31    5.51
   4  10  -8    8.56    6.58
  -4 -10   8    5.17    5.83
  -4 -10   8    3.66    6.04
  -4  10   9   10.40    5.01
   4 -10  -9   14.63    5.90
   4  10  -9   24.86    9.31
  -4 -10   9   10.41    6.96
  -4 -10   9    9.86    6.37
  -4  10  10    1.52    4.26
[truncated: 819,775 more chars]
