# Supplementary material for: LED-pump-X-ray-multiprobe crystallography for sub-second timescales
Source: Commun Chem. 2022 Aug 26;5:102. doi: 10.1038/s42004-022-00716-1 (PMC9814726; doi:10.1038/s42004-022-00716-1)
Supplement: Supplementary file 10 — Supplementary Data 1 [file 42004_2022_716_MOESM10_ESM.zip › CIFs/4s_274K/274K_4s_t16_decay.cif]

data_global

# SUBMISSION DETAILS
 
_publ_contact_author_name       'Hatcher, Lauren'
_publ_contact_author_address
;
School of Chemistry
Cardiff University
Main Building
Park Place 
Cardiff
CF10 3AT
United Kingdom
;
_publ_contact_author_email       'HatcherL1@cardiff.ac.uk'
_publ_requested_category          FM
_publ_section_comment
; 
?
;
_publ_section_references
;
Diamond General Data Aquisition (GDA) software: http://www.opengda.org/

XIA2: Winter, G. (2010) J. Appl. Cryst. 43, 186-190.
POINTLESS: Evans, P. (2006) Acta Cryst. D62, 72-82.
AIMLESS: Evans, P. R. and Murshudov, G. N. (2013) Acta Cryst. D69, 1204-1214.
DIALS: Winter, G., et al. Acta Cryst. (2018) D74, 85-97.
CCP4: Winn, M. D. et al. (2011) Acta Cryst. D67, 235-242.
   
SHELXL: Sheldrick G. M. (2015). Acta Cryst. C71, 3-8.
SHELXT:	Sheldrick, G. M. (2015). Acta Cryst. A71, 3-8.
 
OLEX2: Dolomanov, O.V.; Bourhis, L.J.; Gildea, R.J.; Howard, J.A.K.; Puschmann,
 H., OLEX2: A complete structure solution, refinement and analysis program 
 (2009). J. Appl. Cryst., 42, 339-341.

MERCURY: Macrae, C. F., Bruno, I. J., Chisholm, J. A., Edgington,
P. R., McCabe, P., Pidcock, E., Rodriguez-Monge, L., Taylor, R.,
van de Streek, J. & Wood, P. A. (2008). J. Appl. Cryst. 41, 466-470.
;

####
 
data_274K_4s_t16_decay
 
_audit_creation_method            'SHELXL-2018/3'
_shelx_SHELXL_version_number      '2018/3'
_chemical_name_systematic         
;
Nitro-(N,N,N',N'-tetrabutyldiethylenetriamine)palladium(II)
tetraphenylborate, tetrahydrofuran solvate
;
_chemical_name_common             ?
_chemical_melting_point           ?
_chemical_formula_moiety          
;
C20 H45 N4 O2 Pd, C24 H20 B, C4 H8 O
;
_chemical_formula_sum            'C48 H73 B N4 O3 Pd' 
_chemical_formula_weight          871.31

loop_
 _atom_type_symbol
 _atom_type_description
 _atom_type_scat_dispersion_real
 _atom_type_scat_dispersion_imag
 _atom_type_scat_source
 'C'  'C'   0.0010   0.0010
 'International Tables Vol C Tables 4.2.6.8 and 6.1.1.4'
 'H'  'H'   0.0000   0.0000
 'International Tables Vol C Tables 4.2.6.8 and 6.1.1.4'
 'B'  'B'   0.0000   0.0000
 'International Tables Vol C Tables 4.2.6.8 and 6.1.1.4'
 'N'  'N'   0.0030   0.0020
 'International Tables Vol C Tables 4.2.6.8 and 6.1.1.4'
 'O'  'O'   0.0050   0.0030
 'International Tables Vol C Tables 4.2.6.8 and 6.1.1.4'
 'Pd'  'Pd'  -2.5040   0.6150
 'International Tables Vol C Tables 4.2.6.8 and 6.1.1.4'
 
_space_group_crystal_system       monoclinic
_space_group_IT_number            14
_space_group_name_H-M_alt         'P 21/n'
_space_group_name_Hall            '-P 2yn'
 
_shelx_space_group_comment
;
The symmetry employed for this shelxl refinement is uniquely defined
by the following loop, which should always be used as a source of
symmetry information in preference to the above space-group names.
They are only intended as comments.
;
 
loop_
 _space_group_symop_operation_xyz
 'x, y, z'
 '-x+1/2, y+1/2, -z+1/2'
 '-x, -y, -z'
 'x-1/2, -y-1/2, z-1/2'
 
_cell_length_a                    11.6843(5)
_cell_length_b                    13.5815(5)
_cell_length_c                    30.1816(11)
_cell_angle_alpha                 90
_cell_angle_beta                  93.535(3)
_cell_angle_gamma                 90
_cell_volume                      4780.4(3)
_cell_formula_units_Z             4
_cell_measurement_temperature     274(2)
_cell_measurement_reflns_used     8332
_cell_measurement_theta_max       22.1592689431
_cell_measurement_theta_min       1.22506606876
 
_exptl_crystal_description        Plate
_exptl_crystal_colour             Yellow
_exptl_crystal_density_meas       ?
_exptl_crystal_density_method     ?
_exptl_crystal_density_diffrn     1.211          
_exptl_crystal_F_000              1856
_exptl_transmission_factor_min    ?
_exptl_transmission_factor_max    ?
_exptl_crystal_size_max           0.100
_exptl_crystal_size_mid           0.100
_exptl_crystal_size_min           0.050
_exptl_absorpt_coefficient_mu     0.202
_shelx_estimated_absorpt_T_min    0.980
_shelx_estimated_absorpt_T_max    0.990
_exptl_absorpt_correction_T_min   0.995711277689
_exptl_absorpt_correction_T_max   1.0
_exptl_absorpt_correction_type    empirical
_exptl_absorpt_process_details    
;
CCP4 7.0.058: AIMLESS, version 0.7.1 : 27/03/18
Scaling & analysis of unmerged intensities, absorption correction using spherical harmonics
;
_exptl_absorpt_special_details    ?
_diffrn_ambient_temperature       274(2)
_diffrn_radiation_wavelength      0.534
_diffrn_measurement_device_type   'Photon counting pixel array'
_diffrn_radiation_type            Synchrotron
_diffrn_measurement_method        'shutterless scans'
_diffrn_radiation_source          'Diamond Light Source Beamline I19-2'
_diffrn_radiation_monochromator   'Silicon 111'
_diffrn_detector_area_resol_mean  ?
_diffrn_reflns_number             32760
_diffrn_reflns_av_unetI/netI      0.1344
_diffrn_reflns_av_R_equivalents   0.1043
_diffrn_reflns_limit_h_min        -14
_diffrn_reflns_limit_h_max        14
_diffrn_reflns_limit_k_min        -16
_diffrn_reflns_limit_k_max        11
_diffrn_reflns_limit_l_min        -37
_diffrn_reflns_limit_l_max        35
_diffrn_reflns_theta_min          1.236
_diffrn_reflns_theta_max          19.494
_diffrn_reflns_theta_full         18.687
_diffrn_measured_fraction_theta_max   0.995
_diffrn_measured_fraction_theta_full  0.995
_diffrn_reflns_Laue_measured_fraction_max    0.995
_diffrn_reflns_Laue_measured_fraction_full   0.995
_diffrn_reflns_point_group_measured_fraction_max   0.995
_diffrn_reflns_point_group_measured_fraction_full  0.995
_reflns_number_total              9730
_reflns_number_gt                 4888
_reflns_threshold_expression      'I > 2\s(I)'
_reflns_Friedel_coverage          0.000
_reflns_Friedel_fraction_max      .
_reflns_Friedel_fraction_full     .
 
_reflns_special_details
;
 Reflections were merged by SHELXL according to the crystal
 class for the calculation of statistics and refinement.
 
 _reflns_Friedel_fraction is defined as the number of unique
 Friedel pairs measured divided by the number that would be
 possible theoretically, ignoring centric projections and
 systematic absences.
;
 
_computing_data_collection        'Diamond GDA (http://www.opengda.org/)'
_computing_cell_refinement        'DIALS (Winter, 2018)'
_computing_data_reduction         'XIA2 (Winter 2010)'
_computing_structure_solution     'SHELXT (Sheldrick, 2015)'
_computing_structure_refinement   'SHELXL (Sheldrick, 2015)'
_computing_molecular_graphics     'OLEX2 (Dolomanov et al., 2009)'
_computing_publication_material   'MERCURY (Macrae et al., 2008)'
_refine_special_details           ?
_refine_ls_structure_factor_coef  Fsqd
_refine_ls_matrix_type            full
_refine_ls_weighting_scheme       calc
_refine_ls_weighting_details
'w=1/[\s^2^(Fo^2^)+(0.0338P)^2^] where P=(Fo^2^+2Fc^2^)/3'
_atom_sites_solution_primary      ?
_atom_sites_solution_secondary    ?
_atom_sites_solution_hydrogens    geom
_refine_ls_hydrogen_treatment     constr
_refine_ls_extinction_method      none
_refine_ls_extinction_coef        .
_refine_ls_number_reflns          9730
_refine_ls_number_parameters      526
_refine_ls_number_restraints      491
_refine_ls_R_factor_all           0.1191
_refine_ls_R_factor_gt            0.0588
_refine_ls_wR_factor_ref          0.1377
_refine_ls_wR_factor_gt           0.1184
_refine_ls_goodness_of_fit_ref    0.875
_refine_ls_restrained_S_all       0.876
_refine_ls_shift/su_max           0.001
_refine_ls_shift/su_mean          0.000
 
loop_
 _atom_site_label
 _atom_site_type_symbol
 _atom_site_fract_x
 _atom_site_fract_y
 _atom_site_fract_z
 _atom_site_U_iso_or_equiv
 _atom_site_adp_type
 _atom_site_occupancy
 _atom_site_site_symmetry_order  
 _atom_site_calc_flag
 _atom_site_refinement_flags_posn
 _atom_site_refinement_flags_adp
 _atom_site_refinement_flags_occupancy
 _atom_site_disorder_assembly
 _atom_site_disorder_group
Pd1 Pd 0.33986(3) 0.77511(2) 0.34637(2) 0.04724(14) Uani 1 1 d D . . . .
N2 N 0.3464(3) 0.9277(2) 0.33736(10) 0.0553(8) Uani 1 1 d . . . . .
N3 N 0.4533(3) 0.7984(2) 0.39817(9) 0.0481(8) Uani 1 1 d . . . . .
H3 H 0.530351 0.787943 0.387971 0.058 Uiso 1 1 calc R U . . .
N4 N 0.3311(3) 0.6317(2) 0.37134(10) 0.0491(8) Uani 1 1 d . . . . .
C1 C 0.4421(4) 0.9631(3) 0.36959(13) 0.0629(11) Uani 1 1 d . . . . .
H1A H 0.515073 0.956906 0.356137 0.076 Uiso 1 1 calc R U . . .
H1B H 0.430544 1.032047 0.376484 0.076 Uiso 1 1 calc R U . . .
C2 C 0.4441(4) 0.9032(3) 0.41151(13) 0.0601(11) Uani 1 1 d . . . . .
H2A H 0.509105 0.921683 0.431288 0.072 Uiso 1 1 calc R U . . .
H2B H 0.374373 0.913830 0.426724 0.072 Uiso 1 1 calc R U . . .
C3 C 0.4334(4) 0.7237(3) 0.43242(12) 0.0526(10) Uani 1 1 d . . . . .
H3A H 0.364011 0.738689 0.447148 0.063 Uiso 1 1 calc R U . . .
H3B H 0.497287 0.722180 0.454516 0.063 Uiso 1 1 calc R U . . .
C4 C 0.4219(3) 0.6261(3) 0.40889(12) 0.0522(10) Uani 1 1 d . . . . .
H4A H 0.401633 0.575598 0.429736 0.063 Uiso 1 1 calc R U . . .
H4B H 0.494716 0.608253 0.397339 0.063 Uiso 1 1 calc R U . . .
C5 C 0.2312(4) 0.9659(3) 0.35062(14) 0.0658(11) Uani 1 1 d . . . . .
H5A H 0.171875 0.934805 0.331536 0.079 Uiso 1 1 calc R U . . .
H5B H 0.220702 0.944026 0.380698 0.079 Uiso 1 1 calc R U . . .
C6 C 0.2117(5) 1.0760(3) 0.34884(17) 0.0928(16) Uani 1 1 d . . . . .
H6A H 0.217555 1.098847 0.318619 0.111 Uiso 1 1 calc R U . . .
H6B H 0.270754 1.108614 0.367442 0.111 Uiso 1 1 calc R U . . .
C7 C 0.0946(5) 1.1032(4) 0.3645(2) 0.118(2) Uani 1 1 d . . . . .
H7A H 0.036096 1.064183 0.348479 0.141 Uiso 1 1 calc R U . . .
H7B H 0.092225 1.088377 0.395823 0.141 Uiso 1 1 calc R U . . .
C8 C 0.0702(7) 1.2093(4) 0.3570(3) 0.180(4) Uani 1 1 d . . . . .
H8A H 0.025451 1.217564 0.329515 0.271 Uiso 1 1 calc R U . . .
H8B H 0.141018 1.244715 0.355824 0.271 Uiso 1 1 calc R U . . .
H8C H 0.028150 1.234383 0.380956 0.271 Uiso 1 1 calc R U . . .
C9 C 0.3659(4) 0.9604(3) 0.29138(13) 0.0617(11) Uani 1 1 d . . . . .
H9A H 0.374768 1.031437 0.291450 0.074 Uiso 1 1 calc R U . . .
H9B H 0.298115 0.944900 0.272477 0.074 Uiso 1 1 calc R U . . .
C10 C 0.4687(4) 0.9152(3) 0.27140(13) 0.0719(13) Uani 1 1 d . . . . .
H10A H 0.465278 0.844160 0.274147 0.086 Uiso 1 1 calc R U . . .
H10B H 0.538126 0.937886 0.287496 0.086 Uiso 1 1 calc R U . . .
C11 C 0.4723(5) 0.9430(4) 0.22275(15) 0.0969(17) Uani 1 1 d . . . . .
H11A H 0.407680 0.912749 0.206218 0.116 Uiso 1 1 calc R U . . .
H11B H 0.464240 1.013802 0.219841 0.116 Uiso 1 1 calc R U . . .
C12 C 0.5805(5) 0.9118(5) 0.20289(19) 0.133(2) Uani 1 1 d . . . . .
H12A H 0.578595 0.932147 0.172398 0.199 Uiso 1 1 calc R U . . .
H12B H 0.587497 0.841443 0.204550 0.199 Uiso 1 1 calc R U . . .
H12C H 0.644840 0.941731 0.218969 0.199 Uiso 1 1 calc R U . . .
C13 C 0.2118(3) 0.6243(3) 0.38813(13) 0.0562(10) Uani 1 1 d . . . . .
H13A H 0.202948 0.677068 0.409286 0.067 Uiso 1 1 calc R U . . .
H13B H 0.156901 0.635984 0.363254 0.067 Uiso 1 1 calc R U . . .
C14 C 0.1797(4) 0.5287(3) 0.40998(15) 0.0675(12) Uani 1 1 d . . . . .
H14A H 0.187226 0.474880 0.389206 0.081 Uiso 1 1 calc R U . . .
H14B H 0.232313 0.516555 0.435517 0.081 Uiso 1 1 calc R U . . .
C15 C 0.0592(4) 0.5309(3) 0.42461(16) 0.0794(14) Uani 1 1 d . . . . .
H15A H 0.007648 0.545588 0.399061 0.095 Uiso 1 1 calc R U . . .
H15B H 0.053026 0.584087 0.445758 0.095 Uiso 1 1 calc R U . . .
C16 C 0.0200(4) 0.4367(3) 0.44559(17) 0.0890(16) Uani 1 1 d . . . . .
H16A H 0.022493 0.383887 0.424555 0.134 Uiso 1 1 calc R U . . .
H16B H -0.057087 0.444755 0.454312 0.134 Uiso 1 1 calc R U . . .
H16C H 0.069641 0.421774 0.471236 0.134 Uiso 1 1 calc R U . . .
C17 C 0.3493(4) 0.5512(3) 0.33890(13) 0.0617(11) Uani 1 1 d . . . . .
H17A H 0.282662 0.547678 0.318165 0.074 Uiso 1 1 calc R U . . .
H17B H 0.354555 0.489185 0.354858 0.074 Uiso 1 1 calc R U . . .
C18 C 0.4541(4) 0.5623(3) 0.31301(14) 0.0763(14) Uani 1 1 d . . . . .
H18A H 0.521645 0.564847 0.333370 0.092 Uiso 1 1 calc R U . . .
H18B H 0.449621 0.623788 0.296637 0.092 Uiso 1 1 calc R U . . .
C19 C 0.4657(5) 0.4771(4) 0.28069(18) 0.117(2) Uani 1 1 d . . . . .
H19A H 0.462461 0.415771 0.297053 0.140 Uiso 1 1 calc R U . . .
H19B H 0.400457 0.478283 0.259199 0.140 Uiso 1 1 calc R U . . .
C20 C 0.5689(6) 0.4779(5) 0.2572(2) 0.145(3) Uani 1 1 d . . . . .
H20A H 0.564178 0.428126 0.234557 0.218 Uiso 1 1 calc R U . . .
H20B H 0.633467 0.464858 0.277538 0.218 Uiso 1 1 calc R U . . .
H20C H 0.577885 0.541255 0.243733 0.218 Uiso 1 1 calc R U . . .
C21 C 0.6560(3) 0.3739(3) 0.42721(13) 0.0496(9) Uani 1 1 d . . . . .
C22 C 0.7095(4) 0.4241(3) 0.39383(15) 0.0654(12) Uani 1 1 d . . . . .
H22 H 0.726726 0.389846 0.368413 0.078 Uiso 1 1 calc R U . . .
C23 C 0.7376(4) 0.5220(4) 0.39704(18) 0.0834(15) Uani 1 1 d . . . . .
H23 H 0.773093 0.552502 0.373952 0.100 Uiso 1 1 calc R U . . .
C24 C 0.7139(4) 0.5754(4) 0.43382(18) 0.0798(14) Uani 1 1 d . . . . .
H24 H 0.733886 0.641525 0.436077 0.096 Uiso 1 1 calc R U . . .
C25 C 0.6607(4) 0.5301(3) 0.46696(16) 0.0686(12) Uani 1 1 d . . . . .
H25 H 0.644534 0.565157 0.492287 0.082 Uiso 1 1 calc R U . . .
C26 C 0.6307(4) 0.4321(3) 0.46316(13) 0.0590(11) Uani 1 1 d . . . . .
H26 H 0.591514 0.403614 0.485799 0.071 Uiso 1 1 calc R U . . .
C27 C 0.7348(4) 0.2016(3) 0.45880(13) 0.0516(10) Uani 1 1 d . . . . .
C28 C 0.8087(4) 0.2506(3) 0.48872(14) 0.0621(12) Uani 1 1 d . . . . .
H28 H 0.802913 0.318705 0.490627 0.075 Uiso 1 1 calc R U . . .
C29 C 0.8913(5) 0.2031(4) 0.51614(16) 0.0834(15) Uani 1 1 d . . . . .
H29 H 0.939084 0.239865 0.535596 0.100 Uiso 1 1 calc R U . . .
C30 C 0.9028(4) 0.1041(4) 0.51478(18) 0.0870(15) Uani 1 1 d . . . . .
H30 H 0.957046 0.072234 0.533558 0.104 Uiso 1 1 calc R U . . .
C31 C 0.8335(4) 0.0518(4) 0.48538(19) 0.0888(16) Uani 1 1 d . . . . .
H31 H 0.841136 -0.016222 0.483661 0.107 Uiso 1 1 calc R U . . .
C32 C 0.7517(4) 0.0999(3) 0.45802(17) 0.0755(14) Uani 1 1 d . . . . .
H32 H 0.705821 0.062492 0.438175 0.091 Uiso 1 1 calc R U . . .
C33 C 0.5063(4) 0.2304(3) 0.44408(12) 0.0482(9) Uani 1 1 d . . . . .
C34 C 0.4794(4) 0.1453(3) 0.46672(13) 0.0550(10) Uani 1 1 d . . . . .
H34 H 0.537700 0.100216 0.473685 0.066 Uiso 1 1 calc R U . . .
C35 C 0.3708(4) 0.1240(3) 0.47940(14) 0.0647(12) Uani 1 1 d . . . . .
H35 H 0.358135 0.065355 0.494200 0.078 Uiso 1 1 calc R U . . .
C36 C 0.2809(4) 0.1878(3) 0.47063(16) 0.0720(13) Uani 1 1 d . . . . .
H36 H 0.208019 0.173971 0.479781 0.086 Uiso 1 1 calc R U . . .
C37 C 0.3026(4) 0.2726(3) 0.44784(17) 0.0782(14) Uani 1 1 d . . . . .
H37 H 0.243446 0.316768 0.440660 0.094 Uiso 1 1 calc R U . . .
C38 C 0.4131(4) 0.2926(3) 0.43551(15) 0.0691(13) Uani 1 1 d . . . . .
H38 H 0.425256 0.351196 0.420589 0.083 Uiso 1 1 calc R U . . .
C39 C 0.6358(4) 0.2132(3) 0.37469(14) 0.0626(11) Uani 1 1 d . . . . .
C40 C 0.5432(5) 0.2201(3) 0.34426(15) 0.0750(13) Uani 1 1 d . . . . .
H40 H 0.474340 0.244029 0.353812 0.090 Uiso 1 1 calc R U . . .
C41 C 0.5478(6) 0.1928(4) 0.29966(17) 0.0967(18) Uani 1 1 d . . . . .
H41 H 0.483749 0.199598 0.280018 0.116 Uiso 1 1 calc R U . . .
C42 C 0.6476(7) 0.1562(5) 0.2856(2) 0.124(2) Uani 1 1 d . . . . .
H42 H 0.651853 0.137492 0.256111 0.149 Uiso 1 1 calc R U . . .
C43 C 0.7415(7) 0.1467(5) 0.3143(2) 0.138(3) Uani 1 1 d . . . . .
H43 H 0.809148 0.120978 0.304452 0.166 Uiso 1 1 calc R U . . .
C44 C 0.7366(5) 0.1754(4) 0.35829(17) 0.1089(19) Uani 1 1 d . . . . .
H44 H 0.801749 0.169386 0.377387 0.131 Uiso 1 1 calc R U . . .
B1 B 0.6333(5) 0.2551(3) 0.42633(16) 0.0543(10) Uani 1 1 d . . . . .
O3 O 0.6854(14) 0.806(3) 0.3646(10) 0.0910(13) Uani 0.638(16) 1 d D . P A 1
C45 C 0.7277(11) 0.7632(16) 0.3265(5) 0.0958(17) Uani 0.638(16) 1 d D . P A 1
H45A H 0.706804 0.802786 0.300552 0.115 Uiso 0.638(16) 1 calc R U P A 1
H45B H 0.695385 0.697874 0.321998 0.115 Uiso 0.638(16) 1 calc R U P A 1
C46 C 0.8543(10) 0.7570(14) 0.3335(5) 0.110(2) Uani 0.638(16) 1 d D . P A 1
H46A H 0.891251 0.781890 0.307857 0.132 Uiso 0.638(16) 1 calc R U P A 1
H46B H 0.878639 0.689582 0.338950 0.132 Uiso 0.638(16) 1 calc R U P A 1
C47 C 0.8827(9) 0.8200(13) 0.3734(3) 0.110(2) Uani 0.638(16) 1 d D . P A 1
H47A H 0.929544 0.783439 0.395334 0.132 Uiso 0.638(16) 1 calc R U P A 1
H47B H 0.925004 0.877822 0.365009 0.132 Uiso 0.638(16) 1 calc R U P A 1
C48 C 0.7778(9) 0.8483(10) 0.3911(4) 0.0958(17) Uani 0.638(16) 1 d D . P A 1
H48A H 0.771223 0.919486 0.391166 0.115 Uiso 0.638(16) 1 calc R U P A 1
H48B H 0.775789 0.825209 0.421483 0.115 Uiso 0.638(16) 1 calc R U P A 1
O3A O 0.680(2) 0.804(4) 0.3620(18) 0.0910(13) Uani 0.362(16) 1 d D . P A 2
C45A C 0.7429(19) 0.776(3) 0.3255(10) 0.0958(17) Uani 0.362(16) 1 d D . P A 2
H45C H 0.726943 0.820359 0.300652 0.115 Uiso 0.362(16) 1 calc R U P A 2
H45D H 0.723608 0.709573 0.316171 0.115 Uiso 0.362(16) 1 calc R U P A 2
C46A C 0.8667(17) 0.783(2) 0.3419(11) 0.110(2) Uani 0.362(16) 1 d D . P A 2
H46C H 0.889976 0.729351 0.361813 0.132 Uiso 0.362(16) 1 calc R U P A 2
H46D H 0.918137 0.787119 0.317936 0.132 Uiso 0.362(16) 1 calc R U P A 2
C47A C 0.8545(17) 0.8772(19) 0.3652(7) 0.110(2) Uani 0.362(16) 1 d D . P A 2
H47C H 0.913279 0.882864 0.389232 0.132 Uiso 0.362(16) 1 calc R U P A 2
H47D H 0.863317 0.931462 0.344857 0.132 Uiso 0.362(16) 1 calc R U P A 2
C48A C 0.7447(17) 0.8806(15) 0.3824(6) 0.0958(17) Uani 0.362(16) 1 d D . P A 2
H48C H 0.750804 0.871770 0.414325 0.115 Uiso 0.362(16) 1 calc R U P A 2
H48D H 0.708645 0.943717 0.375778 0.115 Uiso 0.362(16) 1 calc R U P A 2
O1 O 0.1247(3) 0.7605(2) 0.29840(10) 0.1165(11) Uani 0.952(5) 1 d D . P B 3
O2 O 0.2612(3) 0.72377(19) 0.25945(10) 0.1165(11) Uani 0.952(5) 1 d D . P B 3
N1 N 0.2255(3) 0.74957(12) 0.29406(8) 0.0663(11) Uani 0.952(5) 1 d D . P B 3
O1A O 0.2132(11) 0.7543(2) 0.2998(3) 0.1165(11) Uani 0.048(5) 1 d D . P B 4
O2A O 0.3283(16) 0.7136(3) 0.2523(5) 0.1165(11) Uani 0.048(5) 1 d D . P B 4
N1A N 0.2204(14) 0.7266(3) 0.2588(3) 0.0663(11) Uani 0.048(5) 1 d D . P B 4
 
loop_
 _atom_site_aniso_label
 _atom_site_aniso_U_11
 _atom_site_aniso_U_22
 _atom_site_aniso_U_33
 _atom_site_aniso_U_23
 _atom_site_aniso_U_13
 _atom_site_aniso_U_12
Pd1 0.0487(2) 0.0490(2) 0.0437(2) 0.00088(16) 0.00081(15) -0.00228(18)
N2 0.062(2) 0.053(2) 0.0502(17) 0.0039(15) 0.0000(14) -0.0004(15)
N3 0.053(2) 0.0508(16) 0.0405(17) 0.0018(12) 0.0014(15) -0.0027(15)
N4 0.0480(18) 0.0490(18) 0.0498(18) -0.0001(13) 0.0002(13) -0.0015(15)
C1 0.071(3) 0.054(3) 0.063(2) 0.0037(18) -0.0086(19) -0.004(2)
C2 0.072(3) 0.0521(19) 0.055(2) -0.0024(16) -0.008(2) -0.003(2)
C3 0.059(3) 0.058(2) 0.040(2) 0.0069(14) -0.0024(18) -0.005(2)
C4 0.049(2) 0.056(2) 0.052(2) 0.0045(17) -0.0011(17) -0.001(2)
C5 0.070(3) 0.061(2) 0.067(3) -0.004(2) 0.003(2) 0.007(2)
C6 0.108(4) 0.064(2) 0.105(4) -0.002(3) -0.004(3) 0.023(3)
C7 0.106(4) 0.095(4) 0.150(5) -0.035(4) -0.009(4) 0.039(3)
C8 0.159(8) 0.095(4) 0.281(10) -0.043(5) -0.034(7) 0.049(4)
C9 0.069(3) 0.061(3) 0.055(2) 0.011(2) 0.0009(19) -0.009(2)
C10 0.073(3) 0.080(3) 0.064(2) 0.007(2) 0.010(2) -0.009(2)
C11 0.107(4) 0.118(4) 0.068(3) 0.012(3) 0.021(3) -0.016(3)
C12 0.111(5) 0.196(7) 0.094(4) -0.009(4) 0.032(4) -0.014(4)
C13 0.046(2) 0.058(2) 0.064(3) 0.0032(19) 0.0005(19) -0.0038(19)
C14 0.062(3) 0.063(3) 0.078(3) 0.008(2) 0.013(2) -0.003(2)
C15 0.064(3) 0.077(3) 0.099(4) 0.002(3) 0.022(3) -0.008(2)
C16 0.079(4) 0.082(3) 0.109(4) 0.008(3) 0.032(3) -0.006(3)
C17 0.072(3) 0.054(2) 0.059(2) -0.0068(18) 0.003(2) 0.001(2)
C18 0.078(3) 0.089(3) 0.063(3) -0.011(2) 0.010(2) 0.010(3)
C19 0.130(5) 0.114(4) 0.111(4) -0.040(3) 0.047(4) -0.001(4)
C20 0.149(6) 0.164(6) 0.131(5) -0.028(4) 0.067(4) 0.017(5)
C21 0.046(2) 0.0520(19) 0.050(2) 0.0040(15) -0.0036(18) 0.0007(17)
C22 0.059(3) 0.064(2) 0.073(3) 0.015(2) 0.010(2) -0.004(2)
C23 0.070(4) 0.063(2) 0.118(4) 0.022(2) 0.014(3) -0.006(2)
C24 0.062(3) 0.050(3) 0.125(4) 0.015(2) -0.009(3) 0.003(2)
C25 0.068(3) 0.048(2) 0.086(3) -0.002(2) -0.019(2) 0.008(2)
C26 0.078(3) 0.047(2) 0.051(2) 0.0048(17) -0.002(2) 0.004(2)
C27 0.053(2) 0.049(2) 0.054(2) 0.0019(17) 0.0116(16) 0.0012(17)
C28 0.059(3) 0.058(3) 0.069(3) -0.0069(19) -0.0002(18) 0.0111(19)
C29 0.078(3) 0.086(3) 0.084(3) -0.007(3) -0.017(3) 0.020(3)
C30 0.060(3) 0.083(3) 0.118(4) 0.013(3) 0.002(3) 0.019(3)
C31 0.066(4) 0.063(3) 0.137(4) 0.015(3) 0.004(3) 0.011(2)
C32 0.059(3) 0.050(2) 0.118(4) -0.003(2) 0.002(3) 0.004(2)
C33 0.055(2) 0.041(2) 0.048(2) -0.0052(17) 0.0001(17) -0.0003(16)
C34 0.060(2) 0.045(2) 0.060(3) 0.0019(18) 0.003(2) 0.0015(19)
C35 0.065(2) 0.059(3) 0.071(3) 0.009(2) 0.006(2) -0.0037(19)
C36 0.061(3) 0.058(3) 0.098(4) 0.000(2) 0.012(3) -0.002(2)
C37 0.055(2) 0.059(3) 0.120(4) 0.012(2) 0.004(3) 0.005(2)
C38 0.058(2) 0.052(3) 0.097(3) 0.013(2) 0.005(2) 0.0048(19)
C39 0.082(3) 0.054(3) 0.0520(19) -0.0014(19) 0.0083(17) -0.009(2)
C40 0.104(3) 0.059(3) 0.061(2) 0.011(2) -0.010(2) -0.023(3)
C41 0.150(5) 0.079(4) 0.059(2) 0.010(2) -0.011(3) -0.034(3)
C42 0.188(6) 0.112(5) 0.073(4) -0.013(4) 0.021(3) -0.021(4)
C43 0.169(6) 0.166(6) 0.083(3) -0.036(4) 0.035(3) 0.026(5)
C44 0.112(4) 0.141(5) 0.077(3) -0.023(3) 0.028(3) 0.018(3)
B1 0.058(2) 0.054(2) 0.051(2) 0.0007(18) 0.0051(18) -0.0002(19)
O3 0.076(3) 0.103(3) 0.095(4) -0.013(2) 0.012(2) -0.004(2)
C45 0.085(3) 0.108(5) 0.095(3) -0.016(3) 0.011(2) -0.004(2)
C46 0.083(3) 0.123(7) 0.126(5) -0.022(3) 0.016(2) -0.009(3)
C47 0.083(3) 0.123(7) 0.126(5) -0.022(3) 0.016(2) -0.009(3)
C48 0.085(3) 0.108(5) 0.095(3) -0.016(3) 0.011(2) -0.004(2)
O3A 0.076(3) 0.103(3) 0.095(4) -0.013(2) 0.012(2) -0.004(2)
C45A 0.085(3) 0.108(5) 0.095(3) -0.016(3) 0.011(2) -0.004(2)
C46A 0.083(3) 0.123(7) 0.126(5) -0.022(3) 0.016(2) -0.009(3)
C47A 0.083(3) 0.123(7) 0.126(5) -0.022(3) 0.016(2) -0.009(3)
C48A 0.085(3) 0.108(5) 0.095(3) -0.016(3) 0.011(2) -0.004(2)
O1 0.0677(19) 0.203(3) 0.0769(15) -0.0310(16) -0.0087(15) 0.0095(18)
O2 0.0677(19) 0.203(3) 0.0769(15) -0.0310(16) -0.0087(15) 0.0095(18)
N1 0.066(2) 0.070(3) 0.0621(17) 0.0065(17) -0.0036(18) -0.0001(19)
O1A 0.0677(19) 0.203(3) 0.0769(15) -0.0310(16) -0.0087(15) 0.0095(18)
O2A 0.0677(19) 0.203(3) 0.0769(15) -0.0310(16) -0.0087(15) 0.0095(18)
N1A 0.066(2) 0.070(3) 0.0621(17) 0.0065(17) -0.0036(18) -0.0001(19)
 
_geom_special_details
;
 All esds (except the esd in the dihedral angle between two l.s. planes)
 are estimated using the full covariance matrix.  The cell esds are taken
 into account individually in the estimation of esds in distances, angles
 and torsion angles; correlations between esds in cell parameters are only
 used when they are defined by crystal symmetry.  An approximate (isotropic)
 treatment of cell esds is used for estimating esds involving l.s. planes.
;
 
loop_
 _geom_bond_atom_site_label_1
 _geom_bond_atom_site_label_2
 _geom_bond_distance
 _geom_bond_site_symmetry_2
 _geom_bond_publ_flag
Pd1 O1A 1.998(9) . ?
Pd1 N3 2.011(3) . ?
Pd1 N1 2.034(2) . ?
Pd1 N2 2.092(3) . ?
Pd1 N4 2.093(3) . ?
N2 C9 1.488(5) . ?
N2 C1 1.515(5) . ?
N2 C5 1.518(5) . ?
N3 C3 1.477(4) . ?
N3 C2 1.485(5) . ?
N3 H3 0.9800 . ?
N4 C17 1.492(5) . ?
N4 C4 1.506(4) . ?
N4 C13 1.516(5) . ?
C1 C2 1.504(5) . ?
C1 H1A 0.9700 . ?
C1 H1B 0.9700 . ?
C2 H2A 0.9700 . ?
C2 H2B 0.9700 . ?
C3 C4 1.506(5) . ?
C3 H3A 0.9700 . ?
C3 H3B 0.9700 . ?
C4 H4A 0.9700 . ?
C4 H4B 0.9700 . ?
C5 C6 1.513(6) . ?
C5 H5A 0.9700 . ?
C5 H5B 0.9700 . ?
C6 C7 1.520(7) . ?
C6 H6A 0.9700 . ?
C6 H6B 0.9700 . ?
C7 C8 1.483(7) . ?
C7 H7A 0.9700 . ?
C7 H7B 0.9700 . ?
C8 H8A 0.9600 . ?
C8 H8B 0.9600 . ?
C8 H8C 0.9600 . ?
C9 C10 1.508(6) . ?
C9 H9A 0.9700 . ?
C9 H9B 0.9700 . ?
C10 C11 1.519(5) . ?
C10 H10A 0.9700 . ?
C10 H10B 0.9700 . ?
C11 C12 1.493(7) . ?
C11 H11A 0.9700 . ?
C11 H11B 0.9700 . ?
C12 H12A 0.9600 . ?
C12 H12B 0.9600 . ?
C12 H12C 0.9600 . ?
C13 C14 1.514(5) . ?
C13 H13A 0.9700 . ?
C13 H13B 0.9700 . ?
C14 C15 1.501(6) . ?
C14 H14A 0.9700 . ?
C14 H14B 0.9700 . ?
C15 C16 1.510(6) . ?
C15 H15A 0.9700 . ?
C15 H15B 0.9700 . ?
C16 H16A 0.9600 . ?
C16 H16B 0.9600 . ?
C16 H16C 0.9600 . ?
C17 C18 1.500(5) . ?
C17 H17A 0.9700 . ?
C17 H17B 0.9700 . ?
C18 C19 1.525(6) . ?
C18 H18A 0.9700 . ?
C18 H18B 0.9700 . ?
C19 C20 1.436(7) . ?
C19 H19A 0.9700 . ?
C19 H19B 0.9700 . ?
C20 H20A 0.9600 . ?
C20 H20B 0.9600 . ?
C20 H20C 0.9600 . ?
C21 C26 1.389(5) . ?
C21 C22 1.396(5) . ?
C21 B1 1.635(6) . ?
C22 C23 1.372(6) . ?
C22 H22 0.9300 . ?
C23 C24 1.368(6) . ?
C23 H23 0.9300 . ?
C24 C25 1.357(6) . ?
C24 H24 0.9300 . ?
C25 C26 1.379(5) . ?
C25 H25 0.9300 . ?
C26 H26 0.9300 . ?
C27 C28 1.381(6) . ?
C27 C32 1.395(5) . ?
C27 B1 1.658(6) . ?
C28 C29 1.390(6) . ?
C28 H28 0.9300 . ?
C29 C30 1.353(6) . ?
C29 H29 0.9300 . ?
C30 C31 1.363(7) . ?
C30 H30 0.9300 . ?
C31 C32 1.388(6) . ?
C31 H31 0.9300 . ?
C32 H32 0.9300 . ?
C33 C34 1.389(5) . ?
C33 C38 1.390(5) . ?
C33 B1 1.643(6) . ?
C34 C35 1.378(5) . ?
C34 H34 0.9300 . ?
C35 C36 1.375(6) . ?
C35 H35 0.9300 . ?
C36 C37 1.374(6) . ?
C36 H36 0.9300 . ?
C37 C38 1.392(6) . ?
C37 H37 0.9300 . ?
C38 H38 0.9300 . ?
C39 C40 1.378(6) . ?
C39 C44 1.402(7) . ?
C39 B1 1.661(6) . ?
C40 C41 1.400(6) . ?
C40 H40 0.9300 . ?
C41 C42 1.360(8) . ?
C41 H41 0.9300 . ?
C42 C43 1.362(8) . ?
C42 H42 0.9300 . ?
C43 C44 1.387(7) . ?
C43 H43 0.9300 . ?
C44 H44 0.9300 . ?
O3 C45 1.406(9) . ?
O3 C48 1.423(13) . ?
C45 C46 1.484(11) . ?
C45 H45A 0.9700 . ?
C45 H45B 0.9700 . ?
C46 C47 1.496(11) . ?
C46 H46A 0.9700 . ?
C46 H46B 0.9700 . ?
C47 C48 1.420(10) . ?
C47 H47A 0.9700 . ?
C47 H47B 0.9700 . ?
C48 H48A 0.9700 . ?
C48 H48B 0.9700 . ?
O3A C48A 1.41(2) . ?
O3A C45A 1.416(14) . ?
C45A C46A 1.503(15) . ?
C45A H45C 0.9700 . ?
C45A H45D 0.9700 . ?
C46A C47A 1.474(15) . ?
C46A H46C 0.9700 . ?
C46A H46D 0.9700 . ?
C47A C48A 1.413(14) . ?
C47A H47C 0.9700 . ?
C47A H47D 0.9700 . ?
C48A H48C 0.9700 . ?
C48A H48D 0.9700 . ?
O1 N1 1.2014(10) . ?
O2 N1 1.2010(10) . ?
O1A N1A 1.3000(10) . ?
O2A N1A 1.3001(10) . ?
 
loop_
 _geom_angle_atom_site_label_1
 _geom_angle_atom_site_label_2
 _geom_angle_atom_site_label_3
 _geom_angle
 _geom_angle_site_symmetry_1
 _geom_angle_site_symmetry_3
 _geom_angle_publ_flag
O1A Pd1 N3 173.4(4) . . ?
N3 Pd1 N1 179.23(10) . . ?
O1A Pd1 N2 94.57(11) . . ?
N3 Pd1 N2 85.28(12) . . ?
N1 Pd1 N2 95.48(10) . . ?
O1A Pd1 N4 94.10(10) . . ?
N3 Pd1 N4 84.89(12) . . ?
N1 Pd1 N4 94.38(10) . . ?
N2 Pd1 N4 166.27(12) . . ?
C9 N2 C1 110.8(3) . . ?
C9 N2 C5 109.5(3) . . ?
C1 N2 C5 110.7(3) . . ?
C9 N2 Pd1 115.2(2) . . ?
C1 N2 Pd1 105.2(2) . . ?
C5 N2 Pd1 105.3(2) . . ?
C3 N3 C2 116.8(3) . . ?
C3 N3 Pd1 108.2(2) . . ?
C2 N3 Pd1 107.8(2) . . ?
C3 N3 H3 107.9 . . ?
C2 N3 H3 107.9 . . ?
Pd1 N3 H3 107.9 . . ?
C17 N4 C4 109.5(3) . . ?
C17 N4 C13 110.0(3) . . ?
C4 N4 C13 111.4(3) . . ?
C17 N4 Pd1 115.7(2) . . ?
C4 N4 Pd1 105.7(2) . . ?
C13 N4 Pd1 104.4(2) . . ?
C2 C1 N2 109.9(3) . . ?
C2 C1 H1A 109.7 . . ?
N2 C1 H1A 109.7 . . ?
C2 C1 H1B 109.7 . . ?
N2 C1 H1B 109.7 . . ?
H1A C1 H1B 108.2 . . ?
N3 C2 C1 106.8(3) . . ?
N3 C2 H2A 110.4 . . ?
C1 C2 H2A 110.4 . . ?
N3 C2 H2B 110.4 . . ?
C1 C2 H2B 110.4 . . ?
H2A C2 H2B 108.6 . . ?
N3 C3 C4 106.7(3) . . ?
N3 C3 H3A 110.4 . . ?
C4 C3 H3A 110.4 . . ?
N3 C3 H3B 110.4 . . ?
C4 C3 H3B 110.4 . . ?
H3A C3 H3B 108.6 . . ?
C3 C4 N4 110.4(3) . . ?
C3 C4 H4A 109.6 . . ?
N4 C4 H4A 109.6 . . ?
C3 C4 H4B 109.6 . . ?
N4 C4 H4B 109.6 . . ?
H4A C4 H4B 108.1 . . ?
C6 C5 N2 117.5(4) . . ?
C6 C5 H5A 107.9 . . ?
N2 C5 H5A 107.9 . . ?
C6 C5 H5B 107.9 . . ?
N2 C5 H5B 107.9 . . ?
H5A C5 H5B 107.2 . . ?
C5 C6 C7 111.5(5) . . ?
C5 C6 H6A 109.3 . . ?
C7 C6 H6A 109.3 . . ?
C5 C6 H6B 109.3 . . ?
C7 C6 H6B 109.3 . . ?
H6A C6 H6B 108.0 . . ?
C8 C7 C6 111.0(6) . . ?
C8 C7 H7A 109.4 . . ?
C6 C7 H7A 109.4 . . ?
C8 C7 H7B 109.4 . . ?
C6 C7 H7B 109.4 . . ?
H7A C7 H7B 108.0 . . ?
C7 C8 H8A 109.5 . . ?
C7 C8 H8B 109.5 . . ?
H8A C8 H8B 109.5 . . ?
C7 C8 H8C 109.5 . . ?
H8A C8 H8C 109.5 . . ?
H8B C8 H8C 109.5 . . ?
N2 C9 C10 115.0(3) . . ?
N2 C9 H9A 108.5 . . ?
C10 C9 H9A 108.5 . . ?
N2 C9 H9B 108.5 . . ?
C10 C9 H9B 108.5 . . ?
H9A C9 H9B 107.5 . . ?
C9 C10 C11 110.9(4) . . ?
C9 C10 H10A 109.5 . . ?
C11 C10 H10A 109.5 . . ?
C9 C10 H10B 109.5 . . ?
C11 C10 H10B 109.5 . . ?
H10A C10 H10B 108.1 . . ?
C12 C11 C10 113.1(5) . . ?
C12 C11 H11A 109.0 . . ?
C10 C11 H11A 109.0 . . ?
C12 C11 H11B 109.0 . . ?
C10 C11 H11B 109.0 . . ?
H11A C11 H11B 107.8 . . ?
C11 C12 H12A 109.5 . . ?
C11 C12 H12B 109.5 . . ?
H12A C12 H12B 109.5 . . ?
C11 C12 H12C 109.5 . . ?
H12A C12 H12C 109.5 . . ?
H12B C12 H12C 109.5 . . ?
C14 C13 N4 117.4(3) . . ?
C14 C13 H13A 107.9 . . ?
N4 C13 H13A 107.9 . . ?
C14 C13 H13B 107.9 . . ?
N4 C13 H13B 107.9 . . ?
H13A C13 H13B 107.2 . . ?
C15 C14 C13 111.9(4) . . ?
C15 C14 H14A 109.2 . . ?
C13 C14 H14A 109.2 . . ?
C15 C14 H14B 109.2 . . ?
C13 C14 H14B 109.2 . . ?
H14A C14 H14B 107.9 . . ?
C14 C15 C16 114.9(4) . . ?
C14 C15 H15A 108.5 . . ?
C16 C15 H15A 108.5 . . ?
C14 C15 H15B 108.5 . . ?
C16 C15 H15B 108.5 . . ?
H15A C15 H15B 107.5 . . ?
C15 C16 H16A 109.5 . . ?
C15 C16 H16B 109.5 . . ?
H16A C16 H16B 109.5 . . ?
C15 C16 H16C 109.5 . . ?
H16A C16 H16C 109.5 . . ?
H16B C16 H16C 109.5 . . ?
N4 C17 C18 115.0(4) . . ?
N4 C17 H17A 108.5 . . ?
C18 C17 H17A 108.5 . . ?
N4 C17 H17B 108.5 . . ?
C18 C17 H17B 108.5 . . ?
H17A C17 H17B 107.5 . . ?
C17 C18 C19 111.3(4) . . ?
C17 C18 H18A 109.4 . . ?
C19 C18 H18A 109.4 . . ?
C17 C18 H18B 109.4 . . ?
C19 C18 H18B 109.4 . . ?
H18A C18 H18B 108.0 . . ?
C20 C19 C18 114.8(5) . . ?
C20 C19 H19A 108.6 . . ?
C18 C19 H19A 108.6 . . ?
C20 C19 H19B 108.6 . . ?
C18 C19 H19B 108.6 . . ?
H19A C19 H19B 107.5 . . ?
C19 C20 H20A 109.5 . . ?
C19 C20 H20B 109.5 . . ?
H20A C20 H20B 109.5 . . ?
C19 C20 H20C 109.5 . . ?
H20A C20 H20C 109.5 . . ?
H20B C20 H20C 109.5 . . ?
C26 C21 C22 114.3(4) . . ?
C26 C21 B1 122.2(4) . . ?
C22 C21 B1 123.4(4) . . ?
C23 C22 C21 122.6(5) . . ?
C23 C22 H22 118.7 . . ?
C21 C22 H22 118.7 . . ?
C24 C23 C22 120.7(5) . . ?
C24 C23 H23 119.6 . . ?
C22 C23 H23 119.6 . . ?
C25 C24 C23 118.9(5) . . ?
C25 C24 H24 120.6 . . ?
C23 C24 H24 120.6 . . ?
C24 C25 C26 120.1(5) . . ?
C24 C25 H25 119.9 . . ?
C26 C25 H25 119.9 . . ?
C25 C26 C21 123.3(4) . . ?
C25 C26 H26 118.3 . . ?
C21 C26 H26 118.3 . . ?
C28 C27 C32 113.8(4) . . ?
C28 C27 B1 124.8(4) . . ?
C32 C27 B1 121.4(4) . . ?
C27 C28 C29 123.3(4) . . ?
C27 C28 H28 118.3 . . ?
C29 C28 H28 118.3 . . ?
C30 C29 C28 120.6(5) . . ?
C30 C29 H29 119.7 . . ?
C28 C29 H29 119.7 . . ?
C29 C30 C31 118.8(5) . . ?
C29 C30 H30 120.6 . . ?
C31 C30 H30 120.6 . . ?
C30 C31 C32 120.1(5) . . ?
C30 C31 H31 119.9 . . ?
C32 C31 H31 119.9 . . ?
C31 C32 C27 123.3(5) . . ?
C31 C32 H32 118.4 . . ?
C27 C32 H32 118.4 . . ?
C34 C33 C38 113.5(4) . . ?
C34 C33 B1 124.5(4) . . ?
C38 C33 B1 121.9(4) . . ?
C35 C34 C33 123.5(4) . . ?
C35 C34 H34 118.3 . . ?
C33 C34 H34 118.3 . . ?
C36 C35 C34 121.4(4) . . ?
C36 C35 H35 119.3 . . ?
C34 C35 H35 119.3 . . ?
C37 C36 C35 117.5(5) . . ?
C37 C36 H36 121.2 . . ?
C35 C36 H36 121.2 . . ?
C36 C37 C38 120.0(5) . . ?
C36 C37 H37 120.0 . . ?
C38 C37 H37 120.0 . . ?
C33 C38 C37 124.2(4) . . ?
C33 C38 H38 117.9 . . ?
C37 C38 H38 117.9 . . ?
C40 C39 C44 115.6(5) . . ?
C40 C39 B1 122.9(4) . . ?
C44 C39 B1 121.3(5) . . ?
C39 C40 C41 123.2(6) . . ?
C39 C40 H40 118.4 . . ?
C41 C40 H40 118.4 . . ?
C42 C41 C40 118.7(6) . . ?
C42 C41 H41 120.6 . . ?
C40 C41 H41 120.6 . . ?
C41 C42 C43 120.6(7) . . ?
C41 C42 H42 119.7 . . ?
C43 C42 H42 119.7 . . ?
C42 C43 C44 120.2(7) . . ?
C42 C43 H43 119.9 . . ?
C44 C43 H43 119.9 . . ?
C43 C44 C39 121.7(6) . . ?
C43 C44 H44 119.1 . . ?
C39 C44 H44 119.1 . . ?
C21 B1 C33 110.1(3) . . ?
C21 B1 C27 108.3(3) . . ?
C33 B1 C27 110.2(3) . . ?
C21 B1 C39 109.9(3) . . ?
C33 B1 C39 107.7(4) . . ?
C27 B1 C39 110.6(4) . . ?
C45 O3 C48 109.5(9) . . ?
O3 C45 C46 107.8(10) . . ?
O3 C45 H45A 110.2 . . ?
C46 C45 H45A 110.2 . . ?
O3 C45 H45B 110.2 . . ?
C46 C45 H45B 110.2 . . ?
H45A C45 H45B 108.5 . . ?
C45 C46 C47 104.5(8) . . ?
C45 C46 H46A 110.8 . . ?
C47 C46 H46A 110.8 . . ?
C45 C46 H46B 110.8 . . ?
C47 C46 H46B 110.8 . . ?
H46A C46 H46B 108.9 . . ?
C48 C47 C46 107.8(8) . . ?
C48 C47 H47A 110.2 . . ?
C46 C47 H47A 110.2 . . ?
C48 C47 H47B 110.2 . . ?
C46 C47 H47B 110.2 . . ?
H47A C47 H47B 108.5 . . ?
C47 C48 O3 108.8(8) . . ?
C47 C48 H48A 109.9 . . ?
O3 C48 H48A 109.9 . . ?
C47 C48 H48B 109.9 . . ?
O3 C48 H48B 109.9 . . ?
H48A C48 H48B 108.3 . . ?
C48A O3A C45A 104.0(19) . . ?
O3A C45A C46A 105.5(17) . . ?
O3A C45A H45C 110.6 . . ?
C46A C45A H45C 110.6 . . ?
O3A C45A H45D 110.6 . . ?
C46A C45A H45D 110.6 . . ?
H45C C45A H45D 108.8 . . ?
C47A C46A C45A 95.1(14) . . ?
C47A C46A H46C 112.7 . . ?
C45A C46A H46C 112.7 . . ?
C47A C46A H46D 112.7 . . ?
C45A C46A H46D 112.7 . . ?
H46C C46A H46D 110.2 . . ?
C48A C47A C46A 108.7(13) . . ?
C48A C47A H47C 109.9 . . ?
C46A C47A H47C 109.9 . . ?
C48A C47A H47D 109.9 . . ?
C46A C47A H47D 109.9 . . ?
H47C C47A H47D 108.3 . . ?
O3A C48A C47A 107.1(12) . . ?
O3A C48A H48C 110.3 . . ?
C47A C48A H48C 110.3 . . ?
O3A C48A H48D 110.3 . . ?
C47A C48A H48D 110.3 . . ?
H48C C48A H48D 108.5 . . ?
O2 N1 O1 121.76(15) . . ?
O2 N1 Pd1 118.5(2) . . ?
O1 N1 Pd1 119.7(2) . . ?
N1A O1A Pd1 128.4(7) . . ?
O1A N1A O2A 107.73(12) . . ?
 
loop_
 _geom_torsion_atom_site_label_1
 _geom_torsion_atom_site_label_2
 _geom_torsion_atom_site_label_3
 _geom_torsion_atom_site_label_4
 _geom_torsion
 _geom_torsion_site_symmetry_1
 _geom_torsion_site_symmetry_2
 _geom_torsion_site_symmetry_3
 _geom_torsion_site_symmetry_4
 _geom_torsion_publ_flag
C9 N2 C1 C2 -160.9(3) . . . . ?
C5 N2 C1 C2 77.5(4) . . . . ?
Pd1 N2 C1 C2 -35.8(4) . . . . ?
C3 N3 C2 C1 -168.1(3) . . . . ?
Pd1 N3 C2 C1 -46.1(4) . . . . ?
N2 C1 C2 N3 55.2(4) . . . . ?
C2 N3 C3 C4 168.0(3) . . . . ?
Pd1 N3 C3 C4 46.2(4) . . . . ?
N3 C3 C4 N4 -54.0(4) . . . . ?
C17 N4 C4 C3 159.2(3) . . . . ?
C13 N4 C4 C3 -78.8(4) . . . . ?
Pd1 N4 C4 C3 34.0(3) . . . . ?
C9 N2 C5 C6 -57.4(5) . . . . ?
C1 N2 C5 C6 65.0(5) . . . . ?
Pd1 N2 C5 C6 178.2(3) . . . . ?
N2 C5 C6 C7 -178.1(4) . . . . ?
C5 C6 C7 C8 -172.5(5) . . . . ?
C1 N2 C9 C10 66.4(5) . . . . ?
C5 N2 C9 C10 -171.2(4) . . . . ?
Pd1 N2 C9 C10 -52.8(4) . . . . ?
N2 C9 C10 C11 172.7(4) . . . . ?
C9 C10 C11 C12 172.1(5) . . . . ?
C17 N4 C13 C14 57.3(4) . . . . ?
C4 N4 C13 C14 -64.4(4) . . . . ?
Pd1 N4 C13 C14 -178.0(3) . . . . ?
N4 C13 C14 C15 -179.5(4) . . . . ?
C13 C14 C15 C16 178.4(4) . . . . ?
C4 N4 C17 C18 -69.2(4) . . . . ?
C13 N4 C17 C18 168.1(4) . . . . ?
Pd1 N4 C17 C18 50.1(4) . . . . ?
N4 C17 C18 C19 -179.8(4) . . . . ?
C17 C18 C19 C20 -175.1(5) . . . . ?
C26 C21 C22 C23 1.8(6) . . . . ?
B1 C21 C22 C23 -173.7(4) . . . . ?
C21 C22 C23 C24 0.1(7) . . . . ?
C22 C23 C24 C25 -0.8(7) . . . . ?
C23 C24 C25 C26 -0.5(7) . . . . ?
C24 C25 C26 C21 2.6(7) . . . . ?
C22 C21 C26 C25 -3.2(6) . . . . ?
B1 C21 C26 C25 172.4(4) . . . . ?
C32 C27 C28 C29 -1.0(6) . . . . ?
B1 C27 C28 C29 178.6(4) . . . . ?
C27 C28 C29 C30 -0.3(8) . . . . ?
C28 C29 C30 C31 1.3(8) . . . . ?
C29 C30 C31 C32 -1.0(8) . . . . ?
C30 C31 C32 C27 -0.3(8) . . . . ?
C28 C27 C32 C31 1.3(7) . . . . ?
B1 C27 C32 C31 -178.3(4) . . . . ?
C38 C33 C34 C35 0.2(6) . . . . ?
B1 C33 C34 C35 -176.8(4) . . . . ?
C33 C34 C35 C36 -0.7(7) . . . . ?
C34 C35 C36 C37 1.4(7) . . . . ?
C35 C36 C37 C38 -1.6(7) . . . . ?
C34 C33 C38 C37 -0.4(7) . . . . ?
B1 C33 C38 C37 176.6(4) . . . . ?
C36 C37 C38 C33 1.1(8) . . . . ?
C44 C39 C40 C41 -0.8(7) . . . . ?
B1 C39 C40 C41 174.2(4) . . . . ?
C39 C40 C41 C42 1.1(8) . . . . ?
C40 C41 C42 C43 -0.3(10) . . . . ?
C41 C42 C43 C44 -0.7(11) . . . . ?
C42 C43 C44 C39 1.0(10) . . . . ?
C40 C39 C44 C43 -0.3(8) . . . . ?
B1 C39 C44 C43 -175.4(5) . . . . ?
C26 C21 B1 C33 45.0(5) . . . . ?
C22 C21 B1 C33 -139.8(4) . . . . ?
C26 C21 B1 C27 -75.5(5) . . . . ?
C22 C21 B1 C27 99.6(4) . . . . ?
C26 C21 B1 C39 163.5(4) . . . . ?
C22 C21 B1 C39 -21.3(6) . . . . ?
C34 C33 B1 C21 -148.5(4) . . . . ?
C38 C33 B1 C21 34.8(5) . . . . ?
C34 C33 B1 C27 -29.1(5) . . . . ?
C38 C33 B1 C27 154.2(4) . . . . ?
C34 C33 B1 C39 91.6(5) . . . . ?
C38 C33 B1 C39 -85.1(5) . . . . ?
C28 C27 B1 C21 13.2(6) . . . . ?
C32 C27 B1 C21 -167.2(4) . . . . ?
C28 C27 B1 C33 -107.3(5) . . . . ?
C32 C27 B1 C33 72.3(5) . . . . ?
C28 C27 B1 C39 133.8(4) . . . . ?
C32 C27 B1 C39 -46.7(5) . . . . ?
C40 C39 B1 C21 -81.1(5) . . . . ?
C44 C39 B1 C21 93.7(5) . . . . ?
C40 C39 B1 C33 38.9(5) . . . . ?
C44 C39 B1 C33 -146.3(4) . . . . ?
C40 C39 B1 C27 159.4(4) . . . . ?
C44 C39 B1 C27 -25.9(6) . . . . ?
C48 O3 C45 C46 13(3) . . . . ?
O3 C45 C46 C47 -12(2) . . . . ?
C45 C46 C47 C48 7.5(16) . . . . ?
C46 C47 C48 O3 0(2) . . . . ?
C45 O3 C48 C47 -8(4) . . . . ?
C48A O3A C45A C46A 38(5) . . . . ?
O3A C45A C46A C47A -43(4) . . . . ?
C45A C46A C47A C48A 34(3) . . . . ?
C45A O3A C48A C47A -15(6) . . . . ?
C46A C47A C48A O3A -14(5) . . . . ?
Pd1 O1A N1A O2A 0.00(3) . . . . ?
 
_refine_diff_density_max    0.342
_refine_diff_density_min   -0.390
_refine_diff_density_rms    0.067

_shelx_res_file
;
TITL shelxt in P 1 21/n 1
    76_pdno2_tr_274k_100s_16_decay.res
    created by SHELXL-2018/3 at 14:57:00 on 31-Mar-2020
CELL 0.534 11.6843 13.5815 30.1816 90 93.535 90
ZERR 4 0.000493 0.000515 0.001074 0 0.003411 0
LATT 1
SYMM 0.5-X,0.5+Y,0.5-Z
SFAC C H B N O Pd
DISP B 0 0 4.561
DISP C 0.001 0.001 6.94
DISP H -0 0 0.611
DISP N 0.003 0.002 10.693
DISP O 0.005 0.003 16.398
DISP Pd -2.504 0.615 1934.604
UNIT 192 292 4 16 12 4
DFIX 1.2 0.001 N1 O1 N1 O2
DFIX 1.3 0.001 O1A N1A N1A O2A
DFIX 2 0.01 O1A Pd1
DANG 2.1 0.001 O1 O2 O1A O2A
FLAT 0.001 Pd1 O1 O2 N1 O1A O2A N1A
RIGU 0.001 0.002
EADP O3 O3A
EADP C45 C45A C48 C48A
EADP C46 C46A C47 C47A
EADP O1 O1A O2 O2A
EADP N1 N1A

L.S. 20
PLAN  5
SIZE 0.1 0.1 0.05
TEMP 1
BOND $H
list 4
CONF
fmap 2
acta
SHEL 999 0.8
OMIT -8 4 1
OMIT -9 0 13
OMIT -2 1 5
OMIT 0 11 19
OMIT 8 1 14
OMIT -3 0 -1
OMIT -7 11 14
OMIT 0 6 0
OMIT -1 2 3
OMIT -5 5 2
OMIT 6 10 0
REM <olex2.extras>
REM <HklSrc "%.\\76_PdNO2_TR_274K_100S_16_decay.hkl">
REM </olex2.extras>

WGHT    0.033800
FVAR       0.23739   0.63844   0.95190
PD1   6    0.339860    0.775106    0.346366    11.00000    0.04875    0.04901 =
         0.04373    0.00088    0.00081   -0.00228
N2    4    0.346370    0.927722    0.337359    11.00000    0.06228    0.05309 =
         0.05017    0.00385   -0.00001   -0.00043
N3    4    0.453260    0.798398    0.398168    11.00000    0.05273    0.05082 =
         0.04053    0.00180    0.00140   -0.00268
AFIX  13
H3    2    0.530351    0.787943    0.387971    11.00000   -1.20000
AFIX   0
N4    4    0.331092    0.631717    0.371342    11.00000    0.04805    0.04903 =
         0.04979   -0.00008    0.00021   -0.00148
C1    1    0.442133    0.963144    0.369585    11.00000    0.07086    0.05379 =
         0.06255    0.00373   -0.00857   -0.00404
AFIX  23
H1A   2    0.515073    0.956906    0.356137    11.00000   -1.20000
H1B   2    0.430544    1.032047    0.376484    11.00000   -1.20000
AFIX   0
C2    1    0.444067    0.903187    0.411512    11.00000    0.07223    0.05214 =
         0.05453   -0.00238   -0.00817   -0.00305
AFIX  23
H2A   2    0.509105    0.921683    0.431288    11.00000   -1.20000
H2B   2    0.374373    0.913830    0.426724    11.00000   -1.20000
AFIX   0
C3    1    0.433402    0.723686    0.432422    11.00000    0.05857    0.05808 =
         0.04048    0.00686   -0.00239   -0.00450
AFIX  23
H3A   2    0.364011    0.738689    0.447148    11.00000   -1.20000
H3B   2    0.497287    0.722180    0.454516    11.00000   -1.20000
AFIX   0
C4    1    0.421901    0.626115    0.408894    11.00000    0.04858    0.05572 =
         0.05174    0.00452   -0.00113   -0.00144
AFIX  23
H4A   2    0.401633    0.575598    0.429736    11.00000   -1.20000
H4B   2    0.494716    0.608253    0.397339    11.00000   -1.20000
AFIX   0
C5    1    0.231207    0.965853    0.350618    11.00000    0.06959    0.06084 =
         0.06672   -0.00371    0.00256    0.00665
AFIX  23
H5A   2    0.171875    0.934805    0.331536    11.00000   -1.20000
H5B   2    0.220702    0.944026    0.380698    11.00000   -1.20000
AFIX   0
C6    1    0.211667    1.075954    0.348837    11.00000    0.10805    0.06437 =
         0.10470   -0.00248   -0.00409    0.02332
AFIX  23
H6A   2    0.217555    1.098847    0.318619    11.00000   -1.20000
H6B   2    0.270754    1.108614    0.367442    11.00000   -1.20000
AFIX   0
C7    1    0.094620    1.103239    0.364458    11.00000    0.10621    0.09530 =
         0.14955   -0.03545   -0.00947    0.03901
AFIX  23
H7A   2    0.036096    1.064183    0.348479    11.00000   -1.20000
H7B   2    0.092225    1.088377    0.395823    11.00000   -1.20000
AFIX   0
C8    1    0.070151    1.209333    0.357033    11.00000    0.15886    0.09543 =
         0.28133   -0.04340   -0.03354    0.04893
AFIX 137
H8A   2    0.025451    1.217564    0.329515    11.00000   -1.50000
H8B   2    0.141018    1.244715    0.355824    11.00000   -1.50000
H8C   2    0.028150    1.234383    0.380956    11.00000   -1.50000
AFIX   0
C9    1    0.365857    0.960428    0.291383    11.00000    0.06917    0.06059 =
         0.05508    0.01122    0.00088   -0.00892
AFIX  23
H9A   2    0.374768    1.031437    0.291450    11.00000   -1.20000
H9B   2    0.298115    0.944900    0.272477    11.00000   -1.20000
AFIX   0
C10   1    0.468658    0.915244    0.271396    11.00000    0.07294    0.07964 =
         0.06374    0.00672    0.00964   -0.00855
AFIX  23
H10A  2    0.465278    0.844160    0.274147    11.00000   -1.20000
H10B  2    0.538126    0.937886    0.287496    11.00000   -1.20000
AFIX   0
C11   1    0.472297    0.942973    0.222746    11.00000    0.10716    0.11754 =
         0.06785    0.01206    0.02078   -0.01594
AFIX  23
H11A  2    0.407680    0.912749    0.206218    11.00000   -1.20000
H11B  2    0.464240    1.013802    0.219841    11.00000   -1.20000
AFIX   0
C12   1    0.580460    0.911791    0.202894    11.00000    0.11090    0.19627 =
         0.09398   -0.00920    0.03224   -0.01406
AFIX 137
H12A  2    0.578595    0.932147    0.172398    11.00000   -1.50000
H12B  2    0.587497    0.841443    0.204550    11.00000   -1.50000
H12C  2    0.644840    0.941731    0.218969    11.00000   -1.50000
AFIX   0
C13   1    0.211788    0.624262    0.388129    11.00000    0.04608    0.05833 =
         0.06385    0.00321    0.00047   -0.00377
AFIX  23
H13A  2    0.202948    0.677068    0.409286    11.00000   -1.20000
H13B  2    0.156901    0.635984    0.363254    11.00000   -1.20000
AFIX   0
C14   1    0.179683    0.528651    0.409977    11.00000    0.06186    0.06325 =
         0.07831    0.00781    0.01274   -0.00343
AFIX  23
H14A  2    0.187226    0.474880    0.389206    11.00000   -1.20000
H14B  2    0.232313    0.516555    0.435517    11.00000   -1.20000
AFIX   0
C15   1    0.059239    0.530855    0.424614    11.00000    0.06444    0.07723 =
         0.09874    0.00161    0.02215   -0.00802
AFIX  23
H15A  2    0.007648    0.545588    0.399061    11.00000   -1.20000
H15B  2    0.053026    0.584087    0.445758    11.00000   -1.20000
AFIX   0
C16   1    0.019998    0.436747    0.445590    11.00000    0.07868    0.08232 =
         0.10937    0.00769    0.03181   -0.00623
AFIX 137
H16A  2    0.022493    0.383887    0.424555    11.00000   -1.50000
H16B  2   -0.057087    0.444755    0.454312    11.00000   -1.50000
H16C  2    0.069641    0.421774    0.471236    11.00000   -1.50000
AFIX   0
C17   1    0.349342    0.551180    0.338904    11.00000    0.07220    0.05376 =
         0.05917   -0.00675    0.00309    0.00084
AFIX  23
H17A  2    0.282662    0.547678    0.318165    11.00000   -1.20000
H17B  2    0.354555    0.489185    0.354858    11.00000   -1.20000
AFIX   0
C18   1    0.454146    0.562316    0.313014    11.00000    0.07775    0.08882 =
         0.06296   -0.01107    0.00975    0.01005
AFIX  23
H18A  2    0.521645    0.564847    0.333370    11.00000   -1.20000
H18B  2    0.449621    0.623788    0.296637    11.00000   -1.20000
AFIX   0
C19   1    0.465679    0.477081    0.280692    11.00000    0.13020    0.11446 =
         0.11098   -0.03986    0.04733   -0.00125
AFIX  23
H19A  2    0.462461    0.415771    0.297053    11.00000   -1.20000
H19B  2    0.400457    0.478283    0.259199    11.00000   -1.20000
AFIX   0
C20   1    0.568854    0.477898    0.257181    11.00000    0.14908    0.16382 =
         0.13056   -0.02777    0.06747    0.01729
AFIX 137
H20A  2    0.564178    0.428126    0.234557    11.00000   -1.50000
H20B  2    0.633467    0.464858    0.277538    11.00000   -1.50000
H20C  2    0.577885    0.541255    0.243733    11.00000   -1.50000
AFIX   0

C21   1    0.655956    0.373884    0.427208    11.00000    0.04587    0.05204 =
         0.05020    0.00402   -0.00355    0.00066
C22   1    0.709454    0.424117    0.393830    11.00000    0.05923    0.06425 =
         0.07345    0.01507    0.00992   -0.00358
AFIX  43
H22   2    0.726726    0.389846    0.368413    11.00000   -1.20000
AFIX   0
C23   1    0.737555    0.522032    0.397039    11.00000    0.07045    0.06259 =
         0.11826    0.02242    0.01414   -0.00576
AFIX  43
H23   2    0.773093    0.552502    0.373952    11.00000   -1.20000
AFIX   0
C24   1    0.713884    0.575356    0.433823    11.00000    0.06228    0.05022 =
         0.12492    0.01464   -0.00923    0.00267
AFIX  43
H24   2    0.733886    0.641525    0.436077    11.00000   -1.20000
AFIX   0
C25   1    0.660727    0.530071    0.466963    11.00000    0.06828    0.04829 =
         0.08616   -0.00238   -0.01905    0.00781
AFIX  43
H25   2    0.644534    0.565157    0.492287    11.00000   -1.20000
AFIX   0
C26   1    0.630679    0.432125    0.463157    11.00000    0.07798    0.04746 =
         0.05092    0.00483   -0.00167    0.00354
AFIX  43
H26   2    0.591514    0.403614    0.485799    11.00000   -1.20000
AFIX   0
C27   1    0.734803    0.201581    0.458802    11.00000    0.05305    0.04864 =
         0.05423    0.00189    0.01162    0.00122
C28   1    0.808704    0.250561    0.488724    11.00000    0.05869    0.05802 =
         0.06921   -0.00686   -0.00019    0.01113
AFIX  43
H28   2    0.802913    0.318705    0.490627    11.00000   -1.20000
AFIX   0
C29   1    0.891300    0.203146    0.516137    11.00000    0.07759    0.08585 =
         0.08412   -0.00715   -0.01705    0.01962
AFIX  43
H29   2    0.939084    0.239865    0.535596    11.00000   -1.20000
AFIX   0
C30   1    0.902846    0.104073    0.514783    11.00000    0.05980    0.08296 =
         0.11785    0.01324    0.00209    0.01944
AFIX  43
H30   2    0.957046    0.072234    0.533558    11.00000   -1.20000
AFIX   0
C31   1    0.833548    0.051812    0.485385    11.00000    0.06555    0.06313 =
         0.13749    0.01453    0.00403    0.01062
AFIX  43
H31   2    0.841136   -0.016222    0.483661    11.00000   -1.20000
AFIX   0
C32   1    0.751706    0.099903    0.458024    11.00000    0.05852    0.04992 =
         0.11758   -0.00275    0.00192    0.00378
AFIX  43
H32   2    0.705821    0.062492    0.438175    11.00000   -1.20000
AFIX   0
C33   1    0.506346    0.230392    0.444078    11.00000    0.05471    0.04133 =
         0.04829   -0.00519    0.00005   -0.00028
C34   1    0.479397    0.145260    0.466718    11.00000    0.05965    0.04492 =
         0.06026    0.00186    0.00267    0.00149
AFIX  43
H34   2    0.537700    0.100216    0.473685    11.00000   -1.20000
AFIX   0
C35   1    0.370827    0.124035    0.479398    11.00000    0.06473    0.05903 =
         0.07052    0.00877    0.00600   -0.00374
AFIX  43
H35   2    0.358135    0.065355    0.494200    11.00000   -1.20000
AFIX   0
C36   1    0.280861    0.187787    0.470627    11.00000    0.06077    0.05840 =
         0.09789    0.00033    0.01246   -0.00171
AFIX  43
H36   2    0.208019    0.173971    0.479781    11.00000   -1.20000
AFIX   0
C37   1    0.302563    0.272638    0.447844    11.00000    0.05471    0.05923 =
         0.12050    0.01189    0.00389    0.00518
AFIX  43
H37   2    0.243446    0.316768    0.440660    11.00000   -1.20000
AFIX   0
C38   1    0.413060    0.292573    0.435508    11.00000    0.05808    0.05216 =
         0.09708    0.01328    0.00540    0.00479
AFIX  43
H38   2    0.425256    0.351196    0.420589    11.00000   -1.20000
AFIX   0
C39   1    0.635775    0.213184    0.374687    11.00000    0.08246    0.05371 =
         0.05202   -0.00136    0.00829   -0.00940
C40   1    0.543204    0.220088    0.344257    11.00000    0.10378    0.05851 =
         0.06102    0.01074   -0.00952   -0.02321
AFIX  43
H40   2    0.474340    0.244029    0.353812    11.00000   -1.20000
AFIX   0
C41   1    0.547783    0.192813    0.299656    11.00000    0.15048    0.07863 =
         0.05888    0.00996   -0.01096   -0.03444
AFIX  43
H41   2    0.483749    0.199598    0.280018    11.00000   -1.20000
AFIX   0
C42   1    0.647640    0.156215    0.285605    11.00000    0.18848    0.11213 =
         0.07294   -0.01278    0.02113   -0.02118
AFIX  43
H42   2    0.651853    0.137492    0.256111    11.00000   -1.20000
AFIX   0
C43   1    0.741510    0.146737    0.314330    11.00000    0.16863    0.16638 =
         0.08328   -0.03577    0.03473    0.02636
AFIX  43
H43   2    0.809148    0.120978    0.304452    11.00000   -1.20000
AFIX   0
C44   1    0.736551    0.175394    0.358294    11.00000    0.11183    0.14064 =
         0.07689   -0.02275    0.02781    0.01778
AFIX  43
H44   2    0.801749    0.169386    0.377387    11.00000   -1.20000
AFIX   0
B1    3    0.633336    0.255062    0.426332    11.00000    0.05783    0.05388 =
         0.05141    0.00066    0.00506   -0.00024

PART 1
O3    5    0.685365    0.806465    0.364573    21.00000    0.07633    0.10289 =
         0.09458   -0.01253    0.01247   -0.00438
C45   1    0.727673    0.763158    0.326543    21.00000    0.08540    0.10764 =
         0.09518   -0.01614    0.01105   -0.00444
AFIX  23
H45A  2    0.706804    0.802786    0.300552    21.00000   -1.20000
H45B  2    0.695385    0.697874    0.321998    21.00000   -1.20000
AFIX   0
C46   1    0.854341    0.757030    0.333516    21.00000    0.08277    0.12252 =
         0.12555   -0.02184    0.01561   -0.00855
AFIX  23
H46A  2    0.891251    0.781890    0.307857    21.00000   -1.20000
H46B  2    0.878639    0.689582    0.338950    21.00000   -1.20000
AFIX   0
C47   1    0.882667    0.819984    0.373374    21.00000    0.08277    0.12252 =
         0.12555   -0.02184    0.01561   -0.00855
AFIX  23
H47A  2    0.929544    0.783439    0.395334    21.00000   -1.20000
H47B  2    0.925004    0.877822    0.365009    21.00000   -1.20000
AFIX   0
C48   1    0.777828    0.848292    0.391127    21.00000    0.08540    0.10764 =
         0.09518   -0.01614    0.01105   -0.00444
AFIX  23
H48A  2    0.771223    0.919486    0.391166    21.00000   -1.20000
H48B  2    0.775789    0.825209    0.421483    21.00000   -1.20000
AFIX   0
SAME 0.02 0.04 O3 > C48
PART 0
PART 2
O3A   5    0.679513    0.804013    0.362017   -21.00000    0.07633    0.10289 =
         0.09458   -0.01253    0.01247   -0.00438
C45A  1    0.742857    0.776183    0.325526   -21.00000    0.08540    0.10764 =
         0.09518   -0.01614    0.01105   -0.00444
AFIX  23
H45C  2    0.726943    0.820359    0.300652   -21.00000   -1.20000
H45D  2    0.723608    0.709573    0.316171   -21.00000   -1.20000
AFIX   0
C46A  1    0.866749    0.782766    0.341904   -21.00000    0.08277    0.12252 =
         0.12555   -0.02184    0.01561   -0.00855
AFIX  23
H46C  2    0.889976    0.729351    0.361813   -21.00000   -1.20000
H46D  2    0.918137    0.787119    0.317936   -21.00000   -1.20000
AFIX   0
C47A  1    0.854491    0.877153    0.365238   -21.00000    0.08277    0.12252 =
         0.12555   -0.02184    0.01561   -0.00855
AFIX  23
H47C  2    0.913279    0.882864    0.389232   -21.00000   -1.20000
H47D  2    0.863317    0.931462    0.344857   -21.00000   -1.20000
AFIX   0
C48A  1    0.744694    0.880629    0.382376   -21.00000    0.08540    0.10764 =
         0.09518   -0.01614    0.01105   -0.00444
AFIX  23
H48C  2    0.750804    0.871770    0.414325   -21.00000   -1.20000
H48D  2    0.708645    0.943717    0.375778   -21.00000   -1.20000
AFIX   0

PART 0
PART 3
O1    5    0.124739    0.760497    0.298400    31.00000    0.06775    0.20309 =
         0.07694   -0.03097   -0.00867    0.00955
O2    5    0.261216    0.723766    0.259453    31.00000    0.06775    0.20309 =
         0.07694   -0.03097   -0.00867    0.00955
N1    4    0.225466    0.749572    0.294064    31.00000    0.06621    0.06980 =
         0.06205    0.00650   -0.00360   -0.00006
PART 0
PART 4
O1A   5    0.213186    0.754347    0.299787   -31.00000    0.06775    0.20309 =
         0.07694   -0.03097   -0.00867    0.00955
O2A   5    0.328282    0.713637    0.252261   -31.00000    0.06775    0.20309 =
         0.07694   -0.03097   -0.00867    0.00955
N1A   4    0.220394    0.726613    0.258827   -31.00000    0.06621    0.06980 =
         0.06205    0.00650   -0.00360   -0.00006
HKLF 4


REM  shelxt in P 1 21/n 1
REM wR2 = 0.1377, GooF = S = 0.875, Restrained GooF = 0.876 for all data
REM R1 = 0.0588 for 4888 Fo > 4sig(Fo) and 0.1191 for all 9730 data
REM 526 parameters refined using 491 restraints

END

WGHT      0.0338      0.0000

REM Highest difference peak  0.342,  deepest hole -0.390,  1-sigma level  0.067
Q1    1   0.1302  0.7182  0.2797  11.00000  0.05    0.34
Q2    1   0.7984  0.8474  0.3183  11.00000  0.05    0.34
Q3    1   0.3418  0.6801  0.3456  11.00000  0.05    0.33
Q4    1   0.2184  0.7767  0.2562  11.00000  0.05    0.33
Q5    1   0.2142  0.6731  0.2660  11.00000  0.05    0.32
;
_shelx_res_checksum   22717

_shelx_hkl_file
;
  15   0  -1    4.66    8.60
  15   0  -2    4.59    6.50
  15   0  -3   22.97    9.68
  15   0  -4    5.76    6.65
  15   0  -5    7.07    7.13
  15   0  -6   -5.16    7.36
  15   0  -7    6.55    6.54
  15   0  -8    0.42    5.57
  15   0  -9   27.50   10.82
  15   0 -10    0.34    6.21
  15   0 -11   -1.14    6.44
  15   0 -12   -2.34    6.23
  15   0 -13   -2.02    6.82
  15   0 -14    0.70    5.66
  15   0 -15    5.89    7.19
  15   0 -16   -4.56    7.01
  15  -1  -1   13.37    7.58
  15   1  -1   10.39    7.35
  15  -1  -2    1.91    6.48
  15   1  -2   -2.85    6.89
  15  -1  -3   -1.77    8.30
  15   1  -3    0.97    6.10
  15  -1  -4   -5.28    7.86
  15   1  -4   -2.28    8.23
  15  -1  -5   20.82    9.78
  15   1  -5   17.17    8.02
  15  -1  -6    0.04    5.33
  15   1  -6   -0.14    5.84
  15  -1  -7   18.64    7.37
  15   1  -7   -1.16    7.81
  15  -1  -8   -3.37    6.68
  15   1  -8   -0.85    6.57
  15  -1  -9   -4.62    7.32
  15   1  -9    0.69    6.17
  15  -1 -10   -2.35    7.46
  15   1 -10   -2.40    6.25
  15  -1 -11    3.64    7.01
  15   1 -11   15.32    7.70
  15  -1 -12   -4.49    6.64
  15   1 -12    0.63    5.49
  15  -1 -13   -0.21    7.00
  15   1 -13    1.70    6.15
  15  -1 -14    5.87    5.75
  15   1 -14   -0.78    6.39
  15  -1 -15   -0.93    6.04
  15  -1 -16   -2.27    5.94
  15  -1 -17   17.11    8.20
  15  -2  -1   -2.43    7.26
  15   2  -1   -4.04    7.27
  15  -2  -2    5.65    8.39
  15   2  -2   -1.61    6.32
  15  -2  -3    0.07    6.98
  15   2  -3    0.14    7.90
  15  -2  -4    0.91    6.85
  15   2  -4    4.48    6.07
  15  -2  -5    1.31    7.25
  15   2  -5    3.13    5.89
  15  -2  -6    0.04    6.39
  15   2  -6    1.52    5.77
  15  -2  -7   -0.51    7.24
  15   2  -7   10.65    7.79
  15  -2  -8    1.27    7.91
  15   2  -8    3.11    6.68
  15  -2  -9    2.68    7.63
  15   2  -9   13.21    8.16
  15  -2 -10    9.55    7.48
  15   2 -10   -0.17    6.05
  15  -2 -11    3.17    5.77
  15   2 -11   -0.22    6.15
  15  -2 -12   -1.16    6.38
  15   2 -12    2.77    5.71
  15  -2 -13   -1.11    6.41
  15   2 -13    5.68    6.80
  15  -2 -14    6.45    7.65
  15  -2 -15   10.23    6.93
  15  -2 -16    3.45    7.21
  15  -2 -17    6.06    7.55
  15  -3  -1    3.82    7.63
  15   3  -1   -2.12    7.27
  15  -3  -2   -0.91    8.55
  15   3  -2   -0.64    5.61
  15  -3  -3    0.30    8.17
  15   3  -3    4.59    6.62
  15  -3  -4   10.00    9.64
  15   3  -4    0.22    6.37
  15  -3  -5    3.93    7.73
  15   3  -5    5.88    6.32
  15  -3  -6    0.44    7.92
  15   3  -6    1.45    6.45
  15  -3  -7   -0.60    6.37
  15   3  -7    6.92    6.48
  15  -3  -8    2.47    7.09
  15   3  -8    0.21    6.53
  15  -3  -9    8.16    8.65
  15   3  -9    1.13    6.79
  15  -3 -10    8.49    7.24
  15   3 -10    5.75    7.35
  15  -3 -11   46.06   11.74
  15   3 -11   24.52   10.06
  15  -3 -12    0.58    7.06
  15  -3 -13   -1.53    6.46
  15  -3 -14   -0.48    6.05
  15  -3 -15   13.29    7.91
  15  -3 -16   12.88    8.11
  15  -3 -17    1.29    6.20
  15  -4  -1   -4.44    9.18
  15   4  -1   -1.70    5.53
  15  -4  -2   -4.61    8.44
  15   4  -2    4.85    6.24
  15  -4  -3   -0.37    8.59
  15   4  -3    2.30    7.26
  15  -4  -4    6.43    9.11
  15   4  -4    6.28    6.81
  15  -4  -5   -0.24    8.25
  15   4  -5   11.43    7.64
  15  -4  -6    0.86    8.47
  15   4  -6   -0.60    7.08
  15  -4  -7    7.32    8.12
  15   4  -7   -1.80    6.64
  15  -4  -8   -6.71    8.40
  15   4  -8    6.64    6.90
  15  -4  -9   -0.49    8.49
  15   4  -9    3.40    7.35
  15  -4 -10   -2.67    6.60
  15  -4 -11    5.30    6.71
  15  -4 -12    2.32    7.28
  15  -4 -13    8.38    7.25
  15  -4 -14   -1.05    7.41
  15  -4 -15   12.97    8.06
  15  -4 -16   -2.51    6.80
  15  -4 -17    1.41    5.84
  15  -5  -1   -0.61    7.52
  15   5  -1    4.53    6.64
  15  -5  -2    9.30    9.47
  15   5  -2   -0.99    6.36
  15  -5  -3   -1.07    9.09
  15   5  -3    0.73    6.68
  15  -5  -4    9.38    9.64
  15   5  -4    1.83    6.07
  15  -5  -5   -1.89    8.88
  15   5  -5   -0.00    5.50
  15  -5  -6   -0.86    8.52
  15   5  -6    5.35    8.65
  15  -5  -7    9.08    8.53
  15  -5  -8   -4.22    8.39
  15  -5  -9   -1.73    7.07
  15  -5 -10    0.58    7.63
  15  -5 -11    4.43    7.59
  15  -5 -12   -3.02    7.62
  15  -5 -13   10.08    7.80
  15  -5 -14   -5.57    7.88
  15  -5 -15   -1.92    6.69
  15  -5 -16   -3.68    7.57
  15   6  -1   -2.20    6.51
 -15  -6   1    0.46   11.68
  15   6  -2    5.75    6.33
  15   6  -3    0.90    6.56
 -15  -7   1   -7.27   14.57
 -15  -7   2   -4.40   11.25
 -15  -8   1   -7.02   12.16
 -15  -8   2    7.00   13.39
 -15  -9   1   -3.36   10.23
 -15  -9   2    8.59   13.12
  14   0  -1   -0.71    6.98
  14   0  -2    4.37    7.61
  14   0  -3   -0.37    6.73
  14   0  -4   17.00    8.72
  14   0  -5   -4.29    6.91
  14   0  -6    4.99    6.56
  14   0  -7   -1.41    5.70
  14   0  -8   16.04    7.02
  14   0  -9   -2.01    6.50
  14   0 -10   -2.35    7.14
  14   0 -11    1.07    5.48
  14   0 -12    9.24    7.03
  14   0 -13    2.57    5.72
  14   0 -14    9.25    6.88
  14   0 -15    3.92    6.96
  14   0 -16   -2.80    6.67
  14   0 -17   -2.01    6.81
  14   0 -18    9.46    7.23
  14   0 -19    1.34    7.34
  14   0 -20    5.06    6.19
  14   0 -21    4.16    6.84
  14   0 -22    0.50    6.45
  14   0 -23   -0.25    4.55
 -14   0  24    9.64    9.93
  14   0 -24   16.21    8.34
 -14   0  25    1.77    8.49
  14   0 -25    0.90    5.86
 -14   0  26   -0.31    7.58
  14  -1  -1   -3.74    7.61
  14   1  -1    6.38    7.03
  14  -1  -2    2.98    6.42
  14   1  -2    1.71    6.45
  14  -1  -3   -3.66    7.49
  14   1  -3    0.52    5.49
  14  -1  -4   17.32    8.84
  14   1  -4   17.46    7.71
  14  -1  -5    0.32    6.42
  14   1  -5   -1.34    6.10
  14  -1  -6    7.91    6.09
  14   1  -6   31.12    9.76
  14  -1  -7   -7.50    7.93
  14   1  -7    1.48    5.65
  14  -1  -8    4.49    6.81
  14   1  -8    1.86    4.91
  14  -1  -9   -0.00    5.85
  14   1  -9   -1.15    6.15
  14  -1 -10   12.33    7.69
  14   1 -10   21.24    8.43
  14  -1 -11    1.37    5.45
  14   1 -11    2.36    5.87
  14  -1 -12   10.51    7.54
  14   1 -12    5.75    6.46
  14  -1 -13   -1.50    6.12
  14   1 -13   -1.33    7.14
  14  -1 -14    7.72    6.82
  14   1 -14    7.93    6.34
  14  -1 -15    2.37    4.81
  14   1 -15    0.66    6.65
  14  -1 -16   11.86    7.25
  14   1 -16   11.69    8.02
  14  -1 -17    1.93    5.60
  14   1 -17    6.62    6.22
  14  -1 -18    2.95    5.85
  14   1 -18   -0.11    5.50
  14  -1 -19    2.97    6.05
  14   1 -19    6.02    7.08
  14  -1 -20   -1.31    5.62
  14   1 -20    6.62    7.18
  14  -1 -21    0.39    5.98
  14   1 -21   -2.52    6.41
  14  -1 -22   -2.81    6.48
  14   1 -22    3.23    7.02
 -14  -1  22    6.98    8.19
  14  -1 -23   -5.87    7.16
  14   1 -23    1.24    7.07
 -14  -1  23    1.73    7.79
  14  -1 -24   -1.07    6.25
 -14  -1  24   -2.47    7.11
  14  -1 -25   -1.48    5.91
 -14   1  26    2.15    7.48
  14  -1 -26   11.95    8.60
 -14   1  27    0.23    8.39
  14  -2  -1   -1.44    7.14
  14   2  -1   -4.35    6.88
  14  -2  -2   54.59   12.95
  14   2  -2   22.40    8.41
  14  -2  -3    6.87    7.20
  14   2  -3    4.98    6.02
  14  -2  -4    6.26    7.81
  14   2  -4    5.42    6.74
  14  -2  -5    8.43    7.03
  14   2  -5   -4.26    6.33
  14  -2  -6    5.14    7.54
  14   2  -6   10.33    7.40
  14  -2  -7    1.34    5.88
  14   2  -7   -0.72    7.63
  14  -2  -8   12.06    8.56
  14   2  -8    4.22    6.98
  14  -2  -9   -5.72    6.83
  14   2  -9   -2.10    6.44
  14  -2 -10   12.72    8.05
  14   2 -10    2.76    6.42
  14  -2 -11   -0.20    6.69
  14   2 -11   -1.22    6.65
  14  -2 -12   15.90    8.91
  14   2 -12   20.05    8.42
  14  -2 -13    3.37    6.30
  14   2 -13   -3.85    6.53
  14  -2 -14    9.79    7.38
  14   2 -14   17.70    7.52
  14  -2 -15   -3.09    7.13
  14   2 -15   -0.33    6.30
  14  -2 -16    8.27    6.70
  14   2 -16    4.09    7.03
  14  -2 -17    0.36    5.36
  14   2 -17    5.66    7.51
  14  -2 -18    5.09    6.62
  14   2 -18    4.15    6.60
  14  -2 -19   -0.79    6.55
  14   2 -19    4.79    7.55
  14  -2 -20   -5.73    7.51
  14   2 -20   -0.48    7.18
 -14  -2  20   -1.42    7.73
  14  -2 -21   -2.52    7.18
  14   2 -21    0.51    6.05
 -14  -2  21   -0.00    7.16
  14  -2 -22    4.85    6.90
  14   2 -22    6.41    7.58
 -14  -2  22    4.12    7.34
  14  -2 -23   -1.43    6.93
  14  -2 -24    3.71    6.84
  14  -2 -25    1.10    7.15
  14  -2 -26   -1.35    6.47
  14  -3  -1   -1.93    7.09
  14   3  -1    5.30    6.82
 -14  -3   1   -0.59   10.08
  14  -3  -2   -5.12    9.57
  14   3  -2   -2.51    6.53
 -14  -3   2    0.75   10.58
  14  -3  -3    1.84    6.74
  14   3  -3   -2.75    6.74
  14  -3  -4   -3.05    7.48
  14   3  -4   -0.45    4.59
  14  -3  -5   -1.79    7.24
  14   3  -5    4.38    7.33
  14  -3  -6   34.22   10.19
  14   3  -6   13.77    7.54
  14  -3  -7   10.31    8.20
  14   3  -7    6.08    5.62
  14  -3  -8    3.66    7.20
  14   3  -8   13.70    6.64
  14  -3  -9    8.52    7.96
  14   3  -9   -0.66    6.23
  14  -3 -10   13.83    7.90
  14   3 -10    6.95    8.20
  14  -3 -11    5.65    8.02
  14   3 -11    6.72    7.87
  14  -3 -12   -2.29    6.99
  14   3 -12    0.70    7.36
  14  -3 -13    1.70    6.86
  14   3 -13    2.78    6.32
  14  -3 -14   -0.52    6.21
  14   3 -14    1.37    6.71
  14  -3 -15    4.70    7.09
  14   3 -15    0.36    7.78
  14  -3 -16   14.87    7.68
  14   3 -16    5.55    6.81
  14  -3 -17   -2.26    5.56
  14   3 -17    8.89    6.20
  14  -3 -18   -0.50    6.21
  14   3 -18   -0.14    6.42
 -14  -3  18    9.77    8.14
  14  -3 -19    7.38    7.27
  14   3 -19   -4.80    7.76
 -14  -3  19   -2.67    9.18
  14  -3 -20    9.65    7.61
  14   3 -20   -2.62    6.92
 -14  -3  20    6.71    8.59
  14  -3 -21    0.07    5.83
 -14  -3  21   -3.37    8.63
  14  -3 -22   -1.38    6.78
  14  -3 -23    1.54    6.80
  14  -3 -24   -1.27    6.28
  14  -3 -25   -0.09    5.43
  14  -4  -1    3.44    7.23
  14   4  -1    3.73    7.77
 -14  -4   1   11.43   13.43
  14  -4  -2   -0.09    7.82
  14   4  -2   11.90    7.06
 -14  -4   2   10.56   13.12
  14  -4  -3   -5.54    8.46
  14   4  -3    5.47    7.00
 -14  -4   3   10.74   11.67
  14  -4  -4   -7.94    9.12
  14   4  -4    5.89    6.57
  14  -4  -5   -3.27    8.10
  14   4  -5   -2.95    7.47
  14  -4  -6   -1.60    6.70
  14   4  -6    1.12    5.85
  14  -4  -7    3.23    8.69
  14   4  -7    3.87    6.76
  14  -4  -8   -5.06    7.76
  14   4  -8    3.12    6.37
  14  -4  -9    6.20    8.02
  14   4  -9   -0.36    6.85
  14  -4 -10    5.26    6.96
  14   4 -10    7.49    6.62
  14  -4 -11   -1.60    7.14
  14   4 -11   -2.25    6.44
  14  -4 -12   10.27    8.18
  14   4 -12   12.60    8.67
  14  -4 -13    9.08    7.68
  14   4 -13   12.46    7.69
  14  -4 -14    4.33    7.29
  14   4 -14    5.34    6.63
  14  -4 -15    1.61    6.86
  14   4 -15   -4.65    7.30
 -14  -4  15    5.20    7.15
  14  -4 -16    4.14    6.30
  14   4 -16   11.38    7.38
 -14  -4  16   14.25    9.25
  14  -4 -17    1.27    5.92
  14   4 -17   -0.43    6.79
 -14  -4  17   -0.18    7.36
  14  -4 -18    2.36    6.32
  14   4 -18    4.54    7.76
 -14  -4  18   -3.52    8.54
  14  -4 -19    7.41    6.97
  14  -4 -20    4.98    5.59
  14  -4 -21   -1.49    5.56
  14  -4 -22   -2.76    6.93
  14  -4 -23    1.20    6.61
  14  -5  -1   23.53   10.35
  14   5  -1    6.28    7.03
 -14  -5   1    0.81   11.62
  14  -5  -2    6.10    9.09
  14   5  -2   -0.82    6.75
 -14  -5   2    5.79   10.45
  14  -5  -3   -6.50   10.06
  14   5  -3    2.06    6.75
 -14  -5   3    3.44   11.23
  14  -5  -4   -3.51    9.69
  14   5  -4   -1.86    6.08
  14  -5  -5   17.06    9.54
  14   5  -5    3.96    7.03
  14  -5  -6    9.70    9.43
  14   5  -6    6.59    6.67
  14  -5  -7    6.63    8.20
  14   5  -7   -0.15    5.53
  14  -5  -8   -1.96    8.07
  14   5  -8    4.84    6.59
  14  -5  -9    6.46    8.26
  14   5  -9    6.10    6.55
  14  -5 -10   -1.30    8.60
  14   5 -10   31.77    9.70
  14  -5 -11    4.30    8.53
  14   5 -11    2.99    5.44
  14  -5 -12    8.00    7.81
  14   5 -12    6.17    6.68
 -14  -5  12   14.66    8.74
  14  -5 -13   -1.02    6.58
  14   5 -13    5.76    7.10
 -14  -5  13   -0.26    7.48
  14  -5 -14    3.88    7.47
  14   5 -14   -1.13    6.29
 -14  -5  14   -3.20    9.86
  14  -5 -15   -3.80    7.21
  14   5 -15    0.84    6.99
 -14  -5  15    3.84    7.87
  14  -5 -16   20.62    8.18
 -14  -5  16   16.40    9.58
  14  -5 -17    7.16    6.03
  14  -5 -18   -1.73    7.00
  14  -5 -19   11.90    8.63
  14  -5 -20    1.01    6.89
  14  -5 -21   -0.15    7.08
  14  -5 -22   15.79    7.41
  14  -6  -1   -2.14    9.75
  14   6  -1   -3.10    6.80
 -14  -6   1   -9.74   13.61
  14  -6  -2   15.87   10.19
  14   6  -2    0.01    6.81
 -14  -6   2   -0.82   13.27
  14  -6  -3   -1.75    8.99
  14   6  -3    2.77    6.35
 -14  -6   3   -1.32   11.86
  14  -6  -4    2.76    8.21
  14   6  -4    9.77    7.10
 -14  -6   4   -0.50   11.21
  14  -6  -5   -0.80    9.26
  14   6  -5   -1.93    7.11
  14  -6  -6   -5.23    8.94
  14   6  -6    2.41    6.89
  14  -6  -7    9.67    8.45
  14   6  -7    1.32    6.76
  14  -6  -8   -0.00    8.51
  14   6  -8    1.73    6.41
  14  -6  -9    6.65    8.97
  14   6  -9   -3.58    7.06
 -14  -6   9   14.90    9.58
  14  -6 -10   -2.32    7.64
  14   6 -10    3.95    6.01
 -14  -6  10    5.25    8.18
  14  -6 -11   -0.85    7.41
  14   6 -11   -0.00    5.62
 -14  -6  11    5.63    7.98
  14  -6 -12    0.94    7.10
  14   6 -12    2.03    6.53
 -14  -6  12    1.96    7.80
  14  -6 -13   -0.01    7.92
 -14  -6  13   13.61    8.16
  14  -6 -14   -2.29    7.57
 -14  -6  14    3.90    7.10
  14  -6 -15   -2.40    7.56
  14  -6 -16    1.51    6.17
  14  -6 -17   -2.79    7.31
  14  -6 -18    1.68    7.39
  14  -6 -19    2.36    6.86
  14  -6 -20   -3.49    7.03
  14  -7  -1    0.72    8.44
  14   7  -1   10.45    7.89
 -14  -7   1    1.38   12.21
  14  -7  -2   12.93    8.58
  14   7  -2   -1.52    6.69
 -14  -7   2   -0.50   11.97
  14  -7  -3   -4.30    8.48
  14   7  -3    1.08    5.59
 -14  -7   3   -3.06   10.46
  14  -7  -4    1.20    9.02
  14   7  -4    1.59    7.10
 -14  -7   4   -6.73   12.12
  14  -7  -5    6.76   10.46
  14   7  -5   23.89    8.90
 -14  -7   5   16.85    9.61
  14  -7  -6    6.16    8.63
  14   7  -6    7.00    7.70
 -14  -7   6    3.72    7.99
  14  -7  -7    9.85    9.74
  14   7  -7    9.65    7.15
 -14  -7   7   -1.95    8.04
  14  -7  -8    9.31    9.67
  14   7  -8   -3.69    7.33
 -14  -7   8    0.66    7.32
  14  -7  -9   11.07    9.48
  14   7  -9   -0.52    5.79
 -14  -7   9   22.73    9.75
  14  -7 -10    4.80    8.08
 -14  -7  10   -4.43    7.44
  14  -7 -11   12.53   10.46
 -14  -7  11   18.50    9.74
  14  -7 -12    1.40    7.15
  14  -7 -13   -4.50    7.60
  14  -7 -14    1.80    7.95
  14  -7 -15    3.98    8.55
  14  -7 -16    2.82    7.33
  14  -7 -17   -1.24    6.45
  14  -7 -18    4.66    7.14
  14  -8  -1    1.29    6.87
  14   8  -1    0.67    6.36
 -14  -8   1    9.62    9.70
 -14  -8   1   14.21   12.10
  14  -8  -2   -0.77    8.29
  14   8  -2    1.74    6.03
 -14  -8   2   -0.35    7.87
 -14  -8   2   -4.70    9.85
  14  -8  -3    2.54   10.54
  14   8  -3    9.48    7.89
 -14  -8   3   10.86    8.03
 -14  -8   3   -0.46    9.38
  14  -8  -4    6.05    8.52
  14   8  -4    1.40    7.07
 -14  -8   4   -3.66    7.92
 -14  -8   4    1.91   10.03
  14  -8  -5   -5.25   10.22
 -14  -8   5   14.49   10.07
 -14  -8   5    2.93   10.87
  14  -8  -6    2.17    8.57
 -14  -8   6    5.12    7.46
  14  -8  -7   -0.70    8.60
 -14  -8   7   -5.05    7.34
  14  -8  -8   -3.93    9.21
  14  -8  -9   -3.00    8.57
  14  -8 -10    7.91    8.45
  14  -8 -11   -7.07    9.87
  14  -8 -12    6.53    9.55
  14  -8 -13    7.47    8.70
  14  -8 -14   -0.65    7.22
  14  -8 -15   -0.64    7.79
  14  -8 -16    0.71    6.99
  14  -8 -17   -0.98    6.67
 -14  -9   1   -3.25    9.05
 -14  -9   1   10.61   11.40
 -14  -9   2   -2.68    7.54
 -14  -9   2    8.31   10.27
  14  -9  -3   -3.92    9.43
 -14  -9   3    0.38    6.74
 -14  -9   3   -9.59   13.10
  14  -9  -4    1.23    8.19
 -14  -9   4   -4.74    7.54
 -14  -9   4   -2.79   11.20
  14  -9  -5   12.70    9.83
 -14  -9   5    3.49   12.81
  14  -9  -6   -0.46    8.66
  14  -9  -7   -0.74    8.09
  14  -9  -8    4.45   10.52
  14  -9  -9    2.00    9.24
  14  -9 -10    1.62    8.75
  14  -9 -11    7.75    9.40
  14  -9 -12    2.05    9.35
  14  -9 -13   -0.00    7.83
  14  -9 -14   -0.38    6.78
  14  -9 -15    4.33    9.00
 -14 -10   1    3.84   10.93
 -14 -10   2   -1.00   11.44
 -14 -10   3   -8.14   12.37
 -14 -10   4    9.19   13.49
 -14 -10   5    5.39   11.34
  14 -10 -11   -5.13    9.94
  14 -10 -12    3.90    9.09
  14 -10 -13    4.09    9.10
 -14 -11   4    1.31   10.34
 -14 -11   5   -5.75   11.38
 -13   0   1   50.09   18.96
  13   0  -1   70.51   15.18
  13   0  -2    1.06    6.91
  13   0  -3    3.10    7.10
  13   0  -4    6.82    5.82
  13   0  -5   17.71    8.72
  13   0  -6   -2.56    6.61
  13   0  -7   25.49    9.47
  13   0  -8    2.41    5.76
  13   0  -9   -0.94    6.07
  13   0 -10   -4.66    7.04
  13   0 -11   35.16   10.19
  13   0 -12    3.98    6.89
  13   0 -13   20.82    8.98
  13   0 -14   -1.92    6.23
  13   0 -15   -2.61    6.75
  13   0 -16   -2.47    6.61
  13   0 -17    5.84    6.64
  13   0 -18    7.21    5.79
  13   0 -19   -1.71    6.18
  13   0 -20   -2.77    5.98
  13   0 -21    6.93    7.17
  13   0 -22   -2.72    6.07
  13   0 -23   15.19    8.07
 -13   0  24    0.34    7.77
  13   0 -24   -1.67    6.35
 -13   0  25    5.12    7.83
  13   0 -25   -3.12    5.57
 -13   0  26   -2.43    8.01
 -13   0  27    1.42    7.44
 -13   0  28   -5.74    8.19
  13  -1  -1   23.46    8.96
  13   1  -1    7.42    6.96
 -13  -1   1   -5.70   11.20
  13  -1  -2    9.25    8.30
  13   1  -2    3.29    6.20
 -13  -1   2   -2.42   13.91
  13  -1  -3    1.94    6.81
  13   1  -3    0.71    6.54
  13  -1  -4    0.70    6.65
  13   1  -4   -0.08    5.84
  13  -1  -5   32.16   12.62
  13   1  -5   74.75   13.74
  13  -1  -6    1.57    7.12
  13   1  -6    5.33    6.46
  13  -1  -7   12.02    6.44
  13   1  -7    3.26    6.04
  13  -1  -8    1.57    6.10
  13   1  -8    2.63    6.54
  13  -1  -9   56.03   11.66
  13   1  -9   14.84    8.43
  13  -1 -10    2.35    7.59
  13   1 -10    0.41    6.64
  13  -1 -11   18.29    7.93
  13   1 -11    2.63    6.33
  13  -1 -12   -3.25    6.43
  13   1 -12    1.61    7.36
  13  -1 -13   18.12    7.90
  13   1 -13    0.03    6.51
  13  -1 -14   -2.28    6.00
  13   1 -14   -1.71    6.75
  13  -1 -15   25.55   10.09
  13   1 -15   42.25   10.36
  13  -1 -16    2.12    5.80
  13   1 -16   -2.13    6.04
  13  -1 -17   -2.81    5.66
  13   1 -17    2.34    6.17
  13  -1 -18   -3.86    6.06
  13   1 -18    0.46    6.43
  13  -1 -19    7.04    7.02
  13   1 -19    7.42    6.92
  13  -1 -20   -0.97    5.90
  13   1 -20    2.59    6.33
  13  -1 -21    0.81    5.98
  13   1 -21    2.34    6.98
  13  -1 -22   -2.00    6.28
  13   1 -22   -0.97    7.17
 -13  -1  22   -0.18    8.37
  13  -1 -23   -0.08    5.62
  13   1 -23   -2.63    6.40
 -13  -1  23   -0.18    7.10
  13  -1 -24    7.35    6.51
 -13  -1  24    0.96    7.57
 -13   1  25    1.14    9.27
  13  -1 -25   -1.31    6.48
 -13  -1  25   13.06    9.03
 -13   1  26   -3.30    8.07
  13  -1 -26   -2.04    5.95
 -13  -1  26    7.07    8.06
 -13   1  27    8.30    7.89
  13  -1 -27   -1.77    6.40
 -13  -1  27    6.67    7.22
 -13  -1  28   -0.56    7.30
 -13  -1  29   12.53    9.38
 -13  -1  30   -6.10    7.98
  13  -2  -1   17.85   11.67
  13   2  -1   44.15   10.87
 -13  -2   1   12.20   14.20
  13  -2  -2    9.82    6.81
  13   2  -2   -0.31    5.29
 -13  -2   2   -1.36   11.62
  13  -2  -3   14.41    8.21
  13   2  -3   11.76    7.80
 -13  -2   3   10.80   13.55
  13  -2  -4   13.99    8.78
  13   2  -4   -0.56    6.41
 -13  -2   4   -0.98   10.19
  13  -2  -5   -0.65    6.20
  13   2  -5    1.42    6.51
  13  -2  -6   -1.74    7.16
  13   2  -6    2.15    7.40
  13  -2  -7   33.26   10.75
  13   2  -7   40.64   11.85
  13  -2  -8    4.88    7.55
  13   2  -8    1.99    5.99
  13  -2  -9    3.88    6.15
  13   2  -9    1.20    5.77
  13  -2 -10    2.26    6.85
  13   2 -10    1.52    5.41
  13  -2 -11   16.38    8.29
  13   2 -11   29.98    9.29
  13  -2 -12    1.80    6.01
  13   2 -12    0.89    5.99
  13  -2 -13   16.97    8.17
  13   2 -13   23.21    8.98
  13  -2 -14   -0.54    5.97
  13   2 -14   10.18    6.64
  13  -2 -15   -1.04    6.08
  13   2 -15   10.02    5.97
  13  -2 -16    6.10    6.34
  13   2 -16    5.04    6.58
  13  -2 -17    3.32    6.98
  13   2 -17   12.24    7.53
  13  -2 -18    1.85    5.74
  13   2 -18   -0.68    6.91
  13  -2 -19   -1.72    6.39
  13   2 -19    8.64    7.08
  13  -2 -20   -2.98    6.24
  13   2 -20   -0.92    6.47
 -13  -2  20    1.58    7.11
  13  -2 -21    1.44    6.08
  13   2 -21   12.19    7.73
 -13  -2  21    7.58    9.08
  13  -2 -22    6.13    7.52
  13   2 -22    0.28    6.66
 -13  -2  22    0.60    7.77
  13  -2 -23   16.03    8.18
 -13  -2  23   18.30   10.33
  13  -2 -24   10.55    6.67
 -13  -2  24    3.25    7.91
  13  -2 -25    3.55    5.92
 -13  -2  25    0.00    6.57
  13  -2 -26    0.40    6.71
 -13  -2  26    1.25    7.35
 -13  -2  27    4.46    6.97
 -13  -2  28    3.77    7.23
 -13  -2  29    3.46    6.76
  13  -3  -1   -1.87    8.63
  13   3  -1   10.81    6.61
 -13  -3   1    9.88   11.88
  13  -3  -2   -4.40    9.03
  13   3  -2   -1.44    6.38
 -13  -3   2   -2.80   12.60
  13  -3  -3   12.96    8.33
  13   3  -3    0.38    5.44
 -13  -3   3    2.69   10.09
  13  -3  -4    4.09    7.85
  13   3  -4    4.70    6.53
 -13  -3   4    3.25   11.47
  13  -3  -5   22.85    9.08
  13   3  -5   18.97    8.33
 -13  -3   5    9.08   11.37
  13  -3  -6   -0.59    7.03
  13   3  -6    1.40    6.45
  13  -3  -7   -1.20    6.07
  13   3  -7    2.01    5.28
  13  -3  -8    1.43    6.66
  13   3  -8   -0.33    6.28
  13  -3  -9   22.11    8.57
  13   3  -9    9.58    7.63
  13  -3 -10    0.15    6.51
  13   3 -10   12.05    7.14
  13  -3 -11    3.59    6.76
  13   3 -11   15.80    7.73
  13  -3 -12    3.77    6.74
  13   3 -12   -0.73    6.26
  13  -3 -13   -1.79    6.68
  13   3 -13   -0.82    5.22
  13  -3 -14   -3.10    7.15
  13   3 -14   -4.05    7.13
  13  -3 -15   19.53    9.10
  13   3 -15   25.82    8.54
  13  -3 -16    0.81    6.30
  13   3 -16    5.51    6.80
  13  -3 -17   -4.61    6.11
  13   3 -17    3.54    5.46
 -13  -3  17    5.16    6.86
  13  -3 -18   -1.82    6.55
  13   3 -18   -1.42    7.75
 -13  -3  18    4.25    7.99
  13  -3 -19    4.51    6.84
  13   3 -19    9.50    8.02
 -13  -3  19   -1.50    6.36
  13  -3 -20   11.12    7.36
 -13  -3  20   -1.22    8.59
  13  -3 -21    1.71    5.65
 -13  -3  21   -3.21    7.68
  13  -3 -22   -3.41    6.44
 -13  -3  22   -0.75    7.23
  13  -3 -23   -1.41    6.22
 -13  -3  23    8.06    7.29
  13  -3 -24   -1.94    5.90
 -13  -3  24   -0.99    7.55
  13  -3 -25    9.25    7.42
 -13  -3  25    0.51    7.55
  13   3 -26    1.75    6.88
 -13  -3  26    8.84    8.49
  13   3 -27   -0.61    6.75
 -13  -3  27   -2.39    7.57
  13   3 -28    2.96    6.70
  13  -4  -1    3.57    8.13
  13   4  -1   29.10    8.86
 -13  -4   1   12.83   11.25
  13  -4  -2    3.46    7.45
  13   4  -2    9.81    6.97
 -13  -4   2    7.69   12.33
  13  -4  -3   -1.10    7.72
  13   4  -3    6.33    6.17
 -13  -4   3    3.16   10.10
  13  -4  -4   -5.81    8.89
  13   4  -4   -1.22    4.85
 -13  -4   4   -7.48   13.85
  13  -4  -5    2.82    7.63
  13   4  -5   -1.35    6.11
 -13  -4   5   -2.60   10.63
  13  -4  -6   15.17    9.31
  13   4  -6   15.48    7.60
  13  -4  -7   11.76    8.84
  13   4  -7   20.29    7.62
  13  -4  -8    9.07    7.10
  13   4  -8    7.64    7.17
  13  -4  -9    2.25    7.21
  13   4  -9   -0.62    7.01
  13  -4 -10   -1.57    6.74
  13   4 -10   -4.52    7.47
  13  -4 -11   10.76    8.37
  13   4 -11   12.19    8.87
  13  -4 -12    9.48    8.28
  13   4 -12    6.06    6.91
  13  -4 -13   11.17    7.59
  13   4 -13    9.46    6.80
  13  -4 -14    3.28    6.44
  13   4 -14    0.09    6.31
  13  -4 -15   -4.79    6.54
  13   4 -15    3.26    5.73
 -13  -4  15    0.88    7.54
  13  -4 -16    4.94    6.76
  13   4 -16   10.20    7.86
 -13  -4  16   -0.06    7.24
  13  -4 -17   16.06    7.73
  13   4 -17    5.57    6.97
 -13  -4  17   17.75    8.81
  13  -4 -18   -0.36    6.30
 -13  -4  18    0.00    7.49
  13  -4 -19    2.99    7.05
 -13  -4  19    7.78    7.69
  13  -4 -20   -3.11    6.04
 -13  -4  20    1.18    7.04
  13  -4 -21   -0.29    5.68
 -13  -4  21   10.40    9.01
  13  -4 -22    0.50    6.04
 -13  -4  22    3.56    7.09
  13  -4 -23   15.81    7.99
  13   4 -23    2.64    7.47
 -13  -4  23   11.83    8.86
  13   4 -24    1.70    6.71
 -13  -4  24    5.16    7.65
  13   4 -25    5.69    8.16
 -13  -4  25    3.03    6.80
  13   4 -26   -4.64    8.46
  13   4 -27    4.21    8.78
  13   4 -28   -1.82    8.52
  13  -5  -1    5.60    9.39
  13   5  -1    6.86    7.15
 -13  -5   1    1.93   12.12
  13  -5  -2    3.08    7.84
  13   5  -2    6.10    6.99
 -13  -5   2   -2.49   11.58
  13  -5  -3   12.08    8.78
  13   5  -3   -0.23    6.19
 -13  -5   3   30.91   14.32
  13  -5  -4    4.87    9.86
  13   5  -4    6.41    6.30
 -13  -5   4   -7.02   12.20
  13  -5  -5   14.55   10.65
  13   5  -5   14.58    7.37
 -13  -5   5   14.92   12.98
  13  -5  -6   -2.40    7.77
  13   5  -6    4.13    6.05
 -13  -5   6    4.47   10.99
  13  -5  -7   -1.96    6.33
  13   5  -7    2.45    5.86
  13  -5  -8    2.88    8.46
  13   5  -8    3.78    5.88
  13  -5  -9    7.96    9.21
  13   5  -9   27.35    8.56
  13  -5 -10    3.76    7.96
  13   5 -10   25.38    9.07
  13  -5 -11    8.95    8.52
  13   5 -11    6.15    7.36
  13  -5 -12    3.10    6.76
  13   5 -12    6.34    7.64
 -13  -5  12    0.00    7.20
  13  -5 -13   -1.54    6.63
  13   5 -13   -3.59    6.11
 -13  -5  13   -4.35    7.90
  13  -5 -14    5.59    7.53
  13   5 -14   -2.73    6.18
 -13  -5  14   13.72    9.61
  13  -5 -15   16.36    8.84
 -13  -5  15   14.85    9.15
  13  -5 -16    0.91    7.28
 -13  -5  16   -2.44    7.55
  13  -5 -17   -1.08    5.93
 -13  -5  17   -5.03    7.72
  13  -5 -18   -0.82    6.04
 -13  -5  18    8.70    7.02
  13  -5 -19    8.02    6.28
 -13  -5  19   -4.84    6.23
  13  -5 -20   -2.96    6.51
 -13  -5  20   10.77    7.90
  13  -5 -21    1.77    6.30
 -13  -5  21    6.97    8.16
  13  -5 -22    0.54    5.18
 -13  -5  22   -0.66    6.68
 -13  -5  23   -3.89    6.83
  13   5 -26    2.04    6.91
  13   5 -27   -1.55    6.96
  13   5 -28   13.84   10.04
  13  -6  -1   -5.20    9.70
  13   6  -1    1.94    5.76
 -13  -6   1   -6.36   13.22
  13  -6  -2   -5.12   10.91
  13   6  -2   -1.76    5.56
 -13  -6   2   -2.98    9.93
  13  -6  -3    8.26    8.87
  13   6  -3    0.68    5.58
 -13  -6   3    1.08   10.41
  13  -6  -4   11.60    8.31
  13   6  -4    4.17    5.66
 -13  -6   4    3.81   12.20
  13  -6  -5   -0.63    8.37
  13   6  -5   -1.76    6.14
 -13  -6   5   -5.49   13.89
  13  -6  -6   10.17    9.26
  13   6  -6    4.64    7.17
 -13  -6   6   21.04   12.63
  13  -6  -7    4.88    9.71
  13   6  -7   13.43    6.73
 -13  -6   7   -3.47   12.73
  13  -6  -8    5.70    8.11
  13   6  -8    3.30    6.74
  13  -6  -9   -0.90    7.77
  13   6  -9    0.91    6.45
 -13  -6   9   -3.44    7.68
  13  -6 -10    9.23    8.35
  13   6 -10   10.47    6.81
 -13  -6  10    0.80    7.95
  13  -6 -11    4.81    7.65
  13   6 -11    3.36    6.47
 -13  -6  11   -2.41    6.10
  13  -6 -12    1.43    7.40
 -13  -6  12    3.57    8.12
  13  -6 -13   -3.29    8.56
 -13  -6  13    2.14    7.72
  13  -6 -14   -1.46    6.61
 -13  -6  14   -0.00    6.02
  13  -6 -15    2.89    6.07
 -13  -6  15   -3.46    7.66
  13  -6 -16    8.75    7.27
 -13  -6  16    0.00    7.48
  13  -6 -17   -0.17    6.98
 -13  -6  17    1.67    7.38
  13  -6 -18    1.17    6.07
 -13  -6  18    3.57    7.53
  13  -6 -19    8.61    7.20
 -13  -6  19   12.25    8.29
  13  -6 -20    1.82    6.62
 -13  -6  20   14.95    8.24
  13  -7  -1   -9.32    9.94
  13   7  -1    0.09    6.32
 -13  -7   1   -5.90   11.98
  13  -7  -2    4.56    7.29
  13   7  -2    6.36    6.27
 -13  -7   2   -9.85   11.99
  13  -7  -3    7.28    8.25
  13   7  -3    3.96    7.07
 -13  -7   3   -1.52   11.64
  13  -7  -4   27.65   11.72
  13   7  -4   22.08    8.64
 -13  -7   4   15.21   13.00
  13  -7  -5   -0.64    8.61
  13   7  -5   -0.08    6.46
 -13  -7   5    6.77    7.43
 -13  -7   5   -0.45   12.51
  13  -7  -6    6.50    8.32
  13   7  -6    5.80    6.23
 -13  -7   6   -3.65    7.35
 -13  -7   6    0.69   10.52
  13  -7  -7   -5.94   10.33
  13   7  -7   -0.00    5.60
 -13  -7   7   -1.55    7.04
 -13  -7   7   -0.92   10.18
  13  -7  -8    7.08    8.23
  13   7  -8   -0.00    5.89
 -13  -7   8   -0.01    7.76
  13  -7  -9    6.93    9.02
 -13  -7   9    3.46    6.87
  13  -7 -10   15.80    9.50
 -13  -7  10   14.06    8.42
  13  -7 -11   -2.21    8.55
 -13  -7  11   -8.14    7.92
  13  -7 -12   -1.15    8.39
 -13  -7  12    0.76    6.24
  13  -7 -13   -0.63    7.87
 -13  -7  13    4.63    7.98
  13  -7 -14   -0.94    7.60
 -13  -7  14    4.59    6.01
  13  -7 -15   -2.44    7.56
 -13  -7  15    5.00    7.20
  13  -7 -16    2.20    6.98
 -13  -7  16    2.79    6.91
  13  -7 -17    1.07    5.92
 -13  -7  17    1.67    8.07
  13  -7 -18    2.67    6.85
 -13  -7  18   -0.63    6.96
  13  -7 -19    4.13    7.17
  13  -8  -1   -1.83    8.78
  13   8  -1    3.70    7.43
 -13  -8   1   -1.18    6.40
 -13  -8   1    0.64   10.93
  13  -8  -2    8.77    9.85
  13   8  -2    7.86    7.47
 -13  -8   2   14.62    8.40
 -13  -8   2   25.34   13.76
  13  -8  -3   -2.68   10.23
  13   8  -3   -3.03    6.73
 -13  -8   3   -3.64    7.63
 -13  -8   3   -3.45    9.75
  13  -8  -4    7.36    9.24
  13   8  -4   -3.05    6.28
 -13  -8   4    0.97    7.21
 -13  -8   4   16.03   12.45
  13  -8  -5    2.27    9.09
 -13  -8   5    4.41    8.01
 -13  -8   5    2.98   11.38
  13  -8  -6    8.52    9.87
 -13  -8   6   17.35    8.79
 -13  -8   6   25.34   13.54
  13  -8  -7    0.58    7.70
 -13  -8   7    0.69    7.82
 -13  -8   7    3.51   12.63
  13  -8  -8   15.42    9.32
 -13  -8   8    6.51    8.75
  13  -8  -9   -5.16    9.19
 -13  -8   9   -0.93    7.05
  13  -8 -10   -3.86    8.16
 -13  -8  10    8.20    7.26
  13  -8 -11   -2.24    7.03
 -13  -8  11   -0.75    6.96
  13  -8 -12    1.68    9.11
 -13  -8  12    7.03    7.73
  13  -8 -13    6.14    9.46
 -13  -8  13    4.77    7.08
  13  -8 -14    1.76    7.71
 -13  -8  14   18.79    8.50
  13  -8 -15   -6.50    8.49
 -13  -8  15   -2.12    7.32
  13  -8 -16    0.24    6.46
  13  -8 -17    1.57    6.36
  13  -9  -1   21.79   10.91
 -13  -9   1   -0.64    5.39
 -13  -9   1    9.37   10.39
  13  -9  -2   -6.94    9.80
 -13  -9   2   -2.32    6.45
 -13  -9   2   12.07   11.34
  13  -9  -3   -4.22    8.86
 -13  -9   3    8.06    8.33
 -13  -9   3   -5.20   11.14
  13  -9  -4    5.11    8.91
 -13  -9   4   13.10    8.71
 -13  -9   4    9.15   11.21
  13  -9  -5    0.74   10.70
 -13  -9   5    2.95    7.41
 -13  -9   5   -0.32    9.48
  13  -9  -6    8.29    9.26
 -13  -9   6    1.49    6.57
 -13  -9   6    0.64    9.33
  13  -9  -7    4.57    8.60
 -13  -9   7   -0.34    6.21
 -13  -9   7    0.53   11.56
  13  -9  -8   -2.62    7.61
 -13  -9   8    7.15    8.02
  13  -9  -9    4.09    8.49
 -13  -9   9   -0.26    7.19
  13  -9 -10    0.35    8.44
 -13  -9  10   12.55    8.10
  13  -9 -11    0.83    8.02
 -13  -9  11   -1.06    6.92
  13  -9 -12    2.56    9.09
 -13  -9  12   -1.06    6.93
  13  -9 -13   -3.23    8.21
  13  -9 -14    6.80    9.15
  13  -9 -15    3.72    8.21
  13 -10  -1   -2.74    9.07
 -13 -10   1   -2.18    7.37
 -13 -10   1   -7.61   11.16
  13 -10  -2    1.01    7.96
 -13 -10   2   -0.05    6.06
 -13 -10   2    9.25   11.32
  13 -10  -3   -4.35    8.13
 -13 -10   3    0.96    6.71
 -13 -10   3    0.68   10.76
  13 -10  -4    1.03    8.81
 -13 -10   4    5.41    7.69
 -13 -10   4   -5.30   11.78
  13 -10  -5    6.44    9.42
 -13 -10   5   -0.90    7.55
 -13 -10   5   -1.07   10.13
  13 -10  -6   10.97    8.98
 -13 -10   6    5.67    7.78
 -13 -10   6    3.43    8.97
  13 -10  -7   -9.38    9.54
 -13 -10   7   -0.10    6.46
 -13 -10   7    2.57   11.15
  13 -10  -8   -0.75    8.68
 -13 -10   8   12.78    8.76
  13 -10  -9   -2.31    9.39
 -13 -10   9   -1.85    6.80
  13 -10 -10    2.64    7.92
  13 -10 -11   -5.99    8.06
  13 -10 -12   13.14   10.05
  13 -10 -13   -6.74    8.95
  13 -10 -14   -3.91    7.46
  13 -11  -1   -1.59    8.16
 -13 -11   1    7.76    7.53
 -13 -11   1    1.66   10.42
  13 -11  -2   -2.46    9.00
 -13 -11   2    1.42    6.85
 -13 -11   2    7.66   12.39
  13 -11  -3   -1.35    8.53
 -13 -11   3   -1.62    7.04
 -13 -11   3   -1.74   11.55
  13 -11  -4   -2.62    8.56
 -13 -11   4   -4.21    7.57
 -13 -11   4   16.67   12.00
  13 -11  -5   -5.35   10.04
 -13 -11   5    0.29    6.16
  13 -11  -6    1.83    8.41
  13 -11  -7    0.96    8.35
  13 -11  -8   -0.77    8.65
  13 -11  -9    2.59    9.09
  13 -11 -10    3.81    8.38
  13 -11 -11    3.43    9.67
  13 -11 -12    2.54    8.21
 -13 -12   1   -2.48    7.17
  13 -12  -7    8.81    9.78
  13 -12  -8    7.05    9.88
  13 -12  -9   -4.18    9.59
  13 -12 -10   -0.00    8.68
 -12   0   1    2.34   12.62
  12   0  -1   -0.09    9.01
  12   0  -2   24.06    9.22
  12   0  -3   -0.46    6.22
  12   0  -4    4.96    7.30
  12   0  -5   -1.44    6.97
  12   0  -6   66.61   14.48
  12   0  -7    0.00    5.77
  12   0  -8   14.57    6.79
  12   0  -9    3.03    6.55
  12   0 -10   29.59   10.04
  12   0 -11   -1.97    6.28
  12   0 -12   27.86    8.55
  12   0 -13   -0.31    5.13
  12   0 -14   -0.03    5.38
  12   0 -15    7.76    6.75
  12   0 -16   19.89    8.29
  12   0 -17   -0.09    5.43
  12   0 -18    5.33    6.27
  12   0 -19   -3.21    5.50
  12   0 -20   10.59    6.64
  12   0 -21   -3.38    6.98
  12   0 -22   22.53    8.78
 -12   0  23   -1.35    8.26
  12   0 -23    1.39    5.11
 -12   0  24    0.65    6.92
  12   0 -24    0.43    6.45
 -12   0  25    0.17    7.44
 -12   0  26    3.16    6.83
 -12   0  27    1.64    7.23
 -12   0  28   -0.65    6.33
 -12   0  29    0.79    6.37
  12  -1  -1    8.08    7.36
  12   1  -1    5.47    6.85
 -12  -1   1   -6.85   12.04
  12  -1  -2   40.30   12.66
  12   1  -2   34.21   10.65
 -12  -1   2   57.90   17.91
  12  -1  -3    9.89    7.22
  12   1  -3   -0.25    5.55
  12  -1  -4   59.89   15.33
  12   1  -4   65.49   14.34
  12  -1  -5   -2.49    5.72
  12   1  -5    4.49    6.16
  12  -1  -6   -5.43    8.03
  12   1  -6   -1.66    5.92
  12  -1  -7    1.94    5.79
  12   1  -7    5.51    7.18
  12  -1  -8   52.79   13.25
  12   1  -8   60.14   13.77
  12  -1  -9    0.27    7.29
  12   1  -9    7.55    6.32
  12  -1 -10   20.69    8.14
  12   1 -10   10.08    6.23
  12  -1 -11    3.99    6.86
  12   1 -11   -0.73    5.78
  12  -1 -12    4.91    6.33
  12   1 -12   -1.61    5.48
  12  -1 -13    1.90    6.27
  12   1 -13   -4.84    6.73
  12  -1 -14   65.92   14.28
  12   1 -14   66.88   14.34
  12  -1 -15   -3.17    5.81
  12   1 -15    0.06    5.16
  12  -1 -16   -1.09    5.63
  12   1 -16    7.34    5.39
  12  -1 -17   -2.21    5.08
  12   1 -17    4.18    6.04
  12  -1 -18   22.39    8.08
  12   1 -18   12.35    6.99
  12  -1 -19    0.32    5.08
  12   1 -19   -3.97    6.00
  12  -1 -20    7.70    7.25
  12   1 -20    6.27    6.57
  12  -1 -21   -2.08    6.33
  12   1 -21    7.83    6.42
 -12  -1  21    5.14    7.06
  12  -1 -22    2.54    6.08
  12   1 -22    3.14    6.15
 -12  -1  22    0.09    6.55
  12  -1 -23    3.19    5.21
  12   1 -23   -0.40    5.32
 -12  -1  23    2.92    7.14
  12  -1 -24    5.98    7.55
 -12  -1  24   23.20    8.80
 -12   1  25    0.12    7.13
  12  -1 -25   -4.62    7.87
 -12  -1  25    4.88    6.36
 -12   1  26   17.32    8.64
  12  -1 -26    3.77    6.79
 -12  -1  26    8.89    8.42
 -12   1  27   14.68    7.99
 -12  -1  27   -1.01    8.40
 -12  -1  28   16.33    9.35
 -12  -1  29    5.11    7.00
 -12  -1  30    1.13    7.05
  12  -2  -1   -3.24    8.37
  12   2  -1   -1.86    6.74
 -12  -2   1    7.51   10.97
  12  -2  -2   28.76   10.73
  12   2  -2   15.24    8.23
 -12  -2   2   32.29   13.50
  12  -2  -3    1.62    6.82
  12   2  -3    5.61    6.20
 -12  -2   3    1.65   10.97
  12  -2  -4    5.84    8.51
  12   2  -4    8.73    7.44
 -12  -2   4    4.32   11.18
  12  -2  -5   -0.24    7.22
  12   2  -5    0.35    5.86
  12  -2  -6   60.60   13.61
  12   2  -6   35.52   10.99
  12  -2  -7   29.72    9.66
  12   2  -7    7.96    6.62
  12  -2  -8   14.04    7.95
  12   2  -8    3.65    6.54
  12  -2  -9   -1.76    6.51
  12   2  -9    0.67    5.98
  12  -2 -10   29.71    9.79
  12   2 -10   23.31    8.42
  12  -2 -11   15.76    8.16
  12   2 -11    5.70    5.84
  12  -2 -12   21.18    7.53
  12   2 -12   12.58    7.56
  12  -2 -13   -0.37    5.30
  12   2 -13    0.43    5.29
  12  -2 -14   -0.83    5.66
  12   2 -14    0.54    5.98
  12  -2 -15    0.60    6.29
  12   2 -15    7.25    6.69
  12  -2 -16    3.25    6.35
  12   2 -16   14.80    7.42
  12  -2 -17    7.45    6.60
  12   2 -17    2.17    5.65
  12  -2 -18    8.32    6.91
  12   2 -18    1.28    5.90
  12  -2 -19    2.16    6.51
  12   2 -19    5.69    5.38
 -12  -2  19    0.00    7.99
  12  -2 -20    3.98    6.14
  12   2 -20    4.86    5.85
 -12  -2  20    7.16    7.71
  12  -2 -21    6.92    6.42
  12   2 -21    9.90    7.84
 -12  -2  21    0.08    6.87
  12  -2 -22   12.47    6.81
 -12  -2  22    2.88    8.30
  12  -2 -23    3.50    5.75
 -12  -2  23    1.37    6.69
  12  -2 -24    1.72    6.20
 -12  -2  24   -1.42    6.99
  12  -2 -25    3.42    6.00
 -12  -2  25   23.87    9.60
 -12   2  26    9.91    9.57
  12  -2 -26   25.07    8.76
 -12  -2  26   16.33    8.71
  12  -2 -27   -0.98    5.96
 -12  -2  27   -1.59    7.07
  12   2 -28    7.70    6.82
 -12  -2  28    3.40    7.31
  12   2 -29    3.14    6.74
 -12  -2  29    0.68    7.21
 -12  -2  30    2.24    7.03
 -12  -2  31    0.88    6.71
  12  -3  -1   -2.57    8.89
  12   3  -1   -0.41    5.07
 -12  -3   1    1.39   10.71
  12  -3  -2   12.97   10.09
  12   3  -2   26.41    8.67
 -12  -3   2   16.61   13.71
  12  -3  -3   13.03    9.72
  12   3  -3    9.83    7.26
 -12  -3   3   14.19   12.32
  12  -3  -4   28.87   11.28
  12   3  -4   22.86    8.40
 -12  -3   4   21.84   12.75
  12  -3  -5   14.48    8.70
  12   3  -5    7.01    6.37
 -12  -3   5   -0.28   11.20
  12  -3  -6   -4.12    8.44
  12   3  -6   -1.61    6.18
 -12  -3   6   -5.25   11.47
  12  -3  -7    6.97    6.75
  12   3  -7    3.33    5.94
 -12  -3   7   -1.77   10.06
  12  -3  -8   30.32   11.39
  12   3  -8   51.76   11.40
  12  -3  -9   -1.12    7.54
  12   3  -9   15.51    8.45
  12  -3 -10   40.20   10.62
  12   3 -10   15.90    8.18
  12  -3 -11    1.95    5.57
  12   3 -11    3.45    6.19
  12  -3 -12    8.05    6.80
  12   3 -12   11.11    7.76
  12  -3 -13    0.92    5.66
  12   3 -13   -2.64    6.43
  12  -3 -14   25.72    8.86
  12   3 -14   14.45    8.19
  12  -3 -15    5.76    6.74
  12   3 -15    3.01    6.47
  12  -3 -16   -2.01    6.25
  12   3 -16    5.79    7.01
  12  -3 -17   -2.02    6.14
  12   3 -17    0.92    4.91
 -12  -3  17   -2.67    7.76
  12  -3 -18   -0.69    4.83
  12   3 -18   -2.08    6.64
 -12  -3  18    8.30    8.01
  12  -3 -19    6.60    6.75
  12   3 -19    9.91    7.82
 -12  -3  19   20.42    8.77
  12  -3 -20   21.33    7.92
 -12  -3  20    8.88    7.34
  12  -3 -21   11.76    6.50
 -12  -3  21   -2.10    5.88
  12  -3 -22   -0.65    4.98
 -12  -3  22   -0.50    6.51
  12  -3 -23    6.02    6.68
 -12  -3  23   -0.46    7.38
  12  -3 -24   22.63    8.65
 -12  -3  24   19.01    9.00
  12  -3 -25   -0.46    5.51
  12   3 -25   -1.85    7.67
 -12  -3  25   -0.40    6.94
  12   3 -26    2.83    6.96
 -12  -3  26    4.21    7.49
  12   3 -27   -0.73    7.14
 -12  -3  27   -2.82    6.79
  12   3 -28   13.26    8.42
 -12  -3  28   -1.07    6.20
  12   3 -29   -4.98    8.18
 -12  -3  29   -0.53    7.71
 -12  -3  30    0.47    7.84
 -12  -3  31    3.64    6.92
 -12  -3  32   -1.01    6.89
  12  -4  -1   27.64   10.61
  12   4  -1   -0.97    5.16
 -12  -4   1   30.26   14.46
  12  -4  -2   10.75    9.61
  12   4  -2   10.04    7.17
 -12  -4   2   22.09   12.84
  12  -4  -3   -3.52    7.90
  12   4  -3    5.57    5.87
 -12  -4   3    3.28   10.10
  12  -4  -4    7.60    7.33
  12   4  -4    1.36    5.96
 -12  -4   4   -0.51   11.59
  12  -4  -5   16.27    9.55
  12   4  -5    5.90    5.34
 -12  -4   5   -2.30   11.56
  12  -4  -6   21.50   10.55
  12   4  -6   30.21    8.52
 -12  -4   6   23.06   13.58
  12  -4  -7    7.70    7.41
  12   4  -7   19.89    8.47
 -12  -4   7   16.27   11.64
  12  -4  -8    3.41    7.01
  12   4  -8   -3.31    5.90
 -12  -4   8   -1.28   10.61
  12  -4  -9    3.16    7.52
  12   4  -9    9.15    6.27
  12  -4 -10    9.34    9.12
  12   4 -10   24.87    8.77
  12  -4 -11   10.73    7.41
  12   4 -11   16.16    8.53
  12  -4 -12   19.23    8.77
  12   4 -12   17.74    8.77
  12  -4 -13    4.94    7.39
  12   4 -13   -0.71    6.31
  12  -4 -14   -0.21    5.86
  12   4 -14    1.20    6.98
 -12  -4  14    1.88    8.75
  12  -4 -15    2.93    6.09
  12   4 -15   10.48    6.84
 -12  -4  15    3.77    7.82
  12  -4 -16    1.68    5.74
  12   4 -16   14.79    7.33
 -12  -4  16   21.04    9.13
  12  -4 -17   15.23    8.67
 -12  -4  17   54.97   12.09
  12  -4 -18   14.11    7.33
 -12  -4  18    5.60    8.43
  12  -4 -19    0.47    5.25
 -12  -4  19   -1.15    7.33
  12  -4 -20   10.68    6.92
 -12  -4  20   13.53    8.27
  12  -4 -21   -2.23    5.46
 -12  -4  21   11.46    7.93
  12  -4 -22   26.65    8.76
  12   4 -22   10.01    8.69
 -12  -4  22   16.78    9.46
  12  -4 -23   -0.41    5.44
  12   4 -23    2.25    6.76
 -12  -4  23    0.38    7.42
  12  -4 -24    8.52    6.42
  12   4 -24    1.49    6.46
 -12  -4  24   -0.28    6.21
  12   4 -25   -1.67    7.85
 -12  -4  25   -1.24    6.54
  12   4 -26    1.32    5.88
 -12  -4  26    5.11    7.52
  12   4 -27   -3.08    8.34
 -12  -4  27   -2.78    6.77
  12   4 -28    0.12    8.16
 -12  -4  28    2.51    7.84
  12   4 -29   14.83    8.90
 -12  -4  29   -3.48    7.02
  12   4 -30    0.11    8.14
 -12  -4  30    5.33    6.66
  12  -5  -1    0.47    7.07
  12   5  -1   -0.03    5.49
 -12  -5   1   -4.67   11.96
  12  -5  -2    3.92    9.28
  12   5  -2    3.77    6.85
 -12  -5   2   -0.07    9.72
  12  -5  -3    9.57    8.73
  12   5  -3   10.92    6.93
 -12  -5   3    2.87   13.08
  12  -5  -4    5.54    9.42
  12   5  -4   10.99    7.03
 -12  -5   4   13.17   12.12
  12  -5  -5    9.75    9.44
  12   5  -5    6.75    5.76
 -12  -5   5   12.37   11.48
  12  -5  -6   -2.26    7.98
  12   5  -6    1.78    5.78
 -12  -5   6    2.62   10.37
  12  -5  -7    8.81    8.73
  12   5  -7    1.62    6.53
 -12  -5   7   -2.62   11.10
  12  -5  -8    7.26    7.62
  12   5  -8   11.03    7.85
 -12  -5   8    9.69   11.97
  12  -5  -9   10.48    8.94
  12   5  -9   20.69    8.74
  12  -5 -10   10.65    9.17
  12   5 -10   10.23    9.11
  12  -5 -11   -5.91    8.12
  12   5 -11    1.07    6.00
 -12  -5  11    3.71    7.09
  12  -5 -12    1.60    7.58
  12   5 -12   -1.66    6.83
 -12  -5  12    4.17    7.62
  12  -5 -13   18.03    8.97
  12   5 -13   25.69    9.34
 -12  -5  13   19.13   11.02
  12  -5 -14   22.78    8.45
  12   5 -14   11.52    8.18
 -12  -5  14   17.30    9.77
  12  -5 -15    0.82    7.49
 -12  -5  15    1.46    8.31
  12  -5 -16    5.51    6.22
 -12  -5  16    3.37    7.05
  12  -5 -17    0.77    6.47
 -12  -5  17   10.91    7.99
  12  -5 -18    5.38    5.75
  12   5 -18   10.52    8.32
 -12  -5  18   18.92    9.54
  12  -5 -19   17.94    7.53
  12   5 -19   -2.07    6.60
 -12  -5  19    3.27    6.87
  12  -5 -20    6.89    5.46
  12   5 -20    5.09    7.73
 -12  -5  20   -2.33    7.11
  12  -5 -21   10.44    7.21
  12   5 -21   14.66    9.10
 -12  -5  21   -0.58    6.14
  12  -5 -22   -0.73    5.05
  12   5 -22    3.14    8.22
 -12  -5  22   -4.30    7.54
  12   5 -23   -0.16    6.33
 -12  -5  23    0.80    5.91
  12   5 -24    0.10    6.92
 -12  -5  24    5.05    7.33
  12   5 -25    5.73    8.83
 -12  -5  25    6.11    7.08
  12   5 -26   -5.23    8.19
 -12  -5  26    0.11    6.84
  12   5 -27   -3.65    9.33
 -12  -5  27    5.97    7.35
  12   5 -28    0.00    7.47
 -12  -5  28    0.06    5.84
  12   5 -29    3.11    8.17
  12   5 -30   -1.59    7.72
  12  -6  -1   19.23   10.44
  12   6  -1   18.81    7.81
 -12  -6   1    8.50   12.40
  12  -6  -2   18.66    9.93
  12   6  -2   15.00    6.66
 -12  -6   2    0.25   11.12
  12  -6  -3    0.65    9.16
  12   6  -3    4.87    6.30
 -12  -6   3   13.59   12.88
  12  -6  -4   -1.04    7.98
  12   6  -4   -2.41    5.80
 -12  -6   4    9.30   10.60
  12  -6  -5   21.69   10.47
  12   6  -5   28.63    9.04
 -12  -6   5   23.22   12.95
  12  -6  -6   29.28   11.08
  12   6  -6   22.15    8.61
 -12  -6   6    8.24   13.12
  12  -6  -7    6.17    9.23
  12   6  -7   16.11    7.82
 -12  -6   7   11.55   11.26
  12  -6  -8   -2.04    8.06
  12   6  -8    1.50    6.68
 -12  -6   8    8.14    7.98
 -12  -6   8    5.51   11.99
  12  -6  -9    2.71    6.99
  12   6  -9    4.81    5.90
 -12  -6   9   -1.32    7.30
 -12  -6   9    8.46   11.48
  12  -6 -10    0.25    7.77
  12   6 -10    1.46    6.38
 -12  -6  10    8.72    6.91
  12  -6 -11   40.76   12.26
  12   6 -11   44.29   11.47
 -12  -6  11   31.17   10.78
  12  -6 -12   20.43    9.11
 -12  -6  12    7.16    7.86
  12  -6 -13   -0.88    7.66
 -12  -6  13    5.91    7.75
  12  -6 -14   -1.99    6.41
 -12  -6  14    8.48    7.61
  12  -6 -15    3.34    7.84
 -12  -6  15    2.69    7.00
  12  -6 -16    5.18    6.49
 -12  -6  16    9.72    7.40
  12  -6 -17    7.60    6.45
 -12  -6  17    5.00    8.06
  12  -6 -18    4.84    5.91
 -12  -6  18    9.46    7.88
  12  -6 -19   -5.28    6.06
 -12  -6  19   -1.07    7.08
  12  -6 -20    2.55    6.12
 -12  -6  20    2.24    7.94
  12  -6 -21   -2.49    5.72
 -12  -6  21    2.86    7.21
 -12  -6  22    1.19    7.20
 -12  -6  23    9.03    7.30
  12   6 -24   -1.39    7.38
 -12  -6  24    0.76    6.71
  12   6 -25   -1.80    8.16
 -12  -6  25   -3.10    7.07
  12   6 -26    3.29    7.79
  12   6 -27   -5.53    8.47
  12   6 -28    6.19    7.82
  12   6 -29   -4.67    7.63
  12  -7  -1   -2.47    8.72
  12   7  -1   -0.17    5.48
 -12  -7   1    6.31   10.45
  12  -7  -2   27.28   10.43
  12   7  -2   10.16    7.72
 -12  -7   2    8.45   11.17
  12  -7  -3   21.56   10.63
  12   7  -3   17.76    8.33
 -12  -7   3    6.27   11.42
  12  -7  -4    4.63    7.18
  12   7  -4    2.19    6.38
 -12  -7   4   -3.35    6.96
 -12  -7   4   -6.28   10.96
  12  -7  -5    5.60    8.49
  12   7  -5    9.48    7.41
 -12  -7   5    9.51    7.23
 -12  -7   5   -5.50   10.04
  12  -7  -6   -6.90    9.88
  12   7  -6   -4.62    7.39
 -12  -7   6    5.21    6.65
 -12  -7   6   -0.21    9.95
  12  -7  -7   -3.57    7.93
  12   7  -7    3.98    7.33
 -12  -7   7   12.31    8.74
 -12  -7   7   -4.63    9.17
  12  -7  -8   -0.86    9.16
 -12  -7   8    0.40    8.03
 -12  -7   8   -2.39   11.45
  12  -7  -9   37.75   12.40
 -12  -7   9   17.55    8.66
 -12  -7   9   12.05   11.24
  12  -7 -10   -7.12    9.14
 -12  -7  10   -0.58    6.17
  12  -7 -11   -1.01    7.35
 -12  -7  11    0.77    7.28
  12  -7 -12    5.70    7.07
 -12  -7  12    5.10    7.73
  12  -7 -13   23.51    9.51
 -12  -7  13    5.31    8.61
  12  -7 -14   13.73    8.58
 -12  -7  14   18.92    8.57
  12  -7 -15   -0.04    6.62
 -12  -7  15   12.34    8.72
  12  -7 -16    3.21    6.73
 -12  -7  16   -2.05    7.23
  12  -7 -17    1.70    7.35
 -12  -7  17   -6.11    7.32
  12  -7 -18    0.74    7.18
 -12  -7  18   -0.39    5.61
  12  -7 -19    9.05    7.14
 -12  -7  19   11.51    8.57
 -12  -7  20    1.52    6.83
 -12  -7  21    8.55    7.56
 -12  -7  22   -1.38    6.91
 -12  -7  23    1.35    6.19
  12  -8  -1   18.07    9.48
  12   8  -1   16.12    8.05
 -12  -8   1    7.06    8.78
 -12  -8   1   -8.76   11.80
  12  -8  -2   -1.29    7.47
  12   8  -2   -2.10    5.92
 -12  -8   2    0.00    6.52
 -12  -8   2   -8.93   12.77
  12  -8  -3   -0.89    7.33
  12   8  -3   11.59    6.50
 -12  -8   3    2.58    7.20
 -12  -8   3    2.96   11.61
  12  -8  -4   11.19    8.94
 -12  -8   4   10.64    7.96
 -12  -8   4   -1.64   11.78
  12  -8  -5   28.32   11.25
 -12  -8   5   15.91    8.82
 -12  -8   5   14.39   12.30
  12  -8  -6    5.79    8.62
 -12  -8   6    7.35    5.89
 -12  -8   6   -0.16    9.35
  12  -8  -7   29.86   11.59
 -12  -8   7   17.82    9.03
 -12  -8   7   18.10   13.12
  12  -8  -8    3.03    8.08
 -12  -8   8   -2.33    7.84
 -12  -8   8    3.09    9.92
  12  -8  -9   -3.86    7.72
 -12  -8   9    2.47    6.49
 -12  -8   9   -0.68   11.21
  12  -8 -10   -6.78    8.23
 -12  -8  10   -2.38    6.24
  12  -8 -11    2.18    8.58
 -12  -8  11   16.07    8.29
  12  -8 -12    1.26    7.13
 -12  -8  12   -1.03    6.42
  12  -8 -13    1.43    7.26
 -12  -8  13   -0.12    6.83
  12  -8 -14   -0.93    6.57
 -12  -8  14    0.00    7.91
  12  -8 -15   -1.92    8.29
 -12  -8  15    2.99    6.11
  12  -8 -16    9.16    8.51
 -12  -8  16    3.97    8.41
  12  -8 -17    9.72    8.07
 -12  -8  17    6.54    7.77
 -12  -8  18   -1.29    6.13
 -12  -8  19   -3.93    7.69
 -12  -8  20    7.29    7.88
  12  -9  -1   -1.79    7.63
 -12  -9   1    3.28    7.15
 -12  -9   1   -2.45   10.30
  12  -9  -2   -1.73    7.68
 -12  -9   2    0.93    6.87
 -12  -9   2    3.58    9.96
  12  -9  -3   26.73   11.38
 -12  -9   3   24.18    9.50
 -12  -9   3    9.96   11.23
  12  -9  -4    0.67    8.65
 -12  -9   4    2.15    6.19
 -12  -9   4   -3.75   11.69
  12  -9  -5    9.82    9.12
 -12  -9   5    0.60    7.09
 -12  -9   5   -2.44   10.90
  12  -9  -6    3.85    8.56
 -12  -9   6   -1.77    6.42
 -12  -9   6    4.26    9.63
  12  -9  -7   10.07    8.70
 -12  -9   7    6.79    8.04
 -12  -9   7    2.27    9.93
  12  -9  -8   -0.53    7.94
 -12  -9   8   -1.03    5.95
 -12  -9   8   -2.51   10.87
  12  -9  -9   16.42   10.71
 -12  -9   9    3.24    7.22
  12  -9 -10   -1.39    7.88
 -12  -9  10    1.12    7.39
  12  -9 -11   -2.06    7.96
 -12  -9  11    1.01    6.79
  12  -9 -12   -1.19    8.53
 -12  -9  12   -4.62    7.09
  12  -9 -13   18.73   10.46
 -12  -9  13   19.86    8.42
  12  -9 -14    4.88    8.54
 -12  -9  14   -1.73    8.12
  12  -9 -15   -0.46    7.65
 -12  -9  15   12.94    7.23
  12  -9 -16    7.37    7.57
 -12  -9  16   -2.60    7.06
 -12  -9  17   -0.82    7.28
 -12  -9  18   -1.98    6.99
  12 -10  -1    4.24    7.50
 -12 -10   1   20.81    8.47
 -12 -10   1    7.83   12.83
  12 -10  -2   -1.05    7.78
 -12 -10   2   -0.90    7.47
 -12 -10   2    3.05    9.54
  12 -10  -3    3.40    8.28
 -12 -10   3    4.72    7.93
 -12 -10   3   -8.48   11.66
  12 -10  -4    4.50    8.68
 -12 -10   4   -1.92    6.52
 -12 -10   4   13.56   11.17
  12 -10  -5    5.10    7.77
 -12 -10   5    6.92    7.29
 -12 -10   5    1.58   12.39
  12 -10  -6    4.19    8.23
 -12 -10   6   -2.91    8.27
 -12 -10   6   -3.13   10.09
  12 -10  -7   15.06   10.24
 -12 -10   7   10.41    8.32
  12 -10  -8    5.50    8.89
 -12 -10   8   -4.78    6.52
  12 -10  -9    5.10    6.88
 -12 -10   9   11.96    8.32
  12 -10 -10   -1.44    9.23
 -12 -10  10    0.25    6.38
  12 -10 -11    6.31    9.06
 -12 -10  11   12.15    8.02
  12 -10 -12   -0.06    8.72
 -12 -10  12    0.85    5.50
  12 -10 -13   -3.14    8.12
 -12 -10  13   -5.26    8.90
  12 -10 -14   -7.15   10.15
 -12 -10  14   -3.80    7.09
 -12 -10  15    4.05    5.04
  12 -11  -1   -2.39    8.59
 -12 -11   1    4.32    6.50
 -12 -11   1    7.37    9.83
  12 -11  -2   -3.71    8.70
 -12 -11   2   -1.15    6.40
 -12 -11   2    7.39    9.52
  12 -11  -3   11.28    9.96
 -12 -11   3   14.15    7.85
 -12 -11   3    8.43   11.77
  12 -11  -4   -4.91    8.80
 -12 -11   4   -2.89    6.72
  12 -11  -5   13.02    9.10
 -12 -11   5   18.58    9.25
  12 -11  -6    0.60    7.90
 -12 -11   6    3.26    7.06
  12 -11  -7    4.43    7.95
 -12 -11   7    1.83    7.66
  12 -11  -8   -2.57    8.03
 -12 -11   8   -1.43    8.28
  12 -11  -9   15.26   10.14
 -12 -11   9    5.45    7.96
  12 -11 -10   -6.43    9.75
 -12 -11  10    4.20    7.41
  12 -11 -11   -2.69    7.85
 -12 -11  11   -0.19    5.73
  12 -11 -12   -3.56    8.19
  12 -12  -1    2.17    8.19
 -12 -12   1   13.34    7.63
  12 -12  -2    3.91    9.45
 -12 -12   2   -1.36    7.10
  12 -12  -3    0.22    8.37
 -12 -12   3    2.38    7.74
  12 -12  -4   -5.84    8.70
 -12 -12   4   -0.82    6.68
  12 -12  -5    9.71    8.90
 -12 -12   5    2.41    7.88
  12 -12  -6    3.32    8.27
 -12 -12   6   -2.77    7.84
  12 -12  -7    4.72    8.15
 -12 -12   7    5.75    6.52
  12 -12  -8    5.68    8.73
 -12 -12   8    2.67    7.02
  12 -12  -9   -1.47    7.81
  12 -12 -10   -3.44   10.08
 -12 -13   1   12.30    8.57
  12 -13  -2    1.28    8.45
 -12 -13   2    3.03    7.59
  12 -13  -3    0.48    8.70
 -12 -13   3    5.88    7.65
  12 -13  -4    4.41    8.45
 -12 -13   4   -4.16    7.81
  12 -13  -5    3.97    8.07
  12 -13  -6   -4.62    9.30
  12 -13  -7   12.67    9.87
  12 -13  -8    2.29    8.33
  11   0  -1  133.86   23.81
 -11   0   2   -4.56   10.90
  11   0  -2   -1.65    5.96
 -11   0   3   24.35   13.97
  11   0  -3   36.74   10.11
 -11   0   4   -0.22    9.99
  11   0  -4   -2.12    7.58
 -11   0   5  124.49   28.25
  11   0  -5  144.45   24.33
 -11   0   6   -1.45    9.17
  11   0  -6   -1.35    5.65
 -11   0   7   -8.34   12.52
  11   0  -7    0.20    6.42
  11   0  -8   -1.46    5.72
  11   0  -9   55.08   12.48
  11   0 -10   -4.35    6.18
  11   0 -11   84.79   16.73
  11   0 -12    0.66    5.71
  11   0 -13    0.15    5.85
  11   0 -14   -0.49    5.98
  11   0 -15   17.69    7.56
  11   0 -16   -0.33    5.35
  11   0 -17    8.49    6.71
  11   0 -18   -3.89    6.25
  11   0 -19    2.19    5.95
  11   0 -20    1.71    5.23
  11   0 -21   36.91   10.39
 -11   0  22   -4.13    6.39
  11   0 -22   -0.90    5.92
 -11   0  23   -2.88    7.59
  11   0 -23   -0.20    5.88
 -11   0  24   -3.40    6.88
  11   0 -24    3.32    6.36
 -11   0  25    9.60    7.98
 -11   0  26    6.84    7.96
 -11   0  27    7.26    6.94
 -11   0  28   -3.52    6.15
 -11   0  29    0.04    5.96
 -11   1   1   63.52   22.77
  11  -1  -1  121.72   21.11
  11   1  -1  111.33   19.63
 -11   1   2    4.99   12.25
  11  -1  -2    5.86    7.15
  11   1  -2    1.47    5.98
 -11   1   3   62.88   17.82
  11  -1  -3   36.31   12.40
  11   1  -3   60.87   13.20
 -11  -1   3   66.50   17.78
 -11   1   4    6.72   11.44
  11  -1  -4   -2.50    6.41
  11   1  -4   -0.46    6.05
 -11  -1   4    1.31    9.94
 -11   1   5   -5.66   10.50
  11  -1  -5    0.94    7.52
  11   1  -5    6.29    5.86
 -11  -1   5   11.46   11.85
 -11   1   6    2.93    9.78
  11  -1  -6   16.51    7.72
  11   1  -6    1.64    6.29
 -11  -1   6    8.32   12.07
  11  -1  -7   48.16   12.13
  11   1  -7   49.49   11.96
 -11  -1   7   37.86   16.49
  11  -1  -8    0.31    6.04
  11   1  -8    0.64    5.29
 -11  -1   8    7.94   10.61
  11  -1  -9   38.69    9.83
  11   1  -9   23.67    8.88
  11  -1 -10    1.40    6.07
  11   1 -10   -3.53    6.44
  11  -1 -11    3.94    5.62
  11   1 -11   11.19    7.42
  11  -1 -12   -2.04    5.68
  11   1 -12   11.87    6.70
  11  -1 -13   48.64   10.93
  11   1 -13   21.69    9.83
  11  -1 -14   -3.40    6.39
  11   1 -14   -1.53    5.79
  11  -1 -15   -3.77    6.65
  11   1 -15   -0.31    5.61
  11  -1 -16   -1.03    5.50
  11   1 -16    7.85    6.48
  11  -1 -17   16.78    7.78
  11   1 -17    8.81    6.71
  11  -1 -18    4.49    6.88
  11   1 -18   -3.01    5.77
  11  -1 -19    5.75    5.95
  11   1 -19   -0.16    6.44
  11  -1 -20   -0.52    5.52
  11   1 -20   -1.27    5.30
  11  -1 -21    4.70    6.49
  11   1 -21   -1.48    5.48
 -11  -1  21    1.28    7.16
  11  -1 -22    1.12    5.36
  11   1 -22    2.79    6.19
 -11  -1  22    1.09    6.71
  11  -1 -23   44.94   11.51
 -11  -1  23   44.38   12.30
 -11   1  24   -1.28    7.10
  11  -1 -24   -3.26    5.84
 -11  -1  24   -0.21    6.49
 -11   1  25   14.83    9.01
  11  -1 -25   13.08    6.72
 -11  -1  25   -3.29    7.03
 -11   1  26   -2.53    6.87
 -11  -1  26    6.16    6.90
 -11   1  27   -0.75    7.69
 -11  -1  27    9.05    7.70
 -11  -1  28    1.35    5.76
 -11  -1  29    7.83    7.38
  11   1 -30    1.77    7.02
 -11  -1  30   -1.64    6.89
  11   1 -31   -1.21    6.40
 -11   2   1   15.76   13.27
  11  -2  -1   22.05   10.31
  11   2  -1   28.55    9.16
 -11   2   2   -4.23   12.89
  11  -2  -2   -0.11    7.55
  11   2  -2   22.59    7.41
 -11   2   3   26.26   13.65
  11  -2  -3   13.61    8.58
  11   2  -3   15.80    7.47
 -11   2   4   20.47   11.38
  11  -2  -4    6.58    8.50
  11   2  -4   -5.24    5.98
  11  -2  -5   80.63   16.01
  11   2  -5   54.64   12.68
 -11  -2   5   34.51   17.02
  11  -2  -6   11.07    6.77
  11   2  -6   11.09    6.95
 -11  -2   6   18.00   12.99
  11  -2  -7   14.35    8.16
  11   2  -7   13.73    8.07
 -11  -2   7    8.12   12.68
  11  -2  -8   12.23    8.39
  11   2  -8   12.96    7.26
 -11  -2   8    8.31   12.65
  11  -2  -9   33.89   10.00
  11   2  -9   25.53    9.01
 -11  -2   9   23.77   15.03
  11  -2 -10    1.27    6.30
  11   2 -10    2.62    6.23
  11  -2 -11   22.22    8.67
  11   2 -11   45.10   10.96
  11  -2 -12   -2.59    5.87
  11   2 -12    8.18    6.48
  11  -2 -13    1.05    5.17
  11   2 -13   -1.16    5.21
  11  -2 -14    1.03    5.23
  11   2 -14   11.08    6.52
  11  -2 -15   29.51    9.01
  11   2 -15   35.09    9.84
  11  -2 -16   11.41    7.23
  11   2 -16   13.00    8.01
  11  -2 -17    9.26    6.67
  11   2 -17    4.96    6.43
  11  -2 -18   -3.39    5.73
  11   2 -18   -2.70    6.04
  11  -2 -19    6.91    5.62
  11   2 -19   17.21    8.12
 -11  -2  19    1.40    6.27
  11  -2 -20    2.24    5.48
  11   2 -20    4.48    6.44
 -11  -2  20   -0.89    8.80
  11  -2 -21   20.75    8.73
 -11  -2  21   48.36   12.23
  11  -2 -22    4.47    5.69
 -11  -2  22    1.88    6.81
  11  -2 -23    1.26    5.31
 -11  -2  23    4.45    7.38
  11  -2 -24    1.58    6.45
 -11  -2  24   -0.68    5.96
  11  -2 -25    3.64    5.51
 -11  -2  25    9.29    6.90
 -11   2  26    2.04    6.56
  11  -2 -26    7.11    6.66
 -11  -2  26    5.01    7.26
  11  -2 -27    6.31    7.24
  11   2 -27   15.85    7.59
 -11  -2  27   21.84    9.62
  11   2 -28    2.60    7.36
 -11  -2  28   -2.24    5.85
  11   2 -29   -0.96    6.57
 -11  -2  29   -2.42    6.78
  11   2 -30   -0.11    6.71
 -11  -2  30    0.05    6.54
  11   2 -31    7.53    8.22
 -11  -2  31    8.09    7.23
 -11   3   1   -0.55    9.99
  11  -3  -1   11.59    8.25
  11   3  -1   12.95    6.63
 -11  -3   1   27.39   14.51
 -11   3   2   16.37   15.57
  11  -3  -2    8.33    9.09
  11   3  -2   25.44    7.64
 -11  -3   2   13.92   10.79
  11  -3  -3  138.09   21.33
  11   3  -3   79.78   17.53
 -11  -3   3   78.13   21.28
  11  -3  -4   17.78    9.59
  11   3  -4   18.91    7.41
  11  -3  -5    5.99    7.98
  11   3  -5    7.91    6.87
  11  -3  -6   12.71    8.21
  11   3  -6    5.92    6.65
  11  -3  -7   71.43   15.74
  11   3  -7   63.79   13.99
  11  -3  -8   15.68    8.09
  11   3  -8    3.09    6.32
 -11  -3   8    9.05   10.29
  11  -3  -9   17.29    8.47
  11   3  -9   10.72    6.07
 -11  -3   9   -3.91   10.76
  11  -3 -10   -2.80    5.94
  11   3 -10   -0.90    6.51
 -11  -3  10   15.55   11.18
  11  -3 -11    7.84    6.95
  11  -3 -12    1.54    7.30
  11   3 -12   12.01    7.03
  11  -3 -13   13.82    7.91
  11   3 -13   26.72    8.99
  11  -3 -14   -3.11    6.27
  11   3 -14    2.33    6.27
  11  -3 -15    5.64    6.09
  11   3 -15   -1.78    5.18
  11  -3 -16   -2.11    5.73
  11   3 -16    2.63    6.76
 -11  -3  16   -0.93    7.22
  11  -3 -17   19.58    8.01
  11   3 -17    5.66    6.56
 -11  -3  17    8.54    8.01
  11  -3 -18    8.99    6.54
  11   3 -18    4.99    6.59
 -11  -3  18    0.94    6.89
  11  -3 -19   15.36    7.98
 -11  -3  19   20.61    9.24
  11  -3 -20    6.60    5.73
 -11  -3  20    7.32    8.07
  11  -3 -21   -2.96    6.51
 -11  -3  21    4.74    8.14
  11  -3 -22    3.75    5.72
 -11  -3  22    0.49    7.00
  11  -3 -23   25.48    9.18
 -11  -3  23   59.84   12.82
  11  -3 -24    4.67    6.03
  11   3 -24    6.64    6.47
 -11  -3  24    2.59    7.35
  11  -3 -25    6.07    5.59
  11   3 -25   -1.55    7.08
 -11  -3  25    2.51    7.39
  11   3 -26   -2.01    7.32
 -11  -3  26    4.96    6.56
  11   3 -27   17.86   10.10
 -11  -3  27   19.39    8.26
  11   3 -28    2.52    7.36
 -11  -3  28   -0.74    6.34
  11   3 -29   -5.46    7.89
 -11  -3  29    2.47    7.83
  11   3 -30    2.67    6.44
 -11  -3  30   -1.09    6.26
  11   3 -31   -4.10    8.92
 -11  -3  31   -1.07    6.74
 -11  -3  32   -4.18    7.23
 -11  -3  33   -1.95    6.76
  11  -4  -1   51.90   13.35
  11   4  -1   32.71    9.83
 -11  -4   1   25.80   14.93
  11  -4  -2   -5.73    8.40
  11   4  -2    6.79    5.96
 -11  -4   2   -0.43   11.23
  11  -4  -3   -4.52    8.82
  11   4  -3    1.86    6.40
 -11  -4   3   -0.42   11.19
  11  -4  -4   11.68   10.06
  11   4  -4   14.21    6.44
 -11  -4   4    9.82   11.07
  11  -4  -5   58.76   13.78
  11   4  -5   38.05   11.09
 -11  -4   5   42.49   17.00
  11  -4  -6    2.66    8.17
  11   4  -6   14.78    7.42
  11  -4  -7   10.65    8.22
  11   4  -7    4.40    6.48
  11  -4  -8    3.76    7.39
  11   4  -8   -2.31    7.09
  11  -4  -9   59.42   13.40
  11   4  -9   32.31   10.46
  11  -4 -10   -0.44    6.48
  11   4 -10    8.30    7.13
  11  -4 -11   21.64   10.04
  11   4 -11   36.21   10.03
  11  -4 -12   -0.74    6.25
  11   4 -12    4.33    5.89
  11  -4 -13    6.80    6.69
  11   4 -13    0.85    5.49
  11  -4 -14    1.26    5.87
  11   4 -14    3.78    6.64
 -11  -4  14   -1.30    7.22
  11  -4 -15   24.14    8.41
  11   4 -15   18.73    8.07
 -11  -4  15   24.18    9.56
  11  -4 -16    7.65    5.70
 -11  -4  16    1.40    6.43
  11  -4 -17   -0.00    5.98
 -11  -4  17   16.20    8.18
  11  -4 -18   -4.15    6.00
 -11  -4  18    4.57    7.26
  11  -4 -19   -0.97    5.22
 -11  -4  19   -0.68    6.82
  11  -4 -20    8.80    6.24
 -11  -4  20   10.28    8.67
  11  -4 -21    7.73    7.06
  11   4 -21    2.24    7.91
 -11  -4  21    8.13    7.63
  11  -4 -22    2.96    6.39
  11   4 -22    9.67    8.48
 -11  -4  22   -0.15    6.82
  11  -4 -23    0.04    5.38
  11   4 -23    6.57    8.25
 -11  -4  23   -0.02    6.73
  11  -4 -24    6.13    6.25
  11   4 -24   -0.25    6.72
 -11  -4  24    4.93    6.79
  11   4 -25   18.94    8.69
 -11  -4  25    9.18    8.43
  11   4 -26    6.27    8.44
 -11  -4  26    4.08    7.24
  11   4 -27   -3.44    8.36
 -11  -4  27    6.66    8.41
  11   4 -28   -4.38    8.26
 -11  -4  28    2.53    6.70
  11   4 -29    2.16    6.02
 -11  -4  29    4.23    6.64
  11   4 -30    1.16    7.65
 -11  -4  30   -0.50    6.44
  11   4 -31   -0.52    7.53
 -11  -4  31   -1.31    6.06
 -11  -4  32   14.73    8.39
 -11  -4  33    2.47    6.63
 -11  -4  34    4.31    6.34
  11  -5  -1   -2.14    8.70
  11   5  -1    1.67    5.31
 -11  -5   1   -4.87   12.63
  11  -5  -2   50.84   14.03
  11   5  -2   63.50   12.29
 -11  -5   2    9.22   13.57
  11  -5  -3   37.49   12.45
  11   5  -3   32.49    9.90
 -11  -5   3   62.54   17.02
  11  -5  -4    4.47    8.48
  11   5  -4    0.87    5.15
 -11  -5   4   -1.69   10.82
  11  -5  -5    0.74    6.42
  11   5  -5    0.61    5.28
 -11  -5   5    7.36   10.87
  11  -5  -6    5.73    7.96
  11   5  -6   11.02    6.61
 -11  -5   6   14.86   11.85
  11  -5  -7   32.57   11.18
  11   5  -7   24.91    8.62
 -11  -5   7   17.28   13.21
  11  -5  -8    5.24    7.75
  11   5  -8   16.21    7.06
 -11  -5   8    2.31   10.22
  11  -5  -9   21.58    9.95
  11   5  -9   31.42    9.61
 -11  -5   9   23.24   12.98
  11  -5 -10    5.73    7.41
  11   5 -10   -4.02    7.35
  11  -5 -11    2.48    8.33
  11   5 -11   13.23    6.86
 -11  -5  11   21.97    9.27
  11  -5 -12   13.69    8.83
  11   5 -12   48.24   10.51
 -11  -5  12   16.64    8.60
  11  -5 -13   17.56    8.71
  11   5 -13   31.67    9.77
 -11  -5  13   31.95   10.49
  11  -5 -14    2.69    6.79
 -11  -5  14   11.43    7.75
  11  -5 -15   -4.01    6.02
 -11  -5  15    3.97    5.94
  11  -5 -16   -5.04    6.41
 -11  -5  16   12.19    8.48
  11  -5 -17   -0.09    5.10
  11   5 -17    9.37    6.58
 -11  -5  17    5.69    7.41
  11  -5 -18   21.00    8.56
  11   5 -18   17.81    8.98
 -11  -5  18   22.69    9.32
  11  -5 -19   18.39    7.58
  11   5 -19   21.51    8.87
 -11  -5  19   11.30    8.47
  11  -5 -20    3.55    5.52
  11   5 -20   14.87    8.70
 -11  -5  20    0.62    5.88
  11  -5 -21    0.06    5.02
  11   5 -21   -1.15    7.35
 -11  -5  21    0.69    7.96
  11  -5 -22    4.39    6.42
  11   5 -22   -5.61    7.87
 -11  -5  22    2.52    7.33
  11   5 -23   14.90    8.94
 -11  -5  23   18.27    9.16
  11   5 -24   11.04    7.75
 -11  -5  24    1.99    6.15
  11   5 -25    6.19    8.01
 -11  -5  25   -1.18    6.35
  11   5 -26   -4.11    8.17
 -11  -5  26    6.63    6.95
  11   5 -27    2.68    7.60
 -11  -5  27    3.19    6.03
  11   5 -28    3.04    8.48
 -11  -5  28    2.68    7.16
  11   5 -29   -6.59    9.03
 -11  -5  29    7.28    7.71
  11   5 -30    5.78    8.47
 -11  -5  30    4.51    7.60
  11   5 -31    7.76    8.68
 -11  -5  31   -0.34    6.18
 -11  -5  32    3.58    6.72
  11  -6  -1   20.99   10.49
  11   6  -1   15.50    7.03
 -11  -6   1   29.27   13.85
  11  -6  -2   12.22    9.31
  11   6  -2   -1.91    6.28
 -11  -6   2    9.21   11.52
  11  -6  -3   -0.18    8.11
  11   6  -3    0.68    6.33
 -11  -6   3   17.18   11.06
  11  -6  -4   26.67   10.53
  11   6  -4   22.82    8.74
 -11  -6   4   24.56   13.18
  11  -6  -5   12.43    9.84
  11   6  -5   23.41    8.66
 -11  -6   5    2.90   10.51
  11  -6  -6   26.29    9.90
  11   6  -6   18.45    7.82
 -11  -6   6   18.34   13.01
  11  -6  -7   10.03    8.11
  11   6  -7    7.20    6.54
 -11  -6   7   10.35    8.44
 -11  -6   7    6.61   11.34
  11  -6  -8    5.33    7.37
  11   6  -8   14.26    7.83
 -11  -6   8   22.78    9.68
 -11  -6   8   -0.00   11.39
  11  -6  -9    4.62    7.65
  11   6  -9   11.09    6.45
 -11  -6   9    1.10    8.49
 -11  -6   9    4.13   12.66
  11  -6 -10    3.98    8.09
  11   6 -10    4.92    7.18
 -11  -6  10   13.04    6.85
 -11  -6  10   22.57   11.62
  11  -6 -11    3.69    7.53
 -11  -6  11   15.28    8.33
 -11  -6  11   -0.92   10.72
  11  -6 -12    8.67    7.74
 -11  -6  12    5.65    6.90
  11  -6 -13   -1.66    7.10
 -11  -6  13   -0.15    5.52
  11  -6 -14    9.04    8.21
 -11  -6  14   18.99    8.66
  11  -6 -15   13.61    7.70
 -11  -6  15   29.92   10.00
  11  -6 -16   29.46    9.45
  11   6 -16   11.26    8.84
 -11  -6  16   23.53    9.03
  11  -6 -17    2.38    6.43
  11   6 -17    5.25    7.16
 -11  -6  17    1.84    6.24
  11  -6 -18   -1.70    5.77
  11   6 -18   -0.80    6.53
 -11  -6  18   -2.18    7.01
  11  -6 -19    3.41    5.90
  11   6 -19    1.46    6.60
 -11  -6  19    0.36    7.46
  11  -6 -20    5.19    6.26
  11   6 -20   -2.29    8.12
 -11  -6  20   -2.24    7.68
  11  -6 -21    6.89    6.60
  11   6 -21   -0.24    6.60
 -11  -6  21    1.74    6.39
  11   6 -22    0.84    7.99
 -11  -6  22    0.99    7.67
  11   6 -23    6.03    8.80
 -11  -6  23    4.02    7.65
  11   6 -24    1.12    7.65
 -11  -6  24    0.61    6.71
  11   6 -25   -3.30    9.13
 -11  -6  25    0.78    6.94
  11   6 -26    1.78    7.92
 -11  -6  26    5.14    5.95
  11   6 -27   -0.44    7.82
 -11  -6  27   -4.03    7.65
  11   6 -28   -0.61    7.17
 -11  -6  28   -3.06    7.05
  11   6 -29    0.20    7.56
 -11  -6  29    5.51    7.05
  11   6 -30   -0.18    8.10
  11   6 -31   -2.61    7.86
  11  -7  -1    1.42    7.44
  11   7  -1   18.08    7.45
 -11  -7   1   20.52   11.72
  11  -7  -2   33.23   12.23
  11   7  -2   49.37   10.99
 -11  -7   2   34.71   14.27
  11  -7  -3   15.03    9.50
  11   7  -3    1.73    6.17
 -11  -7   3    8.65    7.54
 -11  -7   3    3.36   11.05
  11  -7  -4   13.94    9.56
  11   7  -4   11.47    7.11
 -11  -7   4    6.23    8.10
 -11  -7   4    1.31   10.89
  11  -7  -5    5.64    7.58
  11   7  -5   -1.76    6.01
 -11  -7   5   -2.49    7.76
 -11  -7   5    5.91   10.29
  11  -7  -6   13.92    8.74
  11   7  -6   15.23    7.72
 -11  -7   6   11.14    8.58
 -11  -7   6   -2.52   10.27
  11  -7  -7    1.41    7.96
 -11  -7   7   -0.63    6.35
 -11  -7   7   -5.85   11.30
  11  -7  -8   34.10   11.56
 -11  -7   8   39.70   11.15
 -11  -7   8   21.60   13.68
  11  -7  -9   25.35    9.92
 -11  -7   9   20.23    9.68
 -11  -7   9   17.98   12.31
  11  -7 -10    0.01    7.60
 -11  -7  10    2.31    5.39
 -11  -7  10   -1.21   10.56
  11  -7 -11    1.34    8.91
 -11  -7  11   -4.53    7.22
 -11  -7  11    6.98   10.79
  11  -7 -12   14.40    9.83
 -11  -7  12   25.06    9.58
  11  -7 -13   -1.08    6.93
 -11  -7  13    2.29    6.03
  11  -7 -14   10.02    7.03
 -11  -7  14   16.39    9.02
  11  -7 -15   -6.22    7.42
 -11  -7  15    9.27    7.63
  11  -7 -16   -2.20    6.67
 -11  -7  16    1.90    4.66
  11  -7 -17    6.13    7.08
 -11  -7  17    7.48    6.92
  11  -7 -18   22.39    7.87
 -11  -7  18   13.94    8.64
  11  -7 -19   -0.11    6.08
 -11  -7  19    5.30    6.14
 -11  -7  20   -5.40    7.06
 -11  -7  21   -1.17    6.01
 -11  -7  22   -2.54    7.20
 -11  -7  23    4.95    5.76
  11   7 -24    1.79    7.86
 -11  -7  24    4.43    7.71
  11   7 -25   -6.10    8.80
 -11  -7  25    5.38    7.16
  11   7 -26    1.67    7.52
 -11  -7  26   -0.65    6.28
  11   7 -27    2.39    9.30
 -11  -7  27   -0.79    7.56
  11   7 -28   -0.58    7.73
  11   7 -29    3.57    9.40
  11   7 -30   13.16    9.84
  11   7 -31   -2.38    8.33
  11  -8  -1   -2.33    8.18
  11   8  -1   -4.57    6.16
 -11  -8   1    2.75    6.65
 -11  -8   1    6.31   10.00
  11  -8  -2   20.83    8.98
 -11  -8   2    4.63    8.18
 -11  -8   2   -0.39   10.32
  11  -8  -3   -4.48    8.69
 -11  -8   3   -1.15    6.64
 -11  -8   3   -1.39    9.73
  11  -8  -4   16.27    9.97
 -11  -8   4   36.65   10.51
 -11  -8   4   33.91   14.68
  11  -8  -5    0.26    7.07
 -11  -8   5   -3.11    7.23
 -11  -8   5   -2.68   11.01
  11  -8  -6   29.53   10.64
 -11  -8   6    6.75    8.28
 -11  -8   6    8.33   12.03
  11  -8  -7    2.05    7.82
 -11  -8   7   -3.68    6.80
 -11  -8   7   -7.32   12.41
  11  -8  -8   -1.09    8.10
 -11  -8   8    0.67    6.09
 -11  -8   8   -6.88   10.99
  11  -8  -9   -3.92    7.36
 -11  -8   9    6.15    6.94
 -11  -8   9   -3.28    9.33
  11  -8 -10    6.87   10.28
 -11  -8  10   22.56    9.94
 -11  -8  10   11.84   11.20
  11  -8 -11    2.63    7.00
 -11  -8  11   -1.55    7.37
  11  -8 -12   -0.12    8.01
 -11  -8  12   -2.44    7.56
  11  -8 -13   -2.10    7.86
 -11  -8  13   11.46    9.05
  11  -8 -14   -5.80    7.71
 -11  -8  14    3.22    6.79
  11  -8 -15   -0.53    7.56
 -11  -8  15    5.12    6.00
  11  -8 -16   13.97    8.02
 -11  -8  16   17.59    9.93
  11  -8 -17   -2.17    7.81
 -11  -8  17   -1.86    5.71
 -11  -8  18    9.36    7.64
 -11  -8  19    1.06    6.62
 -11  -8  20   10.70    8.16
 -11  -8  21   -3.39    8.71
 -11  -8  22    0.17    6.84
 -11  -8  23    0.60    5.94
 -11  -8  24   -2.02    7.00
 -11  -8  25    5.12    7.82
  11  -9  -1   -3.52    8.04
 -11  -9   1   -2.65    6.37
 -11  -9   1   -5.61   10.58
  11  -9  -2   46.71   14.73
 -11  -9   2   71.69   13.98
 -11  -9   2   25.88   15.18
  11  -9  -3    2.43    7.77
 -11  -9   3   -0.77    6.68
 -11  -9   3   -9.00   10.95
  11  -9  -4   15.42    9.18
 -11  -9   4   14.60    7.71
 -11  -9   4   22.58   12.91
  11  -9  -5   -3.22    7.59
 -11  -9   5    0.10    7.24
 -11  -9   5   -1.66    9.42
  11  -9  -6    8.85    7.74
 -11  -9   6   14.83    7.73
 -11  -9   6   -3.88   10.68
  11  -9  -7    0.40    6.87
 -11  -9   7   -5.02    6.75
 -11  -9   7    2.07    9.86
  11  -9  -8   19.13   10.93
 -11  -9   8   40.26   11.04
  11  -9  -9   -0.18    7.80
 -11  -9   9    0.30    6.48
  11  -9 -10   -2.59    7.36
 -11  -9  10   -3.71    7.99
  11  -9 -11    1.90    8.95
 -11  -9  11   -0.00    6.71
  11  -9 -12   18.29    8.22
 -11  -9  12   -0.21    6.07
  11  -9 -13   -3.15    9.06
 -11  -9  13    8.71    7.45
  11  -9 -14    6.97    8.04
 -11  -9  14   13.14    8.27
  11  -9 -15    7.36    8.93
 -11  -9  15   -1.43    7.23
  11  -9 -16   -0.95    7.30
 -11  -9  16   -0.03    7.03
 -11  -9  17   -3.98    7.22
 -11  -9  18   37.01   10.81
 -11  -9  19    6.71    8.01
 -11  -9  20   -0.01    7.67
 -11  -9  21    6.04    6.62
 -11  -9  22    6.85    8.28
  11 -10  -1   -1.77    8.89
 -11 -10   1   -3.08    6.92
 -11 -10   1    4.90   10.02
  11 -10  -2    0.99    8.47
 -11 -10   2   -2.05    7.37
 -11 -10   2    4.50   10.28
  11 -10  -3   -5.25    8.33
 -11 -10   3   -1.24    6.37
 -11 -10   3    4.21    9.18
  11 -10  -4   16.33    9.70
 -11 -10   4    2.88    6.68
 -11 -10   4   19.73   11.77
  11 -10  -5   -0.06    7.09
 -11 -10   5    4.64    6.61
 -11 -10   5   11.50    9.85
  11 -10  -6    3.15    7.85
 -11 -10   6   18.37    8.56
  11 -10  -7   16.68    9.49
 -11 -10   7    1.53    6.53
  11 -10  -8    0.66    8.39
 -11 -10   8   -0.12    5.32
  11 -10  -9    1.19    7.91
 -11 -10   9    6.11    7.07
  11 -10 -10    6.79    9.61
 -11 -10  10   15.11    7.53
  11 -10 -11    1.81    7.92
 -11 -10  11   -8.00    8.85
  11 -10 -12    4.48    7.46
 -11 -10  12    7.89    7.27
  11 -10 -13    0.67    7.67
 -11 -10  13    6.40    6.16
  11 -10 -14    1.49    7.83
 -11 -10  14   12.41    8.37
 -11 -10  15    7.47    7.24
 -11 -10  16   28.49   11.05
 -11 -10  17   -4.81    7.58
 -11 -10  18   -0.79    6.70
 -11 -10  19   -3.88    7.31
  11 -11  -1   -0.85    8.33
 -11 -11   1   -2.49    6.96
 -11 -11   1   -7.58    9.63
  11 -11  -2   17.19   10.05
 -11 -11   2   24.38    8.96
  11 -11  -3    2.93    7.84
 -11 -11   3   -2.64    8.16
  11 -11  -4    5.53    8.90
 -11 -11   4    6.26    6.97
  11 -11  -5    3.26    7.96
 -11 -11   5    5.50    6.82
  11 -11  -6    0.63    7.07
 -11 -11   6    2.90    6.35
  11 -11  -7    5.70    7.73
 -11 -11   7   -5.62    7.09
  11 -11  -8   18.57   11.35
 -11 -11   8   40.70   11.21
  11 -11  -9   -3.27    7.51
 -11 -11   9   -2.26    6.33
  11 -11 -10   -2.95    7.64
 -11 -11  10    4.91    6.51
  11 -11 -11   -3.16    7.93
 -11 -11  11   -3.36    8.65
  11 -11 -12   23.43   10.52
 -11 -11  12   14.29    8.25
 -11 -11  13   -2.90    6.64
 -11 -11  14   10.30    7.85
 -11 -11  15   -0.00    7.10
 -11 -11  16    0.89    5.92
  11 -12  -1   -4.57    8.93
 -11 -12   1   -4.81    7.03
  11 -12  -2   -1.35    7.63
 -11 -12   2    4.98    6.42
  11 -12  -3    3.30    9.08
 -11 -12   3    1.71    5.90
  11 -12  -4   13.61    8.86
 -11 -12   4   14.13    7.27
  11 -12  -5    2.54    8.77
 -11 -12   5   -3.41    6.64
  11 -12  -6    8.29    8.53
 -11 -12   6   -0.40    6.11
  11 -12  -7    0.39    8.25
 -11 -12   7    0.23    7.34
  11 -12  -8    5.68    7.60
 -11 -12   8   -4.79    7.30
  11 -12  -9   -0.47    8.66
 -11 -12   9    3.49    6.08
  11 -12 -10   10.47    9.70
 -11 -12  10   11.25    7.49
 -11 -12  11   -1.10    6.25
 -11 -12  12   -0.25    7.63
 -11 -12  13   -1.65    6.95
  11 -13  -1    6.59    9.20
 -11 -13   1   -4.31    7.05
  11 -13  -2    1.49    6.87
 -11 -13   2    5.14    7.24
  11 -13  -3    2.50    7.85
 -11 -13   3    0.16    6.47
  11 -13  -4   10.29    9.18
 -11 -13   4    3.32    7.22
  11 -13  -5   -4.11    8.49
 -11 -13   5    0.16    6.19
  11 -13  -6   -0.56    7.56
 -11 -13   6    1.80    7.20
  11 -13  -7    0.17    7.04
 -11 -13   7   -4.89    7.60
  11 -13  -8   22.99   10.78
 -11 -13   8   16.57    9.28
  11 -13  -9   -3.36    8.06
 -11 -13   9   -0.98    6.60
  11 -14  -1   -0.62    6.91
 -11 -14   1   -2.49    5.66
  11 -14  -2   -1.28    7.60
 -11 -14   2   -1.66    6.72
  11 -14  -3    1.70    7.18
 -11 -14   3    3.01    6.44
  11 -14  -4    5.28    8.72
 -11 -14   4   -1.81    6.28
  11 -14  -5    1.12    7.38
 -11 -14   5    2.80    6.64
  11 -14  -6    0.00    7.47
 -11 -14   6   -1.82    7.18
  11 -14  -7   -3.38    7.39
 -11 -15   1   -2.12    8.07
 -11 -15   2    1.75    7.22
  11 -15  -4   -3.09    8.16
  11 -15  -5   -2.18    8.04
 -10   0   1   -0.59    9.97
  10   0  -1   -3.65    6.63
 -10   0   2    8.96   12.83
  10   0  -2   39.07   10.25
 -10   0   3   -1.68   10.80
  10   0  -3    4.38    6.64
 -10   0   4  140.75   28.23
  10   0  -4  131.10   23.50
 -10   0   5   -0.20    9.85
  10   0  -5    2.48    6.27
 -10   0   6   19.32   12.56
  10   0  -6   31.10    9.24
 -10   0   7   -4.88    9.86
  10   0  -7   -0.09    5.22
 -10   0   8   25.73   14.01
  10   0  -8    3.72    7.11
 -10   0   9   -3.35    9.78
  10   0  -9   -1.30    5.90
  10   0  -9   -3.09   10.32
 -10   0  10  113.14   28.16
  10   0 -10  173.23   25.70
  10   0 -11   -0.28    5.23
  10   0 -12   -0.25    4.93
  10   0 -13   -0.17    5.50
  10   0 -14   36.68   10.11
  10   0 -15   -2.50    5.78
  10   0 -16   63.19   13.81
  10   0 -17    1.41    4.74
  10   0 -18   25.98    8.48
  10   0 -19   -3.30    5.82
  10   0 -20   49.14   11.96
  10   0 -21   -1.63    5.45
 -10   0  22   -1.45    6.49
  10   0 -22   -3.99    5.97
 -10   0  23   -1.35    5.64
  10   0 -23    1.62    5.79
 -10   0  24   -1.56    6.11
 -10   0  25   -3.04    5.99
 -10   0  26   66.23   14.94
 -10   0  27   -1.97    5.77
 -10   0  28    9.07    6.39
 -10   0  29   -2.42    5.40
  10   0 -31   -0.96    5.65
  10   0 -32    7.78    7.04
 -10   1   1   -3.76   12.26
  10  -1  -1   -2.63    7.60
  10   1  -1    0.00    6.48
 -10  -1   1    3.37   11.30
 -10   1   2  161.39   31.28
  10  -1  -2  147.60   27.04
  10   1  -2  144.36   25.61
 -10  -1   2  181.01   31.25
 -10   1   3    3.18    9.60
  10  -1  -3    3.93    7.02
  10   1  -3   23.95    7.86
 -10  -1   3   12.20   10.88
 -10   1   4   -2.76   12.41
  10  -1  -4    4.70    6.02
  10   1  -4    4.74    5.80
 -10  -1   4   -0.13    8.26
 -10   1   5   13.21   11.46
  10  -1  -5   12.92    6.83
  10   1  -5    7.21    6.76
 -10  -1   5   14.49   12.35
 -10   1   6   78.69   21.43
  10  -1  -6  110.69   18.44
  10   1  -6  102.38   17.72
 -10  -1   6   60.99   20.12
 -10   1   7    6.51   10.44
  10  -1  -7   -0.48    6.32
  10  -1  -7   -7.40   11.19
  10   1  -7   -2.67    5.34
 -10  -1   7   -2.25    8.69
 -10   1   8   75.17   18.59
  10  -1  -8   69.24   13.27
  10  -1  -8   59.28   18.24
  10   1  -8   46.80   12.18
 -10  -1   8   46.87   16.22
 -10   1   9    4.71    9.28
  10  -1  -9    2.12    5.41
  10   1  -9    0.06    4.70
 -10  -1   9   -1.38   11.07
  10  -1 -10    5.55    6.53
  10   1 -10    7.35    6.14
 -10  -1  10   -0.71   10.82
  10  -1 -11   13.40    6.85
  10   1 -11   -1.04    5.39
 -10  -1  11   10.40    9.76
  10  -1 -12   79.62   17.46
  10   1 -12  118.86   18.54
  10  -1 -13    0.82    5.03
  10   1 -13   -1.01    5.57
  10  -1 -14   22.27    7.71
  10   1 -14   22.29    7.57
  10  -1 -15   -1.85    4.80
  10   1 -15   -1.44    4.00
  10  -1 -16   42.34   10.23
  10   1 -16   29.39    9.63
  10  -1 -17   -1.42    6.10
  10   1 -17   -1.35    5.41
  10  -1 -18   23.24    8.30
  10   1 -18   27.96    8.52
  10  -1 -19    2.18    5.27
  10   1 -19    2.70    5.81
  10  -1 -20   -1.88    5.34
  10   1 -20    3.36    5.20
 -10  -1  20   -1.56    6.95
  10  -1 -21    2.17    6.48
  10   1 -21    1.01    5.76
 -10  -1  21   -1.43    6.83
  10  -1 -22   83.20   15.73
 -10  -1  22   70.91   16.38
 -10   1  23    1.42    5.66
  10  -1 -23   -1.57    6.23
 -10  -1  23   -2.73    7.24
 -10   1  24   12.49    8.00
  10  -1 -24    7.12    6.66
 -10  -1  24    6.42    7.40
 -10   1  25   -4.29    6.85
 -10  -1  25    3.77    7.11
 -10   1  26    0.31    5.98
 -10  -1  26    4.88    6.59
 -10   1  27   -2.29    6.93
 -10  -1  27   -2.17    5.68
 -10   1  28   10.73    6.87
 -10  -1  28    7.75    7.28
  10   1 -29    7.34    6.94
 -10  -1  29    4.49    5.93
  10   1 -30    0.47    6.92
 -10  -1  30    5.52    7.12
  10   1 -31    1.56    6.56
  10   1 -32   12.62    8.02
  10   1 -33   -1.39    6.76
 -10   2   1   -0.01   13.28
  10  -2  -1    1.96    7.58
  10   2  -1   -2.01    5.71
 -10  -2   1   -3.74   10.20
 -10   2   2   -6.43   13.06
  10  -2  -2    6.08    7.06
  10   2  -2   -1.10    5.70
 -10  -2   2   -6.64   11.99
 -10   2   3    3.42   11.11
  10  -2  -3   -2.74    8.22
  10   2  -3   -0.06    5.23
 -10  -2   3    5.50    9.65
 -10   2   4   49.45   25.16
  10  -2  -4  209.43   26.95
  10   2  -4  168.69   24.14
 -10  -2   4  132.81   27.82
 -10   2   5   27.17   14.13
  10  -2  -5   45.78   12.50
  10   2  -5   56.67   11.31
 -10  -2   5   23.54   13.72
 -10   2   6   40.47   15.78
  10  -2  -6   26.79    9.20
  10  -2  -6   18.68   12.29
  10   2  -6   21.25    7.69
 -10  -2   6   42.28   14.76
 -10   2   7   11.00   10.56
  10  -2  -7   10.02    6.51
  10  -2  -7    3.59   10.63
  10   2  -7   -3.55    6.29
 -10  -2   7   21.51   12.76
  10  -2  -8   22.52    8.17
  10   2  -8   19.01    6.57
 -10  -2   8   16.77   12.73
  10  -2  -9   13.27    7.52
  10   2  -9   14.09    7.24
 -10  -2   9    2.58   10.17
  10  -2 -10  103.48   17.74
  10   2 -10   92.54   17.17
 -10  -2  10   60.91   19.94
  10  -2 -11   11.24    6.49
  10   2 -11   14.56    7.13
 -10  -2  11    5.47   10.95
  10  -2 -12   -3.41    6.61
  10   2 -12   -1.28    5.44
  10  -2 -13   -3.44    5.38
  10   2 -13   -1.28    4.70
  10  -2 -14   28.50    9.01
  10   2 -14   32.26    8.94
  10  -2 -15    2.76    5.79
  10   2 -15    5.22    6.39
  10  -2 -16   15.22    7.03
  10   2 -16    9.29    6.40
  10  -2 -17   -3.12    5.84
  10   2 -17   -0.48    6.25
  10  -2 -18    6.15    5.86
 -10  -2  18    9.92    8.16
  10  -2 -19    8.66    5.60
  10   2 -19   -1.55    5.12
 -10  -2  19    5.22    7.28
  10  -2 -20   53.33   12.10
 -10  -2  20   47.71   12.41
  10  -2 -21    1.31    5.47
 -10  -2  21   14.22    7.92
  10  -2 -22   -2.31    5.51
 -10  -2  22    0.10    6.15
  10  -2 -23    8.31    6.12
 -10  -2  23   -1.77    6.80
  10  -2 -24    9.15    6.59
 -10  -2  24   33.00    9.40
 -10   2  25   -2.06    6.74
  10  -2 -25   -0.42    4.97
 -10  -2  25    2.34    6.09
 -10   2  26   29.39    9.52
  10  -2 -26   26.56    8.69
  10   2 -26    6.34    8.19
 -10  -2  26   27.51    9.33
  10   2 -27   -2.11    6.90
 -10  -2  27    3.29    6.73
  10   2 -28    9.51    7.41
 -10  -2  28    2.05    7.03
  10   2 -29    1.21    6.98
 -10  -2  29   -2.08    6.22
  10   2 -30    7.24    6.98
 -10  -2  30    0.73    6.50
  10   2 -31    0.70    7.06
 -10  -2  31   -0.20    6.20
  10   2 -32    3.35    6.51
 -10  -2  32   -0.26    5.60
  10   2 -33   -3.38    7.64
 -10   3   1    9.87   12.27
  10  -3  -1   10.95    8.97
  10   3  -1   16.19    7.46
 -10   3   2   80.40   22.42
  10  -3  -2  102.43   19.23
  10   3  -2   90.65   17.30
 -10   3   3   42.62   16.23
  10  -3  -3   33.39   11.70
  10   3  -3   48.41   11.09
 -10   3   4   -0.00   11.42
  10  -3  -4   -3.28    7.74
  10  -3  -4    6.35   10.95
  10   3  -4   -1.02    4.92
 -10  -3   4   -0.54    8.17
 -10   3   5   33.75   13.27
  10  -3  -5   11.58    8.42
  10  -3  -5    7.27   12.14
  10   3  -5   16.21    7.44
 -10  -3   5   25.87   12.76
  10  -3  -6   24.22    9.69
  10   3  -6   18.24    7.44
 -10  -3   6   53.41   15.34
  10  -3  -7   19.07    9.69
  10   3  -7   25.65    8.30
 -10  -3   7   22.00   11.36
  10  -3  -8   60.35   14.45
  10   3  -8   70.63   14.03
 -10  -3   8   57.88   18.28
  10  -3  -9    5.44    7.00
  10   3  -9    8.60    6.78
 -10  -3   9    6.94    9.41
  10  -3 -10    2.29    6.19
  10   3 -10    1.35    5.17
 -10  -3  10   -2.90   10.62
  10  -3 -11    5.40    6.71
  10   3 -11    7.16    5.57
 -10  -3  11   19.72   11.46
  10  -3 -12   52.74   11.53
  10   3 -12   36.98   10.42
 -10  -3  12   23.63   13.22
  10  -3 -13   -1.36    6.06
  10   3 -13   -2.29    5.44
  10  -3 -14    0.44    5.81
  10   3 -14    2.98    5.69
  10  -3 -15    4.54    6.40
  10   3 -15    9.39    7.02
 -10  -3  15    9.43    7.42
  10  -3 -16   32.92    8.87
  10   3 -16   37.91   10.15
 -10  -3  16   25.82    9.85
  10  -3 -17   12.00    6.75
  10   3 -17   25.29    8.22
 -10  -3  17   34.39    9.61
  10  -3 -18   25.58    8.10
 -10  -3  18   17.57    8.75
  10  -3 -19    3.08    5.68
 -10  -3  19   12.80    8.07
  10  -3 -20    0.61    5.27
 -10  -3  20    2.02    6.37
  10  -3 -21   15.03    6.33
 -10  -3  21    0.87    6.23
  10  -3 -22   38.55    9.36
 -10  -3  22   19.19    9.22
  10  -3 -23    7.52    5.99
  10   3 -23    4.91    6.78
 -10  -3  23    4.26    5.99
  10  -3 -24    0.90    5.41
  10   3 -24   -3.69    6.75
 -10  -3  24   14.26    7.58
  10  -3 -25    6.13    5.89
  10   3 -25    1.54    7.14
 -10  -3  25   -0.73    6.68
  10   3 -26   -1.54    7.65
 -10  -3  26    5.67    6.74
  10   3 -27   -1.64    7.45
 -10  -3  27   23.78    8.51
  10   3 -28   11.88    8.74
 -10  -3  28    4.76    8.00
  10   3 -29    1.88    7.90
 -10  -3  29    1.35    6.83
  10   3 -30   -0.25    7.51
 -10  -3  30   -5.42    6.83
  10   3 -31    0.23    8.11
 -10  -3  31   -0.14    5.95
  10   3 -32    6.39    8.40
 -10  -3  32    3.96    6.90
  10   3 -33    7.63    7.90
 -10  -3  33    4.89    6.78
 -10   4   1   -4.58   12.33
  10  -4  -1   -0.87    8.07
  10   4  -1    6.23    5.51
 -10  -4   1   -0.31    9.62
 -10   4   2    3.82   11.34
  10  -4  -2   -2.87    8.14
  10   4  -2   -4.32    6.26
 -10   4   3   -5.54   10.29
  10  -4  -3    1.78    7.32
  10   4  -3    2.51    5.80
  10  -4  -4   99.27   19.86
  10   4  -4   97.72   18.36
  10  -4  -5   58.80   13.84
  10   4  -5   51.94   11.90
  10  -4  -6   73.74   15.15
  10   4  -6   46.21   11.78
  10  -4  -7    2.07    8.47
  10   4  -7    8.38    6.11
 -10  -4   7   -0.02    8.80
  10  -4  -8   65.15   16.74
  10   4  -8   82.66   15.96
 -10  -4   8   92.14   20.88
  10  -4  -9    2.77    7.03
  10   4  -9   18.13    8.07
 -10  -4   9    7.60   10.37
  10  -4 -10   31.16   10.12
  10   4 -10   26.83    9.29
 -10  -4  10   25.09   12.77
  10  -4 -11    8.78    7.32
  10   4 -11    5.26    7.05
 -10  -4  11   -2.47    8.71
  10  -4 -12   -1.64    6.93
  10   4 -12    1.72    5.20
 -10  -4  12    2.33   10.79
  10  -4 -13    7.58    6.93
  10   4 -13    1.91    6.29
 -10  -4  13    4.36    7.23
  10  -4 -14   16.68    8.09
  10   4 -14   18.00    8.94
 -10  -4  14   33.96   11.27
  10  -4 -15   19.34    7.51
 -10  -4  15   18.56    8.47
  10  -4 -16   10.56    6.57
 -10  -4  16   14.35    8.07
  10  -4 -17    0.48    5.13
 -10  -4  17    2.74    6.75
  10  -4 -18    2.52    5.07
 -10  -4  18    5.08    6.51
  10  -4 -19    2.52    6.18
 -10  -4  19    5.72    7.18
  10  -4 -20   47.27   10.54
  10   4 -20   17.69   10.67
 -10  -4  20   47.37   11.82
  10  -4 -21   19.96    8.01
  10   4 -21   29.56   10.06
 -10  -4  21   15.59    8.59
  10  -4 -22   10.52    6.38
  10   4 -22    9.50    8.06
 -10  -4  22    7.10    7.48
  10  -4 -23   16.98    7.74
  10   4 -23   10.82    8.13
  10  -4 -24   11.34    7.04
  10   4 -24   48.72   12.49
 -10  -4  24   22.98    8.40
  10   4 -25   17.15    9.02
 -10  -4  25   16.82    8.75
  10   4 -26    1.94    6.71
 -10  -4  26   21.56    8.37
  10   4 -27   -1.75    6.90
 -10  -4  27   -1.57    7.01
  10   4 -28    4.03    9.05
 -10  -4  28   24.25    8.87
  10   4 -29    3.98    8.63
 -10  -4  29    7.09    6.94
  10   4 -30   -0.02    6.81
 -10  -4  30    5.32    7.64
  10   4 -31   -3.64    7.92
 -10  -4  31   -1.64    6.60
  10   4 -32    0.52    6.82
 -10  -4  32    5.91    7.03
  10   4 -33    2.31    8.26
 -10  -4  33   -0.41    6.89
 -10  -4  34    3.53    6.86
  10  -5  -1   83.31   17.19
  10   5  -1   75.96   15.23
 -10  -5   1   70.29   19.32
  10  -5  -2  212.54   32.25
  10   5  -2  205.93   30.38
 -10  -5   2  120.65   32.59
  10  -5  -3   23.15   10.35
  10   5  -3   32.99    8.96
 -10  -5   3    9.44   11.69
  10  -5  -4   -4.50    9.24
  10   5  -4    3.15    6.07
 -10  -5   4    5.33   11.00
  10  -5  -5    7.97    8.60
  10   5  -5    5.25    5.20
  10  -5  -6   33.98   12.71
  10   5  -6   60.98   12.44
  10  -5  -7   58.65   13.32
  10   5  -7   37.24   10.89
  10  -5  -8   28.24   10.25
  10   5  -8   24.11    9.14
  10  -5  -9   -0.13    5.33
  10   5  -9   -0.55    4.69
 -10  -5   9    2.85    6.32
  10  -5 -10    0.34    7.03
  10   5 -10   -1.38    5.45
 -10  -5  10   -0.11    6.66
 -10  -5  10   10.06    9.82
  10  -5 -11    1.96    6.85
  10   5 -11   13.57    7.42
 -10  -5  11    9.82    8.34
 -10  -5  11   15.69   10.51
  10  -5 -12   37.32   12.55
  10   5 -12   65.76   13.25
 -10  -5  12   78.94   14.77
 -10  -5  12   43.60   16.19
  10  -5 -13    6.83    7.76
 -10  -5  13   22.84    9.30
 -10  -5  13   31.86   12.92
  10  -5 -14   -0.58    6.15
 -10  -5  14   -1.79    6.66
  10  -5 -15    5.39    6.19
  10   5 -15   -0.50    6.31
 -10  -5  15    2.99    8.60
  10  -5 -16    0.74    5.48
  10   5 -16    6.66    8.07
 -10  -5  16    2.51    7.49
  10  -5 -17   43.80   10.93
  10   5 -17   19.61    9.85
 -10  -5  17   51.05   11.45
  10  -5 -18    5.90    6.00
  10   5 -18   18.61    8.56
 -10  -5  18   23.89    8.16
  10  -5 -19    0.29    4.87
  10   5 -19   -0.27    6.03
 -10  -5  19    2.02    6.85
  10  -5 -20    4.47    5.37
  10   5 -20   -2.95    7.53
 -10  -5  20    0.42    6.10
  10  -5 -21    9.42    6.15
  10   5 -21    6.96    7.68
 -10  -5  21    9.58    7.80
  10  -5 -22   52.86   10.88
  10   5 -22   21.42   11.67
 -10  -5  22   42.70   11.41
  10   5 -23    0.79    6.54
 -10  -5  23    2.43    6.66
  10   5 -24    7.10    7.72
 -10  -5  24    5.44    6.96
  10   5 -25   -4.11    7.48
 -10  -5  25    0.77    5.90
  10   5 -26   -1.23    7.94
 -10  -5  26    0.68    5.94
  10   5 -27    6.46    8.38
 -10  -5  27   20.90    9.32
  10   5 -28    4.57    8.11
 -10  -5  28   12.30    7.44
  10   5 -29    5.85    7.54
 -10  -5  29   14.48    7.57
  10   5 -30   -3.04    8.00
 -10  -5  30    9.23    7.46
  10   5 -31    3.01    8.11
 -10  -5  31    8.88    7.68
  10   5 -32    0.04    5.54
 -10  -5  32    1.80    6.26
  10   5 -33    1.68    9.23
 -10  -5  33   10.30    8.13
 -10  -5  34   -2.52    7.36
 -10  -5  35   -1.96    7.61
  10  -6  -1   -6.20    8.16
  10   6  -1    0.37    4.88
 -10  -6   1    6.75   10.79
  10  -6  -2   15.07    9.36
  10   6  -2   20.32    8.10
 -10  -6   2    9.41   11.36
  10  -6  -3   12.16    9.34
  10   6  -3   29.30    8.69
 -10  -6   3   -0.50   11.26
  10  -6  -4   17.21    9.28
  10   6  -4   16.10    7.36
 -10  -6   4    9.47   11.10
  10  -6  -5   13.03    9.14
  10   6  -5   20.37    7.95
 -10  -6   5   15.02   11.30
  10  -6  -6   46.51   11.91
  10   6  -6   36.42    9.98
 -10  -6   6   21.72    9.98
 -10  -6   6   19.82   11.82
  10  -6  -7   -0.23    7.98
  10   6  -7   -0.33    5.58
 -10  -6   7    3.86    6.94
 -10  -6   7   -7.53   11.32
  10  -6  -8    0.13    8.10
  10   6  -8    2.07    5.89
 -10  -6   8   14.79    9.05
 -10  -6   8   10.17   12.04
  10  -6  -9   16.65    9.94
 -10  -6   9   36.32   10.65
  10  -6 -10   24.61   10.06
  10   6 -10   21.12    8.89
 -10  -6  10   24.35    9.88
  10  -6 -11    8.34    8.34
  10   6 -11    2.15    6.15
 -10  -6  11    2.79    7.32
  10  -6 -12   -4.38    7.66
 -10  -6  12    2.92    7.95
  10  -6 -13   25.12   10.58
 -10  -6  13   40.51   10.73
  10  -6 -14   -3.17    6.85
  10   6 -14   11.42    8.54
 -10  -6  14    4.64    6.98
  10  -6 -15   42.23   10.86
  10   6 -15   29.52   11.15
 -10  -6  15   16.50    9.79
  10  -6 -16   -1.29    6.44
  10   6 -16    4.68    7.34
 -10  -6  16   -2.24    6.90
  10  -6 -17   -1.34    5.52
  10   6 -17    5.02    7.08
 -10  -6  17    1.43    6.38
  10  -6 -18    1.48    5.99
  10   6 -18   -0.49    6.29
 -10  -6  18   12.16    7.62
  10  -6 -19    7.14    6.73
  10   6 -19    9.53    8.36
 -10  -6  19   15.72    7.60
  10  -6 -20   12.34    6.45
  10   6 -20    2.74    8.14
 -10  -6  20    7.36    7.11
  10  -6 -21    1.11    5.88
  10   6 -21   -1.78    7.77
 -10  -6  21    8.45    7.52
  10   6 -22    0.70    6.47
 -10  -6  22    4.94    7.57
  10   6 -23    0.12    7.39
 -10  -6  23    5.03    7.06
  10   6 -24    6.85    8.55
 -10  -6  24   13.46    8.04
  10   6 -25    0.12    6.27
 -10  -6  25    4.66    6.75
  10   6 -26   18.82   10.29
 -10  -6  26    5.49    6.28
  10   6 -27    0.74    7.52
 -10  -6  27    2.31    6.45
  10   6 -28    0.38    7.26
 -10  -6  28    0.39    6.40
  10   6 -29    3.84    7.68
 -10  -6  29    4.54    7.19
  10   6 -30    1.18    8.73
 -10  -6  30    2.79    6.59
  10   6 -31   -0.91    8.68
 -10  -6  31    4.88    7.27
  10   6 -32   -0.22    7.37
 -10  -6  32    2.06    6.59
 -10  -6  33   -1.55    7.30
  10  -7  -1  103.70   17.69
  10   7  -1   60.54   13.50
 -10  -7   1   91.91   15.76
 -10  -7   1   20.49   14.53
  10  -7  -2   -2.45    7.76
  10   7  -2   -0.21    6.05
 -10  -7   2    2.20    6.96
 -10  -7   2    8.44   11.61
  10  -7  -3    1.46    7.48
  10   7  -3   20.62    7.51
 -10  -7   3   13.73    8.62
 -10  -7   3   10.96   11.48
  10  -7  -4    0.30    7.30
  10   7  -4    6.31    6.22
 -10  -7   4    8.02    7.58
 -10  -7   4    1.60    8.77
  10  -7  -5   29.87   11.58
 -10  -7   5   47.94   11.88
 -10  -7   5   38.31   15.65
  10  -7  -6    0.32    8.04
 -10  -7   6    8.27    7.99
 -10  -7   6   22.95   12.97
  10  -7  -7   46.46   12.59
 -10  -7   7   28.28   10.58
 -10  -7   7   39.21   14.39
  10  -7  -8    9.11    9.51
 -10  -7   8    6.93    7.56
 -10  -7   8   25.11   11.79
  10  -7  -9   -1.54    6.63
 -10  -7   9   -0.17    5.51
 -10  -7   9   -6.64   11.26
  10  -7 -10    2.25    7.18
 -10  -7  10    3.22    7.42
 -10  -7  10   -5.61   11.07
  10  -7 -11    9.70    7.93
 -10  -7  11   14.87    8.29
 -10  -7  11   12.07   10.92
  10  -7 -12    1.34    7.26
 -10  -7  12    0.55    6.21
  10  -7 -13   43.79   11.76
 -10  -7  13   26.59   10.05
  10  -7 -14    4.74    7.19
 -10  -7  14    6.97    6.27
  10  -7 -15   -0.86    6.45
 -10  -7  15    5.80    7.78
  10  -7 -16   -0.00    6.33
  10   7 -16    0.99    7.03
 -10  -7  16    8.17    7.36
  10  -7 -17   26.36   10.05
  10   7 -17   32.55   11.00
 -10  -7  17    8.69    8.97
  10  -7 -18    2.10    6.24
  10   7 -18    1.67    7.21
 -10  -7  18    4.43    6.63
  10  -7 -19   -2.87    6.90
  10   7 -19    2.12    7.17
 -10  -7  19    8.09    7.22
  10   7 -20   -0.08    6.15
 -10  -7  20    1.69    5.91
  10   7 -21    2.57    7.65
 -10  -7  21    2.54    6.87
  10   7 -22    5.80    9.29
 -10  -7  22    4.67    7.16
  10   7 -23    1.37    7.93
 -10  -7  23   18.89    9.19
  10   7 -24    2.03    8.46
 -10  -7  24    3.27    6.64
  10   7 -25   -1.84    9.44
 -10  -7  25   -0.19    6.25
  10   7 -26   -1.33    8.01
 -10  -7  26    5.89    6.76
  10   7 -27   11.98    8.82
 -10  -7  27    2.07    7.11
  10   7 -28    6.33    8.55
 -10  -7  28    9.92    7.61
  10   7 -29    9.03    8.18
 -10  -7  29   13.74    8.22
  10   7 -30   10.52    9.52
 -10  -7  30   -4.40    6.55
  10   7 -31   -0.29    8.25
 -10  -7  31    8.62    8.19
  10   7 -32   -3.23    8.13
  10  -8  -1   -0.51    8.63
 -10  -8   1   13.16    7.65
 -10  -8   1   -0.40    9.07
  10  -8  -2    4.19    7.66
 -10  -8   2    4.92    6.79
 -10  -8   2   16.02   10.55
  10  -8  -3   26.62   10.51
 -10  -8   3   48.31   10.98
 -10  -8   3   20.98   12.96
  10  -8  -4   24.79    9.59
 -10  -8   4   10.87    7.74
 -10  -8   4    6.20    9.61
  10  -8  -5   47.73   13.73
 -10  -8   5   68.20   13.58
 -10  -8   5   34.41   14.72
  10  -8  -6    6.19    7.80
 -10  -8   6    0.38    6.88
 -10  -8   6   -1.02   10.40
  10  -8  -7    2.88    8.00
 -10  -8   7   13.73    7.76
 -10  -8   7   23.28   12.53
  10  -8  -8   -4.70    7.41
 -10  -8   8    3.51    7.36
 -10  -8   8    0.35    9.44
  10  -8  -9    2.90    7.12
 -10  -8   9   13.59    6.91
  10  -8 -10    0.93    8.00
 -10  -8  10    1.23    7.28
  10  -8 -11   33.35   11.32
 -10  -8  11   20.49    9.24
  10  -8 -12   10.82    8.07
 -10  -8  12   -1.42    7.19
  10  -8 -13    3.28    6.52
 -10  -8  13    5.98    7.37
  10  -8 -14    1.62    7.99
 -10  -8  14   -1.50    6.59
  10  -8 -15   16.31    9.02
 -10  -8  15   26.70    8.99
  10  -8 -16    3.24    6.65
 -10  -8  16   -4.46    6.75
  10  -8 -17    1.75    6.04
 -10  -8  17    2.84    6.11
  10  -8 -18   -0.40    5.79
 -10  -8  18   -3.39    7.26
 -10  -8  19   22.28    9.47
 -10  -8  20   -2.49    8.69
 -10  -8  21   12.70    7.26
 -10  -8  22    4.75    7.28
 -10  -8  23    4.13    7.87
 -10  -8  24   -4.28    7.06
 -10  -8  25   25.58    9.28
  10   8 -26    1.41    9.12
 -10  -8  26   -1.89    5.77
  10   8 -27    0.17    8.44
 -10  -8  27    4.62    7.55
  10   8 -28    5.32    9.94
 -10  -8  28   -1.09    7.22
  10   8 -29   -5.38    8.26
  10   8 -30   16.74   10.67
  10   8 -31   -3.48    9.71
  10   8 -32   -4.18   10.65
  10  -9  -1   56.62   13.22
 -10  -9   1   29.06   10.06
 -10  -9   1   14.02   11.45
  10  -9  -2   23.75    9.98
 -10  -9   2    2.28    7.21
 -10  -9   2   -2.15    8.58
  10  -9  -3   39.16   12.22
 -10  -9   3   24.27    9.44
 -10  -9   3   24.67   13.96
  10  -9  -4    3.00    7.92
 -10  -9   4   -0.58    6.18
 -10  -9   4   -0.15    9.28
  10  -9  -5    4.13    8.20
 -10  -9   5   -3.75    6.11
 -10  -9   5    9.92   11.11
  10  -9  -6   -2.94    7.27
 -10  -9   6    0.53    6.00
 -10  -9   6   19.15   11.20
  10  -9  -7   49.54   15.14
 -10  -9   7   80.84   15.28
  10  -9  -8   13.79    8.92
 -10  -9   8    4.84    6.71
  10  -9  -9   10.33    7.67
 -10  -9   9   -3.91    6.49
  10  -9 -10   10.05    7.41
 -10  -9  10    7.00    7.15
  10  -9 -11   30.61   10.49
 -10  -9  11    9.06    6.87
  10  -9 -12    4.78    7.56
 -10  -9  12    0.51    5.86
  10  -9 -13    3.77    7.76
 -10  -9  13   -5.57    6.56
  10  -9 -14   -1.38    7.12
 -10  -9  14   -1.10    6.90
  10  -9 -15    1.07    6.88
 -10  -9  15    3.60    7.19
  10  -9 -16   10.64    7.96
 -10  -9  16    0.30    7.09
 -10  -9  17   57.92   14.01
 -10  -9  18   -2.66    7.52
 -10  -9  19    1.28    7.55
 -10  -9  20    1.39    6.66
 -10  -9  21    6.72    7.51
 -10  -9  22   -0.08    5.89
 -10  -9  23   11.92    8.43
 -10  -9  24    2.83    6.82
 -10  -9  25    5.46    7.52
 -10  -9  26   13.59    8.18
  10 -10  -1   13.37    9.05
 -10 -10   1    4.33    7.28
 -10 -10   1   10.66   10.46
  10 -10  -2    0.73    7.71
 -10 -10   2   -2.25    6.38
 -10 -10   2   -0.46    9.94
  10 -10  -3    0.71    7.62
 -10 -10   3   18.71    8.05
 -10 -10   3   19.04   11.46
  10 -10  -4   -1.33    7.34
 -10 -10   4   -0.98    6.70
  10 -10  -5   77.16   15.82
 -10 -10   5   38.03   11.77
  10 -10  -6    0.17    6.83
 -10 -10   6    7.56    6.23
  10 -10  -7    3.33    8.18
 -10 -10   7   13.34    7.88
  10 -10  -8    1.78    6.60
 -10 -10   8   -2.14    5.66
  10 -10  -9   25.71    9.80
 -10 -10   9    9.41    8.82
  10 -10 -10    5.82    8.19
 -10 -10  10   -1.30    5.92
  10 -10 -11   -2.37    7.29
 -10 -10  11    8.96    7.15
  10 -10 -12   -2.49    7.27
 -10 -10  12    8.52    6.96
  10 -10 -13   18.91   11.25
 -10 -10  13   45.67   11.14
  10 -10 -14    9.20    8.41
 -10 -10  14    9.11    6.86
 -10 -10  15   14.42    7.13
 -10 -10  16    2.63    6.90
 -10 -10  17    6.62    8.05
 -10 -10  18    0.16    6.69
 -10 -10  19   14.50    7.04
 -10 -10  20   -1.34    6.74
 -10 -10  21    6.23    7.18
 -10 -10  22   -1.04    6.81
 -10 -10  23    0.64    7.37
  10 -11  -1   24.19   10.63
 -10 -11   1   12.22    7.62
  10 -11  -2   -6.41    7.95
 -10 -11   2    5.86    6.41
  10 -11  -3   28.23   10.29
 -10 -11   3   16.96    8.83
  10 -11  -4   -2.21    8.00
 -10 -11   4   17.89    7.62
  10 -11  -5    4.93    7.72
 -10 -11   5    2.31    6.90
  10 -11  -6    2.39    7.32
 -10 -11   6   -2.55    7.11
  10 -11  -7   35.76   12.77
 -10 -11   7   32.31   10.76
  10 -11  -8    0.34    6.75
 -10 -11   8   -2.06    7.00
  10 -11  -9   -0.12    7.22
 -10 -11   9    0.75    7.39
  10 -11 -10   -3.92    8.36
 -10 -11  10    1.38    6.52
  10 -11 -11    5.73    8.12
 -10 -11  11   10.45    6.96
  10 -11 -12    1.27    7.11
 -10 -11  12    1.22    7.08
 -10 -11  13    7.69    6.97
 -10 -11  14    1.25    5.66
 -10 -11  15    0.31    4.87
 -10 -11  16    5.76    6.56
 -10 -11  17    9.06    7.08
 -10 -11  18   -2.00    6.88
 -10 -11  19   -1.82    7.24
 -10 -11  20   -3.44    6.91
  10 -12  -1   11.45    8.08
 -10 -12   1    0.49    5.61
  10 -12  -2   -0.06    6.98
 -10 -12   2   -1.03    6.72
  10 -12  -3    8.74    8.91
 -10 -12   3    6.29    7.52
  10 -12  -4   18.65    9.84
 -10 -12   4    1.88    7.83
  10 -12  -5    7.41    7.93
 -10 -12   5   23.60    9.53
  10 -12  -6   11.86    7.55
 -10 -12   6    5.14    6.96
  10 -12  -7    0.81    7.39
 -10 -12   7    0.45    6.56
  10 -12  -8   -1.25    7.35
 -10 -12   8   11.36    7.23
  10 -12  -9   25.37   11.18
 -10 -12   9    6.62    6.94
  10 -12 -10   -6.70    8.77
 -10 -12  10   -2.29    5.57
  10 -12 -11    5.00    8.77
 -10 -12  11    5.51    7.42
 -10 -12  12   -3.34    6.96
 -10 -12  13    0.61    6.48
 -10 -12  14   -1.31    6.44
 -10 -12  15   22.90    9.44
 -10 -12  16   -3.10    7.50
 -10 -12  17   -0.60    5.30
  10 -13  -1   10.13    9.15
 -10 -13   1    2.79    6.27
  10 -13  -2   16.17    8.86
 -10 -13   2   -0.36    7.02
  10 -13  -3    6.84    7.86
 -10 -13   3    2.15    7.04
  10 -13  -4   -1.25    6.89
 -10 -13   4    1.75    6.29
  10 -13  -5    9.94    9.38
 -10 -13   5    2.83    6.33
  10 -13  -6    0.94    7.13
 -10 -13   6    4.94    6.76
  10 -13  -7    8.82    7.84
 -10 -13   7    6.07    7.81
  10 -13  -8   -4.56    8.09
 -10 -13   8    3.95    6.31
  10 -13  -9   -2.90    7.70
 -10 -13   9   -1.67    6.52
 -10 -13  10   -3.36    7.36
 -10 -13  11    1.46    6.61
 -10 -13  12    8.59    7.26
 -10 -13  13   14.94    7.86
 -10 -13  14   -2.37    5.96
  10 -14  -1   -1.60    7.70
 -10 -14   1    0.51    5.93
  10 -14  -2   -1.94    7.25
 -10 -14   2   -1.38    6.24
  10 -14  -3    7.21    9.56
 -10 -14   3    5.22    7.20
  10 -14  -4   -2.25    7.42
 -10 -14   4   -3.64    7.60
  10 -14  -5    2.22    8.44
 -10 -14   5    0.43    5.95
  10 -14  -6   13.00   10.21
 -10 -14   6   18.05    8.76
  10 -14  -7    0.86    8.88
 -10 -14   7   -1.24    6.39
 -10 -14   8    5.40    7.30
 -10 -14   9   -0.31    5.82
 -10 -14  10    4.42    7.99
  10 -15  -1    5.52    8.74
 -10 -15   1    7.40    7.38
  10 -15  -2    8.60    9.10
 -10 -15   2   -3.01    8.13
  10 -15  -3    3.63    8.59
 -10 -15   3   -1.42    7.92
  10 -15  -4    6.08    9.11
 -10 -15   4   -0.00    6.09
  10 -15  -5    0.89    7.35
 -10 -15   5    3.26    7.16
 -10 -15   6   14.75    8.79
  10 -16  -3   11.78    8.40
  -9   0   1   24.95   11.43
  -9   0   2    6.11   10.97
  -9   0   3  138.70   27.43
  -9   0   4    0.24    9.70
   9   0  -4   -0.30    8.93
  -9   0   5   71.25   17.09
   9   0  -5   33.32   14.82
  -9   0   6   -2.31    8.36
   9   0  -6   -0.00    4.42
   9   0  -6   -3.91    9.55
  -9   0   7  129.59   26.92
   9   0  -7  134.64   23.04
   9   0  -7  155.65   27.94
  -9   0   8   -0.62   10.24
   9   0  -8    4.44    4.97
   9   0  -8   -0.00    8.53
  -9   0   9   17.08   13.66
   9   0  -9   78.69   13.12
   9   0  -9   84.88   18.41
  -9   0  10    2.77    8.20
   9   0 -10   -1.75    4.37
   9   0 -10    1.05    8.24
  -9   0  11   10.03   10.34
   9   0 -11    7.72    6.44
   9   0 -11   11.08   11.25
  -9   0  12    3.35    9.51
   9   0 -12   -0.88    5.04
   9   0 -12   -6.57   10.93
   9   0 -13   34.83    9.06
   9   0 -14    5.75    5.40
   9   0 -15   18.30    7.71
   9   0 -16    1.46    5.13
   9   0 -17   21.58    7.73
   9   0 -18   -1.51    5.34
   9   0 -19   90.76   17.12
   9   0 -20   -1.49    5.38
  -9   0  21   47.94   10.33
   9   0 -21    9.34    7.54
  -9   0  22    0.57    6.96
   9   0 -22   -1.04    6.13
  -9   0  23   64.63   14.43
  -9   0  24    2.87    6.75
  -9   0  25   29.36    9.04
  -9   0  26    4.50    6.49
  -9   0  27    2.15    6.86
  -9   0  28   -3.40    6.13
  -9   0  29   21.14    8.41
   9   0 -30    1.61    5.22
   9   0 -31    7.32    6.10
   9   0 -32   -0.20    6.01
   9   0 -33    1.85    7.30
   9   0 -34    4.29    6.55
  -9   1   1  432.64   67.17
  -9  -1   1  416.33   66.70
  -9   1   2    4.43    9.26
   9  -1  -2    2.17    9.92
  -9  -1   2   13.66   10.32
  -9   1   3   -5.28   10.25
   9  -1  -3    2.04    9.27
  -9  -1   3    4.43    9.23
  -9   1   4   57.94   15.84
   9  -1  -4   60.16   16.70
  -9  -1   4   39.70   15.61
  -9   1   5  169.06   28.25
   9  -1  -5  143.51   26.89
   9   1  -5  113.86   21.61
  -9  -1   5  121.51   26.74
  -9   1   6    9.22   10.09
   9  -1  -6    0.14   10.22
   9   1  -6    1.49    5.49
   9   1  -6    8.56   10.44
  -9  -1   6   -0.83    8.42
  -9   1   7   56.71   16.04
   9  -1  -7   39.38   10.79
   9  -1  -7   68.17   16.04
   9   1  -7   77.37   12.41
   9   1  -7   64.73   17.48
  -9  -1   7   15.64   13.77
  -9   1   8   16.50   10.78
   9  -1  -8    6.78    6.49
   9  -1  -8    7.80   11.73
   9   1  -8   -3.40    5.49
   9   1  -8   -6.05   11.04
  -9  -1   8    0.39    8.74
  -9   1   9    8.18   10.94
   9  -1  -9   11.25    7.18
   9  -1  -9   27.79   12.17
   9   1  -9   13.78    7.28
   9   1  -9   18.13   10.74
  -9  -1   9   13.53   11.37
  -9   1  10   -2.74    9.79
   9  -1 -10    0.85    4.71
   9  -1 -10   -3.77    9.83
   9   1 -10   -1.43    5.66
   9   1 -10   -5.67   10.00
  -9  -1  10   -0.66    9.60
  -9   1  11   96.15   23.29
   9  -1 -11  123.96   20.26
   9  -1 -11   99.77   23.65
   9   1 -11  141.63   20.94
   9   1 -11  117.01   24.48
  -9  -1  11   96.45   22.99
   9  -1 -12    0.46    5.01
   9   1 -12    0.87    5.21
   9   1 -12    1.03   10.22
  -9  -1  12    3.50   10.23
   9  -1 -13   -1.84    5.85
   9   1 -13    1.40    5.16
   9   1 -13    0.43    8.46
  -9  -1  13    8.54   10.10
   9  -1 -14   -0.91    5.02
   9   1 -14   -2.77    5.10
   9  -1 -15  122.30   19.58
   9   1 -15   95.46   18.86
   9  -1 -16   19.18    7.50
   9   1 -16   25.43    8.18
   9  -1 -17   78.10   13.44
   9   1 -17   49.20   12.62
   9  -1 -18   -1.30    5.72
   9   1 -18    7.32    6.01
   9  -1 -19    7.17    6.03
   9   1 -19   -1.62    5.96
  -9  -1  19   17.44    8.27
   9  -1 -20    5.25    5.20
   9   1 -20   -0.44    5.31
  -9  -1  20   15.04    7.37
   9  -1 -21   92.95   16.24
  -9  -1  21   73.49   16.66
  -9   1  22   -1.41    6.56
   9  -1 -22    1.12    4.85
  -9  -1  22   -4.58    6.93
  -9   1  23    3.66    7.28
   9  -1 -23    1.83    5.64
  -9  -1  23    3.61    7.33
  -9   1  24    3.06    6.89
  -9  -1  24   -1.43    5.73
  -9   1  25   11.75    7.37
  -9  -1  25   10.40    6.57
  -9   1  26    0.51    5.30
  -9  -1  26   -0.33    5.41
  -9   1  27   27.04    9.75
  -9  -1  27   45.94   11.01
  -9   1  28    1.40    6.31
   9   1 -28   -1.18    7.06
  -9  -1  28   -1.75    5.41
   9   1 -29   -3.63    6.78
  -9  -1  29    5.73    5.98
   9   1 -30    6.62    7.54
  -9  -1  30   -1.53    5.88
   9   1 -31   11.92    8.53
   9  -1 -32    0.76    4.89
   9   1 -32   -1.92    6.23
   9  -1 -33    5.42    6.96
   9   1 -33   11.44    8.75
   9  -1 -34   -4.19    6.67
   9   1 -34   -0.22    6.92
  -9   2   1   33.78   14.31
   9  -2  -1   42.10   11.45
   9  -2  -1   53.79   16.07
  -9  -2   1   33.71   13.54
  -9   2   2    4.84   11.22
   9  -2  -2    0.25    7.36
   9  -2  -2   10.34   10.08
  -9  -2   2    2.21    8.23
  -9   2   3  107.13   26.20
   9  -2  -3  133.40   24.28
   9  -2  -3  161.39   27.82
   9   2  -3  147.27   23.19
  -9  -2   3  122.02   26.45
  -9   2   4    0.75   10.51
   9  -2  -4   10.41    7.74
   9  -2  -4    4.33    9.72
   9   2  -4    0.60    5.66
  -9  -2   4   18.26   10.06
  -9   2   5   30.04   14.35
   9  -2  -5   26.29    8.87
   9  -2  -5   27.20   12.07
   9   2  -5   40.12    9.27
  -9  -2   5   13.77   10.86
  -9   2   6   -6.37   11.50
   9  -2  -6    0.86    6.05
   9  -2  -6    6.35    9.63
   9   2  -6    0.36    4.45
  -9  -2   6   -3.79    8.74
  -9   2   7   50.45   16.24
   9  -2  -7   61.59   13.49
   9  -2  -7   64.57   17.25
   9   2  -7   49.63   12.02
  -9  -2   7   69.26   16.46
  -9   2   8   17.04   12.97
   9  -2  -8   42.45   10.92
   9  -2  -8   58.58   15.37
   9   2  -8   50.59   10.36
  -9  -2   8   34.63   14.32
  -9   2   9   22.29   12.86
   9  -2  -9   42.75   10.29
   9  -2  -9   24.49   13.27
   9   2  -9   44.88   10.07
   9   2  -9   38.11   14.31
  -9  -2   9   49.13   13.97
  -9   2  10   -3.22    9.73
   9  -2 -10   -1.33    5.85
   9  -2 -10    0.17   10.06
   9   2 -10    8.84    6.36
   9   2 -10   -1.46    9.37
  -9  -2  10    7.99    9.39
   9  -2 -11   -2.49    6.03
   9   2 -11    2.21    4.75
   9   2 -11    1.37    9.65
  -9  -2  11   -0.79   10.20
   9  -2 -12    7.08    5.97
   9   2 -12   20.17    7.59
   9   2 -12    2.13    9.46
  -9  -2  12   19.30   12.14
   9  -2 -13   52.07   11.30
   9   2 -13   36.36   10.43
   9   2 -13   39.97   14.27
  -9  -2  13   49.63   14.99
   9  -2 -14   44.08    9.94
   9   2 -14   24.40    9.36
  -9  -2  14   37.72   13.08
   9  -2 -15    1.96    5.83
   9   2 -15   27.37    8.25
   9  -2 -16   -0.30    4.90
   9   2 -16   -0.55    5.99
   9  -2 -17   23.74    9.48
   9   2 -17   55.04   11.68
  -9  -2  17   55.26   12.26
   9  -2 -18   -0.77    4.74
   9   2 -18    1.53    6.74
  -9  -2  18    1.96    6.44
   9  -2 -19  114.72   20.28
  -9  -2  19  118.15   21.81
   9  -2 -20    7.20    5.86
  -9  -2  20    2.88    7.59
   9  -2 -21    8.20    5.96
  -9  -2  21   -0.38    6.02
   9  -2 -22    8.11    6.02
  -9  -2  22    4.68    5.95
   9  -2 -23   51.58   11.66
  -9  -2  23   47.36   11.99
  -9   2  24    0.76    6.61
   9  -2 -24    1.67    5.73
  -9  -2  24    0.95    6.39
  -9   2  25    6.97    7.53
   9  -2 -25   16.98    6.83
   9   2 -25   20.17    8.60
  -9  -2  25   13.69    7.41
  -9   2  26   -1.35    6.44
   9   2 -26    5.93    6.09
  -9  -2  26   -0.64    6.26
   9   2 -27   -1.42    6.16
  -9  -2  27   -0.14    5.49
   9   2 -28   -3.99    6.65
  -9  -2  28    0.97    5.86
   9   2 -29    8.64    7.31
  -9  -2  29   22.11    8.04
   9   2 -30   -0.58    5.76
  -9  -2  30   -4.89    6.26
   9   2 -31    4.52    7.57
  -9  -2  31    2.26    6.42
   9   2 -32   -3.73    7.36
  -9  -2  32    7.90    6.07
   9   2 -33    7.12    8.52
   9  -2 -34   -2.71    5.91
   9   2 -34    0.00    7.74
  -9   3   1  219.18   38.68
   9  -3  -1  201.00   34.51
   9  -3  -1  211.38   37.98
   9   3  -1  204.26   33.11
  -9  -3   1  241.64   38.09
  -9   3   2   24.93   13.77
   9  -3  -2   38.15   10.99
   9  -3  -2   34.26   14.58
   9   3  -2   39.24    9.43
  -9  -3   2   46.08   13.95
  -9   3   3    7.56   10.09
   9  -3  -3   -0.05    6.40
   9  -3  -3    1.91   10.25
   9   3  -3    0.47    5.77
  -9  -3   3   -0.96    8.80
  -9   3   4    7.62    9.55
   9  -3  -4    8.17    7.46
   9  -3  -4   -3.66   11.34
   9   3  -4    6.19    5.84
  -9  -3   4    1.35    9.78
  -9   3   5   82.71   18.95
   9  -3  -5   67.11   14.76
   9  -3  -5   72.81   17.84
   9   3  -5   55.70   12.49
  -9  -3   5   40.74   15.80
  -9   3   6   16.08   12.32
   9  -3  -6   39.34   11.53
   9  -3  -6   55.45   16.50
   9   3  -6   56.84   10.72
  -9  -3   6   29.97   12.69
  -9   3   7   21.47   12.19
   9  -3  -7   30.08   10.18
   9  -3  -7   15.02   10.83
   9   3  -7   32.43    8.52
  -9  -3   7   25.60   12.67
  -9   3   8   10.21   10.30
   9  -3  -8   -2.88    7.45
   9  -3  -8   -0.07   10.02
   9   3  -8    0.04    4.88
  -9  -3   8   -4.94    9.77
   9  -3  -9    4.61    6.78
   9   3  -9    4.47    5.93
  -9  -3   9   11.31   11.53
   9  -3 -10   17.89    7.42
   9   3 -10    6.00    5.94
  -9  -3  10    5.70    9.03
   9  -3 -11  160.14   25.57
   9   3 -11  132.17   24.75
  -9  -3  11  172.12   29.96
   9  -3 -12   39.46   10.07
   9   3 -12   26.00    9.19
  -9  -3  12   28.82   13.43
   9  -3 -13    9.81    6.20
   9   3 -13    1.93    6.57
  -9  -3  13    9.47    9.89
   9  -3 -14    0.91    6.33
   9   3 -14   -0.92    6.54
  -9  -3  14    5.12    7.48
  -9  -3  14    4.29   10.36
   9  -3 -15   81.62   15.51
   9   3 -15   77.90   16.07
  -9  -3  15   87.74   17.18
   9  -3 -16   24.34    7.69
   9   3 -16   22.16    7.65
  -9  -3  16   12.04    7.67
   9  -3 -17   44.68   10.62
  -9  -3  17   46.67   11.79
   9  -3 -18    0.49    5.19
  -9  -3  18    1.60    5.69
   9  -3 -19   -2.80    5.79
  -9  -3  19    0.79    5.84
   9  -3 -20    8.94    5.40
  -9  -3  20   12.25    7.03
   9  -3 -21   96.79   17.11
  -9  -3  21   83.55   17.58
   9  -3 -22    8.73    6.14
   9   3 -22   20.49    8.57
  -9  -3  22   14.27    7.27
   9  -3 -23   14.77    6.83
   9   3 -23   14.01    8.16
  -9  -3  23   10.26    8.08
   9  -3 -24    1.24    5.03
   9   3 -24    0.91    6.24
  -9  -3  24   -2.61    6.48
  -9   3  25   14.18    7.49
   9  -3 -25   19.73    6.92
   9   3 -25    3.26    7.64
  -9  -3  25   13.65    8.39
   9   3 -26    8.38    6.80
  -9  -3  26    5.13    6.34
   9   3 -27   24.83    9.05
  -9  -3  27    6.19    7.32
   9   3 -28   13.09    8.20
  -9  -3  28   -0.28    6.17
   9   3 -29   -3.48    8.18
  -9  -3  29   -2.50    6.53
   9   3 -30   -1.37    7.18
  -9  -3  30    0.65    7.39
   9   3 -31   11.08    9.18
  -9  -3  31   20.55    8.29
   9   3 -32    3.29    6.38
  -9  -3  32    0.09    5.40
   9   3 -33   -5.99    8.08
  -9  -3  33    0.68    5.58
   9   3 -34    2.41    8.07
  -9   4   1   12.57   12.73
   9  -4  -1   -1.47    6.94
   9  -4  -1   10.36   10.72
   9   4  -1   -1.45    5.33
  -9   4   2   38.42   15.41
   9  -4  -2   32.12   11.53
   9  -4  -2   30.12   14.59
   9   4  -2   58.20   11.23
  -9  -4   2   45.29   14.53
  -9   4   3   63.09   17.17
   9  -4  -3   52.07   12.57
   9  -4  -3   45.56   15.37
   9   4  -3   48.05   10.82
  -9  -4   3   35.75   14.32
  -9   4   4   64.21   18.11
   9  -4  -4   59.89   14.41
   9  -4  -4   50.42   17.82
   9   4  -4   60.03   12.52
  -9  -4   4   51.01   15.62
  -9   4   5   62.97   21.77
   9  -4  -5  124.91   21.13
   9  -4  -5   96.02   23.05
   9   4  -5  113.99   19.19
  -9  -4   5  115.81   23.36
  -9   4   6   -3.96   10.23
   9  -4  -6   10.13    8.10
   9  -4  -6    1.40   10.30
   9   4  -6   -3.61    5.07
  -9  -4   6    9.71    9.58
  -9   4   7   62.17   19.08
   9  -4  -7  108.30   18.09
   9   4  -7   69.53   15.09
  -9  -4   7   94.18   20.29
   9  -4  -8   74.24   17.45
   9   4  -8  106.11   17.62
  -9  -4   8   87.20   20.58
   9  -4  -9  116.61   17.94
   9   4  -9   68.62   14.41
  -9  -4   9   48.40   17.77
   9  -4 -10    2.07    7.22
   9   4 -10   -2.34    5.22
  -9  -4  10   -0.31    9.48
   9  -4 -11    5.15    7.28
   9   4 -11    6.11    6.07
  -9  -4  11   14.24    8.24
  -9  -4  11    3.76   10.17
   9  -4 -12   -2.15    6.21
   9   4 -12    8.49    6.79
  -9  -4  12   -2.78    6.47
  -9  -4  12   -2.44    8.76
   9  -4 -13   47.02   11.88
   9   4 -13   66.31   13.13
  -9  -4  13   47.11   12.59
  -9  -4  13   59.22   16.47
   9  -4 -14    8.38    6.71
  -9  -4  14   11.51    8.36
  -9  -4  14   15.24   11.51
   9  -4 -15   13.31    8.02
  -9  -4  15   43.26   10.57
   9  -4 -16   -0.98    5.50
  -9  -4  16    3.24    7.50
   9  -4 -17   36.26    9.60
  -9  -4  17   33.98   10.66
   9  -4 -18   60.66   13.80
   9   4 -18   89.43   16.86
  -9  -4  18   75.21   15.12
   9  -4 -19   51.51   13.00
   9   4 -19   79.78   15.81
  -9  -4  19   84.03   15.68
   9  -4 -20    0.77    4.95
   9   4 -20    4.15    6.78
  -9  -4  20    7.17    7.35
   9  -4 -21    2.37    4.53
   9   4 -21   -0.15    6.40
  -9  -4  21    3.80    6.17
   9  -4 -22   13.19    6.51
   9   4 -22    0.09    5.73
  -9  -4  22   13.95    7.12
   9  -4 -23   24.24    8.30
   9   4 -23   34.92   11.11
  -9  -4  23   32.86   10.33
   9  -4 -24   11.08    5.92
   9   4 -24    5.63    7.85
  -9  -4  24    7.97    6.16
   9   4 -25    3.51    7.16
  -9  -4  25    3.05    6.71
   9   4 -26    0.34    6.25
  -9  -4  26   -1.15    6.61
   9   4 -27   -0.59    7.36
  -9  -4  27   -4.28    6.98
   9   4 -28    8.40    7.94
  -9  -4  28    5.33    7.62
   9   4 -29    6.13    7.98
  -9  -4  29    5.91    7.02
   9   4 -30    4.53    7.96
  -9  -4  30   13.63    7.11
   9   4 -31    1.59    6.96
  -9  -4  31   13.69    8.09
   9   4 -32   -0.82    8.60
  -9  -4  32    3.81    6.89
   9   4 -33    5.31    7.42
  -9  -4  33    3.12    5.71
   9   4 -34    3.87    9.06
  -9  -4  34    0.73    6.56
  -9   5   1  115.56   27.24
   9  -5  -1  141.96   24.10
   9  -5  -1  120.10   27.12
   9   5  -1  130.41   21.92
  -9   5   2   61.80   18.51
   9  -5  -2   68.82   15.60
   9  -5  -2   68.49   19.53
   9   5  -2   73.36   13.91
  -9   5   3    0.05   10.13
   9  -5  -3    7.70    8.01
   9  -5  -3   19.78   12.18
   9   5  -3   21.30    6.96
  -9   5   4   72.61   18.39
   9  -5  -4   74.62   13.72
   9   5  -4   21.69    9.17
   9  -5  -5   56.80   12.85
   9   5  -5   37.29   11.08
   9  -5  -6   32.78   11.30
   9   5  -6   35.17    9.39
  -9  -5   6   33.49   14.06
   9  -5  -7   67.56   16.14
   9   5  -7   77.01   15.34
  -9  -5   7   99.98   21.12
   9  -5  -8    0.36    7.62
   9   5  -8    6.48    6.40
  -9  -5   8   11.05    7.64
  -9  -5   8    4.57    9.27
   9  -5  -9   -0.57    6.34
   9   5  -9   -3.75    6.35
  -9  -5   9   -0.13    7.48
  -9  -5   9   -4.54   11.09
   9  -5 -10    3.92    7.17
   9   5 -10    3.72    6.22
  -9  -5  10    1.07    6.62
  -9  -5  10    3.32   10.73
   9  -5 -11   54.97   13.08
  -9  -5  11   81.25   14.27
  -9  -5  11   28.65   14.10
   9  -5 -12    9.24    8.72
  -9  -5  12   20.91    8.54
  -9  -5  12   19.08   11.08
   9  -5 -13    0.37    5.01
  -9  -5  13   -1.20    6.30
  -9  -5  13   -1.35    9.37
   9  -5 -14   33.26    8.94
  -9  -5  14    4.97    6.59
   9  -5 -15   26.77    9.10
  -9  -5  15   20.98    8.51
   9  -5 -16   23.40    8.47
   9   5 -16   48.60   12.06
  -9  -5  16   23.53    9.95
   9  -5 -17   47.78   10.75
   9   5 -17   24.90   10.36
  -9  -5  17   60.81   12.42
   9  -5 -18    1.34    5.83
   9   5 -18    4.79    7.89
  -9  -5  18    4.64    6.56
   9  -5 -19   -3.85    6.12
   9   5 -19    1.18    6.52
  -9  -5  19   -2.43    7.06
   9  -5 -20   10.51    5.77
   9   5 -20    5.30    7.06
  -9  -5  20   -1.26    6.80
   9  -5 -21   31.93    8.76
   9   5 -21   22.67   11.52
  -9  -5  21   32.25   10.29
   9  -5 -22   24.11    8.47
   9   5 -22   20.34    9.80
  -9  -5  22   43.86   11.17
   9   5 -23    8.22    7.65
  -9  -5  23    4.45    7.41
   9   5 -24    6.51    7.56
  -9  -5  24    8.44    6.69
   9   5 -25   -0.49    7.91
  -9  -5  25   -1.71    5.81
   9   5 -26   21.59    9.96
  -9  -5  26   21.05    8.63
   9   5 -27   27.32   10.59
  -9  -5  27   13.88    8.50
   9   5 -28   -1.06    7.14
  -9  -5  28    9.24    7.61
   9   5 -29    0.00    7.26
  -9  -5  29    5.80    6.44
   9   5 -30   12.87    8.80
  -9  -5  30    2.23    6.46
   9   5 -31    2.64    8.30
  -9  -5  31   -4.10    7.66
   9   5 -32   -0.07    7.50
  -9  -5  32    7.64    7.78
   9   5 -33   13.42    9.41
  -9  -5  33   13.33    8.44
   9   5 -34    3.13    8.86
  -9  -5  34    1.01    5.67
  -9  -5  35   -0.72    7.16
  -9   6   1    4.35   12.06
   9  -6  -1   -0.07    6.51
   9   6  -1    1.16    5.43
  -9  -6   1    1.07    9.07
   9  -6  -2  130.50   22.97
   9   6  -2  121.91   21.58
  -9  -6   2  125.40   25.57
   9  -6  -3   35.04   10.54
   9   6  -3   32.36    9.28
  -9  -6   3   17.31   12.60
   9  -6  -4   15.03    9.10
   9   6  -4   39.30    9.91
  -9  -6   4   32.55   10.09
   9  -6  -5   21.90    9.95
   9   6  -5   33.59    9.00
  -9  -6   5   24.65    9.89
   9  -6  -6    4.01    7.55
   9   6  -6    6.29    6.09
   9   6  -6    9.02    6.67
  -9  -6   6    8.09    7.99
   9  -6  -7   19.03    9.13
   9   6  -7   15.30    7.15
   9   6  -7   19.15    8.76
  -9  -6   7   42.91   10.44
   9  -6  -8   79.95   17.12
   9   6  -8   66.41   16.48
  -9  -6   8  102.41   17.68
   9  -6  -9    1.27    7.05
   9   6  -9   17.63    8.76
  -9  -6   9   15.69    8.31
   9  -6 -10    0.83    7.17
   9   6 -10   -1.76    6.27
  -9  -6  10    2.60    6.58
  -9  -6  10    3.31    8.46
   9  -6 -11   -2.52    6.67
  -9  -6  11    2.85    7.07
  -9  -6  11   -1.30   11.68
   9  -6 -12   44.89   12.20
   9   6 -12   48.24   13.04
  -9  -6  12   42.69   11.75
   9  -6 -13   21.80    9.89
  -9  -6  13   25.80    8.97
   9  -6 -14   46.56   12.89
  -9  -6  14   60.83   12.83
   9  -6 -15    8.18    7.45
  -9  -6  15   16.30    7.80
   9  -6 -16    4.95    5.96
   9   6 -16    3.51    8.48
  -9  -6  16    1.35    6.73
   9  -6 -17   12.87    6.76
   9   6 -17   39.01   11.12
  -9  -6  17    8.79    8.33
   9  -6 -18    9.06    7.37
   9   6 -18   52.60   12.33
  -9  -6  18   32.84    9.43
   9  -6 -19    6.56    6.51
   9   6 -19   11.16    8.33
  -9  -6  19   13.15    7.80
   9  -6 -20    5.69    5.54
   9   6 -20    2.62    7.45
  -9  -6  20    9.19    7.39
   9  -6 -21    4.00    5.51
   9   6 -21   -1.73    7.76
  -9  -6  21    8.78    6.64
   9   6 -22    0.08    7.07
  -9  -6  22    3.31    6.71
   9   6 -23   15.12    9.13
  -9  -6  23   19.09    8.89
   9   6 -24    5.70    7.29
  -9  -6  24   10.19    7.05
   9   6 -25    2.28    6.35
  -9  -6  25    2.37    6.42
   9   6 -26    2.75    7.30
  -9  -6  26   -1.23    5.50
   9   6 -27   -0.72    7.32
  -9  -6  27   -0.38    5.75
   9   6 -28    3.91    8.57
  -9  -6  28    6.12    6.79
   9   6 -29   -0.92    7.56
  -9  -6  29    7.05    6.71
   9   6 -30   10.81    9.22
  -9  -6  30   -0.54    6.39
   9   6 -31    0.27    8.41
  -9  -6  31   -1.07    6.67
   9   6 -32   -3.85    8.96
  -9  -6  32    4.62    7.20
   9   6 -33    0.35    8.09
  -9  -6  33    2.30    6.20
   9   6 -34    1.78    8.44
  -9  -6  34    5.16    6.82
  -9  -6  35    0.56    6.75
  -9  -6  36    3.97    7.58
   9  -7  -1   17.43    8.55
   9   7  -1   17.75    7.22
  -9  -7   1   20.76    8.16
  -9  -7   1   -4.00   10.52
   9  -7  -2    6.72    8.06
   9   7  -2   10.03    6.18
  -9  -7   2    4.20    7.06
  -9  -7   2   -1.05    9.80
   9  -7  -3    2.83    7.36
   9   7  -3   -0.93    5.10
  -9  -7   3   -1.08    6.51
  -9  -7   3    0.31    8.24
   9  -7  -4   28.97   10.40
  -9  -7   4   19.72    8.90
  -9  -7   4   13.21   11.99
   9  -7  -5    8.98    7.82
  -9  -7   5    7.11    7.38
  -9  -7   5    6.49   11.08
   9  -7  -6   68.18   14.01
  -9  -7   6   52.98   12.11
  -9  -7   6    8.42   11.96
   9  -7  -7    5.43    7.01
  -9  -7   7    2.01    7.04
  -9  -7   7    4.49   12.48
   9  -7  -8   -0.15    7.15
  -9  -7   8   -1.94    6.55
  -9  -7   8    1.10    7.78
   9  -7  -9   10.73    7.57
   9   7  -9   11.27    8.39
  -9  -7   9   17.14    7.77
   9  -7 -10   17.83    8.81
   9   7 -10   13.39    8.45
  -9  -7  10    7.25    7.26
   9  -7 -11   17.30    9.61
   9   7 -11   26.80   10.35
  -9  -7  11   27.90    8.99
   9  -7 -12   54.01   13.96
   9   7 -12   55.55   14.88
  -9  -7  12   79.39   14.82
   9  -7 -13   -5.04    7.13
   9   7 -13    1.61    7.46
  -9  -7  13    2.86    6.78
   9  -7 -14   10.98    7.71
  -9  -7  14    2.94    6.67
   9  -7 -15    4.64    7.02
  -9  -7  15    8.62    6.65
   9  -7 -16   58.16   13.41
   9   7 -16   44.72   14.01
  -9  -7  16   64.93   14.11
   9  -7 -17    0.16    7.03
   9   7 -17    0.17    7.08
  -9  -7  17    4.52    7.21
   9  -7 -18    2.80    6.44
   9   7 -18    5.38    7.57
  -9  -7  18   -2.28    6.75
   9  -7 -19   -0.96    5.92
   9   7 -19    2.57    7.95
  -9  -7  19    0.80    6.55
   9   7 -20   12.88    8.44
  -9  -7  20    7.76    6.24
   9   7 -21   -5.57    9.44
  -9  -7  21   17.22    7.33
   9   7 -22   31.04   12.24
  -9  -7  22   47.67   12.12
   9   7 -23    0.51    9.77
  -9  -7  23    0.00    6.75
   9   7 -24   -3.22    8.32
  -9  -7  24    0.14    7.14
   9   7 -25   -6.67    9.00
  -9  -7  25    3.76    6.04
   9   7 -26   11.90    7.88
  -9  -7  26   19.18    8.87
   9   7 -27   -3.01    7.92
  -9  -7  27    3.42    7.07
   9   7 -28    8.01    8.78
  -9  -7  28    7.91    8.12
   9   7 -29   -0.17    8.55
  -9  -7  29   -2.79    6.32
   9   7 -30   -1.20    9.12
  -9  -7  30    0.53    6.61
   9   7 -31   -1.17    8.85
  -9  -7  31    1.96    6.51
   9   7 -32   16.26    9.85
  -9  -7  32   24.09   10.58
   9   7 -33   -6.02    9.52
  -9  -7  33    4.08    7.24
   9  -8  -1   12.46    9.02
  -9  -8   1   26.93    9.31
  -9  -8   1   21.45   12.42
   9  -8  -2   25.16   10.36
  -9  -8   2   21.20    8.79
  -9  -8   2    0.96    9.49
   9  -8  -3    2.37    6.78
  -9  -8   3    0.21    5.55
  -9  -8   3   -4.46   10.28
   9  -8  -4   56.56   13.54
  -9  -8   4   49.63   11.84
  -9  -8   4   18.77   12.42
   9  -8  -5   -2.57    7.70
  -9  -8   5   -1.29    6.20
  -9  -8   5   -0.17   10.05
   9  -8  -6    3.93    7.06
  -9  -8   6    6.44    6.70
  -9  -8   6    0.13    8.41
   9  -8  -7   15.45    7.98
  -9  -8   7   -1.63    6.66
  -9  -8   7    1.22    9.61
   9  -8  -8   68.03   16.94
  -9  -8   8  100.70   17.68
   9  -8  -9   16.61    8.80
  -9  -8   9   12.76    7.41
   9  -8 -10   32.57   10.00
  -9  -8  10   14.80    8.00
   9  -8 -11    8.45    7.66
  -9  -8  11    3.00    6.76
   9  -8 -12   15.12    8.57
  -9  -8  12   34.01    9.62
   9  -8 -13   -3.68    7.56
  -9  -8  13   -2.47    6.34
   9  -8 -14   25.16    9.97
  -9  -8  14   17.78    8.21
   9  -8 -15   -0.72    5.51
  -9  -8  15    3.00    6.87
   9  -8 -16    0.00    6.09
   9   8 -16   -0.98    7.16
  -9  -8  16   -2.04    6.55
   9  -8 -17    4.14    6.61
   9   8 -17    7.19    8.15
  -9  -8  17    4.18    6.44
   9  -8 -18   27.91    9.14
   9   8 -18   23.96   11.06
  -9  -8  18   39.47   10.78
   9   8 -19    1.13    8.35
  -9  -8  19    5.37    7.40
   9   8 -20   17.20   10.10
  -9  -8  20   18.46    9.05
   9   8 -21   11.63    8.61
  -9  -8  21   -0.41    5.80
   9   8 -22    4.08    8.55
  -9  -8  22   -1.77    6.69
   9   8 -23   -0.48    8.22
  -9  -8  23    5.25    7.40
   9   8 -24    0.16    9.94
  -9  -8  24    1.01    6.66
   9   8 -25   -1.10    8.19
  -9  -8  25    2.21    7.39
   9   8 -26    4.99    9.55
  -9  -8  26   15.50    7.64
   9   8 -27   -5.05    9.01
  -9  -8  27    1.56    6.33
   9   8 -28    3.33    9.02
  -9  -8  28    2.76    7.45
   9   8 -29   -0.17    7.43
  -9  -8  29    5.14    7.13
   9   8 -30    5.30    9.03
  -9  -8  30   11.30    7.70
   9   8 -31   -2.05    9.13
  -9  -8  31   -0.43    6.52
   9   8 -32   -5.26    8.28
   9   8 -33   -2.83    8.85
   9  -9  -1    5.55    8.16
  -9  -9   1    3.76    6.36
  -9  -9   1    7.12    8.71
   9  -9  -2   36.00   11.77
  -9  -9   2   52.12   11.62
  -9  -9   2   30.84   12.45
   9  -9  -3    8.71    8.55
  -9  -9   3   12.31    7.19
  -9  -9   3   22.92   11.01
   9  -9  -4    4.56    7.94
  -9  -9   4    7.88    7.09
  -9  -9   4   27.19   12.31
   9  -9  -5    2.43    6.38
  -9  -9   5    5.92    6.12
   9  -9  -6  104.64   20.54
  -9  -9   6  105.99   19.73
   9  -9  -7   -3.01    8.17
  -9  -9   7    1.01    5.55
   9  -9  -8   -0.85    7.23
  -9  -9   8    7.42    6.96
   9  -9  -9   -0.41    6.17
  -9  -9   9   -0.70    6.44
   9  -9 -10   10.58    8.05
  -9  -9  10   11.80    7.76
  -9  -9  11   -2.18    5.48
   9  -9 -12   47.42   13.86
  -9  -9  12   69.82   14.26
   9  -9 -13   -1.05    5.97
  -9  -9  13   -0.45    5.05
   9  -9 -14   -1.09    7.75
  -9  -9  14   -0.69    5.89
   9  -9 -15   -0.00    7.95
  -9  -9  15   15.23    8.58
   9  -9 -16   17.84    9.31
  -9  -9  16   43.12   11.29
  -9  -9  17    0.62    6.26
  -9  -9  18    1.65    6.91
  -9  -9  19   -4.64    7.54
  -9  -9  20   15.71    8.12
  -9  -9  21    5.37    7.53
  -9  -9  22   23.98    8.85
  -9  -9  23   -0.84    6.50
  -9  -9  24    0.72    6.18
  -9  -9  25   -3.96    7.04
  -9  -9  26   22.11    9.95
  -9  -9  27    0.25    7.69
  -9  -9  28   -1.23    7.26
  -9  -9  29    3.94    7.42
   9   9 -30   -2.30   10.26
   9   9 -31    4.59    9.47
   9   9 -32   -0.71    8.68
   9   9 -33   -1.07    7.69
   9 -10  -1    2.05    7.77
  -9 -10   1    9.45    6.83
  -9 -10   1    4.67    8.49
   9 -10  -2   12.85    8.72
  -9 -10   2   33.66    9.61
   9 -10  -3    2.60    7.88
  -9 -10   3    3.71    6.84
   9 -10  -4   63.90   14.36
  -9 -10   4   39.85   11.73
   9 -10  -5    0.68    6.44
  -9 -10   5    3.67    5.97
   9 -10  -6    4.08    6.31
  -9 -10   6   12.80    7.42
   9 -10  -7    3.67    7.62
  -9 -10   7    7.70    6.69
   9 -10  -8   42.01   11.73
  -9 -10   8   21.84    9.06
   9 -10  -9    9.33    8.57
  -9 -10   9    8.19    7.19
   9 -10 -10   10.32    7.85
  -9 -10  10   13.65    8.21
   9 -10 -11   -0.16    6.49
  -9 -10  11    3.21    6.97
   9 -10 -12    1.72    7.12
  -9 -10  12    7.82    8.01
   9 -10 -13   -0.20    7.18
  -9 -10  13    8.05    7.06
   9 -10 -14   32.19   10.68
  -9 -10  14   25.63   10.07
  -9 -10  15    1.95    7.34
  -9 -10  16    2.93    6.34
  -9 -10  17    2.40    7.08
  -9 -10  18   20.54    8.77
  -9 -10  19    0.14    7.23
  -9 -10  20    2.54    7.44
  -9 -10  21    4.74    7.21
  -9 -10  22   10.86    7.72
  -9 -10  23    3.75    6.51
  -9 -10  24    5.27    6.93
  -9 -10  25    4.18    7.51
  -9 -10  26    1.96    7.50
   9 -11  -1    0.61    6.39
  -9 -11   1    8.45    6.95
   9 -11  -2   57.76   14.52
  -9 -11   2   62.64   13.98
   9 -11  -3    0.17    6.16
  -9 -11   3   -1.29    6.27
   9 -11  -4   20.29    8.70
  -9 -11   4    6.89    7.66
   9 -11  -5   -0.82    7.17
  -9 -11   5    1.34    6.19
   9 -11  -6   44.20   12.18
  -9 -11   6   21.78    9.44
   9 -11  -7    0.02    7.90
  -9 -11   7   -3.40    6.76
   9 -11  -8   -2.45    7.47
  -9 -11   8    1.95    6.74
   9 -11  -9    0.13    6.68
  -9 -11   9   -0.23    5.89
   9 -11 -10   30.89   11.62
  -9 -11  10   33.98   10.56
   9 -11 -11    8.43    7.90
  -9 -11  11    1.60    6.70
   9 -11 -12   14.12    8.76
  -9 -11  12   16.74    8.69
  -9 -11  13   -0.51    5.89
  -9 -11  14    4.22    8.14
  -9 -11  15   -4.91    6.93
  -9 -11  16   24.32   10.67
  -9 -11  17   -1.51    6.03
  -9 -11  18    5.05    7.77
  -9 -11  19   -0.40    5.84
  -9 -11  20   -0.60    7.08
  -9 -11  21    2.24    5.67
  -9 -11  22    4.95    7.77
  -9 -11  23   -5.20    7.51
   9 -12  -1    2.18    7.01
  -9 -12   1    4.74    7.50
   9 -12  -2   -4.02    8.05
  -9 -12   2    0.78    6.09
   9 -12  -3    2.67    7.81
  -9 -12   3   -4.86    6.80
   9 -12  -4   24.65   10.69
  -9 -12   4   17.95    8.70
   9 -12  -5    3.39    7.85
  -9 -12   5    4.99    5.65
   9 -12  -6   -1.45    6.16
  -9 -12   6   -0.80    6.75
   9 -12  -7    0.69    6.86
  -9 -12   7   -0.85    6.11
   9 -12  -8   11.42    8.80
  -9 -12   8   32.21   10.15
   9 -12  -9    6.82    7.80
  -9 -12   9    6.61    7.34
   9 -12 -10    3.60    7.51
  -9 -12  10    0.81    6.74
   9 -12 -11   -0.15    6.81
  -9 -12  11   -2.81    6.33
  -9 -12  12    3.90    7.17
  -9 -12  13    2.67    7.07
  -9 -12  14    9.66    8.08
  -9 -12  15    0.16    5.96
  -9 -12  16    6.19    6.90
  -9 -12  17   -1.93    6.52
  -9 -12  18    3.15    7.28
  -9 -12  19   -0.47    6.32
  -9 -12  20    9.84    8.70
   9 -13  -1   13.90    9.16
  -9 -13   1    3.62    7.68
   9 -13  -2    0.88    7.69
  -9 -13   2   -1.60    6.81
   9 -13  -3    0.48    7.31
  -9 -13   3    0.89    6.03
   9 -13  -4   -1.02    7.40
  -9 -13   4   -1.32    6.57
   9 -13  -5   12.57    7.87
  -9 -13   5    3.84    6.72
   9 -13  -6    6.51    7.69
  -9 -13   6   22.24    8.69
   9 -13  -7    3.30    8.16
  -9 -13   7    5.18    7.05
   9 -13  -8   -1.53    8.31
  -9 -13   8    4.49    6.54
   9 -13  -9   -1.81    7.66
  -9 -13   9    3.73    7.69
  -9 -13  10   -2.61    7.05
  -9 -13  11    1.60    7.46
  -9 -13  12   10.75    7.49
  -9 -13  13   -1.19    6.01
  -9 -13  14    2.25    6.60
  -9 -13  15   -2.79    7.46
  -9 -13  16    9.50    8.44
  -9 -13  17    1.21    6.86
   9 -14  -1    2.97    7.27
  -9 -14   1   -2.53    6.14
   9 -14  -2    3.16    7.78
  -9 -14   2    0.22    6.60
   9 -14  -3   18.01    8.94
  -9 -14   3    5.53    6.66
   9 -14  -4   11.93   10.41
  -9 -14   4   29.49    9.88
   9 -14  -5    0.06    7.34
  -9 -14   5   -0.04    6.88
   9 -14  -6    0.35    6.64
  -9 -14   6   -2.81    7.31
   9 -14  -7    6.22    8.57
  -9 -14   7    4.21    6.50
  -9 -14   8    0.54    5.11
  -9 -14   9    7.06    7.88
  -9 -14  10    6.51    7.54
  -9 -14  11    4.68    6.88
  -9 -14  12    4.78    7.76
  -9 -14  13    6.39    7.97
  -9 -14  14   14.48    7.77
   9 -15  -1    1.67    7.81
  -9 -15   1   -1.29    6.60
   9 -15  -2   -0.16    7.75
  -9 -15   2   -0.21    6.66
   9 -15  -3    8.15    9.02
  -9 -15   3   -1.06    6.28
   9 -15  -4    1.26    7.41
  -9 -15   4    9.15    6.69
   9 -15  -5   -2.82    8.42
  -9 -15   5    1.44    7.03
  -9 -15   6    0.48    6.83
  -9 -15   7   -2.98    7.98
  -9 -15   8   -2.70    7.52
  -9 -15   9    0.19    5.88
  -9 -15  10   -0.81    6.67
   9 -16  -1    0.84    7.04
   9 -16  -2    1.04    8.20
  -9 -16   2    2.99    6.73
   9 -16  -3   -1.32    6.02
  -9 -16   3    2.27    6.07
  -9 -16   4   -4.75    7.66
  -9 -16   5    0.91    6.68
  -9 -16   6   -0.19    7.40
  -8   0   1   -1.55    7.69
   8   0  -1    1.91    5.27
   8   0  -1    1.81    8.53
  -8   0   2  463.89   69.29
   8   0  -2  425.79   66.04
   8   0  -2  480.93   69.51
  -8   0   3    1.78    8.03
   8   0  -3   -2.36    5.89
   8   0  -3    2.21    8.44
  -8   0   4   70.79   19.15
   8   0  -4  101.19   17.01
   8   0  -4   94.00   20.27
  -8   0   5    4.00    7.84
   8   0  -5   -2.21    5.60
   8   0  -5    3.93    9.34
  -8   0   6   99.63   19.50
   8   0  -6   91.67   15.21
   8   0  -6   50.41   16.93
  -8   0   7    0.54    7.26
   8   0  -7    0.89    4.06
   8   0  -7   -2.92    9.77
  -8   0   8  190.44   35.60
   8   0  -8  231.46   36.87
  -8   0   9    0.16    8.72
   8   0  -9   -2.17    4.67
   8   0  -9   -3.92   10.20
  -8   0  10   -0.66    8.94
   8   0 -10   -4.88    9.40
  -8   0  11   -5.14    9.28
   8   0 -11   -6.14    9.06
  -8   0  12   38.25   15.47
   8   0 -12  185.34   23.55
  -8   0  13    6.90   10.17
   8   0 -13    3.18    9.02
  -8   0  14   64.57   16.94
   8   0 -14   78.67   18.68
   8   0 -18  107.09   18.89
   8   0 -19   -0.15    4.67
  -8   0  20   24.61    8.87
   8   0 -20   18.98    7.32
  -8   0  21   -1.24    5.44
  -8   0  22   54.13   12.86
  -8   0  23    2.41    6.04
  -8   0  24   33.22    9.63
  -8   0  25   -0.00    5.31
  -8   0  26   -1.91    5.88
  -8   0  27    1.03    5.04
  -8   0  28   72.49   14.94
  -8   0  29   -3.15    6.68
   8   0 -29    0.11    4.68
   8   0 -30    7.76    6.97
   8   0 -31   -0.64    6.43
   8   0 -32    3.76    6.61
   8   0 -33   -0.65    5.99
   8   0 -34   12.86    7.83
   8   0 -35   -2.35    5.50
  -8   1   1   83.09   17.32
   8  -1  -1   54.11   13.40
   8  -1  -1   72.07   16.64
   8   1  -1   60.62   13.04
   8   1  -1   74.19   16.82
  -8  -1   1   56.26   15.68
  -8   1   2    4.47    9.00
   8  -1  -2    1.01    6.48
   8  -1  -2   13.32   10.07
   8   1  -2    1.65    5.39
   8   1  -2    1.78    8.29
  -8  -1   2   -1.41    7.48
  -8   1   3    1.87    9.37
   8  -1  -3    8.21    6.10
   8  -1  -3    7.77   10.36
   8   1  -3    0.39    5.08
   8   1  -3    9.23    9.12
  -8  -1   3    5.52    7.34
  -8   1   4   33.81   11.91
   8  -1  -4   33.60    9.48
   8  -1  -4   14.92   11.91
   8   1  -4   30.77    8.64
   8   1  -4   28.61   11.66
  -8  -1   4   28.07   11.33
  -8   1   5    1.51    8.98
   8  -1  -5    4.76    6.01
   8  -1  -5   -0.60    8.04
   8   1  -5    4.69    4.95
   8   1  -5    5.59   10.21
  -8  -1   5    9.65    8.27
  -8   1   6   70.91   18.14
   8  -1  -6  105.68   16.05
   8  -1  -6   84.33   19.20
   8   1  -6   67.93   14.27
   8   1  -6   70.59   18.35
  -8  -1   6   74.38   17.35
  -8   1   7    6.26    8.06
   8  -1  -7    7.10    5.46
   8  -1  -7   10.30    8.87
   8   1  -7   11.17    5.64
   8   1  -7    9.65    8.63
  -8  -1   7   -1.85    7.95
  -8   1   8    2.19    7.38
   8  -1  -8    7.46    5.76
   8  -1  -8   -0.82    9.46
   8   1  -8    3.49    8.87
  -8  -1   8    2.30    8.75
  -8   1   9    0.44    8.18
   8  -1  -9   13.73    5.96
   8  -1  -9   11.23   10.49
   8   1  -9    3.99    9.95
  -8  -1   9   24.94   10.98
  -8   1  10  223.98   31.98
   8  -1 -10  148.41   26.10
   8  -1 -10  165.78   30.15
   8   1 -10  186.94   30.48
  -8  -1  10  130.98   28.75
  -8   1  11    3.56    7.65
   8  -1 -11    8.01    5.03
   8  -1 -11   -2.54    9.86
   8   1 -11    4.46    8.67
  -8  -1  11    2.83    8.77
  -8   1  12   16.32    9.98
   8  -1 -12    9.60   11.44
   8   1 -12   -2.99    8.20
  -8  -1  12    5.25    8.77
  -8   1  13   -3.42    8.92
   8  -1 -13   -4.19    9.37
   8   1 -13    7.02    9.64
  -8  -1  13   -1.51    8.28
  -8   1  14   64.60   17.98
   8  -1 -14   95.50   20.83
   8   1 -14   84.10   20.02
  -8  -1  14  103.20   20.45
   8   1 -15   60.73   16.03
  -8  -1  15   38.36   13.95
   8   1 -16   70.56   14.28
   8   1 -17    5.54    5.50
   8   1 -18   -1.68    5.14
  -8  -1  18    2.95    6.66
  -8  -1  19    1.15    5.69
   8  -1 -20   24.37    7.93
  -8  -1  20   27.46    9.80
  -8   1  21   -0.29    5.48
   8  -1 -21   -5.18    6.07
  -8  -1  21    0.16    5.21
  -8   1  22   99.12   17.65
   8  -1 -22   75.40   15.99
  -8  -1  22   91.15   17.13
  -8   1  23    3.76    5.64
  -8  -1  23   -0.63    5.71
  -8   1  24    9.75    6.50
  -8  -1  24    1.93    6.42
  -8   1  25    2.45    5.92
  -8  -1  25   -0.57    5.48
  -8   1  26   22.76    8.22
   8   1 -26    6.38    7.65
  -8  -1  26   27.73    8.44
  -8   1  27    4.32    6.38
   8   1 -27    2.57    5.72
  -8  -1  27   -1.68    5.71
  -8   1  28    6.32    6.04
   8   1 -28   -4.63    6.61
  -8  -1  28    2.64    5.51
   8   1 -29    0.56    6.27
  -8  -1  29    0.12    4.25
   8   1 -30   17.42    8.30
  -8  -1  30   13.15    7.94
   8  -1 -31    0.25    5.51
   8   1 -31    0.16    6.10
   8  -1 -32   14.65    8.68
   8   1 -32   20.16    9.17
   8  -1 -33   -0.33    6.14
   8   1 -33   -0.38    5.98
   8  -1 -34    0.97    5.53
   8   1 -34   -2.36    7.22
   8  -1 -35   -1.54    6.28
   8   1 -35    0.63    6.42
  -8   2   1    2.41    9.23
   8  -2  -1   -0.60    5.57
   8  -2  -1    6.55    8.05
   8   2  -1    8.21    4.79
  -8  -2   1    0.85    8.68
  -8   2   2   65.74   16.43
   8  -2  -2   56.66   12.12
   8  -2  -2   85.62   16.99
   8   2  -2   21.94    8.45
  -8  -2   2   79.65   15.83
  -8   2   3   10.46   10.65
   8  -2  -3    9.12    6.93
   8  -2  -3   12.45   10.25
   8   2  -3    5.08    4.83
   8   2  -3   16.81    8.97
  -8  -2   3   21.48   10.81
  -8   2   4   35.36   13.14
   8  -2  -4   48.46   11.33
   8  -2  -4   40.78   13.12
   8   2  -4   30.80    8.83
   8   2  -4   46.25   13.11
  -8  -2   4   59.36   14.44
  -8   2   5   -0.00    8.25
   8  -2  -5    6.98    7.01
   8  -2  -5   18.42   10.84
   8   2  -5   13.65    5.76
   8   2  -5   29.45   10.55
  -8  -2   5   10.38    9.28
  -8   2   6  137.09   21.70
   8  -2  -6   85.56   16.20
   8  -2  -6   67.25   19.29
   8   2  -6   55.81   18.26
  -8  -2   6   95.39   19.91
  -8   2   7   53.57   13.61
   8  -2  -7   27.82    9.57
   8  -2  -7   52.27   15.07
   8   2  -7   31.93   12.51
  -8  -2   7   27.68   11.48
  -8   2   8  109.59   22.17
   8  -2  -8   87.18   18.09
   8  -2  -8  124.56   23.35
   8   2  -8  135.74   22.83
  -8  -2   8   95.51   20.79
  -8   2   9   10.72    9.76
   8  -2  -9    2.59    5.67
   8  -2  -9   10.36    9.99
   8   2  -9    9.17    8.34
  -8  -2   9   -1.36    9.30
  -8   2  10   -3.39    8.24
   8  -2 -10   -1.33    4.97
   8  -2 -10   13.42   10.11
   8   2 -10   -2.15    8.28
  -8  -2  10   -0.84    7.53
  -8   2  11    1.86    8.72
   8  -2 -11    7.71    5.60
   8  -2 -11    6.14    9.81
   8   2 -11    8.54   10.26
  -8  -2  11   -2.18    8.27
  -8   2  12   23.14   12.34
   8  -2 -12   53.60   10.89
   8  -2 -12   72.15   16.81
   8   2 -12   61.48   15.02
  -8  -2  12   30.87   13.05
  -8   2  13   37.04   12.06
   8  -2 -13   35.45   14.27
   8   2 -13   31.71   12.91
  -8  -2  13   28.52   12.77
   8   2 -14   26.30    8.47
   8   2 -14   13.48   10.37
  -8  -2  14   14.44   10.46
   8   2 -15   39.90    9.35
   8   2 -15   31.43   12.84
  -8  -2  15   37.78   10.23
  -8  -2  15   12.35   10.27
   8   2 -16   24.06    8.49
  -8  -2  16   41.67   10.40
  -8  -2  17   13.97    7.61
  -8  -2  18  231.10   36.69
  -8  -2  19    3.65    6.06
  -8  -2  20    1.47    6.55
  -8  -2  21    5.14    5.65
  -8  -2  22   30.64    9.65
  -8   2  23   -2.06    6.07
   8  -2 -23    7.78    5.39
   8   2 -23    3.94    6.80
  -8  -2  23   -1.18    5.68
  -8   2  24    9.76    6.59
   8   2 -24   12.76    7.17
  -8  -2  24   11.44    6.88
  -8   2  25    5.36    6.44
   8   2 -25   -4.00    6.62
  -8  -2  25   -0.58    5.17
  -8   2  26    0.72    4.76
   8   2 -26    4.53    5.88
  -8  -2  26    2.04    5.66
   8   2 -27    7.02    6.29
  -8  -2  27   -1.42    5.31
   8   2 -28   22.44    9.42
  -8  -2  28   10.86    6.82
   8   2 -29    2.25    6.11
  -8  -2  29    0.21    4.86
   8   2 -30   -1.21    6.97
  -8  -2  30    2.20    5.33
   8   2 -31    0.55    5.72
  -8  -2  31   -3.08    5.41
   8   2 -32   10.65    6.99
  -8  -2  32    9.64    6.84
   8  -2 -33    2.51    5.67
   8   2 -33   -1.82    7.68
   8  -2 -34    8.38    6.60
   8   2 -34    0.52    7.51
   8  -2 -35   10.94    6.91
   8   2 -35    2.24    8.12
  -8   3   1   81.08   19.32
   8  -3  -1   83.92   19.79
   8   3  -1   81.31   15.14
  -8  -3   1   89.60   19.09
  -8   3   2    5.56    9.37
   8  -3  -2    2.83    5.98
   8  -3  -2   -6.33   10.04
   8   3  -2    1.35    4.86
  -8  -3   2    7.83    8.60
  -8   3   3   39.81   13.65
   8  -3  -3   41.79   11.27
   8  -3  -3   25.19   11.65
  -8  -3   3   33.89   12.11
  -8   3   4   98.17   23.39
   8  -3  -4  117.09   21.45
   8  -3  -4  132.74   25.58
  -8  -3   4  140.57   24.71
  -8   3   5   30.97   12.11
   8  -3  -5   17.85    8.29
   8  -3  -5    0.28    9.84
  -8  -3   5   17.61    9.51
  -8   3   6   35.33   13.61
   8  -3  -6   30.92   10.48
   8  -3  -6   35.77   12.80
   8   3  -6   60.95   14.53
  -8  -3   6   43.09   13.34
  -8   3   7   22.61   11.28
   8  -3  -7   40.82    9.61
   8  -3  -7   -1.96    9.95
   8   3  -7    4.56    7.68
  -8  -3   7   13.93   10.80
  -8   3   8    6.08    8.67
   8  -3  -8    3.96    6.10
   8  -3  -8    8.28    9.69
   8   3  -8    5.72    8.36
  -8  -3   8    1.70    9.33
  -8   3   9    2.75    8.34
   8  -3  -9    7.54    6.86
   8  -3  -9    6.32    9.67
   8   3  -9    2.28    8.07
  -8  -3   9   -0.73    8.92
  -8   3  10   98.32   20.73
   8  -3 -10   99.03   17.57
   8  -3 -10   99.03   21.84
   8   3 -10   83.87   20.09
  -8  -3  10   85.73   20.48
  -8   3  11   66.91   18.87
   8  -3 -11   97.69   17.88
   8  -3 -11   88.75   20.85
   8   3 -11  110.49   17.70
   8   3 -11   80.57   20.18
  -8  -3  11  129.47   22.32
   8  -3 -12    3.13    5.76
   8   3 -12   -0.31    5.18
   8   3 -12   -3.58    9.25
  -8  -3  12   -4.46    8.37
   8  -3 -13    4.93    5.57
   8   3 -13    5.63    5.41
   8   3 -13    0.99    8.48
  -8  -3  13   -0.70    6.12
  -8  -3  13    7.15    8.55
   8   3 -14   16.27    7.63
   8   3 -14   29.08   12.17
  -8  -3  14   26.05    9.27
  -8  -3  14   10.65   11.18
   8   3 -15   39.88   13.27
  -8  -3  15   34.72   10.29
  -8  -3  15   27.36   12.02
  -8  -3  16   87.72   17.11
  -8  -3  17    0.94    5.69
  -8  -3  18    9.05    6.80
  -8  -3  19   16.64    7.87
   8   3 -20  103.49   20.92
  -8  -3  20  119.15   20.77
   8   3 -21   10.46    6.99
  -8  -3  21    7.30    6.66
   8   3 -22   12.85    8.11
  -8  -3  22   16.11    7.49
   8   3 -23   -0.33    5.73
  -8  -3  23    0.79    5.89
   8   3 -24   22.54    9.26
  -8  -3  24   38.06   10.23
   8  -3 -25    3.93    6.29
   8   3 -25    6.39    7.01
  -8  -3  25   22.08    8.21
   8   3 -26   16.99    8.45
  -8  -3  26   11.41    7.14
   8   3 -27   -1.98    6.62
  -8  -3  27   -0.32    6.25
   8   3 -28   -2.81    6.91
  -8  -3  28    0.60    5.54
   8   3 -29   -0.20    5.69
  -8  -3  29   -0.88    5.46
   8   3 -30    9.08    7.92
  -8  -3  30    3.33    5.87
   8   3 -31    4.30    8.89
  -8  -3  31   -1.23    5.94
   8   3 -32    6.51    8.34
  -8  -3  32    8.25    7.38
   8   3 -33   -1.98    6.56
  -8  -3  33    7.51    6.54
   8   3 -34   -0.70    7.89
   8  -3 -35   -0.58    4.91
   8   3 -35    5.29    7.80
   8  -4  -1   18.99   11.32
  -8  -4   1    3.75    8.83
  -8   4   2    6.25    9.73
   8  -4  -2   29.69   11.99
  -8  -4   2   35.41   11.56
  -8   4   3   19.18    9.54
   8  -4  -3    6.31    9.46
  -8  -4   3   23.38   10.65
  -8   4   4  139.38   26.77
   8  -4  -4  120.75   26.05
  -8  -4   4  129.78   25.43
  -8   4   5   14.19   10.70
   8  -4  -5   11.27   11.38
  -8  -4   5   10.08    9.38
  -8   4   6   58.35   15.65
   8  -4  -6   30.37   13.94
  -8  -4   6   72.13   16.64
  -8   4   7   57.55   17.14
   8  -4  -7   88.19   20.02
  -8  -4   7   86.83   18.67
  -8   4   8   44.75   13.96
   8  -4  -8   28.44   12.74
  -8  -4   8   40.50   13.41
  -8   4   9   18.31    9.94
   8  -4  -9   12.76    7.37
   8  -4  -9    5.23   10.33
   8   4  -9    0.32    5.43
  -8  -4   9   25.09   10.45
  -8   4  10   -3.07    8.41
   8  -4 -10    6.80    6.85
   8  -4 -10   -3.14   10.16
   8   4 -10    1.98    5.88
  -8  -4  10    5.12    7.36
  -8  -4  10    2.98    8.97
   8  -4 -11    9.77    6.89
   8   4 -11    8.76    6.45
  -8  -4  11   12.22    8.32
  -8  -4  11   12.72   10.41
   8  -4 -12   84.64   16.51
   8   4 -12  108.89   20.72
  -8  -4  12   90.79   16.82
  -8  -4  12   54.16   18.24
   8   4 -13    5.03   10.59
  -8  -4  13   30.87    9.06
  -8  -4  13   26.93   12.06
   8   4 -14   55.45   16.77
  -8  -4  14   63.63   13.43
   8   4 -15    4.30    8.42
  -8  -4  15   -0.84    7.18
  -8  -4  16   26.60    9.29
   8   4 -17   28.92    9.91
  -8  -4  17   32.77    9.93
   8   4 -18   52.99   16.15
  -8  -4  18  118.74   17.47
   8   4 -19    8.01    8.11
  -8  -4  19   17.43    8.30
   8   4 -20   10.28    7.88
  -8  -4  20   27.21    8.70
   8   4 -21    5.98    6.67
  -8  -4  21    3.95    6.60
   8   4 -22    9.01    7.72
  -8  -4  22   12.72    7.59
   8   4 -23   -1.92    6.58
  -8  -4  23    7.31    7.69
   8   4 -24    1.23    8.10
  -8  -4  24    4.45    6.36
   8   4 -25   -0.00    6.61
  -8  -4  25    2.60    6.04
   8   4 -26    9.21    7.70
  -8  -4  26   -2.77    6.26
   8   4 -27    7.00    8.05
  -8  -4  27   -2.34    6.08
   8   4 -28   10.73    8.80
  -8  -4  28    3.65    5.95
   8   4 -29    0.28    6.46
  -8  -4  29    7.82    6.57
   8   4 -30    6.59    6.90
  -8  -4  30   -2.80    6.52
   8   4 -31    0.02    6.79
  -8  -4  31    1.93    5.82
   8   4 -32    1.99    8.40
  -8  -4  32    4.81    6.42
   8   4 -33   15.50    9.96
  -8  -4  33    0.31    6.12
   8   4 -34   10.27    9.97
  -8  -4  34   14.56    8.17
   8   4 -35    6.50    8.44
  -8   5   1   54.44   16.05
   8  -5  -1   43.85   14.05
  -8  -5   1   32.77   13.13
  -8   5   2   33.59   13.54
   8  -5  -2   26.64   11.98
  -8  -5   2   39.74   13.16
  -8   5   3   63.92   19.76
   8  -5  -3   76.70   19.04
  -8   5   4    7.20    9.91
   8  -5  -4    5.32   10.07
  -8  -5   4   -0.66    8.80
  -8   5   5   31.18   14.79
   8  -5  -5   71.71   17.02
  -8  -5   5   66.90   15.69
  -8   5   6   73.70   20.43
   8  -5  -6  111.97   22.22
   8   5  -6   98.32   16.79
  -8  -5   6   66.46   19.68
  -8   5   7   17.97    9.68
   8  -5  -7   10.50   10.84
   8   5  -7    3.17    6.15
  -8  -5   7   -0.39    5.68
  -8  -5   7    3.56    9.47
   8   5  -8   -2.58    5.35
  -8  -5   8    4.84    6.99
  -8  -5   8    3.02    8.42
  -8  -5   9   15.98    7.94
  -8  -5   9    6.53    9.01
   8   5 -10  179.03   28.70
  -8  -5  10  151.67   27.81
  -8  -5  10  187.23   32.30
   8   5 -11   36.61   11.03
  -8  -5  11   50.92   11.46
  -8  -5  11   24.80   11.40
   8   5 -12   -0.57    5.80
  -8  -5  12    5.07    7.59
  -8  -5  12   -2.09    8.80
   8   5 -13    2.58    6.20
  -8  -5  13    5.14    6.55
   8   5 -14    8.96    7.37
  -8  -5  14    3.90    6.79
  -8  -5  15   32.07    9.91
  -8  -5  16   65.72   14.47
   8   5 -17    6.64    6.96
  -8  -5  17    5.69    6.76
   8   5 -18    1.57    6.83
  -8  -5  18    5.14    6.04
   8   5 -19   21.27    9.62
  -8  -5  19   22.37    8.14
   8   5 -20   54.29   13.58
  -8  -5  20   47.53   12.23
   8   5 -21   14.51    9.02
  -8  -5  21   33.65    9.71
   8   5 -22    7.24    8.17
  -8  -5  22   19.25    8.12
   8   5 -23    9.66    8.75
  -8  -5  23   -0.88    6.25
   8   5 -24    5.05    7.96
  -8  -5  24   13.36    6.79
   8   5 -25   18.36    8.76
  -8  -5  25    2.47    6.37
   8   5 -26    9.97    8.37
  -8  -5  26    6.71    7.35
   8   5 -27   -0.92    7.79
  -8  -5  27    7.68    6.72
   8   5 -28   -1.41    7.41
  -8  -5  28   -0.45    6.30
   8   5 -29   -0.29    7.52
  -8  -5  29   -0.23    6.14
   8   5 -30   -1.00    7.71
  -8  -5  30   15.19    7.68
   8   5 -31    7.89    9.13
  -8  -5  31   -2.52    5.83
   8   5 -32    4.06    8.36
  -8  -5  32   16.84    9.10
   8   5 -33   -0.76    8.95
  -8  -5  33   -2.10    7.03
   8   5 -34   -4.18    8.45
  -8  -5  34   -0.67    6.29
   8   5 -35    0.20    7.22
  -8  -5  35    2.57    6.75
  -8   6   1   77.57   22.74
   8  -6  -1  113.38   20.34
   8  -6  -1  140.18   25.27
  -8   6   2   73.47   21.13
   8  -6  -2   82.08   16.76
   8  -6  -2  100.87   21.07
   8   6  -2   85.83   17.10
  -8   6   3   79.82   21.95
   8  -6  -3  110.02   23.19
   8   6  -3   94.28   17.14
   8   6  -3   90.20   17.66
  -8  -6   3   88.46   17.98
  -8   6   4   28.97   13.68
   8  -6  -4   32.85   14.20
   8   6  -4   42.61    9.67
   8   6  -4   25.12    9.58
  -8  -6   4   39.30   10.21
  -8   6   5   13.00   12.00
   8   6  -5   21.02    7.02
   8   6  -5    8.43    6.95
  -8  -6   5   11.73    8.15
  -8  -6   5   -0.96    8.78
   8   6  -6   30.32    9.98
  -8  -6   6   32.89    9.25
  -8  -6   6   23.60   11.70
   8   6  -7   13.38    8.09
  -8  -6   7   17.51    8.29
  -8  -6   7   20.11   10.91
   8   6  -8   31.94   10.22
  -8  -6   8   22.52    8.83
  -8  -6   8   47.64   14.54
   8   6  -9   -1.35    7.20
  -8  -6   9    1.35    5.53
  -8  -6   9   -1.02    9.08
   8   6 -10    6.37    5.99
  -8  -6  10    5.44    6.53
  -8  -6  10   13.25   10.83
   8   6 -11   10.56    7.27
  -8  -6  11   18.10    8.45
   8   6 -12   29.95   10.74
  -8  -6  12   32.39    9.66
   8   6 -13    6.73    7.58
  -8  -6  13   23.62    8.65
   8   6 -14   22.14   10.41
  -8  -6  14   44.53   10.33
  -8  -6  15   29.15    9.74
  -8  -6  16   -1.96    6.67
   8   6 -17   31.27   13.07
  -8  -6  17   87.54   14.41
   8   6 -18   27.61   11.80
  -8  -6  18   40.44   10.04
   8   6 -19   11.81    8.34
  -8  -6  19    3.95    6.70
   8   6 -20   23.55    9.04
  -8  -6  20    3.30    6.28
   8   6 -21   -4.66    7.79
  -8  -6  21   -1.11    5.67
   8   6 -22    4.30    7.06
  -8  -6  22    7.12    6.75
   8   6 -23   10.19    8.36
  -8  -6  23    6.10    6.51
   8   6 -24   -1.45    7.37
  -8  -6  24    9.07    6.35
   8   6 -25   10.62    8.72
  -8  -6  25    9.81    6.84
   8   6 -26   -2.21    7.55
  -8  -6  26   -2.17    6.69
   8   6 -27   12.27    8.46
  -8  -6  27   14.84    8.54
   8   6 -28    5.84    7.97
  -8  -6  28    2.86    6.78
   8   6 -29   -0.23    7.17
  -8  -6  29    9.13    7.32
   8   6 -30   -1.80    7.24
  -8  -6  30   -2.89    6.77
   8   6 -31    1.38    8.79
  -8  -6  31    0.39    6.84
   8   6 -32    3.13    9.52
  -8  -6  32    4.98    7.78
   8   6 -33    4.11    8.10
  -8  -6  33   28.76    9.54
   8   6 -34   -3.05    8.69
  -8  -6  34   -4.51    8.00
   8   6 -35    7.99    9.33
  -8  -6  35   -2.08    7.58
  -8  -6  36    1.31    6.88
  -8   7   1   51.17   16.81
   8  -7  -1   47.91   12.41
  -8  -7   1   51.27   11.91
  -8  -7   1   50.44   15.31
   8  -7  -2    0.29    6.51
  -8  -7   2   -1.36    5.53
  -8  -7   2   -0.66    9.21
   8  -7  -3   23.52    9.49
  -8  -7   3   31.44    9.48
   8  -7  -4    2.75    6.57
   8   7  -4    3.85    7.18
  -8  -7   4    2.14    6.76
   8  -7  -5   93.27   14.96
   8   7  -5   64.14   13.61
  -8  -7   5   29.08   11.01
   8  -7  -6   27.68    9.26
   8   7  -6   11.13    7.17
  -8  -7   6    9.28    6.91
   8   7  -7   -0.22    5.92
  -8  -7   7   -0.17    5.28
   8   7  -8   -2.85    6.25
  -8  -7   8   -3.96    6.13
   8   7  -9   31.06   11.06
  -8  -7   9   41.90   10.48
   8   7 -10    6.01    7.39
  -8  -7  10    7.13    6.32
   8   7 -11   54.16   14.17
  -8  -7  11   63.36   13.77
   8   7 -12    1.16    5.91
  -8  -7  12   -2.51    6.56
   8   7 -13   23.34    9.73
  -8  -7  13    8.45    6.48
   8   7 -14    7.88    7.63
  -8  -7  14   20.36    8.30
  -8  -7  15   68.35   14.74
  -8  -7  16   17.53    8.41
   8   7 -17   12.75    9.50
  -8  -7  17   19.91    8.99
   8   7 -18    0.61    6.90
  -8  -7  18    3.52    6.68
   8   7 -19   -1.99    6.33
  -8  -7  19    1.12    5.63
   8   7 -20    4.60    7.81
  -8  -7  20    8.41    6.57
   8   7 -21   20.19    9.95
  -8  -7  21   34.37    9.99
   8   7 -22    2.91    7.18
  -8  -7  22    4.31    6.62
   8   7 -23   -0.45    6.31
  -8  -7  23   -4.63    6.61
   8   7 -24    7.28    8.52
  -8  -7  24   -4.83    6.05
   8   7 -25    2.05    8.12
  -8  -7  25   38.67   10.29
   8   7 -26   -1.19    8.47
  -8  -7  26    3.96    8.03
   8   7 -27    6.88    9.39
  -8  -7  27   12.79    7.89
   8   7 -28    3.20    9.47
  -8  -7  28   -2.03    7.30
   8   7 -29   14.86    9.74
  -8  -7  29   -0.52    6.59
   8   7 -30    1.33    8.81
  -8  -7  30    0.48    7.27
   8   7 -31    3.40    8.58
  -8  -7  31   19.58    9.42
   8   7 -32    1.43    8.61
  -8  -7  32   -4.04    6.87
   8   7 -33   -0.97    8.81
  -8  -7  33    7.89    7.76
   8   7 -34   -4.50    9.91
  -8  -7  34   -0.10    6.57
  -8  -7  35   -2.61    6.48
  -8  -7  36   -3.62    7.95
   8  -8  -1   92.97   17.54
  -8  -8   1   89.71   16.51
  -8  -8   1   54.75   17.54
   8  -8  -2   -2.83    7.53
  -8  -8   2   -3.12    6.24
  -8  -8   2   -3.49    9.40
   8  -8  -3   25.18    9.67
  -8  -8   3   30.68    9.50
  -8  -8   3   15.17   11.20
   8  -8  -4   17.11    9.11
  -8  -8   4   12.49    7.01
  -8  -8   4   27.19   11.85
   8  -8  -5    1.38    7.50
  -8  -8   5   14.58    7.25
  -8  -8   5    3.33    9.30
   8  -8  -6    4.14    7.81
  -8  -8   6    2.95    6.69
   8  -8  -7  132.91   25.30
  -8  -8   7  161.48   25.73
   8  -8  -8   -0.00    5.51
  -8  -8   8    0.61    6.53
   8  -8  -9   12.90    8.30
  -8  -8   9   18.69    7.88
   8  -8 -10    9.19    7.30
   8   8 -10   14.01    8.49
  -8  -8  10    3.24    6.75
   8  -8 -11    8.57    7.84
   8   8 -11    1.40    6.67
  -8  -8  11    3.27    6.09
   8   8 -12    1.78    7.18
  -8  -8  12    0.48    6.92
   8   8 -13   46.79   13.68
  -8  -8  13   41.46   11.50
   8   8 -14    3.18    6.11
  -8  -8  14   -3.12    7.87
  -8  -8  15   10.81    7.77
  -8  -8  16    7.44    6.91
   8   8 -17   22.19   11.25
  -8  -8  17   42.02   10.78
   8   8 -18    1.91    7.92
  -8  -8  18    0.36    6.14
   8   8 -19    1.27    7.48
  -8  -8  19    5.94    6.83
   8   8 -20    4.54    8.78
  -8  -8  20    0.88    5.98
   8   8 -21    0.89    8.71
  -8  -8  21    0.20    5.20
   8   8 -22   -2.25    6.78
  -8  -8  22   -2.57    6.17
   8   8 -23   15.22    9.79
  -8  -8  23   24.96    9.43
   8   8 -24    7.64    9.45
  -8  -8  24    6.17    7.06
   8   8 -25   10.95    9.17
  -8  -8  25   21.79    9.41
   8   8 -26    2.26    7.15
  -8  -8  26    0.62    6.48
   8   8 -27    3.15    8.55
  -8  -8  27    0.10    7.01
   8   8 -28    6.74    7.74
  -8  -8  28   -0.65    6.40
   8   8 -29    4.49    8.84
  -8  -8  29   10.43    7.67
   8   8 -30   -0.01    8.44
  -8  -8  30   -0.94    5.46
   8   8 -31   -1.15    7.54
  -8  -8  31    1.19    6.09
   8   8 -32    7.92    9.70
  -8  -8  32   -0.94    6.47
   8   8 -33   -1.50    8.73
  -8  -8  33    6.41    6.48
   8   8 -34    0.49   10.04
   8  -9  -1  141.43   22.16
  -8  -9   1   93.59   18.86
  -8  -9   1   91.15   22.12
   8  -9  -2    6.69    7.40
  -8  -9   2    5.94    6.51
  -8  -9   2   11.07    9.32
   8  -9  -3   66.59   14.55
  -8  -9   3   45.61   12.14
  -8  -9   3   51.10   14.02
   8  -9  -4    1.47    6.46
  -8  -9   4   14.87    7.63
   8  -9  -5   49.11   11.51
  -8  -9   5   14.75    8.42
   8  -9  -6    4.43    6.95
  -8  -9   6   -1.59    6.50
   8  -9  -7    2.70    6.32
  -8  -9   7    5.66    7.09
   8  -9  -8    3.10    6.97
  -8  -9   8    0.78    6.21
   8  -9  -9    8.27    7.11
  -8  -9   9    9.82    7.88
   8  -9 -10    0.73    6.42
  -8  -9  10    6.65    7.46
   8  -9 -11   85.19   18.04
  -8  -9  11  104.54   19.03
   8  -9 -12   -1.04    6.37
  -8  -9  12   -0.62    6.11
   8  -9 -13    2.41    7.42
  -8  -9  13   -0.97    5.36
   8  -9 -14    5.70    6.71
  -8  -9  14    7.15    7.08
   8  -9 -15   39.51   11.80
  -8  -9  15   58.43   13.25
  -8  -9  16    2.70    6.40
  -8  -9  17   -0.53    5.01
  -8  -9  18    3.87    5.69
   8   9 -19   21.52   10.56
  -8  -9  19   18.00    7.88
   8   9 -20    1.85    7.72
  -8  -9  20   -0.82    5.01
   8   9 -21   12.27    9.82
  -8  -9  21   15.24    7.85
   8   9 -22    1.88    7.30
  -8  -9  22   -0.02    6.02
   8   9 -23   -4.67    9.07
  -8  -9  23    3.98    6.45
   8   9 -24    5.02    8.14
  -8  -9  24   -2.46    6.75
   8   9 -25   19.15   10.73
  -8  -9  25   29.00   10.78
   8   9 -26   -5.77    7.97
  -8  -9  26   -0.00    6.84
   8   9 -27    4.12    8.23
  -8  -9  27   -1.57    6.68
   8   9 -28   -1.17    9.95
  -8  -9  28    1.54    5.91
   8   9 -29    6.60    9.63
  -8  -9  29   -3.78    7.85
   8   9 -30   -4.54    8.46
  -8  -9  30   14.39    8.55
   8   9 -31    2.11    9.94
  -8  -9  31    1.18    7.07
   8   9 -32   -3.73    7.53
   8   9 -33   -3.24    9.48
   8   9 -34   -5.27    9.68
   8 -10  -1   25.61    9.98
  -8 -10   1   20.53    8.63
   8 -10  -2    6.51    7.19
  -8 -10   2   -0.38    6.17
   8 -10  -3   65.60   15.00
  -8 -10   3   57.58   13.22
   8 -10  -4   13.73    8.45
  -8 -10   4   14.05    7.09
   8 -10  -5    0.23    6.76
  -8 -10   5   13.77    6.84
   8 -10  -6   -4.31    7.69
  -8 -10   6   -0.65    5.96
   8 -10  -7   81.39   17.68
  -8 -10   7   87.60   17.10
   8 -10  -8    1.94    7.13
  -8 -10   8    5.18    5.98
   8 -10  -9    8.22    8.00
  -8 -10   9    6.66    6.29
   8 -10 -10    0.70    6.58
  -8 -10  10   -2.58    5.75
   8 -10 -11    6.58    7.37
  -8 -10  11    4.99    6.04
   8 -10 -12   -3.52    6.92
  -8 -10  12    0.56    6.13
   8 -10 -13   31.68   11.69
  -8 -10  13   65.52   12.78
   8 -10 -14    2.91    6.58
  -8 -10  14   -2.94    6.21
  -8 -10  15   -2.69    6.90
  -8 -10  16   -2.53    7.11
  -8 -10  17   26.04   11.17
  -8 -10  18    3.51    6.58
  -8 -10  19   24.30   10.39
  -8 -10  20   -1.14    7.09
  -8 -10  21   10.21    8.08
  -8 -10  22   -1.90    6.54
  -8 -10  23    3.05    8.38
  -8 -10  24    0.69    6.47
  -8 -10  25    2.33    6.22
  -8 -10  26   -0.65    8.31
  -8 -10  27    5.72    7.96
  -8 -10  28    2.99    7.43
   8 -11  -1   36.60   11.98
  -8 -11   1   58.50   12.76
   8 -11  -2   15.42    8.45
  -8 -11   2    4.79    6.79
   8 -11  -3    5.39    8.11
  -8 -11   3   17.07    7.48
   8 -11  -4    4.61    7.15
  -8 -11   4    0.31    5.90
   8 -11  -5   31.38   10.68
  -8 -11   5   26.74    9.23
   8 -11  -6    0.01    6.80
  -8 -11   6   -0.09    6.15
   8 -11  -7   -1.95    6.68
  -8 -11   7    0.02    5.77
   8 -11  -8   -0.68    6.81
  -8 -11   8   11.14    7.16
   8 -11  -9   44.88   12.12
  -8 -11   9   38.69   11.08
   8 -11 -10   -1.93    7.11
  -8 -11  10   -3.78    5.94
   8 -11 -11   19.56    9.60
  -8 -11  11   24.63    8.55
   8 -11 -12    6.00    6.96
  -8 -11  12    2.12    6.79
  -8 -11  13   -2.94    6.12
  -8 -11  14    8.51    7.12
  -8 -11  15   41.90   11.57
  -8 -11  16    3.50    5.93
  -8 -11  17   -0.85    6.95
  -8 -11  18    0.00    6.81
  -8 -11  19   12.50    7.65
  -8 -11  20    0.52    6.47
  -8 -11  21   17.42   10.28
  -8 -11  22    6.84    7.72
  -8 -11  23   -0.53    5.48
  -8 -11  24   -1.46    7.25
  -8 -11  25   24.92   10.33
  -8 -11  26    2.31    7.82
   8 -12  -1    1.24    6.94
  -8 -12   1    5.38    6.07
   8 -12  -2   -0.88    7.84
  -8 -12   2    0.00    6.24
   8 -12  -3   62.28   13.90
  -8 -12   3   29.67   10.59
   8 -12  -4   -2.15    6.10
  -8 -12   4    0.97    5.58
   8 -12  -5   -1.61    6.77
  -8 -12   5   -0.34    6.11
   8 -12  -6   -1.30    7.14
  -8 -12   6    1.52    6.12
   8 -12  -7   18.68    9.58
  -8 -12   7   27.17    9.06
   8 -12  -8    2.08    7.31
  -8 -12   8   10.89    7.11
   8 -12  -9   20.40    9.51
  -8 -12   9   18.51    8.96
   8 -12 -10   -0.57    5.91
  -8 -12  10    0.58    6.37
   8 -12 -11    1.29    6.83
  -8 -12  11    4.14    6.49
  -8 -12  12    0.01    6.39
  -8 -12  13   34.53   10.97
  -8 -12  14   -3.88    7.77
  -8 -12  15   -3.36    7.01
  -8 -12  16   -0.07    6.75
  -8 -12  17    8.88    8.11
  -8 -12  18   -0.61    7.28
  -8 -12  19   42.68   11.51
  -8 -12  20   -4.61    8.30
  -8 -12  21    8.67    8.09
  -8 -12  22   -0.61    6.49
  -8 -12  23   14.71    9.83
   8 -13  -1   30.89   10.35
  -8 -13   1   -0.50    6.36
   8 -13  -2    1.99    7.34
  -8 -13   2    0.02    6.62
   8 -13  -3    5.04    7.77
  -8 -13   3   -4.31    7.27
   8 -13  -4   23.05    9.74
  -8 -13   4   18.11    7.65
   8 -13  -5   23.09   10.57
  -8 -13   5   33.59   10.06
   8 -13  -6   -0.35    6.08
  -8 -13   6    0.00    6.64
   8 -13  -7   -3.26    7.40
  -8 -13   7    0.01    6.00
   8 -13  -8   -3.33    7.14
  -8 -13   8    9.60    7.11
   8 -13  -9    4.99    7.17
  -8 -13   9    1.90    6.86
  -8 -13  10    1.14    6.07
  -8 -13  11   16.58    9.17
  -8 -13  12    2.82    6.32
  -8 -13  13    0.23    6.52
  -8 -13  14    3.68    7.47
  -8 -13  15   14.08    8.17
  -8 -13  16   -1.46    6.26
  -8 -13  17    4.40    6.63
  -8 -13  18   -0.04    7.28
  -8 -13  19   -1.95    6.22
  -8 -13  20    3.84    7.68
   8 -14  -1    1.83    7.59
  -8 -14   1   17.01    7.77
   8 -14  -2   12.06    9.21
  -8 -14   2   10.85    7.88
   8 -14  -3    6.64    7.74
  -8 -14   3   11.90    6.87
   8 -14  -4    3.14    6.59
  -8 -14   4    3.13    5.64
   8 -14  -5    5.48    7.40
  -8 -14   5    1.08    6.68
   8 -14  -6    6.25    7.89
  -8 -14   6    4.04    7.05
   8 -14  -7   12.12    8.48
  -8 -14   7    6.44    7.89
  -8 -14   8   16.06    8.22
  -8 -14   9   12.68    7.47
  -8 -14  10   -0.21    6.18
  -8 -14  11    9.83    7.99
  -8 -14  12    0.94    6.73
  -8 -14  13   13.17    7.75
  -8 -14  14   -1.77    7.24
  -8 -14  15    1.63    5.30
  -8 -14  16   -3.71    7.67
  -8 -14  17    2.67    6.96
   8 -15  -1   -1.85    9.24
  -8 -15   1   17.94    8.57
   8 -15  -2    5.30    7.97
  -8 -15   2   -0.77    6.12
   8 -15  -3   -2.52    8.62
  -8 -15   3   -2.46    7.08
   8 -15  -4   -3.02    8.25
  -8 -15   4   -0.98    7.49
   8 -15  -5   12.01    8.96
  -8 -15   5    7.47    8.21
  -8 -15   6    4.40    7.44
  -8 -15   7   -2.73    7.16
  -8 -15   8   12.16    7.41
  -8 -15   9   -2.99    6.98
  -8 -15  10   -1.56    7.37
  -8 -15  11    6.87    8.04
  -8 -15  12    1.94    6.45
  -8 -15  13   -4.41    7.50
   8 -16  -1   12.12    8.03
  -8 -16   1    7.28    7.18
   8 -16  -2   -0.55    8.17
  -8 -16   2    6.68    7.49
   8 -16  -3    4.21    7.93
  -8 -16   3   15.77    8.08
  -8 -16   4   -0.56    6.24
  -8 -16   5    1.26    6.34
  -8 -16   6   -1.65    6.98
  -8 -16   7    8.80    7.64
  -8 -16   8    3.68    7.55
  -8 -16   9    1.75    7.62
  -8 -16  10   -0.30    7.25
   8 -17  -1   -3.32    7.39
  -8 -17   4   -1.15    6.68
  -8 -17   5    0.61    7.14
  -8 -17   6   -0.66    7.81
  -7   0   1  687.40  110.74
   7   0  -1  811.16  109.15
   7   0  -1  771.49  111.22
  -7   0   2    1.47    8.39
   7   0  -2   -1.80    5.15
   7   0  -2    0.71    8.31
  -7   0   3   13.98    8.49
   7   0  -3   17.40    5.81
   7   0  -3    7.10    9.41
  -7   0   4    0.51    7.56
   7   0  -4   -1.18    4.16
   7   0  -4   -2.34    8.15
  -7   0   5   26.96   10.92
   7   0  -5   34.18    9.10
   7   0  -5   44.45   12.53
  -7   0   6   -3.83    8.34
   7   0  -6   -1.74    4.53
   7   0  -6   -3.39    8.11
  -7   0   7  324.90   49.94
   7   0  -7  297.41   46.61
   7   0  -7  350.15   50.50
  -7   0   8    3.45    7.90
   7   0  -8   -1.43    4.51
   7   0  -8   -0.50    6.44
  -7   0   9   12.78    9.37
   7   0  -9   11.82    5.25
   7   0  -9   13.39    8.94
  -7   0  10    7.96    7.70
   7   0 -10   -1.31    3.47
   7   0 -10   -2.18    8.28
  -7   0  11  390.35   54.55
   7   0 -11  329.38   50.75
   7   0 -11  339.95   54.16
  -7   0  12   -2.08    7.33
   7   0 -12   -1.45    4.47
   7   0 -12    4.00    7.51
  -7   0  13  140.90   24.68
   7   0 -13  129.97   21.30
   7   0 -13  119.08   24.66
  -7   0  14   -1.30    6.36
   7   0 -14   -0.18    3.92
   7   0 -14   -0.24    7.86
  -7   0  15    3.53    7.51
   7   0 -15    7.23    5.05
   7   0 -15   13.85    9.56
  -7   0  16    2.65    8.34
   7   0 -16   -1.07    4.51
   7   0 -16    5.53    8.88
   7   0 -17  507.88   73.61
  -7   0  18    2.12    5.91
   7   0 -18    2.05    5.55
  -7   0  25   -1.57    5.21
  -7   0  26   -2.58    5.47
  -7   0  27   57.78   13.43
   7   0 -27   75.39   14.61
  -7   0  28    1.65    5.25
   7   0 -28    0.26    5.26
  -7   0  29    8.37    6.93
   7   0 -29   25.01    8.81
   7   0 -30    1.37    5.99
   7   0 -31    8.21    7.41
   7   0 -32    2.99    6.76
   7   0 -33   37.67   11.37
   7   0 -34   -2.96    6.43
   7   0 -35   -0.25    6.07
   7   0 -36   -0.52    6.02
   7   0 -37   11.02    8.81
  -7   1   1    3.31    8.45
   7  -1  -1   -0.32    4.65
   7  -1  -1    1.59    8.65
   7   1  -1    0.70    4.82
   7   1  -1    1.16    8.02
  -7  -1   1   -0.47    8.39
  -7   1   2   51.82   14.48
   7  -1  -2   43.91   10.63
   7  -1  -2   42.59   13.30
   7   1  -2   42.26    9.95
   7   1  -2   39.72   12.63
  -7  -1   2   60.80   14.10
  -7   1   3  212.03   41.45
   7  -1  -3  292.79   40.17
   7  -1  -3  264.58   42.63
   7   1  -3  250.86   38.90
   7   1  -3  262.63   42.18
  -7  -1   3  271.01   42.40
  -7   1   4   -5.21    9.58
   7  -1  -4   -1.98    6.20
   7  -1  -4   -0.18    8.64
   7   1  -4   -0.60    3.83
   7   1  -4   -0.36    7.41
  -7  -1   4   -3.35    8.28
  -7   1   5  105.11   19.31
   7  -1  -5   82.53   15.68
   7  -1  -5   87.41   18.30
   7   1  -5   79.79   14.82
   7   1  -5  105.32   19.19
  -7  -1   5   60.94   17.53
  -7   1   6    0.61    7.91
   7  -1  -6   -0.61    5.73
   7  -1  -6    0.50    7.56
   7   1  -6    3.25    4.28
   7   1  -6   -3.10    9.05
  -7  -1   6   -1.91    7.06
  -7   1   7   33.72   11.57
   7  -1  -7   30.20    8.62
   7  -1  -7   44.71   12.08
   7   1  -7   48.28    9.29
   7   1  -7   39.49   12.25
  -7  -1   7   23.49   10.90
  -7   1   8   19.82    9.91
   7  -1  -8   15.31    6.66
   7  -1  -8   12.93    9.46
   7   1  -8   12.77    5.83
   7   1  -8   14.55    8.23
  -7  -1   8   15.41    9.10
  -7   1   9  303.65   54.39
   7  -1  -9  317.78   52.01
   7  -1  -9  504.21   57.96
   7   1  -9  413.65   52.75
   7   1  -9  330.67   54.97
  -7  -1   9  326.78   54.93
  -7   1  10   14.65    9.17
   7  -1 -10   21.96    6.90
   7  -1 -10   25.39   11.10
   7   1 -10   26.64    7.09
   7   1 -10   23.42   10.80
  -7  -1  10   34.25   11.47
  -7   1  11   86.33   19.28
   7  -1 -11  100.34   16.91
   7  -1 -11  101.63   21.28
   7   1 -11  101.10   17.04
   7   1 -11   85.07   19.41
  -7  -1  11  109.84   20.48
  -7   1  12    4.12    7.68
   7  -1 -12    5.44    4.16
   7  -1 -12    2.36    9.03
   7   1 -12   -1.08    4.26
   7   1 -12   -1.14    9.57
  -7  -1  12   -0.99    7.82
  -7   1  13  124.86   29.98
   7  -1 -13  204.15   29.02
   7  -1 -13  208.25   33.21
   7   1 -13  190.53   29.06
   7   1 -13  173.16   31.92
  -7  -1  13  226.35   33.23
  -7   1  14   10.47    7.82
   7  -1 -14    0.97    4.08
   7  -1 -14   10.29   10.29
   7   1 -14    8.08    5.31
   7   1 -14    1.74    8.68
  -7  -1  14   16.90    9.15
  -7   1  15  151.96   25.02
   7  -1 -15  134.35   21.55
   7  -1 -15  121.98   24.97
   7   1 -15  130.20   21.86
   7   1 -15  119.15   25.30
  -7  -1  15  132.14   24.76
  -7   1  16   40.65   11.90
   7  -1 -16   32.55    7.95
   7  -1 -16   25.90   10.47
   7   1 -16   15.64    7.16
   7   1 -16   25.15   12.46
  -7  -1  16   55.54   10.71
  -7  -1  16   24.91   10.37
   7  -1 -17   18.37    7.08
   7   1 -17   45.83   12.73
   7  -1 -18   -4.10    5.45
   7  -1 -19  219.95   33.91
  -7   1  20   -0.27    6.35
   7  -1 -20   -0.06    4.73
  -7   1  21   86.06   16.60
  -7  -1  22   11.41    6.99
  -7  -1  23   32.31    9.16
  -7  -1  24   30.67    8.96
   7   1 -25   48.52   12.85
  -7  -1  25   86.48   14.80
   7   1 -26   -3.68    5.74
  -7  -1  26    1.37    5.29
   7   1 -27    1.93    6.63
  -7  -1  27   14.21    6.56
  -7   1  28   -2.03    5.64
   7   1 -28   -1.30    6.13
  -7  -1  28   -1.22    5.57
   7   1 -29   54.93   11.78
  -7  -1  29   32.92   10.60
   7  -1 -30   -0.24    5.09
   7   1 -30    0.06    6.32
  -7  -1  30    4.24    6.36
   7  -1 -31   12.03    7.05
   7   1 -31   24.84    9.58
   7  -1 -32    2.52    5.98
   7   1 -32   -1.96    7.04
   7  -1 -33   13.06    6.84
   7   1 -33    3.26    6.66
   7  -1 -34    1.94    5.03
   7   1 -34    3.15    6.52
   7  -1 -35   24.94    9.39
   7   1 -35   27.21   10.11
   7  -1 -36   -3.18    6.63
   7   1 -36   -3.19    7.38
   7  -1 -37    4.39    6.65
   7   1 -37   12.68    8.24
  -7   2   1   19.57   11.67
   7  -2  -1   38.07    9.31
   7  -2  -1   35.52   11.93
   7   2  -1   26.82    8.01
   7   2  -1   46.31   11.74
  -7  -2   1   29.45   10.96
  -7   2   2   44.72   13.67
   7  -2  -2   64.31   12.38
   7  -2  -2   46.32   13.79
   7   2  -2   45.77    9.92
   7   2  -2   36.07   13.25
  -7  -2   2   52.14   14.25
  -7   2   3    2.95    8.01
   7  -2  -3   -0.72    5.31
   7  -2  -3    6.56    8.08
   7   2  -3    5.42    4.37
   7   2  -3    7.20    9.13
  -7  -2   3   -0.04    8.07
  -7   2   4   21.20   10.19
   7  -2  -4    3.61    5.27
   7  -2  -4    5.12    9.09
   7   2  -4    9.84    5.39
   7   2  -4    6.19    7.83
  -7  -2   4    6.87    8.29
  -7   2   5  240.47   43.71
   7  -2  -5  216.67   41.09
   7  -2  -5  349.52   46.01
   7   2  -5  303.31   41.26
   7   2  -5  326.99   44.96
  -7  -2   5  271.88   44.19
  -7   2   6   15.10   10.23
   7  -2  -6   29.01    8.55
   7  -2  -6   11.63    8.18
   7   2  -6   16.51    5.96
   7   2  -6   19.26    9.30
  -7  -2   6   33.73   11.29
  -7   2   7  236.47   39.91
   7  -2  -7  209.75   37.14
   7  -2  -7  255.31   41.13
   7   2  -7  285.40   37.58
   7   2  -7  253.52   40.13
  -7  -2   7  236.39   40.11
  -7   2   8    7.68    9.03
   7  -2  -8    2.49    5.47
   7  -2  -8    1.26    8.88
   7   2  -8   12.66    5.13
   7   2  -8   16.24    9.89
  -7  -2   8    4.21    7.86
  -7   2   9   78.16   16.35
   7  -2  -9   72.07   13.74
   7  -2  -9   75.49   16.96
   7   2  -9   71.62   13.08
   7   2  -9   66.73   16.29
  -7  -2   9   50.85   15.16
  -7   2  10   21.77    9.77
   7  -2 -10   20.37    6.99
   7  -2 -10   25.68   10.85
   7   2 -10   18.35    5.96
   7   2 -10   12.97    7.89
  -7  -2  10   18.32    9.71
  -7   2  11  135.99   24.56
   7  -2 -11  154.77   21.40
   7  -2 -11  152.49   25.45
   7   2 -11  179.08   22.14
   7   2 -11   42.58   20.89
  -7  -2  11  135.12   24.38
  -7   2  12   49.22   12.70
   7  -2 -12   45.93    9.68
   7  -2 -12   35.60   13.02
   7   2 -12   44.89    9.98
   7   2 -12   62.32   14.52
  -7  -2  12   23.90   11.48
  -7   2  13   50.15   15.41
   7  -2 -13   85.52   14.27
   7  -2 -13  118.59   20.55
   7   2 -13   80.94   14.37
   7   2 -13   78.98   18.33
  -7  -2  13   63.55   16.68
  -7   2  14    2.94    7.16
   7  -2 -14    6.70    4.63
   7  -2 -14   -0.21    9.08
   7   2 -14   -1.06    9.06
  -7  -2  14   11.00    8.93
  -7   2  15   36.43   10.62
   7  -2 -15   19.61    6.71
   7  -2 -15   19.65   11.81
   7   2 -15   29.96   11.64
   7  -2 -16  101.93   17.07
   7   2 -16   86.66   20.37
   7  -2 -17   70.88   12.91
   7   2 -17   53.66   16.55
   7  -2 -18   46.93   10.28
   7  -2 -19    3.11    4.79
   7  -2 -20    7.45    5.47
  -7  -2  20   15.77    7.57
   7  -2 -21   70.30   14.07
   7   2 -21   78.37   15.27
  -7  -2  21   78.40   15.24
  -7   2  22   14.46    6.73
   7  -2 -22   12.48    6.10
   7   2 -22    4.14    6.32
  -7  -2  22   13.04    6.75
  -7   2  23   63.61   12.61
   7   2 -23   52.85   13.00
  -7  -2  23   53.90   12.28
  -7   2  24    4.59    6.20
   7   2 -24    8.26    6.81
  -7  -2  24    0.94    6.25
   7   2 -25   16.38    7.88
  -7  -2  25   12.17    6.86
   7   2 -26    3.07    6.34
  -7  -2  26   -1.37    5.75
   7   2 -27   14.73    7.72
  -7  -2  27    8.24    6.04
   7   2 -28    8.60    6.62
  -7  -2  28   15.05    7.43
   7   2 -29    2.32    7.05
  -7  -2  29   34.66    8.80
   7   2 -30    0.06    7.31
  -7  -2  30   -6.44    6.76
   7   2 -31   12.81    7.90
  -7  -2  31    7.98    6.20
   7  -2 -32   -3.52    5.88
   7   2 -32    2.54    6.42
  -7  -2  32    2.19    6.24
   7  -2 -33   11.44    7.60
   7   2 -33   23.16    9.59
   7  -2 -34   -0.71    4.76
   7   2 -34    2.84    7.48
   7  -2 -35   -0.45    6.46
   7   2 -35    4.93    7.00
   7  -2 -36   -2.32    6.37
   7   2 -36   -0.34    6.46
   7  -2 -37    3.64    7.15
   7   2 -37   22.96    8.73
  -7   3   1   -3.67    8.67
   7  -3  -1   -0.80    5.94
   7  -3  -1    1.71    7.11
   7   3  -1    1.02    3.85
   7   3  -1   -3.76    7.79
  -7  -3   1   -1.53    8.30
  -7   3   2  145.04   29.81
   7  -3  -2  141.56   27.02
   7  -3  -2  177.09   30.26
   7   3  -2  159.63   26.01
   7   3  -2  230.18   30.89
  -7  -3   2  195.29   30.26
  -7   3   3   49.04   14.19
   7  -3  -3   59.48   11.62
   7  -3  -3   43.43   13.68
   7   3  -3   37.39    9.18
   7   3  -3   53.37   13.44
  -7  -3   3   41.84   12.93
  -7   3   4    0.14    7.51
   7  -3  -4   15.84    6.64
   7  -3  -4   -1.34    9.37
   7   3  -4    3.86    4.57
   7   3  -4    7.24    7.27
  -7  -3   4   15.63    8.83
  -7   3   5   92.59   20.21
   7  -3  -5  117.20   18.40
   7  -3  -5  102.29   21.10
   7   3  -5   89.42   16.73
   7   3  -5  110.31   20.30
  -7  -3   5   81.94   19.79
  -7   3   6   14.63    9.39
   7  -3  -6   28.68    8.06
   7  -3  -6   21.86   10.60
   7   3  -6   25.76    6.33
   7   3  -6    6.88    9.22
  -7  -3   6    7.08    9.98
  -7   3   7    5.72    7.94
   7  -3  -7    4.21    5.63
   7  -3  -7    2.38    9.28
   7   3  -7    1.07    3.87
   7   3  -7    5.81    8.95
  -7  -3   7    4.30    8.05
  -7   3   8    8.75    8.69
   7  -3  -8    0.11    6.31
   7  -3  -8   -1.95    7.47
   7   3  -8   -2.33    4.71
   7   3  -8   -0.62    8.48
  -7  -3   8   -1.22    7.89
  -7   3   9  300.30   47.02
   7  -3  -9  290.21   44.56
   7  -3  -9  281.42   47.34
   7   3  -9  298.58   44.10
  -7  -3   9  298.74   47.32
  -7   3  10   79.89   18.36
   7  -3 -10   84.13   16.35
   7  -3 -10   93.72   20.51
   7   3 -10   89.74   16.17
   7   3 -10   90.53   19.61
  -7  -3  10  111.77   20.02
  -7   3  11    7.83    7.33
   7  -3 -11    6.30    5.69
   7  -3 -11   19.70    9.94
   7   3 -11   10.13    5.28
   7   3 -11    6.89    8.05
  -7  -3  11    8.76    6.57
  -7  -3  11    6.01    8.78
  -7   3  12    4.65    8.56
   7  -3 -12    0.06    5.15
   7  -3 -12    2.44    9.05
   7   3 -12   -2.29    8.88
  -7  -3  12    6.36    8.56
  -7   3  13   79.00   19.01
   7  -3 -13   86.04   16.29
   7  -3 -13  107.41   21.00
   7   3 -13  100.95   20.75
  -7  -3  13  111.87   20.45
  -7   3  14  117.26   22.53
   7  -3 -14  117.91   20.00
   7  -3 -14  120.25   23.96
   7   3 -14  124.29   23.94
   7  -3 -15  149.34   25.39
   7   3 -15  196.82   30.80
   7  -3 -16   27.91    7.40
   7   3 -16   30.47   11.43
   7  -3 -17   -1.62    4.42
   7   3 -17   -0.40    9.44
  -7  -3  17    4.43    5.54
   7  -3 -18   38.14    8.90
   7   3 -18   27.06    9.95
  -7  -3  18   40.84    9.90
   7  -3 -19  343.57   49.69
   7   3 -19  318.10   51.24
  -7  -3  19  342.67   50.82
   7  -3 -20    3.15    4.94
   7   3 -20   -3.42    6.20
  -7  -3  20    1.49    5.69
   7  -3 -21   11.91    5.40
   7   3 -21   13.16    7.57
  -7  -3  21   17.36    7.18
   7  -3 -22    4.19    5.06
   7   3 -22   -2.24    6.74
  -7  -3  22    4.48    5.81
  -7   3  23   21.07    7.58
   7  -3 -23    5.11    5.36
   7   3 -23    7.67    7.26
  -7  -3  23   23.90    7.64
  -7   3  24    4.80    6.03
   7   3 -24   15.52    7.45
  -7  -3  24    2.95    6.19
  -7   3  25   39.76    9.33
   7   3 -25   20.77    9.63
  -7  -3  25   37.09   10.17
   7   3 -26    0.09    5.86
  -7  -3  26    0.02    5.69
   7   3 -27   -4.10    7.21
  -7  -3  27   -1.55    5.93
   7   3 -28    0.69    6.28
  -7  -3  28   -0.82    6.09
   7   3 -29   20.72    9.06
  -7  -3  29   17.95    8.01
   7   3 -30    7.16    7.88
  -7  -3  30    3.46    5.66
   7   3 -31    5.62    8.57
  -7  -3  31   17.27    7.83
   7   3 -32    1.64    6.80
  -7  -3  32    2.10    5.33
   7   3 -33    6.57    7.99
  -7  -3  33   13.50    8.10
   7  -3 -34    7.93    5.55
   7   3 -34    3.39    7.61
   7  -3 -35   11.43    6.90
   7   3 -35   12.97    9.15
   7  -3 -36    1.52    5.58
   7   3 -36    6.61    7.49
  -7   4   1   44.97   15.35
   7  -4  -1   50.33   12.35
   7  -4  -1   82.48   16.70
   7   4  -1   58.48   11.35
  -7  -4   1   61.47   14.92
  -7   4   2  118.66   23.31
   7  -4  -2  101.22   19.68
   7  -4  -2  118.21   23.56
   7   4  -2  107.60   18.57
  -7  -4   2  126.38   22.55
  -7   4   3   17.67   10.45
   7  -4  -3   13.25    7.20
   7  -4  -3    5.47    9.24
   7   4  -3   19.16    6.15
  -7  -4   3    9.30    9.08
  -7   4   4   19.37   11.01
   7  -4  -4   22.68    8.76
   7  -4  -4   21.89    9.95
   7   4  -4   25.48    7.01
   7   4  -4   35.50   10.69
  -7  -4   4   28.57    9.97
  -7   4   5   76.12   16.88
   7  -4  -5   75.38   14.05
   7  -4  -5    7.50   12.96
   7   4  -5   90.41   13.11
   7   4  -5   94.98   17.07
  -7  -4   5   60.69   14.99
  -7   4   6   92.46   18.94
   7  -4  -6   69.86   14.71
   7  -4  -6   87.30   18.51
   7   4  -6   72.11   14.02
   7   4  -6   84.54   17.09
  -7  -4   6   62.89   16.82
  -7   4   7   66.82   14.48
   7  -4  -7   30.79    9.51
   7  -4  -7   28.63   12.51
   7   4  -7   42.98    9.56
   7   4  -7   82.31   14.83
  -7  -4   7   19.88   12.27
  -7   4   8   26.56   12.63
   7  -4  -8   57.28   11.57
   7  -4  -8   83.69   16.46
   7   4  -8   57.49   11.24
   7   4  -8   35.09   12.89
  -7  -4   8   32.17   11.08
  -7  -4   8   94.65   16.23
  -7   4   9   25.03    9.71
   7  -4  -9   25.94    8.25
   7  -4  -9    9.26   10.06
   7   4  -9    9.41    8.41
  -7  -4   9   35.43   11.10
  -7   4  10    3.38    7.01
   7  -4 -10    1.30    5.90
   7  -4 -10   -2.79    8.48
   7   4 -10   10.14    8.72
  -7  -4  10   -4.15    8.98
  -7   4  11  106.81   22.70
   7  -4 -11  128.93   21.38
   7  -4 -11  106.21   24.16
   7   4 -11  128.19   23.85
  -7  -4  11  144.14   25.04
  -7   4  12  110.50   25.00
   7  -4 -12  158.79   24.29
   7  -4 -12  136.95   27.62
   7   4 -12  162.84   28.08
  -7  -4  12  163.19   27.54
   7  -4 -13  145.36   23.52
   7  -4 -13  138.14   27.40
   7   4 -13  142.67   24.51
   7   4 -13  139.35   26.67
   7  -4 -14   51.35    9.46
   7   4 -14   10.97    8.23
   7   4 -14   46.15   13.27
   7  -4 -15   45.42   10.29
   7   4 -15   40.25   11.18
   7   4 -15   61.95   15.58
  -7  -4  15   56.56   12.14
   7  -4 -16   52.26   10.85
   7   4 -16   43.92   15.10
  -7  -4  16   48.42   11.74
   7  -4 -17  189.88   29.30
   7   4 -17  182.08   33.77
  -7  -4  17  189.81   30.67
   7  -4 -18   21.89    6.75
   7   4 -18   22.22    9.45
  -7  -4  18   38.21    9.41
   7  -4 -19   22.43    6.93
   7   4 -19   13.74    8.40
  -7  -4  19   23.78    8.10
   7  -4 -20   32.38    8.24
   7   4 -20   46.65   11.79
  -7  -4  20   27.90    9.57
   7  -4 -21   50.19   10.00
   7   4 -21   34.56   11.76
  -7  -4  21   43.33   11.67
   7  -4 -22   54.05   11.35
   7   4 -22   49.42   14.10
  -7  -4  22   71.64   13.40
   7  -4 -23   17.19    6.19
   7   4 -23    3.96    6.86
  -7  -4  23   23.60    8.50
   7  -4 -24    3.28    4.33
   7   4 -24    0.73    6.36
  -7  -4  24    3.85    5.78
   7   4 -25    2.04    6.05
  -7  -4  25    5.69    6.41
   7   4 -26    4.08    6.95
  -7  -4  26   13.38    7.51
   7   4 -27    6.53    8.15
  -7  -4  27   30.13    8.82
   7   4 -28   29.62   10.50
  -7  -4  28   10.20    7.24
   7   4 -29    4.54    8.08
  -7  -4  29   17.49    8.11
   7   4 -30   -2.65    7.91
  -7  -4  30   -0.01    5.83
   7   4 -31    4.36    8.00
  -7  -4  31    4.47    6.28
   7   4 -32    5.77    7.82
  -7  -4  32    3.48    6.55
   7   4 -33    3.61    9.21
  -7  -4  33   10.67    7.65
   7   4 -34   -4.51    8.18
  -7  -4  34    1.36    6.04
   7  -4 -35    0.64    5.31
   7   4 -35   -1.43    8.90
   7  -4 -36   -0.04    5.33
   7   4 -36   -1.45    7.69
  -7   5   1   -0.57    8.02
   7  -5  -1    2.52    5.19
   7  -5  -1    1.04    8.66
   7   5  -1    0.85    4.31
  -7  -5   1   -0.04    8.94
  -7   5   2    1.27    9.74
   7  -5  -2    2.05    5.79
   7  -5  -2    8.94    8.70
   7   5  -2    5.38    4.95
  -7  -5   2    0.17    8.44
  -7   5   3   41.35   13.38
   7  -5  -3   31.16    9.14
   7  -5  -3   23.50   11.16
   7   5  -3   29.37    8.14
  -7  -5   3   50.57   12.50
  -7   5   4  124.45   24.17
   7  -5  -4  116.54   20.81
   7  -5  -4  142.13   24.59
   7   5  -4  106.66   19.49
  -7  -5   4  120.07   23.17
  -7   5   5   21.77   11.86
   7  -5  -5   41.86    9.84
   7  -5  -5   12.21   11.94
   7   5  -5   27.27    8.40
  -7  -5   5   44.15    9.66
  -7  -5   5   40.66   12.09
  -7   5   6    0.09    9.95
   7  -5  -6    1.80    5.63
   7  -5  -6    5.49    9.02
  -7  -5   6    8.29    9.38
  -7   5   7   13.06   10.95
   7  -5  -7   28.73    8.85
   7  -5  -7   20.43   10.67
   7   5  -7   14.50    6.60
  -7  -5   7   12.84    9.28
  -7   5   8   70.47   18.52
   7  -5  -8   99.27   17.46
   7  -5  -8   91.56   20.19
   7   5  -8   99.26   17.47
  -7  -5   8   93.87   19.91
  -7   5   9  130.75   24.06
   7  -5  -9  127.30   21.59
   7  -5  -9  144.51   25.84
   7   5  -9  138.14   22.35
  -7  -5   9   82.32   22.99
  -7   5  10   37.07   11.85
   7  -5 -10   20.47    8.88
   7  -5 -10   32.23   13.02
   7   5 -10   48.89   10.99
  -7  -5  10   31.16   11.51
  -7   5  11  120.00   20.61
   7  -5 -11  101.86   17.87
   7  -5 -11   75.34   20.06
   7   5 -11   84.23   17.86
   7   5 -11   96.22   20.81
   7  -5 -12    7.87    5.95
   7   5 -12   -2.31    6.31
   7   5 -12    4.15    8.84
  -7  -5  12   -1.07    5.93
   7  -5 -13   63.94   12.28
   7   5 -13   50.35   12.68
   7   5 -13   54.79   14.48
  -7  -5  13   39.58   11.39
   7  -5 -14   51.35   11.72
   7   5 -14   45.03   12.55
   7   5 -14   70.39   17.29
  -7  -5  14   62.77   12.98
   7  -5 -15  228.92   31.18
   7   5 -15  162.36   31.55
   7   5 -15  176.58   34.11
  -7  -5  15  199.16   31.41
   7  -5 -16   -0.00    4.16
   7   5 -16   -0.95    9.29
  -7  -5  16    1.52    6.79
   7  -5 -17    7.00    5.28
   7   5 -17    2.43    9.56
  -7  -5  17    8.30    7.19
   7  -5 -18    5.27    5.14
   7   5 -18   11.34    7.19
  -7  -5  18   11.41    6.31
   7  -5 -19   42.99    9.76
   7   5 -19   31.66   11.19
  -7  -5  19   57.43   11.84
   7  -5 -20   40.78    8.97
   7   5 -20   30.51   11.29
  -7  -5  20   25.80    9.61
   7  -5 -21    8.36    5.13
   7   5 -21   10.59    8.20
  -7  -5  21   12.20    7.16
   7  -5 -22    4.03    4.66
   7   5 -22   -2.44    7.10
  -7  -5  22   -0.71    5.83
   7   5 -23    2.00    6.80
  -7  -5  23    2.15    6.42
   7   5 -24   12.72    8.98
  -7  -5  24   17.64    7.56
   7   5 -25    2.66    7.74
  -7  -5  25   10.80    6.30
   7   5 -26    7.92    7.38
  -7  -5  26   -1.75    5.62
   7   5 -27    0.52    7.45
  -7  -5  27    3.06    6.52
   7   5 -28   -2.61    7.60
  -7  -5  28    4.66    6.30
   7   5 -29    6.68    8.41
  -7  -5  29    9.67    7.29
   7   5 -30   13.43    8.32
  -7  -5  30    6.15    7.27
   7   5 -31   -3.63    8.66
  -7  -5  31   21.28    8.32
   7   5 -32   -0.76    8.11
  -7  -5  32   12.68    8.46
   7   5 -33   -4.02    8.74
  -7  -5  33   -0.13    6.98
   7   5 -34    7.99    9.46
  -7  -5  34   24.48   10.06
   7   5 -35    2.71    8.43
  -7  -5  35    2.50    6.72
   7   5 -36    1.68    7.93
  -7   6   1   88.05   19.99
   7  -6  -1   75.74   15.70
   7  -6  -1   74.14   18.15
   7   6  -1   80.50   14.58
   7   6  -1   73.28   14.86
  -7  -6   1   66.34   14.67
  -7  -6   1   82.32   17.73
  -7   6   2   65.81   17.28
   7  -6  -2   76.56   14.20
   7  -6  -2   69.55   16.51
   7   6  -2   60.77   12.29
   7   6  -2   38.13   11.65
  -7  -6   2   71.59   13.23
  -7  -6   2   57.96   15.43
  -7   6   3   30.20   12.66
   7  -6  -3   29.69    9.85
   7  -6  -3   45.64   14.57
   7   6  -3   38.83    9.99
  -7  -6   3   48.45   13.11
  -7   6   4   21.01   10.36
   7  -6  -4   15.10    6.60
   7  -6  -4   26.97   11.67
   7   6  -4    3.45    5.46
  -7  -6   4    4.03    7.61
  -7   6   5   -4.14    9.09
   7  -6  -5   -3.64    5.63
   7  -6  -5    3.18    9.27
   7   6  -5    3.19    5.02
  -7  -6   5   -4.00    8.34
  -7   6   6   93.68   20.35
   7  -6  -6   68.40   16.46
   7  -6  -6  132.56   22.21
   7   6  -6   96.71   17.95
  -7  -6   6   93.04   19.91
  -7   6   7  155.60   28.11
   7  -6  -7  153.69   25.26
   7  -6  -7  128.18   27.86
   7   6  -7  138.39   25.49
  -7  -6   7  172.78   28.39
  -7   6   8   94.24   18.26
   7  -6  -8   77.04   13.99
   7  -6  -8   44.02   15.53
   7   6  -8   61.39   14.27
  -7  -6   8   48.72   15.56
   7  -6  -9   10.72    6.92
   7  -6  -9    4.40   12.22
   7   6  -9   -2.39    6.40
  -7  -6   9   10.15    6.21
   7  -6 -10  125.57   20.44
  -7  -6  10   99.66   19.40
   7  -6 -11  101.98   20.66
   7   6 -11  136.88   22.61
  -7  -6  11  128.04   21.54
   7  -6 -12   15.38    7.52
   7   6 -12   17.72    9.09
  -7  -6  12   10.96    7.90
   7  -6 -13   14.61    7.27
   7   6 -13   11.28    7.37
  -7  -6  13    9.43    7.60
   7  -6 -14   26.90    8.13
   7   6 -14    7.39    7.14
  -7  -6  14   12.20    6.65
   7  -6 -15    0.43    5.70
   7   6 -15    1.45    6.06
  -7  -6  15    0.57    6.24
   7  -6 -16   36.00   10.53
  -7  -6  16   57.66   12.48
   7  -6 -17   85.12   15.45
  -7  -6  17   79.78   16.67
   7  -6 -18   82.37   16.13
   7   6 -18  120.72   20.58
  -7  -6  18   86.80   17.28
   7  -6 -19    6.75    5.12
   7   6 -19    1.75    5.31
  -7  -6  19    5.20    6.06
   7  -6 -20   -1.81    4.13
   7   6 -20   -2.36    6.32
  -7  -6  20    6.36    6.88
   7  -6 -21    3.69    3.93
   7   6 -21    2.06    6.77
  -7  -6  21    3.74    7.59
   7   6 -22   23.95   10.35
  -7  -6  22   42.08   10.54
   7   6 -23   26.05   10.55
  -7  -6  23   31.31    9.91
   7   6 -24   15.50    9.43
  -7  -6  24   11.20    7.61
   7   6 -25   -2.54    7.72
  -7  -6  25   -1.96    6.04
   7   6 -26   15.10    9.26
  -7  -6  26   10.09    7.00
   7   6 -27    7.60    8.87
  -7  -6  27    2.08    6.52
   7   6 -28   14.68    8.64
  -7  -6  28   16.80    8.38
   7   6 -29   -1.36    7.04
  -7  -6  29    3.63    7.46
   7   6 -30   -5.29    9.25
  -7  -6  30   -0.67    6.89
   7   6 -31   -3.05    7.56
  -7  -6  31    7.13    6.54
   7   6 -32   29.40   12.17
  -7  -6  32   23.92    9.43
   7   6 -33    5.88    7.64
  -7  -6  33    2.79    6.89
   7   6 -34    8.05    9.74
  -7  -6  34    5.86    6.80
   7   6 -35   -1.02    7.59
  -7  -6  35    6.56    7.85
   7   6 -36   13.77    9.72
  -7  -6  36    7.45    7.03
  -7  -6  37    4.43    7.06
  -7   7   1   -1.68   10.44
   7  -7  -1   14.66    9.11
   7   7  -1    4.12    5.68
  -7   7   2   26.64   12.08
   7  -7  -2   36.30   12.73
   7   7  -2   28.74    9.17
  -7   7   3   15.19   10.93
   7  -7  -3   10.84    9.27
   7   7  -3    2.98    6.73
  -7   7   4  188.41   39.56
   7  -7  -4  276.53   42.17
   7   7  -4  249.66   38.02
  -7   7   5   69.28   19.64
   7  -7  -5   90.07   17.83
   7  -7  -5   78.03   20.53
   7   7  -5  108.10   18.64
  -7  -7   5   98.46   20.27
   7  -7  -6    6.09    7.08
   7   7  -6    3.35    6.58
  -7  -7   6   22.42    7.82
  -7  -7   6    9.86    9.55
   7  -7  -7   82.43   16.09
   7   7  -7   78.47   16.67
  -7  -7   7   81.91   15.70
   7  -7  -8    8.20    6.88
   7   7  -8   19.30    8.37
  -7  -7   8   14.27    7.02
   7  -7  -9   41.78   10.88
   7   7  -9   48.67   12.57
  -7  -7   9   39.24   10.54
   7  -7 -10  117.59   17.69
   7   7 -10   82.05   17.52
  -7  -7  10   66.04   15.73
   7  -7 -11   26.38    9.33
   7   7 -11   25.72    9.64
  -7  -7  11   30.55    9.49
   7  -7 -12    5.38    6.17
   7   7 -12    3.17    7.77
  -7  -7  12   -1.74    7.32
   7  -7 -13   27.24    9.26
   7   7 -13   32.92   10.29
  -7  -7  13   19.66    9.12
   7  -7 -14  166.72   29.44
   7   7 -14  176.98   31.33
  -7  -7  14  203.84   30.24
   7  -7 -15   -3.01    7.24
   7   7 -15    1.40    5.36
  -7  -7  15   -1.43    5.97
   7  -7 -16    5.68    6.37
  -7  -7  16    1.05    6.30
   7  -7 -17   -0.65    5.33
  -7  -7  17   -4.21    6.88
   7  -7 -18    5.59    5.28
   7   7 -18    6.05    7.76
  -7  -7  18    2.40    5.98
   7  -7 -19    7.32    5.39
   7   7 -19    6.08    8.87
  -7  -7  19    4.61    6.25
   7   7 -20   33.72   11.63
  -7  -7  20   22.55    9.39
   7   7 -21   18.28    8.63
  -7  -7  21   -1.67    6.17
   7   7 -22   -0.70    7.04
  -7  -7  22   -0.52    5.34
   7   7 -23   -0.23    8.47
  -7  -7  23   12.62    6.19
   7   7 -24   33.20   12.71
  -7  -7  24   56.14   12.42
   7   7 -25   -4.34    8.70
  -7  -7  25   -2.16    6.16
   7   7 -26   10.59   10.44
  -7  -7  26   28.77    9.20
   7   7 -27   -0.50    7.55
  -7  -7  27    5.13    5.86
   7   7 -28    1.40    7.37
  -7  -7  28    2.29    6.76
   7   7 -29   11.29    8.51
  -7  -7  29    1.07    6.65
   7   7 -30   12.06    9.93
  -7  -7  30   11.13    8.50
   7   7 -31   -0.16    7.20
  -7  -7  31   -0.48    5.93
   7   7 -32   -3.66    8.16
  -7  -7  32   -0.12    6.48
   7   7 -33    3.59    8.58
  -7  -7  33    9.28    6.97
   7   7 -34    5.27    9.53
  -7  -7  34    5.84    7.31
   7   7 -35    6.09    8.68
  -7  -7  35   -0.66    6.63
  -7  -7  36   -1.99    7.44
  -7  -7  37   -2.49    7.30
  -7  -7  38   -1.36    6.88
   7  -8  -1   48.32   12.09
  -7  -8   1   37.58   12.78
  -7  -8   2  107.35   22.05
  -7  -8   3    8.19    6.64
  -7  -8   3    1.96    7.64
   7   8  -4   24.20    8.81
  -7  -8   4   20.14    7.58
   7   8  -5    9.24    7.84
  -7  -8   5   12.31    6.48
   7   8  -6   42.37   10.66
  -7  -8   6    5.66    6.41
   7   8  -7    4.34    6.63
  -7  -8   7    6.43    5.94
   7   8  -8    6.62    8.64
  -7  -8   8   76.22   11.69
   7   8  -9    0.94    7.25
  -7  -8   9    3.60    5.86
   7  -8 -10   21.20    8.40
   7   8 -10   23.31    9.79
  -7  -8  10   24.25    9.05
   7  -8 -11    4.65    7.21
   7   8 -11    1.03    7.00
  -7  -8  11   11.37    6.82
   7  -8 -12  134.96   26.53
   7   8 -12  148.31   28.43
  -7  -8  12  208.51   28.38
   7  -8 -13    1.65    6.35
   7   8 -13    4.31    7.26
  -7  -8  13   -4.78    6.45
   7  -8 -14   11.89    7.43
   7   8 -14   16.98    9.51
  -7  -8  14   -2.68    6.70
   7  -8 -15    5.98    6.28
   7   8 -15    4.18    8.58
  -7  -8  15    5.63    7.36
   7  -8 -16   38.57   11.83
  -7  -8  16   84.08   14.32
   7  -8 -17    2.41    5.08
  -7  -8  17    8.76    6.66
   7   8 -18   15.03   10.20
  -7  -8  18    9.07    6.93
   7   8 -19    3.96    7.81
  -7  -8  19    2.21    6.66
   7   8 -20   15.77    9.97
  -7  -8  20   27.16    9.17
   7   8 -21    4.75    8.18
  -7  -8  21   -0.82    5.73
   7   8 -22    3.32    8.56
  -7  -8  22   16.96    8.05
   7   8 -23   19.61   11.26
  -7  -8  23   25.04    9.16
   7   8 -24    8.44    8.49
  -7  -8  24   11.62    7.02
   7   8 -25    3.35    8.59
  -7  -8  25    3.68    7.36
   7   8 -26   25.02   11.11
  -7  -8  26   16.95    8.84
   7   8 -27    1.91    8.07
  -7  -8  27    1.41    5.58
   7   8 -28   14.26    9.37
  -7  -8  28   18.25    9.05
   7   8 -29   -0.81    6.55
  -7  -8  29    0.93    5.90
   7   8 -30   -5.15    9.17
  -7  -8  30   -3.20    7.67
   7   8 -31   -4.52    9.41
  -7  -8  31    2.06    7.87
   7   8 -32   -0.19    9.43
  -7  -8  32    2.50    7.18
   7   8 -33   10.87    9.24
  -7  -8  33   -3.23    6.92
   7   8 -34   -6.68   10.54
  -7  -8  34    1.29    7.44
   7   8 -35   -1.64    7.38
  -7  -8  35    1.95    7.03
  -7  -8  36   -3.27    8.27
   7  -9  -1   -0.28    6.31
  -7  -9   1    2.99    5.64
   7  -9  -2   45.73   11.90
  -7  -9   2   39.18   10.48
   7  -9  -3   -1.72    6.48
  -7  -9   3    1.75    5.95
   7  -9  -4   74.67   15.02
  -7  -9   4   60.07   13.69
   7  -9  -5    3.74    6.06
  -7  -9   5    7.80    6.60
  -7  -9   6   32.36    9.22
  -7  -9   7   12.82    7.52
  -7  -9   8   28.93    9.36
  -7  -9   9   -2.24    6.03
  -7  -9  10  137.76   24.15
  -7  -9  11    0.90    6.21
   7   9 -12    1.73    7.23
  -7  -9  12    5.78    5.95
   7   9 -13    9.23    8.22
  -7  -9  13    7.03    6.16
   7  -9 -14   85.18   16.89
   7   9 -14   74.51   18.67
  -7  -9  14   94.30   17.26
   7  -9 -15   -1.03    6.48
   7   9 -15   -2.10    8.19
  -7  -9  15    0.01    6.09
   7  -9 -16   32.47    9.21
  -7  -9  16   22.92    9.30
  -7  -9  17   -2.75    6.36
   7   9 -18   39.37   13.54
  -7  -9  18   27.82    9.90
   7   9 -19    4.31    8.44
  -7  -9  19    0.99    6.84
   7   9 -20   26.00   10.92
  -7  -9  20   21.01    9.53
   7   9 -21   -0.06    7.97
  -7  -9  21   -5.11    6.21
   7   9 -22   -1.25    6.38
  -7  -9  22   -0.36    6.87
   7   9 -23   -1.34    8.20
  -7  -9  23    9.84    6.92
   7   9 -24   -0.11    8.20
  -7  -9  24   22.42    9.12
   7   9 -25    8.08    8.76
  -7  -9  25    1.16    5.52
   7   9 -26    6.17    8.60
  -7  -9  26    0.38    6.62
   7   9 -27    0.10    9.18
  -7  -9  27   -4.71    7.84
   7   9 -28    3.37    9.66
  -7  -9  28   -1.26    6.25
   7   9 -29   -1.65    9.67
  -7  -9  29   -0.64    7.26
   7   9 -30    1.40    8.41
  -7  -9  30   10.78    7.87
   7   9 -31    4.59    8.60
  -7  -9  31    1.42    6.33
   7   9 -32   -3.79    7.20
  -7  -9  32    0.65    7.16
   7   9 -33   -3.62    9.44
  -7  -9  33    4.22    7.74
   7   9 -34   17.93   11.93
   7 -10  -1   16.21    7.48
  -7 -10   1    5.04    6.22
   7 -10  -2   37.41   12.16
  -7 -10   2   63.93   12.80
   7 -10  -3   -6.65    7.42
  -7 -10   3   -1.17    5.59
   7 -10  -4    1.12    6.11
  -7 -10   4    0.02    6.32
   7 -10  -5    2.26    6.29
  -7 -10   5    4.13    6.07
   7 -10  -6  112.96   22.43
  -7 -10   6  146.40   23.23
   7 -10  -7    6.87    7.55
  -7 -10   7    6.40    5.63
   7 -10  -8    9.62    6.79
  -7 -10   8    1.90    6.71
   7 -10  -9   -1.38    5.97
  -7 -10   9   -2.84    5.97
  -7 -10  10    0.11    7.03
  -7 -10  11    4.07    7.12
  -7 -10  12   48.06   12.75
  -7 -10  13    2.53    6.75
  -7 -10  14    9.71    7.09
  -7 -10  15    2.54    7.09
  -7 -10  16   68.46   15.05
  -7 -10  17   -2.21    6.29
  -7 -10  18   34.02   10.87
  -7 -10  19   -3.87    7.41
  -7 -10  20   -0.79    6.01
  -7 -10  21    7.88    6.90
  -7 -10  23    4.77    7.13
  -7 -10  24   -2.23    6.67
   7  10 -25    6.16    8.12
  -7 -10  25   -5.19    6.83
   7  10 -26   13.25    9.53
  -7 -10  26    7.20    7.77
   7  10 -27    0.45    9.67
  -7 -10  27   -1.79    6.74
   7  10 -28   15.95   11.91
  -7 -10  28   13.75    7.92
   7  10 -29   -3.69    8.49
  -7 -10  29    1.13    6.80
   7  10 -30    0.55    8.14
  -7 -10  30   -2.98    6.89
   7  10 -31   -0.08    7.66
  -7 -10  31   -5.68    7.82
   7  10 -32   -2.96    9.35
   7  10 -33   -0.45    8.52
   7  10 -34    4.25   10.08
   7 -11  -1   -1.17    6.22
  -7 -11   1    0.86    6.59
   7 -11  -2    5.04    7.52
  -7 -11   2    9.19    6.77
   7 -11  -3    5.45    7.48
  -7 -11   3    4.10    6.41
   7 -11  -4   28.50   10.02
  -7 -11   4   28.43    9.65
   7 -11  -5   14.20    9.36
  -7 -11   5   29.35    9.48
   7 -11  -6   -2.70    6.49
  -7 -11   6    0.39    6.35
   7 -11  -7   13.77    8.04
   7 -11  -8   27.14    9.64
  -7 -11   8   18.11    8.56
   7 -11  -9    2.79    6.88
  -7 -11   9   -0.64    6.03
   7 -11 -10   33.90   10.94
  -7 -11  10   19.04    9.19
   7 -11 -11   -4.03    7.26
  -7 -11  11    6.29    6.31
   7 -11 -12   -3.43    7.14
  -7 -11  12    6.23    6.02
  -7 -11  13    3.44    7.36
  -7 -11  14   -0.63    6.88
  -7 -11  15   -1.39    5.60
  -7 -11  16    9.82    7.63
  -7 -11  17    2.14    5.43
  -7 -11  18   18.44    8.43
  -7 -11  19   -3.32    5.74
  -7 -11  20   21.74    9.79
  -7 -11  21    0.10    6.73
  -7 -11  22   -0.96    5.26
  -7 -11  23   -2.22    7.80
  -7 -11  24   39.65   12.46
  -7 -11  25   -2.75    8.04
  -7 -11  26   -2.48    5.80
  -7 -11  27    2.57    6.70
  -7 -11  28    1.17    7.10
   7 -12  -1   -1.57    6.65
  -7 -12   1   11.03    6.10
   7 -12  -2   21.55    8.85
  -7 -12   2   16.76    7.66
   7 -12  -3    2.60    7.17
  -7 -12   3    0.64    6.08
   7 -12  -4   -2.25    7.39
  -7 -12   4   -0.37    5.68
   7 -12  -5    9.62    8.64
  -7 -12   5   12.10    7.59
   7 -12  -6   24.97   10.63
  -7 -12   6   44.91   10.89
   7 -12  -7    9.53    6.87
  -7 -12   7    0.56    5.80
   7 -12  -8   13.76    7.48
  -7 -12   8    8.33    7.24
   7 -12  -9   -0.95    6.61
  -7 -12   9   -0.55    5.55
   7 -12 -10   11.88    7.99
  -7 -12  10    8.57    7.59
   7 -12 -11    2.06    6.11
  -7 -12  11    0.86    7.04
  -7 -12  12   40.14   12.02
  -7 -12  13   -1.41    7.63
  -7 -12  14   11.91    8.43
  -7 -12  15   -3.17    7.51
  -7 -12  16   35.71   11.61
  -7 -12  17   -0.22    5.49
  -7 -12  18    9.89    9.06
  -7 -12  19   -1.97    6.56
  -7 -12  20    4.08    7.13
  -7 -12  21    2.81    6.90
  -7 -12  22   18.82    9.07
  -7 -12  23   -2.68    7.92
  -7 -12  24    8.72    8.25
  -7 -12  25   -3.55    7.84
   7 -13  -1    0.80    7.51
  -7 -13   1   -2.11    6.44
   7 -13  -2   16.31    8.62
  -7 -13   2    5.26    7.50
   7 -13  -3   10.43    9.49
  -7 -13   3   22.00    8.73
   7 -13  -4   77.73   15.69
  -7 -13   4   51.15   13.79
   7 -13  -5    0.74    5.79
  -7 -13   5   18.29    7.94
   7 -13  -6    1.79    7.42
  -7 -13   6   -3.89    6.21
   7 -13  -7    4.75    6.71
  -7 -13   7    2.88    7.45
   7 -13  -8    3.69    6.76
  -7 -13   8    9.96    7.70
   7 -13  -9   -1.29    6.58
  -7 -13   9   12.49    7.23
  -7 -13  10   11.66    8.62
  -7 -13  11   10.72    7.20
  -7 -13  12    2.59    6.21
  -7 -13  13    8.15    6.40
  -7 -13  14   34.45   10.71
  -7 -13  15    1.49    5.49
  -7 -13  16   -0.61    6.91
  -7 -13  17    4.20    7.24
  -7 -13  18    0.00    6.77
  -7 -13  19   19.19    8.91
  -7 -13  20    6.09    8.54
  -7 -13  21   -0.18    6.55
  -7 -13  22   -2.00    7.04
   7 -14  -1   -3.30    7.44
  -7 -14   1   11.68    7.30
   7 -14  -2   17.10    8.99
  -7 -14   2   11.67    7.52
   7 -14  -3    2.62    6.78
  -7 -14   3    3.73    6.74
   7 -14  -4    6.98    8.18
  -7 -14   4    0.55    6.61
   7 -14  -5    0.31    7.37
  -7 -14   5    4.44    6.93
   7 -14  -6    7.62    8.70
  -7 -14   6   14.82    8.43
   7 -14  -7   17.37    9.04
  -7 -14   7   39.48   10.71
  -7 -14   8   15.70    9.00
  -7 -14   9   -0.16    5.64
  -7 -14  10   15.07    8.66
  -7 -14  11    2.67    6.33
  -7 -14  12   11.37    8.37
  -7 -14  13    2.89    5.56
  -7 -14  14   -0.09    5.31
  -7 -14  15    0.07    6.99
  -7 -14  16   -0.42    6.32
  -7 -14  17    6.61    7.66
  -7 -14  18   -2.27    7.39
  -7 -14  19   -2.84    7.26
   7 -15  -1   -2.20    6.02
  -7 -15   1   -2.79    7.65
   7 -15  -2    7.29    7.26
  -7 -15   2   -3.73    6.72
   7 -15  -3   30.60   10.13
  -7 -15   3    6.92    7.65
   7 -15  -4   -0.28    6.42
  -7 -15   4    6.96    6.50
   7 -15  -5    1.21    7.62
  -7 -15   5   -0.01    5.61
  -7 -15   6    2.53    5.85
  -7 -15   7   -2.54    7.15
  -7 -15   8    7.30    8.09
  -7 -15   9    2.54    8.51
  -7 -15  10    4.79    7.17
  -7 -15  11    3.83    7.25
  -7 -15  12    4.63    7.03
  -7 -15  13   11.42    8.42
  -7 -15  14    0.35    6.51
  -7 -15  15    0.59    7.47
  -7 -15  16   -3.23    7.29
   7 -16  -1   -1.86    6.89
  -7 -16   1   -1.32    8.25
   7 -16  -2   -4.12    7.23
  -7 -16   2   -1.54    6.28
   7 -16  -3   -0.20    6.03
  -7 -16   3    2.79    8.33
  -7 -16   4   -2.72    6.17
  -7 -16   5    0.68    6.34
  -7 -16   6    5.59    6.46
  -7 -16   7   22.49    8.48
  -7 -16   8    0.56    6.07
  -7 -16   9    5.46    8.10
  -7 -16  10    1.76    7.57
  -7 -16  11   10.16    8.66
  -7 -16  12   -4.08    7.49
   7 -17  -1   -1.40    6.31
  -7 -17   3    3.25    6.72
  -7 -17   4    1.22    6.55
  -7 -17   5    4.59    6.60
  -7 -17   6    1.55    7.73
  -7 -17   7    0.84    6.44
  -7 -17   8   -2.37    6.97
  -6   0   1    2.26    5.04
  -6   0   1   -0.49    7.77
   6   0  -1    1.96    5.79
   6   0  -1    5.23    8.51
  -6   0   2  384.05   56.30
  -6   0   2  405.06   58.98
   6   0  -2  386.29   56.57
   6   0  -2  368.78   58.73
  -6   0   3   -4.79    8.79
   6   0  -3   -4.26    6.37
   6   0  -3   -3.58    7.93
  -6   0   4   18.71    7.26
  -6   0   4   10.03    9.42
   6   0  -4   24.68    7.74
   6   0  -4   30.68   11.23
  -6   0   5   -0.05    4.88
  -6   0   5   -3.62    8.85
   6   0  -5    0.29    4.82
   6   0  -5   -1.28    9.03
  -6   0   6 1361.75  189.63
  -6   0   6 1487.18  192.30
   6   0  -6 1189.27  188.83
   6   0  -6 1618.65  192.88
  -6   0   7   -0.99    5.71
  -6   0   7   -1.40    6.91
   6   0  -7    1.31    4.46
   6   0  -7   -0.24    7.63
  -6   0   8   34.43    9.33
  -6   0   8   45.80   11.52
   6   0  -8   34.46    8.13
   6   0  -8   28.57   11.08
  -6   0   9   -2.22    5.35
  -6   0   9   -1.46    7.35
   6   0  -9   -0.77    3.93
   6   0  -9   -3.10    7.89
  -6   0  10  210.11   31.52
  -6   0  10  238.83   34.56
   6   0 -10  170.85   30.48
   6   0 -10  251.72   35.03
  -6   0  11   -2.21    4.96
  -6   0  11   -0.41    6.49
   6   0 -11   -1.90    4.28
   6   0 -11   -1.28    7.83
  -6   0  12  379.22   49.95
  -6   0  12  340.95   51.83
   6   0 -12  320.87   49.09
   6   0 -12  298.95   51.71
  -6   0  13   -1.40    3.97
  -6   0  13   -0.85    6.44
   6   0 -13   -0.28    4.41
   6   0 -13   -4.97    7.81
  -6   0  14   95.17   14.94
  -6   0  14   95.42   17.03
   6   0 -14   56.84   13.29
   6   0 -14   97.79   18.23
  -6   0  15   -0.77    6.42
   6   0 -15   -3.11    4.36
   6   0 -15   -2.93    7.63
   6   0 -16  250.36   40.15
   6   0 -16  316.45   44.25
  -6   0  17    3.00    5.48
   6   0 -17   -1.12    4.33
   6   0 -17    2.50    7.34
  -6   0  18  209.85   20.83
   6   0 -18   36.79   18.07
  -6   0  19    0.59    4.83
  -6   0  20   -5.00    6.12
  -6   0  21    3.21    5.49
  -6   0  22  125.21   21.19
  -6   0  23   -3.44    5.75
  -6   0  24    9.18    5.77
   6   0 -25    1.19    4.99
   6   0 -26   40.36   10.16
   6   0 -27   -2.07    5.78
   6   0 -28   36.04    9.91
   6   0 -29   -1.33    6.96
   6   0 -30   24.90    8.93
   6   0 -31    1.84    4.76
   6   0 -32   40.04   10.94
   6   0 -33   -2.44    7.08
   6   0 -34   -2.60    6.65
   6   0 -35   -2.74    5.57
   6   0 -36    4.42    5.68
   6   0 -37   -1.44    6.26
   6   0 -38   13.70    8.02
  -6   1   1   -2.06    9.69
   6  -1  -1    7.15    5.59
   6  -1  -1   12.38   10.23
   6   1  -1    4.98    4.44
   6   1  -1    7.70    8.75
  -6  -1   1    8.91    5.64
  -6  -1   1    8.92    8.44
  -6   1   2  708.56   84.20
  -6   1   2  623.53   86.57
   6  -1  -2  491.62   83.45
   6  -1  -2  575.13   86.13
   6   1  -2  561.23   83.20
   6   1  -2  632.12   86.24
  -6  -1   2  555.50   83.47
  -6  -1   2  595.24   85.94
  -6   1   3   53.11   10.07
  -6   1   3   27.36   11.00
   6  -1  -3   31.04    9.20
   6  -1  -3   20.98   11.89
   6   1  -3   41.81    8.61
   6   1  -3   37.69   11.73
  -6  -1   3   32.92    9.18
  -6  -1   3   19.91   11.54
  -6   1   4  904.27  125.36
  -6   1   4  879.44  127.58
   6  -1  -4  877.09  125.51
   6  -1  -4  808.12  127.22
   6   1  -4  861.24  124.81
   6   1  -4  962.70  127.95
  -6  -1   4  914.97  125.45
  -6  -1   4  906.49  127.59
  -6   1   5  136.82   21.29
  -6   1   5  147.16   24.06
   6  -1  -5  137.02   21.47
   6  -1  -5  100.03   23.05
   6   1  -5  114.48   20.08
   6   1  -5  117.24   23.32
  -6  -1   5  149.30   21.31
  -6  -1   5  107.81   22.99
  -6   1   6  106.10   17.87
  -6   1   6  103.58   20.13
   6  -1  -6  101.93   17.85
   6  -1  -6   96.47   20.82
   6   1  -6   97.99   17.11
   6   1  -6  119.33   21.40
  -6  -1   6   93.32   17.34
  -6  -1   6  122.80   21.26
  -6   1   7  279.07   39.33
  -6   1   7  243.67   40.91
   6  -1  -7  254.18   38.62
   6  -1  -7  250.97   41.28
   6   1  -7  249.72   38.35
   6   1  -7  224.62   40.76
  -6  -1   7  282.16   39.14
  -6  -1   7  274.74   41.43
  -6   1   8  823.22  118.06
  -6   1   8  779.47  119.81
   6  -1  -8  788.07  117.61
   6  -1  -8  845.33  120.56
   6   1  -8  996.73  118.21
   6   1  -8  810.96  120.24
  -6  -1   8  801.50  117.86
  -6  -1   8  819.13  120.14
  -6   1   9   10.83    6.04
  -6   1   9    1.78    7.69
   6  -1  -9    2.18    4.42
   6  -1  -9    4.21    8.73
   6   1  -9    3.28    4.34
   6   1  -9   17.88    8.51
  -6  -1   9    5.02    5.19
  -6  -1   9   16.08    7.91
  -6   1  10  123.90   21.27
  -6   1  10  136.78   23.51
   6  -1 -10  127.60   20.67
   6  -1 -10  138.84   24.28
   6   1 -10  136.89   21.07
   6   1 -10  146.43   24.31
  -6  -1  10  119.08   20.78
  -6  -1  10  118.75   22.92
  -6   1  11   26.75    7.09
  -6   1  11   27.08    8.83
   6  -1 -11   19.36    5.81
   6  -1 -11    4.72    8.42
   6   1 -11   11.72    5.33
   6   1 -11    9.28    8.51
  -6  -1  11   12.12    5.41
  -6  -1  11   31.49    9.33
  -6   1  12  322.06   46.46
  -6   1  12  308.98   48.06
   6  -1 -12  326.49   45.90
   6  -1 -12  311.45   48.81
   6   1 -12  283.19   45.78
   6   1 -12  332.35   49.28
  -6  -1  12  312.62   45.87
  -6  -1  12  310.92   48.61
  -6   1  13   62.64   12.17
  -6   1  13   65.25   14.43
   6  -1 -13   53.54   11.07
   6  -1 -13   54.42   14.59
   6   1 -13   72.27   12.07
   6   1 -13   47.95   14.71
  -6  -1  13   65.57   14.71
  -6   1  14  207.58   30.16
  -6   1  14  171.38   31.10
   6  -1 -14  199.82   29.44
   6  -1 -14  169.13   32.08
   6   1 -14  181.65   29.51
   6   1 -14  249.04   33.91
  -6  -1  14  207.17   30.74
  -6  -1  14  160.55   31.48
  -6   1  15    8.38    5.78
  -6   1  15    6.25    7.32
   6  -1 -15   15.81    5.37
   6  -1 -15   20.50    9.43
   6   1 -15   12.24    5.10
   6   1 -15    4.89    8.62
  -6  -1  15   17.59    6.81
  -6   1  16   -0.32    5.12
  -6   1  16    0.29    7.19
   6  -1 -16    0.43    3.97
   6  -1 -16   -1.08    8.01
   6   1 -16    4.46    8.78
  -6  -1  16    5.78    5.28
  -6   1  17    7.38    5.49
   6  -1 -17   12.44    5.15
   6  -1 -17    6.58    8.55
   6   1 -17    1.98    7.51
  -6  -1  17   -1.86    5.06
   6  -1 -18  192.53   32.92
   6  -1 -18  276.54   37.97
   6   1 -18  245.28   37.51
  -6  -1  18  211.89   33.76
  -6   1  19   43.02    9.80
   6  -1 -19   46.21    9.23
   6   1 -19   20.70   11.55
  -6  -1  19   31.91    8.82
  -6   1  20    6.10    5.47
  -6  -1  20    1.17    5.35
  -6   1  21   -2.38    5.07
  -6  -1  21    5.30    5.61
  -6   1  22   12.98    6.49
   6   1 -22   11.38    6.57
  -6   1  23    9.46    5.99
   6   1 -23   11.31    6.29
  -6   1  24   29.38    8.72
   6   1 -24   44.86   10.89
  -6   1  25   -0.57    4.74
   6   1 -25    0.05    5.25
  -6   1  26    2.56    5.48
   6   1 -26    7.01    6.10
  -6   1  27    2.74    4.95
   6   1 -27   -0.86    6.70
  -6  -1  27   -2.41    6.37
   6  -1 -28   54.41   13.10
   6   1 -28   66.71   14.18
  -6  -1  28   73.38   13.79
   6  -1 -29    1.63    4.74
   6   1 -29    6.16    6.34
  -6  -1  29    6.58    5.95
   6  -1 -30   20.26    7.47
   6   1 -30   32.05    9.36
  -6  -1  30   22.04    8.53
   6  -1 -31   -1.98    5.40
   6   1 -31   -1.75    6.01
   6  -1 -32   -1.10    5.31
   6   1 -32    5.00    7.31
   6  -1 -33   -0.86    5.29
   6   1 -33   -1.64    7.45
   6  -1 -34   20.40    8.34
   6   1 -34   28.46    9.68
   6  -1 -35    6.00    6.22
   6   1 -35    3.93    7.13
   6  -1 -36   -1.06    6.11
   6   1 -36    0.86    6.02
   6  -1 -37    0.20    5.78
   6   1 -37    6.32    7.70
   6  -1 -38   10.48    7.04
   6   1 -38    5.30    7.58
  -6   2   1   11.74    5.91
  -6   2   1    4.26    8.38
   6  -2  -1   12.67    7.17
   6  -2  -1   11.83   10.02
   6   2  -1    9.92    5.44
   6   2  -1   14.96    9.35
  -6  -2   1    6.96    6.11
  -6  -2   1   -3.32    8.15
  -6   2   2   13.99    6.72
  -6   2   2    8.85   10.51
   6  -2  -2   10.86    6.41
   6  -2  -2   16.11   10.29
   6   2  -2   13.01    5.34
   6   2  -2   11.10    9.77
  -6  -2   2   23.27    7.10
  -6  -2   2    6.43    8.87
  -6   2   3    1.47    5.66
  -6   2   3    9.80    9.16
   6  -2  -3    7.82    6.24
   6  -2  -3    3.90    7.64
   6   2  -3    1.60    3.96
   6   2  -3   14.41    9.07
  -6  -2   3    4.32    5.67
  -6  -2   3   10.54    8.02
  -6   2   4   69.75   12.03
  -6   2   4   49.82   15.05
   6  -2  -4   54.45   12.29
   6  -2  -4   77.68   16.21
   6   2  -4   59.11   11.32
   6   2  -4  103.73   16.76
  -6  -2   4   68.21   12.09
  -6  -2   4   18.62   13.02
  -6   2   5    7.48    5.82
  -6   2   5   13.78    9.02
   6  -2  -5   13.93    7.10
   6  -2  -5    8.44    9.33
   6   2  -5   10.79    5.51
   6   2  -5    9.24    9.05
  -6  -2   5   14.69    6.22
  -6  -2   5   22.60    9.67
  -6   2   6  358.50   49.85
  -6   2   6  308.51   51.56
   6  -2  -6  315.87   49.88
   6  -2  -6  375.41   53.02
   6   2  -6  295.09   48.88
   6   2  -6  398.35   52.89
  -6  -2   6  344.61   49.50
  -6  -2   6  364.94   52.41
  -6   2   7   75.90   12.92
  -6   2   7   83.06   15.71
   6  -2  -7   63.92   12.81
   6  -2  -7   65.29   15.86
   6   2  -7   73.93   12.41
   6   2  -7   69.70   15.75
  -6  -2   7   77.88   12.97
  -6  -2   7   18.05   12.84
  -6   2   8   23.65    6.56
  -6   2   8    2.85    8.05
   6  -2  -8   12.96    5.85
   6  -2  -8   -2.45    8.28
   6   2  -8   10.47    5.41
   6   2  -8    0.68    8.48
  -6  -2   8   15.10    5.21
  -6  -2   8    5.17    8.20
  -6   2   9    3.03    5.48
  -6   2   9   -1.76    7.99
   6  -2  -9    3.04    4.54
   6  -2  -9    3.95    8.00
   6   2  -9    2.17    3.63
   6   2  -9   -0.16    6.37
  -6  -2   9    7.53    4.44
  -6  -2   9    9.01    7.75
  -6   2  10  317.72   42.28
  -6   2  10  312.55   44.51
   6  -2 -10  306.88   41.82
   6  -2 -10  136.81   41.85
   6   2 -10  274.01   41.65
   6   2 -10  301.16   45.08
  -6  -2  10  449.49   47.27
  -6   2  11  274.10   41.54
  -6   2  11  241.93   42.84
   6  -2 -11  291.32   41.28
   6  -2 -11  299.98   44.54
   6   2 -11  299.42   41.72
   6   2 -11  266.20   43.93
  -6  -2  11  260.58   43.69
  -6   2  12  104.35   20.85
   6  -2 -12  118.21   18.90
   6  -2 -12  131.26   22.70
   6   2 -12  113.63   19.32
   6   2 -12  121.73   22.32
  -6  -2  12  111.75   20.10
  -6  -2  12  116.51   22.07
  -6   2  13   10.55    5.89
  -6   2  13    8.08    7.82
   6  -2 -13    7.58    4.60
   6  -2 -13    6.41    6.47
   6   2 -13   10.58    5.15
   6   2 -13    7.11    7.92
  -6  -2  13   12.56    6.49
  -6  -2  13   31.61    9.65
  -6   2  14  121.00   18.83
  -6   2  14  104.22   20.05
   6  -2 -14  116.59   17.96
   6  -2 -14  109.51   21.06
   6   2 -14   94.17   20.65
  -6  -2  14   94.68   18.25
  -6   2  15   43.93    9.18
   6  -2 -15   18.55    7.29
   6  -2 -15   55.90   13.62
   6   2 -15   31.62   11.58
  -6  -2  15   41.18    9.27
  -6   2  16   61.89   13.24
   6  -2 -16   74.65   12.92
   6  -2 -16   83.99   16.82
   6   2 -16   84.39   17.89
  -6  -2  16   61.26   13.39
  -6   2  17   25.85    7.82
   6  -2 -17   27.81    7.16
   6  -2 -17   35.59   11.71
   6   2 -17    7.28    9.37
  -6  -2  17   36.82    8.04
  -6   2  18   24.16    6.85
   6  -2 -18    7.13    5.25
   6  -2 -18   30.15   11.62
   6   2 -18   21.13    9.64
  -6  -2  18   25.28    7.26
  -6   2  19   13.18    6.25
   6  -2 -19    8.21    5.03
   6   2 -19   35.99   11.83
  -6  -2  19   10.96    6.47
  -6   2  20  189.43   28.70
   6  -2 -20  179.29   28.06
   6   2 -20  167.56   28.87
  -6   2  21   12.64    6.06
   6   2 -21    7.11    6.12
  -6   2  22   26.67    8.11
   6   2 -22   19.87    9.09
  -6   2  23    0.01    5.08
   6   2 -23    2.25    6.67
  -6   2  24   12.65    5.80
   6   2 -24   12.15    7.32
  -6  -2  24    9.61    6.79
  -6   2  25   10.18    5.92
   6   2 -25   14.51    7.36
  -6  -2  25   11.57    6.65
  -6   2  26   75.88   13.77
   6   2 -26   61.99   14.67
  -6  -2  26   69.76   14.33
   6   2 -27    2.85    7.17
  -6  -2  27   14.90    7.16
   6   2 -28   20.08    8.69
  -6  -2  28   28.97    8.45
   6   2 -29   10.05    7.03
  -6  -2  29    0.71    5.05
   6  -2 -30   16.28    7.11
   6   2 -30   14.92    8.30
  -6  -2  30   23.19    8.56
   6  -2 -31    0.16    5.19
   6   2 -31   -3.06    6.94
  -6  -2  31    2.32    5.29
   6  -2 -32   13.86    8.05
   6   2 -32   42.22   10.53
  -6  -2  32   30.15    9.36
   6  -2 -33    4.16    5.76
   6   2 -33    6.24    7.35
   6  -2 -34   -0.60    5.25
   6   2 -34   -0.01    6.80
   6  -2 -35    3.10    5.82
   6   2 -35   -1.48    7.57
   6  -2 -36    7.00    6.88
   6   2 -36   12.62    8.22
   6  -2 -37   -0.69    4.68
   6   2 -37   -1.98    6.35
   6  -2 -38    8.02    5.46
  -6   3   1    4.21    4.94
  -6   3   1   -2.21    9.56
   6  -3  -1    0.36    6.17
   6  -3  -1    5.97    9.03
   6   3  -1    6.96    4.64
   6   3  -1    5.62    7.92
  -6  -3   1    1.19    4.91
  -6  -3   1   -0.48    7.90
  -6   3   2  112.64   21.59
  -6   3   2  176.18   26.97
   6  -3  -2  108.72   22.08
   6  -3  -2  130.64   24.95
   6   3  -2  174.39   22.25
   6   3  -2  127.61   24.07
  -6  -3   2  162.03   22.43
  -6  -3   2  117.31   23.90
  -6   3   3  143.09   23.65
  -6   3   3  124.74   26.28
   6  -3  -3  139.10   24.01
   6  -3  -3  140.22   26.38
   6   3  -3  167.27   23.56
   6   3  -3  160.03   26.14
  -6  -3   3  147.21   23.37
  -6  -3   3  144.81   26.41
  -6   3   4   41.05    9.53
  -6   3   4   21.28   10.82
   6  -3  -4   44.55   10.30
   6  -3  -4   43.40   13.13
   6   3  -4   47.22    9.24
   6   3  -4   41.72   12.04
  -6  -3   4   41.33    9.30
  -6  -3   4   70.62   13.52
  -6   3   5    7.04    5.29
  -6   3   5    7.92    8.47
   6  -3  -5    7.35    6.34
   6  -3  -5   13.14    9.22
   6   3  -5    7.06    4.53
   6   3  -5    5.01    8.59
  -6  -3   5   12.70    5.43
  -6  -3   5   29.72   10.31
  -6   3   6   10.59    6.00
  -6   3   6   26.06    9.63
   6  -3  -6   19.51    7.76
   6  -3  -6   31.25   10.26
   6   3  -6   24.86    6.21
   6   3  -6   17.15    8.95
  -6  -3   6   14.77    5.95
  -6  -3   6   12.83    8.87
  -6   3   7   29.78    6.93
  -6   3   7   26.11    9.73
   6  -3  -7    3.91    6.28
   6  -3  -7    8.75    9.13
   6   3  -7   16.77    5.48
   6   3  -7   10.76    7.58
  -6  -3   7    9.02    5.34
  -6  -3   7   27.76    9.47
  -6   3   8  371.14   57.02
  -6   3   8  356.25   58.95
   6  -3  -8  402.66   60.27
   6   3  -8  426.57   57.53
   6   3  -8  399.11   59.72
  -6  -3   8  402.36   59.97
  -6   3   9   87.17   13.47
  -6   3   9   59.51   14.33
   6  -3  -9   62.77   13.42
   6  -3  -9   94.42   17.64
   6   3  -9   80.74   13.43
   6   3  -9   63.79   15.05
  -6  -3   9   53.33   12.81
  -6  -3   9   65.33   15.44
  -6   3  10   24.66    7.86
  -6   3  10   40.00   11.15
   6  -3 -10   35.26    8.89
   6  -3 -10   26.08   10.64
   6   3 -10   28.71    8.15
   6   3 -10   18.99    9.95
  -6  -3  10   38.17    9.07
  -6  -3  10   27.03   11.14
  -6   3  11    6.39    5.24
  -6   3  11    8.97    6.71
   6  -3 -11   12.95    5.71
   6  -3 -11   28.10   10.00
   6   3 -11    8.55    8.65
  -6  -3  11   20.86    6.84
  -6  -3  11   10.25    7.84
  -6   3  12   75.37   13.33
  -6   3  12   52.24   14.06
   6  -3 -12   74.96   12.94
   6  -3 -12   62.67   15.86
   6   3 -12   70.28   15.61
  -6  -3  12   70.44   13.50
  -6   3  13  141.59   23.05
   6  -3 -13  147.85   22.83
   6  -3 -13  123.81   25.80
   6   3 -13  138.63   25.69
  -6  -3  13  152.54   23.61
  -6   3  14  221.67   30.96
   6  -3 -14  209.42   30.23
   6  -3 -14  176.07   32.89
   6   3 -14  176.73   33.28
  -6  -3  14  185.42   30.89
  -6   3  15    5.30    6.03
   6  -3 -15   21.09    5.99
   6  -3 -15   18.86    9.94
   6   3 -15   10.43    6.09
   6   3 -15   36.50   10.98
  -6  -3  15   38.45    8.28
  -6   3  16   25.09    7.32
  -6   3  16    8.21    7.25
   6  -3 -16   14.10    5.46
   6  -3 -16   29.11   10.25
   6   3 -16   23.26    7.98
   6   3 -16   27.53   10.45
  -6  -3  16   24.12    7.61
  -6   3  17   61.61   13.24
   6  -3 -17   63.33   12.37
   6  -3 -17  100.60   17.95
   6   3 -17   81.66   17.45
  -6   3  18   53.63   14.86
   6  -3 -18  120.66   15.98
   6   3 -18  136.28   21.19
  -6   3  19   32.30    9.41
   6  -3 -19   48.41    9.07
  -6   3  20    2.70    5.23
   6  -3 -20    6.99    5.16
   6   3 -20    9.35    6.76
  -6   3  21   -0.51    4.93
   6  -3 -21   -0.23    4.16
   6   3 -21   -3.63    6.79
  -6  -3  21    2.53    5.01
  -6   3  22   83.43   13.06
   6  -3 -22   49.81   10.63
   6   3 -22   37.03   11.71
  -6  -3  22   50.48   12.17
  -6   3  23   18.87    6.48
   6   3 -23    7.77    7.24
  -6  -3  23   16.83    7.67
  -6   3  24   52.47   12.60
   6   3 -24   68.47   15.28
  -6  -3  24   90.96   14.75
  -6   3  25    1.88    5.41
   6   3 -25   -1.20    6.60
  -6  -3  25   -0.19    5.02
   6   3 -26    2.50    6.63
  -6  -3  26    6.78    5.66
   6   3 -27    3.33    5.69
  -6  -3  27   -0.49    5.71
   6   3 -28    0.49    7.56
  -6  -3  28   19.06    7.67
   6   3 -29    1.58    7.40
  -6  -3  29   11.97    7.13
   6   3 -30   34.43   10.31
  -6  -3  30   27.63    9.52
   6   3 -31   -0.03    6.16
  -6  -3  31    3.27    6.39
   6  -3 -32    6.63    4.68
   6   3 -32    4.52    7.85
  -6  -3  32    8.76    6.20
   6  -3 -33    2.65    4.86
   6   3 -33    5.11    6.85
  -6  -3  33    7.20    6.71
   6  -3 -34   19.57    7.00
   6   3 -34   15.29    7.93
   6  -3 -35   -2.81    5.26
   6   3 -35    3.04    8.27
   6  -3 -36   -3.89    6.21
   6   3 -36    0.89    6.53
   6  -3 -37   -2.81    6.38
   6   3 -37   -1.78    7.04
   6  -3 -38    1.76    6.04
  -6   4   1  152.83   32.65
   6  -4  -1  219.26   31.51
   6  -4  -1  199.46   33.77
   6   4  -1  236.28   30.51
   6   4  -1  216.94   32.93
  -6  -4   1  182.53   29.78
  -6  -4   1  160.20   31.73
  -6   4   2    8.71    5.41
  -6   4   2   22.52   10.71
   6  -4  -2   16.29    6.77
   6  -4  -2   12.91    9.85
   6   4  -2   13.73    5.12
   6   4  -2    5.31    7.66
  -6  -4   2   10.97    5.32
  -6  -4   2   14.01    8.35
  -6   4   3    3.71    4.91
  -6   4   3    2.08    7.80
   6  -4  -3    3.56    5.39
   6  -4  -3   16.90    9.74
   6   4  -3    6.15    4.41
   6   4  -3    2.95    7.55
  -6  -4   3    4.25    4.02
  -6  -4   3   13.12    8.94
  -6   4   4   20.43    6.38
  -6   4   4   20.29    9.44
   6  -4  -4   15.03    6.78
   6  -4  -4   20.75   10.80
   6   4  -4   11.70    5.30
   6   4  -4   17.87    8.89
  -6  -4   4    9.62    5.22
  -6  -4   4   14.34    8.89
  -6   4   5  322.80   35.32
  -6   4   5  253.04   37.84
   6  -4  -5  257.58   35.19
   6  -4  -5   74.35   33.59
   6   4  -5  238.46   34.22
   6   4  -5  306.60   37.93
  -6  -4   5  250.11   37.41
  -6   4   6  310.33   42.37
  -6   4   6  294.77   45.15
   6  -4  -6  231.98   42.03
   6  -4  -6  260.23   44.86
   6   4  -6  299.63   42.40
   6   4  -6  287.30   44.56
  -6  -4   6  314.12   43.33
  -6  -4   6  261.72   44.34
  -6   4   7   90.09   15.07
  -6   4   7   69.57   17.24
   6  -4  -7   48.50   14.52
   6  -4  -7   98.85   19.16
   6   4  -7  115.50   15.99
   6   4  -7   76.53   17.71
  -6  -4   7  106.04   16.12
  -6  -4   7   75.98   17.63
  -6   4   8    5.11    4.53
  -6   4   8    1.05    7.03
   6  -4  -8    7.95    5.71
   6  -4  -8   10.17    8.70
   6   4  -8   -1.01    8.06
  -6  -4   8    9.15    5.17
  -6  -4   8   10.90    8.66
  -6   4   9   50.96   11.75
  -6   4   9   72.93   15.59
   6  -4  -9   95.32   14.15
   6  -4  -9   68.63   16.44
   6   4  -9   41.41   13.83
  -6  -4   9   71.64   13.20
  -6  -4   9   68.77   15.40
  -6   4  10   44.13    8.92
  -6   4  10   35.94   11.07
   6  -4 -10   31.51    8.79
   6  -4 -10   27.17   10.48
   6   4 -10   23.16    8.15
   6   4 -10   34.19   10.97
  -6  -4  10   39.30    9.15
  -6  -4  10   33.85   11.46
  -6   4  11  241.34   27.15
   6  -4 -11  177.83   26.53
   6  -4 -11  187.08   29.58
   6   4 -11  155.73   26.68
   6   4 -11  105.14   27.08
  -6  -4  11  133.76   25.89
  -6   4  12  140.56   22.03
   6  -4 -12  144.41   22.35
   6  -4 -12  149.50   26.16
   6   4 -12   96.43   22.10
   6   4 -12  134.02   25.11
  -6  -4  12  158.57   22.94
  -6   4  13   36.26   10.38
   6  -4 -13   64.27   11.41
   6  -4 -13   71.38   15.20
   6   4 -13   54.12   12.00
   6   4 -13   57.63   14.41
  -6  -4  13   57.66   11.84
  -6   4  14   -1.21    4.47
  -6   4  14    4.95    6.09
   6  -4 -14    1.35    4.47
   6  -4 -14    0.70    7.02
   6   4 -14    4.39    6.32
   6   4 -14    4.00    7.84
  -6   4  15  134.45   21.96
  -6   4  15  128.19   23.14
   6  -4 -15  143.35   21.56
   6  -4 -15  160.71   26.73
   6   4 -15  104.61   22.65
   6   4 -15  141.31   26.01
  -6   4  16  178.36   28.72
   6  -4 -16  192.21   28.33
   6   4 -16  180.13   30.33
   6   4 -16  182.26   32.30
  -6   4  17   18.37    6.56
   6  -4 -17   11.35    5.53
   6   4 -17    7.50    9.08
  -6   4  18   70.31   13.50
   6  -4 -18   62.88   12.43
   6   4 -18   97.07   18.60
  -6   4  19  114.93   19.64
   6  -4 -19  118.14   19.01
  -6  -4  19  115.60   20.46
  -6   4  20  160.81   22.97
   6  -4 -20  127.12   21.64
   6   4 -20  113.10   23.76
  -6  -4  20  145.63   23.66
   6  -4 -21   15.73    5.93
   6   4 -21   10.35    7.91
  -6  -4  21    9.80    6.51
   6  -4 -22   10.68    5.05
   6   4 -22   15.99    8.47
  -6  -4  22   17.23    7.88
  -6   4  23    0.79    4.25
   6  -4 -23    0.66    4.26
   6   4 -23   -1.97    6.38
  -6  -4  23   -1.50    5.49
   6   4 -24    0.28    7.64
  -6  -4  24   -0.33    5.74
   6   4 -25   -0.64    6.83
  -6  -4  25    4.83    5.43
   6   4 -26   12.14    8.50
  -6  -4  26   31.30    9.17
   6   4 -27    4.70    8.11
  -6  -4  27   23.34    8.23
   6   4 -28   11.43    8.22
  -6  -4  28   20.74    8.10
   6   4 -29    0.32    7.23
  -6  -4  29   -0.85    6.09
   6   4 -30   20.05    9.14
  -6  -4  30   33.62    9.74
   6   4 -31    1.67    6.98
  -6  -4  31    7.23    7.16
   6   4 -32   30.98   11.03
  -6  -4  32   22.88    8.69
   6   4 -33    6.11    7.10
  -6  -4  33    8.72    8.14
   6  -4 -34    1.14    4.99
   6   4 -34   -5.60    8.97
  -6  -4  34    0.60    6.64
   6  -4 -35    8.22    5.40
   6   4 -35    3.62    7.61
   6  -4 -36    9.15    6.40
   6   4 -36   14.38    9.60
   6  -4 -37    4.42    5.11
   6   4 -37    3.56    8.31
  -6   5   1   11.22    9.96
   6  -5  -1   29.75    7.62
   6  -5  -1   24.80    9.80
   6   5  -1   18.05    5.46
  -6  -5   1   17.91    5.99
  -6  -5   1   10.41    7.94
  -6   5   2  101.90   17.39
  -6   5   2  106.85   21.95
   6  -5  -2  122.07   18.73
   6  -5  -2   97.63   20.77
   6   5  -2  103.62   17.28
   6   5  -2   96.03   17.76
   6   5  -2   83.89   18.88
  -6  -5   2  115.03   18.34
  -6  -5   2   80.10   19.47
  -6   5   3  152.99   22.64
  -6   5   3  136.45   25.89
   6  -5  -3  127.24   22.86
   6  -5  -3  150.18   26.28
   6   5  -3  110.57   21.84
   6   5  -3  128.49   22.63
   6   5  -3  148.93   24.98
  -6  -5   3  144.12   22.99
  -6  -5   3  181.95   26.18
  -6   5   4  135.03   18.05
  -6   5   4   87.18   19.92
   6  -5  -4  119.12   18.35
   6  -5  -4   29.21   17.88
   6   5  -4   96.01   17.13
   6   5  -4  109.60   18.12
   6   5  -4  106.89   19.62
  -6  -5   4  124.73   18.51
  -6  -5   4   97.43   19.89
  -6   5   5    0.11    3.98
  -6   5   5    2.19    7.40
   6  -5  -5    6.42    4.98
   6  -5  -5   -1.92    6.88
   6   5  -5    2.07    4.55
   6   5  -5    4.60    8.50
  -6  -5   5    3.32    5.24
  -6  -5   5    3.20    6.60
  -6   5   6    3.69    3.71
  -6   5   6    6.84    8.64
   6  -5  -6   -0.75    4.89
   6  -5  -6    8.03    8.59
   6   5  -6    2.78    4.61
   6   5  -6    4.79    7.04
  -6  -5   6    0.31    5.42
  -6  -5   6    9.96    7.32
  -6   5   7   46.70   10.74
  -6   5   7   18.08   11.29
   6  -5  -7   68.02   12.20
   6  -5  -7   74.22   15.90
   6   5  -7   78.31   13.17
   6   5  -7  104.29   16.34
  -6  -5   7   66.43   11.96
  -6  -5   7   45.94   13.40
  -6   5   8   50.39   10.61
  -6   5   8   69.97   14.26
   6  -5  -8   46.64   10.82
   6  -5  -8   52.96   13.86
   6   5  -8   43.92   11.03
   6   5  -8   52.12   13.85
  -6  -5   8   65.96   11.65
  -6  -5   8   40.38   12.57
  -6   5   9  117.66   18.76
  -6   5   9  106.09   20.93
   6  -5  -9   97.35   18.87
   6  -5  -9  139.67   23.06
   6   5  -9  107.37   19.81
   6   5  -9  116.92   21.97
  -6  -5   9  106.45   19.10
  -6   5  10   47.53    9.43
   6  -5 -10   36.56    9.63
   6  -5 -10   42.86   13.13
   6   5 -10   40.44   10.11
   6   5 -10   31.47   11.34
  -6  -5  10   44.49    9.97
  -6   5  11    1.31    4.70
   6  -5 -11   -0.04    4.98
   6  -5 -11   -4.41    8.98
   6   5 -11    2.12    4.74
   6   5 -11   -0.98    7.41
  -6   5  12    7.88    7.35
   6  -5 -12   -0.65    5.01
   6  -5 -12    4.31    8.83
   6   5 -12    4.26    5.61
   6   5 -12    0.57    8.20
  -6   5  13  278.80   38.65
  -6   5  13  240.63   40.09
   6  -5 -13  270.93   39.03
   6  -5 -13  234.36   41.86
   6   5 -13  229.64   39.57
   6   5 -13  260.24   41.88
  -6   5  14  317.71   43.85
  -6   5  14  349.52   46.02
   6  -5 -14  284.02   43.69
   6  -5 -14  229.69   45.98
   6   5 -14  300.21   45.60
   6   5 -14  262.52   46.54
  -6   5  15   -0.03    4.55
   6  -5 -15   -0.23    4.82
   6   5 -15   -1.32    6.43
   6   5 -15   -0.57    7.59
  -6   5  16   21.52    6.58
   6  -5 -16   12.53    5.68
   6   5 -16   14.16    7.75
   6   5 -16   19.08   10.73
  -6  -5  16   14.43    6.30
  -6   5  17    3.48    4.48
   6  -5 -17   -0.24    4.57
   6   5 -17    7.18    8.34
  -6  -5  17    1.73    5.80
  -6   5  18  125.50   21.21
   6  -5 -18  126.00   20.71
   6   5 -18  142.53   25.97
  -6  -5  18  133.32   22.53
  -6   5  19   26.89    7.84
   6  -5 -19   32.01    7.64
  -6  -5  19   33.82    9.24
   6  -5 -20   10.02    4.80
   6   5 -20   15.01    8.56
  -6  -5  20   11.21    7.10
   6  -5 -21    3.82    3.97
   6   5 -21    3.68    7.82
  -6  -5  21   -0.82    5.94
   6  -5 -22   -0.27    3.49
   6   5 -22    3.09    6.50
  -6  -5  22    1.91    6.23
   6   5 -23   35.97   11.14
  -6  -5  23   29.41    9.73
   6   5 -24   28.66   10.97
  -6  -5  24   38.89   10.82
   6   5 -25   17.15    9.49
  -6  -5  25   18.48    7.70
   6   5 -26   -2.02    7.11
  -6  -5  26   -1.12    5.40
   6   5 -27    2.03    7.05
  -6  -5  27    0.69    6.27
   6   5 -28    6.35    8.11
  -6  -5  28   11.58    7.25
   6   5 -29   13.66    9.92
  -6  -5  29   27.45    8.99
   6   5 -30   -0.77    7.29
  -6  -5  30    7.19    7.77
   6   5 -31    6.29    8.11
  -6  -5  31   -0.31    6.40
   6   5 -32    3.06    8.13
  -6  -5  32   -0.44    6.83
   6   5 -33   12.57    9.21
   6   5 -34   14.48    8.41
  -6  -5  34   14.10    8.27
   6  -5 -35   15.26    6.10
   6   5 -35   -0.44    8.21
  -6  -5  35   14.05    8.43
   6  -5 -36    2.41    5.30
   6   5 -36   -0.87    6.50
   6  -5 -37    0.06    4.76
   6   5 -37    9.38    8.62
  -6   6   1  202.95   29.57
   6  -6  -1  154.09   24.69
   6  -6  -1  145.65   27.21
   6   6  -1  145.81   24.33
  -6  -6   1  113.46   23.50
  -6  -6   1  178.40   27.14
  -6   6   2   15.36   10.80
   6  -6  -2   46.24   10.03
   6  -6  -2   60.34   13.89
   6   6  -2   34.87    9.68
  -6  -6   2   50.90    9.90
  -6  -6   2   28.63   11.02
  -6   6   3    6.70    7.47
   6  -6  -3    9.76    6.35
   6  -6  -3    4.78    8.78
   6   6  -3   15.84    6.48
  -6  -6   3    6.05    5.84
  -6  -6   3    9.46    8.26
  -6   6   4   27.12   11.85
   6  -6  -4   22.21    7.75
   6  -6  -4    9.19    9.44
   6   6  -4    9.43    6.83
  -6  -6   4   29.79    7.84
  -6  -6   4   29.83    9.62
  -6   6   5  156.12   28.23
   6  -6  -5  159.87   25.58
   6  -6  -5  172.20   28.86
   6   6  -5  142.70   25.50
  -6  -6   5  161.76   25.36
  -6  -6   5  143.03   27.09
  -6   6   6  102.73   17.50
  -6   6   6  117.61   21.72
   6  -6  -6   87.17   17.67
   6  -6  -6  113.65   21.35
   6   6  -6   94.22   18.48
  -6  -6   6  106.04   18.23
  -6  -6   6  107.60   20.72
  -6   6   7   86.49   13.61
  -6   6   7   94.59   17.59
   6  -6  -7   61.57   13.40
   6  -6  -7   60.19   16.37
   6   6  -7   46.88   13.67
  -6  -6   7   74.59   13.91
  -6   6   8   30.41    7.10
  -6   6   8   37.58   10.18
   6  -6  -8    8.96    6.40
   6  -6  -8   27.69   12.53
   6   6  -8   14.66    7.96
  -6   6   9  150.97   20.12
   6  -6  -9  110.14   19.99
   6  -6  -9  104.01   22.77
   6   6  -9   91.95   20.32
  -6   6  10   84.62   14.73
   6  -6 -10   69.14   15.07
   6  -6 -10   87.33   19.32
   6   6 -10   92.07   16.97
  -6   6  11   69.97   13.17
  -6   6  11   91.45   16.83
   6  -6 -11   81.03   14.52
   6  -6 -11   80.63   17.71
   6   6 -11   50.70   14.01
  -6   6  12   98.87   14.93
   6  -6 -12   61.55   14.35
   6  -6 -12   69.98   17.99
   6   6 -12   89.17   16.63
   6   6 -12   73.55   18.14
  -6   6  13   -0.26    4.12
   6  -6 -13    5.37    6.11
   6   6 -13   -2.34    6.44
   6   6 -13   -2.22    8.94
  -6  -6  13   10.33    6.35
  -6   6  14   -0.11    4.08
   6  -6 -14    3.42    5.59
   6   6 -14    2.50    7.23
   6   6 -14    6.18    8.21
  -6  -6  14   -0.13    5.13
  -6   6  15   59.44   12.25
   6  -6 -15   56.06   12.67
   6   6 -15   68.97   15.13
   6   6 -15   58.68   16.95
  -6  -6  15   92.94   15.04
  -6   6  16    3.62    4.55
   6  -6 -16   14.26    5.55
   6   6 -16    5.66    7.88
   6   6 -16   -0.56    7.66
  -6  -6  16   -0.34    5.55
  -6   6  17   16.72    6.37
   6  -6 -17   20.72    6.95
   6   6 -17    7.92   10.72
  -6  -6  17   49.33   10.17
   6  -6 -18   59.19   10.66
   6   6 -18   38.68   14.79
  -6  -6  18   43.78   11.73
   6  -6 -19   14.04    5.64
  -6  -6  19   32.36    8.81
   6  -6 -20    0.29    3.67
   6   6 -20   -1.50    7.49
  -6  -6  20    2.35    5.82
   6  -6 -21   31.76    7.07
   6   6 -21    8.69    9.23
  -6  -6  21   26.59    8.79
   6   6 -22    3.80    8.03
  -6  -6  22   15.93    8.07
   6   6 -23   22.08   10.97
  -6  -6  23   30.39    9.68
   6   6 -24    8.72    8.61
  -6  -6  24    8.07    7.51
   6   6 -25   17.51    9.84
  -6  -6  25   20.18    8.68
   6   6 -26   23.36   11.36
  -6  -6  26   42.32   10.63
   6   6 -27    4.15    8.58
  -6  -6  27   22.07    8.22
   6   6 -28   -0.63    8.41
  -6  -6  28    2.55    6.77
   6   6 -29    2.84    7.42
  -6  -6  29   -1.36    5.83
   6   6 -30   -0.24    6.08
  -6  -6  30   -3.88    6.76
   6   6 -31   14.25    9.48
  -6  -6  31   15.25    8.87
   6   6 -32   -3.56    9.21
  -6  -6  32    9.38    6.88
   6   6 -33    5.92    9.13
  -6  -6  33   14.63    7.82
   6   6 -34    1.60    6.82
  -6  -6  34   -0.55    5.85
   6   6 -35   -1.91    7.90
  -6  -6  35    0.43    7.67
   6   6 -36    0.61    8.28
  -6  -6  36    3.94    6.62
   6  -6 -37    0.06    4.69
  -6  -6  37   -1.35    7.54
  -6   7   1   12.44   10.37
   6  -7  -1   18.24    6.81
   6  -7  -1   17.29   10.98
   6   7  -1   21.61    7.83
  -6  -7   1    4.23    5.78
  -6  -7   1   10.48    7.78
  -6   7   2    7.37   10.50
   6  -7  -2   14.29    6.92
   6  -7  -2   26.11    9.47
   6   7  -2    7.58    6.22
  -6  -7   2   11.51    6.25
  -6  -7   2   24.32    9.96
  -6   7   3  271.86   44.76
   6  -7  -3  300.67   41.45
   6  -7  -3  276.81   43.93
   6   7  -3  271.05   41.68
  -6  -7   3  253.87   40.47
  -6  -7   3  227.75   42.46
  -6   7   4   66.82   18.00
   6  -7  -4  106.70   16.44
   6  -7  -4   94.63   19.04
   6   7  -4   65.83   15.54
  -6  -7   4   69.45   14.80
  -6  -7   4   86.57   17.51
  -6   7   5   22.44   10.71
   6  -7  -5   28.48    8.99
   6  -7  -5   24.66   10.98
   6   7  -5   33.22    9.37
  -6   7   6   22.42   10.70
   6  -7  -6   19.64    7.37
   6  -7  -6   25.23   10.60
   6   7  -6   13.46    7.56
  -6   7   7   18.47   10.63
   6  -7  -7   23.39    8.01
   6  -7  -7   26.96   10.97
   6   7  -7   22.77    8.10
   6  -7  -8   30.21    9.37
   6  -7  -8   39.33   13.55
   6   7  -8   50.80   11.54
   6  -7  -9  130.13   23.73
   6  -7  -9  153.70   27.86
   6   7  -9  157.58   25.89
  -6   7  10    2.16    4.07
   6  -7 -10    1.03    4.75
   6   7 -10   -1.06    6.69
  -6  -7  10    1.29    6.39
  -6   7  11    1.96    4.18
   6  -7 -11   -2.01    5.36
   6   7 -11   -2.60    7.01
  -6  -7  11    5.20    6.27
  -6   7  12   24.34    7.12
   6  -7 -12   20.12    7.60
   6   7 -12   19.75    8.94
  -6  -7  12   18.99    8.73
  -6   7  13  177.96   26.58
   6  -7 -13  143.04   26.74
   6   7 -13  182.28   29.60
  -6  -7  13  174.39   27.78
  -6   7  14    6.72    4.97
   6  -7 -14    5.36    5.77
   6   7 -14    0.52    7.46
  -6  -7  14    7.25    6.00
  -6   7  15    1.94    4.76
   6  -7 -15    0.82    5.23
   6   7 -15    2.94    7.23
  -6  -7  15    1.49    5.76
   6  -7 -16    2.13    5.23
   6   7 -16    5.74    7.75
  -6  -7  16    4.34    6.96
   6  -7 -17    4.66    4.96
  -6  -7  17    2.25    5.60
   6  -7 -18    8.64    5.29
  -6  -7  18    4.74    7.06
   6  -7 -19   56.11   11.55
   6   7 -19   77.17   16.05
  -6  -7  19   55.70   13.33
   6   7 -20    3.44    6.83
  -6  -7  20    4.76    5.77
   6   7 -21    1.65    8.05
  -6  -7  21    4.86    6.80
   6   7 -22   -1.89    7.79
  -6  -7  22    2.35    5.97
   6   7 -23   -2.18    8.13
  -6  -7  23   27.39    8.99
   6   7 -24    8.47    8.97
  -6  -7  24    9.17    7.07
   6   7 -25   12.19    8.93
  -6  -7  25   16.08    8.08
   6   7 -26    0.09    6.96
  -6  -7  26   -1.89    6.54
   6   7 -27   -7.29    9.07
  -6  -7  27   -3.09    6.41
   6   7 -28    7.24    9.71
  -6  -7  28    9.60    7.37
   6   7 -29   38.13   13.93
  -6  -7  29   54.89   13.26
   6   7 -30   -1.78    8.02
  -6  -7  30   -0.02    5.97
   6   7 -31    8.63    9.11
  -6  -7  31   10.52    7.66
   6   7 -32    3.62    8.08
  -6  -7  32   -1.00    7.13
   6   7 -33   21.37   10.73
  -6  -7  33   -1.03    6.54
   6   7 -34    0.00    7.70
  -6  -7  34    4.74    7.29
   6   7 -35   10.89    9.06
  -6  -7  35   11.56    8.11
   6   7 -36    8.86    8.87
  -6  -7  36    5.21    7.16
  -6  -7  37    0.11    6.44
  -6  -7  38   -0.52    7.43
  -6   8   1  170.27   29.29
   6  -8  -1  160.62   27.35
   6   8  -1  112.08   24.17
  -6  -8   1  148.66   23.69
  -6   8   2    6.62    8.52
   6  -8  -2   14.75    7.28
   6  -8  -2   -3.67    8.11
   6   8  -2   11.67    6.31
  -6   8   3    0.98    9.17
   6  -8  -3    0.84    5.05
   6  -8  -3   -0.89    7.23
   6   8  -3   -2.09    6.48
  -6   8   4    8.94    9.97
   6  -8  -4   -0.43    6.21
   6  -8  -4   -2.41    9.40
   6   8  -4   -1.98    6.76
   6  -8  -5  189.74   31.14
   6   8  -5  199.63   32.54
   6  -8  -6    3.83    6.58
   6   8  -6    3.22    6.20
   6  -8  -7  109.57   19.58
   6   8  -7   97.50   20.63
  -6  -8   7  120.14   19.82
   6  -8  -8    2.71    5.34
   6   8  -8   -1.81    7.34
  -6  -8   8    4.94    6.19
   6  -8  -9  149.47   24.88
   6   8  -9  121.10   25.75
  -6  -8   9  172.34   25.48
   6  -8 -10   35.46   10.79
   6   8 -10   35.25   12.48
  -6  -8  10   72.44   12.61
   6  -8 -11  120.37   19.55
   6   8 -11   92.68   20.71
  -6  -8  11  100.25   19.18
   6  -8 -12   21.74    7.88
   6   8 -12   20.07    9.67
  -6  -8  12   11.06    7.07
   6  -8 -13    4.57    6.35
   6   8 -13    0.12    6.96
  -6  -8  13    0.97    5.75
   6  -8 -14    4.35    6.52
   6   8 -14   -1.47    7.31
  -6  -8  14    0.01    6.32
   6  -8 -15  111.70   19.04
   6   8 -15  101.01   21.38
  -6  -8  15  103.70   19.98
   6  -8 -16   -1.17    6.09
   6   8 -16   -2.25    6.44
  -6  -8  16   -0.21    5.80
   6  -8 -17   43.53   10.73
  -6  -8  17   54.04   13.02
  -6  -8  18    0.95    5.74
   6   8 -19   24.18   10.47
  -6  -8  19   18.31    8.77
   6   8 -20    6.05    8.37
  -6  -8  20   -4.86    6.71
   6   8 -21   12.94   10.02
  -6  -8  21   12.48    7.03
   6   8 -22    4.58    8.58
  -6  -8  22    8.00    7.35
   6   8 -23    5.10    8.84
  -6  -8  23    8.82    7.34
   6   8 -24    2.99    8.30
  -6  -8  24    2.89    6.27
   6   8 -25   10.24    9.26
  -6  -8  25   15.31    8.24
   6   8 -26    6.95    8.40
  -6  -8  26    2.93    6.88
   6   8 -27   28.87   11.26
  -6  -8  27   29.38   10.18
   6   8 -28    0.61    8.96
  -6  -8  28    0.32    6.55
   6   8 -29   12.53    8.60
  -6  -8  29   -2.43    6.89
   6   8 -30   -4.45    8.83
  -6  -8  30    5.35    6.43
   6   8 -31   17.25   10.51
  -6  -8  31    0.32    7.04
   6   8 -32   -1.95    8.35
  -6  -8  32    3.61    7.15
   6   8 -33   17.74   10.21
  -6  -8  33    6.55    8.24
   6   8 -34   -3.99    9.21
  -6  -8  34   -3.31    7.28
   6   8 -35    6.92    9.06
  -6  -8  35   -3.83    7.69
   6   8 -36    8.16    8.14
  -6  -8  36    4.58    6.62
  -6  -8  37    7.33    7.77
  -6  -9   4   20.55    7.57
  -6  -9   5    0.00    4.87
   6  -9  -6   11.86    7.90
   6   9  -6   34.36   10.78
  -6  -9   6   30.29    9.03
   6  -9  -7   12.96    6.97
   6   9  -7   -0.66    6.06
  -6  -9   7   14.98    7.07
   6  -9  -8   -2.78    6.69
   6   9  -8    3.76    6.85
  -6  -9   8   -1.10    5.10
   6  -9  -9  112.08   17.89
   6   9  -9   74.76   18.37
  -6  -9   9   81.71   17.04
   6  -9 -10    2.16    5.95
   6   9 -10    1.99    6.75
  -6  -9  10    6.05    5.72
   6  -9 -11    3.87    6.24
   6   9 -11   -0.18    6.61
  -6  -9  11   -1.40    5.79
   6  -9 -12   11.79    6.68
   6   9 -12    6.37    8.77
  -6  -9  12    2.50    7.19
   6  -9 -13   84.58   16.31
   6   9 -13   86.45   19.38
  -6  -9  13   84.46   17.22
   6  -9 -14   11.86    7.05
   6   9 -14   -3.44    8.37
  -6  -9  14   13.28    7.40
   6  -9 -15   23.07    8.09
   6   9 -15   27.61   12.00
  -6  -9  15   28.03    9.63
   6  -9 -16   11.02    6.64
   6   9 -16    7.18    8.03
  -6  -9  16   16.93    8.82
  -6  -9  17    0.41    5.86
  -6  -9  18   11.35    6.94
   6   9 -19   64.67   15.97
  -6  -9  19   52.19   13.90
   6   9 -20   12.08    8.61
  -6  -9  20    2.11    6.28
   6   9 -21   -1.42    8.05
  -6  -9  21   -2.27    6.61
   6   9 -22   -3.56    8.38
  -6  -9  22    0.08    6.49
   6   9 -23   62.87   15.85
  -6  -9  23   57.91   14.31
   6   9 -24    3.13    7.51
  -6  -9  24    2.76    6.97
   6   9 -25   12.90    9.98
  -6  -9  25    9.42    8.10
   6   9 -26    0.85    7.71
  -6  -9  26   -0.62    6.95
   6   9 -27    0.72    8.51
  -6  -9  27    3.03    6.69
   6   9 -28   -3.97    8.37
  -6  -9  28    4.61    6.96
   6   9 -29   12.56   10.16
  -6  -9  29   26.22   10.57
   6   9 -30   -1.44    8.18
  -6  -9  30    1.47    6.85
   6   9 -31    0.56    9.41
  -6  -9  31   -0.10    6.46
   6   9 -32    4.64    9.84
  -6  -9  32    3.08    7.19
   6   9 -33    4.56    7.50
  -6  -9  33    7.87    7.36
   6   9 -34   -1.45    9.09
  -6  -9  34   -2.42    7.75
   6   9 -35    8.98    9.16
  -6  -9  35   -0.24    6.62
   6 -10  -1   55.36   12.42
  -6 -10   1   42.83   10.69
   6 -10  -2   30.20    8.81
  -6 -10   2   14.62    7.69
   6 -10  -3   -0.16    5.91
  -6 -10   3   -0.67    5.53
  -6 -10   4    6.31    5.87
  -6 -10   5   32.02    9.21
  -6 -10   6    2.52    6.65
  -6 -10   7   21.33    8.61
  -6 -10   8    8.67    6.25
   6 -10  -9    8.78    6.54
  -6 -10   9    5.24    6.47
   6 -10 -10    8.45    6.51
  -6 -10  10    0.60    5.34
   6 -10 -11  105.81   19.92
  -6 -10  11  112.62   20.35
   6 -10 -12    2.79    5.52
  -6 -10  12   -3.65    6.68
   6 -10 -13   13.91    7.19
  -6 -10  13    8.75    7.21
   6 -10 -14   -0.02    6.56
  -6 -10  14    4.43    6.50
  -6 -10  15   70.90   15.59
   6  10 -16    4.89    7.70
  -6 -10  16    8.40    5.79
  -6 -10  17   26.90   10.15
  -6 -10  18    4.63    6.41
   6  10 -19   25.80   11.55
  -6 -10  19   -0.61    6.22
   6  10 -20    1.18    8.27
  -6 -10  20    3.25    5.84
   6  10 -21   88.10   19.90
  -6 -10  21   66.12   15.86
   6  10 -22   -0.71   10.22
  -6 -10  22    2.95    6.24
   6  10 -23    4.72    7.49
  -6 -10  23    8.18    6.88
   6  10 -24   -0.95    8.19
  -6 -10  24    1.08    5.86
   6  10 -25   13.38    8.99
  -6 -10  25   10.91    8.40
   6  10 -26   -0.81    7.15
  -6 -10  26    1.48    7.46
   6  10 -27    4.82    8.98
  -6 -10  27    9.99    8.70
   6  10 -28   -2.87    9.38
  -6 -10  28   -0.99    6.59
   6  10 -29    4.42    9.18
  -6 -10  29    3.52    7.02
   6  10 -30   -3.61    7.90
  -6 -10  30   -0.20    4.48
   6  10 -31    4.64    8.35
  -6 -10  31    8.79    8.89
   6  10 -32   -3.80    7.58
  -6 -10  32    3.57    6.92
   6  10 -33   22.98   10.78
   6  10 -34    5.26    8.61
   6  10 -35    9.64    9.78
   6 -11  -1    1.70    6.25
  -6 -11   1    3.61    6.09
   6 -11  -2   -1.91    6.51
  -6 -11   2   -0.53    5.72
   6 -11  -3   63.96   13.47
  -6 -11   3   48.17   12.24
   6 -11  -4   -0.66    5.97
  -6 -11   4    2.10    5.59
   6 -11  -5   -1.39    6.03
  -6 -11   5   -2.46    6.41
   6 -11  -6    3.95    6.47
  -6 -11   6    7.53    5.87
   6 -11  -7    6.69    6.86
  -6 -11   7   -0.40    5.90
  -6 -11   8   37.74   10.45
  -6 -11   9   33.88   10.33
  -6 -11  10   -0.65    5.91
  -6 -11  11   -1.30    5.94
  -6 -11  12    6.38    7.06
  -6 -11  13   23.46    9.30
  -6 -11  14   -2.44    7.88
  -6 -11  15   23.43    9.79
  -6 -11  16    0.33    6.80
  -6 -11  17   22.82    9.19
  -6 -11  18   -2.56    7.75
  -6 -11  19   18.30    8.72
  -6 -11  20   -0.00    6.17
  -6 -11  21    7.46    7.02
  -6 -11  22    2.48    7.62
  -6 -11  23   27.83   10.19
  -6 -11  24   -4.37    7.89
  -6 -11  25    1.30    7.60
  -6 -11  26    1.53    6.54
  -6 -11  27   11.10    7.78
  -6 -11  28   -0.24    7.32
  -6 -11  29   20.28   10.01
  -6 -11  30   -1.77    7.62
   6 -12  -1   33.45   11.41
  -6 -12   1   61.76   12.42
   6 -12  -2    0.87    5.57
  -6 -12   2    4.43    5.43
   6 -12  -3    0.03    5.86
  -6 -12   3    4.27    6.99
   6 -12  -4   -3.01    6.30
  -6 -12   4   -1.58    6.45
   6 -12  -5   62.05   13.34
  -6 -12   5   45.25   12.78
   6 -12  -6    4.24    6.16
  -6 -12   6    4.97    6.63
   6 -12  -7   10.23    7.19
  -6 -12   7   14.09    7.30
   6 -12  -8    0.54    6.51
  -6 -12   8   -4.79    7.40
   6 -12  -9    8.93    7.31
  -6 -12   9    6.14    6.44
   6 -12 -10   -1.50    5.84
  -6 -12  10    0.48    5.98
  -6 -12  11   31.79   10.85
  -6 -12  12   -3.85    7.19
  -6 -12  13    5.11    5.96
  -6 -12  14   10.53    7.42
  -6 -12  15   15.19    8.35
  -6 -12  16   -1.14    7.42
  -6 -12  17   14.45    7.78
  -6 -12  18   -1.15    6.75
  -6 -12  19    2.88    7.86
  -6 -12  20   -2.26    7.98
  -6 -12  21   21.97    9.67
  -6 -12  22    2.21    7.36
  -6 -12  23    6.80    7.44
  -6 -12  24    4.64    7.89
  -6 -12  25   17.71    9.37
  -6 -12  26    1.44    7.04
  -6 -12  27    6.37    8.35
   6 -13  -1   11.22    8.15
  -6 -13   1    3.81    6.62
   6 -13  -2    3.23    6.13
  -6 -13   2   10.09    7.49
   6 -13  -3   55.02   12.57
  -6 -13   3   32.34   10.25
   6 -13  -4   15.62    8.10
  -6 -13   4   27.04    9.43
   6 -13  -5   13.74    7.87
  -6 -13   5   -3.87    6.79
   6 -13  -6    8.66    8.18
  -6 -13   6    8.94    6.97
   6 -13  -7   13.25    7.79
  -6 -13   7   18.09    7.87
   6 -13  -8    7.13    7.63
  -6 -13   8    8.73    7.60
   6 -13  -9   22.88   10.27
  -6 -13   9   67.08   12.89
  -6 -13  10    2.04    5.87
  -6 -13  11   -0.94    6.49
  -6 -13  12    9.43    7.71
  -6 -13  13    3.66    6.25
  -6 -13  14   -2.09    7.44
  -6 -13  15    0.02    7.72
  -6 -13  16   -0.59    6.22
  -6 -13  17    3.26    7.25
  -6 -13  18    6.71    6.62
  -6 -13  19   26.86   10.00
  -6 -13  20    5.11    6.07
  -6 -13  21   -1.47    5.96
  -6 -13  22   15.54    8.42
  -6 -13  23    7.26    6.80
  -6 -13  24    0.21    6.09
   6 -14  -1    6.40    6.93
  -6 -14   1   17.23    8.26
   6 -14  -2    6.98    6.84
  -6 -14   2    1.87    6.79
   6 -14  -3    0.66    6.83
  -6 -14   3    1.31    5.82
   6 -14  -4    6.56    6.62
  -6 -14   4    9.08    7.40
   6 -14  -5   22.64   10.02
  -6 -14   5   22.11    9.55
   6 -14  -6   32.24   10.48
  -6 -14   6   20.81    9.05
   6 -14  -7    7.82    7.18
  -6 -14   7   20.08    8.84
  -6 -14   8    2.30    5.99
  -6 -14   9    5.93    7.92
  -6 -14  10    5.48    7.71
  -6 -14  11    2.30    6.69
  -6 -14  12    3.08    7.22
  -6 -14  13    0.54    6.78
  -6 -14  14    2.56    6.75
  -6 -14  15    0.81    8.39
  -6 -14  16    7.04    7.21
  -6 -14  17   -0.97    6.84
  -6 -14  18    8.94    8.62
  -6 -14  19   -0.41    6.10
  -6 -14  20    1.14    8.19
  -6 -14  21    9.19    8.48
   6 -15  -1    2.68    6.72
  -6 -15   1   -1.94    7.17
   6 -15  -2    8.57    7.46
  -6 -15   2    6.65    6.73
   6 -15  -3   21.25    9.22
  -6 -15   3   11.89    8.30
   6 -15  -4    5.59    7.31
  -6 -15   4    8.14    6.83
   6 -15  -5    4.84    6.23
  -6 -15   5   -1.80    6.68
  -6 -15   6    0.07    6.10
  -6 -15   7   -0.04    5.87
  -6 -15   8    6.09    7.69
  -6 -15   9    9.61    7.34
  -6 -15  10    0.02    5.86
  -6 -15  11   -0.25    6.46
  -6 -15  12   -0.47    7.16
  -6 -15  13    6.15    7.32
  -6 -15  14    5.47    6.66
  -6 -15  15   -0.54    6.49
  -6 -15  16    6.85    7.84
  -6 -15  17   -2.23    7.03
  -6 -15  18   10.64    7.67
   6 -16  -1    3.23    6.97
  -6 -16   1    8.18    7.62
   6 -16  -2    2.93    6.95
  -6 -16   2    2.93    6.22
   6 -16  -3   -0.85    6.31
  -6 -16   3    0.03    6.44
  -6 -16   4    1.34    7.36
  -6 -16   5    3.07    6.04
  -6 -16   6    6.03    6.91
  -6 -16   7   -2.02    7.36
  -6 -16   8   -5.74    8.98
  -6 -16   9   -3.81    7.20
  -6 -16  10   -4.34    7.93
  -6 -16  11   -3.67    8.13
  -6 -16  12    8.34    7.02
  -6 -16  13   -1.43    6.51
  -6 -16  14    7.07    7.88
   6 -17  -1   -1.24    5.93
  -6 -17   2    9.09    6.43
  -6 -17   3    3.75    6.65
  -6 -17   4    0.09    6.53
  -6 -17   5   -1.65    8.09
  -6 -17   6   -1.53    7.63
  -6 -17   7   -0.00    7.13
  -6 -17   8   14.05    8.67
  -6 -17   9    1.87    5.81
  -6 -17  10    1.03    6.61
  -6 -17  11    2.07    7.51
  -6 -18   5   -1.00    7.91
  -6 -18   6   16.05    8.90
  -6 -18   7   -3.39    8.19
  -5   0   1    7.01    5.38
  -5   0   1    8.46    6.97
   5   0  -1    7.05    5.37
   5   0  -1    4.09    8.36
  -5   0   2    1.49    4.74
  -5   0   2    1.21    6.82
   5   0  -2   -1.25    4.87
   5   0  -2   -3.38    7.37
  -5   0   3   86.12   16.26
  -5   0   3   85.89   18.37
   5   0  -3  110.47   16.69
   5   0  -3  102.78   19.33
  -5   0   4   -1.33    5.36
  -5   0   4    3.28    8.81
   5   0  -4   -2.35    4.63
   5   0  -4   -1.25    7.72
  -5   0   5 2452.50  349.76
  -5   0   5 2456.11  351.40
   5   0  -5 2528.28  349.52
   5   0  -5 2713.71  352.00
  -5   0   6    0.99    5.54
  -5   0   6    8.53    8.41
   5   0  -6   -1.96    4.09
   5   0  -6   -2.36    8.24
  -5   0   7   99.00   15.59
  -5   0   7   96.04   17.29
   5   0  -7   78.14   14.51
   5   0  -7   84.29   17.62
  -5   0   8   -0.35    4.54
  -5   0   8    4.45    8.04
   5   0  -8   -0.38    4.37
   5   0  -8   -0.37    7.29
  -5   0   9  636.14   76.89
  -5   0   9  386.37   76.99
   5   0  -9  557.14   76.11
   5   0  -9  555.90   78.55
  -5   0  10    0.74    4.65
  -5   0  10   14.50    7.80
   5   0 -10    3.45    3.93
   5   0 -10   -1.16    7.43
  -5   0  11   35.57    7.79
  -5   0  11   26.30    9.37
   5   0 -11   27.94    7.10
   5   0 -11   48.07   11.81
  -5   0  12   -0.34    3.44
  -5   0  12   -1.65    6.19
   5   0 -12    0.49    3.79
   5   0 -12   11.62    8.02
  -5   0  13   22.89    5.80
  -5   0  13    8.97    7.39
   5   0 -13    9.91    5.02
   5   0 -13   15.61    8.50
  -5   0  14   -0.28    3.39
   5   0 -14   -0.37    3.78
   5   0 -14   -3.98    7.37
  -5   0  15  123.38   20.82
  -5   0  15  126.65   20.08
   5   0 -15  133.45   20.51
   5   0 -15  118.86   22.87
  -5   0  16   -0.67    4.21
  -5   0  16   -0.75    3.56
   5   0 -16    2.76    6.47
  -5   0  17  103.70   19.00
  -5   0  17  129.21   18.87
   5   0 -17  112.19   21.64
  -5   0  18    1.51    4.68
  -5   0  18   -0.03    3.53
   5   0 -18   -3.41    8.32
  -5   0  19  157.50   23.72
  -5   0  19  140.27   22.72
   5   0 -19  141.36   26.21
  -5   0  20    0.36    4.47
  -5   0  20    0.79    3.68
   5   0 -20    1.81    8.36
  -5   0  21  267.76   40.23
  -5   0  22   -0.32    4.56
  -5   0  23   -2.63    4.67
   5   0 -23   -0.66    4.01
  -5   0  24    0.12    4.00
   5   0 -24   -2.08    5.23
  -5   0  25   42.76    9.80
   5   0 -25   40.94   10.30
  -5   0  26    3.01    4.57
   5   0 -26   -1.43    5.31
  -5   0  27   46.99    9.75
   5   0 -27   19.01    8.26
  -5   0  28    2.44    5.47
   5   0 -28    1.62    5.02
   5   0 -29    9.77    6.34
   5   0 -30    2.91    5.00
   5   0 -31   52.39   13.03
   5   0 -32    1.93    5.64
   5   0 -33    7.12    6.61
   5   0 -34    1.88    6.72
   5   0 -35    5.48    6.89
   5   0 -36    2.00    6.54
   5   0 -37   34.93   11.01
   5   0 -38    2.13    6.76
   5   0 -39    2.32    6.71
  -5   1   1  459.95   69.51
  -5   1   1  503.76   72.22
   5  -1  -1  469.99   69.95
   5  -1  -1  572.46   72.60
   5   1  -1  483.35   69.53
   5   1  -1  510.13   71.80
  -5  -1   1  500.02   69.85
  -5  -1   1  441.91   71.26
  -5   1   2    5.54    5.11
  -5   1   2   -1.83    7.89
   5  -1  -2    5.12    5.77
   5  -1  -2    7.58    8.17
   5   1  -2    1.38    4.29
   5   1  -2   -1.55    7.88
  -5  -1   2    5.80    5.16
  -5  -1   2   13.23    8.38
  -5   1   3  550.37   74.84
  -5   1   3  550.44   76.89
   5  -1  -3  465.87   74.69
   5  -1  -3  594.53   77.44
   5   1  -3  508.14   74.29
   5   1  -3  509.76   76.42
  -5  -1   3  540.84   74.83
  -5  -1   3  504.03   76.47
  -5   1   4   10.18    6.19
  -5   1   4   12.55    9.14
   5  -1  -4    6.13    5.68
   5  -1  -4   18.12    9.38
   5   1  -4    9.82    4.58
   5   1  -4   10.09    8.16
  -5  -1   4    8.38    5.80
  -5  -1   4   12.93    8.20
  -5   1   5   97.42   16.39
  -5   1   5  128.36   19.83
   5  -1  -5  116.72   17.32
   5  -1  -5  110.12   19.67
   5   1  -5   87.62   15.88
   5   1  -5   84.76   18.38
  -5  -1   5   81.89   15.92
  -5   1   6  800.15   98.52
  -5   1   6  863.34  100.88
   5  -1  -6  608.99   97.69
   5  -1  -6  924.62  101.67
   5   1  -6  637.34   97.48
   5   1  -6  667.69   99.80
  -5  -1   6  657.52   97.78
  -5  -1   6  610.55   99.40
  -5   1   7  587.53   91.47
  -5   1   7  671.80   93.58
   5  -1  -7  608.31   91.28
   5  -1  -7  704.31   94.12
   5   1  -7  646.04   91.33
   5   1  -7  719.67   94.06
  -5  -1   7  672.09   91.56
  -5  -1   7  637.37   93.52
  -5   1   8    1.68    4.78
  -5   1   8   -4.72    7.40
   5  -1  -8   -0.70    4.29
   5  -1  -8   -2.36    8.43
   5   1  -8    0.01    4.33
   5   1  -8    0.95    7.96
  -5  -1   8   -0.03    4.32
  -5  -1   8   -4.77    7.82
  -5   1   9   50.82   10.34
  -5   1   9   43.04   12.09
   5  -1  -9   58.43    9.91
   5  -1  -9   37.98   13.04
   5   1  -9   43.53    9.36
   5   1  -9   58.09   13.71
  -5  -1   9   43.14    9.46
  -5  -1   9   61.74   13.12
  -5   1  10    1.50    4.97
  -5   1  10    1.34    7.07
   5  -1 -10    2.10    4.11
   5  -1 -10   13.60    7.87
   5   1 -10    0.40    3.67
   5   1 -10    7.46    7.98
  -5  -1  10    0.00    3.79
  -5  -1  10   -2.46    7.42
  -5   1  11  171.43   25.35
  -5   1  11  200.78   27.50
   5  -1 -11  176.41   24.82
   5  -1 -11  161.68   27.21
   5   1 -11  212.21   25.60
   5   1 -11   51.93   24.59
  -5  -1  11  185.55   24.93
  -5  -1  11  183.17   27.57
  -5   1  12   10.98    6.31
  -5   1  12   17.35    7.45
   5  -1 -12   14.90    4.74
   5  -1 -12   28.29   10.03
   5   1 -12   15.83    5.34
   5   1 -12   24.34    9.23
  -5  -1  12    8.65    4.65
  -5  -1  12   16.75    7.69
  -5   1  13  439.66   60.26
  -5   1  13  381.48   61.32
   5  -1 -13  444.95   59.92
   5  -1 -13  395.74   61.95
   5   1 -13  414.31   60.38
   5   1 -13  439.00   62.85
  -5  -1  13  386.03   60.48
  -5  -1  13  416.55   59.70
  -5   1  14    1.95    4.34
   5  -1 -14   -0.99    3.21
   5  -1 -14   -1.15    6.57
   5   1 -14   -0.68    7.14
  -5  -1  14   -0.47    4.57
  -5  -1  14    6.65    4.19
  -5   1  15   49.63   10.09
   5  -1 -15   51.58    9.86
   5  -1 -15   58.94   13.48
   5   1 -15   55.11   13.53
  -5  -1  15   55.46   10.73
  -5  -1  15   46.73    9.78
  -5   1  16    2.59    4.00
   5  -1 -16    5.53    3.94
   5  -1 -16    4.67    6.28
   5   1 -16    1.91    6.71
  -5  -1  16    0.91    4.02
  -5  -1  16    3.54    3.80
  -5   1  17   23.64    7.27
  -5   1  17   32.37    7.33
   5  -1 -17   36.55    7.48
   5  -1 -17   37.74   10.40
   5   1 -17   35.19   10.62
  -5  -1  17   21.31    7.29
  -5  -1  17   28.38    7.17
  -5   1  18    2.24    4.26
  -5   1  18    2.55    4.13
   5  -1 -18    5.83    7.63
   5   1 -18   -3.31    8.17
  -5  -1  18    3.14    4.79
  -5   1  19  191.31   30.98
  -5   1  19  207.58   30.85
   5  -1 -19  183.62   33.24
   5   1 -19  195.95   33.73
  -5  -1  19  230.89   31.79
  -5   1  20    7.47    4.84
  -5   1  20   -1.58    3.82
   5  -1 -20    2.79    8.65
   5   1 -20    4.34    8.43
  -5  -1  20   10.22    5.58
  -5   1  21    6.84    5.65
  -5   1  21    3.47    4.56
   5   1 -21    8.31    5.38
  -5  -1  21   12.66    6.04
  -5   1  22   17.44    6.34
  -5   1  22   10.01    5.38
   5   1 -22   25.28    6.92
  -5  -1  22   13.09    6.62
  -5   1  23   55.16   11.03
  -5   1  23   45.19   10.08
   5   1 -23   53.50   12.20
  -5  -1  23   66.30   11.85
  -5   1  24   -1.48    4.70
   5   1 -24    7.64    6.16
  -5  -1  24    1.20    4.46
  -5   1  25   22.95    7.62
   5   1 -25   26.59    8.32
  -5  -1  25   19.30    7.01
  -5   1  26    8.17    4.97
   5  -1 -26    9.30    5.50
   5   1 -26    2.79    5.49
  -5   1  27   76.78   15.22
   5  -1 -27   95.74   16.39
   5   1 -27   87.14   16.66
   5  -1 -28    9.25    7.02
   5   1 -28   22.79    8.57
   5  -1 -29   76.52   14.89
   5   1 -29   74.98   15.34
   5  -1 -30    4.03    7.26
   5   1 -30   -0.82    5.89
  -5  -1  30    3.01    5.31
   5  -1 -31   -3.16    5.95
   5   1 -31   -0.28    5.87
   5  -1 -32    0.36    5.67
   5   1 -32    6.87    6.84
   5  -1 -33   38.43   11.55
   5   1 -33   61.76   13.23
   5  -1 -34    7.49    6.50
   5   1 -34   -3.58    7.38
   5  -1 -35   15.13    7.94
   5   1 -35    2.92    7.94
   5  -1 -36    0.79    6.34
   5   1 -36   -2.09    7.38
   5  -1 -37    9.01    7.83
   5   1 -37   10.28    6.62
   5  -1 -38    1.79    5.89
   5   1 -38    2.01    6.38
   5  -1 -39    9.33    6.95
  -5   2   1    8.57    5.62
  -5   2   1   13.49    8.45
   5  -2  -1    4.61    5.52
   5  -2  -1   -3.65    9.68
   5   2  -1    4.89    4.25
   5   2  -1    6.34    7.24
  -5  -2   1    3.73    4.57
  -5  -2   1    4.22    8.14
  -5   2   2   16.41    6.05
  -5   2   2   18.66   10.32
   5  -2  -2   13.57    6.96
   5  -2  -2   14.47    9.91
   5   2  -2   20.94    6.04
   5   2  -2    9.16    8.99
  -5  -2   2   14.93    5.66
  -5  -2   2    3.78    7.65
  -5   2   3  184.97   31.50
  -5   2   3  192.31   33.82
   5  -2  -3  211.56   32.16
   5  -2  -3  227.80   34.83
   5   2  -3  185.99   31.08
   5   2  -3  197.41   33.64
  -5  -2   3  254.67   32.10
  -5  -2   3  267.63   34.81
  -5   2   4   76.52   12.66
  -5   2   4   75.32   15.79
   5  -2  -4   61.82   12.77
   5  -2  -4   86.10   16.25
   5   2  -4   53.08   11.15
   5   2  -4   70.64   14.79
  -5  -2   4   57.22   11.49
  -5  -2   4   66.09   14.75
  -5   2   5  596.40   90.59
  -5   2   5  631.27   92.60
   5  -2  -5  630.81   91.04
   5  -2  -5  667.51   93.27
   5   2  -5  663.60   90.56
   5   2  -5  707.20   93.11
  -5  -2   5  602.48   90.30
  -5  -2   5  690.27   93.09
  -5   2   6   18.35    6.26
  -5   2   6   -0.93    8.01
   5  -2  -6    9.05    6.22
   5  -2  -6    5.84    9.00
   5   2  -6    7.56    5.13
   5   2  -6    8.27    8.95
  -5  -2   6    1.45    4.39
  -5  -2   6    7.87    8.62
  -5   2   7  130.68   18.10
  -5   2   7   58.00   18.25
   5  -2  -7  108.53   17.86
   5  -2  -7  117.32   20.80
   5   2  -7  114.36   17.46
   5   2  -7   87.02   19.21
  -5  -2   7  124.58   17.62
  -5  -2   7   83.75   19.22
  -5   2   8   13.36    5.53
  -5   2   8   11.34    7.58
   5  -2  -8    5.00    4.79
   5  -2  -8    3.50    8.44
   5   2  -8    9.87    5.14
   5   2  -8    2.77    8.86
  -5  -2   8    9.55    8.12
  -5   2   9  652.69   94.11
  -5   2   9  603.79   95.32
   5  -2  -9  641.66   93.93
   5  -2  -9  696.92   96.58
   5   2  -9  632.97   94.06
   5   2  -9  716.52   96.67
  -5  -2   9  704.46   93.90
  -5  -2   9  704.67   96.63
  -5   2  10    3.57    4.80
  -5   2  10    3.72    6.71
   5  -2 -10    4.47    4.65
   5  -2 -10    9.66    8.74
   5   2 -10    2.01    4.05
   5   2 -10    5.98    7.69
  -5  -2  10    2.83    5.30
  -5  -2  10    7.71    4.46
  -5  -2  10    3.82    7.03
  -5   2  11   11.24    5.33
  -5   2  11   17.07    8.06
   5  -2 -11    8.02    4.39
   5  -2 -11    5.42    6.59
   5   2 -11    9.74    4.80
   5   2 -11   10.41    7.89
  -5  -2  11   12.25    5.95
  -5  -2  11    6.21    4.53
  -5  -2  11    1.55    7.01
  -5   2  12  111.42   16.57
   5  -2 -12   89.96   15.41
   5  -2 -12   85.77   18.07
   5   2 -12  100.87   18.92
  -5  -2  12  110.36   16.91
  -5  -2  12   80.44   15.22
  -5   2  13   66.55   11.95
   5  -2 -13   54.16   10.52
   5  -2 -13   73.43   14.19
   5   2 -13   74.27   14.72
  -5  -2  13   62.71   11.82
  -5  -2  13   46.97   10.45
  -5   2  14   21.80    7.27
   5  -2 -14   37.67    6.75
   5  -2 -14   36.30   10.15
   5   2 -14   72.49   13.33
  -5  -2  14   36.65    8.22
  -5  -2  14    8.72    5.37
  -5   2  15  431.95   56.08
  -5   2  15  379.44   56.79
   5  -2 -15  377.57   55.15
   5  -2 -15  385.59   57.95
   5   2 -15  333.91   57.76
  -5  -2  15  375.76   56.08
  -5  -2  15  383.51   55.39
  -5   2  16    3.14    4.47
   5  -2 -16    1.13    3.87
   5  -2 -16   14.36    8.23
   5   2 -16    4.16    4.47
   5   2 -16    0.26    6.73
  -5  -2  16    1.03    4.16
  -5   2  17    7.37    4.99
   5  -2 -17   11.46    4.54
   5   2 -17    4.91    5.25
   5   2 -17   11.00    8.68
  -5  -2  17   11.69    5.59
  -5   2  18    1.68    4.28
   5  -2 -18    0.14    3.37
   5   2 -18    2.57    4.33
   5   2 -18    0.70    7.13
  -5  -2  18   -0.23    4.45
  -5   2  19  125.10   20.77
  -5   2  19  125.87   20.84
   5  -2 -19  123.00   20.51
   5   2 -19  152.51   24.85
  -5  -2  19  125.62   21.11
  -5   2  20   55.69   12.11
  -5   2  20   74.53   12.49
   5   2 -20   77.84   16.85
  -5  -2  20   60.25   12.80
  -5   2  21    1.40    4.25
  -5   2  21    1.52    3.88
   5   2 -21   12.41    6.68
  -5  -2  21    6.30    5.47
  -5   2  22   12.27    5.65
  -5   2  22   17.22    6.31
   5   2 -22   17.19    6.89
  -5  -2  22   18.54    6.87
  -5   2  23    4.62    5.24
  -5   2  23   11.80    5.43
   5   2 -23    9.52    6.20
  -5   2  24   -1.15    4.27
   5   2 -24   -0.30    5.79
  -5   2  25  115.58   19.95
   5   2 -25  134.22   22.37
  -5   2  26    9.23    5.01
   5   2 -26    9.82    7.82
   5   2 -27   51.35   12.08
  -5  -2  27   45.90   11.08
   5  -2 -28    1.87    4.43
   5   2 -28   -0.51    7.31
  -5  -2  28   -1.54    4.95
   5  -2 -29   45.13   10.55
   5   2 -29   36.68   11.83
  -5  -2  29   57.98   11.92
   5  -2 -30    4.90    5.51
   5   2 -30   20.43    8.63
  -5  -2  30    0.60    5.98
   5  -2 -31   54.74   11.41
   5   2 -31   33.48   11.53
  -5  -2  31   70.09   13.53
   5  -2 -32   -0.22    5.11
   5   2 -32    1.83    6.87
  -5  -2  32    5.59    5.72
   5  -2 -33   -1.51    5.14
   5   2 -33   -0.90    6.95
   5  -2 -34    2.68    5.49
   5   2 -34    1.99    7.39
   5  -2 -35   14.06    7.01
   5   2 -35    4.61    7.71
   5  -2 -36    2.34    6.04
   5   2 -36    3.78    6.85
   5  -2 -37    2.89    5.87
   5   2 -37    3.86    8.12
   5  -2 -38   -2.91    5.72
   5   2 -38    0.26    7.15
   5  -2 -39    1.04    6.28
  -5   3   1  287.69   44.63
  -5   3   1  268.53   47.01
   5  -3  -1  312.58   45.29
   5  -3  -1  353.70   48.17
   5   3  -1  311.34   44.38
   5   3  -1  215.38   45.35
  -5  -3   1  310.31   44.46
  -5  -3   1  485.29   49.26
  -5   3   2   61.88   12.04
  -5   3   2   49.84   15.19
   5  -3  -2   60.37   12.21
   5  -3  -2   67.27   15.70
   5   3  -2   65.61   11.78
   5   3  -2   82.21   14.87
  -5  -3   2   63.89   11.55
  -5  -3   2   63.37   14.60
  -5   3   3  110.97   19.24
  -5   3   3  114.84   22.61
   5  -3  -3  117.14   19.80
   5  -3  -3  130.67   23.29
   5   3  -3  116.92   18.99
   5   3  -3  110.60   21.49
  -5  -3   3  133.02   19.10
  -5  -3   3  110.88   21.76
  -5   3   4    3.80    5.20
  -5   3   4   -1.73    7.99
   5  -3  -4    5.55    6.04
   5  -3  -4   -3.41    8.57
   5   3  -4    0.50    3.97
   5   3  -4    3.28    7.71
  -5  -3   4    2.08    3.77
  -5  -3   4    6.26    7.99
  -5   3   5  282.36   33.70
  -5   3   5  216.23   35.70
   5  -3  -5  229.57   33.59
   5  -3  -5  251.39   36.28
   5   3  -5  189.17   32.53
   5   3  -5  202.16   34.98
  -5  -3   5  204.02   32.47
  -5  -3   5  205.05   35.10
  -5   3   6  206.28   31.51
  -5   3   6  214.93   33.90
   5  -3  -6  187.69   31.90
   5  -3  -6  194.30   34.02
   5   3  -6  196.36   31.44
   5   3  -6  262.87   34.76
  -5  -3   6  211.57   31.21
  -5  -3   6  231.00   34.40
  -5   3   7   91.20   12.98
  -5   3   7  105.78   16.22
   5  -3  -7   64.15   12.85
   5  -3  -7   91.09   16.58
   5   3  -7   69.17   12.30
   5   3  -7   10.77   12.35
  -5  -3   7   76.55   13.34
  -5  -3   7   64.84   11.86
  -5  -3   7   79.81   15.80
  -5   3   8  124.77   17.63
  -5   3   8  125.45   19.81
   5  -3  -8  122.14   18.18
   5  -3  -8   86.56   19.65
   5   3  -8   95.80   17.03
   5   3  -8   92.83   19.15
  -5  -3   8  106.37   17.86
  -5  -3   8   75.97   16.18
  -5  -3   8  136.39   20.97
  -5   3   9   77.21   15.22
  -5   3   9  101.31   17.36
   5  -3  -9   81.46   15.60
   5  -3  -9   82.92   18.00
   5   3  -9   90.60   18.26
  -5  -3   9   91.09   16.06
  -5  -3   9  102.18   15.22
  -5  -3   9   94.01   17.76
  -5   3  10   26.16    7.00
   5  -3 -10   26.58    6.97
   5  -3 -10   14.88    8.96
   5   3 -10   28.78    9.87
  -5  -3  10   11.55    7.14
  -5  -3  10   29.77    6.86
  -5   3  11   -0.29    3.95
   5  -3 -11    0.09    3.89
   5  -3 -11    0.50    6.26
   5   3 -11   -0.26    6.13
  -5  -3  11    1.04    4.15
  -5  -3  11    3.49    3.95
  -5   3  12   25.63    7.09
   5  -3 -12   23.93    6.36
   5  -3 -12   40.31   10.48
   5   3 -12   20.97    7.41
   5   3 -12   23.08    9.41
  -5  -3  12   23.66    7.06
  -5  -3  12   25.28    6.39
  -5   3  13  198.33   31.39
  -5   3  13  227.68   32.83
   5  -3 -13  211.73   31.07
   5  -3 -13  223.63   33.94
   5   3 -13  201.53   32.40
   5   3 -13  181.93   33.78
  -5  -3  13  207.17   31.90
  -5   3  14   43.50    7.94
  -5   3  14   13.47    7.60
   5  -3 -14   27.12    6.55
   5   3 -14   27.60    8.14
   5   3 -14   19.77    8.96
  -5  -3  14   30.18    7.76
  -5   3  15   14.20    5.49
  -5   3  15    9.29    6.27
   5  -3 -15    9.26    4.18
   5   3 -15    4.78    5.53
   5   3 -15    8.22    6.58
  -5  -3  15    6.56    4.96
  -5   3  16   39.34    9.16
  -5   3  16   33.43    9.35
   5  -3 -16   51.87    8.79
   5   3 -16   32.13    9.57
   5   3 -16   46.99   12.28
  -5  -3  16   50.38   10.22
  -5   3  17   64.32   12.41
   5  -3 -17   76.56   12.08
   5   3 -17   83.38   14.65
   5   3 -17   43.67   14.83
  -5  -3  17   64.49   13.34
  -5   3  18   14.70    5.46
   5  -3 -18   17.72    5.15
   5   3 -18   12.04    6.50
   5   3 -18   26.86    9.94
  -5  -3  18   -0.40    5.59
  -5   3  19   -1.17    5.15
   5  -3 -19    1.78    3.31
   5  -3 -19    5.30    7.58
   5   3 -19    1.47    8.68
  -5  -3  19    1.10    5.07
  -5   3  20    2.11    4.55
  -5   3  20   -1.77    4.58
   5  -3 -20   -2.34    4.03
   5   3 -20    0.17    6.85
  -5  -3  20   -0.23    4.84
  -5   3  21   62.95   11.58
  -5   3  21   47.59   11.29
   5   3 -21   65.03   13.11
  -5   3  22  121.34   18.61
  -5   3  22  116.70   18.92
   5   3 -22   87.71   19.73
  -5   3  23  112.47   19.13
   5   3 -23  124.35   21.81
  -5   3  24   18.29    5.87
   5   3 -24   14.96    7.75
   5   3 -25    0.54    7.48
  -5  -3  25    3.39    6.44
   5   3 -26    6.28    7.50
  -5  -3  26   -2.38    5.87
   5   3 -27   30.09   10.77
  -5  -3  27   49.36   10.90
   5   3 -28   13.46    7.75
  -5  -3  28   11.95    6.85
   5   3 -29   49.41   12.85
  -5  -3  29   35.99   10.33
   5  -3 -30   -1.25    4.32
   5   3 -30    1.93    6.84
  -5  -3  30    1.23    5.23
   5  -3 -31   -3.42    5.87
   5   3 -31   -1.11    6.16
  -5  -3  31    4.25    5.91
   5  -3 -32    3.78    5.84
   5   3 -32    1.89    7.76
  -5  -3  32    3.86    5.73
   5  -3 -33   24.29    7.73
   5   3 -33   14.29    9.01
  -5  -3  33   33.53    9.41
   5  -3 -34   -0.49    5.30
   5   3 -34   15.34    8.53
   5  -3 -35   -0.43    5.27
   5   3 -35   -2.90    8.17
   5  -3 -36    1.49    5.62
   5   3 -36    5.84    6.65
   5  -3 -37    3.99    5.55
   5   3 -37   16.46    8.30
   5  -3 -38   -1.80    5.52
   5   3 -38    0.03    5.52
   5  -3 -39    4.78    6.64
  -5   4   1   89.02   13.97
  -5   4   1   80.86   17.37
   5  -4  -1   86.62   14.57
   5  -4  -1   70.89   16.55
   5   4  -1   71.65   12.91
   5   4  -1   60.64   14.86
  -5  -4   1   65.55   12.64
  -5  -4   1   82.21   16.41
  -5   4   2    7.43    5.29
  -5   4   2    7.16    8.95
   5  -4  -2   15.49    6.85
   5  -4  -2   12.75    9.81
   5   4  -2    5.97    5.04
   5   4  -2    9.40    8.29
  -5  -4   2   16.61    5.30
  -5  -4   2    6.46    6.94
  -5   4   3   49.87    9.46
  -5   4   3   43.82   12.27
   5  -4  -3   30.19    9.12
   5  -4  -3   67.18   14.03
   5   4  -3   43.04    8.72
   5   4  -3   48.47   12.24
  -5  -4   3   33.08    8.23
  -5  -4   3   52.33   11.74
  -5   4   4   55.44   11.67
  -5   4   4  107.55   17.25
   5  -4  -4   75.57   13.05
   5  -4  -4   61.62   14.88
   5   4  -4   64.68   12.05
   5   4  -4   61.96   14.27
  -5  -4   4   57.35   12.28
  -5  -4   4   51.60   11.07
  -5  -4   4   94.01   15.83
  -5   4   5  164.11   29.62
  -5   4   5  185.72   32.22
   5  -4  -5  299.96   31.83
   5  -4  -5  245.20   34.09
   5   4  -5  223.82   30.54
   5   4  -5  181.42   30.31
   5   4  -5  220.31   32.65
  -5  -4   5  157.98   30.14
  -5  -4   5  176.86   29.36
  -5  -4   5  212.72   32.74
  -5   4   6    1.23    4.65
  -5   4   6   -4.56    7.48
   5  -4  -6   -0.95    4.97
   5  -4  -6    0.13    7.80
   5   4  -6    0.05    4.23
   5   4  -6   -0.39    6.55
  -5  -4   6    6.09    4.39
  -5  -4   6    0.24    3.27
  -5  -4   6    1.09    8.04
  -5   4   7   11.23    5.00
  -5   4   7    8.69    8.53
   5  -4  -7   16.11    6.20
   5  -4  -7    9.87    9.17
   5   4  -7    3.21    5.66
   5   4  -7   14.75    9.30
  -5  -4   7   20.87    7.06
  -5  -4   7   15.94    5.54
  -5  -4   7   14.47    8.37
  -5   4   8   67.37   13.56
  -5   4   8   65.21   15.38
   5  -4  -8   66.72   14.00
   5  -4  -8  123.25   18.72
   5   4  -8   83.72   14.58
   5   4  -8  100.04   16.90
  -5  -4   8   87.53   14.53
  -5  -4   8   66.40   13.04
  -5  -4   8   91.46   16.95
  -5   4   9   90.14   16.25
   5  -4  -9  103.93   16.92
   5  -4  -9   77.98   18.73
   5   4  -9   94.06   17.24
   5   4  -9   98.38   19.07
  -5  -4   9  107.93   17.22
  -5  -4   9  102.98   16.46
  -5   4  10  174.10   29.58
   5  -4 -10  246.03   30.92
   5  -4 -10  219.36   33.14
   5   4 -10  195.00   30.93
   5   4 -10  181.21   32.20
  -5  -4  10  180.57   30.38
  -5   4  11  223.06   32.30
  -5   4  11  211.22   33.70
   5  -4 -11  169.09   32.12
   5  -4 -11  276.29   36.05
   5   4 -11  247.17   34.16
   5   4 -11  194.55   34.54
  -5  -4  11  218.90   32.91
  -5   4  12   11.75    4.65
  -5   4  12    5.31    5.35
   5  -4 -12    4.44    4.63
   5   4 -12    1.62    4.85
   5   4 -12    0.56    8.57
  -5  -4  12    2.86    4.60
  -5   4  13    3.51    3.79
  -5   4  13   -1.02    6.31
   5  -4 -13    3.41    4.19
   5   4 -13    1.40    5.02
   5   4 -13    4.38    7.09
  -5  -4  13    7.46    4.89
  -5   4  14   23.32    6.73
  -5   4  14   18.40    7.76
   5  -4 -14   21.49    5.93
   5   4 -14   33.56    8.63
   5   4 -14   26.90   10.47
  -5  -4  14   22.35    7.17
  -5   4  15  335.92   49.03
  -5   4  15  353.48   49.96
   5  -4 -15  353.14   48.72
   5   4 -15  281.33   50.14
   5   4 -15  369.92   52.79
  -5  -4  15  323.96   49.83
  -5   4  16   81.82   12.29
  -5   4  16   63.82   12.42
   5  -4 -16   56.41   11.05
   5  -4 -16   42.87   13.24
   5   4 -16   64.07   13.54
   5   4 -16   43.42   14.53
  -5  -4  16   82.97   13.69
  -5   4  17  110.94   16.72
   5  -4 -17   85.95   15.70
   5  -4 -17  105.46   19.21
   5   4 -17   92.62   18.40
   5   4 -17   99.80   20.17
  -5  -4  17   99.59   17.42
  -5   4  18    9.65    4.92
   5  -4 -18    6.27    4.19
   5  -4 -18   -3.29    8.12
   5   4 -18    8.85    5.84
   5   4 -18    1.78    7.80
  -5   4  19  203.60   30.13
   5  -4 -19  199.21   29.45
   5  -4 -19  203.49   32.66
   5   4 -19  162.94   32.99
  -5   4  20    7.84    4.85
   5  -4 -20    9.46    4.34
   5  -4 -21   63.80   11.98
   5   4 -21   80.36   15.73
  -5   4  22    8.24    4.81
   5   4 -22    2.51    7.38
  -5  -4  22    9.62    6.35
  -5   4  23    5.68    4.22
   5   4 -23    0.78    6.45
  -5  -4  23   -1.26    5.76
   5   4 -24   -4.20    7.60
  -5  -4  24    5.15    5.76
   5   4 -25   32.06   11.27
  -5  -4  25   53.40   11.15
   5   4 -26   32.19   10.87
  -5  -4  26   31.88    9.78
   5   4 -27   22.40    8.94
  -5  -4  27    9.81    6.83
   5   4 -28   -2.65    7.18
  -5  -4  28   -2.39    6.02
   5   4 -29   16.14    9.06
  -5  -4  29   24.07    8.33
   5   4 -30   26.83    9.39
  -5  -4  30   13.42    7.91
   5   4 -31   14.48    9.20
  -5  -4  31   42.19   10.31
   5  -4 -32    6.76    5.01
   5   4 -32   24.29    9.44
  -5  -4  32   19.89    8.01
   5  -4 -33   -0.88    4.98
   5   4 -33    2.20    7.63
  -5  -4  33   -2.50    6.24
   5  -4 -34    6.78    5.19
   5   4 -34    8.40    8.49
  -5  -4  34    3.55    6.35
   5  -4 -35   13.79    5.85
   5   4 -35    4.14    8.76
   5  -4 -36    5.59    5.48
   5   4 -36    5.74    7.34
   5  -4 -37    0.51    5.35
   5   4 -37   -2.41    7.72
   5  -4 -38    0.16    5.27
   5   4 -38   -2.73    7.95
  -5   5   1  187.81   31.16
  -5   5   1  199.95   34.86
   5  -5  -1  198.34   31.85
   5  -5  -1  206.83   34.15
   5   5  -1  218.48   31.52
   5   5  -1  210.60   31.80
   5   5  -1  197.76   32.98
  -5  -5   1  198.24   31.49
  -5  -5   1  226.74   30.97
  -5  -5   1  202.19   33.24
  -5   5   2   46.87   10.23
  -5   5   2   75.35   15.03
   5  -5  -2   41.85   10.69
   5  -5  -2   61.83   14.81
   5   5  -2   56.72   11.10
   5   5  -2   55.16   13.27
  -5  -5   2   39.70   10.28
  -5  -5   2   55.69   10.14
  -5  -5   2   74.01   13.94
  -5   5   3  161.09   27.08
  -5   5   3  142.72   29.65
   5  -5  -3  178.02   27.93
   5  -5  -3  193.18   31.20
   5   5  -3  141.51   27.35
   5   5  -3  150.31   28.63
  -5  -5   3  182.07   27.73
  -5  -5   3  268.07   28.10
  -5  -5   3  187.34   30.22
  -5   5   4   45.16    9.26
  -5   5   4   42.96   11.78
   5  -5  -4   56.01   10.20
   5  -5  -4   42.18   12.77
   5   5  -4   46.17    9.62
   5   5  -4   22.50   10.37
  -5  -5   4   49.48    9.73
  -5  -5   4   33.37    8.24
  -5  -5   4   39.87   11.33
  -5   5   5   10.98    5.85
  -5   5   5   31.87   10.90
   5  -5  -5   26.00    7.46
   5  -5  -5   33.92   10.45
   5   5  -5   11.69    6.28
   5   5  -5    9.94    9.27
  -5  -5   5   28.70    7.08
  -5  -5   5   22.51    5.86
  -5  -5   5   15.05    8.55
  -5   5   6    8.19    5.16
  -5   5   6   12.37    8.75
   5  -5  -6   16.11    6.24
   5  -5  -6    7.23    8.23
   5   5  -6   20.51    7.11
   5   5  -6   16.18    7.78
  -5  -5   6    5.43    5.42
  -5  -5   6    6.62    4.81
  -5  -5   6    8.81    8.12
  -5   5   7  301.08   41.82
  -5   5   7  251.14   43.77
   5  -5  -7  258.44   41.94
   5  -5  -7  302.94   45.08
   5   5  -7  328.62   43.53
   5   5  -7  325.87   44.90
  -5  -5   7  275.20   42.18
  -5  -5   7  256.21   41.31
  -5   5   8  164.04   20.93
   5  -5  -8  132.80   20.94
   5  -5  -8  157.10   24.37
   5   5  -8  161.69   22.33
   5   5  -8   57.88   20.75
  -5  -5   8  114.80   20.55
  -5   5   9   23.79    6.08
   5  -5  -9   24.78    6.71
   5  -5  -9    4.92    7.66
   5   5  -9    5.83    5.55
   5   5  -9   22.50    9.04
  -5  -5   9   20.34    6.37
  -5   5  10    3.21    4.34
  -5   5  10    8.02    6.07
   5  -5 -10    1.48    4.33
   5  -5 -10    5.05    6.77
   5   5 -10    8.14    6.05
   5   5 -10    3.76    8.15
  -5  -5  10    2.72    4.25
  -5   5  11   19.58    5.90
  -5   5  11   14.80    8.02
   5  -5 -11   10.90    5.48
   5   5 -11   13.45    6.54
   5   5 -11   17.27    8.89
  -5  -5  11   13.27    6.31
  -5   5  12  267.68   41.80
   5  -5 -12  295.14   41.31
   5   5 -12  288.33   42.66
   5   5 -12  238.31   43.26
  -5  -5  12  275.73   41.53
  -5   5  13  289.43   41.61
  -5   5  13  261.52   42.43
   5  -5 -13  292.26   41.94
   5   5 -13  284.58   43.54
   5   5 -13  344.56   45.99
  -5  -5  13  247.13   42.08
  -5   5  14   15.84    6.21
  -5   5  14   31.91    7.74
   5  -5 -14   28.86    7.01
   5  -5 -14    4.76    8.38
   5   5 -14   36.38    9.25
   5   5 -14   28.00   10.45
  -5  -5  14   14.74    6.96
  -5   5  15    5.32    4.54
  -5   5  15   -1.51    6.02
   5  -5 -15    7.09    4.39
   5  -5 -15    5.54    7.96
   5   5 -15    4.81    5.32
   5   5 -15   17.30    9.03
  -5   5  16   51.67   10.03
  -5   5  16   66.02   11.14
   5  -5 -16   44.18    9.38
   5  -5 -16   33.08   12.16
   5   5 -16   47.27   11.65
   5   5 -16   45.66   13.37
  -5   5  17   87.79   15.21
  -5   5  17  103.90   15.98
   5  -5 -17   88.99   14.85
   5  -5 -17   72.14   17.67
   5   5 -17   86.67   17.51
   5   5 -17   89.64   19.12
  -5   5  18   13.82    5.84
   5  -5 -18   25.36    5.99
   5   5 -18   24.36   10.72
  -5   5  19  102.32   16.48
   5  -5 -19   91.21   15.62
   5   5 -19  104.10   20.94
  -5  -5  19   92.95   17.44
   5  -5 -20    1.09    3.59
  -5  -5  20    0.10    5.18
   5  -5 -21    1.68    3.42
   5   5 -21   -1.60    7.12
  -5  -5  21   -0.09    5.64
   5  -5 -22   52.74   10.11
   5   5 -22   46.64   13.54
  -5  -5  22   70.70   13.58
   5   5 -23   22.55    9.93
  -5  -5  23   29.51    9.28
   5   5 -24    3.71    6.93
  -5  -5  24   14.19    7.05
   5   5 -25   -1.54    6.62
  -5  -5  25    6.73    6.21
   5   5 -26   -0.45    6.22
  -5  -5  26    1.48    5.81
   5   5 -27   12.30    9.51
  -5  -5  27   21.27    8.47
   5   5 -28   20.64   10.04
  -5  -5  28   43.04   10.64
   5   5 -29   12.48    8.63
  -5  -5  29   20.87    8.53
   5   5 -30    1.80    7.14
  -5  -5  30    5.54    6.41
   5   5 -31    3.84    7.12
  -5  -5  31    0.99    5.95
   5   5 -32    4.64    6.73
  -5  -5  32   16.53    8.74
   5  -5 -33    6.68    4.78
   5   5 -33    0.22    7.09
  -5  -5  33    7.84    6.51
   5  -5 -34    6.18    5.20
   5   5 -34   11.90    9.56
  -5  -5  34    3.50    6.82
   5  -5 -35    2.78    4.45
   5   5 -35   -3.29    7.21
  -5  -5  35   -1.72    7.09
   5  -5 -36    0.75    4.23
   5   5 -36    4.66    8.20
   5  -5 -37    0.20    4.68
   5   5 -37   -8.69    9.15
   5  -5 -38    5.41    5.21
  -5   6   1   30.29    7.44
  -5   6   1   16.46    9.97
   5  -6  -1   23.70    7.65
   5  -6  -1   26.03   10.80
   5   6  -1   25.76    7.49
  -5  -6   1   14.52    6.54
  -5  -6   1   26.46    6.25
  -5  -6   1   12.20    8.33
  -5   6   2    0.65    4.31
  -5   6   2    1.60    8.49
   5  -6  -2    4.41    5.78
   5  -6  -2   -0.55    6.74
   5   6  -2    2.55    5.53
   5   6  -2   -2.38    6.55
  -5  -6   2    2.30    4.71
  -5  -6   2    0.04    3.44
  -5  -6   2    3.84    6.87
  -5   6   3   73.02   14.77
  -5   6   3   89.42   18.74
   5  -6  -3  116.07   16.72
   5  -6  -3   79.30   17.89
   5   6  -3   69.43   15.52
   5   6  -3  102.45   18.19
  -5  -6   3   97.95   15.82
  -5  -6   3   89.80   14.88
  -5  -6   3   92.41   18.01
  -5   6   4  134.48   20.81
  -5   6   4  222.15   26.96
   5  -6  -4  105.31   20.78
   5  -6  -4  132.60   24.05
   5   6  -4  112.93   21.65
   5   6  -4  138.57   23.06
  -5  -6   4  114.63   20.86
  -5  -6   4  142.23   23.65
  -5   6   5   97.85   17.75
  -5   6   5  110.58   21.00
   5  -6  -5  111.29   18.59
   5  -6  -5   91.40   20.56
   5   6  -5  105.68   19.02
   5   6  -5   96.89   19.96
  -5  -6   5  135.18   18.96
  -5   6   6   26.02    6.49
  -5   6   6   24.54    9.46
   5  -6  -6   11.49    6.43
   5  -6  -6   20.67   10.04
   5   6  -6   24.27    7.83
   5   6  -6   20.89    8.73
  -5  -6   6   26.42    7.08
  -5   6   7   89.63   13.91
   5  -6  -7   77.00   14.26
   5  -6  -7   69.15   16.85
   5   6  -7   81.77   15.20
   5   6  -7  127.04   18.16
  -5  -6   7   49.85   13.18
  -5   6   8   34.02    7.13
   5  -6  -8   17.50    6.53
   5  -6  -8   33.67   10.96
   5   6  -8    7.83    6.90
   5   6  -8   39.56   10.35
  -5  -6   8   11.30    5.80
  -5   6   9  123.82   18.64
  -5   6   9  109.89   20.68
   5  -6  -9   94.15   18.97
   5  -6  -9  110.12   21.76
   5   6  -9  127.16   20.66
   5   6  -9  120.13   21.88
  -5  -6   9  106.55   19.17
  -5   6  10  156.64   23.25
  -5   6  10  126.63   24.63
   5  -6 -10  146.36   23.74
   5  -6 -10  148.02   26.57
   5   6 -10  166.19   25.79
   5   6 -10  143.76   26.29
  -5  -6  10  141.15   24.04
  -5   6  11  116.52   18.30
  -5   6  11   99.41   19.61
   5  -6 -11   98.86   18.28
   5   6 -11   96.31   19.66
   5   6 -11  114.64   21.55
  -5  -6  11  137.86   19.79
  -5   6  12   36.00    7.26
  -5   6  12   27.44    8.61
   5  -6 -12   19.95    6.72
   5   6 -12   14.24    7.89
   5   6 -12   32.67   11.36
  -5   6  13    4.44    4.36
  -5   6  13    1.25    5.62
   5  -6 -13   -0.90    5.07
   5  -6 -13    4.37    6.59
   5   6 -13    8.53    6.10
   5   6 -13   11.55    8.79
  -5   6  14   69.71   14.45
  -5   6  14  116.49   16.78
   5  -6 -14   94.17   15.83
   5  -6 -14   64.69   17.15
   5   6 -14   96.95   17.51
   5   6 -14  108.15   19.98
  -5   6  15   82.24   14.27
  -5   6  15   99.34   15.61
   5  -6 -15   73.03   14.44
   5  -6 -15   69.99   17.07
   5   6 -15   86.68   17.29
   5   6 -15   80.16   17.77
  -5   6  16    1.99    4.21
   5  -6 -16    1.57    4.55
   5  -6 -16   -3.96    7.80
   5   6 -16   -1.12    5.18
   5   6 -16    7.66    8.32
  -5  -6  16    9.44    6.20
  -5   6  17   96.36   14.93
   5  -6 -17   90.63   14.42
   5   6 -17   56.67   16.49
   5   6 -17   85.05   19.03
  -5  -6  17   78.94   16.03
   5  -6 -18   22.37    5.71
   5   6 -18   12.08   10.35
  -5  -6  18   15.04    7.04
   5  -6 -19   20.41    5.83
   5   6 -19   22.48   11.20
  -5  -6  19   30.81    8.96
   5  -6 -20    9.28    4.17
   5   6 -20    0.98    6.19
  -5  -6  20    2.40    5.97
   5   6 -21    8.42    9.35
  -5  -6  21   17.43    7.12
   5   6 -22   49.25   12.57
  -5  -6  22   32.98   10.64
   5   6 -23   -2.07    6.70
  -5  -6  23   -0.83    5.49
   5   6 -24    2.15    7.03
  -5  -6  24    0.33    4.93
   5   6 -25    9.65    8.18
  -5  -6  25   14.57    7.85
   5   6 -26   25.00   10.25
  -5  -6  26   20.88    8.78
   5   6 -27    4.76    8.42
  -5  -6  27   12.57    7.52
   5   6 -28   -2.41    7.84
  -5  -6  28    2.23    6.99
   5   6 -29   -2.13    7.34
  -5  -6  29    9.61    7.06
   5   6 -30   13.52    9.69
  -5  -6  30   22.78    8.93
   5   6 -31   22.06   10.27
  -5  -6  31   18.57    9.05
   5   6 -32   20.96   10.15
  -5  -6  32    9.89    6.97
   5   6 -33    5.36    7.70
  -5  -6  33    4.27    6.52
   5   6 -34    5.45    8.83
  -5  -6  34    8.62    8.58
   5  -6 -35    5.40    4.36
   5   6 -35    5.71    8.38
  -5  -6  35   -1.39    6.93
   5  -6 -36    6.45    5.32
   5   6 -36   22.10    9.77
  -5  -6  36   21.27    9.16
   5  -6 -37    4.03    4.97
   5   6 -37    1.17    8.69
   5  -6 -38    0.45    4.73
  -5   7   1    2.01    8.60
   5  -7  -1   16.47    6.44
   5  -7  -1    7.74    8.42
   5   7  -1    2.75    5.62
  -5  -7   1   13.78    5.81
  -5  -7   1   18.89    8.73
  -5   7   2  159.56   29.55
   5  -7  -2  197.94   26.99
   5  -7  -2  202.04   29.89
   5   7  -2  152.75   26.73
  -5  -7   2  135.37   25.54
  -5   7   3  135.86   21.25
  -5   7   3  153.69   25.74
   5  -7  -3  109.51   21.35
   5  -7  -3  133.91   24.35
   5   7  -3  122.70   22.36
  -5  -7   3  137.57   21.59
  -5   7   4   83.54   15.64
  -5   7   4  111.05   19.98
   5  -7  -4   95.80   16.67
   5  -7  -4  103.85   19.46
   5   7  -4   90.59   17.36
  -5  -7   4   83.00   16.09
  -5   7   5   28.60    6.84
  -5   7   5   20.96    9.85
   5  -7  -5   15.38    6.80
   5  -7  -5   26.86   10.92
   5   7  -5   15.88    6.92
  -5  -7   5   17.92    6.87
  -5   7   6   30.66    7.41
   5  -7  -6   19.33    7.37
   5  -7  -6   31.52   10.20
   5   7  -6   47.89   10.67
  -5  -7   6   21.57    7.42
  -5   7   7  163.75   24.91
   5  -7  -7  164.02   25.58
   5  -7  -7  117.43   27.09
   5   7  -7  181.88   27.43
  -5  -7   7  157.62   25.56
  -5   7   8  313.28   47.61
  -5   7   8  318.08   50.26
   5  -7  -8  313.00   48.17
   5  -7  -8  335.69   51.36
   5   7  -8  299.29   49.61
  -5  -7   8  381.12   49.22
  -5   7   9   28.87    7.53
  -5   7   9   24.85   10.59
   5  -7  -9   29.28    8.13
   5  -7  -9   26.82   11.79
   5   7  -9   32.79    9.97
  -5   7  10   15.32    5.80
  -5   7  10   12.84    7.87
   5  -7 -10   15.59    6.48
   5   7 -10   15.79    8.12
  -5   7  11   12.45    5.15
  -5   7  11   24.93    8.43
   5  -7 -11   10.89    5.85
   5   7 -11   10.65    8.12
  -5   7  12  171.25   23.64
  -5   7  12  113.17   24.04
   5  -7 -12  158.53   24.07
   5   7 -12  143.21   25.82
  -5   7  13  107.29   16.35
   5  -7 -13  108.96   17.11
   5  -7 -13   80.37   18.98
   5   7 -13   71.18   17.92
  -5  -7  13   95.05   17.81
  -5   7  14    0.31    3.70
   5  -7 -14    1.02    4.67
   5   7 -14    3.95    5.80
  -5  -7  14    3.79    5.20
  -5   7  15   58.58   10.74
   5  -7 -15   53.05   11.16
   5   7 -15   64.19   14.40
  -5  -7  15   47.76   12.18
  -5   7  16    7.52    4.68
   5  -7 -16    5.94    5.23
   5   7 -16    3.10    6.89
  -5  -7  16    4.79    6.28
   5  -7 -17   -0.55    4.54
   5   7 -17   10.41    7.49
  -5  -7  17    5.80    6.35
   5  -7 -18  131.95   17.37
  -5  -7  18   63.81   17.73
   5  -7 -19    2.15    4.24
  -5  -7  19    2.18    5.70
   5   7 -20    8.33    7.50
  -5  -7  20   12.62    7.69
   5   7 -21   10.56    7.45
  -5  -7  21    5.47    7.17
   5   7 -22   19.48   10.58
  -5  -7  22   36.39   10.56
   5   7 -23   22.87   10.40
  -5  -7  23   20.30    8.82
   5   7 -24   31.24   11.32
  -5  -7  24   33.71   10.17
   5   7 -25   -2.15    7.51
  -5  -7  25   -0.71    5.72
   5   7 -26    8.67    7.95
  -5  -7  26   -1.83    5.43
   5   7 -27   34.81   11.40
  -5  -7  27   20.39    8.82
   5   7 -28   17.96    9.86
  -5  -7  28   36.81   10.63
   5   7 -29   -2.35    8.43
  -5  -7  29   -1.59    6.33
   5   7 -30   -0.63    7.48
  -5  -7  30    2.97    6.35
   5   7 -31   -2.00    7.91
  -5  -7  31   -1.66    6.43
   5   7 -32    2.23    9.05
  -5  -7  32    9.36    8.07
   5   7 -33    3.00    7.04
  -5  -7  33    1.37    6.97
   5   7 -34   30.66   11.69
  -5  -7  34   -0.99    6.92
   5   7 -35    5.23    8.25
  -5  -7  35    2.39    7.54
   5  -7 -36   -0.13    4.33
   5   7 -36    1.84    8.29
  -5  -7  36    2.35    7.35
   5  -7 -37    1.61    4.29
   5   7 -37   -2.18    7.83
  -5  -7  37    0.01    6.15
   5  -7 -38    7.60    5.38
  -5  -7  38   -2.35    7.18
  -5   8   1   36.43   12.10
   5  -8  -1   20.99    7.76
   5  -8  -1   17.29    9.71
   5   8  -1   33.39    8.75
  -5  -8   1   19.10    6.76
  -5   8   2    4.01   10.42
   5  -8  -2    5.17    5.89
   5  -8  -2   14.71    9.70
   5   8  -2   11.15    7.26
  -5  -8   2   13.00    5.75
  -5   8   3   24.65   11.01
   5  -8  -3   26.39    8.06
   5  -8  -3   24.70   10.39
   5   8  -3   23.56    8.76
  -5  -8   3   24.53    7.85
  -5   8   4  423.25   67.01
   5  -8  -4  445.25   64.12
   5  -8  -4  423.55   66.33
   5   8  -4  485.55   65.85
  -5  -8   4  413.63   63.67
  -5   8   5   52.76   14.79
   5  -8  -5   44.80   11.01
   5  -8  -5   41.69   13.01
   5   8  -5   69.82   13.90
  -5  -8   5   57.31   11.87
  -5   8   6  156.95   22.36
   5  -8  -6  143.40   22.79
   5  -8  -6  154.01   25.82
   5   8  -6   94.34   22.81
  -5   8   7    0.50    4.30
   5  -8  -7   -0.00    4.32
   5  -8  -7    2.31    8.52
   5   8  -7   -0.51    6.67
  -5   8   8   93.91   17.85
  -5   8   8   99.97   21.34
   5  -8  -8  113.56   19.11
   5  -8  -8  124.92   22.60
   5   8  -8  132.83   21.69
  -5   8   9  161.89   24.38
   5  -8  -9  144.11   24.85
   5  -8  -9  177.60   28.47
   5   8  -9  134.93   26.58
  -5   8  10   62.49   12.66
   5  -8 -10   72.78   13.82
   5   8 -10   70.56   15.58
  -5  -8  10   88.68   15.47
  -5   8  11   26.29    6.71
   5  -8 -11   21.21    7.22
   5   8 -11   24.19    9.16
  -5  -8  11   18.10    7.70
  -5   8  12    7.07    5.18
   5  -8 -12    5.39    5.59
   5   8 -12   42.91   10.76
  -5  -8  12   23.19    7.74
  -5   8  13    4.92    4.66
   5  -8 -13   -0.59    4.52
   5   8 -13   -0.16    5.65
  -5  -8  13   -5.30    6.13
  -5   8  14  115.66   21.35
   5  -8 -14  146.97   22.62
   5   8 -14  161.90   26.17
  -5  -8  14  145.71   23.80
   5  -8 -15    4.18    5.01
   5   8 -15    0.52    6.01
  -5  -8  15   -1.42    5.29
   5  -8 -16   37.89    9.39
   5   8 -16   46.53   12.46
  -5  -8  16   36.89   11.50
   5  -8 -17    4.37    5.14
   5   8 -17    1.05    7.66
  -5  -8  17    1.79    6.86
  -5  -8  18    1.33    5.97
  -5  -8  19    3.45    6.10
   5   8 -20   43.34   14.52
  -5  -8  20   55.05   12.82
   5   8 -21    0.81    8.63
  -5  -8  21   -1.84    6.60
   5   8 -22   25.82   10.39
  -5  -8  22   17.47    8.12
   5   8 -23    1.21    6.74
  -5  -8  23    5.95    7.54
   5   8 -24   42.05   12.40
  -5  -8  24   29.00    9.77
   5   8 -25    3.40    7.95
  -5  -8  25    9.22    7.20
   5   8 -26    9.75    8.49
  -5  -8  26   14.53    7.92
   5   8 -27   12.46    9.19
  -5  -8  27    8.67    6.51
   5   8 -28   -0.69    7.94
  -5  -8  28   -0.78    6.47
   5   8 -29    0.29    7.68
  -5  -8  29    1.02    7.03
   5   8 -30   21.22   11.80
  -5  -8  30   22.17    9.03
   5   8 -31   26.41   10.49
  -5  -8  31    9.44    8.57
   5   8 -32    5.33    8.90
  -5  -8  32   10.82    8.60
   5   8 -33    1.42    8.84
  -5  -8  33   -1.49    6.44
   5   8 -34   -3.79   10.12
  -5  -8  34   11.97    7.85
   5   8 -35   -2.14    8.43
  -5  -8  35   -3.35    6.60
   5   8 -36   19.10   10.44
  -5  -8  36   16.68    8.44
   5  -8 -37    5.45    4.30
  -5  -8  37    0.30    7.54
  -5  -8  38   -1.35    7.60
  -5  -8  39    5.76    7.17
  -5   9   1   -0.31    9.42
   5  -9  -1   -2.60    4.95
   5  -9  -1    1.27    7.25
   5   9  -1   -2.21    6.18
  -5  -9   1    1.37    4.93
  -5   9   2  177.82   31.38
   5  -9  -2  161.04   27.47
   5  -9  -2  159.01   30.04
   5   9  -2  157.34   28.18
  -5  -9   2  186.10   27.52
   5  -9  -3   12.11    7.47
   5  -9  -3   26.66   10.57
   5   9  -3   30.94    9.53
   5  -9  -4   -2.33    5.41
   5   9  -4    2.47    6.32
  -5  -9   4   -0.60    5.58
   5  -9  -5    1.58    5.40
   5   9  -5    3.48    6.97
  -5  -9   5    7.41    6.15
   5  -9  -6   40.38   10.74
   5   9  -6   59.48   12.93
  -5  -9   6   48.27   11.19
   5  -9  -7    6.26    5.73
   5   9  -7    1.29    5.91
  -5  -9   7   10.58    6.49
  -5  -9   7   13.50    7.22
   5  -9  -8  158.81   24.61
   5   9  -8  134.17   25.86
  -5  -9   8  142.53   24.70
  -5  -9   8  145.98   24.86
   5  -9  -9    4.24    5.24
   5   9  -9    8.08    7.61
  -5  -9   9    4.95    6.27
  -5  -9   9    8.19    5.59
  -5   9  10   -1.40    4.21
   5  -9 -10   -0.44    5.53
   5   9 -10    4.04    6.69
  -5  -9  10   -2.73    5.57
  -5  -9  10    1.40    4.45
  -5   9  11    0.26    4.67
   5  -9 -11   -2.60    5.56
   5   9 -11   12.32    8.14
  -5  -9  11    3.97    6.16
  -5   9  12  185.63   28.36
   5  -9 -12  172.77   29.06
   5   9 -12  178.22   31.81
  -5  -9  12  199.65   30.54
   5  -9 -13    9.85    6.57
   5   9 -13    3.09    6.93
  -5  -9  13    4.91    6.44
   5  -9 -14   32.61    8.81
   5   9 -14   25.89   10.06
  -5  -9  14   40.24   10.19
   5  -9 -15    9.74    5.61
   5   9 -15    5.55    9.11
  -5  -9  15   -2.60    6.52
   5  -9 -16   19.39    7.37
   5   9 -16   33.86   10.89
  -5  -9  16   32.91    9.97
   5   9 -17   -1.82    6.53
  -5  -9  17    0.74    5.65
  -5  -9  18   48.07   12.63
  -5  -9  19   18.77    8.28
   5   9 -20    4.99    7.60
  -5  -9  20   -0.05    6.25
   5   9 -21    2.40    7.45
  -5  -9  21   -0.28    5.95
   5   9 -22   29.97   11.98
  -5  -9  22   34.74   11.33
   5   9 -23   -3.93    7.61
  -5  -9  23    7.46    6.27
   5   9 -24   29.77   11.96
  -5  -9  24   18.26    8.80
   5   9 -25    0.87    8.06
  -5  -9  25    4.53    6.78
   5   9 -26   -3.23    8.46
  -5  -9  26    3.65    7.05
   5   9 -27    1.98    9.21
  -5  -9  27   -0.87    5.94
   5   9 -28   14.47   10.51
  -5  -9  28   19.88    8.86
   5   9 -29    6.78    8.04
  -5  -9  29    5.66    7.27
   5   9 -30   -0.81    7.98
  -5  -9  30   -1.60    6.59
   5   9 -31   -0.80    8.23
  -5  -9  31    3.91    6.97
   5   9 -32   -1.62    8.55
  -5  -9  32    7.03    7.86
   5   9 -33    2.25    9.59
  -5  -9  33    3.36    7.62
   5   9 -34   13.38   10.53
  -5  -9  34    8.98    8.58
   5   9 -35    3.50    8.40
  -5  -9  35    5.98    7.62
   5   9 -36    2.86    7.63
  -5  -9  36   -6.28    8.03
   5 -10  -4   14.68    7.35
  -5 -10   4   15.39    6.89
   5 -10  -5   -0.00    5.36
  -5 -10   5    0.63    5.57
   5 -10  -6   52.53   12.45
  -5 -10   6   60.05   12.78
   5 -10  -7    8.93    6.49
  -5 -10   7    5.12    5.88
   5 -10  -8    0.89    4.99
  -5 -10   8    5.53    6.80
   5 -10  -9    2.17    5.66
  -5 -10   9   -1.18    5.86
   5 -10 -10  115.66   20.61
   5  10 -10  116.26   23.05
  -5 -10  10  124.60   21.46
   5 -10 -11    1.35    5.38
   5  10 -11   -4.70    8.15
  -5 -10  11   -3.68    7.92
   5 -10 -12    8.17    6.35
   5  10 -12    8.31    7.31
  -5 -10  12    1.08    5.75
   5 -10 -13    2.68    6.02
   5  10 -13   -2.12    7.16
  -5 -10  13    3.67    6.42
   5 -10 -14   36.36   11.39
   5  10 -14   54.47   14.76
  -5 -10  14   96.57   15.34
   5  10 -15   -0.36    6.62
  -5 -10  15   -0.54    6.61
   5  10 -16   16.72   10.56
  -5 -10  16   38.89   10.51
  -5 -10  17    2.27    7.08
  -5 -10  18   -3.93    7.17
   5  10 -19   -0.05    5.80
  -5 -10  19   -1.95    6.70
   5  10 -20   63.95   16.17
  -5 -10  20   60.52   14.23
   5  10 -21   -5.17    9.22
  -5 -10  21    5.03    7.14
   5  10 -22   12.10    9.26
  -5 -10  22   27.77    9.56
   5  10 -23   -6.70    9.78
  -5 -10  23   -2.50    8.01
   5  10 -24   18.82   10.55
  -5 -10  24    3.61    6.61
   5  10 -25   -1.04    8.07
  -5 -10  25    9.82    8.21
   5  10 -26   18.48   10.97
  -5 -10  26   20.82    9.34
   5  10 -27   -3.75    8.37
  -5 -10  27   11.29    7.90
   5  10 -28   -0.31    7.56
  -5 -10  28   -1.82    6.24
   5  10 -29   -5.80   10.23
  -5 -10  29    1.66    7.22
   5  10 -30   20.44   11.03
  -5 -10  30   14.36    8.64
   5  10 -31   -6.74    9.08
  -5 -10  31    2.49    6.89
   5  10 -32    1.91    8.58
  -5 -10  32   -1.25    6.97
   5  10 -33   -3.43    9.57
  -5 -10  33   -0.67    6.52
   5  10 -34    4.19   10.58
  -5 -10  34    8.99    8.00
   5  10 -35    4.37    9.15
   5 -11  -1   21.61    8.08
  -5 -11   1   10.72    6.64
   5 -11  -2  149.49   23.23
  -5 -11   2  112.78   21.95
  -5 -11   3    8.79    6.68
  -5 -11   4    4.97    6.49
  -5 -11   5    1.32    6.75
  -5 -11   6   10.21    6.80
  -5 -11   7   -1.95    6.05
   5 -11  -8   50.98   11.69
  -5 -11   8   53.26   12.29
   5 -11  -9   11.73    6.33
  -5 -11   9    8.74    8.05
   5 -11 -10    5.05    5.97
  -5 -11  10    1.26    5.51
   5 -11 -11    3.23    6.26
  -5 -11  11   -3.08    6.57
   5 -11 -12   56.80   13.06
  -5 -11  12   75.88   15.21
  -5 -11  13    1.02    6.64
  -5 -11  14   49.07   12.20
  -5 -11  15    7.33    7.46
  -5 -11  16   30.55   10.04
  -5 -11  17    1.40    7.04
  -5 -11  18   35.78   11.28
  -5 -11  19    0.47    6.87
  -5 -11  20   -3.41    6.45
  -5 -11  21    4.60    6.65
  -5 -11  22   23.72   10.40
  -5 -11  24    4.86    7.57
  -5 -11  25   -3.45    7.37
  -5 -11  26   36.05   11.70
  -5 -11  27   -0.02    6.88
   5  11 -28    7.91    9.95
  -5 -11  28   15.61    9.39
   5  11 -29   -0.71    8.46
  -5 -11  29   -2.88    7.23
   5  11 -30    1.71    9.27
  -5 -11  30   -2.86    7.71
   5  11 -31   -2.16    8.44
  -5 -11  31   -0.78    7.49
   5  11 -32   14.58   11.64
   5  11 -33    1.16    7.83
   5  11 -34    6.50   10.68
   5  11 -35   -0.63    8.16
   5 -12  -1    7.94    7.93
  -5 -12   1    0.06    4.58
   5 -12  -2   -4.85    7.05
  -5 -12   2   -2.32    6.22
   5 -12  -3    5.47    6.45
  -5 -12   3    2.12    5.84
   5 -12  -4   42.46   12.62
  -5 -12   4   66.31   13.54
   5 -12  -5   11.70    7.01
  -5 -12   5    6.47    7.58
   5 -12  -6   12.59    7.10
  -5 -12   6    8.21    7.36
  -5 -12   7    0.53    7.19
  -5 -12   8    5.88    6.34
  -5 -12   9    4.76    6.76
  -5 -12  10   24.35    9.21
  -5 -12  11    1.77    5.85
  -5 -12  12    1.22    6.52
  -5 -12  13   -6.55    7.26
  -5 -12  14   22.43    9.54
  -5 -12  15   -1.04    7.25
  -5 -12  16   39.32   11.31
  -5 -12  17   -2.34    6.89
  -5 -12  18   -3.98    6.94
  -5 -12  19    0.43    6.49
  -5 -12  20   42.42   12.00
  -5 -12  21    2.62    7.45
  -5 -12  22    8.61    7.38
  -5 -12  23    4.70    7.29
  -5 -12  24    3.17    7.69
  -5 -12  25    1.02    5.88
  -5 -12  26   -1.30    6.74
  -5 -12  27    0.05    7.01
  -5 -12  28   -1.96    7.59
   5 -13  -1   17.54    8.66
  -5 -13   1    8.46    7.10
   5 -13  -2   37.86   12.25
  -5 -13   2   72.98   13.84
   5 -13  -3    8.73    7.59
  -5 -13   3    5.82    6.68
   5 -13  -4   29.88    9.98
  -5 -13   4   18.23    8.55
   5 -13  -5    0.35    6.27
  -5 -13   5    4.42    6.46
   5 -13  -6   71.86   14.97
  -5 -13   6   59.88   14.61
   5 -13  -7   17.43    7.63
  -5 -13   7   10.86    7.33
   5 -13  -8   53.06   13.08
  -5 -13   8   49.29   13.10
   5 -13  -9    2.00    5.77
  -5 -13   9    0.86    5.89
  -5 -13  10    0.49    7.48
  -5 -13  11   14.69    7.93
  -5 -13  12   10.46    7.79
  -5 -13  13   -2.44    6.87
  -5 -13  14    4.84    7.04
  -5 -13  15   -1.81    6.36
  -5 -13  16   -1.64    6.87
  -5 -13  17    2.17    7.41
  -5 -13  18    9.97    7.87
  -5 -13  19   -2.38    6.67
  -5 -13  20   -3.22    7.45
  -5 -13  21   -3.54    6.32
  -5 -13  22    3.82    7.52
  -5 -13  23    9.84    8.16
  -5 -13  24   11.88    8.23
  -5 -13  25    8.40    8.40
   5 -14  -1    8.40    7.09
  -5 -14   1    2.85    5.53
   5 -14  -2   -0.67    6.16
  -5 -14   2   -2.39    7.21
   5 -14  -3    9.45    7.10
  -5 -14   3    7.20    6.09
   5 -14  -4   17.85    8.26
  -5 -14   4   29.58   10.17
   5 -14  -5   26.14    9.66
  -5 -14   5   13.89    8.19
   5 -14  -6   28.83    9.35
  -5 -14   6   14.63    9.59
   5 -14  -7   -3.09    6.42
  -5 -14   7    0.51    6.03
  -5 -14   8    0.82    7.04
  -5 -14   9    7.55    7.60
  -5 -14  10   33.93   10.88
  -5 -14  11    4.16    6.75
  -5 -14  12    1.33    5.90
  -5 -14  13    9.37    7.22
  -5 -14  14   11.56    7.57
  -5 -14  15    1.28    5.76
  -5 -14  16   11.95    7.40
  -5 -14  17   -0.35    6.60
  -5 -14  18    1.79    7.11
  -5 -14  19    7.15    6.86
  -5 -14  20   10.39    7.97
  -5 -14  21   15.47    8.67
  -5 -14  22    8.75    8.62
  -5 -14  23    7.57    8.65
   5 -15  -1   11.29    8.20
  -5 -15   1    4.07    7.42
   5 -15  -2   16.78    8.64
  -5 -15   2    8.64    8.30
   5 -15  -3    6.50    7.03
  -5 -15   3   20.68    8.64
   5 -15  -4   -4.43    6.84
  -5 -15   4    3.04    6.17
   5 -15  -5    3.05    6.67
  -5 -15   5   -1.70    6.62
  -5 -15   6   -1.11    6.80
  -5 -15   7    7.37    7.70
  -5 -15   8    7.16    7.51
  -5 -15   9    3.27    6.92
  -5 -15  10   -2.35    7.18
  -5 -15  11    3.23    7.80
  -5 -15  12   -1.74    7.34
  -5 -15  13   -2.41    7.24
  -5 -15  14    2.02    6.57
  -5 -15  15   -1.60    7.41
  -5 -15  16   -5.20    6.09
  -5 -15  17    7.89    7.94
  -5 -15  18    8.34    8.68
  -5 -15  19    4.25    6.39
   5 -16  -1   -4.48    8.19
  -5 -16   1    1.14    5.82
   5 -16  -2    0.75    6.38
  -5 -16   2   -2.45    7.29
   5 -16  -3   -4.13    6.61
  -5 -16   3   -1.23    6.78
  -5 -16   4    6.61    8.08
  -5 -16   5    4.69    7.28
  -5 -16   6   -1.90    6.54
  -5 -16   7   -0.17    6.11
  -5 -16   8   -2.90    6.22
  -5 -16   9    6.19    7.48
  -5 -16  10    3.07    6.88
  -5 -16  11   -2.84    7.72
  -5 -16  12    0.43    7.01
  -5 -16  13   -1.88    6.32
  -5 -16  14    3.31    7.34
  -5 -16  15    6.08    7.50
  -5 -16  16   -1.71    7.34
   5 -17  -1   -1.04    8.00
  -5 -17   2   13.42    8.96
  -5 -17   3    6.81    7.66
  -5 -17   4   -0.88    7.03
  -5 -17   5   -2.41    6.64
  -5 -17   6   -0.15    7.10
  -5 -17   7   -4.41    7.75
  -5 -17   8   -2.83    7.94
  -5 -17   9   -1.94    6.70
  -5 -17  10   -1.48    6.33
  -5 -17  11    4.27    6.54
  -5 -17  12    7.98    7.61
  -5 -18   4    5.73    7.37
  -5 -18   5    2.15    7.73
  -5 -18   6    8.99    8.42
  -5 -18   7    0.86    7.30
  -5 -18   8    0.56    7.19
  -5 -18   9    4.53    8.05
  -4   0   1    0.22    3.56
  -4   0   1   -0.79    6.19
   4   0  -1    0.50    4.08
   4   0  -1   -0.75    6.13
  -4   0   2   22.68    5.96
  -4   0   2   31.23    8.26
   4   0  -2   15.22    5.42
   4   0  -2   10.02    7.32
  -4   0   3    0.45    4.45
  -4   0   3   -1.70    5.85
   4   0  -3   -0.04    3.71
   4   0  -3   -2.82    5.75
  -4   0   4 1244.89  177.48
  -4   0   4 1517.35  179.53
   4   0  -4 1183.96  177.12
   4   0  -4 1284.18  178.91
  -4   0   5   -0.29    4.11
  -4   0   5    2.32    6.41
   4   0  -5   -0.41    3.60
   4   0  -5    3.54    6.88
  -4   0   6  790.23  107.20
  -4   0   6  738.71  108.41
   4   0  -6  722.53  106.69
   4   0  -6  830.55  108.93
  -4   0   7   -0.45    3.85
  -4   0   7    2.53    6.54
   4   0  -7   -1.00    2.92
   4   0  -7   -1.26    6.11
  -4   0   8 2853.47  386.54
  -4   0   8 2649.61  387.95
   4   0  -8 2842.63  386.44
   4   0  -8 2766.64  388.16
  -4   0   9    0.98    4.21
  -4   0   9   -0.80    6.83
   4   0  -9    1.37    3.74
   4   0  -9   -3.71    7.13
  -4   0  10   27.56    7.02
  -4   0  10   36.01   10.09
   4   0 -10   32.26    7.28
   4   0 -10   67.29   11.57
  -4   0  11    1.07    3.86
  -4   0  11   -3.25    6.55
   4   0 -11   -1.50    3.72
   4   0 -11   -0.61    7.67
  -4   0  12    9.40    4.28
   4   0 -12   13.53    4.96
   4   0 -12   11.46    8.01
  -4   0  13   -1.53    4.70
  -4   0  13    1.02    3.82
   4   0 -13   -0.40    3.90
   4   0 -13   -3.83    6.85
  -4   0  14 1517.15  212.27
  -4   0  14 1526.99  211.43
   4   0 -14 1518.77  213.67
  -4   0  15   -1.99    4.27
  -4   0  15    0.57    3.10
   4   0 -15   -0.96    7.30
  -4   0  16   69.83   11.60
  -4   0  16   52.80   10.62
   4   0 -16   69.58   13.62
  -4   0  17    1.56    3.66
  -4   0  17   -0.40    3.82
   4   0 -17    4.78    6.35
  -4   0  18  168.87   25.87
  -4   0  18  159.44   25.20
   4   0 -18  180.19   28.26
  -4   0  19   -0.96    3.51
  -4   0  19    2.31    3.39
   4   0 -19    0.96    7.44
  -4   0  20  150.69   26.05
  -4   0  20  183.87   25.88
   4   0 -20  174.60   28.99
  -4   0  21    0.80    4.27
  -4   0  21    0.05    3.61
   4   0 -21    3.60    7.24
  -4   0  22   27.47    7.36
  -4   0  22   30.23    6.86
   4   0 -22   25.72    7.80
  -4   0  23    1.09    4.25
  -4   0  23   -2.85    3.90
   4   0 -23   -1.69    4.52
  -4   0  24   45.70    8.54
  -4   0  24   42.31    7.78
   4   0 -24    9.07    6.96
  -4   0  25   -0.70    4.59
   4   0 -25   -0.26    4.98
  -4   0  26   93.62   15.70
   4   0 -26   75.22   15.44
  -4   0  27   -1.69    5.10
   4   0 -27   -2.77    5.60
  -4   0  28   12.90    6.14
   4   0 -28   13.81    7.29
  -4   0  29    3.13    5.18
   4   0 -29   -0.84    5.93
   4   0 -30   66.92   14.59
   4   0 -31   -0.54    5.35
   4   0 -32   -3.75    6.69
   4   0 -33   -1.13    5.26
   4   0 -34    8.93    6.72
   4   0 -35    4.25    6.21
   4   0 -36   18.75    8.57
   4   0 -37    3.96    6.73
   4   0 -38   -1.98    6.32
   4   0 -39   -3.06    6.29
  -4   1   1   15.38    5.71
  -4   1   1   32.65    8.75
   4  -1  -1   21.52    6.13
   4  -1  -1   14.98    8.62
   4   1  -1   14.76    5.21
   4   1  -1   37.36    9.14
  -4  -1   1   20.28    5.94
  -4  -1   1   29.96    7.85
  -4   1   2 1128.84  162.86
  -4   1   2 1776.04  166.68
   4  -1  -2 1050.05  162.89
   4  -1  -2 1153.59  164.55
   4   1  -2 1023.20  162.40
   4   1  -2 1072.91  164.04
  -4  -1   2 1150.85  162.93
  -4  -1   2 1656.94  165.95
  -4   1   3   22.79    6.18
  -4   1   3   21.49    7.70
   4  -1  -3   16.88    6.40
   4  -1  -3   25.26    8.13
   4   1  -3   16.46    5.29
   4   1  -3   16.89    7.44
  -4  -1   3   22.57    5.80
  -4  -1   3   23.92    7.91
  -4   1   4    3.93    4.25
  -4   1   4    0.36    5.41
   4  -1  -4    3.46    4.33
   4  -1  -4    6.96    6.70
   4   1  -4    5.44    3.46
   4   1  -4   10.07    6.44
  -4  -1   4   -0.61    3.68
  -4  -1   4    0.81    5.85
  -4   1   5   37.37    6.73
  -4   1   5    5.94    7.29
   4  -1  -5   16.55    5.45
   4  -1  -5   10.09    7.53
   4   1  -5   12.15    4.35
   4   1  -5   13.06    7.45
  -4  -1   5   13.04    4.92
  -4  -1   5   17.82    7.42
  -4   1   6  381.00   57.51
  -4   1   6  502.61   59.72
   4  -1  -6  257.89   56.72
   4  -1  -6  459.68   59.58
   4   1  -6  407.14   57.31
   4   1  -6  492.11   59.91
  -4  -1   6  427.92   57.39
  -4  -1   6  638.92   61.17
  -4   1   7   51.52    9.58
  -4   1   7   19.53    9.67
   4  -1  -7   49.61    8.79
   4  -1  -7   78.92   12.49
   4   1  -7   42.71    8.53
   4   1  -7   51.55   11.13
  -4  -1   7   43.97    8.56
  -4  -1   7   33.10   10.81
  -4   1   8 1369.05  180.74
  -4   1   8 1415.31  182.07
   4  -1  -8 1303.03  180.18
   4  -1  -8 1380.58  182.22
   4   1  -8 1224.80  180.34
   4   1  -8 1345.02  182.32
  -4  -1   8 1181.49  179.98
  -4  -1   8 1293.35  182.22
  -4   1   9    2.32    4.04
  -4   1   9    6.55    7.00
   4  -1  -9    0.67    3.41
   4  -1  -9    5.17    6.60
   4   1  -9    1.68    3.74
   4   1  -9    1.10    7.40
  -4  -1   9   -0.49    3.54
  -4  -1   9   -0.78    6.70
  -4   1  10  528.92   68.36
  -4   1  10  538.84   69.70
   4  -1 -10  477.76   67.70
   4  -1 -10  497.32   69.81
   4   1 -10  434.89   67.99
   4   1 -10  479.56   69.97
  -4  -1  10  455.07   68.77
  -4  -1  10  448.78   67.66
  -4  -1  10  489.85   70.10
  -4   1  11  196.54   24.26
   4  -1 -11  184.63   23.72
   4  -1 -11  177.21   26.16
   4   1 -11  157.10   23.91
   4   1 -11   48.85   23.69
  -4  -1  11  155.68   24.24
  -4  -1  11  181.45   23.73
  -4   1  12  664.62   69.40
   4  -1 -12  437.89   68.19
   4  -1 -12  428.12   69.98
   4   1 -12  488.66   70.84
  -4  -1  12  460.95   69.01
  -4  -1  12  452.40   68.30
  -4   1  13  105.24   14.63
   4  -1 -13   44.74   13.25
   4  -1 -13  122.89   17.63
   4   1 -13  118.56   17.86
  -4  -1  13   98.35   15.15
  -4  -1  13  103.90   14.48
  -4   1  14   -1.38    3.62
   4  -1 -14   -0.40    3.59
   4  -1 -14   -1.30    5.88
   4   1 -14    2.11    6.38
  -4  -1  14    0.69    3.80
  -4  -1  14   -1.73    3.78
  -4   1  15   32.48    8.26
  -4   1  15   38.95    7.84
   4  -1 -15   32.84    7.73
   4  -1 -15   39.17   10.78
   4   1 -15   31.73   10.18
  -4  -1  15   52.51    9.05
  -4  -1  15   39.06    7.73
  -4   1  16  276.42   37.73
  -4   1  16  273.64   37.19
   4   1 -16  151.47   38.12
  -4  -1  16  272.39   37.89
  -4  -1  16  272.21   37.35
  -4   1  17    1.10    3.70
  -4   1  17   -0.10    3.40
   4   1 -17   -0.66    3.18
   4   1 -17   -1.57    7.11
  -4  -1  17   -2.63    4.22
  -4  -1  17    1.85    3.13
  -4   1  18  353.35   43.47
  -4   1  18  183.40   41.71
   4   1 -18  367.51   44.63
   4   1 -18  337.49   46.16
  -4  -1  18  324.97   43.63
  -4  -1  18  364.62   43.35
  -4   1  19   24.25    6.05
  -4   1  19    8.68    4.90
   4   1 -19   31.90    7.36
   4   1 -19   11.75    8.44
  -4  -1  19   31.56    7.10
  -4  -1  19   20.54    5.61
  -4   1  20   17.23    5.74
  -4   1  20   21.76    5.49
   4   1 -20   11.71    8.39
  -4  -1  20   24.73    6.68
  -4  -1  20   21.95    5.78
  -4   1  21    2.29    3.62
  -4   1  21    6.49    3.55
   4   1 -21    8.03    8.60
  -4  -1  21   16.69    5.95
  -4  -1  21    0.59    3.76
  -4   1  22  283.89   38.64
  -4   1  22  239.36   37.67
   4   1 -22  251.19   39.40
  -4  -1  22  262.09   38.93
  -4   1  23    1.78    4.37
  -4   1  23    0.42    3.37
   4  -1 -23    7.82    4.74
   4   1 -23    5.01    5.61
  -4  -1  23    2.75    4.51
  -4   1  24   17.16    5.75
  -4   1  24    9.86    5.12
   4  -1 -24   16.19    6.41
   4   1 -24   21.40    7.66
  -4  -1  24    8.06    5.69
  -4   1  25   19.70    6.76
   4  -1 -25   22.85    7.23
   4   1 -25   23.82    8.86
  -4  -1  25   23.33    7.19
  -4   1  26   81.38   13.37
   4  -1 -26   77.05   13.69
   4   1 -26   53.46   13.96
  -4  -1  26   64.50   13.69
  -4   1  27   -0.37    3.93
   4  -1 -27    1.66    5.06
   4   1 -27   -4.73    6.59
  -4  -1  27    1.25    4.79
   4  -1 -28   45.17   10.70
   4   1 -28   42.34   11.20
  -4  -1  28   50.75   10.77
   4  -1 -29    2.77    5.38
   4   1 -29    0.83    5.74
   4  -1 -30   -1.41    5.58
   4   1 -30   -2.75    5.71
   4  -1 -31    0.73    5.47
   4   1 -31    2.00    6.45
   4  -1 -32   45.46   10.28
   4   1 -32   22.23   10.73
   4  -1 -33   -0.92    5.70
   4   1 -33   -0.95    6.48
   4  -1 -34    0.86    6.02
   4   1 -34    6.39    7.83
   4  -1 -35    0.07    5.77
   4   1 -35   -2.93    6.30
   4  -1 -36    9.09    7.07
   4   1 -36   17.31    8.87
   4  -1 -37   -5.19    6.58
   4   1 -37    3.87    6.86
   4  -1 -38    9.73    6.84
   4   1 -38   24.87    9.30
   4  -1 -39    3.68    6.00
   4   1 -39   -0.71    6.25
  -4   2   1   74.98   12.85
  -4   2   1   50.43   14.15
   4  -2  -1   82.03   13.32
   4  -2  -1   31.23   13.59
   4   2  -1   90.48   12.53
   4   2  -1   93.46   15.08
  -4  -2   1   79.92   12.69
  -4  -2   1   78.73   14.78
  -4   2   2  217.78   30.24
  -4   2   2  168.87   31.52
   4  -2  -2  197.87   30.14
   4  -2  -2  245.21   32.89
   4   2  -2  171.58   29.38
   4   2  -2  224.89   31.88
  -4  -2   2  193.82   29.66
  -4  -2   2  252.63   32.61
  -4   2   3   21.96    5.73
  -4   2   3    8.52    7.84
   4  -2  -3    7.12    4.70
   4  -2  -3    8.02    6.86
   4   2  -3   14.24    4.54
   4   2  -3   17.23    8.05
  -4  -2   3   14.80    4.68
  -4  -2   3   22.17    7.61
  -4   2   4 1915.80  257.42
  -4   2   4 1858.31  258.96
   4  -2  -4 2191.68  258.11
   4  -2  -4 1712.13  258.83
   4   2  -4 1702.03  257.07
   4   2  -4 1800.24  258.72
  -4  -2   4 1797.61  257.00
  -4  -2   4 1945.08  259.22
  -4   2   5   46.26    9.22
  -4   2   5   45.51   10.83
   4  -2  -5   47.68    9.16
   4  -2  -5   52.62   11.71
   4   2  -5   40.23    8.74
   4   2  -5   42.97   10.62
  -4  -2   5   42.39    8.52
  -4  -2   5   56.13   11.35
  -4   2   6    2.12    3.82
  -4   2   6    5.70    6.29
   4  -2  -6    3.95    4.63
   4  -2  -6    4.79    7.99
   4   2  -6    1.94    3.63
   4   2  -6    4.31    7.05
  -4  -2   6    6.45    4.03
  -4  -2   6    4.17    6.02
  -4   2   7  371.59   49.68
   4  -2  -7  350.16   49.66
   4  -2  -7  361.76   51.41
   4   2  -7  332.74   49.50
   4   2  -7  354.76   51.37
  -4  -2   7  306.95   48.98
  -4  -2   7  352.06   51.54
  -4   2   8  729.83   96.42
  -4   2   8  799.36   97.98
   4  -2  -8  790.38   96.57
   4  -2  -8  891.68   99.04
   4   2  -8  724.12   96.91
   4   2  -8  797.81   98.78
  -4  -2   8  672.38   96.93
  -4  -2   8  448.53   95.25
  -4  -2   8  723.04   98.52
  -4   2   9  207.90   28.89
   4  -2  -9  185.14   28.40
   4  -2  -9  202.02   30.59
   4   2  -9  179.94   30.93
  -4  -2   9  163.79   28.88
  -4  -2   9  203.02   28.67
  -4  -2   9  195.16   30.90
  -4   2  10   67.40   12.95
   4  -2 -10   71.64   12.57
   4  -2 -10   80.60   16.06
   4   2 -10   80.14   15.48
  -4  -2  10   66.96   13.19
  -4  -2  10   88.30   12.98
  -4   2  11   62.35   11.68
   4  -2 -11   62.66   10.82
   4  -2 -11   55.33   13.50
   4   2 -11   43.55   13.63
  -4  -2  11   79.13   12.46
  -4  -2  11   62.00   10.99
  -4   2  12    1.17    4.64
  -4   2  12    2.22    5.16
   4  -2 -12   -0.28    3.38
   4   2 -12    2.64    6.52
  -4  -2  12   -0.40    4.52
  -4  -2  12   -1.90    3.68
  -4   2  13    3.39    4.65
  -4   2  13    7.04    5.80
   4  -2 -13   12.44    4.11
   4   2 -13   13.39    5.52
   4   2 -13   11.08    7.08
  -4  -2  13    4.57    4.91
  -4  -2  13   11.87    4.50
  -4   2  14  857.77  111.36
   4  -2 -14  766.52  110.64
   4   2 -14  775.84  112.16
   4   2 -14  807.49  113.72
  -4  -2  14  844.62  111.78
  -4  -2  14  722.09  110.91
  -4   2  15   68.41   10.95
   4  -2 -15   45.22    9.85
   4   2 -15   48.24   11.17
   4   2 -15   43.83   12.79
  -4  -2  15   56.36   11.15
  -4  -2  15   87.84   11.54
  -4   2  16   21.02    6.21
   4  -2 -16   29.94    6.20
   4   2 -16   20.10    6.57
   4   2 -16   21.93    9.29
  -4  -2  16   38.54    7.85
  -4  -2  16   19.82    6.10
  -4   2  17   -2.03    4.40
  -4   2  17    0.60    3.14
   4  -2 -17    0.00    2.89
   4  -2 -17   -1.32    5.65
   4   2 -17    0.16    4.37
   4   2 -17   -0.46    6.89
  -4  -2  17    1.44    4.31
  -4  -2  17    2.29    3.51
  -4   2  18  141.07   21.36
  -4   2  18  138.76   21.12
   4  -2 -18  165.11   24.00
   4   2 -18  136.67   22.58
   4   2 -18  100.59   22.93
  -4  -2  18  128.96   21.84
  -4  -2  18  136.96   21.41
  -4   2  19  133.78   19.24
  -4   2  19  141.06   19.43
   4  -2 -19  105.90   20.76
   4   2 -19   89.80   19.88
   4   2 -19  131.55   22.47
  -4  -2  19  109.18   19.72
  -4   2  20   34.67    8.30
  -4   2  20   50.35    8.85
   4  -2 -20   37.95   10.52
   4   2 -20   62.70   13.22
  -4  -2  20   38.14    9.10
  -4   2  21    9.80    4.94
  -4   2  21    8.75    4.18
   4  -2 -21    4.74    6.62
   4   2 -21    4.47    8.68
  -4  -2  21   -1.69    4.73
  -4   2  22    5.32    4.07
  -4   2  22    7.76    4.11
   4   2 -22    6.31    6.52
  -4  -2  22    4.49    4.70
  -4   2  23   -0.96    3.89
  -4   2  23    0.60    3.81
   4   2 -23   -2.15    6.01
  -4  -2  23    1.48    5.12
  -4   2  24  205.14   26.14
   4   2 -24  138.58   26.92
  -4  -2  24  143.37   26.40
  -4   2  25   29.25    6.94
   4   2 -25   21.03    8.64
  -4  -2  25   17.90    7.88
  -4   2  26   77.70   13.72
   4  -2 -26   82.79   13.95
   4   2 -26   60.90   15.10
   4  -2 -27    0.20    4.11
   4   2 -27    1.53    6.40
   4  -2 -28   37.24    8.78
   4   2 -28   24.29    9.59
   4  -2 -29   28.59    7.93
   4   2 -29   24.95    9.46
   4  -2 -30   81.52   16.29
   4   2 -30  117.77   19.81
  -4  -2  30   87.77   17.27
   4  -2 -31   -0.22    4.87
   4   2 -31   -0.36    5.29
  -4  -2  31    0.64    5.98
   4  -2 -32   -2.42    5.16
   4   2 -32   -1.83    6.41
   4  -2 -33    1.58    5.77
   4   2 -33    3.51    7.77
   4  -2 -34    4.56    5.77
   4   2 -34   14.00    7.92
   4  -2 -35   12.96    6.17
   4   2 -35    2.19    6.79
   4  -2 -36    5.25    6.52
   4   2 -36   17.81    8.15
   4  -2 -37   -0.97    5.71
   4   2 -37   -0.46    6.71
   4  -2 -38   -0.60    5.20
   4   2 -38    4.39    6.72
   4  -2 -39    0.30    6.11
   4   2 -39   -4.68    7.84
  -4   3   1   36.92    8.38
  -4   3   1   59.13   12.10
   4  -3  -1   40.84    9.01
   4  -3  -1   59.41   12.01
   4   3  -1   35.43    8.12
   4   3  -1   64.03   11.20
  -4  -3   1   40.96    8.18
  -4  -3   1   41.33   10.89
  -4   3   2  379.49   55.21
  -4   3   2  360.54   57.24
   4  -3  -2  326.97   55.15
   4  -3  -2  380.12   57.35
   4   3  -2  455.36   55.44
   4   3  -2  367.74   56.55
  -4  -3   2  390.66   54.87
  -4  -3   2  420.43   57.31
  -4   3   3   14.82    5.22
  -4   3   3   10.41    7.33
   4  -3  -3   10.22    5.31
   4  -3  -3   16.10    8.10
   4   3  -3    9.07    4.29
   4   3  -3    6.77    7.34
  -4  -3   3    8.70    4.20
  -4  -3   3    6.94    7.42
  -4   3   4   13.73    4.89
  -4   3   4    6.36    6.86
   4  -3  -4    8.63    5.02
   4  -3  -4   16.64    8.66
   4   3  -4   13.61    4.88
   4   3  -4   -0.50    6.37
  -4  -3   4   10.67    4.12
  -4  -3   4   12.40    7.73
  -4   3   5   36.46    7.92
  -4   3   5   42.76   11.21
   4  -3  -5   36.01    8.38
   4  -3  -5   31.84   10.17
   4   3  -5   42.88    8.20
   4   3  -5   33.06   10.22
  -4  -3   5   36.63    8.76
  -4  -3   5   38.35    7.72
  -4  -3   5   26.93    9.69
  -4   3   6   59.84   11.00
  -4   3   6   52.36   12.61
   4  -3  -6   70.18   11.43
   4  -3  -6   67.86   13.90
   4   3  -6   74.24   14.15
  -4  -3   6   36.94   10.27
  -4  -3   6   67.82   10.68
  -4  -3   6   69.42   13.79
  -4   3   7  206.30   56.31
   4  -3  -7  451.06   57.89
   4  -3  -7  445.74   59.90
   4   3  -7  544.01   59.41
  -4  -3   7  517.39   58.65
  -4  -3   7  516.57   57.88
  -4  -3   7  491.35   60.67
  -4   3   8  105.18   15.50
   4  -3  -8   73.35   15.26
   4  -3  -8  109.04   18.58
   4   3  -8   74.75   15.59
   4   3  -8  119.81   18.70
  -4  -3   8   98.87   15.88
  -4  -3   8   89.92   14.97
  -4   3   9    0.45    3.98
   4  -3  -9   -0.48    4.39
   4  -3  -9    2.34    7.91
   4   3  -9   -2.40    4.92
   4   3  -9    0.74    8.12
  -4  -3   9   -0.98    4.98
  -4  -3   9    1.04    3.73
  -4   3  10  202.54   29.56
  -4   3  10  194.04   30.49
   4  -3 -10  174.44   29.22
   4   3 -10  203.90   30.57
   4   3 -10  241.38   33.02
  -4  -3  10  192.46   29.93
  -4   3  11  440.40   58.26
  -4   3  11  397.31   58.82
   4  -3 -11  388.74   57.72
   4   3 -11  389.87   59.01
   4   3 -11  473.78   61.32
  -4  -3  11  411.68   58.65
  -4  -3  11  372.75   57.99
  -4   3  12  313.53   39.91
  -4   3  12  313.02   40.80
   4  -3 -12  315.19   39.49
   4   3 -12  297.51   41.04
   4   3 -12  326.10   42.96
  -4  -3  12  136.42   38.82
  -4  -3  12  323.86   40.24
  -4   3  13  125.69   17.63
  -4   3  13  118.32   17.92
   4  -3 -13   96.57   16.62
   4   3 -13  117.37   18.54
   4   3 -13   75.58   19.21
  -4  -3  13  122.76   18.13
  -4  -3  13   93.00   17.03
  -4   3  14   11.06    4.79
  -4   3  14    3.69    4.67
   4  -3 -14   10.06    3.90
   4  -3 -14    2.90    5.91
   4   3 -14   15.64    6.00
   4   3 -14    1.28    5.98
  -4  -3  14    6.52    5.24
  -4  -3  14    1.98    3.98
  -4   3  15   40.24    8.14
   4  -3 -15   34.47    7.17
   4  -3 -15   27.11    9.66
   4   3 -15   47.98   10.06
   4   3 -15   46.19   11.94
  -4  -3  15   39.24    8.67
  -4  -3  15   28.59    7.56
  -4   3  16  265.05   40.09
   4  -3 -16  266.94   39.60
   4  -3 -16  277.13   41.85
   4   3 -16  288.53   41.84
   4   3 -16  289.03   43.23
  -4  -3  16  298.46   41.17
  -4  -3  16  253.89   40.29
  -4   3  17   16.08    5.25
   4  -3 -17   14.99    4.58
   4  -3 -17   10.91    6.80
   4   3 -17   16.70    6.98
   4   3 -17   12.27    8.13
  -4  -3  17   21.36    6.49
  -4   3  18   71.27   11.05
  -4   3  18   58.39   10.86
   4  -3 -18   47.98    9.88
   4  -3 -18   66.27   12.86
   4   3 -18   56.50   12.38
   4   3 -18   32.37   12.75
  -4  -3  18   64.92   11.92
  -4   3  19   15.50    4.71
  -4   3  19    3.25    3.92
   4  -3 -19    3.19    6.21
   4   3 -19    1.71    5.77
  -4  -3  19    7.19    4.91
  -4   3  20   17.63    5.52
  -4   3  20   15.73    5.24
   4  -3 -20   22.25    8.29
  -4  -3  20    8.63    5.71
  -4   3  21   67.58   10.43
  -4   3  21   53.90   10.55
   4  -3 -21   41.93   12.19
  -4  -3  21   43.52   11.12
  -4   3  22   68.28   12.02
  -4   3  22   94.16   13.15
   4   3 -22   93.17   15.42
  -4  -3  22   35.19   12.20
  -4   3  23   78.28   11.80
   4   3 -23   41.40   12.78
  -4   3  24    8.08    4.40
   4   3 -24    0.94    6.40
   4   3 -25   13.20    7.54
   4   3 -26   52.55   12.83
   4   3 -27   18.92    8.22
  -4  -3  27   31.71    8.92
   4  -3 -28   98.36   18.21
   4   3 -28  110.30   21.08
  -4  -3  28  124.04   20.26
   4  -3 -29    2.93    4.40
   4   3 -29    5.39    6.91
  -4  -3  29   10.58    7.27
   4  -3 -30    4.76    4.67
   4   3 -30    4.42    7.13
  -4  -3  30    4.45    6.01
   4  -3 -31   18.98    6.41
   4   3 -31   16.33    7.88
  -4  -3  31    2.03    5.98
   4  -3 -32   30.90    8.79
   4   3 -32   37.49   12.22
  -4  -3  32   44.09   11.46
   4  -3 -33    5.06    5.28
   4   3 -33    2.38    6.70
  -4  -3  33    4.50    6.88
   4  -3 -34    0.06    5.40
   4   3 -34    0.88    7.22
   4  -3 -35   -3.68    6.51
   4   3 -35   -0.88    6.19
   4  -3 -36    1.11    4.89
   4   3 -36   11.61    7.48
   4  -3 -37    5.34    5.42
   4   3 -37    2.00    7.21
   4  -3 -38   -0.14    5.82
   4   3 -38    6.96    8.04
   4  -3 -39    0.18    5.36
   4   3 -39   -1.96    7.47
  -4   4   1   72.67   13.39
  -4   4   1   71.10   16.48
   4  -4  -1   77.86   14.08
   4  -4  -1   80.67   16.39
   4   4  -1   68.81   12.98
   4   4  -1  102.11   14.27
   4   4  -1   77.38   15.49
  -4  -4   1   83.93   14.04
  -4  -4   1   71.96   12.86
  -4  -4   1   77.34   15.61
  -4   4   2  168.51   23.96
  -4   4   2  155.66   26.22
   4  -4  -2  160.64   24.34
   4  -4  -2  140.28   26.21
   4   4  -2  158.20   23.90
   4   4  -2  173.72   24.47
   4   4  -2  144.02   25.43
  -4  -4   2  149.39   23.98
  -4  -4   2  147.01   23.33
  -4  -4   2  133.11   25.50
  -4   4   3   70.79   12.50
  -4   4   3   72.23   14.84
   4  -4  -3   64.53   12.85
   4  -4  -3   89.86   16.43
   4   4  -3   59.51   12.80
   4   4  -3   80.17   15.35
  -4  -4   3   72.89   12.92
  -4  -4   3   79.84   12.38
  -4  -4   3   63.57   14.72
  -4   4   4  359.03   50.92
  -4   4   4  349.20   53.00
   4  -4  -4  311.89   50.91
   4  -4  -4  408.18   54.02
   4   4  -4  309.65   51.24
   4   4  -4  358.27   52.82
  -4  -4   4  393.33   51.57
  -4  -4   4  351.20   50.69
  -4  -4   4  383.29   53.37
  -4   4   5    1.42    4.24
  -4   4   5   12.03    8.10
   4  -4  -5   -0.47    4.85
   4  -4  -5   13.76    8.87
   4   4  -5   17.34    6.28
   4   4  -5    2.99    6.65
  -4  -4   5    9.84    5.29
  -4  -4   5    6.65    4.50
  -4  -4   5    9.74    7.89
  -4   4   6  112.69   17.38
   4  -4  -6   76.07   17.07
   4  -4  -6  156.46   21.41
   4   4  -6  110.71   18.25
   4   4  -6  117.40   20.04
  -4  -4   6  102.07   17.72
  -4  -4   6  113.13   17.23
  -4   4   7    5.73    4.54
   4  -4  -7    6.19    5.37
   4  -4  -7    6.35    7.23
   4   4  -7    2.57    5.01
   4   4  -7    7.61    6.87
  -4  -4   7   -0.28    5.82
  -4  -4   7   10.40    5.16
  -4   4   8  146.17   17.83
   4  -4  -8   89.95   17.26
   4  -4  -8  124.70   20.28
   4   4  -8  108.84   18.29
   4   4  -8  106.05   19.49
  -4  -4   8   98.81   17.51
  -4  -4   8   87.82   16.94
  -4   4   9  296.28   46.48
  -4   4   9  322.39   47.90
   4  -4  -9  316.03   46.92
   4   4  -9  306.17   47.85
   4   4  -9  348.58   49.48
  -4  -4   9  336.47   47.46
  -4  -4   9  347.18   47.12
  -4   4  10  212.64   35.73
  -4   4  10  238.78   37.01
   4  -4 -10  235.45   36.27
   4   4 -10  289.28   38.05
   4   4 -10  266.02   39.10
  -4  -4  10  243.81   36.72
  -4  -4  10  265.58   36.56
  -4   4  11   45.84    7.88
  -4   4  11   10.06    7.54
   4  -4 -11   29.66    7.42
   4   4 -11   25.17    7.63
   4   4 -11   37.45    9.18
   4   4 -11   34.54   10.14
  -4  -4  11   49.37    9.09
  -4  -4  11   36.39    7.91
  -4   4  12   35.10    8.71
  -4   4  12   39.96    9.82
   4  -4 -12   53.60    9.56
   4  -4 -12   44.15   11.17
   4   4 -12   47.20   10.44
   4   4 -12   62.80   11.22
   4   4 -12   50.53   13.06
  -4  -4  12   70.61   10.91
  -4  -4  12   45.97    9.46
  -4   4  13  104.57   17.29
  -4   4  13   97.15   17.66
   4  -4 -13   95.09   17.01
   4  -4 -13  103.43   19.57
   4   4 -13   95.86   17.95
   4   4 -13  137.78   20.11
   4   4 -13  142.73   21.72
  -4  -4  13  111.83   18.61
  -4  -4  13  137.67   18.60
  -4   4  14  287.86   44.23
  -4   4  14  316.20   44.77
   4  -4 -14  282.11   43.83
   4  -4 -14  277.84   45.83
   4   4 -14  356.38   46.90
   4   4 -14  363.43   48.48
  -4  -4  14  323.08   45.63
  -4   4  15  121.90   17.91
   4  -4 -15  101.23   17.12
   4  -4 -15  100.69   19.48
   4   4 -15  116.16   19.91
   4   4 -15  109.78   21.14
  -4  -4  15  119.40   18.98
  -4   4  16   39.69    7.85
   4  -4 -16   36.31    6.98
   4  -4 -16   31.46    9.32
   4   4 -16   40.16    9.90
   4   4 -16    9.24    9.11
  -4  -4  16   44.69    9.07
  -4   4  17    0.07    3.63
   4  -4 -17   -0.81    3.06
   4  -4 -17   -0.14    5.41
   4   4 -17   11.85    6.52
  -4  -4  17    7.08    4.77
  -4   4  18  105.35   16.96
   4  -4 -18  102.72   16.36
   4  -4 -18  115.49   19.38
   4   4 -18   91.08   18.93
  -4  -4  18  108.80   18.52
  -4   4  19   72.86   12.67
   4  -4 -19   75.83   12.19
   4  -4 -19   63.24   14.35
  -4  -4  19   69.82   13.97
  -4   4  20   74.97   12.24
  -4   4  20   62.76   12.00
   4  -4 -20   65.15   11.59
   4  -4 -20   74.55   14.47
  -4   4  21   34.66    6.90
  -4   4  21   32.08    7.34
   4  -4 -21    5.02    8.46
  -4   4  22    1.27    3.66
   4   4 -22    4.79    5.88
  -4   4  23   29.71    6.75
   4   4 -23   31.60   10.48
   4   4 -24   77.74   18.72
  -4  -4  24  121.36   19.17
   4   4 -25   43.71   13.02
  -4  -4  25   61.22   12.60
   4   4 -26   96.83   19.88
  -4  -4  26  104.91   19.12
   4   4 -27   -6.50    7.84
  -4  -4  27   -2.21    6.66
   4   4 -28   34.98   11.21
  -4  -4  28   41.76   10.74
   4   4 -29   17.53    9.41
  -4  -4  29    3.35    6.06
   4  -4 -30   17.09    5.74
   4   4 -30   20.94    9.50
  -4  -4  30    8.25    6.31
   4  -4 -31   10.08    5.12
   4   4 -31    4.09    7.98
  -4  -4  31   12.77    6.90
   4  -4 -32   -1.31    4.23
   4   4 -32    2.35    7.16
  -4  -4  32    1.91    5.44
   4  -4 -33    5.11    4.92
   4   4 -33    1.04    6.43
  -4  -4  33   -1.02    5.85
   4  -4 -34   11.39    5.46
   4   4 -34   10.46    8.51
  -4  -4  34   11.97    6.66
   4  -4 -35    3.34    4.93
   4   4 -35   13.08   10.04
   4  -4 -36    3.86    5.11
   4   4 -36    4.31    7.21
   4  -4 -37   -1.00    5.16
   4   4 -37    1.32    7.48
   4  -4 -38    1.00    5.44
   4   4 -38    1.54    7.09
   4  -4 -39   -0.78    4.94
  -4   5   1   88.46   14.89
  -4   5   1  109.65   19.26
   4  -5  -1   82.70   15.15
   4  -5  -1  108.21   18.52
   4   5  -1   80.80   15.24
   4   5  -1  104.58   17.11
  -4  -5   1   66.84   14.51
  -4  -5   1   88.31   14.42
  -4  -5   1   98.20   17.40
  -4   5   2  302.86   48.12
   4  -5  -2  322.88   48.64
   4  -5  -2  337.83   50.95
   4   5  -2  385.27   49.43
   4   5  -2  347.14   50.22
  -4  -5   2  359.03   48.69
  -4  -5   2  334.92   47.98
  -4  -5   2  280.76   49.67
  -4   5   3  199.70   28.53
  -4   5   3  211.28   31.60
   4  -5  -3  199.83   29.03
   4  -5  -3  209.54   31.49
   4   5  -3  141.69   28.51
   4   5  -3  187.59   30.52
  -4  -5   3  173.78   28.43
  -4  -5   3  200.61   28.31
  -4  -5   3  189.41   30.80
  -4   5   4   34.79    7.51
  -4   5   4   21.77   10.09
   4  -5  -4   33.11    7.79
   4  -5  -4   23.20    9.96
   4   5  -4   44.69    8.99
   4   5  -4   29.76    9.73
  -4  -5   4   33.59    7.67
  -4  -5   4   19.87    6.48
  -4   5   5   52.36    9.50
  -4   5   5   67.90   13.33
   4  -5  -5   42.22    9.82
   4  -5  -5   81.58   13.92
   4   5  -5   48.04   10.45
   4   5  -5   51.78   11.74
  -4  -5   5   28.52    9.15
  -4  -5   5   41.68    9.06
  -4   5   6   86.23   12.00
   4  -5  -6   22.16   10.24
   4  -5  -6   92.88   15.67
   4   5  -6   94.89   13.78
   4   5  -6   79.54   14.79
  -4  -5   6   62.18   11.81
  -4  -5   6   85.45   12.03
  -4   5   7  229.87   34.75
   4  -5  -7  238.06   35.21
   4  -5  -7  255.46   37.72
   4   5  -7  240.85   35.79
   4   5  -7  258.87   36.56
   4   5  -7  251.52   37.43
  -4  -5   7  185.58   34.89
  -4  -5   7  256.31   35.33
  -4   5   8   38.34    8.30
  -4   5   8   25.76    9.99
   4  -5  -8   48.32    9.35
   4   5  -8   40.66    9.71
   4   5  -8   35.41    9.40
   4   5  -8   35.86   11.69
  -4  -5   8   50.15    9.71
  -4  -5   8   44.69    8.67
  -4   5   9   46.67    8.31
  -4   5   9   26.13    9.00
   4  -5  -9   34.11    7.90
   4   5  -9   37.90    8.42
   4   5  -9   27.14    8.62
   4   5  -9   29.47   10.41
  -4  -5   9   38.05    8.36
  -4  -5   9   24.49    7.32
  -4   5  10   35.63    6.63
  -4   5  10   30.80    8.48
   4  -5 -10   29.69    6.77
   4   5 -10   32.36    7.63
   4   5 -10   -0.31    5.74
   4   5 -10   38.06   10.37
  -4  -5  10   22.11    7.62
  -4  -5  10   30.26    6.95
  -4   5  11  314.61   45.05
  -4   5  11  309.39   45.84
   4  -5 -11  292.54   45.21
   4  -5 -11  311.62   47.30
   4   5 -11  299.88   47.07
   4   5 -11  351.70   48.68
  -4  -5  11  312.88   46.15
  -4   5  12  354.38   48.69
  -4   5  12  320.52   49.11
   4  -5 -12  328.46   48.88
   4  -5 -12  283.79   50.15
   4   5 -12  347.18   50.98
   4   5 -12  356.50   51.99
  -4  -5  12  372.67   50.15
  -4   5  13   63.29   10.63
  -4   5  13   50.14   11.04
   4  -5 -13   56.07   10.62
   4  -5 -13   65.16   13.23
   4   5 -13   48.68   12.54
   4   5 -13   54.22   13.49
  -4  -5  13   64.64   12.13
  -4   5  14   32.14    6.72
  -4   5  14   24.76    6.59
   4  -5 -14   31.48    6.80
   4  -5 -14   12.74    8.69
   4   5 -14   38.06    9.25
   4   5 -14   16.68    7.99
  -4  -5  14   27.31    7.90
  -4   5  15  117.73   15.81
  -4   5  15   91.91   15.38
   4  -5 -15   82.03   14.96
   4  -5 -15  100.10   17.89
   4   5 -15   76.68   17.34
  -4  -5  15   98.89   17.03
  -4   5  16  126.67   21.54
   4  -5 -16  205.75   22.10
   4  -5 -16  122.98   23.49
   4   5 -16  114.44   23.74
  -4  -5  16  113.39   22.59
  -4   5  17  102.24   17.16
   4  -5 -17  102.25   16.62
   4  -5 -17  108.39   19.45
   4   5 -17  133.24   20.91
  -4  -5  17  107.32   18.97
  -4   5  18  151.14   21.21
   4  -5 -18  123.45   20.34
   4  -5 -18  134.63   23.27
   4   5 -18  136.50   24.03
  -4   5  19    0.29    3.77
   4  -5 -19   -0.26    3.04
   4  -5 -19    0.34    5.96
   4  -5 -20    3.83    3.23
   4  -5 -20   11.67    7.74
  -4   5  21   27.83    6.49
   4  -5 -21   26.75    5.85
   4   5 -21    7.44    8.26
  -4  -5  21   29.10    8.79
   4   5 -22  145.34   24.95
  -4  -5  22  128.14   23.14
   4   5 -23   12.72    8.61
  -4  -5  23   17.23    7.82
   4   5 -24    5.58    7.59
  -4  -5  24    5.05    6.20
   4   5 -25    0.49    7.30
  -4  -5  25   -0.35    5.09
   4   5 -26    8.97    8.82
  -4  -5  26   22.83    8.28
   4   5 -27   45.53   12.98
  -4  -5  27   22.97    9.18
   4   5 -28   24.28   10.94
  -4  -5  28   35.45    9.67
   4   5 -29    7.61    8.21
  -4  -5  29   18.05    8.66
   4   5 -30   -2.65    7.92
  -4  -5  30   -0.59    5.56
   4  -5 -31   22.54    5.75
   4   5 -31    4.93    7.21
  -4  -5  31   12.18    6.95
   4  -5 -32   15.93    5.70
   4   5 -32    8.14    8.35
  -4  -5  32   13.42    8.07
   4  -5 -33   12.38    5.64
   4   5 -33   14.97    8.93
  -4  -5  33   14.91    7.93
   4  -5 -34   -3.29    4.72
   4   5 -34   -2.19    6.99
  -4  -5  34    6.91    5.94
   4  -5 -35   -0.59    4.77
   4   5 -35    5.34    7.43
  -4  -5  35    0.56    5.21
   4  -5 -36   -0.44    4.28
   4   5 -36    1.88    7.45
   4  -5 -37   10.08    5.26
   4   5 -37   11.12    9.46
   4  -5 -38   -0.07    5.37
   4   5 -38    8.29    6.91
   4  -5 -39    1.40    4.87
  -4   6   1   65.25   10.18
  -4   6   1   46.36   12.93
   4  -6  -1   57.37   10.76
   4  -6  -1   54.00   13.21
   4   6  -1   49.20   10.73
   4   6  -1   64.31   12.41
  -4  -6   1   94.22   11.56
  -4  -6   1   21.67    8.34
  -4  -6   1   39.24   11.34
  -4   6   2   68.88   13.20
  -4   6   2   73.88   16.56
   4  -6  -2   84.98   14.07
   4  -6  -2  109.00   17.62
   4   6  -2   71.39   14.44
   4   6  -2   79.95   15.61
  -4  -6   2   55.28   13.16
  -4  -6   2   89.82   13.37
  -4   6   3   68.13   13.61
  -4   6   3  157.81   19.75
   4  -6  -3   74.90   14.11
   4  -6  -3   83.84   16.97
   4   6  -3   82.68   15.28
   4   6  -3   95.01   16.49
  -4  -6   3   79.23   14.41
  -4  -6   3   73.57   13.63
  -4   6   4  172.03   25.75
  -4   6   4  162.72   28.16
   4  -6  -4  153.12   25.96
   4  -6  -4  198.25   29.13
   4   6  -4  142.92   25.83
   4   6  -4  188.66   27.47
   4   6  -4  146.59   27.38
  -4  -6   4  175.54   26.24
  -4  -6   4  182.51   25.91
  -4   6   5   80.26   14.29
   4  -6  -5  114.12   15.76
   4  -6  -5   78.04   17.32
   4   6  -5   70.37   14.74
   4   6  -5   83.66   16.01
   4   6  -5   67.61   16.35
  -4  -6   5   84.21   14.88
  -4  -6   5  103.66   15.04
  -4   6   6   42.00    9.70
   4  -6  -6   40.54   10.02
   4  -6  -6   72.87   14.05
   4   6  -6   88.19   11.80
   4   6  -6   37.30   10.89
   4   6  -6   39.18   11.94
  -4  -6   6   54.07   10.51
  -4  -6   6   51.12   10.21
  -4   6   7   -0.67    3.41
  -4   6   7   -0.24    7.31
   4  -6  -7    0.97    4.23
   4  -6  -7   -3.43    7.79
   4   6  -7   -0.96    4.29
   4   6  -7    1.27    5.01
   4   6  -7   -1.30    6.78
  -4  -6   7    3.31    4.68
  -4  -6   7    2.07    4.64
  -4  -6   7    1.18    3.89
  -4   6   8  332.74   46.49
  -4   6   8  291.52   47.89
   4  -6  -8  298.02   46.57
   4   6  -8  312.30   48.32
   4   6  -8  337.50   49.33
  -4  -6   8  338.66   47.43
  -4  -6   8  326.84   47.66
  -4   6   9  376.76   56.62
  -4   6   9  367.68   58.05
   4  -6  -9  417.03   57.26
   4   6  -9  363.47   58.60
   4   6  -9  426.41   59.89
  -4  -6   9  430.93   58.06
  -4  -6   9  391.51   58.00
  -4   6  10    3.08    3.76
  -4   6  10    0.83    6.28
   4  -6 -10   12.22    4.81
   4  -6 -10    4.95    7.06
   4   6 -10   13.15    7.14
   4   6 -10    7.00    7.59
  -4  -6  10    1.85    5.20
  -4  -6  10    7.73    5.17
  -4   6  11    2.81    3.41
  -4   6  11    0.55    5.75
   4  -6 -11   -0.89    4.08
   4  -6 -11    4.44    6.68
   4   6 -11    2.25    5.62
   4   6 -11    0.29    6.21
  -4  -6  11   10.25    4.72
  -4  -6  11    5.52    4.20
  -4   6  12    4.39    3.35
  -4   6  12   -0.60    5.53
   4  -6 -12    4.31    4.34
   4  -6 -12    0.15    6.65
   4   6 -12    0.19    6.37
   4   6 -12    3.92    7.71
  -4  -6  12    2.54    5.14
  -4  -6  12    1.08    4.76
  -4   6  13  115.82   18.82
  -4   6  13  132.30   19.72
   4  -6 -13  133.39   19.66
   4  -6 -13   99.63   20.90
   4   6 -13  127.49   21.86
   4   6 -13  126.63   22.73
  -4  -6  13   93.93   19.89
  -4  -6  13  137.74   20.84
  -4   6  14   99.87   16.87
  -4   6  14   78.10   16.67
   4  -6 -14  139.39   18.06
   4  -6 -14  110.32   19.87
   4   6 -14  135.57   21.36
  -4  -6  14  117.85   18.92
  -4   6  15   81.02   16.18
  -4   6  15  124.63   16.91
   4  -6 -15  107.46   16.91
   4  -6 -15  103.12   19.32
   4   6 -15  120.43   20.56
  -4   6  16   26.06    6.94
   4  -6 -16   40.35    7.72
   4  -6 -16   45.40   10.84
   4   6 -16   33.16   10.91
  -4   6  17    1.75    3.63
   4  -6 -17    2.33    3.20
   4  -6 -17    0.69    5.86
   4   6 -17   -0.13    6.70
  -4   6  18   66.42   11.23
   4  -6 -18   62.92   10.73
   4  -6 -18   61.70   13.81
   4   6 -18   57.43   14.48
   4  -6 -19   59.27   10.79
   4  -6 -19   83.99   14.74
  -4  -6  19   63.40   13.28
   4  -6 -20   33.24    6.35
  -4  -6  20   15.92    8.72
   4   6 -21    7.72    8.47
  -4  -6  21   32.84    9.56
   4   6 -22   -0.60    6.03
  -4  -6  22   -0.24    5.59
   4   6 -23    8.77    7.96
  -4  -6  23    8.92    7.75
   4   6 -24    5.95    7.16
  -4  -6  24    0.84    5.53
   4   6 -25   39.37   12.61
  -4  -6  25   41.48   11.69
   4   6 -26   27.47   11.89
  -4  -6  26   40.67   10.71
   4   6 -27   -3.70    7.57
  -4  -6  27   -2.05    5.82
   4   6 -28   15.94    9.27
  -4  -6  28    7.30    6.63
   4   6 -29   14.47    8.82
  -4  -6  29   19.41    8.55
   4   6 -30   11.61    7.70
  -4  -6  30    9.46    6.72
   4   6 -31   16.50    9.18
  -4  -6  31   15.80    8.20
   4   6 -32    0.40    6.86
  -4  -6  32    3.48    6.75
   4  -6 -33   11.98    5.23
   4   6 -33    3.39    9.20
  -4  -6  33    5.55    7.01
   4  -6 -34    2.21    3.96
   4   6 -34    3.58    7.27
   4  -6 -35    9.65    4.97
   4   6 -35   34.01   10.72
  -4  -6  35   12.53    9.22
   4  -6 -36    1.20    4.83
   4   6 -36    6.16    8.58
  -4  -6  36    2.85    6.61
   4  -6 -37   -0.55    4.42
   4   6 -37   -1.12    6.84
   4  -6 -38    4.98    4.93
   4   6 -38    1.23    8.65
   4  -6 -39   -1.25    4.70
  -4   7   1  362.40   47.97
  -4   7   1  277.13   50.19
   4  -7  -1  362.72   48.59
   4  -7  -1  351.92   50.56
   4   7  -1  297.88   48.49
  -4  -7   1  309.74   47.72
  -4  -7   1  328.58   47.44
  -4  -7   1  306.75   48.10
  -4   7   2   39.99    8.42
  -4   7   2   28.02   12.07
   4  -7  -2   39.40    8.90
   4  -7  -2   32.03   10.86
   4   7  -2   24.12    7.99
   4   7  -2   39.00    9.64
  -4  -7   2   35.78    8.45
  -4  -7   2   54.28    9.00
  -4  -7   2   44.11    9.39
  -4   7   3   59.49   15.27
  -4   7   3   87.94   19.10
   4  -7  -3  141.44   17.89
   4  -7  -3   94.97   19.17
   4   7  -3  116.78   17.20
   4   7  -3  100.85   17.80
  -4  -7   3  105.26   16.72
  -4  -7   3   95.88   16.12
  -4  -7   3  102.11   17.05
  -4   7   4   12.99    5.23
  -4   7   4    5.31    7.12
   4  -7  -4   19.94    6.29
   4  -7  -4   13.23    8.80
   4   7  -4   16.83    5.72
   4   7  -4   16.82    6.91
  -4  -7   4   18.95    6.34
  -4  -7   4   13.97    5.65
  -4  -7   4   12.26    6.29
  -4   7   5  150.77   24.85
   4  -7  -5  195.84   26.08
   4  -7  -5  158.50   27.91
   4   7  -5  159.03   26.62
   4   7  -5  183.13   27.93
  -4  -7   5  139.76   25.32
  -4  -7   5  159.45   26.14
  -4   7   6  217.13   32.07
   4  -7  -6  182.54   32.18
   4  -7  -6  236.09   35.21
   4   7  -6  197.55   33.69
   4   7  -6  261.59   35.36
  -4  -7   6  227.88   33.14
  -4  -7   6  201.23   32.99
  -4   7   7  519.57   69.42
  -4   7   7  430.60   71.03
   4  -7  -7  448.64   69.53
   4  -7  -7  499.60   72.19
   4   7  -7  499.83   71.61
   4   7  -7  549.83   72.55
  -4  -7   7  462.25   69.98
  -4  -7   7  490.06   70.65
  -4   7   8   -0.45    3.40
  -4   7   8   -0.02    6.70
   4  -7  -8    0.36    4.31
   4   7  -8   -1.07    5.67
   4   7  -8    0.67    6.58
  -4  -7   8    0.29    4.91
  -4  -7   8    1.51    5.32
  -4   7   9   13.32    4.66
  -4   7   9   16.49    7.74
   4  -7  -9    9.22    5.30
   4   7  -9   15.47    7.75
   4   7  -9   16.62    8.65
  -4  -7   9   11.82    6.24
  -4  -7   9    9.06    5.36
  -4   7  10   10.78    4.20
  -4   7  10   12.55    6.75
   4  -7 -10    3.80    4.53
   4  -7 -10    1.72    7.38
   4   7 -10    8.17    6.44
   4   7 -10   12.44    8.36
  -4  -7  10   19.18    6.28
  -4  -7  10    5.33    4.90
  -4   7  11  165.46   24.61
  -4   7  11  165.71   25.84
   4  -7 -11  141.09   24.71
   4  -7 -11  156.49   27.66
   4   7 -11  139.26   26.94
   4   7 -11  177.26   28.44
  -4  -7  11  183.20   26.65
  -4  -7  11  166.89   26.36
  -4   7  12   26.49    5.88
  -4   7  12   15.83    7.38
   4  -7 -12   19.58    6.54
   4  -7 -12   27.28    9.39
   4   7 -12   29.18   10.10
   4   7 -12   25.86    9.71
  -4  -7  12   16.15    7.00
  -4   7  13   48.92    9.42
  -4   7  13   47.44   10.24
   4  -7 -13   41.84    9.68
   4  -7 -13   73.75   13.69
   4   7 -13   52.30   12.69
  -4   7  14   12.38    4.25
  -4   7  14    3.37    4.27
   4  -7 -14    8.51    5.06
   4  -7 -14    7.30    7.34
   4   7 -14    5.04    7.00
  -4   7  15   75.47   11.18
  -4   7  15   56.40   10.54
   4  -7 -15   53.86   11.20
   4  -7 -15   51.47   13.72
   4   7 -15   57.27   13.84
  -4   7  16    4.93    4.11
  -4   7  16    2.94    3.46
   4  -7 -16   10.11    5.13
   4  -7 -16    5.50    6.94
   4   7 -16   -3.03    7.28
  -4  -7  16    6.51    6.39
   4  -7 -17   22.34    6.16
   4  -7 -17   41.68   11.01
   4   7 -17   31.74   10.54
  -4  -7  17   10.93    7.19
   4  -7 -18    0.64    3.55
   4   7 -18   10.81    7.42
  -4  -7  18    4.54    5.70
  -4  -7  19   -0.79    6.53
  -4  -7  20   -1.66    5.86
   4   7 -21   99.25   19.26
  -4  -7  21   77.80   17.19
   4   7 -22   36.04   11.19
  -4  -7  22   32.39   10.16
   4   7 -23   74.95   16.41
  -4  -7  23   59.20   14.50
   4   7 -24    3.86    7.39
  -4  -7  24   -0.94    5.56
   4   7 -25    3.96    8.33
  -4  -7  25   15.66    7.92
   4   7 -26    4.23    7.57
  -4  -7  26   11.90    7.07
   4   7 -27   24.92   10.94
  -4  -7  27   17.92    7.99
   4   7 -28   -4.78    8.52
  -4  -7  28    3.62    6.50
   4   7 -29   11.48    9.31
  -4  -7  29    9.02    7.12
   4   7 -30   -0.86    7.62
  -4  -7  30   -0.64    5.51
   4   7 -31    8.66    9.39
  -4  -7  31   13.65    7.70
   4   7 -32    7.44    9.85
  -4  -7  32   10.57    6.89
   4   7 -33   27.06   11.89
  -4  -7  33   31.29   10.09
   4  -7 -34    2.12    3.73
   4   7 -34   -0.66    8.88
  -4  -7  34    3.20    7.08
   4  -7 -35    1.76    4.13
   4   7 -35   11.78    9.95
  -4  -7  35   -3.09    7.33
   4  -7 -36    3.14    3.91
   4   7 -36    3.35    7.48
  -4  -7  36    0.03    6.82
   4  -7 -37    6.66    5.02
   4   7 -37    4.52    7.96
  -4  -7  37    3.59    6.84
   4  -7 -38    2.07    5.00
   4  -7 -39    3.83    4.93
  -4   8   1   17.16    5.50
  -4   8   1   23.58   10.12
   4  -8  -1   14.38    6.10
   4  -8  -1    8.90    8.09
   4   8  -1   21.30    6.63
   4   8  -1   13.53    6.82
  -4  -8   1   19.43    6.57
  -4  -8   1   15.29    5.29
  -4  -8   1    7.66    6.36
  -4   8   2   18.21    6.54
  -4   8   2   38.11   11.54
   4  -8  -2   29.27    7.93
   4  -8  -2   18.97    8.42
   4   8  -2   42.28    9.62
  -4  -8   2   27.89    7.34
  -4  -8   2   33.48    8.14
  -4   8   3  148.73   23.91
  -4   8   3  169.66   27.92
   4  -8  -3  170.67   24.89
   4  -8  -3  144.50   26.55
   4   8  -3  122.50   24.88
  -4  -8   3  137.75   24.20
  -4  -8   3  184.37   25.64
  -4   8   4   34.03    7.42
  -4   8   4   16.13   11.03
   4  -8  -4   30.25    7.97
   4  -8  -4   25.14   10.19
   4   8  -4    9.41    6.76
  -4  -8   4   35.65    8.04
  -4  -8   4   31.28    8.40
  -4   8   5   72.51   13.87
   4  -8  -5   83.46   14.72
   4  -8  -5   80.04   16.96
   4   8  -5   66.81   15.73
  -4  -8   5  102.76   15.67
  -4  -8   5   82.16   15.33
  -4   8   6   32.03    7.34
  -4   8   6   33.06   10.50
   4  -8  -6   29.09    7.98
   4  -8  -6   48.92   11.54
   4   8  -6   40.99    9.54
  -4  -8   6   20.85    7.95
  -4  -8   6   18.13    8.01
  -4   8   7   -0.73    3.98
  -4   8   7   -1.06    6.40
   4  -8  -7    2.77    4.50
   4  -8  -7   -1.26    6.46
   4   8  -7    2.21    5.62
  -4  -8   7    0.52    4.59
  -4  -8   7   -1.78    5.66
  -4   8   8   29.86    7.36
  -4   8   8   31.47   10.90
   4  -8  -8   29.91    7.81
   4   8  -8   16.06    8.94
  -4  -8   8   29.90    8.43
  -4  -8   8   32.69    9.28
  -4   8   9  489.99   62.27
  -4   8   9  388.97   63.49
   4  -8  -9  428.90   62.43
   4   8  -9  448.21   64.94
  -4  -8   9  380.37   63.15
  -4   8  10    3.73    3.80
  -4   8  10    4.28    6.35
   4  -8 -10    4.63    4.97
   4  -8 -10   -0.72    6.90
   4   8 -10    3.99    5.99
  -4  -8  10    8.59    6.13
  -4   8  11   37.44    7.82
  -4   8  11   30.15    9.32
   4  -8 -11   40.19    8.54
   4  -8 -11   22.99   10.29
   4   8 -11   37.66   10.63
  -4  -8  11   32.98    9.22
  -4   8  12    2.93    4.43
  -4   8  12    2.61    5.51
   4  -8 -12    2.25    5.08
   4  -8 -12    9.54    7.67
   4   8 -12   -2.05    6.98
  -4  -8  12    8.00    5.62
  -4   8  13  138.63   20.31
  -4   8  13  141.13   21.10
   4  -8 -13  140.35   21.03
   4  -8 -13  101.61   22.68
   4   8 -13  133.93   23.89
  -4  -8  13   99.23   21.47
  -4   8  14   16.01    4.99
   4  -8 -14   12.19    5.36
   4   8 -14    4.90    7.34
  -4  -8  14   13.80    6.64
   4  -8 -15   57.31   10.45
   4   8 -15   34.95   12.33
  -4  -8  15   48.28   12.15
  -4   8  16    0.49    3.03
   4  -8 -16    2.38    4.18
   4   8 -16    3.05    7.82
  -4  -8  16    0.30    6.08
   4  -8 -17   -1.00    4.51
   4   8 -17    1.06    6.60
  -4  -8  17   -1.95    7.30
  -4  -8  18   14.63    7.46
  -4  -8  19  154.48   26.40
  -4  -8  20   -2.43    4.88
   4   8 -21   86.32   18.74
  -4  -8  21   81.38   17.07
   4   8 -22    6.31    8.09
  -4  -8  22   16.20    8.36
   4   8 -23   18.42    9.00
  -4  -8  23   11.68    8.23
   4   8 -24    3.35    8.02
  -4  -8  24    2.31    6.51
   4   8 -25   28.81   13.36
  -4  -8  25   53.99   12.28
   4   8 -26   -1.50    6.45
  -4  -8  26    1.98    6.53
   4   8 -27    3.51    8.36
  -4  -8  27    5.70    7.13
   4   8 -28    0.51    8.48
  -4  -8  28    2.58    6.61
   4   8 -29   55.81   14.44
  -4  -8  29   32.26   11.39
   4   8 -30   -0.14    7.32
  -4  -8  30    0.32    7.73
   4   8 -31    1.66    8.16
  -4  -8  31    8.00    7.24
   4   8 -32    9.21    8.52
  -4  -8  32   -2.20    6.42
   4   8 -33   -4.92    8.19
  -4  -8  33   -1.78    6.93
   4   8 -34   -0.99    8.86
  -4  -8  34   -3.49    8.12
   4  -8 -35   13.69    5.04
   4   8 -35   19.75   11.07
  -4  -8  35   22.95    9.33
   4  -8 -36    1.67    3.97
   4   8 -36    2.03    9.17
  -4  -8  36    1.35    7.60
   4  -8 -37    0.36    4.07
   4   8 -37   -0.20    7.51
  -4  -8  37   -1.40    6.50
   4  -8 -38    0.93    3.89
  -4  -8  38   -3.03    7.12
   4  -8 -39    0.14    4.50
  -4  -8  39   -4.06    8.31
  -4   9   1  205.10   36.39
   4  -9  -1  264.32   34.19
   4  -9  -1  219.82   35.58
   4   9  -1  165.20   33.07
  -4  -9   1  264.34   33.77
  -4  -9   1  180.16   33.03
  -4   9   2    2.27    8.37
   4  -9  -2    3.83    4.73
   4  -9  -2    3.28    7.84
   4   9  -2    5.80    5.44
  -4  -9   2    0.16    4.57
  -4  -9   2   -0.94    5.26
  -4   9   3   22.61   10.42
   4  -9  -3   10.33    5.82
   4  -9  -3   13.36    8.92
   4   9  -3   13.12    6.82
  -4  -9   3   23.37    7.23
  -4  -9   3   32.10    8.44
   4  -9  -4    1.58    4.71
   4  -9  -4    8.80    7.09
   4   9  -4    6.88    5.96
  -4  -9   4   -1.74    5.14
  -4  -9   4   -1.42    5.99
  -4   9   5  116.03   19.52
   4  -9  -5  112.28   20.09
   4  -9  -5  100.91   21.80
   4   9  -5  153.20   22.99
  -4  -9   5  110.56   20.22
  -4  -9   5  135.32   21.74
  -4   9   6    0.68    4.14
  -4   9   6    4.52    8.40
   4  -9  -6   -1.59    4.52
   4  -9  -6    3.98    6.62
   4   9  -6    1.18    5.75
  -4  -9   6    4.13    5.97
  -4   9   7  311.89   44.86
   4  -9  -7  336.40   45.77
   4  -9  -7  268.12   47.24
   4   9  -7  243.86   46.52
  -4  -9   7  346.50   47.15
  -4   9   8    0.82    4.16
   4  -9  -8    0.00    5.10
   4   9  -8    5.64    7.37
  -4  -9   8   -0.05    5.67
  -4   9   9   18.47    6.13
   4  -9  -9   16.37    6.33
   4   9  -9   33.54    9.68
  -4  -9   9    9.35    5.87
  -4  -9   9   13.48    6.84
  -4   9  10    3.30    3.77
   4  -9 -10    5.73    5.19
   4   9 -10    1.41    6.90
  -4  -9  10    3.83    6.29
  -4  -9  10    1.67    4.91
  -4   9  11  245.46   32.22
   4  -9 -11  208.57   32.46
   4   9 -11  146.69   33.93
  -4  -9  11  224.68   34.23
  -4  -9  11  212.22   34.19
  -4   9  12    1.28    3.63
   4  -9 -12    1.86    5.12
   4   9 -12   -2.03    7.12
  -4  -9  12   -1.77    5.99
   4  -9 -13   18.19    5.88
   4   9 -13    4.44    6.80
  -4  -9  13    0.01    5.71
   4  -9 -14   12.86    5.96
   4   9 -14   18.71    8.85
  -4  -9  14    9.01    7.33
   4  -9 -15   52.17   10.79
   4   9 -15   61.57   14.26
  -4  -9  15   46.67   12.02
   4   9 -16   -1.67    7.77
  -4  -9  16   -3.45    6.69
   4   9 -17  102.45   22.79
  -4  -9  17  134.80   22.18
  -4  -9  18    0.77    6.50
  -4  -9  19   -3.90    7.12
   4   9 -20   -0.02    6.96
  -4  -9  20   -0.71    5.59
   4   9 -21   52.59   14.38
  -4  -9  21   52.00   13.30
   4   9 -22   -3.62    7.50
  -4  -9  22    2.40    7.09
   4   9 -23   38.77   12.42
  -4  -9  23   35.36   11.11
   4   9 -24   -0.66    7.25
  -4  -9  24   -1.29    6.37
   4   9 -25    1.99    8.32
  -4  -9  25   11.53    7.27
   4   9 -26    1.94    7.82
  -4  -9  26    0.49    5.51
   4   9 -27    6.96   10.47
  -4  -9  27    7.43    7.99
   4   9 -28    2.28    8.33
  -4  -9  28   -1.58    7.66
   4   9 -29   -2.57    8.43
  -4  -9  29    7.58    7.19
   4   9 -30   -2.97    8.19
  -4  -9  30    3.51    7.34
   4   9 -31   -2.39    8.18
  -4  -9  31   12.13    7.29
   4   9 -32   -0.14    7.60
  -4  -9  32    4.42    6.79
   4   9 -33   12.72    9.79
  -4  -9  33    2.34    7.02
   4   9 -34   12.20    9.98
  -4  -9  34   -3.73    6.99
   4   9 -35   -3.68    8.89
  -4  -9  35   -2.97    7.04
   4  -9 -36   -0.44    3.42
   4   9 -36   -1.42    8.37
  -4  -9  36   -2.91    7.76
   4  -9 -37    5.83    4.08
  -4  -9  37    0.01    6.02
   4  -9 -38    1.10    4.11
   4 -10  -1   -0.32    5.40
  -4 -10   1   -2.15    5.02
   4 -10  -2    0.81    5.09
   4 -10  -3   46.25   10.59
   4 -10  -4    5.72    5.17
   4 -10  -5   21.07    7.37
   4  10  -5   18.83    8.47
   4 -10  -6   -2.02    4.97
   4  10  -6   10.36    7.53
  -4 -10   6   13.92    6.80
  -4 -10   6    3.06    5.83
   4 -10  -7   21.03    7.69
   4  10  -7   20.86    9.20
  -4 -10   7   26.74    8.05
  -4 -10   7   10.56    6.92
  -4  10   8    7.45    5.26
   4 -10  -8   19.37    6.60
   4  10  -8    9.77    8.54
  -4 -10   8   16.06    7.42
  -4 -10   8   10.10    6.85
  -4  10   9    5.73    4.31
   4 -10  -9   11.76    6.05
   4  10  -9    6.12    7.64
  -4 -10   9    5.04    6.31
  -4 -10   9    5.97    6.79
  -4  10  10    1.38    4.16
   4 -10 -10   -1.43    5.10
[truncated: 819,630 more chars]
