# Supplementary material for: LED-pump-X-ray-multiprobe crystallography for sub-second timescales
Source: Commun Chem. 2022 Aug 26;5:102. doi: 10.1038/s42004-022-00716-1 (PMC9814726; doi:10.1038/s42004-022-00716-1)
Supplement: Supplementary file 10 — Supplementary Data 1 [file 42004_2022_716_MOESM10_ESM.zip › CIFs/4s_274K/274K_4s_t17_decay.cif]

data_global

# SUBMISSION DETAILS
 
_publ_contact_author_name       'Hatcher, Lauren'
_publ_contact_author_address
;
School of Chemistry
Cardiff University
Main Building
Park Place 
Cardiff
CF10 3AT
United Kingdom
;
_publ_contact_author_email       'HatcherL1@cardiff.ac.uk'
_publ_requested_category          FM
_publ_section_comment
; 
?
;
_publ_section_references
;
Diamond General Data Aquisition (GDA) software: http://www.opengda.org/

XIA2: Winter, G. (2010) J. Appl. Cryst. 43, 186-190.
POINTLESS: Evans, P. (2006) Acta Cryst. D62, 72-82.
AIMLESS: Evans, P. R. and Murshudov, G. N. (2013) Acta Cryst. D69, 1204-1214.
DIALS: Winter, G., et al. Acta Cryst. (2018) D74, 85-97.
CCP4: Winn, M. D. et al. (2011) Acta Cryst. D67, 235-242.
   
SHELXL: Sheldrick G. M. (2015). Acta Cryst. C71, 3-8.
SHELXT:	Sheldrick, G. M. (2015). Acta Cryst. A71, 3-8.
 
OLEX2: Dolomanov, O.V.; Bourhis, L.J.; Gildea, R.J.; Howard, J.A.K.; Puschmann,
 H., OLEX2: A complete structure solution, refinement and analysis program 
 (2009). J. Appl. Cryst., 42, 339-341.

MERCURY: Macrae, C. F., Bruno, I. J., Chisholm, J. A., Edgington,
P. R., McCabe, P., Pidcock, E., Rodriguez-Monge, L., Taylor, R.,
van de Streek, J. & Wood, P. A. (2008). J. Appl. Cryst. 41, 466-470.
;

####
 
data_274K_4s_t17_decay
 
_audit_creation_method            'SHELXL-2018/3'
_shelx_SHELXL_version_number      '2018/3'
_chemical_name_systematic         
;
Nitro-(N,N,N',N'-tetrabutyldiethylenetriamine)palladium(II)
tetraphenylborate, tetrahydrofuran solvate
;
_chemical_name_common             ?
_chemical_melting_point           ?
_chemical_formula_moiety          
;
C20 H45 N4 O2 Pd, C24 H20 B, C4 H8 O
;
_chemical_formula_sum            'C48 H73 B N4 O3 Pd' 
_chemical_formula_weight          871.31

loop_
 _atom_type_symbol
 _atom_type_description
 _atom_type_scat_dispersion_real
 _atom_type_scat_dispersion_imag
 _atom_type_scat_source
 'C'  'C'   0.0010   0.0010
 'International Tables Vol C Tables 4.2.6.8 and 6.1.1.4'
 'H'  'H'   0.0000   0.0000
 'International Tables Vol C Tables 4.2.6.8 and 6.1.1.4'
 'B'  'B'   0.0000   0.0000
 'International Tables Vol C Tables 4.2.6.8 and 6.1.1.4'
 'N'  'N'   0.0030   0.0020
 'International Tables Vol C Tables 4.2.6.8 and 6.1.1.4'
 'O'  'O'   0.0050   0.0030
 'International Tables Vol C Tables 4.2.6.8 and 6.1.1.4'
 'Pd'  'Pd'  -2.5040   0.6150
 'International Tables Vol C Tables 4.2.6.8 and 6.1.1.4'
 
_space_group_crystal_system       monoclinic
_space_group_IT_number            14
_space_group_name_H-M_alt         'P 21/n'
_space_group_name_Hall            '-P 2yn'
 
_shelx_space_group_comment
;
The symmetry employed for this shelxl refinement is uniquely defined
by the following loop, which should always be used as a source of
symmetry information in preference to the above space-group names.
They are only intended as comments.
;
 
loop_
 _space_group_symop_operation_xyz
 'x, y, z'
 '-x+1/2, y+1/2, -z+1/2'
 '-x, -y, -z'
 'x-1/2, -y-1/2, z-1/2'
 
_cell_length_a                    11.6826(5)
_cell_length_b                    13.5790(5)
_cell_length_c                    30.1780(10)
_cell_angle_alpha                 90
_cell_angle_beta                  93.535(3)
_cell_angle_gamma                 90
_cell_volume                      4778.3(3)
_cell_formula_units_Z             4
_cell_measurement_temperature     274(2)
_cell_measurement_reflns_used     8307
_cell_measurement_theta_max       21.2550913803
_cell_measurement_theta_min       1.22784047368
 
_exptl_crystal_description        Plate
_exptl_crystal_colour             Yellow
_exptl_crystal_density_meas       ?
_exptl_crystal_density_method     ?
_exptl_crystal_density_diffrn     1.211          
_exptl_crystal_F_000              1856
_exptl_transmission_factor_min    ?
_exptl_transmission_factor_max    ?
_exptl_crystal_size_max           0.100
_exptl_crystal_size_mid           0.100
_exptl_crystal_size_min           0.050
_exptl_absorpt_coefficient_mu     0.202
_shelx_estimated_absorpt_T_min    0.980
_shelx_estimated_absorpt_T_max    0.990
_exptl_absorpt_correction_T_min   0.996667417174
_exptl_absorpt_correction_T_max   1.0
_exptl_absorpt_correction_type    empirical
_exptl_absorpt_process_details    
;
CCP4 7.0.058: AIMLESS, version 0.7.1 : 27/03/18
Scaling & analysis of unmerged intensities, absorption correction using spherical harmonics
;
_exptl_absorpt_special_details    ?
_diffrn_ambient_temperature       274(2)
_diffrn_radiation_wavelength      0.534
_diffrn_measurement_device_type   'Photon counting pixel array'
_diffrn_radiation_type            Synchrotron
_diffrn_measurement_method        'shutterless scans'
_diffrn_radiation_source          'Diamond Light Source Beamline I19-2'
_diffrn_radiation_monochromator   'Silicon 111'
_diffrn_detector_area_resol_mean  ?
_diffrn_reflns_number             32789
_diffrn_reflns_av_unetI/netI      0.1348
_diffrn_reflns_av_R_equivalents   0.1073
_diffrn_reflns_limit_h_min        -14
_diffrn_reflns_limit_h_max        14
_diffrn_reflns_limit_k_min        -16
_diffrn_reflns_limit_k_max        11
_diffrn_reflns_limit_l_min        -37
_diffrn_reflns_limit_l_max        35
_diffrn_reflns_theta_min          1.236
_diffrn_reflns_theta_max          19.496
_diffrn_reflns_theta_full         18.687
_diffrn_measured_fraction_theta_max   0.996
_diffrn_measured_fraction_theta_full  0.995
_diffrn_reflns_Laue_measured_fraction_max    0.996
_diffrn_reflns_Laue_measured_fraction_full   0.995
_diffrn_reflns_point_group_measured_fraction_max   0.996
_diffrn_reflns_point_group_measured_fraction_full  0.995
_reflns_number_total              9733
_reflns_number_gt                 4946
_reflns_threshold_expression      'I > 2\s(I)'
_reflns_Friedel_coverage          0.000
_reflns_Friedel_fraction_max      .
_reflns_Friedel_fraction_full     .
 
_reflns_special_details
;
 Reflections were merged by SHELXL according to the crystal
 class for the calculation of statistics and refinement.
 
 _reflns_Friedel_fraction is defined as the number of unique
 Friedel pairs measured divided by the number that would be
 possible theoretically, ignoring centric projections and
 systematic absences.
;
 
_computing_data_collection        'Diamond GDA (http://www.opengda.org/)'
_computing_cell_refinement        'DIALS (Winter, 2018)'
_computing_data_reduction         'XIA2 (Winter 2010)'
_computing_structure_solution     'SHELXT (Sheldrick, 2015)'
_computing_structure_refinement   'SHELXL (Sheldrick, 2015)'
_computing_molecular_graphics     'OLEX2 (Dolomanov et al., 2009)'
_computing_publication_material   'MERCURY (Macrae et al., 2008)'
_refine_special_details           ?
_refine_ls_structure_factor_coef  Fsqd
_refine_ls_matrix_type            full
_refine_ls_weighting_scheme       calc
_refine_ls_weighting_details
'w=1/[\s^2^(Fo^2^)+(0.0354P)^2^] where P=(Fo^2^+2Fc^2^)/3'
_atom_sites_solution_primary      ?
_atom_sites_solution_secondary    ?
_atom_sites_solution_hydrogens    geom
_refine_ls_hydrogen_treatment     constr
_refine_ls_extinction_method      none
_refine_ls_extinction_coef        .
_refine_ls_number_reflns          9733
_refine_ls_number_parameters      526
_refine_ls_number_restraints      491
_refine_ls_R_factor_all           0.1219
_refine_ls_R_factor_gt            0.0612
_refine_ls_wR_factor_ref          0.1413
_refine_ls_wR_factor_gt           0.1212
_refine_ls_goodness_of_fit_ref    0.882
_refine_ls_restrained_S_all       0.883
_refine_ls_shift/su_max           0.001
_refine_ls_shift/su_mean          0.000
 
loop_
 _atom_site_label
 _atom_site_type_symbol
 _atom_site_fract_x
 _atom_site_fract_y
 _atom_site_fract_z
 _atom_site_U_iso_or_equiv
 _atom_site_adp_type
 _atom_site_occupancy
 _atom_site_site_symmetry_order  
 _atom_site_calc_flag
 _atom_site_refinement_flags_posn
 _atom_site_refinement_flags_adp
 _atom_site_refinement_flags_occupancy
 _atom_site_disorder_assembly
 _atom_site_disorder_group
Pd1 Pd 0.33989(3) 0.77513(2) 0.34637(2) 0.04721(14) Uani 1 1 d D . . . .
N2 N 0.3464(3) 0.9279(2) 0.33740(10) 0.0553(8) Uani 1 1 d . . . . .
N3 N 0.4543(3) 0.7987(2) 0.39805(10) 0.0479(8) Uani 1 1 d . . . . .
H3 H 0.531439 0.788791 0.387846 0.058 Uiso 1 1 calc R U . . .
N4 N 0.3311(3) 0.6313(2) 0.37131(10) 0.0487(8) Uani 1 1 d . . . . .
C1 C 0.4416(4) 0.9632(3) 0.36962(13) 0.0640(12) Uani 1 1 d . . . . .
H1A H 0.514627 0.957165 0.356211 0.077 Uiso 1 1 calc R U . . .
H1B H 0.429835 1.032042 0.376594 0.077 Uiso 1 1 calc R U . . .
C2 C 0.4436(4) 0.9028(3) 0.41165(13) 0.0612(12) Uani 1 1 d . . . . .
H2A H 0.508138 0.921683 0.431600 0.073 Uiso 1 1 calc R U . . .
H2B H 0.373480 0.912620 0.426699 0.073 Uiso 1 1 calc R U . . .
C3 C 0.4339(4) 0.7230(3) 0.43265(12) 0.0518(10) Uani 1 1 d . . . . .
H3A H 0.364663 0.738151 0.447461 0.062 Uiso 1 1 calc R U . . .
H3B H 0.497901 0.721011 0.454691 0.062 Uiso 1 1 calc R U . . .
C4 C 0.4217(3) 0.6259(3) 0.40889(12) 0.0510(10) Uani 1 1 d . . . . .
H4A H 0.401410 0.575256 0.429668 0.061 Uiso 1 1 calc R U . . .
H4B H 0.494518 0.607946 0.397314 0.061 Uiso 1 1 calc R U . . .
C5 C 0.2317(4) 0.9660(3) 0.35072(15) 0.0680(12) Uani 1 1 d . . . . .
H5A H 0.221459 0.944427 0.380866 0.082 Uiso 1 1 calc R U . . .
H5B H 0.172169 0.934782 0.331763 0.082 Uiso 1 1 calc R U . . .
C6 C 0.2124(5) 1.0763(3) 0.34872(18) 0.0935(17) Uani 1 1 d . . . . .
H6A H 0.218458 1.098965 0.318482 0.112 Uiso 1 1 calc R U . . .
H6B H 0.271355 1.109054 0.367356 0.112 Uiso 1 1 calc R U . . .
C7 C 0.0949(5) 1.1033(4) 0.3642(2) 0.119(2) Uani 1 1 d . . . . .
H7A H 0.036520 1.064770 0.347941 0.143 Uiso 1 1 calc R U . . .
H7B H 0.092031 1.087761 0.395519 0.143 Uiso 1 1 calc R U . . .
C8 C 0.0711(7) 1.2094(4) 0.3573(3) 0.182(4) Uani 1 1 d . . . . .
H8A H 0.046000 1.220524 0.326794 0.273 Uiso 1 1 calc R U . . .
H8B H 0.139652 1.246596 0.364406 0.273 Uiso 1 1 calc R U . . .
H8C H 0.012206 1.229858 0.376091 0.273 Uiso 1 1 calc R U . . .
C9 C 0.3665(4) 0.9602(3) 0.29115(13) 0.0637(12) Uani 1 1 d . . . . .
H9A H 0.298686 0.944736 0.272230 0.076 Uiso 1 1 calc R U . . .
H9B H 0.375740 1.031149 0.291075 0.076 Uiso 1 1 calc R U . . .
C10 C 0.4682(4) 0.9148(4) 0.27140(14) 0.0720(13) Uani 1 1 d . . . . .
H10A H 0.464243 0.843742 0.274139 0.086 Uiso 1 1 calc R U . . .
H10B H 0.537730 0.937049 0.287600 0.086 Uiso 1 1 calc R U . . .
C11 C 0.4726(5) 0.9426(4) 0.22246(15) 0.0946(17) Uani 1 1 d . . . . .
H11A H 0.408688 0.911787 0.205763 0.113 Uiso 1 1 calc R U . . .
H11B H 0.463671 1.013401 0.219487 0.113 Uiso 1 1 calc R U . . .
C12 C 0.5812(5) 0.9127(5) 0.20295(19) 0.134(2) Uani 1 1 d . . . . .
H12A H 0.579356 0.932606 0.172394 0.200 Uiso 1 1 calc R U . . .
H12B H 0.589445 0.842405 0.204823 0.200 Uiso 1 1 calc R U . . .
H12C H 0.644923 0.943587 0.219041 0.200 Uiso 1 1 calc R U . . .
C13 C 0.2120(4) 0.6240(3) 0.38857(14) 0.0580(11) Uani 1 1 d . . . . .
H13A H 0.204249 0.676197 0.410133 0.070 Uiso 1 1 calc R U . . .
H13B H 0.156613 0.636862 0.363984 0.070 Uiso 1 1 calc R U . . .
C14 C 0.1799(4) 0.5283(3) 0.40981(15) 0.0685(13) Uani 1 1 d . . . . .
H14A H 0.232418 0.515532 0.435325 0.082 Uiso 1 1 calc R U . . .
H14B H 0.187364 0.475034 0.388776 0.082 Uiso 1 1 calc R U . . .
C15 C 0.0588(4) 0.5306(3) 0.42443(17) 0.0774(14) Uani 1 1 d . . . . .
H15A H 0.007160 0.544796 0.398823 0.093 Uiso 1 1 calc R U . . .
H15B H 0.052270 0.583987 0.445466 0.093 Uiso 1 1 calc R U . . .
C16 C 0.0206(4) 0.4362(3) 0.44559(18) 0.0930(17) Uani 1 1 d . . . . .
H16A H 0.025194 0.382966 0.424848 0.139 Uiso 1 1 calc R U . . .
H16B H -0.057067 0.443193 0.453769 0.139 Uiso 1 1 calc R U . . .
H16C H 0.069533 0.422537 0.471601 0.139 Uiso 1 1 calc R U . . .
C17 C 0.3493(4) 0.5508(3) 0.33881(13) 0.0614(12) Uani 1 1 d . . . . .
H17A H 0.282877 0.547605 0.317923 0.074 Uiso 1 1 calc R U . . .
H17B H 0.354253 0.488698 0.354661 0.074 Uiso 1 1 calc R U . . .
C18 C 0.4552(4) 0.5626(3) 0.31313(14) 0.0743(13) Uani 1 1 d . . . . .
H18A H 0.522570 0.564451 0.333581 0.089 Uiso 1 1 calc R U . . .
H18B H 0.451187 0.624332 0.296921 0.089 Uiso 1 1 calc R U . . .
C19 C 0.4655(6) 0.4773(4) 0.28064(19) 0.123(2) Uani 1 1 d . . . . .
H19A H 0.461296 0.415978 0.296972 0.147 Uiso 1 1 calc R U . . .
H19B H 0.400099 0.479277 0.259228 0.147 Uiso 1 1 calc R U . . .
C20 C 0.5679(6) 0.4764(5) 0.2570(2) 0.150(3) Uani 1 1 d . . . . .
H20A H 0.567200 0.420084 0.237705 0.225 Uiso 1 1 calc R U . . .
H20B H 0.633458 0.472974 0.277716 0.225 Uiso 1 1 calc R U . . .
H20C H 0.571696 0.535397 0.239634 0.225 Uiso 1 1 calc R U . . .
C21 C 0.6562(4) 0.3733(3) 0.42735(13) 0.0521(10) Uani 1 1 d . . . . .
C22 C 0.7093(4) 0.4241(3) 0.39360(14) 0.0628(12) Uani 1 1 d . . . . .
H22 H 0.726028 0.390043 0.368037 0.075 Uiso 1 1 calc R U . . .
C23 C 0.7373(4) 0.5217(4) 0.39701(19) 0.0819(15) Uani 1 1 d . . . . .
H23 H 0.772151 0.551951 0.373693 0.098 Uiso 1 1 calc R U . . .
C24 C 0.7158(4) 0.5756(4) 0.43343(19) 0.0792(14) Uani 1 1 d . . . . .
H24 H 0.737554 0.641415 0.435590 0.095 Uiso 1 1 calc R U . . .
C25 C 0.6613(4) 0.5308(3) 0.46699(16) 0.0696(13) Uani 1 1 d . . . . .
H25 H 0.644637 0.566291 0.492135 0.084 Uiso 1 1 calc R U . . .
C26 C 0.6312(4) 0.4322(3) 0.46322(14) 0.0620(12) Uani 1 1 d . . . . .
H26 H 0.592158 0.403870 0.485943 0.074 Uiso 1 1 calc R U . . .
C27 C 0.7336(4) 0.2012(3) 0.45874(13) 0.0524(10) Uani 1 1 d . . . . .
C28 C 0.8087(4) 0.2505(3) 0.48863(15) 0.0641(12) Uani 1 1 d . . . . .
H28 H 0.803130 0.318689 0.490319 0.077 Uiso 1 1 calc R U . . .
C29 C 0.8917(4) 0.2036(4) 0.51619(16) 0.0801(15) Uani 1 1 d . . . . .
H29 H 0.940105 0.240207 0.535464 0.096 Uiso 1 1 calc R U . . .
C30 C 0.9016(5) 0.1046(4) 0.51478(18) 0.0870(16) Uani 1 1 d . . . . .
H30 H 0.954705 0.072492 0.533959 0.104 Uiso 1 1 calc R U . . .
C31 C 0.8340(4) 0.0521(4) 0.48534(19) 0.0867(16) Uani 1 1 d . . . . .
H31 H 0.842932 -0.015770 0.483326 0.104 Uiso 1 1 calc R U . . .
C32 C 0.7506(4) 0.1001(3) 0.45798(17) 0.0758(14) Uani 1 1 d . . . . .
H32 H 0.704280 0.062495 0.438345 0.091 Uiso 1 1 calc R U . . .
C33 C 0.5053(4) 0.2298(3) 0.44418(13) 0.0500(9) Uani 1 1 d . . . . .
C34 C 0.4783(4) 0.1454(3) 0.46675(12) 0.0535(10) Uani 1 1 d . . . . .
H34 H 0.536842 0.100595 0.473763 0.064 Uiso 1 1 calc R U . . .
C35 C 0.3699(4) 0.1234(3) 0.47955(14) 0.0631(12) Uani 1 1 d . . . . .
H35 H 0.356723 0.064627 0.494220 0.076 Uiso 1 1 calc R U . . .
C36 C 0.2816(4) 0.1882(3) 0.47061(16) 0.0722(13) Uani 1 1 d . . . . .
H36 H 0.208683 0.174818 0.479766 0.087 Uiso 1 1 calc R U . . .
C37 C 0.3027(4) 0.2731(3) 0.44796(18) 0.0804(15) Uani 1 1 d . . . . .
H37 H 0.243361 0.317116 0.440937 0.097 Uiso 1 1 calc R U . . .
C38 C 0.4120(4) 0.2931(3) 0.43557(16) 0.0705(13) Uani 1 1 d . . . . .
H38 H 0.424421 0.351786 0.420715 0.085 Uiso 1 1 calc R U . . .
C39 C 0.6360(5) 0.2131(3) 0.37473(14) 0.0643(12) Uani 1 1 d . . . . .
C40 C 0.5429(5) 0.2201(3) 0.34426(15) 0.0762(14) Uani 1 1 d . . . . .
H40 H 0.473657 0.243814 0.353539 0.091 Uiso 1 1 calc R U . . .
C41 C 0.5501(6) 0.1922(4) 0.29968(17) 0.0948(18) Uani 1 1 d . . . . .
H41 H 0.486676 0.199509 0.279778 0.114 Uiso 1 1 calc R U . . .
C42 C 0.6488(7) 0.1548(5) 0.2855(2) 0.117(2) Uani 1 1 d . . . . .
H42 H 0.652679 0.134550 0.256235 0.141 Uiso 1 1 calc R U . . .
C43 C 0.7421(7) 0.1471(5) 0.3144(2) 0.133(2) Uani 1 1 d . . . . .
H43 H 0.810778 0.122936 0.304762 0.160 Uiso 1 1 calc R U . . .
C44 C 0.7352(6) 0.1753(4) 0.35821(17) 0.1092(19) Uani 1 1 d . . . . .
H44 H 0.799962 0.168563 0.377477 0.131 Uiso 1 1 calc R U . . .
B1 B 0.6336(5) 0.2554(3) 0.42627(16) 0.0539(10) Uani 1 1 d . . . . .
O3 O 0.6850(16) 0.808(3) 0.3643(12) 0.0912(13) Uani 0.571(19) 1 d D . P A 1
C45 C 0.7287(12) 0.7577(14) 0.3272(5) 0.091(2) Uani 0.571(19) 1 d D . P A 1
H45A H 0.707614 0.792647 0.299846 0.110 Uiso 0.571(19) 1 calc R U P A 1
H45B H 0.696956 0.691753 0.324953 0.110 Uiso 0.571(19) 1 calc R U P A 1
C46 C 0.8546(11) 0.7532(17) 0.3345(7) 0.110(3) Uani 0.571(19) 1 d D . P A 1
H46A H 0.879328 0.685914 0.340044 0.132 Uiso 0.571(19) 1 calc R U P A 1
H46B H 0.890986 0.777453 0.308560 0.132 Uiso 0.571(19) 1 calc R U P A 1
C47 C 0.8852(10) 0.8155(15) 0.3732(4) 0.110(3) Uani 0.571(19) 1 d D . P A 1
H47A H 0.931768 0.778539 0.395136 0.132 Uiso 0.571(19) 1 calc R U P A 1
H47B H 0.928846 0.872198 0.364356 0.132 Uiso 0.571(19) 1 calc R U P A 1
C48 C 0.7813(11) 0.8466(12) 0.3914(4) 0.091(2) Uani 0.571(19) 1 d D . P A 1
H48A H 0.778077 0.917944 0.392119 0.110 Uiso 0.571(19) 1 calc R U P A 1
H48B H 0.778532 0.822403 0.421565 0.110 Uiso 0.571(19) 1 calc R U P A 1
O3A O 0.680(2) 0.802(4) 0.3630(16) 0.0912(13) Uani 0.429(19) 1 d D . P A 2
C45A C 0.7420(17) 0.7807(18) 0.3246(7) 0.091(2) Uani 0.429(19) 1 d D . P A 2
H45C H 0.725079 0.829676 0.301715 0.110 Uiso 0.429(19) 1 calc R U P A 2
H45D H 0.720905 0.716381 0.312715 0.110 Uiso 0.429(19) 1 calc R U P A 2
C46A C 0.8647(15) 0.7829(19) 0.3389(10) 0.110(3) Uani 0.429(19) 1 d D . P A 2
H46C H 0.887953 0.725315 0.356230 0.132 Uiso 0.429(19) 1 calc R U P A 2
H46D H 0.912988 0.789896 0.314068 0.132 Uiso 0.429(19) 1 calc R U P A 2
C47A C 0.8634(14) 0.8703(18) 0.3655(6) 0.110(3) Uani 0.429(19) 1 d D . P A 2
H47C H 0.920843 0.866046 0.390029 0.132 Uiso 0.429(19) 1 calc R U P A 2
H47D H 0.879762 0.927660 0.347781 0.132 Uiso 0.429(19) 1 calc R U P A 2
C48A C 0.7513(15) 0.8780(13) 0.3818(6) 0.091(2) Uani 0.429(19) 1 d D . P A 2
H48C H 0.756338 0.872442 0.413895 0.110 Uiso 0.429(19) 1 calc R U P A 2
H48D H 0.718455 0.941695 0.373918 0.110 Uiso 0.429(19) 1 calc R U P A 2
O1 O 0.1248(3) 0.7605(3) 0.29838(10) 0.1146(11) Uani 0.960(5) 1 d D . P B 3
O2 O 0.2617(3) 0.72383(19) 0.25963(11) 0.1146(11) Uani 0.960(5) 1 d D . P B 3
N1 N 0.2256(3) 0.74965(12) 0.29418(9) 0.0689(11) Uani 0.960(5) 1 d D . P B 3
O1A O 0.2143(11) 0.7540(2) 0.2993(3) 0.1146(11) Uani 0.040(5) 1 d D . P B 4
O2A O 0.3309(16) 0.7134(4) 0.2523(5) 0.1146(11) Uani 0.040(5) 1 d D . P B 4
N1A N 0.2227(14) 0.7262(3) 0.2584(3) 0.0689(11) Uani 0.040(5) 1 d D . P B 4
 
loop_
 _atom_site_aniso_label
 _atom_site_aniso_U_11
 _atom_site_aniso_U_22
 _atom_site_aniso_U_33
 _atom_site_aniso_U_23
 _atom_site_aniso_U_13
 _atom_site_aniso_U_12
Pd1 0.0490(2) 0.0489(2) 0.0434(2) 0.00111(16) 0.00067(15) -0.00190(18)
N2 0.065(2) 0.048(2) 0.0527(17) 0.0038(15) 0.0035(14) -0.0008(16)
N3 0.052(2) 0.0462(16) 0.0454(17) -0.0008(12) 0.0022(15) -0.0052(15)
N4 0.0490(19) 0.0445(18) 0.0523(18) -0.0028(14) 0.0007(13) 0.0019(15)
C1 0.078(3) 0.052(3) 0.061(2) -0.0001(18) -0.003(2) -0.007(2)
C2 0.077(3) 0.0484(19) 0.058(2) -0.0039(17) -0.002(2) -0.004(2)
C3 0.061(3) 0.051(2) 0.043(2) 0.0043(14) -0.0001(19) -0.001(2)
C4 0.051(2) 0.048(2) 0.054(2) 0.0037(17) -0.0008(17) 0.0011(19)
C5 0.069(3) 0.063(2) 0.072(3) -0.005(2) 0.004(2) 0.004(2)
C6 0.112(4) 0.065(2) 0.102(4) -0.002(3) -0.007(3) 0.024(3)
C7 0.109(5) 0.092(4) 0.154(5) -0.028(4) -0.010(4) 0.035(3)
C8 0.153(7) 0.090(4) 0.296(11) -0.043(5) -0.047(7) 0.042(4)
C9 0.070(3) 0.062(3) 0.058(2) 0.013(2) 0.003(2) -0.004(2)
C10 0.067(3) 0.086(3) 0.063(2) 0.006(2) 0.004(2) -0.005(2)
C11 0.102(4) 0.116(4) 0.067(3) 0.009(3) 0.018(3) -0.003(3)
C12 0.110(5) 0.196(7) 0.098(4) -0.013(4) 0.035(4) -0.001(4)
C13 0.049(2) 0.059(2) 0.065(3) 0.006(2) 0.0021(19) -0.001(2)
C14 0.063(3) 0.063(3) 0.081(3) 0.010(2) 0.015(2) -0.001(2)
C15 0.062(3) 0.075(3) 0.097(4) 0.001(3) 0.019(3) -0.009(2)
C16 0.081(4) 0.082(3) 0.119(4) 0.012(3) 0.031(3) -0.009(3)
C17 0.075(3) 0.047(2) 0.062(3) -0.0073(18) 0.007(2) 0.001(2)
C18 0.078(3) 0.083(3) 0.062(3) -0.008(2) 0.010(2) 0.007(3)
C19 0.142(6) 0.111(4) 0.120(5) -0.042(3) 0.053(4) 0.006(4)
C20 0.163(7) 0.161(6) 0.134(6) -0.029(5) 0.071(5) 0.022(5)
C21 0.053(3) 0.0491(19) 0.053(2) 0.0064(15) -0.0031(19) 0.0001(18)
C22 0.059(3) 0.059(2) 0.071(3) 0.010(2) 0.008(2) -0.008(2)
C23 0.069(4) 0.059(2) 0.119(4) 0.020(2) 0.013(3) -0.011(2)
C24 0.062(3) 0.049(3) 0.124(4) 0.011(2) -0.010(3) -0.001(2)
C25 0.071(3) 0.048(2) 0.087(3) -0.005(2) -0.017(2) 0.008(2)
C26 0.082(3) 0.047(2) 0.056(2) 0.0050(17) -0.001(2) 0.003(2)
C27 0.051(2) 0.048(2) 0.059(2) 0.0036(17) 0.0087(17) 0.0006(17)
C28 0.059(3) 0.058(3) 0.075(3) -0.004(2) -0.0023(19) 0.005(2)
C29 0.071(3) 0.079(3) 0.087(3) -0.005(3) -0.015(3) 0.012(3)
C30 0.066(4) 0.078(3) 0.117(4) 0.014(3) 0.000(3) 0.017(3)
C31 0.068(4) 0.058(3) 0.134(4) 0.011(3) 0.004(3) 0.014(2)
C32 0.063(3) 0.050(2) 0.114(4) -0.002(2) 0.000(3) 0.004(2)
C33 0.058(2) 0.041(2) 0.051(2) -0.0027(17) 0.0016(18) -0.0009(16)
C34 0.060(2) 0.047(2) 0.053(2) 0.0041(18) 0.000(2) -0.0006(19)
C35 0.061(2) 0.057(3) 0.070(3) 0.005(2) 0.003(2) -0.0055(19)
C36 0.062(3) 0.061(3) 0.094(4) 0.000(2) 0.012(3) 0.001(2)
C37 0.055(2) 0.059(3) 0.127(4) 0.011(3) 0.002(3) 0.005(2)
C38 0.062(2) 0.054(3) 0.096(4) 0.014(2) 0.003(2) 0.004(2)
C39 0.086(3) 0.054(3) 0.053(2) -0.0001(19) 0.0058(18) -0.010(2)
C40 0.103(3) 0.064(3) 0.059(2) 0.007(2) -0.008(2) -0.022(3)
C41 0.154(5) 0.071(4) 0.058(2) 0.007(2) -0.007(3) -0.027(3)
C42 0.178(6) 0.105(5) 0.069(4) -0.017(4) 0.014(3) -0.022(4)
C43 0.156(6) 0.169(6) 0.077(3) -0.030(4) 0.029(3) 0.022(5)
C44 0.110(4) 0.149(5) 0.070(3) -0.018(3) 0.017(3) 0.022(4)
B1 0.060(2) 0.050(2) 0.051(2) 0.0028(18) 0.0016(18) -0.0011(19)
O3 0.075(3) 0.094(5) 0.106(3) -0.012(2) 0.016(2) -0.0077(19)
C45 0.084(3) 0.089(6) 0.102(3) -0.011(3) 0.011(2) -0.005(2)
C46 0.081(3) 0.110(9) 0.139(4) -0.023(4) 0.016(2) -0.010(3)
C47 0.081(3) 0.110(9) 0.139(4) -0.023(4) 0.016(2) -0.010(3)
C48 0.084(3) 0.089(6) 0.102(3) -0.011(3) 0.011(2) -0.005(2)
O3A 0.075(3) 0.094(5) 0.106(3) -0.012(2) 0.016(2) -0.0077(19)
C45A 0.084(3) 0.089(6) 0.102(3) -0.011(3) 0.011(2) -0.005(2)
C46A 0.081(3) 0.110(9) 0.139(4) -0.023(4) 0.016(2) -0.010(3)
C47A 0.081(3) 0.110(9) 0.139(4) -0.023(4) 0.016(2) -0.010(3)
C48A 0.084(3) 0.089(6) 0.102(3) -0.011(3) 0.011(2) -0.005(2)
O1 0.072(2) 0.195(3) 0.0750(15) -0.0306(16) -0.0110(15) 0.0067(18)
O2 0.072(2) 0.195(3) 0.0750(15) -0.0306(16) -0.0110(15) 0.0067(18)
N1 0.072(2) 0.073(3) 0.0607(17) 0.0092(17) -0.0045(19) 0.000(2)
O1A 0.072(2) 0.195(3) 0.0750(15) -0.0306(16) -0.0110(15) 0.0067(18)
O2A 0.072(2) 0.195(3) 0.0750(15) -0.0306(16) -0.0110(15) 0.0067(18)
N1A 0.072(2) 0.073(3) 0.0607(17) 0.0092(17) -0.0045(19) 0.000(2)
 
_geom_special_details
;
 All esds (except the esd in the dihedral angle between two l.s. planes)
 are estimated using the full covariance matrix.  The cell esds are taken
 into account individually in the estimation of esds in distances, angles
 and torsion angles; correlations between esds in cell parameters are only
 used when they are defined by crystal symmetry.  An approximate (isotropic)
 treatment of cell esds is used for estimating esds involving l.s. planes.
;
 
loop_
 _geom_bond_atom_site_label_1
 _geom_bond_atom_site_label_2
 _geom_bond_distance
 _geom_bond_site_symmetry_2
 _geom_bond_publ_flag
Pd1 O1A 1.999(9) . ?
Pd1 N3 2.016(3) . ?
Pd1 N1 2.031(3) . ?
Pd1 N2 2.095(3) . ?
Pd1 N4 2.098(3) . ?
N2 C9 1.495(5) . ?
N2 C1 1.510(5) . ?
N2 C5 1.513(5) . ?
N3 C2 1.479(5) . ?
N3 C3 1.495(5) . ?
N3 H3 0.9800 . ?
N4 C17 1.492(5) . ?
N4 C4 1.505(4) . ?
N4 C13 1.518(5) . ?
C1 C2 1.509(5) . ?
C1 H1A 0.9700 . ?
C1 H1B 0.9700 . ?
C2 H2A 0.9700 . ?
C2 H2B 0.9700 . ?
C3 C4 1.504(5) . ?
C3 H3A 0.9700 . ?
C3 H3B 0.9700 . ?
C4 H4A 0.9700 . ?
C4 H4B 0.9700 . ?
C5 C6 1.515(6) . ?
C5 H5A 0.9700 . ?
C5 H5B 0.9700 . ?
C6 C7 1.522(7) . ?
C6 H6A 0.9700 . ?
C6 H6B 0.9700 . ?
C7 C8 1.479(7) . ?
C7 H7A 0.9700 . ?
C7 H7B 0.9700 . ?
C8 H8A 0.9600 . ?
C8 H8B 0.9600 . ?
C8 H8C 0.9600 . ?
C9 C10 1.495(6) . ?
C9 H9A 0.9700 . ?
C9 H9B 0.9700 . ?
C10 C11 1.529(6) . ?
C10 H10A 0.9700 . ?
C10 H10B 0.9700 . ?
C11 C12 1.488(7) . ?
C11 H11A 0.9700 . ?
C11 H11B 0.9700 . ?
C12 H12A 0.9600 . ?
C12 H12B 0.9600 . ?
C12 H12C 0.9600 . ?
C13 C14 1.507(5) . ?
C13 H13A 0.9700 . ?
C13 H13B 0.9700 . ?
C14 C15 1.508(6) . ?
C14 H14A 0.9700 . ?
C14 H14B 0.9700 . ?
C15 C16 1.511(6) . ?
C15 H15A 0.9700 . ?
C15 H15B 0.9700 . ?
C16 H16A 0.9600 . ?
C16 H16B 0.9600 . ?
C16 H16C 0.9600 . ?
C17 C18 1.508(6) . ?
C17 H17A 0.9700 . ?
C17 H17B 0.9700 . ?
C18 C19 1.528(6) . ?
C18 H18A 0.9700 . ?
C18 H18B 0.9700 . ?
C19 C20 1.430(8) . ?
C19 H19A 0.9700 . ?
C19 H19B 0.9700 . ?
C20 H20A 0.9600 . ?
C20 H20B 0.9600 . ?
C20 H20C 0.9600 . ?
C21 C26 1.391(5) . ?
C21 C22 1.406(5) . ?
C21 B1 1.623(6) . ?
C22 C23 1.367(6) . ?
C22 H22 0.9300 . ?
C23 C24 1.357(6) . ?
C23 H23 0.9300 . ?
C24 C25 1.372(6) . ?
C24 H24 0.9300 . ?
C25 C26 1.387(5) . ?
C25 H25 0.9300 . ?
C26 H26 0.9300 . ?
C27 C32 1.388(5) . ?
C27 C28 1.390(6) . ?
C27 B1 1.651(6) . ?
C28 C29 1.393(6) . ?
C28 H28 0.9300 . ?
C29 C30 1.350(6) . ?
C29 H29 0.9300 . ?
C30 C31 1.355(7) . ?
C30 H30 0.9300 . ?
C31 C32 1.399(6) . ?
C31 H31 0.9300 . ?
C32 H32 0.9300 . ?
C33 C34 1.380(5) . ?
C33 C38 1.399(6) . ?
C33 B1 1.662(7) . ?
C34 C35 1.380(5) . ?
C34 H34 0.9300 . ?
C35 C36 1.369(6) . ?
C35 H35 0.9300 . ?
C36 C37 1.370(6) . ?
C36 H36 0.9300 . ?
C37 C38 1.380(6) . ?
C37 H37 0.9300 . ?
C38 H38 0.9300 . ?
C39 C40 1.383(6) . ?
C39 C44 1.388(7) . ?
C39 B1 1.660(6) . ?
C40 C41 1.405(6) . ?
C40 H40 0.9300 . ?
C41 C42 1.353(8) . ?
C41 H41 0.9300 . ?
C42 C43 1.357(8) . ?
C42 H42 0.9300 . ?
C43 C44 1.383(7) . ?
C43 H43 0.9300 . ?
C44 H44 0.9300 . ?
O3 C45 1.435(11) . ?
O3 C48 1.446(16) . ?
C45 C46 1.475(11) . ?
C45 H45A 0.9700 . ?
C45 H45B 0.9700 . ?
C46 C47 1.469(12) . ?
C46 H46A 0.9700 . ?
C46 H46B 0.9700 . ?
C47 C48 1.427(10) . ?
C47 H47A 0.9700 . ?
C47 H47B 0.9700 . ?
C48 H48A 0.9700 . ?
C48 H48B 0.9700 . ?
O3A C48A 1.43(2) . ?
O3A C45A 1.435(15) . ?
C45A C46A 1.471(14) . ?
C45A H45C 0.9700 . ?
C45A H45D 0.9700 . ?
C46A C47A 1.434(13) . ?
C46A H46C 0.9700 . ?
C46A H46D 0.9700 . ?
C47A C48A 1.430(13) . ?
C47A H47C 0.9700 . ?
C47A H47D 0.9700 . ?
C48A H48C 0.9700 . ?
C48A H48D 0.9700 . ?
O1 N1 1.2012(10) . ?
O2 N1 1.2011(10) . ?
O1A N1A 1.3000(10) . ?
O2A N1A 1.3001(10) . ?
 
loop_
 _geom_angle_atom_site_label_1
 _geom_angle_atom_site_label_2
 _geom_angle_atom_site_label_3
 _geom_angle
 _geom_angle_site_symmetry_1
 _geom_angle_site_symmetry_3
 _geom_angle_publ_flag
O1A Pd1 N3 174.3(4) . . ?
N3 Pd1 N1 179.27(12) . . ?
O1A Pd1 N2 94.67(11) . . ?
N3 Pd1 N2 85.12(12) . . ?
N1 Pd1 N2 95.50(10) . . ?
O1A Pd1 N4 94.07(10) . . ?
N3 Pd1 N4 85.14(12) . . ?
N1 Pd1 N4 94.32(10) . . ?
N2 Pd1 N4 166.30(12) . . ?
C9 N2 C1 110.9(3) . . ?
C9 N2 C5 109.9(3) . . ?
C1 N2 C5 110.5(3) . . ?
C9 N2 Pd1 114.8(2) . . ?
C1 N2 Pd1 105.2(2) . . ?
C5 N2 Pd1 105.3(2) . . ?
C2 N3 C3 116.3(3) . . ?
C2 N3 Pd1 107.7(2) . . ?
C3 N3 Pd1 107.7(2) . . ?
C2 N3 H3 108.3 . . ?
C3 N3 H3 108.3 . . ?
Pd1 N3 H3 108.3 . . ?
C17 N4 C4 109.7(3) . . ?
C17 N4 C13 110.4(3) . . ?
C4 N4 C13 110.8(3) . . ?
C17 N4 Pd1 115.7(2) . . ?
C4 N4 Pd1 105.6(2) . . ?
C13 N4 Pd1 104.5(2) . . ?
C2 C1 N2 110.0(3) . . ?
C2 C1 H1A 109.7 . . ?
N2 C1 H1A 109.7 . . ?
C2 C1 H1B 109.7 . . ?
N2 C1 H1B 109.7 . . ?
H1A C1 H1B 108.2 . . ?
N3 C2 C1 106.5(3) . . ?
N3 C2 H2A 110.4 . . ?
C1 C2 H2A 110.4 . . ?
N3 C2 H2B 110.4 . . ?
C1 C2 H2B 110.4 . . ?
H2A C2 H2B 108.6 . . ?
N3 C3 C4 106.5(3) . . ?
N3 C3 H3A 110.4 . . ?
C4 C3 H3A 110.4 . . ?
N3 C3 H3B 110.4 . . ?
C4 C3 H3B 110.4 . . ?
H3A C3 H3B 108.6 . . ?
C3 C4 N4 111.0(3) . . ?
C3 C4 H4A 109.4 . . ?
N4 C4 H4A 109.4 . . ?
C3 C4 H4B 109.4 . . ?
N4 C4 H4B 109.4 . . ?
H4A C4 H4B 108.0 . . ?
N2 C5 C6 117.3(4) . . ?
N2 C5 H5A 108.0 . . ?
C6 C5 H5A 108.0 . . ?
N2 C5 H5B 108.0 . . ?
C6 C5 H5B 108.0 . . ?
H5A C5 H5B 107.2 . . ?
C5 C6 C7 111.2(5) . . ?
C5 C6 H6A 109.4 . . ?
C7 C6 H6A 109.4 . . ?
C5 C6 H6B 109.4 . . ?
C7 C6 H6B 109.4 . . ?
H6A C6 H6B 108.0 . . ?
C8 C7 C6 110.9(6) . . ?
C8 C7 H7A 109.5 . . ?
C6 C7 H7A 109.5 . . ?
C8 C7 H7B 109.5 . . ?
C6 C7 H7B 109.5 . . ?
H7A C7 H7B 108.0 . . ?
C7 C8 H8A 109.5 . . ?
C7 C8 H8B 109.5 . . ?
H8A C8 H8B 109.5 . . ?
C7 C8 H8C 109.5 . . ?
H8A C8 H8C 109.5 . . ?
H8B C8 H8C 109.5 . . ?
C10 C9 N2 115.2(3) . . ?
C10 C9 H9A 108.5 . . ?
N2 C9 H9A 108.5 . . ?
C10 C9 H9B 108.5 . . ?
N2 C9 H9B 108.5 . . ?
H9A C9 H9B 107.5 . . ?
C9 C10 C11 111.0(4) . . ?
C9 C10 H10A 109.4 . . ?
C11 C10 H10A 109.4 . . ?
C9 C10 H10B 109.4 . . ?
C11 C10 H10B 109.4 . . ?
H10A C10 H10B 108.0 . . ?
C12 C11 C10 113.3(5) . . ?
C12 C11 H11A 108.9 . . ?
C10 C11 H11A 108.9 . . ?
C12 C11 H11B 108.9 . . ?
C10 C11 H11B 108.9 . . ?
H11A C11 H11B 107.7 . . ?
C11 C12 H12A 109.5 . . ?
C11 C12 H12B 109.5 . . ?
H12A C12 H12B 109.5 . . ?
C11 C12 H12C 109.5 . . ?
H12A C12 H12C 109.5 . . ?
H12B C12 H12C 109.5 . . ?
C14 C13 N4 117.4(3) . . ?
C14 C13 H13A 108.0 . . ?
N4 C13 H13A 108.0 . . ?
C14 C13 H13B 108.0 . . ?
N4 C13 H13B 108.0 . . ?
H13A C13 H13B 107.2 . . ?
C13 C14 C15 111.7(4) . . ?
C13 C14 H14A 109.3 . . ?
C15 C14 H14A 109.3 . . ?
C13 C14 H14B 109.3 . . ?
C15 C14 H14B 109.3 . . ?
H14A C14 H14B 107.9 . . ?
C14 C15 C16 114.4(4) . . ?
C14 C15 H15A 108.7 . . ?
C16 C15 H15A 108.7 . . ?
C14 C15 H15B 108.7 . . ?
C16 C15 H15B 108.7 . . ?
H15A C15 H15B 107.6 . . ?
C15 C16 H16A 109.5 . . ?
C15 C16 H16B 109.5 . . ?
H16A C16 H16B 109.5 . . ?
C15 C16 H16C 109.5 . . ?
H16A C16 H16C 109.5 . . ?
H16B C16 H16C 109.5 . . ?
N4 C17 C18 114.5(4) . . ?
N4 C17 H17A 108.6 . . ?
C18 C17 H17A 108.6 . . ?
N4 C17 H17B 108.6 . . ?
C18 C17 H17B 108.6 . . ?
H17A C17 H17B 107.6 . . ?
C17 C18 C19 110.4(4) . . ?
C17 C18 H18A 109.6 . . ?
C19 C18 H18A 109.6 . . ?
C17 C18 H18B 109.6 . . ?
C19 C18 H18B 109.6 . . ?
H18A C18 H18B 108.1 . . ?
C20 C19 C18 115.4(6) . . ?
C20 C19 H19A 108.4 . . ?
C18 C19 H19A 108.4 . . ?
C20 C19 H19B 108.4 . . ?
C18 C19 H19B 108.4 . . ?
H19A C19 H19B 107.5 . . ?
C19 C20 H20A 109.5 . . ?
C19 C20 H20B 109.5 . . ?
H20A C20 H20B 109.5 . . ?
C19 C20 H20C 109.5 . . ?
H20A C20 H20C 109.5 . . ?
H20B C20 H20C 109.5 . . ?
C26 C21 C22 113.9(4) . . ?
C26 C21 B1 122.8(4) . . ?
C22 C21 B1 123.2(4) . . ?
C23 C22 C21 122.3(5) . . ?
C23 C22 H22 118.8 . . ?
C21 C22 H22 118.8 . . ?
C24 C23 C22 121.9(5) . . ?
C24 C23 H23 119.0 . . ?
C22 C23 H23 119.0 . . ?
C23 C24 C25 118.4(5) . . ?
C23 C24 H24 120.8 . . ?
C25 C24 H24 120.8 . . ?
C24 C25 C26 119.7(5) . . ?
C24 C25 H25 120.2 . . ?
C26 C25 H25 120.2 . . ?
C25 C26 C21 123.6(4) . . ?
C25 C26 H26 118.2 . . ?
C21 C26 H26 118.2 . . ?
C32 C27 C28 113.7(4) . . ?
C32 C27 B1 121.9(4) . . ?
C28 C27 B1 124.5(4) . . ?
C27 C28 C29 123.8(4) . . ?
C27 C28 H28 118.1 . . ?
C29 C28 H28 118.1 . . ?
C30 C29 C28 119.6(5) . . ?
C30 C29 H29 120.2 . . ?
C28 C29 H29 120.2 . . ?
C29 C30 C31 119.8(5) . . ?
C29 C30 H30 120.1 . . ?
C31 C30 H30 120.1 . . ?
C30 C31 C32 119.9(5) . . ?
C30 C31 H31 120.0 . . ?
C32 C31 H31 120.0 . . ?
C27 C32 C31 123.1(5) . . ?
C27 C32 H32 118.4 . . ?
C31 C32 H32 118.4 . . ?
C34 C33 C38 113.8(4) . . ?
C34 C33 B1 124.9(4) . . ?
C38 C33 B1 121.3(4) . . ?
C33 C34 C35 124.0(4) . . ?
C33 C34 H34 118.0 . . ?
C35 C34 H34 118.0 . . ?
C36 C35 C34 119.9(4) . . ?
C36 C35 H35 120.0 . . ?
C34 C35 H35 120.0 . . ?
C35 C36 C37 118.9(5) . . ?
C35 C36 H36 120.6 . . ?
C37 C36 H36 120.6 . . ?
C36 C37 C38 119.9(5) . . ?
C36 C37 H37 120.0 . . ?
C38 C37 H37 120.0 . . ?
C37 C38 C33 123.5(4) . . ?
C37 C38 H38 118.3 . . ?
C33 C38 H38 118.3 . . ?
C40 C39 C44 115.2(5) . . ?
C40 C39 B1 122.8(5) . . ?
C44 C39 B1 121.8(5) . . ?
C39 C40 C41 121.8(6) . . ?
C39 C40 H40 119.1 . . ?
C41 C40 H40 119.1 . . ?
C42 C41 C40 120.4(6) . . ?
C42 C41 H41 119.8 . . ?
C40 C41 H41 119.8 . . ?
C41 C42 C43 119.5(6) . . ?
C41 C42 H42 120.2 . . ?
C43 C42 H42 120.2 . . ?
C42 C43 C44 120.0(7) . . ?
C42 C43 H43 120.0 . . ?
C44 C43 H43 120.0 . . ?
C43 C44 C39 123.0(6) . . ?
C43 C44 H44 118.5 . . ?
C39 C44 H44 118.5 . . ?
C21 B1 C27 108.7(4) . . ?
C21 B1 C39 110.4(3) . . ?
C27 B1 C39 110.5(4) . . ?
C21 B1 C33 110.4(4) . . ?
C27 B1 C33 109.5(3) . . ?
C39 B1 C33 107.4(4) . . ?
C45 O3 C48 108.2(11) . . ?
O3 C45 C46 107.6(11) . . ?
O3 C45 H45A 110.2 . . ?
C46 C45 H45A 110.2 . . ?
O3 C45 H45B 110.2 . . ?
C46 C45 H45B 110.2 . . ?
H45A C45 H45B 108.5 . . ?
C47 C46 C45 106.6(9) . . ?
C47 C46 H46A 110.4 . . ?
C45 C46 H46A 110.4 . . ?
C47 C46 H46B 110.4 . . ?
C45 C46 H46B 110.4 . . ?
H46A C46 H46B 108.6 . . ?
C48 C47 C46 107.8(9) . . ?
C48 C47 H47A 110.1 . . ?
C46 C47 H47A 110.1 . . ?
C48 C47 H47B 110.1 . . ?
C46 C47 H47B 110.1 . . ?
H47A C47 H47B 108.5 . . ?
C47 C48 O3 109.1(9) . . ?
C47 C48 H48A 109.9 . . ?
O3 C48 H48A 109.9 . . ?
C47 C48 H48B 109.9 . . ?
O3 C48 H48B 109.9 . . ?
H48A C48 H48B 108.3 . . ?
C48A O3A C45A 98.8(18) . . ?
O3A C45A C46A 106.9(16) . . ?
O3A C45A H45C 110.3 . . ?
C46A C45A H45C 110.3 . . ?
O3A C45A H45D 110.3 . . ?
C46A C45A H45D 110.3 . . ?
H45C C45A H45D 108.6 . . ?
C47A C46A C45A 97.9(13) . . ?
C47A C46A H46C 112.2 . . ?
C45A C46A H46C 112.2 . . ?
C47A C46A H46D 112.2 . . ?
C45A C46A H46D 112.2 . . ?
H46C C46A H46D 109.8 . . ?
C48A C47A C46A 107.1(11) . . ?
C48A C47A H47C 110.3 . . ?
C46A C47A H47C 110.3 . . ?
C48A C47A H47D 110.3 . . ?
C46A C47A H47D 110.3 . . ?
H47C C47A H47D 108.5 . . ?
O3A C48A C47A 109.7(12) . . ?
O3A C48A H48C 109.7 . . ?
C47A C48A H48C 109.7 . . ?
O3A C48A H48D 109.7 . . ?
C47A C48A H48D 109.7 . . ?
H48C C48A H48D 108.2 . . ?
O2 N1 O1 121.79(15) . . ?
O2 N1 Pd1 118.3(2) . . ?
O1 N1 Pd1 120.0(2) . . ?
N1A O1A Pd1 128.4(7) . . ?
O1A N1A O2A 107.73(12) . . ?
 
loop_
 _geom_torsion_atom_site_label_1
 _geom_torsion_atom_site_label_2
 _geom_torsion_atom_site_label_3
 _geom_torsion_atom_site_label_4
 _geom_torsion
 _geom_torsion_site_symmetry_1
 _geom_torsion_site_symmetry_2
 _geom_torsion_site_symmetry_3
 _geom_torsion_site_symmetry_4
 _geom_torsion_publ_flag
C9 N2 C1 C2 -160.3(3) . . . . ?
C5 N2 C1 C2 77.6(4) . . . . ?
Pd1 N2 C1 C2 -35.6(4) . . . . ?
C3 N3 C2 C1 -167.8(3) . . . . ?
Pd1 N3 C2 C1 -46.9(4) . . . . ?
N2 C1 C2 N3 55.8(4) . . . . ?
C2 N3 C3 C4 167.0(3) . . . . ?
Pd1 N3 C3 C4 46.0(4) . . . . ?
N3 C3 C4 N4 -53.9(4) . . . . ?
C17 N4 C4 C3 159.2(3) . . . . ?
C13 N4 C4 C3 -78.6(4) . . . . ?
Pd1 N4 C4 C3 33.9(3) . . . . ?
C9 N2 C5 C6 -57.3(5) . . . . ?
C1 N2 C5 C6 65.4(5) . . . . ?
Pd1 N2 C5 C6 178.5(3) . . . . ?
N2 C5 C6 C7 -178.4(4) . . . . ?
C5 C6 C7 C8 -173.3(5) . . . . ?
C1 N2 C9 C10 66.5(5) . . . . ?
C5 N2 C9 C10 -171.0(4) . . . . ?
Pd1 N2 C9 C10 -52.6(5) . . . . ?
N2 C9 C10 C11 173.1(4) . . . . ?
C9 C10 C11 C12 171.1(5) . . . . ?
C17 N4 C13 C14 56.2(5) . . . . ?
C4 N4 C13 C14 -65.5(4) . . . . ?
Pd1 N4 C13 C14 -178.8(3) . . . . ?
N4 C13 C14 C15 -178.7(4) . . . . ?
C13 C14 C15 C16 179.4(4) . . . . ?
C4 N4 C17 C18 -68.9(4) . . . . ?
C13 N4 C17 C18 168.7(4) . . . . ?
Pd1 N4 C17 C18 50.4(4) . . . . ?
N4 C17 C18 C19 -179.5(4) . . . . ?
C17 C18 C19 C20 -175.1(6) . . . . ?
C26 C21 C22 C23 2.4(6) . . . . ?
B1 C21 C22 C23 -173.7(4) . . . . ?
C21 C22 C23 C24 0.3(7) . . . . ?
C22 C23 C24 C25 -2.0(8) . . . . ?
C23 C24 C25 C26 0.9(7) . . . . ?
C24 C25 C26 C21 2.0(7) . . . . ?
C22 C21 C26 C25 -3.5(6) . . . . ?
B1 C21 C26 C25 172.6(4) . . . . ?
C32 C27 C28 C29 -1.4(7) . . . . ?
B1 C27 C28 C29 179.2(4) . . . . ?
C27 C28 C29 C30 -0.4(8) . . . . ?
C28 C29 C30 C31 2.7(8) . . . . ?
C29 C30 C31 C32 -3.0(9) . . . . ?
C28 C27 C32 C31 1.1(7) . . . . ?
B1 C27 C32 C31 -179.5(4) . . . . ?
C30 C31 C32 C27 1.0(8) . . . . ?
C38 C33 C34 C35 0.7(6) . . . . ?
B1 C33 C34 C35 -176.9(4) . . . . ?
C33 C34 C35 C36 -1.2(7) . . . . ?
C34 C35 C36 C37 1.6(7) . . . . ?
C35 C36 C37 C38 -1.6(8) . . . . ?
C36 C37 C38 C33 1.2(8) . . . . ?
C34 C33 C38 C37 -0.7(7) . . . . ?
B1 C33 C38 C37 177.0(4) . . . . ?
C44 C39 C40 C41 -1.1(7) . . . . ?
B1 C39 C40 C41 173.9(4) . . . . ?
C39 C40 C41 C42 1.8(8) . . . . ?
C40 C41 C42 C43 -2.0(10) . . . . ?
C41 C42 C43 C44 1.5(11) . . . . ?
C42 C43 C44 C39 -0.8(11) . . . . ?
C40 C39 C44 C43 0.6(8) . . . . ?
B1 C39 C44 C43 -174.4(5) . . . . ?
C26 C21 B1 C27 -75.2(5) . . . . ?
C22 C21 B1 C27 100.6(4) . . . . ?
C26 C21 B1 C39 163.6(4) . . . . ?
C22 C21 B1 C39 -20.7(6) . . . . ?
C26 C21 B1 C33 44.9(5) . . . . ?
C22 C21 B1 C33 -139.4(4) . . . . ?
C32 C27 B1 C21 -167.2(4) . . . . ?
C28 C27 B1 C21 12.1(6) . . . . ?
C32 C27 B1 C39 -45.9(5) . . . . ?
C28 C27 B1 C39 133.4(4) . . . . ?
C32 C27 B1 C33 72.2(5) . . . . ?
C28 C27 B1 C33 -108.5(5) . . . . ?
C40 C39 B1 C21 -81.0(5) . . . . ?
C44 C39 B1 C21 93.6(5) . . . . ?
C40 C39 B1 C27 158.8(4) . . . . ?
C44 C39 B1 C27 -26.6(6) . . . . ?
C40 C39 B1 C33 39.4(5) . . . . ?
C44 C39 B1 C33 -145.9(5) . . . . ?
C34 C33 B1 C21 -148.0(4) . . . . ?
C38 C33 B1 C21 34.6(5) . . . . ?
C34 C33 B1 C27 -28.5(5) . . . . ?
C38 C33 B1 C27 154.2(4) . . . . ?
C34 C33 B1 C39 91.5(5) . . . . ?
C38 C33 B1 C39 -85.9(5) . . . . ?
C48 O3 C45 C46 7(4) . . . . ?
O3 C45 C46 C47 -8(3) . . . . ?
C45 C46 C47 C48 6.4(18) . . . . ?
C46 C47 C48 O3 -2(3) . . . . ?
C45 O3 C48 C47 -3(4) . . . . ?
C48A O3A C45A C46A 41(4) . . . . ?
O3A C45A C46A C47A -44(3) . . . . ?
C45A C46A C47A C48A 28(2) . . . . ?
C45A O3A C48A C47A -22(5) . . . . ?
C46A C47A C48A O3A -5(4) . . . . ?
Pd1 O1A N1A O2A 0.00(3) . . . . ?
 
_refine_diff_density_max    0.534
_refine_diff_density_min   -0.417
_refine_diff_density_rms    0.068

_shelx_res_file
;
TITL shelxt in P 1 21/n 1
    76_pdno2_tr_274k_100s_17_decay.res
    created by SHELXL-2018/3 at 15:01:45 on 31-Mar-2020
CELL 0.534 11.6826 13.579 30.178 90 93.535 90
ZERR 4 0.000467 0.000478 0.001013 0 0.003177 0
LATT 1
SYMM 0.5-X,0.5+Y,0.5-Z
SFAC C H B N O Pd
DISP B 0 0 4.561
DISP C 0.001 0.001 6.94
DISP H -0 0 0.611
DISP N 0.003 0.002 10.693
DISP O 0.005 0.003 16.398
DISP Pd -2.504 0.615 1934.604
UNIT 192 292 4 16 12 4
DFIX 1.2 0.001 N1 O1 N1 O2
DFIX 1.3 0.001 O1A N1A N1A O2A
DFIX 2 0.01 O1A Pd1
DANG 2.1 0.001 O1 O2 O1A O2A
FLAT 0.001 Pd1 O1 O2 N1 O1A O2A N1A
RIGU 0.001 0.002
EADP O3 O3A
EADP C45 C45A C48 C48A
EADP C46 C46A C47 C47A
EADP O1 O1A O2 O2A
EADP N1 N1A

L.S. 20
PLAN  5
SIZE 0.1 0.1 0.05
TEMP 1
BOND $H
list 4
CONF
fmap 2
acta
SHEL 999 0.8
OMIT 6 0 16
OMIT -3 0 -1
OMIT -1 2 3
OMIT -2 1 2
OMIT -4 8 19
REM <olex2.extras>
REM <HklSrc "%.\\76_PdNO2_TR_274K_100S_17_decay.hkl">
REM </olex2.extras>

WGHT    0.035400
FVAR       0.23972   0.57140   0.95953
PD1   6    0.339891    0.775125    0.346365    11.00000    0.04901    0.04890 =
         0.04345    0.00111    0.00067   -0.00190
N2    4    0.346377    0.927948    0.337395    11.00000    0.06515    0.04801 =
         0.05269    0.00377    0.00347   -0.00077
N3    4    0.454255    0.798736    0.398050    11.00000    0.05199    0.04625 =
         0.04544   -0.00083    0.00215   -0.00517
AFIX  13
H3    2    0.531439    0.788791    0.387846    11.00000   -1.20000
AFIX   0
N4    4    0.331076    0.631323    0.371313    11.00000    0.04899    0.04448 =
         0.05229   -0.00283    0.00066    0.00193
C1    1    0.441604    0.963187    0.369625    11.00000    0.07761    0.05244 =
         0.06096   -0.00007   -0.00292   -0.00662
AFIX  23
H1A   2    0.514627    0.957165    0.356211    11.00000   -1.20000
H1B   2    0.429835    1.032042    0.376594    11.00000   -1.20000
AFIX   0
C2    1    0.443593    0.902806    0.411647    11.00000    0.07689    0.04838 =
         0.05758   -0.00390   -0.00182   -0.00410
AFIX  23
H2A   2    0.508138    0.921683    0.431600    11.00000   -1.20000
H2B   2    0.373480    0.912620    0.426699    11.00000   -1.20000
AFIX   0
C3    1    0.433897    0.722995    0.432651    11.00000    0.06062    0.05115 =
         0.04310    0.00433   -0.00009   -0.00109
AFIX  23
H3A   2    0.364663    0.738151    0.447461    11.00000   -1.20000
H3B   2    0.497901    0.721011    0.454691    11.00000   -1.20000
AFIX   0
C4    1    0.421737    0.625892    0.408885    11.00000    0.05103    0.04784 =
         0.05366    0.00369   -0.00078    0.00108
AFIX  23
H4A   2    0.401410    0.575256    0.429668    11.00000   -1.20000
H4B   2    0.494518    0.607946    0.397314    11.00000   -1.20000
AFIX   0
C5    1    0.231685    0.965963    0.350719    11.00000    0.06901    0.06292 =
         0.07201   -0.00510    0.00377    0.00439
AFIX  23
H5A   2    0.221459    0.944427    0.380866    11.00000   -1.20000
H5B   2    0.172169    0.934782    0.331763    11.00000   -1.20000
AFIX   0
C6    1    0.212404    1.076269    0.348724    11.00000    0.11223    0.06502 =
         0.10158   -0.00242   -0.00667    0.02403
AFIX  23
H6A   2    0.218458    1.098965    0.318482    11.00000   -1.20000
H6B   2    0.271355    1.109054    0.367356    11.00000   -1.20000
AFIX   0
C7    1    0.094950    1.103346    0.364241    11.00000    0.10945    0.09198 =
         0.15366   -0.02791   -0.01000    0.03541
AFIX  23
H7A   2    0.036520    1.064770    0.347941    11.00000   -1.20000
H7B   2    0.092031    1.087761    0.395519    11.00000   -1.20000
AFIX   0
C8    1    0.071110    1.209386    0.357272    11.00000    0.15261    0.09047 =
         0.29558   -0.04270   -0.04678    0.04175
AFIX 137
H8A   2    0.046000    1.220524    0.326794    11.00000   -1.50000
H8B   2    0.139652    1.246596    0.364406    11.00000   -1.50000
H8C   2    0.012206    1.229858    0.376091    11.00000   -1.50000
AFIX   0
C9    1    0.366461    0.960164    0.291145    11.00000    0.07011    0.06227 =
         0.05842    0.01276    0.00251   -0.00380
AFIX  23
H9A   2    0.298686    0.944736    0.272230    11.00000   -1.20000
H9B   2    0.375740    1.031149    0.291075    11.00000   -1.20000
AFIX   0
C10   1    0.468198    0.914818    0.271405    11.00000    0.06657    0.08614 =
         0.06348    0.00589    0.00446   -0.00458
AFIX  23
H10A  2    0.464243    0.843742    0.274139    11.00000   -1.20000
H10B  2    0.537730    0.937049    0.287600    11.00000   -1.20000
AFIX   0
C11   1    0.472622    0.942647    0.222457    11.00000    0.10233    0.11615 =
         0.06683    0.00903    0.01840   -0.00251
AFIX  23
H11A  2    0.408688    0.911787    0.205763    11.00000   -1.20000
H11B  2    0.463671    1.013401    0.219487    11.00000   -1.20000
AFIX   0
C12   1    0.581221    0.912650    0.202948    11.00000    0.11005    0.19620 =
         0.09808   -0.01265    0.03506   -0.00094
AFIX 137
H12A  2    0.579356    0.932606    0.172394    11.00000   -1.50000
H12B  2    0.589445    0.842405    0.204823    11.00000   -1.50000
H12C  2    0.644923    0.943587    0.219041    11.00000   -1.50000
AFIX   0
C13   1    0.212040    0.624029    0.388569    11.00000    0.04934    0.05934 =
         0.06521    0.00610    0.00207   -0.00141
AFIX  23
H13A  2    0.204249    0.676197    0.410133    11.00000   -1.20000
H13B  2    0.156613    0.636862    0.363984    11.00000   -1.20000
AFIX   0
C14   1    0.179918    0.528319    0.409811    11.00000    0.06300    0.06272 =
         0.08119    0.01014    0.01480   -0.00105
AFIX  23
H14A  2    0.232418    0.515532    0.435325    11.00000   -1.20000
H14B  2    0.187364    0.475034    0.388776    11.00000   -1.20000
AFIX   0
C15   1    0.058819    0.530584    0.424425    11.00000    0.06177    0.07480 =
         0.09739    0.00075    0.01883   -0.00915
AFIX  23
H15A  2    0.007160    0.544796    0.398823    11.00000   -1.20000
H15B  2    0.052270    0.583987    0.445466    11.00000   -1.20000
AFIX   0
C16   1    0.020638    0.436213    0.445591    11.00000    0.08119    0.08173 =
         0.11913    0.01223    0.03093   -0.00937
AFIX 137
H16A  2    0.025194    0.382966    0.424848    11.00000   -1.50000
H16B  2   -0.057067    0.443193    0.453769    11.00000   -1.50000
H16C  2    0.069533    0.422537    0.471601    11.00000   -1.50000
AFIX   0
C17   1    0.349288    0.550845    0.338811    11.00000    0.07479    0.04748 =
         0.06221   -0.00729    0.00672    0.00131
AFIX  23
H17A  2    0.282877    0.547605    0.317923    11.00000   -1.20000
H17B  2    0.354253    0.488698    0.354661    11.00000   -1.20000
AFIX   0
C18   1    0.455205    0.562621    0.313132    11.00000    0.07831    0.08328 =
         0.06191   -0.00776    0.01030    0.00729
AFIX  23
H18A  2    0.522570    0.564451    0.333581    11.00000   -1.20000
H18B  2    0.451187    0.624332    0.296921    11.00000   -1.20000
AFIX   0
C19   1    0.465489    0.477262    0.280637    11.00000    0.14227    0.11066 =
         0.12024   -0.04169    0.05327    0.00629
AFIX  23
H19A  2    0.461296    0.415978    0.296972    11.00000   -1.20000
H19B  2    0.400099    0.479277    0.259228    11.00000   -1.20000
AFIX   0
C20   1    0.567879    0.476355    0.256978    11.00000    0.16279    0.16077 =
         0.13393   -0.02870    0.07087    0.02183
AFIX 137
H20A  2    0.567200    0.420084    0.237705    11.00000   -1.50000
H20B  2    0.633458    0.472974    0.277716    11.00000   -1.50000
H20C  2    0.571696    0.535397    0.239634    11.00000   -1.50000
AFIX   0

C21   1    0.656183    0.373344    0.427354    11.00000    0.05303    0.04908 =
         0.05344    0.00641   -0.00307    0.00010
C22   1    0.709329    0.424060    0.393596    11.00000    0.05857    0.05934 =
         0.07110    0.01029    0.00802   -0.00824
AFIX  43
H22   2    0.726028    0.390043    0.368037    11.00000   -1.20000
AFIX   0
C23   1    0.737347    0.521660    0.397010    11.00000    0.06859    0.05903 =
         0.11906    0.01991    0.01338   -0.01128
AFIX  43
H23   2    0.772151    0.551951    0.373693    11.00000   -1.20000
AFIX   0
C24   1    0.715842    0.575614    0.433434    11.00000    0.06200    0.04944 =
         0.12428    0.01148   -0.01017   -0.00140
AFIX  43
H24   2    0.737554    0.641415    0.435590    11.00000   -1.20000
AFIX   0
C25   1    0.661327    0.530773    0.466986    11.00000    0.07106    0.04786 =
         0.08723   -0.00478   -0.01681    0.00829
AFIX  43
H25   2    0.644637    0.566291    0.492135    11.00000   -1.20000
AFIX   0
C26   1    0.631215    0.432192    0.463221    11.00000    0.08203    0.04735 =
         0.05605    0.00500   -0.00111    0.00319
AFIX  43
H26   2    0.592158    0.403870    0.485943    11.00000   -1.20000
AFIX   0
C27   1    0.733618    0.201249    0.458736    11.00000    0.05076    0.04809 =
         0.05901    0.00357    0.00875    0.00060
C28   1    0.808680    0.250488    0.488628    11.00000    0.05871    0.05800 =
         0.07480   -0.00387   -0.00233    0.00504
AFIX  43
H28   2    0.803130    0.318689    0.490319    11.00000   -1.20000
AFIX   0
C29   1    0.891727    0.203552    0.516192    11.00000    0.07138    0.07930 =
         0.08719   -0.00458   -0.01549    0.01176
AFIX  43
H29   2    0.940105    0.240207    0.535464    11.00000   -1.20000
AFIX   0
C30   1    0.901617    0.104560    0.514783    11.00000    0.06550    0.07757 =
         0.11714    0.01380    0.00036    0.01657
AFIX  43
H30   2    0.954705    0.072492    0.533959    11.00000   -1.20000
AFIX   0
C31   1    0.833957    0.052102    0.485344    11.00000    0.06823    0.05753 =
         0.13390    0.01105    0.00366    0.01372
AFIX  43
H31   2    0.842932   -0.015770    0.483326    11.00000   -1.20000
AFIX   0
C32   1    0.750559    0.100125    0.457976    11.00000    0.06317    0.04983 =
         0.11358   -0.00161   -0.00007    0.00439
AFIX  43
H32   2    0.704280    0.062495    0.438345    11.00000   -1.20000
AFIX   0
C33   1    0.505264    0.229832    0.444181    11.00000    0.05750    0.04107 =
         0.05121   -0.00267    0.00160   -0.00094
C34   1    0.478318    0.145416    0.466746    11.00000    0.05967    0.04700 =
         0.05341    0.00412    0.00024   -0.00060
AFIX  43
H34   2    0.536842    0.100595    0.473763    11.00000   -1.20000
AFIX   0
C35   1    0.369872    0.123395    0.479546    11.00000    0.06142    0.05742 =
         0.07018    0.00515    0.00290   -0.00547
AFIX  43
H35   2    0.356723    0.064627    0.494220    11.00000   -1.20000
AFIX   0
C36   1    0.281643    0.188197    0.470611    11.00000    0.06243    0.06118 =
         0.09385   -0.00033    0.01209    0.00116
AFIX  43
H36   2    0.208683    0.174818    0.479766    11.00000   -1.20000
AFIX   0
C37   1    0.302682    0.273064    0.447960    11.00000    0.05543    0.05888 =
         0.12655    0.01085    0.00233    0.00452
AFIX  43
H37   2    0.243361    0.317116    0.440937    11.00000   -1.20000
AFIX   0
C38   1    0.412049    0.293103    0.435573    11.00000    0.06157    0.05366 =
         0.09613    0.01433    0.00287    0.00417
AFIX  43
H38   2    0.424421    0.351786    0.420715    11.00000   -1.20000
AFIX   0
C39   1    0.635967    0.213093    0.374733    11.00000    0.08620    0.05373 =
         0.05326   -0.00014    0.00583   -0.00971
C40   1    0.542905    0.220051    0.344262    11.00000    0.10325    0.06420 =
         0.05946    0.00673   -0.00789   -0.02197
AFIX  43
H40   2    0.473657    0.243814    0.353539    11.00000   -1.20000
AFIX   0
C41   1    0.550116    0.192203    0.299678    11.00000    0.15417    0.07054 =
         0.05816    0.00733   -0.00678   -0.02747
AFIX  43
H41   2    0.486676    0.199509    0.279778    11.00000   -1.20000
AFIX   0
C42   1    0.648800    0.154832    0.285540    11.00000    0.17790    0.10499 =
         0.06946   -0.01710    0.01422   -0.02167
AFIX  43
H42   2    0.652679    0.134550    0.256235    11.00000   -1.20000
AFIX   0
C43   1    0.742138    0.147139    0.314425    11.00000    0.15643    0.16853 =
         0.07670   -0.03040    0.02919    0.02197
AFIX  43
H43   2    0.810778    0.122936    0.304762    11.00000   -1.20000
AFIX   0
C44   1    0.735183    0.175278    0.358208    11.00000    0.11041    0.14904 =
         0.06965   -0.01840    0.01714    0.02152
AFIX  43
H44   2    0.799962    0.168563    0.377477    11.00000   -1.20000
AFIX   0
B1    3    0.633619    0.255443    0.426274    11.00000    0.05968    0.05040 =
         0.05147    0.00283    0.00160   -0.00114

PART 1
O3    5    0.684990    0.808486    0.364291    21.00000    0.07500    0.09363 =
         0.10622   -0.01250    0.01595   -0.00768
C45   1    0.728659    0.757715    0.327180    21.00000    0.08442    0.08915 =
         0.10152   -0.01065    0.01133   -0.00462
AFIX  23
H45A  2    0.707614    0.792647    0.299846    21.00000   -1.20000
H45B  2    0.696956    0.691753    0.324953    21.00000   -1.20000
AFIX   0
C46   1    0.854600    0.753209    0.334458    21.00000    0.08114    0.11011 =
         0.13908   -0.02309    0.01584   -0.00962
AFIX  23
H46A  2    0.879328    0.685914    0.340044    21.00000   -1.20000
H46B  2    0.890986    0.777453    0.308560    21.00000   -1.20000
AFIX   0
C47   1    0.885239    0.815469    0.373198    21.00000    0.08114    0.11011 =
         0.13908   -0.02309    0.01584   -0.00962
AFIX  23
H47A  2    0.931768    0.778539    0.395136    21.00000   -1.20000
H47B  2    0.928846    0.872198    0.364356    21.00000   -1.20000
AFIX   0
C48   1    0.781332    0.846586    0.391407    21.00000    0.08442    0.08915 =
         0.10152   -0.01065    0.01133   -0.00462
AFIX  23
H48A  2    0.778077    0.917944    0.392119    21.00000   -1.20000
H48B  2    0.778532    0.822403    0.421565    21.00000   -1.20000
AFIX   0
SAME 0.02 0.04 O3 > C48
PART 0
PART 2
O3A   5    0.679906    0.801715    0.363049   -21.00000    0.07500    0.09363 =
         0.10622   -0.01250    0.01595   -0.00768
C45A  1    0.742042    0.780693    0.324579   -21.00000    0.08442    0.08915 =
         0.10152   -0.01065    0.01133   -0.00462
AFIX  23
H45C  2    0.725079    0.829676    0.301715   -21.00000   -1.20000
H45D  2    0.720905    0.716381    0.312715   -21.00000   -1.20000
AFIX   0
C46A  1    0.864687    0.782872    0.338893   -21.00000    0.08114    0.11011 =
         0.13908   -0.02309    0.01584   -0.00962
AFIX  23
H46C  2    0.887953    0.725315    0.356230   -21.00000   -1.20000
H46D  2    0.912988    0.789896    0.314068   -21.00000   -1.20000
AFIX   0
C47A  1    0.863387    0.870333    0.365494   -21.00000    0.08114    0.11011 =
         0.13908   -0.02309    0.01584   -0.00962
AFIX  23
H47C  2    0.920843    0.866046    0.390029   -21.00000   -1.20000
H47D  2    0.879762    0.927660    0.347781   -21.00000   -1.20000
AFIX   0
C48A  1    0.751331    0.877995    0.381788   -21.00000    0.08442    0.08915 =
         0.10152   -0.01065    0.01133   -0.00462
AFIX  23
H48C  2    0.756338    0.872442    0.413895   -21.00000   -1.20000
H48D  2    0.718455    0.941695    0.373918   -21.00000   -1.20000
AFIX   0

PART 0
PART 3
O1    5    0.124803    0.760504    0.298376    31.00000    0.07232    0.19461 =
         0.07503   -0.03062   -0.01099    0.00671
O2    5    0.261746    0.723831    0.259627    31.00000    0.07232    0.19461 =
         0.07503   -0.03062   -0.01099    0.00671
N1    4    0.225601    0.749648    0.294177    31.00000    0.07214    0.07280 =
         0.06071    0.00923   -0.00454    0.00023
PART 0
PART 4
O1A   5    0.214259    0.753966    0.299315   -31.00000    0.07232    0.19461 =
         0.07503   -0.03062   -0.01099    0.00671
O2A   5    0.330912    0.713445    0.252320   -31.00000    0.07232    0.19461 =
         0.07503   -0.03062   -0.01099    0.00671
N1A   4    0.222717    0.726158    0.258425   -31.00000    0.07214    0.07280 =
         0.06071    0.00923   -0.00454    0.00023
HKLF 4


REM  shelxt in P 1 21/n 1
REM wR2 = 0.1413, GooF = S = 0.882, Restrained GooF = 0.883 for all data
REM R1 = 0.0612 for 4946 Fo > 4sig(Fo) and 0.1219 for all 9733 data
REM 526 parameters refined using 491 restraints

END

WGHT      0.0354      0.0000

REM Highest difference peak  0.534,  deepest hole -0.417,  1-sigma level  0.068
Q1    1   0.3407  0.6811  0.3476  11.00000  0.05    0.53
Q2    1   0.1151  0.7751  0.3211  11.00000  0.05    0.32
Q3    1   0.8067  0.8382  0.3118  11.00000  0.05    0.31
Q4    1   0.8410  0.7206  0.2728  11.00000  0.05    0.31
Q5    1   0.2167  0.8148  0.2516  11.00000  0.05    0.30
;
_shelx_res_checksum   88393

_shelx_hkl_file
;
  15   0  -1    0.48    6.29
  15   0  -2   -2.00    6.61
  15   0  -3   14.32    8.69
  15   0  -4    3.99    6.93
  15   0  -5    0.71    6.03
  15   0  -6   -5.14    6.84
  15   0  -7    2.58    6.90
  15   0  -8    2.59    7.70
  15   0  -9   16.01    8.70
  15   0 -10    3.35    5.97
  15   0 -11   -3.60    6.96
  15   0 -12   -0.07    6.76
  15   0 -13   13.27    8.11
  15   0 -14    4.58    6.60
  15   0 -15   18.19    8.68
  15   0 -16    2.94    6.24
  15  -1  -1    6.31    8.06
  15   1  -1   -3.11    6.70
  15  -1  -2   -5.82    7.50
  15   1  -2   -1.06    6.74
  15  -1  -3    2.76    7.80
  15   1  -3   -1.85    6.00
  15  -1  -4   -5.29    8.80
  15   1  -4   -0.24    7.05
  15  -1  -5   19.87    9.66
  15   1  -5   14.93    9.06
  15  -1  -6    1.78    6.03
  15   1  -6    3.61    5.78
  15  -1  -7    1.95    7.20
  15   1  -7    3.85    7.49
  15  -1  -8    0.38    6.23
  15   1  -8    3.55    7.14
  15  -1  -9   -0.63    6.01
  15   1  -9   -7.73    7.38
  15  -1 -10    3.16    7.07
  15   1 -10   -4.39    6.37
  15  -1 -11   10.34    8.22
  15   1 -11    8.26    6.78
  15  -1 -12   -6.98    7.19
  15   1 -12    2.89    5.18
  15  -1 -13   10.94    7.42
  15   1 -13   -0.33    6.83
  15  -1 -14    2.86    6.94
  15   1 -14    2.11    5.52
  15  -1 -15   -0.33    6.54
  15  -1 -16    3.94    6.05
  15  -1 -17    8.76    7.36
  15  -2  -1   -0.23    6.89
  15   2  -1   -5.96    7.03
  15  -2  -2   -2.66    9.15
  15   2  -2    4.42    6.44
  15  -2  -3    9.22    8.14
  15   2  -3   14.94    8.96
  15  -2  -4    3.41    6.43
  15   2  -4   -3.75    6.98
  15  -2  -5    3.74    7.38
  15   2  -5    6.39    7.63
  15  -2  -6   -3.62    7.66
  15   2  -6   -2.65    7.03
  15  -2  -7    6.51    7.20
  15   2  -7    5.69    7.52
  15  -2  -8    3.93    7.73
  15   2  -8   -0.07    6.35
  15  -2  -9    9.18    8.44
  15   2  -9    0.01    7.53
  15  -2 -10    4.33    7.27
  15   2 -10   -1.43    6.10
  15  -2 -11    0.21    6.99
  15   2 -11    0.33    5.98
  15  -2 -12   -0.02    5.59
  15   2 -12   -1.12    7.97
  15  -2 -13   -5.40    8.10
  15   2 -13    9.17    7.51
  15  -2 -14    9.93    7.84
  15  -2 -15    1.97    6.47
  15  -2 -16    3.34    6.41
  15  -2 -17    2.81    6.47
  15  -3  -1    2.60    8.49
  15   3  -1    6.03    7.15
  15  -3  -2   -1.91    7.73
  15   3  -2   -1.92    6.24
  15  -3  -3   -2.80    8.75
  15   3  -3    7.34    6.58
  15  -3  -4   -4.34    8.48
  15   3  -4    3.97    6.87
  15  -3  -5   -0.93    6.93
  15   3  -5   -1.77    6.05
  15  -3  -6    6.23    8.49
  15   3  -6   -1.57    6.20
  15  -3  -7    5.34    8.69
  15   3  -7    3.55    6.82
  15  -3  -8    7.50    8.70
  15   3  -8   17.34    7.63
  15  -3  -9   -2.01    7.92
  15   3  -9    2.04    6.21
  15  -3 -10   11.41    8.19
  15   3 -10   -0.59    7.58
  15  -3 -11   23.64    9.61
  15   3 -11   15.41    8.76
  15  -3 -12    9.30    8.18
  15  -3 -13   -1.99    7.08
  15  -3 -14    0.66    5.62
  15  -3 -15    0.01    5.46
  15  -3 -16    3.29    6.80
  15  -3 -17   -1.97    7.00
  15  -4  -1    1.79    7.69
  15   4  -1   -0.39    5.65
  15  -4  -2    7.80    7.15
  15   4  -2   -0.05    6.66
  15  -4  -3    5.78    8.87
  15   4  -3    2.24    6.48
  15  -4  -4   23.62   10.09
  15   4  -4    7.82    7.51
  15  -4  -5   15.02   10.29
  15   4  -5    1.29    5.52
  15  -4  -6    1.84    8.17
  15   4  -6    7.82    6.91
  15  -4  -7   -1.29    7.02
  15   4  -7    6.28    7.40
  15  -4  -8    4.25    8.13
  15   4  -8   -2.22    7.12
  15  -4  -9   11.87    8.68
  15   4  -9    1.31    6.64
  15  -4 -10    3.40    6.85
  15  -4 -11    2.03    6.00
  15  -4 -12   -0.00    6.90
  15  -4 -13    9.40    7.47
  15  -4 -14   10.22    7.95
  15  -4 -15    9.17    7.24
  15  -4 -16    4.04    6.82
  15  -4 -17   -3.57    6.51
  15  -5  -1    7.87    9.71
  15   5  -1   -2.66    6.64
  15  -5  -2    1.55    7.93
  15   5  -2   -0.45    5.89
  15  -5  -3    2.51    8.44
  15   5  -3   -0.85    7.39
  15  -5  -4   -5.32    9.58
  15   5  -4    6.57    6.87
  15  -5  -5   10.48    9.25
  15   5  -5    7.77    6.95
  15  -5  -6   22.65   11.31
  15   5  -6    5.16    7.47
  15  -5  -7    0.00    8.68
  15  -5  -8   -1.05    9.72
  15  -5  -9   -4.56    8.70
  15  -5 -10    2.82    7.42
  15  -5 -11   12.23    9.03
  15  -5 -12    7.40    8.02
  15  -5 -13   -6.99    8.20
  15  -5 -14   -6.29    7.19
  15  -5 -15    0.51    6.55
  15  -5 -16    3.84    6.92
  15   6  -1   -4.84    7.53
 -15  -6   1   -4.89   11.45
  15   6  -2    6.12    6.29
  15   6  -3    2.64    7.34
 -15  -7   1   -6.13   13.64
 -15  -7   2   13.18   14.13
 -15  -8   1   10.74   12.64
 -15  -8   2    4.71   12.97
 -15  -9   1   -4.06   10.83
 -15  -9   2   -1.57   11.48
  14   0  -1   -1.44    7.91
  14   0  -2   11.78    7.75
  14   0  -3    2.40    7.10
  14   0  -4   25.47    9.00
  14   0  -5    0.88    5.31
  14   0  -6   15.20    8.00
  14   0  -7    0.00    5.33
  14   0  -8    6.27    7.05
  14   0  -9    4.78    6.39
  14   0 -10    7.73    7.06
  14   0 -11   -0.78    5.74
  14   0 -12   19.30    8.79
  14   0 -13    2.68    5.70
  14   0 -14   19.98    8.77
  14   0 -15   -2.18    5.93
  14   0 -16   -1.95    6.64
  14   0 -17    8.25    6.32
  14   0 -18    7.19    5.82
  14   0 -19   -1.69    6.94
  14   0 -20    4.81    6.92
  14   0 -21    1.15    6.08
  14   0 -22    6.75    6.87
  14   0 -23    1.99    5.17
 -14   0  24    2.51    7.72
  14   0 -24   11.44    8.01
 -14   0  25   -1.42    8.73
  14   0 -25   -2.07    7.80
 -14   0  26   -1.73    7.73
  14  -1  -1   -1.94    6.58
  14   1  -1   -2.02    5.84
  14  -1  -2    3.92    8.08
  14   1  -2   -1.76    7.17
  14  -1  -3    0.54    7.45
  14   1  -3    3.17    6.24
  14  -1  -4    2.28    7.19
  14   1  -4    7.43    7.21
  14  -1  -5   -3.61    7.00
  14   1  -5   -2.37    6.52
  14  -1  -6   39.32    9.92
  14   1  -6   17.61    8.12
  14  -1  -7    4.19    6.17
  14   1  -7    2.27    6.06
  14  -1  -8    5.28    6.70
  14   1  -8   -1.65    4.60
  14  -1  -9   -0.91    5.50
  14   1  -9    3.92    5.94
  14  -1 -10    2.19    6.32
  14   1 -10    5.45    7.08
  14  -1 -11    2.46    6.84
  14   1 -11    2.17    7.62
  14  -1 -12    2.73    7.24
  14   1 -12    3.01    6.49
  14  -1 -13   -4.41    6.32
  14   1 -13   -2.89    6.56
  14  -1 -14    1.76    6.13
  14   1 -14   15.67    7.91
  14  -1 -15    4.67    6.30
  14   1 -15   -3.50    7.37
  14  -1 -16   11.03    7.46
  14   1 -16   11.90    6.45
  14  -1 -17    2.49    6.11
  14   1 -17    2.61    6.69
  14  -1 -18    1.36    4.98
  14   1 -18   11.37    7.50
  14  -1 -19   -1.76    6.26
  14   1 -19   -0.14    6.25
  14  -1 -20   -0.52    5.79
  14   1 -20    1.75    6.61
  14  -1 -21   -2.80    5.67
  14   1 -21    2.23    6.26
  14  -1 -22    5.50    7.50
  14   1 -22    0.00    6.18
 -14  -1  22    3.90    9.01
  14  -1 -23    0.00    6.38
  14   1 -23    5.73    7.47
 -14  -1  23    2.01    8.32
  14  -1 -24   -1.69    6.12
 -14  -1  24    1.53    6.61
 -14   1  25    1.01    8.27
  14  -1 -25   -2.29    5.89
 -14   1  26   -0.11    7.16
  14  -1 -26   10.68    8.11
 -14   1  27    0.02    8.30
  14  -2  -1   -2.84    9.35
  14   2  -1   -3.00    8.01
  14  -2  -2   47.22   12.09
  14   2  -2   19.06   10.21
  14  -2  -3    3.63    6.35
  14   2  -3   -1.36    5.63
  14  -2  -4   10.91    9.69
  14   2  -4   18.20    8.63
  14  -2  -5    6.32    7.79
  14   2  -5   -4.67    6.40
  14  -2  -6   10.44    9.51
  14   2  -6   -1.71    6.82
  14  -2  -7   -3.66    6.64
  14   2  -7    0.94    6.91
  14  -2  -8   18.60    8.90
  14   2  -8    2.15    6.83
  14  -2  -9    2.93    6.94
  14   2  -9    0.84    6.12
  14  -2 -10    1.74    6.77
  14   2 -10   -0.14    5.41
  14  -2 -11   -6.43    8.38
  14   2 -11    1.54    6.42
  14  -2 -12   30.22    9.57
  14   2 -12    7.73    7.49
  14  -2 -13    4.77    7.54
  14   2 -13    0.89    6.48
  14  -2 -14   15.02    7.61
  14   2 -14   -0.62    6.34
  14  -2 -15   -2.27    7.16
  14   2 -15    3.00    6.56
  14  -2 -16    9.81    7.52
  14   2 -16   -2.53    5.99
  14  -2 -17    5.98    6.73
  14   2 -17   -3.69    7.40
  14  -2 -18    7.75    7.38
  14   2 -18    8.57    7.65
  14  -2 -19    3.82    6.81
  14   2 -19    7.77    7.64
  14  -2 -20   -0.07    5.81
  14   2 -20   -4.69    6.80
 -14  -2  20   -5.33    9.71
  14  -2 -21   -3.25    7.30
  14   2 -21    4.08    7.33
 -14  -2  21   -7.37    9.56
  14  -2 -22    5.93    7.04
  14   2 -22   11.40    7.29
 -14  -2  22    2.06    8.76
  14  -2 -23    3.27    6.94
  14  -2 -24    9.71    7.57
  14  -2 -25    1.58    5.60
  14  -2 -26    5.68    6.44
  14  -3  -1   -1.83    9.11
  14   3  -1    6.84    6.69
 -14  -3   1   -0.46   10.69
  14  -3  -2    5.15    7.68
  14   3  -2   -1.35    6.55
 -14  -3   2   14.50   11.28
  14  -3  -3    4.19    8.46
  14   3  -3   -1.85    6.83
  14  -3  -4   -3.81    8.82
  14   3  -4    0.62    5.76
  14  -3  -5   -1.66    7.03
  14   3  -5    4.86    6.01
  14  -3  -6    6.24    8.54
  14   3  -6   18.79    8.04
  14  -3  -7    3.61    8.28
  14   3  -7   10.67    7.14
  14  -3  -8   -1.00    6.81
  14   3  -8   -1.29    6.13
  14  -3  -9   -2.97    6.62
  14   3  -9    0.75    5.78
  14  -3 -10    8.23    8.25
  14   3 -10   21.08    8.90
  14  -3 -11   11.97    8.52
  14   3 -11    1.66    6.79
  14  -3 -12    2.26    7.08
  14   3 -12    0.17    6.25
  14  -3 -13    0.52    6.97
  14   3 -13    0.58    7.49
  14  -3 -14   -3.42    6.24
  14   3 -14    0.75    6.80
  14  -3 -15   15.09    8.53
  14   3 -15   10.19    7.50
  14  -3 -16   14.07    8.00
  14   3 -16    1.69    6.94
  14  -3 -17   -0.64    6.12
  14   3 -17    1.10    6.68
 -14  -3  17   -0.74    8.06
  14  -3 -18    1.23    5.65
  14   3 -18   -1.87    6.67
 -14  -3  18   -5.98    8.55
  14  -3 -19   -1.45    6.37
  14   3 -19    0.61    7.27
 -14  -3  19    9.57    9.35
  14  -3 -20   23.06    8.90
  14   3 -20   23.79    9.53
 -14  -3  20    9.15    9.47
  14  -3 -21   -0.65    5.58
 -14  -3  21    0.17    9.32
  14  -3 -22    1.98    6.11
  14  -3 -23   -0.23    5.64
  14  -3 -24    1.90    6.72
  14  -3 -25   -4.52    6.89
  14  -4  -1   10.12    8.97
  14   4  -1    8.29    6.38
 -14  -4   1   -5.87   12.16
  14  -4  -2    1.82    7.85
  14   4  -2    6.19    6.63
 -14  -4   2    4.42   12.95
  14  -4  -3   13.41   10.01
  14   4  -3   -4.71    6.64
 -14  -4   3    0.75   10.10
  14  -4  -4    8.25    8.94
  14   4  -4    2.98    6.51
  14  -4  -5    0.57    6.94
  14   4  -5   -1.37    5.70
  14  -4  -6   -2.97    8.04
  14   4  -6   -0.15    6.05
  14  -4  -7    9.21    8.59
  14   4  -7    1.48    5.59
  14  -4  -8    0.81    7.58
  14   4  -8   10.25    7.31
  14  -4  -9   -6.69    7.88
  14   4  -9   13.80    7.37
  14  -4 -10   17.04    9.42
  14   4 -10   12.15    8.58
  14  -4 -11    0.83    6.94
  14   4 -11   -5.11    7.31
  14  -4 -12   25.94   10.52
  14   4 -12   15.28    8.42
  14  -4 -13   12.97    8.85
  14   4 -13   12.90    7.77
  14  -4 -14    6.81    7.98
  14   4 -14   10.24    7.09
  14  -4 -15    0.03    6.33
  14   4 -15    4.57    5.54
 -14  -4  15    9.95    9.70
  14  -4 -16   10.98    7.47
  14   4 -16    4.14    6.36
 -14  -4  16   -0.68    8.51
  14  -4 -17    0.41    5.97
  14   4 -17   -0.79    6.05
 -14  -4  17    4.25    8.11
  14  -4 -18    9.38    6.99
 -14  -4  18   13.00    9.39
  14  -4 -19    1.32    6.48
  14  -4 -20    5.81    6.83
  14  -4 -21   -2.71    6.63
  14  -4 -22    6.83    6.31
  14  -4 -23   -0.12    6.09
  14  -5  -1    5.42    9.66
  14   5  -1    8.64    7.28
 -14  -5   1    5.16   12.65
  14  -5  -2   -0.93    8.56
  14   5  -2   -2.56    6.05
 -14  -5   2    3.56   11.05
  14  -5  -3    2.31    8.60
  14   5  -3   -0.75    5.75
 -14  -5   3    1.20   10.34
  14  -5  -4   -2.44    8.39
  14   5  -4    3.80    5.96
  14  -5  -5    8.57   10.02
  14   5  -5    8.80    6.93
  14  -5  -6    7.03    8.73
  14   5  -6    5.22    6.50
  14  -5  -7    2.45    8.10
  14   5  -7    0.24    5.24
  14  -5  -8   -1.93    9.22
  14   5  -8   -0.52    6.66
  14  -5  -9    2.95    8.38
  14   5  -9    6.09    6.47
  14  -5 -10    4.40    8.77
  14   5 -10   10.41    7.81
  14  -5 -11   -2.08    8.51
  14   5 -11   -1.57    6.82
  14  -5 -12    2.45    7.47
  14   5 -12    2.70    6.51
 -14  -5  12   -2.15    8.25
  14  -5 -13    0.82    6.56
  14   5 -13   -0.85    5.57
 -14  -5  13    8.09    7.65
  14  -5 -14   -5.73    7.88
  14   5 -14    4.24    5.97
 -14  -5  14    5.45    7.49
  14  -5 -15    3.19    6.74
  14   5 -15   -0.39    5.69
 -14  -5  15    9.65    7.44
  14  -5 -16   16.73    7.72
 -14  -5  16    3.41    8.34
  14  -5 -17   -2.92    7.14
  14  -5 -18   -0.63    7.18
  14  -5 -19   -3.99    6.89
  14  -5 -20    0.99    6.37
  14  -5 -21    1.64    7.32
  14  -5 -22    0.86    6.68
  14  -6  -1   19.46   10.56
  14   6  -1    1.35    6.30
 -14  -6   1   13.47   11.43
  14  -6  -2    1.68    7.96
  14   6  -2    0.76    6.12
 -14  -6   2    5.76   13.63
  14  -6  -3    9.51   10.50
  14   6  -3   10.03    7.21
 -14  -6   3    2.23   10.52
  14  -6  -4   17.64   10.22
  14   6  -4    1.75    7.28
 -14  -6   4   10.80   13.07
  14  -6  -5   -3.39    9.10
  14   6  -5   -0.61    6.01
  14  -6  -6   -4.94    9.46
  14   6  -6    8.17    7.63
  14  -6  -7    7.73    9.09
  14   6  -7    8.62    7.27
  14  -6  -8    5.05    9.00
  14   6  -8    6.78    6.91
  14  -6  -9    4.86    7.43
  14   6  -9    0.07    6.23
 -14  -6   9    6.22    9.55
  14  -6 -10   -2.63    8.66
  14   6 -10   -0.65    5.56
 -14  -6  10   -3.58    8.12
  14  -6 -11   -1.54    7.36
  14   6 -11   -2.21    6.33
 -14  -6  11   -7.70    8.88
  14  -6 -12    1.46    7.80
  14   6 -12    9.08    7.81
 -14  -6  12   -2.23    8.20
  14  -6 -13   -5.25    9.07
 -14  -6  13   -1.86    9.05
  14  -6 -14    2.70    6.79
 -14  -6  14    7.53    8.98
  14  -6 -15    2.82    6.58
  14  -6 -16    6.04    6.58
  14  -6 -17   -2.07    7.14
  14  -6 -18    0.99    6.01
  14  -6 -19    2.49    6.78
  14  -6 -20   -0.08    7.16
  14  -7  -1    2.56    8.24
  14   7  -1    1.07    8.22
 -14  -7   1   13.04   13.06
  14  -7  -2   -5.11    9.85
  14   7  -2   10.67    7.31
 -14  -7   2   -7.22   12.59
  14  -7  -3   -7.04   10.27
  14   7  -3    0.85    5.30
 -14  -7   3   15.96   12.87
  14  -7  -4    4.35    9.80
  14   7  -4   -1.01    5.51
 -14  -7   4    1.04    7.77
 -14  -7   4   -3.04   12.73
  14  -7  -5   11.95   10.89
  14   7  -5   13.80    7.55
 -14  -7   5    9.45    9.00
  14  -7  -6    1.16    7.82
  14   7  -6   -1.00    7.37
 -14  -7   6    0.95    8.41
  14  -7  -7   -1.71    8.81
  14   7  -7   -3.96    7.96
 -14  -7   7    5.46    8.53
  14  -7  -8    0.00    8.04
  14   7  -8    2.36    7.26
 -14  -7   8    9.72    8.30
  14  -7  -9   13.16    9.12
 -14  -7   9    8.57    8.58
  14  -7 -10    5.26    8.02
 -14  -7  10    0.15    6.58
  14  -7 -11   10.74   10.16
 -14  -7  11    7.44    7.54
  14  -7 -12   -0.78    7.26
  14  -7 -13   -4.68    8.29
  14  -7 -14    1.20    8.46
  14  -7 -15    4.03    6.99
  14  -7 -16    4.98    6.92
  14  -7 -17    1.23    7.49
  14  -7 -18    6.11    7.16
  14  -8  -1    1.80    8.86
  14   8  -1    4.50    7.35
 -14  -8   1   13.08   10.43
 -14  -8   1    7.03   12.15
  14  -8  -2   -5.22    7.62
  14   8  -2   -2.37    6.73
 -14  -8   2   -0.00    8.12
 -14  -8   2   -3.09   12.35
  14  -8  -3    6.85    9.45
  14   8  -3    5.87    5.92
 -14  -8   3   12.49    8.55
 -14  -8   3    4.58   11.43
  14  -8  -4   -0.76   10.54
  14   8  -4   -3.40    6.98
 -14  -8   4   -2.26    7.98
 -14  -8   4   -2.97   12.82
  14  -8  -5   -2.93    9.75
 -14  -8   5   -1.39    8.94
 -14  -8   5    1.26   10.82
  14  -8  -6    0.02    9.30
 -14  -8   6    0.87    8.10
  14  -8  -7    3.65    9.43
 -14  -8   7   -3.16    8.42
  14  -8  -8    0.01    7.79
  14  -8  -9    1.66    8.20
  14  -8 -10   -3.27    8.53
  14  -8 -11   15.83   10.97
  14  -8 -12   -6.80   10.00
  14  -8 -13   -0.38    8.22
  14  -8 -14    0.47    8.76
  14  -8 -15    2.11    8.07
  14  -8 -16    5.23    8.61
  14  -8 -17   -2.94    7.25
 -14  -9   1    1.47    7.71
 -14  -9   1    7.27    9.81
 -14  -9   2   -3.67    6.54
 -14  -9   2    0.66   10.60
  14  -9  -3   -2.51    8.29
 -14  -9   3   -0.32    6.53
 -14  -9   3   -1.03   11.34
  14  -9  -4   -3.73    9.47
 -14  -9   4    9.16    7.72
 -14  -9   4    5.45   11.55
  14  -9  -5   23.14   10.53
 -14  -9   5    4.24   10.84
  14  -9  -6   -6.05    8.76
  14  -9  -7   -0.59    8.57
  14  -9  -8    0.52    9.29
  14  -9  -9   -2.10    8.83
  14  -9 -10   -0.03    8.62
  14  -9 -11   22.17   11.98
  14  -9 -12    0.28    8.47
  14  -9 -13    4.19    9.20
  14  -9 -14   -4.58    8.11
  14  -9 -15   -3.68    8.98
 -14 -10   1    2.30   12.18
 -14 -10   2    0.36   10.54
 -14 -10   3   -4.73   12.48
 -14 -10   4    4.56   11.89
 -14 -10   5   -3.64   10.85
  14 -10 -11    7.12    9.06
  14 -10 -12    1.25    8.33
  14 -10 -13   -4.40   10.51
 -14 -11   4   -2.65   11.38
 -13   0   1   44.82   18.90
  13   0  -1   67.58   15.17
  13   0  -2    1.60    7.49
  13   0  -3   19.18   10.19
  13   0  -4    0.29    6.12
  13   0  -5    4.49    6.06
  13   0  -6   -3.41    6.06
  13   0  -7   12.56    7.01
  13   0  -8   -0.62    6.68
  13   0  -9    4.10    7.77
  13   0 -10    0.11    7.14
  13   0 -11   17.44    8.01
  13   0 -12    3.35    6.30
  13   0 -13   24.64    9.08
  13   0 -14    0.51    5.94
  13   0 -15    4.85    6.15
  13   0 -16   -5.18    7.12
  13   0 -17   15.13    7.37
  13   0 -18   -2.36    5.97
  13   0 -19    3.00    6.72
  13   0 -20   -1.52    5.99
  13   0 -21    5.03    6.59
  13   0 -22    8.42    6.89
 -13   0  23    7.55    8.99
  13   0 -23    5.12    6.35
 -13   0  24   -6.52    8.37
  13   0 -24   -2.31    6.26
 -13   0  25    5.14    8.72
  13   0 -25   -0.54    6.97
 -13   0  26    2.39    7.25
 -13   0  27   13.96    8.41
 -13   0  28   -4.90    6.92
  13  -1  -1    1.55    7.66
  13   1  -1    8.22    6.93
 -13  -1   1    3.93   12.61
  13  -1  -2    1.29    6.49
  13   1  -2    0.02    6.57
 -13  -1   2    5.05   12.35
  13  -1  -3    5.40    8.22
  13   1  -3    3.55    7.78
  13  -1  -4   -1.38    6.69
  13   1  -4   -2.64    5.50
  13  -1  -5   97.97   17.89
  13   1  -5   62.78   15.45
  13  -1  -6    5.07    6.17
  13   1  -6   -4.69    6.79
  13  -1  -7    0.95    6.24
  13   1  -7    0.46    6.39
  13  -1  -8    0.71    6.62
  13   1  -8   -1.97    5.77
  13  -1  -9    5.55    6.97
  13   1  -9   33.59    9.29
  13  -1 -10   -1.98    5.83
  13   1 -10   15.10    7.89
  13  -1 -11    5.72    6.79
  13   1 -11    2.29    6.18
  13  -1 -12   -4.78    6.74
  13   1 -12   -0.08    7.59
  13  -1 -13   15.74    7.96
  13   1 -13    0.09    6.35
  13  -1 -14    1.16    6.79
  13   1 -14    4.02    5.61
  13  -1 -15   31.06   10.13
  13   1 -15   20.03    8.19
  13  -1 -16    4.38    6.80
  13   1 -16    0.92    5.04
  13  -1 -17    3.85    6.14
  13   1 -17   -3.92    6.62
  13  -1 -18   -0.62    6.33
  13   1 -18    4.05    5.82
  13  -1 -19   18.28    8.05
  13   1 -19    9.18    7.74
  13  -1 -20    0.09    6.21
  13   1 -20    9.60    7.45
  13  -1 -21   15.43    7.75
  13   1 -21    7.02    7.15
 -13  -1  21   16.80    9.49
  13  -1 -22    5.11    7.06
  13   1 -22   -1.16    6.34
 -13  -1  22   -5.68    9.03
  13  -1 -23   -0.67    6.39
  13   1 -23   -2.80    6.73
 -13  -1  23   -1.47    6.94
  13  -1 -24   -4.69    6.62
 -13  -1  24   -1.61    7.98
 -13   1  25    0.74    8.01
  13  -1 -25    6.40    6.60
 -13  -1  25   21.27    9.88
 -13   1  26   -1.68    7.26
  13  -1 -26    3.56    7.12
 -13  -1  26   -4.72    7.33
 -13   1  27    4.95    7.01
 -13  -1  27    5.25    8.37
 -13  -1  28   -2.91    6.76
 -13  -1  29   -6.69    8.52
 -13  -1  30    2.23    7.41
  13  -2  -1   33.16   12.80
  13   2  -1   44.01   11.03
 -13  -2   1   27.04   16.25
  13  -2  -2    8.35    9.17
  13   2  -2   -3.21    6.50
 -13  -2   2   -6.87   13.08
  13  -2  -3    5.15    7.21
  13   2  -3    2.71    6.48
 -13  -2   3   20.54   14.04
  13  -2  -4    7.53    7.56
  13   2  -4    4.26    5.72
 -13  -2   4    5.65   10.88
  13  -2  -5   12.17    8.18
  13   2  -5    2.42    6.14
  13  -2  -6   -1.60    7.18
  13   2  -6   -4.30    6.42
  13  -2  -7   28.25   10.92
  13   2  -7   34.10   10.19
  13  -2  -8   -3.19    8.08
  13   2  -8    3.77    6.89
  13  -2  -9    2.31    7.41
  13   2  -9   -1.02    6.08
  13  -2 -10    0.76    6.59
  13   2 -10   -1.18    6.12
  13  -2 -11   27.07    9.19
  13   2 -11   25.13    9.73
  13  -2 -12   -1.88    6.36
  13   2 -12    3.15    5.63
  13  -2 -13   13.00    8.61
  13   2 -13    9.94    7.51
  13  -2 -14    3.19    6.84
  13   2 -14   14.36    6.96
  13  -2 -15    2.25    5.78
  13   2 -15   -4.24    6.64
  13  -2 -16    4.68    6.36
  13   2 -16    3.00    6.23
  13  -2 -17   16.42    7.54
  13   2 -17   -0.00    6.60
  13  -2 -18    1.68    6.32
  13   2 -18    0.37    6.76
  13  -2 -19   -2.39    6.58
  13   2 -19   -4.43    8.33
 -13  -2  19    4.56    8.78
  13  -2 -20   -2.55    6.42
  13   2 -20   -2.36    6.33
 -13  -2  20   -0.37    6.74
  13  -2 -21    1.60    5.47
  13   2 -21    8.09    6.84
 -13  -2  21   -0.78    6.98
  13  -2 -22    0.40    5.92
 -13  -2  22    2.25    6.49
  13  -2 -23    6.55    7.73
 -13  -2  23    1.30    8.21
  13  -2 -24    0.04    5.95
 -13  -2  24   -1.25    6.87
  13  -2 -25    5.27    6.63
 -13  -2  25    1.15    7.01
  13  -2 -26    3.33    6.83
 -13  -2  26    0.19    6.78
 -13  -2  27   15.70    9.00
 -13  -2  28   -1.66    7.05
 -13  -2  29   -1.36    7.10
  13  -3  -1   11.47    9.05
  13   3  -1    1.88    5.59
 -13  -3   1    7.57   11.02
  13  -3  -2   -1.72    8.77
  13   3  -2    0.54    6.06
 -13  -3   2   -2.26   11.99
  13  -3  -3   10.76    7.35
  13   3  -3    7.30    6.13
 -13  -3   3    9.15   12.63
  13  -3  -4    6.69    8.76
  13   3  -4    4.18    6.49
 -13  -3   4    6.65   11.90
  13  -3  -5   20.04    9.63
  13   3  -5    3.36    7.40
 -13  -3   5   16.92   12.48
  13  -3  -6    2.42    7.37
  13   3  -6    7.89    6.53
  13  -3  -7   -2.57    6.92
  13   3  -7   -4.02    5.63
  13  -3  -8   -0.34    6.84
  13   3  -8   -4.24    6.29
  13  -3  -9    8.70    8.58
  13   3  -9   10.04    7.10
  13  -3 -10   16.96    8.65
  13   3 -10   11.65    6.00
  13  -3 -11    1.48    6.14
  13   3 -11   10.73    6.55
  13  -3 -12    4.86    6.73
  13   3 -12    2.22    5.85
  13  -3 -13    1.59    7.43
  13   3 -13    7.94    6.65
  13  -3 -14   -3.28    6.87
  13   3 -14    2.54    6.36
  13  -3 -15   28.89    9.17
  13   3 -15   14.33    7.75
  13  -3 -16   -3.22    7.11
  13   3 -16   10.34    7.39
  13  -3 -17   -1.96    5.49
  13   3 -17    4.42    5.49
 -13  -3  17   -0.05    8.40
  13  -3 -18   -2.28    6.56
  13   3 -18    3.54    6.78
 -13  -3  18   -0.32    6.58
  13  -3 -19   14.43    8.23
  13   3 -19   20.37    9.20
 -13  -3  19   13.88    8.69
  13  -3 -20    6.06    6.52
 -13  -3  20   12.48    9.90
  13  -3 -21    3.41    6.62
 -13  -3  21    8.90    9.02
  13  -3 -22   -1.53    6.23
 -13  -3  22   -0.15    6.26
  13  -3 -23    1.34    5.56
 -13  -3  23   -3.91    6.52
  13  -3 -24    5.91    6.75
 -13  -3  24    0.37    6.92
  13  -3 -25   27.03    9.20
 -13  -3  25   14.59    9.32
  13   3 -26    4.26    7.94
 -13  -3  26    0.67    6.75
  13   3 -27    1.61    8.61
 -13  -3  27   -2.35    6.90
  13   3 -28   -2.13    7.16
  13  -4  -1   36.06   11.70
  13   4  -1    3.59    7.45
 -13  -4   1    6.93   12.12
  13  -4  -2    4.11    8.78
  13   4  -2    8.09    7.35
 -13  -4   2   -2.78   10.68
  13  -4  -3   10.46   10.32
  13   4  -3   11.06    7.36
 -13  -4   3   26.00   12.68
  13  -4  -4   14.11    8.87
  13   4  -4    9.32    6.07
 -13  -4   4   -2.65   11.63
  13  -4  -5   -4.20    8.82
  13   4  -5   -3.11    7.08
 -13  -4   5   -0.85   10.85
  13  -4  -6    8.66    8.49
  13   4  -6    1.11    6.21
  13  -4  -7   16.09    9.49
  13   4  -7   12.83    8.41
  13  -4  -8   -1.87    7.11
  13   4  -8   -1.29    7.14
  13  -4  -9   -1.16    7.35
  13   4  -9    1.48    6.70
  13  -4 -10   -0.30    7.00
  13   4 -10   -0.39    6.10
  13  -4 -11   21.29    9.43
  13   4 -11   18.99    8.74
  13  -4 -12   13.74    7.53
  13   4 -12   -0.94    7.40
  13  -4 -13    0.82    7.63
  13   4 -13    9.99    7.94
  13  -4 -14    7.10    7.52
  13   4 -14   -2.54    8.20
  13  -4 -15    0.61    6.26
  13   4 -15    5.63    6.33
 -13  -4  15   -0.00    7.73
  13  -4 -16    2.08    6.14
  13   4 -16    1.63    5.19
 -13  -4  16   -3.53    8.35
  13  -4 -17    3.37    5.56
  13   4 -17    2.98    7.29
 -13  -4  17   10.68    8.57
  13  -4 -18   -1.26    6.44
 -13  -4  18    0.32    7.69
  13  -4 -19    5.78    7.49
 -13  -4  19   -3.46    8.23
  13  -4 -20    0.66    5.70
 -13  -4  20    1.51    7.66
  13  -4 -21   -0.55    4.84
 -13  -4  21   12.20    9.04
  13  -4 -22   14.55    7.07
  13   4 -22   -0.01    7.29
 -13  -4  22   -0.00    6.90
  13  -4 -23    4.44    7.33
  13   4 -23    2.57    7.53
 -13  -4  23    7.28    7.42
  13   4 -24    0.92    7.21
 -13  -4  24    5.90    7.89
  13   4 -25    8.17    7.58
 -13  -4  25    6.77    7.19
  13   4 -26   -3.30    7.28
  13   4 -27    0.73    7.16
  13   4 -28   -1.58    9.06
  13  -5  -1    5.65    8.51
  13   5  -1    2.35    5.93
 -13  -5   1   11.83   13.00
  13  -5  -2   -2.77    9.74
  13   5  -2   -2.60    6.63
 -13  -5   2   -0.46    9.68
  13  -5  -3    8.85    9.22
  13   5  -3   14.48    7.44
 -13  -5   3    5.25   10.93
  13  -5  -4    3.07    8.23
  13   5  -4    5.90    6.23
 -13  -5   4    5.07   11.63
  13  -5  -5   11.99    9.55
  13   5  -5    2.44    5.25
 -13  -5   5    0.99   11.71
  13  -5  -6   10.09    7.59
  13   5  -6    1.62    6.25
 -13  -5   6   -1.86   11.61
  13  -5  -7   -6.15    9.16
  13   5  -7   -1.36    6.01
  13  -5  -8   -0.63    8.60
  13   5  -8   25.63    8.84
  13  -5  -9    3.36    8.73
  13   5  -9   14.14    6.87
  13  -5 -10   10.14    8.77
  13   5 -10   22.55    8.78
  13  -5 -11    9.16    7.94
  13   5 -11   -2.21    7.38
  13  -5 -12   -1.31    6.91
  13   5 -12   -0.67    5.21
 -13  -5  12   -4.30    7.85
  13  -5 -13    3.02    7.02
  13   5 -13   -2.07    8.09
 -13  -5  13    8.21    9.34
  13  -5 -14   11.56    8.51
  13   5 -14    7.60    7.32
 -13  -5  14    6.34    8.76
  13  -5 -15   17.93    8.82
 -13  -5  15   15.76    9.28
  13  -5 -16    5.37    7.48
 -13  -5  16   -0.44    7.71
  13  -5 -17   -1.32    6.51
 -13  -5  17    3.38    7.62
  13  -5 -18    2.67    6.69
 -13  -5  18   -0.46    6.69
  13  -5 -19   14.78    7.89
 -13  -5  19    1.43    6.40
  13  -5 -20    2.61    7.05
 -13  -5  20    2.78    6.51
  13  -5 -21    2.66    5.82
 -13  -5  21    0.19    7.40
  13  -5 -22   -3.24    5.13
 -13  -5  22    1.15    8.18
 -13  -5  23   -0.04    6.40
  13   5 -26    6.43    8.31
  13   5 -27    6.43    8.01
  13   5 -28   -2.44    8.57
  13  -6  -1    3.61    8.65
  13   6  -1    8.84    6.39
 -13  -6   1   -0.18   11.91
  13  -6  -2   15.25    9.21
  13   6  -2    6.61    6.78
 -13  -6   2   -2.03    9.19
  13  -6  -3    0.72    8.67
  13   6  -3    8.69    6.71
 -13  -6   3   12.86   10.30
  13  -6  -4   16.12   10.36
  13   6  -4    9.22    8.01
 -13  -6   4    6.77   12.83
  13  -6  -5   -2.67    7.32
  13   6  -5   -5.41    7.29
 -13  -6   5   -3.47   12.61
  13  -6  -6    4.43    8.86
  13   6  -6    4.27    7.93
 -13  -6   6   31.59   13.83
  13  -6  -7   13.28    9.08
  13   6  -7   -2.14    6.24
 -13  -6   7    4.85   14.31
  13  -6  -8    3.24    8.77
  13   6  -8    5.84    7.37
 -13  -6   8   11.66    8.66
  13  -6  -9   11.03    9.36
  13   6  -9    0.80    6.48
 -13  -6   9   -6.09    7.73
  13  -6 -10   -1.03    7.60
  13   6 -10   -0.31    5.33
 -13  -6  10    8.68    8.42
  13  -6 -11   -1.11    7.72
  13   6 -11   -1.17    7.44
 -13  -6  11   -4.47    8.84
  13  -6 -12   15.85    9.55
 -13  -6  12   10.97    9.38
  13  -6 -13    9.11    8.60
 -13  -6  13    5.08    8.31
  13  -6 -14   -3.32    7.53
 -13  -6  14   -0.04    6.09
  13  -6 -15    3.99    6.56
 -13  -6  15   -5.91    9.55
  13  -6 -16    5.95    7.00
 -13  -6  16    5.12    8.12
  13  -6 -17    1.48    7.68
 -13  -6  17    3.28    7.08
  13  -6 -18    1.34    7.02
 -13  -6  18    0.01    7.32
  13  -6 -19    0.13    5.73
 -13  -6  19   -5.24    8.83
  13  -6 -20   -1.72    6.34
 -13  -6  20    0.79    7.94
  13  -7  -1    7.62    8.07
  13   7  -1    1.93    4.66
 -13  -7   1    8.20   10.72
  13  -7  -2   -2.71    8.60
  13   7  -2    0.34    5.41
 -13  -7   2    2.98   10.41
  13  -7  -3   -5.20    8.83
  13   7  -3   -1.40    6.11
 -13  -7   3    3.33   12.08
  13  -7  -4   15.12   10.49
  13   7  -4   37.17   10.40
 -13  -7   4   15.17   10.05
 -13  -7   4    9.03   12.12
  13  -7  -5   17.16   10.34
  13   7  -5    4.01    7.00
 -13  -7   5    8.45    8.09
 -13  -7   5    0.57   10.43
  13  -7  -6   -1.58    7.91
  13   7  -6   -0.41    5.26
 -13  -7   6    1.91    6.64
 -13  -7   6    3.02   10.19
  13  -7  -7   -0.38    7.25
  13   7  -7   -0.58    6.06
 -13  -7   7    0.34    8.77
 -13  -7   7    7.35   11.44
  13  -7  -8   -3.84    8.40
 -13  -7   8   10.06    8.96
  13  -7  -9    4.84    8.93
 -13  -7   9   11.74    8.50
  13  -7 -10    3.14    8.62
 -13  -7  10    5.61    7.29
  13  -7 -11    5.25    8.09
 -13  -7  11    3.26    6.64
  13  -7 -12    1.01    8.22
 -13  -7  12   -0.16    6.47
  13  -7 -13   -0.51    7.91
 -13  -7  13   -1.06    6.48
  13  -7 -14    3.99    9.11
 -13  -7  14    3.07    8.66
  13  -7 -15   -2.36    8.69
 -13  -7  15    0.16    6.36
  13  -7 -16   -2.24    7.29
 -13  -7  16    2.09    7.75
  13  -7 -17    0.95    6.93
 -13  -7  17   -0.17    8.14
  13  -7 -18    2.20    7.37
 -13  -7  18    3.05    7.61
  13  -7 -19   -1.02    5.85
  13  -8  -1   -3.60   10.22
  13   8  -1   -2.94    6.55
 -13  -8   1    3.19    7.77
 -13  -8   1   -6.41   12.29
  13  -8  -2    7.01    9.80
  13   8  -2    3.47    6.96
 -13  -8   2    5.00    8.22
 -13  -8   2    7.36   12.07
  13  -8  -3    9.30    9.98
  13   8  -3   -0.62    6.78
 -13  -8   3   -1.03    7.65
 -13  -8   3    9.88   12.47
  13  -8  -4    0.01    8.38
 -13  -8   4    6.90    7.94
 -13  -8   4    4.35   12.25
  13  -8  -5    8.92   10.40
 -13  -8   5    3.60    8.09
 -13  -8   5   -4.75   10.85
  13  -8  -6   -0.00    8.15
 -13  -8   6    8.58    7.78
 -13  -8   6   27.17   14.33
  13  -8  -7   11.76    9.52
 -13  -8   7    2.01    8.80
 -13  -8   7    0.16   11.44
  13  -8  -8    8.68   10.37
 -13  -8   8    7.49    8.45
  13  -8  -9    6.82    9.38
 -13  -8   9    3.11    6.44
  13  -8 -10   -0.75    9.28
 -13  -8  10    1.13    6.66
  13  -8 -11   -3.48    8.45
 -13  -8  11   -2.63    7.59
  13  -8 -12   -0.74    7.42
 -13  -8  12    2.59    6.48
  13  -8 -13    9.59    8.84
 -13  -8  13   10.27    7.08
  13  -8 -14    0.40    8.96
 -13  -8  14   11.35    7.96
  13  -8 -15    3.20    8.70
 -13  -8  15   -0.01    7.07
  13  -8 -16   20.32    9.83
  13  -8 -17   -1.24    6.67
  13  -9  -1   -6.80    8.58
 -13  -9   1   -1.24    6.52
 -13  -9   1    6.34   12.56
  13  -9  -2   -2.70    8.61
 -13  -9   2    1.78    6.96
 -13  -9   2    1.75   12.44
  13  -9  -3    4.54    9.09
 -13  -9   3    2.68    7.63
 -13  -9   3   -1.45   12.31
  13  -9  -4    8.39    9.81
 -13  -9   4   -1.18    8.65
 -13  -9   4   19.72   13.12
  13  -9  -5   14.15   10.43
 -13  -9   5   -3.44    7.18
 -13  -9   5  -11.39   13.26
  13  -9  -6    0.60    8.21
 -13  -9   6   17.52    8.86
 -13  -9   6   -5.10   11.93
  13  -9  -7    1.03    8.33
 -13  -9   7   -4.19    8.21
 -13  -9   7   -1.45   10.70
  13  -9  -8   -3.60    8.16
 -13  -9   8    4.94    8.22
  13  -9  -9   -4.06    9.56
 -13  -9   9   -2.25    7.04
  13  -9 -10    7.48    8.90
 -13  -9  10   21.17    9.84
  13  -9 -11    7.11    8.14
 -13  -9  11   -0.55    8.54
  13  -9 -12    7.14    9.16
 -13  -9  12   -3.86    8.55
  13  -9 -13    1.48    8.39
  13  -9 -14   11.39    8.98
  13  -9 -15    8.62    7.22
  13 -10  -1    3.87    9.68
 -13 -10   1   -1.65    6.52
 -13 -10   1   -2.21    9.56
  13 -10  -2   -3.16    7.94
 -13 -10   2    9.81    7.59
 -13 -10   2    0.85   11.51
  13 -10  -3    1.92    8.62
 -13 -10   3    3.70    7.00
 -13 -10   3    1.99   12.39
  13 -10  -4   -4.29    8.47
 -13 -10   4    4.58    6.79
 -13 -10   4    9.65   11.31
  13 -10  -5   -0.90    7.50
 -13 -10   5   -1.08    7.15
 -13 -10   5   -3.63   10.42
  13 -10  -6    4.91    8.77
 -13 -10   6    4.51    7.38
 -13 -10   6    1.17   11.66
  13 -10  -7    1.51    7.37
 -13 -10   7   -1.26    7.40
  13 -10  -8    3.74    9.18
 -13 -10   8   13.22    8.34
  13 -10  -9    9.17    9.35
 -13 -10   9    3.52    7.11
  13 -10 -10   -1.52    8.06
  13 -10 -11    3.13    7.86
  13 -10 -12    6.44    9.06
  13 -10 -13    6.52    8.32
  13 -10 -14   -0.42    7.67
  13 -11  -1   -6.02   10.21
 -13 -11   1    3.94    7.77
 -13 -11   1    2.00   10.94
  13 -11  -2   -2.29    8.14
 -13 -11   2   -1.67    7.04
 -13 -11   2   -2.43   10.86
  13 -11  -3   -6.11    9.86
 -13 -11   3    3.18    7.02
 -13 -11   3   12.44   11.12
  13 -11  -4    6.49    9.60
 -13 -11   4   12.93    8.04
  13 -11  -5    2.37    8.27
 -13 -11   5    1.17    8.52
  13 -11  -6    2.63    9.51
  13 -11  -7    4.05    9.22
  13 -11  -8   -5.36    9.32
  13 -11  -9    1.18    7.96
  13 -11 -10    4.09    8.94
  13 -11 -11    1.06    8.28
  13 -11 -12   -3.08    9.10
 -13 -12   1    0.46    6.95
  13 -12  -7   -6.45    9.86
  13 -12  -8    3.82    8.68
  13 -12  -9    7.95   10.20
  13 -12 -10    3.64    9.50
 -12   0   1    5.95   10.34
  12   0  -1   -2.60    7.13
  12   0  -2    5.72    7.13
  12   0  -3    4.26    5.88
  12   0  -4   -1.44    7.42
  12   0  -5    2.55    5.62
  12   0  -6   77.85   16.44
  12   0  -7    1.97    6.10
  12   0  -8   14.49    7.23
  12   0  -9    2.18    5.84
  12   0 -10   41.96   11.36
  12   0 -11    3.57    6.56
  12   0 -12   43.46   11.78
  12   0 -13   -0.83    6.26
  12   0 -14   -2.52    6.25
  12   0 -15   -1.59    5.88
  12   0 -16   13.16    7.00
  12   0 -17    2.38    5.14
  12   0 -18   19.14    7.82
  12   0 -19   -1.05    4.63
  12   0 -20    3.81    6.42
  12   0 -21   -1.00    5.76
  12   0 -22    5.77    6.26
 -12   0  23   -1.71    8.79
  12   0 -23    4.27    6.45
 -12   0  24   -2.36    5.92
  12   0 -24   -1.08    5.47
 -12   0  25    0.98    6.47
 -12   0  26    9.62    8.40
 -12   0  27   -2.00    6.31
 -12   0  28    1.72    7.73
 -12   0  29    3.22    6.34
  12  -1  -1   -6.94    8.39
  12   1  -1    1.66    6.45
 -12  -1   1   -0.51   10.81
  12  -1  -2   59.52   13.05
  12   1  -2   35.38   11.14
 -12  -1   2   18.76   13.74
  12  -1  -3   -1.43    7.62
  12   1  -3    1.21    5.66
  12  -1  -4   26.94   11.95
  12   1  -4   76.58   13.95
  12  -1  -5   -1.10    6.46
  12   1  -5   -3.22    7.56
  12  -1  -6   -4.81    7.23
  12   1  -6    1.60    7.02
  12  -1  -7    5.19    6.41
  12   1  -7   -0.31    4.92
  12  -1  -8   86.82   16.82
  12   1  -8   61.15   14.56
  12  -1  -9    6.64    6.89
  12   1  -9    3.18    5.54
  12  -1 -10   21.50    8.23
  12   1 -10   10.68    6.70
  12  -1 -11    1.04    5.76
  12   1 -11    0.47    4.83
  12  -1 -12    0.67    6.10
  12   1 -12    2.85    6.06
  12  -1 -13    3.16    6.35
  12   1 -13    1.23    6.28
  12  -1 -14   60.61   13.96
  12   1 -14   68.64   14.29
  12  -1 -15    2.09    5.51
  12   1 -15   -1.06    5.44
  12  -1 -16    0.48    6.94
  12   1 -16   -1.07    5.38
  12  -1 -17   -1.96    5.64
  12   1 -17    4.44    6.20
  12  -1 -18   19.39    7.60
  12   1 -18    6.60    7.01
  12  -1 -19    0.38    5.42
  12   1 -19    1.40    6.24
  12  -1 -20   10.23    7.19
  12   1 -20    7.48    6.68
  12  -1 -21    0.28    5.24
  12   1 -21   -1.02    5.15
 -12  -1  21   -2.75    7.71
  12  -1 -22   -0.09    6.91
  12   1 -22   -1.42    6.73
 -12  -1  22    7.61    7.23
  12  -1 -23    3.97    6.31
 -12  -1  23    0.72    6.82
  12  -1 -24   14.69    8.22
 -12  -1  24    5.44    7.61
 -12   1  25   -0.11    7.26
  12  -1 -25   -0.22    5.46
 -12  -1  25   -4.22    7.08
 -12   1  26    8.98    8.06
  12  -1 -26    1.28    6.01
 -12  -1  26    5.88    8.71
 -12   1  27    1.43    6.51
 -12  -1  27    0.54    6.65
 -12  -1  28    3.61    7.77
 -12  -1  29   -6.63    7.20
 -12  -1  30    9.10    8.28
  12  -2  -1    2.90    7.60
  12   2  -1   10.71    7.37
 -12  -2   1   13.15   11.49
  12  -2  -2    6.62    9.52
  12   2  -2   24.46    9.18
 -12  -2   2   27.66   14.93
  12  -2  -3   -1.62    7.95
  12   2  -3    8.69    6.96
 -12  -2   3   -0.15   11.42
  12  -2  -4    8.18    8.13
  12   2  -4    5.50    5.82
 -12  -2   4   -1.38   10.61
  12  -2  -5    8.26    7.81
  12   2  -5    5.66    6.67
  12  -2  -6   64.40   15.28
  12   2  -6   53.82   13.31
  12  -2  -7   10.06    7.77
  12   2  -7   15.51    7.73
  12  -2  -8    2.28    7.28
  12   2  -8    8.52    7.04
  12  -2  -9    1.60    6.12
  12   2  -9    2.31    4.97
  12  -2 -10   41.78   11.36
  12   2 -10   21.51    9.44
  12  -2 -11   13.21    7.94
  12   2 -11   13.27    7.47
  12  -2 -12   45.62   10.41
  12   2 -12   18.10    9.47
  12  -2 -13   -6.13    7.05
  12   2 -13   -2.54    5.87
  12  -2 -14   -1.11    6.14
  12   2 -14    5.19    5.75
  12  -2 -15    2.58    6.84
  12   2 -15   -0.00    5.70
  12  -2 -16    7.52    7.15
  12   2 -16   13.39    6.66
  12  -2 -17   -0.20    5.74
  12   2 -17    2.13    4.80
  12  -2 -18    6.58    6.29
  12   2 -18    4.50    6.09
  12  -2 -19   -0.61    5.37
  12   2 -19    6.05    6.63
 -12  -2  19    4.21    6.55
  12  -2 -20    8.54    6.55
  12   2 -20   -1.79    6.00
 -12  -2  20    0.31    6.94
  12  -2 -21   10.97    6.52
  12   2 -21    6.62    7.28
 -12  -2  21    2.86    6.42
  12  -2 -22   14.46    7.71
 -12  -2  22   14.16    9.24
  12  -2 -23    2.75    6.23
 -12  -2  23    7.04    6.96
  12  -2 -24   -1.02    6.96
 -12  -2  24   -2.14    6.95
  12  -2 -25    1.46    5.17
 -12  -2  25   -0.28    6.67
 -12   2  26   19.35   10.43
  12  -2 -26   14.85    7.44
 -12  -2  26   26.29    9.59
  12  -2 -27   -1.29    5.95
 -12  -2  27   -4.10    7.82
  12   2 -28   16.52    9.05
 -12  -2  28    0.51    6.01
  12   2 -29   -4.51    7.80
 -12  -2  29   -2.32    7.08
 -12  -2  30    4.30    7.30
 -12  -2  31   -0.44    6.19
  12  -3  -1    3.48    7.36
  12   3  -1   -0.26    5.96
 -12  -3   1    3.20   11.59
  12  -3  -2   38.45   12.15
  12   3  -2   25.58    8.35
 -12  -3   2   15.72   12.44
  12  -3  -3    8.97    8.20
  12   3  -3   15.77    7.81
 -12  -3   3   28.23   15.04
  12  -3  -4   33.28   11.49
  12   3  -4    7.74    7.41
 -12  -3   4   37.29   14.90
  12  -3  -5    3.21    8.92
  12   3  -5   -2.92    5.92
 -12  -3   5   -7.02   11.60
  12  -3  -6   -4.37    8.06
  12   3  -6    2.76    6.34
 -12  -3   6   -3.12    9.72
  12  -3  -7   18.20    8.83
  12   3  -7    0.89    5.70
 -12  -3   7   11.75   11.78
  12  -3  -8   22.91   10.10
  12   3  -8   32.34    9.09
  12  -3  -9   19.87    9.08
  12   3  -9   16.34    7.39
  12  -3 -10   19.24    9.65
  12   3 -10   38.45   10.18
  12  -3 -11   -3.31    6.83
  12   3 -11   -1.95    6.55
  12  -3 -12   21.12    7.90
  12   3 -12    3.75    5.90
  12  -3 -13   -2.61    6.78
  12   3 -13    3.22    6.09
  12  -3 -14   40.30    9.95
  12   3 -14   12.13    7.88
  12  -3 -15   11.42    7.19
  12   3 -15   11.39    7.41
  12  -3 -16    7.08    6.95
  12   3 -16   -2.19    6.68
  12  -3 -17    2.24    5.76
  12   3 -17   -0.50    5.85
 -12  -3  17   -0.74    7.85
  12  -3 -18   14.52    6.83
  12   3 -18    4.72    7.35
 -12  -3  18    0.20    6.91
  12  -3 -19    8.30    6.47
 -12  -3  19    8.64    8.09
  12  -3 -20    2.84    5.30
 -12  -3  20    9.96    7.94
  12  -3 -21   -0.60    5.22
 -12  -3  21    3.50    7.57
  12  -3 -22    1.86    5.30
 -12  -3  22    8.72    7.27
  12  -3 -23    4.51    6.89
 -12  -3  23    8.58    8.61
  12  -3 -24   39.13   11.45
 -12  -3  24   41.57   11.91
  12  -3 -25    8.46    7.10
  12   3 -25   -0.54    7.75
 -12  -3  25    1.75    7.95
  12   3 -26   -4.30    6.98
 -12  -3  26   -5.77    8.04
  12   3 -27   -0.94    6.92
 -12  -3  27   -1.84    6.85
  12   3 -28    7.42    8.11
 -12  -3  28   10.56    7.65
  12   3 -29   -4.68    7.70
 -12  -3  29    4.79    6.97
 -12  -3  30    2.08    8.48
 -12  -3  31    5.36    7.31
 -12  -3  32   -0.42    7.69
  12  -4  -1    6.64    8.79
  12   4  -1   10.38    7.32
 -12  -4   1    3.19   11.34
  12  -4  -2   11.51    8.69
  12   4  -2    1.02    5.19
 -12  -4   2   18.83   12.97
  12  -4  -3   -0.37    7.42
  12   4  -3    9.29    7.60
 -12  -4   3    0.50   10.37
  12  -4  -4   -1.35    7.14
  12   4  -4   -0.52    4.72
 -12  -4   4    4.29   12.68
  12  -4  -5   -1.12    7.43
  12   4  -5    5.57    6.98
 -12  -4   5   -2.06   11.45
  12  -4  -6    8.71    9.39
  12   4  -6   19.62    8.18
 -12  -4   6    4.84   11.06
  12  -4  -7   28.15   10.47
  12   4  -7   25.71    9.17
 -12  -4   7   12.28   12.03
  12  -4  -8   -1.14    6.69
  12   4  -8    2.97    5.77
 -12  -4   8    4.48   10.06
  12  -4  -9   15.57    8.69
  12   4  -9    4.69    4.70
  12  -4 -10   21.63    9.75
  12   4 -10   16.27    7.41
  12  -4 -11    5.40    7.60
  12   4 -11   11.12    7.67
  12  -4 -12   28.64    9.35
  12   4 -12   16.72    8.19
  12  -4 -13    3.60    6.48
  12   4 -13    0.85    6.31
  12  -4 -14    1.35    6.66
  12   4 -14   -3.32    6.60
 -12  -4  14   -0.01    7.60
  12  -4 -15    6.67    6.71
  12   4 -15    6.48    6.78
 -12  -4  15    1.24    7.84
  12  -4 -16   11.56    7.36
  12   4 -16   16.16    8.84
 -12  -4  16   12.77    8.83
  12  -4 -17   14.77    7.86
 -12  -4  17   10.79    9.12
  12  -4 -18    5.75    6.59
 -12  -4  18   15.52    8.90
  12  -4 -19    1.83    6.23
 -12  -4  19   -1.81    6.75
  12  -4 -20   16.67    8.27
 -12  -4  20    6.44    7.11
  12  -4 -21    3.04    6.47
 -12  -4  21   -0.61    7.03
  12  -4 -22   17.69    8.09
  12   4 -22   13.89    8.54
 -12  -4  22   11.45    8.42
  12  -4 -23   -1.74    6.25
  12   4 -23    1.32    8.87
 -12  -4  23    4.53    7.12
  12  -4 -24   -2.24    5.82
  12   4 -24    1.78    6.90
 -12  -4  24   -3.14    6.76
  12   4 -25    0.80    7.25
 -12  -4  25    0.21    8.06
  12   4 -26    8.41    8.39
 -12  -4  26   13.34    8.47
  12   4 -27   -3.24    9.62
 -12  -4  27    2.11    6.87
  12   4 -28    3.11    7.45
 -12  -4  28   14.72    8.20
  12   4 -29    1.82    7.89
 -12  -4  29   -3.14    6.95
  12   4 -30    2.70    8.43
 -12  -4  30    7.81    7.73
  12  -5  -1   -6.62    8.74
  12   5  -1    4.67    6.46
 -12  -5   1   -4.37   10.99
  12  -5  -2   12.84    9.29
  12   5  -2    7.03    6.43
 -12  -5   2   -3.45    9.39
  12  -5  -3   13.99    8.99
  12   5  -3   19.49    7.82
 -12  -5   3    3.40   14.45
  12  -5  -4   10.87    8.97
  12   5  -4    2.17    5.99
 -12  -5   4   -5.60   12.21
  12  -5  -5   16.46    9.43
  12   5  -5    2.10    6.62
 -12  -5   5    3.07   10.04
  12  -5  -6    5.68    9.16
  12   5  -6    1.31    5.20
 -12  -5   6   -1.33   10.00
  12  -5  -7    7.84    8.36
  12   5  -7    1.20    5.96
 -12  -5   7    4.56   11.48
  12  -5  -8   18.79    8.99
  12   5  -8   17.89    8.50
 -12  -5   8    6.15   11.15
  12  -5  -9   28.77   11.22
  12   5  -9   32.54   10.80
  12  -5 -10   10.64    8.57
  12   5 -10    5.98    6.47
  12  -5 -11    5.05    6.90
  12   5 -11    1.74    6.50
 -12  -5  11   -5.47    8.31
  12  -5 -12    0.35    6.64
  12   5 -12    3.30    7.23
 -12  -5  12    2.82    6.75
  12  -5 -13   24.54   10.16
  12   5 -13   14.85    9.09
 -12  -5  13   28.22   11.07
  12  -5 -14   18.94    8.86
 -12  -5  14   32.50   11.15
  12  -5 -15    4.91    7.19
 -12  -5  15    7.18    8.28
  12  -5 -16   -2.79    6.55
 -12  -5  16   -4.49    8.99
  12  -5 -17    1.10    6.23
  12   5 -17    0.37    5.94
 -12  -5  17   -0.46    6.63
  12  -5 -18   14.40    7.67
  12   5 -18    7.57    6.88
 -12  -5  18   -0.28    8.00
  12  -5 -19    4.18    6.70
  12   5 -19   -2.02    6.35
 -12  -5  19   -0.15    5.56
  12  -5 -20   -0.62    5.76
  12   5 -20    7.62    7.65
 -12  -5  20    8.74    8.38
  12  -5 -21    2.73    5.57
  12   5 -21   -1.82    7.09
 -12  -5  21    3.66    7.26
  12  -5 -22    0.26    5.66
  12   5 -22   -2.32    7.31
 -12  -5  22   -2.16    7.12
  12   5 -23    6.64    6.80
 -12  -5  23   -1.85    6.17
  12   5 -24   14.40    8.05
 -12  -5  24    8.69    8.80
  12   5 -25   -0.99    7.34
 -12  -5  25   -2.02    7.30
  12   5 -26    4.14    9.03
 -12  -5  26   -3.54    8.20
  12   5 -27    0.07    8.29
 -12  -5  27    4.63    6.83
  12   5 -28   -1.98    7.62
 -12  -5  28    0.72    7.67
  12   5 -29   -0.90    7.08
  12   5 -30   -2.38    8.10
  12  -6  -1   24.84   11.08
  12   6  -1    6.47    6.31
 -12  -6   1    9.59   12.01
  12  -6  -2   14.49    9.45
  12   6  -2    2.42    5.72
 -12  -6   2   10.24   11.19
  12  -6  -3    1.63    8.47
  12   6  -3    3.35    6.32
 -12  -6   3    0.65   10.10
  12  -6  -4    5.20    7.78
  12   6  -4   -0.31    6.06
 -12  -6   4   -6.12   10.78
  12  -6  -5   27.14   11.03
  12   6  -5   29.24    9.22
 -12  -6   5    7.63   12.20
  12  -6  -6    6.77    8.42
  12   6  -6    8.12    6.66
 -12  -6   6   27.79   14.63
  12  -6  -7   -1.47    8.78
  12   6  -7    9.56    8.00
 -12  -6   7   21.57    9.56
 -12  -6   7   13.10   10.74
  12  -6  -8   -0.24    8.10
  12   6  -8    1.15    5.27
 -12  -6   8   10.83    7.65
 -12  -6   8   -0.76    9.46
  12  -6  -9   -3.29    7.67
  12   6  -9    2.77    7.13
 -12  -6   9    0.77    8.01
 -12  -6   9   -6.29   11.62
  12  -6 -10   -1.92    8.48
  12   6 -10   10.03    6.66
 -12  -6  10   10.66    7.56
  12  -6 -11   57.91   14.65
 -12  -6  11   38.13   13.00
  12  -6 -12    6.23    8.29
 -12  -6  12    3.57    9.34
  12  -6 -13   -0.46    6.94
 -12  -6  13    0.78    7.38
  12  -6 -14   -0.07    6.60
 -12  -6  14   -3.22    7.59
  12  -6 -15    2.53    7.01
 -12  -6  15    7.82    7.45
  12  -6 -16    8.55    6.77
 -12  -6  16   -2.28    6.79
  12  -6 -17    0.37    6.63
 -12  -6  17    1.79    6.33
  12  -6 -18   -1.51    6.99
 -12  -6  18   -2.99    7.63
  12  -6 -19   -2.26    6.21
 -12  -6  19    1.54    7.03
  12  -6 -20   11.25    6.60
 -12  -6  20    0.92    7.64
  12  -6 -21    1.67    6.61
 -12  -6  21   -2.30    7.74
 -12  -6  22    2.72    7.77
 -12  -6  23    1.62    6.90
  12   6 -24   -1.75    7.95
 -12  -6  24   -2.77    6.94
  12   6 -25   -5.10    9.10
 -12  -6  25    1.89    6.10
  12   6 -26   -0.89    6.78
  12   6 -27    1.31    8.68
  12   6 -28   -0.98    6.80
  12   6 -29    3.48    7.21
  12  -7  -1   -1.00    6.90
  12   7  -1    8.52    6.44
 -12  -7   1   -2.98   11.33
  12  -7  -2    8.28    8.27
  12   7  -2    8.41    7.17
 -12  -7   2   -5.55   10.64
  12  -7  -3   31.97   11.91
  12   7  -3   15.07    8.00
 -12  -7   3   33.41   11.71
 -12  -7   3    4.10   11.01
  12  -7  -4   13.37    9.08
  12   7  -4   -0.33    6.87
 -12  -7   4    6.45    6.93
 -12  -7   4   -7.15   13.26
  12  -7  -5    9.87    7.91
  12   7  -5    2.10    5.65
 -12  -7   5    5.73    7.70
 -12  -7   5    8.42   10.01
  12  -7  -6    3.52    8.69
  12   7  -6   -1.59    7.29
 -12  -7   6    0.08    5.95
 -12  -7   6   -2.74   11.09
  12  -7  -7    9.26    8.85
  12   7  -7   11.90    6.91
 -12  -7   7   -0.02    6.79
 -12  -7   7    7.45    9.86
  12  -7  -8   -1.45    8.13
 -12  -7   8   12.15    7.59
 -12  -7   8    1.61   10.22
  12  -7  -9   82.08   16.44
 -12  -7   9   30.26   12.04
 -12  -7   9   15.98   13.62
  12  -7 -10    0.39    8.36
 -12  -7  10   13.14    7.37
  12  -7 -11   -1.58    7.93
 -12  -7  11    2.87    6.85
  12  -7 -12   -5.27    9.25
 -12  -7  12   -0.17    6.94
  12  -7 -13    8.58    8.64
 -12  -7  13   -2.08    8.43
  12  -7 -14   10.57    7.83
 -12  -7  14    7.48    7.98
  12  -7 -15    0.72    6.62
 -12  -7  15   15.98    8.59
  12  -7 -16   -1.44    7.49
 -12  -7  16    2.70    5.87
  12  -7 -17    4.19    7.35
 -12  -7  17    6.38    5.95
  12  -7 -18   -1.76    6.41
 -12  -7  18   -6.10    7.84
  12  -7 -19    9.69    6.92
 -12  -7  19    9.21    7.67
 -12  -7  20   -4.94    7.67
 -12  -7  21    2.31    6.74
 -12  -7  22   -2.60    7.05
 -12  -7  23    7.86    7.85
  12  -8  -1   15.77    9.00
  12   8  -1   15.27    7.97
 -12  -8   1   12.67    7.87
 -12  -8   1    6.25   11.59
  12  -8  -2   -2.13    8.63
  12   8  -2   -1.15    6.33
 -12  -8   2    1.46    6.49
 -12  -8   2    6.88   10.88
  12  -8  -3    7.19    7.74
 -12  -8   3   13.04    8.41
 -12  -8   3    5.22   10.71
  12  -8  -4   -1.64    9.43
 -12  -8   4   -4.78    8.46
 -12  -8   4   12.80   11.74
  12  -8  -5    3.51    9.68
 -12  -8   5   13.93    8.15
 -12  -8   5    2.66   11.70
  12  -8  -6    7.78    8.42
 -12  -8   6    3.46    5.99
 -12  -8   6    1.28   10.25
  12  -8  -7   25.05   11.03
 -12  -8   7   28.43   10.57
 -12  -8   7   13.07   12.16
  12  -8  -8   11.26    9.07
 -12  -8   8    0.89    6.69
 -12  -8   8   -3.47   10.55
  12  -8  -9   -3.17    8.32
 -12  -8   9    3.90    6.58
 -12  -8   9   -2.09   11.19
  12  -8 -10   12.02    8.23
 -12  -8  10   -2.09    7.50
  12  -8 -11    4.83    8.40
 -12  -8  11   11.94    7.78
  12  -8 -12   -0.28    7.72
 -12  -8  12    3.53    6.76
  12  -8 -13    4.02    7.67
 -12  -8  13   13.04    8.56
  12  -8 -14   -1.08    7.61
 -12  -8  14    2.46    6.85
  12  -8 -15   19.41    9.54
 -12  -8  15    6.59    8.18
  12  -8 -16   -4.66    8.26
 -12  -8  16   -2.36    6.90
  12  -8 -17   22.54    9.62
 -12  -8  17    4.73    7.89
 -12  -8  18    3.74    7.56
 -12  -8  19    5.44    8.25
 -12  -8  20   -0.00    6.36
 -12  -8  21    5.68    7.99
  12  -9  -1    1.03    7.41
 -12  -9   1    1.70    5.99
 -12  -9   1   -3.99   11.77
  12  -9  -2    6.84    8.01
 -12  -9   2    2.26    7.04
 -12  -9   2    3.47   10.69
  12  -9  -3    2.68    9.32
 -12  -9   3   13.01    9.16
 -12  -9   3   16.48   11.20
  12  -9  -4    3.35    8.63
 -12  -9   4   -6.88    8.12
 -12  -9   4   -5.38   10.01
  12  -9  -5   10.53   10.01
 -12  -9   5    3.54    7.20
 -12  -9   5    4.92   12.15
  12  -9  -6   -6.46    8.54
 -12  -9   6   -2.92    6.81
 -12  -9   6   -2.59   10.98
  12  -9  -7   10.54    8.05
 -12  -9   7    7.26    7.88
 -12  -9   7    5.42   10.87
  12  -9  -8   -1.06    8.71
 -12  -9   8   -5.93    6.90
 -12  -9   8    0.10    9.84
  12  -9  -9   27.39   11.99
 -12  -9   9   24.67   10.54
  12  -9 -10   -3.89    7.72
 -12  -9  10    7.13    8.26
  12  -9 -11   -0.17    8.07
 -12  -9  11    3.96    7.43
  12  -9 -12    1.99    7.12
 -12  -9  12   -2.06    7.20
  12  -9 -13    6.96    8.35
 -12  -9  13    0.83    6.41
  12  -9 -14   -0.43    8.23
 -12  -9  14   -3.29    7.22
  12  -9 -15    2.02    7.73
 -12  -9  15    0.21    6.45
  12  -9 -16    2.86    7.58
 -12  -9  16    0.58    6.20
 -12  -9  17   -1.18    7.27
 -12  -9  18    7.74    7.30
  12 -10  -1    6.70    8.68
 -12 -10   1   14.77    8.50
 -12 -10   1    7.14   12.06
  12 -10  -2    5.90    8.93
 -12 -10   2   -4.08    7.21
 -12 -10   2    2.93   10.76
  12 -10  -3   -4.52    7.41
 -12 -10   3    5.19    6.44
 -12 -10   3   -3.02   13.18
  12 -10  -4   -3.83    7.07
 -12 -10   4    0.55    7.63
 -12 -10   4   -5.49    9.90
  12 -10  -5   27.31   11.21
 -12 -10   5    3.95    6.15
 -12 -10   5   -0.06    7.35
  12 -10  -6   11.06    9.52
 -12 -10   6    4.93    6.93
  12 -10  -7   14.23    9.63
 -12 -10   7    5.71    7.53
  12 -10  -8   -6.35   10.30
 -12 -10   8    4.31    6.73
  12 -10  -9    4.30    8.19
 -12 -10   9    1.97    6.61
  12 -10 -10   -1.47    8.61
 -12 -10  10   -0.24    6.61
  12 -10 -11   19.78    9.81
 -12 -10  11    7.30    7.96
  12 -10 -12    1.75    8.48
 -12 -10  12   -3.19    8.14
  12 -10 -13   10.36    9.15
 -12 -10  13    6.83    7.76
  12 -10 -14    5.73    7.46
 -12 -10  14   -0.20    6.60
 -12 -10  15   -4.02    8.81
  12 -11  -1   -0.74    7.58
 -12 -11   1   -0.15    6.21
 -12 -11   1    2.42   11.74
  12 -11  -2   -4.16    9.24
 -12 -11   2    5.82    7.74
 -12 -11   2   -1.25   10.14
  12 -11  -3   -1.23    8.39
 -12 -11   3   -0.65    6.86
  12 -11  -4    2.29    8.47
 -12 -11   4    0.98    7.53
  12 -11  -5    0.49    8.07
 -12 -11   5   12.85    8.24
  12 -11  -6    6.67    7.89
 -12 -11   6   12.26    7.78
  12 -11  -7    2.36    9.07
 -12 -11   7   12.43    8.15
  12 -11  -8    4.03    9.36
 -12 -11   8    1.54    6.57
  12 -11  -9    7.23    8.68
 -12 -11   9    9.87    7.46
  12 -11 -10    2.22    7.84
 -12 -11  10    2.60    7.00
  12 -11 -11   -4.96    9.01
 -12 -11  11   -2.08    7.43
  12 -11 -12   -2.48    8.48
  12 -12  -1   15.27   10.06
 -12 -12   1   10.37    7.70
  12 -12  -2    4.05    9.67
 -12 -12   2    1.37    7.06
  12 -12  -3   -1.96    8.12
 -12 -12   3    2.50    7.42
  12 -12  -4   -4.81    8.73
 -12 -12   4    6.23    7.15
  12 -12  -5    1.53    7.95
 -12 -12   5    5.47    7.40
  12 -12  -6    3.25    7.71
 -12 -12   6   -1.94    6.27
  12 -12  -7   13.19    9.89
 -12 -12   7    0.56    7.18
  12 -12  -8   -1.07    7.27
 -12 -12   8    4.68    7.37
  12 -12  -9    6.76    8.24
  12 -12 -10    1.68    7.45
 -12 -13   1   -1.69    6.28
  12 -13  -2    4.97    7.69
 -12 -13   2   -1.89    6.56
  12 -13  -3    2.22    8.37
 -12 -13   3   14.40    8.94
  12 -13  -4    2.15    8.77
 -12 -13   4    5.33    8.24
  12 -13  -5   11.24    9.13
  12 -13  -6   -2.72    9.81
  12 -13  -7    2.99    8.62
  12 -13  -8    6.36    9.32
  11   0  -1   47.54   12.76
 -11   0   2   -0.64   10.67
  11   0  -2   -0.62    5.35
 -11   0   3   45.24   16.17
  11   0  -3   37.63   11.98
 -11   0   4    1.43    9.26
  11   0  -4   -0.28    6.66
 -11   0   5  117.41   27.49
  11   0  -5  127.08   22.69
 -11   0   6   -1.85   10.97
  11   0  -6    0.65    6.18
 -11   0   7   -6.60   12.31
  11   0  -7   -3.57    6.62
  11   0  -8    1.34    6.30
  11   0  -9   27.84    9.37
  11   0 -10   -1.57    5.86
  11   0 -11   90.20   17.58
  11   0 -12    8.22    6.44
  11   0 -13    6.43    6.48
  11   0 -14   -2.77    5.88
  11   0 -15   29.61    9.38
  11   0 -16    1.23    5.69
  11   0 -17   22.72    8.04
  11   0 -18    3.88    5.47
  11   0 -19    7.07    5.76
  11   0 -20   -2.12    6.14
  11   0 -21   39.95   10.81
 -11   0  22    9.52    7.42
  11   0 -22   -4.22    6.40
 -11   0  23    3.26    7.67
  11   0 -23   -0.88    5.53
 -11   0  24   -4.28    7.41
 -11   0  25   20.16    9.42
 -11   0  26    3.10    7.59
 -11   0  27   14.07    7.67
 -11   0  28    4.71    7.48
 -11   0  29   -2.03    7.09
 -11   1   1  104.44   24.16
  11  -1  -1  101.01   20.10
  11   1  -1   89.15   18.81
 -11   1   2    3.08   10.53
  11  -1  -2   -1.10    6.45
  11   1  -2   -3.15    6.86
 -11   1   3   60.68   19.27
  11  -1  -3   49.26   13.82
  11   1  -3   62.74   13.38
 -11  -1   3   61.42   19.64
 -11   1   4    0.46   11.19
  11  -1  -4   -1.70    6.79
  11   1  -4   -0.87    5.66
 -11  -1   4    2.07   10.42
 -11   1   5    5.44    9.79
  11  -1  -5   11.35    8.23
  11   1  -5    3.46    5.91
 -11  -1   5    3.32    9.96
 -11   1   6    5.98   12.30
  11  -1  -6    6.14    6.03
  11   1  -6    5.37    5.55
 -11  -1   6    3.39   11.05
  11  -1  -7   67.78   14.65
  11   1  -7   58.84   13.91
 -11  -1   7   66.59   19.31
  11  -1  -8    0.54    6.40
  11   1  -8    5.53    6.30
 -11  -1   8    5.29   10.59
  11  -1  -9   29.90    9.96
  11   1  -9   47.07   11.16
  11  -1 -10   -1.51    5.48
  11   1 -10   -0.25    6.78
  11  -1 -11   15.52    7.50
  11   1 -11    4.71    6.36
  11  -1 -12    7.03    6.24
  11   1 -12    9.54    6.02
  11  -1 -13   44.86   11.51
  11   1 -13   44.87   11.92
  11  -1 -14   -0.97    5.91
  11   1 -14    2.41    6.29
  11  -1 -15   -2.79    5.50
  11   1 -15   -0.42    6.28
  11  -1 -16   -0.94    4.99
  11   1 -16   -2.32    5.73
  11  -1 -17   25.15    8.29
  11   1 -17   20.93    8.39
  11  -1 -18    1.30    5.28
  11   1 -18    3.71    5.51
  11  -1 -19    8.39    6.19
  11   1 -19   13.20    6.88
  11  -1 -20    4.24    5.33
  11   1 -20   -1.25    5.90
 -11  -1  20    0.09    6.82
  11  -1 -21    2.02    5.88
  11   1 -21    9.27    6.24
 -11  -1  21    0.15    8.19
  11  -1 -22    0.92    4.83
  11   1 -22    0.39    6.40
 -11  -1  22   -1.11    6.79
  11  -1 -23   52.87   11.60
 -11  -1  23   32.71   11.68
 -11   1  24   -0.41    7.46
  11  -1 -24    2.85    5.67
 -11  -1  24   -2.84    7.59
 -11   1  25    7.60    7.95
  11  -1 -25    3.61    6.18
 -11  -1  25    7.13    8.06
 -11   1  26   -1.10    6.68
 -11  -1  26   11.38    7.28
 -11   1  27   -0.57    6.77
 -11  -1  27    3.94    8.01
 -11  -1  28    3.23    6.23
 -11  -1  29    8.03    7.33
  11   1 -30    1.65    6.79
 -11  -1  30    1.31    6.94
  11   1 -31    5.25    8.41
 -11   2   1   22.41   13.54
  11  -2  -1   23.31   10.27
  11   2  -1   34.59    9.56
 -11   2   2    3.54   11.60
  11  -2  -2    0.66    7.68
  11   2  -2    8.30    6.50
 -11   2   3    6.48   13.74
  11  -2  -3   27.74    9.92
  11   2  -3   14.38    6.83
 -11   2   4   -0.29   10.66
  11  -2  -4    0.27    7.18
  11   2  -4    2.76    5.77
  11  -2  -5   63.18   15.56
  11   2  -5   63.93   13.96
 -11  -2   5   75.55   18.46
  11  -2  -6   15.40    8.82
  11   2  -6   25.09    8.46
 -11  -2   6   37.42   14.27
  11  -2  -7    4.36    7.72
  11   2  -7   20.33    7.47
 -11  -2   7    2.72   10.46
  11  -2  -8   21.68    9.63
  11   2  -8   26.41    8.54
 -11  -2   8   18.14   12.63
  11  -2  -9   29.68   10.14
  11   2  -9   39.34   10.97
 -11  -2   9   61.18   17.38
  11  -2 -10    2.08    6.81
  11   2 -10   -2.65    5.35
  11  -2 -11   35.89   10.07
  11   2 -11   33.71    9.41
  11  -2 -12   -0.12    5.93
  11   2 -12    1.53    6.17
  11  -2 -13   -0.41    5.95
  11   2 -13    6.60    6.00
  11  -2 -14    1.18    5.30
  11   2 -14   -1.08    5.91
  11  -2 -15   33.23    9.60
  11   2 -15   24.34    8.35
  11  -2 -16    7.93    6.30
  11   2 -16    3.81    6.19
  11  -2 -17    0.53    6.16
  11   2 -17    8.47    6.27
  11  -2 -18   -1.24    6.04
  11   2 -18   -0.05    6.12
 -11  -2  18   -2.52    8.19
  11  -2 -19    3.61    5.08
  11   2 -19    2.94    6.08
 -11  -2  19   -0.25    7.43
  11  -2 -20    7.67    6.51
  11   2 -20   -0.99    6.10
 -11  -2  20    8.49    8.56
  11  -2 -21   26.00    9.78
 -11  -2  21   43.35   11.54
  11  -2 -22   -0.40    5.88
 -11  -2  22   -2.85    6.71
  11  -2 -23   -1.57    5.72
 -11  -2  23    1.72    6.43
  11  -2 -24   -0.45    6.04
 -11  -2  24    1.76    6.59
 -11   2  25    5.33    7.32
  11  -2 -25    1.91    5.39
 -11  -2  25    0.49    6.73
 -11   2  26    5.59    6.77
  11  -2 -26   -2.16    6.57
 -11  -2  26    2.30    6.59
  11   2 -27    9.79    8.47
 -11  -2  27   31.97   10.33
  11   2 -28   -4.40    7.40
 -11  -2  28    3.11    6.87
  11   2 -29   -3.85    7.02
 -11  -2  29    0.70    6.74
  11   2 -30   -0.67    7.83
 -11  -2  30   -2.58    6.82
  11   2 -31    4.70    7.51
 -11  -2  31   11.34    7.94
 -11   3   1    1.55   12.89
  11  -3  -1   28.25   10.84
  11   3  -1    9.17    6.56
 -11  -3   1   55.54   16.94
 -11   3   2    7.98   14.78
  11  -3  -2   31.98   11.14
  11   3  -2   11.68    6.79
 -11  -3   2   13.78   12.81
  11  -3  -3   24.07   12.14
  11   3  -3   71.54   12.50
 -11  -3   3   21.35   13.36
  11  -3  -4   -0.20    7.10
  11   3  -4   17.33    7.49
  11  -3  -5    7.34    9.30
  11   3  -5    1.22    5.86
  11  -3  -6   14.99    8.85
  11   3  -6   25.01    7.98
  11  -3  -7   51.54   14.72
  11   3  -7   72.82   14.61
  11  -3  -8   -1.16    7.77
  11   3  -8    6.21    6.59
 -11  -3   8    7.17   11.34
  11  -3  -9    0.83    8.24
  11   3  -9    8.97    5.75
 -11  -3   9   19.48   13.21
  11  -3 -10    1.44    7.41
  11   3 -10    3.34    5.51
 -11  -3  10    5.16   10.60
  11  -3 -11    9.57    7.01
  11  -3 -12    5.67    7.62
  11   3 -12    2.71    5.73
  11  -3 -13   16.06    8.39
  11   3 -13   28.79    8.76
  11  -3 -14   -3.42    6.41
  11   3 -14    0.39    6.22
  11  -3 -15    0.35    5.60
  11   3 -15   -0.99    6.23
  11  -3 -16    5.90    6.54
  11   3 -16    1.74    4.65
 -11  -3  16    4.37    6.79
  11  -3 -17   13.19    6.75
  11   3 -17    8.37    6.87
 -11  -3  17    7.09    7.27
  11  -3 -18   17.60    7.96
  11   3 -18    3.85    6.00
 -11  -3  18   -0.21    7.52
  11  -3 -19   11.29    7.13
 -11  -3  19   17.94    9.00
  11  -3 -20   -1.43    5.69
 -11  -3  20    2.63    7.03
  11  -3 -21    5.63    6.61
 -11  -3  21   -1.24    7.08
  11  -3 -22   -1.92    6.01
 -11  -3  22    2.14    6.98
  11  -3 -23   49.29   11.34
 -11  -3  23   32.74   11.84
  11  -3 -24    3.96    6.34
  11   3 -24    0.17    8.18
 -11  -3  24   17.58    8.57
  11  -3 -25   -1.02    6.05
  11   3 -25   -1.82    7.78
 -11  -3  25   -1.96    7.37
  11   3 -26    3.09    8.20
 -11  -3  26   -2.09    5.89
  11   3 -27   16.69   10.36
 -11  -3  27   33.64   10.24
  11   3 -28   13.14    8.48
 -11  -3  28   13.40    7.83
  11   3 -29    7.50    7.63
 -11  -3  29    5.43    7.48
  11   3 -30   -1.31    6.44
 -11  -3  30   -3.13    6.82
  11   3 -31   -4.21    7.52
 -11  -3  31    0.00    7.35
 -11  -3  32   -3.23    6.92
 -11  -3  33   11.75    8.24
  11  -4  -1   25.67   12.07
  11   4  -1   47.55   10.95
 -11  -4   1   29.40   14.56
  11  -4  -2    2.89    8.72
  11   4  -2   -0.38    4.95
 -11  -4   2   17.36   12.94
  11  -4  -3    6.99    8.62
  11   4  -3   15.84    7.58
 -11  -4   3   23.56   13.71
  11  -4  -4   12.57    9.88
  11   4  -4    1.61    6.31
 -11  -4   4    9.45   10.88
  11  -4  -5   48.46   13.95
  11   4  -5   68.73   13.28
 -11  -4   5   41.36   16.69
  11  -4  -6   13.29    9.25
  11   4  -6   22.38    8.33
  11  -4  -7   16.36    9.42
  11   4  -7    8.23    7.58
  11  -4  -8    5.54    7.99
  11   4  -8    4.68    6.85
  11  -4  -9   30.23   10.53
  11   4  -9   15.40    8.76
  11  -4 -10    1.57    8.10
  11   4 -10    2.52    6.73
  11  -4 -11    7.77    8.44
  11   4 -11   20.47    7.99
  11  -4 -12   -0.59    7.12
  11   4 -12    1.63    5.80
  11  -4 -13    0.54    7.00
  11   4 -13    3.32    6.34
 -11  -4  13   -0.11    5.88
  11  -4 -14    6.85    6.49
  11   4 -14    8.52    6.73
 -11  -4  14   12.72    7.86
  11  -4 -15   17.39    7.73
  11   4 -15    6.27    7.17
 -11  -4  15   31.52   10.65
  11  -4 -16    5.36    5.86
 -11  -4  16   11.64    9.69
  11  -4 -17   -0.46    5.00
 -11  -4  17   -2.96    7.47
  11  -4 -18    0.70    4.93
 -11  -4  18   -2.28    8.16
  11  -4 -19    4.08    5.78
 -11  -4  19    7.11    7.78
  11  -4 -20    5.35    6.15
 -11  -4  20   14.04    8.66
  11  -4 -21   27.02    8.48
  11   4 -21    1.92    7.76
 -11  -4  21    1.19    7.55
  11  -4 -22    8.54    6.87
  11   4 -22   -0.66    7.31
 -11  -4  22    6.55    7.94
  11  -4 -23   -2.59    5.25
  11   4 -23   -0.68    7.00
 -11  -4  23   -6.95    8.39
  11  -4 -24    0.61    5.49
  11   4 -24   -4.78    7.79
 -11  -4  24    0.97    7.00
  11   4 -25   16.61    9.16
 -11  -4  25   19.65    9.08
  11   4 -26   16.62    9.43
 -11  -4  26    8.17    7.95
  11   4 -27   19.71    9.14
 -11  -4  27    3.42    7.24
  11   4 -28    2.17    6.64
 -11  -4  28   -1.56    7.13
  11   4 -29    2.72    7.38
 -11  -4  29    5.25    7.86
  11   4 -30    8.60    8.42
 -11  -4  30   -1.17    7.35
  11   4 -31    3.45    7.63
 -11  -4  31   -0.83    6.42
 -11  -4  32    2.10    6.65
 -11  -4  33   -0.47    5.68
 -11  -4  34    2.07    6.53
  11  -5  -1   -5.88    9.21
  11   5  -1   -0.69    5.82
 -11  -5   1   11.77   12.47
  11  -5  -2   48.22   13.32
  11   5  -2   49.39   11.67
 -11  -5   2   14.93   13.15
  11  -5  -3   44.25   13.20
  11   5  -3   57.31   12.76
 -11  -5   3   53.70   17.15
  11  -5  -4    5.43    8.36
  11   5  -4    6.90    6.36
 -11  -5   4   -3.75   10.22
  11  -5  -5   -2.51    8.90
  11   5  -5   -3.56    5.76
 -11  -5   5   -3.29    9.21
  11  -5  -6   -2.62    8.08
  11   5  -6   12.39    7.56
 -11  -5   6   20.63   12.24
  11  -5  -7   17.53   10.35
  11   5  -7   51.67   10.58
 -11  -5   7   14.34   13.24
  11  -5  -8   14.94    9.46
  11   5  -8   12.28    6.54
 -11  -5   8   -2.52   10.70
  11  -5  -9   45.09   11.34
  11   5  -9   19.56    8.89
 -11  -5   9   29.15   13.53
  11  -5 -10    5.16    7.93
  11   5 -10   -0.20    5.96
 -11  -5  10    1.65    7.49
  11  -5 -11    5.07    7.73
  11   5 -11   -2.43    6.49
 -11  -5  11    8.44    7.95
  11  -5 -12   15.66    9.05
  11   5 -12   20.42    8.08
 -11  -5  12   24.89   11.36
  11  -5 -13   29.15   10.55
 -11  -5  13   29.37   10.48
  11  -5 -14    0.52    7.02
 -11  -5  14    1.53    6.45
  11  -5 -15   -2.44    6.33
 -11  -5  15   -3.19    6.80
  11  -5 -16   -1.93    6.60
  11   5 -16   -0.25    6.81
 -11  -5  16    1.94    8.44
  11  -5 -17   -3.14    6.73
  11   5 -17    1.62    6.69
 -11  -5  17   -4.94    6.84
  11  -5 -18    9.62    6.53
  11   5 -18   10.17    7.31
 -11  -5  18   15.41    9.16
  11  -5 -19   27.47    8.97
  11   5 -19   23.43   10.31
 -11  -5  19   26.17   10.05
  11  -5 -20   -0.25    5.01
  11   5 -20   -1.61    6.26
 -11  -5  20   -3.02    6.94
  11  -5 -21    0.22    5.30
  11   5 -21    8.36    7.55
 -11  -5  21    5.93    7.32
  11  -5 -22    0.43    5.79
  11   5 -22    4.44    7.55
 -11  -5  22    3.98    7.09
  11   5 -23   26.61   11.29
 -11  -5  23   18.04    8.88
  11   5 -24    3.23    7.56
 -11  -5  24    3.56    6.11
  11   5 -25   -2.49    7.30
 -11  -5  25    3.48    7.01
  11   5 -26   -0.73    8.11
 -11  -5  26    4.09    7.32
  11   5 -27   -2.40    7.31
 -11  -5  27    4.83    6.89
  11   5 -28    0.51    8.94
 -11  -5  28   19.53    8.46
  11   5 -29   15.78    9.86
 -11  -5  29    1.74    6.78
  11   5 -30   -0.47    8.24
 -11  -5  30   13.62    8.29
  11   5 -31    0.12    6.28
 -11  -5  31   -0.10    6.29
 -11  -5  32    4.48    7.42
  11  -6  -1   44.55   12.37
  11   6  -1   16.68    7.80
 -11  -6   1   22.01   12.60
  11  -6  -2   -1.22    8.47
  11   6  -2    6.33    6.14
 -11  -6   2    0.37    8.90
  11  -6  -3   -2.42    7.10
  11   6  -3    1.04    5.47
 -11  -6   3   -2.13   10.25
  11  -6  -4   37.21   11.22
  11   6  -4   27.24   10.03
 -11  -6   4   32.84   14.41
  11  -6  -5   22.63   10.68
  11   6  -5   11.93    7.09
 -11  -6   5   -0.34    9.71
  11  -6  -6    9.69    9.11
  11   6  -6   14.50    8.06
 -11  -6   6   14.71   12.15
  11  -6  -7   17.22    9.60
  11   6  -7    5.64    7.41
 -11  -6   7    0.32    8.86
 -11  -6   7    7.45   11.39
  11  -6  -8   19.30    9.87
  11   6  -8    0.42    6.22
 -11  -6   8   18.04    9.02
 -11  -6   8   16.87   11.88
  11  -6  -9    2.26    8.00
  11   6  -9    4.74    6.59
 -11  -6   9   18.56    8.59
 -11  -6   9    8.27   12.23
  11  -6 -10   13.59    9.32
 -11  -6  10    8.46    6.90
 -11  -6  10    1.30   10.26
  11  -6 -11    8.74    8.22
 -11  -6  11    4.15    7.61
 -11  -6  11    2.02   11.82
  11  -6 -12    1.71    7.97
 -11  -6  12   13.07    7.40
  11  -6 -13   14.47    8.07
 -11  -6  13   21.15    8.97
  11  -6 -14    6.27    8.54
 -11  -6  14   -3.87    6.81
  11  -6 -15   14.91    8.56
 -11  -6  15    4.33    7.25
  11  -6 -16   25.63    9.06
  11   6 -16   15.75    8.99
 -11  -6  16    8.49    8.82
  11  -6 -17   -1.31    6.81
  11   6 -17   -0.24    5.96
 -11  -6  17    6.26    7.39
  11  -6 -18    3.91    5.87
  11   6 -18    1.92    6.34
 -11  -6  18   -0.80    5.60
  11  -6 -19   11.43    7.57
  11   6 -19    6.63    7.73
 -11  -6  19   16.43    8.09
  11  -6 -20    0.58    5.30
  11   6 -20   -3.37    8.10
 -11  -6  20    7.48    7.99
  11  -6 -21   16.06    7.42
  11   6 -21    8.83    8.71
 -11  -6  21    5.85    8.27
  11   6 -22   -0.80    7.86
 -11  -6  22    2.41    7.86
  11   6 -23   -2.15    7.68
 -11  -6  23   -5.42    9.38
  11   6 -24   -0.76    8.32
 -11  -6  24    5.73    7.22
  11   6 -25   -0.65    7.43
 -11  -6  25    4.32    7.96
  11   6 -26    7.54    8.38
 -11  -6  26    9.95    8.23
  11   6 -27    1.33    6.55
 -11  -6  27    0.00    6.46
  11   6 -28   -1.83    8.52
 -11  -6  28    3.57    6.50
  11   6 -29   -5.02    8.87
 -11  -6  29   -3.50    7.17
  11   6 -30    0.23    9.33
 -11  -6  30    3.25    6.69
  11   6 -31   -6.46    8.80
  11  -7  -1    5.68    7.47
  11   7  -1    6.65    7.32
 -11  -7   1    5.44   11.27
  11  -7  -2   23.38   10.58
  11   7  -2   31.20    9.69
 -11  -7   2   28.33   10.88
 -11  -7   2   36.13   14.51
  11  -7  -3   -2.74    7.29
  11   7  -3    2.58    5.16
 -11  -7   3    0.17    5.72
 -11  -7   3    1.76    9.92
  11  -7  -4   22.63   10.08
  11   7  -4   14.90    7.73
 -11  -7   4   16.17    9.31
 -11  -7   4    8.24   11.50
  11  -7  -5    4.92    8.69
  11   7  -5    2.13    6.07
 -11  -7   5   14.89    8.95
 -11  -7   5    9.08   10.60
  11  -7  -6   24.96    9.43
 -11  -7   6   10.11    6.96
 -11  -7   6    1.76    9.80
  11  -7  -7   -0.45    8.47
 -11  -7   7   -0.12    6.59
 -11  -7   7   -5.36   11.99
  11  -7  -8   54.39   14.23
 -11  -7   8   68.91   14.09
 -11  -7   8   11.57   12.88
  11  -7  -9   23.77   10.66
 -11  -7   9   37.72   10.32
 -11  -7   9   11.66   14.34
  11  -7 -10    0.72    7.23
 -11  -7  10   -3.98    7.77
 -11  -7  10   12.42   11.80
  11  -7 -11    1.23    8.63
 -11  -7  11   -2.65    7.05
 -11  -7  11   -8.08   13.74
  11  -7 -12   26.94   10.72
 -11  -7  12   15.46    8.71
  11  -7 -13    4.56    8.24
 -11  -7  13    3.57    7.65
  11  -7 -14   13.90    8.17
 -11  -7  14    3.09    8.29
  11  -7 -15   -1.76    6.82
 -11  -7  15    4.43    7.28
  11  -7 -16    3.27    6.75
 -11  -7  16   -1.69    5.89
  11  -7 -17    4.23    6.12
 -11  -7  17   -2.91    6.71
  11  -7 -18    1.35    6.49
 -11  -7  18   20.66    8.19
  11  -7 -19   -3.42    6.27
 -11  -7  19    9.91    8.09
 -11  -7  20   -5.46    7.53
 -11  -7  21    0.58    7.20
 -11  -7  22    2.66    8.05
 -11  -7  23   -0.37    6.76
  11   7 -24    3.46    7.23
 -11  -7  24    1.59    7.87
  11   7 -25   -1.28    7.68
 -11  -7  25    2.73    7.10
  11   7 -26   -0.46    8.48
 -11  -7  26    9.13    7.01
  11   7 -27    3.55    9.78
 -11  -7  27   -6.63    7.94
  11   7 -28    1.50    7.81
  11   7 -29   -5.32    9.50
  11   7 -30    0.89    8.99
  11   7 -31   -3.88   10.32
  11  -8  -1    0.08    8.03
  11   8  -1   -1.39    6.60
 -11  -8   1   -2.60    6.70
 -11  -8   1    0.81    8.33
  11  -8  -2    5.42    8.27
 -11  -8   2   12.09    8.16
 -11  -8   2    0.01   10.57
  11  -8  -3    4.10    7.57
 -11  -8   3   -1.19    5.87
 -11  -8   3    2.35   10.21
  11  -8  -4   34.89   12.04
 -11  -8   4   26.06   10.77
 -11  -8   4   36.28   15.34
  11  -8  -5   -4.87    8.12
 -11  -8   5    1.98    7.36
 -11  -8   5   -0.90    9.50
  11  -8  -6   13.09   10.25
 -11  -8   6   39.29   11.15
 -11  -8   6    3.83   12.38
  11  -8  -7   -4.41    8.28
 -11  -8   7    6.67    7.53
 -11  -8   7    1.86   11.59
  11  -8  -8    1.29    6.85
 -11  -8   8   -2.13    6.48
 -11  -8   8    0.81   11.71
  11  -8  -9   10.45    8.43
 -11  -8   9    5.90    7.40
 -11  -8   9    4.38   10.40
  11  -8 -10   31.86   11.53
 -11  -8  10   27.82   10.12
  11  -8 -11    1.69    8.60
 -11  -8  11   -0.82    6.54
  11  -8 -12   15.88    8.35
 -11  -8  12    0.91    6.13
  11  -8 -13   -3.03    7.77
 -11  -8  13    1.91    5.93
  11  -8 -14   -3.65    7.26
 -11  -8  14    2.40    7.16
  11  -8 -15   -3.26    7.92
 -11  -8  15    2.52    6.05
  11  -8 -16   17.84    9.85
 -11  -8  16   17.22    9.96
  11  -8 -17   -4.20    7.48
 -11  -8  17   -2.12    6.18
 -11  -8  18    1.08    7.62
 -11  -8  19    0.71    6.49
 -11  -8  20    7.12    8.48
 -11  -8  21    2.77    7.66
 -11  -8  22   27.85    9.83
 -11  -8  23   -3.07    7.77
 -11  -8  24    2.94    7.53
 -11  -8  25   -4.36    6.76
  11  -9  -1    4.97    7.76
 -11  -9   1   -0.03    6.09
 -11  -9   1   -6.57   11.46
  11  -9  -2    4.33    8.63
 -11  -9   2    4.59    6.90
 -11  -9   2   30.43   13.84
  11  -9  -3   -2.05    8.02
 -11  -9   3    1.14    6.44
 -11  -9   3    0.99    9.16
  11  -9  -4   14.69   10.24
 -11  -9   4    6.24    7.16
 -11  -9   4    3.49   11.18
  11  -9  -5   -0.01    8.16
 -11  -9   5   -2.18    6.69
 -11  -9   5    1.81    9.61
  11  -9  -6   10.54    8.44
 -11  -9   6    1.24    6.85
 -11  -9   6   26.28   13.93
  11  -9  -7   -8.98    9.32
 -11  -9   7    4.07    8.04
 -11  -9   7   -5.29   10.88
  11  -9  -8   18.65   11.06
 -11  -9   8   48.05   12.19
  11  -9  -9   -4.18    8.91
 -11  -9   9   -0.84    6.47
  11  -9 -10   -6.11    9.05
 -11  -9  10    2.52    7.14
  11  -9 -11    1.09    7.17
 -11  -9  11   -0.43    5.00
  11  -9 -12   12.34    9.30
 -11  -9  12   13.80    7.34
  11  -9 -13   -2.71    8.81
 -11  -9  13   -4.72    7.25
  11  -9 -14    6.33    8.60
 -11  -9  14    8.24    7.23
  11  -9 -15    0.87    7.38
 -11  -9  15   10.41    8.15
  11  -9 -16   -5.21    7.83
 -11  -9  16   -2.36    7.38
 -11  -9  17    4.96    7.94
 -11  -9  18    9.42    7.31
 -11  -9  19    4.41    6.63
 -11  -9  20    3.61    8.91
 -11  -9  21   -4.46    7.06
 -11  -9  22   10.19    8.20
  11 -10  -1   -1.28    8.53
 -11 -10   1    2.65    7.37
 -11 -10   1    5.14   11.41
  11 -10  -2   -0.86    6.62
 -11 -10   2   10.75    7.48
 -11 -10   2    6.08    9.90
  11 -10  -3    0.82    6.90
 -11 -10   3   -0.00    6.09
 -11 -10   3   -5.25    9.94
  11 -10  -4    1.09    8.60
 -11 -10   4   13.86    7.63
 -11 -10   4   -2.30   10.84
  11 -10  -5    7.21    8.34
 -11 -10   5    5.17    7.64
  11 -10  -6   13.60    9.46
 -11 -10   6   34.93   10.26
  11 -10  -7    8.64    8.30
 -11 -10   7    0.09    6.71
  11 -10  -8    8.02    9.84
 -11 -10   8    6.46    6.74
  11 -10  -9    0.57    7.05
 -11 -10   9   -1.81    7.13
  11 -10 -10    5.98    8.67
 -11 -10  10   15.57    7.53
  11 -10 -11   -3.66    8.01
 -11 -10  11    0.00    6.93
  11 -10 -12   -0.00    7.29
 -11 -10  12    7.57    6.77
  11 -10 -13    9.92    9.11
 -11 -10  13   -2.30    5.78
  11 -10 -14   26.08   10.74
 -11 -10  14    8.33    9.27
 -11 -10  15   -5.67    9.04
 -11 -10  16    9.51    8.50
 -11 -10  17    6.15    7.52
 -11 -10  18   -0.06    6.08
 -11 -10  19    5.49    6.48
  11 -11  -1   -3.00    8.62
 -11 -11   1    5.07    7.33
 -11 -11   1    1.71   10.56
  11 -11  -2   32.40   10.83
 -11 -11   2    8.89    7.62
  11 -11  -3    0.97    7.68
 -11 -11   3    3.89    7.83
  11 -11  -4   -2.28    8.49
 -11 -11   4    1.84    6.72
  11 -11  -5   -4.07    8.72
 -11 -11   5    1.97    6.15
  11 -11  -6    8.52    8.16
 -11 -11   6    2.23    6.58
  11 -11  -7    0.15    7.67
 -11 -11   7    2.02    7.01
  11 -11  -8   24.04   11.51
 -11 -11   8   27.33    9.77
  11 -11  -9    3.47    6.56
 -11 -11   9    0.54    5.85
  11 -11 -10   -0.44    7.13
 -11 -11  10   -2.11    6.11
  11 -11 -11    4.38    7.68
 -11 -11  11   -3.55    8.17
  11 -11 -12    9.52    8.93
 -11 -11  12   15.08    7.63
 -11 -11  13   -2.80    8.23
 -11 -11  14   19.94    8.89
 -11 -11  15    4.74    8.00
 -11 -11  16   -0.23    6.17
  11 -12  -1   -3.35    8.25
 -11 -12   1    1.29    6.63
  11 -12  -2    4.14    8.86
 -11 -12   2    2.36    6.97
  11 -12  -3   -2.50    8.18
 -11 -12   3   -0.00    6.91
  11 -12  -4   11.24    8.05
 -11 -12   4    9.39    7.61
  11 -12  -5    2.79    8.36
 -11 -12   5   -1.90    6.24
  11 -12  -6   15.38    9.34
 -11 -12   6   -2.46    5.98
  11 -12  -7    6.00    7.67
 -11 -12   7    2.40    7.07
  11 -12  -8    5.44    8.49
 -11 -12   8    2.61    6.77
  11 -12  -9   20.02    9.95
 -11 -12   9   -4.34    7.55
  11 -12 -10   13.94    9.48
 -11 -12  10    9.35    8.22
 -11 -12  11    0.07    8.05
 -11 -12  12    9.78    9.04
 -11 -12  13    0.46    7.79
  11 -13  -1   -2.10    9.15
 -11 -13   1    2.09    6.31
  11 -13  -2    1.38    6.49
 -11 -13   2    2.90    7.44
  11 -13  -3   -5.43    8.52
 -11 -13   3   -2.67    6.82
  11 -13  -4   11.32   10.39
 -11 -13   4   13.04    7.99
  11 -13  -5   -2.50    8.64
 -11 -13   5    5.47    6.78
  11 -13  -6   -0.10    7.47
 -11 -13   6    2.89    6.97
  11 -13  -7   -1.46    7.98
 -11 -13   7   -0.64    7.75
  11 -13  -8   45.50   12.32
 -11 -13   8    4.17    8.21
  11 -13  -9   -5.11    8.67
 -11 -13   9    1.12    6.82
 -11 -13  10    6.23    6.71
  11 -14  -1    1.44    8.23
 -11 -14   1   -1.49    6.26
  11 -14  -2    5.92    9.16
 -11 -14   2   -4.37    7.73
  11 -14  -3   -0.18    8.36
 -11 -14   3   -2.55    6.57
  11 -14  -4    0.80    9.75
 -11 -14   4   13.49    8.20
  11 -14  -5   -1.03    8.34
 -11 -14   5    1.76    6.20
  11 -14  -6    4.14    7.53
 -11 -14   6   -1.22    6.85
  11 -14  -7    7.92   10.27
 -11 -15   1   -0.84    7.35
 -11 -15   2   -2.68    7.77
  11 -15  -4    1.21    8.84
  11 -15  -5    0.45    8.62
 -10   0   1   -1.88   11.51
  10   0  -1   -3.31    6.56
 -10   0   2   38.62   14.47
  10   0  -2   -0.55    7.19
 -10   0   3    0.59    9.54
  10   0  -3   -2.94    7.49
 -10   0   4  128.24   29.29
  10   0  -4  167.30   26.82
 -10   0   5   -0.84    9.79
  10   0  -5    0.61    6.90
 -10   0   6   12.47   12.48
  10   0  -6   32.18    8.55
 -10   0   7    2.87   10.18
  10   0  -7    3.31    5.94
 -10   0   8   24.27   13.11
  10   0  -8   14.14    7.69
 -10   0   9    2.33    9.17
  10   0  -9    0.84    5.97
  10   0  -9   -1.30    9.92
 -10   0  10  144.58   28.87
  10   0 -10  133.53   23.89
  10   0 -11    0.34    5.76
  10   0 -12   -0.48    4.24
  10   0 -13   -2.53    6.09
  10   0 -14   30.21    9.02
  10   0 -15   -3.44    5.68
  10   0 -16   52.22   12.49
  10   0 -17   -5.41    6.21
  10   0 -18   27.95    8.46
  10   0 -19    1.13    5.29
  10   0 -20   59.65   13.35
 -10   0  21   -4.71    7.70
  10   0 -21   -0.81    5.46
 -10   0  22   -4.93    7.85
  10   0 -22    3.45    5.36
 -10   0  23   -2.79    7.43
 -10   0  24    8.75    7.48
 -10   0  25    3.83    6.31
 -10   0  26   38.65   11.62
 -10   0  27   -3.53    6.90
 -10   0  28   18.80    8.55
 -10   0  29   -1.89    5.22
  10   0 -31   -3.40    6.82
  10   0 -32    7.95    7.40
 -10   1   1   16.95   11.45
  10  -1  -1    2.42    6.88
  10   1  -1   -2.04    6.89
 -10  -1   1    2.84   11.64
 -10   1   2  201.03   32.32
  10  -1  -2  118.35   25.63
  10   1  -2  169.34   25.73
 -10  -1   2  107.13   27.74
 -10   1   3   20.57   12.48
  10  -1  -3    8.99    8.04
  10   1  -3    7.97    6.61
 -10  -1   3   -3.46   10.84
 -10   1   4    0.54   10.63
  10  -1  -4   -0.34    6.27
  10   1  -4    7.06    7.05
 -10  -1   4    5.33   12.88
 -10   1   5   10.60   11.23
  10  -1  -5   25.99    8.64
  10   1  -5    0.98    6.36
 -10  -1   5    7.51   12.77
 -10   1   6   70.94   20.95
  10  -1  -6   98.66   17.46
  10   1  -6   71.41   15.74
 -10  -1   6  105.19   23.02
 -10   1   7   -2.03   10.38
  10  -1  -7    0.64    6.83
  10  -1  -7   15.62   11.86
  10   1  -7   10.83    6.33
 -10  -1   7   -0.12    9.61
 -10   1   8   69.79   18.79
  10  -1  -8   75.30   14.75
  10  -1  -8   63.22   18.50
  10   1  -8   50.42   13.24
 -10  -1   8   56.72   17.60
 -10   1   9    0.32   10.10
  10  -1  -9   -0.03    5.51
  10   1  -9    0.12    4.91
 -10  -1   9    0.10    9.10
  10  -1 -10    0.98    5.88
  10   1 -10   -0.75    6.15
 -10  -1  10    1.44   10.60
  10  -1 -11    6.89    6.72
  10   1 -11   11.44    6.71
 -10  -1  11   14.86   11.63
  10  -1 -12  117.44   22.16
  10   1 -12  133.13   22.42
  10  -1 -13    7.80    6.04
  10   1 -13    2.89    5.84
  10  -1 -14   17.86    7.40
  10   1 -14   13.62    6.88
  10  -1 -15    0.44    4.91
  10   1 -15    1.50    5.17
  10  -1 -16   41.87    9.91
  10   1 -16   25.63    8.73
  10  -1 -17   -0.17    5.55
  10   1 -17   -1.49    6.51
  10  -1 -18   36.08    9.51
  10   1 -18   23.21    8.96
  10  -1 -19    2.96    5.33
  10   1 -19    0.92    6.54
  10  -1 -20   -2.41    5.69
  10   1 -20   -1.85    6.03
 -10  -1  20    8.51    7.52
  10  -1 -21   -1.73    6.35
  10   1 -21    3.61    6.40
 -10  -1  21    4.56    7.35
  10  -1 -22   49.88   13.37
 -10  -1  22   90.31   16.37
 -10   1  23    2.38    7.09
  10  -1 -23    2.49    5.95
 -10  -1  23    1.51    6.92
 -10   1  24    6.96    7.83
  10  -1 -24    7.06    6.21
 -10  -1  24    3.50    7.72
 -10   1  25    0.40    6.16
 -10  -1  25   -2.17    6.00
 -10   1  26    5.05    5.69
 -10  -1  26   -0.18    6.57
 -10   1  27   10.94    7.69
 -10  -1  27    5.36    6.78
 -10   1  28   11.00    7.00
 -10  -1  28    4.00    6.19
  10   1 -29   -0.01    5.89
 -10  -1  29    3.37    6.40
  10   1 -30    0.99    6.20
 -10  -1  30    3.18    6.97
  10   1 -31   -4.72    7.63
  10   1 -32   13.09    9.23
  10   1 -33   -1.51    6.80
 -10   2   1   -0.59   11.70
  10  -2  -1   11.83    8.30
  10   2  -1    2.00    6.11
 -10  -2   1   -2.05   10.10
 -10   2   2   -0.49   11.69
  10  -2  -2    9.86    9.18
  10   2  -2    1.55    5.95
 -10  -2   2   -0.16   10.90
 -10   2   3    7.43   11.41
  10  -2  -3   -4.21    8.17
  10   2  -3   -2.81    6.31
 -10  -2   3   -3.86   11.04
 -10   2   4  198.70   37.38
  10  -2  -4  213.49   33.89
  10   2  -4  173.01   31.31
 -10  -2   4  206.28   36.95
 -10   2   5   15.69   12.89
  10  -2  -5   39.80   11.59
  10   2  -5   37.14   10.24
 -10  -2   5   24.17   13.66
 -10   2   6   33.24   16.04
  10  -2  -6   27.92   11.26
  10  -2  -6   28.71   14.65
  10   2  -6   45.81   10.93
 -10  -2   6   77.81   17.92
 -10   2   7    1.36    8.68
  10  -2  -7    7.52    6.73
  10  -2  -7    1.48   10.13
  10   2  -7    3.07    5.42
 -10  -2   7    2.15    9.05
  10  -2  -8   33.15    9.53
  10   2  -8    8.25    6.17
 -10  -2   8   22.55   12.98
  10  -2  -9   11.07    7.38
  10   2  -9    4.97    5.79
 -10  -2   9    1.63    8.19
  10  -2 -10   91.66   18.13
  10   2 -10  124.31   18.90
 -10  -2  10   58.06   20.26
  10  -2 -11   10.33    7.27
  10   2 -11   20.07    7.25
 -10  -2  11   22.19   12.14
  10  -2 -12   -2.92    6.07
  10   2 -12    5.49    5.95
  10  -2 -13   -1.19    5.22
  10   2 -13    1.36    5.54
  10  -2 -14   33.47    9.04
  10   2 -14   21.25    8.63
  10  -2 -15   24.98    8.40
  10   2 -15   30.26    8.55
  10  -2 -16   13.47    6.92
  10   2 -16   15.04    7.72
  10  -2 -17    0.89    5.75
  10   2 -17    1.47    6.40
 -10  -2  17    0.03    6.49
  10  -2 -18    7.34    6.29
 -10  -2  18    7.90    7.63
  10  -2 -19    1.96    5.47
  10   2 -19    1.33    5.59
 -10  -2  19    5.69    7.61
  10  -2 -20   26.35    9.06
 -10  -2  20   37.79   11.15
  10  -2 -21   -2.60    5.78
 -10  -2  21   11.25    8.17
  10  -2 -22   18.34    7.07
 -10  -2  22   10.82    7.85
  10  -2 -23    7.81    6.08
 -10  -2  23   -3.39    6.88
  10  -2 -24   24.35    8.38
 -10  -2  24   29.93    9.85
 -10   2  25    8.37    6.56
  10  -2 -25    7.45    6.78
 -10  -2  25    8.41    7.21
 -10   2  26   40.13    9.84
  10  -2 -26   24.14    8.48
  10   2 -26    9.16    7.69
 -10  -2  26   22.56    9.19
  10   2 -27   -4.01    7.62
 -10  -2  27   -1.04    6.35
  10   2 -28   13.26    8.60
 -10  -2  28    1.86    7.43
  10   2 -29    2.77    6.22
 -10  -2  29   -0.16    6.28
  10   2 -30    9.86    7.49
 -10  -2  30    2.18    6.29
  10   2 -31   -3.47    7.42
 -10  -2  31   -3.29    5.92
  10   2 -32    0.52    6.59
 -10  -2  32    1.57    6.06
  10   2 -33    3.09    7.69
 -10   3   1   -4.78   12.86
  10  -3  -1   12.05    9.06
  10   3  -1    5.83    6.25
 -10   3   2  105.05   23.82
  10  -3  -2   91.72   19.63
  10   3  -2   95.92   18.31
 -10   3   3   37.28   15.62
  10  -3  -3   40.41   13.42
  10   3  -3   85.51   13.91
 -10   3   4    6.63   11.59
  10  -3  -4    3.70    7.63
  10  -3  -4   -2.05   12.11
  10   3  -4    2.10    6.06
 -10  -3   4    1.43   10.98
 -10   3   5    4.59   10.79
  10  -3  -5   13.32    8.86
  10  -3  -5   15.25   11.74
  10   3  -5   -2.33    6.07
 -10  -3   5   17.55   11.41
  10  -3  -6   24.33   10.30
  10   3  -6   29.53    9.04
 -10  -3   6   54.78   15.76
  10  -3  -7   10.26    7.99
  10   3  -7    8.73    6.11
 -10  -3   7   18.03   11.46
  10  -3  -8   65.78   15.93
  10   3  -8   86.06   15.56
 -10  -3   8   73.45   19.91
  10  -3  -9    1.44    7.72
  10   3  -9    6.86    5.86
 -10  -3   9   -2.30    9.14
  10  -3 -10    1.40    6.56
  10   3 -10   -1.80    5.15
 -10  -3  10    1.21    9.77
  10  -3 -11    9.97    7.70
  10   3 -11   12.83    7.18
 -10  -3  11   14.00   11.08
  10  -3 -12   30.07   10.15
  10   3 -12   32.65    9.63
 -10  -3  12   36.20   15.02
  10  -3 -13    8.29    6.30
  10   3 -13   -2.76    5.08
  10  -3 -14   -1.43    6.15
  10   3 -14   -0.88    5.47
  10  -3 -15    6.23    6.27
  10   3 -15    4.48    5.99
 -10  -3  15   13.79    7.96
  10  -3 -16   30.99    9.03
  10   3 -16   20.52    8.64
 -10  -3  16   37.09   10.64
  10  -3 -17   17.69    8.50
  10   3 -17   41.74   10.16
 -10  -3  17   27.50   10.11
  10  -3 -18   25.11    8.94
 -10  -3  18   36.08   10.15
  10  -3 -19    0.93    5.71
 -10  -3  19   15.51    8.62
  10  -3 -20    3.72    5.48
 -10  -3  20    3.37    7.27
  10  -3 -21    3.32    5.77
 -10  -3  21   14.28    8.11
  10  -3 -22   47.18   11.30
 -10  -3  22   53.95   12.96
  10  -3 -23    6.96    6.01
  10   3 -23   -1.55    6.31
 -10  -3  23    3.73    6.97
  10  -3 -24   -3.26    5.50
  10   3 -24    3.15    7.06
 -10  -3  24    0.77    6.03
  10  -3 -25   -1.66    5.55
  10   3 -25    3.35    7.12
 -10  -3  25   -4.08    7.03
  10   3 -26   13.10    7.58
 -10  -3  26   10.56    7.58
  10   3 -27   10.95    8.60
 -10  -3  27   24.24    9.25
  10   3 -28    7.12    7.55
 -10  -3  28   13.61    7.77
  10   3 -29   -3.33    6.46
 -10  -3  29   -3.84    7.33
  10   3 -30   -2.49    7.38
 -10  -3  30   -3.88    7.12
  10   3 -31   -0.72    7.55
 -10  -3  31    1.95    6.16
  10   3 -32   -1.25    7.75
 -10  -3  32    6.93    7.85
  10   3 -33    5.44    8.83
 -10  -3  33    4.21    6.88
 -10   4   1   -1.16   10.63
  10  -4  -1    2.76    6.97
  10   4  -1   10.67    5.90
 -10  -4   1    1.90   13.17
 -10   4   2    2.11    9.84
  10  -4  -2   -2.78    8.91
  10   4  -2    4.16    5.80
 -10   4   3    3.78   10.44
  10  -4  -3   17.26    8.45
  10   4  -3    4.57    6.58
  10  -4  -4   80.20   18.59
  10   4  -4  101.08   17.98
  10  -4  -5   45.44   12.33
  10   4  -5   48.97   11.42
  10  -4  -6   62.46   14.99
  10   4  -6   44.54   12.04
  10  -4  -7   -1.78    8.02
  10   4  -7   -1.91    5.88
 -10  -4   7   -0.25    9.96
  10  -4  -8   74.53   16.98
  10   4  -8   82.43   15.74
 -10  -4   8   63.92   19.72
  10  -4  -9    0.52    4.96
  10   4  -9    4.75    5.46
 -10  -4   9    6.29   10.31
  10  -4 -10   23.27    9.74
  10   4 -10   24.75    8.14
 -10  -4  10    4.33   10.25
  10  -4 -11    1.57    6.64
  10   4 -11    4.75    5.52
 -10  -4  11    6.70    9.62
  10  -4 -12   13.77    7.42
  10   4 -12   -1.92    6.40
 -10  -4  12    0.89    6.56
 -10  -4  12   -3.75   10.38
  10  -4 -13   -1.45    6.22
  10   4 -13    1.07    6.23
 -10  -4  13   -0.96    8.26
  10  -4 -14   23.39    8.39
  10   4 -14   22.62    9.35
 -10  -4  14   22.35    9.17
  10  -4 -15   11.71    6.57
 -10  -4  15    4.10    7.39
  10  -4 -16   33.25    9.37
 -10  -4  16   27.30    9.75
  10  -4 -17   -1.98    6.04
 -10  -4  17   -0.78    6.37
  10  -4 -18    5.63    5.82
 -10  -4  18   -2.30    6.51
  10  -4 -19   17.99    7.54
  10   4 -19    3.51    6.17
 -10  -4  19    9.02    9.09
  10  -4 -20   23.49    8.30
  10   4 -20   15.68   10.13
 -10  -4  20   55.12   12.30
  10  -4 -21   18.20    7.85
  10   4 -21   24.84    9.15
 -10  -4  21   10.12    7.82
  10  -4 -22   14.97    6.52
  10   4 -22    2.04    6.65
 -10  -4  22    3.95    6.84
  10  -4 -23   17.58    7.50
  10   4 -23   16.36    9.08
  10  -4 -24   32.03    8.83
  10   4 -24   19.86    9.43
 -10  -4  24   17.87    8.71
  10   4 -25    3.61    7.19
 -10  -4  25    9.95    7.16
  10   4 -26    2.47    6.15
 -10  -4  26   16.53    8.47
  10   4 -27   -1.09    7.88
 -10  -4  27   -1.54    6.81
  10   4 -28   10.74    8.88
 -10  -4  28    2.71    7.23
  10   4 -29   -1.12    8.18
 -10  -4  29   -2.32    6.43
  10   4 -30   -0.08    6.49
 -10  -4  30   -2.03    6.25
  10   4 -31    2.06    8.39
 -10  -4  31    6.99    6.77
  10   4 -32    1.86    8.46
 -10  -4  32   -2.44    6.85
  10   4 -33   -3.47    8.29
 -10  -4  33    5.40    6.19
 -10  -4  34   -0.43    6.91
  10  -5  -1   47.61   13.66
  10   5  -1   40.93   11.31
 -10  -5   1   47.64   15.84
  10  -5  -2  221.75   34.63
  10   5  -2  176.02   32.08
 -10  -5   2  211.68   37.21
  10  -5  -3   10.70    9.51
  10   5  -3   12.01    7.26
 -10  -5   3   29.08   12.64
  10  -5  -4   -3.51    8.66
  10   5  -4   -1.03    6.09
 -10  -5   4   -8.49   11.03
  10  -5  -5    3.28    8.37
  10   5  -5    1.20    4.77
  10  -5  -6   42.74   12.52
  10   5  -6   35.45   10.21
  10  -5  -7   26.18   11.33
  10   5  -7   44.13   10.77
  10  -5  -8   31.38   10.98
  10   5  -8   26.73    8.46
  10  -5  -9   -5.05    8.11
  10   5  -9   -0.25    4.66
 -10  -5   9    0.94    7.87
  10  -5 -10    1.93    7.98
  10   5 -10    0.73    5.44
 -10  -5  10   -0.00    6.53
 -10  -5  10    1.93   10.31
  10  -5 -11   32.27    9.64
  10   5 -11    5.47    5.27
 -10  -5  11   15.76    8.43
 -10  -5  11   10.15   11.19
  10  -5 -12   30.10   11.38
 -10  -5  12   44.36   11.51
 -10  -5  12   21.30   13.37
  10  -5 -13   12.33    8.79
 -10  -5  13   26.96    9.10
 -10  -5  13   10.92   11.47
  10  -5 -14    6.75    6.38
 -10  -5  14    5.60    7.69
  10  -5 -15    2.33    5.70
  10   5 -15    2.12    6.13
 -10  -5  15    4.84    7.23
  10  -5 -16    6.96    6.70
  10   5 -16    0.05    7.41
 -10  -5  16    4.01    7.19
  10  -5 -17   46.36   11.41
  10   5 -17   55.20   14.02
 -10  -5  17   37.38   11.83
  10  -5 -18   23.30    7.82
  10   5 -18    2.92    6.63
 -10  -5  18   16.21    7.76
  10  -5 -19   11.66    6.37
  10   5 -19    1.61    6.40
 -10  -5  19    3.50    6.52
  10  -5 -20    3.95    5.96
  10   5 -20   -1.37    6.75
 -10  -5  20   -0.10    6.80
  10  -5 -21    6.02    5.94
  10   5 -21    6.06    8.51
 -10  -5  21   12.62    8.08
  10  -5 -22   10.77    6.26
  10   5 -22   37.08   11.33
 -10  -5  22   25.25    9.27
  10   5 -23    7.98    7.24
 -10  -5  23   10.47    7.82
  10   5 -24   -0.28    6.06
 -10  -5  24    2.03    5.84
  10   5 -25   -0.85    7.66
 -10  -5  25    3.02    5.81
  10   5 -26   -3.98    9.01
 -10  -5  26    2.71    7.09
  10   5 -27    8.61    8.06
 -10  -5  27   19.86    7.96
  10   5 -28    0.34    7.90
 -10  -5  28    8.46    7.35
  10   5 -29   -0.40    6.67
 -10  -5  29   -4.44    7.77
  10   5 -30    1.39    7.91
 -10  -5  30    1.99    7.12
  10   5 -31    4.13    8.62
 -10  -5  31   -4.21    7.91
  10   5 -32   -4.04    7.82
 -10  -5  32    1.36    6.28
  10   5 -33    8.73    9.64
 -10  -5  33   13.42    8.06
 -10  -5  34    5.23    7.23
 -10  -5  35   -2.30    6.74
  10  -6  -1   -0.63    7.09
  10   6  -1   -2.19    5.73
 -10  -6   1   -0.01   10.81
  10  -6  -2    7.19    8.14
  10   6  -2   20.15    7.63
 -10  -6   2    8.63   11.21
  10  -6  -3    6.34    8.88
  10   6  -3   17.71    7.54
 -10  -6   3   13.71   13.50
  10  -6  -4    4.93    8.40
  10   6  -4    8.10    6.06
 -10  -6   4   10.24   11.78
  10  -6  -5   17.86    9.56
  10   6  -5   30.21    9.13
 -10  -6   5   31.46   10.41
 -10  -6   5   25.08   13.03
  10  -6  -6   78.38   13.87
  10   6  -6   27.33   10.14
 -10  -6   6   39.80   12.01
 -10  -6   6   25.18   13.80
  10  -6  -7   -1.01    8.48
  10   6  -7   -4.63    6.93
 -10  -6   7    2.49    8.22
 -10  -6   7   10.89   10.41
  10  -6  -8    8.44    9.06
  10   6  -8    0.78    6.68
 -10  -6   8    1.24    8.00
 -10  -6   8   -6.11   10.64
  10  -6  -9   32.34   12.34
 -10  -6   9   62.76   13.52
  10  -6 -10   31.64   11.18
  10   6 -10   41.97   11.69
 -10  -6  10   16.37    8.56
  10  -6 -11    7.77    7.60
  10   6 -11    2.58    7.64
 -10  -6  11    6.69    7.68
  10  -6 -12    0.17    6.25
 -10  -6  12   -2.89    6.69
  10  -6 -13   13.54    9.14
 -10  -6  13   44.35   11.17
  10  -6 -14    6.28    6.45
  10   6 -14    2.52    6.80
 -10  -6  14   -0.10    6.47
  10  -6 -15   12.17    8.53
  10   6 -15   37.00   11.56
 -10  -6  15   41.86   10.78
  10  -6 -16    2.18    6.42
  10   6 -16    0.24    6.90
 -10  -6  16    2.84    7.27
  10  -6 -17    3.64    6.19
  10   6 -17   -1.12    6.23
 -10  -6  17   -0.31    6.34
  10  -6 -18    5.25    6.64
  10   6 -18    6.94    7.82
 -10  -6  18   19.74    8.83
  10  -6 -19    7.45    6.91
  10   6 -19   13.51    9.21
 -10  -6  19   15.06    8.05
  10  -6 -20   -0.56    6.24
  10   6 -20    5.86    8.20
 -10  -6  20   -2.96    7.35
  10  -6 -21    3.07    6.32
  10   6 -21    5.76    6.77
 -10  -6  21    3.03    7.30
  10   6 -22   -3.09    7.76
 -10  -6  22    2.42    6.78
  10   6 -23    2.25    6.63
 -10  -6  23   14.28    8.75
  10   6 -24    5.01    7.75
 -10  -6  24    0.05    6.39
  10   6 -25    6.59    8.16
 -10  -6  25   19.97    9.00
  10   6 -26    5.40    7.68
 -10  -6  26   11.39    7.73
  10   6 -27    4.39    8.54
 -10  -6  27    9.17    7.27
  10   6 -28   -4.71    9.00
 -10  -6  28    4.32    7.02
  10   6 -29    8.35    8.46
 -10  -6  29   12.49    8.22
  10   6 -30   -0.01    7.80
 -10  -6  30   -4.43    6.16
  10   6 -31    3.22    9.16
 -10  -6  31   15.24    9.36
  10   6 -32   -1.04    8.24
 -10  -6  32    3.21    6.65
 -10  -6  33   -8.09    8.63
  10  -7  -1   43.74   14.64
  10   7  -1   47.80   13.15
 -10  -7   1   83.14   15.78
 -10  -7   1   99.37   19.87
  10  -7  -2    5.73    8.55
  10   7  -2    7.08    5.43
 -10  -7   2   -2.64    7.64
 -10  -7   2    3.38   11.07
  10  -7  -3   31.03   11.76
  10   7  -3   13.34    8.41
 -10  -7   3   19.96    8.59
 -10  -7   3   41.96   14.07
  10  -7  -4    2.48    7.07
  10   7  -4   -0.16    6.22
 -10  -7   4    0.76    6.54
 -10  -7   4   16.75   10.96
  10  -7  -5   38.19   12.18
 -10  -7   5   39.24   11.43
 -10  -7   5   11.54   14.89
  10  -7  -6   -0.85    7.93
 -10  -7   6   18.66    8.07
 -10  -7   6    3.32    9.14
  10  -7  -7   45.91   12.91
 -10  -7   7   38.46   11.01
 -10  -7   7   37.34   15.18
  10  -7  -8   20.59   10.68
 -10  -7   8   20.78    9.91
 -10  -7   8   27.24   13.23
  10  -7  -9   -6.86    9.10
 -10  -7   9    0.07    6.56
 -10  -7   9   -2.26   11.58
  10  -7 -10    6.12    8.30
 -10  -7  10   -0.90    7.38
 -10  -7  10   -2.56    9.96
  10  -7 -11    9.80   10.13
 -10  -7  11   11.95    8.13
  10  -7 -12    0.83    7.32
 -10  -7  12    7.42    6.66
  10  -7 -13   42.12   11.82
 -10  -7  13   20.12    9.45
  10  -7 -14    8.03    8.03
 -10  -7  14   -0.99    6.68
  10  -7 -15    0.00    7.53
 -10  -7  15   -2.64    6.87
  10  -7 -16    8.57    7.95
  10   7 -16   -3.71    7.75
 -10  -7  16    5.80    7.16
  10  -7 -17   32.47   10.73
  10   7 -17   20.70   10.36
 -10  -7  17   19.94    9.42
  10  -7 -18    0.87    6.03
  10   7 -18   -0.28    5.81
 -10  -7  18    4.28    6.46
  10  -7 -19   -0.57    6.20
  10   7 -19   -0.73    7.66
 -10  -7  19    5.93    6.96
  10   7 -20   -0.44    7.01
 -10  -7  20    3.27    7.64
  10   7 -21   10.73    9.17
 -10  -7  21   10.94    7.86
  10   7 -22    6.19    7.66
 -10  -7  22    0.63    6.23
  10   7 -23   -0.18    9.40
 -10  -7  23   18.66    8.55
  10   7 -24    2.07    8.61
 -10  -7  24    4.61    6.99
  10   7 -25    2.30    7.70
 -10  -7  25   -3.89    6.94
  10   7 -26   -3.18    6.70
 -10  -7  26    0.40    6.32
  10   7 -27    3.08    9.64
 -10  -7  27   16.02    8.23
  10   7 -28    0.36    6.94
 -10  -7  28    1.01    6.98
  10   7 -29   10.36    9.02
 -10  -7  29   -1.50    6.48
  10   7 -30    4.83   10.27
 -10  -7  30    3.52    7.37
  10   7 -31    3.21    9.49
 -10  -7  31    4.06    6.92
  10   7 -32    8.15   10.10
  10  -8  -1    4.81    8.81
 -10  -8   1   11.39    8.19
 -10  -8   1   12.12   10.99
  10  -8  -2    2.51    7.37
 -10  -8   2    1.23    6.41
 -10  -8   2   11.08   10.69
  10  -8  -3   11.51    9.59
 -10  -8   3   35.06   10.24
 -10  -8   3   53.19   15.91
  10  -8  -4    5.27    8.48
 -10  -8   4   17.12    7.63
 -10  -8   4    1.55    9.79
  10  -8  -5   51.70   12.37
 -10  -8   5   20.90    9.84
 -10  -8   5   39.30   13.86
  10  -8  -6    6.25    8.02
 -10  -8   6    6.83    7.13
 -10  -8   6    5.82    9.99
  10  -8  -7    1.97    6.79
 -10  -8   7    0.08    6.43
 -10  -8   7   -1.03   10.89
  10  -8  -8   -0.08    6.27
 -10  -8   8    0.90    7.20
 -10  -8   8   -3.03    9.96
  10  -8  -9   26.01   10.18
 -10  -8   9    7.35    7.20
  10  -8 -10    1.27    7.98
 -10  -8  10   16.98    7.94
  10  -8 -11   28.96   12.29
 -10  -8  11   62.08   13.39
  10  -8 -12    1.34    6.41
 -10  -8  12    0.76    6.22
  10  -8 -13    5.05    7.70
 -10  -8  13   10.98    7.95
  10  -8 -14    7.78    8.24
 -10  -8  14    1.37    6.62
  10  -8 -15   19.05    9.44
 -10  -8  15   10.85    8.68
  10  -8 -16    0.23    7.19
 -10  -8  16    1.75    7.45
  10  -8 -17    6.13    6.53
 -10  -8  17    0.91    6.06
  10  -8 -18   -0.19    6.69
 -10  -8  18   -0.39    6.01
 -10  -8  19   54.62   14.07
 -10  -8  20   -2.77    7.09
 -10  -8  21   14.92    8.22
 -10  -8  22    8.46    8.66
 -10  -8  23   11.62    7.68
 -10  -8  24   -2.64    5.82
 -10  -8  25    8.95    7.13
  10   8 -26    1.03    9.88
 -10  -8  26   16.92    7.92
  10   8 -27   -1.45    7.16
 -10  -8  27    1.71    8.01
  10   8 -28   -3.58    9.20
 -10  -8  28    6.16    7.01
  10   8 -29    8.74    9.37
  10   8 -30    0.96    8.68
  10   8 -31    8.01    9.84
  10   8 -32   -1.60   10.04
  10  -9  -1   57.68   13.41
 -10  -9   1   33.51   11.01
 -10  -9   1   26.02   13.97
  10  -9  -2    4.48    8.02
 -10  -9   2   -2.31    6.33
 -10  -9   2    6.90   10.64
  10  -9  -3   25.11   10.82
 -10  -9   3   21.54    9.54
 -10  -9   3   25.30   13.57
  10  -9  -4   -0.25    7.43
 -10  -9   4    2.49    7.13
 -10  -9   4   -0.89   10.11
  10  -9  -5    8.34    8.30
 -10  -9   5   12.26    7.52
 -10  -9   5    8.85   11.26
  10  -9  -6   -3.09    7.72
 -10  -9   6    8.42    7.50
 -10  -9   6   11.06   10.84
  10  -9  -7   27.41   11.42
 -10  -9   7   30.51   10.57
  10  -9  -8    6.60    8.71
 -10  -9   8    2.82    6.38
  10  -9  -9   14.87    9.18
 -10  -9   9    0.67    5.77
  10  -9 -10    9.12    8.51
 -10  -9  10    0.33    6.27
  10  -9 -11   25.93   11.30
 -10  -9  11   46.37   11.71
  10  -9 -12    5.25    7.76
 -10  -9  12    0.77    6.00
  10  -9 -13    6.18    7.61
 -10  -9  13   11.78    7.41
  10  -9 -14    3.63    7.54
 -10  -9  14   12.69    7.86
  10  -9 -15    9.61    7.41
 -10  -9  15   -2.87    6.86
  10  -9 -16   -0.64    6.97
 -10  -9  16    1.21    6.49
 -10  -9  17   42.44   12.37
 -10  -9  18    5.07    7.26
 -10  -9  19    6.86    8.48
 -10  -9  20    0.08    6.19
 -10  -9  21   -2.56    7.71
 -10  -9  22    0.33    6.46
 -10  -9  23   13.27    9.61
 -10  -9  24    6.26    7.35
 -10  -9  25    2.77    7.23
 -10  -9  26   -4.19    6.94
  10 -10  -1    8.63    7.95
 -10 -10   1    6.45    6.96
 -10 -10   1   -2.77   10.72
  10 -10  -2    2.81    7.08
 -10 -10   2   -0.60    6.14
 -10 -10   2    0.58   10.13
  10 -10  -3    8.77    8.18
 -10 -10   3   13.35    7.90
 -10 -10   3    9.62   10.54
  10 -10  -4    2.82    8.09
 -10 -10   4   -3.31    6.99
  10 -10  -5   30.85   11.84
 -10 -10   5   41.80   11.76
  10 -10  -6    7.63    7.54
 -10 -10   6    1.12    6.89
  10 -10  -7    0.37    8.02
 -10 -10   7    4.70    6.02
  10 -10  -8    2.92    8.21
 -10 -10   8    1.11    6.47
  10 -10  -9   41.15   13.14
 -10 -10   9   43.04   12.02
  10 -10 -10    0.10    7.08
 -10 -10  10    0.34    6.69
  10 -10 -11    2.54    8.11
 -10 -10  11    6.51    8.03
  10 -10 -12   -1.42    7.47
 -10 -10  12   -3.60    7.68
  10 -10 -13   15.34    9.18
 -10 -10  13    2.06    6.17
  10 -10 -14    0.00    7.24
 -10 -10  14   -0.72    6.44
 -10 -10  15   32.24   11.14
 -10 -10  16    3.62    7.07
 -10 -10  17   -0.47    6.93
 -10 -10  18    0.63    7.77
 -10 -10  19    6.68    8.12
 -10 -10  20   10.40    7.87
 -10 -10  21    6.28    7.88
 -10 -10  22   -0.26    6.49
 -10 -10  23    7.36    7.74
  10 -11  -1   22.52   10.20
 -10 -11   1   30.99    9.48
  10 -11  -2    3.12    7.53
 -10 -11   2   -1.22    5.68
  10 -11  -3   17.56   10.49
 -10 -11   3    8.64    7.73
  10 -11  -4    0.29    9.23
 -10 -11   4    4.39    6.55
  10 -11  -5    9.54    9.31
 -10 -11   5   15.81    7.16
  10 -11  -6   -4.52    7.98
 -10 -11   6   -2.55    6.18
  10 -11  -7   21.02   10.86
 -10 -11   7   31.00   10.52
  10 -11  -8   -0.12    7.30
 -10 -11   8    6.10    7.75
  10 -11  -9    0.62    7.65
 -10 -11   9   -3.92    7.31
  10 -11 -10    9.41    8.09
 -10 -11  10   -2.14    8.40
  10 -11 -11   11.24    8.80
 -10 -11  11   11.53    6.98
  10 -11 -12    2.55    7.11
 -10 -11  12    0.96    7.22
 -10 -11  13    9.43    8.40
 -10 -11  14   -1.61    6.19
 -10 -11  15   -2.62    7.01
 -10 -11  16   -1.38    7.81
 -10 -11  17   26.29    9.46
 -10 -11  18    5.29    7.36
 -10 -11  19    2.08    7.74
 -10 -11  20    0.39    5.38
  10 -12  -1    5.03    7.84
 -10 -12   1    5.80    7.97
  10 -12  -2    3.55    7.98
 -10 -12   2   -0.70    6.63
  10 -12  -3   19.08    8.87
 -10 -12   3   11.56    8.85
  10 -12  -4   -1.42    7.84
 -10 -12   4    5.03    7.52
  10 -12  -5   16.31    9.67
 -10 -12   5   14.63    8.76
  10 -12  -6   11.92    8.77
 -10 -12   6   -0.81    6.22
  10 -12  -7   -2.28    7.72
 -10 -12   7   -1.58    7.30
  10 -12  -8   -5.54    8.72
 -10 -12   8    1.48    6.13
  10 -12  -9   22.69   10.61
 -10 -12   9   33.54   10.61
  10 -12 -10   -2.40    8.39
 -10 -12  10    3.12    6.64
  10 -12 -11   14.46    8.75
 -10 -12  11    3.80    7.44
 -10 -12  12   -2.34    6.00
 -10 -12  13    6.60    7.49
 -10 -12  14    5.01    6.64
 -10 -12  15   28.30   11.29
 -10 -12  16   -2.00    8.32
 -10 -12  17    4.91    6.23
  10 -13  -1    4.60    7.54
 -10 -13   1    6.77    6.90
  10 -13  -2   12.44    8.30
 -10 -13   2    0.05    8.23
  10 -13  -3   -0.78    7.88
 -10 -13   3   12.32    7.23
  10 -13  -4   -1.81    7.89
 -10 -13   4   -4.17    7.12
  10 -13  -5   21.51   11.06
 -10 -13   5    6.56    7.37
  10 -13  -6   -5.09    9.66
 -10 -13   6   -2.15    6.24
  10 -13  -7   18.58   10.59
 -10 -13   7    8.70    7.25
  10 -13  -8   -2.17    7.64
 -10 -13   8    0.31    6.84
  10 -13  -9    4.56    7.24
 -10 -13   9   -0.55    6.30
 -10 -13  10    2.19    6.80
 -10 -13  11    2.25    7.27
 -10 -13  12    8.85    7.88
 -10 -13  13   21.43   10.65
 -10 -13  14   -3.35    8.47
  10 -14  -1   -2.43    7.96
 -10 -14   1    3.28    6.15
  10 -14  -2   -3.68    8.42
 -10 -14   2    4.31    7.51
  10 -14  -3   -2.32    7.89
 -10 -14   3    1.15    7.03
  10 -14  -4    2.99    8.22
 -10 -14   4    1.81    6.74
  10 -14  -5    2.38    8.55
 -10 -14   5   -4.56    7.58
  10 -14  -6    4.07    8.33
 -10 -14   6   -4.34    7.15
  10 -14  -7    5.51    8.48
 -10 -14   7    8.11    7.44
 -10 -14   8   13.36    7.95
 -10 -14   9    5.41    7.36
 -10 -14  10    3.05    7.48
  10 -15  -1   -4.16    8.44
 -10 -15   1   16.62    8.66
  10 -15  -2    9.93    8.97
 -10 -15   2   -1.76    6.56
  10 -15  -3    1.59    8.87
 -10 -15   3    0.49    7.63
  10 -15  -4   -4.32    9.09
 -10 -15   4    1.18    6.53
  10 -15  -5    7.86    8.10
 -10 -15   5   -8.25    8.30
 -10 -15   6   -2.14    7.99
  10 -16  -3   -0.39    7.14
  -9   0   1   -0.07    8.83
  -9   0   2   12.01   11.57
  -9   0   3  155.41   30.37
  -9   0   4   -1.93   10.09
   9   0  -4    2.24    9.26
  -9   0   5   19.69   12.48
   9   0  -5   67.17   16.01
  -9   0   6   -3.32   10.05
   9   0  -6   -1.38    5.33
   9   0  -6    4.34    9.24
  -9   0   7  107.34   24.76
   9   0  -7  126.06   21.84
   9   0  -7  147.84   27.09
  -9   0   8   -0.27   10.13
   9   0  -8    3.19    5.64
   9   0  -8    0.03    8.56
  -9   0   9   96.68   21.86
   9   0  -9   90.89   17.47
   9   0  -9  106.17   22.02
  -9   0  10    2.15   10.06
   9   0 -10   -4.49    5.11
   9   0 -10    2.79    9.10
  -9   0  11    2.33   10.27
   9   0 -11   14.10    6.24
   9   0 -11   11.10   10.56
  -9   0  12   -5.15    9.62
   9   0 -12   -0.61    5.35
   9   0 -12   -5.66   11.07
   9   0 -13  175.70   29.00
   9   0 -14   -2.65    5.77
   9   0 -15   26.17    8.22
   9   0 -16   -1.39    5.32
   9   0 -17   29.32    8.53
   9   0 -18   -3.45    5.75
   9   0 -19   64.32   13.67
  -9   0  20   -2.91    6.89
   9   0 -20   -0.20    5.90
  -9   0  21   15.74    7.99
   9   0 -21   13.70    7.12
  -9   0  22   -1.11    6.63
  -9   0  23   51.19   12.75
  -9   0  24    7.09    7.12
  -9   0  25   25.23    9.13
  -9   0  26    6.98    6.63
  -9   0  27   -0.32    5.90
  -9   0  28   -4.56    6.61
  -9   0  29   21.03    8.43
   9   0 -30   -0.21    6.99
   9   0 -31   -0.85    6.65
   9   0 -32   -1.13    6.74
   9   0 -33   11.89    8.07
   9   0 -34    2.00    6.22
  -9   1   1  391.84   65.03
  -9  -1   1  410.23   65.40
  -9   1   2    6.14   10.87
   9  -1  -2   15.32   11.88
  -9  -1   2   -1.15    9.34
  -9   1   3   -1.56   11.14
   9  -1  -3    0.78   10.28
  -9  -1   3   -0.30    8.43
  -9   1   4   46.81   16.10
   9  -1  -4   74.58   19.22
  -9  -1   4   55.51   15.55
  -9   1   5   68.70   23.50
   9  -1  -5  143.62   27.48
   9   1  -5  163.74   22.97
  -9  -1   5  139.06   26.85
  -9   1   6    3.37   10.51
   9  -1  -6    4.11    9.26
   9   1  -6   -0.36    4.85
   9   1  -6   -0.04    9.18
  -9  -1   6    3.54    8.55
  -9   1   7   49.49   16.65
   9  -1  -7   57.34   13.28
   9  -1  -7   76.07   17.81
   9   1  -7   73.65   13.56
   9   1  -7   47.39   16.79
  -9  -1   7   77.02   18.21
  -9   1   8    4.47    9.17
   9  -1  -8   -1.49    5.53
   9  -1  -8    9.84   10.72
   9   1  -8    4.29    5.87
   9   1  -8    5.73    9.89
  -9  -1   8    5.14   10.15
  -9   1   9   33.77   12.40
   9  -1  -9   10.49    6.08
   9  -1  -9    7.18   12.16
   9   1  -9   23.63    7.38
   9   1  -9    6.33    9.79
  -9  -1   9    7.21   10.69
  -9   1  10   -1.61    8.45
   9  -1 -10   -0.16    6.01
   9  -1 -10    1.20   10.09
   9   1 -10    1.51    4.51
   9   1 -10   -2.65    9.77
  -9  -1  10    5.14   10.65
  -9   1  11  135.13   26.54
   9  -1 -11  122.47   21.18
   9  -1 -11  103.07   24.78
   9   1 -11  116.51   21.00
   9   1 -11  158.02   27.09
  -9  -1  11  102.83   24.12
   9  -1 -12    6.64    5.56
   9   1 -12    7.32    5.59
   9   1 -12   11.69   11.04
  -9  -1  12    0.52    8.32
   9  -1 -13    3.17    5.49
   9   1 -13   10.13    6.11
  -9  -1  13    2.88   10.29
   9  -1 -14   -0.28    5.08
   9   1 -14   -1.53    5.75
   9  -1 -15   15.48    8.36
   9   1 -15   97.31   12.85
   9  -1 -16   17.29    7.25
   9   1 -16    8.53    6.19
   9  -1 -17   38.83   10.21
   9   1 -17   41.33   10.71
   9  -1 -18    3.11    5.27
   9   1 -18   -2.98    6.25
   9  -1 -19    8.55    5.96
   9   1 -19    3.50    6.55
  -9  -1  19   -0.03    6.97
   9  -1 -20   10.56    6.02
   9   1 -20   -0.39    5.09
  -9  -1  20   10.44    7.47
   9  -1 -21   85.43   17.65
  -9  -1  21  110.72   19.64
  -9   1  22   -0.00    6.94
   9  -1 -22   -1.08    5.18
  -9  -1  22   -2.64    6.44
  -9   1  23   12.04    7.98
   9  -1 -23    3.81    5.32
  -9  -1  23   15.55    7.82
  -9   1  24    3.26    6.15
  -9  -1  24   -0.87    6.23
  -9   1  25   20.06    8.21
  -9  -1  25   13.22    8.09
  -9   1  26    1.05    5.93
  -9  -1  26    7.74    6.15
  -9   1  27   18.81    8.75
   9   1 -27   17.12    8.10
  -9  -1  27   27.43    9.49
  -9   1  28   -0.18    5.48
   9   1 -28   -1.06    6.67
  -9  -1  28   -4.02    5.78
   9   1 -29   -1.34    6.36
  -9  -1  29    1.27    5.51
   9   1 -30    0.04    6.45
  -9  -1  30    0.12    6.21
   9   1 -31   10.35    8.11
   9  -1 -32   -1.87    6.45
   9   1 -32    0.39    5.95
   9  -1 -33   13.01    7.19
   9   1 -33   -2.61    8.13
   9  -1 -34   -3.88    5.83
   9   1 -34   -1.89    6.41
  -9   2   1   42.91   13.65
   9  -2  -1   50.80   11.82
   9  -2  -1   15.26   11.37
  -9  -2   1   19.97   11.67
  -9   2   2    6.44   11.65
   9  -2  -2    4.02    7.20
   9  -2  -2   10.08   12.62
  -9  -2   2    7.73   10.15
  -9   2   3  100.37   24.02
   9  -2  -3   82.17   20.99
   9  -2  -3  170.32   27.68
   9   2  -3  142.07   21.19
  -9  -2   3  101.24   24.27
  -9   2   4    1.00    8.61
   9  -2  -4    6.02    8.13
   9  -2  -4    2.82    8.81
   9   2  -4    3.75    5.63
  -9  -2   4    8.54   10.26
  -9   2   5   13.88   12.48
   9  -2  -5   20.94    8.32
   9  -2  -5   13.72   10.99
   9   2  -5   25.55    8.20
  -9  -2   5   12.08   11.25
  -9   2   6   -1.33    9.39
   9  -2  -6   -0.55    5.79
   9  -2  -6    2.24    9.06
   9   2  -6    1.51    4.99
  -9  -2   6   -1.71    8.83
  -9   2   7   70.95   18.25
   9  -2  -7   55.17   14.54
   9  -2  -7  106.49   20.69
   9   2  -7   53.77   13.15
  -9  -2   7   77.81   18.44
  -9   2   8   36.84   13.41
   9  -2  -8    3.11    8.19
   9  -2  -8   49.75   14.76
   9   2  -8   39.02    8.95
  -9  -2   8   35.96   13.25
  -9   2   9   40.49   15.33
   9  -2  -9   74.95   13.22
   9  -2  -9   31.00   14.67
   9   2  -9   43.20   10.86
   9   2  -9   42.75   15.74
  -9  -2   9   52.09   15.17
  -9   2  10    1.72    9.71
   9  -2 -10   -0.86    6.20
   9  -2 -10    4.77   11.08
   9   2 -10    3.88    6.28
   9   2 -10    1.13   10.47
  -9  -2  10    3.78    9.65
   9  -2 -11   -0.70    4.98
   9   2 -11   -0.74    5.03
   9   2 -11    3.12    8.96
  -9  -2  11   -4.27   10.50
   9  -2 -12    9.53    6.21
   9   2 -12    9.99    6.55
   9   2 -12   23.37   12.40
  -9  -2  12   20.78   11.59
   9  -2 -13   57.63   11.20
   9   2 -13   29.61    9.83
   9   2 -13   25.39   13.20
  -9  -2  13   32.58   13.64
   9  -2 -14   45.17   10.75
   9   2 -14   33.76    9.61
   9  -2 -15   13.50    6.70
   9   2 -15   14.81    7.14
   9  -2 -16   -2.23    5.60
   9   2 -16    3.33    5.62
  -9  -2  16    6.21    8.09
   9  -2 -17   53.41   11.78
   9   2 -17   34.19   10.78
  -9  -2  17   64.95   13.52
   9  -2 -18    0.06    4.81
   9   2 -18    0.86    5.67
  -9  -2  18   -1.88    6.73
   9  -2 -19   92.73   19.06
  -9  -2  19  135.94   21.84
   9  -2 -20    6.50    5.63
  -9  -2  20    5.39    7.86
   9  -2 -21    1.89    5.06
  -9  -2  21    0.36    5.72
   9  -2 -22    3.82    5.41
  -9  -2  22    9.40    6.35
   9  -2 -23   54.90   13.11
  -9  -2  23   77.07   15.06
  -9   2  24    0.10    7.00
   9  -2 -24    1.82    5.32
  -9  -2  24    0.48    7.78
  -9   2  25   15.02    8.51
   9   2 -25   20.61    8.81
  -9  -2  25   25.32    8.37
  -9   2  26   -1.64    6.35
   9   2 -26   -2.34    6.69
  -9  -2  26    4.43    6.96
   9   2 -27   -1.87    7.45
  -9  -2  27    1.08    5.25
   9   2 -28    2.92    5.56
  -9  -2  28   -0.53    6.36
   9   2 -29   -1.62    6.15
  -9  -2  29   14.81    7.62
   9   2 -30   11.80    6.41
  -9  -2  30   -3.47    6.12
   9   2 -31    0.43    6.89
  -9  -2  31   -3.08    6.92
   9   2 -32   -2.38    7.11
  -9  -2  32    5.94    6.74
   9   2 -33    7.49    7.44
   9  -2 -34    2.96    6.15
   9   2 -34   -2.70    7.43
  -9   3   1  159.25   35.21
   9  -3  -1  195.61   32.90
   9  -3  -1  234.84   37.25
   9   3  -1  195.29   31.30
  -9  -3   1  176.56   34.71
  -9   3   2   27.81   13.34
   9  -3  -2   38.39   10.97
   9  -3  -2   16.54   13.29
   9   3  -2   48.59    9.50
  -9  -3   2   13.14   12.37
  -9   3   3   -3.84   10.75
   9  -3  -3    0.21    5.75
   9  -3  -3    2.06   10.44
   9   3  -3    1.21    5.10
  -9  -3   3    3.33    9.23
  -9   3   4   -4.07   12.53
   9  -3  -4    9.25    8.35
   9  -3  -4   -2.20    9.72
   9   3  -4    5.40    5.69
  -9  -3   4    0.18    9.80
  -9   3   5   79.08   19.02
   9  -3  -5  100.35   16.61
   9  -3  -5   39.52   16.87
   9   3  -5   70.73   14.21
  -9  -3   5   40.06   16.89
  -9   3   6   32.38   15.25
   9  -3  -6   39.84   11.32
   9  -3  -6   52.39   16.76
   9   3  -6   55.22   10.93
  -9  -3   6   21.51   12.26
  -9   3   7   41.63   14.59
   9  -3  -7   35.94   11.34
   9  -3  -7   39.91   14.29
   9   3  -7   48.08   10.08
  -9  -3   7   33.41   13.59
  -9   3   8    4.09    8.08
   9  -3  -8    7.70    7.03
   9  -3  -8    1.89   10.70
   9   3  -8    2.71    5.81
  -9  -3   8   -3.04    9.61
   9  -3  -9   12.07    7.34
   9   3  -9   13.44    7.42
  -9  -3   9    6.56   11.80
   9  -3 -10   15.15    7.70
   9   3 -10    9.47    6.06
  -9  -3  10   -3.11   10.01
   9  -3 -11  160.78   27.27
   9   3 -11  160.64   27.11
  -9  -3  11  153.87   31.21
   9  -3 -12   14.99    8.33
   9   3 -12   25.64    8.70
  -9  -3  12   34.31   12.69
   9  -3 -13    5.87    6.61
   9   3 -13    6.08    6.40
  -9  -3  13   31.45   12.56
   9  -3 -14    0.93    6.01
   9   3 -14   -0.17    5.28
  -9  -3  14    2.88    6.70
  -9  -3  14   -2.07    9.25
   9  -3 -15   83.54   15.18
   9   3 -15   59.72   15.25
  -9  -3  15   89.45   17.13
   9  -3 -16   11.58    6.97
  -9  -3  16    3.51    7.19
   9  -3 -17   43.43   10.77
  -9  -3  17   49.19   12.16
   9  -3 -18    2.12    5.72
  -9  -3  18   -0.51    5.84
   9  -3 -19    4.58    5.42
  -9  -3  19    2.05    5.70
   9  -3 -20   13.14    6.92
  -9  -3  20    9.39    7.52
   9  -3 -21   59.73   13.67
   9   3 -21   62.16   15.33
  -9  -3  21   85.68   15.57
   9  -3 -22    9.48    5.98
   9   3 -22    7.46    7.01
  -9  -3  22   11.73    6.92
   9  -3 -23    1.93    5.67
   9   3 -23   11.21    7.39
  -9  -3  23   19.04    8.51
   9  -3 -24   -0.31    4.93
   9   3 -24   14.23    8.07
  -9  -3  24   -1.85    6.36
  -9   3  25    8.75    7.24
   9  -3 -25    9.62    6.55
   9   3 -25   12.25    8.61
  -9  -3  25   17.14    8.95
   9   3 -26    9.31    7.83
  -9  -3  26   -0.99    6.17
   9   3 -27    5.77    7.13
  -9  -3  27   11.48    7.68
   9   3 -28   -2.05    7.32
  -9  -3  28   -3.12    6.14
   9   3 -29    2.68    6.98
  -9  -3  29   -1.05    6.94
   9   3 -30    1.17    6.50
  -9  -3  30   -3.55    7.26
   9   3 -31   18.67    8.66
  -9  -3  31   15.69    7.42
   9   3 -32    1.51    5.87
  -9  -3  32   -3.81    6.42
   9   3 -33   12.56    8.24
  -9  -3  33   11.54    7.30
   9   3 -34   -1.45    7.57
  -9   4   1    6.84   10.81
   9  -4  -1    3.31    8.00
   9  -4  -1   -1.30    8.61
   9   4  -1    2.75    5.98
  -9   4   2   44.02   16.49
   9  -4  -2   63.92   14.19
   9  -4  -2   45.39   16.03
   9   4  -2   63.47   12.61
  -9  -4   2   46.56   16.21
  -9   4   3   61.19   18.48
   9  -4  -3   73.90   16.20
   9  -4  -3   61.21   18.63
   9   4  -3   80.79   14.83
  -9  -4   3   71.49   18.24
  -9   4   4   67.71   18.49
   9  -4  -4   74.90   15.39
   9  -4  -4   23.16   15.63
   9   4  -4   79.27   13.64
  -9  -4   4   36.57   15.52
  -9   4   5   52.06   20.21
   9  -4  -5  111.19   19.39
   9  -4  -5  110.24   23.68
   9   4  -5   92.20   17.12
  -9  -4   5   83.68   20.71
  -9   4   6   -4.02   10.21
   9  -4  -6    5.47    7.18
   9  -4  -6    6.49   11.09
   9   4  -6   -0.27    5.15
  -9  -4   6    0.00    9.08
  -9   4   7   51.31   17.86
   9  -4  -7   72.63   15.28
   9   4  -7   58.04   13.18
  -9  -4   7   78.76   18.96
   9  -4  -8  161.58   24.62
   9   4  -8  127.21   22.44
  -9  -4   8   90.40   24.45
   9  -4  -9   80.77   15.17
   9   4  -9   44.44   11.67
  -9  -4   9   46.81   15.77
   9  -4 -10   -0.37    6.19
   9   4 -10   -0.54    5.43
  -9  -4  10   -1.95   10.08
   9  -4 -11    0.07    6.83
   9   4 -11    4.36    6.10
  -9  -4  11    2.94    7.12
  -9  -4  11   -0.39    9.60
   9  -4 -12    9.76    7.74
   9   4 -12   -1.38    5.72
  -9  -4  12   -0.30    6.67
  -9  -4  12    2.37    9.31
   9  -4 -13   45.79   11.83
   9   4 -13   55.24   12.56
  -9  -4  13   54.83   13.14
  -9  -4  13   63.85   17.65
   9  -4 -14    8.85    7.13
  -9  -4  14   31.84    9.84
  -9  -4  14    7.94   10.73
   9  -4 -15   27.54    8.56
  -9  -4  15   22.85    9.03
   9  -4 -16    1.70    5.57
  -9  -4  16   -1.53    7.44
   9  -4 -17   21.66    8.61
   9   4 -17   37.31   10.75
  -9  -4  17   30.57    9.93
   9  -4 -18   69.62   14.70
   9   4 -18   67.69   16.28
  -9  -4  18   85.89   16.71
   9  -4 -19   57.03   13.06
   9   4 -19   59.72   14.98
  -9  -4  19   63.83   14.16
   9  -4 -20    5.93    5.99
   9   4 -20    2.14    8.05
  -9  -4  20    7.43    7.16
   9  -4 -21    1.13    4.87
   9   4 -21    4.24    7.62
  -9  -4  21   -1.09    6.43
   9  -4 -22    5.77    5.52
   9   4 -22    5.53    7.64
  -9  -4  22    1.03    6.68
   9  -4 -23   39.98   10.49
   9   4 -23   32.47   11.94
  -9  -4  23   86.53   14.26
   9  -4 -24    8.77    6.16
   9   4 -24    7.99    7.74
  -9  -4  24   21.06    7.89
   9   4 -25    3.14    6.72
  -9  -4  25    1.67    6.32
   9   4 -26   -0.03    5.77
  -9  -4  26    2.48    5.93
   9   4 -27    5.83    7.09
  -9  -4  27   -0.03    6.09
   9   4 -28   -0.82    6.97
  -9  -4  28    2.05    6.88
   9   4 -29    7.40    8.16
  -9  -4  29   32.20    9.44
   9   4 -30    4.16    7.68
  -9  -4  30   -2.62    6.04
   9   4 -31    6.04    8.32
  -9  -4  31    8.88    7.94
   9   4 -32   -3.61    7.89
  -9  -4  32    0.36    5.76
   9   4 -33   -3.13    8.04
  -9  -4  33   11.11    7.24
   9   4 -34   -0.83    7.62
  -9  -4  34   -0.55    5.89
  -9   5   1  144.59   28.10
   9  -5  -1  127.90   22.97
   9  -5  -1  117.77   26.62
   9   5  -1  110.96   21.23
  -9   5   2   62.03   19.39
   9  -5  -2   73.74   16.46
   9  -5  -2   73.94   19.72
   9   5  -2   96.66   16.26
  -9   5   3   11.68   11.44
   9  -5  -3    7.07    6.81
   9  -5  -3    3.69    8.60
   9   5  -3    2.59    5.36
  -9   5   4   95.21   22.64
   9  -5  -4   76.56   18.49
   9   5  -4  102.01   17.75
   9  -5  -5   16.25    9.86
   9   5  -5   42.83    9.67
   9  -5  -6   28.92   10.57
   9   5  -6   47.24   10.39
  -9  -5   6   36.71   14.29
   9  -5  -7   85.02   18.54
   9   5  -7   81.13   17.06
  -9  -5   7  124.96   23.28
   9  -5  -8    3.58    7.20
   9   5  -8    0.96    5.61
  -9  -5   8    0.94    7.26
  -9  -5   8   -2.20   10.28
   9  -5  -9   -0.39    7.05
   9   5  -9    0.13    6.73
  -9  -5   9   -2.03    7.17
  -9  -5   9   -1.57   10.09
   9  -5 -10    6.44    7.29
   9   5 -10    6.40    6.68
  -9  -5  10   -2.28    6.65
  -9  -5  10   -1.75    9.26
   9  -5 -11   96.93   15.66
  -9  -5  11   38.26   12.54
  -9  -5  11   39.42   16.62
   9  -5 -12   24.48    9.66
  -9  -5  12   35.58   10.68
  -9  -5  12   30.38   13.48
   9  -5 -13   -0.36    6.61
  -9  -5  13   -3.21    7.03
  -9  -5  13    2.10    9.49
   9  -5 -14    3.92    6.73
  -9  -5  14   17.88    8.08
   9  -5 -15   11.34    7.89
  -9  -5  15   30.88    9.31
   9  -5 -16   22.96    8.42
   9   5 -16   25.60    9.37
  -9  -5  16   37.93   10.41
   9  -5 -17   44.30   10.52
   9   5 -17   27.78   10.71
  -9  -5  17   38.68   10.71
   9  -5 -18   -0.91    5.63
   9   5 -18    3.18    7.22
  -9  -5  18    6.93    6.42
   9  -5 -19    1.31    5.13
   9   5 -19   -2.19    7.05
  -9  -5  19   -5.31    6.08
   9  -5 -20    7.07    5.39
   9   5 -20    1.76    6.21
  -9  -5  20   15.79    7.96
   9  -5 -21   20.61    7.54
   9   5 -21   44.11   11.44
  -9  -5  21   20.53    9.67
   9  -5 -22   35.56    9.30
   9   5 -22   30.65   11.42
  -9  -5  22   24.26    9.59
   9   5 -23    0.97    6.77
  -9  -5  23    4.64    7.41
   9   5 -24    0.83    7.31
  -9  -5  24    1.40    6.99
   9   5 -25    4.67    7.10
  -9  -5  25    5.62    6.95
   9   5 -26   15.43    8.96
  -9  -5  26   10.31    7.98
   9   5 -27    9.79    8.86
  -9  -5  27    4.87    7.04
   9   5 -28    1.61    7.25
  -9  -5  28   12.55    7.46
   9   5 -29   -4.62    8.44
  -9  -5  29    0.10    6.18
   9   5 -30    6.99    9.08
  -9  -5  30    1.08    6.40
   9   5 -31    0.25    8.64
  -9  -5  31    3.00    6.72
   9   5 -32   -3.07    6.87
  -9  -5  32    3.31    6.92
   9   5 -33   -2.48    8.01
  -9  -5  33    2.38    8.03
   9   5 -34   -0.44    7.67
  -9  -5  34    0.31    7.11
  -9  -5  35    7.33    6.95
  -9   6   1   -6.92   11.68
   9  -6  -1   -2.04    7.72
   9   6  -1    1.55    5.51
  -9  -6   1   -5.78    8.80
   9  -6  -2  100.69   20.27
   9   6  -2  104.45   19.07
  -9  -6   2   97.46   23.03
   9  -6  -3   10.45    9.26
   9   6  -3   34.74    8.82
  -9  -6   3   25.52   12.38
   9  -6  -4   40.77   10.37
   9   6  -4   21.00    8.38
  -9  -6   4   24.52    9.87
   9  -6  -5   49.47   11.64
   9   6  -5   21.11    8.51
  -9  -6   5   23.48    8.98
   9  -6  -6    7.19    8.10
   9   6  -6    3.97    5.78
   9   6  -6   -1.02    7.28
  -9  -6   6    0.75    7.38
   9  -6  -7    0.74    7.75
   9   6  -7   18.89    8.31
  -9  -6   7   10.05    8.57
   9  -6  -8   58.56   15.08
   9   6  -8   65.18   15.31
  -9  -6   8   67.57   14.74
   9  -6  -9   13.84    8.59
   9   6  -9   -1.26    6.54
  -9  -6   9    5.06    7.17
   9  -6 -10   -2.42    7.56
   9   6 -10   -0.02    5.32
  -9  -6  10    0.37    6.91
  -9  -6  10   -3.30    9.10
   9  -6 -11    3.55    8.04
  -9  -6  11   -7.18    6.98
  -9  -6  11   -4.13   10.30
   9  -6 -12   38.47   11.14
   9   6 -12   38.93   11.56
  -9  -6  12   32.38   10.71
   9  -6 -13   13.26    9.25
  -9  -6  13   17.49    8.63
   9  -6 -14   49.25   13.44
  -9  -6  14   60.84   13.57
   9  -6 -15   16.38    7.76
  -9  -6  15    3.09    5.08
   9  -6 -16   12.36    6.88
   9   6 -16    2.97    7.13
  -9  -6  16    9.69    6.99
   9  -6 -17    5.23    6.91
   9   6 -17    1.18    7.28
  -9  -6  17   18.73    9.16
   9  -6 -18   52.07   10.92
   9   6 -18   47.61   12.47
  -9  -6  18   13.20    8.76
   9  -6 -19   13.52    7.06
   9   6 -19   17.62    8.85
  -9  -6  19    9.48    8.01
   9  -6 -20    6.54    5.81
   9   6 -20    8.65    8.21
  -9  -6  20   22.79    8.87
   9  -6 -21    8.51    6.15
   9   6 -21    1.63    6.82
  -9  -6  21   -1.54    6.33
   9   6 -22    3.65    7.62
  -9  -6  22    6.38    7.86
   9   6 -23    7.37    9.09
  -9  -6  23   19.92    8.50
   9   6 -24    4.00    6.43
  -9  -6  24    9.98    7.43
   9   6 -25   13.43    8.14
  -9  -6  25    2.42    6.30
   9   6 -26    7.61    7.44
  -9  -6  26    0.82    5.46
   9   6 -27   -0.29    7.12
  -9  -6  27   -0.77    7.00
   9   6 -28    9.77    9.21
  -9  -6  28    6.37    7.59
   9   6 -29   11.12    7.89
  -9  -6  29    6.04    6.66
   9   6 -30    1.02    7.42
  -9  -6  30   10.57    8.12
   9   6 -31   10.06    9.70
  -9  -6  31    0.88    6.66
   9   6 -32   -0.15    7.26
  -9  -6  32   -4.27    7.82
   9   6 -33   -2.61    9.16
  -9  -6  33    6.80    6.86
   9   6 -34   -5.26   10.17
  -9  -6  34    5.66    6.87
  -9  -6  35    1.41    7.02
  -9  -6  36   -1.02    7.92
   9  -7  -1   12.05    8.19
   9   7  -1    3.20    5.87
  -9  -7   1   19.97    8.61
  -9  -7   1   28.62   12.46
   9  -7  -2   11.77    7.98
   9   7  -2    4.33    6.90
  -9  -7   2   16.83    8.06
  -9  -7   2    8.88   10.34
   9  -7  -3   -0.75    6.18
  -9  -7   3    2.51    5.98
  -9  -7   3    4.45    9.97
   9  -7  -4   50.12   11.58
  -9  -7   4   32.01   10.10
  -9  -7   4   26.87   14.10
   9  -7  -5    6.42    8.16
  -9  -7   5    4.24    6.97
  -9  -7   5    2.06   10.14
   9  -7  -6   55.51   14.13
  -9  -7   6   49.90   13.42
  -9  -7   6   68.00   17.57
   9  -7  -7    5.03    7.58
  -9  -7   7    5.38    6.71
  -9  -7   7   -0.89   10.89
   9  -7  -8    6.24    7.69
  -9  -7   8   -1.75    6.24
  -9  -7   8    0.65   11.34
   9  -7  -9   18.60    9.49
   9   7  -9   10.49    8.35
  -9  -7   9    6.64    7.29
   9  -7 -10    9.64    9.44
   9   7 -10   22.92    9.12
  -9  -7  10   10.00    7.02
   9  -7 -11   22.41    9.31
   9   7 -11   -0.04    6.01
  -9  -7  11   14.87    8.01
   9  -7 -12   66.02   15.72
   9   7 -12   58.18   15.65
  -9  -7  12   75.13   15.50
   9  -7 -13    7.19    7.03
   9   7 -13    0.94    7.16
  -9  -7  13    3.69    6.01
   9  -7 -14    6.43    6.99
  -9  -7  14    3.43    6.50
   9  -7 -15   -0.08    5.94
  -9  -7  15    2.41    5.88
   9  -7 -16   64.16   15.12
   9   7 -16   82.15   17.71
  -9  -7  16   66.31   15.32
   9  -7 -17   -0.57    5.79
   9   7 -17   -0.21    8.02
  -9  -7  17    2.82    6.24
   9  -7 -18   -4.14    6.37
   9   7 -18    0.66    6.75
  -9  -7  18    2.02    7.01
   9  -7 -19    2.25    5.93
   9   7 -19   -0.44    6.32
  -9  -7  19   -4.55    7.43
   9   7 -20   12.44    9.33
  -9  -7  20   12.35    8.28
   9   7 -21    6.20    7.95
  -9  -7  21   20.91    8.56
   9   7 -22   22.13   10.58
  -9  -7  22   21.28    8.95
   9   7 -23   -0.96    8.14
  -9  -7  23    4.35    6.68
   9   7 -24   -4.49    8.82
  -9  -7  24    0.23    6.64
   9   7 -25    0.70    6.88
  -9  -7  25    4.16    5.64
   9   7 -26    8.20    9.50
  -9  -7  26   17.61    8.41
   9   7 -27    8.28    9.37
  -9  -7  27    7.06    7.48
   9   7 -28    0.17    8.36
  -9  -7  28   11.92    7.98
   9   7 -29    5.35    9.56
  -9  -7  29    1.78    6.84
   9   7 -30   -0.31    7.74
  -9  -7  30    4.70    7.72
   9   7 -31    4.02    7.86
  -9  -7  31   -1.73    6.99
   9   7 -32    3.30    9.30
  -9  -7  32   11.62    9.15
   9   7 -33    0.87    7.81
  -9  -7  33    3.12    7.41
   9  -8  -1    1.98    8.08
  -9  -8   1   12.78    8.22
  -9  -8   1   15.75   10.59
   9  -8  -2   24.84   10.24
  -9  -8   2   36.54    9.62
  -9  -8   2    5.37   11.33
   9  -8  -3    0.92    7.66
  -9  -8   3    4.27    7.14
  -9  -8   3   -6.21   11.14
   9  -8  -4   59.24   14.40
  -9  -8   4   74.25   14.21
  -9  -8   4   25.64   14.74
   9  -8  -5   -1.17    7.32
  -9  -8   5   -1.00    7.22
  -9  -8   5    4.61   10.48
   9  -8  -6    9.22    8.25
  -9  -8   6   -1.13    6.02
  -9  -8   6   -2.32    9.72
   9  -8  -7    1.63    6.65
  -9  -8   7    2.90    6.62
  -9  -8   7    1.55    9.26
   9  -8  -8   92.59   17.72
  -9  -8   8   64.25   16.06
   9  -8  -9    3.46    6.03
  -9  -8   9   14.58    7.13
   9  -8 -10   25.23   10.45
  -9  -8  10   36.37   10.42
   9  -8 -11   -0.65    7.20
  -9  -8  11   12.38    6.40
   9  -8 -12   19.09    9.09
  -9  -8  12    7.66    6.45
   9  -8 -13   -0.78    7.16
  -9  -8  13   -5.34    6.89
   9  -8 -14   46.81   12.37
  -9  -8  14   25.76   10.91
   9  -8 -15   -2.44    7.10
  -9  -8  15    2.45    6.92
   9  -8 -16   -1.39    6.85
  -9  -8  16    6.66    6.41
   9  -8 -17   14.07    7.04
   9   8 -17    5.84    8.15
  -9  -8  17    0.15    6.51
   9  -8 -18   43.43   10.38
   9   8 -18   13.89   10.02
  -9  -8  18   32.42   10.25
   9   8 -19    6.93    8.43
  -9  -8  19    6.13    7.51
   9   8 -20    4.22    8.24
  -9  -8  20   13.62    8.10
   9   8 -21    0.99    8.74
  -9  -8  21   -0.81    7.18
   9   8 -22    0.60    6.66
  -9  -8  22   -5.68    8.43
   9   8 -23   -1.53    7.92
  -9  -8  23   -0.15    7.56
   9   8 -24    5.61    9.14
  -9  -8  24   35.70   10.50
   9   8 -25   -0.80    7.92
  -9  -8  25   -0.42    7.40
   9   8 -26   14.92   12.19
  -9  -8  26   -0.74    7.69
   9   8 -27   -2.25    7.34
  -9  -8  27    5.75    7.31
   9   8 -28   -0.16    8.58
  -9  -8  28    5.97    7.71
   9   8 -29   -2.74    8.88
  -9  -8  29    5.53    6.22
   9   8 -30    3.03    9.26
  -9  -8  30    8.29    6.79
   9   8 -31   -2.88    8.33
  -9  -8  31   -5.03    6.72
   9   8 -32    3.88    8.91
   9   8 -33   -0.00    7.40
   9  -9  -1   14.34    7.84
  -9  -9   1    2.53    6.77
  -9  -9   1   10.32    8.53
   9  -9  -2   29.30   12.71
  -9  -9   2   70.92   13.59
  -9  -9   2   49.24   14.91
   9  -9  -3   -0.04    7.00
  -9  -9   3    4.22    7.01
  -9  -9   3    3.93    9.52
   9  -9  -4   36.95   10.78
  -9  -9   4   10.00    7.41
  -9  -9   4    7.02    9.88
   9  -9  -5    3.55    7.43
  -9  -9   5    1.76    7.02
   9  -9  -6   78.44   18.17
  -9  -9   6   98.66   18.44
   9  -9  -7    1.52    7.98
  -9  -9   7    4.55    7.23
   9  -9  -8    3.16    7.31
  -9  -9   8    9.24    6.55
   9  -9  -9    0.41    7.15
  -9  -9   9   -1.84    6.55
   9  -9 -10    4.56    8.01
  -9  -9  10    2.68    7.10
  -9  -9  11    0.28    6.12
   9  -9 -12   59.09   14.73
  -9  -9  12   59.90   14.07
   9  -9 -13    3.74    7.13
  -9  -9  13    0.83    6.56
   9  -9 -14   -3.63    8.21
  -9  -9  14    0.60    8.06
   9  -9 -15    8.57    7.66
  -9  -9  15   15.89    8.55
   9  -9 -16   30.67   11.47
  -9  -9  16   38.12   11.61
  -9  -9  17   -0.92    5.54
  -9  -9  18   -0.66    7.16
  -9  -9  19    2.15    6.54
  -9  -9  20    3.55    7.61
  -9  -9  21    4.07    6.83
  -9  -9  22   23.54    9.07
  -9  -9  23    2.82    7.42
  -9  -9  24   -0.22    7.27
  -9  -9  25    0.43    6.88
  -9  -9  26    9.95    8.61
  -9  -9  27    3.86    8.24
  -9  -9  28    5.46    7.56
  -9  -9  29   -1.88    7.61
   9   9 -31    0.26    9.85
   9   9 -32    6.34    9.84
   9   9 -33   -2.18    8.91
   9 -10  -1   -3.42    8.66
  -9 -10   1    0.12    5.86
  -9 -10   1   21.70   10.98
   9 -10  -2   16.67    9.37
  -9 -10   2   29.84    9.88
   9 -10  -3    3.20    7.15
  -9 -10   3   -5.77    7.51
   9 -10  -4   40.79   13.38
  -9 -10   4   58.45   13.07
   9 -10  -5   -0.44    7.14
  -9 -10   5    4.57    7.23
   9 -10  -6   -0.62    7.18
  -9 -10   6    7.81    6.75
   9 -10  -7   -3.00    6.84
  -9 -10   7    5.07    6.46
   9 -10  -8   18.60   10.23
  -9 -10   8   31.15   10.46
   9 -10  -9    1.68    7.57
  -9 -10   9    5.36    7.24
   9 -10 -10   -0.21    7.39
  -9 -10  10   10.74    8.18
   9 -10 -11   14.95    8.00
  -9 -10  11    8.49    7.51
   9 -10 -12    6.33    7.78
  -9 -10  12    3.68    5.48
   9 -10 -13    3.55    7.95
  -9 -10  13    2.78    6.78
   9 -10 -14   38.61   10.64
  -9 -10  14   14.31    8.93
  -9 -10  15   -5.08    7.98
  -9 -10  16   -4.62    8.23
  -9 -10  17    1.49    5.86
  -9 -10  18   29.37   11.21
  -9 -10  19   -1.15    8.46
  -9 -10  20    1.01    6.86
  -9 -10  21   -1.59    6.79
  -9 -10  22    2.74    6.77
  -9 -10  23   -1.31    7.01
  -9 -10  24   -2.53    7.19
  -9 -10  25    2.58    8.18
  -9 -10  26   -1.51    7.82
   9 -11  -1    0.74    7.19
  -9 -11   1   -3.48    6.59
   9 -11  -2   46.77   12.41
  -9 -11   2   31.31   10.28
   9 -11  -3    0.45    7.21
  -9 -11   3    0.00    6.35
   9 -11  -4   19.44   10.49
  -9 -11   4   18.41    8.67
   9 -11  -5   -4.09    8.33
  -9 -11   5   -1.20    6.46
   9 -11  -6    8.42    9.33
  -9 -11   6   24.35    8.53
   9 -11  -7    3.27    7.95
  -9 -11   7   -1.46    6.62
   9 -11  -8   -1.38    8.18
  -9 -11   8    4.71    6.83
   9 -11  -9   -0.22    6.61
  -9 -11   9    2.99    6.40
   9 -11 -10    8.06    8.54
  -9 -11  10   11.58    7.86
   9 -11 -11   11.30    8.54
  -9 -11  11    1.03    7.55
   9 -11 -12   10.62    8.42
  -9 -11  12   12.11    7.88
  -9 -11  13    7.23    6.46
  -9 -11  14   -0.31    6.29
  -9 -11  15    0.09    6.61
  -9 -11  16   49.41   14.05
  -9 -11  17    1.23    6.50
  -9 -11  18    4.12    8.40
  -9 -11  19    6.91    7.80
  -9 -11  20    9.43    8.26
  -9 -11  21   -0.42    6.94
  -9 -11  22   10.74    8.71
  -9 -11  23    1.39    6.91
   9 -12  -1   11.85    8.35
  -9 -12   1   -1.30    7.02
   9 -12  -2   -2.49    6.90
  -9 -12   2    2.39    6.85
   9 -12  -3   -3.70    7.41
  -9 -12   3    5.52    6.67
   9 -12  -4   30.01   11.25
  -9 -12   4    8.59    7.26
   9 -12  -5   -1.74    8.19
  -9 -12   5    5.18    6.71
   9 -12  -6   -2.31    6.95
  -9 -12   6    1.80    5.89
   9 -12  -7    2.42    7.43
  -9 -12   7   -5.08    6.88
   9 -12  -8   50.49   14.49
  -9 -12   8   66.80   14.93
   9 -12  -9    6.14    8.23
  -9 -12   9    3.09    5.91
   9 -12 -10    9.96    7.91
  -9 -12  10   13.71    7.80
   9 -12 -11   -5.00    7.44
  -9 -12  11    3.13    6.32
  -9 -12  12   -1.32    6.22
  -9 -12  13   -1.11    6.50
  -9 -12  14   16.97    8.08
  -9 -12  15   -1.53    8.09
  -9 -12  16   -2.47    8.41
  -9 -12  17    3.88    6.73
  -9 -12  18    0.20    6.44
  -9 -12  19    3.02    7.61
  -9 -12  20   10.57    7.80
   9 -13  -1   16.61   10.11
  -9 -13   1   10.82    7.52
   9 -13  -2   10.98    9.14
  -9 -13   2    2.13    7.35
   9 -13  -3    4.93    8.12
  -9 -13   3    6.33    7.63
   9 -13  -4   -3.99    6.76
  -9 -13   4   -1.84    7.26
   9 -13  -5    1.38    8.14
  -9 -13   5   -0.01    5.36
   9 -13  -6   17.40    9.82
  -9 -13   6   21.52    8.30
   9 -13  -7    6.92    8.60
  -9 -13   7    4.65    7.38
   9 -13  -8   -4.02    8.03
  -9 -13   8    7.91    7.20
   9 -13  -9    3.12    8.41
  -9 -13   9   -2.94    7.50
  -9 -13  10   21.01    9.37
  -9 -13  11   -4.87    7.91
  -9 -13  12   13.44    7.87
  -9 -13  13   -4.55    6.53
  -9 -13  14    0.54    6.64
  -9 -13  15    7.00    7.76
  -9 -13  16    7.54    7.62
  -9 -13  17    1.34    6.94
   9 -14  -1    9.22    8.58
  -9 -14   1   -3.73    7.44
   9 -14  -2    4.85    8.27
  -9 -14   2   17.76    9.00
   9 -14  -3   23.96   10.04
  -9 -14   3    0.44    6.41
   9 -14  -4    2.43    7.61
  -9 -14   4    9.20    8.31
   9 -14  -5   -0.48    6.83
  -9 -14   5   -5.27    8.59
   9 -14  -6   -2.40    7.20
  -9 -14   6    6.52    6.56
   9 -14  -7    3.33    7.73
  -9 -14   7   10.22    7.48
  -9 -14   8    3.99    7.65
  -9 -14   9    1.57    5.85
  -9 -14  10    7.86    7.73
  -9 -14  11    6.69    7.50
  -9 -14  12   -0.25    6.15
  -9 -14  13   11.70    8.11
  -9 -14  14    0.49    5.35
   9 -15  -1    6.93    8.70
  -9 -15   1   -0.96    6.48
   9 -15  -2   -0.41    6.58
  -9 -15   2   -1.39    6.17
   9 -15  -3   -1.32    9.22
  -9 -15   3    5.96    7.22
   9 -15  -4   -1.78    7.87
  -9 -15   4    1.78    7.15
   9 -15  -5    1.62    7.54
  -9 -15   5   -1.13    7.27
  -9 -15   6    2.83    7.31
  -9 -15   7   -4.70    8.30
  -9 -15   8   -1.91    6.96
  -9 -15   9    2.19    7.01
  -9 -15  10    0.25    7.33
   9 -16  -1   -2.01    8.74
   9 -16  -2    5.82    9.12
  -9 -16   2   -0.68    7.45
   9 -16  -3   -0.12    7.86
  -9 -16   3    2.41    6.23
  -9 -16   4    5.15    7.61
  -9 -16   5   -1.51    6.50
  -9 -16   6   -0.27    6.31
  -8   0   1   -1.13    7.18
   8   0  -1   -2.17    5.66
   8   0  -1   -0.43    8.30
  -8   0   2  491.87   73.33
   8   0  -2  465.67   69.83
   8   0  -2  434.96   72.40
  -8   0   3    0.66    7.64
   8   0  -3   -1.81    6.21
   8   0  -3   13.41    8.66
  -8   0   4   77.72   16.98
   8   0  -4   56.07   13.03
   8   0  -4   51.33   15.22
  -8   0   5    2.91    7.84
   8   0  -5   -1.57    4.88
   8   0  -5    2.65    9.39
  -8   0   6   89.18   19.24
   8   0  -6   74.15   14.84
   8   0  -6   81.65   18.61
  -8   0   7   -2.96    8.23
   8   0  -7   -1.26    5.72
   8   0  -7    2.85    7.83
  -8   0   8  183.92   40.40
   8   0  -8  284.20   38.79
   8   0  -8  251.18   42.07
  -8   0   9   -5.07    8.63
   8   0  -9   -1.79    4.19
   8   0  -9    2.34    9.12
  -8   0  10   -1.49    8.31
   8   0 -10    1.78    8.18
  -8   0  11    0.55    6.58
   8   0 -11   -2.10    9.44
  -8   0  12  310.27   41.22
   8   0 -12  171.59   37.97
  -8   0  13   -5.20    9.26
   8   0 -13   -1.39    7.73
  -8   0  14   92.08   21.07
   8   0 -14   98.77   22.14
   8   0 -18  107.18   19.46
  -8   0  19   -3.65    6.90
   8   0 -19    1.13    4.66
  -8   0  20   26.31    8.79
   8   0 -20    8.00    6.45
  -8   0  21    0.00    5.70
  -8   0  22   53.22   12.78
  -8   0  23   -3.55    6.49
  -8   0  24   42.72   11.00
  -8   0  25   -3.70    6.15
  -8   0  26   -1.89    5.68
  -8   0  27   -3.45    5.69
  -8   0  28   54.36   12.78
  -8   0  29   -0.10    5.71
   8   0 -29    0.18    6.08
   8   0 -30    3.78    6.48
   8   0 -31    3.89    5.69
   8   0 -32   10.67    8.40
   8   0 -33   -0.14    5.78
   8   0 -34    5.06    6.96
   8   0 -35   -0.33    5.36
  -8   1   1   61.57   17.52
   8  -1  -1   80.01   15.26
   8  -1  -1   81.15   18.70
   8   1  -1   68.37   14.37
   8   1  -1   55.51   16.52
  -8  -1   1   84.94   18.31
  -8   1   2   13.82    9.23
   8  -1  -2    3.60    6.78
   8  -1  -2    8.74    9.63
   8   1  -2    1.72    5.38
   8   1  -2    5.75    7.35
  -8  -1   2    0.04    7.38
  -8   1   3   -6.18    9.21
   8  -1  -3    0.15    6.07
   8  -1  -3    3.84    8.53
   8   1  -3    1.56    5.39
   8   1  -3    1.86    7.63
  -8  -1   3    0.96    7.96
  -8   1   4   46.93   13.49
   8  -1  -4   33.69   10.34
   8  -1  -4   33.28   13.39
   8   1  -4   46.89    9.77
   8   1  -4   31.30   12.75
  -8  -1   4   15.30   11.92
  -8   1   5    7.07   10.46
   8  -1  -5    5.51    6.63
   8  -1  -5    7.85    7.89
   8   1  -5    1.40    5.05
   8   1  -5   13.34   10.61
  -8  -1   5    8.01    9.29
  -8   1   6   63.89   16.15
   8  -1  -6   37.34   11.83
   8  -1  -6   77.91   17.24
   8   1  -6   88.80   14.02
   8   1  -6   81.24   17.29
  -8  -1   6   92.27   18.48
  -8   1   7    3.26    7.94
   8  -1  -7    7.31    5.48
   8  -1  -7   13.47    9.12
   8   1  -7    2.96    5.26
   8   1  -7    9.92    9.66
  -8  -1   7    2.50    8.69
  -8   1   8   -0.72    7.83
   8  -1  -8    4.77    5.30
   8  -1  -8    8.94    9.48
   8   1  -8    1.77    8.45
  -8  -1   8   -4.67    8.55
  -8   1   9   29.32   11.58
   8  -1  -9    5.95    6.00
   8  -1  -9   14.01   10.12
   8   1  -9    6.96   10.05
  -8  -1   9   17.01   10.27
   8  -1 -10  147.34   27.06
   8  -1 -10  163.09   30.60
   8   1 -10  191.54   31.46
  -8  -1  10  184.88   31.64
  -8   1  11   18.65    9.34
   8  -1 -11   12.38    6.25
   8  -1 -11    7.95    9.63
   8   1 -11    7.18    9.94
  -8  -1  11   -5.34    8.29
  -8   1  12    7.65    9.03
   8  -1 -12   48.15   13.34
   8   1 -12   29.95   11.76
  -8  -1  12    5.65    9.25
  -8   1  13    1.08    9.50
   8  -1 -13   -3.77    9.74
   8   1 -13   -0.78    9.27
  -8  -1  13   -5.55    9.00
  -8   1  14   64.04   16.87
   8  -1 -14   86.60   19.33
   8   1 -14   89.44   18.58
  -8  -1  14   40.72   15.48
   8   1 -15   75.07   18.22
  -8  -1  15   42.79   15.08
   8   1 -16   67.33   14.01
   8   1 -17   -0.27    4.92
  -8  -1  17    7.52    6.82
   8   1 -18    3.54    5.91
  -8  -1  18    5.78    6.02
  -8  -1  19   12.68    7.54
   8  -1 -20   18.69    7.26
  -8  -1  20    6.61    7.10
  -8   1  21   -3.99    6.75
   8  -1 -21   -0.91    5.18
  -8  -1  21    9.01    6.03
  -8   1  22   78.52   16.11
   8  -1 -22   67.08   15.02
  -8  -1  22   95.55   16.82
  -8   1  23   -1.31    5.57
  -8  -1  23    4.41    6.01
  -8   1  24   13.18    7.53
  -8  -1  24   19.27    7.45
  -8   1  25   -3.49    5.68
  -8  -1  25   -1.84    5.79
  -8   1  26   17.25    7.36
   8   1 -26   11.23    7.96
  -8  -1  26   23.10    7.84
  -8   1  27    6.44    6.25
   8   1 -27    1.25    6.33
  -8  -1  27    3.74    5.61
  -8   1  28    1.46    5.09
   8   1 -28    9.92    6.60
  -8  -1  28   -2.59    6.13
   8   1 -29   -1.14    4.74
  -8  -1  29    7.89    6.67
   8   1 -30   20.25    9.13
  -8  -1  30   34.28    9.99
   8  -1 -31    5.60    6.18
   8   1 -31    9.25    7.04
   8  -1 -32   21.03    8.34
   8   1 -32    2.76    7.84
   8  -1 -33   -1.53    5.91
   8   1 -33    7.07    5.96
   8  -1 -34    7.90    6.46
   8   1 -34   -2.63    7.00
   8  -1 -35   -2.26    5.86
   8   1 -35   -3.69    6.98
  -8   2   1    2.30    8.53
   8  -2  -1    8.14    5.94
   8  -2  -1   -4.93    9.65
   8   2  -1    0.19    4.64
  -8  -2   1    0.19    8.23
  -8   2   2   66.53   18.15
   8  -2  -2   69.63   15.89
   8  -2  -2  101.45   20.32
   8   2  -2   73.45   14.29
  -8  -2   2   81.21   18.65
  -8   2   3   15.63   10.48
   8  -2  -3   13.65    7.66
   8  -2  -3   17.24   11.49
   8   2  -3   14.33    6.05
   8   2  -3    8.32    8.98
  -8  -2   3   10.68    9.13
  -8   2   4   30.72   12.73
   8  -2  -4   42.71   11.03
   8  -2  -4   65.69   15.48
   8   2  -4   46.06   10.09
   8   2  -4   30.42   12.33
  -8  -2   4   45.81   13.99
  -8   2   5    7.92    9.03
   8  -2  -5    7.04    6.65
   8  -2  -5   14.20   10.41
   8   2  -5   13.59    5.84
   8   2  -5    9.93    8.40
  -8  -2   5    2.32    8.22
  -8   2   6   98.55   20.98
   8  -2  -6   78.32   17.77
   8  -2  -6  114.36   22.45
   8   2  -6  109.30   21.73
  -8  -2   6   93.03   20.90
  -8   2   7   47.69   13.41
   8  -2  -7   33.97   10.46
   8  -2  -7   26.02   12.01
   8   2  -7   47.13   13.89
  -8  -2   7   41.63   13.12
  -8   2   8   89.07   21.10
   8  -2  -8  106.76   18.69
   8  -2  -8  127.07   22.78
   8   2  -8   91.78   21.03
  -8  -2   8   77.59   20.25
  -8   2   9    2.39    8.12
   8  -2  -9   10.61    6.35
   8  -2  -9   14.54   10.74
   8   2  -9   14.11    9.65
  -8  -2   9   12.67    8.90
  -8   2  10    6.55    9.09
   8  -2 -10   -1.04    4.96
   8  -2 -10    0.53    9.43
   8   2 -10   -2.54    9.81
  -8  -2  10   -4.22    7.91
  -8   2  11    3.21    9.12
   8  -2 -11    5.31    5.62
   8  -2 -11   -3.48    9.86
   8   2 -11    8.92   10.50
  -8  -2  11   -3.82    9.38
  -8   2  12   60.11   15.82
   8  -2 -12   73.26   13.34
   8  -2 -12   52.22   16.96
   8   2 -12   53.28   17.04
  -8  -2  12   60.53   16.11
  -8   2  13   44.10   13.31
   8  -2 -13   37.49   14.14
   8   2 -13   53.28   15.48
  -8  -2  13   35.59   14.08
   8   2 -14    8.61    6.83
   8   2 -14   30.27   11.53
  -8  -2  14   16.35   10.46
   8   2 -15   28.09    8.87
   8   2 -15   45.21   14.27
  -8  -2  15   29.52    9.64
  -8  -2  15   19.81   11.51
   8   2 -16   43.50   10.14
  -8  -2  16   28.56    9.83
  -8  -2  17   20.90    8.64
  -8  -2  18  202.76   33.60
  -8  -2  19    4.09    6.54
  -8  -2  20   -0.74    6.20
  -8  -2  21    3.29    6.50
  -8  -2  22   51.29   12.27
  -8   2  23    3.38    6.61
   8  -2 -23   -1.33    5.55
   8   2 -23   -0.32    5.89
  -8  -2  23    7.19    6.58
  -8   2  24    8.89    6.63
   8   2 -24    7.55    7.12
  -8  -2  24    6.27    6.59
  -8   2  25   -0.77    5.28
   8   2 -25   -4.41    7.04
  -8  -2  25    7.06    6.25
  -8   2  26    2.96    6.23
   8   2 -26    3.13    6.03
  -8  -2  26    0.53    5.66
   8   2 -27    2.66    6.60
  -8  -2  27   -2.46    6.24
   8   2 -28   19.14    8.78
  -8  -2  28   44.80   10.43
   8   2 -29   -2.18    6.38
  -8  -2  29   -1.89    5.98
   8   2 -30    3.54    6.37
  -8  -2  30    5.47    5.51
   8   2 -31   -1.88    6.33
  -8  -2  31   -3.17    5.74
   8   2 -32   -1.08    6.87
  -8  -2  32    6.54    6.98
   8  -2 -33    1.83    5.85
   8   2 -33    0.32    6.78
   8  -2 -34    2.56    6.65
   8   2 -34   16.72    8.68
   8  -2 -35   -2.46    5.99
   8   2 -35   -3.33    7.21
  -8   3   1   75.82   18.82
   8  -3  -1  117.97   21.37
   8   3  -1   69.11   13.84
  -8  -3   1   59.04   16.77
  -8   3   2    0.49    8.52
   8  -3  -2    4.30    6.16
   8  -3  -2   10.58   10.62
   8   3  -2    6.90    4.99
  -8  -3   2   -5.06    8.60
  -8   3   3    3.17    9.42
   8  -3  -3   38.07   10.08
   8  -3  -3   35.66   12.92
  -8  -3   3   37.38   12.23
  -8   3   4   76.62   21.76
   8  -3  -4   95.97   20.10
   8  -3  -4  135.17   24.94
  -8  -3   4  158.48   24.71
  -8   3   5    8.05    9.50
   8  -3  -5   11.27    7.12
   8  -3  -5    8.05   10.46
  -8  -3   5   14.20   10.36
  -8   3   6   36.72   13.36
   8  -3  -6   40.20   10.73
   8  -3  -6   51.75   15.90
   8   3  -6   48.32   13.91
  -8  -3   6   41.14   13.41
  -8   3   7   31.48   12.66
   8  -3  -7   15.40    7.83
   8  -3  -7   38.00   13.13
   8   3  -7   10.67    9.35
  -8  -3   7   12.34    9.05
  -8   3   8   21.59   11.09
   8  -3  -8    9.49    6.66
   8  -3  -8    5.89   10.93
   8   3  -8   21.67   11.26
  -8  -3   8    7.04    8.82
  -8   3   9    4.69    8.16
   8  -3  -9    1.36    5.86
   8  -3  -9    6.09   10.11
   8   3  -9    2.72    8.99
  -8  -3   9   12.17    9.86
  -8   3  10   75.42   18.97
   8  -3 -10   79.13   16.37
   8  -3 -10   62.96   18.87
   8   3 -10  114.33   21.00
  -8  -3  10  103.45   20.05
  -8   3  11   67.95   18.64
   8  -3 -11   73.85   16.70
   8  -3 -11   84.06   20.82
   8   3 -11  115.49   17.44
   8   3 -11  101.51   21.09
  -8  -3  11  106.24   21.67
   8  -3 -12    7.76    5.56
   8   3 -12    2.10    5.28
   8   3 -12   -5.77   11.32
  -8  -3  12    1.99    8.63
   8  -3 -13   12.34    6.11
   8   3 -13    5.25    5.75
   8   3 -13    4.95   10.02
  -8  -3  13    6.78    7.31
  -8  -3  13   17.05   10.08
   8   3 -14   11.82    7.29
   8   3 -14   17.60   10.70
  -8  -3  14   26.34    8.27
  -8  -3  14   15.36   11.25
   8   3 -15   24.70   11.26
  -8  -3  15   31.82   10.23
  -8  -3  16  118.78   21.88
  -8  -3  17   -2.87    6.94
  -8  -3  18    4.72    6.62
  -8  -3  19   28.99    8.78
   8   3 -20   83.83   18.75
  -8  -3  20  106.89   18.94
   8   3 -21   15.93    8.46
  -8  -3  21   18.69    7.68
   8   3 -22   19.29    9.50
  -8  -3  22   11.88    7.31
   8   3 -23    9.43    7.11
  -8  -3  23    4.69    6.63
   8   3 -24   21.63    9.89
  -8  -3  24   30.83    9.48
   8  -3 -25   16.23    7.08
   8   3 -25    2.20    7.33
  -8  -3  25    3.19    6.26
   8   3 -26    2.61    6.77
  -8  -3  26    0.06    6.30
   8   3 -27    1.16    6.36
  -8  -3  27   -3.06    6.33
   8   3 -28   -2.25    6.45
  -8  -3  28   -3.35    7.08
   8   3 -29    4.58    7.84
  -8  -3  29   -0.46    5.33
   8   3 -30    9.69    7.65
  -8  -3  30    3.97    6.54
   8   3 -31    4.69    7.34
  -8  -3  31   -2.35    5.73
   8   3 -32    6.15    8.51
  -8  -3  32    6.80    7.24
   8   3 -33   -3.88    8.68
  -8  -3  33    0.18    6.50
   8   3 -34   -2.33    7.88
   8  -3 -35    1.32    5.20
   8   3 -35   -2.72    8.76
  -8   4   1   64.30   18.40
   8  -4  -1  115.74   21.53
  -8  -4   1   76.64   19.14
  -8   4   2   22.07   11.90
   8  -4  -2   39.37   12.60
  -8  -4   2   28.35   12.40
  -8   4   3   20.86   12.07
   8  -4  -3   32.12   13.04
  -8  -4   3   18.11   10.38
  -8   4   4   82.24   23.01
   8  -4  -4  128.25   24.98
  -8  -4   4  143.35   25.29
  -8   4   5    6.03    9.77
   8  -4  -5    2.73   10.94
  -8  -4   5   21.34   10.75
  -8   4   6   63.99   15.65
   8  -4  -6   52.42   16.19
  -8  -4   6   19.18   12.66
  -8   4   7   74.28   19.02
   8  -4  -7   63.22   19.83
  -8  -4   7  110.68   20.74
  -8   4   8   43.20   13.98
   8  -4  -8   57.97   16.10
  -8  -4   8   28.38   12.85
  -8   4   9   11.20    9.89
   8  -4  -9    7.71    7.28
   8  -4  -9   13.43   11.03
   8   4  -9    8.32    5.45
  -8  -4   9   -0.03    8.95
  -8   4  10    2.36    8.67
   8  -4 -10    2.05    6.73
   8  -4 -10    3.92    8.18
   8   4 -10    0.04    5.00
  -8  -4  10    4.33    6.27
  -8  -4  10   -1.35    7.90
   8  -4 -11    8.73    6.81
   8   4 -11    4.30    5.81
  -8  -4  11    3.55    5.94
  -8  -4  11    6.27    9.63
   8  -4 -12   94.43   17.44
   8   4 -12   62.07   18.57
  -8  -4  12  113.64   18.18
  -8  -4  12   77.50   20.46
   8   4 -13   10.36    9.78
  -8  -4  13   15.50    7.89
  -8  -4  13   19.35   11.19
   8   4 -14   42.08   15.12
  -8  -4  14   68.62   13.63
   8   4 -15    4.55   10.35
  -8  -4  15   -2.36    6.60
  -8  -4  16    6.52    7.16
   8   4 -17   36.65   11.13
  -8  -4  17   24.08    8.77
   8   4 -18   91.36   20.17
  -8  -4  18  119.55   20.36
   8   4 -19   14.23    8.04
  -8  -4  19   -0.70    6.22
   8   4 -20   23.16    8.78
  -8  -4  20   15.16    8.34
   8   4 -21    4.33    6.61
  -8  -4  21    0.80    6.43
   8   4 -22   25.89    8.79
  -8  -4  22    7.51    7.59
   8   4 -23   21.50    8.56
  -8  -4  23    9.32    7.81
   8   4 -24    6.02    7.31
  -8  -4  24    5.99    6.49
   8   4 -25   -1.94    6.90
  -8  -4  25    0.67    6.60
   8   4 -26    2.45    7.16
  -8  -4  26   -0.21    5.30
   8   4 -27   -3.80    7.04
  -8  -4  27   -0.14    6.10
   8   4 -28    7.04    7.96
  -8  -4  28    6.67    6.62
   8   4 -29    1.74    7.40
  -8  -4  29    3.76    5.50
   8   4 -30   -1.24    5.88
  -8  -4  30    6.42    6.62
   8   4 -31   -1.43    7.04
  -8  -4  31   -2.09    6.58
   8   4 -32   -1.23    8.24
  -8  -4  32    7.12    6.69
   8   4 -33    9.86    9.53
  -8  -4  33   11.57    8.22
   8   4 -34   -0.97    8.72
  -8  -4  34   13.29    8.45
   8   4 -35    1.40    8.05
  -8   5   1   29.58   13.97
   8  -5  -1   55.54   15.55
  -8  -5   1   43.65   14.48
  -8   5   2   19.21   12.86
   8  -5  -2   37.96   13.03
  -8  -5   2   31.60   11.87
  -8   5   3   92.76   24.10
   8  -5  -3  124.91   24.82
  -8  -5   3  112.47   22.95
  -8   5   4   12.25   10.90
   8  -5  -4   14.73   10.23
  -8  -5   4   30.34   11.87
  -8   5   5   35.90   14.07
   8  -5  -5   55.94   15.82
  -8  -5   5   41.16   14.68
  -8   5   6  159.05   25.32
   8  -5  -6  105.66   23.72
   8   5  -6  110.09   19.23
  -8  -5   6   79.88   19.07
  -8  -5   6  109.33   23.08
  -8   5   7    2.64    9.00
   8  -5  -7    2.46   11.00
   8   5  -7    1.58    4.81
  -8  -5   7    4.01    6.59
  -8  -5   7   -0.43    8.63
   8   5  -8    3.69    6.21
  -8  -5   8   29.17    8.24
  -8  -5   8    0.25    8.72
  -8  -5   9    8.92    7.48
  -8  -5   9    7.55    9.49
   8   5 -10  175.46   32.30
  -8  -5  10  204.48   32.59
  -8  -5  10  204.23   35.59
   8   5 -11   23.58    8.93
  -8  -5  11   22.41    9.29
  -8  -5  11   21.30   11.35
   8   5 -12    3.18    5.92
  -8  -5  12   -1.69    6.86
   8   5 -13   -2.17    5.75
  -8  -5  13   -3.26    6.67
   8   5 -14    2.30    6.51
  -8  -5  14   13.80    7.72
  -8  -5  15   22.82    8.43
  -8  -5  16   76.14   16.06
   8   5 -17    7.58    6.84
  -8  -5  17   -0.30    6.38
   8   5 -18    4.39    6.39
  -8  -5  18    5.13    7.08
   8   5 -19   22.87   10.75
  -8  -5  19   26.80    9.35
   8   5 -20   36.95   11.50
  -8  -5  20   33.45    9.98
   8   5 -21   22.58   10.75
  -8  -5  21   38.81   10.72
   8   5 -22    4.33    6.95
  -8  -5  22   23.12    8.78
   8   5 -23   -3.24    7.33
  -8  -5  23    1.93    5.88
   8   5 -24    2.47    6.50
  -8  -5  24   22.64    8.17
   8   5 -25   15.83    9.95
  -8  -5  25   48.80   10.77
   8   5 -26    8.76    9.31
  -8  -5  26    5.61    6.41
   8   5 -27    2.53    7.91
  -8  -5  27    8.39    6.86
   8   5 -28   -1.73    7.96
  -8  -5  28   -0.56    6.55
   8   5 -29    5.35    8.00
  -8  -5  29    1.15    6.46
   8   5 -30   -2.90    9.15
  -8  -5  30   10.72    7.80
   8   5 -31    9.92    7.47
  -8  -5  31   -0.98    6.82
   8   5 -32   20.96   10.37
  -8  -5  32    8.12    7.29
   8   5 -33    0.57    9.40
  -8  -5  33    0.40    7.70
   8   5 -34   -0.26    7.37
  -8  -5  34    0.08    6.94
   8   5 -35    2.60    8.79
  -8  -5  35    1.80    7.44
  -8   6   1  110.60   22.92
   8  -6  -1  106.16   18.60
   8  -6  -1   22.26   17.55
   8   6  -1  105.73   17.48
  -8   6   2   91.07   20.56
   8  -6  -2   60.99   15.73
   8  -6  -2   62.90   17.26
   8   6  -2   77.59   15.45
  -8   6   3   80.29   22.45
   8  -6  -3   67.08   20.14
   8   6  -3   97.47   17.88
   8   6  -3  128.73   19.75
  -8  -6   3   81.50   17.97
  -8   6   4   35.35   13.49
   8  -6  -4   21.20   12.12
   8   6  -4   44.97    9.79
   8   6  -4   17.85    8.62
  -8  -6   4   26.90    9.51
  -8   6   5   25.15   13.37
   8   6  -5   38.18    9.93
  -8  -6   5    9.93    8.10
  -8  -6   5   18.99   11.43
   8   6  -6   32.07    9.79
  -8  -6   6   24.23    9.62
  -8  -6   6   44.36   13.31
   8   6  -7   33.63   10.20
  -8  -6   7   20.31    8.82
  -8  -6   7   36.34   13.33
   8   6  -8   22.28    9.58
  -8  -6   8   19.94    8.26
  -8  -6   8   32.35   12.97
   8   6  -9    0.56    6.97
  -8  -6   9    1.75    6.18
  -8  -6   9   -7.36   10.53
   8   6 -10   -0.80    5.68
  -8  -6  10    6.60    7.22
   8   6 -11   23.44    8.43
  -8  -6  11    2.32    6.60
   8   6 -12   19.69    9.34
  -8  -6  12   21.73    8.73
   8   6 -13   15.00    8.41
  -8  -6  13   20.71    8.83
   8   6 -14   25.66   10.35
  -8  -6  14   36.34   10.32
  -8  -6  15   20.82    8.25
  -8  -6  16    5.04    7.39
   8   6 -17   33.97   13.05
  -8  -6  17   61.09   12.72
   8   6 -18   15.00    9.43
  -8  -6  18   41.73   10.31
   8   6 -19    4.41    6.82
  -8  -6  19   10.13    7.06
   8   6 -20    3.97    7.27
  -8  -6  20    7.47    6.23
   8   6 -21   12.31    7.81
  -8  -6  21    0.22    5.41
   8   6 -22    1.91    6.99
  -8  -6  22   13.92    7.82
   8   6 -23   28.76   10.75
  -8  -6  23   17.23    8.15
   8   6 -24    0.77    7.54
  -8  -6  24    3.68    6.00
   8   6 -25   14.31    9.06
  -8  -6  25    5.70    7.14
   8   6 -26   -1.61    7.17
  -8  -6  26   -1.91    6.41
   8   6 -27   12.26    9.15
  -8  -6  27    8.68    7.41
   8   6 -28    0.29    8.65
  -8  -6  28   12.26    7.55
   8   6 -29   -3.59    8.56
  -8  -6  29   16.10    8.40
   8   6 -30    3.46    8.29
  -8  -6  30   -1.67    6.25
   8   6 -31   -5.78    8.94
  -8  -6  31   -0.29    6.51
   8   6 -32    0.07    8.51
  -8  -6  32    6.28    7.58
   8   6 -33    4.16    7.72
  -8  -6  33    8.70    7.96
   8   6 -34   -1.24    7.32
  -8  -6  34    1.78    6.94
   8   6 -35   -7.32   10.23
  -8  -6  35   -4.18    7.99
  -8  -6  36   -1.56    7.05
  -8   7   1  134.71   24.49
   8  -7  -1   62.94   16.91
  -8  -7   1   89.52   16.67
  -8  -7   1   77.18   19.40
   8  -7  -2   -3.73    7.94
  -8  -7   2    6.33    6.48
  -8  -7   2    0.04   10.55
   8  -7  -3   12.00    8.86
  -8  -7   3   35.70    9.65
   8  -7  -4   -2.52    6.81
   8   7  -4    1.24    5.99
  -8  -7   4   -3.17    6.52
   8  -7  -5   77.85   16.75
   8   7  -5   53.84   15.45
  -8  -7   5  119.44   17.58
   8  -7  -6   26.34    9.19
   8   7  -6   24.45    9.29
  -8  -7   6   16.38    7.98
   8   7  -7   -1.52    5.82
  -8  -7   7   -2.37    5.84
   8   7  -8   -2.28    6.82
  -8  -7   8   -0.70    5.70
   8   7  -9   68.40   13.66
  -8  -7   9   29.18   10.52
   8   7 -10    4.00    6.71
  -8  -7  10   18.01    8.31
   8   7 -11   65.74   15.25
  -8  -7  11   55.86   13.37
   8   7 -12    0.76    6.82
  -8  -7  12    2.37    6.07
   8   7 -13    5.36    8.31
  -8  -7  13   11.47    6.96
   8   7 -14   13.51    8.85
  -8  -7  14   35.00   10.11
  -8  -7  15   98.05   19.39
  -8  -7  16    5.28    6.82
   8   7 -17   -0.32    6.95
  -8  -7  17    3.11    6.08
   8   7 -18   -1.56    7.73
  -8  -7  18   -2.64    6.83
   8   7 -19   12.58    9.10
  -8  -7  19   -3.67    6.58
   8   7 -20    6.55    8.14
  -8  -7  20    4.33    7.25
   8   7 -21   33.60   11.53
  -8  -7  21   31.31   10.72
   8   7 -22    1.38    8.59
  -8  -7  22   -0.37    5.66
   8   7 -23    2.82    8.14
  -8  -7  23   -1.68    7.16
   8   7 -24   10.45    8.91
  -8  -7  24   -3.60    7.09
   8   7 -25    1.67    7.85
  -8  -7  25   13.80    7.70
   8   7 -26   -3.11    8.68
  -8  -7  26    7.71    8.33
   8   7 -27    5.06    9.02
  -8  -7  27   -1.17    7.88
   8   7 -28    2.41    8.70
  -8  -7  28   -3.40    6.30
   8   7 -29   27.28   11.56
  -8  -7  29    4.81    6.99
   8   7 -30    7.00    9.28
  -8  -7  30   10.35    8.11
   8   7 -31   18.09   10.56
  -8  -7  31   27.51   10.19
   8   7 -32    0.42    9.51
  -8  -7  32    0.79    6.15
   8   7 -33   -4.61    9.43
  -8  -7  33   -2.44    7.41
   8   7 -34   -7.53   10.74
  -8  -7  34   -2.99    7.96
  -8  -7  35    2.47    6.23
  -8  -7  36   -5.44    7.95
   8  -8  -1   96.03   17.79
  -8  -8   1   84.23   16.25
  -8  -8   1   52.46   18.13
   8  -8  -2   -4.23    8.13
  -8  -8   2   -1.69    6.42
  -8  -8   2    1.68    9.42
   8  -8  -3   29.75   10.89
  -8  -8   3   34.45    9.50
  -8  -8   3   18.41   11.86
   8  -8  -4   15.24    8.70
  -8  -8   4   24.23    9.02
  -8  -8   4   26.24   12.20
   8  -8  -5    2.21    6.55
  -8  -8   5    1.27    6.19
  -8  -8   5   -3.59    9.18
   8  -8  -6    8.69    7.87
  -8  -8   6   -1.17    5.36
   8  -8  -7  101.91   20.17
  -8  -8   7   99.87   19.55
   8  -8  -8   12.30    7.62
  -8  -8   8   16.11    7.43
   8  -8  -9   12.05    8.73
  -8  -8   9   34.58    9.94
   8  -8 -10   14.62    8.63
   8   8 -10   13.11    7.72
  -8  -8  10   11.41    7.26
   8  -8 -11    2.92    7.15
   8   8 -11   10.60    8.05
  -8  -8  11    0.27    6.91
   8   8 -12    4.93    7.16
  -8  -8  12    3.38    6.09
   8   8 -13   21.68   11.19
  -8  -8  13   28.90    9.68
   8   8 -14   -3.51    7.49
  -8  -8  14   -3.26    7.32
  -8  -8  15   30.28    9.18
  -8  -8  16    1.87    5.60
   8   8 -17    7.04    9.78
  -8  -8  17   33.82   10.61
   8   8 -18    1.26    8.17
  -8  -8  18   11.30    7.74
   8   8 -19    6.60    8.31
  -8  -8  19   21.68    8.51
   8   8 -20   -0.88    6.56
  -8  -8  20   11.58    7.36
   8   8 -21    0.88    7.65
  -8  -8  21   10.87    7.44
   8   8 -22    8.10    9.25
  -8  -8  22   -5.57    7.47
   8   8 -23   15.09   11.44
  -8  -8  23   60.54   13.05
   8   8 -24    9.77    9.69
  -8  -8  24    6.06    7.96
   8   8 -25    2.55    8.29
  -8  -8  25   11.55    7.70
   8   8 -26    1.56    7.84
  -8  -8  26    2.35    6.50
   8   8 -27   18.45   11.37
  -8  -8  27    9.08    7.59
   8   8 -28   -2.00    8.66
  -8  -8  28   -1.70    6.63
   8   8 -29    1.09    9.49
  -8  -8  29   24.12    8.43
   8   8 -30   -2.13    9.18
  -8  -8  30    1.69    7.38
   8   8 -31   -2.17    8.76
  -8  -8  31    4.95    7.40
   8   8 -32   -0.40    9.50
  -8  -8  32    6.43    6.98
   8   8 -33   -2.34   10.47
  -8  -8  33   -1.80    8.26
   8   8 -34    0.46    9.72
   8  -9  -1   96.48   19.09
  -8  -9   1   88.97   17.73
  -8  -9   1   86.29   21.13
   8  -9  -2    8.69    8.18
  -8  -9   2   -1.95    5.70
  -8  -9   2    2.74    9.84
   8  -9  -3   41.50   12.77
  -8  -9   3   54.56   12.25
   8  -9  -4    3.01    7.50
  -8  -9   4    2.60    6.20
   8  -9  -5   44.88   14.27
  -8  -9   5   90.00   15.61
   8  -9  -6    7.23    6.78
  -8  -9   6   -4.86    6.53
   8  -9  -7    7.62    6.90
  -8  -9   7   -1.63    6.68
   8  -9  -8   -1.23    6.81
  -8  -9   8    7.17    7.07
   8  -9  -9    5.90    6.95
  -8  -9   9    7.85    7.07
   8  -9 -10    1.55    7.12
  -8  -9  10   15.26    7.73
   8  -9 -11   79.00   18.15
  -8  -9  11   96.83   18.46
   8  -9 -12   -1.57    6.81
  -8  -9  12   -1.54    6.17
   8  -9 -13    1.30    7.09
  -8  -9  13    0.70    6.58
   8  -9 -14   -2.72    6.52
  -8  -9  14    5.60    7.06
   8  -9 -15   58.64   15.15
  -8  -9  15   89.22   17.00
  -8  -9  16    1.16    6.34
  -8  -9  17    2.92    6.70
  -8  -9  18   12.17    7.39
   8   9 -19   11.20    8.56
  -8  -9  19   10.84    8.37
   8   9 -20    0.83    8.57
  -8  -9  20    2.81    6.74
   8   9 -21   14.05   10.80
  -8  -9  21   29.56   10.42
   8   9 -22   -2.97    8.98
  -8  -9  22   10.36    8.38
   8   9 -23    6.48    9.06
  -8  -9  23    2.52    6.34
   8   9 -24   -6.77   10.59
  -8  -9  24    2.88    7.55
   8   9 -25   20.16   10.86
  -8  -9  25   14.39    9.12
   8   9 -26   -2.76    7.56
  -8  -9  26    1.46    7.45
   8   9 -27   -3.16    8.28
  -8  -9  27    1.28    7.13
   8   9 -28   -5.36   10.11
  -8  -9  28   -1.74    7.18
   8   9 -29    3.11    8.88
  -8  -9  29   -3.79    7.58
   8   9 -30   -6.38    9.91
  -8  -9  30    2.73    7.38
   8   9 -31    2.90   10.62
  -8  -9  31    3.88    6.88
   8   9 -32   -5.72    9.55
   8   9 -33   -5.69    9.38
   8   9 -34   -0.24    8.28
   8 -10  -1   25.86    9.74
  -8 -10   1   25.04    8.92
   8 -10  -2    3.24    5.84
  -8 -10   2    6.64    6.63
   8 -10  -3   49.70   13.61
  -8 -10   3   55.56   13.04
   8 -10  -4   10.62    8.33
  -8 -10   4   15.18    7.43
   8 -10  -5   -4.10    7.86
  -8 -10   5    6.92    6.90
   8 -10  -6   -2.02    7.51
  -8 -10   6   -3.70    6.82
   8 -10  -7   63.21   14.24
  -8 -10   7   53.60   13.79
   8 -10  -8    4.40    6.65
  -8 -10   8   -0.08    5.64
   8 -10  -9    5.06    7.90
  -8 -10   9    1.24    5.68
   8 -10 -10   -1.95    6.89
  -8 -10  10    4.15    7.18
   8 -10 -11   23.09    8.89
  -8 -10  11    8.74    7.55
   8 -10 -12    1.03    6.40
  -8 -10  12    0.46    5.51
   8 -10 -13   53.79   13.42
  -8 -10  13   53.65   13.14
   8 -10 -14    4.32    6.82
  -8 -10  14    0.01    6.99
  -8 -10  15   -0.63    6.81
  -8 -10  16   -0.35    7.02
  -8 -10  17   39.13   12.44
  -8 -10  18   -0.34    7.43
  -8 -10  19   21.50    9.45
  -8 -10  20   -6.74    9.23
  -8 -10  21   10.50    8.46
  -8 -10  22    3.94    8.10
  -8 -10  23    7.51    7.52
  -8 -10  24   -2.98    7.57
  -8 -10  25   10.26    7.14
  -8 -10  26   -2.27    6.82
  -8 -10  27    4.61    8.22
  -8 -10  28   -1.33    7.94
   8 -11  -1   75.75   14.53
  -8 -11   1   32.75   11.34
   8 -11  -2   12.60    9.42
  -8 -11   2    1.25    5.79
   8 -11  -3    7.57    8.46
  -8 -11   3    4.35    6.38
   8 -11  -4    5.38    6.62
  -8 -11   4    5.14    6.38
   8 -11  -5   17.00   10.03
  -8 -11   5   35.90   10.63
   8 -11  -6    0.73    7.37
  -8 -11   6   -0.29    5.88
   8 -11  -7    0.01    5.95
  -8 -11   7    8.94    7.07
   8 -11  -8    6.06    8.00
  -8 -11   8    2.47    6.90
   8 -11  -9   12.46    8.50
  -8 -11   9   43.83   10.92
   8 -11 -10    2.52    7.69
  -8 -11  10    1.22    6.23
   8 -11 -11   15.57    9.05
  -8 -11  11   23.69    9.38
   8 -11 -12    2.05    6.49
  -8 -11  12    0.35    7.01
  -8 -11  13   -2.84    7.25
  -8 -11  14    1.62    5.97
  -8 -11  15   36.37   11.22
  -8 -11  16    5.46    6.59
  -8 -11  17    3.62    7.25
  -8 -11  18   -4.94    7.39
  -8 -11  19   16.50   10.06
  -8 -11  20    1.81    6.82
  -8 -11  21   15.29    9.61
  -8 -11  22   -1.25    6.48
  -8 -11  23   -2.47    7.07
  -8 -11  24   -1.82    7.64
  -8 -11  25   32.29   11.66
  -8 -11  26   -1.05    8.05
   8 -12  -1    1.37    7.03
  -8 -12   1   -1.34    6.15
   8 -12  -2   -1.76    6.59
  -8 -12   2    8.05    7.57
   8 -12  -3   41.41   12.40
  -8 -12   3   45.03   12.09
   8 -12  -4   -2.51    6.62
  -8 -12   4   -0.14    5.59
   8 -12  -5   -1.66    7.65
  -8 -12   5    3.85    6.74
   8 -12  -6    2.89    6.31
  -8 -12   6    2.30    6.61
   8 -12  -7   40.89   10.68
  -8 -12   7    9.19    7.71
   8 -12  -8    7.42    7.71
  -8 -12   8   11.00    7.58
   8 -12  -9   15.31    8.83
  -8 -12   9   23.86    9.29
   8 -12 -10   11.18    7.96
  -8 -12  10    8.30    7.27
   8 -12 -11   10.74    8.09
  -8 -12  11    9.32    6.63
  -8 -12  12   -3.94    7.57
  -8 -12  13   13.39    8.91
  -8 -12  14   -1.45    6.17
  -8 -12  15   -1.61    6.09
  -8 -12  16    3.41    6.77
  -8 -12  17    4.59    7.30
  -8 -12  18   -0.63    7.38
  -8 -12  19   15.77   10.23
  -8 -12  20    2.66    7.39
  -8 -12  21   11.28    8.63
  -8 -12  22    3.46    6.64
  -8 -12  23    8.95    8.91
   8 -13  -1    0.04    7.29
  -8 -13   1    0.41    7.36
   8 -13  -2   -2.77    7.51
  -8 -13   2    4.62    6.38
   8 -13  -3   -5.31    7.70
  -8 -13   3   -1.90    5.89
   8 -13  -4   13.81    9.62
  -8 -13   4   15.85    8.60
   8 -13  -5   35.21   12.30
  -8 -13   5   44.18   12.05
   8 -13  -6    2.09    6.72
  -8 -13   6    3.36    6.57
   8 -13  -7   -4.21    7.52
  -8 -13   7    4.68    7.36
   8 -13  -8    8.99    7.25
  -8 -13   8   -1.05    5.70
   8 -13  -9    7.72    7.29
  -8 -13   9   12.04    8.32
  -8 -13  10   -1.37    6.22
  -8 -13  11   20.64    9.86
  -8 -13  12   -3.55    6.49
  -8 -13  13   -0.09    6.67
  -8 -13  14   -1.63    7.43
  -8 -13  15   30.99   10.31
  -8 -13  16    7.14    6.89
  -8 -13  17    3.90    6.41
  -8 -13  18   -3.97    9.05
  -8 -13  19    0.65    5.99
  -8 -13  20    7.74    7.80
   8 -14  -1   21.52   11.38
  -8 -14   1   31.00   10.11
   8 -14  -2    8.62    8.69
  -8 -14   2    7.21    7.21
   8 -14  -3    9.33    8.01
  -8 -14   3    8.23    6.67
   8 -14  -4   -1.42    7.07
  -8 -14   4   -1.11    5.54
   8 -14  -5   -1.57    7.21
  -8 -14   5    0.97    6.44
   8 -14  -6    5.27    7.81
  -8 -14   6    3.72    6.33
   8 -14  -7   17.90    8.54
  -8 -14   7   21.67    8.59
  -8 -14   8   13.58    8.40
  -8 -14   9    8.15    6.42
  -8 -14  10    0.71    6.43
  -8 -14  11    8.22    8.16
  -8 -14  12   -2.26    8.26
  -8 -14  13    2.25    6.71
  -8 -14  14   -2.01    7.94
  -8 -14  15   12.88    9.08
  -8 -14  16   -5.41    7.88
  -8 -14  17   -1.67    6.47
   8 -15  -1    2.36    6.88
  -8 -15   1    5.57    6.95
   8 -15  -2   -1.90    7.18
  -8 -15   2    3.41    6.84
   8 -15  -3   -3.71    7.68
  -8 -15   3   -0.32    6.46
   8 -15  -4    3.31    8.23
  -8 -15   4    5.25    7.50
   8 -15  -5    5.17    9.31
  -8 -15   5    8.00    7.25
  -8 -15   6   -0.29    5.78
  -8 -15   7   -1.72    7.80
  -8 -15   8    0.62    7.21
  -8 -15   9    2.62    6.14
  -8 -15  10   11.87    8.26
  -8 -15  11    1.94    6.80
  -8 -15  12   -1.81    7.49
  -8 -15  13   -2.85    7.59
   8 -16  -1    9.55    8.34
  -8 -16   1    6.20    7.13
   8 -16  -2   -2.23    8.17
  -8 -16   2    3.30    8.16
   8 -16  -3   -1.37    7.68
  -8 -16   3    3.02    6.77
  -8 -16   4   -3.88    8.46
  -8 -16   5   -1.40    7.53
  -8 -16   6    0.00    6.21
  -8 -16   7    4.35    6.96
  -8 -16   8   16.40    9.37
  -8 -16   9    0.59    7.22
  -8 -16  10    0.14    6.57
   8 -17  -1   -1.43    8.86
  -8 -17   4    1.43    6.73
  -8 -17   5    2.46    7.07
  -8 -17   6    6.05    8.61
  -7   0   1  783.92  121.85
   7   0  -1  819.54  119.63
   7   0  -1  848.73  122.14
  -7   0   2   -3.77    9.46
   7   0  -2   -0.89    6.35
   7   0  -2   -3.41    8.00
  -7   0   3   18.08    9.50
   7   0  -3   13.90    5.91
   7   0  -3    7.20    9.54
  -7   0   4   -2.43    7.74
   7   0  -4    0.83    4.86
   7   0  -4   -1.18    7.92
  -7   0   5    5.58    8.90
   7   0  -5   47.96    9.16
   7   0  -5   18.68   10.74
  -7   0   6   -0.70    7.56
   7   0  -6   -2.04    5.09
   7   0  -6   -1.76    7.79
  -7   0   7  335.39   53.05
   7   0  -7  371.98   50.36
   7   0  -7  261.11   52.16
  -7   0   8   -0.45    7.04
   7   0  -8   -0.16    4.78
   7   0  -8    6.43    7.42
  -7   0   9    8.03    9.49
   7   0  -9   26.15    7.06
   7   0  -9   24.24   11.02
  -7   0  10   -2.72    7.35
   7   0 -10   -2.57    4.63
   7   0 -10   -1.16    7.68
  -7   0  11  352.97   56.26
   7   0 -11  341.12   53.11
   7   0 -11  384.52   57.23
  -7   0  12    0.36    6.87
   7   0 -12   -1.57    4.33
   7   0 -12   -1.32    7.19
  -7   0  13  155.69   25.47
   7   0 -13  109.10   20.74
   7   0 -13  142.30   25.08
  -7   0  14   -3.37    8.02
   7   0 -14   -0.34    4.30
   7   0 -14    0.50    8.32
  -7   0  15    9.61    8.00
   7   0 -15    1.46    4.26
   7   0 -15   10.92    8.49
  -7   0  16   -3.81    9.70
   7   0 -16   -1.52    5.24
   7   0 -16    6.19    8.17
   7   0 -17  483.00   72.04
  -7   0  18    0.28    6.02
   7   0 -18   -0.82    6.00
  -7   0  25    1.89    6.16
  -7   0  26   -4.06    6.39
  -7   0  27   73.18   14.99
   7   0 -27   71.16   15.57
  -7   0  28   -0.43    6.00
   7   0 -28   -1.33    5.29
  -7   0  29   23.99    9.00
   7   0 -29   27.24    9.00
   7   0 -30    3.19    6.07
   7   0 -31   21.92    8.98
   7   0 -32    1.88    5.65
   7   0 -33   37.03   10.82
   7   0 -34   -0.55    5.42
   7   0 -35    2.57    6.73
   7   0 -36    1.65    6.76
   7   0 -37   10.08    7.19
  -7   1   1    5.89    8.66
   7  -1  -1    3.00    6.67
   7  -1  -1   -3.07    8.79
   7   1  -1    0.57    5.04
   7   1  -1    3.38    8.84
  -7  -1   1   -0.17    7.69
  -7   1   2   31.88   13.66
   7  -1  -2   46.98   10.93
   7  -1  -2   81.98   15.99
   7   1  -2   30.21    9.32
   7   1  -2   53.02   13.05
  -7  -1   2   36.08   12.33
  -7   1   3  291.79   45.74
   7  -1  -3  310.84   43.27
   7  -1  -3  271.50   45.25
   7   1  -3  235.79   41.57
   7   1  -3  295.13   45.16
  -7  -1   3  260.86   44.95
  -7   1   4   -2.80    9.00
   7  -1  -4   -2.89    5.78
   7  -1  -4    0.39    8.31
   7   1  -4   -0.99    4.92
   7   1  -4    0.34    6.99
  -7  -1   4    5.69    8.27
  -7   1   5   64.79   17.67
   7  -1  -5   93.51   15.90
   7  -1  -5   82.33   18.11
   7   1  -5   86.81   15.03
   7   1  -5   78.26   17.72
  -7  -1   5   64.24   16.79
  -7   1   6    1.19    7.92
   7  -1  -6    1.58    5.43
   7  -1  -6    0.21    7.86
   7   1  -6   -1.07    5.44
   7   1  -6    0.56    8.27
  -7  -1   6    0.70    8.13
  -7   1   7   41.09   11.87
   7  -1  -7   57.02   10.32
   7  -1  -7   44.49   12.75
   7   1  -7   32.46    9.01
   7   1  -7   37.61   12.18
  -7  -1   7   15.52   10.77
  -7   1   8   17.02    9.37
   7  -1  -8   17.36    6.59
   7  -1  -8   19.65    9.87
   7   1  -8   19.24    6.44
   7   1  -8   19.26    9.24
  -7  -1   8   11.20    9.28
  -7   1   9  297.88   37.73
   7  -1  -9  270.46   33.69
   7  -1  -9  141.93   34.45
   7   1  -9  128.19   31.55
   7   1  -9  365.55   39.81
  -7  -1   9  326.74   38.69
  -7   1  10   24.59    9.94
   7  -1 -10   12.48    5.80
   7  -1 -10   10.49   10.16
   7   1 -10   31.97    7.14
   7   1 -10   15.18   10.52
  -7  -1  10   12.99    8.59
  -7   1  11   68.76   17.00
   7  -1 -11   83.41   14.67
   7  -1 -11   73.57   18.02
   7   1 -11   74.50   14.52
   7   1 -11   91.25   18.55
  -7  -1  11   81.97   17.52
  -7   1  12    3.87    7.94
   7  -1 -12    0.56    4.01
   7  -1 -12    3.51    8.72
   7   1 -12    2.25    4.44
   7   1 -12   -1.36    7.84
  -7  -1  12    1.89    8.35
  -7   1  13  166.60   33.15
   7  -1 -13  185.57   30.97
   7  -1 -13  199.00   34.91
   7   1 -13  171.30   30.91
   7   1 -13  268.33   36.74
  -7  -1  13  305.55   37.27
  -7   1  14    8.86    7.95
   7  -1 -14    7.93    4.95
   7  -1 -14    2.63    9.08
   7   1 -14    3.46    4.56
   7   1 -14    2.89    7.21
  -7  -1  14   10.24    8.13
  -7   1  15  131.88   24.00
   7  -1 -15  130.65   21.03
   7  -1 -15   96.71   23.76
   7   1 -15  111.24   20.99
   7   1 -15  132.27   24.85
  -7  -1  15  150.22   25.57
  -7   1  16   28.55   11.06
   7  -1 -16   32.00    8.20
   7  -1 -16   21.21   11.80
   7   1 -16   34.87    9.08
   7   1 -16   19.63   11.55
  -7  -1  16   33.30    9.31
   7  -1 -17   25.36    7.38
   7   1 -17   12.07    9.93
   7  -1 -18    3.72    4.67
   7  -1 -19  219.12   34.72
  -7   1  20    2.07    5.51
   7  -1 -20    5.31    5.34
  -7   1  21   83.37   16.32
  -7  -1  22    7.69    5.78
  -7  -1  23   38.18   10.11
   7   1 -24   17.96    9.01
  -7  -1  24   45.08   10.47
   7   1 -25   61.93   13.29
  -7  -1  25   53.07   12.67
   7   1 -26    2.10    5.95
  -7  -1  26   -0.98    5.42
   7   1 -27    3.12    7.20
  -7  -1  27   12.65    7.22
  -7   1  28   -4.73    5.88
   7   1 -28   -0.72    6.06
  -7  -1  28   -3.57    5.92
   7  -1 -29   45.27   12.29
   7   1 -29   53.12   13.06
  -7  -1  29   56.36   12.61
   7  -1 -30    5.34    5.56
   7   1 -30   -2.09    6.56
  -7  -1  30    0.23    5.99
   7  -1 -31   29.81   10.34
   7   1 -31   46.76   11.71
   7  -1 -32    2.64    6.10
   7   1 -32    7.89    7.07
   7  -1 -33    4.05    5.02
   7   1 -33   -0.20    6.39
   7  -1 -34    1.42    5.02
   7   1 -34   -0.85    5.87
   7  -1 -35   10.10    7.65
   7   1 -35   13.01    8.09
   7  -1 -36   -3.26    6.44
   7   1 -36   -0.42    6.79
   7  -1 -37   -2.16    7.58
   7   1 -37    2.14    6.52
  -7   2   1   36.58   13.46
   7  -2  -1   53.50   11.38
   7  -2  -1   65.64   14.65
   7   2  -1   35.76    9.52
   7   2  -1   32.49   11.86
  -7  -2   1   55.17   13.96
  -7   2   2   53.21   14.09
   7  -2  -2   54.05   12.02
   7  -2  -2   42.27   14.00
   7   2  -2   55.91   10.55
   7   2  -2   24.81   12.36
  -7  -2   2   53.42   13.94
  -7   2   3    6.33    8.07
   7  -2  -3    3.85    6.24
   7  -2  -3    2.64    7.36
   7   2  -3    7.78    4.94
   7   2  -3    2.25    8.60
  -7  -2   3   -2.06    8.07
  -7   2   4   -3.55    7.96
   7  -2  -4    2.94    5.81
   7  -2  -4    3.08    8.94
   7   2  -4    3.11    4.20
   7   2  -4   -0.25    7.43
  -7  -2   4    7.36    7.46
  -7   2   5  333.24   47.36
   7  -2  -5  317.80   44.20
   7  -2  -5  235.74   45.38
   7   2  -5  245.68   42.27
   7   2  -5  337.37   46.80
  -7  -2   5  262.20   45.61
  -7   2   6    7.68    9.78
   7  -2  -6   20.94    7.74
   7  -2  -6    2.40    7.21
   7   2  -6   15.36    6.27
   7   2  -6   27.25   10.41
  -7  -2   6    3.71    8.30
  -7   2   7  292.13   43.58
   7  -2  -7  218.93   40.03
   7  -2  -7  245.32   43.12
   7   2  -7  278.00   39.91
   7   2  -7  259.97   42.86
  -7  -2   7  265.79   43.17
  -7   2   8    4.07    8.93
   7  -2  -8    4.65    5.07
   7  -2  -8    6.66    7.47
   7   2  -8    3.87    3.93
   7   2  -8    7.10    8.50
  -7  -2   8    4.30    8.08
  -7   2   9   64.46   16.08
   7  -2  -9   61.85   13.54
   7  -2  -9   83.27   17.42
   7   2  -9   68.41   13.07
   7   2  -9   83.85   16.92
  -7  -2   9   58.57   15.64
  -7   2  10   29.06    9.63
   7  -2 -10   19.87    6.54
   7  -2 -10   28.41   10.89
   7   2 -10    5.69    5.22
   7   2 -10    4.95    8.05
  -7  -2  10   10.70    8.88
  -7   2  11  193.49   32.59
   7  -2 -11  180.62   29.71
   7  -2 -11  166.96   32.64
   7   2 -11  183.08   29.75
   7   2 -11  232.06   34.45
  -7  -2  11  177.51   32.54
  -7   2  12   48.06   12.88
   7  -2 -12   47.77   10.16
   7  -2 -12   45.49   13.10
   7   2 -12   38.46    9.94
   7   2 -12   67.52   14.87
  -7  -2  12   41.49   13.38
  -7   2  13   72.84   17.02
   7  -2 -13   72.63   14.30
   7  -2 -13   57.33   17.04
   7   2 -13   85.80   14.89
   7   2 -13   76.72   17.86
  -7  -2  13   96.72   18.78
  -7   2  14    4.69    7.74
   7  -2 -14    6.90    4.25
   7  -2 -14    2.40    8.87
   7   2 -14    1.36    7.79
  -7  -2  14    2.25    7.57
  -7   2  15   35.78   11.82
   7  -2 -15   30.81    8.66
   7  -2 -15   35.35   12.21
   7   2 -15   38.09   13.68
   7  -2 -16   74.80   14.59
   7   2 -16   92.88   19.29
   7  -2 -17   98.67   18.54
   7   2 -17  138.37   23.69
   7  -2 -18   36.65    9.19
   7  -2 -19    1.48    4.60
   7  -2 -20   22.17    6.67
  -7  -2  20    9.39    7.58
   7  -2 -21   85.31   15.72
   7   2 -21   85.27   16.95
  -7  -2  21   86.09   16.68
  -7   2  22   23.85    7.69
   7  -2 -22    8.05    6.36
   7   2 -22    5.57    6.34
  -7  -2  22   16.37    7.69
  -7   2  23   39.15   10.50
   7   2 -23   33.60   11.16
  -7  -2  23   69.15   12.31
  -7   2  24    6.98    7.04
   7   2 -24    3.46    5.24
  -7  -2  24   -0.85    5.34
   7   2 -25   14.71    7.89
  -7  -2  25   16.22    7.32
   7   2 -26    9.44    6.54
  -7  -2  26    1.77    5.26
   7   2 -27   27.68    8.84
  -7  -2  27   25.69    8.34
   7   2 -28   11.20    7.64
  -7  -2  28   13.87    7.34
   7   2 -29    8.33    7.75
  -7  -2  29    4.69    6.56
   7   2 -30   -0.57    7.23
  -7  -2  30   -1.73    5.65
   7  -2 -31   21.72    7.51
   7   2 -31    5.74    6.97
  -7  -2  31    6.31    5.91
   7  -2 -32   -2.50    6.35
   7   2 -32   -1.69    6.83
  -7  -2  32    5.91    6.46
   7  -2 -33   30.18    8.26
   7   2 -33    7.33    7.53
   7  -2 -34   -1.59    5.43
   7   2 -34   -1.52    7.04
   7  -2 -35    7.29    7.32
   7   2 -35    1.52    8.48
   7  -2 -36   -4.48    6.08
   7   2 -36   -1.93    7.04
   7  -2 -37   14.55    7.79
   7   2 -37   16.72    7.94
  -7   3   1   -5.38    8.92
   7  -3  -1   -1.14    5.69
   7  -3  -1    1.20    7.96
   7   3  -1   -2.18    4.01
   7   3  -1   -4.04    7.42
  -7  -3   1    3.68    7.80
  -7   3   2  159.71   29.74
   7  -3  -2  153.64   26.72
   7  -3  -2  152.75   29.43
   7   3  -2  164.72   25.44
   7   3  -2  188.16   29.14
  -7  -3   2  127.96   27.65
  -7   3   3   85.98   16.64
   7  -3  -3   54.28   12.64
   7  -3  -3   41.12   14.65
   7   3  -3   64.56   11.88
   7   3  -3   61.23   15.20
  -7  -3   3   47.59   14.45
  -7   3   4   12.48    9.04
   7  -3  -4    2.60    5.19
   7  -3  -4    4.40    8.38
   7   3  -4    4.24    5.04
   7   3  -4    3.48    7.40
  -7  -3   4    3.36    6.96
  -7   3   5   96.58   20.69
   7  -3  -5  105.02   18.43
   7  -3  -5  114.04   21.95
   7   3  -5   81.64   16.50
   7   3  -5  103.77   20.34
  -7  -3   5  105.05   20.72
  -7   3   6    1.67    9.27
   7  -3  -6   25.18    8.15
   7  -3  -6   10.35    8.86
   7   3  -6   23.77    6.68
   7   3  -6   40.34   11.94
  -7  -3   6    0.66    7.95
  -7   3   7    2.85    8.24
   7  -3  -7    4.03    5.84
   7  -3  -7    1.47    9.09
   7   3  -7    6.11    4.76
   7   3  -7   13.09    9.09
  -7  -3   7    1.57    7.35
  -7   3   8   -1.94    7.05
   7  -3  -8    2.77    5.49
   7  -3  -8    0.26    6.58
   7   3  -8    2.43    4.07
   7   3  -8   -2.59    8.07
  -7  -3   8    0.16    7.18
  -7   3   9  245.84   46.18
   7  -3  -9  302.25   44.96
   7  -3  -9  342.91   48.59
   7   3  -9  265.92   43.93
   7   3  -9  370.10   48.58
  -7  -3   9  248.55   46.61
  -7   3  10   70.94   17.38
   7  -3 -10   76.89   15.07
   7  -3 -10   79.69   18.83
   7   3 -10   69.26   14.61
   7   3 -10  107.58   19.45
  -7  -3  10   82.91   18.47
  -7   3  11   16.33    8.29
   7  -3 -11   10.67    6.19
   7  -3 -11    1.46    8.33
   7   3 -11    3.09    5.13
   7   3 -11    9.14    7.96
  -7  -3  11    7.69    6.00
  -7  -3  11    6.43    8.40
  -7   3  12   -0.07    7.97
   7  -3 -12    1.04    4.64
   7  -3 -12   -1.85    7.42
   7   3 -12   -3.83    8.46
  -7  -3  12    2.78    7.70
  -7   3  13  114.48   22.15
   7  -3 -13  116.68   19.57
   7  -3 -13   97.31   23.01
   7   3 -13  113.63   22.92
  -7  -3  13  122.02   23.81
  -7   3  14   89.52   19.60
   7  -3 -14   96.16   17.17
   7  -3 -14  110.27   22.61
   7   3 -14   97.91   20.62
   7  -3 -15  162.59   27.49
   7   3 -15  195.02   32.27
   7  -3 -16   26.19    7.31
   7   3 -16   22.74   10.95
   7  -3 -17    1.61    4.23
   7   3 -17    8.52    9.32
  -7  -3  17    7.84    5.17
   7  -3 -18   43.66    9.83
   7   3 -18   58.69   12.67
  -7  -3  18   31.98   10.60
   7  -3 -19  337.43   51.92
   7   3 -19  324.15   53.60
  -7  -3  19  371.37   53.47
   7  -3 -20    0.90    4.54
   7   3 -20    3.29    6.02
  -7  -3  20    0.75    6.02
   7  -3 -21   11.50    5.55
   7   3 -21   16.57    8.56
  -7  -3  21   16.83    7.66
   7  -3 -22    0.63    4.17
   7   3 -22   -2.37    6.30
  -7  -3  22    3.21    7.31
  -7   3  23   11.61    6.94
   7  -3 -23   27.69    7.45
   7   3 -23   13.55    7.78
  -7  -3  23   19.75    7.88
  -7   3  24    5.24    5.60
   7   3 -24   11.57    7.73
  -7  -3  24   10.36    7.18
  -7   3  25   19.32    7.55
   7   3 -25   11.24    8.00
  -7  -3  25   25.89    8.89
   7   3 -26    1.76    6.88
  -7  -3  26   -2.12    5.57
   7   3 -27    0.26    6.39
  -7  -3  27   -1.03    5.69
   7   3 -28    2.26    6.53
  -7  -3  28    3.20    6.26
   7   3 -29   20.80    9.79
  -7  -3  29   50.94   11.55
   7   3 -30    3.92    7.04
  -7  -3  30    3.06    6.26
   7   3 -31   27.51   10.16
  -7  -3  31    9.25    7.64
   7   3 -32    0.09    6.89
  -7  -3  32    4.61    6.71
   7  -3 -33    6.88    5.33
   7   3 -33   23.30    9.74
  -7  -3  33    7.57    6.91
   7  -3 -34    0.57    5.30
   7   3 -34    4.38    7.85
   7  -3 -35   33.69    8.85
   7   3 -35    4.98    8.84
   7  -3 -36    0.40    5.52
   7   3 -36    1.73    8.07
  -7   4   1   65.22   16.96
   7  -4  -1   53.87   13.42
   7  -4  -1   43.64   14.79
   7   4  -1   59.05   12.01
  -7  -4   1   97.17   17.11
  -7   4   2   54.15   18.54
   7  -4  -2  127.69   18.86
   7  -4  -2  113.62   21.75
   7   4  -2   92.91   16.35
  -7  -4   2   78.61   18.72
  -7   4   3    4.72    7.39
   7  -4  -3   15.82    7.52
   7  -4  -3    4.83    7.65
   7   4  -3    8.67    5.33
  -7  -4   3   11.15    8.16
  -7   4   4   37.61   12.45
   7  -4  -4   33.64    9.56
   7  -4  -4   28.88   12.90
   7   4  -4   39.92    8.45
   7   4  -4   13.45    9.62
  -7  -4   4   47.62   12.91
  -7   4   5  101.16   20.90
   7  -4  -5   86.54   17.60
   7  -4  -5  110.24   22.00
   7   4  -5  102.12   16.97
   7   4  -5   72.32   18.90
  -7  -4   5   95.08   19.90
  -7   4   6   64.66   16.18
   7  -4  -6   74.93   14.38
   7  -4  -6   75.36   17.61
   7   4  -6   64.60   13.06
   7   4  -6   73.66   16.04
  -7  -4   6   43.73   14.20
  -7   4   7   50.60   13.92
   7  -4  -7   42.31   11.36
   7  -4  -7   42.62   15.03
   7   4  -7   48.99   10.71
   7   4  -7   75.81   15.12
  -7  -4   7   54.46   14.83
  -7   4   8   50.00   14.17
   7  -4  -8   59.64   12.05
   7  -4  -8   53.86   15.32
   7   4  -8   65.80   11.46
   7   4  -8   56.98   15.19
  -7  -4   8   56.15   11.78
  -7  -4   8   16.10   11.53
  -7   4   9   23.88   10.58
   7  -4  -9   29.71    8.55
   7  -4  -9   44.71   12.69
   7   4  -9   20.48   10.54
  -7  -4   9   22.41   11.00
  -7   4  10   -2.04    6.82
   7  -4 -10    0.91    6.57
   7  -4 -10   -1.85    8.43
   7   4 -10    2.15    9.05
  -7  -4  10   -2.48    9.49
  -7   4  11  126.55   25.71
   7  -4 -11  137.98   23.67
   7  -4 -11  148.31   27.38
   7   4 -11  133.75   25.98
  -7  -4  11  138.01   26.91
  -7   4  12  123.50   25.79
   7  -4 -12  140.74   24.07
   7  -4 -12  176.42   29.06
   7   4 -12  139.17   27.25
   7  -4 -13  156.75   24.29
   7  -4 -13  115.65   26.88
   7   4 -13  155.47   25.41
   7   4 -13  124.15   26.20
   7  -4 -14   31.72    9.04
   7   4 -14   36.10   10.81
   7   4 -14   49.10   13.81
   7  -4 -15   53.72   11.40
   7   4 -15   53.57   12.80
   7   4 -15   57.20   15.69
  -7  -4  15   55.59   12.75
   7  -4 -16   17.09    6.88
   7   4 -16   20.09   11.48
  -7  -4  16   53.87   10.63
   7  -4 -17  178.51   29.99
   7   4 -17  198.83   35.05
  -7  -4  17  201.96   31.74
   7  -4 -18   29.54    7.82
   7   4 -18   18.41    8.21
  -7  -4  18   32.60    9.33
   7  -4 -19   28.59    7.49
   7   4 -19   27.09    8.97
  -7  -4  19   12.56    8.17
   7  -4 -20   32.66    8.35
   7   4 -20   20.40    9.09
  -7  -4  20   41.92   10.44
   7  -4 -21   42.54   10.29
   7   4 -21   58.88   13.86
  -7  -4  21   57.17   12.28
   7  -4 -22   45.87    9.59
   7   4 -22   33.54   11.59
  -7  -4  22   38.85   10.87
   7  -4 -23   14.51    5.52
   7   4 -23   28.39    9.66
  -7  -4  23    2.51    6.16
   7  -4 -24    3.72    4.58
   7   4 -24   12.91    7.41
  -7  -4  24    6.07    6.67
   7   4 -25   -0.78    6.53
  -7  -4  25    0.40    6.20
   7   4 -26    9.44    7.75
  -7  -4  26    5.76    6.57
   7   4 -27   16.42    9.77
  -7  -4  27   13.56    7.80
   7   4 -28   17.63    8.55
  -7  -4  28   19.59    8.66
   7   4 -29   11.69    9.39
  -7  -4  29    1.78    6.70
   7   4 -30    0.27    7.01
  -7  -4  30   -3.06    6.31
   7   4 -31    0.50    7.02
  -7  -4  31   11.84    7.56
   7   4 -32    2.15    7.64
  -7  -4  32    5.85    6.76
   7   4 -33   17.90   10.61
  -7  -4  33   29.51   10.08
   7   4 -34   -0.96    8.51
  -7  -4  34   -0.41    6.44
   7  -4 -35    0.60    5.96
   7   4 -35    0.57    7.22
   7  -4 -36    3.70    5.45
   7   4 -36    0.96    7.21
  -7   5   1   -0.72    7.59
   7  -5  -1    5.26    6.31
   7  -5  -1    3.71    7.89
   7   5  -1    2.66    4.50
  -7  -5   1   -1.89    8.74
  -7   5   2   -6.98   10.39
   7  -5  -2   -1.87    5.94
   7  -5  -2   -0.48    7.39
   7   5  -2    4.77    4.41
  -7  -5   2   -3.39    7.22
  -7   5   3   42.22   13.18
   7  -5  -3   29.43   10.36
   7  -5  -3   42.61   12.69
   7   5  -3   43.07    9.07
  -7  -5   3   35.43   12.84
  -7   5   4  128.26   25.48
   7  -5  -4  134.59   22.91
   7  -5  -4  122.54   25.29
   7   5  -4  133.15   21.88
  -7  -5   4  145.82   22.99
  -7  -5   4   90.82   23.94
  -7   5   5   36.73   12.68
   7  -5  -5   36.83    9.94
   7  -5  -5   27.73   13.56
   7   5  -5   47.72    9.60
  -7  -5   5   25.41    9.19
  -7  -5   5   43.03   12.11
  -7   5   6   14.47    8.99
   7  -5  -6    3.19    5.53
   7  -5  -6    4.88    8.67
   7   5  -6    6.84    6.61
  -7  -5   6   -0.86    9.39
  -7   5   7   20.57   10.42
   7  -5  -7   20.51    7.50
   7  -5  -7   23.15   11.63
   7   5  -7   13.07    7.18
  -7  -5   7   16.42    9.75
  -7   5   8   94.87   19.89
   7  -5  -8   97.12   16.66
   7  -5  -8   70.42   19.20
   7   5  -8   81.79   16.83
  -7  -5   8   67.57   18.16
  -7   5   9  143.86   26.89
   7  -5  -9  113.24   23.33
   7  -5  -9  142.78   27.59
   7   5  -9  164.57   25.08
  -7  -5   9  131.12   26.69
  -7   5  10   28.57   12.34
   7  -5 -10   25.33   10.02
   7  -5 -10   38.99   14.41
   7   5 -10   55.59   11.27
  -7  -5  10   46.02   13.72
  -7   5  11  112.73   22.67
   7  -5 -11  138.30   21.43
   7  -5 -11  107.96   24.08
   7   5 -11  112.73   21.13
   7   5 -11   97.34   22.72
   7  -5 -12    6.50    6.23
   7   5 -12   -1.32    5.17
   7   5 -12    0.71    8.51
  -7  -5  12   -1.45    5.39
   7  -5 -13   33.00   10.00
   7   5 -13   29.32    9.71
   7   5 -13   46.91   14.29
  -7  -5  13   52.36   11.03
   7  -5 -14   36.45   11.56
   7   5 -14   70.40   14.52
   7   5 -14   61.37   15.70
  -7  -5  14   82.88   14.15
   7  -5 -15  169.86   30.42
   7   5 -15  198.15   32.60
   7   5 -15  207.37   35.09
  -7  -5  15  203.55   31.87
   7  -5 -16   -1.63    4.71
   7   5 -16   -2.51    9.48
  -7  -5  16   -0.24    6.35
   7  -5 -17    8.78    5.30
   7   5 -17   19.07   11.29
  -7  -5  17    7.36    6.90
   7  -5 -18    2.85    4.77
   7   5 -18    6.41    6.47
  -7  -5  18    6.58    6.44
   7  -5 -19   30.62    7.65
   7   5 -19   25.74    9.43
  -7  -5  19   28.51    9.14
   7  -5 -20   36.68    9.86
   7   5 -20   41.04   12.46
  -7  -5  20   51.02   11.72
   7  -5 -21   16.64    5.89
   7   5 -21   15.47    8.20
  -7  -5  21    9.57    6.64
   7  -5 -22    0.11    4.35
   7   5 -22   -1.00    6.83
  -7  -5  22   -0.67    5.88
   7   5 -23    5.36    6.60
  -7  -5  23   -0.53    6.02
   7   5 -24   19.78   10.11
  -7  -5  24   29.08    9.59
   7   5 -25   13.87    9.25
  -7  -5  25   15.99    7.76
   7   5 -26    3.59    7.25
  -7  -5  26   18.24    7.82
   7   5 -27    2.31    8.01
  -7  -5  27    8.04    6.29
   7   5 -28   -2.21    6.85
  -7  -5  28    1.53    6.93
   7   5 -29   18.38   10.60
  -7  -5  29   25.06    9.43
   7   5 -30   10.87    8.93
  -7  -5  30   20.23    8.52
   7   5 -31   10.99    9.41
  -7  -5  31   18.69    8.66
   7   5 -32   13.44    8.59
  -7  -5  32   -4.49    6.75
   7   5 -33    7.97    8.82
  -7  -5  33   -1.45    6.23
   7   5 -34   13.16    9.68
  -7  -5  34    4.38    8.06
   7   5 -35   18.34    9.53
  -7  -5  35    6.17    8.35
   7  -5 -36   16.65    6.31
   7   5 -36   -4.06    7.99
  -7   6   1   49.18   18.46
   7  -6  -1   65.76   15.03
   7  -6  -1   56.68   17.02
   7   6  -1   83.52   14.56
   7   6  -1   80.31   15.27
  -7  -6   1   66.14   14.41
  -7  -6   1   93.21   18.33
  -7   6   2   66.55   18.52
   7  -6  -2   52.32   13.84
   7  -6  -2   74.01   17.15
   7   6  -2   85.89   14.18
   7   6  -2   52.59   13.72
  -7  -6   2   87.23   14.78
  -7  -6   2   56.69   16.01
  -7   6   3   59.15   15.36
   7  -6  -3   26.41    9.42
   7  -6  -3   40.38   13.32
   7   6  -3   24.23    8.78
  -7  -6   3   35.53   12.18
  -7   6   4   17.69   10.81
   7  -6  -4   14.45    7.38
   7  -6  -4   18.68   10.63
   7   6  -4   26.85    7.75
  -7  -6   4   10.95    9.96
  -7   6   5    1.34    9.39
   7  -6  -5   -2.19    5.61
   7  -6  -5   -3.91    9.60
   7   6  -5    2.14    4.81
  -7  -6   5    4.47    9.44
  -7   6   6  107.02   19.91
   7  -6  -6  103.47   16.41
   7  -6  -6   23.27   14.60
   7   6  -6   90.49   15.92
  -7  -6   6   68.71   17.23
  -7   6   7  143.71   28.24
   7  -6  -7  160.88   26.29
   7  -6  -7  156.73   29.39
   7   6  -7  168.45   26.78
  -7  -6   7  116.86   27.15
  -7   6   8   50.50   15.50
   7  -6  -8   97.90   15.44
   7  -6  -8   84.59   18.62
   7   6  -8   55.85   14.17
  -7  -6   8   50.29   16.27
   7  -6  -9    2.17    6.50
   7   6  -9   -2.18    6.79
  -7  -6   9    9.78    6.39
   7  -6 -10  126.70   20.63
   7   6 -10  101.32   20.94
  -7  -6  10  104.84   20.00
   7  -6 -11   99.01   20.47
   7   6 -11  127.22   21.92
  -7  -6  11  120.23   20.95
   7  -6 -12   14.36    7.51
   7   6 -12    4.32    7.10
  -7  -6  12    8.26    7.09
   7  -6 -13    8.15    6.41
   7   6 -13    3.37    6.25
  -7  -6  13   17.68    7.35
   7  -6 -14   18.81    8.40
   7   6 -14   13.38    7.85
  -7  -6  14   27.36    8.60
   7  -6 -15    2.04    5.88
   7   6 -15   -0.06    6.48
  -7  -6  15   -0.38    6.16
   7  -6 -16   68.37   14.54
  -7  -6  16   85.80   16.46
   7  -6 -17   57.76   13.89
  -7  -6  17  107.67   17.26
   7  -6 -18   68.07   15.46
   7   6 -18   93.80   18.97
  -7  -6  18  119.07   18.38
   7  -6 -19    4.85    4.71
   7   6 -19   -0.74    6.55
  -7  -6  19   -0.42    5.86
   7  -6 -20    2.07    3.86
   7   6 -20   -1.29    6.58
  -7  -6  20   19.25    7.92
   7  -6 -21    4.72    4.74
   7   6 -21   -5.91    8.24
  -7  -6  21   -1.96    6.32
   7   6 -22   21.03   10.74
  -7  -6  22   60.30   11.99
   7   6 -23   12.77    9.52
  -7  -6  23   31.52   10.26
   7   6 -24    9.80    8.54
  -7  -6  24   33.45    9.59
   7   6 -25   -2.50    8.04
  -7  -6  25   -0.59    6.39
   7   6 -26   26.17   11.41
  -7  -6  26   16.55    8.25
   7   6 -27   22.72   10.62
  -7  -6  27    6.48    6.74
   7   6 -28   16.39    9.72
  -7  -6  28   22.94    8.81
   7   6 -29   -1.71    7.78
  -7  -6  29   -1.29    7.49
   7   6 -30   -1.52    9.08
  -7  -6  30    0.59    6.40
   7   6 -31   13.56    8.27
  -7  -6  31    0.65    6.17
   7   6 -32   16.99   11.21
  -7  -6  32   13.55    9.02
   7   6 -33    7.08    9.36
  -7  -6  33   15.78    8.20
   7   6 -34   13.68    9.47
  -7  -6  34   10.36    7.87
   7   6 -35   13.93    9.41
  -7  -6  35   -1.34    6.90
   7   6 -36    1.42    6.77
  -7  -6  36    5.21    6.89
  -7  -6  37   -4.76    6.95
  -7   7   1   -4.01   11.44
   7  -7  -1    5.21    9.49
   7   7  -1   -1.57    5.37
  -7   7   2   46.81   13.83
   7  -7  -2   40.25   12.75
   7   7  -2   18.13    8.36
  -7   7   3   11.98   11.64
   7  -7  -3   14.38   10.68
   7   7  -3    3.49    5.99
  -7   7   4  244.18   44.43
   7  -7  -4  277.06   44.99
   7   7  -4  257.73   41.73
  -7   7   5   81.31   20.64
   7  -7  -5   79.69   17.59
   7  -7  -5   84.35   20.24
   7   7  -5  106.02   18.18
  -7  -7   5   79.12   19.32
   7  -7  -6    5.94    7.44
   7   7  -6    1.51    5.22
  -7  -7   6    8.54    6.38
  -7  -7   6   17.44    9.27
   7  -7  -7   57.83   14.84
   7   7  -7   93.89   17.01
  -7  -7   7   75.84   15.18
   7  -7  -8   25.70    8.63
   7   7  -8   28.86    9.66
  -7  -7   8   19.17    7.82
   7  -7  -9   43.67   11.13
   7   7  -9   31.61   10.68
  -7  -7   9   28.41    9.27
   7  -7 -10   86.72   20.46
   7   7 -10  117.00   22.86
  -7  -7  10  176.74   23.32
   7  -7 -11   46.02   10.69
   7   7 -11   21.64    9.68
  -7  -7  11   26.17    9.32
   7  -7 -12   -0.94    6.00
   7   7 -12    7.31    7.47
  -7  -7  12    5.66    6.84
   7  -7 -13   37.65   10.33
   7   7 -13   15.64    9.54
  -7  -7  13   42.96   10.71
   7  -7 -14  210.71   31.23
   7   7 -14  219.49   33.41
  -7  -7  14  142.02   30.38
   7  -7 -15   -4.41    6.51
   7   7 -15   -4.89    7.03
  -7  -7  15   -0.85    6.94
   7  -7 -16    2.39    6.49
  -7  -7  16    8.53    6.56
   7  -7 -17   -0.30    5.48
  -7  -7  17   -0.86    6.19
   7  -7 -18    3.84    5.38
   7   7 -18    0.50    7.17
  -7  -7  18    5.47    6.58
   7  -7 -19    2.98    4.21
   7   7 -19   -0.93    5.95
  -7  -7  19    6.71    6.55
   7   7 -20   22.56   11.84
  -7  -7  20   34.03    9.83
   7   7 -21   -0.44    7.06
  -7  -7  21    1.26    6.20
   7   7 -22   -1.13    9.17
  -7  -7  22    4.24    6.72
   7   7 -23   -0.22    7.80
  -7  -7  23    2.34    6.30
   7   7 -24   46.97   14.52
  -7  -7  24   58.81   13.23
   7   7 -25    5.52    8.31
  -7  -7  25    8.37    7.06
   7   7 -26   14.62    9.57
  -7  -7  26   24.66    9.17
   7   7 -27   -6.32    9.69
  -7  -7  27   -1.68    6.15
   7   7 -28    4.14    7.05
  -7  -7  28    6.51    6.43
   7   7 -29   -0.26    9.17
  -7  -7  29   11.13    8.07
   7   7 -30    5.28    9.74
  -7  -7  30   25.51   10.23
   7   7 -31    4.99    8.81
  -7  -7  31    5.41    6.75
   7   7 -32    6.39    7.89
  -7  -7  32    3.01    6.56
   7   7 -33   -3.00    8.30
  -7  -7  33    1.67    7.16
   7   7 -34    2.53    9.01
  -7  -7  34   -0.49    6.84
   7   7 -35   -5.32   10.05
  -7  -7  35   -4.03    8.32
  -7  -7  36    6.58    7.30
  -7  -7  37   -2.45    6.59
  -7  -7  38    1.85    8.13
   7  -8  -1   41.95   11.92
  -7  -8   1   34.42   13.26
  -7  -8   2  139.08   27.68
  -7  -8   3   12.29    6.78
  -7  -8   3    6.85    9.49
   7   8  -4   16.94    9.59
  -7  -8   4   36.78    9.70
   7   8  -5    8.93    6.61
  -7  -8   5   15.13    7.41
   7   8  -6   26.25   10.02
  -7  -8   6   29.79    8.87
   7   8  -7   -0.74    6.63
  -7  -8   7   -1.42    6.10
   7   8  -8  117.16   21.15
  -7  -8   8   90.24   18.58
   7   8  -9   11.37    8.72
  -7  -8   9    0.99    5.77
   7  -8 -10   27.92    9.43
   7   8 -10   17.60    9.59
  -7  -8  10   32.57    9.18
   7  -8 -11    8.77    6.74
   7   8 -11   -4.17    8.55
  -7  -8  11    3.73    5.78
   7  -8 -12  169.06   30.58
   7   8 -12  141.99   31.41
  -7  -8  12  247.76   32.18
   7  -8 -13   -1.62    6.24
   7   8 -13    0.17    6.46
  -7  -8  13   -4.84    6.83
   7  -8 -14    4.68    6.68
   7   8 -14   10.21    8.64
  -7  -8  14   15.57    8.08
   7  -8 -15    1.56    6.41
   7   8 -15    3.99    7.38
  -7  -8  15    8.16    6.36
   7  -8 -16  110.90   17.92
  -7  -8  16   66.06   16.42
   7  -8 -17    2.45    5.63
  -7  -8  17   -0.49    6.25
   7   8 -18    5.90    8.86
  -7  -8  18    7.93    9.15
   7   8 -19   -4.11    8.10
  -7  -8  19    4.51    6.52
   7   8 -20   15.06    9.21
  -7  -8  20   15.27    6.73
   7   8 -21   -1.81    8.10
  -7  -8  21   -4.07    6.83
   7   8 -22   20.55   10.06
  -7  -8  22    4.43    7.30
   7   8 -23   16.14   11.19
  -7  -8  23    0.29    6.79
   7   8 -24   24.57   10.84
  -7  -8  24   -3.77    7.56
   7   8 -25    1.49    7.91
  -7  -8  25    0.21    5.73
   7   8 -26   30.15   11.88
  -7  -8  26   11.67    9.04
   7   8 -27    0.42    5.77
  -7  -8  27    9.01    7.60
   7   8 -28   15.90   10.75
  -7  -8  28   18.69    9.47
   7   8 -29    3.26    9.07
  -7  -8  29    3.22    6.51
   7   8 -30    0.37    8.99
  -7  -8  30   -1.87    7.40
   7   8 -31   -8.30   11.13
  -7  -8  31    4.53    7.48
   7   8 -32    1.93    9.41
  -7  -8  32    0.36    7.07
   7   8 -33    5.28    8.76
  -7  -8  33    5.73    7.06
   7   8 -34    0.56    8.49
  -7  -8  34    7.86    7.66
   7   8 -35   -1.01    8.20
  -7  -8  35    2.58    7.12
  -7  -8  36   -3.40    7.51
   7  -9  -1   -3.36    7.47
  -7  -9   1    1.33    6.01
   7  -9  -2   34.14   11.24
  -7  -9   2   45.40   11.15
   7  -9  -3    0.83    5.66
  -7  -9   3    3.03    6.04
   7  -9  -4   65.82   13.93
  -7  -9   4   49.27   12.43
   7  -9  -5    1.19    6.38
  -7  -9   5    7.68    6.18
  -7  -9   6   22.97    8.64
  -7  -9   7   31.50    9.91
  -7  -9   8   34.24   10.34
  -7  -9   9    5.33    6.11
  -7  -9  10  155.92   27.13
  -7  -9  11    2.92    6.67
   7   9 -12    6.95    7.55
  -7  -9  12   -0.50    5.35
   7   9 -13    7.73    8.55
  -7  -9  13    5.09    6.70
   7  -9 -14  101.25   18.69
   7   9 -14  101.95   20.87
  -7  -9  14   79.63   18.02
   7  -9 -15    5.75    5.96
   7   9 -15   -3.43    7.76
  -7  -9  15    0.23    5.78
   7  -9 -16    3.85    6.54
  -7  -9  16   14.57    7.65
  -7  -9  17   -1.77    7.34
   7   9 -18   18.22   10.43
  -7  -9  18   29.69    9.63
   7   9 -19    1.09    7.34
  -7  -9  19    0.40    5.92
   7   9 -20   23.36   11.92
  -7  -9  20   36.58   11.90
   7   9 -21   -4.87    8.77
  -7  -9  21   -0.29    5.79
   7   9 -22   -2.62    7.07
  -7  -9  22   -1.37    6.07
   7   9 -23    4.93    7.81
  -7  -9  23   -3.11    6.35
   7   9 -24   29.69   11.00
  -7  -9  24   12.28    8.00
   7   9 -25    1.05    8.42
  -7  -9  25   -0.43    6.41
   7   9 -26   14.77    9.80
  -7  -9  26    7.61    6.48
   7   9 -27   -4.76    9.04
  -7  -9  27    4.63    7.95
   7   9 -28   -0.32    8.85
  -7  -9  28    1.82    6.15
   7   9 -29   -1.04    9.90
  -7  -9  29   -2.63    6.68
   7   9 -30   12.12   10.40
  -7  -9  30    6.22    8.40
   7   9 -31   -1.30    8.22
  -7  -9  31   -4.92    7.72
   7   9 -32   12.80    9.83
  -7  -9  32   -4.14    7.27
   7   9 -33   -0.37    8.75
  -7  -9  33    2.55    6.42
   7   9 -34   -0.61    9.95
   7 -10  -1   28.47    9.61
  -7 -10   1   12.38    7.22
   7 -10  -2   52.53   12.35
  -7 -10   2   33.49   10.75
   7 -10  -3   -0.43    7.19
  -7 -10   3    3.05    5.36
   7 -10  -4    5.67    7.87
  -7 -10   4    3.39    5.67
   7 -10  -5    0.73    6.45
  -7 -10   5    1.51    5.90
   7 -10  -6  147.01   27.02
  -7 -10   6  157.95   26.72
   7 -10  -7    2.04    6.02
  -7 -10   7    3.28    6.14
   7 -10  -8    3.79    6.89
  -7 -10   8    6.46    6.72
   7 -10  -9   -0.47    5.47
  -7 -10   9    1.74    6.22
  -7 -10  10   11.95    7.31
  -7 -10  11   -0.31    6.48
  -7 -10  12   58.45   13.93
  -7 -10  13    0.93    6.22
  -7 -10  14   12.85    9.05
  -7 -10  15    3.05    6.02
  -7 -10  16   55.45   13.54
  -7 -10  17   -3.07    7.12
  -7 -10  18   39.44   11.43
  -7 -10  19    1.91    6.30
  -7 -10  20    2.03    5.80
  -7 -10  21    6.32    8.44
  -7 -10  23   -0.52    7.40
  -7 -10  24   -1.37    7.21
   7  10 -25   -0.47    8.05
  -7 -10  25   -4.95    7.26
   7  10 -26    3.39   10.50
  -7 -10  26   10.73    7.72
   7  10 -27    2.58    9.88
  -7 -10  27   -0.49    6.03
   7  10 -28    2.63    8.88
  -7 -10  28   18.10    8.33
   7  10 -29    3.43    8.53
  -7 -10  29   -0.64    6.50
   7  10 -30    1.03    8.77
  -7 -10  30    1.96    7.98
   7  10 -31    5.45    9.70
  -7 -10  31    0.92    7.26
   7  10 -32    0.24    8.69
   7  10 -33    0.41    8.74
   7  10 -34    5.91   10.43
   7 -11  -1    2.08    6.51
  -7 -11   1    0.89    6.77
   7 -11  -2    1.78    6.52
  -7 -11   2   -3.23    6.29
   7 -11  -3    7.70    6.84
  -7 -11   3   10.18    6.51
   7 -11  -4   24.37   10.66
  -7 -11   4   49.46   11.02
   7 -11  -5   22.41    9.87
  -7 -11   5   21.43    8.59
   7 -11  -6   -4.01    6.84
  -7 -11   6    1.54    6.72
   7 -11  -7   12.08    8.41
   7 -11  -8    6.55    6.80
  -7 -11   8    1.38    6.51
   7 -11  -9    0.55    6.54
  -7 -11   9    0.86    7.17
   7 -11 -10   34.39   10.79
  -7 -11  10   32.59   10.44
   7 -11 -11   -1.08    6.23
  -7 -11  11    5.15    7.16
   7 -11 -12    2.82    6.60
  -7 -11  12    1.25    5.83
  -7 -11  13   -0.65    6.48
  -7 -11  14   39.18   10.96
  -7 -11  15   -4.86    6.55
  -7 -11  16   16.03    9.17
  -7 -11  17   -0.96    6.24
  -7 -11  18   13.07    8.57
  -7 -11  19    3.15    7.50
  -7 -11  20    9.01    8.66
  -7 -11  21    0.19    5.33
  -7 -11  22   -1.07    7.30
  -7 -11  23    1.56    7.71
  -7 -11  24   13.14    9.81
  -7 -11  25    7.74    7.65
  -7 -11  26    4.03    5.96
  -7 -11  27   -2.41    7.99
  -7 -11  28    0.97    7.84
   7 -12  -1   16.92    8.67
  -7 -12   1    7.58    5.85
   7 -12  -2   25.39    9.72
  -7 -12   2   14.47    8.00
   7 -12  -3   -2.91    7.29
  -7 -12   3    3.32    6.45
   7 -12  -4    2.27    6.88
  -7 -12   4   -5.27    6.74
   7 -12  -5   24.49    9.44
  -7 -12   5   12.44    8.66
   7 -12  -6   23.74   10.21
  -7 -12   6   45.87   11.97
   7 -12  -7    2.68    6.19
  -7 -12   7    5.97    6.69
   7 -12  -8   20.56    9.13
  -7 -12   8    6.00    7.35
   7 -12  -9   -2.42    7.52
  -7 -12   9    0.00    5.73
   7 -12 -10   15.11    7.44
  -7 -12  10    8.35    6.99
   7 -12 -11   -0.80    6.71
  -7 -12  11   -0.58    7.07
  -7 -12  12   42.22   12.23
  -7 -12  13    1.02    6.48
  -7 -12  14    0.40    6.59
  -7 -12  15   -1.59    7.84
  -7 -12  16   37.15   12.27
  -7 -12  17    6.57    7.25
  -7 -12  18   18.30    9.84
  -7 -12  19   -3.17    7.19
  -7 -12  20    3.69    7.24
  -7 -12  21    5.81    8.48
  -7 -12  22    7.54    8.22
  -7 -12  23    2.30    7.61
  -7 -12  24    5.85    7.38
  -7 -12  25    2.73    6.83
   7 -13  -1   -0.16    6.66
  -7 -13   1   11.19    6.31
   7 -13  -2   12.44    7.76
  -7 -13   2    7.23    7.83
   7 -13  -3   18.90    9.48
  -7 -13   3   14.94    8.17
   7 -13  -4   35.56   12.65
  -7 -13   4   67.19   13.85
   7 -13  -5   10.08    8.10
  -7 -13   5   -1.79    6.56
   7 -13  -6    3.37    7.01
  -7 -13   6    2.07    6.19
   7 -13  -7    4.26    6.73
  -7 -13   7    8.80    7.26
   7 -13  -8    6.85    7.53
  -7 -13   8    3.64    6.90
   7 -13  -9   14.03    8.88
  -7 -13   9   11.05    7.86
  -7 -13  10   23.06    9.16
  -7 -13  11    5.46    7.63
  -7 -13  12   -2.15    7.50
  -7 -13  13   -2.24    6.59
  -7 -13  14   12.41    8.73
  -7 -13  15   -2.24    6.64
  -7 -13  16   -1.56    6.98
  -7 -13  17    1.17    8.51
  -7 -13  18   -1.80    7.24
  -7 -13  19    3.35    7.13
  -7 -13  20   22.15   10.11
  -7 -13  21    1.96    7.64
  -7 -13  22    0.26    6.26
   7 -14  -1    6.18    7.43
  -7 -14   1   13.19    7.51
   7 -14  -2   10.26    8.18
  -7 -14   2   14.45    7.68
   7 -14  -3    2.60    7.71
  -7 -14   3    2.72    6.76
   7 -14  -4    1.15    6.55
  -7 -14   4    5.50    7.46
   7 -14  -5    0.87    6.48
  -7 -14   5   -4.01    7.06
   7 -14  -6   12.30    9.05
  -7 -14   6   12.62    8.39
   7 -14  -7   32.17   10.40
  -7 -14   7   20.66    9.95
  -7 -14   8   20.35    8.84
  -7 -14   9    2.27    7.75
  -7 -14  10    7.72    8.33
  -7 -14  11   -2.59    7.07
  -7 -14  12    9.89    8.62
  -7 -14  13   -4.41    7.69
  -7 -14  14    4.56    6.63
  -7 -14  15    9.82    8.77
  -7 -14  16    2.89    6.04
  -7 -14  17   12.99    7.70
  -7 -14  18    3.80    7.29
  -7 -14  19   -0.05    6.44
   7 -15  -1    1.78    6.72
  -7 -15   1   -3.31    6.78
   7 -15  -2   -2.03    7.30
  -7 -15   2   -1.12    6.47
   7 -15  -3   19.70    9.41
  -7 -15   3   20.80    8.79
   7 -15  -4    3.01    7.75
  -7 -15   4    7.12    7.80
   7 -15  -5    1.66    7.26
  -7 -15   5   -2.03    6.26
  -7 -15   6    0.79    6.52
  -7 -15   7   -0.76    6.68
  -7 -15   8   12.71    9.25
  -7 -15   9    6.86    8.16
  -7 -15  10    5.20    7.93
  -7 -15  11   -3.16    6.97
  -7 -15  12    9.44    7.28
  -7 -15  13    0.19    7.49
  -7 -15  14    3.15    7.84
  -7 -15  15    3.90    7.31
  -7 -15  16    8.44    7.88
   7 -16  -1    0.14    7.75
  -7 -16   1    8.43    7.95
   7 -16  -2   -5.33    7.30
  -7 -16   2    4.92    7.29
   7 -16  -3   -2.50    7.75
  -7 -16   3    0.76    7.66
  -7 -16   4    5.65    6.87
  -7 -16   5    2.13    6.42
  -7 -16   6   15.28    8.77
  -7 -16   7    8.27    7.93
  -7 -16   8    1.83    6.65
  -7 -16   9    2.33    6.67
  -7 -16  10   10.64    8.04
  -7 -16  11   11.29    8.24
  -7 -16  12   -2.25    6.80
   7 -17  -1    1.51    6.77
  -7 -17   3    9.81    8.18
  -7 -17   4    3.82    7.46
  -7 -17   5    2.02    7.12
  -7 -17   6   -2.67    6.96
  -7 -17   7   -0.39    6.84
  -7 -17   8   -3.51    7.21
  -6   0   1   -1.14    5.73
  -6   0   1   -3.81    9.25
   6   0  -1    4.71    5.65
   6   0  -1    3.00    8.16
  -6   0   2  381.00   55.64
  -6   0   2  460.12   59.37
   6   0  -2  322.91   55.34
   6   0  -2  366.47   57.93
  -6   0   3   -1.06    9.43
   6   0  -3    1.52    6.06
   6   0  -3   -0.12    7.73
  -6   0   4   17.72    7.33
  -6   0   4   11.17    9.61
   6   0  -4   34.65    8.10
   6   0  -4   10.23    8.98
  -6   0   5   -2.45    5.73
  -6   0   5   -3.34    9.01
   6   0  -5   -1.77    4.73
   6   0  -5   -3.58    7.69
  -6   0   6 1403.19  194.67
  -6   0   6 1276.51  196.32
   6   0  -6 1292.32  194.02
   6   0  -6 1481.35  197.23
  -6   0   7    3.23    5.23
  -6   0   7    2.41    8.06
   6   0  -7   -0.93    4.49
   6   0  -7   -3.35    8.42
  -6   0   8   38.74    9.32
  -6   0   8   37.29   11.15
   6   0  -8   32.82    8.05
   6   0  -8   13.97    9.59
  -6   0   9    0.31    5.11
  -6   0   9    4.23    7.02
   6   0  -9   -1.14    3.79
   6   0  -9   -0.60    7.38
  -6   0  10  174.04   30.40
  -6   0  10  284.10   34.79
   6   0 -10  161.54   29.70
   6   0 -10  253.10   34.78
  -6   0  11    0.22    4.76
  -6   0  11   -0.79    6.96
   6   0 -11   -1.30    4.28
   6   0 -11   -4.69    8.76
  -6   0  12  323.61   47.24
  -6   0  12  290.94   49.01
   6   0 -12  323.69   46.84
   6   0 -12  282.27   49.27
  -6   0  13   -0.72    4.48
  -6   0  13   -2.62    7.42
   6   0 -13   -2.01    4.12
   6   0 -13   -0.11    6.45
  -6   0  14   47.37   13.09
  -6   0  14   64.64   15.81
   6   0 -14  111.01   14.49
   6   0 -14   85.30   17.39
  -6   0  15    0.25    6.14
   6   0 -15    0.18    4.12
   6   0 -15   -2.58    7.35
  -6   0  16  316.10   48.88
   6   0 -16  325.48   48.21
   6   0 -16  303.07   50.87
  -6   0  17    0.30    4.78
   6   0 -17   -2.00    3.98
   6   0 -17   -2.82    7.96
  -6   0  18  252.46   40.45
   6   0 -18  274.29   43.70
  -6   0  19    1.25    5.08
  -6   0  20    0.07    5.07
  -6   0  21    0.65    4.61
  -6   0  22  140.32   23.85
  -6   0  23    1.36    5.35
  -6   0  24    7.97    5.97
   6   0 -25    1.83    5.42
   6   0 -26   70.92   14.80
   6   0 -27    0.64    5.35
   6   0 -28   53.56   12.28
   6   0 -29   -0.47    5.80
   6   0 -30   17.99    7.90
   6   0 -31   -1.25    5.81
   6   0 -32   62.41   14.00
   6   0 -33    2.53    6.00
   6   0 -34   -1.43    6.48
   6   0 -35    2.43    6.55
   6   0 -36    9.82    7.76
   6   0 -37    4.39    6.89
   6   0 -38    9.26    8.42
  -6   1   1   -0.79    8.84
   6  -1  -1    7.32    5.45
   6  -1  -1   14.61    9.36
   6   1  -1    3.56    4.60
   6   1  -1    3.87    7.98
  -6  -1   1    5.71    5.67
  -6  -1   1    7.29    8.71
  -6   1   2  636.46   90.64
  -6   1   2  683.48   93.58
   6  -1  -2  529.13   90.46
   6  -1  -2  674.18   93.70
   6   1  -2  551.51   90.01
   6   1  -2  721.73   93.54
  -6  -1   2  667.59   90.89
  -6  -1   2  601.90   92.66
  -6   1   3   24.34    8.95
  -6   1   3   57.91   13.29
   6  -1  -3   59.49   10.80
   6  -1  -3   17.75   12.13
   6   1  -3   30.70    9.01
   6   1  -3   30.22   11.86
  -6  -1   3   51.16   10.17
  -6  -1   3   43.72   13.29
  -6   1   4  899.53  130.44
  -6   1   4  948.43  133.19
   6  -1  -4  894.14  130.71
   6  -1  -4  806.24  132.35
   6   1  -4  876.77  129.99
   6   1  -4  974.60  132.97
  -6  -1   4  941.81  130.72
  -6  -1   4  871.71  132.51
  -6   1   5  152.09   22.28
  -6   1   5  132.93   24.57
   6  -1  -5  122.69   22.04
   6  -1  -5  144.72   25.16
   6   1  -5  101.78   21.00
   6   1  -5  139.33   24.51
  -6  -1   5  145.92   22.15
  -6  -1   5  123.57   23.91
  -6   1   6  127.67   18.75
  -6   1   6   84.74   20.41
   6  -1  -6  120.11   18.36
   6  -1  -6  117.05   21.65
   6   1  -6   81.38   17.16
   6   1  -6  107.07   21.37
  -6  -1   6   96.86   17.91
  -6  -1   6  102.62   20.83
  -6   1   7  277.12   41.94
  -6   1   7  256.05   43.64
   6  -1  -7  276.11   41.58
   6  -1  -7  232.37   43.57
   6   1  -7  279.53   41.29
   6   1  -7  275.42   44.10
  -6  -1   7  286.87   41.85
  -6  -1   7  266.29   43.93
  -6   1   8  703.15   96.70
  -6   1   8  840.76   99.93
   6  -1  -8  793.92   96.73
   6  -1  -8  770.54   99.68
   6   1  -8  399.56   94.85
   6   1  -8  723.33   99.29
  -6  -1   8  801.78   96.96
  -6  -1   8  707.52   98.88
  -6   1   9    4.65    5.24
  -6   1   9    5.52    8.17
   6  -1  -9    0.96    4.90
   6  -1  -9   14.66   10.60
   6   1  -9    2.39    4.05
   6   1  -9   16.52    8.70
  -6  -1   9   11.82    5.48
  -6  -1   9   16.76    8.61
  -6   1  10  125.82   18.58
  -6   1  10  101.39   20.09
   6  -1 -10  134.95   18.26
   6  -1 -10  133.76   22.04
   6   1 -10  124.18   18.12
   6   1 -10   25.10   17.40
  -6  -1  10  115.03   18.04
  -6  -1  10  100.32   20.16
  -6   1  11   21.67    6.73
  -6   1  11   16.02    9.30
   6  -1 -11   15.52    5.34
   6  -1 -11   19.43    9.34
   6   1 -11    6.76    4.97
   6   1 -11   26.98    9.70
  -6  -1  11   15.38    5.87
  -6  -1  11   15.96    9.22
  -6   1  12  343.51   47.85
  -6   1  12  338.86   49.63
   6  -1 -12  252.15   46.38
   6  -1 -12  296.00   49.75
   6   1 -12  379.96   47.78
   6   1 -12  287.24   49.62
  -6  -1  12  329.34   47.16
  -6  -1  12  283.98   49.37
  -6   1  13   55.51   11.57
  -6   1  13   71.03   14.26
   6  -1 -13   54.90   11.17
   6  -1 -13   75.53   15.30
   6   1 -13   63.69   11.76
   6   1 -13   45.49   14.03
  -6  -1  13   37.11   13.36
  -6   1  14  191.03   30.06
  -6   1  14  181.88   31.63
   6  -1 -14  178.85   29.24
   6  -1 -14  174.95   32.37
   6   1 -14  205.58   30.01
   6   1 -14  180.62   32.28
  -6  -1  14  198.05   30.69
  -6  -1  14  174.14   32.13
  -6   1  15    6.81    5.48
  -6   1  15    9.60    7.39
   6  -1 -15   10.78    5.10
   6  -1 -15   20.88    9.08
   6   1 -15   11.07    5.24
   6   1 -15   18.07    9.33
  -6  -1  15    6.22    5.70
  -6   1  16    6.18    5.10
  -6   1  16   14.17    8.36
   6  -1 -16    2.87    4.05
   6  -1 -16    0.38    9.16
   6   1 -16    4.97    7.65
  -6  -1  16    0.83    5.04
  -6   1  17    2.40    4.98
   6  -1 -17    8.19    4.80
   6  -1 -17    8.65    9.24
   6   1 -17   10.02    8.14
  -6  -1  17    4.41    5.03
  -6   1  18  247.89   37.88
   6  -1 -18  251.55   37.25
   6  -1 -18  187.50   39.12
   6   1 -18  210.93   40.10
  -6  -1  18  272.77   38.07
  -6   1  19   42.84    9.52
   6  -1 -19   25.51    7.60
   6   1 -19   50.39   12.89
  -6  -1  19   27.22    8.63
  -6   1  20   -0.81    5.83
  -6  -1  20   -3.03    5.10
  -6   1  21    3.74    5.46
  -6  -1  21    0.82    5.28
  -6   1  22   12.88    6.37
   6   1 -22   17.45    7.60
  -6   1  23    0.81    5.30
   6   1 -23    7.83    5.97
  -6   1  24   44.57    9.95
   6   1 -24   26.64   10.01
  -6   1  25    4.39    5.07
   6   1 -25    5.11    5.76
  -6   1  26    1.79    5.20
   6   1 -26    8.58    5.69
  -6   1  27    0.57    4.76
   6   1 -27    1.65    5.76
  -6  -1  27   -5.49    6.21
   6  -1 -28   58.88   13.86
   6   1 -28   72.63   14.53
  -6  -1  28   62.39   13.82
   6  -1 -29   -2.54    4.89
   6   1 -29    2.50    5.64
  -6  -1  29   -2.17    5.20
   6  -1 -30   31.44    9.10
   6   1 -30   26.31    9.81
  -6  -1  30   30.25    9.30
   6  -1 -31    9.34    5.77
   6   1 -31   -4.28    6.99
   6  -1 -32    4.69    5.97
   6   1 -32   -2.44    6.55
   6  -1 -33   -1.25    5.78
   6   1 -33   -2.88    7.69
   6  -1 -34   13.94    7.71
   6   1 -34   20.28    9.74
   6  -1 -35    0.17    6.05
   6   1 -35   -2.80    7.20
   6  -1 -36   -0.75    6.23
   6   1 -36    4.20    7.38
   6  -1 -37    5.63    6.72
   6   1 -37    2.80    7.06
   6  -1 -38    2.35    6.56
   6   1 -38    4.06    7.81
  -6   2   1    1.40    5.21
  -6   2   1   -0.13    8.82
   6  -2  -1   11.28    6.06
   6  -2  -1    0.51   10.06
   6   2  -1    1.08    5.00
   6   2  -1    2.21    7.41
  -6  -2   1    2.17    5.75
  -6  -2   1    1.38    8.10
  -6   2   2   17.28    6.54
  -6   2   2    6.31    8.47
   6  -2  -2    7.65    6.24
   6  -2  -2    6.96    8.84
   6   2  -2   12.46    5.54
   6   2  -2    4.60    8.55
  -6  -2   2   10.94    6.64
  -6  -2   2    6.06    8.48
  -6   2   3    1.51    5.12
  -6   2   3   10.68    9.40
   6  -2  -3   15.97    6.46
   6  -2  -3   13.65    9.96
   6   2  -3    8.15    3.99
   6   2  -3   -0.03    7.36
  -6  -2   3    6.80    5.10
  -6  -2   3   -1.26    8.68
  -6   2   4   50.94   12.44
  -6   2   4   52.22   15.27
   6  -2  -4   54.45   13.34
   6  -2  -4   80.37   17.35
   6   2  -4   67.42   12.48
   6   2  -4   82.12   16.69
  -6  -2   4   79.88   13.94
  -6  -2   4  102.81   17.39
  -6   2   5   15.21    5.76
  -6   2   5    4.56    9.53
   6  -2  -5   27.25    7.88
   6  -2  -5   21.47    9.97
   6   2  -5    6.89    5.38
   6   2  -5   18.07   10.56
  -6  -2   5   15.13    6.16
  -6  -2   5    3.76    9.72
  -6   2   6  367.94   54.99
  -6   2   6  378.66   57.70
   6  -2  -6  358.82   55.43
   6  -2  -6  406.25   58.22
   6   2  -6  340.51   54.45
   6   2  -6  361.37   57.29
  -6  -2   6  371.17   54.78
  -6  -2   6  373.79   57.45
  -6   2   7   54.19   12.31
  -6   2   7   77.01   15.63
   6  -2  -7   57.29   12.54
   6  -2  -7   41.73   15.03
   6   2  -7   63.81   12.28
   6   2  -7   74.56   15.96
  -6  -2   7   68.85   12.67
  -6  -2   7   77.71   16.10
  -6   2   8    6.36    5.51
  -6   2   8    9.04    8.73
   6  -2  -8   21.78    6.51
   6  -2  -8    0.10    7.73
   6   2  -8    6.71    4.85
   6   2  -8   21.52   10.13
  -6  -2   8    6.02    4.94
  -6  -2   8   10.12    8.90
  -6   2   9   -0.31    4.29
  -6   2   9   -2.18    7.21
   6  -2  -9   -1.86    4.50
   6  -2  -9    4.72    7.24
   6   2  -9   -0.73    4.40
   6   2  -9    2.81    7.70
  -6  -2   9   -1.22    4.74
  -6  -2   9   -4.58    7.75
  -6   2  10  277.37   45.02
  -6   2  10  243.14   46.21
   6  -2 -10  303.37   44.98
   6  -2 -10  427.48   49.97
   6   2 -10  298.73   45.07
   6   2 -10  294.49   47.65
  -6   2  11  358.72   44.24
  -6   2  11  214.66   44.08
   6  -2 -11  312.46   43.35
   6  -2 -11  254.45   45.63
   6   2 -11  292.91   43.51
   6   2 -11  245.20   45.22
  -6  -2  11  285.95   46.16
  -6   2  12  157.55   21.59
  -6   2  12   89.40   21.16
   6  -2 -12  129.14   20.46
   6  -2 -12  147.06   24.38
   6   2 -12  130.89   20.93
   6   2 -12  134.04   23.74
  -6  -2  12  107.17   21.10
  -6  -2  12   96.82   22.15
  -6   2  13    5.45    5.09
  -6   2  13   11.78    7.83
   6  -2 -13   16.05    5.18
   6  -2 -13   24.47    9.68
   6   2 -13   11.13    5.12
   6   2 -13   13.93    8.55
  -6  -2  13   14.38    6.38
  -6  -2  13    8.20    7.56
  -6   2  14  110.91   19.76
  -6   2  14  103.38   21.15
   6  -2 -14  124.64   19.31
   6  -2 -14  129.03   23.06
   6   2 -14  117.81   22.76
  -6  -2  14  104.17   19.76
  -6   2  15   43.37    8.57
   6  -2 -15   27.85    7.20
   6  -2 -15   19.94   10.15
   6   2 -15   28.93   11.18
  -6  -2  15   16.18    7.51
  -6   2  16   83.90   14.62
   6  -2 -16   62.59   13.10
   6  -2 -16   83.03   17.46
   6   2 -16   67.13   17.21
  -6  -2  16   79.84   14.60
  -6   2  17   27.48    7.76
   6  -2 -17   21.61    6.45
   6  -2 -17   21.01   10.38
   6   2 -17   14.14    9.90
  -6  -2  17   30.85    7.94
  -6   2  18   12.56    6.57
   6  -2 -18   14.35    5.47
   6  -2 -18   18.31    9.24
   6   2 -18   18.55    9.06
  -6  -2  18   19.60    7.35
  -6   2  19    3.33    6.11
   6  -2 -19   11.14    5.39
   6   2 -19    4.01    9.23
  -6  -2  19   21.03    6.87
  -6   2  20  194.43   28.41
   6  -2 -20  166.55   27.31
   6   2 -20  148.81   28.27
  -6   2  21    2.38    5.28
   6   2 -21    0.39    5.77
  -6   2  22   28.65    8.39
   6   2 -22   37.38   10.53
  -6   2  23    0.47    5.56
   6   2 -23    3.03    6.21
  -6   2  24    5.28    5.26
   6   2 -24   12.70    7.00
  -6  -2  24    1.37    5.73
  -6   2  25   21.37    7.40
   6   2 -25   31.15    9.35
  -6  -2  25   32.59    8.85
  -6   2  26   22.26    8.97
   6   2 -26   56.65   11.68
  -6  -2  26   48.15   10.93
   6   2 -27    3.10    5.89
  -6  -2  27    9.65    6.03
   6   2 -28   10.15    7.63
  -6  -2  28   24.61    8.43
   6   2 -29    5.34    6.87
  -6  -2  29    3.60    5.77
   6  -2 -30    9.50    6.33
   6   2 -30    8.80    6.72
  -6  -2  30    5.30    7.05
   6  -2 -31   -3.43    5.56
   6   2 -31    0.21    6.18
  -6  -2  31    1.39    5.16
   6  -2 -32   16.93    6.91
   6   2 -32   17.05    9.58
  -6  -2  32   10.15    7.94
   6  -2 -33    0.81    5.58
   6   2 -33    3.17    7.21
   6  -2 -34   -0.40    5.10
   6   2 -34    1.20    7.60
   6  -2 -35   -4.50    6.67
   6   2 -35    2.56    7.91
   6  -2 -36    4.21    6.19
   6   2 -36   18.41    9.24
   6  -2 -37    3.22    6.24
   6   2 -37    0.89    8.32
   6  -2 -38    8.34    6.56
  -6   3   1    6.28    5.42
  -6   3   1   16.26    9.32
   6  -3  -1   -0.40    6.02
   6  -3  -1    0.82    8.39
   6   3  -1    2.07    3.96
   6   3  -1    8.36    7.39
  -6  -3   1   -2.96    5.45
  -6  -3   1   13.14    8.62
  -6   3   2  201.47   26.89
  -6   3   2  132.95   28.57
   6  -3  -2  145.67   26.54
   6  -3  -2  172.24   29.72
   6   3  -2  171.24   25.92
   6   3  -2  149.79   28.14
  -6  -3   2  155.15   26.13
  -6  -3   2  157.91   28.70
  -6   3   3  142.75   25.24
  -6   3   3  148.98   28.12
   6  -3  -3  180.31   26.46
   6  -3  -3  137.84   28.30
   6   3  -3  146.67   24.89
   6   3  -3  202.02   28.75
  -6  -3   3  173.11   25.50
  -6  -3   3  128.49   27.46
  -6   3   4   41.82    9.89
  -6   3   4   34.05   12.94
   6  -3  -4   47.19   10.97
   6  -3  -4   30.81   12.38
   6   3  -4   45.08    9.46
   6   3  -4   56.09   13.34
  -6  -3   4   47.62    9.80
  -6  -3   4   42.20   12.83
  -6   3   5    9.23    5.89
  -6   3   5    7.53    8.09
   6  -3  -5   10.06    6.46
   6  -3  -5    6.86    8.39
   6   3  -5   13.41    5.34
   6   3  -5    4.56    8.10
  -6  -3   5   13.73    5.39
  -6  -3   5    5.62    7.84
  -6   3   6   13.80    6.48
  -6   3   6   14.90    8.86
   6  -3  -6    9.81    6.34
   6  -3  -6   23.95   10.62
   6   3  -6   14.55    5.81
   6   3  -6   10.11    8.92
  -6  -3   6   22.65    5.90
  -6  -3   6    7.13    8.39
  -6   3   7   16.65    6.41
  -6   3   7   19.95    9.15
   6  -3  -7   14.47    7.59
   6  -3  -7   15.53    8.99
   6   3  -7   21.43    6.52
   6   3  -7    6.27    8.28
  -6  -3   7   19.33    6.24
  -6  -3   7    9.16    8.92
  -6   3   8  428.96   63.15
  -6   3   8  404.56   65.17
   6  -3  -8  508.83   64.27
   6  -3  -8  381.42   65.72
   6   3  -8  418.31   63.16
   6   3  -8  382.42   65.15
  -6  -3   8  418.85   65.70
  -6   3   9   85.83   13.87
  -6   3   9   91.35   16.52
   6  -3  -9   69.98   13.98
   6  -3  -9   34.05   14.77
   6   3  -9   79.81   13.85
   6   3  -9   90.04   17.26
  -6  -3   9   53.48   13.71
  -6  -3   9   81.03   17.00
  -6   3  10   33.01    8.28
  -6   3  10   24.63   10.49
   6  -3 -10   23.78    8.01
   6  -3 -10   20.46   10.82
   6   3 -10   29.17    8.12
   6   3 -10   41.77   11.26
  -6  -3  10   24.13    8.18
  -6  -3  10   35.65   11.49
  -6   3  11   10.20    5.42
  -6   3  11   14.96    7.90
   6  -3 -11    2.98    5.03
   6  -3 -11   18.55    9.59
   6   3 -11   14.76    8.72
  -6  -3  11   14.84    6.97
  -6  -3  11   10.19    7.67
  -6   3  12   82.29   14.38
  -6   3  12   72.27   15.57
   6  -3 -12   66.40   13.56
   6  -3 -12   76.95   17.35
   6   3 -12   88.28   17.47
  -6  -3  12   75.97   14.92
  -6   3  13  147.29   23.09
   6  -3 -13  132.25   22.36
   6  -3 -13  132.39   25.57
   6   3 -13  136.44   25.52
  -6  -3  13  137.84   23.35
  -6   3  14  218.74   31.62
   6  -3 -14  200.95   30.90
   6  -3 -14  189.56   34.29
   6   3 -14  201.52   34.43
  -6  -3  14  175.20   31.46
  -6   3  15   35.03    9.35
   6  -3 -15   22.53    6.55
   6  -3 -15   38.35   11.85
   6   3 -15   18.11    8.23
   6   3 -15   16.54    9.41
  -6  -3  15   16.22    7.23
  -6   3  16   22.38    7.62
  -6   3  16   39.69   10.55
   6  -3 -16   20.95    6.37
   6  -3 -16   31.07    9.94
   6   3 -16   16.45    7.66
   6   3 -16   19.71    9.65
  -6  -3  16   19.98    7.70
  -6   3  17  102.99   15.53
   6  -3 -17   71.39   13.84
   6  -3 -17   41.09   15.60
   6   3 -17  129.73   20.52
  -6   3  18  162.93   22.05
   6  -3 -18  100.94   19.92
   6   3 -18  123.28   24.35
  -6   3  19   52.29   12.86
   6  -3 -19   75.73   12.66
  -6   3  20    5.48    5.84
   6  -3 -20    1.09    4.46
   6   3 -20   13.32    7.22
  -6   3  21   -3.09    5.32
   6  -3 -21   -0.29    4.18
   6   3 -21   -0.11    5.93
  -6  -3  21    0.71    5.89
  -6   3  22   64.49   13.00
   6  -3 -22   74.14   13.07
   6   3 -22   60.86   14.58
  -6  -3  22   58.72   13.73
  -6   3  23   27.12    7.46
   6   3 -23   19.16    8.87
  -6  -3  23   16.24    8.40
  -6   3  24   60.12   13.50
   6   3 -24   76.88   16.29
  -6  -3  24   84.26   15.34
  -6   3  25   -1.93    5.46
   6   3 -25    6.27    7.67
  -6  -3  25   -1.18    5.21
   6   3 -26    6.47    6.46
  -6  -3  26   -0.72    7.10
   6   3 -27   -0.44    6.53
  -6  -3  27   -0.26    5.43
   6   3 -28   32.03    9.85
  -6  -3  28   20.78    8.42
   6   3 -29    8.30    8.62
  -6  -3  29    0.59    6.11
   6   3 -30   22.71    9.22
  -6  -3  30   20.38    8.71
   6   3 -31   -2.42    7.32
  -6  -3  31    0.34    5.98
   6  -3 -32   12.52    5.74
   6   3 -32    4.37    8.11
  -6  -3  32    4.52    6.63
   6  -3 -33    1.78    4.90
   6   3 -33   -1.44    6.94
  -6  -3  33    6.40    7.12
   6  -3 -34   17.65    6.87
   6   3 -34    3.66    7.66
   6  -3 -35   -0.17    5.35
   6   3 -35   -4.05    7.55
   6  -3 -36    1.22    5.94
   6   3 -36   -4.65    6.77
   6  -3 -37   -4.28    6.11
   6   3 -37   -4.40    7.42
   6  -3 -38    1.03    6.10
  -6   4   1  292.94   33.00
  -6   4   1  170.67   34.68
   6  -4  -1  179.92   32.00
   6  -4  -1  255.81   35.83
   6   4  -1  187.77   31.02
   6   4  -1  159.18   32.89
  -6  -4   1  196.76   31.21
  -6  -4   1  188.13   33.70
  -6   4   2    9.14    5.30
  -6   4   2   30.40   10.21
   6  -4  -2   13.84    6.74
   6  -4  -2    9.59    9.04
   6   4  -2    6.83    4.44
   6   4  -2    8.41    7.74
  -6  -4   2    8.73    5.13
  -6  -4   2   14.84    9.42
  -6   4   3    2.56    4.92
  -6   4   3   17.11    8.72
   6  -4  -3    3.86    5.83
   6  -4  -3    7.92    8.78
   6   4  -3    5.54    4.49
   6   4  -3   10.33    7.58
  -6  -4   3    6.90    4.87
  -6  -4   3    4.25    7.88
  -6   4   4   10.26    6.25
  -6   4   4   21.60    9.89
   6  -4  -4   22.37    7.59
   6  -4  -4   22.51   11.01
   6   4  -4   12.58    5.75
   6   4  -4   28.00    9.63
  -6  -4   4   23.18    5.98
  -6  -4   4   17.51    9.48
  -6   4   5  311.90   42.53
  -6   4   5  252.59   44.73
   6  -4  -5  246.07   42.28
   6  -4  -5  425.33   48.55
   6   4  -5  225.35   41.58
   6   4  -5  313.16   45.02
  -6  -4   5  273.50   44.70
  -6   4   6  360.12   46.53
  -6   4   6  255.02   47.84
   6  -4  -6  279.17   46.18
   6  -4  -6  348.07   50.22
   6   4  -6  298.82   46.13
   6   4  -6  278.81   48.19
  -6  -4   6  331.73   47.03
  -6  -4   6  259.18   48.09
  -6   4   7   87.11   15.01
  -6   4   7   70.61   17.38
   6  -4  -7  113.23   16.68
   6  -4  -7   75.71   18.31
   6   4  -7   75.81   14.80
   6   4  -7   83.19   17.44
  -6  -4   7   89.45   15.79
  -6  -4   7   49.57   16.14
  -6   4   8    8.18    5.53
  -6   4   8    4.05    7.78
   6  -4  -8   20.04    6.51
   6  -4  -8    1.40    7.42
   6   4  -8   14.56    8.19
  -6  -4   8    9.45    5.56
  -6  -4   8    0.68    7.34
  -6   4   9   85.21   13.92
  -6   4   9   57.33   14.89
   6  -4  -9   89.56   14.70
   6  -4  -9   79.87   17.36
   6   4  -9   83.22   14.91
   6   4  -9   51.93   15.06
  -6  -4   9   61.74   14.18
  -6  -4   9   68.51   16.25
  -6   4  10   24.37    7.64
  -6   4  10   35.62   10.57
   6  -4 -10   23.03    7.84
   6  -4 -10   28.51   10.72
   6   4 -10   36.01    8.95
   6   4 -10   62.10   13.01
  -6  -4  10   23.61    8.13
  -6  -4  10   25.75    9.93
  -6   4  11   53.25   18.93
   6  -4 -11  188.85   22.29
   6  -4 -11  135.91   24.36
   6   4 -11  190.61   23.33
   6   4 -11  178.54   25.35
  -6  -4  11  134.51   21.24
  -6   4  12  149.64   21.98
   6  -4 -12  121.65   21.60
   6  -4 -12  109.58   23.92
   6   4 -12  105.67   22.10
   6   4 -12  140.01   24.86
  -6  -4  12  147.43   22.60
  -6   4  13   60.44   11.60
   6  -4 -13   53.11   11.30
   6  -4 -13   45.04   14.05
   6   4 -13   64.67   12.75
   6   4 -13   46.03   13.78
  -6  -4  13   54.82   11.68
  -6   4  14   -0.58    4.42
  -6   4  14   -5.08    6.90
   6  -4 -14    1.99    4.33
   6  -4 -14    3.81    8.23
   6   4 -14    4.13    5.25
   6   4 -14   -1.60    7.28
  -6   4  15  133.06   21.29
  -6   4  15  134.56   22.52
   6  -4 -15  122.57   20.48
   6  -4 -15   98.18   23.03
   6   4 -15  121.26   22.18
   6   4 -15  120.85   24.27
  -6   4  16  194.06   29.56
   6  -4 -16  163.54   28.53
   6   4 -16  179.65   30.78
   6   4 -16  233.61   34.78
  -6   4  17   11.92    6.23
   6  -4 -17   11.81    5.46
   6   4 -17   17.06   10.75
  -6   4  18   82.30   14.33
   6  -4 -18   69.38   13.38
   6   4 -18   67.91   17.42
  -6   4  19  109.59   19.36
   6  -4 -19  105.63   18.48
  -6  -4  19  122.50   20.63
  -6   4  20  133.26   21.47
   6  -4 -20  122.87   20.44
   6   4 -20  110.56   22.72
  -6  -4  20  121.85   21.98
   6  -4 -21    4.29    4.60
   6   4 -21    6.35    7.55
  -6  -4  21    7.58    6.43
   6  -4 -22   12.13    5.20
   6   4 -22   16.56    8.73
  -6  -4  22   15.57    6.81
  -6   4  23    0.07    4.56
   6  -4 -23    1.61    4.04
   6   4 -23   -2.40    5.87
  -6  -4  23   -0.85    5.60
   6   4 -24   -3.67    6.36
  -6  -4  24    3.85    6.11
   6   4 -25   10.01    7.23
  -6  -4  25   -1.28    6.29
   6   4 -26   26.02   10.00
  -6  -4  26   18.13    8.62
   6   4 -27   10.33    8.35
  -6  -4  27   10.25    7.18
   6   4 -28   14.15    9.36
  -6  -4  28   36.58    9.97
   6   4 -29   -4.26    8.27
  -6  -4  29    0.11    5.94
   6   4 -30    6.51    7.96
  -6  -4  30   11.40    7.13
   6   4 -31   -4.33    7.73
  -6  -4  31    1.57    5.72
   6   4 -32   11.78   10.42
  -6  -4  32   35.75    9.95
   6  -4 -33    8.08    5.26
   6   4 -33    6.67    7.83
  -6  -4  33   -2.88    6.83
   6  -4 -34    3.33    5.65
   6   4 -34   -3.76    7.93
  -6  -4  34    0.29    5.87
   6  -4 -35   10.29    5.82
   6   4 -35   -6.05    8.38
   6  -4 -36   11.15    6.30
   6   4 -36    4.07    7.96
   6  -4 -37    7.43    5.31
   6   4 -37    4.47    8.20
  -6   5   1    9.84    9.56
   6  -5  -1   13.79    6.60
   6  -5  -1    9.72    8.75
   6   5  -1   21.56    5.85
   6   5  -1   21.33    6.72
  -6  -5   1   22.46    6.17
  -6  -5   1    4.69    7.30
  -6   5   2   99.39   18.20
  -6   5   2   87.00   21.14
   6  -5  -2  137.53   20.10
   6  -5  -2  110.19   21.56
   6   5  -2  103.25   18.26
   6   5  -2   99.91   18.79
   6   5  -2  111.67   20.69
  -6  -5   2  101.66   18.76
  -6  -5   2  114.60   21.47
  -6   5   3  126.71   20.15
  -6   5   3  122.66   23.63
   6  -5  -3  151.83   21.46
   6  -5  -3  161.13   24.71
   6   5  -3  151.95   20.74
   6   5  -3  126.33   20.70
   6   5  -3   28.21   19.11
  -6  -5   3  139.81   20.91
  -6  -5   3  130.86   23.25
  -6   5   4  106.90   20.64
  -6   5   4  145.98   25.13
   6  -5  -4  102.55   20.88
   6  -5  -4  172.25   25.75
   6   5  -4  113.64   20.78
   6   5  -4  118.00   21.47
   6   5  -4  140.45   23.87
  -6  -5   4  157.48   22.36
  -6  -5   4  119.56   23.67
  -6   5   5    6.45    5.13
  -6   5   5    3.14    8.04
   6  -5  -5    1.95    5.43
   6  -5  -5    2.34    7.76
   6   5  -5    2.44    5.14
   6   5  -5    4.86    7.29
  -6  -5   5    0.17    4.20
  -6  -5   5    9.48    7.97
  -6   5   6    1.03    4.00
  -6   5   6    8.09   10.65
   6  -5  -6    4.17    5.60
   6  -5  -6    1.11    8.02
   6   5  -6    4.15    5.04
   6   5  -6   11.94    8.08
  -6  -5   6    7.24    4.69
  -6  -5   6    4.49    7.77
  -6   5   7   67.48   12.68
  -6   5   7   88.64   16.90
   6  -5  -7   70.64   13.91
   6  -5  -7   90.72   17.79
   6   5  -7   78.25   14.17
   6   5  -7   16.23   12.07
  -6  -5   7   89.68   14.23
  -6  -5   7   85.34   16.80
  -6   5   8   40.98   10.46
  -6   5   8   48.17   13.63
   6  -5  -8   51.03   11.63
   6  -5  -8   35.77   14.02
   6   5  -8   85.98   13.72
   6   5  -8   61.45   14.31
  -6  -5   8   56.21   11.66
  -6  -5   8   65.46   14.80
  -6   5   9  107.33   18.89
  -6   5   9  114.68   21.59
   6  -5  -9  103.82   19.47
   6  -5  -9  101.50   22.69
   6   5  -9  128.08   20.53
   6   5  -9  121.43   22.49
  -6  -5   9  102.38   19.30
  -6   5  10   61.78   10.94
   6  -5 -10   50.42   11.20
   6  -5 -10   27.49   13.36
   6   5 -10   44.46   10.95
   6   5 -10   33.12   12.07
  -6  -5  10   48.57   10.70
  -6   5  11    4.29    4.58
   6  -5 -11    7.68    5.75
   6  -5 -11    4.42    7.35
   6   5 -11    5.23    5.49
   6   5 -11   20.43    8.39
  -6   5  12    7.88    7.88
   6  -5 -12    8.61    5.86
   6  -5 -12    2.07    9.74
   6   5 -12   17.19    7.02
   6   5 -12   16.79    9.58
  -6   5  13  280.47   41.40
  -6   5  13  252.05   42.54
   6  -5 -13  318.60   42.26
   6  -5 -13  264.65   45.03
   6   5 -13  238.22   42.22
   6   5 -13  239.61   43.95
  -6   5  14  307.38   46.24
  -6   5  14  275.56   47.36
   6  -5 -14  326.89   46.64
   6  -5 -14  302.06   49.78
   6   5 -14  294.72   47.85
   6   5 -14  304.05   49.63
  -6   5  15   -0.33    4.77
   6  -5 -15    0.74    4.04
   6   5 -15    6.62    6.04
   6   5 -15    0.03    7.66
  -6   5  16   22.05    6.87
   6  -5 -16   21.23    6.45
   6   5 -16    8.10    7.85
   6   5 -16   14.88   11.00
  -6  -5  16   21.17    7.93
  -6   5  17   -0.72    5.00
   6  -5 -17   -0.45    4.66
   6   5 -17    2.80    8.58
  -6  -5  17   -2.55    4.73
  -6   5  18  157.90   24.88
   6  -5 -18  143.33   23.94
   6   5 -18  121.39   28.19
  -6  -5  18  169.99   26.14
  -6   5  19   30.27    8.51
   6  -5 -19   39.27    8.54
  -6  -5  19   36.48   10.12
   6  -5 -20   31.56    7.14
   6   5 -20   12.09    8.36
  -6  -5  20   29.41    8.85
   6  -5 -21   -0.76    3.60
   6   5 -21   -1.44    7.33
  -6  -5  21    5.36    6.25
   6  -5 -22    2.98    4.17
   6   5 -22   -0.04    6.20
  -6  -5  22    0.17    5.58
   6   5 -23   52.67   13.86
  -6  -5  23   43.00   11.30
   6   5 -24   30.52   10.66
  -6  -5  24   31.93   10.41
   6   5 -25   17.49    9.53
  -6  -5  25   16.97    8.40
   6   5 -26   -0.81    7.12
  -6  -5  26   -0.65    6.16
   6   5 -27    4.95    7.87
  -6  -5  27   -3.62    6.47
   6   5 -28    2.15    8.14
  -6  -5  28   17.03    7.66
   6   5 -29   12.39    9.70
  -6  -5  29   20.88    8.05
   6   5 -30   15.75   10.35
  -6  -5  30   25.82   10.35
   6   5 -31    4.78    7.42
  -6  -5  31    0.75    6.00
   6   5 -32    4.93    8.46
  -6  -5  32    4.07    6.26
   6   5 -33    6.61    8.24
   6   5 -34   21.24   10.03
  -6  -5  34   17.02    8.22
   6  -5 -35    6.89    5.62
   6   5 -35   10.00    9.72
  -6  -5  35   16.04    8.01
   6  -5 -36    5.30    5.95
   6   5 -36   -2.40    8.27
   6  -5 -37    3.39    4.86
   6   5 -37   -2.29    8.06
  -6   6   1  128.19   27.94
   6  -6  -1  146.86   25.30
   6  -6  -1  164.43   28.36
   6   6  -1  127.39   24.59
  -6  -6   1  172.62   25.41
  -6  -6   1  164.32   27.41
  -6   6   2   30.89   12.50
   6  -6  -2   23.41    8.02
   6  -6  -2   14.18    9.66
   6   6  -2   37.03    8.94
  -6  -6   2   31.88    8.95
  -6  -6   2   40.45   10.56
  -6   6   3    4.47    8.00
   6  -6  -3    8.00    6.00
   6  -6  -3   18.46   10.45
   6   6  -3    5.14    5.71
  -6  -6   3    8.00    5.61
  -6  -6   3    8.13    8.49
  -6   6   4   16.85   10.68
   6  -6  -4   28.33    8.91
   6  -6  -4   29.43   10.91
   6   6  -4   28.24    8.64
  -6  -6   4   36.98    8.51
  -6  -6   4   35.44   11.20
  -6   6   5  126.08   27.57
   6  -6  -5  162.11   26.26
   6  -6  -5  144.26   28.17
   6   6  -5  151.33   26.14
  -6  -6   5  171.14   26.05
  -6  -6   5  162.20   28.49
  -6   6   6  107.25   17.89
  -6   6   6  100.09   20.77
   6  -6  -6   85.92   17.77
   6  -6  -6  111.80   21.68
   6   6  -6   96.46   18.99
  -6  -6   6   88.22   17.93
  -6  -6   6  138.01   22.25
  -6   6   7   76.01   13.73
  -6   6   7   56.96   15.89
   6  -6  -7   77.19   14.70
   6  -6  -7   90.22   18.36
   6   6  -7   78.30   15.23
  -6  -6   7   61.83   13.91
  -6   6   8   25.37    6.56
  -6   6   8   -2.89    8.51
   6  -6  -8   12.87    6.72
   6  -6  -8   13.02    9.98
   6   6  -8   18.00    7.43
  -6   6   9   94.70   17.08
   6  -6  -9   87.11   17.55
   6  -6  -9   98.70   21.21
   6   6  -9  111.92   19.06
  -6   6  10   91.97   16.17
   6  -6 -10   88.63   16.77
   6  -6 -10   85.22   20.11
   6   6 -10   88.55   17.95
  -6   6  11   75.87   13.98
  -6   6  11   89.54   16.92
   6  -6 -11   61.02   14.04
   6  -6 -11   65.85   17.90
   6   6 -11   74.58   15.66
  -6   6  12   77.66   14.42
   6  -6 -12   81.56   15.07
   6  -6 -12   58.56   18.44
   6   6 -12   79.18   16.38
   6   6 -12   76.16   17.53
  -6   6  13    2.25    4.51
   6  -6 -13    0.47    4.91
   6   6 -13    7.54    7.42
   6   6 -13   -0.79    8.24
  -6  -6  13   -4.96    6.75
  -6   6  14   -0.76    4.34
   6  -6 -14    3.34    5.36
   6   6 -14   -0.44    6.47
   6   6 -14    1.91    8.89
  -6  -6  14    6.37    6.29
  -6   6  15   86.86   15.06
   6  -6 -15   70.71   14.87
   6   6 -15   79.24   17.13
   6   6 -15   71.82   18.64
  -6  -6  15   93.75   16.40
  -6   6  16    8.63    4.98
   6  -6 -16   13.31    6.15
   6   6 -16    4.45    7.53
   6   6 -16    3.94   10.35
  -6  -6  16    7.47    5.89
  -6   6  17   31.05    7.24
   6  -6 -17   14.05    6.25
   6   6 -17   15.16   10.64
  -6  -6  17    3.27    7.43
   6  -6 -18   59.70   12.13
   6   6 -18   63.37   17.20
  -6  -6  18   67.82   14.30
   6  -6 -19   22.11    6.80
  -6  -6  19   25.26    8.48
   6  -6 -20    0.24    3.69
   6   6 -20   -3.64    7.84
  -6  -6  20    2.62    6.70
   6  -6 -21   26.56    7.02
   6   6 -21   15.33   11.21
  -6  -6  21   39.48   10.17
   6   6 -22   11.64    8.98
  -6  -6  22   24.87    9.11
   6   6 -23   43.18   12.00
  -6  -6  23   18.15    9.33
   6   6 -24    3.58    7.43
  -6  -6  24   -2.77    6.63
   6   6 -25   27.55   11.02
  -6  -6  25   22.42    9.21
   6   6 -26    9.09   11.25
  -6  -6  26   30.52    9.74
   6   6 -27   28.24   11.63
  -6  -6  27   22.66    9.86
   6   6 -28    6.51    7.82
  -6  -6  28   10.94    7.73
   6   6 -29    0.28    8.26
  -6  -6  29    3.57    6.75
   6   6 -30    5.58    7.54
  -6  -6  30   -0.60    6.72
   6   6 -31   18.07    9.96
  -6  -6  31    7.70    7.90
   6   6 -32   27.87   11.01
  -6  -6  32   20.93    9.23
   6   6 -33   13.47    9.52
  -6  -6  33   23.39    8.63
   6   6 -34   -1.60    6.99
  -6  -6  34    0.43    6.76
   6   6 -35   -1.79    8.85
  -6  -6  35    1.59    7.76
   6  -6 -36   -0.51    4.38
   6   6 -36    8.91    9.39
  -6  -6  36   -1.65    6.07
   6  -6 -37   12.50    5.46
  -6  -6  37    1.70    7.09
  -6   7   1    3.57    9.71
   6  -7  -1   12.88    6.88
   6  -7  -1    8.56    9.51
   6   7  -1   14.33    6.93
  -6  -7   1   11.68    6.05
  -6  -7   1   33.62   10.89
  -6   7   2   17.52    9.58
   6  -7  -2    8.99    6.71
   6  -7  -2   17.48    9.34
   6   7  -2   17.60    7.08
  -6  -7   2   14.79    6.39
  -6  -7   2   10.36    8.88
  -6   7   3  269.50   49.32
   6  -7  -3  325.58   46.61
   6  -7  -3  231.11   47.62
   6   7  -3  310.31   47.10
  -6  -7   3  299.54   45.84
  -6  -7   3  334.05   49.22
  -6   7   4   93.80   20.43
   6  -7  -4   83.17   16.83
   6  -7  -4   99.65   19.93
   6   7  -4   78.40   17.13
  -6  -7   4   92.94   16.73
  -6   7   5   15.98   10.55
   6  -7  -5   22.00    8.71
   6  -7  -5   29.17   11.42
   6   7  -5   23.83    8.44
  -6   7   6   37.86   11.77
   6  -7  -6   16.11    7.85
   6  -7  -6   15.38    8.84
   6   7  -6   21.53    8.20
  -6   7   7    8.69    9.16
   6  -7  -7   15.27    7.21
   6  -7  -7   25.64   10.86
   6   7  -7   17.66    7.79
   6  -7  -8   29.19   10.18
   6  -7  -8   63.25   15.10
   6   7  -8   43.78   11.45
   6  -7  -9  119.76   22.08
   6  -7  -9  166.30   26.99
   6   7  -9  114.94   23.14
  -6   7  10   -0.72    4.43
   6  -7 -10    0.56    4.97
   6   7 -10    4.19    6.73
  -6  -7  10    1.40    6.07
  -6   7  11    3.13    4.12
   6  -7 -11   -0.99    5.30
   6   7 -11   -2.57    5.60
  -6  -7  11    1.15    5.21
  -6   7  12   30.54    7.73
   6  -7 -12   28.14    8.11
   6   7 -12   16.94    9.03
  -6  -7  12   19.90    8.00
  -6   7  13  174.74   25.70
   6  -7 -13  141.14   25.99
   6   7 -13  153.32   28.29
  -6  -7  13  150.36   26.56
  -6   7  14    9.12    5.10
   6  -7 -14    2.91    6.33
   6   7 -14   13.56    8.09
  -6  -7  14   -0.83    4.91
  -6   7  15    0.75    4.17
   6  -7 -15   -2.05    5.86
   6   7 -15   -1.26    5.76
  -6  -7  15   -0.11    5.24
   6  -7 -16    5.51    5.95
   6   7 -16   -0.22    6.42
  -6  -7  16   -4.07    6.62
   6  -7 -17    0.55    4.53
  -6  -7  17    3.98    6.38
   6  -7 -18   10.20    5.50
  -6  -7  18    0.40    5.81
   6  -7 -19   67.65   14.18
   6   7 -19   83.16   18.61
  -6  -7  19   98.00   17.36
   6   7 -20    1.88    6.84
  -6  -7  20   11.35    6.85
   6   7 -21    1.10    7.72
  -6  -7  21    4.97    5.85
   6   7 -22    1.25    7.04
  -6  -7  22   10.33    7.10
   6   7 -23   30.87   11.08
  -6  -7  23   29.03   10.06
   6   7 -24   12.27    9.29
  -6  -7  24    6.66    7.58
   6   7 -25   26.27   11.16
  -6  -7  25   23.89    9.53
   6   7 -26    1.61    8.83
  -6  -7  26   -0.37    7.56
   6   7 -27   10.93    9.62
  -6  -7  27   -1.59    7.73
   6   7 -28    6.00    8.68
  -6  -7  28   11.85    7.13
   6   7 -29   18.08   11.26
  -6  -7  29   34.67   11.02
   6   7 -30    0.60    5.97
  -6  -7  30    1.30    6.29
   6   7 -31   -0.16    8.16
  -6  -7  31    0.08    5.83
   6   7 -32    5.10    8.86
  -6  -7  32   10.11    7.62
   6   7 -33    5.13    8.25
  -6  -7  33    5.97    7.20
   6   7 -34   -4.02    8.71
  -6  -7  34    2.37    7.01
   6   7 -35   18.65   10.65
  -6  -7  35   20.03    9.94
   6   7 -36    3.27    8.99
  -6  -7  36    0.01    5.22
  -6  -7  37   -0.04    6.46
  -6  -7  38    1.42    7.93
  -6   8   1  111.96   25.92
   6  -8  -1  159.09   25.90
   6   8  -1  147.83   23.25
  -6  -8   1   98.68   20.65
  -6   8   2   24.81   12.60
   6  -8  -2    5.71    5.92
   6  -8  -2   20.98   10.13
   6   8  -2    9.92    7.31
  -6   8   3   -1.93    8.65
   6  -8  -3    1.14    5.66
   6  -8  -3   -0.04    7.01
   6   8  -3    2.20    6.56
  -6   8   4    5.58    8.74
   6  -8  -4    2.81    5.93
   6  -8  -4    1.31    8.10
   6   8  -4    1.83    6.63
   6  -8  -5  291.95   42.87
   6   8  -5  243.93   43.25
   6  -8  -6   -3.76    6.93
   6   8  -6    2.51    6.49
   6  -8  -7  144.35   22.87
   6   8  -7  104.65   23.05
  -6  -8   7  126.03   22.24
   6  -8  -8   -1.23    6.49
   6   8  -8    2.68    5.89
  -6  -8   8    3.43    5.83
   6  -8  -9  136.29   24.70
   6   8  -9  146.08   26.97
  -6  -8   9  151.39   25.12
   6  -8 -10   44.45   11.13
   6   8 -10   42.45   13.08
  -6  -8  10   39.95   11.18
   6  -8 -11  104.67   20.70
   6   8 -11  110.21   23.19
  -6  -8  11  134.41   21.64
   6  -8 -12    9.26    6.69
   6   8 -12   24.66   10.21
  -6  -8  12   22.17    9.13
   6  -8 -13    1.86    6.04
   6   8 -13   -1.76    8.26
  -6  -8  13    4.72    6.30
  -6   8  14    4.02    4.59
   6  -8 -14    2.56    5.69
   6   8 -14    1.11    6.39
  -6  -8  14    1.50    7.18
   6  -8 -15  108.27   19.98
   6   8 -15  109.66   22.71
  -6  -8  15  118.89   21.25
   6  -8 -16    4.22    5.43
   6   8 -16    5.21    7.82
  -6  -8  16    0.11    6.03
   6  -8 -17   36.29   10.14
  -6  -8  17   49.35   11.93
  -6  -8  18    0.98    6.63
   6   8 -19   23.15   10.78
  -6  -8  19   20.37    9.29
   6   8 -20   -7.17    9.67
  -6  -8  20   -1.05    6.87
   6   8 -21   42.39   12.24
  -6  -8  21   18.25    8.86
   6   8 -22   -1.33    7.88
  -6  -8  22   -0.15    6.51
   6   8 -23    9.28    8.87
  -6  -8  23   13.45    8.16
   6   8 -24   -0.87    7.92
  -6  -8  24   -3.58    6.79
   6   8 -25   17.73   10.66
  -6  -8  25   10.14    8.52
   6   8 -26   21.16   10.63
  -6  -8  26    4.57    6.55
   6   8 -27   25.58   11.11
  -6  -8  27   23.36    9.65
   6   8 -28   -1.15    9.59
  -6  -8  28   -4.85    6.91
   6   8 -29    5.07    8.73
  -6  -8  29    0.51    5.89
   6   8 -30   -3.21    8.84
  -6  -8  30    6.02    7.10
   6   8 -31   13.07   10.61
  -6  -8  31   -1.71    7.01
   6   8 -32    7.47    8.88
  -6  -8  32    6.26    7.26
   6   8 -33    3.94    9.01
  -6  -8  33    0.67    7.68
   6   8 -34   -0.86    9.78
  -6  -8  34    0.69    6.31
   6   8 -35    4.92    8.53
  -6  -8  35    4.06    7.34
   6   8 -36   -3.90   10.31
  -6  -8  36    1.95    6.70
  -6  -8  37    0.27    6.93
  -6  -9   4   13.54    6.67
  -6  -9   5   -2.68    5.95
   6  -9  -6   18.45    7.33
   6   9  -6    0.75    6.84
  -6  -9   6    8.76    7.02
   6  -9  -7    7.70    6.88
   6   9  -7   37.80   10.67
  -6  -9   7   19.83    8.32
   6  -9  -8   -4.05    6.71
   6   9  -8    6.91    7.86
  -6  -9   8   -1.40    5.61
   6  -9  -9  118.11   21.18
   6   9  -9  103.83   22.85
  -6  -9   9  118.54   21.15
   6  -9 -10   -0.08    6.76
   6   9 -10    4.51    6.99
  -6  -9  10    3.07    6.78
   6  -9 -11   -1.24    6.39
   6   9 -11   -1.61    6.86
  -6  -9  11    2.14    5.10
   6  -9 -12    2.01    6.43
   6   9 -12   10.81    8.53
  -6  -9  12    1.26    6.78
   6  -9 -13   76.07   16.07
   6   9 -13   70.90   18.75
  -6  -9  13  104.41   18.30
   6  -9 -14   14.61    7.10
   6   9 -14   14.13    9.29
  -6  -9  14    1.29    6.36
   6  -9 -15   25.59    8.52
   6   9 -15   22.65   10.32
  -6  -9  15   16.87    9.00
   6  -9 -16   15.41    7.27
   6   9 -16    4.12    7.78
  -6  -9  16   12.38    7.87
  -6  -9  17   20.76    8.29
  -6  -9  18    4.94    6.67
   6   9 -19   17.58   11.41
  -6  -9  19   50.36   11.33
   6   9 -20    1.50    8.04
  -6  -9  20    1.61    6.03
   6   9 -21    2.50    7.87
  -6  -9  21    3.90    7.19
   6   9 -22    1.67    7.75
  -6  -9  22   -5.28    7.03
   6   9 -23   40.41   13.05
  -6  -9  23   19.86    9.13
   6   9 -24   -7.22   10.10
  -6  -9  24   -1.61    6.12
   6   9 -25    9.83    9.98
  -6  -9  25   18.81    8.73
   6   9 -26   -1.34    8.09
  -6  -9  26   14.85    8.04
   6   9 -27    9.57    8.66
  -6  -9  27    3.88    6.95
   6   9 -28    3.46    6.65
  -6  -9  28   -1.46    7.14
   6   9 -29    8.36    9.66
  -6  -9  29    7.51    9.13
   6   9 -30   -0.41    8.59
  -6  -9  30    8.89    7.77
   6   9 -31    2.06    8.30
  -6  -9  31   -3.29    8.10
   6   9 -32    4.18    9.28
  -6  -9  32   -0.31    7.91
   6   9 -33   -0.97    8.51
  -6  -9  33    0.59    7.05
   6   9 -34    4.73    9.12
  -6  -9  34   -0.81    7.78
   6   9 -35   -1.37    8.32
  -6  -9  35   -5.93    7.75
   6 -10  -1   32.33   10.69
  -6 -10   1   36.59    9.80
   6 -10  -2   23.95    9.44
  -6 -10   2   21.51    8.28
   6 -10  -3    3.07    6.33
  -6 -10   3   -3.45    6.61
  -6 -10   4   20.19    7.69
  -6 -10   5   34.73   10.63
  -6 -10   6    0.81    5.18
  -6 -10   7   29.17    8.96
  -6 -10   8    4.90    6.81
   6 -10  -9    6.78    7.08
  -6 -10   9    0.12    6.49
   6 -10 -10    8.65    6.58
  -6 -10  10   -0.07    5.46
   6 -10 -11   83.62   18.87
  -6 -10  11  142.97   21.69
   6 -10 -12   -2.83    6.09
  -6 -10  12   -2.12    6.72
   6 -10 -13    6.78    6.20
  -6 -10  13   16.96    8.15
   6 -10 -14    1.39    6.73
  -6 -10  14   15.17    7.66
  -6 -10  15   57.34   14.60
   6  10 -16   -1.90    7.97
  -6 -10  16    0.79    6.27
  -6 -10  17   27.99   11.18
  -6 -10  18    6.83    7.93
   6  10 -19   -2.19    8.12
  -6 -10  19   16.32    8.00
   6  10 -20    2.43    7.67
  -6 -10  20    7.56    6.46
   6  10 -21   40.49   15.69
  -6 -10  21   71.63   14.82
   6  10 -22   -0.15    8.94
  -6 -10  22   -5.95    8.20
   6  10 -23   -0.71    7.94
  -6 -10  23   -0.51    6.41
   6  10 -24    0.99    8.78
  -6 -10  24   -7.46    8.29
   6  10 -25   23.34   12.25
  -6 -10  25   15.37    8.96
   6  10 -26    3.89    7.77
  -6 -10  26   -0.30    8.14
   6  10 -27    2.06    7.93
  -6 -10  27    5.78    9.21
   6  10 -28    0.32    8.79
  -6 -10  28    0.76    8.14
   6  10 -29    6.99    9.45
  -6 -10  29    3.50    7.57
   6  10 -30   -0.23    7.29
  -6 -10  30   -3.80    7.03
   6  10 -31   -2.82    7.77
  -6 -10  31   -0.04    6.49
   6  10 -32   -2.89    8.25
  -6 -10  32   -4.00    8.18
   6  10 -33    0.00    8.45
   6  10 -34   -2.75    8.45
   6  10 -35   14.16   10.71
   6 -11  -1   18.63    8.49
  -6 -11   1   10.38    6.85
   6 -11  -2    1.51    6.28
  -6 -11   2    1.31    5.87
   6 -11  -3   31.31   10.38
  -6 -11   3   37.59   10.95
   6 -11  -4    8.65    7.21
  -6 -11   4    6.28    6.96
   6 -11  -5   -0.24    5.74
  -6 -11   5    3.21    5.97
   6 -11  -6    0.29    5.80
  -6 -11   6   -0.05    6.59
  -6 -11   7   14.16    7.48
  -6 -11   8    5.94    6.19
  -6 -11   9   19.00    8.42
  -6 -11  10   -0.37    6.32
  -6 -11  11    3.15    6.10
  -6 -11  12    6.12    6.63
  -6 -11  13   33.42   10.61
  -6 -11  14    7.73    6.69
  -6 -11  15   25.28    9.86
  -6 -11  16    6.34    6.53
  -6 -11  17    8.39    6.95
  -6 -11  18    0.29    7.57
  -6 -11  19   34.52   10.87
  -6 -11  20    1.34    7.40
  -6 -11  21   13.10    7.82
  -6 -11  22   -2.33    7.31
  -6 -11  23   29.12   10.30
  -6 -11  24   -4.86    8.15
  -6 -11  25    6.14    7.54
  -6 -11  26   -4.57    7.21
  -6 -11  27    1.17    7.22
  -6 -11  28   -4.55    8.55
  -6 -11  29    9.07    8.01
  -6 -11  30   -0.64    6.85
   6 -12  -1   68.25   14.48
  -6 -12   1   45.46   12.16
   6 -12  -2    2.61    6.65
  -6 -12   2    1.19    6.31
   6 -12  -3    2.20    6.04
  -6 -12   3    3.94    6.73
   6 -12  -4   -0.09    6.18
  -6 -12   4   -1.40    6.70
   6 -12  -5   36.70   12.59
  -6 -12   5   70.51   13.74
   6 -12  -6    5.79    6.77
  -6 -12   6   -0.24    5.82
   6 -12  -7   -0.35    6.27
  -6 -12   7    2.10    6.55
   6 -12  -8   -0.61    6.14
  -6 -12   8    2.54    6.45
   6 -12  -9    9.94    7.34
  -6 -12   9    9.86    7.59
   6 -12 -10    1.38    6.73
  -6 -12  10    7.02    5.95
  -6 -12  11   37.61   12.30
  -6 -12  12    2.27    6.09
  -6 -12  13    3.83    7.31
  -6 -12  14   -0.48    7.11
  -6 -12  15   15.62    9.11
  -6 -12  16    2.35    6.16
  -6 -12  17    6.48    7.44
  -6 -12  18    1.26    3.62
  -6 -12  19    4.17    7.07
  -6 -12  20   -0.79    7.24
  -6 -12  21   17.88    9.05
  -6 -12  22    0.98    7.42
  -6 -12  23    3.15    6.92
  -6 -12  24    8.15    7.17
  -6 -12  25    2.62    7.69
  -6 -12  26    8.99    7.57
  -6 -12  27   11.40    9.67
   6 -13  -1    5.38    7.14
  -6 -13   1   17.88    7.54
   6 -13  -2   13.02    7.43
  -6 -13   2    2.23    6.93
   6 -13  -3   59.95   14.55
  -6 -13   3   55.90   13.75
   6 -13  -4   22.67    8.92
  -6 -13   4   14.98    9.01
   6 -13  -5    1.37    6.79
  -6 -13   5    2.05    6.26
   6 -13  -6   -1.22    7.30
  -6 -13   6    3.34    6.27
   6 -13  -7   20.00    8.48
  -6 -13   7   18.15    8.26
   6 -13  -8    9.64    7.96
  -6 -13   8   17.34    9.14
   6 -13  -9   34.08   11.04
  -6 -13   9   42.48   11.40
  -6 -13  10    6.00    7.23
  -6 -13  11   -0.30    5.51
  -6 -13  12    9.00    9.52
  -6 -13  13   30.06   10.37
  -6 -13  14   -3.59    7.09
  -6 -13  15   13.50    8.40
  -6 -13  16    0.67    6.43
  -6 -13  17    1.73    7.98
  -6 -13  18    7.34    7.23
  -6 -13  19   21.26    9.04
  -6 -13  20   -5.94    8.67
  -6 -13  21    1.17    6.98
  -6 -13  22   -3.45    7.13
  -6 -13  23   14.23    8.78
  -6 -13  24   -0.56    6.93
   6 -14  -1   15.51    8.63
  -6 -14   1   14.86    8.36
   6 -14  -2   15.41    7.73
  -6 -14   2   12.85    7.35
   6 -14  -3   -1.74    7.25
  -6 -14   3   -3.75    7.26
   6 -14  -4   -0.69    6.52
  -6 -14   4    3.40    7.33
   6 -14  -5   19.12    9.99
  -6 -14   5   29.10    9.74
   6 -14  -6   18.99    8.55
  -6 -14   6   12.16    8.77
   6 -14  -7   13.98    8.51
  -6 -14   7   13.89    9.02
  -6 -14   8    0.29    7.17
  -6 -14   9    8.37    8.28
  -6 -14  10   -4.94    8.03
  -6 -14  11    4.63    7.08
  -6 -14  12   10.85    8.64
  -6 -14  13    2.48    6.53
  -6 -14  14    2.66    6.47
  -6 -14  15   10.53    8.74
  -6 -14  16   -0.57    7.38
  -6 -14  17    9.72    7.11
  -6 -14  18    4.05    8.66
  -6 -14  19    2.17    6.66
  -6 -14  20   -0.46    7.62
  -6 -14  21    6.74    8.83
   6 -15  -1    0.18    6.56
  -6 -15   1   -4.01    7.92
   6 -15  -2   -1.94    6.64
  -6 -15   2    1.23    5.72
   6 -15  -3    6.20    7.21
  -6 -15   3    1.51    8.07
   6 -15  -4    6.84    7.70
  -6 -15   4   -3.42    6.35
   6 -15  -5    2.86    7.32
  -6 -15   5   -2.59    7.37
  -6 -15   6   -5.71    7.81
  -6 -15   7   -0.32    6.94
  -6 -15   8    3.50    7.94
  -6 -15   9    0.90    5.53
  -6 -15  10    4.67    6.50
  -6 -15  11   -1.22    7.05
  -6 -15  12   -0.20    5.91
  -6 -15  13    8.84    7.45
  -6 -15  14    0.70    6.76
  -6 -15  15    5.46    6.97
  -6 -15  16    3.45    7.35
  -6 -15  17   11.01    7.84
  -6 -15  18   16.13    9.45
   6 -16  -1    0.69    7.00
  -6 -16   1   10.20    7.24
   6 -16  -2   12.58    9.07
  -6 -16   2    6.59    7.19
   6 -16  -3   -3.41    7.38
  -6 -16   3    6.53    7.04
  -6 -16   4   -4.96    7.56
  -6 -16   5    4.38    7.52
  -6 -16   6   -0.38    7.79
  -6 -16   7   -3.03    7.58
  -6 -16   8   10.67    7.99
  -6 -16   9   -0.10    6.77
  -6 -16  10    4.54    6.83
  -6 -16  11    7.56    8.60
  -6 -16  12    2.21    6.81
  -6 -16  13    2.41    6.62
  -6 -16  14   -1.32    7.61
   6 -17  -1    6.45    7.86
  -6 -17   2   -2.62    5.76
  -6 -17   3    7.80    7.54
  -6 -17   4    6.82    7.72
  -6 -17   5    0.32    6.88
  -6 -17   6    4.75    7.39
  -6 -17   7    4.41    6.94
  -6 -17   8    5.67    7.63
  -6 -17   9    2.40    7.74
  -6 -17  10    0.04    6.71
  -6 -17  11    0.93    6.11
  -6 -18   5    5.70    8.61
  -6 -18   6   -0.75    7.51
  -6 -18   7    7.59    7.59
  -5   0   1   -0.13    4.70
  -5   0   1    8.46    7.00
   5   0  -1    5.02    5.08
   5   0  -1    2.57    8.47
  -5   0   2    1.19    4.85
  -5   0   2    1.63    7.93
   5   0  -2   -2.45    5.00
   5   0  -2   -1.61    7.07
  -5   0   3  113.05   18.07
  -5   0   3   87.84   19.87
   5   0  -3  108.56   18.12
   5   0  -3   99.56   20.13
  -5   0   4    0.07    4.70
  -5   0   4   -1.47    7.82
   5   0  -4   -0.23    5.42
   5   0  -4   -0.97    7.73
  -5   0   5 2774.90  371.03
  -5   0   5 2599.53  372.44
   5   0  -5 2406.96  370.22
   5   0  -5 2729.74  372.77
  -5   0   6    1.52    4.77
  -5   0   6   -0.36    7.60
   5   0  -6    0.46    4.35
   5   0  -6   -0.33    7.70
  -5   0   7   80.32   15.74
  -5   0   7   87.88   18.00
   5   0  -7   97.19   15.64
   5   0  -7   96.27   18.81
  -5   0   8   -0.24    4.76
  -5   0   8    5.64    7.61
   5   0  -8   -1.73    4.26
   5   0  -8   -4.19    8.69
  -5   0   9  571.30   87.58
  -5   0   9  699.98   90.16
   5   0  -9  571.98   87.23
   5   0  -9  623.41   89.95
  -5   0  10   -1.36    4.68
  -5   0  10    0.90    6.94
   5   0 -10   -0.46    3.74
   5   0 -10   -5.01    8.53
  -5   0  11   31.64    8.38
  -5   0  11   43.14   11.11
   5   0 -11   37.14    8.04
   5   0 -11   37.27   11.25
  -5   0  12   -0.41    3.59
  -5   0  12    1.44    6.50
   5   0 -12   -1.29    3.83
   5   0 -12    2.99    6.71
  -5   0  13   10.49    4.97
  -5   0  13   16.84    7.72
   5   0 -13    7.87    4.55
   5   0 -13    9.64    7.64
  -5   0  14    4.36    4.57
   5   0 -14   -0.61    3.65
   5   0 -14   -0.80    6.38
  -5   0  15  139.60   22.93
  -5   0  15  144.87   22.33
   5   0 -15  126.06   22.41
   5   0 -15  148.16   25.21
  -5   0  16    1.59    4.48
  -5   0  16    1.50    3.53
   5   0 -16    1.49    6.36
  -5   0  17  111.35   14.73
  -5   0  17   52.30   12.45
   5   0 -17   79.56   16.37
  -5   0  18    1.41    4.09
  -5   0  18   -1.01    3.43
   5   0 -18   -1.54    6.43
  -5   0  19  136.57   20.84
  -5   0  19  120.46   19.77
   5   0 -19   98.02   22.09
  -5   0  20   -0.00    4.36
  -5   0  20   -0.26    3.89
   5   0 -20   -4.23    9.31
  -5   0  21  213.61   33.66
  -5   0  22    4.32    4.37
  -5   0  23   -2.23    4.84
   5   0 -23   -0.12    3.97
  -5   0  24   -1.88    4.99
   5   0 -24    0.38    4.92
  -5   0  25   28.18    8.13
   5   0 -25   28.08    8.66
  -5   0  26   -1.05    3.92
   5   0 -26   -0.02    4.96
  -5   0  27   60.55   13.80
   5   0 -27   84.11   15.26
  -5   0  28    2.51    5.27
   5   0 -28   -6.80    6.98
   5   0 -29   -1.32    6.32
   5   0 -30   -3.82    6.42
   5   0 -31   49.11   12.17
   5   0 -32    3.04    6.06
   5   0 -33   -2.32    6.05
   5   0 -34   -0.98    5.92
   5   0 -35   23.87    8.75
   5   0 -36   -2.06    6.56
   5   0 -37   26.18    9.67
   5   0 -38   -0.23    7.44
   5   0 -39   -2.52    7.30
  -5   1   1  487.62   70.60
  -5   1   1  571.42   73.58
   5  -1  -1  423.50   70.52
   5  -1  -1  554.07   73.70
   5   1  -1  444.57   70.27
   5   1  -1  523.81   72.62
  -5  -1   1  489.74   70.69
  -5  -1   1  439.53   72.29
  -5   1   2   -1.06    5.04
  -5   1   2    8.77    8.01
   5  -1  -2    7.34    5.77
   5  -1  -2    2.55    7.74
   5   1  -2    4.61    4.93
   5   1  -2   11.26    8.57
  -5  -1   2    4.36    5.49
  -5  -1   2    4.87    8.05
  -5   1   3  498.42   80.06
  -5   1   3  538.04   82.16
   5  -1  -3  542.50   80.63
   5  -1  -3  540.65   82.31
   5   1  -3  584.23   80.13
   5   1  -3  543.42   82.15
  -5  -1   3  615.16   80.71
  -5  -1   3  510.71   81.90
  -5   1   4   17.12    6.43
  -5   1   4   11.65    8.65
   5  -1  -4    8.23    5.89
   5  -1  -4    4.29    7.65
   5   1  -4   13.37    5.12
   5   1  -4    7.59    8.77
  -5  -1   4   11.57    5.15
  -5  -1   4    8.64    9.10
  -5   1   5   99.65   17.68
  -5   1   5   92.58   19.83
   5  -1  -5  106.41   18.13
   5  -1  -5  108.38   20.12
   5   1  -5   90.55   17.07
   5   1  -5  130.27   21.00
  -5  -1   5   98.64   17.53
  -5  -1   5  129.84   20.79
   5  -1  -6  672.90   90.35
   5   1  -6  604.86   89.67
   5   1  -6  571.06   91.85
  -5  -1   6  657.56   90.12
  -5  -1   6  545.93   91.54
  -5   1   7  653.79   96.75
  -5   1   7  649.97   98.39
   5  -1  -7  655.05   96.46
   5  -1  -7  652.07   98.56
   5   1  -7  710.17   96.52
   5   1  -7  613.19   98.30
  -5  -1   7  692.38   96.60
  -5  -1   7  647.27   98.45
  -5   1   8   -3.08    5.37
  -5   1   8   -0.23    6.65
   5  -1  -8   -3.15    4.79
   5  -1  -8   -1.09    7.87
   5   1  -8    2.98    4.56
   5   1  -8   -4.51    8.66
  -5  -1   8   -0.45    4.24
  -5  -1   8   -3.61    7.63
  -5   1   9   50.84   10.05
  -5   1   9   45.77   11.36
   5  -1  -9   23.12    8.13
   5  -1  -9   65.58   13.46
   5   1  -9   42.08    8.93
   5   1  -9   58.46   12.76
  -5  -1   9   42.75    9.07
  -5  -1   9   72.86   13.34
  -5   1  10   -0.12    4.91
  -5   1  10    3.61    6.51
   5  -1 -10    1.25    3.75
   5  -1 -10    3.77    7.17
   5   1 -10    1.38    4.16
   5   1 -10    1.98    7.53
  -5  -1  10    3.44    3.69
  -5  -1  10    2.13    7.03
  -5   1  11  177.48   29.60
  -5   1  11  197.65   31.42
   5  -1 -11  175.05   29.07
   5  -1 -11  200.39   32.17
   5   1 -11  192.93   29.57
   5   1 -11  312.94   34.59
  -5  -1  11  165.19   28.99
  -5  -1  11  198.37   32.17
  -5   1  12   12.59    5.71
  -5   1  12   13.95    7.20
   5  -1 -12   17.30    5.38
   5  -1 -12   23.17    8.73
   5   1 -12   15.29    5.70
   5   1 -12   10.72    8.60
  -5  -1  12   14.73    6.77
  -5  -1  12   18.08    5.47
  -5  -1  12   13.78    8.46
  -5   1  13  476.37   64.31
  -5   1  13  405.65   65.34
   5  -1 -13  406.40   63.47
   5  -1 -13  438.72   66.19
   5   1 -13  400.25   64.12
   5   1 -13  427.95   66.37
  -5  -1  13  454.53   64.73
  -5  -1  13  454.79   63.77
  -5   1  14    1.81    3.72
   5  -1 -14    3.60    3.76
   5  -1 -14    2.71    7.23
   5   1 -14    2.05    6.48
  -5  -1  14    0.27    4.52
  -5  -1  14    2.83    3.70
  -5   1  15   47.58    9.55
   5  -1 -15   39.68    8.82
   5  -1 -15   44.41   11.84
   5   1 -15   48.73   12.18
  -5  -1  15   52.86    9.89
  -5  -1  15   35.89    8.71
  -5   1  16    6.72    4.29
   5  -1 -16    1.60    3.74
   5  -1 -16    6.03    7.18
   5   1 -16   -0.48    6.42
  -5  -1  16    7.52    4.07
  -5  -1  16    1.25    3.56
  -5   1  17   21.83    7.35
  -5   1  17   23.40    6.49
   5  -1 -17   19.63    6.23
   5  -1 -17   34.51   10.34
   5   1 -17   23.37   10.40
  -5  -1  17   13.99    6.41
  -5  -1  17   30.52    6.62
  -5   1  18   -2.41    4.97
  -5   1  18    1.79    4.23
   5  -1 -18   -0.11    7.19
   5   1 -18    8.94    7.77
  -5  -1  18   11.19    5.78
  -5   1  19  200.33   31.15
  -5   1  19  206.76   30.82
   5  -1 -19  203.14   33.75
   5   1 -19  166.44   33.40
  -5  -1  19  196.71   31.30
  -5   1  20    6.66    4.94
  -5   1  20   -0.28    4.24
   5  -1 -20   10.85    8.12
   5   1 -20   13.88    9.09
  -5  -1  20    4.32    4.81
  -5   1  21    8.92    5.25
  -5   1  21    4.17    4.54
   5   1 -21    5.86    5.12
  -5  -1  21    0.97    5.22
  -5   1  22   23.95    6.84
  -5   1  22   16.10    5.53
   5   1 -22    5.92    5.98
  -5  -1  22   14.56    6.67
  -5   1  23   66.46   12.12
  -5   1  23   44.10   10.93
   5   1 -23   60.74   12.64
  -5  -1  23   67.50   12.51
  -5   1  24    1.12    4.34
   5   1 -24   14.38    6.35
  -5  -1  24    6.20    5.56
  -5   1  25   20.00    6.90
   5  -1 -25   15.99    6.75
   5   1 -25   21.61    8.11
  -5  -1  25   18.46    7.02
  -5   1  26    7.66    5.39
   5  -1 -26   10.28    6.51
   5   1 -26   17.05    7.20
  -5   1  27   83.56   14.11
   5  -1 -27   65.96   13.97
   5   1 -27   57.55   14.47
   5  -1 -28    4.23    5.33
   5   1 -28    3.18    6.29
   5  -1 -29   39.04   10.62
   5   1 -29   49.32   11.63
   5  -1 -30   -3.97    5.70
   5   1 -30    1.28    5.63
  -5  -1  30    0.94    5.70
   5  -1 -31   -1.23    6.05
   5   1 -31   -1.90    6.50
   5  -1 -32    0.81    6.06
   5   1 -32    0.20    6.50
   5  -1 -33   48.81   11.52
   5   1 -33   36.68   11.88
   5  -1 -34   10.72    6.70
   5   1 -34   -1.55    6.67
   5  -1 -35    2.53    6.16
   5   1 -35   15.48    8.18
   5  -1 -36    6.19    5.96
   5   1 -36    1.68    6.75
   5  -1 -37   11.33    8.07
   5   1 -37   10.10    8.06
   5  -1 -38   -3.61    6.23
   5   1 -38   -0.47    6.38
   5  -1 -39   12.08    7.75
  -5   2   1    7.46    4.83
  -5   2   1    9.88    8.53
   5  -2  -1   -0.75    5.42
   5  -2  -1    0.77    8.78
   5   2  -1    8.54    4.51
   5   2  -1    5.50    7.33
  -5  -2   1    1.20    4.72
  -5  -2   1    7.82    8.04
  -5   2   2   29.27    7.14
  -5   2   2   16.55    9.63
   5  -2  -2   24.80    7.67
   5  -2  -2   23.88   11.03
   5   2  -2   26.38    6.73
   5   2  -2   25.54   10.48
  -5  -2   2   19.63    7.03
  -5  -2   2   17.18    8.99
  -5   2   3  198.49   24.93
  -5   2   3  190.29   27.21
   5  -2  -3  192.39   25.34
   5  -2  -3  183.11   27.96
   5   2  -3  178.82   24.12
   5   2  -3  236.26   28.29
  -5  -2   3   65.80   22.58
  -5  -2   3  204.49   27.54
  -5   2   4   58.84   12.29
  -5   2   4   82.81   15.93
   5  -2  -4   62.91   12.94
   5  -2  -4   58.34   15.00
   5   2  -4   72.81   11.82
   5   2  -4   59.91   14.30
  -5  -2   4   53.86   11.68
  -5  -2   4   55.89   14.80
  -5   2   5  683.02   94.15
  -5   2   5  633.20   95.94
   5  -2  -5  588.24   94.12
   5  -2  -5  586.53   95.79
   5   2  -5  621.62   93.62
   5   2  -5  694.63   96.23
  -5  -2   5  681.25   93.83
  -5  -2   5  685.32   96.24
  -5   2   6   15.90    6.18
  -5   2   6   19.62    9.61
   5  -2  -6    2.80    6.01
   5  -2  -6   16.89    9.75
   5   2  -6    8.44    4.93
   5   2  -6    1.60    7.93
  -5  -2   6    8.58    4.82
  -5  -2   6   13.11    8.28
  -5   2   7  137.23   18.58
  -5   2   7   98.04   19.94
   5  -2  -7  112.35   18.43
   5  -2  -7   85.45   19.92
   5   2  -7  123.73   18.11
   5   2  -7   95.29   20.01
  -5  -2   7  105.00   17.72
  -5  -2   7   65.42   18.89
  -5   2   8    7.21    5.35
  -5   2   8   21.80    8.97
   5  -2  -8   17.06    5.77
   5  -2  -8   10.67    8.99
   5   2  -8    8.05    4.85
   5   2  -8    2.81    7.81
  -5  -2   8   12.84    9.18
  -5   2   9  643.66   91.22
  -5   2   9  666.88   92.91
   5  -2  -9  608.29   90.93
   5  -2  -9  691.46   93.71
   5   2  -9  577.48   91.00
   5   2  -9  609.18   93.11
  -5  -2   9  615.19   90.71
  -5  -2   9  641.38   93.60
  -5   2  10   -3.05    5.27
  -5   2  10   -3.05    7.05
   5  -2 -10    1.80    4.15
   5  -2 -10    6.53    7.87
   5   2 -10    5.78    4.69
   5   2 -10   -1.83    7.16
  -5  -2  10    8.47    5.97
  -5  -2  10    6.18    4.51
  -5  -2  10    2.78    8.48
  -5   2  11   11.65    5.28
  -5   2  11   11.43    6.58
   5  -2 -11   10.44    4.95
   5  -2 -11   10.75    7.85
   5   2 -11    4.38    4.45
   5   2 -11    4.15    7.28
  -5  -2  11    5.91    5.44
  -5  -2  11    9.17    4.58
  -5  -2  11    8.17    8.07
  -5   2  12   98.60   15.94
   5  -2 -12   89.99   15.14
   5  -2 -12   75.56   17.56
   5   2 -12   86.85   18.46
  -5  -2  12   85.91   15.96
  -5  -2  12   88.91   15.19
  -5   2  13   83.63   13.43
   5  -2 -13   61.40   11.88
   5  -2 -13   65.60   15.17
   5   2 -13   61.62   14.75
  -5  -2  13   62.47   12.86
  -5  -2  13   72.36   12.39
  -5   2  14   32.37    9.41
   5  -2 -14   44.13    8.52
   5  -2 -14   33.55   10.70
   5   2 -14   35.80   12.02
  -5  -2  14   37.47    9.31
  -5  -2  14   50.47    8.92
  -5   2  15  356.63   58.53
  -5   2  15  409.03   60.25
   5  -2 -15  384.30   58.16
   5  -2 -15  424.74   61.24
   5   2 -15  376.50   61.10
  -5  -2  15  430.29   59.47
  -5  -2  15  403.05   58.46
  -5   2  16    0.43    4.10
   5  -2 -16    3.09    3.88
   5  -2 -16   -0.46    6.63
   5   2 -16    3.25    4.90
   5   2 -16    2.09    5.93
  -5  -2  16    8.87    4.94
  -5   2  17    9.07    5.67
   5  -2 -17    9.83    4.43
   5   2 -17    8.75    5.73
   5   2 -17    2.24    7.91
  -5  -2  17    6.55    5.29
  -5   2  18    5.57    4.36
  -5   2  18    1.32    4.24
   5  -2 -18    0.04    3.33
   5   2 -18   -0.46    5.15
   5   2 -18   -1.12    8.49
  -5  -2  18   -1.95    4.21
  -5   2  19  105.06   20.12
  -5   2  19  145.64   20.96
   5  -2 -19  138.35   20.66
   5   2 -19  110.47   23.33
  -5  -2  19  110.96   20.64
  -5   2  20   58.97   11.32
  -5   2  20   37.12   10.62
   5   2 -20   90.63   17.29
  -5  -2  20   62.19   11.98
  -5   2  21    6.79    5.35
  -5   2  21    9.44    4.88
   5   2 -21    6.62    5.40
  -5  -2  21    4.59    5.40
  -5   2  22   14.29    6.04
  -5   2  22    6.69    4.95
   5   2 -22   27.31    7.66
  -5  -2  22    7.17    5.67
  -5   2  23   19.56    6.65
  -5   2  23   16.60    5.72
   5   2 -23   11.55    6.98
  -5   2  24    0.37    4.76
   5   2 -24    0.30    5.24
  -5   2  25  111.80   19.30
   5   2 -25  113.55   21.03
  -5   2  26   11.51    5.40
   5   2 -26    1.22    6.11
   5   2 -27  100.27   19.54
  -5  -2  27  100.36   18.55
   5  -2 -28   -0.15    4.78
   5   2 -28    0.18    6.13
  -5  -2  28   -1.23    5.29
   5  -2 -29   56.19   12.11
   5   2 -29   46.09   12.65
  -5  -2  29   45.61   11.73
   5  -2 -30    1.40    4.58
   5   2 -30   -4.78    8.43
  -5  -2  30   -1.56    6.82
   5  -2 -31   31.77    9.18
   5   2 -31   28.09   10.22
  -5  -2  31   33.90    9.74
   5  -2 -32   -1.30    5.48
   5   2 -32    2.29    6.18
  -5  -2  32    1.88    5.70
   5  -2 -33   -3.59    5.64
   5   2 -33    9.13    7.54
   5  -2 -34    3.80    4.70
   5   2 -34    7.49    8.46
   5  -2 -35   15.25    7.24
   5   2 -35   13.62    8.05
   5  -2 -36    0.04    6.01
   5   2 -36    4.78    7.11
   5  -2 -37    1.62    5.65
   5   2 -37    0.06    8.15
   5  -2 -38   -0.30    5.40
   5   2 -38   -0.32    8.04
   5  -2 -39   -1.90    5.79
  -5   3   1  347.54   44.54
  -5   3   1  316.71   47.47
   5  -3  -1  307.12   44.69
   5  -3  -1  324.74   47.16
   5   3  -1  272.53   43.41
   5   3  -1  362.30   46.90
  -5  -3   1  331.11   44.04
  -5  -3   1  149.90   44.08
  -5   3   2   60.50   12.37
  -5   3   2   56.24   15.51
   5  -3  -2   59.24   12.35
   5  -3  -2   57.24   15.04
   5   3  -2   76.21   12.09
   5   3  -2   82.42   15.56
  -5  -3   2   69.25   12.01
  -5  -3   2   40.59   13.85
  -5   3   3  133.79   20.16
  -5   3   3  111.97   22.20
   5  -3  -3  117.89   20.44
   5  -3  -3   89.67   22.47
   5   3  -3  102.79   19.18
   5   3  -3  119.49   21.83
  -5  -3   3  141.68   19.86
  -5  -3   3  134.03   22.89
  -5   3   4    4.33    4.89
  -5   3   4   -1.47    7.41
   5  -3  -4   -0.11    5.53
   5  -3  -4   12.07   10.08
   5   3  -4    9.00    4.76
   5   3  -4    6.36    7.41
  -5  -3   4    7.12    4.18
  -5  -3   4    2.31    8.65
  -5   3   5  208.70   33.84
  -5   3   5  208.80   36.33
   5  -3  -5  234.46   34.60
   5  -3  -5  262.41   37.76
   5   3  -5  220.39   33.78
   5   3  -5  195.41   35.56
  -5  -3   5  224.03   33.55
  -5  -3   5  217.32   36.31
  -5   3   6  267.91   34.66
  -5   3   6  203.61   35.97
   5  -3  -6  199.52   34.33
   5  -3  -6  200.38   36.24
   5   3  -6  206.17   33.87
   5   3  -6  267.11   37.05
  -5  -3   6  233.78   33.87
  -5  -3   6  192.45   35.96
  -5   3   7   73.00   14.65
  -5   3   7   87.37   17.41
   5  -3  -7   66.05   15.03
   5  -3  -7   94.41   18.17
   5   3  -7   87.59   15.12
   5   3  -7  127.00   18.83
  -5  -3   7   84.62   15.79
  -5  -3   7   90.18   14.81
  -5  -3   7   82.92   17.86
  -5   3   8  105.85   17.01
  -5   3   8   91.10   18.80
   5  -3  -8   97.44   17.32
   5  -3  -8   97.31   19.17
   5   3  -8   91.03   16.92
   5   3  -8   84.00   18.52
  -5  -3   8  117.95   17.78
  -5  -3   8   97.42   16.31
  -5  -3   8   76.27   18.78
  -5   3   9  125.63   19.99
  -5   3   9   87.71   20.66
   5  -3  -9  111.56   19.81
   5  -3  -9  112.54   22.35
   5   3  -9  114.36   22.29
  -5  -3   9  161.94   21.35
  -5  -3   9  122.97   19.37
  -5  -3   9  111.80   22.24
  -5   3  10   28.81    7.15
   5  -3 -10   28.73    7.31
   5  -3 -10   21.21    9.32
   5   3 -10   12.91    9.41
  -5  -3  10   22.17    7.15
  -5  -3  10   20.95    6.00
  -5   3  11    0.89    4.26
   5  -3 -11   -0.48    4.05
   5  -3 -11    3.24    6.78
   5   3 -11   -0.01    4.51
   5   3 -11   -0.60    7.06
  -5  -3  11    0.64    4.65
  -5  -3  11   -0.07    3.26
  -5   3  12   33.64    7.78
   5  -3 -12   28.16    7.02
   5  -3 -12   45.48   10.99
   5   3 -12   18.58    7.81
   5   3 -12   42.94   11.54
  -5  -3  12   32.78    8.42
  -5  -3  12   25.24    6.93
  -5   3  13  196.03   31.85
  -5   3  13  169.12   32.50
   5  -3 -13  218.74   31.62
   5  -3 -13  214.90   34.51
   5   3 -13  203.94   33.06
   5   3 -13  215.49   34.87
  -5  -3  13  226.88   32.83
  -5   3  14   21.11    6.48
  -5   3  14   24.19    7.56
   5  -3 -14   21.50    6.09
   5   3 -14   15.03    6.89
   5   3 -14   32.12    9.72
  -5  -3  14   26.30    7.46
  -5   3  15    5.29    4.80
  -5   3  15    5.96    6.89
   5  -3 -15    8.57    4.02
   5   3 -15    2.73    4.52
   5   3 -15   16.22    7.76
  -5  -3  15    7.85    5.44
  -5   3  16   55.27   10.07
  -5   3  16   41.72   10.53
   5  -3 -16   42.96    8.86
   5   3 -16   38.18   10.44
   5   3 -16   34.17   11.89
  -5  -3  16   53.06   10.77
  -5   3  17   84.99   15.01
   5  -3 -17   70.69   13.95
   5   3 -17   80.13   15.97
   5   3 -17  108.83   19.84
  -5  -3  17   96.42   16.01
  -5   3  18   12.39    5.24
   5  -3 -18   13.02    4.78
   5   3 -18    5.52    4.89
   5   3 -18    0.64    7.22
  -5  -3  18   19.77    6.74
  -5   3  19    3.43    5.14
   5  -3 -19   -0.11    3.55
   5  -3 -19   -1.03    7.20
   5   3 -19   -0.11    8.37
  -5  -3  19   -1.30    5.14
  -5   3  20    3.92    5.02
  -5   3  20    1.28    4.79
   5  -3 -20   -1.59    3.83
   5   3 -20    0.67    7.10
  -5  -3  20    0.19    4.97
  -5   3  21   59.19   11.97
  -5   3  21   62.03   12.63
   5   3 -21   66.71   14.17
  -5   3  22   47.88   12.52
  -5   3  22  102.32   14.71
   5   3 -22   96.83   16.45
  -5   3  23  119.74   19.86
   5   3 -23  113.76   22.20
  -5   3  24   15.68    5.71
   5   3 -24    8.65    6.88
   5   3 -25    1.10    6.59
  -5  -3  25   -1.57    5.88
   5   3 -26   -1.14    6.70
  -5  -3  26    5.87    6.09
   5   3 -27   29.40   10.68
  -5  -3  27   38.38    9.86
   5   3 -28    6.39    7.36
  -5  -3  28    3.51    5.59
   5   3 -29   40.90   11.76
  -5  -3  29   43.10   10.92
   5  -3 -30    2.56    4.42
   5   3 -30    2.93    6.96
  -5  -3  30   -2.71    6.37
   5  -3 -31    3.06    5.46
   5   3 -31    6.59    6.53
  -5  -3  31    0.28    6.31
   5  -3 -32    2.94    4.99
   5   3 -32   -3.35    7.38
  -5  -3  32    3.40    6.33
   5  -3 -33   22.51    7.26
   5   3 -33   32.71   10.45
  -5  -3  33   13.90    7.93
   5  -3 -34   -1.14    4.85
   5   3 -34    0.74    7.46
   5  -3 -35   -0.27    4.77
   5   3 -35   -0.51    8.19
   5  -3 -36   -3.75    5.84
   5   3 -36   -0.82    6.80
   5  -3 -37    5.02    5.90
   5   3 -37   -0.70    6.07
   5  -3 -38    1.42    5.94
   5   3 -38   15.19    8.70
   5  -3 -39    7.60    7.19
  -5   4   1   83.99   14.18
  -5   4   1   70.61   17.30
   5  -4  -1   80.34   14.54
   5  -4  -1   83.78   17.12
   5   4  -1   74.31   13.21
   5   4  -1   58.06   15.50
  -5  -4   1   68.68   13.00
  -5  -4   1   76.58   16.24
  -5   4   2   11.82    5.40
  -5   4   2   15.72   10.47
   5  -4  -2    8.67    6.05
   5  -4  -2   18.29    9.78
   5   4  -2    9.15    4.84
   5   4  -2    2.40    7.61
  -5  -4   2    9.96    5.09
  -5  -4   2   14.54    7.62
  -5   4   3   50.15   10.05
  -5   4   3   67.31   14.48
   5  -4  -3   47.84   10.75
   5  -4  -3   66.70   14.28
   5   4  -3   45.60    9.64
   5   4  -3   40.79   12.17
  -5  -4   3   49.42   10.38
  -5  -4   3   36.78    8.98
  -5  -4   3   38.11   11.95
  -5   4   4   74.64   11.43
  -5   4   4   23.22   11.74
   5  -4  -4   62.72   11.62
   5  -4  -4   75.98   15.08
   5   4  -4   41.53   10.48
   5   4  -4   54.77   13.20
  -5  -4   4   52.77   11.10
  -5  -4   4   48.38   10.27
  -5  -4   4   58.50   14.26
  -5   4   5  222.58   29.19
  -5   4   5  190.30   31.34
   5  -4  -5   81.06   27.44
   5  -4  -5  257.18   33.55
   5   4  -5  208.29   29.86
   5   4  -5  222.70   31.67
  -5  -4   5  211.43   29.63
  -5  -4   5  209.80   28.60
  -5  -4   5  220.07   31.87
  -5   4   6    3.18    4.96
  -5   4   6    2.50    7.46
   5  -4  -6   -1.05    5.86
   5  -4  -6   -2.07    8.50
   5   4  -6   -0.68    3.77
   5   4  -6    1.82    6.99
  -5  -4   6    7.08    4.85
  -5  -4   6   -2.30    4.08
  -5  -4   6   -3.69    7.43
  -5   4   7   13.52    5.25
  -5   4   7    7.01    8.35
   5  -4  -7   13.28    6.01
   5  -4  -7   21.58    9.50
   5   4  -7    6.15    6.27
   5   4  -7    8.61    8.41
  -5  -4   7   10.65    6.07
  -5  -4   7   16.34    5.45
  -5  -4   7   12.91    8.32
  -5   4   8   76.24   13.07
  -5   4   8   75.37   15.03
   5  -4  -8   74.34   13.44
   5  -4  -8   20.76   13.76
   5   4  -8   91.65   14.43
   5   4  -8   90.11   16.16
  -5  -4   8   66.28   13.44
  -5  -4   8   66.27   12.51
  -5   4   9   87.02   17.01
   5  -4  -9  119.13   18.20
   5  -4  -9  104.39   20.44
   5   4  -9   96.74   18.06
   5   4  -9  102.09   20.06
  -5  -4   9  100.99   17.79
  -5  -4   9  107.33   17.33
  -5   4  10  178.09   28.64
   5  -4 -10  169.99   28.87
   5  -4 -10  219.03   32.07
   5   4 -10  183.05   29.83
   5   4 -10  164.45   30.94
  -5  -4  10  193.60   29.34
  -5   4  11  167.54   31.77
  -5   4  11  208.79   33.70
   5  -4 -11  229.00   32.83
   5   4 -11  233.73   33.95
   5   4 -11  219.72   35.53
  -5  -4  11  222.29   33.10
  -5   4  12    4.67    4.76
  -5   4  12   10.24    6.73
   5  -4 -12    4.20    5.08
   5   4 -12    9.74    6.00
   5   4 -12   -0.20    7.41
  -5  -4  12    7.59    5.39
  -5   4  13    4.25    4.30
  -5   4  13    0.96    5.73
   5  -4 -13    5.16    4.46
   5   4 -13    7.83    5.82
   5   4 -13   -1.48    8.36
  -5  -4  13    3.37    4.80
  -5   4  14   28.33    7.64
  -5   4  14   39.63    9.67
   5  -4 -14   25.44    6.95
   5   4 -14   27.37    8.71
   5   4 -14   32.41   12.40
  -5  -4  14   35.12    8.51
  -5   4  15  353.56   51.65
  -5   4  15  332.53   52.28
   5  -4 -15  394.08   51.50
   5   4 -15  318.07   52.94
   5   4 -15  363.07   55.25
  -5  -4  15  297.71   52.06
  -5   4  16   76.70   13.44
  -5   4  16   59.99   13.62
   5  -4 -16   85.03   13.04
   5  -4 -16   53.21   15.64
   5   4 -16   55.04   14.38
   5   4 -16   66.99   17.25
  -5  -4  16   97.90   15.10
  -5   4  17  136.00   19.61
   5  -4 -17  111.28   18.54
   5  -4 -17   84.18   20.65
   5   4 -17   89.08   20.42
   5   4 -17  120.77   23.16
  -5  -4  17  143.31   20.91
  -5   4  18    4.24    4.34
   5  -4 -18    3.02    3.68
   5  -4 -18    2.73    7.49
   5   4 -18    1.05    5.86
   5   4 -18    2.16    7.40
  -5   4  19  214.22   31.21
   5  -4 -19  191.81   30.40
   5  -4 -19  177.50   33.12
   5   4 -19  205.74   35.10
  -5   4  20   -0.88    5.08
   5  -4 -20    4.23    3.76
   5  -4 -21   57.56   10.31
   5   4 -21   40.30   12.53
  -5   4  22    7.44    5.21
   5   4 -22   10.37    7.40
  -5  -4  22   13.45    6.55
  -5   4  23    5.17    4.33
   5   4 -23    5.68    6.87
  -5  -4  23    0.63    5.90
   5   4 -24    2.69    6.97
  -5  -4  24    9.17    6.85
   5   4 -25   36.68   11.81
  -5  -4  25   25.87    9.30
   5   4 -26   12.93    8.71
  -5  -4  26   11.24    7.39
   5   4 -27   14.16    9.40
  -5  -4  27   15.37    7.55
   5   4 -28    3.93    9.30
  -5  -4  28    0.61    5.84
   5   4 -29   23.71    9.70
  -5  -4  29   19.16    7.95
   5   4 -30   10.18    7.96
  -5  -4  30   17.52    8.26
   5   4 -31   15.20   10.41
  -5  -4  31   27.95    9.55
   5  -4 -32    3.75    5.12
   5   4 -32   26.18   10.23
  -5  -4  32   26.14    8.23
   5  -4 -33   -2.08    4.79
   5   4 -33    0.25    7.75
  -5  -4  33   -2.48    5.53
   5  -4 -34    5.74    6.17
   5   4 -34    3.47    7.32
  -5  -4  34    0.17    5.18
   5  -4 -35    8.03    5.54
   5   4 -35    5.23    8.11
   5  -4 -36   12.31    5.89
   5   4 -36    5.79    8.23
   5  -4 -37    6.36    5.96
   5   4 -37    7.51    9.10
   5  -4 -38   -1.90    5.53
   5   4 -38    0.51    8.93
  -5   5   1  224.73   34.62
  -5   5   1  253.31   38.85
   5  -5  -1  186.44   34.71
   5  -5  -1  231.43   37.31
   5   5  -1  277.85   35.33
   5   5  -1  228.01   35.09
   5   5  -1  210.07   36.13
  -5  -5   1  221.08   34.83
  -5  -5   1  229.74   34.06
  -5  -5   1  178.98   35.94
  -5   5   2   48.37   11.73
  -5   5   2   83.38   17.15
   5  -5  -2   62.84   13.08
   5  -5  -2   81.25   16.76
   5   5  -2   91.88   13.67
   5   5  -2   60.60   14.14
  -5  -5   2   58.23   12.57
  -5  -5   2   63.79   11.61
  -5  -5   2   60.89   14.35
  -5   5   3  157.14   21.90
  -5   5   3  191.41   26.73
   5  -5  -3  183.66   23.21
   5  -5  -3  170.74   25.74
   5   5  -3  139.84   22.15
   5   5  -3  168.91   24.60
  -5  -5   3  149.00   22.13
  -5  -5   3   59.37   19.87
  -5  -5   3  151.08   24.69
  -5   5   4   49.49    8.53
  -5   5   4   38.03   10.90
   5  -5  -4   20.51    7.86
   5  -5  -4   22.22   10.57
   5   5  -4   62.91   10.13
   5   5  -4   42.78   11.27
  -5  -5   4    3.54    6.66
  -5  -5   4   39.81    7.57
  -5  -5   4   36.04   10.72
  -5   5   5   18.25    6.06
  -5   5   5   14.69    9.94
   5  -5  -5   21.37    7.30
   5  -5  -5   14.63    9.25
   5   5  -5   15.56    6.47
   5   5  -5   21.42    9.23
  -5  -5   5   19.79    6.15
  -5  -5   5   18.79    5.68
  -5  -5   5   20.82    9.22
  -5   5   6   11.08    5.80
  -5   5   6   25.14    9.09
   5  -5  -6   10.65    5.92
   5  -5  -6   17.91    9.16
   5   5  -6    8.35    5.55
   5   5  -6    6.25    7.75
  -5  -5   6   12.77    5.77
  -5  -5   6    5.79    4.54
  -5  -5   6   12.43    8.33
  -5   5   7  293.62   40.72
  -5   5   7  266.49   42.79
   5  -5  -7  184.24   40.04
   5  -5  -7  278.68   43.99
   5   5  -7  317.46   42.39
   5   5  -7  234.00   42.18
  -5  -5   7  266.92   41.04
  -5  -5   7  328.16   40.92
  -5   5   8  150.63   23.48
   5  -5  -8  110.21   23.22
   5  -5  -8  143.15   26.43
   5   5  -8  156.50   24.90
   5   5  -8  206.58   27.75
  -5  -5   8  148.04   23.97
  -5   5   9   24.79    6.36
   5  -5  -9    8.58    5.62
   5  -5  -9   40.97   11.30
   5   5  -9   23.23    7.45
   5   5  -9   29.28    9.73
  -5  -5   9   11.55    6.39
  -5   5  10    3.12    4.41
  -5   5  10   -2.71    6.64
   5  -5 -10    7.36    5.21
   5  -5 -10    0.88    7.05
   5   5 -10   -1.36    4.72
   5   5 -10    6.56    7.52
  -5  -5  10    2.09    4.66
  -5   5  11    9.17    4.63
  -5   5  11   10.60    8.46
   5  -5 -11    3.30    5.03
   5   5 -11   12.79    6.69
   5   5 -11   15.22    7.37
  -5  -5  11    2.23    5.27
  -5   5  12  383.76   45.73
  -5   5  12  310.19   46.35
   5  -5 -12  239.52   44.82
   5   5 -12  320.17   47.11
   5   5 -12  306.26   48.32
  -5  -5  12  264.29   45.48
  -5   5  13  325.78   47.18
  -5   5  13  296.01   47.83
   5  -5 -13  325.01   47.45
   5   5 -13  308.26   48.98
   5   5 -13  253.28   49.32
  -5  -5  13  350.09   48.48
  -5   5  14   22.90    6.88
  -5   5  14   27.81    8.46
   5  -5 -14   41.30    7.97
   5  -5 -14   20.78    9.67
   5   5 -14   31.56    8.92
   5   5 -14    8.27    9.22
  -5  -5  14   23.38    7.60
  -5   5  15    3.84    4.25
  -5   5  15    4.48    5.65
   5  -5 -15    6.14    5.01
   5  -5 -15   11.63    7.62
   5   5 -15    9.93    6.68
   5   5 -15   -2.99    7.36
  -5   5  16   65.87   10.12
  -5   5  16   27.18    9.31
   5  -5 -16   42.15    8.79
   5  -5 -16   49.36   12.87
   5   5 -16   30.33   10.48
   5   5 -16   49.84   13.60
  -5   5  17  115.50   17.65
  -5   5  17   88.97   17.22
   5  -5 -17  109.07   16.95
   5  -5 -17   64.34   18.49
   5   5 -17  110.96   19.84
   5   5 -17  126.96   22.44
  -5   5  18   40.72    8.99
   5  -5 -18   38.99    8.32
   5   5 -18   48.16   13.48
  -5   5  19  117.27   18.08
   5  -5 -19  113.48   17.32
   5   5 -19   78.61   20.50
  -5  -5  19   89.27   18.66
   5  -5 -20    1.29    3.32
  -5  -5  20    2.60    5.21
   5  -5 -21    0.83    3.12
   5   5 -21   -2.56    6.46
  -5  -5  21    3.26    5.58
   5  -5 -22   57.47    9.82
   5   5 -22   50.75   13.71
  -5  -5  22   34.14   11.08
   5   5 -23   21.85   11.05
  -5  -5  23   53.27   11.29
   5   5 -24   18.01    9.68
  -5  -5  24   20.03    8.25
   5   5 -25   -0.71    7.78
  -5  -5  25   -4.33    5.72
   5   5 -26   -0.87    7.50
  -5  -5  26    1.10    6.40
   5   5 -27    5.46    7.92
  -5  -5  27   14.56    7.41
   5   5 -28   21.61   11.03
  -5  -5  28   31.43    9.77
   5   5 -29   18.55    9.39
  -5  -5  29    5.86    6.33
   5   5 -30   -2.52    7.60
  -5  -5  30    2.09    7.42
   5   5 -31    3.94    7.57
  -5  -5  31    4.05    6.69
   5   5 -32    6.11    7.27
  -5  -5  32    8.05    7.26
   5  -5 -33   10.28    5.52
   5   5 -33    8.98    8.52
  -5  -5  33    6.34    5.96
   5  -5 -34    8.81    5.69
   5   5 -34    1.16    8.21
  -5  -5  34   14.32    7.71
   5  -5 -35   -0.20    4.82
   5   5 -35   -0.05    7.44
  -5  -5  35   10.56    8.10
   5  -5 -36   -1.48    5.04
   5   5 -36   -0.01    6.66
   5  -5 -37   -0.33    4.92
   5   5 -37   -0.83    7.46
   5  -5 -38    2.63    4.93
  -5   6   1   11.84    5.83
  -5   6   1   18.68   10.20
   5  -6  -1   14.36    6.95
   5  -6  -1   13.79    8.90
   5   6  -1   17.16    6.56
  -5  -6   1   27.63    6.95
  -5  -6   1   18.59    5.65
  -5  -6   1   30.40    9.48
  -5   6   2   -0.43    3.96
  -5   6   2    2.01    8.22
   5  -6  -2    2.26    4.62
   5  -6  -2    1.57    6.84
   5   6  -2    5.59    5.08
   5   6  -2   -2.23    7.01
  -5  -6   2    0.12    4.90
  -5  -6   2    0.26    3.39
  -5  -6   2   -3.07    6.65
  -5   6   3  117.23   17.52
  -5   6   3   89.13   20.13
   5  -6  -3  115.96   18.25
   5  -6  -3   97.81   20.03
   5   6  -3   86.60   17.76
   5   6  -3   98.22   19.32
  -5  -6   3   94.67   17.19
  -5  -6   3   96.56   16.58
  -5  -6   3   86.12   19.34
  -5   6   4  141.58   18.70
  -5   6   4   30.00   18.34
   5  -6  -4  126.67   19.13
   5  -6  -4  115.64   21.21
   5   6  -4  112.24   19.25
   5   6  -4  118.00   20.42
  -5  -6   4  106.43   18.11
  -5   6   5  128.14   19.73
  -5   6   5  130.65   22.73
   5  -6  -5  113.02   19.77
   5  -6  -5   96.59   21.70
   5   6  -5   90.46   19.94
   5   6  -5  127.14   21.89
  -5  -6   5  120.04   19.78
  -5   6   6   26.07    7.08
  -5   6   6   19.40    9.14
   5  -6  -6   30.51    8.05
   5  -6  -6   28.18   10.93
   5   6  -6   22.20    8.31
   5   6  -6   16.70    9.44
  -5  -6   6   37.61    8.45
  -5   6   7   82.97   14.28
   5  -6  -7   89.77   15.42
   5  -6  -7   72.63   16.87
   5   6  -7   94.11   16.19
   5   6  -7   73.67   16.75
  -5  -6   7   63.78   14.34
  -5   6   8   26.42    6.78
   5  -6  -8   23.58    7.32
   5  -6  -8   12.52    9.11
   5   6  -8   38.07    9.66
   5   6  -8   26.85   10.21
  -5  -6   8   33.80    8.67
  -5   6   9  135.28   19.02
  -5   6   9   91.92   19.97
   5  -6  -9  100.17   18.96
   5  -6  -9  106.44   21.57
   5   6  -9  139.91   21.43
   5   6  -9  112.75   21.35
  -5  -6   9   88.67   18.99
  -5   6  10  125.64   23.39
  -5   6  10  160.18   26.01
   5  -6 -10  164.60   24.72
   5  -6 -10  178.06   27.83
   5   6 -10  152.71   26.94
  -5  -6  10  134.91   24.51
  -5   6  11  117.80   17.51
  -5   6  11  114.84   19.30
   5  -6 -11   82.38   17.31
   5   6 -11   78.07   18.57
   5   6 -11  112.14   20.92
  -5  -6  11  104.01   18.14
  -5   6  12   37.99    7.87
  -5   6  12   22.05    8.67
   5  -6 -12   27.28    7.89
   5   6 -12   28.26    9.18
   5   6 -12   26.57   10.78
  -5   6  13    6.03    4.53
  -5   6  13    3.79    5.64
   5  -6 -13    0.39    4.89
   5  -6 -13    2.40    8.64
   5   6 -13    1.32    5.90
   5   6 -13    6.55    8.77
  -5   6  14  111.72   17.02
  -5   6  14  100.03   17.72
   5  -6 -14  102.77   17.54
   5  -6 -14   61.42   18.71
   5   6 -14  107.39   19.55
   5   6 -14   83.93   19.86
  -5   6  15   79.52   15.53
  -5   6  15   92.72   16.34
   5  -6 -15  104.11   16.30
   5  -6 -15   92.09   18.70
   5   6 -15   77.30   17.69
   5   6 -15   90.33   19.74
  -5   6  16   -1.24    4.42
   5  -6 -16   -0.95    4.13
   5  -6 -16   -1.86    7.53
   5   6 -16   -2.83    6.72
   5   6 -16    6.93    8.84
  -5  -6  16    1.37    5.24
  -5   6  17   82.52   14.75
   5  -6 -17   81.29   14.48
   5   6 -17   97.06   18.69
   5   6 -17   74.68   18.94
  -5  -6  17   81.80   16.59
   5  -6 -18   15.63    5.17
   5   6 -18   22.18   11.26
  -5  -6  18   10.44    6.95
   5  -6 -19   24.91    6.08
   5   6 -19   33.73   13.15
  -5  -6  19    7.72    7.31
   5  -6 -20   -0.51    3.04
   5   6 -20    2.60    6.69
  -5  -6  20    2.26    5.83
   5   6 -21    7.76    9.15
  -5  -6  21   21.79    8.68
   5   6 -22    7.95    8.32
  -5  -6  22   54.37   10.81
   5   6 -23   -0.36    6.32
  -5  -6  23   -4.03    7.09
   5   6 -24   20.43    9.14
  -5  -6  24    1.91    6.19
   5   6 -25    5.26    9.17
  -5  -6  25   22.44    8.47
   5   6 -26   19.83   10.77
  -5  -6  26   26.75    9.18
   5   6 -27    0.97    7.67
  -5  -6  27   15.23    7.74
   5   6 -28   -1.58    8.63
  -5  -6  28    3.79    6.27
   5   6 -29    3.49    8.42
  -5  -6  29   -1.59    6.31
   5   6 -30   20.12   11.19
  -5  -6  30   38.16   10.66
   5   6 -31    5.79    8.33
  -5  -6  31   13.69    7.48
   5   6 -32    0.23    7.45
  -5  -6  32    7.70    7.45
   5   6 -33    5.25    8.70
  -5  -6  33   -2.90    6.32
   5   6 -34    8.90    8.29
  -5  -6  34   -3.28    7.76
   5  -6 -35    3.56    4.26
   5   6 -35   -0.82    7.79
  -5  -6  35   10.80    8.05
   5  -6 -36   17.43    6.05
   5   6 -36    5.10    8.73
  -5  -6  36    2.89    7.34
   5  -6 -37    1.19    4.73
   5   6 -37   -4.06    8.73
   5  -6 -38   -0.49    4.36
  -5   7   1   30.10   11.81
   5  -7  -1    2.50    5.56
   5  -7  -1    5.82    7.47
   5   7  -1    6.72    5.93
  -5  -7   1    8.96    5.13
  -5  -7   1   19.05    8.45
  -5   7   2  176.07   33.57
   5  -7  -2  153.17   30.08
   5  -7  -2  190.78   32.84
   5   7  -2  204.85   31.63
  -5  -7   2  227.50   30.77
  -5   7   3  154.00   22.55
  -5   7   3  137.78   26.03
   5  -7  -3  126.62   22.87
   5  -7  -3  117.93   24.52
   5   7  -3  118.12   23.16
  -5  -7   3  142.29   22.69
  -5   7   4  111.68   17.65
  -5   7   4  114.86   21.52
   5  -7  -4   89.43   17.70
   5  -7  -4   85.59   19.50
   5   7  -4   93.94   18.96
  -5  -7   4  107.03   18.15
  -5   7   5    6.20    5.54
  -5   7   5    2.30    7.61
   5  -7  -5   24.66    6.84
   5  -7  -5   27.08    9.99
   5   7  -5   13.13    7.29
  -5  -7   5   19.91    6.59
  -5   7   6   31.68    8.08
   5  -7  -6   35.13    9.47
   5  -7  -6   48.91   11.95
   5   7  -6   35.83    9.90
  -5  -7   6   27.60    8.41
  -5   7   7  184.15   27.34
   5  -7  -7  167.42   27.55
   5  -7  -7  136.09   29.41
   5   7  -7  144.12   28.58
  -5  -7   7  199.93   28.34
  -5   7   8  356.15   50.44
  -5   7   8  350.78   52.84
   5  -7  -8  308.53   50.59
   5  -7  -8  332.28   53.40
   5   7  -8  328.60   52.53
  -5  -7   8  330.31   51.15
  -5   7   9   24.53    7.23
  -5   7   9   20.15   10.08
   5  -7  -9   26.40    8.06
   5  -7  -9   31.55   11.15
   5   7  -9   40.21   10.46
  -5   7  10   13.12    5.63
  -5   7  10   13.63    7.44
   5  -7 -10    7.99    6.31
   5   7 -10   11.14    7.71
  -5   7  11   13.02    5.55
  -5   7  11   19.13    8.81
   5  -7 -11    4.59    5.67
   5   7 -11   17.20    8.69
  -5   7  12  153.91   24.46
  -5   7  12  118.27   25.19
   5  -7 -12  175.24   25.34
   5   7 -12  161.56   27.58
  -5   7  13   97.07   15.15
   5  -7 -13   59.98   14.91
   5  -7 -13   98.06   19.32
   5   7 -13   80.93   17.72
  -5  -7  13   95.53   16.74
  -5   7  14    5.02    4.49
   5  -7 -14    3.27    5.32
   5   7 -14    3.49    7.43
  -5  -7  14   -1.86    4.74
  -5   7  15   49.74   10.26
   5  -7 -15   42.14   10.46
   5   7 -15   57.97   13.77
  -5  -7  15   60.21   12.39
  -5   7  16    6.12    5.14
   5  -7 -16    2.28    5.11
   5   7 -16    1.95    6.94
  -5  -7  16    5.18    7.04
   5  -7 -17    1.08    4.33
   5   7 -17   -0.79    7.38
  -5  -7  17   -3.24    6.90
   5  -7 -18  140.66   25.43
  -5  -7  18  217.74   29.17
   5  -7 -19   -0.14    4.00
  -5  -7  19   -1.69    5.76
   5   7 -20    7.97    9.21
  -5  -7  20    1.70    5.88
   5   7 -21   15.64    8.31
  -5  -7  21    7.06    6.39
   5   7 -22   25.01   11.16
  -5  -7  22   34.15   10.30
   5   7 -23   33.46   12.47
  -5  -7  23   35.44   10.54
   5   7 -24   18.81    9.99
  -5  -7  24   23.36    9.14
   5   7 -25   -1.96    7.67
  -5  -7  25   10.93    6.83
   5   7 -26   24.58   10.76
  -5  -7  26   11.21    7.59
   5   7 -27   15.12    9.59
  -5  -7  27   18.04    9.12
   5   7 -28   36.01   12.92
  -5  -7  28   45.12   12.31
   5   7 -29   -3.13    8.17
  -5  -7  29   -1.26    7.28
   5   7 -30   -4.64    8.56
  -5  -7  30    6.29    7.35
   5   7 -31   -1.41    7.10
  -5  -7  31    7.80    6.79
   5   7 -32   16.22    9.72
  -5  -7  32   15.94    8.43
   5   7 -33   12.16    8.90
  -5  -7  33   -3.21    7.70
   5   7 -34   30.82   13.22
  -5  -7  34   26.39   10.13
   5   7 -35   11.66    9.31
  -5  -7  35    1.25    7.33
   5  -7 -36    0.71    4.19
   5   7 -36    3.95    9.37
  -5  -7  36    3.73    7.86
   5  -7 -37    7.46    4.85
   5   7 -37    0.46    7.63
  -5  -7  37    1.85    6.95
   5  -7 -38    2.22    4.23
  -5  -7  38    1.18    6.60
  -5   8   1   37.12   12.95
   5  -8  -1   32.19    8.16
   5  -8  -1   37.94   10.85
   5   8  -1   -1.86    6.96
  -5  -8   1   25.27    7.39
  -5   8   2   26.89   11.32
   5  -8  -2    2.03    5.33
   5  -8  -2   19.23    9.47
   5   8  -2    5.78    6.31
  -5  -8   2   11.29    5.90
  -5   8   3   28.58   11.69
   5  -8  -3   19.41    7.11
   5  -8  -3   35.28   10.89
   5   8  -3    0.17    6.49
  -5  -8   3   12.75    6.00
  -5   8   4  324.78   55.31
   5  -8  -4  421.13   53.09
   5  -8  -4  492.25   57.08
   5   8  -4  182.10   51.44
  -5  -8   4  438.76   53.15
  -5   8   5   45.10   13.27
   5  -8  -5   37.74    9.05
   5  -8  -5   65.69   14.03
   5   8  -5    7.96    7.97
  -5  -8   5   25.63    8.72
  -5   8   6  125.74   22.34
   5  -8  -6  154.43   23.77
   5  -8  -6  165.82   27.06
   5   8  -6  114.40   24.34
  -5   8   7    1.04    4.56
   5  -8  -7   -1.07    5.06
   5  -8  -7   -4.56    9.56
   5   8  -7    5.43    6.95
  -5   8   8  110.56   17.71
  -5   8   8   66.04   19.55
   5  -8  -8   99.31   18.24
   5  -8  -8  110.47   20.82
   5   8  -8  121.24   21.22
  -5   8   9  185.03   25.92
   5  -8  -9  167.95   26.63
   5  -8  -9  112.74   27.33
   5   8  -9  152.89   28.31
  -5   8  10   66.82   12.73
   5  -8 -10   63.48   13.27
   5   8 -10   50.52   15.02
  -5  -8  10   87.51   14.85
  -5   8  11   40.34    8.68
   5  -8 -11   41.79    9.66
   5   8 -11   24.91   11.03
  -5  -8  11   37.70   10.55
  -5   8  12   50.74   10.21
   5  -8 -12   51.26   10.82
   5   8 -12   65.88   14.29
  -5  -8  12   31.97   11.02
  -5   8  13    5.38    5.15
   5  -8 -13    2.96    5.48
   5   8 -13    1.67    7.07
  -5  -8  13    9.54    6.08
  -5   8  14  125.47   23.67
   5  -8 -14  204.34   25.79
   5   8 -14  114.36   26.49
  -5  -8  14  168.82   26.54
   5  -8 -15    2.23    5.18
   5   8 -15    9.65    7.70
  -5  -8  15    3.56    7.15
   5  -8 -16   10.05    6.61
   5   8 -16   32.71   11.04
  -5  -8  16   39.86   10.22
   5  -8 -17    3.46    4.99
   5   8 -17   -2.48    6.81
  -5  -8  17    4.33    7.33
  -5  -8  18   -1.01    5.72
  -5  -8  19    9.13    7.41
   5   8 -20   66.65   15.79
  -5  -8  20   45.92   13.03
   5   8 -21   -1.56    7.69
  -5  -8  21   -2.11    7.96
   5   8 -22    9.67    8.63
  -5  -8  22   14.52    9.43
   5   8 -23   12.81    9.31
  -5  -8  23    5.08    7.62
   5   8 -24   24.36   10.88
  -5  -8  24   25.78    9.26
   5   8 -25   -5.20    8.85
  -5  -8  25    2.98    6.66
   5   8 -26   11.70    9.53
  -5  -8  26   18.14    8.86
   5   8 -27    0.92    8.54
  -5  -8  27    1.55    6.66
   5   8 -28    0.40    9.14
  -5  -8  28   -1.37    5.50
   5   8 -29    0.12    9.62
  -5  -8  29   -2.13    6.92
   5   8 -30    0.02    8.21
  -5  -8  30    7.71    8.71
   5   8 -31    8.60    8.23
  -5  -8  31   24.00    9.77
   5   8 -32    5.85    8.38
  -5  -8  32   17.48    8.82
   5   8 -33    6.61    8.85
  -5  -8  33   -0.28    6.99
   5   8 -34    1.98    8.37
  -5  -8  34   -3.02    7.40
   5   8 -35   -2.48   10.44
  -5  -8  35   -2.26    6.34
   5   8 -36    5.51    7.28
  -5  -8  36    3.76    6.43
   5  -8 -37   -2.33    4.86
  -5  -8  37    1.40    7.93
  -5  -8  38   10.78    8.24
  -5  -8  39   -5.71    8.26
  -5   9   1   -4.14   11.24
   5  -9  -1   -1.66    5.77
   5  -9  -1    0.95    7.26
   5   9  -1    1.32    5.23
  -5  -9   1   -2.84    5.06
  -5   9   2  143.34   31.61
   5  -9  -2  180.44   28.96
   5  -9  -2  170.58   31.27
   5   9  -2  178.15   29.99
  -5  -9   2  178.15   28.48
   5  -9  -3   26.22    8.50
   5  -9  -3    9.62   10.02
   5   9  -3   19.79    8.93
  -5  -9   3   12.36    6.75
   5  -9  -4   -0.91    5.45
   5   9  -4   -1.09    6.66
  -5  -9   4    6.24    6.28
   5  -9  -5    3.62    6.34
   5   9  -5    5.41    6.78
  -5  -9   5    3.77    6.10
   5  -9  -6   43.92   10.29
   5   9  -6   34.41   11.43
  -5  -9   6   42.66   10.98
   5  -9  -7    0.55    5.68
   5   9  -7   -0.77    6.12
  -5  -9   7   15.53    6.83
  -5  -9   7   17.36    6.73
   5  -9  -8  185.60   28.88
   5   9  -8  173.09   30.68
  -5  -9   8  181.29   29.21
  -5  -9   8  151.05   28.86
   5  -9  -9    8.64    6.40
   5   9  -9    8.40    8.21
  -5  -9   9    8.76    6.45
  -5  -9   9    4.15    5.78
  -5   9  10    7.21    4.83
   5  -9 -10    0.42    5.29
   5   9 -10   -1.45    6.45
  -5  -9  10    5.66    6.31
  -5  -9  10    1.11    6.06
  -5   9  11    2.40    4.58
   5  -9 -11   -1.39    5.85
   5   9 -11   -0.56    5.98
  -5  -9  11   21.83    7.99
  -5   9  12  223.39   33.69
   5  -9 -12  212.44   34.43
   5   9 -12  198.40   36.90
  -5  -9  12  220.74   35.53
   5  -9 -13    8.56    6.57
   5   9 -13   17.33    9.82
  -5  -9  13    9.07    6.72
   5  -9 -14   61.18   12.02
   5   9 -14   39.59   13.42
  -5  -9  14   57.35   13.52
   5  -9 -15    2.51    5.02
   5   9 -15    1.11    7.06
  -5  -9  15    1.21    6.97
   5  -9 -16   39.51    9.24
   5   9 -16   18.52   10.73
  -5  -9  16   38.91   10.85
   5   9 -17   -2.68    7.00
  -5  -9  17    0.04    6.14
  -5  -9  18   54.72   13.35
  -5  -9  19   10.07    7.65
   5   9 -20    1.62    7.93
  -5  -9  20    2.85    6.59
   5   9 -21    0.82    6.74
  -5  -9  21    8.90    6.96
   5   9 -22   38.28   14.06
  -5  -9  22   49.29   12.60
   5   9 -23   -5.37    8.47
  -5  -9  23   -2.18    7.52
   5   9 -24   22.99   11.32
  -5  -9  24   16.32    9.20
   5   9 -25   11.34    9.64
  -5  -9  25   -2.15    6.61
   5   9 -26    0.88    7.56
  -5  -9  26    5.86    7.32
   5   9 -27   -4.22    8.42
  -5  -9  27    3.87    6.33
   5   9 -28   -1.89   10.53
  -5  -9  28   23.25    9.73
   5   9 -29    1.76    8.16
  -5  -9  29   -1.78    7.88
   5   9 -30   -0.33    7.02
  -5  -9  30   -2.48    7.09
   5   9 -31   10.51    7.75
  -5  -9  31   -3.65    7.63
   5   9 -32    1.18    8.07
  -5  -9  32    2.05    7.41
   5   9 -33   -0.36    6.68
  -5  -9  33    0.44    8.05
   5   9 -34    0.77    9.59
  -5  -9  34    4.99    8.20
   5   9 -35    2.02    8.87
  -5  -9  35    7.49    8.36
   5   9 -36    2.10    7.81
  -5  -9  36   -3.89    7.78
   5 -10  -4   15.68    7.48
  -5 -10   4   15.45    7.04
   5 -10  -5    1.65    5.75
  -5 -10   5    8.05    6.00
   5 -10  -6   46.48   11.24
  -5 -10   6   41.20   11.31
   5 -10  -7    8.06    5.98
  -5 -10   7    4.50    6.39
   5 -10  -8   -0.19    5.46
  -5 -10   8    1.05    5.63
   5 -10  -9    0.90    5.86
  -5 -10   9   -2.28    6.36
   5 -10 -10   98.53   18.82
   5  10 -10  126.18   22.84
  -5 -10  10   95.33   19.50
   5 -10 -11    0.34    6.08
   5  10 -11   -1.43    7.54
  -5 -10  11    4.93    7.07
   5 -10 -12    7.99    6.83
   5  10 -12    6.61    8.98
  -5 -10  12    6.13    6.12
   5 -10 -13    1.85    6.46
   5  10 -13   -1.60    7.95
  -5 -10  13    6.39    6.54
   5 -10 -14   40.34   10.58
   5  10 -14   61.50   14.97
  -5 -10  14   48.07   11.98
   5  10 -15   -3.61    7.76
  -5 -10  15   -1.69    7.20
   5  10 -16   39.66   12.89
  -5 -10  16   30.62   10.30
  -5 -10  17    3.29    6.58
  -5 -10  18    0.42    5.81
   5  10 -19   -1.23    7.91
  -5 -10  19    1.57    7.06
   5  10 -20   32.18   13.72
  -5 -10  20   55.67   13.39
   5  10 -21    1.12    8.20
  -5 -10  21   -0.93    7.03
   5  10 -22   12.22    8.80
  -5 -10  22   28.01    9.52
   5  10 -23    2.75    7.28
  -5 -10  23   10.62    7.19
   5  10 -24   -1.04    9.14
  -5 -10  24   16.51    8.31
   5  10 -25    2.62    7.59
  -5 -10  25    8.71    7.61
   5  10 -26    6.51    9.62
  -5 -10  26   22.48    9.64
   5  10 -27   -0.85    8.68
  -5 -10  27    2.44    6.61
   5  10 -28    1.81    8.69
  -5 -10  28   -5.32    8.28
   5  10 -29   -2.29   10.10
  -5 -10  29    2.98    7.23
   5  10 -30    5.59    8.90
  -5 -10  30    7.82    7.44
   5  10 -31   -3.62    7.92
  -5 -10  31   -3.37    7.25
   5  10 -32   -8.21    9.98
  -5 -10  32    5.59    6.72
   5  10 -33    2.70   10.15
  -5 -10  33   -3.16    7.16
   5  10 -34   11.74   11.55
  -5 -10  34   16.34    8.85
   5  10 -35   -4.03    9.59
   5 -11  -1   35.22   10.29
  -5 -11   1   21.70    8.41
   5 -11  -2  113.10   20.95
  -5 -11   2  113.12   20.70
  -5 -11   3   10.13    6.61
  -5 -11   4   -1.56    6.42
  -5 -11   5   -2.97    6.94
  -5 -11   6   12.22    7.43
  -5 -11   7   -3.91    7.43
   5 -11  -8   41.48   10.72
  -5 -11   8   35.32   10.88
   5 -11  -9    6.84    7.12
  -5 -11   9    5.74    6.70
   5 -11 -10    4.18    5.56
  -5 -11  10    1.93    6.58
   5 -11 -11    2.96    5.83
  -5 -11  11   -6.88    8.31
   5 -11 -12   74.72   15.34
  -5 -11  12   80.54   17.15
  -5 -11  13   -4.70    6.96
  -5 -11  14   46.17   11.99
  -5 -11  15    5.26    7.18
  -5 -11  16   20.46    8.30
  -5 -11  17   -1.92    6.00
  -5 -11  18   47.06   12.32
  -5 -11  19   -5.31    7.67
  -5 -11  20   -5.35    8.39
  -5 -11  21    2.58    6.95
  -5 -11  22   29.63   10.62
  -5 -11  24   17.92    8.36
  -5 -11  25   -0.79    7.30
  -5 -11  26   21.25    9.89
  -5 -11  27   -3.42    7.85
   5  11 -28    9.94   11.25
  -5 -11  28   19.65    8.77
   5  11 -29    0.15    7.86
  -5 -11  29    9.21    7.42
   5  11 -30   -7.43   11.15
  -5 -11  30   -4.90    7.81
   5  11 -31   -2.69    9.17
  -5 -11  31   -1.26    8.94
   5  11 -32    2.78    8.95
   5  11 -33    5.81   10.83
   5  11 -34   -2.41    9.87
   5  11 -35    0.21    8.20
   5 -12  -1    6.41    7.43
  -5 -12   1   -0.00    4.80
   5 -12  -2   -0.84    5.77
  -5 -12   2   -4.67    7.16
   5 -12  -3    4.85    6.75
  -5 -12   3   -1.57    7.13
   5 -12  -4   57.52   14.73
  -5 -12   4   96.55   16.66
   5 -12  -5   11.85    7.86
  -5 -12   5   16.91    8.27
   5 -12  -6   16.11    7.93
  -5 -12   6   13.69    8.19
  -5 -12   7    2.47    6.94
  -5 -12   8   10.63    6.87
  -5 -12   9    4.53    7.04
  -5 -12  10   14.84    7.61
  -5 -12  11   -0.49    6.37
  -5 -12  12   -0.76    6.36
  -5 -12  13   -0.04    5.50
  -5 -12  14    8.89    8.53
  -5 -12  15    1.89    6.51
  -5 -12  16   45.94   12.87
  -5 -12  17    8.63    7.60
  -5 -12  18    6.37    5.48
  -5 -12  19    0.01    5.46
  -5 -12  20   39.75   11.18
  -5 -12  21   -3.39    7.61
  -5 -12  22   -0.08    6.25
  -5 -12  23   -1.00    6.93
  -5 -12  24    3.11    6.44
  -5 -12  25    0.80    7.43
  -5 -12  26    0.61    7.63
  -5 -12  27   -1.21    6.56
  -5 -12  28   -3.09    7.46
   5 -13  -1    4.70    7.90
  -5 -13   1   24.19    8.43
   5 -13  -2   62.07   14.90
  -5 -13   2   75.09   15.37
   5 -13  -3    2.94    6.69
  -5 -13   3   21.67    8.77
   5 -13  -4   14.63    7.90
  -5 -13   4   28.27    9.65
   5 -13  -5    0.84    6.90
  -5 -13   5    3.53    6.33
   5 -13  -6   84.58   16.02
  -5 -13   6   55.48   14.96
   5 -13  -7   12.45    7.53
  -5 -13   7    8.03    7.23
   5 -13  -8   46.83   12.59
  -5 -13   8   56.00   13.83
   5 -13  -9    1.24    5.43
  -5 -13   9    1.33    6.60
  -5 -13  10    5.29    7.27
  -5 -13  11    7.46    7.69
  -5 -13  12   13.86    8.01
  -5 -13  13   -1.54    6.57
  -5 -13  14   12.95    8.52
  -5 -13  15    0.25    5.49
  -5 -13  16    4.70    7.59
  -5 -13  17    7.14    8.07
  -5 -13  18   10.92    8.37
  -5 -13  19    1.97    6.97
  -5 -13  20   -5.80    7.83
  -5 -13  21   -1.66    5.95
  -5 -13  22   15.71    8.63
  -5 -13  23   -2.31    7.71
  -5 -13  24    5.20    7.88
  -5 -13  25   10.54    8.80
   5 -14  -1   -3.38    6.61
  -5 -14   1    1.56    4.92
   5 -14  -2   -1.91    6.20
  -5 -14   2   -3.02    6.77
   5 -14  -3    3.44    6.86
  -5 -14   3    1.99    5.52
   5 -14  -4   22.36    9.66
  -5 -14   4   28.14   10.27
   5 -14  -5   41.73   11.12
  -5 -14   5   26.93   10.02
   5 -14  -6    7.14    7.22
  -5 -14   6   28.77   10.05
   5 -14  -7   -3.34    6.37
  -5 -14   7   -1.25    7.37
  -5 -14   8    5.60    7.66
  -5 -14   9   12.38    7.40
  -5 -14  10   28.56   10.13
  -5 -14  11   18.40    8.83
  -5 -14  12    2.85    7.89
  -5 -14  13   -1.63    6.68
  -5 -14  14    0.51    5.55
  -5 -14  15    0.03    5.77
  -5 -14  16   30.74   10.58
  -5 -14  17    0.75    6.86
  -5 -14  18    3.79    8.46
  -5 -14  19   -1.51    7.65
  -5 -14  20    4.34    6.70
  -5 -14  21    1.98    7.77
  -5 -14  22    9.09    8.02
  -5 -14  23    2.41    6.81
   5 -15  -1    4.69    7.04
  -5 -15   1   24.77    8.81
   5 -15  -2   15.02    8.64
  -5 -15   2   15.21    8.38
   5 -15  -3   34.73   11.10
  -5 -15   3   19.66   10.05
   5 -15  -4    5.39    7.95
  -5 -15   4   -4.54    7.12
   5 -15  -5    2.44    6.41
  -5 -15   5   -1.18    7.36
  -5 -15   6    5.62    7.05
  -5 -15   7   17.68    8.39
  -5 -15   8   12.77    8.07
  -5 -15   9   -1.62    7.01
  -5 -15  10    3.49    7.21
  -5 -15  11    4.70    7.71
  -5 -15  12   39.40   11.88
  -5 -15  13    1.07    6.80
  -5 -15  14    1.68    6.90
  -5 -15  15   -3.03    6.65
  -5 -15  16   -0.73    6.34
  -5 -15  17    7.67    7.22
  -5 -15  18    4.34    8.78
  -5 -15  19    5.47    7.54
   5 -16  -1   -1.51    7.01
  -5 -16   1    0.78    6.41
   5 -16  -2    4.25    7.33
  -5 -16   2   -0.31    7.16
   5 -16  -3    2.78    6.75
  -5 -16   3    0.74    7.21
  -5 -16   4   -1.10    7.49
  -5 -16   5   -4.61    7.92
  -5 -16   6   -0.25    6.38
  -5 -16   7   -5.80    7.69
  -5 -16   8    0.24    6.76
  -5 -16   9    4.04    5.67
  -5 -16  10   11.36    8.23
  -5 -16  11    1.09    7.31
  -5 -16  12    4.86    7.47
  -5 -16  13    5.43    7.62
  -5 -16  14    3.21    7.51
  -5 -16  15   12.70    8.17
  -5 -16  16    1.48    6.87
   5 -17  -1   -4.82    8.37
  -5 -17   2    5.43    6.72
  -5 -17   3    7.28    8.61
  -5 -17   4    0.46    6.31
  -5 -17   5    2.42    6.32
  -5 -17   6    8.19    8.55
  -5 -17   7    5.06    6.89
  -5 -17   8    0.82    6.25
  -5 -17   9   -0.96    6.03
  -5 -17  10    0.84    5.73
  -5 -17  11    0.39    7.29
  -5 -17  12    0.73    7.06
  -5 -18   4    7.12    7.71
  -5 -18   5   11.52    8.50
  -5 -18   6    0.67    6.54
  -5 -18   7   -2.20    7.34
  -5 -18   8   13.20    8.38
  -5 -18   9    8.20    8.66
  -4   0   1    0.83    3.40
  -4   0   1   -1.92    6.23
   4   0  -1    1.44    4.33
   4   0  -1   -1.46    6.43
  -4   0   2   25.37    6.28
  -4   0   2   -1.76    6.64
   4   0  -2   17.08    5.37
   4   0  -2   17.16    7.15
  -4   0   3   -1.67    4.01
  -4   0   3   -0.91    6.15
   4   0  -3    1.09    4.11
   4   0  -3   -0.49    5.84
  -4   0   4 1382.20  183.18
  -4   0   4 1490.81  184.89
   4   0  -4 1117.57  182.43
   4   0  -4 1263.50  184.34
  -4   0   5    0.18    3.95
  -4   0   5   -3.15    6.58
   4   0  -5    0.70    3.75
   4   0  -5    3.93    6.80
  -4   0   6  833.57  114.31
  -4   0   6  819.12  115.66
   4   0  -6  726.36  113.71
   4   0  -6  837.29  115.90
  -4   0   7   -0.76    4.02
  -4   0   7   -1.58    5.93
   4   0  -7   -2.33    3.03
   4   0  -7   -0.94    5.77
  -4   0   8 2928.48  386.44
  -4   0   8 2763.83  387.99
   4   0  -8 2465.32  385.91
   4   0  -8 2841.96  388.15
  -4   0   9    1.17    4.27
  -4   0   9   -0.96    6.96
   4   0  -9   -1.12    3.90
   4   0  -9    2.85    6.48
  -4   0  10   36.72    8.09
  -4   0  10   50.02   11.81
   4   0 -10   41.73    8.12
   4   0 -10   36.99   10.87
  -4   0  11   -1.14    3.85
  -4   0  11    1.18    6.97
   4   0 -11   -1.85    3.67
   4   0 -11   -2.87    7.59
  -4   0  12   12.60    4.79
   4   0 -12   10.96    4.69
   4   0 -12   26.25    9.44
  -4   0  13    1.88    4.30
  -4   0  13   -1.14    3.61
   4   0 -13    2.67    3.99
   4   0 -13    2.06    5.64
  -4   0  14 1556.46  214.47
  -4   0  14 1471.28  213.51
   4   0 -14 1453.98  215.65
  -4   0  15   -0.95    4.14
  -4   0  15   -0.50    3.24
   4   0 -15   -0.75    7.54
  -4   0  16   64.83   12.16
  -4   0  16   64.14   11.68
   4   0 -16   69.24   14.51
  -4   0  17   -0.24    3.55
  -4   0  17   -0.89    3.28
   4   0 -17   -2.17    6.38
  -4   0  18  143.08   23.54
  -4   0  18  144.06   23.07
   4   0 -18  160.90   26.35
  -4   0  19   -0.90    3.58
  -4   0  19   -0.23    3.35
   4   0 -19   -1.02    8.24
  -4   0  20  193.42   29.64
  -4   0  20  184.01   28.82
   4   0 -20  183.76   31.98
  -4   0  21    0.13    4.19
  -4   0  21   -0.35    3.81
   4   0 -21   -3.53    7.60
  -4   0  22   22.38    7.39
  -4   0  22   27.10    6.71
   4   0 -22   29.16    8.04
  -4   0  23   -2.96    4.56
  -4   0  23   -2.17    3.46
   4   0 -23   -2.60    5.33
  -4   0  24   38.02    9.21
  -4   0  24   34.32    8.39
   4   0 -24   50.49   10.31
  -4   0  25    0.97    4.98
   4   0 -25   -1.53    5.41
  -4   0  26   86.36   16.59
   4   0 -26   96.35   17.31
  -4   0  27   -0.75    4.85
   4   0 -27    0.11    4.82
  -4   0  28   18.26    6.54
   4   0 -28   14.13    6.78
  -4   0  29    2.86    5.50
   4   0 -29   -2.55    6.08
   4   0 -30   53.93   12.65
   4   0 -31   -0.39    6.33
   4   0 -32   -1.46    6.11
   4   0 -33   -2.58    5.98
   4   0 -34    0.92    6.01
   4   0 -35   -2.99    6.31
   4   0 -36   40.74   12.19
   4   0 -37   -4.10    6.63
   4   0 -38    1.06    5.71
   4   0 -39    4.34    6.42
  -4   1   1   17.60    5.36
  -4   1   1    8.28    7.59
   4  -1  -1   22.48    5.94
   4  -1  -1   24.01    8.31
   4   1  -1   28.05    5.88
   4   1  -1   23.25    8.39
  -4  -1   1    5.90    5.47
  -4  -1   1   23.46    7.50
  -4   1   2 1117.35  162.75
   4  -1  -2 1187.81  163.09
   4  -1  -2 1129.40  164.39
   4   1  -2 1035.76  162.31
   4   1  -2 1143.24  164.20
  -4  -1   2 1238.96  163.00
  -4   1   3   25.17    6.36
  -4   1   3   12.67    8.03
   4  -1  -3   19.95    6.45
   4  -1  -3   20.63    7.78
   4   1  -3   26.62    6.19
   4   1  -3   24.93    8.04
  -4  -1   3   18.30    6.04
  -4  -1   3   21.59    7.92
  -4   1   4    2.03    4.08
  -4   1   4    1.84    6.54
   4  -1  -4   -0.44    4.38
   4  -1  -4    8.42    5.89
   4   1  -4    6.87    3.76
   4   1  -4    3.74    6.08
  -4  -1   4    1.01    3.59
  -4  -1   4   22.32    7.44
  -4   1   5    3.84    4.50
  -4   1   5   21.84    7.53
   4  -1  -5   16.72    5.51
   4  -1  -5   13.96    7.88
   4   1  -5    7.49    3.91
   4   1  -5   -1.98    6.50
  -4  -1   5   14.47    4.72
  -4  -1   5    4.65    5.74
  -4   1   6  418.62   64.94
  -4   1   6  481.52   66.62
   4  -1  -6  638.37   65.88
   4  -1  -6  548.78   67.35
   4   1  -6  384.70   64.45
   4   1  -6  436.61   66.49
  -4  -1   6  434.81   64.65
  -4  -1   6  322.54   65.60
  -4   1   7   29.14    8.12
  -4   1   7   59.58   10.98
   4  -1  -7   43.12    7.98
   4  -1  -7   11.90    9.20
   4   1  -7   55.78    8.22
   4   1  -7   40.30   10.41
  -4  -1   7   26.57    7.53
  -4  -1   7   31.55   10.23
  -4   1   8 1500.16  194.86
  -4   1   8 1344.25  195.64
   4  -1  -8 1341.35  194.15
   4  -1  -8 1444.75  196.31
   4   1  -8 1245.25  194.24
   4   1  -8 1446.78  196.39
  -4  -1   8 1332.06  194.14
  -4  -1   8 1310.22  196.09
  -4   1   9   -1.03    4.30
  -4   1   9    1.46    6.24
   4  -1  -9    0.35    3.65
   4  -1  -9    2.63    6.64
   4   1  -9   -0.79    4.27
   4   1  -9   -2.17    8.33
  -4  -1   9    0.91    3.68
  -4  -1   9    0.49    6.86
  -4   1  10  506.47   72.76
  -4   1  10  538.54   74.16
   4  -1 -10  514.96   72.37
   4  -1 -10  572.83   74.86
   4   1 -10  439.91   72.57
   4   1 -10  515.46   74.70
  -4  -1  10  453.55   73.15
  -4  -1  10  494.70   72.37
  -4  -1  10  496.73   74.78
  -4   1  11  176.40   27.19
   4  -1 -11  191.28   26.98
   4  -1 -11  159.97   28.89
   4   1 -11  124.63   26.73
   4   1 -11  254.79   31.03
  -4  -1  11  189.75   27.84
  -4  -1  11  185.61   27.05
  -4   1  12  215.82   53.82
   4  -1 -12  438.88   54.89
   4  -1 -12  451.77   57.41
   4   1 -12  474.63   57.91
  -4  -1  12  433.79   55.70
  -4  -1  12  448.47   55.00
  -4   1  13  110.77   18.77
   4  -1 -13  154.87   19.30
   4  -1 -13  116.54   20.99
   4   1 -13  114.27   21.21
  -4  -1  13  104.27   19.32
  -4  -1  13  104.45   18.57
  -4   1  14   -0.13    3.16
   4  -1 -14   -2.26    3.67
   4  -1 -14   -0.56    6.14
   4   1 -14   -2.14    7.48
  -4  -1  14    0.69    3.00
  -4  -1  14    4.29    3.84
  -4   1  15   35.32    8.43
  -4   1  15   31.25    7.58
   4  -1 -15   47.33    8.30
   4  -1 -15   26.97    9.79
   4   1 -15   34.26   10.51
  -4  -1  15   47.05    8.95
  -4  -1  15   38.27    7.92
  -4   1  16  245.06   40.38
  -4   1  16  279.94   40.25
   4   1 -16  342.19   44.10
  -4  -1  16  280.13   40.92
  -4  -1  16  244.56   40.11
  -4   1  17    0.43    3.48
  -4   1  17    0.46    3.12
   4   1 -17    0.20    3.82
   4   1 -17    5.28    6.58
  -4  -1  17   -0.42    4.49
  -4  -1  17   -1.27    3.51
  -4   1  18  361.56   53.85
  -4   1  18  450.71   53.96
   4   1 -18  332.79   54.43
   4   1 -18  300.10   55.64
  -4  -1  18  336.66   53.98
  -4  -1  18  361.86   53.68
  -4   1  19   22.26    6.08
  -4   1  19   18.02    5.66
   4   1 -19   22.07    7.26
   4   1 -19    8.58    8.15
  -4  -1  19   27.82    6.97
  -4  -1  19   20.11    5.57
  -4   1  20   30.49    6.63
  -4   1  20   19.79    5.52
   4   1 -20   33.32    9.97
  -4  -1  20   10.17    6.08
  -4  -1  20   20.36    5.81
  -4   1  21    6.33    4.46
  -4   1  21    3.23    3.82
   4   1 -21    5.65    7.51
  -4  -1  21    2.10    4.72
  -4  -1  21    8.13    4.42
  -4   1  22  249.21   37.92
  -4   1  22  245.50   37.38
   4   1 -22  221.45   38.55
  -4  -1  22  273.59   38.72
  -4   1  23   10.17    5.31
  -4   1  23   12.72    4.73
   4  -1 -23    9.15    5.54
   4   1 -23   17.42    6.22
  -4  -1  23    2.23    4.96
  -4   1  24   13.65    5.70
  -4   1  24   20.15    5.80
   4  -1 -24    9.35    5.88
   4   1 -24   25.53    7.62
  -4  -1  24   22.51    6.82
  -4   1  25   25.60    7.23
   4  -1 -25   27.94    7.59
   4   1 -25   27.14    8.23
  -4  -1  25   16.59    7.06
  -4   1  26   76.08   14.32
   4  -1 -26   82.53   14.94
   4   1 -26   69.07   15.53
  -4  -1  26   80.65   15.34
  -4   1  27    2.28    4.48
   4  -1 -27    4.74    5.18
   4   1 -27    1.67    6.11
  -4  -1  27    1.30    4.97
   4  -1 -28   78.04   14.56
   4   1 -28   78.45   15.51
  -4  -1  28   61.02   14.20
   4  -1 -29    0.00    5.28
   4   1 -29   -1.36    7.10
   4  -1 -30    0.58    4.88
   4   1 -30    5.57    6.03
   4  -1 -31    6.62    5.59
   4   1 -31   -3.02    7.17
   4  -1 -32   35.36    9.26
   4   1 -32   28.05    9.96
   4  -1 -33   -1.43    5.75
   4   1 -33    0.84    7.05
   4  -1 -34    7.71    7.62
   4   1 -34    8.60    8.13
   4  -1 -35    0.88    5.87
   4   1 -35   -3.19    6.04
   4  -1 -36   26.82    8.94
   4   1 -36   10.90    7.97
   4  -1 -37   -1.81    5.68
   4   1 -37   -3.03    7.33
   4  -1 -38   14.61    7.76
   4   1 -38   10.14    9.09
   4  -1 -39   -4.11    7.58
   4   1 -39   -2.38    6.60
  -4   2   1   86.95   13.45
  -4   2   1   94.83   16.00
   4  -2  -1   83.67   13.99
   4  -2  -1  108.67   17.53
   4   2  -1   70.42   12.75
   4   2  -1   43.03   13.73
  -4  -2   1   82.32   13.18
  -4  -2   1   65.17   14.80
  -4   2   2  213.21   30.98
  -4   2   2  228.61   33.23
   4  -2  -2  189.56   30.83
   4  -2  -2  218.50   33.32
   4   2  -2  189.70   30.34
   4   2  -2  228.76   32.70
  -4  -2   2  236.45   30.76
  -4  -2   2  129.66   31.31
  -4   2   3    0.43    4.20
  -4   2   3   12.40    7.51
   4  -2  -3   16.81    5.36
   4  -2  -3   29.98    8.86
   4   2  -3   17.06    4.84
   4   2  -3    9.95    7.66
  -4  -2   3   14.44    4.61
  -4  -2   3   12.55    7.23
  -4   2   4 1911.25  213.98
  -4   2   4 1729.31  215.47
   4  -2  -4  736.87  212.18
   4  -2  -4 1821.84  216.01
   4   2  -4 1708.27  213.54
   4   2  -4 1833.41  215.66
  -4  -2   4 1742.93  213.37
  -4  -2   4 1885.37  215.96
  -4   2   5   56.65    9.03
  -4   2   5   59.10   11.40
   4  -2  -5   38.48    8.44
   4  -2  -5    8.16    9.11
   4   2  -5   41.01    8.22
   4   2  -5   47.43   11.04
  -4  -2   5   31.80    7.80
  -4  -2   5   65.38   11.61
  -4   2   6    6.34    4.44
  -4   2   6    4.09    5.93
   4  -2  -6    1.01    4.29
   4  -2  -6    4.78    6.88
   4   2  -6    4.48    3.65
   4   2  -6    8.54    6.95
  -4  -2   6   -0.15    3.54
  -4  -2   6   10.14    6.91
  -4   2   7  401.77   54.11
  -4   2   7  520.38   56.56
   4  -2  -7  363.57   53.98
   4  -2  -7  305.97   54.92
   4   2  -7  308.97   53.55
   4   2  -7  401.69   55.90
  -4  -2   7  372.44   53.59
  -4  -2   7  317.72   55.30
  -4   2   8  744.74  106.85
  -4   2   8  717.95  107.82
   4  -2  -8  723.83  106.75
   4  -2  -8  787.02  108.68
   4   2  -8  730.22  107.40
   4   2  -8  721.32  108.50
  -4  -2   8  596.63  106.88
  -4  -2   8  920.72  107.09
  -4  -2   8  726.38  108.96
  -4   2   9  207.07   30.36
   4  -2  -9  189.90   29.94
   4  -2  -9  185.33   31.95
   4   2  -9  213.22   32.87
  -4  -2   9  168.98   30.35
  -4  -2   9  217.91   30.20
  -4   2  10   66.96   13.22
   4  -2 -10   84.67   13.11
   4  -2 -10   70.95   15.81
   4   2 -10   92.48   16.33
  -4  -2  10   61.72   13.47
  -4  -2  10   79.10   13.13
  -4   2  11   54.23   12.47
   4  -2 -11   75.94   12.30
   4  -2 -11   70.80   14.68
   4   2 -11   70.88   15.46
  -4  -2  11   78.00   13.55
  -4  -2  11   79.22   12.72
  -4   2  12    0.68    4.68
  -4   2  12    0.54    5.15
   4  -2 -12    1.31    3.40
   4   2 -12    5.33    7.52
  -4  -2  12    5.02    4.74
  -4  -2  12    0.83    3.47
  -4   2  13   17.14    5.68
  -4   2  13   22.63    6.89
   4  -2 -13   20.35    5.12
   4   2 -13   19.66    6.52
   4   2 -13   14.60    8.47
  -4  -2  13   17.72    6.27
  -4  -2  13    6.17    5.08
  -4   2  14  829.22  116.83
   4  -2 -14  755.66  116.20
   4   2 -14  835.00  118.03
   4   2 -14  864.52  119.65
  -4  -2  14  800.12  117.20
  -4  -2  14  817.63  116.80
  -4   2  15   60.10   12.34
   4  -2 -15   75.94   12.18
   4   2 -15   80.39   13.99
   4   2 -15   61.26   15.22
  -4  -2  15   67.31   13.10
  -4   2  16   28.25    6.93
   4  -2 -16   22.53    6.24
   4   2 -16   35.29    8.25
   4   2 -16   23.42    9.68
  -4  -2  16   24.91    7.29
  -4  -2  16   31.46    7.02
  -4   2  17    1.19    3.83
  -4   2  17   -3.32    3.90
   4  -2 -17    2.82    3.25
   4  -2 -17   -0.49    7.04
   4   2 -17    5.16    5.03
   4   2 -17    4.99    5.97
  -4  -2  17    0.92    4.67
  -4  -2  17    1.69    3.35
  -4   2  18  136.93   22.57
  -4   2  18  162.06   22.78
   4  -2 -18  139.93   24.57
   4   2 -18  127.68   23.61
   4   2 -18  139.00   25.77
  -4  -2  18  136.68   23.22
  -4  -2  18  142.68   22.70
  -4   2  19  130.80   20.47
  -4   2  19  138.80   20.56
   4  -2 -19  146.28   23.01
   4   2 -19  111.93   21.49
   4   2 -19   99.73   22.84
  -4  -2  19  120.01   21.15
  -4   2  20   52.34    9.91
  -4   2  20   59.34   10.17
   4  -2 -20   61.05   13.19
   4   2 -20   71.48   14.78
  -4  -2  20   30.22    9.83
  -4   2  21    3.73    4.01
  -4   2  21    3.45    4.04
   4  -2 -21    0.19    6.29
   4   2 -21    0.30    7.81
  -4  -2  21    6.06    5.79
  -4   2  22    9.74    4.96
  -4   2  22   12.63    4.66
   4   2 -22   -0.97    5.79
  -4  -2  22    9.12    5.35
  -4   2  23   -0.14    3.96
  -4   2  23   -0.90    4.07
   4   2 -23    3.24    5.42
  -4  -2  23    0.55    5.09
  -4   2  24   76.55   17.50
   4   2 -24  145.51   21.27
  -4  -2  24  155.52   20.79
  -4   2  25   27.60    7.15
   4   2 -25   23.49    9.77
  -4  -2  25   26.00    8.63
  -4   2  26   82.21   15.50
   4  -2 -26   91.94   16.07
   4   2 -26   93.16   17.74
   4  -2 -27   -0.17    4.58
   4   2 -27    2.04    5.23
   4  -2 -28   27.47    8.64
   4   2 -28   28.40   10.39
   4  -2 -29   23.88    7.29
   4   2 -29   24.43    9.86
   4  -2 -30   93.33   15.52
   4   2 -30   38.76   15.35
  -4  -2  30  115.57   17.37
   4  -2 -31   -2.98    4.85
   4   2 -31    4.56    7.60
  -4  -2  31    0.35    5.04
   4  -2 -32   -2.45    5.61
   4   2 -32   -1.88    7.16
   4  -2 -33    1.17    5.00
   4   2 -33   -3.13    7.29
   4  -2 -34    7.51    7.09
   4   2 -34   12.88    8.01
   4  -2 -35    4.68    5.77
   4   2 -35   -5.72    7.42
   4  -2 -36    4.20    6.67
   4   2 -36   13.79    7.91
   4  -2 -37    2.43    5.91
   4   2 -37   -6.96    8.79
   4  -2 -38   -0.51    5.87
   4   2 -38   -3.57    7.85
   4  -2 -39   -0.64    5.68
   4   2 -39   -4.33    8.17
  -4   3   1   49.46    8.96
  -4   3   1   48.09   11.98
   4  -3  -1   43.71    9.41
   4  -3  -1   30.12   10.22
   4   3  -1   30.63    7.91
   4   3  -1   44.99   10.58
  -4  -3   1   44.41    8.25
  -4  -3   1   38.60   10.10
  -4   3   2  385.63   53.08
  -4   3   2  400.84   55.56
   4  -3  -2  289.87   52.70
   4  -3  -2  356.77   54.99
   4   3  -2  352.23   54.25
  -4  -3   2  361.78   52.49
  -4  -3   2  406.02   55.01
  -4   3   3   19.86    5.56
  -4   3   3   14.29    7.90
   4  -3  -3    8.83    5.48
   4  -3  -3   11.27    7.60
   4   3  -3   14.80    5.23
   4   3  -3   16.09    8.04
  -4  -3   3    7.78    4.29
  -4  -3   3   10.64    8.61
  -4   3   4   17.02    5.61
  -4   3   4   11.41    7.90
   4  -3  -4   17.57    5.92
   4  -3  -4   15.17    8.34
   4   3  -4   15.56    5.18
   4   3  -4   10.85    7.42
  -4  -3   4   17.08    5.68
  -4  -3   4   10.97    4.61
  -4  -3   4   12.40    7.54
  -4   3   5   28.34    7.34
  -4   3   5   38.77   10.33
   4  -3  -5   31.64    8.05
   4  -3  -5   26.93   10.66
   4   3  -5   19.65    7.10
   4   3  -5   21.16    9.14
  -4  -3   5   49.83    9.19
  -4  -3   5   45.67    7.43
  -4  -3   5   48.79   11.18
  -4   3   6   76.31   11.82
  -4   3   6   65.89   13.34
   4  -3  -6   53.18   11.65
   4  -3  -6   65.27   14.09
   4   3  -6   84.31   14.49
  -4  -3   6   45.33   10.97
  -4  -3   6   64.37   11.06
  -4  -3   6   53.22   14.01
  -4   3   7  717.99   76.28
   4  -3  -7  516.82   75.59
   4  -3  -7  451.51   76.70
   4   3  -7  566.68   76.76
  -4  -3   7  483.69   75.66
  -4  -3   7  445.69   74.93
  -4  -3   7  481.44   77.55
  -4   3   8   93.64   15.91
   4  -3  -8   98.86   16.35
   4  -3  -8  118.38   19.20
   4   3  -8   76.73   16.22
   4   3  -8   95.93   18.43
  -4  -3   8  102.44   16.53
  -4  -3   8   88.70   15.66
  -4   3   9   -0.83    4.17
   4  -3  -9   -0.23    4.78
   4  -3  -9   -2.45    6.97
   4   3  -9    7.20    5.40
   4   3  -9    8.45    7.58
  -4  -3   9    1.16    4.85
  -4  -3   9    1.15    3.55
  -4   3  10  248.41   33.39
  -4   3  10  216.77   34.30
   4  -3 -10  186.50   32.81
   4   3 -10  167.07   33.39
   4   3 -10  194.04   34.98
  -4  -3  10  231.20   33.77
  -4  -3  10  285.77   33.85
  -4   3  11  460.89   59.50
  -4   3  11  362.49   59.61
   4  -3 -11  387.55   58.87
   4   3 -11  371.50   59.98
   4   3 -11  456.96   62.25
  -4  -3  11  382.87   59.56
  -4  -3  11  413.55   59.35
  -4   3  12  348.46   51.71
  -4   3  12  327.31   52.23
   4  -3 -12  334.26   51.25
   4   3 -12  349.15   52.90
   4   3 -12  333.23   54.11
  -4  -3  12  448.88   53.17
  -4  -3  12  331.00   51.75
  -4   3  13  109.13   17.47
  -4   3  13   90.57   17.54
   4  -3 -13   94.02   16.60
   4   3 -13  128.38   19.06
   4   3 -13  106.26   20.39
  -4  -3  13  121.88   18.45
  -4  -3  13   98.78   17.39
  -4   3  14    6.69    4.43
  -4   3  14    3.36    4.92
   4  -3 -14    7.17    3.60
   4  -3 -14    3.15    6.13
   4   3 -14   20.07    6.61
   4   3 -14    2.47    7.36
  -4  -3  14    8.71    5.27
  -4  -3  14    2.82    3.84
  -4   3  15   41.40    8.83
   4  -3 -15   47.30    8.00
   4  -3 -15   43.21   10.22
   4   3 -15   38.94    9.37
   4   3 -15   26.86    8.93
   4   3 -15   37.91   11.44
  -4  -3  15   39.83    9.11
  -4  -3  15   36.09    8.40
  -4   3  16  279.88   41.16
   4  -3 -16  229.95   40.25
   4  -3 -16  268.39   42.55
   4   3 -16  310.69   43.06
   4   3 -16  243.76   43.79
  -4  -3  16  294.82   42.15
  -4  -3  16  323.14   42.00
  -4   3  17   22.80    6.04
   4  -3 -17   17.65    5.06
   4  -3 -17   29.08    9.14
   4   3 -17   20.84    7.29
   4   3 -17   11.05    8.41
  -4  -3  17   12.64    6.19
  -4   3  18   55.58   10.74
  -4   3  18   51.18   10.82
   4  -3 -18   58.38   10.42
   4  -3 -18   57.97   12.47
   4   3 -18   46.54   12.15
   4   3 -18   78.57   15.42
  -4  -3  18   60.98   12.32
  -4   3  19    8.18    4.29
  -4   3  19    4.90    4.34
   4  -3 -19    3.85    6.15
   4   3 -19    7.51    5.87
  -4  -3  19    0.89    5.10
  -4   3  20   14.44    4.81
  -4   3  20    5.21    3.99
   4  -3 -20    8.45    7.58
  -4  -3  20    9.05    5.59
  -4   3  21   65.05   10.75
  -4   3  21   59.70   10.96
   4  -3 -21   38.35   12.14
  -4  -3  21   47.70   11.53
  -4   3  22   83.09   14.86
  -4   3  22  101.40   15.73
   4   3 -22   73.24   16.58
  -4  -3  22   88.83   16.72
  -4   3  23   67.47   12.70
   4   3 -23   79.90   15.96
  -4   3  24    7.58    4.50
   4   3 -24    4.89    6.77
   4   3 -25    1.18    6.02
   4   3 -26   70.61   16.15
   4   3 -27   10.83    8.45
  -4  -3  27    5.06    6.10
   4  -3 -28   76.49   15.48
   4   3 -28  102.17   19.21
  -4  -3  28   86.54   17.01
   4  -3 -29   15.03    6.01
   4   3 -29    6.92    8.06
  -4  -3  29   13.17    7.41
   4  -3 -30    5.06    5.23
   4   3 -30   -1.76    7.11
  -4  -3  30    6.11    6.34
   4  -3 -31   14.21    6.08
   4   3 -31    6.97    7.44
  -4  -3  31    8.86    7.20
   4  -3 -32   64.38   11.40
   4   3 -32   40.61   13.05
  -4  -3  32   34.77   11.35
   4  -3 -33    3.71    5.49
   4   3 -33    4.00    6.67
  -4  -3  33    8.56    6.86
   4  -3 -34   -0.98    5.08
   4   3 -34   -0.64    6.75
   4  -3 -35   -1.66    5.83
   4   3 -35    1.29    7.41
   4  -3 -36    3.22    6.05
   4   3 -36    0.02    7.09
   4  -3 -37    3.52    5.75
   4   3 -37    3.36    7.45
   4  -3 -38    8.96    7.77
   4   3 -38    9.22    7.60
   4  -3 -39    0.90    6.65
   4   3 -39   -0.16    6.92
  -4   4   1   65.46   12.92
  -4   4   1   88.92   16.77
   4  -4  -1   82.67   13.84
   4  -4  -1   59.12   15.33
   4   4  -1   72.15   12.86
   4   4  -1   70.55   13.17
   4   4  -1   93.06   15.31
  -4  -4   1   73.88   13.42
  -4  -4   1   69.26   12.47
  -4  -4   1   63.45   14.97
  -4   4   2  147.93   23.47
  -4   4   2  154.43   26.47
   4  -4  -2  147.00   23.94
   4  -4  -2  135.81   25.53
   4   4  -2  154.92   23.87
   4   4  -2  133.58   24.98
  -4  -4   2  141.35   23.67
  -4  -4   2  160.79   23.21
  -4  -4   2  139.74   25.35
  -4   4   3   82.89   13.27
  -4   4   3   59.03   15.19
   4  -4  -3   78.13   13.58
   4  -4  -3   34.26   14.29
   4   4  -3   79.37   13.71
   4   4  -3   82.70   15.56
  -4  -4   3   73.23   13.25
  -4  -4   3   73.56   12.52
  -4  -4   3   75.68   15.92
  -4   4   4  337.58   51.18
  -4   4   4  299.38   52.83
   4  -4  -4  338.44   51.54
   4  -4  -4  379.98   54.00
   4   4  -4  313.00   51.67
   4   4  -4  378.01   53.37
  -4  -4   4  367.40   51.79
  -4  -4   4  360.54   51.16
  -4  -4   4  347.41   53.48
  -4   4   5   13.58    5.14
  -4   4   5   11.16    7.97
   4  -4  -5   11.73    5.90
   4  -4  -5    4.86    8.46
   4   4  -5    8.40    5.66
   4   4  -5    6.18    7.08
  -4  -4   5    6.36    5.95
  -4  -4   5    5.15    4.48
  -4  -4   5    4.59    9.17
  -4   4   6  102.27   15.97
   4  -4  -6  101.50   16.34
   4  -4  -6  104.73   19.33
   4   4  -6  112.02   17.25
   4   4  -6  118.22   18.92
  -4  -4   6  111.31   16.64
  -4  -4   6   56.26   14.92
  -4   4   7    5.68    4.98
   4  -4  -7    6.05    5.29
   4  -4  -7   19.75    8.86
   4   4  -7    3.84    5.12
   4   4  -7   16.56    8.04
  -4  -4   7   12.27    5.89
  -4  -4   7    9.09    4.83
  -4   4   8   35.11   12.86
   4  -4  -8  118.55   15.16
   4  -4  -8  115.35   17.88
   4   4  -8   92.91   15.40
   4   4  -8  104.43   17.56
  -4  -4   8   68.15   14.28
  -4  -4   8  112.30   14.47
  -4   4   9  289.35   42.26
  -4   4   9  318.86   43.94
   4  -4  -9  294.70   42.64
   4   4  -9  297.31   43.68
   4   4  -9  321.65   45.31
  -4  -4   9  175.47   41.87
  -4  -4   9  365.93   43.25
  -4   4  10  250.77   39.58
  -4   4  10  260.68   40.55
   4  -4 -10  277.66   40.12
   4   4 -10  280.04   40.78
   4   4 -10  273.33   41.21
   4   4 -10  250.78   42.21
  -4  -4  10  252.87   40.34
  -4  -4  10  267.15   40.07
  -4   4  11   43.39    8.42
  -4   4  11   44.07    9.42
   4  -4 -11   36.51    8.10
   4   4 -11   33.90    8.97
   4   4 -11   34.36    9.60
   4   4 -11   40.92   11.51
  -4  -4  11   25.84    8.63
  -4  -4  11   40.54    8.45
  -4   4  12   68.95    9.87
  -4   4  12   41.31    9.71
   4  -4 -12   51.39    9.43
   4  -4 -12   44.71   11.53
   4   4 -12   37.41   10.05
   4   4 -12   43.62   10.61
   4   4 -12   39.42   12.04
  -4  -4  12   40.18    9.89
  -4  -4  12   40.04    9.20
  -4   4  13  111.66   18.21
  -4   4  13  110.40   18.61
   4  -4 -13  106.12   17.93
   4  -4 -13  157.68   21.51
   4   4 -13   80.96   18.37
   4   4 -13  134.55   20.67
   4   4 -13   95.46   20.67
  -4  -4  13  139.32   19.83
  -4  -4  13  105.38   18.64
  -4   4  14  342.07   47.76
  -4   4  14  332.91   48.04
   4  -4 -14  297.66   47.10
   4  -4 -14  345.77   49.70
   4   4 -14  332.37   49.61
   4   4 -14  388.98   52.06
  -4  -4  14  262.77   48.12
  -4   4  15  130.13   17.84
   4  -4 -15  104.37   16.94
   4  -4 -15   88.31   18.95
   4   4 -15  106.29   19.58
   4   4 -15   87.53   20.25
  -4  -4  15  102.29   18.51
  -4   4  16   30.25    6.88
   4  -4 -16   25.33    5.85
   4  -4 -16   35.39    8.91
   4   4 -16    8.53    7.40
   4   4 -16   26.90    9.67
  -4  -4  16   33.00    8.18
  -4   4  17    3.40    3.94
   4  -4 -17   -0.36    2.86
   4  -4 -17    3.01    6.24
   4   4 -17    7.14    5.90
  -4  -4  17    0.74    4.77
  -4   4  18  123.01   17.56
   4  -4 -18  101.60   16.65
   4  -4 -18   88.31   18.91
   4   4 -18  125.83   20.35
  -4  -4  18   84.21   18.16
  -4   4  19   87.88   13.41
   4  -4 -19   66.62   12.44
   4  -4 -19   66.17   14.95
  -4  -4  19   74.01   14.59
  -4   4  20   72.83   12.41
  -4   4  20   64.30   12.37
   4  -4 -20   67.94   14.75
  -4   4  21   28.24    7.09
  -4   4  21   34.25    7.58
   4  -4 -21   33.61   10.41
  -4   4  22    8.06    4.28
   4   4 -22    1.44    6.29
  -4   4  23   26.24    6.50
   4   4 -23   27.12   10.31
   4   4 -24   59.49   16.33
  -4  -4  24   99.91   16.86
   4   4 -25   86.87   15.73
  -4  -4  25   44.39   12.63
   4   4 -26   64.28   15.47
  -4  -4  26   59.24   13.97
   4   4 -27    1.90    7.40
  -4  -4  27   -0.37    6.55
   4   4 -28   32.96   11.25
  -4  -4  28   36.25   10.38
   4   4 -29   20.89    9.15
  -4  -4  29    9.15    6.90
   4  -4 -30   14.20    6.36
   4   4 -30   14.87    8.55
  -4  -4  30   15.75    7.58
   4  -4 -31   -0.12    4.10
   4   4 -31   -2.71    6.34
  -4  -4  31   -2.69    5.21
   4  -4 -32    1.96    4.39
   4   4 -32    3.58    6.63
  -4  -4  32    0.12    5.37
   4  -4 -33    6.04    5.14
   4   4 -33    9.38    9.11
  -4  -4  33   -0.05    5.92
   4  -4 -34    3.38    4.73
   4   4 -34    6.19    9.00
  -4  -4  34    9.22    6.69
   4  -4 -35   -2.03    4.59
   4   4 -35    2.56    9.35
   4  -4 -36   -0.43    4.84
   4   4 -36    2.59    8.36
   4  -4 -37    1.37    5.12
   4   4 -37    1.74    6.72
   4  -4 -38    3.41    5.39
   4   4 -38    0.66    6.39
   4  -4 -39    3.79    5.57
  -4   5   1   99.25   15.56
  -4   5   1   97.00   18.73
   4  -5  -1   89.16   15.77
   4  -5  -1   68.82   16.95
   4   5  -1  101.17   16.21
   4   5  -1   93.09   17.02
  -4  -5   1   79.00   15.23
  -4  -5   1   88.21   14.72
  -4  -5   1   70.05   16.80
  -4   5   2  294.73   49.86
  -4   5   2  449.06   54.52
   4  -5  -2  314.95   50.44
   4  -5  -2  335.63   52.50
   4   5  -2  362.24   51.03
   4   5  -2  345.24   51.86
  -4  -5   2  321.48   50.21
  -4  -5   2  330.46   49.69
  -4  -5   2  380.61   52.93
  -4   5   3  214.88   31.07
  -4   5   3  201.22   33.86
   4  -5  -3  251.83   32.10
   4  -5  -3  181.31   33.08
   4   5  -3  210.57   31.89
   4   5  -3  226.89   33.24
  -4  -5   3  222.18   31.36
  -4  -5   3  164.88   30.23
  -4  -5   3  148.62   32.27
  -4   5   4   26.48    7.30
  -4   5   4   30.61   10.51
   4  -5  -4   39.02    8.77
   4  -5  -4   26.29   10.27
   4   5  -4   25.31    8.59
   4   5  -4   45.72   11.02
  -4  -5   4   30.52    8.39
  -4  -5   4   38.48    7.73
  -4   5   5   51.74    9.02
  -4   5   5   30.64   10.72
   4  -5  -5   35.13    8.89
   4  -5  -5   41.73   12.04
   4   5  -5   46.49    9.95
   4   5  -5   49.43   11.61
  -4  -5   5   44.56    9.38
  -4  -5   5   27.86    7.81
  -4   5   6   76.72   15.35
   4  -5  -6  110.61   16.61
   4  -5  -6   90.32   18.46
   4   5  -6  122.01   17.86
   4   5  -6   90.91   18.04
  -4  -5   6   85.48   16.20
  -4  -5   6   84.98   15.43
  -4   5   7  216.96   36.26
   4  -5  -7  228.94   36.68
   4  -5  -7  257.08   39.42
   4   5  -7  264.73   37.51
   4   5  -7  242.29   37.89
   4   5  -7  251.23   39.32
  -4  -5   7  238.66   37.20
  -4  -5   7  246.32   36.77
  -4   5   8   51.25    9.37
  -4   5   8   28.95    9.92
   4  -5  -8   37.63    9.22
   4   5  -8   32.38    9.30
   4   5  -8   34.60   10.16
   4   5  -8   56.81   12.73
  -4  -5   8   67.35   10.84
  -4  -5   8   54.84   10.01
  -4   5   9   14.00    5.84
  -4   5   9   32.84    8.84
   4  -5  -9   24.44    7.09
   4   5  -9   40.27    8.20
   4   5  -9   16.02    7.55
   4   5  -9   41.15   10.92
  -4  -5   9   29.88    7.52
  -4  -5   9   21.33    6.71
  -4   5  10   23.57    6.52
  -4   5  10   13.75    7.89
   4  -5 -10   29.76    6.94
   4   5 -10   25.37    7.02
   4   5 -10   41.60    9.37
   4   5 -10   36.63   10.47
  -4  -5  10   29.52    7.94
  -4   5  11  299.92   45.20
  -4   5  11  310.16   46.15
   4  -5 -11  310.32   45.63
   4  -5 -11  325.26   47.99
   4   5 -11  254.69   46.80
   4   5 -11  301.04   48.26
  -4  -5  11  321.66   46.48
  -4   5  12  353.46   53.25
  -4   5  12  386.15   54.08
   4  -5 -12  370.71   53.69
   4  -5 -12  355.35   55.37
   4   5 -12  311.97   55.05
   4   5 -12  341.22   56.37
  -4  -5  12  390.32   54.79
  -4   5  13   62.78   10.77
  -4   5  13   40.36   10.70
   4  -5 -13   65.68   11.12
   4  -5 -13   51.16   12.95
   4   5 -13   52.93   12.95
   4   5 -13   67.82   14.83
  -4  -5  13   62.57   11.83
  -4   5  14   33.45    6.50
  -4   5  14   23.95    6.51
   4  -5 -14   20.42    6.04
   4  -5 -14   19.72    8.19
   4   5 -14   20.70    7.69
   4   5 -14    6.93    8.43
  -4  -5  14   23.01    7.55
  -4   5  15  118.08   16.75
  -4   5  15  109.06   16.74
   4  -5 -15   73.65   15.89
   4  -5 -15  133.06   19.78
   4   5 -15   85.00   18.86
  -4  -5  15  103.60   18.06
  -4   5  16  163.51   24.65
   4  -5 -16  150.00   26.48
   4   5 -16  174.09   27.87
  -4  -5  16  140.91   25.77
  -4   5  17  132.87   18.54
   4  -5 -17  109.02   17.66
   4  -5 -17   95.22   19.69
   4   5 -17  124.29   21.58
  -4  -5  17   91.63   19.51
  -4   5  18  174.99   25.43
   4  -5 -18  146.55   24.60
   4  -5 -18  172.32   27.62
   4   5 -18  167.95   28.38
  -4   5  19    3.98    4.28
   4  -5 -19    3.32    3.17
   4  -5 -19    1.37    6.04
   4  -5 -20    7.22    3.59
   4  -5 -20    5.49    6.59
  -4   5  21   28.69    7.00
   4  -5 -21   40.97    7.17
   4   5 -21   36.35   10.94
  -4  -5  21   16.79    8.50
   4   5 -22  152.28   24.96
  -4  -5  22  111.71   22.36
   4   5 -23   10.92    8.85
  -4  -5  23   21.54    7.93
   4   5 -24    7.97    6.92
  -4  -5  24    2.07    6.35
   4   5 -25    5.70    7.09
  -4  -5  25    1.93    5.61
   4   5 -26    9.48    9.90
  -4  -5  26   26.48    8.73
   4   5 -27   33.47   12.19
  -4  -5  27   38.58   10.41
   4   5 -28   18.96   11.19
  -4  -5  28   27.74    8.76
   4   5 -29   14.42    8.48
  -4  -5  29   14.73    8.42
   4   5 -30   -1.05    7.55
  -4  -5  30    1.34    5.67
   4  -5 -31   24.52    6.96
   4   5 -31   19.76   10.16
  -4  -5  31   36.78   10.61
   4  -5 -32    8.62    5.24
   4   5 -32    6.48    7.82
  -4  -5  32   14.34    7.62
   4  -5 -33   15.12    5.97
   4   5 -33    9.10    9.40
  -4  -5  33   26.42    9.40
   4  -5 -34   -0.86    4.31
   4   5 -34   -2.36    8.10
  -4  -5  34    0.64    5.69
   4  -5 -35    1.34    4.74
   4   5 -35   -5.50    8.80
  -4  -5  35    6.73    6.23
   4  -5 -36   -3.70    5.12
   4   5 -36    2.78    8.88
   4  -5 -37    5.35    4.86
   4   5 -37   -0.50    8.44
   4  -5 -38    5.09    5.49
   4   5 -38    0.10    7.63
   4  -5 -39    3.07    4.98
  -4   6   1   63.13   11.86
  -4   6   1   48.70   14.14
   4  -6  -1   61.74   12.65
   4  -6  -1   54.23   14.24
   4   6  -1   55.08   12.55
   4   6  -1   49.65   13.15
  -4  -6   1   65.81   11.95
  -4  -6   1   90.35   12.10
  -4  -6   1   53.99   13.69
  -4   6   2   89.52   14.54
  -4   6   2   58.20   16.05
   4  -6  -2   96.03   15.32
   4  -6  -2   63.49   15.87
   4   6  -2   85.10   15.53
   4   6  -2   63.39   15.44
  -4  -6   2   69.40   14.20
  -4  -6   2   99.61   14.20
  -4   6   3   91.95   12.99
  -4   6   3   25.00   13.31
   4  -6  -3   79.63   13.09
   4  -6  -3   71.12   15.25
   4   6  -3  101.72   14.95
   4   6  -3   21.23   12.06
  -4  -6   3   97.90   13.75
  -4  -6   3   77.09   12.45
  -4   6   4  197.40   26.75
  -4   6   4  158.70   28.80
   4  -6  -4  152.67   26.65
   4  -6  -4  175.21   28.76
   4   6  -4  156.54   26.73
   4   6  -4  150.02   27.47
   4   6  -4  160.18   28.10
  -4  -6   4  157.64   26.54
  -4  -6   4  188.01   26.55
  -4   6   5  124.28   16.93
   4  -6  -5   63.73   16.05
   4  -6  -5  114.81   19.77
   4   6  -5   84.02   16.67
   4   6  -5  106.39   18.16
   4   6  -5   98.89   18.61
  -4  -6   5   72.19   16.23
  -4  -6   5   97.61   16.45
  -4  -6   5  151.05   18.60
  -4   6   6   58.48   10.14
   4  -6  -6   45.19   10.42
   4  -6  -6   22.96   11.18
   4   6  -6   54.38   10.58
   4   6  -6   62.27   11.96
   4   6  -6   26.70   11.63
  -4  -6   6   56.62   10.61
  -4  -6   6   53.18   10.19
  -4  -6   6   48.93   10.81
  -4   6   7    2.29    3.85
  -4   6   7   -2.00    7.10
   4  -6  -7    0.51    4.10
   4  -6  -7   -4.76    8.23
   4   6  -7    1.17    3.89
   4   6  -7   -0.57    5.23
   4   6  -7    2.69    6.55
  -4  -6   7    2.86    4.59
  -4  -6   7   -1.72    3.93
  -4   6   8  321.45   46.15
  -4   6   8  329.99   48.09
   4  -6  -8  299.18   46.40
   4   6  -8  300.07   48.08
   4   6  -8  294.88   48.55
  -4  -6   8  314.30   47.07
  -4  -6   8  292.56   47.24
  -4   6   9  396.01   60.95
  -4   6   9  424.66   62.67
   4  -6  -9  401.55   61.40
   4   6  -9  486.42   64.12
   4   6  -9  437.72   64.21
  -4  -6   9  406.39   62.07
  -4  -6   9  397.95   62.43
  -4   6  10    5.03    3.94
  -4   6  10   -0.13    6.24
   4  -6 -10    2.52    4.35
   4  -6 -10    7.61    8.24
   4   6 -10    3.70    6.11
   4   6 -10    5.51    7.98
  -4  -6  10    7.48    5.63
  -4  -6  10    0.87    4.58
  -4   6  11    5.35    3.94
  -4   6  11    1.67    5.97
   4  -6 -11    1.20    4.05
   4  -6 -11   10.63    7.77
   4   6 -11   -0.53    6.51
   4   6 -11   11.75    7.56
  -4  -6  11    5.68    5.19
  -4  -6  11    5.69    5.25
  -4   6  12    8.51    3.88
  -4   6  12    1.04    4.81
   4  -6 -12    0.91    4.20
   4  -6 -12    2.76    7.07
   4   6 -12    6.97    5.90
   4   6 -12    0.60    7.46
  -4  -6  12    7.14    5.37
  -4  -6  12    0.13    4.11
  -4   6  13  126.12   20.57
  -4   6  13  132.47   21.21
   4  -6 -13  113.97   20.78
   4  -6 -13  135.67   23.76
   4   6 -13  131.99   23.63
   4   6 -13  161.47   25.74
  -4  -6  13  131.84   22.17
  -4  -6  13  124.98   22.14
  -4   6  14  114.62   16.30
  -4   6  14  104.39   16.32
   4  -6 -14   56.91   15.55
   4  -6 -14  109.31   19.10
   4   6 -14  111.03   19.84
  -4  -6  14  129.17   18.84
  -4   6  15  117.21   17.21
  -4   6  15  110.41   17.02
   4  -6 -15  100.61   17.09
   4  -6 -15  106.92   19.79
   4   6 -15   64.91   18.68
  -4   6  16   47.76    8.72
   4  -6 -16   39.12    8.39
   4  -6 -16   41.66   11.12
   4   6 -16   37.27   11.20
  -4   6  17    0.24    3.37
   4  -6 -17   -0.00    3.25
   4  -6 -17   -0.46    5.18
   4   6 -17    6.04    7.60
  -4   6  18   64.89   11.62
   4  -6 -18   68.32   11.24
   4  -6 -18   48.26   13.63
   4   6 -18   71.45   15.86
   4  -6 -19   52.83   10.26
   4  -6 -19   71.45   14.06
  -4  -6  19   73.18   13.97
   4  -6 -20   37.33    7.32
  -4  -6  20   33.09    9.65
   4   6 -21   25.11    9.98
  -4  -6  21   12.71    7.92
   4   6 -22   -0.91    7.37
  -4  -6  22    5.04    6.50
   4   6 -23    8.14    9.05
  -4  -6  23   10.14    7.49
   4   6 -24   13.13    8.23
  -4  -6  24    6.06    6.79
   4   6 -25   28.29   10.89
  -4  -6  25   25.79    9.56
   4   6 -26   30.17   10.54
  -4  -6  26   19.97    9.36
   4   6 -27    2.78    7.63
  -4  -6  27    2.58    6.41
   4   6 -28    0.64    8.54
  -4  -6  28   11.43    6.77
   4   6 -29   24.26   10.82
  -4  -6  29   20.86    8.78
   4   6 -30    2.47    7.35
  -4  -6  30    3.12    6.95
   4   6 -31   24.61    9.58
  -4  -6  31   -1.31    5.97
   4   6 -32   -6.06    8.31
  -4  -6  32   -0.59    6.20
   4  -6 -33    6.86    4.44
   4   6 -33    4.00    9.14
  -4  -6  33    1.89    7.59
   4  -6 -34    4.81    4.14
   4   6 -34   -4.25    8.06
   4  -6 -35   11.77    6.08
   4   6 -35    9.82    9.62
  -4  -6  35   22.84    9.33
   4  -6 -36    5.06    5.16
   4   6 -36   -3.87    8.45
  -4  -6  36    2.20    5.96
   4  -6 -37    0.95    5.15
   4   6 -37   -1.18    7.79
   4  -6 -38   -1.30    4.89
   4   6 -38   -0.25    7.84
   4  -6 -39    7.11    5.49
  -4   7   1  315.85   49.95
  -4   7   1  353.11   53.47
   4  -7  -1  327.97   50.58
   4  -7  -1  393.72   53.30
   4   7  -1  309.75   51.02
  -4  -7   1  353.49   50.37
  -4  -7   1  347.96   49.85
  -4  -7   1  298.63   50.38
  -4   7   2   41.62    9.11
  -4   7   2   25.88   11.33
   4  -7  -2   43.19    9.63
   4  -7  -2   21.62   10.95
   4   7  -2   57.40    9.84
   4   7  -2   30.33    9.76
  -4  -7   2   29.67    8.93
  -4  -7   2   54.24    9.22
  -4  -7   2   50.10    9.96
  -4   7   3  142.31   20.09
  -4   7   3  103.84   22.33
   4  -7  -3   90.66   19.54
   4  -7  -3  138.42   22.83
   4   7  -3   99.33   19.64
   4   7  -3  112.71   21.08
  -4  -7   3  123.08   20.23
  -4  -7   3  128.93   19.80
  -4  -7   3  136.21   20.80
  -4   7   4   16.60    5.63
  -4   7   4   12.45    9.06
   4  -7  -4   13.07    5.74
   4  -7  -4   10.48    7.08
   4   7  -4   22.01    6.49
   4   7  -4   19.63    7.74
  -4  -7   4    5.58    5.34
  -4  -7   4   17.64    5.75
  -4  -7   4   26.46    7.29
  -4   7   5  166.14   26.35
   4  -7  -5  192.42   27.21
   4  -7  -5  190.46   29.47
   4   7  -5  144.48   27.84
   4   7  -5  153.26   28.35
  -4  -7   5  169.95   27.03
  -4  -7   5  149.54   27.09
  -4   7   6  193.94   32.88
   4  -7  -6  236.94   33.88
   4  -7  -6  188.24   35.32
   4   7  -6  229.00   35.64
   4   7  -6  232.66   35.92
  -4  -7   6  218.58   33.96
  -4  -7   6  215.98   34.37
  -4   7   7  520.04   74.20
  -4   7   7  465.19   75.95
   4  -7  -7  520.05   74.80
   4  -7  -7  476.66   76.49
   4   7  -7  579.22   77.15
   4   7  -7  493.29   76.69
  -4  -7   7  472.61   74.81
  -4  -7   7  523.37   75.63
  -4   7   8    1.93    3.78
  -4   7   8   -2.71    7.14
   4  -7  -8    2.09    4.42
   4   7  -8    6.78    6.28
   4   7  -8   -2.32    6.44
  -4  -7   8   -1.36    5.49
  -4  -7   8    2.44    4.42
  -4   7   9   20.11    5.15
  -4   7   9    9.81    6.76
   4  -7  -9    7.56    5.28
   4   7  -9   10.69    7.65
   4   7  -9    9.15    8.00
  -4  -7   9    9.46    6.08
  -4  -7   9    7.74    5.75
  -4   7  10    9.79    4.03
  -4   7  10    5.41    6.44
   4  -7 -10    7.30    5.04
   4  -7 -10    2.68    6.64
   4   7 -10    8.25    6.99
   4   7 -10   13.46    8.00
  -4  -7  10    2.33    5.31
  -4  -7  10   11.95    5.79
  -4   7  11  146.75   23.08
  -4   7  11  154.66   24.58
   4  -7 -11  143.09   23.51
   4  -7 -11  149.81   26.30
   4   7 -11  142.01   25.99
   4   7 -11  146.01   26.72
  -4  -7  11  132.75   24.43
  -4  -7  11  148.86   24.71
  -4   7  12   12.54    4.72
  -4   7  12    8.06    6.49
   4  -7 -12   24.46    6.49
   4  -7 -12    7.13    7.64
   4   7 -12   27.59    9.82
   4   7 -12   17.66    8.99
  -4  -7  12   19.10    7.65
  -4   7  13   63.75   10.49
  -4   7  13   57.43   10.87
   4  -7 -13   41.78   10.19
   4  -7 -13   50.98   12.84
   4   7 -13   52.33   13.43
  -4   7  14    9.30    4.00
  -4   7  14    8.47    4.67
   4  -7 -14    3.08    4.72
   4  -7 -14    6.98    7.44
   4   7 -14    9.10    7.95
  -4   7  15   56.57   11.27
  -4   7  15   72.66   11.63
   4  -7 -15   57.72   11.90
   4  -7 -15   81.07   15.36
   4   7 -15   52.96   14.80
  -4   7  16   -1.28    3.60
  -4   7  16    1.78    3.19
   4  -7 -16    4.84    4.40
   4  -7 -16    2.98    6.90
   4   7 -16   -1.69    6.48
  -4  -7  16    0.12    5.26
   4  -7 -17   11.09    5.62
   4  -7 -17   40.04   10.56
   4   7 -17   12.74    8.92
  -4  -7  17   42.65    8.87
   4  -7 -18   -1.10    3.38
   4   7 -18   -1.11    6.74
  -4  -7  18   -1.77    5.74
  -4  -7  19   -3.22    6.55
  -4  -7  20    8.67    6.41
   4   7 -21   66.22   15.57
  -4  -7  21   52.29   13.54
   4   7 -22   45.84   13.17
  -4  -7  22   41.57   11.61
   4   7 -23   12.94    9.78
  -4  -7  23   89.69   13.97
   4   7 -24    1.66    6.37
  -4  -7  24    5.98    7.27
   4   7 -25    3.47    8.25
  -4  -7  25    8.80    6.68
   4   7 -26    9.19    8.70
  -4  -7  26    4.80    7.25
   4   7 -27   15.59   10.16
  -4  -7  27   23.90    8.67
   4   7 -28   -0.86    7.59
  -4  -7  28   13.12    7.89
   4   7 -29    2.39    8.29
  -4  -7  29   11.98    7.89
   4   7 -30    8.64    9.15
  -4  -7  30    5.05    7.45
   4   7 -31   -1.48    8.33
  -4  -7  31   10.95    8.06
   4   7 -32    0.67    8.03
  -4  -7  32    8.62    7.51
   4   7 -33   19.01    9.77
  -4  -7  33   31.57    9.68
   4  -7 -34    6.64    4.53
   4   7 -34    1.40    9.27
  -4  -7  34    5.02    7.49
   4  -7 -35    3.42    4.45
   4   7 -35    3.65    9.28
  -4  -7  35   -1.13    7.58
   4  -7 -36    2.38    4.13
   4   7 -36    0.68    6.93
  -4  -7  36    4.49    6.44
   4  -7 -37   14.76    6.02
   4   7 -37   -0.99    7.93
  -4  -7  37   13.57    8.42
   4  -7 -38   -2.56    4.70
   4  -7 -39    2.13    4.95
  -4   8   1   24.74    6.67
  -4   8   1   27.68   10.71
   4  -8  -1   17.61    7.12
   4  -8  -1    9.48    8.37
   4   8  -1   17.25    6.22
   4   8  -1   21.77    7.52
  -4  -8   1   11.82    6.61
  -4  -8   1   18.89    5.82
  -4  -8   1   19.13    7.01
  -4   8   2   40.56    8.65
  -4   8   2   31.20   11.55
   4  -8  -2   38.64    9.21
   4  -8  -2   49.99   11.85
   4   8  -2   33.49    9.95
  -4  -8   2   36.07    8.97
  -4  -8   2   30.70    8.79
  -4   8   3  150.13   24.12
  -4   8   3  175.04   28.32
   4  -8  -3  144.79   24.59
   4  -8  -3  130.61   26.19
   4   8  -3  158.79   26.08
  -4  -8   3  124.53   24.08
  -4  -8   3  176.06   25.61
  -4   8   4   22.71    6.91
  -4   8   4   15.88   10.02
   4  -8  -4   26.34    7.41
   4  -8  -4   16.79    9.03
   4   8  -4   33.03    9.81
  -4  -8   4   20.02    7.00
  -4  -8   4   27.00    7.48
  -4   8   5   78.39   12.99
   4  -8  -5   61.57   12.94
   4  -8  -5   86.20   16.14
   4   8  -5   51.97   13.75
  -4  -8   5   87.40   14.24
  -4  -8   5   53.49   12.94
  -4   8   6   43.91    8.85
  -4   8   6   40.14   11.70
   4  -8  -6   28.95    8.83
   4  -8  -6   39.79   12.00
   4   8  -6   49.30   11.37
  -4  -8   6   50.29   10.20
  -4  -8   6   33.47    9.67
  -4   8   7    0.28    3.55
  -4   8   7    0.61    7.29
   4  -8  -7   -1.41    4.80
   4  -8  -7    6.51    6.89
   4   8  -7   -0.34    4.98
  -4  -8   7   -0.30    4.53
  -4  -8   7   -1.48    5.22
  -4   8   8   27.72    6.92
  -4   8   8   37.21   10.34
   4  -8  -8   24.56    7.51
   4   8  -8   27.96    9.51
  -4  -8   8   21.38    7.89
  -4  -8   8   21.16    8.29
  -4   8   9  418.24   61.77
  -4   8   9  480.28   64.33
   4  -8  -9  397.65   62.20
   4   8  -9  422.61   64.70
  -4  -8   9  390.23   63.18
  -4   8  10    8.62    4.22
  -4   8  10   -0.33    5.42
   4  -8 -10    6.76    5.27
   4  -8 -10    3.77    7.04
   4   8 -10    1.61    6.72
  -4  -8  10    1.90    5.20
  -4   8  11   40.29    8.12
  -4   8  11   34.64    9.87
   4  -8 -11   32.80    8.52
   4  -8 -11   39.02   11.54
   4   8 -11   20.34    9.78
  -4  -8  11   42.19   10.08
  -4   8  12   -0.51    3.91
  -4   8  12    0.74    5.61
   4  -8 -12    1.93    4.65
   4  -8 -12   -4.75    8.74
   4   8 -12    1.12    6.53
  -4  -8  12    0.13    5.53
  -4   8  13  119.07   19.99
  -4   8  13  149.97   21.20
   4  -8 -13  105.79   20.32
   4  -8 -13  176.23   24.59
   4   8 -13  113.82   23.28
  -4  -8  13  106.86   21.89
  -4   8  14    5.02    4.44
   4  -8 -14    7.27    4.85
   4   8 -14    0.62    6.63
  -4  -8  14    5.69    5.88
   4  -8 -15   48.93   10.26
   4   8 -15   44.50   12.71
  -4  -8  15   44.60   12.15
   4  -8 -16    1.71    4.63
   4   8 -16    4.03    6.25
  -4  -8  16   -2.28    6.31
   4  -8 -17    8.57    5.07
   4   8 -17    4.22    7.45
  -4  -8  17   21.08    7.84
  -4  -8  18   13.56    7.88
  -4  -8  19   28.64   10.16
  -4  -8  20    0.93    5.47
   4   8 -21   51.71   15.65
  -4  -8  21   81.10   15.53
   4   8 -22    0.73    7.70
  -4  -8  22   20.90    8.27
   4   8 -23    5.64    7.89
  -4  -8  23   15.05    7.83
   4   8 -24    5.04    8.58
  -4  -8  24    4.60    7.62
   4   8 -25   17.93   10.38
  -4  -8  25   36.06   10.38
   4   8 -26   -1.78    7.78
  -4  -8  26   -1.09    5.63
   4   8 -27   12.44    9.52
  -4  -8  27   -3.36    6.15
   4   8 -28    0.91    8.01
  -4  -8  28    3.00    6.55
   4   8 -29   23.10   11.69
  -4  -8  29   20.92    9.44
   4   8 -30   -5.65    9.21
  -4  -8  30    6.75    8.16
   4   8 -31   15.85   10.29
  -4  -8  31   14.20    8.64
   4   8 -32   -3.96    8.39
  -4  -8  32   -2.96    7.42
   4   8 -33    5.55    7.20
  -4  -8  33    0.12    6.55
   4   8 -34   -5.98    9.95
  -4  -8  34   -1.41    7.61
   4  -8 -35   12.73    4.99
   4   8 -35    9.63    9.48
  -4  -8  35   16.84    9.03
   4  -8 -36    0.83    3.58
   4   8 -36   14.27    9.31
  -4  -8  36    8.24    9.29
   4  -8 -37   -2.16    4.41
   4   8 -37    6.49    7.95
  -4  -8  37    9.62    7.00
   4  -8 -38    4.17    4.21
  -4  -8  38   -3.32    7.60
   4  -8 -39    2.67    4.68
  -4  -8  39   10.56    8.31
  -4   9   1  181.85   35.61
   4  -9  -1  179.81   33.06
   4  -9  -1  220.19   35.86
   4   9  -1  199.10   34.01
  -4  -9   1  213.90   33.31
  -4  -9   1  261.34   34.64
  -4   9   2   -2.38    6.70
   4  -9  -2   -0.97    4.78
   4  -9  -2    8.37    7.84
   4   9  -2    7.76    6.40
  -4  -9   2    2.46    4.75
  -4  -9   2   -0.09    5.04
  -4   9   3    4.51    8.40
   4  -9  -3   14.57    6.31
   4  -9  -3   29.54   10.01
   4   9  -3   18.40    8.28
  -4  -9   3   32.16    8.08
  -4  -9   3   21.00    7.81
   4  -9  -4   -1.13    5.51
   4  -9  -4    0.23    6.42
   4   9  -4   -0.53    5.72
  -4  -9   4    1.65    5.01
  -4  -9   4    0.68    5.30
  -4   9   5   99.37   19.51
   4  -9  -5  105.06   20.22
   4  -9  -5  125.97   22.98
   4   9  -5  148.45   23.48
  -4  -9   5  123.64   20.96
  -4  -9   5  134.08   21.75
  -4   9   6    0.13    3.78
  -4   9   6   15.85    9.94
   4  -9  -6    3.89    4.64
   4  -9  -6    2.76    6.33
   4   9  -6    0.78    6.23
  -4  -9   6   -2.10    6.67
  -4   9   7  337.27   44.74
   4  -9  -7  281.72   44.85
   4  -9  -7  438.22   49.45
   4   9  -7  282.67   47.04
  -4  -9   7  200.51   44.78
  -4   9   8   -1.32    4.55
   4  -9  -8    9.17    5.44
   4   9  -8    4.16    7.67
  -4  -9   8   -1.22    4.52
  -4   9   9   25.26    7.23
   4  -9  -9   31.72    8.13
   4   9  -9   21.29   10.33
  -4  -9   9   34.71    9.28
  -4   9  10    6.21    4.69
   4  -9 -10    4.99    5.36
   4   9 -10   -0.99    6.72
  -4  -9  10   -0.45    5.68
  -4  -9  10    8.06    5.95
  -4   9  11  234.34   33.20
   4  -9 -11  197.31   33.44
   4   9 -11  193.10   36.15
  -4  -9  11  229.12   35.01
  -4  -9  11  201.25   34.84
  -4   9  12    0.41    3.56
   4  -9 -12    1.26    5.04
   4   9 -12    0.92    7.85
  -4  -9  12    1.19    6.06
   4  -9 -13   13.85    5.70
   4   9 -13    6.51    7.82
  -4  -9  13   13.69    7.11
   4  -9 -14   16.24    6.46
   4   9 -14   11.69    8.46
  -4  -9  14   12.45    7.56
   4  -9 -15   51.93   10.56
   4   9 -15   33.80   12.33
  -4  -9  15   54.83   12.38
   4   9 -16    2.28    6.45
  -4  -9  16   -5.71    7.59
   4   9 -17  116.41   24.65
  -4  -9  17  139.10   23.79
  -4  -9  18    1.73    7.20
  -4  -9  19   -1.82    5.35
   4   9 -20    2.71    7.60
  -4  -9  20   -4.75    6.83
   4   9 -21   56.91   14.87
  -4  -9  21   46.35   13.47
   4   9 -22   -4.70    8.87
  -4  -9  22    1.08    7.21
   4   9 -23   22.79   11.98
  -4  -9  23   59.11   13.34
   4   9 -24    6.03    7.76
  -4  -9  24    3.57    5.27
   4   9 -25    1.73    8.71
  -4  -9  25    7.43    6.51
   4   9 -26    1.84    7.11
  -4  -9  26   -0.31    5.92
   4   9 -27   23.25   11.79
  -4  -9  27   14.17    8.30
   4   9 -28   -2.61    7.87
  -4  -9  28    1.35    6.65
   4   9 -29    8.15    9.69
  -4  -9  29    4.69    6.43
   4   9 -30   -4.97    9.75
  -4  -9  30    5.20    5.74
   4   9 -31    6.61    9.30
  -4  -9  31    9.40    7.81
   4   9 -32   16.10   10.48
  -4  -9  32    2.99    8.78
   4   9 -33   22.94   10.49
  -4  -9  33   14.29    8.72
   4   9 -34    2.83    8.20
  -4  -9  34    5.93    7.05
   4   9 -35    3.64    7.08
  -4  -9  35   -3.36    8.14
   4  -9 -36   -1.09    4.14
   4   9 -36    4.65    8.75
  -4  -9  36   -1.39    7.45
   4  -9 -37    2.03    3.84
  -4  -9  37    4.61    7.31
   4  -9 -38   -3.73    4.22
   4 -10  -1   -1.24    5.10
  -4 -10   1    1.47    4.99
   4 -10  -2    0.17    5.88
   4 -10  -3   49.88   11.37
   4 -10  -4    5.81    5.63
   4 -10  -5   22.33    8.24
   4  10  -5   14.41    8.60
   4 -10  -6   -0.86    5.57
   4  10  -6    2.15    6.95
  -4 -10   6   -0.83    5.76
  -4 -10   6   -0.54    5.11
   4 -10  -7    6.01    6.92
   4  10  -7   21.42    9.66
  -4 -10   7   20.25    7.64
  -4 -10   7   40.79    9.45
  -4  10   8   22.25    6.42
   4 -10  -8   22.17    7.60
   4  10  -8    5.03    7.53
  -4 -10   8   17.75    8.36
  -4 -10   8    5.88    6.73
  -4  10   9   17.97    5.75
   4 -10  -9    7.51    5.93
   4  10  -9    1.92    7.64
  -4 -10   9   32.51    9.01
[truncated: 819,949 more chars]
