# Supplementary material for: LED-pump-X-ray-multiprobe crystallography for sub-second timescales
Source: Commun Chem. 2022 Aug 26;5:102. doi: 10.1038/s42004-022-00716-1 (PMC9814726; doi:10.1038/s42004-022-00716-1)
Supplement: Supplementary file 10 — Supplementary Data 1 [file 42004_2022_716_MOESM10_ESM.zip › CIFs/4s_274K/274K_4s_t18_decay.cif]

data_global

# SUBMISSION DETAILS
 
_publ_contact_author_name       'Hatcher, Lauren'
_publ_contact_author_address
;
School of Chemistry
Cardiff University
Main Building
Park Place 
Cardiff
CF10 3AT
United Kingdom
;
_publ_contact_author_email       'HatcherL1@cardiff.ac.uk'
_publ_requested_category          FM
_publ_section_comment
; 
?
;
_publ_section_references
;
Diamond General Data Aquisition (GDA) software: http://www.opengda.org/

XIA2: Winter, G. (2010) J. Appl. Cryst. 43, 186-190.
POINTLESS: Evans, P. (2006) Acta Cryst. D62, 72-82.
AIMLESS: Evans, P. R. and Murshudov, G. N. (2013) Acta Cryst. D69, 1204-1214.
DIALS: Winter, G., et al. Acta Cryst. (2018) D74, 85-97.
CCP4: Winn, M. D. et al. (2011) Acta Cryst. D67, 235-242.
   
SHELXL: Sheldrick G. M. (2015). Acta Cryst. C71, 3-8.
SHELXT:	Sheldrick, G. M. (2015). Acta Cryst. A71, 3-8.
 
OLEX2: Dolomanov, O.V.; Bourhis, L.J.; Gildea, R.J.; Howard, J.A.K.; Puschmann,
 H., OLEX2: A complete structure solution, refinement and analysis program 
 (2009). J. Appl. Cryst., 42, 339-341.

MERCURY: Macrae, C. F., Bruno, I. J., Chisholm, J. A., Edgington,
P. R., McCabe, P., Pidcock, E., Rodriguez-Monge, L., Taylor, R.,
van de Streek, J. & Wood, P. A. (2008). J. Appl. Cryst. 41, 466-470.
;

####
 
data_274K_4s_t18_decay
 
_audit_creation_method            'SHELXL-2018/3'
_shelx_SHELXL_version_number      '2018/3'
_chemical_name_systematic         
;
Nitro-(N,N,N',N'-tetrabutyldiethylenetriamine)palladium(II)
tetraphenylborate, tetrahydrofuran solvate
;
_chemical_name_common             ?
_chemical_melting_point           ?
_chemical_formula_moiety          
;
C20 H45 N4 O2 Pd, C24 H20 B, C4 H8 O
;
_chemical_formula_sum            'C48 H73 B N4 O3 Pd' 
_chemical_formula_weight          871.31

loop_
 _atom_type_symbol
 _atom_type_description
 _atom_type_scat_dispersion_real
 _atom_type_scat_dispersion_imag
 _atom_type_scat_source
 'C'  'C'   0.0010   0.0010
 'International Tables Vol C Tables 4.2.6.8 and 6.1.1.4'
 'H'  'H'   0.0000   0.0000
 'International Tables Vol C Tables 4.2.6.8 and 6.1.1.4'
 'B'  'B'   0.0000   0.0000
 'International Tables Vol C Tables 4.2.6.8 and 6.1.1.4'
 'N'  'N'   0.0030   0.0020
 'International Tables Vol C Tables 4.2.6.8 and 6.1.1.4'
 'O'  'O'   0.0050   0.0030
 'International Tables Vol C Tables 4.2.6.8 and 6.1.1.4'
 'Pd'  'Pd'  -2.5040   0.6150
 'International Tables Vol C Tables 4.2.6.8 and 6.1.1.4'
 
_space_group_crystal_system       monoclinic
_space_group_IT_number            14
_space_group_name_H-M_alt         'P 21/n'
_space_group_name_Hall            '-P 2yn'
 
_shelx_space_group_comment
;
The symmetry employed for this shelxl refinement is uniquely defined
by the following loop, which should always be used as a source of
symmetry information in preference to the above space-group names.
They are only intended as comments.
;
 
loop_
 _space_group_symop_operation_xyz
 'x, y, z'
 '-x+1/2, y+1/2, -z+1/2'
 '-x, -y, -z'
 'x-1/2, -y-1/2, z-1/2'
 
_cell_length_a                    11.6836(5)
_cell_length_b                    13.5816(5)
_cell_length_c                    30.1824(10)
_cell_angle_alpha                 90
_cell_angle_beta                  93.541(3)
_cell_angle_gamma                 90
_cell_volume                      4780.3(3)
_cell_formula_units_Z             4
_cell_measurement_temperature     274(2)
_cell_measurement_reflns_used     8326
_cell_measurement_theta_max       21.8614751905
_cell_measurement_theta_min       1.22705926275
 
_exptl_crystal_description        Plate
_exptl_crystal_colour             Yellow
_exptl_crystal_density_meas       ?
_exptl_crystal_density_method     ?
_exptl_crystal_density_diffrn     1.211          
_exptl_crystal_F_000              1856
_exptl_transmission_factor_min    ?
_exptl_transmission_factor_max    ?
_exptl_crystal_size_max           0.100
_exptl_crystal_size_mid           0.100
_exptl_crystal_size_min           0.050
_exptl_absorpt_coefficient_mu     0.202
_shelx_estimated_absorpt_T_min    0.980
_shelx_estimated_absorpt_T_max    0.990
_exptl_absorpt_correction_T_min   0.996212302612
_exptl_absorpt_correction_T_max   1.0
_exptl_absorpt_correction_type    empirical
_exptl_absorpt_process_details    
;
CCP4 7.0.058: AIMLESS, version 0.7.1 : 27/03/18
Scaling & analysis of unmerged intensities, absorption correction using spherical harmonics
;
_exptl_absorpt_special_details    ?
_diffrn_ambient_temperature       274(2)
_diffrn_radiation_wavelength      0.534
_diffrn_measurement_device_type   'Photon counting pixel array'
_diffrn_radiation_type            Synchrotron
_diffrn_measurement_method        'shutterless scans'
_diffrn_radiation_source          'Diamond Light Source Beamline I19-2'
_diffrn_radiation_monochromator   'Silicon 111'
_diffrn_detector_area_resol_mean  ?
_diffrn_reflns_number             32782
_diffrn_reflns_av_unetI/netI      0.1337
_diffrn_reflns_av_R_equivalents   0.1043
_diffrn_reflns_limit_h_min        -14
_diffrn_reflns_limit_h_max        14
_diffrn_reflns_limit_k_min        -16
_diffrn_reflns_limit_k_max        11
_diffrn_reflns_limit_l_min        -37
_diffrn_reflns_limit_l_max        35
_diffrn_reflns_theta_min          1.236
_diffrn_reflns_theta_max          19.496
_diffrn_reflns_theta_full         18.687
_diffrn_measured_fraction_theta_max   0.996
_diffrn_measured_fraction_theta_full  0.996
_diffrn_reflns_Laue_measured_fraction_max    0.996
_diffrn_reflns_Laue_measured_fraction_full   0.996
_diffrn_reflns_point_group_measured_fraction_max   0.996
_diffrn_reflns_point_group_measured_fraction_full  0.996
_reflns_number_total              9738
_reflns_number_gt                 4967
_reflns_threshold_expression      'I > 2\s(I)'
_reflns_Friedel_coverage          0.000
_reflns_Friedel_fraction_max      .
_reflns_Friedel_fraction_full     .
 
_reflns_special_details
;
 Reflections were merged by SHELXL according to the crystal
 class for the calculation of statistics and refinement.
 
 _reflns_Friedel_fraction is defined as the number of unique
 Friedel pairs measured divided by the number that would be
 possible theoretically, ignoring centric projections and
 systematic absences.
;
 
_computing_data_collection        'Diamond GDA (http://www.opengda.org/)'
_computing_cell_refinement        'DIALS (Winter, 2018)'
_computing_data_reduction         'XIA2 (Winter 2010)'
_computing_structure_solution     'SHELXT (Sheldrick, 2015)'
_computing_structure_refinement   'SHELXL (Sheldrick, 2015)'
_computing_molecular_graphics     'OLEX2 (Dolomanov et al., 2009)'
_computing_publication_material   'MERCURY (Macrae et al., 2008)'
_refine_special_details           ?
_refine_ls_structure_factor_coef  Fsqd
_refine_ls_matrix_type            full
_refine_ls_weighting_scheme       calc
_refine_ls_weighting_details
'w=1/[\s^2^(Fo^2^)+(0.0267P)^2^] where P=(Fo^2^+2Fc^2^)/3'
_atom_sites_solution_primary      ?
_atom_sites_solution_secondary    ?
_atom_sites_solution_hydrogens    geom
_refine_ls_hydrogen_treatment     constr
_refine_ls_extinction_method      none
_refine_ls_extinction_coef        .
_refine_ls_number_reflns          9738
_refine_ls_number_parameters      526
_refine_ls_number_restraints      491
_refine_ls_R_factor_all           0.1199
_refine_ls_R_factor_gt            0.0596
_refine_ls_wR_factor_ref          0.1376
_refine_ls_wR_factor_gt           0.1177
_refine_ls_goodness_of_fit_ref    0.905
_refine_ls_restrained_S_all       0.907
_refine_ls_shift/su_max           0.001
_refine_ls_shift/su_mean          0.000
 
loop_
 _atom_site_label
 _atom_site_type_symbol
 _atom_site_fract_x
 _atom_site_fract_y
 _atom_site_fract_z
 _atom_site_U_iso_or_equiv
 _atom_site_adp_type
 _atom_site_occupancy
 _atom_site_site_symmetry_order  
 _atom_site_calc_flag
 _atom_site_refinement_flags_posn
 _atom_site_refinement_flags_adp
 _atom_site_refinement_flags_occupancy
 _atom_site_disorder_assembly
 _atom_site_disorder_group
Pd1 Pd 0.33987(3) 0.77511(2) 0.34634(2) 0.04711(14) Uani 1 1 d D . . . .
N2 N 0.3463(3) 0.9281(2) 0.33755(10) 0.0564(8) Uani 1 1 d . . . . .
N3 N 0.4539(3) 0.7986(2) 0.39827(9) 0.0468(8) Uani 1 1 d . . . . .
H3 H 0.531049 0.788027 0.388111 0.056 Uiso 1 1 calc R U . . .
N4 N 0.3311(3) 0.6313(2) 0.37136(10) 0.0479(8) Uani 1 1 d . . . . .
C1 C 0.4415(4) 0.9639(3) 0.36969(13) 0.0635(12) Uani 1 1 d . . . . .
H1A H 0.428859 1.032541 0.376840 0.076 Uiso 1 1 calc R U . . .
H1B H 0.514371 0.958784 0.356142 0.076 Uiso 1 1 calc R U . . .
C2 C 0.4446(4) 0.9029(3) 0.41159(13) 0.0605(12) Uani 1 1 d . . . . .
H2A H 0.509932 0.921457 0.431217 0.073 Uiso 1 1 calc R U . . .
H2B H 0.375256 0.913179 0.427068 0.073 Uiso 1 1 calc R U . . .
C3 C 0.4332(4) 0.7233(3) 0.43248(12) 0.0520(10) Uani 1 1 d . . . . .
H3A H 0.363658 0.738331 0.447074 0.062 Uiso 1 1 calc R U . . .
H3B H 0.496808 0.721473 0.454708 0.062 Uiso 1 1 calc R U . . .
C4 C 0.4217(3) 0.6260(3) 0.40894(12) 0.0524(10) Uani 1 1 d . . . . .
H4A H 0.401532 0.575471 0.429764 0.063 Uiso 1 1 calc R U . . .
H4B H 0.494613 0.608244 0.397407 0.063 Uiso 1 1 calc R U . . .
C5 C 0.2321(4) 0.9658(3) 0.35053(14) 0.0655(12) Uani 1 1 d . . . . .
H5A H 0.221608 0.944392 0.380672 0.079 Uiso 1 1 calc R U . . .
H5B H 0.172892 0.934306 0.331539 0.079 Uiso 1 1 calc R U . . .
C6 C 0.2117(5) 1.0757(3) 0.34845(17) 0.0923(16) Uani 1 1 d . . . . .
H6A H 0.216822 1.098088 0.318122 0.111 Uiso 1 1 calc R U . . .
H6B H 0.271031 1.108877 0.366743 0.111 Uiso 1 1 calc R U . . .
C7 C 0.0943(5) 1.1033(4) 0.3644(2) 0.120(2) Uani 1 1 d . . . . .
H7A H 0.035475 1.064231 0.348654 0.144 Uiso 1 1 calc R U . . .
H7B H 0.092442 1.088689 0.395850 0.144 Uiso 1 1 calc R U . . .
C8 C 0.0702(7) 1.2100(5) 0.3568(3) 0.181(4) Uani 1 1 d . . . . .
H8A H 0.031693 1.218716 0.328061 0.271 Uiso 1 1 calc R U . . .
H8B H 0.141023 1.245975 0.358297 0.271 Uiso 1 1 calc R U . . .
H8C H 0.022280 1.233895 0.379196 0.271 Uiso 1 1 calc R U . . .
C9 C 0.3663(4) 0.9604(3) 0.29137(13) 0.0626(12) Uani 1 1 d . . . . .
H9A H 0.375466 1.031362 0.291379 0.075 Uiso 1 1 calc R U . . .
H9B H 0.298410 0.945040 0.272502 0.075 Uiso 1 1 calc R U . . .
C10 C 0.4683(4) 0.9152(3) 0.27127(14) 0.0730(13) Uani 1 1 d . . . . .
H10A H 0.464825 0.844105 0.274022 0.088 Uiso 1 1 calc R U . . .
H10B H 0.538041 0.937693 0.287262 0.088 Uiso 1 1 calc R U . . .
C11 C 0.4715(5) 0.9429(4) 0.22262(15) 0.0965(17) Uani 1 1 d . . . . .
H11A H 0.407174 0.912339 0.206052 0.116 Uiso 1 1 calc R U . . .
H11B H 0.463285 1.013701 0.219613 0.116 Uiso 1 1 calc R U . . .
C12 C 0.5808(5) 0.9114(5) 0.20325(18) 0.133(2) Uani 1 1 d . . . . .
H12A H 0.580026 0.931922 0.172791 0.199 Uiso 1 1 calc R U . . .
H12B H 0.587479 0.841036 0.204858 0.199 Uiso 1 1 calc R U . . .
H12C H 0.644741 0.941099 0.219677 0.199 Uiso 1 1 calc R U . . .
C13 C 0.2124(3) 0.6241(3) 0.38860(13) 0.0541(10) Uani 1 1 d . . . . .
H13A H 0.204589 0.676518 0.410048 0.065 Uiso 1 1 calc R U . . .
H13B H 0.156970 0.636773 0.363984 0.065 Uiso 1 1 calc R U . . .
C14 C 0.1800(4) 0.5287(3) 0.41003(15) 0.0639(12) Uani 1 1 d . . . . .
H14A H 0.188078 0.475174 0.389188 0.077 Uiso 1 1 calc R U . . .
H14B H 0.232163 0.516415 0.435701 0.077 Uiso 1 1 calc R U . . .
C15 C 0.0589(4) 0.5306(3) 0.42432(16) 0.0759(14) Uani 1 1 d . . . . .
H15A H 0.051906 0.584248 0.445194 0.091 Uiso 1 1 calc R U . . .
H15B H 0.007740 0.544554 0.398559 0.091 Uiso 1 1 calc R U . . .
C16 C 0.0201(4) 0.4375(3) 0.44543(17) 0.0924(17) Uani 1 1 d . . . . .
H16A H 0.019621 0.384881 0.424188 0.139 Uiso 1 1 calc R U . . .
H16B H -0.055879 0.446508 0.455213 0.139 Uiso 1 1 calc R U . . .
H16C H 0.071534 0.421501 0.470418 0.139 Uiso 1 1 calc R U . . .
C17 C 0.3494(4) 0.5510(3) 0.33894(13) 0.0619(12) Uani 1 1 d . . . . .
H17A H 0.282811 0.547720 0.318126 0.074 Uiso 1 1 calc R U . . .
H17B H 0.354215 0.488947 0.354858 0.074 Uiso 1 1 calc R U . . .
C18 C 0.4540(4) 0.5618(3) 0.31326(14) 0.0738(13) Uani 1 1 d . . . . .
H18A H 0.521271 0.564138 0.333743 0.089 Uiso 1 1 calc R U . . .
H18B H 0.449793 0.623419 0.297009 0.089 Uiso 1 1 calc R U . . .
C19 C 0.4665(5) 0.4772(4) 0.28077(19) 0.116(2) Uani 1 1 d . . . . .
H19A H 0.464035 0.415763 0.297076 0.139 Uiso 1 1 calc R U . . .
H19B H 0.400858 0.478025 0.259454 0.139 Uiso 1 1 calc R U . . .
C20 C 0.5683(6) 0.4782(5) 0.2570(2) 0.149(3) Uani 1 1 d . . . . .
H20A H 0.567763 0.422963 0.237103 0.223 Uiso 1 1 calc R U . . .
H20B H 0.634152 0.474154 0.277539 0.223 Uiso 1 1 calc R U . . .
H20C H 0.571477 0.538147 0.240233 0.223 Uiso 1 1 calc R U . . .
C21 C 0.6557(3) 0.3740(3) 0.42724(13) 0.0519(10) Uani 1 1 d . . . . .
C22 C 0.7091(4) 0.4248(3) 0.39370(15) 0.0643(12) Uani 1 1 d . . . . .
H22 H 0.725685 0.390656 0.368163 0.077 Uiso 1 1 calc R U . . .
C23 C 0.7380(4) 0.5223(4) 0.39689(18) 0.0829(15) Uani 1 1 d . . . . .
H23 H 0.773398 0.552794 0.373773 0.100 Uiso 1 1 calc R U . . .
C24 C 0.7153(4) 0.5748(4) 0.43363(19) 0.0810(14) Uani 1 1 d . . . . .
H24 H 0.737049 0.640525 0.436127 0.097 Uiso 1 1 calc R U . . .
C25 C 0.6603(4) 0.5304(3) 0.46681(16) 0.0691(13) Uani 1 1 d . . . . .
H25 H 0.642785 0.566315 0.491750 0.083 Uiso 1 1 calc R U . . .
C26 C 0.6307(4) 0.4320(3) 0.46336(14) 0.0595(11) Uani 1 1 d . . . . .
H26 H 0.592325 0.403330 0.486189 0.071 Uiso 1 1 calc R U . . .
C27 C 0.7335(4) 0.2015(3) 0.45866(13) 0.0523(10) Uani 1 1 d . . . . .
C28 C 0.8095(4) 0.2512(3) 0.48884(15) 0.0638(12) Uani 1 1 d . . . . .
H28 H 0.804967 0.319396 0.490574 0.077 Uiso 1 1 calc R U . . .
C29 C 0.8910(4) 0.2029(4) 0.51610(16) 0.0824(15) Uani 1 1 d . . . . .
H29 H 0.938764 0.239315 0.535665 0.099 Uiso 1 1 calc R U . . .
C30 C 0.9026(4) 0.1039(4) 0.51492(17) 0.0864(16) Uani 1 1 d . . . . .
H30 H 0.956554 0.072050 0.533786 0.104 Uiso 1 1 calc R U . . .
C31 C 0.8331(5) 0.0518(4) 0.48536(19) 0.0906(16) Uani 1 1 d . . . . .
H31 H 0.840597 -0.016289 0.483618 0.109 Uiso 1 1 calc R U . . .
C32 C 0.7517(4) 0.0998(3) 0.45800(16) 0.0729(13) Uani 1 1 d . . . . .
H32 H 0.706437 0.062267 0.438004 0.087 Uiso 1 1 calc R U . . .
C33 C 0.5061(4) 0.2303(3) 0.44411(12) 0.0486(9) Uani 1 1 d . . . . .
C34 C 0.4788(4) 0.1455(3) 0.46662(12) 0.0515(10) Uani 1 1 d . . . . .
H34 H 0.537021 0.100315 0.473400 0.062 Uiso 1 1 calc R U . . .
C35 C 0.3705(4) 0.1241(3) 0.47962(14) 0.0633(12) Uani 1 1 d . . . . .
H35 H 0.357897 0.065696 0.494677 0.076 Uiso 1 1 calc R U . . .
C36 C 0.2804(4) 0.1883(3) 0.47052(15) 0.0694(13) Uani 1 1 d . . . . .
H36 H 0.207256 0.174394 0.479312 0.083 Uiso 1 1 calc R U . . .
C37 C 0.3025(4) 0.2730(3) 0.44815(17) 0.0779(14) Uani 1 1 d . . . . .
H37 H 0.243680 0.317684 0.441421 0.093 Uiso 1 1 calc R U . . .
C38 C 0.4126(4) 0.2928(3) 0.43539(15) 0.0677(13) Uani 1 1 d . . . . .
H38 H 0.424564 0.351106 0.420178 0.081 Uiso 1 1 calc R U . . .
C39 C 0.6363(5) 0.2136(3) 0.37439(14) 0.0626(11) Uani 1 1 d . . . . .
C40 C 0.5413(5) 0.2207(3) 0.34441(15) 0.0796(14) Uani 1 1 d . . . . .
H40 H 0.472518 0.244802 0.354022 0.096 Uiso 1 1 calc R U . . .
C41 C 0.5475(6) 0.1921(4) 0.29961(17) 0.0991(18) Uani 1 1 d . . . . .
H41 H 0.483348 0.197560 0.279915 0.119 Uiso 1 1 calc R U . . .
C42 C 0.6475(7) 0.1564(5) 0.2855(2) 0.120(2) Uani 1 1 d . . . . .
H42 H 0.651791 0.138277 0.255895 0.144 Uiso 1 1 calc R U . . .
C43 C 0.7420(7) 0.1469(5) 0.3143(2) 0.137(3) Uani 1 1 d . . . . .
H43 H 0.810160 0.122349 0.304300 0.165 Uiso 1 1 calc R U . . .
C44 C 0.7358(6) 0.1741(4) 0.35827(18) 0.112(2) Uani 1 1 d . . . . .
H44 H 0.800062 0.165774 0.377688 0.134 Uiso 1 1 calc R U . . .
B1 B 0.6328(5) 0.2548(3) 0.42631(16) 0.0522(10) Uani 1 1 d . . . . .
O3 O 0.6842(14) 0.807(2) 0.3644(10) 0.0922(11) Uani 0.652(16) 1 d D . P A 1
C45 C 0.7281(10) 0.7607(12) 0.3266(4) 0.0958(18) Uani 0.652(16) 1 d D . P A 1
H45A H 0.706192 0.798095 0.300071 0.115 Uiso 0.652(16) 1 calc R U P A 1
H45B H 0.697069 0.694755 0.323156 0.115 Uiso 0.652(16) 1 calc R U P A 1
C46 C 0.8543(9) 0.7566(13) 0.3334(5) 0.113(2) Uani 0.652(16) 1 d D . P A 1
H46A H 0.890387 0.782536 0.307718 0.135 Uiso 0.652(16) 1 calc R U P A 1
H46B H 0.880184 0.689568 0.338624 0.135 Uiso 0.652(16) 1 calc R U P A 1
C47 C 0.8811(9) 0.8198(13) 0.3735(3) 0.113(2) Uani 0.652(16) 1 d D . P A 1
H47A H 0.927594 0.783065 0.395477 0.135 Uiso 0.652(16) 1 calc R U P A 1
H47B H 0.924020 0.877361 0.365209 0.135 Uiso 0.652(16) 1 calc R U P A 1
C48 C 0.7776(9) 0.8491(9) 0.3914(3) 0.0958(18) Uani 0.652(16) 1 d D . P A 1
H48A H 0.771643 0.920308 0.391257 0.115 Uiso 0.652(16) 1 calc R U P A 1
H48B H 0.775560 0.826205 0.421737 0.115 Uiso 0.652(16) 1 calc R U P A 1
O3A O 0.680(3) 0.803(5) 0.3620(18) 0.0922(11) Uani 0.348(16) 1 d D . P A 2
C45A C 0.7465(19) 0.781(2) 0.3245(8) 0.0958(18) Uani 0.348(16) 1 d D . P A 2
H45C H 0.733282 0.829935 0.301445 0.115 Uiso 0.348(16) 1 calc R U P A 2
H45D H 0.725679 0.716707 0.312376 0.115 Uiso 0.348(16) 1 calc R U P A 2
C46A C 0.8685(17) 0.782(2) 0.3417(11) 0.113(2) Uani 0.348(16) 1 d D . P A 2
H46C H 0.921944 0.784078 0.318344 0.135 Uiso 0.348(16) 1 calc R U P A 2
H46D H 0.887714 0.728136 0.362059 0.135 Uiso 0.348(16) 1 calc R U P A 2
C47A C 0.8550(17) 0.878(2) 0.3643(7) 0.113(2) Uani 0.348(16) 1 d D . P A 2
H47C H 0.914003 0.885558 0.388177 0.135 Uiso 0.348(16) 1 calc R U P A 2
H47D H 0.862894 0.931565 0.343405 0.135 Uiso 0.348(16) 1 calc R U P A 2
C48A C 0.7461(17) 0.8816(15) 0.3815(7) 0.0958(18) Uani 0.348(16) 1 d D . P A 2
H48C H 0.709391 0.944143 0.374456 0.115 Uiso 0.348(16) 1 calc R U P A 2
H48D H 0.752824 0.874229 0.413571 0.115 Uiso 0.348(16) 1 calc R U P A 2
O1 O 0.1248(3) 0.7606(2) 0.29838(10) 0.1144(11) Uani 0.963(5) 1 d D . P B 3
O2 O 0.2612(3) 0.72403(19) 0.25934(10) 0.1144(11) Uani 0.963(5) 1 d D . P B 3
N1 N 0.2256(3) 0.74969(12) 0.29400(8) 0.0673(11) Uani 0.963(5) 1 d D . P B 3
O1A O 0.2111(11) 0.7551(2) 0.3005(3) 0.1144(11) Uani 0.037(5) 1 d D . P B 4
O2A O 0.3320(16) 0.7156(4) 0.2550(5) 0.1144(11) Uani 0.037(5) 1 d D . P B 4
N1A N 0.2231(14) 0.7274(3) 0.2599(3) 0.0673(11) Uani 0.037(5) 1 d D . P B 4
 
loop_
 _atom_site_aniso_label
 _atom_site_aniso_U_11
 _atom_site_aniso_U_22
 _atom_site_aniso_U_33
 _atom_site_aniso_U_23
 _atom_site_aniso_U_13
 _atom_site_aniso_U_12
Pd1 0.0487(2) 0.0488(2) 0.0436(2) 0.00118(16) 0.00059(15) -0.00218(18)
N2 0.058(2) 0.057(2) 0.0538(17) 0.0067(15) -0.0005(14) 0.0028(16)
N3 0.048(2) 0.0500(17) 0.0423(17) -0.0015(12) 0.0023(15) -0.0037(15)
N4 0.0490(18) 0.0470(18) 0.0476(17) -0.0005(13) 0.0012(13) -0.0018(15)
C1 0.074(3) 0.053(3) 0.062(2) 0.0027(18) -0.007(2) -0.006(2)
C2 0.076(3) 0.0524(19) 0.052(2) -0.0047(16) -0.007(2) 0.000(2)
C3 0.058(3) 0.059(2) 0.038(2) 0.0038(14) -0.0032(18) -0.003(2)
C4 0.053(3) 0.052(2) 0.051(2) 0.0051(17) -0.0027(17) 0.003(2)
C5 0.064(3) 0.060(2) 0.071(3) -0.003(2) 0.001(2) 0.008(2)
C6 0.108(4) 0.064(2) 0.103(4) -0.005(3) -0.007(3) 0.023(3)
C7 0.103(4) 0.100(4) 0.155(5) -0.039(4) -0.015(4) 0.039(3)
C8 0.155(8) 0.100(4) 0.282(10) -0.048(5) -0.030(7) 0.049(4)
C9 0.071(3) 0.061(3) 0.055(2) 0.011(2) -0.0011(19) -0.005(2)
C10 0.077(3) 0.077(3) 0.066(2) 0.006(2) 0.010(2) -0.008(2)
C11 0.103(4) 0.120(5) 0.068(3) 0.011(3) 0.022(3) -0.007(3)
C12 0.107(5) 0.203(7) 0.092(4) -0.011(4) 0.032(4) -0.005(4)
C13 0.049(2) 0.055(2) 0.058(3) 0.0040(19) 0.0031(19) -0.0039(19)
C14 0.059(3) 0.055(2) 0.079(3) 0.006(2) 0.015(2) -0.004(2)
C15 0.058(3) 0.077(3) 0.094(4) 0.002(3) 0.020(3) -0.011(2)
C16 0.082(4) 0.086(3) 0.112(4) 0.013(3) 0.031(3) -0.012(3)
C17 0.068(3) 0.055(3) 0.063(3) -0.0113(18) 0.006(2) -0.004(2)
C18 0.069(3) 0.083(3) 0.070(3) -0.010(2) 0.011(2) 0.007(3)
C19 0.129(5) 0.112(4) 0.111(4) -0.038(3) 0.047(4) 0.003(4)
C20 0.154(6) 0.167(6) 0.133(5) -0.031(5) 0.072(5) 0.015(5)
C21 0.050(3) 0.0480(19) 0.057(2) 0.0052(15) -0.0016(19) 0.0010(18)
C22 0.055(3) 0.062(2) 0.076(3) 0.015(2) 0.008(2) -0.003(2)
C23 0.072(4) 0.062(2) 0.116(4) 0.025(2) 0.014(3) -0.007(2)
C24 0.061(3) 0.056(3) 0.125(4) 0.012(2) -0.007(3) -0.005(2)
C25 0.066(3) 0.049(2) 0.090(3) -0.003(2) -0.014(2) 0.006(2)
C26 0.075(3) 0.047(2) 0.056(2) 0.0058(17) -0.005(2) 0.005(2)
C27 0.053(2) 0.046(2) 0.059(2) 0.0050(17) 0.0098(17) 0.0027(17)
C28 0.059(3) 0.059(3) 0.073(3) -0.004(2) -0.0016(19) 0.0102(19)
C29 0.074(3) 0.083(3) 0.088(3) -0.007(3) -0.018(3) 0.020(3)
C30 0.067(4) 0.081(3) 0.110(4) 0.014(3) -0.005(3) 0.022(3)
C31 0.072(4) 0.063(3) 0.135(4) 0.013(3) -0.006(3) 0.015(2)
C32 0.059(3) 0.048(2) 0.111(4) 0.001(2) -0.001(2) 0.004(2)
C33 0.056(2) 0.042(2) 0.047(2) 0.0002(17) 0.0002(18) -0.0007(16)
C34 0.057(2) 0.044(2) 0.053(2) 0.0047(17) 0.001(2) 0.0023(19)
C35 0.062(2) 0.062(3) 0.067(3) 0.008(2) 0.008(2) 0.0004(19)
C36 0.054(3) 0.061(3) 0.094(3) -0.001(2) 0.012(3) -0.001(2)
C37 0.061(3) 0.059(3) 0.114(4) 0.007(2) 0.009(3) 0.006(2)
C38 0.061(2) 0.053(3) 0.090(3) 0.012(2) 0.005(2) 0.005(2)
C39 0.085(3) 0.051(3) 0.052(2) -0.0011(19) 0.0077(17) -0.013(2)
C40 0.111(4) 0.064(3) 0.061(2) 0.010(2) -0.013(2) -0.024(3)
C41 0.156(5) 0.080(4) 0.059(2) 0.009(3) -0.010(3) -0.040(4)
C42 0.187(6) 0.105(5) 0.070(4) -0.009(4) 0.018(3) -0.032(4)
C43 0.169(6) 0.166(6) 0.079(3) -0.035(4) 0.031(3) 0.017(5)
C44 0.116(4) 0.148(5) 0.074(3) -0.023(3) 0.021(3) 0.022(4)
B1 0.056(2) 0.049(2) 0.052(2) 0.0008(18) 0.0034(18) -0.0002(18)
O3 0.075(2) 0.103(3) 0.100(3) -0.011(2) 0.013(2) -0.0045(19)
C45 0.085(3) 0.104(5) 0.099(3) -0.012(3) 0.011(2) -0.003(2)
C46 0.082(3) 0.127(7) 0.130(5) -0.018(3) 0.016(2) -0.007(3)
C47 0.082(3) 0.127(7) 0.130(5) -0.018(3) 0.016(2) -0.007(3)
C48 0.085(3) 0.104(5) 0.099(3) -0.012(3) 0.011(2) -0.003(2)
O3A 0.075(2) 0.103(3) 0.100(3) -0.011(2) 0.013(2) -0.0045(19)
C45A 0.085(3) 0.104(5) 0.099(3) -0.012(3) 0.011(2) -0.003(2)
C46A 0.082(3) 0.127(7) 0.130(5) -0.018(3) 0.016(2) -0.007(3)
C47A 0.082(3) 0.127(7) 0.130(5) -0.018(3) 0.016(2) -0.007(3)
C48A 0.085(3) 0.104(5) 0.099(3) -0.012(3) 0.011(2) -0.003(2)
O1 0.070(2) 0.197(3) 0.0741(15) -0.0299(16) -0.0083(15) 0.0092(17)
O2 0.070(2) 0.197(3) 0.0741(15) -0.0299(16) -0.0083(15) 0.0092(17)
N1 0.070(2) 0.070(3) 0.0612(17) 0.0070(17) -0.0013(18) 0.0024(19)
O1A 0.070(2) 0.197(3) 0.0741(15) -0.0299(16) -0.0083(15) 0.0092(17)
O2A 0.070(2) 0.197(3) 0.0741(15) -0.0299(16) -0.0083(15) 0.0092(17)
N1A 0.070(2) 0.070(3) 0.0612(17) 0.0070(17) -0.0013(18) 0.0024(19)
 
_geom_special_details
;
 All esds (except the esd in the dihedral angle between two l.s. planes)
 are estimated using the full covariance matrix.  The cell esds are taken
 into account individually in the estimation of esds in distances, angles
 and torsion angles; correlations between esds in cell parameters are only
 used when they are defined by crystal symmetry.  An approximate (isotropic)
 treatment of cell esds is used for estimating esds involving l.s. planes.
;
 
loop_
 _geom_bond_atom_site_label_1
 _geom_bond_atom_site_label_2
 _geom_bond_distance
 _geom_bond_site_symmetry_2
 _geom_bond_publ_flag
Pd1 O1A 1.998(9) . ?
Pd1 N3 2.019(3) . ?
Pd1 N1 2.034(2) . ?
Pd1 N2 2.096(3) . ?
Pd1 N4 2.098(3) . ?
N2 C9 1.493(5) . ?
N2 C5 1.504(5) . ?
N2 C1 1.510(5) . ?
N3 C2 1.479(5) . ?
N3 C3 1.484(4) . ?
N3 H3 0.9800 . ?
N4 C17 1.490(5) . ?
N4 C4 1.505(4) . ?
N4 C13 1.514(5) . ?
C1 C2 1.510(5) . ?
C1 H1A 0.9700 . ?
C1 H1B 0.9700 . ?
C2 H2A 0.9700 . ?
C2 H2B 0.9700 . ?
C3 C4 1.502(5) . ?
C3 H3A 0.9700 . ?
C3 H3B 0.9700 . ?
C4 H4A 0.9700 . ?
C4 H4B 0.9700 . ?
C5 C6 1.512(6) . ?
C5 H5A 0.9700 . ?
C5 H5B 0.9700 . ?
C6 C7 1.528(7) . ?
C6 H6A 0.9700 . ?
C6 H6B 0.9700 . ?
C7 C8 1.491(7) . ?
C7 H7A 0.9700 . ?
C7 H7B 0.9700 . ?
C8 H8A 0.9600 . ?
C8 H8B 0.9600 . ?
C8 H8C 0.9600 . ?
C9 C10 1.502(6) . ?
C9 H9A 0.9700 . ?
C9 H9B 0.9700 . ?
C10 C11 1.519(6) . ?
C10 H10A 0.9700 . ?
C10 H10B 0.9700 . ?
C11 C12 1.499(7) . ?
C11 H11A 0.9700 . ?
C11 H11B 0.9700 . ?
C12 H12A 0.9600 . ?
C12 H12B 0.9600 . ?
C12 H12C 0.9600 . ?
C13 C14 1.507(5) . ?
C13 H13A 0.9700 . ?
C13 H13B 0.9700 . ?
C14 C15 1.505(6) . ?
C14 H14A 0.9700 . ?
C14 H14B 0.9700 . ?
C15 C16 1.499(6) . ?
C15 H15A 0.9700 . ?
C15 H15B 0.9700 . ?
C16 H16A 0.9600 . ?
C16 H16B 0.9600 . ?
C16 H16C 0.9600 . ?
C17 C18 1.495(5) . ?
C17 H17A 0.9700 . ?
C17 H17B 0.9700 . ?
C18 C19 1.523(6) . ?
C18 H18A 0.9700 . ?
C18 H18B 0.9700 . ?
C19 C20 1.427(7) . ?
C19 H19A 0.9700 . ?
C19 H19B 0.9700 . ?
C20 H20A 0.9600 . ?
C20 H20B 0.9600 . ?
C20 H20C 0.9600 . ?
C21 C26 1.391(5) . ?
C21 C22 1.403(5) . ?
C21 B1 1.641(6) . ?
C22 C23 1.369(6) . ?
C22 H22 0.9300 . ?
C23 C24 1.358(6) . ?
C23 H23 0.9300 . ?
C24 C25 1.363(6) . ?
C24 H24 0.9300 . ?
C25 C26 1.384(5) . ?
C25 H25 0.9300 . ?
C26 H26 0.9300 . ?
C27 C32 1.397(5) . ?
C27 C28 1.405(6) . ?
C27 B1 1.650(6) . ?
C28 C29 1.384(6) . ?
C28 H28 0.9300 . ?
C29 C30 1.352(6) . ?
C29 H29 0.9300 . ?
C30 C31 1.366(7) . ?
C30 H30 0.9300 . ?
C31 C32 1.384(6) . ?
C31 H31 0.9300 . ?
C32 H32 0.9300 . ?
C33 C34 1.383(5) . ?
C33 C38 1.396(5) . ?
C33 B1 1.640(6) . ?
C34 C35 1.379(5) . ?
C34 H34 0.9300 . ?
C35 C36 1.381(6) . ?
C35 H35 0.9300 . ?
C36 C37 1.367(6) . ?
C36 H36 0.9300 . ?
C37 C38 1.391(6) . ?
C37 H37 0.9300 . ?
C38 H38 0.9300 . ?
C39 C40 1.391(6) . ?
C39 C44 1.396(7) . ?
C39 B1 1.667(6) . ?
C40 C41 1.413(6) . ?
C40 H40 0.9300 . ?
C41 C42 1.358(8) . ?
C41 H41 0.9300 . ?
C42 C43 1.369(8) . ?
C42 H42 0.9300 . ?
C43 C44 1.385(7) . ?
C43 H43 0.9300 . ?
C44 H44 0.9300 . ?
O3 C45 1.424(9) . ?
O3 C48 1.439(13) . ?
C45 C46 1.477(10) . ?
C45 H45A 0.9700 . ?
C45 H45B 0.9700 . ?
C46 C47 1.500(12) . ?
C46 H46A 0.9700 . ?
C46 H46B 0.9700 . ?
C47 C48 1.411(10) . ?
C47 H47A 0.9700 . ?
C47 H47B 0.9700 . ?
C48 H48A 0.9700 . ?
C48 H48B 0.9700 . ?
O3A C48A 1.42(2) . ?
O3A C45A 1.439(15) . ?
C45A C46A 1.486(15) . ?
C45A H45C 0.9700 . ?
C45A H45D 0.9700 . ?
C46A C47A 1.491(16) . ?
C46A H46C 0.9700 . ?
C46A H46D 0.9700 . ?
C47A C48A 1.405(14) . ?
C47A H47C 0.9700 . ?
C47A H47D 0.9700 . ?
C48A H48C 0.9700 . ?
C48A H48D 0.9700 . ?
O1 N1 1.2014(10) . ?
O2 N1 1.2012(10) . ?
O1A N1A 1.3000(10) . ?
O2A N1A 1.3001(10) . ?
 
loop_
 _geom_angle_atom_site_label_1
 _geom_angle_atom_site_label_2
 _geom_angle_atom_site_label_3
 _geom_angle
 _geom_angle_site_symmetry_1
 _geom_angle_site_symmetry_3
 _geom_angle_publ_flag
O1A Pd1 N3 172.5(4) . . ?
N3 Pd1 N1 179.29(10) . . ?
O1A Pd1 N2 94.49(11) . . ?
N3 Pd1 N2 85.11(12) . . ?
N1 Pd1 N2 95.55(10) . . ?
O1A Pd1 N4 94.09(10) . . ?
N3 Pd1 N4 84.96(12) . . ?
N1 Pd1 N4 94.43(10) . . ?
N2 Pd1 N4 166.09(12) . . ?
C9 N2 C5 109.6(3) . . ?
C9 N2 C1 110.7(3) . . ?
C5 N2 C1 110.6(3) . . ?
C9 N2 Pd1 114.7(2) . . ?
C5 N2 Pd1 105.4(2) . . ?
C1 N2 Pd1 105.6(2) . . ?
C2 N3 C3 117.0(3) . . ?
C2 N3 Pd1 107.8(2) . . ?
C3 N3 Pd1 107.7(2) . . ?
C2 N3 H3 108.0 . . ?
C3 N3 H3 108.0 . . ?
Pd1 N3 H3 108.0 . . ?
C17 N4 C4 109.7(3) . . ?
C17 N4 C13 110.5(3) . . ?
C4 N4 C13 110.8(3) . . ?
C17 N4 Pd1 115.7(2) . . ?
C4 N4 Pd1 105.5(2) . . ?
C13 N4 Pd1 104.5(2) . . ?
N2 C1 C2 109.9(3) . . ?
N2 C1 H1A 109.7 . . ?
C2 C1 H1A 109.7 . . ?
N2 C1 H1B 109.7 . . ?
C2 C1 H1B 109.7 . . ?
H1A C1 H1B 108.2 . . ?
N3 C2 C1 107.2(3) . . ?
N3 C2 H2A 110.3 . . ?
C1 C2 H2A 110.3 . . ?
N3 C2 H2B 110.3 . . ?
C1 C2 H2B 110.3 . . ?
H2A C2 H2B 108.5 . . ?
N3 C3 C4 106.9(3) . . ?
N3 C3 H3A 110.3 . . ?
C4 C3 H3A 110.3 . . ?
N3 C3 H3B 110.3 . . ?
C4 C3 H3B 110.3 . . ?
H3A C3 H3B 108.6 . . ?
C3 C4 N4 110.7(3) . . ?
C3 C4 H4A 109.5 . . ?
N4 C4 H4A 109.5 . . ?
C3 C4 H4B 109.5 . . ?
N4 C4 H4B 109.5 . . ?
H4A C4 H4B 108.1 . . ?
N2 C5 C6 117.8(4) . . ?
N2 C5 H5A 107.9 . . ?
C6 C5 H5A 107.9 . . ?
N2 C5 H5B 107.9 . . ?
C6 C5 H5B 107.9 . . ?
H5A C5 H5B 107.2 . . ?
C5 C6 C7 111.8(5) . . ?
C5 C6 H6A 109.3 . . ?
C7 C6 H6A 109.3 . . ?
C5 C6 H6B 109.3 . . ?
C7 C6 H6B 109.3 . . ?
H6A C6 H6B 107.9 . . ?
C8 C7 C6 110.8(6) . . ?
C8 C7 H7A 109.5 . . ?
C6 C7 H7A 109.5 . . ?
C8 C7 H7B 109.5 . . ?
C6 C7 H7B 109.5 . . ?
H7A C7 H7B 108.1 . . ?
C7 C8 H8A 109.5 . . ?
C7 C8 H8B 109.5 . . ?
H8A C8 H8B 109.5 . . ?
C7 C8 H8C 109.5 . . ?
H8A C8 H8C 109.5 . . ?
H8B C8 H8C 109.5 . . ?
N2 C9 C10 115.5(3) . . ?
N2 C9 H9A 108.4 . . ?
C10 C9 H9A 108.4 . . ?
N2 C9 H9B 108.4 . . ?
C10 C9 H9B 108.4 . . ?
H9A C9 H9B 107.5 . . ?
C9 C10 C11 110.9(4) . . ?
C9 C10 H10A 109.5 . . ?
C11 C10 H10A 109.5 . . ?
C9 C10 H10B 109.5 . . ?
C11 C10 H10B 109.5 . . ?
H10A C10 H10B 108.1 . . ?
C12 C11 C10 112.2(5) . . ?
C12 C11 H11A 109.2 . . ?
C10 C11 H11A 109.2 . . ?
C12 C11 H11B 109.2 . . ?
C10 C11 H11B 109.2 . . ?
H11A C11 H11B 107.9 . . ?
C11 C12 H12A 109.5 . . ?
C11 C12 H12B 109.5 . . ?
H12A C12 H12B 109.5 . . ?
C11 C12 H12C 109.5 . . ?
H12A C12 H12C 109.5 . . ?
H12B C12 H12C 109.5 . . ?
C14 C13 N4 117.5(3) . . ?
C14 C13 H13A 107.9 . . ?
N4 C13 H13A 107.9 . . ?
C14 C13 H13B 107.9 . . ?
N4 C13 H13B 107.9 . . ?
H13A C13 H13B 107.2 . . ?
C15 C14 C13 111.9(4) . . ?
C15 C14 H14A 109.2 . . ?
C13 C14 H14A 109.2 . . ?
C15 C14 H14B 109.2 . . ?
C13 C14 H14B 109.2 . . ?
H14A C14 H14B 107.9 . . ?
C16 C15 C14 115.0(4) . . ?
C16 C15 H15A 108.5 . . ?
C14 C15 H15A 108.5 . . ?
C16 C15 H15B 108.5 . . ?
C14 C15 H15B 108.5 . . ?
H15A C15 H15B 107.5 . . ?
C15 C16 H16A 109.5 . . ?
C15 C16 H16B 109.5 . . ?
H16A C16 H16B 109.5 . . ?
C15 C16 H16C 109.5 . . ?
H16A C16 H16C 109.5 . . ?
H16B C16 H16C 109.5 . . ?
N4 C17 C18 115.1(3) . . ?
N4 C17 H17A 108.5 . . ?
C18 C17 H17A 108.5 . . ?
N4 C17 H17B 108.5 . . ?
C18 C17 H17B 108.5 . . ?
H17A C17 H17B 107.5 . . ?
C17 C18 C19 112.0(4) . . ?
C17 C18 H18A 109.2 . . ?
C19 C18 H18A 109.2 . . ?
C17 C18 H18B 109.2 . . ?
C19 C18 H18B 109.2 . . ?
H18A C18 H18B 107.9 . . ?
C20 C19 C18 115.6(5) . . ?
C20 C19 H19A 108.4 . . ?
C18 C19 H19A 108.4 . . ?
C20 C19 H19B 108.4 . . ?
C18 C19 H19B 108.4 . . ?
H19A C19 H19B 107.4 . . ?
C19 C20 H20A 109.5 . . ?
C19 C20 H20B 109.5 . . ?
H20A C20 H20B 109.5 . . ?
C19 C20 H20C 109.5 . . ?
H20A C20 H20C 109.5 . . ?
H20B C20 H20C 109.5 . . ?
C26 C21 C22 114.3(4) . . ?
C26 C21 B1 122.0(4) . . ?
C22 C21 B1 123.5(4) . . ?
C23 C22 C21 122.9(5) . . ?
C23 C22 H22 118.5 . . ?
C21 C22 H22 118.5 . . ?
C24 C23 C22 120.4(5) . . ?
C24 C23 H23 119.8 . . ?
C22 C23 H23 119.8 . . ?
C23 C24 C25 119.5(5) . . ?
C23 C24 H24 120.2 . . ?
C25 C24 H24 120.2 . . ?
C24 C25 C26 119.9(5) . . ?
C24 C25 H25 120.0 . . ?
C26 C25 H25 120.0 . . ?
C25 C26 C21 122.9(4) . . ?
C25 C26 H26 118.6 . . ?
C21 C26 H26 118.6 . . ?
C32 C27 C28 113.2(4) . . ?
C32 C27 B1 121.9(4) . . ?
C28 C27 B1 124.9(4) . . ?
C29 C28 C27 122.8(4) . . ?
C29 C28 H28 118.6 . . ?
C27 C28 H28 118.6 . . ?
C30 C29 C28 121.5(5) . . ?
C30 C29 H29 119.3 . . ?
C28 C29 H29 119.3 . . ?
C29 C30 C31 118.4(5) . . ?
C29 C30 H30 120.8 . . ?
C31 C30 H30 120.8 . . ?
C30 C31 C32 120.2(5) . . ?
C30 C31 H31 119.9 . . ?
C32 C31 H31 119.9 . . ?
C31 C32 C27 123.8(5) . . ?
C31 C32 H32 118.1 . . ?
C27 C32 H32 118.1 . . ?
C34 C33 C38 113.4(4) . . ?
C34 C33 B1 124.8(4) . . ?
C38 C33 B1 121.7(4) . . ?
C35 C34 C33 124.0(4) . . ?
C35 C34 H34 118.0 . . ?
C33 C34 H34 118.0 . . ?
C34 C35 C36 120.7(4) . . ?
C34 C35 H35 119.6 . . ?
C36 C35 H35 119.6 . . ?
C37 C36 C35 117.7(5) . . ?
C37 C36 H36 121.1 . . ?
C35 C36 H36 121.1 . . ?
C36 C37 C38 120.4(5) . . ?
C36 C37 H37 119.8 . . ?
C38 C37 H37 119.8 . . ?
C37 C38 C33 123.8(4) . . ?
C37 C38 H38 118.1 . . ?
C33 C38 H38 118.1 . . ?
C40 C39 C44 116.7(5) . . ?
C40 C39 B1 121.5(5) . . ?
C44 C39 B1 121.7(5) . . ?
C39 C40 C41 121.1(6) . . ?
C39 C40 H40 119.4 . . ?
C41 C40 H40 119.4 . . ?
C42 C41 C40 119.7(7) . . ?
C42 C41 H41 120.2 . . ?
C40 C41 H41 120.2 . . ?
C41 C42 C43 120.7(7) . . ?
C41 C42 H42 119.7 . . ?
C43 C42 H42 119.7 . . ?
C42 C43 C44 119.7(7) . . ?
C42 C43 H43 120.1 . . ?
C44 C43 H43 120.1 . . ?
C43 C44 C39 122.1(6) . . ?
C43 C44 H44 119.0 . . ?
C39 C44 H44 119.0 . . ?
C33 B1 C21 110.2(3) . . ?
C33 B1 C27 110.0(3) . . ?
C21 B1 C27 108.2(3) . . ?
C33 B1 C39 108.4(4) . . ?
C21 B1 C39 109.5(3) . . ?
C27 B1 C39 110.5(4) . . ?
C45 O3 C48 109.3(9) . . ?
O3 C45 C46 108.2(9) . . ?
O3 C45 H45A 110.1 . . ?
C46 C45 H45A 110.1 . . ?
O3 C45 H45B 110.1 . . ?
C46 C45 H45B 110.1 . . ?
H45A C45 H45B 108.4 . . ?
C45 C46 C47 104.2(8) . . ?
C45 C46 H46A 110.9 . . ?
C47 C46 H46A 110.9 . . ?
C45 C46 H46B 110.9 . . ?
C47 C46 H46B 110.9 . . ?
H46A C46 H46B 108.9 . . ?
C48 C47 C46 109.2(8) . . ?
C48 C47 H47A 109.8 . . ?
C46 C47 H47A 109.8 . . ?
C48 C47 H47B 109.8 . . ?
C46 C47 H47B 109.8 . . ?
H47A C47 H47B 108.3 . . ?
C47 C48 O3 108.0(8) . . ?
C47 C48 H48A 110.1 . . ?
O3 C48 H48A 110.1 . . ?
C47 C48 H48B 110.1 . . ?
O3 C48 H48B 110.1 . . ?
H48A C48 H48B 108.4 . . ?
C48A O3A C45A 100.4(19) . . ?
O3A C45A C46A 106.0(18) . . ?
O3A C45A H45C 110.5 . . ?
C46A C45A H45C 110.5 . . ?
O3A C45A H45D 110.5 . . ?
C46A C45A H45D 110.5 . . ?
H45C C45A H45D 108.7 . . ?
C45A C46A C47A 92.3(14) . . ?
C45A C46A H46C 113.2 . . ?
C47A C46A H46C 113.2 . . ?
C45A C46A H46D 113.2 . . ?
C47A C46A H46D 113.2 . . ?
H46C C46A H46D 110.6 . . ?
C48A C47A C46A 108.8(13) . . ?
C48A C47A H47C 109.9 . . ?
C46A C47A H47C 109.9 . . ?
C48A C47A H47D 109.9 . . ?
C46A C47A H47D 109.9 . . ?
H47C C47A H47D 108.3 . . ?
C47A C48A O3A 107.5(13) . . ?
C47A C48A H48C 110.2 . . ?
O3A C48A H48C 110.2 . . ?
C47A C48A H48D 110.2 . . ?
O3A C48A H48D 110.2 . . ?
H48C C48A H48D 108.5 . . ?
O2 N1 O1 121.72(15) . . ?
O2 N1 Pd1 118.7(2) . . ?
O1 N1 Pd1 119.6(2) . . ?
N1A O1A Pd1 125.0(7) . . ?
O2A N1A O1A 107.73(12) . . ?
 
loop_
 _geom_torsion_atom_site_label_1
 _geom_torsion_atom_site_label_2
 _geom_torsion_atom_site_label_3
 _geom_torsion_atom_site_label_4
 _geom_torsion
 _geom_torsion_site_symmetry_1
 _geom_torsion_site_symmetry_2
 _geom_torsion_site_symmetry_3
 _geom_torsion_site_symmetry_4
 _geom_torsion_publ_flag
C9 N2 C1 C2 -159.8(3) . . . . ?
C5 N2 C1 C2 78.6(4) . . . . ?
Pd1 N2 C1 C2 -35.0(4) . . . . ?
C3 N3 C2 C1 -167.1(3) . . . . ?
Pd1 N3 C2 C1 -45.7(4) . . . . ?
N2 C1 C2 N3 54.6(4) . . . . ?
C2 N3 C3 C4 167.8(3) . . . . ?
Pd1 N3 C3 C4 46.3(4) . . . . ?
N3 C3 C4 N4 -54.3(4) . . . . ?
C17 N4 C4 C3 159.2(3) . . . . ?
C13 N4 C4 C3 -78.5(4) . . . . ?
Pd1 N4 C4 C3 34.0(3) . . . . ?
C9 N2 C5 C6 -57.2(5) . . . . ?
C1 N2 C5 C6 65.1(5) . . . . ?
Pd1 N2 C5 C6 178.8(3) . . . . ?
N2 C5 C6 C7 -177.5(4) . . . . ?
C5 C6 C7 C8 -172.9(5) . . . . ?
C5 N2 C9 C10 -170.9(4) . . . . ?
C1 N2 C9 C10 66.8(5) . . . . ?
Pd1 N2 C9 C10 -52.5(5) . . . . ?
N2 C9 C10 C11 172.7(4) . . . . ?
C9 C10 C11 C12 171.7(5) . . . . ?
C17 N4 C13 C14 56.4(4) . . . . ?
C4 N4 C13 C14 -65.4(4) . . . . ?
Pd1 N4 C13 C14 -178.6(3) . . . . ?
N4 C13 C14 C15 -178.2(4) . . . . ?
C13 C14 C15 C16 179.2(4) . . . . ?
C4 N4 C17 C18 -68.9(4) . . . . ?
C13 N4 C17 C18 168.7(4) . . . . ?
Pd1 N4 C17 C18 50.3(4) . . . . ?
N4 C17 C18 C19 -179.8(4) . . . . ?
C17 C18 C19 C20 -176.0(5) . . . . ?
C26 C21 C22 C23 2.2(6) . . . . ?
B1 C21 C22 C23 -173.3(4) . . . . ?
C21 C22 C23 C24 0.0(7) . . . . ?
C22 C23 C24 C25 -2.0(8) . . . . ?
C23 C24 C25 C26 1.6(7) . . . . ?
C24 C25 C26 C21 0.8(7) . . . . ?
C22 C21 C26 C25 -2.6(6) . . . . ?
B1 C21 C26 C25 173.0(4) . . . . ?
C32 C27 C28 C29 -2.2(6) . . . . ?
B1 C27 C28 C29 178.4(4) . . . . ?
C27 C28 C29 C30 0.5(8) . . . . ?
C28 C29 C30 C31 1.3(8) . . . . ?
C29 C30 C31 C32 -1.2(8) . . . . ?
C30 C31 C32 C27 -0.8(8) . . . . ?
C28 C27 C32 C31 2.3(7) . . . . ?
B1 C27 C32 C31 -178.2(4) . . . . ?
C38 C33 C34 C35 -0.3(6) . . . . ?
B1 C33 C34 C35 -177.0(4) . . . . ?
C33 C34 C35 C36 0.0(7) . . . . ?
C34 C35 C36 C37 0.3(7) . . . . ?
C35 C36 C37 C38 -0.2(7) . . . . ?
C36 C37 C38 C33 -0.1(8) . . . . ?
C34 C33 C38 C37 0.4(7) . . . . ?
B1 C33 C38 C37 177.1(4) . . . . ?
C44 C39 C40 C41 -1.9(7) . . . . ?
B1 C39 C40 C41 175.4(4) . . . . ?
C39 C40 C41 C42 0.3(8) . . . . ?
C40 C41 C42 C43 0.7(10) . . . . ?
C41 C42 C43 C44 -0.1(11) . . . . ?
C42 C43 C44 C39 -1.6(10) . . . . ?
C40 C39 C44 C43 2.5(8) . . . . ?
B1 C39 C44 C43 -174.8(5) . . . . ?
C34 C33 B1 C21 -148.6(4) . . . . ?
C38 C33 B1 C21 35.0(5) . . . . ?
C34 C33 B1 C27 -29.3(5) . . . . ?
C38 C33 B1 C27 154.3(4) . . . . ?
C34 C33 B1 C39 91.7(5) . . . . ?
C38 C33 B1 C39 -84.7(5) . . . . ?
C26 C21 B1 C33 45.0(5) . . . . ?
C22 C21 B1 C33 -139.7(4) . . . . ?
C26 C21 B1 C27 -75.3(5) . . . . ?
C22 C21 B1 C27 99.9(4) . . . . ?
C26 C21 B1 C39 164.1(4) . . . . ?
C22 C21 B1 C39 -20.6(6) . . . . ?
C32 C27 B1 C33 72.8(5) . . . . ?
C28 C27 B1 C33 -107.9(5) . . . . ?
C32 C27 B1 C21 -166.8(4) . . . . ?
C28 C27 B1 C21 12.6(6) . . . . ?
C32 C27 B1 C39 -46.9(5) . . . . ?
C28 C27 B1 C39 132.5(4) . . . . ?
C40 C39 B1 C33 38.0(5) . . . . ?
C44 C39 B1 C33 -144.8(5) . . . . ?
C40 C39 B1 C21 -82.2(5) . . . . ?
C44 C39 B1 C21 95.0(5) . . . . ?
C40 C39 B1 C27 158.7(4) . . . . ?
C44 C39 B1 C27 -24.1(6) . . . . ?
C48 O3 C45 C46 11(3) . . . . ?
O3 C45 C46 C47 -10(2) . . . . ?
C45 C46 C47 C48 6.0(16) . . . . ?
C46 C47 C48 O3 0(2) . . . . ?
C45 O3 C48 C47 -7(3) . . . . ?
C48A O3A C45A C46A 44(5) . . . . ?
O3A C45A C46A C47A -49(3) . . . . ?
C45A C46A C47A C48A 37(3) . . . . ?
C46A C47A C48A O3A -14(5) . . . . ?
C45A O3A C48A C47A -18(5) . . . . ?
Pd1 O1A N1A O2A 0.00(2) . . . . ?
 
_refine_diff_density_max    0.445
_refine_diff_density_min   -0.412
_refine_diff_density_rms    0.068

_shelx_res_file
;
TITL shelxt in P 1 21/n 1
    76_pdno2_tr_274k_100s_18_decay.res
    created by SHELXL-2018/3 at 15:10:32 on 31-Mar-2020
CELL 0.534 11.6836 13.5816 30.1824 90 93.541 90
ZERR 4 0.000463 0.000482 0.001006 0 0.003201 0
LATT 1
SYMM 0.5-X,0.5+Y,0.5-Z
SFAC C H B N O Pd
DISP B 0 0 4.561
DISP C 0.001 0.001 6.94
DISP H -0 0 0.611
DISP N 0.003 0.002 10.693
DISP O 0.005 0.003 16.398
DISP Pd -2.504 0.615 1934.604
UNIT 192 292 4 16 12 4
DFIX 1.2 0.001 N1 O1 N1 O2
DFIX 1.3 0.001 O1A N1A N1A O2A
DFIX 2 0.01 Pd1 O1A
DANG 2.1 0.001 O1 O2 O1A O2A
FLAT 0.001 Pd1 O1 O2 N1 O1A O2A N1A
RIGU 0.001 0.002
EADP O3 O3A
EADP C45 C45A C48 C48A
EADP C46 C46A C47 C47A
EADP O1 O1A O2 O2A
EADP N1 N1A

L.S. 20
PLAN  5
SIZE 0.1 0.1 0.05
TEMP 1
BOND $H
list 4
CONF
fmap 2
acta
SHEL 999 0.8
OMIT -1 2 3
OMIT -1 0 5
OMIT -8 0 12
OMIT -3 0 -1
REM <olex2.extras>
REM <HklSrc "%.\\76_PdNO2_TR_274K_100S_18_decay.hkl">
REM </olex2.extras>

WGHT    0.026700
FVAR       0.23621   0.65157   0.96301
PD1   6    0.339873    0.775106    0.346344    11.00000    0.04866    0.04878 =
         0.04362    0.00118    0.00059   -0.00218
N2    4    0.346298    0.928057    0.337554    11.00000    0.05783    0.05713 =
         0.05376    0.00671   -0.00052    0.00282
N3    4    0.453935    0.798564    0.398271    11.00000    0.04797    0.05001 =
         0.04232   -0.00145    0.00231   -0.00370
AFIX  13
H3    2    0.531049    0.788027    0.388111    11.00000   -1.20000
AFIX   0
N4    4    0.331087    0.631334    0.371362    11.00000    0.04902    0.04698 =
         0.04763   -0.00050    0.00121   -0.00184
C1    1    0.441454    0.963914    0.369690    11.00000    0.07423    0.05300 =
         0.06175    0.00272   -0.00700   -0.00564
AFIX  23
H1A   2    0.428859    1.032541    0.376840    11.00000   -1.20000
H1B   2    0.514371    0.958784    0.356142    11.00000   -1.20000
AFIX   0
C2    1    0.444608    0.902912    0.411593    11.00000    0.07553    0.05238 =
         0.05211   -0.00473   -0.00743   -0.00001
AFIX  23
H2A   2    0.509932    0.921457    0.431217    11.00000   -1.20000
H2B   2    0.375256    0.913179    0.427068    11.00000   -1.20000
AFIX   0
C3    1    0.433230    0.723253    0.432481    11.00000    0.05825    0.05873 =
         0.03833    0.00377   -0.00316   -0.00302
AFIX  23
H3A   2    0.363658    0.738331    0.447074    11.00000   -1.20000
H3B   2    0.496808    0.721473    0.454708    11.00000   -1.20000
AFIX   0
C4    1    0.421744    0.626034    0.408936    11.00000    0.05332    0.05248 =
         0.05054    0.00515   -0.00272    0.00317
AFIX  23
H4A   2    0.401532    0.575471    0.429764    11.00000   -1.20000
H4B   2    0.494613    0.608244    0.397407    11.00000   -1.20000
AFIX   0
C5    1    0.232052    0.965840    0.350534    11.00000    0.06430    0.06040 =
         0.07148   -0.00344    0.00133    0.00754
AFIX  23
H5A   2    0.221608    0.944392    0.380672    11.00000   -1.20000
H5B   2    0.172892    0.934306    0.331539    11.00000   -1.20000
AFIX   0
C6    1    0.211710    1.075697    0.348454    11.00000    0.10827    0.06450 =
         0.10261   -0.00458   -0.00669    0.02336
AFIX  23
H6A   2    0.216822    1.098088    0.318122    11.00000   -1.20000
H6B   2    0.271031    1.108877    0.366743    11.00000   -1.20000
AFIX   0
C7    1    0.094342    1.103277    0.364444    11.00000    0.10255    0.10000 =
         0.15490   -0.03862   -0.01526    0.03907
AFIX  23
H7A   2    0.035475    1.064231    0.348654    11.00000   -1.20000
H7B   2    0.092442    1.088689    0.395850    11.00000   -1.20000
AFIX   0
C8    1    0.070182    1.209970    0.356820    11.00000    0.15525    0.09972 =
         0.28216   -0.04773   -0.03010    0.04928
AFIX 137
H8A   2    0.031693    1.218716    0.328061    11.00000   -1.50000
H8B   2    0.141023    1.245975    0.358297    11.00000   -1.50000
H8C   2    0.022280    1.233895    0.379196    11.00000   -1.50000
AFIX   0
C9    1    0.366282    0.960380    0.291373    11.00000    0.07147    0.06054 =
         0.05504    0.01096   -0.00111   -0.00494
AFIX  23
H9A   2    0.375466    1.031362    0.291379    11.00000   -1.20000
H9B   2    0.298410    0.945040    0.272502    11.00000   -1.20000
AFIX   0
C10   1    0.468348    0.915182    0.271272    11.00000    0.07655    0.07722 =
         0.06578    0.00594    0.00997   -0.00783
AFIX  23
H10A  2    0.464825    0.844105    0.274022    11.00000   -1.20000
H10B  2    0.538041    0.937693    0.287262    11.00000   -1.20000
AFIX   0
C11   1    0.471502    0.942905    0.222622    11.00000    0.10292    0.12027 =
         0.06830    0.01100    0.02171   -0.00736
AFIX  23
H11A  2    0.407174    0.912339    0.206052    11.00000   -1.20000
H11B  2    0.463285    1.013701    0.219613    11.00000   -1.20000
AFIX   0
C12   1    0.580757    0.911410    0.203245    11.00000    0.10729    0.20322 =
         0.09159   -0.01145    0.03229   -0.00525
AFIX 137
H12A  2    0.580026    0.931922    0.172791    11.00000   -1.50000
H12B  2    0.587479    0.841036    0.204858    11.00000   -1.50000
H12C  2    0.644741    0.941099    0.219677    11.00000   -1.50000
AFIX   0
C13   1    0.212378    0.624139    0.388595    11.00000    0.04880    0.05491 =
         0.05848    0.00395    0.00305   -0.00387
AFIX  23
H13A  2    0.204589    0.676518    0.410048    11.00000   -1.20000
H13B  2    0.156970    0.636773    0.363984    11.00000   -1.20000
AFIX   0
C14   1    0.180023    0.528720    0.410033    11.00000    0.05862    0.05522 =
         0.07912    0.00599    0.01453   -0.00362
AFIX  23
H14A  2    0.188078    0.475174    0.389188    11.00000   -1.20000
H14B  2    0.232163    0.516415    0.435701    11.00000   -1.20000
AFIX   0
C15   1    0.058930    0.530594    0.424324    11.00000    0.05823    0.07742 =
         0.09392    0.00157    0.02021   -0.01132
AFIX  23
H15A  2    0.051906    0.584248    0.445194    11.00000   -1.20000
H15B  2    0.007740    0.544554    0.398559    11.00000   -1.20000
AFIX   0
C16   1    0.020058    0.437505    0.445433    11.00000    0.08241    0.08596 =
         0.11185    0.01306    0.03089   -0.01188
AFIX 137
H16A  2    0.019621    0.384881    0.424188    11.00000   -1.50000
H16B  2   -0.055879    0.446508    0.455213    11.00000   -1.50000
H16C  2    0.071534    0.421501    0.470418    11.00000   -1.50000
AFIX   0
C17   1    0.349363    0.550997    0.338940    11.00000    0.06800    0.05459 =
         0.06340   -0.01132    0.00640   -0.00362
AFIX  23
H17A  2    0.282811    0.547720    0.318126    11.00000   -1.20000
H17B  2    0.354215    0.488947    0.354858    11.00000   -1.20000
AFIX   0
C18   1    0.454002    0.561778    0.313260    11.00000    0.06920    0.08322 =
         0.06999   -0.00967    0.01146    0.00728
AFIX  23
H18A  2    0.521271    0.564138    0.333743    11.00000   -1.20000
H18B  2    0.449793    0.623419    0.297009    11.00000   -1.20000
AFIX   0
C19   1    0.466475    0.477196    0.280771    11.00000    0.12947    0.11165 =
         0.11059   -0.03759    0.04698    0.00322
AFIX  23
H19A  2    0.464035    0.415763    0.297076    11.00000   -1.20000
H19B  2    0.400858    0.478025    0.259454    11.00000   -1.20000
AFIX   0
C20   1    0.568303    0.478197    0.256962    11.00000    0.15438    0.16701 =
         0.13272   -0.03093    0.07224    0.01518
AFIX 137
H20A  2    0.567763    0.422963    0.237103    11.00000   -1.50000
H20B  2    0.634152    0.474154    0.277539    11.00000   -1.50000
H20C  2    0.571477    0.538147    0.240233    11.00000   -1.50000
AFIX   0

C21   1    0.655699    0.373995    0.427235    11.00000    0.05029    0.04801 =
         0.05682    0.00517   -0.00161    0.00102
C22   1    0.709137    0.424782    0.393704    11.00000    0.05470    0.06214 =
         0.07647    0.01479    0.00818   -0.00342
AFIX  43
H22   2    0.725685    0.390656    0.368163    11.00000   -1.20000
AFIX   0
C23   1    0.738014    0.522303    0.396891    11.00000    0.07246    0.06177 =
         0.11556    0.02468    0.01380   -0.00744
AFIX  43
H23   2    0.773398    0.552794    0.373773    11.00000   -1.20000
AFIX   0
C24   1    0.715278    0.574797    0.433632    11.00000    0.06081    0.05622 =
         0.12451    0.01182   -0.00668   -0.00474
AFIX  43
H24   2    0.737049    0.640525    0.436127    11.00000   -1.20000
AFIX   0
C25   1    0.660328    0.530444    0.466814    11.00000    0.06589    0.04906 =
         0.08987   -0.00300   -0.01426    0.00622
AFIX  43
H25   2    0.642785    0.566315    0.491750    11.00000   -1.20000
AFIX   0
C26   1    0.630665    0.431974    0.463360    11.00000    0.07489    0.04686 =
         0.05563    0.00577   -0.00485    0.00510
AFIX  43
H26   2    0.592325    0.403330    0.486189    11.00000   -1.20000
AFIX   0
C27   1    0.733544    0.201511    0.458661    11.00000    0.05260    0.04605 =
         0.05911    0.00500    0.00976    0.00267
C28   1    0.809550    0.251157    0.488838    11.00000    0.05879    0.05887 =
         0.07305   -0.00376   -0.00161    0.01024
AFIX  43
H28   2    0.804967    0.319396    0.490574    11.00000   -1.20000
AFIX   0
C29   1    0.890971    0.202863    0.516100    11.00000    0.07377    0.08305 =
         0.08755   -0.00729   -0.01787    0.01960
AFIX  43
H29   2    0.938764    0.239315    0.535665    11.00000   -1.20000
AFIX   0
C30   1    0.902567    0.103898    0.514918    11.00000    0.06737    0.08079 =
         0.10988    0.01376   -0.00503    0.02188
AFIX  43
H30   2    0.956554    0.072050    0.533786    11.00000   -1.20000
AFIX   0
C31   1    0.833139    0.051752    0.485364    11.00000    0.07232    0.06267 =
         0.13539    0.01334   -0.00560    0.01524
AFIX  43
H31   2    0.840597   -0.016289    0.483618    11.00000   -1.20000
AFIX   0
C32   1    0.751707    0.099837    0.458000    11.00000    0.05884    0.04789 =
         0.11124    0.00139   -0.00062    0.00411
AFIX  43
H32   2    0.706437    0.062267    0.438004    11.00000   -1.20000
AFIX   0
C33   1    0.506074    0.230251    0.444115    11.00000    0.05610    0.04206 =
         0.04735    0.00024    0.00021   -0.00073
C34   1    0.478783    0.145539    0.466622    11.00000    0.05739    0.04432 =
         0.05253    0.00469    0.00107    0.00234
AFIX  43
H34   2    0.537021    0.100315    0.473400    11.00000   -1.20000
AFIX   0
C35   1    0.370455    0.124071    0.479619    11.00000    0.06178    0.06158 =
         0.06699    0.00766    0.00824    0.00035
AFIX  43
H35   2    0.357897    0.065696    0.494677    11.00000   -1.20000
AFIX   0
C36   1    0.280422    0.188305    0.470520    11.00000    0.05425    0.06083 =
         0.09392   -0.00144    0.01192   -0.00126
AFIX  43
H36   2    0.207256    0.174394    0.479312    11.00000   -1.20000
AFIX   0
C37   1    0.302543    0.273023    0.448151    11.00000    0.06087    0.05948 =
         0.11380    0.00748    0.00909    0.00626
AFIX  43
H37   2    0.243680    0.317684    0.441421    11.00000   -1.20000
AFIX   0
C38   1    0.412578    0.292829    0.435393    11.00000    0.06074    0.05273 =
         0.08963    0.01235    0.00463    0.00548
AFIX  43
H38   2    0.424564    0.351106    0.420178    11.00000   -1.20000
AFIX   0
C39   1    0.636258    0.213554    0.374387    11.00000    0.08530    0.05074 =
         0.05212   -0.00109    0.00772   -0.01317
C40   1    0.541263    0.220728    0.344414    11.00000    0.11098    0.06438 =
         0.06120    0.00990   -0.01304   -0.02444
AFIX  43
H40   2    0.472518    0.244802    0.354022    11.00000   -1.20000
AFIX   0
C41   1    0.547458    0.192052    0.299607    11.00000    0.15590    0.08032 =
         0.05885    0.00936   -0.01030   -0.04027
AFIX  43
H41   2    0.483348    0.197560    0.279915    11.00000   -1.20000
AFIX   0
C42   1    0.647481    0.156422    0.285457    11.00000    0.18653    0.10452 =
         0.06977   -0.00867    0.01787   -0.03226
AFIX  43
H42   2    0.651791    0.138277    0.255895    11.00000   -1.20000
AFIX   0
C43   1    0.742032    0.146936    0.314254    11.00000    0.16930    0.16644 =
         0.07913   -0.03458    0.03068    0.01660
AFIX  43
H43   2    0.810160    0.122349    0.304300    11.00000   -1.20000
AFIX   0
C44   1    0.735849    0.174092    0.358267    11.00000    0.11594    0.14769 =
         0.07389   -0.02349    0.02132    0.02175
AFIX  43
H44   2    0.800062    0.165774    0.377688    11.00000   -1.20000
AFIX   0
B1    3    0.632756    0.254788    0.426307    11.00000    0.05556    0.04852 =
         0.05246    0.00079    0.00336   -0.00016

PART 1
O3    5    0.684241    0.806852    0.364440    21.00000    0.07466    0.10285 =
         0.09997   -0.01074    0.01350   -0.00452
C45   1    0.728075    0.760745    0.326649    21.00000    0.08494    0.10405 =
         0.09898   -0.01195    0.01090   -0.00337
AFIX  23
H45A  2    0.706192    0.798095    0.300071    21.00000   -1.20000
H45B  2    0.697069    0.694755    0.323156    21.00000   -1.20000
AFIX   0
C46   1    0.854265    0.756641    0.333356    21.00000    0.08168    0.12749 =
         0.12960   -0.01786    0.01556   -0.00670
AFIX  23
H46A  2    0.890387    0.782536    0.307718    21.00000   -1.20000
H46B  2    0.880184    0.689568    0.338624    21.00000   -1.20000
AFIX   0
C47   1    0.881086    0.819764    0.373455    21.00000    0.08168    0.12749 =
         0.12960   -0.01786    0.01556   -0.00670
AFIX  23
H47A  2    0.927594    0.783065    0.395477    21.00000   -1.20000
H47B  2    0.924020    0.877361    0.365209    21.00000   -1.20000
AFIX   0
C48   1    0.777645    0.849075    0.391352    21.00000    0.08494    0.10405 =
         0.09898   -0.01195    0.01090   -0.00337
AFIX  23
H48A  2    0.771643    0.920308    0.391257    21.00000   -1.20000
H48B  2    0.775560    0.826205    0.421737    21.00000   -1.20000
AFIX   0
SAME 0.02 0.04 O3 > C48
PART 0
PART 2
O3A   5    0.680381    0.803005    0.361961   -21.00000    0.07466    0.10285 =
         0.09997   -0.01074    0.01350   -0.00452
C45A  1    0.746463    0.780825    0.324532   -21.00000    0.08494    0.10405 =
         0.09898   -0.01195    0.01090   -0.00337
AFIX  23
H45C  2    0.733282    0.829935    0.301445   -21.00000   -1.20000
H45D  2    0.725679    0.716707    0.312376   -21.00000   -1.20000
AFIX   0
C46A  1    0.868495    0.781677    0.341668   -21.00000    0.08168    0.12749 =
         0.12960   -0.01786    0.01556   -0.00670
AFIX  23
H46C  2    0.921944    0.784078    0.318344   -21.00000   -1.20000
H46D  2    0.887714    0.728136    0.362059   -21.00000   -1.20000
AFIX   0
C47A  1    0.855029    0.878179    0.364347   -21.00000    0.08168    0.12749 =
         0.12960   -0.01786    0.01556   -0.00670
AFIX  23
H47C  2    0.914003    0.885558    0.388177   -21.00000   -1.20000
H47D  2    0.862894    0.931565    0.343405   -21.00000   -1.20000
AFIX   0
C48A  1    0.746111    0.881564    0.381548   -21.00000    0.08494    0.10405 =
         0.09898   -0.01195    0.01090   -0.00337
AFIX  23
H48C  2    0.709391    0.944143    0.374456   -21.00000   -1.20000
H48D  2    0.752824    0.874229    0.413571   -21.00000   -1.20000
AFIX   0

PART 0
PART 3
O1    5    0.124830    0.760573    0.298382    31.00000    0.07012    0.19733 =
         0.07408   -0.02986   -0.00830    0.00923
O2    5    0.261153    0.724030    0.259338    31.00000    0.07012    0.19733 =
         0.07408   -0.02986   -0.00830    0.00923
N1    4    0.225550    0.749695    0.294003    31.00000    0.07010    0.07005 =
         0.06124    0.00696   -0.00127    0.00242
PART 0
PART 4
O1A   5    0.211135    0.755140    0.300532   -31.00000    0.07012    0.19733 =
         0.07408   -0.02986   -0.00830    0.00923
O2A   5    0.332009    0.715564    0.255023   -31.00000    0.07012    0.19733 =
         0.07408   -0.02986   -0.00830    0.00923
N1A   4    0.223065    0.727392    0.259853   -31.00000    0.07010    0.07005 =
         0.06124    0.00696   -0.00127    0.00242
HKLF 4


REM  shelxt in P 1 21/n 1
REM wR2 = 0.1376, GooF = S = 0.905, Restrained GooF = 0.907 for all data
REM R1 = 0.0596 for 4967 Fo > 4sig(Fo) and 0.1199 for all 9738 data
REM 526 parameters refined using 491 restraints

END

WGHT      0.0267      0.0000

REM Highest difference peak  0.445,  deepest hole -0.412,  1-sigma level  0.068
Q1    1   0.3375  0.6805  0.3480  11.00000  0.05    0.44
Q2    1   0.2226  0.7814  0.2573  11.00000  0.05    0.39
Q3    1   0.7939  0.8531  0.3228  11.00000  0.05    0.35
Q4    1   0.2041  0.6738  0.2682  11.00000  0.05    0.33
Q5    1   0.6981  0.2198  0.3560  11.00000  0.05    0.31
;
_shelx_res_checksum   91252

_shelx_hkl_file
;
  15   0  -1   -6.57    8.78
  15   0  -2   -6.37    8.33
  15   0  -3   16.19    8.58
  15   0  -4   -2.96    7.03
  15   0  -5    3.14    6.87
  15   0  -6   -4.67    5.95
  15   0  -7    6.45    7.35
  15   0  -8   -0.62    6.15
  15   0  -9   50.52   13.17
  15   0 -10   -1.10    6.28
  15   0 -11   -2.72    7.50
  15   0 -12   -1.10    6.36
  15   0 -13   -0.34    6.16
  15   0 -14   -1.72    5.98
  15   0 -15    8.90    7.54
  15   0 -16    1.83    6.64
  15  -1  -1    8.95    8.28
  15   1  -1   17.84    7.16
  15  -1  -2   -2.40    6.53
  15   1  -2    5.39    6.94
  15  -1  -3    5.45    6.72
  15   1  -3    1.52    6.86
  15  -1  -4   -1.04    6.64
  15   1  -4    8.68    6.40
  15  -1  -5   17.47    9.91
  15   1  -5    6.80    6.61
  15  -1  -6   -3.46    6.18
  15   1  -6    0.18    6.75
  15  -1  -7    7.45    6.58
  15   1  -7   11.75    7.94
  15  -1  -8   -0.11    5.38
  15   1  -8    3.31    7.18
  15  -1  -9    5.97    7.31
  15   1  -9   -5.03    7.45
  15  -1 -10   -0.04    5.74
  15   1 -10    9.10    6.97
  15  -1 -11   19.99    8.28
  15   1 -11    9.72    6.85
  15  -1 -12   -5.67    7.21
  15   1 -12   -1.62    5.87
  15  -1 -13    2.08    6.15
  15   1 -13    8.62    6.88
  15  -1 -14    2.05    5.06
  15   1 -14    3.62    6.33
  15  -1 -15   -3.98    7.14
  15  -1 -16   13.74    7.45
  15  -1 -17   11.15    6.69
  15  -2  -1    2.29    7.28
  15   2  -1   -3.07    7.38
  15  -2  -2   -3.87    9.34
  15   2  -2    4.74    6.69
  15  -2  -3   14.64    8.82
  15   2  -3    0.62    7.18
  15  -2  -4   -0.09    7.27
  15   2  -4    0.00    6.84
  15  -2  -5    3.29    6.47
  15   2  -5    6.09    6.55
  15  -2  -6    2.55    7.56
  15   2  -6    0.29    5.30
  15  -2  -7   17.48    8.96
  15   2  -7   -0.12    7.20
  15  -2  -8   -2.04    8.21
  15   2  -8   -5.49    8.20
  15  -2  -9    0.99    7.18
  15   2  -9    4.13    5.91
  15  -2 -10    2.36    6.97
  15   2 -10    8.37    7.47
  15  -2 -11   -4.83    7.10
  15   2 -11   -3.66    6.93
  15  -2 -12   -0.67    6.61
  15   2 -12    0.02    5.26
  15  -2 -13   -2.66    6.86
  15   2 -13    7.11    6.49
  15  -2 -14    6.77    7.08
  15  -2 -15    1.89    5.84
  15  -2 -16   -3.14    7.60
  15  -2 -17    2.57    6.63
  15  -3  -1   13.72   10.12
  15   3  -1    6.30    6.65
  15  -3  -2   -1.31    7.42
  15   3  -2   -2.26    6.31
  15  -3  -3   -0.07    6.73
  15   3  -3    2.72    6.54
  15  -3  -4   -0.91    8.71
  15   3  -4    5.09    7.26
  15  -3  -5    7.33    7.36
  15   3  -5    4.17    6.36
  15  -3  -6   -7.94    9.65
  15   3  -6    0.00    6.41
  15  -3  -7    1.39    8.76
  15   3  -7    0.94    6.24
  15  -3  -8    0.48    7.03
  15   3  -8    1.00    6.78
  15  -3  -9    2.83    6.96
  15   3  -9    7.89    6.59
  15  -3 -10   -0.89    6.49
  15   3 -10   -1.56    6.53
  15  -3 -11   16.69    9.27
  15   3 -11   19.83    9.37
  15  -3 -12   -4.59    7.95
  15  -3 -13   -0.42    6.16
  15  -3 -14    4.24    5.52
  15  -3 -15    1.74    6.24
  15  -3 -16    3.18    6.80
  15  -3 -17    4.01    6.91
  15  -4  -1    8.70    8.92
  15   4  -1   -2.65    5.39
  15  -4  -2    2.94    7.36
  15   4  -2    3.56    6.38
  15  -4  -3   -8.99   10.15
  15   4  -3    2.93    6.40
  15  -4  -4   -7.51    9.48
  15   4  -4    9.30    9.18
  15  -4  -5   14.08    9.76
  15   4  -5    7.06    6.58
  15  -4  -6   -1.81    7.63
  15   4  -6    1.37    6.62
  15  -4  -7    8.13    8.47
  15   4  -7   -2.23    5.99
  15  -4  -8    9.20    8.20
  15   4  -8   15.00    7.22
  15  -4  -9    7.36    8.20
  15   4  -9    5.80    7.23
  15  -4 -10   -4.53    6.90
  15  -4 -11   -2.05    7.08
  15  -4 -12   -3.90    7.31
  15  -4 -13   11.13    8.08
  15  -4 -14   -2.29    7.27
  15  -4 -15   19.07    9.20
  15  -4 -16   -1.96    6.38
  15  -4 -17    8.87    6.78
  15  -5  -1    1.49    7.98
  15   5  -1    0.34    6.44
  15  -5  -2   -0.54    7.12
  15   5  -2   -3.01    6.78
  15  -5  -3   -2.67    7.37
  15   5  -3   -0.78    7.61
  15  -5  -4   -0.15    8.32
  15   5  -4    3.76    5.66
  15  -5  -5    0.65    7.86
  15   5  -5   -4.73    6.44
  15  -5  -6   22.64   10.74
  15   5  -6   12.82    8.34
  15  -5  -7   -0.04    7.58
  15  -5  -8   -6.03    7.93
  15  -5  -9   12.91    8.39
  15  -5 -10    4.18    7.86
  15  -5 -11   14.48    8.83
  15  -5 -12   -4.16    7.98
  15  -5 -13    3.79    6.50
  15  -5 -14   -1.54    6.89
  15  -5 -15   -0.20    7.24
  15  -5 -16    5.51    7.94
  15   6  -1   -5.58    7.14
 -15  -6   1   -8.05   12.74
  15   6  -2    0.43    5.68
  15   6  -3   -0.27    4.60
 -15  -7   1    8.45   13.08
 -15  -7   2   -0.12   11.08
 -15  -8   1   -7.09   11.95
 -15  -8   2    0.00   11.20
 -15  -9   1    2.47   11.62
 -15  -9   2    4.79   13.34
 -15  -9   3   -9.02   12.28
  14   0  -1   -1.63    7.05
  14   0  -2    7.83    7.62
  14   0  -3   -1.46    6.99
  14   0  -4   25.45    9.51
  14   0  -5    7.68    6.34
  14   0  -6    7.80    7.02
  14   0  -7   -5.07    7.01
  14   0  -8    9.79    8.42
  14   0  -9   -0.67    6.47
  14   0 -10   10.77    7.09
  14   0 -11   -3.15    6.25
  14   0 -12    8.72    7.06
  14   0 -13   -0.71    5.82
  14   0 -14    7.48    6.57
  14   0 -15    2.07    6.93
  14   0 -16    1.20    6.22
  14   0 -17    4.13    6.55
  14   0 -18    3.96    6.45
  14   0 -19   -0.64    6.64
  14   0 -20   -2.23    6.76
  14   0 -21   -0.21    5.38
  14   0 -22    3.34    6.03
  14   0 -23   -1.07    5.68
 -14   0  24    8.39    9.32
  14   0 -24   19.49    8.72
 -14   0  25    3.96    7.48
  14   0 -25    1.11    5.66
 -14   0  26    4.98    8.66
  14  -1  -1   -2.79    7.28
  14   1  -1   -2.40    7.44
  14  -1  -2    3.75    6.83
  14   1  -2   -2.34    7.10
  14  -1  -3    2.99    6.97
  14   1  -3   -1.53    6.47
  14  -1  -4   21.20    9.43
  14   1  -4   12.86    7.68
  14  -1  -5    0.75    5.56
  14   1  -5   -1.59    6.18
  14  -1  -6   10.63    7.96
  14   1  -6   18.70    8.32
  14  -1  -7   -1.99    6.86
  14   1  -7   -1.03    5.64
  14  -1  -8   -2.30    5.74
  14   1  -8   -2.70    6.91
  14  -1  -9    2.61    5.84
  14   1  -9    1.85    6.44
  14  -1 -10   29.75    8.64
  14   1 -10    5.40    6.83
  14  -1 -11   -1.96    7.29
  14   1 -11   -1.93    5.84
  14  -1 -12    8.19    7.23
  14   1 -12    0.71    5.15
  14  -1 -13   -3.04    5.90
  14   1 -13    3.01    5.49
  14  -1 -14    8.03    6.41
  14   1 -14    1.80    6.26
  14  -1 -15   -3.28    6.27
  14   1 -15    0.53    5.84
  14  -1 -16    6.60    6.08
  14   1 -16   -1.25    6.09
  14  -1 -17   -4.24    6.55
  14   1 -17    2.92    6.67
  14  -1 -18    0.78    5.78
  14   1 -18   -2.33    6.80
  14  -1 -19   -1.71    6.36
  14   1 -19   -3.10    6.49
  14  -1 -20   -1.00    7.04
  14   1 -20    6.28    6.14
  14  -1 -21    6.41    6.64
  14   1 -21   -0.12    6.01
  14  -1 -22    2.64    6.23
  14   1 -22   -0.57    6.81
 -14  -1  22   10.16    9.83
  14  -1 -23   -4.60    6.64
  14   1 -23    8.26    7.08
 -14  -1  23   -2.51    7.55
  14  -1 -24    1.91    6.44
 -14  -1  24    1.26    8.12
  14  -1 -25    2.09    6.16
 -14   1  26    5.62    8.24
  14  -1 -26   -4.32    7.94
 -14   1  27   -5.64    8.45
  14  -2  -1    6.03    8.52
  14   2  -1    0.23    5.57
  14  -2  -2    9.53    8.73
  14   2  -2   24.78    8.33
  14  -2  -3    4.80    6.25
  14   2  -3   -0.01    5.72
  14  -2  -4    4.16    7.55
  14   2  -4    6.42    7.48
  14  -2  -5   11.13    7.18
  14   2  -5   -1.05    6.25
  14  -2  -6   -0.42    6.11
  14   2  -6   19.52    8.19
  14  -2  -7   -3.76    7.27
  14   2  -7    7.04    5.45
  14  -2  -8   12.02    7.68
  14   2  -8    2.83    5.62
  14  -2  -9    1.94    7.24
  14   2  -9    6.16    6.21
  14  -2 -10    1.05    6.70
  14   2 -10    3.12    5.67
  14  -2 -11   -2.22    7.30
  14   2 -11   -2.40    6.34
  14  -2 -12   18.31    7.90
  14   2 -12    4.52    7.19
  14  -2 -13    3.27    6.81
  14   2 -13   -2.53    6.17
  14  -2 -14    7.36    7.29
  14   2 -14    4.65    6.31
  14  -2 -15   -1.75    6.64
  14   2 -15   -2.50    6.68
  14  -2 -16   -1.61    6.89
  14   2 -16   -1.82    5.28
  14  -2 -17    0.09    5.20
  14   2 -17    3.42    6.86
  14  -2 -18    8.70    6.23
  14   2 -18   -1.55    5.47
  14  -2 -19   -0.46    6.11
  14   2 -19   -0.82    7.29
  14  -2 -20    9.88    6.63
  14   2 -20    4.40    6.60
 -14  -2  20   -0.76    7.74
  14  -2 -21   -0.63    6.24
  14   2 -21   -0.85    7.57
 -14  -2  21    0.03    9.06
  14  -2 -22   -3.40    6.25
  14   2 -22   -1.19    6.43
 -14  -2  22    6.66    8.19
  14  -2 -23    0.68    6.30
  14  -2 -24    0.95    6.35
  14  -2 -25    0.97    6.86
  14  -2 -26    0.86    6.94
  14  -3  -1    1.28    8.01
  14   3  -1    4.83    6.04
 -14  -3   1    0.35   10.48
  14  -3  -2   -2.72    8.04
  14   3  -2   -4.17    6.76
 -14  -3   2    4.05    9.66
  14  -3  -3    2.69    7.86
  14   3  -3    4.74    6.73
  14  -3  -4    2.02    6.14
  14   3  -4    3.66    6.19
  14  -3  -5   11.83    7.03
  14   3  -5   -0.59    6.34
  14  -3  -6   15.81    8.85
  14   3  -6   27.45    8.68
  14  -3  -7    7.59    8.80
  14   3  -7    9.99    8.08
  14  -3  -8   -1.67    6.41
  14   3  -8    9.71    6.37
  14  -3  -9    0.00    6.95
  14   3  -9    3.45    5.37
  14  -3 -10   -2.36    7.15
  14   3 -10    6.43    7.76
  14  -3 -11    5.30    7.85
  14   3 -11    7.17    6.77
  14  -3 -12   -2.71    6.25
  14   3 -12   -3.16    7.09
  14  -3 -13    5.21    7.23
  14   3 -13    0.69    6.01
  14  -3 -14    6.35    6.82
  14   3 -14    1.79    6.10
  14  -3 -15    3.73    6.09
  14   3 -15   14.07    8.43
  14  -3 -16    2.13    6.43
  14   3 -16   11.81    7.37
  14  -3 -17    1.31    5.74
  14   3 -17    0.63    5.92
  14  -3 -18   -4.29    6.74
  14   3 -18    6.66    6.85
 -14  -3  18    0.96    7.30
  14  -3 -19    0.79    6.05
  14   3 -19    5.13    7.01
 -14  -3  19   -1.79    8.60
  14  -3 -20    8.52    7.06
  14   3 -20   17.79    8.48
 -14  -3  20   23.18    9.35
  14  -3 -21   -2.58    6.68
 -14  -3  21   -1.74    6.62
  14  -3 -22    7.83    6.87
  14  -3 -23    2.07    6.91
  14  -3 -24    5.97    6.42
  14  -3 -25   -0.27    6.78
  14  -4  -1    0.03    8.27
  14   4  -1    6.37    6.65
 -14  -4   1    3.99   12.68
  14  -4  -2   11.07    9.12
  14   4  -2    8.29    7.26
 -14  -4   2   22.59   13.72
  14  -4  -3   -2.13    7.11
  14   4  -3    1.50    6.15
 -14  -4   3   -0.45   11.12
  14  -4  -4   -1.47    8.32
  14   4  -4    7.24    6.84
  14  -4  -5   -2.27    7.09
  14   4  -5   -2.12    5.48
  14  -4  -6    1.73    7.53
  14   4  -6    1.18    6.65
  14  -4  -7   -0.23    8.10
  14   4  -7    2.52    6.52
  14  -4  -8    3.54    7.66
  14   4  -8    3.17    5.77
  14  -4  -9    7.99    7.24
  14   4  -9    9.56    6.78
  14  -4 -10   11.99    8.78
  14   4 -10   13.07    7.60
  14  -4 -11    5.24    6.54
  14   4 -11    1.59    5.92
  14  -4 -12    0.52    7.03
  14   4 -12   12.08    7.72
  14  -4 -13   13.75    9.45
  14   4 -13   29.68    9.47
  14  -4 -14   12.13    8.37
  14   4 -14   25.70    8.43
  14  -4 -15    0.00    6.61
  14   4 -15   11.93    7.38
 -14  -4  15    2.21    8.15
  14  -4 -16    8.95    7.25
  14   4 -16    9.90    7.93
 -14  -4  16   -1.59    7.92
  14  -4 -17    0.77    6.40
  14   4 -17   -3.71    6.62
 -14  -4  17   -1.61    7.02
  14  -4 -18    5.06    5.89
  14   4 -18   -0.74    5.80
 -14  -4  18    7.62    7.55
  14  -4 -19   -2.86    5.79
  14  -4 -20    3.25    5.89
  14  -4 -21   -0.59    4.72
  14  -4 -22    5.39    6.23
  14  -4 -23    2.03    6.25
  14  -5  -1   12.69    9.00
  14   5  -1   22.75    8.79
 -14  -5   1    4.09   12.82
  14  -5  -2    2.01    8.27
  14   5  -2    8.18    7.50
 -14  -5   2   -1.13   10.95
  14  -5  -3   -2.84    8.52
  14   5  -3    1.12    5.77
 -14  -5   3   -2.79   10.69
  14  -5  -4    2.61    7.84
  14   5  -4   -1.25    5.59
  14  -5  -5    5.85    9.31
  14   5  -5    8.20    7.18
  14  -5  -6    0.79    8.14
  14   5  -6    3.80    6.24
  14  -5  -7   -0.35    7.22
  14   5  -7   -1.36    5.89
  14  -5  -8    2.71    7.65
  14   5  -8    2.48    6.09
  14  -5  -9   16.12    8.14
  14   5  -9   -0.29    6.16
  14  -5 -10    5.29    7.52
  14   5 -10   14.78    8.17
  14  -5 -11    4.94    6.90
  14   5 -11    2.32    5.26
  14  -5 -12   10.38    8.57
  14   5 -12   -0.92    7.38
 -14  -5  12    1.50    7.11
  14  -5 -13    0.60    6.84
  14   5 -13   -0.08    6.41
 -14  -5  13   -4.68    8.81
  14  -5 -14   -3.66    7.62
  14   5 -14   20.41    8.24
 -14  -5  14   -0.73    7.55
  14  -5 -15   -1.83    6.94
  14   5 -15   -3.11    8.32
 -14  -5  15   -3.52    8.33
  14  -5 -16   17.20    8.03
 -14  -5  16    4.84    7.75
  14  -5 -17   -3.78    6.92
  14  -5 -18    0.08    6.24
  14  -5 -19    3.02    7.28
  14  -5 -20   -2.35    6.97
  14  -5 -21    2.30    7.48
  14  -5 -22    2.11    6.95
  14  -6  -1    0.58    8.63
  14   6  -1   15.49    8.59
 -14  -6   1    1.81   10.67
  14  -6  -2   -2.45    8.43
  14   6  -2    0.45    6.83
 -14  -6   2    2.79   12.09
  14  -6  -3   -1.16    8.09
  14   6  -3    3.55    5.90
 -14  -6   3   22.68   12.40
  14  -6  -4    0.44    8.38
  14   6  -4    3.14    6.52
 -14  -6   4   11.47   13.45
  14  -6  -5    1.10    8.93
  14   6  -5    3.11    6.47
  14  -6  -6    8.73    8.92
  14   6  -6    7.74    7.79
  14  -6  -7    3.42    8.05
  14   6  -7    0.52    6.45
  14  -6  -8   -2.27    8.18
  14   6  -8    6.56    6.74
  14  -6  -9   -2.36    7.94
  14   6  -9   -1.05    6.63
 -14  -6   9   -6.99   10.60
  14  -6 -10    3.13    6.57
  14   6 -10   -4.07    7.33
 -14  -6  10    6.11    8.12
  14  -6 -11    4.30    7.03
  14   6 -11    1.00    6.48
 -14  -6  11    6.28    7.72
  14  -6 -12    0.35    6.92
  14   6 -12    2.00    8.31
 -14  -6  12   13.54    7.73
  14  -6 -13    4.69    7.15
 -14  -6  13    3.19    7.41
  14  -6 -14   -0.00    6.72
 -14  -6  14    3.74    7.51
  14  -6 -15   -1.90    7.39
  14  -6 -16    0.74    6.49
  14  -6 -17   -1.51    6.87
  14  -6 -18    1.40    6.86
  14  -6 -19    4.68    6.73
  14  -6 -20   -1.33    6.14
  14  -7  -1    0.74    8.46
  14   7  -1    3.40    5.88
 -14  -7   1   -3.36   11.71
  14  -7  -2   -0.33    7.43
  14   7  -2    7.72    6.42
 -14  -7   2   -3.94   11.08
  14  -7  -3   -1.45    7.25
  14   7  -3   -2.47    5.52
 -14  -7   3   -6.85   10.31
  14  -7  -4   -1.02    9.59
  14   7  -4    0.44    6.34
 -14  -7   4   -5.49   11.58
  14  -7  -5   -1.49    8.87
  14   7  -5    4.29    6.87
 -14  -7   5   16.63    9.51
  14  -7  -6    2.14    7.79
  14   7  -6    2.31    5.87
 -14  -7   6   11.77    8.64
  14  -7  -7    3.48    8.81
  14   7  -7    4.78    7.89
 -14  -7   7    4.08    8.34
  14  -7  -8   -1.09    7.52
  14   7  -8   -1.69    7.15
 -14  -7   8   -1.06    8.48
  14  -7  -9    1.87    8.79
  14   7  -9    7.54    6.86
 -14  -7   9    5.07    7.62
  14  -7 -10    2.26    6.71
 -14  -7  10   -0.00    7.41
  14  -7 -11   20.45    9.31
 -14  -7  11    1.60    7.00
  14  -7 -12    1.47    7.42
  14  -7 -13   -1.63    7.05
  14  -7 -14   -2.56    7.60
  14  -7 -15    5.48    8.33
  14  -7 -16    0.00    6.56
  14  -7 -17   -0.57    6.06
  14  -7 -18    0.30    5.60
  14  -8  -1    2.27    8.02
  14   8  -1    7.91    7.21
 -14  -8   1   18.68    9.55
 -14  -8   1   -2.61   11.51
  14  -8  -2    5.86    9.04
  14   8  -2    1.18    5.62
 -14  -8   2   -0.41    7.70
 -14  -8   2   15.62   11.36
  14  -8  -3   11.93    9.70
  14   8  -3    9.97    7.30
 -14  -8   3    4.24    7.03
 -14  -8   3   16.73   13.74
  14  -8  -4   -0.99    8.38
  14   8  -4   -0.84    6.98
 -14  -8   4   -3.89    8.25
 -14  -8   4   -2.87   11.16
  14  -8  -5   -2.23    8.95
 -14  -8   5   -0.70    7.27
 -14  -8   5    7.11   12.53
  14  -8  -6    0.10    8.13
 -14  -8   6    5.61    7.72
  14  -8  -7    3.70   10.10
 -14  -8   7    2.42    9.17
  14  -8  -8    1.34    8.26
  14  -8  -9   -0.28    8.14
  14  -8 -10    0.25    7.64
  14  -8 -11   -0.95    7.38
  14  -8 -12   -3.83    7.64
  14  -8 -13    0.74    7.35
  14  -8 -14    0.70    6.58
  14  -8 -15   -4.12    7.76
  14  -8 -16   -6.51    8.00
  14  -8 -17   -5.86    8.13
 -14  -9   1    4.19    7.95
 -14  -9   1   -9.39   12.40
 -14  -9   2    7.54    7.62
 -14  -9   2    0.90   10.37
  14  -9  -3    1.26    7.94
 -14  -9   3   -0.86    5.86
 -14  -9   3   13.53   10.82
  14  -9  -4   11.03    9.39
 -14  -9   4   -2.35    6.32
 -14  -9   4    0.82   11.03
  14  -9  -5    1.19    8.56
 -14  -9   5    3.37   11.47
  14  -9  -6   -1.60    8.58
  14  -9  -7   -3.03    8.92
  14  -9  -8    8.13   10.09
  14  -9  -9   -2.85    7.19
  14  -9 -10   -5.14    9.02
  14  -9 -11   -5.62   10.53
  14  -9 -12   -3.82    9.61
  14  -9 -13   -2.41    7.63
  14  -9 -14   -1.48    7.32
  14  -9 -15    7.19    8.11
 -14 -10   1    8.43   11.69
 -14 -10   2   -1.62   10.78
 -14 -10   3    1.87    9.54
 -14 -10   4   -4.71   12.69
 -14 -10   5   -1.43   11.25
  14 -10 -11    5.38    9.37
  14 -10 -12   13.78   10.41
  14 -10 -13    6.33    9.20
 -14 -11   4   -3.05   10.55
 -14 -11   5   -5.03   12.69
 -13   0   1    2.85   12.11
  13   0  -1   54.83   11.90
  13   0  -2    2.22    7.35
  13   0  -3   13.03    7.33
  13   0  -4    2.85    5.64
  13   0  -5   -0.14    6.71
  13   0  -6   -6.92    7.76
  13   0  -7   11.55    7.03
  13   0  -8    1.12    5.80
  13   0  -9    4.32    6.43
  13   0 -10   -0.66    6.01
  13   0 -11   34.24   10.18
  13   0 -12    2.05    6.65
  13   0 -13   22.68    9.32
  13   0 -14    5.81    6.55
  13   0 -15    5.90    6.31
  13   0 -16    0.40    5.65
  13   0 -17   27.98    9.23
  13   0 -18    8.86    6.28
  13   0 -19    5.44    6.25
  13   0 -20    0.01    5.16
  13   0 -21    8.82    7.13
  13   0 -22   -1.33    6.41
  13   0 -23   13.11    7.53
 -13   0  24    2.67    8.03
  13   0 -24   -3.03    6.97
 -13   0  25   -0.77    7.32
  13   0 -25    2.38    5.51
 -13   0  26   -4.31    7.94
 -13   0  27    0.51    6.97
 -13   0  28   -1.91    7.21
  13  -1  -1    7.92    7.03
  13   1  -1   11.88    7.32
 -13  -1   1    2.65   10.24
  13  -1  -2   -1.87    7.57
  13   1  -2    2.21    7.62
 -13  -1   2   -4.72   13.32
  13  -1  -3    1.76    7.15
  13   1  -3   -0.00    7.30
  13  -1  -4    1.56    6.70
  13   1  -4    6.03    7.71
  13  -1  -5   61.62   14.19
  13   1  -5   52.03   12.86
  13  -1  -6   -1.52    6.83
  13   1  -6   -0.10    5.60
  13  -1  -7    6.56    6.59
  13   1  -7    6.32    6.14
  13  -1  -8   -0.39    6.25
  13   1  -8   -2.52    6.74
  13  -1  -9   22.70    9.01
  13   1  -9   13.48    8.65
  13  -1 -10   -0.29    6.21
  13   1 -10    1.10    6.53
  13  -1 -11   11.09    7.92
  13   1 -11    1.57    5.72
  13  -1 -12   -6.31    7.90
  13   1 -12   -3.00    7.05
  13  -1 -13    4.93    7.83
  13   1 -13    2.70    5.79
  13  -1 -14   -2.97    7.23
  13   1 -14   -2.34    5.71
  13  -1 -15   24.56    8.73
  13   1 -15   27.94    9.48
  13  -1 -16    2.84    6.41
  13   1 -16    5.69    7.24
  13  -1 -17    2.18    5.06
  13   1 -17   -0.83    6.73
  13  -1 -18   -1.77    5.82
  13   1 -18    4.09    6.11
  13  -1 -19   10.98    7.01
  13   1 -19   13.33    7.81
  13  -1 -20   -1.65    6.63
  13   1 -20   -0.29    6.35
  13  -1 -21    1.48    6.36
  13   1 -21   -4.77    7.09
  13  -1 -22    0.98    5.75
  13   1 -22   -6.14    8.62
 -13  -1  22    5.00    7.94
  13  -1 -23   -2.40    5.93
  13   1 -23   -1.17    6.82
 -13  -1  23   -1.55    7.05
  13  -1 -24   -0.79    6.25
 -13  -1  24   -2.71    6.80
 -13   1  25    1.91    9.04
  13  -1 -25   11.89    7.52
 -13  -1  25   -4.30    6.84
 -13   1  26    0.61    7.11
  13  -1 -26   -0.16    6.92
 -13  -1  26    1.16    8.41
 -13   1  27    2.73    6.62
  13  -1 -27    1.60    6.71
 -13  -1  27    2.85    7.63
 -13  -1  28   -3.45    6.50
 -13  -1  29    5.85    7.21
 -13  -1  30   -4.98    7.19
  13  -2  -1   43.69   12.05
  13   2  -1   24.18    9.16
 -13  -2   1   48.62   17.04
  13  -2  -2    2.84    6.06
  13   2  -2    4.78    5.73
 -13  -2   2   -3.15   10.29
  13  -2  -3    9.34    8.02
  13   2  -3   -3.69    7.01
 -13  -2   3    4.24   11.50
  13  -2  -4    1.05    6.87
  13   2  -4   14.48    7.31
 -13  -2   4   -2.33    8.38
  13  -2  -5   16.80    9.29
  13   2  -5   -0.27    5.97
  13  -2  -6   -4.43    7.00
  13   2  -6    2.54    6.78
  13  -2  -7   34.14   11.23
  13   2  -7   33.84   10.24
  13  -2  -8   -2.65    7.22
  13   2  -8   -0.99    6.41
  13  -2  -9    4.06    7.40
  13   2  -9   -0.57    5.57
  13  -2 -10    4.61    6.09
  13   2 -10   -1.39    5.26
  13  -2 -11   25.91    8.81
  13   2 -11   18.35    8.51
  13  -2 -12   -0.33    6.66
  13   2 -12    6.68    6.93
  13  -2 -13    7.14    7.78
  13   2 -13   37.64    9.38
  13  -2 -14    0.33    5.55
  13   2 -14    3.02    6.75
  13  -2 -15    0.61    6.01
  13   2 -15    0.22    5.35
  13  -2 -16    4.36    6.84
  13   2 -16    5.24    5.89
  13  -2 -17   -4.32    6.96
  13   2 -17   11.32    7.32
  13  -2 -18   -0.53    5.30
  13   2 -18    7.69    6.59
  13  -2 -19    8.91    7.13
  13   2 -19    4.39    6.55
  13  -2 -20    0.17    5.56
  13   2 -20   -0.43    6.08
 -13  -2  20    3.59    7.17
  13  -2 -21    3.24    5.91
  13   2 -21    1.09    6.85
 -13  -2  21    7.54    8.29
  13  -2 -22    5.99    6.39
 -13  -2  22   -1.02    7.14
  13  -2 -23   15.37    7.78
 -13  -2  23   14.16    9.82
  13  -2 -24   -2.87    5.53
 -13  -2  24   14.76    8.33
  13  -2 -25    0.19    5.44
 -13  -2  25   -0.78    7.26
  13  -2 -26    6.52    6.83
 -13  -2  26    6.55    7.52
 -13  -2  27   33.33   10.67
 -13  -2  28    1.67    6.64
 -13  -2  29   -1.51    7.42
  13  -3  -1    3.01    8.04
  13   3  -1    7.55    6.23
 -13  -3   1   -0.11   11.50
  13  -3  -2   -2.37    7.56
  13   3  -2   -0.03    5.82
 -13  -3   2   -4.21   12.11
  13  -3  -3    1.52    7.06
  13   3  -3    5.63    5.60
 -13  -3   3    2.34   10.40
  13  -3  -4    0.58    7.41
  13   3  -4   -5.81    6.74
 -13  -3   4    7.53   12.02
  13  -3  -5   25.36    9.75
  13   3  -5   20.36    9.32
 -13  -3   5    8.19   11.36
  13  -3  -6    7.23    8.08
  13   3  -6    9.95    6.01
  13  -3  -7   -4.43    7.88
  13   3  -7   -0.72    4.99
  13  -3  -8   -3.76    6.91
  13   3  -8    0.67    5.92
  13  -3  -9   29.32    9.50
  13   3  -9    9.67    8.10
  13  -3 -10    5.56    5.80
  13   3 -10    7.90    6.43
  13  -3 -11   17.55    8.52
  13   3 -11   11.34    7.78
  13  -3 -12   -4.96    7.59
  13   3 -12    2.22    5.70
  13  -3 -13    6.41    6.14
  13   3 -13    2.51    5.47
  13  -3 -14    4.44    5.96
  13   3 -14   -1.44    6.50
  13  -3 -15   12.15    9.04
  13   3 -15   34.52    9.52
  13  -3 -16    8.53    6.72
  13   3 -16    1.81    7.54
  13  -3 -17   -3.23    6.05
  13   3 -17    7.94    6.67
 -13  -3  17   -4.99    7.84
  13  -3 -18   -0.48    5.96
  13   3 -18    6.58    7.74
 -13  -3  18    5.30    7.64
  13  -3 -19    6.15    6.85
  13   3 -19   28.78    9.95
 -13  -3  19   25.72    9.92
  13  -3 -20    5.50    7.04
 -13  -3  20   17.90    9.70
  13  -3 -21    0.16    5.51
 -13  -3  21    1.52    6.78
  13  -3 -22   -3.04    6.21
 -13  -3  22   -0.01    7.79
  13  -3 -23    3.41    5.98
 -13  -3  23    0.94    5.86
  13  -3 -24   -0.76    5.34
 -13  -3  24    4.11    7.34
  13  -3 -25   12.21    7.65
 -13  -3  25   11.39    9.16
  13   3 -26    6.22    8.61
 -13  -3  26   -1.95    7.97
  13   3 -27   -1.13    7.67
 -13  -3  27   -5.81    7.10
  13   3 -28   -1.61    6.69
  13  -4  -1   10.94    8.23
  13   4  -1   20.49    8.14
 -13  -4   1   19.91   14.06
  13  -4  -2    6.70    8.22
  13   4  -2    8.74    6.94
 -13  -4   2    1.42   11.63
  13  -4  -3    3.36    7.24
  13   4  -3    0.25    6.08
 -13  -4   3   -3.42   10.98
  13  -4  -4   14.91    8.59
  13   4  -4   -2.25    5.19
 -13  -4   4    0.01   12.35
  13  -4  -5    0.33    6.94
  13   4  -5   -2.07    6.40
 -13  -4   5   -6.26   11.53
  13  -4  -6   19.15    9.55
  13   4  -6    6.91    7.33
  13  -4  -7   -1.22    7.90
  13   4  -7   18.36    6.65
  13  -4  -8    2.99    6.51
  13   4  -8    3.68    6.63
  13  -4  -9    6.18    7.34
  13   4  -9    0.93    6.62
  13  -4 -10   -1.83    7.27
  13   4 -10    2.41    7.20
  13  -4 -11   11.31    7.43
  13   4 -11    1.39    6.54
  13  -4 -12    2.11    7.09
  13   4 -12   22.53    8.16
  13  -4 -13    2.71    7.48
  13   4 -13    6.15    8.50
  13  -4 -14   -5.08    7.10
  13   4 -14   -1.48    6.01
  13  -4 -15    2.17    6.73
  13   4 -15   -1.78    5.93
 -13  -4  15   -3.63    7.62
  13  -4 -16    8.89    7.17
  13   4 -16    6.01    7.22
 -13  -4  16    1.44    7.69
  13  -4 -17    7.63    7.06
  13   4 -17    5.02    9.50
 -13  -4  17   15.10    9.85
  13  -4 -18    0.74    6.34
 -13  -4  18    1.69    8.04
  13  -4 -19    7.96    6.13
 -13  -4  19    1.24    7.43
  13  -4 -20   -3.25    6.14
 -13  -4  20   -2.72    7.56
  13  -4 -21    3.88    6.39
 -13  -4  21    7.42    7.20
  13  -4 -22    3.82    5.93
 -13  -4  22    1.87    7.27
  13  -4 -23    8.66    7.21
  13   4 -23   11.94    8.27
 -13  -4  23   14.97    9.00
  13   4 -24   -2.62    6.88
 -13  -4  24    0.75    7.04
  13   4 -25    0.84    8.12
 -13  -4  25   -3.80    7.91
  13   4 -26    1.46    7.10
  13   4 -27    3.32    6.70
  13   4 -28    2.62    8.17
  13  -5  -1   15.70    8.15
  13   5  -1    2.29    5.51
 -13  -5   1   -0.94   10.31
  13  -5  -2    4.06    8.03
  13   5  -2   -2.04    6.01
 -13  -5   2   10.65   13.73
  13  -5  -3   10.42    8.67
  13   5  -3    6.35    6.89
 -13  -5   3   -0.01   11.11
  13  -5  -4   10.78    8.48
  13   5  -4    3.68    5.81
 -13  -5   4    1.00   10.49
  13  -5  -5    5.84    8.12
  13   5  -5    6.00    6.48
 -13  -5   5    7.89   11.61
  13  -5  -6   -1.25    7.57
  13   5  -6   -1.13    5.91
 -13  -5   6   -3.02   10.48
  13  -5  -7    2.00    7.11
  13   5  -7   -0.78    5.30
  13  -5  -8    3.15    7.82
  13   5  -8    7.42    6.38
  13  -5  -9   13.06    9.88
  13   5  -9    9.24    6.51
  13  -5 -10    0.80    8.05
  13   5 -10    8.31    6.73
  13  -5 -11    8.13    7.31
  13   5 -11    2.48    7.02
  13  -5 -12   -2.77    6.15
  13   5 -12   -0.97    5.93
 -13  -5  12    2.12    7.02
  13  -5 -13   12.58    7.22
  13   5 -13   -0.41    6.85
 -13  -5  13   11.94    7.82
  13  -5 -14    4.68    6.78
  13   5 -14    1.57    6.35
 -13  -5  14   10.43    8.29
  13  -5 -15   15.99    8.59
 -13  -5  15   31.13   10.51
  13  -5 -16    4.03    7.02
 -13  -5  16    4.90    7.56
  13  -5 -17   -1.09    5.93
 -13  -5  17   -6.20    8.59
  13  -5 -18   -1.63    6.36
 -13  -5  18    1.55    6.62
  13  -5 -19   -1.07    5.80
 -13  -5  19    1.26    7.29
  13  -5 -20   -0.71    6.16
 -13  -5  20    2.65    7.55
  13  -5 -21    5.76    7.13
 -13  -5  21    1.01    7.27
  13  -5 -22   -5.00    6.35
 -13  -5  22   -0.85    6.88
 -13  -5  23    4.39    7.09
  13   5 -26    3.33    8.60
  13   5 -27   -0.87    7.13
  13   5 -28   -4.77    7.86
  13  -6  -1    0.11    8.04
  13   6  -1   -0.02    4.49
 -13  -6   1    6.00   12.98
  13  -6  -2   -2.37    8.74
  13   6  -2    7.20    6.84
 -13  -6   2    5.76   11.60
  13  -6  -3    3.81    7.97
  13   6  -3   -0.33    5.54
 -13  -6   3   -2.64   10.73
  13  -6  -4    4.27    7.16
  13   6  -4    3.55    6.57
 -13  -6   4    1.74   11.07
  13  -6  -5   -0.43    7.36
  13   6  -5    0.61    5.53
 -13  -6   5   -1.70   11.63
  13  -6  -6   11.35    9.79
  13   6  -6   13.88    8.03
 -13  -6   6   14.38   14.28
  13  -6  -7    4.67    7.34
  13   6  -7    1.12    5.15
 -13  -6   7    9.69   13.83
  13  -6  -8   12.41    8.91
  13   6  -8   16.28    8.07
  13  -6  -9    3.93    8.87
  13   6  -9   -3.64    6.97
 -13  -6   9    8.10    8.27
  13  -6 -10   11.76    9.76
  13   6 -10    7.50    6.53
 -13  -6  10    5.28    7.21
  13  -6 -11   -4.62    7.50
  13   6 -11    1.25    7.59
 -13  -6  11    9.14    8.40
  13  -6 -12   18.18    8.24
 -13  -6  12    6.36    8.44
  13  -6 -13    8.86    8.98
 -13  -6  13    9.15    7.62
  13  -6 -14   -1.22    7.03
 -13  -6  14    2.67    6.51
  13  -6 -15   -3.41    6.75
 -13  -6  15   -2.77    7.65
  13  -6 -16   14.71    8.03
 -13  -6  16    7.50    8.12
  13  -6 -17    5.78    7.28
 -13  -6  17    1.84    5.90
  13  -6 -18   -4.39    6.49
 -13  -6  18   -1.02    6.39
  13  -6 -19    0.00    6.42
 -13  -6  19    4.46    6.72
  13  -6 -20    0.02    5.88
 -13  -6  20   -2.87    7.44
  13  -7  -1    2.02    7.87
  13   7  -1   -1.24    6.10
 -13  -7   1    4.36   11.64
  13  -7  -2   -0.41    7.11
  13   7  -2   -0.51    4.82
 -13  -7   2   -1.95    9.47
  13  -7  -3   -4.05    8.31
  13   7  -3   -1.53    6.74
 -13  -7   3   -0.38   10.47
  13  -7  -4   39.04   12.34
  13   7  -4   17.92    8.43
 -13  -7   4    3.54   12.13
  13  -7  -5    6.81    9.06
  13   7  -5    9.55    6.16
 -13  -7   5    9.54    8.16
 -13  -7   5    9.92   12.08
  13  -7  -6   -2.26    8.21
  13   7  -6    7.37    7.36
 -13  -7   6   -6.74    8.57
 -13  -7   6    3.28   12.52
  13  -7  -7    1.77    7.92
  13   7  -7   -1.42    6.53
 -13  -7   7    2.98    8.07
 -13  -7   7   -3.92   10.42
  13  -7  -8    3.81    7.75
  13   7  -8    3.26    7.41
 -13  -7   8    1.68    8.75
  13  -7  -9    6.44    7.91
 -13  -7   9   -1.08    6.76
  13  -7 -10    2.93    8.36
 -13  -7  10   20.28    8.68
  13  -7 -11   -3.60    7.43
 -13  -7  11   -3.99    5.77
  13  -7 -12    6.97    8.60
 -13  -7  12    0.07    6.62
  13  -7 -13    6.01    7.57
 -13  -7  13   -2.39    7.18
  13  -7 -14    3.67    6.97
 -13  -7  14   -0.94    5.85
  13  -7 -15    3.08    7.56
 -13  -7  15   -3.34    7.33
  13  -7 -16   -1.61    5.98
 -13  -7  16    0.97    5.90
  13  -7 -17   -1.96    6.91
 -13  -7  17    2.28    8.03
  13  -7 -18    0.88    6.24
 -13  -7  18   -2.86    6.16
  13  -7 -19   -1.75    5.89
  13  -8  -1   -1.25    8.33
  13   8  -1    5.41    6.18
 -13  -8   1    1.32    7.19
 -13  -8   1    3.90   11.42
  13  -8  -2    4.83    7.58
  13   8  -2    6.10    8.15
 -13  -8   2   17.30    8.01
 -13  -8   2   13.61   11.59
  13  -8  -3   -3.00    8.73
  13   8  -3   -2.69    6.97
 -13  -8   3   11.46    7.78
 -13  -8   3    2.21   11.13
  13  -8  -4    0.51    7.68
  13   8  -4    6.48    6.93
 -13  -8   4   -0.60    7.45
 -13  -8   4    1.53   12.34
  13  -8  -5    6.98    9.09
 -13  -8   5    3.21    8.07
 -13  -8   5    1.42   11.25
  13  -8  -6   28.18   10.63
 -13  -8   6   11.76    8.72
 -13  -8   6   -4.44   10.80
  13  -8  -7   -3.37    8.14
 -13  -8   7    8.48    7.38
 -13  -8   7   -0.34   10.80
  13  -8  -8   -1.26    7.74
 -13  -8   8    7.50    8.54
  13  -8  -9    1.08    8.47
 -13  -8   9    9.90    7.25
  13  -8 -10    1.02    7.15
 -13  -8  10   -1.13    6.37
  13  -8 -11   -1.03    6.79
 -13  -8  11   -5.55    7.89
  13  -8 -12    4.36    7.91
 -13  -8  12    6.25    7.36
  13  -8 -13    3.87    7.50
 -13  -8  13   -8.96    8.33
  13  -8 -14    2.17    8.34
 -13  -8  14    6.69    8.25
  13  -8 -15    0.44    8.00
 -13  -8  15   -2.37    6.69
  13  -8 -16   19.33    9.45
  13  -8 -17   -1.09    6.72
  13  -9  -1   -3.07    9.86
 -13  -9   1    4.95    7.62
 -13  -9   1   -1.20    8.91
  13  -9  -2   -3.66    8.54
 -13  -9   2   10.62    7.18
 -13  -9   2    0.77   12.34
  13  -9  -3    1.34    8.25
 -13  -9   3   -2.20    7.96
 -13  -9   3    0.66   12.44
  13  -9  -4   13.65   10.79
 -13  -9   4   13.27    8.77
 -13  -9   4    2.12   11.27
  13  -9  -5   -0.06    7.34
 -13  -9   5    7.54    8.63
 -13  -9   5    0.44    9.45
  13  -9  -6    2.44    8.51
 -13  -9   6    4.31    6.99
 -13  -9   6   -0.18    9.00
  13  -9  -7   -1.83    7.67
 -13  -9   7    0.80    6.89
 -13  -9   7   -1.60    8.84
  13  -9  -8    0.19    7.37
 -13  -9   8    4.95    7.59
  13  -9  -9   -6.95    9.23
 -13  -9   9   -0.97    7.50
  13  -9 -10   10.96    8.80
 -13  -9  10    2.01    7.51
  13  -9 -11    4.71    8.70
 -13  -9  11   -3.58    7.62
  13  -9 -12    1.72    8.25
 -13  -9  12   -1.77    6.73
  13  -9 -13   -1.84    8.24
  13  -9 -14    6.41    8.31
  13  -9 -15   -1.06    7.83
  13 -10  -1   -1.18    9.12
 -13 -10   1   -2.71    6.48
 -13 -10   1    5.56    9.53
  13 -10  -2    3.29    8.12
 -13 -10   2    0.76    6.09
 -13 -10   2   -3.69   11.40
  13 -10  -3   -0.32    7.02
 -13 -10   3   -0.65    5.62
 -13 -10   3    0.10   12.94
  13 -10  -4    3.52    9.50
 -13 -10   4    1.73    6.02
 -13 -10   4   -1.08   10.25
  13 -10  -5   -3.62    9.34
 -13 -10   5   -4.55    7.34
 -13 -10   5   -5.28   10.96
  13 -10  -6   -2.72    8.42
 -13 -10   6   -2.62    6.76
 -13 -10   6    7.01    9.11
  13 -10  -7   -1.32    8.40
 -13 -10   7    0.15    5.91
 -13 -10   7   -8.26   11.26
  13 -10  -8    9.36    9.03
 -13 -10   8   21.23    9.60
  13 -10  -9   -2.96    8.48
 -13 -10   9    1.93    6.23
  13 -10 -10    0.22    7.80
  13 -10 -11    3.82    6.91
  13 -10 -12   22.69   10.28
  13 -10 -13    6.98    8.22
  13 -10 -14    3.44    7.52
  13 -11  -1   -1.90    8.95
 -13 -11   1   -0.82    7.40
 -13 -11   1    4.07   10.72
  13 -11  -2   -1.76    9.22
 -13 -11   2   -0.31    5.95
 -13 -11   2    2.46   12.32
  13 -11  -3    3.71    9.07
 -13 -11   3    0.73    6.63
 -13 -11   3   -6.05   11.12
  13 -11  -4   13.15    8.92
 -13 -11   4    2.48    6.49
 -13 -11   4   -3.07   11.53
  13 -11  -5   -5.73    9.49
 -13 -11   5    8.03    7.83
  13 -11  -6   -9.08   10.01
  13 -11  -7   -2.15    8.71
  13 -11  -8   -0.74    9.57
  13 -11  -9   -5.13    8.28
  13 -11 -10    0.27    7.46
  13 -11 -11   -0.48    8.44
  13 -11 -12    3.46    7.78
 -13 -12   1   -3.18    7.34
  13 -12  -7   -2.00    8.82
  13 -12  -8    5.30    8.75
  13 -12  -9    0.26    8.83
  13 -12 -10    2.35    9.08
 -12   0   1    2.95   12.76
  12   0  -1    2.66    6.54
  12   0  -2   28.23    9.69
  12   0  -3    1.07    5.07
  12   0  -4   -0.00    6.40
  12   0  -5   -5.56    7.34
  12   0  -6  101.56   19.34
  12   0  -7   -1.84    6.37
  12   0  -8   11.21    6.55
  12   0  -9    8.43    6.98
  12   0 -10   45.77   11.71
  12   0 -11   -4.71    7.23
  12   0 -12   27.90    9.01
  12   0 -13    0.46    5.36
  12   0 -14    4.87    6.18
  12   0 -15   -1.59    6.43
  12   0 -16   16.10    7.49
  12   0 -17    0.34    5.24
  12   0 -18    7.90    6.37
  12   0 -19    1.57    6.19
  12   0 -20    5.90    6.21
  12   0 -21   -0.77    5.72
  12   0 -22    9.43    6.90
 -12   0  23    1.13    7.63
  12   0 -23    1.34    5.92
 -12   0  24   -4.34    6.69
  12   0 -24    0.19    6.12
 -12   0  25   -2.20    6.82
 -12   0  26    5.71    7.30
 -12   0  27   -1.59    6.61
 -12   0  28    1.22    6.27
 -12   0  29   -3.03    5.79
  12  -1  -1   -4.92    8.35
  12   1  -1    3.51    7.02
 -12  -1   1   -1.94   12.21
  12  -1  -2   44.69   12.52
  12   1  -2   39.41   11.02
 -12  -1   2   24.31   14.76
  12  -1  -3    2.64    6.56
  12   1  -3    3.21    5.55
  12  -1  -4   75.04   16.64
  12   1  -4   69.68   15.26
  12  -1  -5    3.30    6.53
  12   1  -5   -1.04    4.79
  12  -1  -6    4.34    6.61
  12   1  -6    3.18    5.39
  12  -1  -7   -2.93    5.78
  12   1  -7   -1.28    5.95
  12  -1  -8   54.33   13.79
  12   1  -8   68.15   13.90
  12  -1  -9   15.46    7.21
  12   1  -9    3.26    5.24
  12  -1 -10   38.29    9.82
  12   1 -10   12.91    7.99
  12  -1 -11   -3.28    6.85
  12   1 -11   -0.17    5.18
  12  -1 -12   -2.21    5.99
  12   1 -12    4.88    6.60
  12  -1 -13   -0.98    6.24
  12   1 -13   -2.02    6.27
  12  -1 -14   68.12   14.99
  12   1 -14   68.34   14.57
  12  -1 -15    3.04    5.23
  12   1 -15   -1.03    5.33
  12  -1 -16    2.91    5.27
  12   1 -16    7.39    5.78
  12  -1 -17   -0.36    5.16
  12   1 -17    7.95    6.20
  12  -1 -18   -0.21    5.78
  12   1 -18   17.24    7.68
  12  -1 -19    2.40    6.07
  12   1 -19   -0.85    5.76
  12  -1 -20   13.66    6.69
  12   1 -20    1.37    6.37
  12  -1 -21    7.33    6.31
  12   1 -21   -5.09    6.78
 -12  -1  21    1.14    6.35
  12  -1 -22   -3.87    6.57
  12   1 -22    3.06    6.42
 -12  -1  22   -3.66    7.96
  12  -1 -23   -0.98    5.46
  12   1 -23   -0.79    5.80
 -12  -1  23   -1.91    7.81
  12  -1 -24    2.51    6.78
 -12  -1  24    5.36    7.09
 -12   1  25   -1.73    6.43
  12  -1 -25   -1.24    5.52
 -12  -1  25   -1.83    6.53
 -12   1  26    5.54    6.82
  12  -1 -26    0.97    8.06
 -12  -1  26    5.60    7.41
 -12   1  27    2.26    7.78
 -12  -1  27    0.73    8.03
 -12  -1  28    1.91    6.90
 -12  -1  29    0.99    7.44
 -12  -1  30   11.32    8.31
  12  -2  -1   10.80    8.33
  12   2  -1   -0.32    7.26
 -12  -2   1   20.55   13.00
  12  -2  -2   26.96   11.07
  12   2  -2   47.03   11.18
 -12  -2   2   44.86   15.93
  12  -2  -3    3.84    7.68
  12   2  -3   -2.49    5.82
 -12  -2   3   -5.95   10.94
  12  -2  -4   15.11    7.89
  12   2  -4    5.94    7.29
 -12  -2   4   14.63   12.15
  12  -2  -5    3.52    6.51
  12   2  -5   17.53    7.23
  12  -2  -6   47.36   14.06
  12   2  -6   79.41   14.76
  12  -2  -7    6.31    7.97
  12   2  -7   12.33    6.53
  12  -2  -8   10.90    6.87
  12   2  -8    1.02    7.02
  12  -2  -9   -2.46    6.59
  12   2  -9    2.26    5.67
  12  -2 -10   24.67    9.39
  12   2 -10   48.14   10.62
  12  -2 -11   23.52    8.47
  12   2 -11   16.40    7.67
  12  -2 -12   11.87    7.81
  12   2 -12   20.30    7.77
  12  -2 -13   -0.37    5.49
  12   2 -13   -0.06    4.72
  12  -2 -14   -0.49    5.42
  12   2 -14    2.46    4.84
  12  -2 -15    0.66    6.02
  12   2 -15    5.90    7.17
  12  -2 -16   15.08    8.20
  12   2 -16   30.43    8.70
  12  -2 -17   -3.17    6.94
  12   2 -17    0.36    6.17
  12  -2 -18    9.17    6.68
  12   2 -18    2.88    6.71
  12  -2 -19   -3.38    6.05
  12   2 -19    0.81    5.97
 -12  -2  19   -0.37    6.82
  12  -2 -20    1.22    6.00
  12   2 -20    0.36    5.55
 -12  -2  20    9.79    8.30
  12  -2 -21    1.96    5.86
  12   2 -21   16.68    8.87
 -12  -2  21    6.43    7.63
  12  -2 -22    9.89    7.12
 -12  -2  22   24.17    9.84
  12  -2 -23   -1.92    4.58
 -12  -2  23   -1.93    6.44
  12  -2 -24   -0.82    5.95
 -12  -2  24    4.67    6.94
  12  -2 -25   -1.37    6.13
 -12  -2  25    3.75    6.85
 -12   2  26    8.50    8.15
  12  -2 -26   17.68    7.50
 -12  -2  26   23.57    8.59
  12  -2 -27    5.70    6.89
 -12  -2  27   -2.82    7.58
  12   2 -28    2.57    6.30
 -12  -2  28    5.41    7.11
  12   2 -29    0.60    6.60
 -12  -2  29   -5.71    7.90
 -12  -2  30   -1.01    7.08
 -12  -2  31    3.74    7.04
  12  -3  -1   -4.64    8.10
  12   3  -1   -1.45    5.95
 -12  -3   1   -7.38   11.69
  12  -3  -2    6.83    9.55
  12   3  -2   34.14    9.36
 -12  -3   2   23.26   13.97
  12  -3  -3   10.00    8.97
  12   3  -3   12.54    7.39
 -12  -3   3   11.28   12.42
  12  -3  -4   28.19   10.43
  12   3  -4   25.32    8.99
 -12  -3   4   12.45   11.11
  12  -3  -5    4.28    7.93
  12   3  -5    7.58    6.55
 -12  -3   5   14.57   11.93
  12  -3  -6    5.00    7.83
  12   3  -6   -0.36    6.11
 -12  -3   6    0.02   10.14
  12  -3  -7    2.00    6.80
  12   3  -7    8.40    5.83
 -12  -3   7    6.20    9.95
  12  -3  -8   42.05   12.46
  12   3  -8   48.38   11.92
  12  -3  -9    8.24    8.11
  12   3  -9   17.21    8.00
  12  -3 -10   44.93   11.37
  12   3 -10   30.04   10.11
  12  -3 -11   -3.90    6.20
  12   3 -11   -7.33    7.76
  12  -3 -12    5.03    7.03
  12   3 -12   13.60    7.32
  12  -3 -13    1.57    7.50
  12   3 -13    0.16    4.73
  12  -3 -14   20.68    8.33
  12   3 -14   14.61    8.21
  12  -3 -15   17.42    7.81
  12   3 -15    4.17    5.83
  12  -3 -16   -2.44    6.04
  12   3 -16    6.64    6.45
  12  -3 -17    0.16    5.18
  12   3 -17    0.48    6.17
 -12  -3  17    4.79    7.34
  12  -3 -18    7.31    6.05
  12   3 -18    5.35    7.51
 -12  -3  18   -1.45    6.73
  12  -3 -19    0.23    6.17
  12   3 -19   10.86    7.62
 -12  -3  19    1.33    6.26
  12  -3 -20   19.74    7.17
 -12  -3  20    6.11    7.25
  12  -3 -21   -5.09    5.82
 -12  -3  21   -0.00    6.72
  12  -3 -22    1.61    4.81
 -12  -3  22   10.50    7.83
  12  -3 -23   10.20    6.20
 -12  -3  23   -3.94    7.62
  12  -3 -24   25.35    9.15
 -12  -3  24   48.46   12.14
  12  -3 -25    9.01    6.43
  12   3 -25    0.30    6.60
 -12  -3  25    2.06    6.70
  12   3 -26   -0.00    7.35
 -12  -3  26   14.17    7.76
  12   3 -27   -2.97    7.96
 -12  -3  27    8.42    8.18
  12   3 -28    6.66    8.12
 -12  -3  28   -4.36    6.77
  12   3 -29    0.99    6.25
 -12  -3  29    4.16    7.70
 -12  -3  30   -5.03    6.72
 -12  -3  31   -2.20    6.92
 -12  -3  32   -0.87    6.77
  12  -4  -1    8.74    8.94
  12   4  -1   14.10    6.58
 -12  -4   1    5.12   10.39
  12  -4  -2   17.91    9.77
  12   4  -2   16.66    7.36
 -12  -4   2   13.13   12.50
  12  -4  -3   -2.18    7.73
  12   4  -3    0.13    6.16
 -12  -4   3    7.26   11.11
  12  -4  -4   -7.28    7.57
  12   4  -4    4.34    6.12
 -12  -4   4    6.33   11.63
  12  -4  -5   -1.15    7.30
  12   4  -5   -1.94    4.78
 -12  -4   5    3.91   11.10
  12  -4  -6   24.65   10.31
  12   4  -6   26.02    9.09
 -12  -4   6   18.48   12.97
  12  -4  -7   10.41    7.35
  12   4  -7    7.82    6.64
 -12  -4   7   15.55   13.43
  12  -4  -8    0.79    7.23
  12   4  -8   -5.60    6.39
 -12  -4   8    7.26   11.48
  12  -4  -9    2.44    6.66
  12   4  -9    7.94    6.59
  12  -4 -10    8.75    8.29
  12   4 -10   42.06    9.56
  12  -4 -11    6.03    7.17
  12   4 -11    8.12    7.05
  12  -4 -12   31.96   10.46
  12   4 -12   26.17    8.97
  12  -4 -13    1.49    6.17
  12   4 -13   -0.26    6.57
  12  -4 -14    5.62    6.78
  12   4 -14   -0.58    4.95
 -12  -4  14    0.41    7.87
  12  -4 -15   -0.19    6.16
  12   4 -15    9.40    6.63
 -12  -4  15    1.62    8.18
  12  -4 -16   13.69    7.01
  12   4 -16    4.94    7.58
 -12  -4  16   12.87    8.46
  12  -4 -17   14.35    7.90
 -12  -4  17   28.94    9.82
  12  -4 -18    3.74    5.56
 -12  -4  18    0.01    7.44
  12  -4 -19   -1.88    5.73
 -12  -4  19   -2.25    7.21
  12  -4 -20   -0.64    5.50
 -12  -4  20    8.73    8.23
  12  -4 -21    2.78    5.77
 -12  -4  21    3.77    7.35
  12  -4 -22   12.73    7.45
  12   4 -22   -2.27    7.37
 -12  -4  22    9.81    8.15
  12  -4 -23   -2.85    5.82
  12   4 -23   -3.80    8.09
 -12  -4  23    4.23    7.11
  12  -4 -24    7.92    5.66
  12   4 -24   -1.31    7.36
 -12  -4  24    5.01    6.60
  12   4 -25    0.42    8.29
 -12  -4  25    0.91    6.74
  12   4 -26    5.43    6.99
 -12  -4  26    1.06    7.18
  12   4 -27    1.35    7.63
 -12  -4  27    5.67    6.96
  12   4 -28    7.94    9.07
 -12  -4  28   -3.42    6.62
  12   4 -29   10.38    7.99
 -12  -4  29   -4.34    7.11
  12   4 -30    0.30    8.33
 -12  -4  30    0.01    7.02
  12  -5  -1   -3.35    6.45
  12   5  -1    3.97    5.90
 -12  -5   1   -3.97   11.01
  12  -5  -2    9.00    7.81
  12   5  -2    9.82    6.52
 -12  -5   2   -0.72    9.81
  12  -5  -3   11.07    8.42
  12   5  -3    6.70    6.54
 -12  -5   3    5.50   12.12
  12  -5  -4   13.63    9.26
  12   5  -4    5.26    6.28
 -12  -5   4   20.68   13.04
  12  -5  -5   12.88    9.07
  12   5  -5    8.11    6.52
 -12  -5   5    2.04   12.37
  12  -5  -6   -2.24    7.85
  12   5  -6   -4.18    6.37
 -12  -5   6    8.21   11.13
  12  -5  -7   10.67    8.76
  12   5  -7    8.98    6.15
 -12  -5   7   -1.86   10.90
  12  -5  -8    9.53    7.78
  12   5  -8   14.27    7.75
 -12  -5   8    8.10   11.71
  12  -5  -9   22.93    9.46
  12   5  -9   20.13    8.28
  12  -5 -10    4.62    7.17
  12   5 -10    5.40    6.93
  12  -5 -11    1.62    6.32
  12   5 -11   -1.36    6.69
 -12  -5  11    1.33    5.87
  12  -5 -12   -0.93    6.71
  12   5 -12    0.47    6.32
 -12  -5  12    2.88    6.49
  12  -5 -13   22.57    9.60
  12   5 -13   16.21    8.04
 -12  -5  13   21.28    9.93
  12  -5 -14   19.64    8.74
  12   5 -14   24.12    8.64
 -12  -5  14   35.14   11.37
  12  -5 -15   -3.30    7.42
 -12  -5  15    1.70    6.85
  12  -5 -16    9.09    6.86
 -12  -5  16    4.82    6.31
  12  -5 -17    5.54    6.70
 -12  -5  17    2.07    7.93
  12  -5 -18    7.97    6.46
  12   5 -18    2.14    6.83
 -12  -5  18   18.97    9.28
  12  -5 -19   -3.41    6.75
  12   5 -19   -0.41    6.15
 -12  -5  19   15.75    7.57
  12  -5 -20    1.90    5.55
  12   5 -20    7.48    7.10
 -12  -5  20    5.83    6.85
  12  -5 -21    1.80    5.20
  12   5 -21   -0.31    6.02
 -12  -5  21   -1.77    6.20
  12  -5 -22    1.88    5.75
  12   5 -22   -0.10    5.98
 -12  -5  22   -4.12    7.30
  12   5 -23    1.73    6.65
 -12  -5  23    3.02    6.57
  12   5 -24    5.34    7.32
 -12  -5  24    9.40    8.28
  12   5 -25   -0.32    8.91
 -12  -5  25   17.87    8.24
  12   5 -26    2.56    7.82
 -12  -5  26   -2.04    7.37
  12   5 -27    9.49    7.91
 -12  -5  27   -0.23    6.56
  12   5 -28    5.48    6.95
 -12  -5  28   -1.42    7.16
  12   5 -29    6.38    8.29
  12   5 -30   -3.95    8.33
  12  -6  -1   26.11   10.06
  12   6  -1   12.25    6.93
 -12  -6   1   27.83   13.52
  12  -6  -2    1.93    8.89
  12   6  -2    9.51    6.47
 -12  -6   2    5.33   11.31
  12  -6  -3   -3.51    7.73
  12   6  -3   10.49    6.99
 -12  -6   3   -2.72   11.57
  12  -6  -4   -3.96    8.79
  12   6  -4    2.76    6.13
 -12  -6   4   10.22   10.73
  12  -6  -5   23.28   10.43
  12   6  -5   20.11    8.65
 -12  -6   5   41.29   15.12
  12  -6  -6   24.30    9.99
  12   6  -6   16.13    7.65
 -12  -6   6   19.76   14.29
  12  -6  -7    4.76    8.83
  12   6  -7   19.30    8.30
 -12  -6   7   22.56   13.12
  12  -6  -8   12.90    7.48
  12   6  -8   -0.11    6.22
 -12  -6   8   -1.72    6.61
 -12  -6   8    1.94   11.58
  12  -6  -9    0.95    7.04
  12   6  -9    9.04    6.43
 -12  -6   9    6.52    7.49
 -12  -6   9    8.89   11.05
  12  -6 -10    4.17    7.41
  12   6 -10    6.34    7.44
 -12  -6  10    7.92    7.13
  12  -6 -11   24.71   11.63
  12   6 -11   67.03   13.27
 -12  -6  11   39.36   11.98
  12  -6 -12   13.33    8.20
 -12  -6  12    4.73    7.19
  12  -6 -13   10.43    8.19
 -12  -6  13    4.58    7.02
  12  -6 -14    1.99    6.88
 -12  -6  14    0.42    7.04
  12  -6 -15    8.15    7.30
 -12  -6  15    6.17    7.81
  12  -6 -16   22.17    7.87
 -12  -6  16    0.47    6.25
  12  -6 -17    2.13    6.17
 -12  -6  17    9.88    8.22
  12  -6 -18    4.03    5.98
 -12  -6  18   11.11    8.27
  12  -6 -19    1.76    5.66
 -12  -6  19    4.33    7.35
  12  -6 -20    7.74    6.87
 -12  -6  20    6.61    7.96
  12  -6 -21   -2.05    6.99
 -12  -6  21    4.24    7.77
 -12  -6  22    0.83    6.46
 -12  -6  23   -3.35    7.08
  12   6 -24   -5.19    7.79
 -12  -6  24   -0.65    6.79
  12   6 -25    1.59    7.23
 -12  -6  25   -4.17    7.02
  12   6 -26   -5.86    7.95
  12   6 -27   10.55    8.01
  12   6 -28    0.41    6.82
  12   6 -29   -0.02    6.60
  12  -7  -1   -0.23    6.43
  12   7  -1    3.28    5.51
 -12  -7   1   -2.66   10.43
  12  -7  -2   24.23    9.86
  12   7  -2   21.89    9.03
 -12  -7   2    0.83   10.46
  12  -7  -3   17.33   10.24
  12   7  -3   11.27    7.15
 -12  -7   3   14.73   13.45
  12  -7  -4   -1.51    6.89
  12   7  -4   -0.35    6.52
 -12  -7   4    4.17    6.72
 -12  -7   4    1.23   10.21
  12  -7  -5   -1.26    8.50
  12   7  -5    5.49    7.53
 -12  -7   5    7.27    7.47
 -12  -7   5    4.89   10.86
  12  -7  -6    6.94    8.63
  12   7  -6   -1.97    6.73
 -12  -7   6   -2.03    6.60
 -12  -7   6    1.76    9.89
  12  -7  -7    0.58    7.11
  12   7  -7   -2.07    6.97
 -12  -7   7    1.94    6.67
 -12  -7   7    5.97    9.43
  12  -7  -8    1.80    7.98
 -12  -7   8   -0.55    8.03
 -12  -7   8    0.70   10.29
  12  -7  -9   30.30   11.55
 -12  -7   9   14.76    8.66
 -12  -7   9   21.27   13.20
  12  -7 -10   18.42   10.11
 -12  -7  10   -0.61    6.32
  12  -7 -11    4.40    7.72
 -12  -7  11    2.60    7.62
  12  -7 -12   -5.00    7.92
 -12  -7  12   -4.33    6.46
  12  -7 -13    4.70    7.87
 -12  -7  13    3.06    7.51
  12  -7 -14   -1.60    7.00
 -12  -7  14    5.96    7.43
  12  -7 -15    9.04    6.86
 -12  -7  15   12.11    8.46
  12  -7 -16   -1.03    6.95
 -12  -7  16    4.30    7.01
  12  -7 -17   -2.83    7.23
 -12  -7  17    7.41    6.55
  12  -7 -18    0.38    6.64
 -12  -7  18   14.73    7.48
  12  -7 -19   19.52    8.55
 -12  -7  19   10.28    8.08
 -12  -7  20    4.05    7.80
 -12  -7  21   -2.86    6.21
 -12  -7  22    8.66    7.04
 -12  -7  23    1.20    5.39
  12  -8  -1   28.32   10.81
  12   8  -1   23.28    8.93
 -12  -8   1   11.66    8.64
 -12  -8   1    6.06   12.23
  12  -8  -2    1.96    8.16
  12   8  -2    2.44    6.71
 -12  -8   2    1.29    6.86
 -12  -8   2    5.35    9.67
  12  -8  -3   14.54    8.72
  12   8  -3    9.50    7.27
 -12  -8   3    1.83    9.29
 -12  -8   3   12.03   11.21
  12  -8  -4   -3.98    8.26
 -12  -8   4    5.32    6.74
 -12  -8   4   -1.40    9.00
  12  -8  -5   26.17   10.88
 -12  -8   5   37.26   11.71
 -12  -8   5   16.50   12.58
  12  -8  -6   -1.24    7.17
 -12  -8   6   -6.10    7.03
 -12  -8   6   -5.69   11.51
  12  -8  -7   11.05    9.46
 -12  -8   7   30.22    9.67
 -12  -8   7   11.28   12.67
  12  -8  -8   -1.51    7.14
 -12  -8   8    1.95    6.12
 -12  -8   8   -2.14    8.82
  12  -8  -9   -1.62    8.65
 -12  -8   9    4.49    6.92
 -12  -8   9    7.94   10.00
  12  -8 -10    0.00    6.54
 -12  -8  10    1.68    6.99
  12  -8 -11   19.61    8.86
 -12  -8  11    0.69    6.78
  12  -8 -12   -4.02    8.06
 -12  -8  12    0.07    6.15
  12  -8 -13    9.32    7.80
 -12  -8  13    1.88    8.01
  12  -8 -14    2.79    7.54
 -12  -8  14   -3.21    6.74
  12  -8 -15   18.92    9.58
 -12  -8  15    9.56    6.97
  12  -8 -16   -0.86    6.40
 -12  -8  16    0.01    6.25
  12  -8 -17    2.21    7.38
 -12  -8  17   22.82    9.65
 -12  -8  18   -1.79    6.54
 -12  -8  19   -2.88    8.25
 -12  -8  20   -0.11    6.55
 -12  -8  21    7.01    7.29
  12  -9  -1   -4.38    7.19
 -12  -9   1   -0.48    6.15
 -12  -9   1   -4.06   12.27
  12  -9  -2    1.45    7.81
 -12  -9   2    0.52    7.54
 -12  -9   2   -1.84    9.25
  12  -9  -3   14.40    9.87
 -12  -9   3   18.46    8.44
 -12  -9   3   19.75   11.86
  12  -9  -4   -0.01    8.59
 -12  -9   4   -0.89    6.78
 -12  -9   4    1.67   12.69
  12  -9  -5    7.71    7.65
 -12  -9   5    2.16    7.64
 -12  -9   5    3.73   10.61
  12  -9  -6   -4.89    8.45
 -12  -9   6    0.56    6.29
 -12  -9   6    9.15   10.79
  12  -9  -7   -2.02    7.00
 -12  -9   7   -0.45    6.93
 -12  -9   7    8.75   11.03
  12  -9  -8    0.43    8.33
 -12  -9   8    5.14    6.69
 -12  -9   8  -10.17   11.53
  12  -9  -9   27.70   11.19
 -12  -9   9   29.69   10.18
  12  -9 -10    0.64    7.97
 -12  -9  10    5.09    8.21
  12  -9 -11   -2.42    8.70
 -12  -9  11   -3.51    7.11
  12  -9 -12   -2.07    7.56
 -12  -9  12   -0.14    5.94
  12  -9 -13   -0.01    7.45
 -12  -9  13    7.55    6.56
  12  -9 -14    2.72    8.72
 -12  -9  14    2.09    6.81
  12  -9 -15    7.28    8.11
 -12  -9  15   -1.63    6.69
  12  -9 -16   -0.23    5.95
 -12  -9  16   -0.94    6.34
 -12  -9  17    5.77    6.83
 -12  -9  18    0.23    7.89
  12 -10  -1   13.04    7.82
 -12 -10   1   18.18    8.90
 -12 -10   1   -1.81   11.39
  12 -10  -2   -2.60    7.90
 -12 -10   2   -2.22    6.76
 -12 -10   2   -0.33   10.81
  12 -10  -3   -2.45    7.67
 -12 -10   3    0.16    6.27
 -12 -10   3   -0.41   10.91
  12 -10  -4    0.56    8.79
 -12 -10   4   -2.70    6.52
 -12 -10   4   -2.32   11.12
  12 -10  -5   -1.71    8.66
 -12 -10   5   10.80    7.34
 -12 -10   5    1.07   12.07
  12 -10  -6   -4.74    8.41
 -12 -10   6   -0.63    7.70
 -12 -10   6    1.72    9.96
  12 -10  -7   26.36   10.00
 -12 -10   7    5.70    7.62
  12 -10  -8    2.36    7.16
 -12 -10   8    3.25    5.76
  12 -10  -9    9.84    8.36
 -12 -10   9    9.31    7.15
  12 -10 -10   -1.30    7.77
 -12 -10  10    1.77    6.87
  12 -10 -11   15.83    9.11
 -12 -10  11    6.95    8.74
  12 -10 -12    0.01    7.30
 -12 -10  12   12.94    7.31
  12 -10 -13   -4.41    7.49
 -12 -10  13   12.77    7.36
  12 -10 -14    1.27    7.63
 -12 -10  14    5.05    5.99
 -12 -10  15    6.38    7.26
  12 -11  -1    4.52    7.37
 -12 -11   1   -2.27    8.00
 -12 -11   1   -6.74   11.56
  12 -11  -2   -5.95    8.43
 -12 -11   2    7.34    7.01
 -12 -11   2   -0.51    9.93
  12 -11  -3   -2.11    8.00
 -12 -11   3    1.51    7.09
 -12 -11   3   -1.90   12.50
  12 -11  -4    2.40    7.63
 -12 -11   4   -2.16    7.39
  12 -11  -5    9.39    8.19
 -12 -11   5    9.53    7.96
  12 -11  -6    6.35    9.13
 -12 -11   6   -0.59    6.47
  12 -11  -7    3.88    7.62
 -12 -11   7   -1.99    6.48
  12 -11  -8   -3.90    8.95
 -12 -11   8   -2.90    7.31
  12 -11  -9    2.37    8.40
 -12 -11   9   12.59    8.37
  12 -11 -10   -1.58    7.83
 -12 -11  10   -4.25    7.61
  12 -11 -11   -1.91    7.50
 -12 -11  11   -2.76    7.62
  12 -11 -12    0.90    6.73
  12 -12  -1    8.84   10.12
 -12 -12   1    2.13    7.33
  12 -12  -2   -5.27    8.98
 -12 -12   2   -2.20    6.80
  12 -12  -3    4.81    8.99
 -12 -12   3    2.42    6.95
  12 -12  -4   -2.82    8.78
 -12 -12   4   -1.28    6.57
  12 -12  -5   -0.88    8.44
 -12 -12   5   -0.48    6.87
  12 -12  -6   -3.58    8.03
 -12 -12   6   -0.76    7.18
  12 -12  -7   12.72   10.00
 -12 -12   7    8.36    7.01
  12 -12  -8    0.07    7.51
 -12 -12   8    1.37    6.94
  12 -12  -9    0.75    7.53
  12 -12 -10    0.23    9.04
 -12 -13   1    3.10    6.74
  12 -13  -2   -5.68    9.86
 -12 -13   2   -1.86    7.31
  12 -13  -3   11.65    9.45
 -12 -13   3   18.26    8.83
  12 -13  -4   -6.14    9.01
 -12 -13   4   11.10    8.09
  12 -13  -5   -4.94    8.94
  12 -13  -6    5.35    8.38
  12 -13  -7    1.02    8.23
  12 -13  -8   -1.22    8.53
  11   0  -1  123.25   22.48
 -11   0   2    2.75   10.87
  11   0  -2    2.60    6.26
 -11   0   3   22.58   13.16
  11   0  -3   43.10   11.31
 -11   0   4   -2.60   10.02
  11   0  -4    0.42    5.49
 -11   0   5   90.51   26.14
  11   0  -5  147.39   23.12
 -11   0   6    0.60    9.29
  11   0  -6    6.46    7.32
 -11   0   7    0.32   11.25
  11   0  -7   -0.77    5.41
  11   0  -8   -0.43    6.14
  11   0  -9   60.10   12.84
  11   0 -10   -0.26    6.36
  11   0 -11   87.68   16.95
  11   0 -12    3.93    6.00
  11   0 -13    2.70    5.68
  11   0 -14    0.33    5.47
  11   0 -15   27.25    8.94
  11   0 -16   -4.67    5.67
  11   0 -17   16.13    7.35
  11   0 -18    1.04    5.41
  11   0 -19   27.63    8.62
  11   0 -20   -4.04    6.06
  11   0 -21   25.54    8.98
 -11   0  22    1.98    6.29
  11   0 -22   -3.53    6.02
 -11   0  23   -3.78    7.16
  11   0 -23   -0.50    5.57
 -11   0  24   -0.35    5.39
  11   0 -24   -2.54    7.24
 -11   0  25   14.47    8.63
 -11   0  26   -2.19    7.52
 -11   0  27    7.26    7.32
 -11   0  28    3.55    7.06
 -11   0  29   -0.89    6.45
 -11   1   1  102.03   24.96
  11  -1  -1  150.41   22.08
  11   1  -1   80.98   19.21
 -11   1   2   -5.89   12.84
  11  -1  -2    5.34    6.97
  11   1  -2    1.00    7.12
 -11   1   3   35.53   16.63
  11  -1  -3   62.44   14.09
  11   1  -3   57.03   12.90
 -11  -1   3   53.21   17.43
 -11   1   4   -1.66   11.06
  11  -1  -4    4.18    6.25
  11   1  -4   -2.45    6.54
 -11  -1   4    4.04    8.98
 -11   1   5   18.64   12.92
  11  -1  -5   -3.26    7.32
  11   1  -5    8.27    5.93
 -11  -1   5   -2.29    8.38
 -11   1   6   -4.65   10.23
  11  -1  -6    5.61    6.11
  11   1  -6    2.25    6.25
 -11  -1   6   -0.99   10.72
  11  -1  -7   59.19   13.10
  11   1  -7   65.66   13.27
 -11  -1   7   35.37   16.34
  11  -1  -8    4.79    6.72
  11   1  -8   -6.01    6.24
 -11  -1   8   -0.49   10.13
  11  -1  -9   27.59    9.06
  11   1  -9   34.43    9.69
  11  -1 -10   -1.58    5.91
  11   1 -10    8.35    5.99
  11  -1 -11    7.81    6.11
  11   1 -11   19.34    7.85
  11  -1 -12    4.20    6.07
  11   1 -12    1.03    5.52
  11  -1 -13   39.97   10.82
  11   1 -13   56.18   12.29
  11  -1 -14    0.68    5.90
  11   1 -14    0.19    4.99
  11  -1 -15   -1.63    6.74
  11   1 -15   -1.99    5.33
  11  -1 -16   -0.88    5.39
  11   1 -16   -4.12    6.72
  11  -1 -17   19.84    7.12
  11   1 -17    8.18    6.82
  11  -1 -18    2.33    5.49
  11   1 -18    6.50    6.17
  11  -1 -19    9.11    6.06
  11   1 -19    4.79    5.71
  11  -1 -20   -1.93    4.42
  11   1 -20    1.03    5.40
  11  -1 -21   -0.56    5.85
  11   1 -21    2.15    7.00
 -11  -1  21    0.17    7.07
  11  -1 -22   -2.18    5.59
  11   1 -22    2.12    6.11
 -11  -1  22   -0.62    6.80
  11  -1 -23   32.42    9.96
 -11  -1  23   37.26   11.34
 -11   1  24    5.45    7.86
  11  -1 -24   -1.39    5.61
 -11  -1  24   -1.00    6.37
 -11   1  25   20.73    8.88
  11  -1 -25    2.90    5.39
 -11  -1  25    5.81    8.05
 -11   1  26    2.66    6.18
 -11  -1  26    1.08    6.69
 -11   1  27    1.02    7.32
 -11  -1  27   12.24    7.85
 -11  -1  28   -0.67    5.50
 -11  -1  29   13.70    8.17
  11   1 -30    0.66    6.05
 -11  -1  30    3.54    6.64
  11   1 -31   -2.22    7.44
 -11   2   1   35.85   15.90
  11  -2  -1   44.53   11.86
  11   2  -1   31.46    9.72
 -11   2   2   -1.65   11.40
  11  -2  -2   -1.94    6.76
  11   2  -2    6.05    6.25
 -11   2   3   22.22   12.67
  11  -2  -3   27.94    9.77
  11   2  -3   23.66    7.75
 -11   2   4   35.27   13.94
  11  -2  -4    1.54    7.45
  11   2  -4    7.41    5.96
  11  -2  -5   58.10   14.15
  11   2  -5   56.72   12.88
 -11  -2   5   55.20   17.58
  11  -2  -6    8.01    7.53
  11   2  -6   19.27    7.86
 -11  -2   6   18.49   12.89
  11  -2  -7    8.15    8.21
  11   2  -7   10.98    6.97
 -11  -2   7    1.66   11.61
  11  -2  -8   35.30   10.01
  11   2  -8   18.13    7.71
 -11  -2   8    1.47   10.76
  11  -2  -9   38.02   11.31
  11   2  -9   44.44   11.04
 -11  -2   9   27.73   14.50
  11  -2 -10    2.08    5.93
  11   2 -10    6.25    5.63
  11  -2 -11   59.05   12.27
  11   2 -11   38.22   11.42
  11  -2 -12    5.29    5.57
  11   2 -12   -2.53    5.95
  11  -2 -13   16.09    6.40
  11   2 -13    0.70    5.13
  11  -2 -14    2.91    5.73
  11   2 -14    4.01    6.57
  11  -2 -15   36.07    9.67
  11   2 -15   25.29    8.92
  11  -2 -16   -0.11    5.84
  11   2 -16   12.87    6.79
  11  -2 -17   19.23    6.94
  11   2 -17    2.51    6.63
  11  -2 -18   -0.06    5.51
  11   2 -18   -0.39    6.24
  11  -2 -19    1.69    5.35
  11   2 -19   12.41    7.26
 -11  -2  19    6.13    7.47
  11  -2 -20   -1.04    5.51
  11   2 -20    2.00    6.34
 -11  -2  20   -1.61    8.49
  11  -2 -21   20.84    8.26
 -11  -2  21   33.24   10.18
  11  -2 -22    2.44    5.61
 -11  -2  22   -0.66    6.86
  11  -2 -23   -0.08    4.98
 -11  -2  23   -2.03    6.79
  11  -2 -24   -2.41    5.75
 -11  -2  24   -0.96    6.27
  11  -2 -25    2.02    5.12
 -11  -2  25    3.80    6.65
 -11   2  26    3.91    6.51
  11  -2 -26   -5.03    7.06
 -11  -2  26   -2.82    5.89
  11  -2 -27   22.31    9.12
  11   2 -27   27.49    8.79
 -11  -2  27   12.07    7.79
  11   2 -28    1.50    6.07
 -11  -2  28    1.67    6.28
  11   2 -29    6.68    7.08
 -11  -2  29   10.80    8.20
  11   2 -30   -6.26    7.52
 -11  -2  30    2.73    6.13
  11   2 -31    8.28    7.91
 -11  -2  31   12.96    7.71
 -11   3   1   11.64   14.35
  11  -3  -1   17.49    8.72
  11   3  -1    4.95    6.94
 -11  -3   1   23.39   14.34
 -11   3   2   17.15   14.23
  11  -3  -2   21.07   10.46
  11   3  -2   24.65    8.43
 -11  -3   2   49.19   14.89
  11  -3  -3   75.26   16.13
  11   3  -3   92.47   15.07
 -11  -3   3   21.33   15.54
  11  -3  -4   20.90    9.55
  11   3  -4   23.26    8.66
  11  -3  -5    7.01    8.50
  11   3  -5    9.04    6.50
  11  -3  -6   15.13    8.29
  11   3  -6    9.58    6.39
  11  -3  -7   57.07   14.36
  11   3  -7   56.34   13.30
  11  -3  -8   19.52    8.50
  11   3  -8   13.79    7.87
 -11  -3   8    2.58   10.22
  11  -3  -9   10.50    7.93
  11   3  -9   18.82    7.83
 -11  -3   9    8.42   10.88
  11  -3 -10   12.87    8.04
  11   3 -10    7.00    7.41
 -11  -3  10   10.30   10.35
  11  -3 -11   14.72    7.70
  11  -3 -12    8.25    7.10
  11   3 -12   11.38    7.28
  11  -3 -13   22.65    8.77
  11   3 -13   10.49    7.06
  11  -3 -14    0.33    5.28
  11   3 -14    1.05    5.73
  11  -3 -15   -1.25    5.62
  11   3 -15   -3.20    6.06
  11  -3 -16    1.64    5.41
  11   3 -16   -1.05    6.11
 -11  -3  16    5.82    7.98
  11  -3 -17   16.54    7.47
  11   3 -17   26.64    7.91
 -11  -3  17    8.01    8.31
  11  -3 -18    6.17    5.90
  11   3 -18    1.60    6.00
 -11  -3  18    4.76    7.08
  11  -3 -19   15.83    7.06
 -11  -3  19    7.67    7.30
  11  -3 -20    2.83    5.60
 -11  -3  20    6.74    7.48
  11  -3 -21    2.26    6.43
 -11  -3  21    4.51    6.62
  11  -3 -22   10.38    6.05
 -11  -3  22    9.83    7.03
  11  -3 -23   34.11    9.97
 -11  -3  23   26.99   10.42
  11  -3 -24    2.88    5.39
  11   3 -24   -0.48    7.39
 -11  -3  24    0.37    6.62
  11  -3 -25    5.93    5.81
  11   3 -25    4.15    7.31
 -11  -3  25    7.60    7.56
  11   3 -26    0.74    7.55
 -11  -3  26   -0.80    5.84
  11   3 -27   21.49   10.43
 -11  -3  27   18.48    8.45
  11   3 -28   -1.34    7.26
 -11  -3  28    4.56    6.75
  11   3 -29    0.66    7.82
 -11  -3  29   -1.14    7.84
  11   3 -30    0.42    6.08
 -11  -3  30   -1.76    6.33
  11   3 -31   -4.41    8.78
 -11  -3  31   -0.61    7.00
 -11  -3  32   -1.82    5.98
 -11  -3  33    8.85    7.45
  11  -4  -1   46.87   12.39
  11   4  -1   39.40   10.83
 -11  -4   1   30.93   13.91
  11  -4  -2   -2.91    8.72
  11   4  -2    3.77    5.52
 -11  -4   2   -3.84   12.97
  11  -4  -3    3.53    8.91
  11   4  -3    4.75    5.95
 -11  -4   3    1.14   10.03
  11  -4  -4    5.77    8.23
  11   4  -4    1.19    5.01
 -11  -4   4   -0.02   10.07
  11  -4  -5   46.94   13.34
  11   4  -5   46.17   11.24
 -11  -4   5   60.55   17.87
  11  -4  -6    9.70    8.66
  11   4  -6   16.76    7.43
  11  -4  -7   27.62   10.27
  11   4  -7   15.29    7.25
  11  -4  -8    2.46    6.66
  11   4  -8   -0.67    5.99
  11  -4  -9   42.48   12.26
  11   4  -9   45.09   11.12
  11  -4 -10   10.82    8.49
  11   4 -10   14.56    7.31
  11  -4 -11   35.10   11.32
  11   4 -11   34.90    9.90
  11  -4 -12    2.38    5.96
  11   4 -12    1.90    4.83
  11  -4 -13    8.66    6.34
  11   4 -13    3.46    6.45
  11  -4 -14    6.00    6.48
  11   4 -14    7.32    7.90
 -11  -4  14   -0.29    7.07
  11  -4 -15    3.74    6.75
  11   4 -15   35.40    9.14
 -11  -4  15   23.71    9.49
  11  -4 -16    8.93    6.53
 -11  -4  16   11.11    8.03
  11  -4 -17    4.82    5.77
 -11  -4  17   -5.18    8.59
  11  -4 -18    4.22    5.92
 -11  -4  18    5.70    8.48
  11  -4 -19    5.88    5.44
 -11  -4  19   -1.82    7.35
  11  -4 -20    4.34    5.25
 -11  -4  20   -0.76    7.51
  11  -4 -21    9.25    7.07
  11   4 -21   17.54    8.38
 -11  -4  21    9.27    8.06
  11  -4 -22    8.14    6.89
  11   4 -22   18.50    8.80
 -11  -4  22    7.70    6.87
  11  -4 -23   -0.38    5.43
  11   4 -23   -2.32    7.48
 -11  -4  23   -2.93    7.00
  11  -4 -24    0.41    5.93
  11   4 -24    0.48    6.62
 -11  -4  24   12.46    7.57
  11   4 -25   20.71    9.56
 -11  -4  25   17.41    8.67
  11   4 -26    0.00    7.71
 -11  -4  26    4.91    6.69
  11   4 -27   11.37    9.14
 -11  -4  27   16.15    9.26
  11   4 -28   -3.69    8.38
 -11  -4  28   -3.18    7.14
  11   4 -29   -2.58    6.93
 -11  -4  29    8.05    6.95
  11   4 -30   -2.38    6.92
 -11  -4  30   -2.75    6.46
  11   4 -31    8.46    9.00
 -11  -4  31    0.29    5.79
 -11  -4  32   -2.01    6.93
 -11  -4  33   -0.38    5.50
 -11  -4  34   -4.80    7.35
  11  -5  -1    9.04    8.40
  11   5  -1    1.96    6.34
 -11  -5   1   26.32   12.78
  11  -5  -2   60.51   14.32
  11   5  -2   41.83   10.72
 -11  -5   2   22.61   15.15
  11  -5  -3   73.69   15.08
  11   5  -3   45.50   11.92
 -11  -5   3   57.58   18.37
  11  -5  -4    6.30    8.10
  11   5  -4   11.74    6.11
 -11  -5   4    2.35   11.19
  11  -5  -5   -2.30    7.73
  11   5  -5    0.44    4.99
 -11  -5   5   -6.39   12.12
  11  -5  -6   14.02    8.21
  11   5  -6    4.04    5.40
 -11  -5   6   13.84   12.23
  11  -5  -7   21.84   10.24
  11   5  -7   27.26    8.25
 -11  -5   7   18.87   14.29
  11  -5  -8   12.32    8.31
  11   5  -8   12.66    6.62
 -11  -5   8   -0.19    8.36
  11  -5  -9   20.15    9.40
  11   5  -9   28.02    9.13
 -11  -5   9   22.16   12.38
  11  -5 -10   -4.24    7.21
  11   5 -10   -2.75    7.15
  11  -5 -11    6.16    7.46
  11   5 -11    0.82    5.83
 -11  -5  11   -0.01    6.49
  11  -5 -12   23.07    8.88
  11   5 -12   21.95    8.35
 -11  -5  12   16.03    9.17
  11  -5 -13    2.52    7.48
  11   5 -13   40.21   10.05
 -11  -5  13   49.64   11.90
  11  -5 -14   18.73    7.25
 -11  -5  14    1.15    8.00
  11  -5 -15   -1.66    5.73
 -11  -5  15    6.36    6.96
  11  -5 -16    2.33    5.90
 -11  -5  16   -5.20    8.15
  11  -5 -17   -2.60    6.65
  11   5 -17   -2.97    7.29
 -11  -5  17    2.46    7.23
  11  -5 -18   17.74    7.30
  11   5 -18    9.03    8.39
 -11  -5  18   15.10    8.32
  11  -5 -19   27.28    8.26
  11   5 -19    5.16    7.35
 -11  -5  19   32.73   10.09
  11  -5 -20    0.06    5.75
  11   5 -20    2.37    8.27
 -11  -5  20   -0.77    6.11
  11  -5 -21   -0.62    5.52
  11   5 -21    5.67    7.78
 -11  -5  21    5.90    7.72
  11  -5 -22    0.15    5.53
  11   5 -22    2.32    6.64
 -11  -5  22    0.23    5.75
  11   5 -23   17.50    9.90
 -11  -5  23   15.76    8.23
  11   5 -24   -2.08    5.74
 -11  -5  24    8.45    6.93
  11   5 -25    6.71    8.30
 -11  -5  25    4.13    7.70
  11   5 -26    1.22    7.38
 -11  -5  26    1.77    6.87
  11   5 -27   -0.87    7.27
 -11  -5  27    4.85    7.00
  11   5 -28    4.01    8.20
 -11  -5  28    5.21    6.06
  11   5 -29    0.75    6.76
 -11  -5  29   10.42    7.62
  11   5 -30    1.96    8.11
 -11  -5  30   -1.85    6.63
  11   5 -31    9.35    7.93
 -11  -5  31    6.16    7.36
 -11  -5  32    0.65    6.83
  11  -6  -1   10.69   10.09
  11   6  -1   30.43    8.35
 -11  -6   1   11.31   11.53
  11  -6  -2   -2.20    7.97
  11   6  -2   -3.48    6.65
 -11  -6   2    2.53    9.95
  11  -6  -3   -1.43    8.00
  11   6  -3   -0.16    5.95
 -11  -6   3   10.85   11.17
  11  -6  -4   20.89   10.39
  11   6  -4   25.82    9.41
 -11  -6   4   35.76   14.73
  11  -6  -5    8.57    9.62
  11   6  -5   22.51    8.68
 -11  -6   5   19.32   12.77
  11  -6  -6   12.75    9.01
  11   6  -6   15.22    7.25
 -11  -6   6   10.95   13.57
  11  -6  -7    6.87    9.12
  11   6  -7    5.85    6.91
 -11  -6   7   11.52    8.15
 -11  -6   7    9.38   12.93
  11  -6  -8   15.34    8.98
  11   6  -8   11.94    7.40
 -11  -6   8   32.49   10.20
 -11  -6   8    3.20   11.18
  11  -6  -9    2.43    7.60
  11   6  -9    8.17    6.93
 -11  -6   9    7.14    6.95
 -11  -6   9    0.72   11.58
  11  -6 -10   12.61    9.30
  11   6 -10   16.26    8.33
 -11  -6  10   22.07    9.44
 -11  -6  10    0.14   10.28
  11  -6 -11   15.92    8.32
 -11  -6  11    4.44    7.53
 -11  -6  11   -4.08    9.87
  11  -6 -12    5.41    6.80
 -11  -6  12   -1.33    6.66
  11  -6 -13    1.35    8.01
 -11  -6  13    7.74    7.65
  11  -6 -14    9.66    7.87
 -11  -6  14   22.37    8.55
  11  -6 -15   15.15    8.49
 -11  -6  15   11.91    7.47
  11  -6 -16   15.66    7.46
  11   6 -16   -2.05    8.27
 -11  -6  16   19.28    9.21
  11  -6 -17    4.86    6.71
  11   6 -17   -0.48    6.90
 -11  -6  17   -0.23    6.71
  11  -6 -18   -1.58    4.90
  11   6 -18    9.91    8.15
 -11  -6  18   -3.06    6.11
  11  -6 -19    8.32    6.45
  11   6 -19   -0.41    6.97
 -11  -6  19    9.66    8.59
  11  -6 -20   -0.22    5.72
  11   6 -20    6.11    7.76
 -11  -6  20    1.80    6.44
  11  -6 -21    3.21    5.97
  11   6 -21   11.46    8.20
 -11  -6  21    4.10    6.67
  11   6 -22    1.01    8.10
 -11  -6  22    2.97    8.30
  11   6 -23    0.24    6.58
 -11  -6  23    2.24    7.77
  11   6 -24    9.85    8.56
 -11  -6  24    0.88    5.83
  11   6 -25    5.18    8.50
 -11  -6  25    1.91    6.70
  11   6 -26   19.03    9.67
 -11  -6  26   14.00    7.99
  11   6 -27    1.85    8.34
 -11  -6  27   -2.61    7.32
  11   6 -28    2.65    7.26
 -11  -6  28   -2.55    7.15
  11   6 -29   -5.42    8.34
 -11  -6  29    3.78    7.16
  11   6 -30    1.75    8.24
 -11  -6  30    3.56    7.28
  11   6 -31   -1.81    9.36
  11  -7  -1    2.98    7.32
  11   7  -1    2.99    5.80
 -11  -7   1    0.26    9.83
  11  -7  -2   37.78   12.19
  11   7  -2   23.83    9.60
 -11  -7   2   86.60   17.80
  11  -7  -3    0.62    8.10
  11   7  -3   -0.45    5.62
 -11  -7   3   -2.35    7.33
 -11  -7   3   -7.22   11.42
  11  -7  -4   19.28    9.71
  11   7  -4   19.12    7.99
 -11  -7   4   16.03    9.03
 -11  -7   4    2.31   11.06
  11  -7  -5    1.04    7.94
  11   7  -5    5.11    6.29
 -11  -7   5    1.80    7.23
 -11  -7   5   10.80   10.43
  11  -7  -6    6.98    7.94
  11   7  -6   13.06    8.45
 -11  -7   6   19.88    8.51
 -11  -7   6    9.39   11.32
  11  -7  -7    1.73    7.63
 -11  -7   7   -0.89    6.90
 -11  -7   7   -3.04   11.13
  11  -7  -8   36.41   11.11
 -11  -7   8   38.94   10.92
 -11  -7   8   12.39   11.92
  11  -7  -9   39.74   11.91
 -11  -7   9   41.91   11.47
 -11  -7   9   15.08   13.20
  11  -7 -10   -3.38    7.54
 -11  -7  10   -6.87    8.14
 -11  -7  10    0.45    9.54
  11  -7 -11   -2.55    7.62
 -11  -7  11    4.61    6.64
 -11  -7  11    3.90   11.09
  11  -7 -12   26.16    9.45
 -11  -7  12   20.95   10.16
  11  -7 -13   15.46    8.95
 -11  -7  13    0.43    6.47
  11  -7 -14    2.27    7.18
 -11  -7  14    5.69    8.30
  11  -7 -15   -3.84    7.02
 -11  -7  15   -1.29    7.53
  11  -7 -16   -0.89    5.86
 -11  -7  16   -0.76    5.68
  11  -7 -17    5.26    6.70
 -11  -7  17    2.29    6.59
  11  -7 -18    9.96    6.99
 -11  -7  18   19.56    8.21
  11  -7 -19   -0.24    5.42
 -11  -7  19    0.95    5.50
 -11  -7  20   -2.02    6.41
 -11  -7  21   -4.89    6.90
 -11  -7  22    3.75    7.01
 -11  -7  23    0.45    5.86
  11   7 -24   -3.17    8.03
 -11  -7  24    5.62    6.12
  11   7 -25   -3.39    8.61
 -11  -7  25    6.30    6.71
  11   7 -26    1.12    7.70
 -11  -7  26    7.98    7.38
  11   7 -27    4.19    8.98
 -11  -7  27    4.82    6.75
  11   7 -28   -0.72    7.86
  11   7 -29   -4.49    9.37
  11   7 -30    4.92    8.77
  11   7 -31    0.25    8.79
  11  -8  -1   -2.37    8.04
  11   8  -1   -4.71    6.96
 -11  -8   1    4.02    6.63
 -11  -8   1   -2.92   10.17
  11  -8  -2    6.70    7.52
 -11  -8   2    7.74    7.11
 -11  -8   2    6.61    9.77
  11  -8  -3    8.87    8.80
 -11  -8   3   -0.58    5.91
 -11  -8   3   -0.01    9.24
  11  -8  -4    6.95   10.19
 -11  -8   4   40.52    9.95
 -11  -8   4    7.91   11.87
  11  -8  -5    1.37    7.90
 -11  -8   5   -3.22    6.99
 -11  -8   5   -1.69   11.72
  11  -8  -6   26.58   10.79
 -11  -8   6   21.68    9.26
 -11  -8   6   18.02   13.31
  11  -8  -7    5.19    8.14
 -11  -8   7    2.23    7.50
 -11  -8   7   -0.29   10.95
  11  -8  -8    9.12    8.48
 -11  -8   8   -3.06    6.22
 -11  -8   8   -0.88   10.00
  11  -8  -9    7.89    8.09
 -11  -8   9    4.04    6.78
 -11  -8   9    1.33    9.69
  11  -8 -10   19.14   10.43
 -11  -8  10   39.98   10.99
 -11  -8  10   13.33   12.31
  11  -8 -11    2.92    7.56
 -11  -8  11   -0.84    6.77
  11  -8 -12   -2.26    7.35
 -11  -8  12    4.07    5.99
  11  -8 -13    1.11    6.95
 -11  -8  13    5.14    6.62
  11  -8 -14   -0.19    6.29
 -11  -8  14   14.40    8.12
  11  -8 -15   -0.17    7.39
 -11  -8  15    4.22    6.12
  11  -8 -16   16.72    7.85
 -11  -8  16   22.97   10.76
  11  -8 -17   -2.88    7.23
 -11  -8  17    0.62    4.60
 -11  -8  18    0.26    6.24
 -11  -8  19    4.32    7.15
 -11  -8  20    4.93    6.20
 -11  -8  21    4.09    7.89
 -11  -8  22   -0.02    7.73
 -11  -8  23   -5.80    8.47
 -11  -8  24    3.97    7.04
 -11  -8  25    0.28    5.84
  11  -9  -1    0.20    6.38
 -11  -9   1    0.73    6.07
 -11  -9   1    1.79    8.52
  11  -9  -2   55.99   15.60
 -11  -9   2   77.77   15.05
 -11  -9   2   34.28   15.60
  11  -9  -3   -4.79    8.21
 -11  -9   3    6.10    6.79
 -11  -9   3   -5.80    9.82
  11  -9  -4   21.92    9.54
 -11  -9   4   14.97    7.47
 -11  -9   4    4.35   10.23
  11  -9  -5    4.70    7.68
 -11  -9   5   -1.44    7.11
 -11  -9   5    5.02    8.12
  11  -9  -6    6.07    7.75
 -11  -9   6   12.55    8.15
 -11  -9   6   15.19   11.09
  11  -9  -7   -3.11    7.13
 -11  -9   7    2.59    5.99
 -11  -9   7   -0.52   10.05
  11  -9  -8   26.17   10.52
 -11  -9   8   31.18    9.85
  11  -9  -9    1.53    7.67
 -11  -9   9    0.88    5.77
  11  -9 -10    2.18    7.01
 -11  -9  10   -2.08    6.84
  11  -9 -11   -2.79    7.35
 -11  -9  11    6.20    7.01
  11  -9 -12   11.29    8.78
 -11  -9  12    3.52    6.77
  11  -9 -13    5.46    8.44
 -11  -9  13    2.59    6.27
  11  -9 -14   12.12    8.85
 -11  -9  14    0.00    6.53
  11  -9 -15    0.00    6.81
 -11  -9  15    9.99    8.07
  11  -9 -16   -3.16    7.94
 -11  -9  16    6.53    7.09
 -11  -9  17    4.01    6.88
 -11  -9  18   34.22   11.57
 -11  -9  19   -3.95    7.54
 -11  -9  20    6.61    7.55
 -11  -9  21   -2.53    6.31
 -11  -9  22    5.67    6.35
  11 -10  -1   -0.46    7.99
 -11 -10   1   -3.21    6.51
 -11 -10   1   -0.97   10.33
  11 -10  -2    7.93    8.21
 -11 -10   2    5.97    6.21
 -11 -10   2   -1.66   10.20
  11 -10  -3    4.74    8.33
 -11 -10   3    2.78    6.18
 -11 -10   3   -0.57    8.75
  11 -10  -4   15.97    9.25
 -11 -10   4   11.11    7.09
 -11 -10   4   -1.55    8.94
  11 -10  -5    2.50    7.51
 -11 -10   5   -2.92    6.67
 -11 -10   5    7.09    9.75
  11 -10  -6    9.89    8.37
 -11 -10   6   18.86    8.57
  11 -10  -7   -0.84    8.31
 -11 -10   7    2.68    7.06
  11 -10  -8   11.42    8.79
 -11 -10   8   14.71    7.98
  11 -10  -9   -1.26    7.76
 -11 -10   9   -1.39    6.75
  11 -10 -10    6.18    9.04
 -11 -10  10   19.64    7.98
  11 -10 -11   -0.78    7.21
 -11 -10  11   -2.28    7.26
  11 -10 -12    0.69    7.89
 -11 -10  12    6.03    8.10
  11 -10 -13   -0.97    7.46
 -11 -10  13   -2.05    6.68
  11 -10 -14   12.32    8.65
 -11 -10  14    5.86    8.03
 -11 -10  15   -0.13    6.55
 -11 -10  16   16.79    9.67
 -11 -10  17    1.71    6.92
 -11 -10  18   -3.74    7.79
 -11 -10  19    1.46    5.78
  11 -11  -1   -0.55    7.56
 -11 -11   1   -2.49    6.86
 -11 -11   1   -1.19   10.08
  11 -11  -2   11.47    9.72
 -11 -11   2   11.54    7.84
  11 -11  -3   -7.12    8.82
 -11 -11   3   -0.60    7.11
  11 -11  -4   -0.10    7.38
 -11 -11   4    1.19    6.79
  11 -11  -5    3.06    8.21
 -11 -11   5    6.05    6.74
  11 -11  -6    2.85    7.61
 -11 -11   6   -1.00    5.80
  11 -11  -7   -3.90    7.63
 -11 -11   7    5.05    6.17
  11 -11  -8   16.45   10.24
 -11 -11   8   18.99    9.15
  11 -11  -9    8.95    7.53
 -11 -11   9    2.19    6.54
  11 -11 -10    7.90    7.42
 -11 -11  10    1.45    6.59
  11 -11 -11    3.17    8.16
 -11 -11  11    2.11    7.70
  11 -11 -12   27.48   10.57
 -11 -11  12   10.59    8.25
 -11 -11  13    1.24    6.42
 -11 -11  14    5.21    6.66
 -11 -11  15   -1.93    7.39
 -11 -11  16   -2.47    5.88
  11 -12  -1    0.03    7.81
 -11 -12   1   -0.36    6.17
  11 -12  -2   13.78    8.42
 -11 -12   2    0.48    6.13
  11 -12  -3   -1.91    8.25
 -11 -12   3   -2.46    7.35
  11 -12  -4    6.58    7.79
 -11 -12   4    1.16    7.37
  11 -12  -5   -2.38    9.36
 -11 -12   5    2.53    6.55
  11 -12  -6   10.54    9.08
 -11 -12   6   16.69    8.31
  11 -12  -7   14.48    8.97
 -11 -12   7   -2.92    6.52
  11 -12  -8   -1.94    6.90
 -11 -12   8   -0.01    7.57
  11 -12  -9   13.55    9.89
 -11 -12   9   -0.41    6.57
  11 -12 -10   12.90    8.92
 -11 -12  10   17.32    8.63
 -11 -12  11   -3.07    8.21
 -11 -12  12    7.00    7.67
 -11 -12  13    5.58    7.68
  11 -13  -1   -1.52    8.53
 -11 -13   1    7.53    6.51
  11 -13  -2    9.08    8.19
 -11 -13   2    5.31    7.81
  11 -13  -3   -2.27    8.09
 -11 -13   3   -2.10    6.98
  11 -13  -4   -3.80    7.91
 -11 -13   4    6.77    6.87
  11 -13  -5    4.10    8.93
 -11 -13   5    5.25    7.10
  11 -13  -6   -4.37    7.98
 -11 -13   6   -3.29    6.66
  11 -13  -7    1.68    8.37
 -11 -13   7   -2.52    6.18
  11 -13  -8   13.15    8.79
 -11 -13   8   14.31    7.77
  11 -13  -9   -2.40    8.30
 -11 -13   9   -0.86    6.78
 -11 -13  10   10.76    8.28
  11 -14  -1   -3.97    8.41
 -11 -14   1    0.27    5.93
  11 -14  -2    1.11    7.29
 -11 -14   2   -1.96    7.03
  11 -14  -3    0.04    7.96
 -11 -14   3    0.52    5.91
  11 -14  -4    9.86    9.26
 -11 -14   4    7.94    7.98
  11 -14  -5    4.04    7.23
 -11 -14   5   -0.21    6.15
  11 -14  -6   -3.57    8.04
 -11 -14   6    0.12    6.15
  11 -14  -7    0.97    6.88
 -11 -15   1   -0.00    6.87
 -11 -15   2    7.00    7.07
  11 -15  -4   -3.53    8.26
  11 -15  -5    1.63    7.42
 -10   0   1    2.84   10.66
  10   0  -1    9.28    6.72
 -10   0   2   36.22   14.97
  10   0  -2   37.58   10.83
 -10   0   3   -5.73   11.63
  10   0  -3    5.11    6.59
 -10   0   4  145.12   30.62
  10   0  -4  160.84   26.66
 -10   0   5    9.85   10.71
  10   0  -5   -4.62    7.08
 -10   0   6   16.18   12.76
  10   0  -6   39.51    9.49
 -10   0   7    0.87    9.29
  10   0  -7   -0.69    5.32
 -10   0   8    8.38   11.68
  10   0  -8   17.10    6.73
 -10   0   9   -3.31    9.14
  10   0  -9   -3.52    5.79
  10   0  -9    2.88   10.61
 -10   0  10   94.93   24.77
  10   0 -10  136.47   21.79
  10   0 -11   -2.13    6.06
  10   0 -12   -1.38    5.15
  10   0 -13    0.27    5.09
  10   0 -14   20.79    7.92
  10   0 -15    4.41    5.38
  10   0 -16   35.65   10.11
  10   0 -17   -0.00    4.79
  10   0 -18   20.90    7.95
  10   0 -19   -6.29    6.46
  10   0 -20   70.75   14.63
  10   0 -21   -3.41    5.97
 -10   0  22   -2.00    5.85
  10   0 -22   -1.48    4.80
 -10   0  23    1.79    5.80
  10   0 -23   -3.97    6.13
 -10   0  24   11.68    6.65
 -10   0  25   -6.09    6.62
 -10   0  26   38.32   10.92
 -10   0  27   -0.00    5.28
 -10   0  28   17.08    8.25
 -10   0  29   -3.47    5.81
  10   0 -31   -1.13    5.59
  10   0 -32    5.81    7.02
 -10   1   1    7.52   11.48
  10  -1  -1    3.58    7.10
  10   1  -1    3.50    6.62
 -10  -1   1    5.70   12.39
 -10   1   2  134.74   28.76
  10  -1  -2  105.88   24.13
  10   1  -2  167.78   24.56
 -10  -1   2  153.15   28.38
 -10   1   3    4.74   11.89
  10  -1  -3   17.77    8.50
  10   1  -3    6.67    6.93
 -10  -1   3   15.72   11.58
 -10   1   4   18.80   12.89
  10  -1  -4    3.90    6.79
  10   1  -4    2.15    5.77
 -10  -1   4    5.09   10.99
 -10   1   5   22.54   12.04
  10  -1  -5    8.67    6.56
  10   1  -5   21.60    8.13
 -10  -1   5    5.94   10.89
 -10   1   6   51.28   18.55
  10  -1  -6   84.40   17.24
  10   1  -6  122.84   17.55
 -10  -1   6   75.28   20.33
 -10   1   7   -5.31   10.89
  10  -1  -7   -3.25    7.08
  10  -1  -7   13.46   10.78
  10   1  -7    0.09    5.60
 -10  -1   7   14.34   10.66
 -10   1   8   85.03   19.19
  10  -1  -8   47.41   12.66
  10  -1  -8   69.48   18.71
  10   1  -8   56.44   13.04
 -10  -1   8   59.35   16.83
 -10   1   9    0.73    8.71
  10  -1  -9    5.15    5.79
  10   1  -9    1.09    5.42
 -10  -1   9    4.99    9.84
  10  -1 -10   -5.49    5.79
  10   1 -10   -0.01    4.98
 -10  -1  10    3.14   10.03
  10  -1 -11   25.44    7.88
  10   1 -11   -1.66    5.12
 -10  -1  11   24.39   12.37
  10  -1 -12   93.12   16.52
  10   1 -12   75.14   15.85
  10  -1 -13    4.03    5.87
  10   1 -13    3.23    5.87
  10  -1 -14   39.71    8.80
  10   1 -14   11.70    6.76
  10  -1 -15   -2.39    5.72
  10   1 -15   -0.66    4.67
  10  -1 -16   32.09   10.23
  10   1 -16   54.35   11.19
  10  -1 -17    3.60    5.37
  10   1 -17    4.77    5.04
  10  -1 -18   39.80    9.48
  10   1 -18   27.64    9.41
  10  -1 -19   -0.85    4.36
  10   1 -19    0.16    5.20
  10  -1 -20    0.32    5.01
  10   1 -20   -0.66    6.08
 -10  -1  20   -2.21    7.18
  10  -1 -21    0.95    6.12
  10   1 -21    2.15    6.39
 -10  -1  21    6.43    6.86
  10  -1 -22   80.31   15.94
 -10  -1  22   77.28   16.94
 -10   1  23   -1.24    6.49
  10  -1 -23    6.77    6.13
 -10  -1  23    0.49    6.17
 -10   1  24    0.90    5.99
  10  -1 -24    4.04    5.84
 -10  -1  24   -3.46    7.06
 -10   1  25   -0.71    6.39
 -10  -1  25    0.43    6.65
 -10   1  26   -2.56    5.78
 -10  -1  26   11.00    6.64
 -10   1  27   -3.40    6.54
 -10  -1  27    3.26    5.70
 -10   1  28    5.81    6.91
 -10  -1  28    1.90    6.39
  10   1 -29    3.26    6.27
 -10  -1  29    1.60    5.61
  10   1 -30   -3.01    7.15
 -10  -1  30   -2.36    6.37
  10   1 -31    4.28    6.61
  10   1 -32   12.35    7.60
  10   1 -33   -0.62    5.98
 -10   2   1   -1.01   11.79
  10  -2  -1   -2.76    7.81
  10   2  -1    5.66    5.89
 -10  -2   1   -2.92    9.24
 -10   2   2    0.50   11.95
  10  -2  -2    4.68    7.43
  10   2  -2   -0.25    6.37
 -10  -2   2   -1.50    8.89
 -10   2   3   -0.72   11.32
  10  -2  -3   -3.20    7.31
  10   2  -3   -0.37    4.77
 -10  -2   3   -3.68    9.91
 -10   2   4   69.45   25.51
  10  -2  -4  186.56   26.31
  10   2  -4  150.36   23.99
 -10  -2   4  144.36   28.58
 -10   2   5   35.58   15.09
  10  -2  -5   56.31   13.33
  10   2  -5   41.10   11.46
 -10  -2   5   34.59   14.47
 -10   2   6   47.59   16.01
  10  -2  -6   35.55   10.67
  10  -2  -6   31.54   14.94
  10   2  -6   35.98    9.67
 -10  -2   6   30.11   14.02
 -10   2   7    4.87   10.52
  10  -2  -7    0.13    6.16
  10  -2  -7   -5.36   10.93
  10   2  -7   10.31    5.63
 -10  -2   7    7.50    9.53
  10  -2  -8   17.73    8.32
  10   2  -8   10.51    6.77
 -10  -2   8   20.12   12.70
  10  -2  -9    8.06    7.02
  10   2  -9    6.30    6.28
 -10  -2   9    9.36   10.14
  10  -2 -10   72.89   15.73
  10   2 -10   94.96   16.49
 -10  -2  10   81.92   20.91
  10  -2 -11   16.14    7.25
  10   2 -11    4.91    5.77
 -10  -2  11    2.16   10.96
  10  -2 -12    4.45    6.01
  10   2 -12   -0.98    5.06
  10  -2 -13    0.52    5.38
  10   2 -13   -2.29    5.23
  10  -2 -14   37.11    9.31
  10   2 -14   30.18    9.18
  10  -2 -15   13.30    6.94
  10   2 -15   20.06    7.19
  10  -2 -16   11.45    6.53
  10   2 -16    5.63    6.07
  10  -2 -17    1.17    5.93
  10   2 -17    1.01    5.38
  10  -2 -18    5.48    5.34
 -10  -2  18    4.77    6.62
  10  -2 -19    0.10    5.17
  10   2 -19    2.85    6.06
 -10  -2  19   12.85    7.38
  10  -2 -20   35.15    9.79
 -10  -2  20   36.09   11.42
  10  -2 -21    0.18    4.79
 -10  -2  21   11.84    7.62
  10  -2 -22    4.11    5.47
 -10  -2  22    1.23    7.07
  10  -2 -23   -0.85    5.29
 -10  -2  23   -3.54    6.92
  10  -2 -24   10.97    7.21
 -10  -2  24   27.08    9.21
 -10   2  25   -1.47    6.87
  10  -2 -25    1.60    5.71
 -10  -2  25    6.23    6.37
 -10   2  26   13.30    8.18
  10  -2 -26   39.81   10.40
  10   2 -26   24.72    9.71
 -10  -2  26   30.11   10.19
  10   2 -27   -0.56    4.85
 -10  -2  27   -2.57    6.12
  10   2 -28    0.47    5.62
 -10  -2  28   -0.33    6.50
  10   2 -29    1.16    6.65
 -10  -2  29    0.54    6.23
  10   2 -30   12.37    7.74
 -10  -2  30   -0.10    5.66
  10   2 -31    0.02    6.79
 -10  -2  31   -5.82    6.83
  10   2 -32   -4.00    6.92
 -10  -2  32    1.39    6.65
  10   2 -33   -1.13    6.25
 -10   3   1   10.47   11.73
  10  -3  -1    1.49    7.71
  10   3  -1    3.08    5.43
 -10   3   2   85.95   22.98
  10  -3  -2  124.77   20.27
  10   3  -2   81.85   17.34
 -10   3   3   46.72   17.49
  10  -3  -3   87.96   15.70
  10   3  -3   57.52   13.20
 -10   3   4    1.93    9.18
  10  -3  -4    2.97    7.70
  10  -3  -4   -0.70   10.73
  10   3  -4    1.66    5.33
 -10  -3   4   -1.26    9.08
 -10   3   5    7.64   10.02
  10  -3  -5   13.91    7.99
  10  -3  -5   20.71   12.49
  10   3  -5   11.11    7.34
 -10  -3   5    7.56    8.74
  10  -3  -6   17.43    8.68
  10   3  -6   24.79    7.68
 -10  -3   6    8.11   11.68
  10  -3  -7   11.94    8.59
  10   3  -7   11.54    7.06
 -10  -3   7   28.30   11.83
  10  -3  -8   45.99   12.96
  10   3  -8   68.69   13.66
 -10  -3   8   70.95   18.68
  10  -3  -9   11.89    8.13
  10   3  -9    4.30    6.75
 -10  -3   9   20.59   11.11
  10  -3 -10    0.07    5.82
  10   3 -10   -2.47    5.44
 -10  -3  10   -0.37   11.48
  10  -3 -11    0.57    6.18
  10   3 -11    9.81    6.77
 -10  -3  11    7.57   10.47
  10  -3 -12   22.95    8.82
  10   3 -12   28.16    8.47
 -10  -3  12   38.05   13.84
  10  -3 -13   -0.59    5.90
  10   3 -13   -0.36    5.17
  10  -3 -14    3.94    6.21
  10   3 -14    5.82    5.64
  10  -3 -15    5.14    5.63
  10   3 -15    6.63    6.90
 -10  -3  15    2.20    6.81
  10  -3 -16   27.37    8.49
  10   3 -16   25.28    8.68
 -10  -3  16   26.43   10.63
  10  -3 -17   20.80    7.93
  10   3 -17   28.09    9.45
 -10  -3  17   19.20    9.48
  10  -3 -18   12.16    7.39
 -10  -3  18   22.21    8.35
  10  -3 -19    3.93    5.86
 -10  -3  19    4.25    7.05
  10  -3 -20    0.82    5.37
 -10  -3  20    4.33    7.08
  10  -3 -21    9.31    5.61
 -10  -3  21   -1.08    5.98
  10  -3 -22   22.49    8.06
 -10  -3  22   47.24   11.02
  10  -3 -23    3.04    5.73
  10   3 -23   -4.40    7.16
 -10  -3  23   -3.49    6.39
  10  -3 -24   11.21    5.78
  10   3 -24   -3.96    7.03
 -10  -3  24   -1.98    7.14
  10  -3 -25   -4.88    5.93
  10   3 -25   -1.35    6.65
 -10  -3  25    1.43    5.46
  10   3 -26    4.44    6.97
 -10  -3  26    5.49    6.49
  10   3 -27    2.45    7.37
 -10  -3  27   14.67    8.12
  10   3 -28    2.60    7.28
 -10  -3  28   30.58    8.92
  10   3 -29   -1.71    7.63
 -10  -3  29   -1.63    7.72
  10   3 -30   -4.21    7.71
 -10  -3  30   -5.07    6.71
  10   3 -31   -2.62    7.37
 -10  -3  31    6.45    6.61
  10   3 -32   12.40    8.43
 -10  -3  32    6.12    6.65
  10   3 -33   -0.20    7.17
 -10  -3  33    0.32    5.95
 -10   4   1   -5.55   11.60
  10  -4  -1   -2.18    7.40
  10   4  -1   -1.86    5.41
 -10  -4   1   16.87   12.15
 -10   4   2   -1.04   11.80
  10  -4  -2    4.07    8.50
  10   4  -2    2.17    6.04
 -10   4   3   -1.27   10.73
  10  -4  -3   24.64    9.84
  10   4  -3    6.48    6.59
  10  -4  -4   78.90   19.68
  10   4  -4  130.50   19.92
  10  -4  -5   51.58   12.33
  10   4  -5   43.19   11.14
  10  -4  -6   42.32   12.25
  10   4  -6   47.40   11.07
  10  -4  -7   -0.82    7.06
  10   4  -7   -0.56    5.77
 -10  -4   7    0.57   10.59
  10  -4  -8   65.72   15.08
  10   4  -8   56.57   13.96
 -10  -4   8   97.14   20.05
  10  -4  -9    2.82    7.42
  10   4  -9    1.58    6.02
 -10  -4   9   12.84   11.40
  10  -4 -10   29.96   10.53
  10   4 -10   37.31    9.76
 -10  -4  10   36.22   15.60
  10  -4 -11    1.48    5.93
  10   4 -11    5.63    6.67
 -10  -4  11   15.12   10.58
  10  -4 -12   -2.19    6.27
  10   4 -12    1.62    5.16
 -10  -4  12    1.65   10.84
  10  -4 -13    1.26    5.94
  10   4 -13    0.31    5.80
 -10  -4  13    3.26    7.04
  10  -4 -14   18.68    8.24
  10   4 -14   19.95    8.05
 -10  -4  14   39.43   10.58
  10  -4 -15   23.08    7.92
 -10  -4  15   13.32    8.14
  10  -4 -16    8.87    5.61
 -10  -4  16   13.64    7.97
  10  -4 -17   -1.04    4.99
 -10  -4  17   -0.19    6.60
  10  -4 -18    2.28    5.47
 -10  -4  18    7.67    6.89
  10  -4 -19    5.18    5.95
 -10  -4  19   11.68    7.45
  10  -4 -20   37.01    9.99
  10   4 -20   32.13   11.23
 -10  -4  20   40.14   11.30
  10  -4 -21   24.65    8.12
  10   4 -21   18.88    9.42
 -10  -4  21   38.36   10.48
  10  -4 -22    8.29    6.08
  10   4 -22    9.17    6.97
 -10  -4  22    3.88    6.54
  10  -4 -23    6.21    7.02
  10   4 -23   13.24    8.57
  10  -4 -24   16.62    7.14
  10   4 -24   15.46    9.84
 -10  -4  24   16.63    8.86
  10   4 -25   14.10    9.52
 -10  -4  25   20.52    8.71
  10   4 -26    4.36    6.47
 -10  -4  26    6.00    6.86
  10   4 -27    6.07    6.60
 -10  -4  27    2.56    6.45
  10   4 -28    6.53    7.09
 -10  -4  28    0.69    7.46
  10   4 -29    3.89    7.32
 -10  -4  29    9.53    6.37
  10   4 -30    3.60    7.26
 -10  -4  30    2.35    6.95
  10   4 -31    0.72    7.58
 -10  -4  31   -2.95    6.28
  10   4 -32    9.28    8.45
 -10  -4  32    5.32    6.84
  10   4 -33    1.54    7.31
 -10  -4  33   -1.42    6.29
 -10  -4  34   -2.52    7.69
  10  -5  -1   43.47   12.46
  10   5  -1   46.75   11.48
 -10  -5   1   56.54   15.87
  10  -5  -2  205.81   32.55
  10   5  -2  187.10   30.28
 -10  -5   2  156.07   33.47
  10  -5  -3   21.10    9.84
  10   5  -3   21.77    8.52
 -10  -5   3   26.43   12.81
  10  -5  -4    3.01    8.34
  10   5  -4    1.07    5.56
 -10  -5   4    2.88   11.35
  10  -5  -5    1.62    7.28
  10   5  -5    4.46    5.56
  10  -5  -6   43.67   12.39
  10   5  -6   42.80   10.92
  10  -5  -7   48.86   11.94
  10   5  -7   34.32   10.15
  10  -5  -8   40.80   10.97
  10   5  -8   21.14    7.97
  10  -5  -9    1.62    6.53
  10   5  -9   -0.67    5.41
 -10  -5   9   -1.60    6.50
  10  -5 -10    0.83    7.59
  10   5 -10    7.07    6.57
 -10  -5  10   -2.75    6.20
 -10  -5  10    7.83    8.91
  10  -5 -11    6.47    7.92
  10   5 -11   19.48    7.97
 -10  -5  11   26.55    8.88
 -10  -5  11   25.45   11.77
  10  -5 -12   33.95   10.75
  10   5 -12   41.89   11.10
 -10  -5  12   41.44   11.96
 -10  -5  12   38.81   14.96
  10  -5 -13   14.75    8.45
 -10  -5  13   17.16    8.18
 -10  -5  13   18.09   12.93
  10  -5 -14   -2.02    5.84
 -10  -5  14    4.10    5.73
  10  -5 -15    8.48    6.33
  10   5 -15    9.77    6.62
 -10  -5  15   11.49    7.89
  10  -5 -16    8.30    6.45
  10   5 -16    5.10    6.88
 -10  -5  16    7.77    6.72
  10  -5 -17   25.50    9.93
  10   5 -17   56.89   12.60
 -10  -5  17   45.59   11.10
  10  -5 -18    3.59    6.47
  10   5 -18   21.80    9.66
 -10  -5  18   12.26    7.10
  10  -5 -19   -2.92    6.38
  10   5 -19   -1.50    6.30
 -10  -5  19    8.95    7.27
  10  -5 -20    0.60    5.44
  10   5 -20   -2.36    7.09
 -10  -5  20   -1.08    6.12
  10  -5 -21    5.22    5.69
  10   5 -21    5.42    8.39
 -10  -5  21    6.62    6.62
  10  -5 -22   22.89    7.81
  10   5 -22   26.48    9.87
 -10  -5  22   23.69    9.43
  10   5 -23   12.58    8.19
 -10  -5  23   11.24    8.10
  10   5 -24    4.38    6.90
 -10  -5  24   -0.10    5.61
  10   5 -25   -5.08    8.15
 -10  -5  25   -2.51    7.01
  10   5 -26    3.09    7.09
 -10  -5  26   -2.64    6.91
  10   5 -27    3.27    7.32
 -10  -5  27    2.10    7.05
  10   5 -28    0.00    6.86
 -10  -5  28   -3.13    7.10
  10   5 -29   -0.81    6.70
 -10  -5  29    4.56    6.49
  10   5 -30   -2.15    8.50
 -10  -5  30   -1.83    7.16
  10   5 -31   -5.41    9.40
 -10  -5  31    5.25    7.26
  10   5 -32   -2.01    7.52
 -10  -5  32   -1.76    7.28
  10   5 -33    8.80    8.53
 -10  -5  33    3.69    7.51
 -10  -5  34    7.86    8.00
 -10  -5  35    0.05    7.01
  10  -6  -1   -3.24    7.09
  10   6  -1    0.39    5.45
 -10  -6   1    7.29    9.80
  10  -6  -2    9.16    8.20
  10   6  -2   17.90    7.33
 -10  -6   2   31.07   13.60
  10  -6  -3   23.16    9.41
  10   6  -3   19.86    7.75
 -10  -6   3   -2.63   12.33
  10  -6  -4    9.21    8.66
  10   6  -4    2.34    5.59
 -10  -6   4    2.31    9.20
  10  -6  -5   35.33   12.13
  10   6  -5   33.39   10.31
 -10  -6   5   41.41   14.42
  10  -6  -6   25.26   10.01
  10   6  -6   24.11    8.95
 -10  -6   6   48.91   11.97
 -10  -6   6   40.68   14.43
  10  -6  -7   -0.11    6.89
  10   6  -7    3.54    6.07
 -10  -6   7   -1.19    7.18
 -10  -6   7    5.09    9.06
  10  -6  -8    2.12    7.45
  10   6  -8    1.95    6.23
 -10  -6   8    7.91    7.81
 -10  -6   8   10.03   11.16
  10  -6  -9   42.98   12.76
 -10  -6   9   58.83   13.62
  10  -6 -10   17.57   10.21
  10   6 -10   40.45   11.99
 -10  -6  10   46.39   11.40
  10  -6 -11   12.92    7.77
  10   6 -11    2.10    7.17
 -10  -6  11    7.09    6.51
  10  -6 -12    1.35    6.00
 -10  -6  12    7.05    7.29
  10  -6 -13   13.36    8.41
 -10  -6  13   18.26    9.19
  10  -6 -14    9.00    6.97
  10   6 -14    3.21    6.83
 -10  -6  14    3.49    7.46
  10  -6 -15   25.44    9.06
  10   6 -15   28.65   10.62
 -10  -6  15   34.28   11.13
  10  -6 -16    1.24    6.19
  10   6 -16    0.51    7.26
 -10  -6  16   17.31    7.92
  10  -6 -17    2.02    5.32
  10   6 -17    3.67    6.53
 -10  -6  17    5.79    5.12
  10  -6 -18   12.57    6.97
  10   6 -18    2.80    7.27
 -10  -6  18    4.97    7.12
  10  -6 -19    4.80    6.46
  10   6 -19   13.61    8.71
 -10  -6  19    4.90    6.58
  10  -6 -20    6.46    5.67
  10   6 -20    7.97    7.59
 -10  -6  20    4.99    7.23
  10  -6 -21    1.92    6.01
  10   6 -21    1.80    7.44
 -10  -6  21    1.98    5.92
  10   6 -22    2.61    7.80
 -10  -6  22    1.23    7.64
  10   6 -23    1.64    6.08
 -10  -6  23    7.44    7.36
  10   6 -24    4.80    8.66
 -10  -6  24    8.57    7.32
  10   6 -25   -0.66    8.82
 -10  -6  25    3.85    6.58
  10   6 -26   -1.75    7.27
 -10  -6  26    3.70    6.38
  10   6 -27   -2.43    7.85
 -10  -6  27   -1.93    6.92
  10   6 -28   -1.60    6.87
 -10  -6  28   -1.94    6.72
  10   6 -29    0.03    7.41
 -10  -6  29   20.21    8.74
  10   6 -30   -5.01    8.88
 -10  -6  30   -2.71    5.22
  10   6 -31   10.77    8.88
 -10  -6  31   -2.40    8.95
  10   6 -32   -3.37    7.50
 -10  -6  32    0.36    6.59
 -10  -6  33    1.93    6.45
  10  -7  -1   87.81   16.66
  10   7  -1   47.26   13.06
 -10  -7   1   98.42   16.29
 -10  -7   1   46.92   16.86
  10  -7  -2    0.13    7.82
  10   7  -2   -0.62    6.26
 -10  -7   2    2.31    6.89
 -10  -7   2    7.66   11.16
  10  -7  -3   20.63    9.60
  10   7  -3   27.27    9.15
 -10  -7   3   19.34    9.74
 -10  -7   3   31.32   14.48
  10  -7  -4   -5.91    7.92
  10   7  -4    1.35    5.67
 -10  -7   4    6.65    6.45
 -10  -7   4   -0.16    9.66
  10  -7  -5   33.12   10.87
 -10  -7   5   27.41    9.46
 -10  -7   5   42.56   15.07
  10  -7  -6    9.18    7.14
 -10  -7   6    3.19    6.53
 -10  -7   6   -1.07   10.96
  10  -7  -7   43.82   12.20
 -10  -7   7   52.18   11.79
 -10  -7   7   18.38   12.76
  10  -7  -8   16.23    9.35
 -10  -7   8   30.66    8.34
 -10  -7   8    8.90   10.36
  10  -7  -9    3.96    7.09
 -10  -7   9   -2.71    7.54
 -10  -7   9   -2.59   10.41
  10  -7 -10    2.61    6.90
 -10  -7  10    2.78    6.51
 -10  -7  10   11.07   10.84
  10  -7 -11    4.10    7.82
 -10  -7  11   14.51    8.11
 -10  -7  11    2.29    8.93
  10  -7 -12    5.60    8.32
 -10  -7  12    5.91    6.16
  10  -7 -13   27.49   10.94
 -10  -7  13   41.32   10.60
  10  -7 -14    2.84    7.31
 -10  -7  14    0.20    5.73
  10  -7 -15    2.91    6.91
 -10  -7  15   -0.51    6.53
  10  -7 -16    4.67    6.13
  10   7 -16    2.92    7.17
 -10  -7  16    0.59    6.53
  10  -7 -17   15.29    8.43
  10   7 -17    9.19    8.55
 -10  -7  17   23.24    9.30
  10  -7 -18    8.05    7.39
  10   7 -18    1.83    6.42
 -10  -7  18    6.70    6.16
  10  -7 -19    2.39    6.44
  10   7 -19    1.88    7.76
 -10  -7  19    8.11    7.58
  10   7 -20   -0.80    7.13
 -10  -7  20   -1.67    5.88
  10   7 -21    2.74    6.73
 -10  -7  21    5.73    6.07
  10   7 -22   -1.08    7.35
 -10  -7  22    4.59    7.06
  10   7 -23   19.17    9.58
 -10  -7  23   16.63    8.27
  10   7 -24   -2.37    8.60
 -10  -7  24   -1.13    7.15
  10   7 -25   -1.21    8.09
 -10  -7  25   -0.13    7.07
  10   7 -26   -0.08    6.13
 -10  -7  26   -3.63    6.50
  10   7 -27    0.52    8.04
 -10  -7  27    2.32    7.30
  10   7 -28   -2.63    7.48
 -10  -7  28    5.41    7.15
  10   7 -29   -2.74    6.63
 -10  -7  29    3.93    6.69
  10   7 -30    0.68    7.70
 -10  -7  30   -2.46    6.59
  10   7 -31   -0.30    7.91
 -10  -7  31    3.07    7.21
  10   7 -32   11.82    9.77
  10  -8  -1    8.45    8.72
 -10  -8   1    5.72    7.45
 -10  -8   1   20.39   10.53
  10  -8  -2    0.07    7.88
 -10  -8   2    0.80    5.96
 -10  -8   2    0.71   10.48
  10  -8  -3   46.69   12.96
 -10  -8   3   56.93   12.12
 -10  -8   3   18.88   13.91
  10  -8  -4    6.54    7.03
 -10  -8   4   16.30    7.47
 -10  -8   4   -2.64    9.14
  10  -8  -5   61.81   15.19
 -10  -8   5   81.15   15.39
 -10  -8   5   38.85   15.94
  10  -8  -6   16.87    8.67
 -10  -8   6    0.45    7.38
 -10  -8   6    7.32   10.96
  10  -8  -7   -3.38    7.57
 -10  -8   7    3.65    6.37
 -10  -8   7    5.65   11.27
  10  -8  -8   -1.62    7.68
 -10  -8   8    1.35    6.39
 -10  -8   8   11.28    9.65
  10  -8  -9   -1.17    7.30
 -10  -8   9   17.71    8.26
  10  -8 -10    3.05    7.29
 -10  -8  10    2.41    6.43
  10  -8 -11   25.44   10.17
 -10  -8  11   19.07    7.97
  10  -8 -12   -3.63    7.40
 -10  -8  12   -6.21    7.52
  10  -8 -13   13.49    7.63
 -10  -8  13    3.49    7.30
  10  -8 -14    1.61    7.19
 -10  -8  14    0.98    6.40
  10  -8 -15   21.17    9.50
 -10  -8  15   27.30    9.42
  10  -8 -16   -1.20    6.47
 -10  -8  16    6.52    6.50
  10  -8 -17    4.07    5.64
 -10  -8  17    0.28    5.26
  10  -8 -18    0.06    5.79
 -10  -8  18    6.49    7.62
 -10  -8  19   30.43   10.30
 -10  -8  20    1.97    6.57
 -10  -8  21   22.11    8.23
 -10  -8  22   -1.32    6.90
 -10  -8  23    4.49    7.09
 -10  -8  24    1.85    6.93
 -10  -8  25   11.11    8.32
  10   8 -26   -2.63    9.34
 -10  -8  26   -3.58    6.62
  10   8 -27   -2.54    8.27
 -10  -8  27   -5.25    8.20
  10   8 -28   -1.50    8.84
 -10  -8  28    5.21    6.74
  10   8 -29    0.46    8.34
  10   8 -30    0.33    8.94
  10   8 -31   -7.35    9.88
  10   8 -32   -6.23   10.39
  10  -9  -1   42.62   12.21
 -10  -9   1   41.24   11.57
 -10  -9   1   33.36   13.15
  10  -9  -2    6.55    8.35
 -10  -9   2    6.92    7.35
 -10  -9   2    2.15   10.64
  10  -9  -3   45.45   13.48
 -10  -9   3   35.62   10.53
 -10  -9   3   24.53   13.00
  10  -9  -4    1.91    7.58
 -10  -9   4    4.06    5.99
 -10  -9   4   -1.51    9.77
  10  -9  -5    7.02    7.14
 -10  -9   5   19.54    8.15
 -10  -9   5   -4.00   12.67
  10  -9  -6   -4.65    8.22
 -10  -9   6    0.01    7.03
 -10  -9   6   -6.76   10.16
  10  -9  -7   39.71   13.00
 -10  -9   7   42.22   11.29
  10  -9  -8   14.90    9.18
 -10  -9   8   16.28    7.16
  10  -9  -9    9.34    8.14
 -10  -9   9    5.89    6.96
  10  -9 -10   15.46    8.05
 -10  -9  10    6.61    6.38
  10  -9 -11   12.66    8.85
 -10  -9  11   10.48    7.53
  10  -9 -12   -2.69    7.17
 -10  -9  12   -0.09    5.68
  10  -9 -13    1.55    6.80
 -10  -9  13   10.27    7.08
  10  -9 -14   -6.16    7.13
 -10  -9  14   -0.70    6.88
  10  -9 -15    3.93    7.65
 -10  -9  15    4.87    7.80
  10  -9 -16    4.01    6.69
 -10  -9  16   -1.89    6.75
 -10  -9  17   73.35   16.75
 -10  -9  18   -0.01    5.29
 -10  -9  19    6.06    7.19
 -10  -9  20    0.73    6.33
 -10  -9  21   12.22    8.35
 -10  -9  22    1.23    5.10
 -10  -9  23   15.64    8.77
 -10  -9  24    3.88    6.97
 -10  -9  25   -1.01    6.28
 -10  -9  26   14.48    7.96
  10 -10  -1    8.68    8.50
 -10 -10   1   13.88    8.11
 -10 -10   1    9.04   10.29
  10 -10  -2   -0.02    6.73
 -10 -10   2    3.88    6.44
 -10 -10   2   -0.68    9.02
  10 -10  -3   19.51    9.83
 -10 -10   3   10.31    7.71
 -10 -10   3    8.35    9.64
  10 -10  -4   13.46    8.52
 -10 -10   4    1.44    6.12
  10 -10  -5   37.50   11.58
 -10 -10   5   33.51   10.82
  10 -10  -6    8.39    8.38
 -10 -10   6    4.55    5.61
  10 -10  -7    8.14    9.05
 -10 -10   7    1.18    7.09
  10 -10  -8   -0.55    7.78
 -10 -10   8    1.47    5.58
  10 -10  -9   17.21   10.32
 -10 -10   9   36.35   10.50
  10 -10 -10    2.39    7.11
 -10 -10  10    3.66    6.16
  10 -10 -11   29.54    9.85
 -10 -10  11    5.86    8.09
  10 -10 -12   -0.01    7.50
 -10 -10  12    2.10    7.67
  10 -10 -13   26.69   10.13
 -10 -10  13   40.07   10.76
  10 -10 -14   10.60    7.83
 -10 -10  14    4.16    7.79
 -10 -10  15   16.52    7.81
 -10 -10  16   -1.49    5.79
 -10 -10  17   -0.71    7.51
 -10 -10  18   14.01    8.29
 -10 -10  19    9.14    7.54
 -10 -10  20    7.28    7.34
 -10 -10  21   -2.23    6.61
 -10 -10  22   -0.29    6.55
 -10 -10  23    8.26    8.00
  10 -11  -1   15.48    8.92
 -10 -11   1    7.80    7.70
  10 -11  -2   -2.92    7.46
 -10 -11   2    3.14    6.73
  10 -11  -3   10.26    9.27
 -10 -11   3   30.81    9.73
  10 -11  -4    4.15    8.92
 -10 -11   4    1.44    5.85
  10 -11  -5    1.09    7.10
 -10 -11   5    3.29    7.35
  10 -11  -6   -3.56    7.85
 -10 -11   6    5.90    7.17
  10 -11  -7   23.44   11.34
 -10 -11   7   22.31    9.36
  10 -11  -8    2.00    7.24
 -10 -11   8   -0.20    7.69
  10 -11  -9    3.00    6.47
 -10 -11   9   -2.01    7.25
  10 -11 -10    4.73    7.25
 -10 -11  10   -2.67    7.39
  10 -11 -11   22.95   10.18
 -10 -11  11   20.43    8.66
  10 -11 -12    4.66    8.25
 -10 -11  12   -0.95    6.68
 -10 -11  13   27.38    9.59
 -10 -11  14   -2.61    6.92
 -10 -11  15    3.92    6.87
 -10 -11  16   -2.56    8.03
 -10 -11  17   28.96   10.03
 -10 -11  18   -3.59    8.17
 -10 -11  19   -3.21    6.95
 -10 -11  20   -8.41    8.96
  10 -12  -1   12.24    8.44
 -10 -12   1    4.90    6.78
  10 -12  -2    5.95    7.35
 -10 -12   2    6.61    6.72
  10 -12  -3   13.00    9.45
 -10 -12   3    2.27    6.66
  10 -12  -4   -1.97    8.52
 -10 -12   4    0.45    7.03
  10 -12  -5    7.67    7.93
 -10 -12   5   23.46    8.31
  10 -12  -6   -1.32    7.05
 -10 -12   6    0.63    6.82
  10 -12  -7    0.36    7.48
 -10 -12   7   -2.39    7.28
  10 -12  -8   10.18    8.55
 -10 -12   8    4.55    6.75
  10 -12  -9   20.07   10.25
 -10 -12   9   10.33    8.01
  10 -12 -10   -4.01    8.10
 -10 -12  10   -1.44    5.57
  10 -12 -11    2.28    9.04
 -10 -12  11    0.00    5.85
 -10 -12  12    6.62    6.83
 -10 -12  13   22.06    8.58
 -10 -12  14    2.35    6.82
 -10 -12  15   17.12    8.75
 -10 -12  16   -3.47    7.69
 -10 -12  17   -0.00    4.72
  10 -13  -1   14.39    9.38
 -10 -13   1   15.41    8.24
  10 -13  -2   -8.08    9.16
 -10 -13   2    1.31    6.43
  10 -13  -3    4.33    7.98
 -10 -13   3   21.18    8.61
  10 -13  -4   -5.64    7.67
 -10 -13   4   -3.31    7.20
  10 -13  -5    2.95    8.47
 -10 -13   5    9.55    7.59
  10 -13  -6    0.65    8.71
 -10 -13   6    6.83    7.22
  10 -13  -7    8.62    7.70
 -10 -13   7    7.48    7.08
  10 -13  -8   -6.17    8.59
 -10 -13   8   -0.52    6.29
  10 -13  -9    0.04    6.08
 -10 -13   9    1.30    6.83
 -10 -13  10    1.42    7.19
 -10 -13  11    1.54    6.58
 -10 -13  12   -1.72    7.68
 -10 -13  13   10.77    8.39
 -10 -13  14   -4.22    6.25
  10 -14  -1   -3.17    9.00
 -10 -14   1   11.10    7.67
  10 -14  -2    1.68    7.60
 -10 -14   2    1.91    6.26
  10 -14  -3   -3.64    8.45
 -10 -14   3   -0.22    6.83
  10 -14  -4   -0.00    8.51
 -10 -14   4   -1.52    7.72
  10 -14  -5    7.88    8.04
 -10 -14   5    2.45    6.41
  10 -14  -6    5.26    9.34
 -10 -14   6   20.87    8.81
  10 -14  -7   -4.21   10.04
 -10 -14   7   -3.19    6.33
 -10 -14   8   -2.93    6.22
 -10 -14   9   -2.98    6.39
 -10 -14  10   -0.46    8.27
  10 -15  -1   -2.03    8.49
 -10 -15   1    5.70    6.90
  10 -15  -2    0.66    7.75
 -10 -15   2    4.60    6.85
  10 -15  -3    0.08    7.98
 -10 -15   3   -2.50    7.86
  10 -15  -4   -2.01    8.62
 -10 -15   4    1.50    6.18
  10 -15  -5   -4.01    7.73
 -10 -15   5   -4.45    6.87
 -10 -15   6    8.52    8.30
  10 -16  -3    6.41    8.59
  -9   0   1   11.97    9.67
  -9   0   2   -2.45    9.72
  -9   0   3  118.43   24.49
  -9   0   4   -0.35    9.43
   9   0  -4   -1.86    9.33
  -9   0   5   66.41   16.09
   9   0  -5   31.86   14.50
  -9   0   6   -9.82   10.22
   9   0  -6   -1.62    4.92
   9   0  -6   -2.70    9.94
  -9   0   7  117.21   24.38
   9   0  -7  107.99   20.20
   9   0  -7  139.86   25.08
  -9   0   8   -2.97    9.40
   9   0  -8    3.88    5.44
   9   0  -8    4.53    9.71
  -9   0   9   20.77   14.32
   9   0  -9   86.33   13.87
   9   0  -9  106.29   19.47
  -9   0  10    1.70    9.63
   9   0 -10    0.00    4.38
   9   0 -10    3.27   10.01
  -9   0  11    4.94   10.93
   9   0 -11   20.13    7.08
   9   0 -11   15.01   11.99
  -9   0  12   -4.22   11.16
   9   0 -12   -0.88    4.48
   9   0 -12    1.49    9.95
   9   0 -13   38.42    9.61
   9   0 -14   -2.53    5.76
   9   0 -15   42.86   10.59
   9   0 -16   -2.57    5.56
   9   0 -17   35.43    9.51
   9   0 -18    1.92    4.50
   9   0 -19  113.51   20.34
   9   0 -20   -2.42    5.77
  -9   0  21   15.60    7.93
   9   0 -21   10.52    7.17
  -9   0  22    0.42    5.61
   9   0 -22    4.26    6.34
  -9   0  23   57.98   13.43
  -9   0  24    4.41    5.79
  -9   0  25   37.58   10.74
  -9   0  26    0.70    7.00
  -9   0  27    1.67    6.92
  -9   0  28   -1.69    5.97
  -9   0  29   16.06    7.86
   9   0 -30    0.00    5.99
   9   0 -31    0.09    6.33
   9   0 -32   -0.25    6.72
   9   0 -33   15.66    7.89
   9   0 -34    3.98    6.37
  -9   1   1  399.05   64.96
  -9  -1   1  415.90   65.25
  -9   1   2    2.91    8.45
   9  -1  -2    2.74    9.11
  -9  -1   2    9.65    9.72
  -9   1   3   11.53    9.87
   9  -1  -3   -1.74    8.76
  -9  -1   3   -8.39   10.65
  -9   1   4   50.94   14.99
   9  -1  -4   43.70   16.11
  -9  -1   4   71.30   17.37
  -9   1   5  108.19   26.13
   9  -1  -5  144.33   27.63
   9   1  -5  144.80   22.93
  -9  -1   5  124.84   26.56
  -9   1   6   -0.28    8.69
   9  -1  -6   -1.23   10.10
   9   1  -6    3.16    5.74
   9   1  -6   -1.41    8.90
  -9  -1   6   -6.46   10.47
  -9   1   7   75.30   17.07
   9  -1  -7   56.08   11.91
   9  -1  -7   44.62   15.41
   9   1  -7   44.70   11.38
   9   1  -7   77.58   16.94
  -9  -1   7   32.92   14.54
  -9   1   8    3.82    9.09
   9  -1  -8    2.71    5.78
   9  -1  -8   -2.53    9.80
   9   1  -8    2.95    5.26
   9   1  -8   11.30   10.28
  -9  -1   8   18.74   10.92
  -9   1   9    7.14   11.47
   9  -1  -9   13.95    6.78
   9  -1  -9   15.54   12.18
   9   1  -9   16.43    6.48
   9   1  -9   18.71   10.72
  -9  -1   9   32.40   12.48
  -9   1  10    3.40    8.03
   9  -1 -10   -4.69    6.40
   9  -1 -10    0.63    9.81
   9   1 -10   -1.17    5.14
   9   1 -10    5.30    9.02
  -9  -1  10   -0.49    7.85
  -9   1  11   79.93   22.84
   9  -1 -11  118.75   19.62
   9  -1 -11  108.03   23.22
   9   1 -11  125.84   19.64
   9   1 -11   80.85   22.44
  -9  -1  11  123.27   23.80
   9  -1 -12    3.78    5.07
   9   1 -12    7.04    5.16
   9   1 -12   15.41   11.86
  -9  -1  12    3.27   10.19
   9  -1 -13    7.77    5.66
   9   1 -13    3.62    5.05
  -9  -1  13    0.34    8.74
   9  -1 -14   -5.12    5.82
   9   1 -14   -2.93    4.99
   9  -1 -15  139.15   19.93
   9   1 -15   85.14   18.90
   9  -1 -16   22.59    7.36
   9   1 -16   16.61    7.24
   9  -1 -17   60.71   12.99
   9   1 -17   69.32   13.78
   9  -1 -18    3.61    5.12
   9   1 -18   -1.68    6.08
   9  -1 -19    2.21    5.14
   9   1 -19   13.84    6.62
  -9  -1  19   11.90    7.57
   9  -1 -20    0.53    5.09
   9   1 -20    4.74    6.18
  -9  -1  20    5.95    5.96
   9  -1 -21   83.55   15.28
  -9  -1  21   66.22   16.18
  -9   1  22    1.96    5.82
   9  -1 -22    0.35    5.24
  -9  -1  22   -0.99    5.73
  -9   1  23    1.11    6.94
   9  -1 -23    7.29    6.47
  -9  -1  23    3.76    6.27
  -9   1  24    1.64    6.32
  -9  -1  24   -1.65    5.54
  -9   1  25    3.10    6.20
  -9  -1  25   14.89    7.39
  -9   1  26   -1.36    4.99
  -9  -1  26    1.98    5.40
  -9   1  27   33.63   10.32
  -9  -1  27   29.69   10.12
  -9   1  28   -0.84    5.66
   9   1 -28   -2.50    7.45
  -9  -1  28   -2.92    5.80
   9   1 -29   -0.88    5.84
  -9  -1  29   -1.54    5.76
   9   1 -30   -0.67    6.87
  -9  -1  30   -4.19    5.58
   9   1 -31    9.04    8.38
   9  -1 -32   -3.02    4.77
   9   1 -32   -1.11    7.05
   9  -1 -33   12.04    7.61
   9   1 -33   12.72    8.49
   9  -1 -34    2.45    6.21
   9   1 -34   -4.74    6.70
  -9   2   1   26.35   14.38
   9  -2  -1   38.75   11.62
   9  -2  -1   86.66   18.05
  -9  -2   1   58.09   15.21
  -9   2   2    2.15    9.57
   9  -2  -2    5.31    7.42
   9  -2  -2    2.91    9.46
  -9  -2   2   22.10   10.78
  -9   2   3  149.79   27.66
   9  -2  -3  162.49   24.31
   9  -2  -3  141.18   27.08
   9   2  -3  116.42   22.14
  -9  -2   3  107.16   25.34
  -9   2   4    3.75   10.70
   9  -2  -4   -0.94    6.36
   9  -2  -4    4.63    9.64
   9   2  -4   12.21    5.93
  -9  -2   4    6.75    8.93
  -9   2   5    7.94   10.24
   9  -2  -5   15.88    8.11
   9  -2  -5   24.07   12.15
   9   2  -5   14.22    6.93
  -9  -2   5   31.32   12.54
  -9   2   6   -5.85   11.60
   9  -2  -6    0.49    6.88
   9  -2  -6   -0.85    8.32
   9   2  -6    0.82    5.50
  -9  -2   6   -3.50    9.59
  -9   2   7   56.49   15.80
   9  -2  -7   56.76   12.71
   9  -2  -7   97.24   19.14
   9   2  -7   31.29   10.40
  -9  -2   7   69.55   16.35
  -9   2   8   19.96   12.04
   9  -2  -8   41.33    9.70
   9  -2  -8   25.19   12.86
   9   2  -8   19.15    7.29
  -9  -2   8   19.14   11.72
  -9   2   9   30.17   13.54
   9  -2  -9   35.86   10.33
   9  -2  -9   77.16   16.71
   9   2  -9   38.14   10.24
   9   2  -9   53.73   14.96
  -9  -2   9   51.22   14.63
  -9   2  10    2.28    9.72
   9  -2 -10    1.94    5.89
   9  -2 -10    1.18    9.02
   9   2 -10    1.91    5.45
   9   2 -10   -4.49    9.53
  -9  -2  10   -1.67    8.74
   9  -2 -11    4.32    5.60
   9   2 -11    3.55    5.26
   9   2 -11   16.23   10.70
  -9  -2  11   -1.97   10.09
   9  -2 -12   26.46    8.05
   9   2 -12    2.42    5.68
   9   2 -12   24.55   11.21
  -9  -2  12    6.56   10.93
   9  -2 -13   49.54   11.15
   9   2 -13   48.00   10.66
   9   2 -13   13.64   12.15
  -9  -2  13   75.54   16.24
   9  -2 -14   35.08    9.38
   9   2 -14   42.96   10.40
  -9  -2  14   23.61   12.54
   9  -2 -15   10.14    5.87
   9   2 -15    5.63    6.26
   9  -2 -16    1.59    4.93
   9   2 -16    1.86    5.11
   9  -2 -17   18.67    8.66
   9   2 -17   59.51   11.43
  -9  -2  17   36.65   10.49
   9  -2 -18   -1.41    4.59
   9   2 -18    2.99    5.98
  -9  -2  18    1.60    6.99
   9  -2 -19  133.54   22.30
  -9  -2  19  122.25   23.26
   9  -2 -20    7.58    5.28
  -9  -2  20   18.31    8.69
   9  -2 -21    8.51    5.88
  -9  -2  21   11.94    7.43
   9  -2 -22    4.92    5.93
  -9  -2  22   30.45    9.09
   9  -2 -23   28.02    9.08
  -9  -2  23   44.34   10.71
  -9   2  24   17.43    7.78
   9  -2 -24   -0.45    4.77
  -9  -2  24    5.93    6.84
  -9   2  25   18.34    7.98
   9  -2 -25    5.41    6.14
   9   2 -25   15.34    7.86
  -9  -2  25    9.08    6.98
  -9   2  26    0.00    5.63
   9   2 -26   -1.97    6.82
  -9  -2  26   -1.48    6.31
   9   2 -27    1.97    6.47
  -9  -2  27    1.44    5.04
   9   2 -28   -0.86    5.54
  -9  -2  28    1.34    5.76
   9   2 -29    5.67    7.06
  -9  -2  29   26.27    8.00
   9   2 -30   -1.08    6.98
  -9  -2  30    0.54    5.55
   9   2 -31    5.07    6.25
  -9  -2  31    4.98    6.95
   9   2 -32   -1.46    7.29
  -9  -2  32    0.80    5.74
   9   2 -33   -0.15    7.42
   9  -2 -34    0.75    5.07
   9   2 -34   -0.45    7.24
  -9   3   1  169.70   33.05
   9  -3  -1  169.45   29.81
   9  -3  -1  229.38   34.59
   9   3  -1  153.60   27.89
  -9  -3   1  189.68   32.43
  -9   3   2   73.19   17.24
   9  -3  -2   49.28   11.74
   9  -3  -2   34.68   14.68
   9   3  -2   36.34    9.61
  -9  -3   2   38.00   13.33
  -9   3   3   -0.91    9.27
   9  -3  -3    1.40    5.83
   9  -3  -3    7.91   11.22
   9   3  -3    1.57    5.27
  -9  -3   3    2.13    8.18
  -9   3   4   -4.44   10.96
   9  -3  -4    5.07    7.23
   9  -3  -4    6.85   11.25
   9   3  -4   11.93    6.25
  -9  -3   4    0.97    8.62
  -9   3   5   17.41   13.77
   9  -3  -5   44.69   11.85
   9  -3  -5   54.22   16.35
   9   3  -5   66.90   11.85
  -9  -3   5   39.87   13.86
  -9   3   6    6.42   10.99
   9  -3  -6   26.49   10.36
   9  -3  -6   44.68   16.12
   9   3  -6   50.84    9.97
  -9  -3   6   62.08   14.80
  -9   3   7   18.23   11.20
   9  -3  -7   24.17    9.27
   9  -3  -7   26.71   12.65
   9   3  -7   38.59    8.48
  -9  -3   7   37.05   13.15
  -9   3   8   -6.83    9.71
   9  -3  -8   -0.85    6.01
   9  -3  -8    2.76   11.31
   9   3  -8   -0.88    4.25
  -9  -3   8   -0.48    8.48
   9  -3  -9    5.87    6.41
   9   3  -9    8.14    5.61
  -9  -3   9   17.83   11.21
   9  -3 -10   -0.85    6.07
   9   3 -10    2.31    5.17
  -9  -3  10    5.20    9.60
   9  -3 -11  152.90   25.54
   9   3 -11  154.29   25.47
  -9  -3  11  134.19   28.71
   9  -3 -12   32.63    9.26
   9   3 -12   35.09    9.30
  -9  -3  12   17.57   12.89
   9  -3 -13    2.33    5.58
   9   3 -13   20.77    7.47
  -9  -3  13    4.19   10.30
   9  -3 -14   -1.70    5.54
   9   3 -14    0.08    5.93
  -9  -3  14   -5.06    6.95
  -9  -3  14   -2.80    9.91
   9  -3 -15   82.96   15.42
   9   3 -15   67.33   15.98
  -9  -3  15   90.55   16.96
   9  -3 -16   21.78    7.36
   9   3 -16   13.21    7.61
  -9  -3  16   21.98    8.17
   9  -3 -17   34.93   10.01
  -9  -3  17   49.49   11.97
   9  -3 -18    1.17    5.78
  -9  -3  18   -2.01    5.78
   9  -3 -19    5.62    5.59
  -9  -3  19    4.32    7.25
   9  -3 -20   13.30    6.21
  -9  -3  20   16.10    7.88
   9  -3 -21   72.40   14.77
  -9  -3  21   80.53   16.05
   9  -3 -22   15.12    6.50
   9   3 -22   15.13    8.51
  -9  -3  22   12.29    7.19
   9  -3 -23   17.66    6.65
   9   3 -23   11.69    7.93
  -9  -3  23   10.27    7.00
   9  -3 -24   -0.87    4.73
   9   3 -24    1.00    6.92
  -9  -3  24    1.13    5.79
  -9   3  25   17.73    7.34
   9  -3 -25   10.15    6.07
   9   3 -25   11.27    8.36
  -9  -3  25   18.80    8.27
   9   3 -26    2.10    6.06
  -9  -3  26    5.60    6.30
   9   3 -27   -4.79    8.85
  -9  -3  27   17.27    8.15
   9   3 -28    4.16    6.52
  -9  -3  28    5.82    6.72
   9   3 -29    2.71    8.48
  -9  -3  29    1.85    6.13
   9   3 -30    7.99    7.72
  -9  -3  30    6.79    7.46
   9   3 -31    6.38    8.84
  -9  -3  31   11.53    7.29
   9   3 -32    2.32    7.60
  -9  -3  32    4.49    5.68
   9   3 -33    6.36    7.32
  -9  -3  33   10.93    7.21
   9   3 -34    0.13    5.98
  -9   4   1   -1.47   10.94
   9  -4  -1    2.96    6.74
   9  -4  -1    4.44   10.72
   9   4  -1    2.29    5.60
  -9   4   2   46.18   17.43
   9  -4  -2   70.40   14.53
   9  -4  -2   54.25   17.79
   9   4  -2   71.90   13.25
  -9  -4   2   52.52   16.15
  -9   4   3   58.17   17.08
   9  -4  -3   34.85   11.37
   9  -4  -3   26.39   13.68
   9   4  -3   53.62   11.42
  -9  -4   3   95.91   18.05
  -9   4   4   52.90   17.30
   9  -4  -4   69.58   14.71
   9  -4  -4   68.29   18.92
   9   4  -4   59.22   12.67
  -9  -4   4   69.13   16.88
  -9   4   5   75.37   19.95
   9  -4  -5   69.67   16.28
   9  -4  -5  109.45   21.54
   9   4  -5   68.39   14.96
  -9  -4   5  105.66   21.06
  -9   4   6   -2.64   10.25
   9  -4  -6   11.11    7.72
   9  -4  -6   15.25   11.17
   9   4  -6    1.99    4.88
  -9  -4   6    7.51    9.62
  -9   4   7   58.64   18.14
   9  -4  -7   71.27   16.08
   9   4  -7   93.43   15.40
  -9  -4   7   65.69   18.90
   9  -4  -8   41.91   13.90
   9   4  -8  100.37   15.56
  -9  -4   8   89.11   19.31
   9  -4  -9   64.82   15.63
   9   4  -9   84.67   15.23
  -9  -4   9   83.90   19.95
   9  -4 -10   -4.95    7.15
   9   4 -10   -2.27    5.42
  -9  -4  10   -4.23    9.60
   9  -4 -11    3.71    6.63
   9   4 -11    0.95    5.73
  -9  -4  11   14.56    8.88
  -9  -4  11    0.65    9.05
   9  -4 -12    6.00    6.59
   9   4 -12    0.00    5.15
  -9  -4  12   -4.51    8.23
  -9  -4  12    5.93   10.74
   9  -4 -13   50.10   12.40
   9   4 -13   58.97   13.10
  -9  -4  13   53.96   13.04
  -9  -4  13   56.94   16.83
   9  -4 -14    9.43    7.54
  -9  -4  14   10.94    7.46
  -9  -4  14   22.36   12.25
   9  -4 -15   31.98    9.50
  -9  -4  15   44.41   11.20
   9  -4 -16   -0.31    5.23
  -9  -4  16    9.30    7.37
   9  -4 -17   22.65    8.35
  -9  -4  17   50.03   11.15
   9  -4 -18   75.10   15.04
   9   4 -18   82.58   17.22
  -9  -4  18   81.35   16.15
   9  -4 -19   71.98   14.04
   9   4 -19   60.80   15.38
  -9  -4  19   68.49   15.06
   9  -4 -20   -0.86    4.79
   9   4 -20    0.40    5.96
  -9  -4  20   -0.71    6.04
   9  -4 -21    3.41    5.00
   9   4 -21    0.15    6.94
  -9  -4  21    4.86    6.49
   9  -4 -22    8.75    5.62
   9   4 -22   16.39    8.28
  -9  -4  22    1.87    5.86
   9  -4 -23   19.63    8.27
   9   4 -23   45.00   12.05
  -9  -4  23   57.79   11.65
   9  -4 -24    5.41    5.11
   9   4 -24   30.08    9.78
  -9  -4  24   27.51    8.18
   9   4 -25   11.50    8.55
  -9  -4  25    5.44    6.12
   9   4 -26   -0.43    6.19
  -9  -4  26    1.04    5.38
   9   4 -27   -0.58    7.78
  -9  -4  27    0.55    6.18
   9   4 -28   17.30    8.89
  -9  -4  28    4.41    6.62
   9   4 -29   16.67    8.70
  -9  -4  29   16.75    8.26
   9   4 -30   -3.85    8.64
  -9  -4  30   -3.07    6.43
   9   4 -31   -4.99    6.94
  -9  -4  31    6.18    7.15
   9   4 -32    1.70    7.30
  -9  -4  32    0.48    6.23
   9   4 -33   -2.12    7.04
  -9  -4  33    0.14    4.90
   9   4 -34   10.77    9.03
  -9  -4  34   -2.43    6.70
  -9   5   1  129.49   28.01
   9  -5  -1  140.74   23.85
   9  -5  -1  145.15   28.46
   9   5  -1  117.79   21.68
  -9   5   2   61.50   17.05
   9  -5  -2   43.71   13.07
   9  -5  -2   54.85   17.53
   9   5  -2   51.83   11.76
  -9   5   3   11.83   10.99
   9  -5  -3   10.15    8.90
   9  -5  -3   35.00   13.45
   9   5  -3   14.74    6.28
  -9   5   4   73.99   19.90
   9  -5  -4   69.12   15.73
   9  -5  -5   49.25   11.82
   9   5  -5   32.15    9.99
   9  -5  -6   44.58   11.91
   9   5  -6   48.32   10.84
  -9  -5   6   43.77   14.98
   9  -5  -7   84.92   16.08
   9   5  -7   68.49   14.36
  -9  -5   7   56.52   17.63
   9  -5  -8    2.93    6.68
   9   5  -8   -0.38    5.77
  -9  -5   8   -1.08    7.41
  -9  -5   8   -2.51   10.05
   9  -5  -9    9.96    7.44
   9   5  -9    3.19    6.15
  -9  -5   9   -0.94    6.76
  -9  -5   9   12.31   12.85
   9  -5 -10    2.32    7.31
   9   5 -10    1.14    7.26
  -9  -5  10    5.51    6.81
  -9  -5  10   -4.52   11.04
   9  -5 -11   52.31   13.99
  -9  -5  11   82.14   15.07
  -9  -5  11   67.40   18.43
   9  -5 -12   37.71   10.51
  -9  -5  12   36.37   10.08
  -9  -5  12   19.90   12.14
   9  -5 -13   -1.87    5.54
  -9  -5  13    5.81    5.26
  -9  -5  13   -2.03    9.65
   9  -5 -14   22.11    8.09
  -9  -5  14    2.75    6.32
   9  -5 -15   21.65    8.30
  -9  -5  15   20.95    7.98
   9  -5 -16   33.12    9.72
   9   5 -16   55.66   12.71
  -9  -5  16   37.48   11.57
   9  -5 -17   43.71   11.15
   9   5 -17   51.54   13.42
  -9  -5  17   59.15   13.03
   9  -5 -18    8.38    6.08
   9   5 -18   10.31    8.02
  -9  -5  18    6.05    6.39
   9  -5 -19    2.29    5.42
   9   5 -19   -4.05    6.61
  -9  -5  19    6.43    6.00
   9  -5 -20   13.68    6.32
   9   5 -20    1.69    6.65
  -9  -5  20    5.26    7.53
   9  -5 -21   32.76    8.54
   9   5 -21   27.09   10.23
  -9  -5  21   23.17    9.34
   9  -5 -22   45.59   10.63
   9   5 -22   39.78   12.23
  -9  -5  22   64.39   13.52
   9   5 -23    7.47    8.44
  -9  -5  23   13.73    8.11
   9   5 -24    3.10    6.17
  -9  -5  24   -1.75    6.80
   9   5 -25    6.47    8.46
  -9  -5  25    2.44    6.04
   9   5 -26   42.47   11.24
  -9  -5  26    9.66    7.87
   9   5 -27   27.20   10.30
  -9  -5  27   15.45    8.83
   9   5 -28   -5.53    8.39
  -9  -5  28    7.47    7.21
   9   5 -29   -2.46    6.96
  -9  -5  29   -0.60    5.96
   9   5 -30    3.26    8.91
  -9  -5  30    3.45    6.31
   9   5 -31    4.48    8.39
  -9  -5  31   -2.62    6.65
   9   5 -32    5.59    8.07
  -9  -5  32   -1.74    7.33
   9   5 -33    3.90    8.03
  -9  -5  33   16.19    8.52
   9   5 -34   -0.20    9.37
  -9  -5  34    0.89    7.35
  -9  -5  35    4.09    6.53
  -9   6   1   -3.02   11.39
   9  -6  -1    0.66    6.65
   9   6  -1    1.83    5.56
  -9  -6   1   -2.83    8.93
   9  -6  -2  127.00   23.17
   9   6  -2  131.91   21.92
  -9  -6   2  111.61   24.89
   9  -6  -3   28.07   10.16
   9   6  -3   23.48    7.70
  -9  -6   3   20.47   13.69
   9  -6  -4   37.52   11.25
   9   6  -4   19.34    8.99
  -9  -6   4   35.54   10.03
   9  -6  -5   28.97   10.38
   9   6  -5   21.75    9.14
  -9  -6   5   27.84    9.68
   9  -6  -6   14.26    7.92
   9   6  -6    9.17    7.50
   9   6  -6   19.64    7.83
  -9  -6   6    7.16    7.85
   9  -6  -7   47.99   11.35
   9   6  -7   16.05    7.47
   9   6  -7   22.51    9.15
  -9  -6   7   29.95    9.50
   9  -6  -8   76.29   17.24
   9   6  -8  107.53   18.89
  -9  -6   8   77.00   17.01
   9  -6  -9    3.17    6.58
   9   6  -9    5.63    7.53
  -9  -6   9   17.06    7.74
   9  -6 -10   -2.75    7.03
   9   6 -10   -2.51    6.15
  -9  -6  10    2.59    6.09
  -9  -6  10    8.33    9.18
   9  -6 -11   -0.20    6.06
  -9  -6  11    5.50    7.14
  -9  -6  11   -5.01   11.08
   9  -6 -12   29.84   10.39
   9   6 -12   31.84   10.36
  -9  -6  12   25.59    9.69
   9  -6 -13   23.47    9.26
  -9  -6  13   38.31   10.64
   9  -6 -14   38.26   11.21
  -9  -6  14   51.75   11.58
   9  -6 -15    8.00    7.02
  -9  -6  15   14.73    7.23
   9  -6 -16    4.92    6.34
   9   6 -16    1.63    7.37
  -9  -6  16    3.35    6.54
   9  -6 -17   25.16    8.02
   9   6 -17   18.84    9.30
  -9  -6  17   12.45    8.32
   9  -6 -18   39.33   10.00
   9   6 -18   16.27   10.07
  -9  -6  18   71.62   12.72
   9  -6 -19   12.55    6.89
   9   6 -19    7.78    7.41
  -9  -6  19   15.38    8.80
   9  -6 -20    4.64    5.62
   9   6 -20   11.79    7.92
  -9  -6  20    0.94    6.20
   9  -6 -21    5.06    6.18
   9   6 -21   -1.27    6.55
  -9  -6  21   -2.51    7.05
   9   6 -22    1.81    6.46
  -9  -6  22    2.91    6.64
   9   6 -23   10.95    8.30
  -9  -6  23   10.89    7.00
   9   6 -24    5.46    7.95
  -9  -6  24    7.84    7.02
   9   6 -25    6.12    7.27
  -9  -6  25    8.72    7.53
   9   6 -26    0.11    7.06
  -9  -6  26    0.40    6.03
   9   6 -27   -0.01    8.84
  -9  -6  27   -0.33    6.53
   9   6 -28    4.88    9.06
  -9  -6  28    0.94    6.55
   9   6 -29   -2.86    7.67
  -9  -6  29   -1.90    7.32
   9   6 -30    5.17    7.68
  -9  -6  30    7.10    7.25
   9   6 -31   10.37    8.97
  -9  -6  31   -0.67    6.04
   9   6 -32   -2.89    7.99
  -9  -6  32   -1.75    6.76
   9   6 -33   -2.15    8.64
  -9  -6  33    0.20    7.58
   9   6 -34    2.94    8.64
  -9  -6  34    3.38    6.68
  -9  -6  35   -1.39    7.64
  -9  -6  36   -2.26    7.99
   9  -7  -1   10.23    7.64
   9   7  -1   10.80    7.14
  -9  -7   1   24.89    9.07
  -9  -7   1   -0.23    8.82
   9  -7  -2   16.34    8.74
   9   7  -2    1.19    5.79
  -9  -7   2    1.37    5.90
  -9  -7   2    9.26   10.71
   9  -7  -3   -6.41    7.49
  -9  -7   3   -0.50    6.10
  -9  -7   3   -9.19   11.43
   9  -7  -4   15.37    9.48
  -9  -7   4   31.90    9.64
  -9  -7   4   23.63   11.85
   9  -7  -5    7.63    8.18
  -9  -7   5    5.20    6.83
  -9  -7   5   23.47   12.30
   9  -7  -6   50.19   14.29
  -9  -7   6   87.49   15.27
  -9  -7   6   42.06   16.57
   9  -7  -7    8.16    7.98
  -9  -7   7   11.27    7.10
  -9  -7   7   -3.45   10.97
   9  -7  -8    8.05    7.25
  -9  -7   8    0.60    6.25
  -9  -7   8   -0.58    9.75
   9  -7  -9   11.14    7.70
   9   7  -9   11.31    8.12
  -9  -7   9   15.20    8.02
   9  -7 -10   20.90    9.17
   9   7 -10   11.82    7.52
  -9  -7  10   13.82    8.30
   9  -7 -11   16.16    9.16
   9   7 -11   20.95    8.72
  -9  -7  11   11.30    8.09
   9  -7 -12   58.15   13.95
   9   7 -12   67.33   15.27
  -9  -7  12   64.27   14.19
   9  -7 -13   -3.54    6.52
   9   7 -13   -2.89    6.66
  -9  -7  13    5.54    6.16
   9  -7 -14    5.78    6.72
  -9  -7  14   11.21    6.86
   9  -7 -15   -4.92    7.13
  -9  -7  15    0.52    5.07
   9  -7 -16   35.90   10.36
   9   7 -16   24.08   10.92
  -9  -7  16   54.88   12.78
   9  -7 -17   15.15    7.13
   9   7 -17   -1.57    7.60
  -9  -7  17    3.30    7.22
   9  -7 -18    1.29    5.90
   9   7 -18   -1.49    6.22
  -9  -7  18   -0.53    5.77
   9  -7 -19    1.93    5.88
   9   7 -19    6.27    7.58
  -9  -7  19   -1.67    5.71
   9   7 -20   18.90    8.79
  -9  -7  20   14.98    7.92
   9   7 -21   14.03    9.22
  -9  -7  21    8.51    6.81
   9   7 -22   21.94   10.57
  -9  -7  22   34.66   10.19
   9   7 -23   -2.18    7.59
  -9  -7  23   12.47    8.68
   9   7 -24   -3.70    8.84
  -9  -7  24    3.38    6.65
   9   7 -25    3.24    8.70
  -9  -7  25   -0.86    5.88
   9   7 -26    5.30    8.11
  -9  -7  26   18.84    9.05
   9   7 -27   16.69    9.31
  -9  -7  27   10.80    7.71
   9   7 -28   -4.69    8.08
  -9  -7  28    4.18    7.01
   9   7 -29   -5.06    9.69
  -9  -7  29   -2.09    6.89
   9   7 -30    5.06    8.48
  -9  -7  30   -0.40    6.07
   9   7 -31   -1.40    8.14
  -9  -7  31   -1.18    6.39
   9   7 -32   16.24    9.23
  -9  -7  32    6.42    8.44
   9   7 -33    4.45    8.09
  -9  -7  33   -3.59    6.98
   9  -8  -1   28.19   10.20
  -9  -8   1   26.65   10.17
  -9  -8   1   28.80   12.09
   9  -8  -2   25.29    9.32
  -9  -8   2   14.29    7.40
  -9  -8   2   16.06   11.58
   9  -8  -3    2.55    6.94
  -9  -8   3    1.59    6.61
  -9  -8   3    3.08    9.03
   9  -8  -4   81.47   15.54
  -9  -8   4   54.86   13.06
  -9  -8   4   31.38   14.92
   9  -8  -5   -2.16    8.30
  -9  -8   5   -0.28    5.83
  -9  -8   5   -2.79    9.74
   9  -8  -6    1.71    6.42
  -9  -8   6    0.76    5.99
  -9  -8   6    0.58    8.72
   9  -8  -7    3.72    7.48
  -9  -8   7    3.45    6.70
  -9  -8   7   -6.19    9.87
   9  -8  -8   66.13   16.34
  -9  -8   8   93.04   17.22
   9  -8  -9    0.73    8.15
  -9  -8   9    5.92    7.10
   9  -8 -10    9.72    7.55
  -9  -8  10   18.26    8.46
   9  -8 -11   12.67    8.56
  -9  -8  11    6.36    7.53
   9  -8 -12   17.03    8.10
  -9  -8  12   31.79    9.57
   9  -8 -13    2.86    7.39
  -9  -8  13   -1.86    6.90
   9  -8 -14   19.14    8.41
  -9  -8  14   30.56    9.53
   9  -8 -15   -2.86    7.20
  -9  -8  15    0.00    5.78
   9  -8 -16    4.27    6.90
  -9  -8  16    0.84    6.61
   9  -8 -17    2.64    6.24
   9   8 -17   -0.03    7.95
  -9  -8  17    0.24    6.00
   9  -8 -18   29.10    9.04
   9   8 -18   31.31   11.94
  -9  -8  18   31.20   10.85
   9   8 -19    8.42    9.25
  -9  -8  19    3.58    6.74
   9   8 -20    6.71    8.51
  -9  -8  20   18.20    8.04
   9   8 -21    3.81    7.01
  -9  -8  21   -1.75    6.30
   9   8 -22    1.02    6.80
  -9  -8  22    2.33    5.54
   9   8 -23   -4.11    9.02
  -9  -8  23   -2.81    6.88
   9   8 -24    2.79    8.50
  -9  -8  24    5.49    7.69
   9   8 -25   -4.18    7.01
  -9  -8  25   -0.60    7.40
   9   8 -26   -0.87    9.90
  -9  -8  26   14.31    8.18
   9   8 -27    9.63    8.52
  -9  -8  27    3.57    7.14
   9   8 -28   -1.72    8.52
  -9  -8  28   14.50    7.82
   9   8 -29   -0.11    8.57
  -9  -8  29   14.47    7.50
   9   8 -30    2.61    8.11
  -9  -8  30   -1.18    6.82
   9   8 -31   -1.56    8.74
  -9  -8  31    6.12    6.49
   9   8 -32   -5.23    9.44
   9   8 -33   -6.26   10.02
   9  -9  -1   -0.93    7.52
  -9  -9   1    5.96    6.58
  -9  -9   1   -0.56    8.95
   9  -9  -2   43.21   12.03
  -9  -9   2   22.55    9.31
  -9  -9   2   38.40   12.92
   9  -9  -3    1.25    7.29
  -9  -9   3    7.42    6.91
  -9  -9   3   21.36   11.65
   9  -9  -4   -2.60    7.04
  -9  -9   4   11.66    6.70
  -9  -9   4    0.69    9.85
   9  -9  -5    8.80    6.67
  -9  -9   5    2.47    6.34
   9  -9  -6   85.08   18.31
  -9  -9   6   97.65   18.44
   9  -9  -7   -3.64    8.26
  -9  -9   7    1.17    6.15
   9  -9  -8   -1.46    6.76
  -9  -9   8    5.18    6.10
   9  -9  -9   -2.75    7.11
  -9  -9   9   -1.70    5.22
   9  -9 -10   16.01    8.08
  -9  -9  10    8.72    7.43
  -9  -9  11    6.87    6.91
   9  -9 -12   45.45   12.50
  -9  -9  12   38.45   11.56
   9  -9 -13   -3.67    6.87
  -9  -9  13   -0.19    4.89
   9  -9 -14    4.53    7.88
  -9  -9  14    7.74    6.81
   9  -9 -15    1.47    7.30
  -9  -9  15   -0.33    7.63
   9  -9 -16   21.14    9.83
  -9  -9  16   43.22   11.02
  -9  -9  17   -1.39    6.67
  -9  -9  18    5.65    8.07
  -9  -9  19    0.97    7.04
  -9  -9  20    1.37    7.31
  -9  -9  21   -2.04    6.58
  -9  -9  22   18.38    8.86
  -9  -9  23    3.55    7.27
  -9  -9  24    7.78    7.09
  -9  -9  25   -3.08    7.04
  -9  -9  26   12.34    8.79
  -9  -9  27   10.95    7.41
  -9  -9  28    0.07    6.61
  -9  -9  29   -1.45    6.87
   9   9 -31    2.41    9.22
   9   9 -32    3.38   10.32
   9   9 -33   -0.32    7.68
   9 -10  -1    0.64    6.82
  -9 -10   1    1.45    5.55
  -9 -10   1    3.66    9.43
   9 -10  -2    0.84    7.27
  -9 -10   2   28.25    8.80
   9 -10  -3    7.64    8.75
  -9 -10   3    3.72    6.66
   9 -10  -4   35.50   12.72
  -9 -10   4   64.75   12.88
   9 -10  -5   -1.13    7.01
  -9 -10   5   -0.04    6.14
   9 -10  -6   -2.22    6.16
  -9 -10   6   -1.40    7.72
   9 -10  -7    1.53    7.85
  -9 -10   7    1.32    5.36
   9 -10  -8   21.62    9.58
  -9 -10   8   30.67    9.79
   9 -10  -9    8.85    7.28
  -9 -10   9    4.13    6.23
   9 -10 -10   11.67    7.98
  -9 -10  10    5.68    5.96
   9 -10 -11    5.24    7.39
  -9 -10  11    7.90    6.79
   9 -10 -12    8.02    6.91
  -9 -10  12    3.47    6.68
   9 -10 -13    8.37    9.04
  -9 -10  13    1.99    5.81
   9 -10 -14   24.88    9.88
  -9 -10  14   36.61   10.40
  -9 -10  15   -2.00    6.11
  -9 -10  16    2.21    7.18
  -9 -10  17   -0.05    7.31
  -9 -10  18   21.77    9.45
  -9 -10  19   -7.20    8.39
  -9 -10  20   10.40    8.15
  -9 -10  21   -2.86    6.28
  -9 -10  22   16.89    9.02
  -9 -10  23   -4.66    7.66
  -9 -10  24   15.78    8.43
  -9 -10  25   -2.30    7.51
  -9 -10  26   -1.23    6.10
   9 -11  -1   -0.59    6.29
  -9 -11   1   -3.17    6.26
   9 -11  -2   48.81   13.09
  -9 -11   2   44.73   11.73
   9 -11  -3    4.87    7.23
  -9 -11   3   -0.33    5.20
   9 -11  -4   14.83    9.00
  -9 -11   4   19.10    7.88
   9 -11  -5    3.71    7.76
  -9 -11   5    0.55    6.76
   9 -11  -6   16.76    9.77
  -9 -11   6   26.72    8.97
   9 -11  -7    0.59    8.09
  -9 -11   7   -1.02    6.85
   9 -11  -8   -4.37    7.58
  -9 -11   8   -3.06    6.70
   9 -11  -9    1.75    6.87
  -9 -11   9    0.22    5.95
   9 -11 -10   28.78   11.31
  -9 -11  10   33.84   10.61
   9 -11 -11   -2.85    6.86
  -9 -11  11   -3.38    6.62
   9 -11 -12   10.84    8.87
  -9 -11  12   15.40    8.26
  -9 -11  13   -2.68    6.72
  -9 -11  14    0.01    6.45
  -9 -11  15   -2.23    6.64
  -9 -11  16   56.57   14.38
  -9 -11  17   -4.12    7.32
  -9 -11  18    1.16    5.97
  -9 -11  19   -1.04    7.57
  -9 -11  20    4.68    7.09
  -9 -11  21   -0.24    7.41
  -9 -11  22   -1.47    7.60
  -9 -11  23   -5.05    7.94
   9 -12  -1    5.30    8.00
  -9 -12   1    9.11    7.56
   9 -12  -2   -0.79    7.40
  -9 -12   2    1.82    5.66
   9 -12  -3   -3.78    7.05
  -9 -12   3   -1.16    5.15
   9 -12  -4   17.51   10.04
  -9 -12   4   36.09   10.17
   9 -12  -5   -3.16    7.63
  -9 -12   5   -0.46    6.64
   9 -12  -6   -3.21    7.04
  -9 -12   6   -3.83    6.69
   9 -12  -7    2.94    6.75
  -9 -12   7    1.04    6.27
   9 -12  -8   34.27   11.44
  -9 -12   8   38.38   11.18
   9 -12  -9    4.76    7.33
  -9 -12   9    6.58    7.27
   9 -12 -10   -0.25    6.72
  -9 -12  10    5.81    7.19
   9 -12 -11    5.64    7.41
  -9 -12  11    5.15    6.87
  -9 -12  12    0.00    5.99
  -9 -12  13   -2.30    6.96
  -9 -12  14    8.05    8.66
  -9 -12  15    1.57    7.04
  -9 -12  16   -5.02    7.45
  -9 -12  17   -1.31    6.20
  -9 -12  18    9.85    7.26
  -9 -12  19   15.03    8.73
  -9 -12  20   14.29    8.13
   9 -13  -1   11.22    8.67
  -9 -13   1   11.87    7.46
   9 -13  -2    2.34    7.48
  -9 -13   2    3.56    6.54
   9 -13  -3   -4.23    7.94
  -9 -13   3    0.44    6.92
   9 -13  -4    0.75    6.77
  -9 -13   4   -0.03    6.42
   9 -13  -5    1.18    7.55
  -9 -13   5    7.23    7.29
   9 -13  -6   -0.99    6.69
  -9 -13   6   14.98    8.15
   9 -13  -7    7.90    8.83
  -9 -13   7    2.20    6.89
   9 -13  -8   -1.17    7.57
  -9 -13   8    6.91    6.74
   9 -13  -9   -4.01    7.41
  -9 -13   9   -1.90    6.99
  -9 -13  10    7.30    7.50
  -9 -13  11   -1.94    7.34
  -9 -13  12   17.67    8.97
  -9 -13  13   -3.65    6.46
  -9 -13  14   -0.00    5.86
  -9 -13  15    0.55    6.39
  -9 -13  16   17.69    8.98
  -9 -13  17   -5.52    7.56
   9 -14  -1   -4.91    7.73
  -9 -14   1   -0.17    5.51
   9 -14  -2    7.47    9.38
  -9 -14   2    5.03    7.28
   9 -14  -3    2.70    7.28
  -9 -14   3   -0.90    5.80
   9 -14  -4    2.78    8.03
  -9 -14   4   -1.42    6.64
   9 -14  -5   -3.73    7.83
  -9 -14   5    1.42    7.69
   9 -14  -6   -3.78    7.70
  -9 -14   6    1.57    6.50
   9 -14  -7    8.60    9.31
  -9 -14   7    8.56    6.85
  -9 -14   8    0.63    5.30
  -9 -14   9   -3.07    6.95
  -9 -14  10   12.30    8.97
  -9 -14  11    0.88    6.88
  -9 -14  12   -3.02    8.15
  -9 -14  13    2.94    7.13
  -9 -14  14    1.43    6.25
   9 -15  -1    7.35    7.51
  -9 -15   1    8.42    6.69
   9 -15  -2    2.83    8.14
  -9 -15   2    4.00    6.34
   9 -15  -3    5.52    8.56
  -9 -15   3    1.60    6.56
   9 -15  -4    3.71    8.04
  -9 -15   4    1.49    5.65
   9 -15  -5    6.24    7.86
  -9 -15   5    4.61    6.64
  -9 -15   6    9.36    8.12
  -9 -15   7    1.80    7.89
  -9 -15   8    3.23    7.96
  -9 -15   9   -1.22    7.95
  -9 -15  10    4.88    7.14
   9 -16  -1   -2.39    7.44
   9 -16  -2   -1.48    8.15
  -9 -16   2    9.74    7.39
   9 -16  -3    5.31    8.34
  -9 -16   3    7.85    7.64
  -9 -16   4    0.64    6.62
  -9 -16   5    2.05    5.67
  -9 -16   6    2.24    7.37
  -8   0   1    1.15    7.95
   8   0  -1    0.65    4.93
   8   0  -1   -0.95    8.35
  -8   0   2  488.48   71.38
   8   0  -2  416.56   67.59
   8   0  -2  509.40   71.36
  -8   0   3    4.18    8.28
   8   0  -3   -0.76    5.34
   8   0  -3    3.31    7.84
  -8   0   4   82.11   17.85
   8   0  -4   62.46   13.88
   8   0  -4   89.83   18.08
  -8   0   5    1.96    7.71
   8   0  -5    1.75    4.98
   8   0  -5   -0.50    8.49
  -8   0   6  117.77   21.60
   8   0  -6   80.90   16.50
   8   0  -6  112.14   21.05
  -8   0   7    7.08    8.47
   8   0  -7    1.10    4.94
   8   0  -7    4.02    7.87
  -8   0   8  186.46   35.15
   8   0  -8  228.36   36.52
  -8   0   9   -3.17    8.16
   8   0  -9    0.27    5.29
   8   0  -9   -0.40    9.52
  -8   0  10   -5.06    9.08
   8   0 -10   -0.19    7.91
  -8   0  11   -0.30    8.17
   8   0 -11   -2.92    9.13
  -8   0  12   51.69   16.49
   8   0 -12  132.65   21.16
  -8   0  13   -0.95    8.44
   8   0 -13   -2.91    8.77
  -8   0  14   84.00   18.40
   8   0 -14   71.87   18.44
   8   0 -18  121.02   21.06
   8   0 -19    2.29    4.66
  -8   0  20   10.25    7.62
   8   0 -20   23.79    7.74
  -8   0  21   -1.21    5.95
  -8   0  22   43.75   11.31
  -8   0  23   -4.05    5.74
  -8   0  24   20.80    8.24
  -8   0  25    0.22    5.64
  -8   0  26    0.05    5.64
  -8   0  27    4.24    5.37
  -8   0  28   59.68   13.28
  -8   0  29   -0.16    5.29
   8   0 -29   -3.52    6.35
   8   0 -30   12.94    7.77
   8   0 -31   -2.31    6.86
   8   0 -32   12.85    7.64
   8   0 -33    5.46    6.24
   8   0 -34   16.74    7.74
   8   0 -35    1.86    6.38
  -8   1   1   63.13   16.98
   8  -1  -1   93.01   15.43
   8  -1  -1   58.59   16.59
   8   1  -1   65.66   13.49
   8   1  -1   70.28   16.81
  -8  -1   1   60.08   16.41
  -8   1   2    4.65    8.03
   8  -1  -2    8.32    6.90
   8  -1  -2    0.31    7.94
   8   1  -2    0.20    4.87
   8   1  -2   11.03    9.44
  -8  -1   2   -0.89    8.00
  -8   1   3   -2.65    8.74
   8  -1  -3    5.75    5.64
   8  -1  -3    1.26    8.52
   8   1  -3    3.38    5.69
   8   1  -3    4.40    8.76
  -8  -1   3    4.44    8.42
  -8   1   4   29.76   11.81
   8  -1  -4   32.98    9.88
   8  -1  -4   50.09   14.25
   8   1  -4   46.84    9.50
   8   1  -4   26.91   12.32
  -8  -1   4   30.00   12.04
  -8   1   5   -0.41    7.21
   8  -1  -5    6.04    5.50
   8  -1  -5   -1.31    8.19
   8   1  -5    4.99    4.16
   8   1  -5   -0.00    8.03
  -8  -1   5    1.71    8.84
  -8   1   6   65.64   18.40
   8  -1  -6   96.84   16.49
   8  -1  -6  118.84   20.89
   8   1  -6   94.36   15.78
   8   1  -6   59.87   18.32
  -8  -1   6   70.99   18.14
  -8   1   7    6.20    9.54
   8  -1  -7   16.52    6.13
   8  -1  -7   10.15    9.84
   8   1  -7    3.62    5.08
   8   1  -7    1.29    8.26
  -8  -1   7   -0.56    7.64
  -8   1   8    5.28    8.58
   8  -1  -8   -0.61    4.33
   8  -1  -8   -0.71    8.69
   8   1  -8   13.39    9.00
  -8  -1   8    1.93    9.13
  -8   1   9   19.85   10.07
   8  -1  -9    4.41    5.37
   8  -1  -9   -2.40   10.20
   8   1  -9   14.33   10.35
  -8  -1   9    6.94    8.87
  -8   1  10  174.33   30.38
   8  -1 -10  174.57   27.23
   8  -1 -10  176.11   31.12
   8   1 -10  138.04   29.20
  -8  -1  10  170.99   30.70
  -8   1  11    1.72    8.51
   8  -1 -11    3.90    4.49
   8  -1 -11   -1.49    8.40
   8   1 -11   -1.88    9.03
  -8  -1  11    3.60    8.12
  -8   1  12    8.47    9.63
   8  -1 -12    3.48    9.18
   8   1 -12   15.07    9.61
  -8  -1  12   14.31    9.21
  -8   1  13    4.79    8.89
   8  -1 -13   -2.02    9.79
   8   1 -13    4.70    9.74
  -8  -1  13    8.31    9.54
  -8   1  14   78.95   19.03
   8  -1 -14   79.93   19.80
   8   1 -14  111.02   21.84
  -8  -1  14   93.54   20.12
   8   1 -15   44.23   14.72
  -8  -1  15   40.21   13.60
   8   1 -16   84.63   16.09
   8   1 -17    5.17    5.22
   8   1 -18   19.19    7.71
  -8  -1  18   18.92    7.62
  -8  -1  19   20.92    7.80
   8  -1 -20   10.81    6.46
  -8  -1  20   19.06    8.54
  -8   1  21    2.79    6.10
   8  -1 -21    1.32    5.28
  -8  -1  21   -3.96    6.59
  -8   1  22  122.51   18.82
   8  -1 -22   73.33   16.71
  -8  -1  22   90.48   17.73
  -8   1  23   -5.76    6.35
  -8  -1  23    0.24    5.41
  -8   1  24   10.27    6.98
  -8  -1  24   20.86    7.83
  -8   1  25   -2.22    5.70
  -8  -1  25    1.10    6.25
  -8   1  26    7.05    6.41
   8   1 -26   26.13    8.39
  -8  -1  26   24.81    7.61
  -8   1  27    1.07    5.63
   8   1 -27    3.50    5.72
  -8  -1  27    1.91    6.16
  -8   1  28   -0.62    5.19
   8   1 -28    3.79    5.95
  -8  -1  28   10.19    6.30
   8   1 -29    4.06    6.51
  -8  -1  29    1.05    4.97
   8   1 -30   29.60    9.42
  -8  -1  30   21.69    8.78
   8  -1 -31   -0.83    6.36
   8   1 -31    0.12    5.62
   8  -1 -32   14.84    8.58
   8   1 -32   17.37    9.06
   8  -1 -33    1.17    5.41
   8   1 -33   -1.56    5.97
   8  -1 -34   12.04    7.11
   8   1 -34    3.27    7.35
   8  -1 -35    5.75    6.60
   8   1 -35   -3.37    7.77
  -8   2   1   -0.78    8.25
   8  -2  -1   -3.94    6.63
   8  -2  -1   -3.22    8.81
   8   2  -1    0.68    4.08
  -8  -2   1    1.64    7.08
  -8   2   2   35.94   14.34
   8  -2  -2   53.79   12.66
   8  -2  -2   62.71   16.17
  -8  -2   2   63.48   15.53
  -8   2   3    2.92    7.73
   8  -2  -3    7.65    6.52
   8  -2  -3    7.03    9.11
   8   2  -3   10.81    5.11
   8   2  -3   24.68   10.25
  -8  -2   3   10.79    9.45
  -8   2   4   36.23   12.52
   8  -2  -4   30.28    8.71
   8  -2  -4   70.55   14.40
   8   2  -4   31.03    8.46
   8   2  -4   29.31   10.86
  -8  -2   4   20.43   11.54
  -8   2   5   -5.78    8.94
   8  -2  -5   10.57    6.38
   8  -2  -5   -3.59    9.68
   8   2  -5    5.58    5.10
   8   2  -5    4.80    7.84
  -8  -2   5   19.37    9.61
  -8   2   6  110.34   20.74
   8  -2  -6   95.08   17.08
   8  -2  -6   88.16   19.98
   8   2  -6   82.46   18.97
  -8  -2   6   62.39   18.82
  -8   2   7   51.77   13.41
   8  -2  -7   27.56    9.55
   8  -2  -7   41.29   14.75
   8   2  -7   39.70   12.99
  -8  -2   7   43.60   12.81
  -8   2   8  128.56   22.69
   8  -2  -8   97.71   18.25
   8  -2  -8  102.03   22.51
   8   2  -8   96.83   21.33
  -8  -2   8  102.23   21.33
  -8   2   9   -1.85    8.54
   8  -2  -9    7.55    5.91
   8  -2  -9    4.07    8.56
   8   2  -9   -0.47    7.63
  -8  -2   9   -4.75    8.90
  -8   2  10   -4.33    8.39
   8  -2 -10   -2.98    5.26
   8  -2 -10   -3.57    9.53
   8   2 -10   -5.27    8.75
  -8  -2  10    6.57    8.63
  -8   2  11    3.03    8.89
   8  -2 -11   -0.16    4.60
   8  -2 -11   -2.03    9.32
   8   2 -11    1.21    9.01
  -8  -2  11    0.19    7.75
  -8   2  12   54.71   14.73
   8  -2 -12   54.93   11.42
   8  -2 -12   51.87   15.84
   8   2 -12   61.39   15.52
  -8  -2  12   42.83   13.98
  -8   2  13   28.30   11.91
   8  -2 -13   37.18   13.15
   8   2 -13   60.60   15.31
  -8  -2  13   46.22   14.60
   8   2 -14   18.85    7.97
   8   2 -14   51.29   13.63
  -8  -2  14   38.18   12.66
   8   2 -15   22.40    8.13
   8   2 -15   21.96   12.78
  -8  -2  15   29.24    9.20
  -8  -2  15   25.84   10.27
   8   2 -16   15.54    7.42
  -8  -2  16   23.43    8.23
  -8  -2  17   27.26    9.09
  -8  -2  18  199.31   32.57
  -8  -2  19    0.60    6.39
  -8  -2  20    5.17    6.89
  -8  -2  21    2.68    5.88
  -8  -2  22   23.16    8.70
  -8   2  23    0.51    5.90
   8  -2 -23    5.41    5.83
   8   2 -23    1.16    6.80
  -8  -2  23    1.13    5.68
  -8   2  24    2.03    5.61
   8   2 -24    2.72    6.25
  -8  -2  24   20.06    7.36
  -8   2  25    2.59    5.07
   8   2 -25    1.95    5.90
  -8  -2  25    0.16    4.98
  -8   2  26    2.10    4.93
   8   2 -26    2.49    5.47
  -8  -2  26   -2.17    6.44
   8   2 -27   -0.72    6.11
  -8  -2  27   -1.78    4.84
   8   2 -28   10.27    8.83
  -8  -2  28   16.81    7.39
   8   2 -29   -2.08    6.42
  -8  -2  29    5.44    6.35
   8   2 -30   12.05    7.89
  -8  -2  30   23.49    8.09
   8   2 -31    0.47    5.57
  -8  -2  31   -2.40    5.83
   8   2 -32   23.93    8.65
  -8  -2  32    7.27    6.88
   8  -2 -33    0.35    5.88
   8   2 -33    1.05    6.65
   8  -2 -34   12.42    6.38
   8   2 -34    2.24    6.74
   8  -2 -35   -1.00    6.45
   8   2 -35   -2.96    8.47
  -8   3   1   79.33   19.40
   8  -3  -1   82.73   19.53
   8   3  -1   84.54   15.59
  -8  -3   1   98.73   19.56
  -8   3   2   -0.47    7.73
   8  -3  -2    4.83    5.85
   8  -3  -2   -3.97    9.69
   8   3  -2   -0.71    5.19
  -8  -3   2    9.30    8.95
  -8   3   3   37.66   13.08
   8  -3  -3   33.16   10.55
   8  -3  -3   29.76   12.33
  -8  -3   3   60.89   14.38
  -8   3   4   97.69   23.15
   8  -3  -4  126.17   21.09
   8  -3  -4  123.88   24.62
  -8  -3   4  107.67   22.64
  -8   3   5   -5.64    9.04
   8  -3  -5   -1.01    6.08
   8  -3  -5   16.20   10.23
  -8  -3   5   10.95    9.19
  -8   3   6   19.65   12.26
   8  -3  -6   39.47   10.21
   8  -3  -6   42.30   14.16
   8   3  -6   42.75   12.93
  -8  -3   6   37.50   12.27
  -8   3   7    8.33    9.15
   8  -3  -7   24.05    8.05
   8  -3  -7   -0.02    8.56
   8   3  -7    3.72    8.04
  -8  -3   7   19.52   10.03
  -8   3   8    0.58    8.23
   8  -3  -8    7.64    6.27
   8  -3  -8    6.38    9.09
   8   3  -8    7.97    8.58
  -8  -3   8    2.95    9.17
  -8   3   9   -5.79    9.31
   8  -3  -9    4.68    5.60
   8  -3  -9    8.96   10.21
   8   3  -9    4.81    8.49
  -8  -3   9    3.81    9.24
  -8   3  10   87.23   19.63
   8  -3 -10   87.27   16.31
   8  -3 -10  115.18   21.34
   8   3 -10   97.79   19.87
  -8  -3  10   51.49   18.38
  -8   3  11   88.26   19.82
   8  -3 -11   92.99   17.79
   8  -3 -11  126.52   23.26
   8   3 -11   93.71   17.36
   8   3 -11   92.99   20.92
  -8  -3  11   92.26   20.73
   8  -3 -12    0.54    4.52
   8   3 -12   -0.20    4.92
   8   3 -12    5.72   10.22
  -8  -3  12    6.22    8.69
   8  -3 -13   16.04    6.32
   8   3 -13    1.98    5.63
   8   3 -13    9.10    9.44
  -8  -3  13    0.69    7.13
  -8  -3  13   10.93   10.11
   8   3 -14   17.97    8.22
   8   3 -14   14.55    9.68
  -8  -3  14   34.79    8.80
  -8  -3  14   13.52   10.82
   8   3 -15   28.12   12.00
  -8  -3  15   41.48   10.37
  -8  -3  15   18.71   12.58
  -8  -3  16   94.63   18.06
  -8  -3  17    2.33    5.71
  -8  -3  18    2.51    6.65
  -8  -3  19    9.61    7.11
   8   3 -20  109.19   23.01
  -8  -3  20  153.76   23.53
   8   3 -21   10.76    6.78
  -8  -3  21   11.01    6.49
   8   3 -22   13.36    8.34
  -8  -3  22   18.61    7.86
   8   3 -23   -1.23    6.64
  -8  -3  23   -0.48    5.23
   8   3 -24   18.73    8.67
  -8  -3  24   29.34    9.19
   8  -3 -25   16.07    6.44
   8   3 -25    6.78    6.79
  -8  -3  25   19.87    7.77
   8   3 -26   11.51    7.33
  -8  -3  26   -2.59    6.48
   8   3 -27   -3.36    6.62
  -8  -3  27   -0.26    5.86
   8   3 -28   -3.81    6.63
  -8  -3  28   -2.04    7.04
   8   3 -29    0.62    6.86
  -8  -3  29    2.82    5.64
   8   3 -30   13.13    7.97
  -8  -3  30    5.49    6.30
   8   3 -31    8.29    8.21
  -8  -3  31    3.56    5.30
   8   3 -32    2.43    6.89
  -8  -3  32    8.05    6.96
   8   3 -33    1.96    6.43
  -8  -3  33    0.88    6.75
   8   3 -34   -3.26    7.72
   8  -3 -35    1.27    5.51
   8   3 -35   -5.12    9.11
  -8   4   1   59.96   14.85
   8  -4  -1   12.35   10.02
  -8  -4   1    4.44    8.93
  -8   4   2   23.48   11.73
   8  -4  -2   63.00   15.51
  -8  -4   2   29.41   11.43
  -8   4   3   15.31   10.79
   8  -4  -3   23.99   11.26
  -8  -4   3    4.81    9.42
  -8   4   4  112.38   25.60
   8  -4  -4  172.32   28.08
  -8  -4   4  122.09   25.31
  -8   4   5    8.12   10.30
   8  -4  -5   13.27   11.71
  -8  -4   5   22.75   10.27
  -8   4   6   75.11   15.53
   8  -4  -6   15.77   12.10
  -8  -4   6   25.13   12.22
  -8   4   7   79.60   20.17
   8  -4  -7  114.92   22.39
  -8  -4   7   86.18   19.93
  -8   4   8   16.31   10.01
   8  -4  -8   40.60   14.37
  -8  -4   8   34.45   12.67
  -8   4   9    5.35    9.73
   8  -4  -9   10.70    7.14
   8  -4  -9   12.77    9.84
   8   4  -9    9.73    5.94
  -8  -4   9    3.23    8.20
  -8   4  10    0.60    7.38
   8  -4 -10    0.61    6.64
   8  -4 -10    1.46    9.68
   8   4 -10   11.03    6.58
  -8  -4  10   -2.13    6.42
  -8  -4  10    5.04    8.78
   8  -4 -11    8.93    5.92
   8   4 -11    2.39    6.25
  -8  -4  11   10.98    7.65
  -8  -4  11   24.86   11.60
   8  -4 -12   91.65   16.96
   8   4 -12  100.27   20.61
  -8  -4  12   93.59   17.33
  -8  -4  12   66.35   19.01
   8   4 -13    9.75   10.92
  -8  -4  13   21.75    7.67
  -8  -4  13   27.46   11.63
   8   4 -14   61.50   16.94
  -8  -4  14   59.06   13.52
   8   4 -15   -5.45    9.48
  -8  -4  15    1.42    6.26
  -8  -4  16   28.59    9.10
   8   4 -17   35.06   10.25
  -8  -4  17   18.99    8.86
   8   4 -18   67.89   16.87
  -8  -4  18  103.14   17.45
   8   4 -19   11.75    8.01
  -8  -4  19    2.73    6.72
   8   4 -20   16.49    9.05
  -8  -4  20   19.08    8.12
   8   4 -21    6.43    6.99
  -8  -4  21    0.51    6.44
   8   4 -22   11.40    8.20
  -8  -4  22   13.53    7.47
   8   4 -23    2.29    6.86
  -8  -4  23   14.46    7.16
   8   4 -24   12.18    8.08
  -8  -4  24   12.16    6.96
   8   4 -25   -1.09    6.99
  -8  -4  25    5.00    6.11
   8   4 -26    0.91    6.73
  -8  -4  26   -4.45    6.30
   8   4 -27    8.09    7.42
  -8  -4  27    0.07    5.22
   8   4 -28   11.53    7.90
  -8  -4  28   10.36    7.58
   8   4 -29    3.91    7.53
  -8  -4  29    7.85    6.57
   8   4 -30    1.08    6.29
  -8  -4  30   -0.02    5.86
   8   4 -31    6.92    7.49
  -8  -4  31    0.29    5.66
   8   4 -32    8.57    8.43
  -8  -4  32   11.01    6.91
   8   4 -33   22.57   10.28
  -8  -4  33    2.59    6.76
   8   4 -34   13.84    8.81
  -8  -4  34   13.06    6.88
   8   4 -35    4.04    7.97
  -8   5   1   41.97   14.32
   8  -5  -1   44.52   13.76
  -8  -5   1   33.16   12.09
  -8   5   2   14.57   12.33
   8  -5  -2   39.36   13.61
  -8  -5   2   46.64   13.29
  -8   5   3   34.39   13.76
  -8  -5   3    7.27    8.85
  -8   5   4   15.68   10.76
   8  -5  -4    0.12    8.83
  -8  -5   4   10.85    9.99
  -8   5   5   43.95   14.82
   8  -5  -5   46.60   15.27
  -8  -5   5   53.87   14.88
  -8   5   6  114.56   23.09
   8  -5  -6   95.64   23.09
   8   5  -6  109.87   18.79
  -8  -5   6   87.73   21.71
  -8   5   7    5.29    9.65
   8  -5  -7   -5.31   10.99
   8   5  -7    6.53    5.43
  -8  -5   7    3.49    5.46
  -8  -5   7   -0.60    8.11
   8   5  -8   10.29    6.27
  -8  -5   8    9.16    7.49
  -8  -5   8    0.08    8.32
  -8  -5   9    9.75    8.24
  -8  -5   9    0.16    8.86
   8   5 -10  163.50   30.44
  -8  -5  10  227.66   31.37
  -8  -5  10  161.06   32.70
   8   5 -11   40.05   10.47
  -8  -5  11   19.62    8.45
  -8  -5  11   24.61   12.52
   8   5 -12   -0.02    5.31
  -8  -5  12    1.99    6.58
  -8  -5  12   15.58    8.82
   8   5 -13   -0.81    7.06
  -8  -5  13   -3.00    6.52
   8   5 -14    4.75    6.75
  -8  -5  14    6.64    6.83
  -8  -5  15   16.97    7.37
  -8  -5  16   51.38   12.39
   8   5 -17   15.55    8.62
  -8  -5  17   17.18    7.82
   8   5 -18    7.81    7.87
  -8  -5  18    3.78    6.42
   8   5 -19    7.76    7.80
  -8  -5  19   10.71    7.33
   8   5 -20   43.74   11.56
  -8  -5  20   22.61    9.45
   8   5 -21   22.08    9.71
  -8  -5  21   25.95    8.91
   8   5 -22   16.26    8.25
  -8  -5  22   23.82    8.73
   8   5 -23    1.29    8.02
  -8  -5  23    4.95    6.45
   8   5 -24    6.28    8.04
  -8  -5  24   -1.65    5.20
   8   5 -25    4.12    6.22
  -8  -5  25    5.05    7.23
   8   5 -26   11.78    9.68
  -8  -5  26    8.55    6.72
   8   5 -27    8.70    8.77
  -8  -5  27   10.79    7.93
   8   5 -28    2.39    7.05
  -8  -5  28    1.60    6.53
   8   5 -29    7.72    7.79
  -8  -5  29    9.48    6.26
   8   5 -30    9.22    8.92
  -8  -5  30    7.46    7.10
   8   5 -31   11.38    9.78
  -8  -5  31   12.31    8.03
   8   5 -32   23.69    9.65
  -8  -5  32   -0.05    6.80
   8   5 -33   -1.99    8.58
  -8  -5  33    0.58    6.74
   8   5 -34   -3.07    7.18
  -8  -5  34   -1.92    6.45
   8   5 -35    2.09    8.91
  -8  -5  35    6.52    7.13
  -8   6   1   60.67   21.11
   8  -6  -1  112.21   20.45
   8  -6  -1  192.19   27.04
  -8   6   2   68.06   19.81
   8  -6  -2  103.94   17.94
   8  -6  -2   86.69   20.03
   8   6  -2   78.11   16.94
  -8   6   3   87.63   21.58
   8  -6  -3   82.31   21.64
   8   6  -3  108.97   18.11
   8   6  -3   83.99   18.15
  -8  -6   3  100.53   18.29
  -8   6   4   58.21   15.42
   8  -6  -4   10.63   10.69
   8   6  -4   28.19    9.09
   8   6  -4   35.72    9.88
  -8  -6   4   40.27   10.20
  -8   6   5   11.89   13.18
   8   6  -5   19.97    7.51
   8   6  -5   15.35    7.28
  -8  -6   5   34.06    9.48
  -8  -6   5   19.48   10.55
   8   6  -6   23.03    9.79
  -8  -6   6   27.69    9.04
  -8  -6   6   60.75   14.28
   8   6  -7   16.31    8.68
  -8  -6   7   42.62    9.74
  -8  -6   7   16.25   10.83
   8   6  -8   23.19   10.05
  -8  -6   8   49.54   10.52
  -8  -6   8   35.33   13.93
   8   6  -9   -0.55    5.89
  -8  -6   9    1.67    5.00
  -8  -6   9    2.82    9.14
   8   6 -10   13.19    7.09
  -8  -6  10    1.68    5.53
  -8  -6  10    4.01    8.53
   8   6 -11   14.05    7.85
  -8  -6  11   12.10    7.67
   8   6 -12   13.35    8.21
  -8  -6  12   25.22    9.33
   8   6 -13   21.36    8.68
  -8  -6  13   12.37    7.94
   8   6 -14   20.18   10.75
  -8  -6  14   56.67   11.61
  -8  -6  15   32.79    9.97
  -8  -6  16   -2.20    6.85
   8   6 -17   58.23   14.48
  -8  -6  17   52.62   12.67
   8   6 -18   22.87    9.21
  -8  -6  18   14.06    7.59
   8   6 -19   26.43    9.40
  -8  -6  19    5.10    6.75
   8   6 -20    8.59    7.47
  -8  -6  20    5.56    6.25
   8   6 -21    0.94    6.69
  -8  -6  21   -1.49    6.01
   8   6 -22   -5.71    8.18
  -8  -6  22   -0.15    5.82
   8   6 -23   25.54   11.59
  -8  -6  23    7.47    7.21
   8   6 -24   13.22    8.57
  -8  -6  24    5.59    6.68
   8   6 -25   12.81    8.60
  -8  -6  25    4.42    6.28
   8   6 -26   -1.84    7.69
  -8  -6  26    6.89    6.15
   8   6 -27    9.19    7.95
  -8  -6  27   18.50    8.39
   8   6 -28   -5.24    8.94
  -8  -6  28    8.31    7.20
   8   6 -29   14.35    8.81
  -8  -6  29    5.73    7.81
   8   6 -30   -2.72    8.52
  -8  -6  30    2.57    7.10
   8   6 -31   -4.29    8.16
  -8  -6  31   -2.64    6.22
   8   6 -32    1.24    7.65
  -8  -6  32    8.40    8.02
   8   6 -33    0.61    7.53
  -8  -6  33    2.37    6.90
   8   6 -34   -5.83    8.90
  -8  -6  34   15.33    7.84
   8   6 -35   -2.93    8.95
  -8  -6  35   -0.00    6.58
  -8  -6  36   -1.90    6.45
  -8   7   1   47.79   17.52
   8  -7  -1   62.45   14.52
  -8  -7   1   65.52   13.78
  -8  -7   1   79.18   17.94
   8  -7  -2   -0.79    6.85
  -8  -7   2   -1.95    5.83
  -8  -7   2    0.24    9.19
   8  -7  -3   19.21    9.00
  -8  -7   3    8.30    7.50
   8  -7  -4    4.76    7.52
   8   7  -4   -2.33    5.92
  -8  -7   4   -2.79    6.58
   8  -7  -5   62.77   13.01
   8   7  -5   53.28   12.60
  -8  -7   5   35.71   10.71
   8  -7  -6    7.88    7.06
   8   7  -6   24.04    8.40
  -8  -7   6   10.24    7.04
   8   7  -7   -0.61    5.27
  -8  -7   7    0.27    5.16
   8   7  -8   -0.89    5.75
  -8  -7   8   -1.35    4.99
   8   7  -9   38.31   11.72
  -8  -7   9   45.23   11.61
   8   7 -10   17.75    8.19
  -8  -7  10   11.36    6.57
   8   7 -11   63.95   15.45
  -8  -7  11   68.68   14.44
   8   7 -12   -3.98    6.79
  -8  -7  12   -2.91    6.31
   8   7 -13   10.45    7.79
  -8  -7  13    0.83    6.16
   8   7 -14   14.04    8.41
  -8  -7  14   10.17    7.66
  -8  -7  15   56.45   12.85
  -8  -7  16    6.17    6.41
   8   7 -17   16.65    8.86
  -8  -7  17    9.43    6.85
   8   7 -18   -2.17    6.59
  -8  -7  18    4.65    6.36
   8   7 -19   -2.06    7.26
  -8  -7  19    2.16    6.60
   8   7 -20    5.99    7.75
  -8  -7  20   12.81    7.81
   8   7 -21   36.93   12.54
  -8  -7  21   34.38   11.01
   8   7 -22    1.00    6.94
  -8  -7  22   -2.02    6.36
   8   7 -23   -1.21    7.61
  -8  -7  23   -0.43    5.76
   8   7 -24   -2.72    8.32
  -8  -7  24   -1.39    5.48
   8   7 -25   25.91    9.91
  -8  -7  25    5.84    7.83
   8   7 -26    5.86    8.70
  -8  -7  26    4.27    7.50
   8   7 -27   21.12   10.86
  -8  -7  27    7.60    8.33
   8   7 -28    0.79    7.80
  -8  -7  28    2.14    6.46
   8   7 -29    8.31    9.11
  -8  -7  29    0.65    6.35
   8   7 -30    1.79    9.59
  -8  -7  30   11.40    6.93
   8   7 -31    4.49    7.99
  -8  -7  31    5.07    7.76
   8   7 -32   -3.08    7.93
  -8  -7  32   -3.37    6.48
   8   7 -33   -3.06    8.05
  -8  -7  33   -3.61    6.63
   8   7 -34   -4.95    9.33
  -8  -7  34    1.94    6.33
  -8  -7  35    5.56    7.23
  -8  -7  36    1.08    5.94
   8  -8  -1   80.54   18.39
  -8  -8   1   98.99   18.27
  -8  -8   1  108.10   21.88
   8  -8  -2   -3.07    7.40
  -8  -8   2    3.16    5.51
  -8  -8   2   13.46   10.37
   8  -8  -3   35.74   11.48
  -8  -8   3   57.44   11.78
  -8  -8   3   34.25   13.78
   8  -8  -4   17.83    8.51
  -8  -8   4   25.91    8.30
  -8  -8   4    9.33   10.71
   8  -8  -5    1.39    6.52
  -8  -8   5   -0.35    6.04
  -8  -8   5   -2.49    9.75
   8  -8  -6   -0.83    6.66
  -8  -8   6    5.70    6.70
   8  -8  -7  116.11   20.05
  -8  -8   7   83.46   18.35
   8  -8  -8   -2.04    6.74
  -8  -8   8    8.90    6.75
   8  -8  -9    5.80    7.40
  -8  -8   9   10.67    7.58
   8  -8 -10    5.80    7.27
   8   8 -10   -0.17    7.15
  -8  -8  10   21.41    7.48
   8  -8 -11    0.94    6.66
   8   8 -11    3.39    6.17
  -8  -8  11    2.95    6.32
   8   8 -12    8.06    8.14
  -8  -8  12   -0.47    6.81
   8   8 -13   39.80   12.72
  -8  -8  13   28.27   10.22
   8   8 -14    2.74    6.99
  -8  -8  14    1.91    6.11
  -8  -8  15   22.58    9.36
  -8  -8  16    0.60    6.73
   8   8 -17   19.17   11.40
  -8  -8  17   29.67    8.98
   8   8 -18    5.29    8.35
  -8  -8  18   -1.20    6.55
   8   8 -19    8.08    8.59
  -8  -8  19    2.33    5.76
   8   8 -20    2.52    7.98
  -8  -8  20   -2.07    6.16
   8   8 -21    0.31    7.45
  -8  -8  21    0.68    5.66
   8   8 -22    4.11    8.01
  -8  -8  22   -0.25    6.11
   8   8 -23   48.28   14.15
  -8  -8  23   52.75   13.11
   8   8 -24   -4.49    8.72
  -8  -8  24    1.45    6.78
   8   8 -25   12.91    9.34
  -8  -8  25   13.85    8.38
   8   8 -26    3.39    7.57
  -8  -8  26    5.25    6.28
   8   8 -27   -0.14    8.58
  -8  -8  27   12.73    7.95
   8   8 -28   -1.07    7.35
  -8  -8  28    2.17    7.28
   8   8 -29   20.47   10.89
  -8  -8  29    0.07    6.77
   8   8 -30   -3.73    9.41
  -8  -8  30   -0.01    6.23
   8   8 -31   -3.65    8.82
  -8  -8  31   -2.11    7.92
   8   8 -32   -2.50    8.25
  -8  -8  32   11.75    8.19
   8   8 -33    2.95    8.61
  -8  -8  33   -2.00    7.80
   8   8 -34   -4.16    9.96
   8  -9  -1   72.22   15.57
  -8  -9   1   85.65   14.95
  -8  -9   1   37.32   15.14
   8  -9  -2    2.47    6.96
  -8  -9   2    3.26    6.02
  -8  -9   2    0.90    7.72
   8  -9  -3   36.51   12.46
  -8  -9   3   74.02   13.09
  -8  -9   3   35.53   13.84
   8  -9  -4   -0.50    6.79
  -8  -9   4    8.57    6.50
   8  -9  -5   31.12    9.99
  -8  -9   5    5.29    6.97
   8  -9  -6    4.17    6.56
  -8  -9   6    0.84    6.32
   8  -9  -7    4.61    6.86
  -8  -9   7    7.67    6.33
   8  -9  -8   -0.93    6.77
  -8  -9   8    5.95    6.74
   8  -9  -9    2.26    6.65
  -8  -9   9    8.25    7.78
   8  -9 -10    1.83    6.24
  -8  -9  10   -1.04    7.53
   8  -9 -11   94.52   20.37
  -8  -9  11  124.77   20.84
   8  -9 -12   -0.89    5.86
  -8  -9  12    1.61    7.15
   8  -9 -13   -0.87    7.09
  -8  -9  13   -1.93    5.51
   8  -9 -14    3.41    6.63
  -8  -9  14   15.29    7.12
   8  -9 -15   60.06   14.32
  -8  -9  15   76.66   16.01
  -8  -9  16    6.15    7.53
  -8  -9  17    3.97    6.46
  -8  -9  18    0.03    6.91
   8   9 -19   22.27   10.26
  -8  -9  19   19.34    8.84
   8   9 -20   -5.59    9.57
  -8  -9  20    8.09    6.51
   8   9 -21    7.57    8.90
  -8  -9  21    7.88    7.78
   8   9 -22   11.71    9.46
  -8  -9  22    8.46    6.87
   8   9 -23   -0.87    6.86
  -8  -9  23    3.07    7.23
   8   9 -24   -3.02    7.77
  -8  -9  24    2.34    6.05
   8   9 -25   32.16   12.75
  -8  -9  25   15.83    9.06
   8   9 -26   -3.00    8.62
  -8  -9  26   -1.44    6.90
   8   9 -27   -0.69    8.20
  -8  -9  27    3.78    6.26
   8   9 -28   -4.27   10.02
  -8  -9  28   -0.00    5.89
   8   9 -29   -5.53    9.31
  -8  -9  29    8.33    7.13
   8   9 -30    6.31    8.44
  -8  -9  30    0.90    7.06
   8   9 -31   11.10   10.06
  -8  -9  31    4.33    6.80
   8   9 -32    0.75    9.16
   8   9 -33   -2.60    9.58
   8   9 -34   -2.57    8.64
   8 -10  -1   19.90    9.70
  -8 -10   1   70.12   12.64
   8 -10  -2   -0.06    6.11
  -8 -10   2   -0.09    6.27
   8 -10  -3   65.05   14.49
  -8 -10   3   52.88   13.27
   8 -10  -4   10.41    7.87
  -8 -10   4   13.69    7.12
   8 -10  -5   14.07    7.78
  -8 -10   5    8.23    6.97
   8 -10  -6   -6.48    8.52
  -8 -10   6   -1.83    5.70
   8 -10  -7   68.32   16.56
  -8 -10   7   91.63   17.07
   8 -10  -8    0.27    6.40
  -8 -10   8    0.49    6.16
   8 -10  -9    9.19    7.67
  -8 -10   9    5.41    6.70
   8 -10 -10   -4.33    7.13
  -8 -10  10   -0.35    6.02
   8 -10 -11    3.03    7.21
  -8 -10  11    3.20    6.75
   8 -10 -12   -1.88    6.47
  -8 -10  12   -0.46    6.18
   8 -10 -13   43.49   12.71
  -8 -10  13   70.68   14.11
   8 -10 -14   -2.10    6.04
  -8 -10  14    2.85    5.04
  -8 -10  15    2.23    6.44
  -8 -10  16   -0.60    6.67
  -8 -10  17   54.92   13.77
  -8 -10  18    5.66    7.50
  -8 -10  19   27.69    9.87
  -8 -10  20    3.46    7.72
  -8 -10  21    2.25    7.79
  -8 -10  22    1.83    6.78
  -8 -10  23   10.01    7.49
  -8 -10  24   -0.05    6.70
  -8 -10  25    9.72    6.88
  -8 -10  26   -0.31    8.72
  -8 -10  27   -5.12    6.86
  -8 -10  28   -0.29    7.01
   8 -11  -1   54.08   14.02
  -8 -11   1   59.17   13.54
   8 -11  -2    4.43    7.71
  -8 -11   2   14.31    7.02
   8 -11  -3   12.79    7.63
  -8 -11   3   -0.44    5.71
   8 -11  -4   -1.02    7.23
  -8 -11   4   -2.69    6.13
   8 -11  -5   26.54   10.38
  -8 -11   5   23.13    8.80
   8 -11  -6   -3.85    7.60
  -8 -11   6    1.44    5.81
   8 -11  -7   -0.27    5.66
  -8 -11   7    6.31    6.96
   8 -11  -8    1.25    7.39
  -8 -11   8    2.46    7.07
   8 -11  -9   18.58    8.47
  -8 -11   9   13.44    7.64
   8 -11 -10   -3.48    6.91
  -8 -11  10    1.68    5.90
   8 -11 -11   27.51    9.84
  -8 -11  11   17.87    7.85
   8 -11 -12   -1.29    6.22
  -8 -11  12    5.05    6.41
  -8 -11  13   -0.33    7.53
  -8 -11  14    0.55    6.82
  -8 -11  15   45.98   12.65
  -8 -11  16   -1.12    6.24
  -8 -11  17   -2.67    7.16
  -8 -11  18   -6.21    8.14
  -8 -11  19    8.62    8.07
  -8 -11  20    0.21    7.08
  -8 -11  21   21.19    9.92
  -8 -11  22    1.37    6.12
  -8 -11  23   -2.19    6.31
  -8 -11  24    4.83    6.85
  -8 -11  25   12.93    9.24
  -8 -11  26   -3.68    8.22
   8 -12  -1    2.43    7.65
  -8 -12   1    4.24    6.61
   8 -12  -2    2.58    6.96
  -8 -12   2    2.97    6.40
   8 -12  -3   49.78   12.61
  -8 -12   3   36.41   11.41
   8 -12  -4    0.00    6.31
  -8 -12   4   -3.82    6.53
   8 -12  -5    0.97    6.55
  -8 -12   5    1.02    6.50
   8 -12  -6   -2.92    6.88
  -8 -12   6    0.91    6.08
   8 -12  -7   38.23   11.59
  -8 -12   7   36.90   10.87
   8 -12  -8   11.97    8.43
  -8 -12   8    2.83    6.20
   8 -12  -9   14.52    8.48
  -8 -12   9    3.55    6.03
   8 -12 -10    2.35    6.72
  -8 -12  10   -0.02    7.23
   8 -12 -11   -0.00    6.57
  -8 -12  11    3.77    7.09
  -8 -12  12    0.76    5.10
  -8 -12  13   28.24    9.88
  -8 -12  14   -0.85    5.47
  -8 -12  15   -0.19    6.08
  -8 -12  16   -4.46    6.67
  -8 -12  17   -0.48    5.71
  -8 -12  18   -0.00    5.75
  -8 -12  19    7.80    8.12
  -8 -12  20   -2.14    6.44
  -8 -12  21    1.13    6.77
  -8 -12  22    1.00    7.00
  -8 -12  23    2.62    6.86
   8 -13  -1   12.28    8.33
  -8 -13   1    5.29    6.57
   8 -13  -2    3.33    7.04
  -8 -13   2   -2.20    6.47
   8 -13  -3   -1.77    6.72
  -8 -13   3    0.33    5.40
   8 -13  -4   15.64    9.15
  -8 -13   4   10.30    8.47
   8 -13  -5   55.88   14.07
  -8 -13   5   51.18   13.17
   8 -13  -6    6.87    6.86
  -8 -13   6    2.90    5.90
   8 -13  -7    6.59    7.66
  -8 -13   7   -3.00    6.24
   8 -13  -8   10.75    7.84
  -8 -13   8   -1.27    6.60
   8 -13  -9   21.83    8.78
  -8 -13   9   -2.95    6.57
  -8 -13  10   -2.43    6.51
  -8 -13  11   24.61    9.33
  -8 -13  12   -0.31    5.09
  -8 -13  13   -1.08    6.04
  -8 -13  14    3.25    6.75
  -8 -13  15   14.22    8.40
  -8 -13  16    0.27    7.07
  -8 -13  17    0.84    6.00
  -8 -13  18    2.55    8.23
  -8 -13  19    5.53    6.11
  -8 -13  20    4.78    6.57
   8 -14  -1   19.44    9.20
  -8 -14   1   12.34    7.82
   8 -14  -2   11.64    8.44
  -8 -14   2   18.40    8.29
   8 -14  -3    5.38    8.35
  -8 -14   3   12.34    6.75
   8 -14  -4   -2.45    6.80
  -8 -14   4   -3.34    6.75
   8 -14  -5   -3.90    7.44
  -8 -14   5   -0.07    5.68
   8 -14  -6    4.57    7.13
  -8 -14   6    3.41    7.05
   8 -14  -7    4.87    7.72
  -8 -14   7   11.67    8.07
  -8 -14   8   17.24    8.39
  -8 -14   9    9.48    7.66
  -8 -14  10    0.41    5.99
  -8 -14  11    4.58    7.22
  -8 -14  12    1.75    7.49
  -8 -14  13    0.82    5.82
  -8 -14  14    7.43    7.42
  -8 -14  15    0.82    5.82
  -8 -14  16   -1.36    7.28
  -8 -14  17    1.37    7.54
   8 -15  -1    4.29    8.38
  -8 -15   1    3.73    5.72
   8 -15  -2   -4.24    7.67
  -8 -15   2    1.23    6.17
   8 -15  -3    3.11    7.61
  -8 -15   3    2.79    6.65
   8 -15  -4    5.78    7.87
  -8 -15   4   -0.92    6.15
   8 -15  -5   19.80   10.20
  -8 -15   5   12.88    8.61
  -8 -15   6    3.01    6.24
  -8 -15   7   -1.15    7.36
  -8 -15   8    8.47    6.50
  -8 -15   9    3.18    6.39
  -8 -15  10   -3.06    6.89
  -8 -15  11    3.10    6.10
  -8 -15  12    1.69    6.52
  -8 -15  13   -3.21    6.49
   8 -16  -1    4.25    7.75
  -8 -16   1   -1.12    6.69
   8 -16  -2   16.82    9.35
  -8 -16   2    9.24    7.70
   8 -16  -3    0.42    7.87
  -8 -16   3   -2.01    6.77
  -8 -16   4    3.41    7.04
  -8 -16   5   -2.58    6.72
  -8 -16   6    0.17    6.72
  -8 -16   7    2.20    6.89
  -8 -16   8    9.25    7.92
  -8 -16   9   11.84    8.64
  -8 -16  10    5.28    7.34
   8 -17  -1   -4.45    7.78
  -8 -17   4    6.44    7.06
  -8 -17   5   -1.34    6.71
  -8 -17   6    2.65    7.53
  -7   0   1  833.96  117.83
   7   0  -1  787.61  115.05
   7   0  -1  782.47  117.26
  -7   0   2   -3.32    8.91
   7   0  -2    0.11    5.36
   7   0  -2   -5.03    8.94
  -7   0   3    7.48    8.25
   7   0  -3   14.18    6.60
   7   0  -3    5.07    8.08
  -7   0   4    5.60    7.15
   7   0  -4   -0.14    4.80
   7   0  -4   -1.88    7.89
  -7   0   5   33.46   11.02
   7   0  -5   24.39    7.57
   7   0  -5   27.48   10.57
  -7   0   6   -1.50    7.30
   7   0  -6    3.70    4.24
   7   0  -6   -2.69    7.54
  -7   0   7  337.07   54.00
   7   0  -7  347.51   51.33
   7   0  -7  346.86   54.44
  -7   0   8    0.12    6.53
   7   0  -8   -1.17    4.62
   7   0  -8   -2.18    7.15
  -7   0   9   25.34   10.85
   7   0  -9   15.71    6.00
   7   0  -9   19.95    9.82
  -7   0  10    0.48    7.35
   7   0 -10    1.11    3.76
   7   0 -10    6.91    8.51
  -7   0  11  415.71   58.55
   7   0 -11  368.88   54.97
   7   0 -11  338.11   57.84
  -7   0  12   -6.39    8.14
   7   0 -12   -1.10    4.36
   7   0 -12   -5.08    8.00
  -7   0  13  140.00   25.36
   7   0 -13  128.69   21.79
   7   0 -13  140.60   25.69
  -7   0  14   -0.63    6.81
   7   0 -14    1.08    4.11
   7   0 -14   -2.71    8.32
  -7   0  15    5.47    7.49
   7   0 -15   -0.50    4.55
   7   0 -15    6.76    8.73
  -7   0  16    4.40    7.56
   7   0 -16   -1.44    4.98
   7   0 -16   -2.08    8.74
   7   0 -17  455.60   67.21
  -7   0  18   -1.20    5.89
   7   0 -18   -1.84    5.79
  -7   0  25    3.25    5.31
  -7   0  26    1.75    5.12
  -7   0  27   92.14   15.01
   7   0 -27   45.21   12.96
  -7   0  28    7.13    5.40
   7   0 -28   -1.24    6.23
  -7   0  29   12.26    6.60
   7   0 -29   16.81    7.75
   7   0 -30    0.48    5.47
   7   0 -31    7.24    6.84
   7   0 -32    4.49    6.53
   7   0 -33   34.39   10.16
   7   0 -34   -2.16    6.46
   7   0 -35    2.12    5.66
   7   0 -36    5.89    7.40
   7   0 -37   14.50    8.92
  -7   1   1   -3.43    8.46
   7  -1  -1   -2.81    6.36
   7  -1  -1    4.36    9.08
   7   1  -1    1.49    4.22
   7   1  -1   -0.30    7.78
  -7  -1   1    3.81    7.90
  -7   1   2   53.25   15.10
   7  -1  -2   70.15   13.11
   7  -1  -2   43.93   14.42
   7   1  -2   48.67   11.09
   7   1  -2   64.37   14.75
  -7  -1   2   49.51   14.12
  -7   1   3  221.20   41.90
   7  -1  -3  278.33   40.65
   7  -1  -3  298.37   43.44
   7   1  -3  229.32   39.27
   7   1  -3  297.55   43.18
  -7  -1   3  289.35   43.33
  -7   1   4   -3.45    8.16
   7  -1  -4    0.77    4.92
   7  -1  -4    2.16    9.58
   7   1  -4    0.76    4.48
   7   1  -4   -0.26    6.93
  -7  -1   4    0.52    6.96
  -7   1   5   75.26   17.40
   7  -1  -5   64.85   14.93
   7  -1  -5   79.63   17.59
   7   1  -5   82.98   14.65
   7   1  -5  124.43   19.74
  -7  -1   5   84.86   17.81
  -7   1   6   -1.13    8.79
   7  -1  -6    4.09    5.25
   7  -1  -6   -2.53    7.58
   7   1  -6    3.13    4.96
   7   1  -6   -2.66    7.84
  -7  -1   6    1.98    8.05
  -7   1   7   21.76   10.22
   7  -1  -7   40.84    8.71
   7  -1  -7   32.43   11.41
   7   1  -7   39.58    8.37
   7   1  -7   23.51   10.53
  -7  -1   7   23.66   11.91
  -7   1   8    3.63    8.73
   7  -1  -8   20.65    6.77
   7  -1  -8   16.73   10.00
   7   1  -8   17.84    6.02
   7   1  -8   18.23    9.85
  -7  -1   8   19.59   10.01
  -7   1   9  309.44   56.56
   7  -1  -9  331.39   54.44
   7  -1  -9  566.33   60.74
   7   1  -9  410.00   54.89
   7   1  -9  364.13   57.68
  -7  -1   9  326.52   56.98
  -7   1  10   18.29    8.83
   7  -1 -10   20.18    6.81
   7  -1 -10   21.87   10.35
   7   1 -10   26.28    6.76
   7   1 -10   24.28   11.94
  -7  -1  10   17.00    9.61
  -7   1  11   85.63   17.81
   7  -1 -11   82.79   15.05
   7  -1 -11   86.77   18.50
   7   1 -11  102.91   15.51
   7   1 -11   64.22   17.45
  -7  -1  11   70.88   17.49
  -7   1  12   -3.95    7.24
   7  -1 -12   -0.03    4.39
   7  -1 -12    0.03    8.24
   7   1 -12    0.86    4.30
   7   1 -12   -3.57    8.95
  -7  -1  12    1.71    7.31
  -7   1  13  195.63   33.92
   7  -1 -13  218.57   31.65
   7  -1 -13  178.38   34.29
   7   1 -13  220.16   31.88
   7   1 -13  219.21   35.28
  -7  -1  13  165.30   33.52
  -7   1  14    6.73    7.77
   7  -1 -14    8.73    4.86
   7  -1 -14   22.78   10.37
   7   1 -14    1.10    4.31
   7   1 -14   15.75    9.41
  -7  -1  14   12.70    8.43
  -7   1  15  136.79   24.31
   7  -1 -15  109.83   20.70
   7  -1 -15  162.55   26.35
   7   1 -15  126.18   21.54
   7   1 -15  157.88   25.89
  -7  -1  15  117.53   23.85
  -7   1  16   26.90   10.38
   7  -1 -16   38.53    8.39
   7  -1 -16   22.57   11.64
   7   1 -16   37.63    9.13
   7   1 -16   25.07   12.05
  -7  -1  16   20.41    8.88
  -7  -1  16   24.76   10.24
   7  -1 -17   39.38    8.93
   7   1 -17   26.91   11.58
   7  -1 -18   -0.19    4.27
   7  -1 -19  172.47   27.71
  -7   1  20    3.76    6.13
   7  -1 -20   -0.53    5.12
  -7   1  21   80.13   15.79
  -7  -1  22   -1.32    5.71
  -7  -1  23   38.00    9.87
   7   1 -24   25.78    8.57
  -7  -1  24   19.78    7.29
   7   1 -25   56.77   13.18
  -7  -1  25   69.27   13.71
   7   1 -26    7.08    6.39
  -7  -1  26    0.38    5.46
   7   1 -27    0.21    6.79
  -7  -1  27   10.81    6.46
  -7   1  28   -4.01    5.63
   7   1 -28    0.20    5.29
  -7  -1  28    5.30    5.57
   7   1 -29   53.45   11.79
  -7  -1  29   30.15   10.40
   7  -1 -30   -0.39    5.73
   7   1 -30   -0.96    4.01
  -7  -1  30    5.51    6.55
   7  -1 -31   23.14    8.95
   7   1 -31   28.01    9.65
   7  -1 -32    4.41    5.73
   7   1 -32   -2.15    6.52
   7  -1 -33    2.20    4.86
   7   1 -33    0.94    6.40
   7  -1 -34   -0.55    5.62
   7   1 -34   -0.33    6.19
   7  -1 -35    7.85    7.49
   7   1 -35    5.11    7.30
   7  -1 -36    1.80    5.14
   7   1 -36   -5.25    7.51
   7  -1 -37   -3.38    6.25
   7   1 -37    1.84    7.29
  -7   2   1   29.29   11.69
   7  -2  -1   25.46    8.22
   7  -2  -1   51.62   13.14
   7   2  -1   29.06    8.14
   7   2  -1   41.56   11.44
  -7  -2   1   38.20   12.35
  -7   2   2   62.42   14.38
   7  -2  -2   37.18   10.69
   7  -2  -2   56.13   14.51
   7   2  -2   46.17    9.56
   7   2  -2   32.45   12.29
  -7  -2   2   50.98   13.81
  -7   2   3    8.48    9.18
   7  -2  -3   11.55    6.50
   7  -2  -3    1.69    7.52
   7   2  -3   10.45    5.29
   7   2  -3    2.87    8.32
  -7  -2   3    4.69    8.05
  -7   2   4    0.87    8.12
   7  -2  -4    5.50    5.02
   7  -2  -4   -1.32    9.10
   7   2  -4    6.28    4.37
   7   2  -4    4.37    8.12
  -7  -2   4   14.49    8.97
  -7   2   5  268.38   43.97
   7  -2  -5  250.59   41.11
   7  -2  -5  234.43   43.38
   7   2  -5  257.93   40.46
   7   2  -5  346.27   44.83
  -7  -2   5  300.61   44.21
  -7   2   6   20.03   10.54
   7  -2  -6   16.71    6.84
   7  -2  -6   21.45    9.79
   7   2  -6   10.63    5.68
   7   2  -6    7.65    7.48
  -7  -2   6   13.21    7.97
  -7   2   7  274.69   41.83
   7  -2  -7  220.42   38.20
   7  -2  -7  256.72   41.59
   7   2  -7  249.35   38.03
   7   2  -7  253.86   41.08
  -7  -2   7  279.16   41.79
  -7   2   8    2.34    7.38
   7  -2  -8    4.96    5.28
   7  -2  -8    7.26    9.10
   7   2  -8    5.96    4.39
   7   2  -8    2.44    8.24
  -7  -2   8   11.17    8.85
  -7   2   9   35.68   14.30
   7  -2  -9   59.61   12.40
   7  -2  -9   60.95   15.45
   7   2  -9   81.16   12.70
   7   2  -9   68.05   16.15
  -7  -2   9   66.53   15.47
  -7   2  10   18.31    9.03
   7  -2 -10   12.22    6.15
   7  -2 -10   36.87   11.78
   7   2 -10   10.40    5.22
   7   2 -10   17.36    8.82
  -7  -2  10   10.75    7.82
  -7   2  11  169.63   29.17
   7  -2 -11  172.50   26.36
   7  -2 -11  157.27   29.16
   7   2 -11  148.11   26.06
  -7  -2  11  183.69   30.12
  -7   2  12   29.44   12.19
   7  -2 -12   52.38   11.04
   7  -2 -12   57.11   14.59
   7   2 -12   49.20   10.67
   7   2 -12   94.33   16.23
  -7  -2  12   59.23   14.52
  -7   2  13   85.92   17.18
   7  -2 -13   77.84   14.15
   7  -2 -13   94.92   19.54
   7   2 -13   60.37   13.78
   7   2 -13   81.66   17.85
  -7  -2  13   93.85   18.35
  -7   2  14    6.74    7.83
   7  -2 -14   13.54    5.05
   7  -2 -14    5.55    9.58
   7   2 -14    4.11    8.11
  -7  -2  14    0.97    7.59
  -7   2  15   28.04   11.25
   7  -2 -15   40.73    8.85
   7  -2 -15   30.99   11.79
   7   2 -15   32.17   12.30
   7  -2 -16   79.84   15.32
   7   2 -16  113.81   20.66
   7  -2 -17   75.19   13.92
   7   2 -17   80.26   17.88
   7  -2 -18   47.25   10.24
   7  -2 -19    2.18    4.21
   7  -2 -20   -0.51    4.33
  -7  -2  20    6.24    5.78
   7  -2 -21   88.61   15.07
   7   2 -21   71.99   15.54
  -7  -2  21   72.23   15.29
  -7   2  22    3.56    5.37
   7  -2 -22    3.14    6.31
   7   2 -22    8.95    6.94
  -7  -2  22   13.56    6.90
  -7   2  23   54.66   11.83
   7   2 -23   46.54   12.12
  -7  -2  23   48.01   12.17
  -7   2  24    9.55    6.57
   7   2 -24   -1.77    5.91
  -7  -2  24    6.67    6.24
   7   2 -25   19.47    7.65
  -7  -2  25   19.57    8.11
   7   2 -26    1.65    5.21
  -7  -2  26    3.50    6.09
   7   2 -27   16.58    7.76
  -7  -2  27   16.18    7.63
   7   2 -28    6.92    6.67
  -7  -2  28   13.85    7.11
   7   2 -29    7.01    6.88
  -7  -2  29    5.36    6.15
   7   2 -30    0.98    7.45
  -7  -2  30   -0.60    5.70
   7   2 -31    5.80    6.05
  -7  -2  31    2.49    5.95
   7  -2 -32   -1.45    6.66
   7   2 -32   -2.64    5.52
  -7  -2  32   -2.80    6.34
   7  -2 -33   27.43    8.08
   7   2 -33   12.82    8.79
   7  -2 -34   -0.62    5.97
   7   2 -34    0.88    7.75
   7  -2 -35   -2.41    6.34
   7   2 -35   -1.27    6.56
   7  -2 -36    4.51    6.43
   7   2 -36   -0.33    5.24
   7   2 -37   -1.31    6.80
  -7   3   1   -1.59    7.61
   7  -3  -1   -0.61    5.31
   7  -3  -1   -4.89    9.34
   7   3  -1   -0.35    3.45
   7   3  -1    2.85    7.05
  -7  -3   1    0.01    7.35
  -7   3   2  149.84   28.36
   7  -3  -2  145.26   25.54
   7  -3  -2  162.43   28.39
   7   3  -2  152.67   24.42
   7   3  -2  161.90   27.56
  -7  -3   2  156.17   27.70
  -7   3   3   37.87   13.10
   7  -3  -3   44.51    9.91
   7  -3  -3   53.90   13.25
   7   3  -3   25.98    7.48
   7   3  -3   36.96   11.61
  -7  -3   3   21.61   10.34
  -7   3   4   10.28    9.13
   7  -3  -4   12.08    6.18
   7  -3  -4    3.11   10.03
   7   3  -4   11.00    5.21
   7   3  -4   14.94    8.36
  -7  -3   4    4.89    7.92
  -7   3   5   85.95   18.73
   7  -3  -5   90.29   16.03
   7  -3  -5   65.93   17.85
   7   3  -5   86.45   15.00
   7   3  -5  108.80   18.93
  -7  -3   5   65.17   17.37
  -7   3   6    2.59    9.04
   7  -3  -6   22.59    7.63
   7  -3  -6   12.68    9.97
   7   3  -6   24.48    6.66
   7   3  -6   19.96    9.15
  -7  -3   6   37.80   11.77
  -7   3   7    3.55    6.88
   7  -3  -7   -0.70    4.96
   7  -3  -7   -3.71    9.20
   7   3  -7    0.64    3.47
   7   3  -7    4.07    7.61
  -7  -3   7    3.98    8.36
  -7   3   8   -0.05    8.13
   7  -3  -8    3.28    5.76
   7  -3  -8   -3.45    7.24
   7   3  -8    0.78    4.16
   7   3  -8    0.09    7.00
  -7  -3   8   -2.06    8.27
  -7   3   9  279.99   38.29
   7  -3  -9  286.63   35.61
   7  -3  -9  326.90   40.16
   7   3  -9  251.48   34.60
   7   3  -9   80.99   33.82
  -7  -3   9  268.13   38.35
  -7   3  10   96.41   18.82
   7  -3 -10   91.84   15.78
   7  -3 -10   91.35   19.27
   7   3 -10   63.25   14.63
   7   3 -10   86.30   18.59
  -7  -3  10   85.27   18.25
  -7   3  11   12.16    8.42
   7  -3 -11    3.47    5.57
   7  -3 -11   11.77    8.58
   7   3 -11    9.26    5.28
   7   3 -11   -1.01    7.09
  -7  -3  11   19.57    6.52
  -7  -3  11    7.23    7.75
  -7   3  12    0.32    6.90
   7  -3 -12    0.89    4.80
   7  -3 -12    4.63    8.75
   7   3 -12    2.36    8.46
  -7  -3  12    8.51    8.31
  -7   3  13   81.37   18.12
   7  -3 -13   76.34   15.36
   7  -3 -13  112.16   20.19
   7   3 -13   96.17   19.84
  -7  -3  13   90.09   18.61
  -7   3  14  119.16   21.67
   7  -3 -14  109.15   19.12
   7  -3 -14  146.64   24.44
   7   3 -14   91.35   22.20
   7  -3 -15  174.32   28.08
   7   3 -15  185.17   32.14
   7  -3 -16   39.26    8.72
   7   3 -16   31.88   12.38
   7  -3 -17    0.72    4.61
   7   3 -17    3.69    9.38
  -7  -3  17    1.77    5.75
   7  -3 -18   48.06    9.46
   7   3 -18   24.00    9.93
  -7  -3  18   40.56   10.27
   7  -3 -19  336.15   50.28
   7   3 -19  307.99   51.86
  -7  -3  19  370.26   51.86
   7  -3 -20    2.35    4.64
   7   3 -20    0.43    6.44
  -7  -3  20   -0.50    5.49
   7  -3 -21   12.37    5.54
   7   3 -21   10.57    7.66
  -7  -3  21   11.72    6.46
   7  -3 -22   -2.94    4.56
   7   3 -22   -3.36    6.30
  -7  -3  22   -3.71    6.08
  -7   3  23   13.05    6.91
   7  -3 -23   19.39    6.27
   7   3 -23   11.34    7.53
  -7  -3  23   11.86    7.22
  -7   3  24    5.96    6.11
   7   3 -24    4.72    5.85
  -7  -3  24    9.48    6.86
  -7   3  25   15.81    7.07
   7   3 -25   19.42    8.47
  -7  -3  25   20.17    8.08
   7   3 -26   -0.56    6.04
  -7  -3  26    0.72    5.77
   7   3 -27    0.71    7.13
  -7  -3  27    3.68    6.04
   7   3 -28    3.22    6.15
  -7  -3  28   -2.79    5.94
   7   3 -29    8.51    8.14
  -7  -3  29    9.88    7.47
   7   3 -30   -2.51    7.02
  -7  -3  30   -1.47    5.05
   7   3 -31    7.46    8.19
  -7  -3  31   20.03    7.94
   7   3 -32   -2.52    7.17
  -7  -3  32    5.23    5.78
   7  -3 -33    4.76    5.21
   7   3 -33    3.99    7.40
  -7  -3  33    8.19    6.58
   7  -3 -34    1.03    5.91
   7   3 -34    6.68    7.86
   7  -3 -35   23.30    8.27
   7   3 -35   31.44   11.82
   7  -3 -36    3.67    5.94
   7   3 -36    5.02    7.16
  -7   4   1   67.54   16.77
   7  -4  -1   59.41   12.87
   7  -4  -1   64.04   15.84
   7   4  -1   49.70   11.17
  -7  -4   1   77.47   15.96
  -7   4   2  108.53   22.45
   7  -4  -2  113.18   19.56
   7  -4  -2  128.76   23.20
   7   4  -2  106.36   18.11
  -7  -4   2   84.46   20.37
  -7   4   3   18.64   10.23
   7  -4  -3   10.51    6.57
   7  -4  -3   27.06   11.60
   7   4  -3   12.87    5.54
  -7  -4   3   17.27    8.91
  -7   4   4   34.78   11.54
   7  -4  -4   53.12   10.00
   7  -4  -4    2.98    9.99
   7   4  -4   26.84    7.02
   7   4  -4   33.14   11.18
  -7  -4   4   38.75   11.37
  -7   4   5   94.46   19.29
   7  -4  -5   84.59   16.00
   7  -4  -5   29.89   16.81
   7   4  -5   89.33   14.89
   7   4  -5  106.78   19.20
  -7  -4   5   92.64   18.16
  -7   4   6   58.87   15.87
   7  -4  -6   77.30   14.21
   7  -4  -6   58.64   16.34
   7   4  -6   65.14   12.74
   7   4  -6   63.14   15.15
  -7  -4   6   74.77   16.46
  -7   4   7   62.22   14.26
   7  -4  -7   21.26    9.23
   7  -4  -7   43.85   13.36
   7   4  -7   41.54    9.87
   7   4  -7   49.05   12.58
  -7  -4   7   49.87   13.75
  -7   4   8   33.99   12.77
   7  -4  -8   66.44   12.05
   7  -4  -8   46.23   14.44
   7   4  -8   56.01   11.59
   7   4  -8   42.12   13.32
  -7  -4   8   45.25   11.70
  -7  -4   8   88.14   16.72
  -7   4   9   34.61   11.31
   7  -4  -9   35.64    9.08
   7  -4  -9   14.36   11.05
   7   4  -9   47.28   12.17
  -7  -4   9   23.98   10.75
  -7   4  10    3.83    6.93
   7  -4 -10   -0.67    5.71
   7  -4 -10   -3.50    8.22
   7   4 -10    3.49    9.15
  -7  -4  10    2.63    7.84
  -7   4  11   97.33   23.35
   7  -4 -11  136.97   22.26
   7  -4 -11  161.73   26.71
   7   4 -11  157.49   25.50
  -7  -4  11  111.15   24.37
  -7   4  12  168.71   27.75
   7  -4 -12  152.96   25.32
   7  -4 -12  133.78   28.28
   7   4 -12  135.94   27.78
  -7  -4  12  176.23   29.13
   7  -4 -13  140.23   23.33
   7  -4 -13  170.41   27.94
   7   4 -13  143.54   24.50
   7   4 -13  117.11   25.48
   7  -4 -14   43.16   10.14
   7   4 -14   42.74   11.18
   7   4 -14   39.05   13.33
   7  -4 -15   37.62   10.38
   7   4 -15   51.99   12.52
   7   4 -15   85.31   16.64
  -7  -4  15   57.99   11.99
   7  -4 -16   66.27   10.82
   7   4 -16   58.08   15.63
  -7  -4  16   25.33    9.91
   7  -4 -17  167.66   27.07
   7   4 -17  150.96   30.84
  -7  -4  17  187.87   28.70
   7  -4 -18   18.91    6.53
   7   4 -18   13.65    8.47
  -7  -4  18   30.49    8.92
   7  -4 -19   16.66    6.22
   7   4 -19   20.20    9.31
  -7  -4  19   32.33    9.26
   7  -4 -20   21.45    7.66
   7   4 -20   50.95   11.30
  -7  -4  20   32.82    9.73
   7  -4 -21   46.11   10.48
   7   4 -21   48.97   12.68
  -7  -4  21   62.87   12.60
   7  -4 -22   45.00    9.67
   7   4 -22   46.02   12.77
  -7  -4  22   43.92   11.11
   7  -4 -23   11.30    5.78
   7   4 -23   18.99    8.24
  -7  -4  23   19.05    8.28
   7  -4 -24   11.41    5.31
   7   4 -24    1.99    6.63
  -7  -4  24    6.89    6.21
   7   4 -25    0.81    5.08
  -7  -4  25    7.88    6.46
   7   4 -26   20.87    8.70
  -7  -4  26    4.86    6.72
   7   4 -27   10.82    7.96
  -7  -4  27    5.52    6.19
   7   4 -28    7.12    7.39
  -7  -4  28   16.09    7.73
   7   4 -29   19.74    8.30
  -7  -4  29    1.85    6.32
   7   4 -30   -2.42    6.83
  -7  -4  30   -0.84    5.39
   7   4 -31    5.58    8.03
  -7  -4  31   15.59    7.98
   7   4 -32    2.89    7.82
  -7  -4  32    7.98    6.54
   7   4 -33   11.58    9.64
  -7  -4  33    4.03    7.02
   7   4 -34   -0.12    7.62
  -7  -4  34    3.34    6.36
   7  -4 -35   -2.83    6.72
   7   4 -35    4.51    7.43
   7  -4 -36   -1.07    5.18
   7   4 -36    3.77    8.84
  -7   5   1   -0.12    8.61
   7  -5  -1    7.00    5.79
   7  -5  -1   -1.23    7.13
   7   5  -1    1.82    3.72
  -7  -5   1    3.60    8.11
  -7   5   2   -3.04    9.70
   7  -5  -2   -1.98    6.13
   7  -5  -2   -1.16    8.53
   7   5  -2    0.21    4.54
  -7  -5   2   -2.66    8.70
  -7   5   3   47.14   13.65
   7  -5  -3   36.87    9.96
   7  -5  -3   56.46   13.88
   7   5  -3   29.29    8.51
  -7  -5   3   32.33   11.44
  -7   5   4  118.57   23.69
   7  -5  -4   91.59   19.81
   7  -5  -4  132.81   24.13
   7   5  -4  132.25   20.08
  -7  -5   4  107.31   22.42
  -7   5   5   49.77   14.14
   7  -5  -5   41.28   10.25
   7  -5  -5   21.10   11.26
   7   5  -5   40.24    9.52
  -7  -5   5   35.23    9.70
  -7  -5   5   42.83   12.16
  -7   5   6   -1.04    8.04
   7  -5  -6    5.56    5.48
   7  -5  -6    8.94    8.38
  -7  -5   6    3.78    7.71
  -7   5   7   18.34    9.86
   7  -5  -7   17.31    7.66
   7  -5  -7   38.38   11.82
   7   5  -7    7.00    6.04
  -7  -5   7    6.88    8.53
  -7   5   8   87.34   18.62
   7  -5  -8   84.49   15.77
   7  -5  -8   71.02   18.91
   7   5  -8   72.26   15.40
  -7  -5   8   93.33   19.09
  -7   5   9  153.49   24.95
   7  -5  -9   94.93   21.26
   7  -5  -9  107.93   24.71
   7   5  -9  165.49   23.70
  -7  -5   9  139.01   25.11
  -7   5  10   29.59   12.14
   7  -5 -10   42.11   10.87
   7  -5 -10   62.33   16.12
   7   5 -10   56.69   12.22
  -7  -5  10   52.46   14.03
  -7   5  11   80.77   18.83
   7  -5 -11  104.43   17.43
   7  -5 -11   94.83   21.42
   7   5 -11   83.58   17.58
   7   5 -11   93.78   20.01
   7  -5 -12    1.83    5.85
   7   5 -12   -1.29    5.96
   7   5 -12    4.50    8.14
  -7  -5  12   -2.22    6.15
   7  -5 -13   53.62   10.83
   7   5 -13   36.54   10.69
   7   5 -13   42.82   13.53
  -7  -5  13   30.25    9.89
   7  -5 -14   74.58   12.81
   7   5 -14   45.58   12.73
   7   5 -14   58.32   15.67
  -7  -5  14   51.38   12.37
   7  -5 -15  174.55   29.84
   7   5 -15  190.61   32.15
   7   5 -15  167.68   33.07
  -7  -5  15  229.50   31.71
   7  -5 -16    1.00    4.56
   7   5 -16   -0.06    9.25
  -7  -5  16    5.04    7.45
   7  -5 -17    5.75    5.18
   7   5 -17    7.40    9.62
  -7  -5  17   12.64    7.28
   7  -5 -18    8.39    5.74
   7   5 -18   12.19    7.36
  -7  -5  18    7.59    7.39
   7  -5 -19   35.64    8.00
   7   5 -19   40.93   11.27
  -7  -5  19   17.06    8.99
   7  -5 -20   32.84    8.97
   7   5 -20   49.30   12.06
  -7  -5  20   42.12   10.84
   7  -5 -21    9.70    5.03
   7   5 -21    8.15    7.74
  -7  -5  21   22.38    7.92
   7  -5 -22    2.90    4.65
   7   5 -22   -1.33    6.01
  -7  -5  22    3.52    6.18
   7   5 -23    6.39    7.15
  -7  -5  23    0.99    6.79
   7   5 -24   10.58    7.88
  -7  -5  24   24.77    8.33
   7   5 -25   13.64    8.59
  -7  -5  25   11.32    7.40
   7   5 -26    5.40    7.30
  -7  -5  26    9.50    6.56
   7   5 -27    1.93    6.96
  -7  -5  27    5.56    6.40
   7   5 -28    3.90    7.14
  -7  -5  28   -0.45    5.79
   7   5 -29    2.31    7.37
  -7  -5  29    2.55    6.20
   7   5 -30   14.89    9.51
  -7  -5  30    2.13    6.71
   7   5 -31    8.18    8.27
  -7  -5  31    9.40    7.38
   7   5 -32    7.59    8.97
  -7  -5  32   -0.08    6.67
   7   5 -33    2.53    6.89
  -7  -5  33   -2.80    7.26
   7   5 -34   -0.20    7.36
  -7  -5  34    7.17    8.47
   7   5 -35   11.06    9.44
  -7  -5  35   -3.27    7.56
   7   5 -36   15.18    9.73
  -7   6   1   98.12   20.58
   7  -6  -1   54.20   15.08
   7  -6  -1   58.63   17.69
   7   6  -1   85.07   14.95
   7   6  -1   75.66   15.33
  -7  -6   1   89.12   15.54
  -7  -6   1  102.83   18.94
  -7   6   2   52.88   16.06
   7  -6  -2   51.76   12.46
   7  -6  -2   53.40   15.17
   7   6  -2   55.67   12.15
   7   6  -2   48.70   12.46
  -7  -6   2   70.76   13.18
  -7  -6   2   64.63   15.88
  -7   6   3   29.21   11.56
   7  -6  -3    9.95    7.54
   7  -6  -3   49.02   13.40
   7   6  -3   29.32    8.44
  -7  -6   3   19.63   10.26
  -7   6   4   14.15   11.01
   7  -6  -4   10.26    7.26
   7  -6  -4   22.26   10.46
   7   6  -4   35.90    8.96
  -7  -6   4   14.61    8.84
  -7   6   5   -0.56    8.10
   7  -6  -5    0.30    5.16
   7  -6  -5    2.68    9.51
   7   6  -5    0.19    5.12
  -7  -6   5    4.73    7.95
  -7   6   6   80.61   18.29
   7  -6  -6   95.62   16.16
   7  -6  -6   71.46   18.15
   7   6  -6   61.81   15.30
  -7  -6   6   75.34   18.04
  -7   6   7  159.15   31.35
   7  -6  -7  187.41   29.68
   7  -6  -7  179.40   33.00
   7   6  -7  186.89   30.24
  -7  -6   7  177.90   31.88
  -7   6   8   58.16   16.90
   7  -6  -8   77.45   15.22
   7  -6  -8   95.12   19.09
   7   6  -8   75.06   15.33
  -7  -6   8   63.95   17.06
   7  -6  -9    2.48    5.51
   7   6  -9    2.55    6.33
  -7  -6   9    5.53    5.29
   7  -6 -10  108.54   19.17
  -7  -6  10  101.80   18.99
   7  -6 -11  112.76   20.76
   7   6 -11  134.04   22.23
  -7  -6  11  112.61   21.09
   7  -6 -12    7.42    5.96
   7   6 -12   12.58    8.27
  -7  -6  12   15.35    7.99
   7  -6 -13   23.11    7.63
   7   6 -13   14.32    8.04
  -7  -6  13   15.73    8.21
   7  -6 -14   11.37    6.77
   7   6 -14   15.60    9.00
  -7  -6  14   24.11    8.04
   7  -6 -15    2.40    6.41
   7   6 -15    5.54    6.50
  -7  -6  15    8.88    6.42
   7  -6 -16   56.17   12.11
  -7  -6  16   50.10   12.82
   7  -6 -17   75.05   13.41
  -7  -6  17   57.05   13.97
   7  -6 -18   84.35   16.58
   7   6 -18  108.82   20.01
  -7  -6  18  102.20   18.59
   7  -6 -19    8.55    5.35
   7   6 -19    0.95    6.44
  -7  -6  19    7.95    6.40
   7  -6 -20    0.23    4.03
   7   6 -20    6.69    7.12
  -7  -6  20    1.09    6.05
   7  -6 -21    6.82    4.81
   7   6 -21   -1.88    6.53
  -7  -6  21    0.14    5.96
   7   6 -22   29.26   10.67
  -7  -6  22   27.46    9.90
   7   6 -23   15.68    9.00
  -7  -6  23   16.04    7.42
   7   6 -24    8.48    8.84
  -7  -6  24    3.43    6.69
   7   6 -25   -2.84    7.35
  -7  -6  25   -0.22    6.60
   7   6 -26   26.51   10.51
  -7  -6  26   11.09    7.46
   7   6 -27   -1.44    6.38
  -7  -6  27   19.31    8.18
   7   6 -28   15.78    9.52
  -7  -6  28   13.04    7.67
   7   6 -29    2.20    7.47
  -7  -6  29   -0.15    6.96
   7   6 -30   -4.93    9.35
  -7  -6  30   -2.71    6.76
   7   6 -31   -2.44    7.74
  -7  -6  31    1.45    5.37
   7   6 -32   15.27    9.76
  -7  -6  32    7.14    6.77
   7   6 -33   -2.53    8.91
  -7  -6  33    3.23    7.08
   7   6 -34    8.99    8.55
  -7  -6  34   -1.34    6.69
   7   6 -35    8.80    8.53
  -7  -6  35    0.46    7.08
   7   6 -36    8.97   10.23
  -7  -6  36   -0.06    6.19
  -7  -6  37    3.11    6.93
  -7   7   1   -5.50   10.29
   7  -7  -1    2.93    9.14
   7   7  -1   -2.98    5.83
  -7   7   2   20.95   12.87
   7  -7  -2   46.26   13.35
   7   7  -2   29.30    9.06
  -7   7   3    7.41   11.05
   7  -7  -3    6.64    9.57
   7   7  -3   18.25    7.91
  -7   7   4  207.48   42.16
   7  -7  -4  315.06   44.51
   7   7  -4  252.34   40.34
  -7   7   5   90.61   21.19
   7  -7  -5   95.09   19.08
   7  -7  -5   96.55   22.32
   7   7  -5  104.17   19.27
  -7  -7   5  119.07   21.91
   7  -7  -6    5.11    6.33
   7   7  -6    9.15    7.29
  -7  -7   6    3.72    6.20
  -7  -7   6    9.00    8.41
   7  -7  -7  105.38   17.01
   7   7  -7   53.95   15.80
  -7  -7   7   94.51   16.46
   7  -7  -8    0.45    6.09
   7   7  -8   18.99    7.75
  -7  -7   8   12.05    6.46
   7  -7  -9   64.11   12.03
   7   7  -9   42.62   11.61
  -7  -7   9   23.54    9.31
   7  -7 -10  105.96   19.71
   7   7 -10  113.00   21.12
   7  -7 -11   41.96   10.20
   7   7 -11   30.56   11.08
  -7  -7  11   33.76   10.12
   7  -7 -12   -1.63    5.99
   7   7 -12   -1.67    6.78
  -7  -7  12   -3.11    6.43
   7  -7 -13   16.09    7.92
   7   7 -13   20.02    9.01
  -7  -7  13   16.68    7.85
   7  -7 -14  211.49   30.85
   7   7 -14  161.78   31.57
  -7  -7  14  183.89   30.74
   7  -7 -15   -3.69    6.38
   7   7 -15    3.06    7.50
  -7  -7  15   -0.07    5.25
   7  -7 -16    9.04    6.68
  -7  -7  16    4.39    6.82
   7  -7 -17    2.33    4.93
  -7  -7  17    2.34    5.73
   7  -7 -18   10.97    5.80
   7   7 -18    7.56    7.63
  -7  -7  18   12.39    7.43
   7  -7 -19    2.80    4.69
   7   7 -19   -0.46    7.49
  -7  -7  19    0.18    6.10
   7   7 -20   26.37   10.40
  -7  -7  20   35.63    9.99
   7   7 -21    9.23    8.02
  -7  -7  21   15.61    7.59
   7   7 -22    0.95    8.32
  -7  -7  22   -3.04    7.11
   7   7 -23   -2.26    7.46
  -7  -7  23    9.32    5.85
   7   7 -24   46.70   12.93
  -7  -7  24   33.62   10.94
   7   7 -25   13.55    8.37
  -7  -7  25    4.07    6.03
   7   7 -26   10.94    9.39
  -7  -7  26   14.61    7.76
   7   7 -27   11.21    9.42
  -7  -7  27    5.25    6.22
   7   7 -28    6.44    7.35
  -7  -7  28   -0.62    6.24
   7   7 -29   -3.68    7.93
  -7  -7  29    6.58    7.47
   7   7 -30    9.32    8.72
  -7  -7  30   17.84    9.43
   7   7 -31    8.85    7.43
  -7  -7  31    3.54    6.87
   7   7 -32   -1.11    6.39
  -7  -7  32   -0.95    6.50
   7   7 -33    1.52    7.95
  -7  -7  33    0.01    6.51
   7   7 -34    4.41    8.06
  -7  -7  34    1.62    6.79
   7   7 -35   -1.56    6.24
  -7  -7  35    0.25    6.59
  -7  -7  36    1.87    6.95
  -7  -7  37    2.06    5.98
  -7  -7  38    4.68    7.12
   7  -8  -1   57.56   13.24
  -7  -8   1   45.28   14.51
  -7  -8   2   91.89   19.94
  -7  -8   3   10.61    6.69
  -7  -8   3    6.91    9.74
   7   8  -4   35.38   11.16
  -7  -8   4   51.60   11.33
   7   8  -5    3.28    5.47
  -7  -8   5    8.32    6.15
   7   8  -6   36.73   10.09
  -7  -8   6    6.50    6.82
   7   8  -7    2.24    6.10
  -7  -8   7    0.31    6.01
   7   8  -8   29.80   10.99
  -7  -8   8   55.08   11.66
   7   8  -9    1.34    7.15
  -7  -8   9    6.15    6.21
   7  -8 -10   17.21    7.90
   7   8 -10   11.28    9.45
  -7  -8  10   17.70    8.19
   7  -8 -11    1.42    6.55
   7   8 -11    6.11    7.25
  -7  -8  11   16.65    7.06
   7  -8 -12  144.83   25.86
   7   8 -12  131.84   27.15
  -7  -8  12  182.37   26.97
   7  -8 -13   -0.40    5.57
   7   8 -13   -1.85    8.66
  -7  -8  13    0.03    5.76
   7  -8 -14    3.85    6.47
   7   8 -14   23.33    9.36
  -7  -8  14   15.33    7.48
   7  -8 -15    2.98    6.42
   7   8 -15   -0.42    7.81
  -7  -8  15    5.95    6.51
   7  -8 -16   40.79   11.31
  -7  -8  16   68.98   13.83
   7  -8 -17    1.79    5.27
  -7  -8  17   -1.74    5.53
   7   8 -18   -0.42    8.11
  -7  -8  18   17.72    9.19
   7   8 -19   -4.54    9.01
  -7  -8  19   -3.53    7.02
   7   8 -20   10.04    9.70
  -7  -8  20   18.31    8.51
   7   8 -21   -6.11    9.80
  -7  -8  21   -4.19    7.17
   7   8 -22   18.96   10.30
  -7  -8  22   29.30    9.17
   7   8 -23   13.59    9.80
  -7  -8  23   24.87    9.45
   7   8 -24   13.88    9.40
  -7  -8  24   10.34    8.01
   7   8 -25   -4.20    8.55
  -7  -8  25    1.33    6.47
   7   8 -26   16.43    9.79
  -7  -8  26   12.39    7.30
   7   8 -27    5.64    7.97
  -7  -8  27    0.00    6.01
   7   8 -28   22.03   11.05
  -7  -8  28   19.14    8.71
   7   8 -29   -2.00    7.08
  -7  -8  29   -2.33    7.24
   7   8 -30   -1.21    9.04
  -7  -8  30   -0.57    6.66
   7   8 -31    0.47    8.16
  -7  -8  31    1.91    7.10
   7   8 -32   15.37    9.64
  -7  -8  32    6.83    7.21
   7   8 -33    0.22    8.12
  -7  -8  33   -5.47    7.49
   7   8 -34   -8.57   10.62
  -7  -8  34    3.78    7.08
   7   8 -35   -2.55    7.51
  -7  -8  35    3.67    6.69
  -7  -8  36   14.46    8.54
   7  -9  -1   -2.73    6.63
  -7  -9   1    1.55    5.56
   7  -9  -2   31.51   10.53
  -7  -9   2   41.24   10.24
   7  -9  -3    4.16    7.43
  -7  -9   3   -4.04    5.72
   7  -9  -4   72.51   14.81
  -7  -9   4   60.64   13.69
   7  -9  -5   -0.46    6.50
  -7  -9   5   13.74    6.76
  -7  -9   6   39.57   10.35
  -7  -9   7   24.03    8.31
  -7  -9   8   22.72    8.51
  -7  -9   9   -0.16    6.24
  -7  -9  10  138.15   24.05
  -7  -9  11    0.17    5.18
   7   9 -12   -3.94    7.88
  -7  -9  12   -2.81    5.99
   7   9 -13    1.39    6.75
  -7  -9  13    4.35    6.26
   7  -9 -14   79.32   13.83
   7   9 -14   34.57   13.76
  -7  -9  14   53.15   13.02
   7  -9 -15   -2.02    5.96
   7   9 -15   13.90    9.10
  -7  -9  15    6.95    7.02
   7  -9 -16   10.73    6.78
  -7  -9  16   22.08    9.46
  -7  -9  17    5.93    6.81
   7   9 -18   10.60   10.36
  -7  -9  18   32.74    9.91
   7   9 -19   -2.91    7.98
  -7  -9  19    1.65    8.06
   7   9 -20   23.78   11.22
  -7  -9  20   11.60    8.54
   7   9 -21    7.43    7.63
  -7  -9  21    7.72    7.08
   7   9 -22   -3.20    8.70
  -7  -9  22   -1.18    6.62
   7   9 -23    9.46    8.68
  -7  -9  23   -1.28    7.14
   7   9 -24    5.42    9.80
  -7  -9  24   33.94   10.42
   7   9 -25   -0.11    9.19
  -7  -9  25   -1.33    6.25
   7   9 -26   11.46   10.54
  -7  -9  26   16.85    8.12
   7   9 -27    8.59    9.72
  -7  -9  27   -1.52    6.54
   7   9 -28    5.39    9.10
  -7  -9  28   -6.87    7.56
   7   9 -29    0.30    6.36
  -7  -9  29    2.17    6.06
   7   9 -30   -0.03    7.39
  -7  -9  30   15.54    8.70
   7   9 -31    3.55    9.57
  -7  -9  31    0.25    6.22
   7   9 -32   -2.01    7.70
  -7  -9  32    2.18    7.29
   7   9 -33    3.49    7.77
  -7  -9  33    3.98    7.05
   7   9 -34    2.08    9.20
   7 -10  -1    5.70    6.98
  -7 -10   1   14.10    7.80
   7 -10  -2   40.41   12.33
  -7 -10   2   67.77   13.32
   7 -10  -3   -2.31    5.92
  -7 -10   3   -5.27    5.84
   7 -10  -4   -1.34    6.30
  -7 -10   4   -0.56    5.68
   7 -10  -5    6.61    6.51
  -7 -10   5   -0.56    5.26
   7 -10  -6  140.31   24.71
  -7 -10   6  138.26   24.29
   7 -10  -7   -4.43    6.49
  -7 -10   7    3.66    5.94
   7 -10  -8    6.86    6.16
  -7 -10   8    6.21    7.18
   7 -10  -9   10.51    7.44
  -7 -10   9    4.05    6.23
  -7 -10  10   10.25    6.69
  -7 -10  11    3.07    5.57
  -7 -10  12   53.11   13.37
  -7 -10  13    1.01    6.43
  -7 -10  14    4.96    6.52
  -7 -10  15    0.42    6.44
  -7 -10  16   43.45   11.98
  -7 -10  17    0.32    5.08
  -7 -10  18   31.07    9.83
  -7 -10  19    0.44    5.34
  -7 -10  20    2.75    6.17
  -7 -10  21    5.76    6.78
  -7 -10  23   -0.68    5.77
  -7 -10  24    0.28    6.00
   7  10 -25   -2.63    7.88
  -7 -10  25   -0.69    5.74
   7  10 -26   21.68   10.66
  -7 -10  26    2.96    6.85
   7  10 -27   -1.31    8.03
  -7 -10  27    1.44    7.26
   7  10 -28   -1.14    9.34
  -7 -10  28   26.92   10.02
   7  10 -29    2.33    8.93
  -7 -10  29   -3.79    6.57
   7  10 -30    1.85    7.62
  -7 -10  30    1.43    6.71
   7  10 -31   -2.56    8.33
  -7 -10  31   -0.82    6.53
   7  10 -32   -2.00   10.49
   7  10 -33   -3.16    8.77
   7  10 -34   14.67   10.55
   7 -11  -1    1.21    5.88
  -7 -11   1   -0.03    4.72
   7 -11  -2    0.34    6.60
  -7 -11   2    1.43    5.69
   7 -11  -3   -0.46    6.61
  -7 -11   3    8.28    5.72
   7 -11  -4   18.49    9.63
  -7 -11   4   44.88   10.72
   7 -11  -5   18.92    9.33
  -7 -11   5   30.48    9.64
   7 -11  -6    6.16    6.71
  -7 -11   6   -2.64    6.70
   7 -11  -7   15.32    8.62
   7 -11  -8   15.97    8.82
  -7 -11   8   20.51    7.92
   7 -11  -9   -1.02    5.81
  -7 -11   9   -2.67    6.04
   7 -11 -10   28.96   10.46
  -7 -11  10   35.88   10.47
   7 -11 -11    6.71    6.64
  -7 -11  11    0.81    6.85
   7 -11 -12   -1.06    6.48
  -7 -11  12   -0.79    6.30
  -7 -11  13    9.76    6.75
  -7 -11  14    7.22    6.75
  -7 -11  15    2.56    6.78
  -7 -11  16   11.39    7.86
  -7 -11  17    1.46    6.15
  -7 -11  18   17.34    8.53
  -7 -11  19    4.14    6.89
  -7 -11  20   31.74   11.12
  -7 -11  21    5.30    6.34
  -7 -11  22   -0.88    6.45
  -7 -11  23    2.83    7.58
  -7 -11  24   23.65   10.67
  -7 -11  25   -0.21    6.55
  -7 -11  26   -0.78    5.89
  -7 -11  27   -1.76    6.39
  -7 -11  28   -2.31    6.10
   7 -12  -1    3.74    6.40
  -7 -12   1    5.34    5.94
   7 -12  -2   28.64   10.08
  -7 -12   2   16.52    7.79
   7 -12  -3   -1.87    6.42
  -7 -12   3    0.69    5.54
   7 -12  -4   -1.36    6.42
  -7 -12   4    7.42    6.87
   7 -12  -5    1.07    7.43
  -7 -12   5    8.69    7.61
   7 -12  -6   43.61   11.14
  -7 -12   6   30.92   10.17
   7 -12  -7    1.51    5.37
  -7 -12   7    6.00    6.24
   7 -12  -8   13.32    7.95
  -7 -12   8   15.60    7.42
   7 -12  -9   -3.86    7.33
  -7 -12   9    0.00    6.15
   7 -12 -10    6.50    7.69
  -7 -12  10   20.32    9.39
   7 -12 -11   -3.46    6.92
  -7 -12  11   -3.69    6.43
  -7 -12  12   53.39   13.31
  -7 -12  13   -1.15    6.74
  -7 -12  14   -2.63    6.80
  -7 -12  15    4.43    7.15
  -7 -12  16   32.26   11.46
  -7 -12  17    4.83    6.64
  -7 -12  18    4.08    6.61
  -7 -12  19   -2.49    7.29
  -7 -12  20    8.92    7.24
  -7 -12  21   -2.36    6.81
  -7 -12  22    8.40    7.20
  -7 -12  23   -2.69    8.67
  -7 -12  24    1.39    6.92
  -7 -12  25    0.76    6.90
   7 -13  -1   -3.29    7.48
  -7 -13   1   -2.02    5.03
   7 -13  -2   14.37    8.18
  -7 -13   2   13.48    7.84
   7 -13  -3    9.16    8.18
  -7 -13   3   18.12    8.35
   7 -13  -4   58.68   15.16
  -7 -13   4   75.02   15.11
   7 -13  -5   19.46    7.83
  -7 -13   5    9.34    7.78
   7 -13  -6   -0.53    6.43
  -7 -13   6    1.02    5.68
   7 -13  -7    7.90    7.04
  -7 -13   7   -2.70    7.49
   7 -13  -8    8.32    7.70
  -7 -13   8    4.41    7.32
   7 -13  -9   10.19    7.24
  -7 -13   9   16.64    7.79
  -7 -13  10   25.57    9.76
  -7 -13  11    4.17    5.66
  -7 -13  12   -3.10    6.88
  -7 -13  13    1.39    6.49
  -7 -13  14   42.90   12.08
  -7 -13  15   -0.16    7.54
  -7 -13  16   -0.29    6.91
  -7 -13  17    8.98    8.12
  -7 -13  18    1.22    8.08
  -7 -13  19    4.36    7.43
  -7 -13  20    3.15    8.20
  -7 -13  21   -0.38    6.53
  -7 -13  22    5.44    8.03
   7 -14  -1    5.35    8.34
  -7 -14   1    5.91    6.66
   7 -14  -2   19.80    8.86
  -7 -14   2   10.70    7.39
   7 -14  -3   -4.12    6.91
  -7 -14   3   12.84    7.88
   7 -14  -4   11.93    8.23
  -7 -14   4    1.60    6.25
   7 -14  -5    1.79    7.22
  -7 -14   5    3.10    7.28
   7 -14  -6   36.69   12.49
  -7 -14   6   40.94   11.47
   7 -14  -7   34.61   11.69
  -7 -14   7   47.99   11.79
  -7 -14   8    5.45    6.97
  -7 -14   9    2.39    5.84
  -7 -14  10   18.17    8.76
  -7 -14  11    5.72    6.59
  -7 -14  12    7.93    8.06
  -7 -14  13   -3.55    7.24
  -7 -14  14   -4.60    7.44
  -7 -14  15   -0.69    6.88
  -7 -14  16    0.16    6.14
  -7 -14  17    7.26    7.00
  -7 -14  18   -2.79    6.07
  -7 -14  19   -3.77    6.84
   7 -15  -1    0.92    6.20
  -7 -15   1   -2.52    6.74
   7 -15  -2   -0.66    6.20
  -7 -15   2    4.09    6.60
   7 -15  -3   10.80    7.78
  -7 -15   3   12.32    7.47
   7 -15  -4    1.34    6.43
  -7 -15   4    8.64    7.38
   7 -15  -5   -2.35    7.53
  -7 -15   5   -2.18    7.19
  -7 -15   6   -3.68    7.67
  -7 -15   7   -0.01    6.42
  -7 -15   8    4.31    6.56
  -7 -15   9   11.26    7.96
  -7 -15  10    6.86    7.21
  -7 -15  11    5.83    7.08
  -7 -15  12   -3.24    6.60
  -7 -15  13   -3.42    7.79
  -7 -15  14    5.32    6.70
  -7 -15  15   -0.13    7.30
  -7 -15  16    1.25    7.00
   7 -16  -1    9.59    8.06
  -7 -16   1    6.00    7.64
   7 -16  -2    5.24    7.11
  -7 -16   2    1.89    6.11
   7 -16  -3   -0.20    7.04
  -7 -16   3    4.95    7.45
  -7 -16   4   -0.34    7.15
  -7 -16   5   -1.35    6.10
  -7 -16   6   -0.97    6.55
  -7 -16   7    2.14    7.18
  -7 -16   8    0.06    5.75
  -7 -16   9    1.22    6.53
  -7 -16  10    7.58    7.44
  -7 -16  11   -1.71    7.53
  -7 -16  12   -3.89    7.69
   7 -17  -1    7.60    8.11
  -7 -17   3    9.42    7.40
  -7 -17   4    5.52    7.34
  -7 -17   5    1.72    6.13
  -7 -17   6   -0.91    6.63
  -7 -17   7    1.82    6.93
  -7 -17   8    1.75    6.42
  -6   0   1   -2.03    5.83
  -6   0   1    1.56    8.11
   6   0  -1   -1.69    5.19
   6   0  -1   -1.43    7.95
  -6   0   2  381.49   52.71
  -6   0   2  368.04   54.93
   6   0  -2  317.74   52.29
   6   0  -2  358.22   54.86
  -6   0   3    7.74    8.46
   6   0  -3   -2.01    5.18
   6   0  -3    2.14    7.84
  -6   0   4   23.20    7.64
  -6   0   4   12.95    8.71
   6   0  -4   13.91    6.22
   6   0  -4   44.27   11.24
  -6   0   5   -1.80    5.53
  -6   0   5    0.04    8.38
   6   0  -5    0.47    4.40
   6   0  -5    3.65    8.10
  -6   0   6 1357.33  195.17
  -6   0   6 1451.46  197.64
   6   0  -6 1297.99  194.79
   6   0  -6 1507.07  197.91
  -6   0   7    3.99    4.83
  -6   0   7   -0.30    7.04
   6   0  -7   -3.24    4.82
   6   0  -7   -1.20    7.69
  -6   0   8   18.06    7.85
  -6   0   8   23.30    9.86
   6   0  -8   32.58    7.47
   6   0  -8   24.43   10.44
  -6   0   9    0.95    5.17
  -6   0   9   -0.19    6.67
   6   0  -9   -2.13    4.29
   6   0  -9   -1.11    7.53
  -6   0  10  204.63   31.68
  -6   0  10  263.72   34.91
   6   0 -10  163.56   30.80
   6   0 -10  269.16   35.69
  -6   0  11    1.33    4.97
  -6   0  11   -1.49    6.90
   6   0 -11   -1.75    3.99
   6   0 -11    0.11    7.42
  -6   0  12  354.22   50.84
  -6   0  12  326.51   52.83
   6   0 -12  334.41   50.39
   6   0 -12  351.29   53.50
  -6   0  13    2.46    3.95
  -6   0  13   -2.23    6.53
   6   0 -13    2.87    4.25
   6   0 -13    0.64    7.40
  -6   0  14  124.72   17.31
  -6   0  14   96.19   18.87
   6   0 -14   75.71   15.77
   6   0 -14  102.11   19.59
  -6   0  15    6.15    6.29
   6   0 -15   -0.36    3.86
   6   0 -15   -2.81    7.83
   6   0 -16  253.85   39.73
   6   0 -16  279.07   42.86
  -6   0  17    3.03    5.02
   6   0 -17   -0.50    4.06
   6   0 -17    5.17    6.95
  -6   0  18  261.22   26.71
   6   0 -18   73.26   24.62
  -6   0  19   -2.34    5.36
  -6   0  20   -1.53    5.19
  -6   0  21   -0.69    5.22
  -6   0  22  117.65   20.32
  -6   0  23    0.66    5.26
  -6   0  24   -2.69    5.28
   6   0 -25   -4.39    6.17
   6   0 -26   53.03   12.09
   6   0 -27    0.99    5.45
   6   0 -28   36.60    9.80
   6   0 -29   -1.08    5.71
   6   0 -30   30.58    9.53
   6   0 -31   -4.60    6.58
   6   0 -32   71.15   15.27
   6   0 -33    5.26    6.23
   6   0 -34   -0.64    6.30
   6   0 -35    0.33    5.70
   6   0 -36    9.63    6.76
   6   0 -37    8.16    6.16
   6   0 -38    5.44    7.39
  -6   1   1    0.68    8.67
   6  -1  -1    7.39    4.70
   6  -1  -1   17.74   10.61
   6   1  -1   10.82    5.47
   6   1  -1    3.03    7.98
  -6  -1   1    4.24    5.54
  -6  -1   1    4.76    7.84
  -6   1   2  644.34   86.75
  -6   1   2  604.49   88.92
   6  -1  -2  548.79   86.47
   6  -1  -2  659.55   89.50
   6   1  -2  575.65   86.14
   6   1  -2  641.97   88.92
  -6  -1   2  540.07   86.17
  -6  -1   2  666.13   89.31
  -6   1   3   49.43    9.52
  -6   1   3   29.68   11.76
   6  -1  -3   14.78    7.47
   6  -1  -3   23.25   11.18
   6   1  -3   26.80    7.98
   6   1  -3   38.39   11.37
  -6  -1   3   32.26    8.58
  -6  -1   3   41.97   11.84
  -6   1   4  828.89  123.76
  -6   1   4  894.52  126.37
   6  -1  -4  941.04  124.33
   6  -1  -4  864.51  126.25
   6   1  -4  819.69  123.38
   6   1  -4  864.56  125.97
  -6  -1   4  873.01  123.87
  -6  -1   4  873.91  125.98
  -6   1   5  116.43   20.47
  -6   1   5  110.02   22.35
   6  -1  -5  135.82   21.06
   6  -1  -5  132.76   23.68
   6   1  -5  125.09   20.02
   6   1  -5  110.58   22.58
  -6  -1   5  136.49   20.61
  -6  -1   5  105.20   22.52
  -6   1   6  115.31   18.77
  -6   1   6  129.20   21.63
   6  -1  -6  101.47   18.27
   6  -1  -6  138.86   22.23
   6   1  -6  111.81   18.12
   6   1  -6   89.85   20.71
  -6  -1   6   98.44   18.01
  -6  -1   6   95.42   20.67
  -6   1   7  278.57   40.74
  -6   1   7  244.44   42.39
   6  -1  -7  251.47   40.10
   6  -1  -7  280.68   43.17
   6   1  -7  241.70   39.83
   6   1  -7  357.53   44.50
  -6  -1   7  266.44   40.42
  -6  -1   7  284.28   42.95
  -6   1   8  780.02  114.66
  -6   1   8  661.61  115.92
   6  -1  -8  767.57  114.38
   6  -1  -8  844.59  117.33
   6   1  -8  984.23  115.00
   6   1  -8  819.33  117.22
  -6  -1   8  786.53  114.57
  -6  -1   8  748.86  116.50
  -6   1   9    4.17    4.91
  -6   1   9    2.49    7.42
   6  -1  -9    6.11    5.26
   6  -1  -9   22.27    9.70
   6   1  -9    5.27    4.35
   6   1  -9   12.28    8.25
  -6  -1   9    5.91    4.93
  -6  -1   9    6.93    6.74
  -6   1  10  113.68   20.07
  -6   1  10  105.70   21.47
   6  -1 -10  109.77   19.40
   6  -1 -10  114.28   22.76
   6   1 -10  134.32   20.05
   6   1 -10  156.45   23.59
  -6  -1  10  125.55   19.97
  -6  -1  10  119.74   22.56
  -6   1  11   15.23    6.20
  -6   1  11   20.30    8.51
   6  -1 -11   25.00    6.03
   6  -1 -11    3.67    7.65
   6   1 -11    9.21    4.63
   6   1 -11   14.15    8.72
  -6  -1  11    9.71    4.79
  -6  -1  11    7.97    8.25
  -6   1  12  331.98   47.23
  -6   1  12  313.68   48.95
   6  -1 -12  309.54   46.62
   6  -1 -12  322.26   49.68
   6   1 -12  287.02   46.68
   6   1 -12  334.47   49.98
  -6  -1  12  324.66   46.83
  -6  -1  12  310.42   49.41
  -6   1  13   38.35   10.51
  -6   1  13   65.64   13.79
   6  -1 -13   61.42   10.58
   6  -1 -13   60.68   14.57
   6   1 -13   57.79   10.86
   6   1 -13   55.75   13.84
  -6  -1  13   46.54   12.85
  -6   1  14  186.24   27.52
  -6   1  14  162.09   28.85
   6  -1 -14  177.11   26.78
   6  -1 -14  182.00   30.05
   6   1 -14  140.12   26.85
   6   1 -14  185.83   30.11
  -6  -1  14  179.99   27.95
  -6  -1  14  179.81   29.78
  -6   1  15    3.70    5.21
  -6   1  15   12.68    7.97
   6  -1 -15    5.74    4.16
   6  -1 -15    4.87    8.25
   6   1 -15    4.52    4.55
   6   1 -15    4.31    7.83
  -6  -1  15   16.77    5.95
  -6   1  16    2.72    4.86
  -6   1  16    7.58    6.80
   6  -1 -16   -0.61    4.05
   6  -1 -16   10.52    8.84
   6   1 -16    5.34    7.94
  -6  -1  16    6.51    5.28
  -6   1  17    4.34    4.94
   6  -1 -17    7.38    4.52
   6  -1 -17    4.18    7.87
   6   1 -17    9.04    7.55
  -6  -1  17    2.30    5.35
   6  -1 -18  206.87   33.57
   6  -1 -18  228.75   36.98
   6   1 -18  166.98   35.94
  -6  -1  18  270.68   34.99
  -6   1  19   41.45    9.33
   6  -1 -19   32.56    8.52
   6   1 -19   28.03   10.79
  -6  -1  19   35.88    8.98
  -6   1  20    0.13    5.13
  -6  -1  20    0.47    4.90
  -6   1  21    8.66    5.36
  -6  -1  21    0.15    5.37
  -6   1  22   12.79    5.81
   6   1 -22    9.84    6.51
  -6   1  23    4.25    5.33
   6   1 -23   16.47    6.68
  -6   1  24   38.18    9.87
   6   1 -24   35.09   10.32
  -6   1  25    5.43    4.81
   6   1 -25   -0.55    5.34
  -6   1  26    6.53    5.53
   6   1 -26    1.36    6.10
  -6   1  27    1.19    5.35
   6   1 -27   -3.27    6.20
  -6  -1  27   -1.30    5.35
   6  -1 -28   65.82   12.11
   6   1 -28   54.61   12.04
  -6  -1  28   27.78   10.25
   6  -1 -29   -2.75    5.56
   6   1 -29   -2.20    7.17
  -6  -1  29    0.95    5.74
   6  -1 -30   26.43    7.86
   6   1 -30   26.20    8.63
  -6  -1  30   10.16    7.45
   6  -1 -31    1.32    5.28
   6   1 -31   -3.74    6.07
   6  -1 -32   -4.82    6.85
   6   1 -32   -4.17    7.01
   6  -1 -33   -0.29    5.17
   6   1 -33   -3.45    6.91
   6  -1 -34   16.05    8.01
   6   1 -34   20.08    8.39
   6  -1 -35   -3.19    6.33
   6   1 -35    1.69    5.84
   6  -1 -36    3.69    7.36
   6   1 -36   -2.52    6.84
   6  -1 -37   -5.26    7.32
   6   1 -37   -3.89    7.75
   6  -1 -38    9.18    7.18
   6   1 -38   -0.59    7.24
  -6   2   1    8.62    5.82
  -6   2   1   24.13    9.60
   6  -2  -1    4.36    6.19
   6  -2  -1   -0.32    9.81
   6   2  -1    7.64    4.38
   6   2  -1    4.69    8.59
  -6  -2   1    1.47    5.30
  -6  -2   1   -1.65    8.51
  -6   2   2   11.93    6.11
  -6   2   2   16.59   10.95
   6  -2  -2   16.44    6.82
   6  -2  -2    5.41    7.78
   6   2  -2   15.86    5.62
   6   2  -2    1.21    9.39
  -6  -2   2    9.80    6.05
  -6  -2   2    4.95    8.56
  -6   2   3    5.38    5.52
  -6   2   3   13.07    8.91
   6  -2  -3    6.86    6.18
   6  -2  -3    0.20    7.46
   6   2  -3    7.68    4.19
   6   2  -3   -3.67    7.79
  -6  -2   3    3.73    5.37
  -6  -2   3    1.59    7.39
  -6   2   4   60.50   11.54
  -6   2   4   78.00   15.43
   6  -2  -4   64.12   12.46
   6  -2  -4   99.45   16.78
   6   2  -4   72.00   11.30
   6   2  -4   55.62   14.36
  -6  -2   4   58.60   11.58
  -6  -2   4    1.78   12.02
  -6   2   5    8.82    5.54
  -6   2   5   10.76    9.05
   6  -2  -5   18.15    6.93
   6  -2  -5   10.96    9.68
   6   2  -5    8.15    4.96
   6   2  -5   10.89    9.53
  -6  -2   5   17.96    6.28
  -6  -2   5   14.27    9.15
  -6   2   6  387.33   50.42
  -6   2   6  329.69   52.11
   6  -2  -6  258.17   49.51
   6  -2  -6  354.07   52.81
   6   2  -6  342.82   49.58
   6   2  -6  311.27   51.83
  -6  -2   6  371.31   49.93
  -6  -2   6  346.20   52.36
  -6   2   7   62.60   11.44
  -6   2   7   30.09   12.35
   6  -2  -7   53.36   11.51
   6  -2  -7   55.09   14.41
   6   2  -7   69.26   10.98
   6   2  -7   84.85   14.91
  -6  -2   7   77.46   11.64
  -6  -2   7    8.52   11.47
  -6   2   8   15.91    5.95
  -6   2   8   14.52    8.57
   6  -2  -8    8.50    5.63
   6  -2  -8   10.81    8.11
   6   2  -8    9.20    4.95
   6   2  -8    3.05    7.83
  -6  -2   8   16.37    5.44
  -6  -2   8   13.25    9.07
  -6   2   9   -0.12    4.76
  -6   2   9   -3.09    7.62
   6  -2  -9    1.38    3.98
   6  -2  -9   -0.30    6.58
   6   2  -9    0.04    3.70
   6   2  -9    0.97    6.47
  -6  -2   9    2.26    4.11
  -6  -2   9   -4.03    7.61
  -6   2  10  292.62   42.23
  -6   2  10  319.44   44.61
   6  -2 -10  272.64   41.69
   6  -2 -10  127.47   42.04
   6   2 -10  321.88   42.37
   6   2 -10  335.94   45.57
  -6  -2  10  432.92   47.10
  -6   2  11  263.67   40.21
  -6   2  11  243.21   41.75
   6  -2 -11  289.34   40.13
   6  -2 -11  222.26   42.01
   6   2 -11  299.75   40.60
   6   2 -11  244.26   42.37
  -6  -2  11  267.06   42.80
  -6   2  12   35.71   14.25
  -6   2  12  131.58   18.97
   6  -2 -12  127.91   16.06
   6  -2 -12   93.39   18.50
   6   2 -12  117.66   16.62
   6   2 -12  114.31   18.96
  -6  -2  12   85.61   16.28
  -6  -2  12   89.14   18.21
  -6   2  13    6.04    5.10
  -6   2  13   -0.14    5.63
   6  -2 -13    5.95    4.30
   6  -2 -13   13.50    8.24
   6   2 -13   12.60    5.76
   6   2 -13   11.35    7.94
  -6  -2  13    7.56    5.96
  -6  -2  13   29.90    9.35
  -6   2  14  107.49   18.19
  -6   2  14  107.43   19.91
   6  -2 -14  111.15   17.64
   6  -2 -14  102.33   20.75
   6   2 -14   77.55   19.80
  -6  -2  14  116.41   18.91
  -6   2  15   40.74    8.74
   6  -2 -15   22.11    7.30
   6  -2 -15   36.82   11.88
   6   2 -15   48.48   12.86
  -6  -2  15   30.31    8.67
  -6   2  16   75.73   12.83
   6  -2 -16   64.50   11.92
   6  -2 -16   61.96   15.11
   6   2 -16   70.68   16.08
  -6  -2  16   49.44   12.22
  -6   2  17   27.55    7.43
   6  -2 -17   24.76    6.59
   6  -2 -17   22.49   10.88
   6   2 -17   30.05   10.79
  -6  -2  17   19.24    6.55
  -6   2  18   18.53    6.53
   6  -2 -18   15.71    5.54
   6  -2 -18   15.01   10.97
   6   2 -18   22.42    9.79
  -6  -2  18   10.08    6.30
  -6   2  19   13.66    6.18
   6  -2 -19   10.13    5.27
   6   2 -19   31.71   11.88
  -6  -2  19   15.78    6.62
  -6   2  20  188.66   28.66
   6  -2 -20  164.23   27.74
   6   2 -20  179.70   29.06
  -6   2  21    9.07    5.63
   6   2 -21    3.54    5.55
  -6   2  22   62.72   10.31
   6   2 -22   15.23    8.57
  -6   2  23    1.40    4.70
   6   2 -23   12.00    6.77
  -6   2  24    6.09    5.39
   6   2 -24   16.48    7.06
  -6  -2  24    2.58    5.79
  -6   2  25   21.37    6.72
   6   2 -25   18.47    7.57
  -6  -2  25    7.55    6.80
  -6   2  26   82.44   14.65
   6   2 -26   71.62   15.78
  -6  -2  26   76.27   15.34
   6   2 -27    2.70    5.53
  -6  -2  27   -2.75    5.57
   6   2 -28   30.33    9.15
  -6  -2  28    3.86    5.37
   6   2 -29    8.67    6.61
  -6  -2  29   -2.35    5.70
   6  -2 -30   19.24    6.88
   6   2 -30   15.15    8.57
  -6  -2  30   12.90    7.32
   6  -2 -31   -1.21    4.27
   6   2 -31    0.59    5.53
  -6  -2  31    3.74    5.28
   6  -2 -32   27.95    7.97
   6   2 -32   23.76    9.59
  -6  -2  32   18.37    8.38
   6  -2 -33    4.88    4.80
   6   2 -33    3.91    6.66
   6  -2 -34   -2.29    5.68
   6   2 -34   -1.15    6.78
   6  -2 -35   -3.99    5.62
   6   2 -35   -1.29    7.64
   6  -2 -36   21.97    7.81
   6   2 -36   13.45    8.83
   6  -2 -37    0.57    5.09
   6   2 -37   -4.88    7.50
   6  -2 -38   -0.08    4.74
  -6   3   1    0.58    5.07
  -6   3   1    6.32    8.95
   6  -3  -1    2.21    5.30
   6  -3  -1    1.04    8.21
   6   3  -1    2.34    4.13
   6   3  -1    2.00    8.02
  -6  -3   1    1.03    4.96
  -6  -3   1   -0.56    6.82
  -6   3   2   95.65   21.71
  -6   3   2  145.14   25.98
   6  -3  -2  161.32   23.45
   6  -3  -2  148.42   25.98
   6   3  -2  158.00   22.55
   6   3  -2  140.71   24.72
  -6  -3   2  159.36   22.73
  -6  -3   2  126.97   24.43
  -6   3   3  156.02   24.29
  -6   3   3  156.93   27.34
   6  -3  -3  147.28   24.62
   6  -3  -3  167.26   27.57
   6   3  -3  170.50   24.10
   6   3  -3  177.94   26.78
  -6  -3   3  133.96   23.64
  -6  -3   3  100.62   25.56
  -6   3   4   34.55    9.17
  -6   3   4   39.18   12.18
   6  -3  -4   46.66   10.28
   6  -3  -4   43.24   12.60
   6   3  -4   37.14    8.87
   6   3  -4   56.33   13.21
  -6  -3   4   48.82    9.53
  -6  -3   4   46.50   12.54
  -6   3   5    5.19    4.78
  -6   3   5   -1.22    7.81
   6  -3  -5    4.50    5.41
   6  -3  -5   12.27    9.99
   6   3  -5   11.90    5.01
   6   3  -5   13.60    8.31
  -6  -3   5    4.23    4.55
  -6  -3   5   12.76    8.41
  -6   3   6   17.73    6.58
  -6   3   6   13.09    8.58
   6  -3  -6   27.64    7.06
   6  -3  -6    6.42    8.49
   6   3  -6   16.43    5.59
   6   3  -6   15.77    8.95
  -6  -3   6   14.87    5.81
  -6  -3   6   28.53   10.02
  -6   3   7   17.17    6.31
  -6   3   7   24.20    9.87
   6  -3  -7   18.19    6.93
   6  -3  -7   23.81   10.54
   6   3  -7   11.94    5.67
   6   3  -7   24.26    9.19
  -6  -3   7   16.56    6.00
  -6  -3   7   14.35    8.87
  -6   3   8  370.77   44.84
  -6   3   8  320.53   46.68
   6  -3  -8  142.37   42.83
   6  -3  -8  399.38   48.84
   6   3  -8  400.07   45.20
   6   3  -8  341.28   47.20
  -6  -3   8  377.92   48.13
  -6   3   9   81.35   13.49
  -6   3   9   63.28   14.97
   6  -3  -9   75.27   13.77
   6  -3  -9   64.08   16.01
   6   3  -9   76.26   13.51
   6   3  -9   74.87   15.99
  -6  -3   9   69.67   13.46
  -6  -3   9   46.55   14.51
  -6   3  10   45.48    9.63
  -6   3  10   56.02   12.27
   6  -3 -10   40.28    9.32
   6  -3 -10   41.36   11.79
   6   3 -10   48.06    9.76
   6   3 -10   44.19   12.13
  -6  -3  10   35.17    9.62
  -6  -3  10   20.79   10.48
  -6   3  11   15.57    5.30
  -6   3  11    9.71    7.37
   6  -3 -11    1.01    3.86
   6  -3 -11    6.95    8.26
   6   3 -11   16.27    8.95
  -6  -3  11    8.80    5.84
  -6  -3  11   13.34    7.70
  -6   3  12   75.67   13.89
  -6   3  12   88.30   16.15
   6  -3 -12   78.88   13.65
   6  -3 -12   65.04   16.34
   6   3 -12   81.58   16.69
  -6  -3  12   63.13   13.91
  -6   3  13  123.68   21.54
   6  -3 -13  143.72   21.61
   6  -3 -13  129.58   24.18
   6   3 -13  131.56   24.54
  -6  -3  13  129.89   22.19
  -6   3  14  200.06   29.44
   6  -3 -14  184.82   28.69
   6  -3 -14  173.56   31.72
   6   3 -14  169.87   32.01
  -6  -3  14  188.29   29.74
  -6   3  15   10.12    6.26
   6  -3 -15   22.66    6.02
   6  -3 -15   45.74   11.24
   6   3 -15   15.06    6.25
   6   3 -15    7.73    8.88
  -6  -3  15   15.01    6.49
  -6   3  16   16.25    6.11
  -6   3  16    3.57    7.14
   6  -3 -16   25.92    6.05
   6  -3 -16   22.20   11.11
   6   3 -16   20.79    7.80
   6   3 -16   20.18   10.72
  -6  -3  16   18.01    6.72
  -6   3  17   93.59   16.29
   6  -3 -17   83.99   15.11
   6  -3 -17  115.76   20.24
   6   3 -17   76.64   19.16
   6  -3 -18  122.83   19.70
   6   3 -18  113.32   23.30
  -6   3  19   53.05   10.65
   6  -3 -19   40.31    9.30
  -6   3  20    2.17    5.29
   6  -3 -20   10.80    4.82
   6   3 -20    2.70    5.69
  -6   3  21   -0.00    4.71
   6  -3 -21   -2.34    4.19
   6   3 -21    1.43    5.38
  -6  -3  21   -0.66    5.57
  -6   3  22   76.80   12.39
   6  -3 -22   54.76   11.02
   6   3 -22   27.12   11.49
  -6  -3  22   56.21   12.08
  -6   3  23   14.12    6.09
   6   3 -23   28.46    8.46
  -6  -3  23   19.71    7.93
  -6   3  24   60.61   12.73
   6   3 -24   55.04   14.05
  -6  -3  24   78.50   14.16
  -6   3  25    3.71    4.86
   6   3 -25    3.21    6.86
  -6  -3  25    3.27    5.19
   6   3 -26    1.22    6.62
  -6  -3  26    6.67    6.17
   6   3 -27   -1.64    6.03
  -6  -3  27   -0.42    5.60
   6   3 -28    1.60    7.65
  -6  -3  28   15.23    7.03
   6   3 -29    5.42    7.91
  -6  -3  29   13.49    6.90
   6   3 -30   30.98   10.07
  -6  -3  30   30.68   10.34
   6   3 -31   -1.41    6.13
  -6  -3  31    4.85    5.50
   6  -3 -32   -1.46    4.40
   6   3 -32    3.24    7.05
  -6  -3  32   10.88    6.57
   6  -3 -33    7.70    5.55
   6   3 -33    7.54    7.48
  -6  -3  33   13.97    7.40
   6  -3 -34   25.99    7.42
   6   3 -34   10.38    8.24
   6  -3 -35   -2.59    5.20
   6   3 -35    3.20    7.32
   6  -3 -36   -1.65    5.23
   6   3 -36    0.88    7.68
   6  -3 -37   -2.64    6.61
   6   3 -37    4.59    6.64
   6  -3 -38    0.00    5.74
  -6   4   1   71.82   23.49
  -6   4   1  181.82   29.48
   6  -4  -1  153.59   25.52
   6  -4  -1  176.88   28.35
   6   4  -1  200.21   25.14
   6   4  -1  206.20   27.85
  -6  -4   1  190.83   24.94
  -6  -4   1  209.96   28.49
  -6   4   2   11.25    5.51
  -6   4   2   17.87    9.84
   6  -4  -2   14.20    6.71
   6  -4  -2   16.94   10.51
   6   4  -2   11.97    5.10
   6   4  -2   19.76    9.21
  -6  -4   2   18.31    5.67
  -6  -4   2   11.91    8.50
  -6   4   3    4.68    4.38
  -6   4   3    6.39    8.41
   6  -4  -3    9.57    6.19
   6  -4  -3    7.90    7.80
   6   4  -3   -0.81    4.21
   6   4  -3    1.21    7.21
  -6  -4   3    2.32    3.94
  -6  -4   3    9.09    8.15
  -6   4   4   24.53    6.95
  -6   4   4   23.46   10.24
   6  -4  -4    3.63    6.15
   6  -4  -4   47.60   12.16
   6   4  -4   11.72    5.46
   6   4  -4   13.61    8.31
  -6  -4   4   20.84    5.71
  -6  -4   4   15.60    8.97
  -6   4   5  290.86   35.61
  -6   4   5  258.85   38.49
   6  -4  -5  273.86   36.11
   6  -4  -5   76.66   34.62
   6   4  -5  225.72   34.80
   6   4  -5  323.64   38.78
  -6  -4   5  282.93   38.81
  -6   4   6  337.74   45.05
  -6   4   6  270.69   46.95
   6  -4  -6  278.79   44.97
   6  -4  -6  352.33   48.76
   6   4  -6  292.55   44.85
   6   4  -6  286.00   46.88
  -6  -4   6  296.11   45.44
  -6  -4   6  271.70   47.03
  -6   4   7  103.90   14.23
  -6   4   7   93.01   16.94
   6  -4  -7   33.30   12.66
   6  -4  -7   85.69   17.90
   6   4  -7   69.23   13.66
   6   4  -7   79.05   16.46
  -6  -4   7   96.06   14.98
  -6  -4   7   72.23   16.61
  -6   4   8    4.18    4.51
  -6   4   8   18.66    8.04
   6  -4  -8    7.30    5.11
   6  -4  -8    1.74    7.50
   6   4  -8    9.85    7.76
  -6  -4   8    5.48    5.04
  -6  -4   8    7.22    8.22
  -6   4   9   57.47   12.80
  -6   4   9   66.87   15.20
   6  -4  -9   90.46   14.28
   6  -4  -9   86.33   17.07
   6   4  -9   68.81   15.66
  -6  -4   9   71.89   14.34
  -6  -4   9   64.63   15.77
  -6   4  10   33.54    8.38
  -6   4  10   43.40   10.70
   6  -4 -10   30.87    8.45
   6  -4 -10   34.05   11.61
   6   4 -10   50.69    9.85
   6   4 -10   18.15   10.07
  -6  -4  10   30.66    8.53
  -6  -4  10   23.19   10.21
  -6   4  11  252.91   27.38
   6  -4 -11  191.19   26.55
   6  -4 -11  153.06   28.67
   6   4 -11  161.55   26.87
   6   4 -11  134.31   28.08
  -6  -4  11  108.90   25.34
  -6   4  12  148.79   21.73
   6  -4 -12  132.62   21.63
   6  -4 -12  134.95   24.61
   6   4 -12  104.17   21.75
   6   4 -12  127.70   24.44
  -6  -4  12  132.89   21.86
  -6   4  13   55.97   11.02
   6  -4 -13   57.36   11.13
   6  -4 -13   74.65   15.05
   6   4 -13   59.73   12.45
   6   4 -13   50.11   14.09
  -6  -4  13   40.23   11.29
  -6   4  14    3.13    4.14
  -6   4  14   -4.55    7.10
   6  -4 -14    4.29    4.19
   6  -4 -14   -0.26    6.89
   6   4 -14   -2.08    5.51
   6   4 -14    2.52    8.32
  -6   4  15  132.26   20.34
  -6   4  15  107.23   21.02
   6  -4 -15  121.08   19.61
   6  -4 -15   98.32   23.37
   6   4 -15  119.92   21.46
   6   4 -15  122.94   23.91
  -6   4  16  154.31   25.68
   6  -4 -16  152.14   25.10
   6   4 -16  171.17   27.55
   6   4 -16  184.89   30.14
  -6   4  17    9.34    6.13
   6  -4 -17   20.22    5.85
   6   4 -17   11.65   10.14
  -6   4  18   64.41   12.19
   6  -4 -18   54.77   11.22
   6   4 -18   62.60   16.28
  -6   4  19  104.95   18.91
   6  -4 -19  115.22   18.48
  -6  -4  19  115.67   20.21
  -6   4  20  122.71   22.24
   6  -4 -20  138.68   21.74
   6   4 -20  167.07   25.42
  -6  -4  20  125.61   23.07
   6  -4 -21   11.48    5.06
   6   4 -21    3.87    7.07
  -6  -4  21   12.56    6.56
   6  -4 -22   -0.82    3.96
   6   4 -22   10.03    6.95
  -6  -4  22   10.06    6.28
  -6   4  23   -1.33    4.25
   6  -4 -23    3.17    4.27
   6   4 -23   -0.32    5.35
  -6  -4  23   -0.10    5.05
   6   4 -24    9.53    7.20
  -6  -4  24    0.80    6.02
   6   4 -25    4.86    6.39
  -6  -4  25   17.86    7.15
   6   4 -26   29.78    9.67
  -6  -4  26    9.00    7.11
   6   4 -27    8.97    7.97
  -6  -4  27   19.93    8.06
   6   4 -28   12.28    8.72
  -6  -4  28   14.48    7.33
   6   4 -29   -0.81    6.50
  -6  -4  29    3.62    6.52
   6   4 -30    5.83    7.52
  -6  -4  30   24.80    7.98
   6   4 -31    0.98    6.23
  -6  -4  31    4.68    6.70
   6   4 -32   20.35   10.27
  -6  -4  32   35.25    9.61
   6   4 -33    7.16    7.96
  -6  -4  33    5.13    6.85
   6  -4 -34    3.34    5.54
   6   4 -34   -0.59    7.13
  -6  -4  34   -3.96    6.25
   6  -4 -35    3.36    4.77
   6   4 -35   -2.59    8.08
   6  -4 -36   13.40    5.97
   6   4 -36    8.88    8.01
   6  -4 -37    7.53    5.61
   6   4 -37    9.07    8.25
  -6   5   1   16.59    9.91
   6  -5  -1   19.43    6.84
   6  -5  -1   16.65    8.93
   6   5  -1    9.34    4.70
  -6  -5   1   22.28    6.15
  -6  -5   1   17.28    8.60
  -6   5   2  129.39   17.24
  -6   5   2   70.69   18.58
   6  -5  -2  126.08   17.92
   6  -5  -2   69.61   18.48
   6   5  -2   84.68   15.77
   6   5  -2   96.82   16.82
   6   5  -2  100.95   18.66
  -6  -5   2   79.64   16.35
  -6  -5   2   64.12   17.83
  -6   5   3  149.49   23.84
  -6   5   3  123.36   26.42
   6  -5  -3  120.46   24.03
   6  -5  -3  166.73   27.62
   6   5  -3  155.42   24.26
   6   5  -3  147.42   24.45
   6   5  -3  201.71   27.34
  -6  -5   3  147.84   24.34
  -6  -5   3  138.90   26.21
  -6   5   4  118.90   17.81
  -6   5   4  106.57   20.73
   6  -5  -4   88.22   17.56
   6  -5  -4   31.24   17.75
   6   5  -4  118.57   18.26
   6   5  -4  110.51   18.33
   6   5  -4  139.42   20.79
  -6  -5   4  108.68   18.27
  -6  -5   4  115.19   20.78
  -6   5   5   -0.92    4.21
  -6   5   5    2.69    7.98
   6  -5  -5    4.32    5.24
   6  -5  -5    0.19    7.94
   6   5  -5    4.58    4.69
   6   5  -5    4.53    8.44
  -6  -5   5   -0.32    4.59
  -6  -5   5    4.79    7.97
  -6   5   6    4.52    4.40
  -6   5   6   -5.63    8.44
   6  -5  -6    0.29    4.97
   6  -5  -6   -2.09    8.22
   6   5  -6    4.37    5.30
   6   5  -6    2.25    6.38
  -6  -5   6    3.76    4.98
  -6  -5   6   -0.37    6.22
  -6   5   7   53.71   10.98
  -6   5   7   18.90   11.01
   6  -5  -7   71.47   12.40
   6  -5  -7   77.66   15.83
   6   5  -7   48.57   11.48
   6   5  -7  111.74   16.27
  -6  -5   7   63.60   11.89
  -6  -5   7   52.69   13.67
  -6   5   8   46.53   10.79
  -6   5   8   26.76   11.75
   6  -5  -8   57.81   11.71
   6  -5  -8   52.59   14.39
   6   5  -8   64.35   12.64
   6   5  -8   66.27   14.33
  -6  -5   8   70.48   12.19
  -6  -5   8   62.90   14.80
  -6   5   9  118.66   17.82
  -6   5   9   89.05   19.07
   6  -5  -9   93.85   17.71
   6  -5  -9  101.71   20.75
   6   5  -9   83.21   18.10
   6   5  -9  105.89   20.74
  -6  -5   9  115.97   18.36
  -6   5  10   57.69   11.53
   6  -5 -10   76.55   13.02
   6  -5 -10   39.45   14.03
   6   5 -10   68.48   13.46
   6   5 -10   58.91   14.66
  -6  -5  10   56.06   12.56
  -6   5  11    1.20    4.01
   6  -5 -11    0.82    4.39
   6  -5 -11    3.99    8.33
   6   5 -11    1.48    5.10
   6   5 -11    8.55    7.87
  -6   5  12    2.08    6.80
   6  -5 -12    3.78    4.91
   6  -5 -12    8.83    9.47
   6   5 -12    7.76    6.06
   6   5 -12   11.71    9.80
  -6   5  13  243.94   38.88
  -6   5  13  266.15   40.93
   6  -5 -13  271.21   39.46
   6  -5 -13  203.35   41.53
   6   5 -13  254.45   40.71
   6   5 -13  327.45   43.81
  -6   5  14  335.71   45.49
  -6   5  14  292.19   46.48
   6  -5 -14  294.48   45.13
   6  -5 -14  266.68   48.01
   6   5 -14  304.11   46.99
   6   5 -14  289.04   48.51
  -6   5  15    5.07    4.67
   6  -5 -15    2.16    4.14
   6   5 -15    3.21    6.11
   6   5 -15    3.10    8.19
  -6   5  16   10.10    5.74
   6  -5 -16   29.45    6.82
   6   5 -16    9.37    6.67
   6   5 -16    5.13    9.73
  -6  -5  16   22.28    7.83
  -6   5  17    1.02    4.49
   6  -5 -17    4.47    4.37
   6   5 -17   -1.46    8.01
  -6  -5  17   -0.13    5.28
  -6   5  18  151.67   23.69
   6  -5 -18  155.65   23.29
   6   5 -18   99.92   25.92
  -6  -5  18  154.14   25.07
  -6   5  19   26.23    7.56
   6  -5 -19   29.30    7.24
  -6  -5  19   27.78    8.77
   6  -5 -20   11.65    5.27
   6   5 -20   30.68    9.90
  -6  -5  20   28.13    8.43
   6  -5 -21    2.93    3.78
   6   5 -21    1.89    6.71
  -6  -5  21    0.08    5.25
   6  -5 -22    1.58    4.00
   6   5 -22    1.05    6.92
  -6  -5  22    1.83    5.85
   6   5 -23   70.42   13.83
  -6  -5  23   31.03   10.54
   6   5 -24   11.51    8.92
  -6  -5  24   34.26    8.94
   6   5 -25    1.56    7.77
  -6  -5  25    4.35    6.35
   6   5 -26    7.20    7.72
  -6  -5  26    1.90    6.09
   6   5 -27   -4.27    7.51
  -6  -5  27    0.25    6.01
   6   5 -28    4.80    8.11
  -6  -5  28    1.66    6.88
   6   5 -29    5.99    7.82
  -6  -5  29   14.93    7.65
   6   5 -30    5.76    7.03
  -6  -5  30    8.02    7.88
   6   5 -31    4.48    7.71
  -6  -5  31   -1.75    5.85
   6   5 -32    3.32    7.81
  -6  -5  32    4.97    7.19
   6   5 -33   16.80   10.19
   6   5 -34    5.53    8.24
  -6  -5  34    5.13    7.07
   6  -5 -35    4.92    5.33
   6   5 -35   10.74    9.23
  -6  -5  35   14.86    7.79
   6  -5 -36    6.56    5.70
   6   5 -36    6.08    7.34
   6  -5 -37   -1.29    5.11
   6   5 -37    8.48    7.94
  -6   6   1  205.41   30.16
   6  -6  -1  176.58   25.32
   6  -6  -1  149.74   27.59
   6   6  -1  151.02   24.73
  -6  -6   1  139.45   24.10
  -6  -6   1  100.58   25.02
  -6   6   2   36.17   12.26
   6  -6  -2   25.34    8.60
   6  -6  -2   38.01   13.10
   6   6  -2   31.25    8.49
  -6  -6   2   24.82    8.34
  -6  -6   2   48.69   11.78
  -6   6   3    0.86    7.28
   6  -6  -3    4.73    5.48
   6  -6  -3    4.11    8.15
   6   6  -3    4.06    5.61
  -6  -6   3   15.92    6.29
  -6  -6   3   11.50    8.02
  -6   6   4   24.96   11.44
   6  -6  -4   23.46    8.22
   6  -6  -4   29.10   11.10
   6   6  -4   20.27    8.12
  -6  -6   4   39.07    8.69
  -6  -6   4   25.51   10.38
  -6   6   5  137.70   25.87
   6  -6  -5  150.66   23.82
   6  -6  -5  129.42   26.25
   6   6  -5  131.84   23.70
  -6  -6   5  145.05   23.58
  -6  -6   5  140.14   25.62
  -6   6   6  106.39   17.78
  -6   6   6  107.94   21.25
   6  -6  -6   84.99   17.88
   6  -6  -6  147.18   22.63
   6   6  -6   87.55   18.47
  -6  -6   6  107.44   18.37
  -6  -6   6   98.90   20.49
  -6   6   7   76.32   14.14
  -6   6   7   57.92   16.06
   6  -6  -7   67.79   14.75
   6  -6  -7  120.25   19.62
   6   6  -7   91.13   16.19
  -6  -6   7   82.52   15.11
  -6   6   8   22.41    6.60
  -6   6   8    9.50    8.55
   6  -6  -8   22.33    7.60
   6  -6  -8   25.92   11.77
   6   6  -8   18.34    7.46
  -6   6   9  114.93   19.16
   6  -6  -9  107.94   19.89
   6  -6  -9  128.12   23.83
   6   6  -9  111.91   21.04
  -6   6  10   69.35   15.50
   6  -6 -10  104.96   17.32
   6  -6 -10  112.18   20.84
   6   6 -10  109.04   18.80
  -6   6  11   77.61   13.88
  -6   6  11   73.96   16.55
   6  -6 -11   59.43   13.93
   6  -6 -11   76.22   18.28
   6   6 -11  106.28   17.13
  -6   6  12   68.42   14.27
   6  -6 -12   97.53   15.72
   6  -6 -12   63.15   17.55
   6   6 -12   83.29   16.49
   6   6 -12   95.98   18.51
  -6   6  13    5.40    4.66
   6  -6 -13   -0.08    4.75
   6   6 -13    2.86    5.48
   6   6 -13    1.97    8.16
  -6  -6  13   -2.98    5.74
  -6   6  14    0.34    3.83
   6  -6 -14    0.92    5.07
   6   6 -14    1.64    6.67
   6   6 -14    9.70    8.94
  -6  -6  14    2.88    4.55
  -6   6  15   64.91   11.87
   6  -6 -15   51.29   11.56
   6   6 -15   65.53   14.11
   6   6 -15   46.23   15.07
  -6  -6  15   70.23   13.44
  -6   6  16    8.66    4.57
   6  -6 -16   12.51    6.01
   6   6 -16    4.82    6.77
   6   6 -16    2.80    7.85
  -6  -6  16   19.96    7.24
  -6   6  17   37.36    8.17
   6  -6 -17   20.29    6.98
   6   6 -17   39.81   13.20
  -6  -6  17   22.43    8.08
   6  -6 -18   44.47   10.74
   6   6 -18   76.63   17.30
  -6  -6  18   67.06   13.34
   6  -6 -19   17.08    6.06
  -6  -6  19   23.90    8.58
   6  -6 -20    2.26    4.08
   6   6 -20    0.13    6.68
  -6  -6  20    1.61    4.88
   6  -6 -21   15.09    5.67
   6   6 -21   28.38   11.18
  -6  -6  21   20.94    8.07
   6   6 -22   13.41    9.10
  -6  -6  22   21.25    7.93
   6   6 -23    4.78    8.18
  -6  -6  23   23.48    8.29
   6   6 -24   -4.38    8.16
  -6  -6  24    0.51    6.65
   6   6 -25   20.92   10.11
  -6  -6  25   25.31    8.59
   6   6 -26   35.00   13.00
  -6  -6  26   37.18   10.63
   6   6 -27   13.21    8.73
  -6  -6  27   10.75    6.93
   6   6 -28   -3.35    7.60
  -6  -6  28   -0.59    7.02
   6   6 -29    0.81    7.48
  -6  -6  29    0.82    5.95
   6   6 -30   -4.74    7.33
  -6  -6  30   -0.20    5.45
   6   6 -31   13.33    9.50
  -6  -6  31   14.48    8.54
   6   6 -32   18.90   10.25
  -6  -6  32   32.57   10.09
   6   6 -33    5.07    8.23
  -6  -6  33   -0.63    6.89
   6   6 -34   -0.00    7.43
  -6  -6  34    0.59    5.88
   6   6 -35   -2.69    7.79
  -6  -6  35    2.22    7.04
   6   6 -36   -2.09    7.71
  -6  -6  36   -1.56    6.05
   6  -6 -37   13.83    5.35
  -6  -6  37    2.22    6.63
  -6   7   1   26.93   11.26
   6  -7  -1   13.56    6.83
   6  -7  -1    6.23    8.71
   6   7  -1   17.20    7.39
  -6  -7   1   10.76    5.73
  -6  -7   1    1.45    6.60
  -6   7   2   12.30   10.71
   6  -7  -2   11.37    6.45
   6  -7  -2    3.63    8.24
   6   7  -2   19.39    7.45
  -6  -7   2   13.71    6.42
  -6  -7   2   25.63    9.68
  -6   7   3  249.55   46.33
   6  -7  -3  286.89   44.04
   6  -7  -3  335.95   47.76
   6   7  -3  273.22   44.33
  -6  -7   3  289.33   43.61
  -6  -7   3  286.49   46.10
  -6   7   4   75.65   19.09
   6  -7  -4   82.58   16.83
   6  -7  -4  107.92   20.99
   6   7  -4   86.49   17.36
  -6  -7   4  102.45   16.88
  -6  -7   4   96.74   19.18
  -6   7   5   27.09   10.97
   6  -7  -5   18.22    8.33
   6  -7  -5   35.84   12.21
   6   7  -5   18.00    8.01
  -6   7   6   23.90   10.53
   6  -7  -6   25.23    7.71
   6  -7  -6   28.21   11.28
   6   7  -6   13.75    7.32
  -6   7   7   17.83   10.14
   6  -7  -7   17.24    7.70
   6  -7  -7   36.09   12.32
   6   7  -7   29.14    8.94
   6  -7  -8   44.54   11.17
   6  -7  -8   55.15   15.39
   6   7  -8   49.40   12.36
   6  -7  -9  147.99   25.28
   6  -7  -9  144.21   28.67
   6   7  -9  164.99   27.11
  -6   7  10    0.89    4.49
   6  -7 -10    4.31    5.54
   6   7 -10    1.45    4.93
  -6  -7  10   -2.55    6.10
  -6   7  11   -0.41    4.17
   6  -7 -11    0.24    4.77
   6   7 -11    1.53    7.13
  -6  -7  11    4.65    5.82
  -6   7  12   14.05    6.29
   6  -7 -12   27.46    7.83
   6   7 -12   27.34    9.36
  -6  -7  12   17.81    7.79
  -6   7  13  169.24   24.43
   6  -7 -13  140.51   24.62
   6   7 -13  144.85   26.71
  -6  -7  13  137.91   24.77
  -6   7  14    6.58    5.06
   6  -7 -14    3.03    6.15
   6   7 -14    2.41    7.61
  -6  -7  14   20.21    7.07
  -6   7  15   -0.00    4.35
   6  -7 -15   -0.81    4.72
   6   7 -15   -0.93    7.21
  -6  -7  15   -2.33    6.40
   6  -7 -16    8.18    5.38
   6   7 -16   -0.38    7.29
  -6  -7  16    6.52    7.25
   6  -7 -17    1.66    4.33
  -6  -7  17   10.20    6.65
   6  -7 -18    0.16    4.34
  -6  -7  18   -1.57    6.42
   6  -7 -19   68.28   12.26
   6   7 -19   54.02   14.72
  -6  -7  19   62.28   13.83
   6   7 -20    2.63    7.37
  -6  -7  20    6.83    6.50
   6   7 -21    2.10    7.14
  -6  -7  21    9.00    6.73
   6   7 -22   -2.80    6.46
  -6  -7  22   -1.10    5.29
   6   7 -23    0.09    7.24
  -6  -7  23   22.52    8.13
   6   7 -24   11.74    8.95
  -6  -7  24   -0.06    6.94
   6   7 -25   25.20   11.29
  -6  -7  25   28.95    9.78
   6   7 -26    1.65    7.77
  -6  -7  26   -2.19    6.57
   6   7 -27    3.15    8.05
  -6  -7  27   -0.40    4.91
   6   7 -28   -4.65    9.49
  -6  -7  28    8.74    6.75
   6   7 -29   28.59   12.14
  -6  -7  29   33.51   10.77
   6   7 -30    1.93    7.33
  -6  -7  30    1.75    5.74
   6   7 -31   -1.99    7.27
  -6  -7  31   -0.60    6.14
   6   7 -32    0.33    7.78
  -6  -7  32    7.65    7.33
   6   7 -33    5.02    9.86
  -6  -7  33   12.40    8.10
   6   7 -34    8.88    9.04
  -6  -7  34   -1.05    5.59
   6   7 -35    0.33    8.97
  -6  -7  35   17.30    8.95
   6   7 -36   -1.35    7.49
  -6  -7  36   13.76    7.55
  -6  -7  37    0.31    7.41
  -6  -7  38   13.49    8.60
  -6   8   1  159.69   28.55
   6  -8  -1  117.57   26.14
   6   8  -1  116.55   23.47
  -6  -8   1  163.27   23.61
  -6   8   2   11.13    9.85
   6  -8  -2   17.02    6.77
   6  -8  -2   21.02   10.51
   6   8  -2    4.41    6.24
  -6   8   3    0.47    9.61
   6  -8  -3   -1.63    5.82
   6  -8  -3   -0.31    7.61
   6   8  -3   -1.33    5.96
  -6   8   4    0.31    8.84
   6  -8  -4   -2.11    5.37
   6  -8  -4    3.22    9.13
   6   8  -4    2.94    5.76
   6  -8  -5  234.10   36.18
   6   8  -5  218.42   37.03
   6  -8  -6   -0.77    5.74
   6   8  -6    7.24    7.43
   6  -8  -7  115.61   19.15
   6   8  -7   93.66   19.49
  -6  -8   7   94.54   18.23
   6  -8  -8    7.59    6.78
   6   8  -8    4.26    6.75
  -6  -8   8    5.29    6.23
   6  -8  -9  124.22   22.49
   6   8  -9  125.33   24.12
  -6  -8   9  147.90   23.41
   6  -8 -10   44.82   11.62
   6   8 -10   58.11   14.04
  -6  -8  10   58.09   12.88
   6  -8 -11   95.81   18.29
   6   8 -11  111.02   20.92
  -6  -8  11  103.42   19.11
   6  -8 -12   13.57    7.23
   6   8 -12   20.42    9.45
  -6  -8  12   21.09    8.28
   6  -8 -13    1.95    5.65
   6   8 -13    4.06    7.19
  -6  -8  13   -0.45    6.70
   6  -8 -14    7.55    6.52
   6   8 -14    3.68    7.30
  -6  -8  14   -1.26    4.82
   6  -8 -15   92.69   17.25
   6   8 -15  107.10   20.61
  -6  -8  15   92.10   18.57
   6  -8 -16   -3.54    5.50
   6   8 -16    1.29    7.08
  -6  -8  16    2.64    6.21
   6  -8 -17   42.72   10.14
  -6  -8  17   39.64   10.90
  -6  -8  18   -3.65    6.37
   6   8 -19   20.97   10.05
  -6  -8  19   48.88   10.65
   6   8 -20    1.49    8.45
  -6  -8  20    2.78    6.26
   6   8 -21   10.74    9.61
  -6  -8  21   11.12    7.70
   6   8 -22    7.88    8.55
  -6  -8  22    6.88    6.92
   6   8 -23   22.51   10.22
  -6  -8  23    5.07    6.27
   6   8 -24   -0.27    8.31
  -6  -8  24    0.35    6.39
   6   8 -25   57.53   13.66
  -6  -8  25   15.51    8.38
   6   8 -26   12.99    9.39
  -6  -8  26   18.35    8.98
   6   8 -27   38.21   13.20
  -6  -8  27   36.68   11.52
   6   8 -28   -3.33    8.76
  -6  -8  28   -3.80    7.34
   6   8 -29   -4.12    7.99
  -6  -8  29   -0.81    5.46
   6   8 -30    1.41    8.40
  -6  -8  30   -5.28    7.65
   6   8 -31   18.54    9.94
  -6  -8  31   18.00    7.99
   6   8 -32   -4.42   10.18
  -6  -8  32    2.69    7.47
   6   8 -33   13.24   10.00
  -6  -8  33   -0.01    6.86
   6   8 -34    1.30    7.03
  -6  -8  34    2.44    6.61
   6   8 -35    9.37    8.33
  -6  -8  35   -2.91    6.48
   6   8 -36    0.00    7.94
  -6  -8  36    4.03    7.50
  -6  -8  37   15.18    7.79
  -6  -9   4   20.08    7.64
  -6  -9   5    5.16    6.14
   6  -9  -6   24.88    8.32
   6   9  -6   14.73    8.85
  -6  -9   6   15.69    7.97
   6  -9  -7   14.63    7.42
   6   9  -7    2.48    6.26
  -6  -9   7   13.22    7.56
   6  -9  -8   -0.28    6.46
   6   9  -8    0.14    5.86
  -6  -9   8    0.42    5.84
   6  -9  -9  105.16   18.16
   6   9  -9  113.45   20.51
  -6  -9   9   76.67   17.25
   6  -9 -10    4.46    6.07
   6   9 -10    8.48    7.72
  -6  -9  10    8.98    6.29
   6  -9 -11    5.45    6.04
   6   9 -11    8.62    8.48
  -6  -9  11   -2.38    6.29
   6  -9 -12    0.10    5.56
   6   9 -12   -3.52    8.02
  -6  -9  12   12.72    7.33
   6  -9 -13   92.93   16.68
   6   9 -13   69.26   18.18
  -6  -9  13   96.13   17.61
   6  -9 -14   10.44    7.14
   6   9 -14   11.22    8.74
  -6  -9  14    2.98    7.36
   6  -9 -15   19.15    7.87
   6   9 -15   35.40   11.47
  -6  -9  15   27.52    8.72
   6  -9 -16   10.00    6.56
   6   9 -16    7.25    8.79
  -6  -9  16    6.41    6.66
  -6  -9  17   11.62    7.27
  -6  -9  18   -1.92    6.31
   6   9 -19   33.06   12.51
  -6  -9  19   58.75   12.52
   6   9 -20    0.35    7.93
  -6  -9  20   -2.05    6.79
   6   9 -21   -6.12    8.77
  -6  -9  21    1.88    6.70
   6   9 -22    1.18    7.48
  -6  -9  22   -1.04    6.27
   6   9 -23   35.46   12.50
  -6  -9  23   45.52   11.57
   6   9 -24    1.20    7.07
  -6  -9  24   -1.70    6.01
   6   9 -25    7.42   10.30
  -6  -9  25    4.89    7.12
   6   9 -26   -3.40    8.54
  -6  -9  26    5.29    7.13
   6   9 -27    3.00    8.62
  -6  -9  27    1.56    7.48
   6   9 -28    3.00    7.89
  -6  -9  28   19.21    8.48
   6   9 -29   -1.42    9.06
  -6  -9  29    4.03    8.64
   6   9 -30    2.33    8.63
  -6  -9  30    1.14    6.80
   6   9 -31   -1.56    9.09
  -6  -9  31   11.32    7.54
   6   9 -32   -1.48    7.33
  -6  -9  32    4.64    6.71
   6   9 -33   14.95    8.99
  -6  -9  33    8.07    7.19
   6   9 -34   10.25    8.86
  -6  -9  34   -1.41    8.18
   6   9 -35   -0.69    7.35
  -6  -9  35   -4.33    7.63
   6 -10  -1   32.56   10.45
  -6 -10   1   47.10   10.77
   6 -10  -2   11.12    7.75
  -6 -10   2    9.27    6.05
   6 -10  -3   -0.00    5.73
  -6 -10   3    0.84    5.69
  -6 -10   4    9.88    6.60
  -6 -10   5   38.32   10.07
  -6 -10   6    6.68    6.37
  -6 -10   7   24.60    9.07
  -6 -10   8   -3.18    6.55
   6 -10  -9    1.47    5.30
  -6 -10   9    0.41    4.95
   6 -10 -10    6.24    6.49
  -6 -10  10    5.93    5.58
   6 -10 -11   92.79   17.88
  -6 -10  11   94.59   18.34
   6 -10 -12   -4.35    6.57
  -6 -10  12   -1.76    6.54
   6 -10 -13   20.97    7.67
  -6 -10  13    0.91    5.81
   6 -10 -14   13.82    6.84
  -6 -10  14    2.68    6.21
  -6 -10  15   67.07   15.80
   6  10 -16   -1.03    8.18
  -6 -10  16    4.91    5.36
  -6 -10  17   30.02   10.14
  -6 -10  18    6.27    7.96
   6  10 -19    0.83    8.49
  -6 -10  19    1.83    6.50
   6  10 -20   -3.48    8.17
  -6 -10  20   -2.93    6.78
   6  10 -21   40.46   14.81
  -6 -10  21   41.80   11.73
   6  10 -22   -2.69    8.45
  -6 -10  22    0.57    6.84
   6  10 -23    0.11    7.14
  -6 -10  23   -1.91    7.93
   6  10 -24    7.11    8.19
  -6 -10  24    1.46    6.07
   6  10 -25   14.00    9.61
  -6 -10  25    3.24    8.19
   6  10 -26    1.80    7.45
  -6 -10  26    0.24    7.92
   6  10 -27    2.54    8.08
  -6 -10  27   11.52    9.06
   6  10 -28    8.58    9.01
  -6 -10  28   -0.74    7.64
   6  10 -29   -0.95    9.27
  -6 -10  29   -0.70    6.14
   6  10 -30    1.15    9.02
  -6 -10  30   -1.72    6.34
   6  10 -31   -4.25    8.49
  -6 -10  31    8.50    6.99
   6  10 -32   -2.78    9.23
  -6 -10  32   -1.51    7.83
   6  10 -33   12.79    9.66
   6  10 -34    1.86    7.79
   6  10 -35   -3.23    7.86
   6 -11  -1    5.61    7.59
  -6 -11   1    1.03    5.87
   6 -11  -2   -1.18    6.34
  -6 -11   2   -0.17    5.80
   6 -11  -3   42.14   10.79
  -6 -11   3   32.64    9.79
   6 -11  -4    4.75    6.22
  -6 -11   4   -0.76    5.66
   6 -11  -5   10.58    7.23
  -6 -11   5   -2.59    5.70
   6 -11  -6   -0.42    5.64
  -6 -11   6    0.30    5.76
   6 -11  -7   12.43    6.78
  -6 -11   7    7.01    6.34
  -6 -11   8   21.78    8.66
  -6 -11   9   39.00   10.64
  -6 -11  10    1.19    5.65
  -6 -11  11    6.97    6.79
  -6 -11  12   10.60    7.20
  -6 -11  13   38.58   11.35
  -6 -11  14    0.91    6.32
  -6 -11  15   34.88   10.94
  -6 -11  16    8.95    6.76
  -6 -11  17    8.52    7.09
  -6 -11  18   -0.64    6.51
  -6 -11  19   29.70   10.35
  -6 -11  20   -3.01    6.06
  -6 -11  21    0.34    7.05
  -6 -11  22   -2.62    7.15
  -6 -11  23   12.82    8.51
  -6 -11  24   -0.75    6.98
  -6 -11  25   17.45    8.41
  -6 -11  26   -2.86    6.22
  -6 -11  27   14.65    8.77
  -6 -11  28    0.59    7.22
  -6 -11  29    7.65    8.32
  -6 -11  30   -0.77    7.10
   6 -12  -1   35.39   11.55
  -6 -12   1   53.89   11.72
   6 -12  -2    6.03    6.44
  -6 -12   2    1.28    6.12
   6 -12  -3   -1.86    6.92
  -6 -12   3    3.46    5.77
   6 -12  -4   -0.04    6.85
  -6 -12   4   13.91    7.44
   6 -12  -5   39.53   10.43
  -6 -12   5   25.16    9.74
   6 -12  -6    6.08    6.68
  -6 -12   6    0.11    6.16
   6 -12  -7   18.23    7.78
  -6 -12   7    5.97    7.09
   6 -12  -8   -1.19    5.36
  -6 -12   8    2.81    6.51
   6 -12  -9   12.44    7.85
  -6 -12   9   17.46    8.64
   6 -12 -10    1.36    6.09
  -6 -12  10   -1.53    6.96
  -6 -12  11   39.76   11.28
  -6 -12  12   -0.95    5.95
  -6 -12  13    3.49    6.25
  -6 -12  14   -0.01    6.05
  -6 -12  15   40.20   11.69
  -6 -12  16    6.24    7.73
  -6 -12  17   28.90   10.82
  -6 -12  18   -2.99    6.43
  -6 -12  19    1.25    6.97
  -6 -12  20    0.46    6.91
  -6 -12  21   12.77    8.94
  -6 -12  22    5.80    6.20
  -6 -12  23   -2.30    6.58
  -6 -12  24    3.98    6.77
  -6 -12  25    1.56    6.73
  -6 -12  26   -1.58    6.70
  -6 -12  27    7.75    8.16
   6 -13  -1   20.79    9.56
  -6 -13   1   12.16    7.03
   6 -13  -2    5.83    6.68
  -6 -13   2    6.81    7.27
   6 -13  -3   67.47   13.96
  -6 -13   3   41.91   12.06
   6 -13  -4   15.36    8.41
  -6 -13   4   24.66    9.02
   6 -13  -5    5.93    7.17
  -6 -13   5   12.90    7.31
   6 -13  -6    1.27    6.05
  -6 -13   6    2.31    5.43
   6 -13  -7    2.63    6.52
  -6 -13   7   14.86    7.31
   6 -13  -8    9.58    6.50
  -6 -13   8    3.27    6.87
   6 -13  -9   48.67   11.84
  -6 -13   9   30.49   11.09
  -6 -13  10    9.49    8.11
  -6 -13  11    1.15    6.35
  -6 -13  12   15.02    8.91
  -6 -13  13   -4.07    7.01
  -6 -13  14    0.00    5.78
  -6 -13  15    7.46    6.97
  -6 -13  16    1.36    5.49
  -6 -13  17    8.81    7.24
  -6 -13  18   -0.21    6.31
  -6 -13  19   15.85    8.11
  -6 -13  20    0.10    7.51
  -6 -13  21   -0.30    5.33
  -6 -13  22   -3.03    8.03
  -6 -13  23   13.03    7.47
  -6 -13  24    0.98    6.09
   6 -14  -1   13.93    8.47
  -6 -14   1   24.17    8.38
   6 -14  -2   -1.44    6.74
  -6 -14   2    5.79    6.41
   6 -14  -3    2.71    6.54
  -6 -14   3    2.04    6.05
   6 -14  -4    3.84    7.15
  -6 -14   4    8.42    7.24
   6 -14  -5   28.11   10.76
  -6 -14   5   32.96   10.19
   6 -14  -6   20.86    9.29
  -6 -14   6   33.17    9.94
   6 -14  -7   22.22    9.24
  -6 -14   7   21.89    9.28
  -6 -14   8    5.31    6.73
  -6 -14   9    6.64    7.10
  -6 -14  10    1.27    6.63
  -6 -14  11    4.33    7.19
  -6 -14  12    0.03    6.84
  -6 -14  13   -1.55    6.29
  -6 -14  14    0.03    7.14
  -6 -14  15    7.62    6.96
  -6 -14  16   11.30    7.92
  -6 -14  17   -0.94    7.05
  -6 -14  18   -1.62    6.98
  -6 -14  19   11.58    7.40
  -6 -14  20    0.84    8.29
  -6 -14  21    8.11    7.97
   6 -15  -1    4.72    7.29
  -6 -15   1    0.77    7.10
   6 -15  -2    7.18    7.81
  -6 -15   2   12.17    7.40
   6 -15  -3    2.52    7.16
  -6 -15   3   10.72    7.63
   6 -15  -4    9.43    7.34
  -6 -15   4    4.92    5.74
   6 -15  -5    3.80    6.12
  -6 -15   5    2.42    6.22
  -6 -15   6   -1.46    6.33
  -6 -15   7    2.50    6.98
  -6 -15   8   -3.55    8.35
  -6 -15   9   12.22    7.04
  -6 -15  10    3.90    7.12
  -6 -15  11   -0.09    6.21
  -6 -15  12    0.48    6.64
  -6 -15  13   12.11    8.06
  -6 -15  14    4.65    6.82
  -6 -15  15    1.59    6.77
  -6 -15  16    6.68    7.33
  -6 -15  17    0.22    6.84
  -6 -15  18   13.23    8.83
   6 -16  -1    0.19    6.72
  -6 -16   1    4.58    6.86
   6 -16  -2   -0.30    7.63
  -6 -16   2    4.45    5.79
   6 -16  -3   -1.03    6.82
  -6 -16   3   -1.30    6.50
  -6 -16   4    1.16    6.64
  -6 -16   5   -2.83    6.47
  -6 -16   6   -2.89    7.19
  -6 -16   7   -2.11    7.98
  -6 -16   8    6.30    8.06
  -6 -16   9   -3.23    6.65
  -6 -16  10    3.48    6.92
  -6 -16  11    0.78    7.51
  -6 -16  12    4.17    7.48
  -6 -16  13   -0.74    5.88
  -6 -16  14   -0.76    6.42
   6 -17  -1    0.38    6.99
  -6 -17   2   -1.21    5.63
  -6 -17   3   10.23    7.62
  -6 -17   4    6.44    7.11
  -6 -17   5   -2.06    6.99
  -6 -17   6   -3.71    6.82
  -6 -17   7    5.10    7.93
  -6 -17   8   13.70    8.46
  -6 -17   9   -4.49    6.77
  -6 -17  10    0.52    5.93
  -6 -17  11    4.30    7.87
  -6 -18   5    0.68    6.68
  -6 -18   6    2.29    7.12
  -6 -18   7    0.37    6.18
  -5   0   1    6.98    5.51
  -5   0   1    8.82    6.69
   5   0  -1    1.18    4.43
   5   0  -1    8.90    8.43
  -5   0   2    0.41    4.42
  -5   0   2   -0.25    7.22
   5   0  -2   -3.30    5.18
   5   0  -2   -3.72    7.11
  -5   0   3   99.45   16.62
  -5   0   3   91.83   18.94
   5   0  -3   95.65   16.50
   5   0  -3   98.22   18.84
  -5   0   4   -0.90    4.86
  -5   0   4   -0.71    8.47
   5   0  -4   -2.15    5.19
   5   0  -4    1.21    7.68
  -5   0   5 2473.75  352.32
  -5   0   5 2487.62  354.02
   5   0  -5 2474.35  352.08
   5   0  -5 2645.67  354.40
  -5   0   6   -1.54    5.63
  -5   0   6   -2.85    7.78
   5   0  -6   -1.66    4.13
   5   0  -6    0.95    7.60
  -5   0   7   90.21   14.60
  -5   0   7   56.78   15.76
   5   0  -7   83.00   14.10
   5   0  -7   95.42   17.52
  -5   0   8   -1.75    4.62
  -5   0   8    2.82    7.52
   5   0  -8   -0.90    4.01
   5   0  -8   -5.30    8.23
  -5   0   9  561.05   72.17
  -5   0   9  361.46   72.56
   5   0  -9  514.93   71.63
   5   0  -9  549.08   74.34
  -5   0  10    0.12    4.55
  -5   0  10    1.22    6.64
   5   0 -10    2.46    3.63
   5   0 -10   -5.07    8.16
  -5   0  11   36.37    7.29
  -5   0  11   22.29    9.19
   5   0 -11   16.93    6.02
   5   0 -11   44.16   11.03
  -5   0  12    0.23    3.48
  -5   0  12    1.81    6.13
   5   0 -12    2.48    3.98
   5   0 -12   -4.28    7.03
  -5   0  13   13.99    5.05
  -5   0  13   11.97    6.74
   5   0 -13   12.89    4.92
   5   0 -13    6.68    6.96
  -5   0  14   -1.96    3.89
   5   0 -14   -1.94    3.99
   5   0 -14   -0.40    6.34
  -5   0  15  151.10   24.05
  -5   0  15  141.13   23.14
   5   0 -15  159.87   23.97
   5   0 -15  140.46   25.99
  -5   0  16   -2.15    4.39
  -5   0  16   -1.08    3.51
   5   0 -16   -0.95    6.24
  -5   0  17  105.54   18.95
  -5   0  17  123.89   18.64
   5   0 -17  104.50   20.67
  -5   0  18   -1.18    4.03
  -5   0  18   -1.19    3.48
   5   0 -18    2.27    8.29
  -5   0  19  112.86   22.73
  -5   0  19  171.78   23.03
   5   0 -19  152.36   26.01
  -5   0  20   -2.49    4.32
  -5   0  20    1.14    3.58
   5   0 -20    3.31    8.70
  -5   0  21  224.76   34.65
  -5   0  22    2.39    4.26
  -5   0  23    1.22    4.35
   5   0 -23   -1.41    4.93
  -5   0  24   -0.64    4.34
   5   0 -24   -1.10    4.81
  -5   0  25   33.09    8.83
   5   0 -25   38.53    9.39
  -5   0  26   -0.91    3.97
   5   0 -26    6.96    5.67
  -5   0  27   52.65    9.85
   5   0 -27   18.82    8.60
  -5   0  28    0.29    4.79
   5   0 -28   -3.02    6.26
   5   0 -29    1.82    5.76
   5   0 -30   -1.44    5.44
   5   0 -31   44.98   11.92
   5   0 -32    8.21    5.96
   5   0 -33   -0.00    5.84
   5   0 -34    3.35    7.21
   5   0 -35    7.27    6.52
   5   0 -36   -0.05    5.19
   5   0 -37   14.64    8.45
   5   0 -38   -3.23    6.13
   5   0 -39    2.52    6.22
  -5   1   1  469.19   68.13
  -5   1   1  461.47   70.23
   5  -1  -1  426.68   68.19
   5  -1  -1  565.13   71.24
   5   1  -1  436.62   67.83
   5   1  -1  524.50   70.35
  -5  -1   1  482.35   68.22
  -5  -1   1  466.14   70.01
  -5   1   2    1.27    5.36
  -5   1   2   11.23    8.11
   5  -1  -2   19.60    6.27
   5  -1  -2   -0.44    7.41
   5   1  -2    5.59    4.60
   5   1  -2    0.18    7.74
  -5  -1   2    7.25    5.54
  -5  -1   2    4.51    8.22
  -5   1   3  471.06   74.79
  -5   1   3  531.02   77.02
   5  -1  -3  454.31   74.84
   5  -1  -3  622.68   77.81
   5   1  -3  527.82   74.74
   5   1  -3  530.28   76.85
  -5  -1   3  552.02   75.07
  -5  -1   3  537.98   77.01
  -5   1   4   18.87    6.51
  -5   1   4   22.56    9.67
   5  -1  -4   13.46    6.39
   5  -1  -4   15.33    9.86
   5   1  -4   14.10    5.16
   5   1  -4   13.68    8.29
  -5  -1   4   10.50    5.30
  -5  -1   4    5.45    8.57
  -5   1   5  101.67   14.69
  -5   1   5  104.05   17.37
   5  -1  -5   86.14   14.47
   5  -1  -5   97.64   17.63
   5   1  -5   63.34   13.57
   5   1  -5  123.91   18.45
  -5  -1   5  101.20   14.56
  -5  -1   5   19.66   14.13
  -5   1   6  792.64   99.05
  -5   1   6  775.48  100.84
   5  -1  -6  659.56   98.47
   5  -1  -6  948.21  102.21
   5   1  -6  653.66   98.15
   5   1  -6  573.35   99.79
  -5  -1   6  661.86   98.36
  -5  -1   6  589.73   99.83
  -5   1   7  589.18   87.92
  -5   1   7  650.33   89.99
   5  -1  -7  580.77   87.66
   5  -1  -7  691.48   90.53
   5   1  -7  587.57   87.59
   5   1  -7  704.25   90.46
  -5  -1   7  596.45   87.71
  -5  -1   7  600.25   89.73
  -5   1   8    2.10    4.64
  -5   1   8   -0.23    6.76
   5  -1  -8    0.92    4.37
   5  -1  -8   -4.50    8.92
   5   1  -8   -2.86    4.98
   5   1  -8    2.84    7.68
  -5  -1   8    0.76    4.40
  -5  -1   8    1.39    7.37
  -5   1   9   35.38    9.27
  -5   1   9   48.96   11.98
   5  -1  -9   65.55    9.74
   5  -1  -9   36.29   12.45
   5   1  -9   34.62    8.67
   5   1  -9   39.05   12.09
  -5  -1   9   50.60    9.40
  -5  -1   9   61.11   12.71
  -5   1  10    0.78    4.24
  -5   1  10    0.03    7.28
   5  -1 -10    2.52    4.04
   5  -1 -10    6.18    7.27
   5   1 -10    5.12    4.13
   5   1 -10    2.33    6.81
  -5  -1  10   -0.16    3.60
  -5  -1  10   10.12    7.17
  -5   1  11  161.57   29.50
  -5   1  11  192.73   31.36
   5  -1 -11  177.69   29.28
   5  -1 -11  199.49   31.96
   5   1 -11  222.48   30.14
  -5  -1  11  209.61   29.77
  -5  -1  11  226.71   32.66
  -5   1  12   12.67    5.81
  -5   1  12   15.88    7.91
   5  -1 -12   15.82    4.84
   5  -1 -12   25.01    9.54
   5   1 -12   16.93    5.51
   5   1 -12   17.30    8.71
  -5  -1  12   19.43    5.40
  -5  -1  12   20.99    8.47
  -5   1  13  479.70   63.38
  -5   1  13  361.99   64.01
   5  -1 -13  429.27   62.75
   5  -1 -13  408.91   64.94
   5   1 -13  425.91   63.62
   5   1 -13  464.87   65.82
  -5  -1  13  402.45   63.53
  -5  -1  13  478.50   63.08
  -5   1  14    2.33    4.40
   5  -1 -14    1.86    3.78
   5  -1 -14   -2.55    6.32
   5   1 -14    0.40    6.53
  -5  -1  14   -0.00    4.16
  -5  -1  14   -0.28    3.45
  -5   1  15   46.80    9.17
   5  -1 -15   41.40    8.52
   5  -1 -15   24.72   10.73
   5   1 -15   45.66   12.27
  -5  -1  15   45.38    9.33
  -5  -1  15   40.52    8.49
  -5   1  16    5.92    4.30
   5  -1 -16    5.14    3.85
   5  -1 -16    4.95    6.98
   5   1 -16    1.15    6.79
  -5  -1  16    5.23    4.82
  -5  -1  16    4.18    3.89
  -5   1  17   26.32    7.23
  -5   1  17   34.50    7.09
   5  -1 -17   18.50    6.29
   5  -1 -17   32.40    9.46
   5   1 -17   32.75   11.06
  -5  -1  17   22.98    7.15
  -5  -1  17   36.00    7.21
  -5   1  18    8.22    4.63
  -5   1  18    5.78    4.07
   5  -1 -18    5.66    6.62
   5   1 -18    2.96    7.16
  -5  -1  18    1.49    4.18
  -5   1  19  188.72   31.10
  -5   1  19  206.93   30.94
   5  -1 -19  191.82   33.52
   5   1 -19  196.77   34.09
  -5  -1  19  222.02   31.85
  -5   1  20    6.56    4.85
  -5   1  20    5.06    4.14
   5  -1 -20   13.29    7.77
   5   1 -20   10.21    8.55
  -5  -1  20    5.36    5.08
  -5   1  21   12.00    5.55
  -5   1  21    3.77    4.48
   5   1 -21    1.62    4.10
  -5  -1  21    5.59    5.10
  -5   1  22   12.06    5.78
  -5   1  22    3.35    4.56
   5   1 -22    8.66    6.45
  -5  -1  22    5.07    4.98
  -5   1  23   48.74   10.87
  -5   1  23   56.70   10.69
   5   1 -23   56.20   12.11
  -5  -1  23   57.15   11.65
  -5   1  24    4.29    4.49
   5   1 -24    0.33    5.43
  -5  -1  24    0.20    4.20
  -5   1  25   24.37    6.90
   5   1 -25   15.13    7.85
  -5  -1  25   18.61    6.99
  -5   1  26    2.83    4.56
   5  -1 -26    9.67    5.59
   5   1 -26    3.58    5.91
  -5   1  27   76.59   13.53
   5  -1 -27   59.18   13.68
   5   1 -27   77.69   15.27
   5  -1 -28    9.44    6.28
   5   1 -28   11.55    7.18
   5  -1 -29   66.78   12.92
   5   1 -29   47.73   12.62
   5  -1 -30   -1.24    5.91
   5   1 -30    1.43    6.08
  -5  -1  30   -0.90    5.02
   5  -1 -31   -0.66    4.95
   5   1 -31    3.57    5.04
   5  -1 -32   -0.52    5.49
   5   1 -32    1.79    6.40
   5  -1 -33   59.78   12.81
   5   1 -33   48.57   12.43
   5  -1 -34   -0.23    5.35
   5   1 -34    1.00    6.93
   5  -1 -35   18.36    7.42
   5   1 -35    5.97    6.91
   5  -1 -36   -1.11    5.74
   5   1 -36    1.42    6.23
   5  -1 -37    9.99    7.15
   5   1 -37   18.82    8.55
   5  -1 -38   -2.06    6.95
   5   1 -38    2.54    6.57
   5  -1 -39    7.11    7.09
  -5   2   1    0.96    4.41
  -5   2   1    5.19    8.02
   5  -2  -1    4.02    5.41
   5  -2  -1    4.16    9.46
   5   2  -1    1.69    3.89
   5   2  -1   -0.93    6.20
  -5  -2   1    3.40    4.26
  -5  -2   1    3.03    7.88
  -5   2   2   13.55    5.82
  -5   2   2   15.29    9.99
   5  -2  -2   24.97    7.64
   5  -2  -2   24.94   10.50
   5   2  -2   12.32    5.55
   5   2  -2    3.11    8.54
  -5  -2   2   23.20    6.24
  -5  -2   2   15.45    9.31
  -5   2   3  216.45   32.78
  -5   2   3  253.92   35.73
   5  -2  -3  250.36   33.46
   5  -2  -3  187.91   34.75
   5   2  -3  173.52   31.93
   5   2  -3  210.49   34.76
  -5  -2   3  238.49   32.73
  -5  -2   3  225.31   34.90
  -5   2   4   79.30   13.08
  -5   2   4   81.00   15.88
   5  -2  -4   53.67   12.57
   5  -2  -4   83.89   16.62
   5   2  -4   65.41   12.07
   5   2  -4   76.84   15.65
  -5  -2   4   66.67   12.19
  -5  -2   4   55.01   14.67
  -5   2   5  622.24   91.86
  -5   2   5  681.80   94.09
   5  -2  -5  579.38   91.84
   5  -2  -5  617.24   93.97
   5   2  -5  654.54   91.69
   5   2  -5  779.67   94.73
  -5  -2   5  622.04   91.56
  -5  -2   5  649.69   93.92
  -5   2   6    9.17    5.79
  -5   2   6   18.66    9.64
   5  -2  -6   10.58    6.19
   5  -2  -6    7.49    9.07
   5   2  -6   14.37    5.51
   5   2  -6   12.60    9.28
  -5  -2   6   16.42    5.27
  -5  -2   6   11.26    8.93
  -5   2   7   90.99   16.60
  -5   2   7   84.08   18.21
   5  -2  -7   94.58   16.59
   5  -2  -7  119.52   19.98
   5   2  -7  119.23   16.59
   5   2  -7   71.29   17.77
  -5  -2   7  101.99   16.39
  -5  -2   7   87.03   18.21
  -5   2   8   11.66    5.50
  -5   2   8    7.90    6.97
   5  -2  -8   11.69    4.94
   5  -2  -8   11.88    8.96
   5   2  -8    7.82    4.79
   5   2  -8   15.26    9.32
  -5  -2   8   15.83    8.76
  -5   2   9  655.50   89.90
  -5   2   9  652.02   91.40
   5  -2  -9  575.56   89.41
   5  -2  -9  688.22   92.30
   5   2  -9  576.52   89.64
   5   2  -9  681.35   92.25
  -5  -2   9  578.88   89.24
  -5  -2   9  731.80   92.74
  -5   2  10    7.55    5.46
  -5   2  10   -0.98    5.93
   5  -2 -10   -0.04    3.79
   5  -2 -10    6.54    8.12
   5   2 -10   -2.75    5.05
   5   2 -10    1.88    7.15
  -5  -2  10    0.64    4.92
  -5  -2  10    2.37    4.23
  -5  -2  10    3.79    7.62
  -5   2  11    7.42    5.25
  -5   2  11   10.78    6.43
   5  -2 -11    8.15    4.43
   5  -2 -11   11.08    7.97
   5   2 -11   10.23    4.85
   5   2 -11    4.90    7.61
  -5  -2  11    2.34    4.79
  -5  -2  11    6.81    4.53
  -5  -2  11    0.07    6.61
  -5   2  12   73.36   14.75
   5  -2 -12   89.88   14.62
   5  -2 -12   85.40   17.32
   5   2 -12   87.08   17.62
  -5  -2  12  103.84   15.92
  -5  -2  12   86.27   14.61
  -5   2  13   60.62   11.90
   5  -2 -13   60.30   11.13
   5  -2 -13   55.34   13.67
   5   2 -13   86.55   15.25
  -5  -2  13   68.40   12.39
  -5  -2  13   61.78   11.32
  -5   2  14   27.90    7.41
   5  -2 -14   46.79    7.17
   5  -2 -14   25.41    9.74
   5   2 -14   36.30   10.72
  -5  -2  14   26.96    7.54
  -5  -2  14   11.95    5.61
  -5   2  15  374.35   57.36
  -5   2  15  370.65   58.57
   5  -2 -15  398.86   57.10
   5  -2 -15  427.99   60.14
   5   2 -15  402.75   60.34
  -5  -2  15  384.00   57.90
  -5  -2  15  401.55   57.31
  -5   2  16    2.99    4.22
   5  -2 -16    3.06    3.29
   5  -2 -16   -0.04    6.49
   5   2 -16    7.78    5.39
   5   2 -16    8.73    8.15
  -5  -2  16   11.28    4.73
  -5   2  17   14.86    5.46
   5  -2 -17   10.16    4.43
   5   2 -17    1.17    4.94
   5   2 -17   19.34    8.31
  -5  -2  17    6.71    5.13
  -5   2  18    2.31    4.21
   5  -2 -18   -0.36    3.46
   5   2 -18   -1.29    4.79
   5   2 -18   -0.24    7.20
  -5  -2  18    5.98    4.82
  -5   2  19  109.35   19.54
  -5   2  19  129.31   19.88
   5  -2 -19  130.05   19.91
   5   2 -19   95.86   22.47
  -5  -2  19  119.04   20.25
  -5   2  20   59.44   12.08
  -5   2  20   71.27   12.20
   5   2 -20   99.31   17.54
  -5  -2  20   47.71   11.87
  -5   2  21    2.80    4.22
  -5   2  21    8.64    4.88
   5   2 -21   11.28    7.17
  -5  -2  21    3.36    5.14
  -5   2  22    4.73    5.10
  -5   2  22   15.33    5.44
   5   2 -22    6.47    7.10
  -5  -2  22   18.72    6.86
  -5   2  23   17.68    6.14
  -5   2  23   17.32    5.74
   5   2 -23   10.78    6.97
  -5   2  24   -2.03    4.73
   5   2 -24    5.23    5.78
  -5   2  25   95.74   17.46
   5   2 -25  114.28   19.78
  -5   2  26   14.65    5.36
   5   2 -26    2.17    6.83
   5   2 -27   61.45   13.17
  -5  -2  27   39.30   10.80
   5  -2 -28    5.27    4.94
   5   2 -28   -0.17    6.53
  -5  -2  28   -0.10    5.14
   5  -2 -29   42.55   10.14
   5   2 -29   43.41   11.72
  -5  -2  29   37.22   10.43
   5  -2 -30    6.39    5.18
   5   2 -30    9.82    7.00
  -5  -2  30    7.69    6.53
   5  -2 -31   70.59   12.72
   5   2 -31   37.73   12.56
  -5  -2  31   66.45   13.29
   5  -2 -32   -2.35    4.95
   5   2 -32   -0.06    6.22
  -5  -2  32    2.52    5.42
   5  -2 -33    2.96    5.39
   5   2 -33   -1.90    6.46
   5  -2 -34   -3.40    5.76
   5   2 -34    7.07    7.14
   5  -2 -35    8.24    6.55
   5   2 -35    3.91    7.48
   5  -2 -36   -2.08    6.82
   5   2 -36    1.76    6.96
   5  -2 -37   -1.48    5.71
   5   2 -37    8.84    8.16
   5  -2 -38   -1.03    4.99
   5   2 -38   -1.54    6.29
   5  -2 -39    4.11    6.31
  -5   3   1  295.75   44.97
  -5   3   1  338.60   48.34
   5  -3  -1  319.43   45.61
   5  -3  -1  337.33   48.26
   5   3  -1  314.87   44.67
   5   3  -1  178.61   45.21
  -5  -3   1  307.68   44.71
  -5  -3   1  449.64   48.88
  -5   3   2   70.97   12.13
  -5   3   2   88.35   16.31
   5  -3  -2   47.77   11.65
   5  -3  -2   54.85   15.04
   5   3  -2   62.17   11.38
   5   3  -2   56.90   14.07
  -5  -3   2   70.63   11.64
  -5  -3   2   57.78   13.96
  -5   3   3  102.30   18.27
  -5   3   3  142.23   22.49
   5  -3  -3  113.47   19.03
   5  -3  -3  113.57   21.88
   5   3  -3  116.20   18.15
   5   3  -3  133.34   21.32
  -5  -3   3  101.56   17.83
  -5  -3   3   93.09   20.48
  -5   3   4    7.48    5.02
  -5   3   4    2.66    8.35
   5  -3  -4    1.82    5.49
   5  -3  -4    3.45    8.53
   5   3  -4    2.87    4.10
   5   3  -4   -1.31    6.99
  -5  -3   4    0.82    3.93
  -5  -3   4   -0.19    7.43
  -5   3   5  212.71   31.44
  -5   3   5  192.06   33.78
   5  -3  -5  187.15   31.54
   5  -3  -5  217.61   34.47
   5   3  -5  220.64   31.41
   5   3  -5  211.95   33.55
  -5  -3   5  204.52   30.95
  -5  -3   5  187.52   33.42
  -5   3   6  213.89   31.69
  -5   3   6  183.70   33.42
   5  -3  -6  220.16   32.18
   5  -3  -6  204.66   34.22
   5   3  -6  174.87   31.27
   5   3  -6  212.83   33.81
  -5  -3   6  221.08   31.35
  -5  -3   6  235.74   34.45
  -5   3   7  103.67   13.21
  -5   3   7   78.93   14.84
   5  -3  -7   69.30   12.73
   5  -3  -7   96.04   16.68
   5   3  -7   69.04   12.30
   5   3  -7   22.44   13.10
  -5  -3   7   49.44   12.53
  -5  -3   7   61.25   11.65
  -5  -3   7   55.41   14.83
  -5   3   8  117.84   17.95
  -5   3   8  115.49   19.81
   5  -3  -8  101.41   17.88
   5  -3  -8  105.30   20.56
   5   3  -8   92.78   17.72
   5   3  -8  103.16   19.84
  -5  -3   8  117.13   18.51
  -5  -3   8   99.94   17.14
  -5  -3   8  103.79   20.37
  -5   3   9   91.87   16.79
  -5   3   9  114.87   18.89
   5  -3  -9  104.15   17.13
   5  -3  -9   85.69   19.61
   5   3  -9   78.09   18.49
  -5  -3   9  120.68   18.10
  -5  -3   9  115.52   16.78
  -5  -3   9   81.32   18.67
  -5   3  10   34.32    7.32
   5  -3 -10   21.85    6.58
   5  -3 -10   25.39    9.38
   5   3 -10    8.10    8.31
  -5  -3  10   26.28    7.15
  -5  -3  10   17.87    5.62
  -5   3  11   -0.80    3.58
   5  -3 -11    0.18    3.84
   5  -3 -11    2.62    7.13
   5   3 -11   -1.81    7.21
  -5  -3  11   -0.12    4.36
  -5  -3  11    0.68    3.37
  -5   3  12   20.37    6.91
   5  -3 -12   24.35    6.19
   5  -3 -12   16.97    7.91
   5   3 -12   31.68    7.73
   5   3 -12   20.55    9.12
  -5  -3  12   18.15    6.66
  -5  -3  12   30.49    6.65
  -5   3  13  191.85   30.80
  -5   3  13  210.62   32.23
   5  -3 -13  212.39   30.59
   5  -3 -13  185.48   32.74
   5   3 -13  195.57   31.94
   5   3 -13  187.20   33.39
  -5  -3  13  216.64   31.64
  -5   3  14   27.87    6.47
  -5   3  14   11.63    6.65
   5  -3 -14   11.53    5.22
   5   3 -14   23.28    7.16
   5   3 -14   22.54    8.75
  -5  -3  14   32.35    7.36
  -5   3  15    9.21    5.10
  -5   3  15    3.74    5.58
   5  -3 -15    3.71    3.48
   5   3 -15    2.49    5.10
   5   3 -15    3.52    5.93
  -5  -3  15    5.10    5.29
  -5   3  16   30.57    8.50
  -5   3  16   52.04   10.30
   5  -3 -16   39.92    8.22
   5   3 -16   46.45   10.44
   5   3 -16   53.27   13.19
  -5  -3  16   41.71    9.68
  -5   3  17   70.91   13.50
   5  -3 -17   79.94   13.04
   5   3 -17   79.21   14.86
   5   3 -17   63.08   16.77
  -5  -3  17   77.28   14.19
  -5   3  18   11.15    4.86
   5  -3 -18   13.37    4.92
   5   3 -18    8.93    5.77
   5   3 -18   24.26   10.12
  -5  -3  18   11.75    6.11
  -5   3  19    1.23    4.71
   5  -3 -19    0.52    3.33
   5  -3 -19   -2.64    7.10
   5   3 -19    8.12   10.74
  -5  -3  19    3.93    5.53
  -5   3  20    1.21    4.70
  -5   3  20    2.41    4.57
   5  -3 -20    2.60    3.87
   5   3 -20    6.00    7.98
  -5  -3  20    2.63    4.92
  -5   3  21   39.93    9.19
  -5   3  21   38.44    9.26
   5   3 -21   50.80   11.21
  -5   3  22  135.24   19.00
  -5   3  22  102.57   18.55
   5   3 -22   90.36   19.99
  -5   3  23  104.71   17.68
   5   3 -23  103.86   19.66
  -5   3  24   12.01    5.24
   5   3 -24    3.01    6.74
   5   3 -25   -0.49    5.19
  -5  -3  25   -0.63    5.67
   5   3 -26    4.73    6.54
  -5  -3  26    3.73    5.79
   5   3 -27   57.86   13.38
  -5  -3  27   43.57   11.15
   5   3 -28    9.34    7.98
  -5  -3  28    0.49    4.99
   5   3 -29   32.55   10.58
  -5  -3  29   25.48    8.93
   5  -3 -30   -0.93    4.44
   5   3 -30    1.58    6.69
  -5  -3  30    2.66    5.38
   5  -3 -31    2.55    4.84
   5   3 -31    0.98    5.44
  -5  -3  31   -5.52    6.23
   5  -3 -32    5.95    5.38
   5   3 -32   12.39    7.54
  -5  -3  32    3.00    5.43
   5  -3 -33   19.74    7.62
   5   3 -33   25.50   10.13
  -5  -3  33   21.97    7.99
   5  -3 -34    3.61    5.91
   5   3 -34    2.09    6.47
   5  -3 -35    0.85    5.04
   5   3 -35    1.32    8.00
   5  -3 -36   -1.57    5.47
   5   3 -36    1.77    6.98
   5  -3 -37   11.30    5.78
   5   3 -37    1.31    6.48
   5  -3 -38    2.11    5.33
   5   3 -38    1.75    7.34
   5  -3 -39    9.02    6.80
  -5   4   1   75.13   13.37
  -5   4   1   61.14   16.41
   5  -4  -1   74.74   14.16
   5  -4  -1   71.25   16.35
   5   4  -1   79.97   12.99
   5   4  -1   62.18   14.50
  -5  -4   1   69.36   12.55
  -5  -4   1   79.90   16.15
  -5   4   2    2.52    4.51
  -5   4   2   15.86    9.48
   5  -4  -2   13.43    6.10
   5  -4  -2    5.52    8.38
   5   4  -2   10.30    4.75
   5   4  -2    5.50    7.38
  -5  -4   2    1.71    4.76
  -5  -4   2   21.30    8.02
  -5   4   3   54.43    9.49
  -5   4   3   30.95   11.38
   5  -4  -3   38.31    9.54
   5  -4  -3   48.64   13.09
   5   4  -3   47.85    9.06
   5   4  -3   46.18   12.32
  -5  -4   3   37.22    8.49
  -5  -4   3   38.14   10.99
  -5   4   4   61.98   11.99
  -5   4   4   92.81   15.93
   5  -4  -4   45.80   11.83
   5  -4  -4   81.07   16.21
   5   4  -4   66.12   12.14
   5   4  -4   58.78   14.04
  -5  -4   4   69.42   12.55
  -5  -4   4   55.54   11.21
  -5  -4   4   71.37   14.74
  -5   4   5  198.14   28.60
  -5   4   5  150.96   30.01
   5  -4  -5  263.10   30.03
   5  -4  -5  237.73   32.61
   5   4  -5  165.56   28.46
   5   4  -5  172.16   28.83
   5   4  -5  216.24   31.09
  -5  -4   5  167.19   28.70
  -5  -4   5  141.28   27.54
  -5  -4   5  228.28   31.71
  -5   4   6    0.21    4.49
  -5   4   6    6.19    7.19
   5  -4  -6   -2.19    4.99
   5  -4  -6    7.66    8.58
   5   4  -6    2.04    4.42
   5   4  -6   -1.39    6.08
  -5  -4   6   -2.95    4.80
  -5  -4   6   -2.89    3.75
  -5  -4   6   -1.75    7.34
  -5   4   7   13.14    5.17
  -5   4   7   16.04    8.24
   5  -4  -7    7.01    5.67
   5  -4  -7   10.85    9.57
   5   4  -7    9.77    5.82
   5   4  -7   25.99    9.77
  -5  -4   7    6.09    5.80
  -5  -4   7   14.29    4.84
  -5  -4   7    3.45    7.49
  -5   4   8   79.77   13.27
  -5   4   8   60.96   14.75
   5  -4  -8   73.94   13.71
   5  -4  -8  129.42   18.49
   5   4  -8   80.93   14.08
   5   4  -8   66.05   15.14
  -5  -4   8   71.11   13.72
  -5  -4   8   65.38   12.51
  -5  -4   8   55.00   14.80
  -5   4   9  124.46   17.86
   5  -4  -9   98.08   17.55
   5  -4  -9  110.36   20.66
   5   4  -9   89.29   17.85
   5   4  -9   91.75   19.50
  -5  -4   9   91.20   17.61
  -5  -4   9  120.18   17.51
  -5   4  10  149.41   27.06
   5  -4 -10  194.50   27.92
   5  -4 -10  160.71   29.69
   5   4 -10  210.38   29.24
   5   4 -10  177.80   29.98
  -5  -4  10  185.22   28.22
  -5   4  11  250.70   33.78
  -5   4  11  204.39   34.59
   5  -4 -11  194.36   33.33
   5  -4 -11  276.50   37.14
   5   4 -11  238.90   35.11
   5   4 -11  183.14   35.55
  -5  -4  11  215.29   33.99
  -5   4  12    2.91    3.74
  -5   4  12    1.74    5.78
   5  -4 -12   13.43    5.31
   5   4 -12    6.07    5.71
   5   4 -12    8.22    7.74
  -5  -4  12    7.96    5.23
  -5   4  13    2.71    3.81
  -5   4  13    2.85    6.73
   5  -4 -13    0.92    3.51
   5   4 -13    0.56    4.15
   5   4 -13    3.94    7.53
  -5  -4  13    2.13    4.72
  -5   4  14   25.03    7.11
  -5   4  14   36.31    8.57
   5  -4 -14   22.09    6.34
   5   4 -14   32.19    8.55
   5   4 -14   31.49   11.42
  -5  -4  14   23.50    7.79
  -5   4  15  394.53   51.70
  -5   4  15  368.64   52.31
   5  -4 -15  364.52   51.07
   5   4 -15  303.47   52.55
   5   4 -15  320.74   54.17
  -5  -4  15  312.65   51.90
  -5   4  16   93.51   13.84
  -5   4  16   76.58   14.12
   5  -4 -16   79.38   13.05
   5  -4 -16   68.43   16.01
   5   4 -16   63.20   14.71
   5   4 -16   39.79   15.01
  -5  -4  16   87.59   14.73
  -5   4  17  122.49   17.94
   5  -4 -17  119.74   17.22
   5  -4 -17   98.60   20.02
   5   4 -17   72.52   18.45
   5   4 -17   85.71   20.12
  -5  -4  17  107.57   18.63
  -5   4  18    3.68    4.44
   5  -4 -18    5.03    3.97
   5  -4 -18   -0.83    7.44
   5   4 -18    3.62    6.92
   5   4 -18    7.63    8.63
  -5   4  19  222.24   31.72
   5  -4 -19  204.75   30.89
   5  -4 -19  193.80   33.90
   5   4 -19  179.56   34.63
  -5   4  20    8.95    5.51
   5  -4 -20    5.69    4.03
   5  -4 -21   74.12   13.32
   5   4 -21   84.28   16.84
  -5   4  22    2.06    4.47
   5   4 -22    2.04    6.91
  -5  -4  22    8.21    5.67
  -5   4  23    5.11    4.75
   5   4 -23   12.52    7.84
  -5  -4  23   10.79    6.45
   5   4 -24   -0.38    6.64
  -5  -4  24    2.92    5.85
   5   4 -25   33.59   10.42
  -5  -4  25   37.37    9.46
   5   4 -26   16.86    9.00
  -5  -4  26   22.08    7.98
   5   4 -27   22.69    9.52
  -5  -4  27   21.28    8.12
   5   4 -28   -2.44    6.87
  -5  -4  28   -0.90    6.38
   5   4 -29   30.02   10.83
  -5  -4  29   27.12    8.51
   5   4 -30    7.50    7.05
  -5  -4  30   19.81    8.02
   5   4 -31   30.97   11.05
  -5  -4  31   18.67    8.18
   5  -4 -32   12.81    5.64
   5   4 -32   13.92    9.18
  -5  -4  32   14.60    6.54
   5  -4 -33   -0.40    4.55
   5   4 -33   -0.53    7.26
  -5  -4  33   -2.60    6.12
   5  -4 -34    8.72    5.95
   5   4 -34   -3.18    8.05
  -5  -4  34   -1.76    5.43
   5  -4 -35    6.78    5.81
   5   4 -35    9.62    9.58
   5  -4 -36    1.08    4.62
   5   4 -36    8.92    7.42
   5  -4 -37   17.60    6.65
   5   4 -37    2.48    5.76
   5  -4 -38   -2.61    5.00
   5   4 -38    1.44    7.77
  -5   5   1  223.97   32.58
  -5   5   1  213.27   35.81
   5  -5  -1  213.49   32.95
   5  -5  -1  278.52   36.69
   5   5  -1  225.11   32.82
   5   5  -1  178.74   32.33
   5   5  -1  188.25   33.70
  -5  -5   1  220.74   32.83
  -5  -5   1  204.98   31.76
  -5  -5   1  200.71   34.40
  -5   5   2   48.57   10.41
  -5   5   2   59.51   13.78
   5  -5  -2   57.22   11.30
   5  -5  -2   50.88   14.25
   5   5  -2   39.57   10.32
   5   5  -2   37.23   11.91
  -5  -5   2   44.35   10.39
  -5  -5   2   69.66   10.28
  -5  -5   2   54.92   12.47
  -5   5   3  192.82   28.60
  -5   5   3  172.56   31.37
   5  -5  -3  172.43   28.80
   5  -5  -3  165.85   31.29
   5   5  -3  128.66   28.10
   5   5  -3  169.48   29.84
  -5  -5   3  186.23   28.79
  -5  -5   3  267.84   28.99
  -5  -5   3  198.42   31.22
  -5   5   4   27.79    8.16
  -5   5   4   47.88   12.43
   5  -5  -4   51.36    9.65
   5  -5  -4   29.73   11.73
   5   5  -4   51.04    9.83
   5   5  -4   10.68    8.98
  -5  -5   4   42.65    8.94
  -5  -5   4   39.09    7.95
  -5  -5   4   37.90   11.15
  -5   5   5   13.33    5.81
  -5   5   5   27.03    9.85
   5  -5  -5    7.63    6.09
   5  -5  -5   21.95    9.28
   5   5  -5   22.37    6.52
   5   5  -5   19.98    9.35
  -5  -5   5   16.75    6.19
  -5  -5   5   16.60    5.44
  -5  -5   5   18.00    8.90
  -5   5   6   10.56    4.99
  -5   5   6    9.89    7.88
   5  -5  -6   11.57    5.71
   5  -5  -6    7.29    7.65
   5   5  -6   17.60    6.73
   5   5  -6   14.35    7.74
  -5  -5   6    2.92    5.01
  -5  -5   6    8.39    4.36
  -5  -5   6   11.40    8.27
  -5   5   7  291.48   43.86
  -5   5   7  264.00   45.68
   5  -5  -7  276.13   44.20
   5  -5  -7  319.14   47.46
   5   5  -7  241.38   44.35
   5   5  -7  319.00   46.76
  -5  -5   7  333.81   44.82
  -5  -5   7  331.46   44.06
  -5   5   8  147.82   21.06
   5  -5  -8  162.67   21.96
   5  -5  -8  183.26   25.26
   5   5  -8  170.83   23.05
   5   5  -8   50.42   20.99
  -5  -5   8  117.66   21.18
  -5   5   9   18.57    6.04
   5  -5  -9   22.76    6.81
   5  -5  -9   20.85   10.18
   5   5  -9   28.19    7.93
   5   5  -9   23.27    9.58
  -5  -5   9   25.45    7.31
  -5   5  10    3.77    4.23
  -5   5  10   -1.36    5.55
   5  -5 -10    0.29    4.81
   5  -5 -10    0.34    7.63
   5   5 -10    0.54    5.18
   5   5 -10   -0.11    8.27
  -5  -5  10    2.76    4.51
  -5   5  11    8.05    4.75
  -5   5  11   15.61    7.69
   5  -5 -11   13.03    5.37
   5   5 -11   12.95    6.23
   5   5 -11   17.83    8.87
  -5  -5  11    7.55    5.67
  -5   5  12  231.46   40.97
   5  -5 -12  282.53   40.61
   5   5 -12  306.41   42.56
   5   5 -12  257.10   43.23
  -5  -5  12  274.13   41.23
  -5   5  13  267.63   41.19
  -5   5  13  324.10   42.84
   5  -5 -13  301.22   41.64
   5   5 -13  240.22   42.61
   5   5 -13  311.47   45.07
  -5  -5  13  234.81   41.71
  -5   5  14   22.16    6.50
  -5   5  14   26.53    7.84
   5  -5 -14   23.77    6.76
   5  -5 -14   14.34    8.60
   5   5 -14   17.88    7.89
   5   5 -14   30.01   10.87
  -5  -5  14   30.05    7.68
  -5   5  15   10.36    4.77
  -5   5  15    4.47    6.03
   5  -5 -15    1.94    4.04
   5  -5 -15    8.16    7.53
   5   5 -15    7.44    6.71
   5   5 -15   -0.90    7.84
  -5   5  16   38.88    8.70
  -5   5  16   52.45   10.00
   5  -5 -16   34.63    8.36
   5  -5 -16   44.55   11.82
   5   5 -16   45.27   11.08
   5   5 -16   37.27   12.14
  -5   5  17   84.33   14.81
  -5   5  17   98.03   15.35
   5  -5 -17   84.31   14.38
   5  -5 -17   77.98   17.46
   5   5 -17   92.39   17.65
   5   5 -17   66.73   17.98
  -5   5  18   12.57    5.84
   5  -5 -18   30.70    6.27
   5   5 -18   26.53   10.65
  -5   5  19   80.57   15.02
   5  -5 -19  108.29   14.96
   5   5 -19   67.89   18.01
  -5  -5  19   76.10   16.08
   5  -5 -20    0.15    2.83
  -5  -5  20   -1.93    5.23
   5  -5 -21    0.97    3.27
   5   5 -21   -1.20    6.19
  -5  -5  21    0.96    5.10
   5  -5 -22   43.11    9.25
   5   5 -22   39.20   12.49
  -5  -5  22   71.27   12.76
   5   5 -23   13.13    8.77
  -5  -5  23   49.26   10.54
   5   5 -24   26.42   10.37
  -5  -5  24   32.62    9.70
   5   5 -25    0.87    6.98
  -5  -5  25   -1.20    5.79
   5   5 -26    0.97    6.53
  -5  -5  26   -3.59    5.99
   5   5 -27    2.16    8.15
  -5  -5  27   17.26    7.52
   5   5 -28   34.89   11.02
  -5  -5  28   18.06    8.55
   5   5 -29   25.71   10.38
  -5  -5  29   19.39    7.98
   5   5 -30   -4.02    7.76
  -5  -5  30   -1.14    6.59
   5   5 -31   -3.00    7.01
  -5  -5  31    3.78    6.37
   5   5 -32    6.88    8.56
  -5  -5  32   14.26    7.68
   5  -5 -33    5.92    4.74
   5   5 -33    8.00    8.16
  -5  -5  33    1.66    6.09
   5  -5 -34    8.74    5.47
   5   5 -34   17.52    8.62
  -5  -5  34   10.45    7.33
   5  -5 -35   -0.00    4.10
   5   5 -35    2.45    6.29
  -5  -5  35    1.70    6.36
   5  -5 -36    3.57    4.60
   5   5 -36   -3.46    7.41
   5  -5 -37   -1.25    4.74
   5   5 -37   -4.04    7.61
   5  -5 -38   -0.33    4.80
  -5   6   1   22.07    6.59
  -5   6   1   10.86    9.68
   5  -6  -1   25.49    7.47
   5  -6  -1   31.37   10.33
   5   6  -1   19.92    6.62
  -5  -6   1   18.77    6.38
  -5  -6   1   31.43    6.41
  -5  -6   1   27.29    9.96
  -5   6   2   -0.33    4.13
  -5   6   2   -6.04    9.46
   5  -6  -2   -0.21    4.14
   5  -6  -2   -1.34    6.57
   5   6  -2    4.07    4.72
   5   6  -2   -1.61    6.53
  -5  -6   2    2.38    4.53
  -5  -6   2    0.27    3.05
  -5  -6   2    3.98    7.32
  -5   6   3  101.38   16.35
  -5   6   3   94.33   19.31
   5  -6  -3   89.88   16.58
   5  -6  -3  121.79   20.60
   5   6  -3   89.00   16.74
   5   6  -3   85.60   17.67
  -5  -6   3  109.70   16.90
  -5  -6   3   83.90   15.49
  -5  -6   3   86.59   18.23
  -5   6   4  123.02   19.70
  -5   6   4  170.29   24.08
   5  -6  -4   96.22   19.58
   5  -6  -4  118.58   22.61
   5   6  -4   93.56   20.12
   5   6  -4  149.98   22.45
  -5  -6   4  129.20   20.22
  -5  -6   4  115.82   21.85
  -5   6   5  155.85   19.32
  -5   6   5  112.15   21.75
   5  -6  -5  111.99   19.06
   5  -6  -5   70.70   19.84
   5   6  -5  128.75   20.21
   5   6  -5  116.86   20.89
  -5  -6   5   86.85   18.24
  -5   6   6   42.06    8.14
  -5   6   6   36.94   10.79
   5  -6  -6   16.18    7.17
   5  -6  -6   20.50    9.68
   5   6  -6   33.63    9.20
   5   6  -6   20.42    9.44
  -5  -6   6   45.15    8.49
  -5   6   7  125.77   16.07
   5  -6  -7   79.23   15.53
   5  -6  -7   83.21   18.18
   5   6  -7   67.57   15.66
   5   6  -7   97.00   18.15
  -5  -6   7   77.24   15.60
  -5   6   8   27.11    6.84
   5  -6  -8   27.33    7.59
   5  -6  -8   32.54   10.96
   5   6  -8   27.39    8.79
   5   6  -8   31.87   10.03
  -5  -6   8   19.33    7.39
  -5   6   9  116.53   17.04
  -5   6   9   95.11   18.68
   5  -6  -9  111.90   17.80
   5  -6  -9   61.95   18.99
   5   6  -9   94.56   18.48
   5   6  -9   83.31   19.48
  -5  -6   9  107.55   17.75
  -5   6  10  128.05   22.72
  -5   6  10  116.23   24.00
   5  -6 -10  145.73   23.52
   5  -6 -10  137.70   25.94
   5   6 -10  227.33   27.05
   5   6 -10  160.67   26.70
  -5  -6  10  144.02   23.79
  -5   6  11   89.54   16.84
  -5   6  11  123.87   19.11
   5  -6 -11  116.77   17.82
   5   6 -11  104.38   19.13
   5   6 -11   79.46   19.69
  -5  -6  11   95.28   17.68
  -5   6  12   16.61    6.07
  -5   6  12   33.59    8.94
   5  -6 -12   13.28    6.14
   5   6 -12   36.29    8.92
   5   6 -12   43.59   12.33
  -5   6  13    9.60    4.41
  -5   6  13    7.85    5.93
   5  -6 -13    2.82    4.50
   5  -6 -13    3.36    7.73
   5   6 -13    7.78    6.15
   5   6 -13    0.25    8.69
  -5   6  14   86.22   15.88
  -5   6  14   98.12   17.30
   5  -6 -14   86.42   16.29
   5  -6 -14  102.71   19.49
   5   6 -14  116.91   19.34
   5   6 -14  108.04   20.46
  -5   6  15  103.44   15.08
  -5   6  15   72.71   14.76
   5  -6 -15   93.17   15.06
   5  -6 -15   53.61   16.54
   5   6 -15   77.93   17.13
   5   6 -15   98.57   18.82
  -5   6  16    0.46    3.96
   5  -6 -16    0.48    4.48
   5  -6 -16   -1.37    6.73
   5   6 -16    1.34    6.20
   5   6 -16    0.00    7.97
  -5  -6  16    1.22    5.13
  -5   6  17   85.97   14.83
   5  -6 -17   88.04   14.64
   5   6 -17   95.99   18.41
   5   6 -17   68.65   18.54
  -5  -6  17   82.48   16.31
   5  -6 -18   21.42    5.92
   5   6 -18   22.99   11.17
  -5  -6  18   28.79    8.63
   5  -6 -19   17.93    5.77
   5   6 -19   34.00   12.15
  -5  -6  19   31.72    8.46
   5  -6 -20    2.54    3.20
   5   6 -20    7.95    7.24
  -5  -6  20   -0.55    5.83
   5   6 -21   17.29   10.16
  -5  -6  21   16.00    7.26
   5   6 -22   60.99   14.08
  -5  -6  22   44.26   11.56
   5   6 -23   -5.41    7.63
  -5  -6  23   -1.25    5.77
   5   6 -24    4.26    6.91
  -5  -6  24   -0.56    5.75
   5   6 -25   19.95   10.24
  -5  -6  25   32.60    9.43
   5   6 -26   13.43    9.61
  -5  -6  26   50.71   11.24
   5   6 -27    6.63    8.60
  -5  -6  27   40.51    9.83
   5   6 -28    2.83    7.26
  -5  -6  28    1.84    5.98
   5   6 -29    2.24    7.79
  -5  -6  29    9.83    6.99
   5   6 -30   28.27   11.56
  -5  -6  30   43.38   11.18
   5   6 -31    4.93    8.08
  -5  -6  31    6.94    6.68
   5   6 -32   14.78    8.65
  -5  -6  32    9.19    6.97
   5   6 -33   -3.33    9.76
  -5  -6  33   -1.97    5.44
   5   6 -34    1.27    8.33
  -5  -6  34   24.17    9.33
   5  -6 -35    1.90    4.28
   5   6 -35    2.11    8.18
  -5  -6  35    4.27    6.59
   5  -6 -36   17.28    6.17
   5   6 -36    2.26    8.43
  -5  -6  36   19.11    8.49
   5  -6 -37    2.77    4.74
   5   6 -37   -3.31    7.68
   5  -6 -38    2.84    4.30
  -5   7   1   14.35    9.23
   5  -7  -1    5.05    5.44
   5  -7  -1   19.94    9.42
   5   7  -1    8.23    5.76
  -5  -7   1   16.16    5.97
  -5  -7   1   22.35    8.85
  -5   7   2  196.59   31.96
   5  -7  -2  152.50   28.03
   5  -7  -2  210.04   31.66
   5   7  -2  193.79   29.29
  -5  -7   2  166.46   27.87
  -5   7   3  149.59   21.36
  -5   7   3  120.87   24.45
   5  -7  -3  111.38   21.22
   5  -7  -3  129.99   24.28
   5   7  -3  126.94   22.18
  -5  -7   3  122.76   21.03
  -5   7   4  101.69   17.31
  -5   7   4   55.79   18.89
   5  -7  -4  109.61   17.99
   5  -7  -4  119.10   20.99
   5   7  -4   98.09   18.56
  -5  -7   4  120.14   18.19
  -5   7   5   24.76    6.55
  -5   7   5   34.09   10.05
   5  -7  -5    9.49    6.10
   5  -7  -5   11.29    9.12
   5   7  -5   21.14    7.58
  -5  -7   5    7.20    5.71
  -5   7   6   23.15    6.68
   5  -7  -6   31.89    8.39
   5  -7  -6   19.50    9.91
   5   7  -6   25.10    8.48
  -5  -7   6   26.28    7.51
  -5   7   7  139.59   22.55
   5  -7  -7  135.31   23.10
   5  -7  -7  139.81   25.98
   5   7  -7  139.06   24.51
  -5  -7   7  147.47   23.53
  -5   7   8  323.12   46.67
  -5   7   8  272.46   48.36
   5  -7  -8  338.01   47.37
   5  -7  -8  267.40   49.21
   5   7  -8  320.57   48.80
  -5  -7   8  331.58   47.64
  -5   7   9   43.46    8.53
  -5   7   9   30.49   10.62
   5  -7  -9   40.92    9.00
   5  -7  -9   37.21   12.32
   5   7  -9   12.92    8.57
  -5   7  10   17.16    5.78
  -5   7  10   16.34    7.70
   5  -7 -10   11.99    6.07
   5   7 -10    5.76    6.73
  -5   7  11   18.57    5.69
  -5   7  11   14.91    8.76
   5  -7 -11   22.56    7.03
   5   7 -11    7.95    7.48
  -5   7  12  171.69   25.25
  -5   7  12  145.50   26.23
   5  -7 -12  180.58   25.93
   5   7 -12  127.30   26.83
  -5   7  13   71.32   13.84
   5  -7 -13   90.07   15.08
   5  -7 -13   62.46   16.97
   5   7 -13   79.98   17.17
  -5  -7  13  100.69   16.26
  -5   7  14    1.76    3.79
   5  -7 -14    1.01    4.43
   5   7 -14    4.76    6.34
  -5  -7  14    3.72    4.10
  -5   7  15   46.46    9.24
   5  -7 -15   38.97    9.77
   5   7 -15   48.84   12.92
  -5  -7  15   50.40   11.39
  -5   7  16    5.89    4.42
   5  -7 -16    2.65    4.95
   5   7 -16    9.67    7.05
  -5  -7  16    2.27    6.00
   5  -7 -17   -0.19    4.11
   5   7 -17    2.23    6.60
  -5  -7  17    2.07    5.68
   5  -7 -18  136.42   17.21
  -5  -7  18   57.36   17.21
   5  -7 -19   -0.07    3.57
  -5  -7  19   -2.95    6.27
   5   7 -20   -1.01    6.81
  -5  -7  20    2.84    6.51
   5   7 -21    0.84    6.51
  -5  -7  21   11.13    7.08
   5   7 -22   14.94   10.38
  -5  -7  22   33.48    9.76
   5   7 -23   13.87    9.72
  -5  -7  23   14.03    8.35
   5   7 -24   11.12    8.23
  -5  -7  24   24.11    9.08
   5   7 -25    9.43    8.13
  -5  -7  25   15.10    7.68
   5   7 -26    7.51    8.32
  -5  -7  26    4.26    5.99
   5   7 -27   14.73   10.25
  -5  -7  27   34.41   10.05
   5   7 -28   33.42   12.37
  -5  -7  28   46.09   12.03
   5   7 -29    2.28    8.25
  -5  -7  29    8.42    6.89
   5   7 -30    0.78    7.07
  -5  -7  30    0.22    6.08
   5   7 -31   -4.09    8.20
  -5  -7  31   -0.16    6.64
   5   7 -32   14.33   10.40
  -5  -7  32    7.10    7.62
   5   7 -33   -1.24    7.86
  -5  -7  33   -2.32    7.26
   5   7 -34   19.56   10.75
  -5  -7  34    7.88    7.98
   5   7 -35    1.40    7.66
  -5  -7  35    2.08    7.97
   5  -7 -36   -1.80    4.12
   5   7 -36    5.89    8.38
  -5  -7  36   -0.02    6.74
   5  -7 -37    0.96    4.00
   5   7 -37   -0.97    8.18
  -5  -7  37   -0.75    6.03
   5  -7 -38   -0.48    4.47
  -5  -7  38   14.99    7.58
  -5   8   1   35.08   11.61
   5  -8  -1   15.83    7.68
   5  -8  -1   21.83   10.59
   5   8  -1   48.10   10.32
  -5  -8   1   31.77    7.81
  -5   8   2    8.02    9.40
   5  -8  -2    9.89    6.22
   5  -8  -2    3.41    8.17
   5   8  -2   18.06    7.51
  -5  -8   2   13.91    5.91
  -5   8   3   26.91   10.42
   5  -8  -3   16.68    6.33
   5  -8  -3    9.52    8.83
   5   8  -3   16.22    7.57
  -5  -8   3   12.48    6.32
  -5   8   4  394.94   63.86
   5  -8  -4  389.25   60.86
   5  -8  -4  372.00   62.99
   5   8  -4  523.12   63.52
  -5  -8   4  398.84   60.86
  -5   8   5   67.43   16.00
   5  -8  -5   43.67   11.93
   5  -8  -5   70.95   16.35
   5   8  -5   71.75   14.48
  -5  -8   5   67.04   12.78
  -5   8   6  115.90   19.80
   5  -8  -6  168.17   21.60
   5  -8  -6   91.08   21.80
   5   8  -6  100.55   21.46
  -5   8   7    0.14    4.52
   5  -8  -7    0.19    5.52
   5  -8  -7    3.66    9.18
   5   8  -7   -0.49    6.13
  -5   8   8  104.38   17.51
  -5   8   8  107.13   20.92
   5  -8  -8  115.82   18.55
   5  -8  -8   91.14   20.15
   5   8  -8   87.07   19.58
  -5   8   9  152.71   23.17
   5  -8  -9  154.55   23.98
   5  -8  -9  138.27   26.79
   5   8  -9  116.35   25.01
  -5   8  10   76.75   14.77
   5  -8 -10   80.68   15.54
   5   8 -10   82.90   17.37
  -5  -8  10  102.08   16.66
  -5   8  11   35.88    7.66
   5  -8 -11   19.06    7.55
   5   8 -11   24.66    9.87
  -5  -8  11   32.98    9.62
  -5   8  12   15.12    6.00
   5  -8 -12   10.52    6.42
   5   8 -12   42.42   10.71
  -5  -8  12   38.14    8.66
  -5   8  13    6.25    4.12
   5  -8 -13    1.14    4.84
   5   8 -13   -2.42    6.96
  -5  -8  13    5.62    6.20
  -5   8  14  105.95   20.12
   5  -8 -14  153.00   21.68
   5   8 -14  125.62   23.96
  -5  -8  14  137.32   22.65
   5  -8 -15    5.44    5.41
   5   8 -15   -4.54    7.03
  -5  -8  15    2.30    5.72
   5  -8 -16   32.19    7.97
   5   8 -16   32.88   10.95
  -5  -8  16   23.74    9.23
   5  -8 -17    3.79    4.65
   5   8 -17   -3.20    8.73
  -5  -8  17    5.42    6.75
  -5  -8  18   -1.55    6.20
  -5  -8  19   10.80    7.13
   5   8 -20   68.14   16.79
  -5  -8  20   74.88   15.13
   5   8 -21    4.56    8.13
  -5  -8  21   -0.52    6.63
   5   8 -22   14.46    8.98
  -5  -8  22   12.80    7.53
   5   8 -23    5.16    7.61
  -5  -8  23    7.06    7.65
   5   8 -24   16.70    9.30
  -5  -8  24   36.70   10.01
   5   8 -25   10.05    7.51
  -5  -8  25    7.35    7.44
   5   8 -26   15.58    8.98
  -5  -8  26   12.00    7.02
   5   8 -27   -4.46    6.98
  -5  -8  27   -0.31    6.19
   5   8 -28   -0.92    8.23
  -5  -8  28    2.59    6.57
   5   8 -29   -1.31    7.10
  -5  -8  29   -2.81    6.76
   5   8 -30   14.13    9.10
  -5  -8  30   23.32    8.92
   5   8 -31   -2.35    7.18
  -5  -8  31   15.24    7.96
   5   8 -32    9.02    8.43
  -5  -8  32   18.49    8.63
   5   8 -33   -0.13    7.20
  -5  -8  33   -1.74    7.16
   5   8 -34    2.74    8.08
  -5  -8  34    3.98    7.75
   5   8 -35   -5.12    8.14
  -5  -8  35    0.70    6.59
   5   8 -36   11.24    9.06
  -5  -8  36   16.74    8.56
   5  -8 -37   -1.14    4.23
  -5  -8  37   -0.22    6.70
  -5  -8  38   -1.24    6.93
  -5   9   1   -1.89    9.41
   5  -9  -1   -1.02    5.12
   5  -9  -1   -4.20    8.13
   5   9  -1   -0.22    5.26
  -5  -9   1    1.75    5.07
  -5   9   2  108.11   28.98
   5  -9  -2  182.05   27.30
   5  -9  -2  183.56   29.68
   5   9  -2  151.07   27.56
  -5  -9   2  173.85   26.69
   5  -9  -3   17.68    7.65
   5  -9  -3    8.75    8.25
   5   9  -3   23.96    8.97
   5  -9  -4   -1.88    5.00
   5   9  -4   -2.37    6.28
  -5  -9   4   -1.34    5.05
   5  -9  -5    5.10    6.41
   5   9  -5   21.81    8.28
  -5  -9   5    2.25    5.98
   5  -9  -6   70.78   12.29
   5   9  -6   37.79   12.02
  -5  -9   6   46.33   11.66
   5  -9  -7   14.88    6.69
   5   9  -7    6.99    7.43
  -5  -9   7   12.37    7.02
  -5  -9   7    8.00    6.12
   5  -9  -8  156.56   26.40
   5   9  -8  173.86   28.85
  -5  -9   8  159.14   26.76
  -5  -9   8  160.05   27.28
   5  -9  -9    8.73    5.72
   5   9  -9    5.24    8.45
  -5  -9   9   10.39    6.35
  -5  -9   9    7.68    6.13
  -5   9  10    4.89    4.57
   5  -9 -10   -0.89    5.06
   5   9 -10    7.71    6.71
  -5  -9  10    4.42    5.45
  -5  -9  10    0.51    4.71
  -5   9  11    5.00    5.26
   5  -9 -11   12.35    6.25
   5   9 -11   -0.95    6.74
  -5  -9  11    2.96    6.20
  -5   9  12  208.66   30.19
   5  -9 -12  183.21   30.72
   5   9 -12  156.92   32.45
  -5  -9  12  215.66   32.16
   5  -9 -13    2.71    5.43
   5   9 -13    2.55    7.50
  -5  -9  13    8.93    6.28
   5  -9 -14   37.22    9.69
   5   9 -14   36.15   11.46
  -5  -9  14   45.43   11.00
   5  -9 -15    1.49    5.27
   5   9 -15   -1.41    8.22
  -5  -9  15   15.13    7.11
   5  -9 -16   28.51    8.19
   5   9 -16   30.61   10.74
  -5  -9  16   31.91    9.81
   5   9 -17    0.66    7.93
  -5  -9  17   -2.62    7.14
  -5  -9  18   60.56   14.12
  -5  -9  19    1.12    6.91
   5   9 -20    7.98    8.40
  -5  -9  20    8.59    6.83
   5   9 -21    0.18    7.71
  -5  -9  21    2.94    6.99
   5   9 -22   33.53   11.78
  -5  -9  22   42.96   11.28
   5   9 -23   -1.26    7.59
  -5  -9  23    2.70    5.74
   5   9 -24   21.76   10.61
  -5  -9  24    8.40    8.16
   5   9 -25    1.26    7.67
  -5  -9  25   -1.42    5.92
   5   9 -26   13.77    9.04
  -5  -9  26   -4.75    6.43
   5   9 -27    3.82    8.51
  -5  -9  27   -0.12    5.28
   5   9 -28   14.39   10.61
  -5  -9  28   26.85    9.50
   5   9 -29   -3.68    8.31
  -5  -9  29   -1.81    6.16
   5   9 -30   13.53    9.69
  -5  -9  30   -2.47    6.17
   5   9 -31    1.37    8.30
  -5  -9  31   -0.50    7.67
   5   9 -32   -0.95    8.11
  -5  -9  32   -1.24    6.77
   5   9 -33   -6.07    9.67
  -5  -9  33    0.19    7.03
   5   9 -34   18.59   10.61
  -5  -9  34   11.80    8.38
   5   9 -35    0.44    7.71
  -5  -9  35    0.88    6.75
   5   9 -36    7.05    8.24
  -5  -9  36    0.08    7.41
   5 -10  -4   22.92    7.54
  -5 -10   4    4.31    5.83
   5 -10  -5    2.03    5.26
  -5 -10   5    0.24    5.06
   5 -10  -6   37.34   10.20
  -5 -10   6   35.21    9.87
   5 -10  -7    4.72    5.71
  -5 -10   7   21.18    7.20
   5 -10  -8    3.69    5.41
  -5 -10   8    5.00    6.10
   5 -10  -9    1.64    5.65
  -5 -10   9   -2.08    6.12
   5 -10 -10  133.37   21.78
   5  10 -10   95.45   22.89
  -5 -10  10  139.88   22.72
   5 -10 -11    1.12    5.36
   5  10 -11    2.28    7.52
  -5 -10  11   14.51    7.41
   5 -10 -12    1.64    6.01
   5  10 -12    5.00    7.14
  -5 -10  12    3.91    7.36
   5 -10 -13   -2.34    5.50
   5  10 -13   -1.41    6.85
  -5 -10  13   -1.25    6.56
   5 -10 -14   41.79   10.48
   5  10 -14   44.76   13.13
  -5 -10  14   46.15   11.98
   5  10 -15   -3.00    8.04
  -5 -10  15    3.45    5.99
   5  10 -16   32.72   11.72
  -5 -10  16   50.24   11.89
  -5 -10  17    0.78    6.88
  -5 -10  18   -0.94    5.39
   5  10 -19    1.59    7.42
  -5 -10  19   -0.76    6.02
   5  10 -20    8.43    9.63
  -5 -10  20   51.15   11.43
   5  10 -21    2.04    7.29
  -5 -10  21    1.87    6.77
   5  10 -22    9.65   10.13
  -5 -10  22   16.28    7.87
   5  10 -23   -3.88    8.52
  -5 -10  23    2.57    5.38
   5  10 -24   12.55    8.22
  -5 -10  24    6.02    6.64
   5  10 -25   -0.12    7.32
  -5 -10  25   -0.83    6.79
   5  10 -26   32.13   12.14
  -5 -10  26   11.39    8.19
   5  10 -27   -3.37    8.12
  -5 -10  27   -1.97    6.09
   5  10 -28   -6.92   10.01
  -5 -10  28   -0.98    6.72
   5  10 -29   -1.47    8.53
  -5 -10  29    5.79    7.34
   5  10 -30    8.72    8.44
  -5 -10  30   10.18    8.24
   5  10 -31   14.15   10.17
  -5 -10  31   -1.17    6.12
   5  10 -32   -2.57    8.56
  -5 -10  32   -1.37    6.58
   5  10 -33    4.80    8.15
  -5 -10  33    0.50    5.28
   5  10 -34   14.73    9.51
  -5 -10  34   -2.86    6.80
   5  10 -35   -4.91    9.83
   5 -11  -1   10.76    7.71
  -5 -11   1   19.06    7.14
   5 -11  -2  116.86   21.37
  -5 -11   2  120.60   21.07
  -5 -11   3    8.89    6.14
  -5 -11   4    4.17    6.11
  -5 -11   5    4.21    5.84
  -5 -11   6    8.09    6.67
  -5 -11   7   -0.89    5.70
   5 -11  -8   41.40   10.68
  -5 -11   8   33.10   10.31
   5 -11  -9    3.03    6.16
  -5 -11   9    7.81    6.71
   5 -11 -10    6.95    5.90
  -5 -11  10    1.56    6.27
   5 -11 -11    3.56    6.21
  -5 -11  11    7.85    6.28
   5 -11 -12   70.81   12.80
  -5 -11  12   39.00   12.54
  -5 -11  13    1.19    6.35
  -5 -11  14   35.20   11.20
  -5 -11  15    7.01    7.10
  -5 -11  16   21.59    9.25
  -5 -11  17    3.06    6.02
  -5 -11  18   44.59   11.71
  -5 -11  19    5.39    7.81
  -5 -11  20   -4.08    6.48
  -5 -11  21    0.96    6.65
  -5 -11  22   30.12   11.14
  -5 -11  24   12.27    8.38
  -5 -11  25    2.58    7.41
  -5 -11  26   19.64    8.95
  -5 -11  27   -0.03    5.17
   5  11 -28    4.32    7.84
  -5 -11  28   14.44    8.38
   5  11 -29    3.13    8.32
  -5 -11  29   -3.10    5.76
   5  11 -30   -3.33    9.87
  -5 -11  30   -0.08    6.90
   5  11 -31   -1.63    7.88
  -5 -11  31    7.48    7.33
   5  11 -32    7.95    9.86
   5  11 -33   -4.52    9.26
   5  11 -34    0.16    9.04
   5  11 -35   -0.51    9.10
   5 -12  -1    2.29    6.70
  -5 -12   1   -0.26    5.36
   5 -12  -2    5.41    6.81
  -5 -12   2   -2.56    6.32
   5 -12  -3    1.35    6.37
  -5 -12   3   -0.08    5.99
   5 -12  -4   84.66   16.66
  -5 -12   4   74.64   15.93
   5 -12  -5    9.34    6.97
  -5 -12   5    9.79    6.88
   5 -12  -6   13.11    7.18
  -5 -12   6   28.35    8.97
  -5 -12   7   -0.68    5.33
  -5 -12   8    7.32    6.22
  -5 -12   9   11.65    7.23
  -5 -12  10   21.69    9.08
  -5 -12  11    2.73    7.15
  -5 -12  12   -3.15    6.00
  -5 -12  13   -1.66    5.28
  -5 -12  14    6.98    7.12
  -5 -12  15    4.51    6.94
  -5 -12  16   24.19    9.23
  -5 -12  17   -3.06    6.95
  -5 -12  18   -4.07    8.24
  -5 -12  19   11.41    7.14
  -5 -12  20   36.34   11.04
  -5 -12  21    2.41    6.50
  -5 -12  22    6.31    7.39
  -5 -12  23    0.28    6.92
  -5 -12  24    8.28    8.67
  -5 -12  25    6.86    7.97
  -5 -12  26   12.36    7.32
  -5 -12  27    1.69    6.60
  -5 -12  28   -0.27    6.66
   5 -13  -1   25.66    9.32
  -5 -13   1   10.49    7.15
   5 -13  -2   57.47   14.38
  -5 -13   2   80.09   15.09
   5 -13  -3   13.17    7.19
  -5 -13   3    8.40    5.99
   5 -13  -4   23.54    9.27
  -5 -13   4   25.02    8.89
   5 -13  -5    0.61    6.13
  -5 -13   5    4.08    6.35
   5 -13  -6   83.93   14.91
  -5 -13   6   41.15   12.51
   5 -13  -7    3.28    6.20
  -5 -13   7   12.15    7.65
   5 -13  -8   46.35   13.00
  -5 -13   8   63.84   13.73
   5 -13  -9    0.77    5.35
  -5 -13   9    3.26    6.74
  -5 -13  10   -0.41    6.18
  -5 -13  11    4.63    7.25
  -5 -13  12   17.84    9.11
  -5 -13  13    9.08    7.80
  -5 -13  14    1.76    7.05
  -5 -13  15   -0.44    6.15
  -5 -13  16   -1.11    6.43
  -5 -13  17    1.69    6.16
  -5 -13  18    4.74    7.28
  -5 -13  19   -5.66    7.79
  -5 -13  20    2.53    6.31
  -5 -13  21    0.25    6.47
  -5 -13  22    5.06    7.80
  -5 -13  23    4.84    6.97
  -5 -13  24    9.91    7.61
  -5 -13  25    4.04    6.88
   5 -14  -1    0.96    6.25
  -5 -14   1   -1.96    5.19
   5 -14  -2   -2.72    5.87
  -5 -14   2   -0.42    6.56
   5 -14  -3    4.80    6.17
  -5 -14   3    0.45    6.34
   5 -14  -4   32.74    9.97
  -5 -14   4   32.86   10.99
   5 -14  -5   36.16    9.90
  -5 -14   5    6.77    7.73
   5 -14  -6   31.00    9.46
  -5 -14   6   25.80   10.08
   5 -14  -7    3.39    6.44
  -5 -14   7    5.40    6.97
  -5 -14   8    1.62    6.66
  -5 -14   9    0.95    6.58
  -5 -14  10   26.12    9.52
  -5 -14  11   11.28    7.87
  -5 -14  12    0.10    6.00
  -5 -14  13    0.29    5.90
  -5 -14  14    3.34    5.56
  -5 -14  15   14.71    7.60
  -5 -14  16   -0.19    6.92
  -5 -14  17   -3.53    6.88
  -5 -14  18   -0.01    6.26
  -5 -14  19   -5.43    7.18
  -5 -14  20    9.29    8.08
  -5 -14  21    5.67    8.67
  -5 -14  22   16.29    7.97
  -5 -14  23   -3.02    7.02
   5 -15  -1   -5.25    6.93
  -5 -15   1    4.13    6.88
   5 -15  -2    7.32    7.12
  -5 -15   2    4.97    6.98
   5 -15  -3    9.17    7.71
  -5 -15   3   20.61    8.96
   5 -15  -4    2.09    6.19
  -5 -15   4   -2.18    5.59
   5 -15  -5    3.27    6.91
  -5 -15   5    7.12    7.32
  -5 -15   6   13.72    7.76
  -5 -15   7    2.51    6.39
  -5 -15   8    7.35    7.10
  -5 -15   9   -4.12    7.24
  -5 -15  10    3.82    7.35
  -5 -15  11    1.77    6.63
  -5 -15  12   -3.55    8.18
  -5 -15  13    7.19    7.72
  -5 -15  14   -3.61    7.45
  -5 -15  15   -2.05    6.05
  -5 -15  16    7.49    6.17
  -5 -15  17    6.28    8.31
  -5 -15  18    3.32    7.82
  -5 -15  19   -0.52    6.77
   5 -16  -1   -1.73    6.48
  -5 -16   1   -2.38    5.90
   5 -16  -2    0.16    6.15
  -5 -16   2   -3.99    7.18
   5 -16  -3    1.95    7.37
  -5 -16   3    2.54    7.14
  -5 -16   4    5.36    7.69
  -5 -16   5   14.36    7.89
  -5 -16   6    5.82    6.43
  -5 -16   7   -0.09    5.99
  -5 -16   8   -0.12    6.44
  -5 -16   9    0.37    5.47
  -5 -16  10   -1.02    6.22
  -5 -16  11    0.40    6.69
  -5 -16  12    1.15    6.52
  -5 -16  13   -0.07    5.76
  -5 -16  14    0.38    7.50
  -5 -16  15    3.06    5.79
  -5 -16  16    1.65    7.33
   5 -17  -1   -0.97    7.98
  -5 -17   2   14.82    8.14
  -5 -17   3   18.71    9.39
  -5 -17   4   -4.08    7.40
  -5 -17   5   -3.28    7.22
  -5 -17   6    4.01    7.10
  -5 -17   7   17.61    8.65
  -5 -17   8   -0.23    6.73
  -5 -17   9    0.90    6.20
  -5 -17  10    4.13    5.98
  -5 -17  11   -4.34    7.16
  -5 -17  12    5.67    7.55
  -5 -18   4   -1.32    6.44
  -5 -18   5    0.73    6.53
  -5 -18   6   -4.03    7.17
  -5 -18   7   -2.12    6.90
  -5 -18   8    1.48    7.70
  -5 -18   9   11.40    9.14
  -4   0   1   -0.46    3.58
  -4   0   1   -0.55    5.30
   4   0  -1    0.45    4.28
   4   0  -1   -3.05    6.18
  -4   0   2   22.79    5.99
  -4   0   2   24.01    8.01
   4   0  -2   18.61    6.09
   4   0  -2   33.46    8.36
  -4   0   3    0.20    3.75
  -4   0   3   -0.23    5.39
   4   0  -3    0.88    3.99
   4   0  -3    1.81    5.83
  -4   0   4 1140.29  165.73
  -4   0   4 1376.54  167.73
   4   0  -4 1100.89  165.49
   4   0  -4 1188.45  167.24
  -4   0   5   -1.35    3.75
  -4   0   5   -0.26    5.08
   4   0  -5    1.92    3.66
   4   0  -5   -0.00    5.64
  -4   0   6  808.13  111.11
  -4   0   6  749.04  112.30
   4   0  -6  764.08  110.78
   4   0  -6  803.14  112.64
  -4   0   7   -0.81    3.59
  -4   0   7    7.47    6.52
   4   0  -7    1.86    2.69
   4   0  -7   -0.23    5.60
  -4   0   8 2781.83  388.73
  -4   0   8 2787.16  390.43
   4   0  -8 2718.85  388.62
   4   0  -8 2839.20  390.50
  -4   0   9   -0.19    3.83
  -4   0   9   -3.13    6.32
   4   0  -9    0.06    3.64
   4   0  -9   -2.81    6.85
  -4   0  10   38.07    7.84
  -4   0  10   47.39   11.31
   4   0 -10   34.47    7.67
   4   0 -10   38.65   10.13
  -4   0  11   -1.28    3.89
  -4   0  11   -3.58    6.34
   4   0 -11    0.79    3.65
   4   0 -11    3.37    6.86
  -4   0  12   14.71    4.80
   4   0 -12   11.98    4.72
   4   0 -12    5.31    6.91
  -4   0  13    0.60    4.20
  -4   0  13   -1.91    3.56
   4   0 -13    0.75    3.89
   4   0 -13    0.55    6.61
  -4   0  14 1499.20  202.77
  -4   0  14 1382.70  201.73
   4   0 -14 1437.06  204.01
  -4   0  15    2.20    3.93
  -4   0  15    0.42    3.08
   4   0 -15   -3.02    6.19
  -4   0  16   56.25   10.66
  -4   0  16   59.53   10.30
   4   0 -16   48.63   12.09
  -4   0  17    0.50    4.05
  -4   0  17    0.12    3.45
   4   0 -17    2.24    5.58
  -4   0  18  167.38   24.68
  -4   0  18  139.62   23.73
   4   0 -18  174.90   26.92
  -4   0  19   -1.20    3.78
  -4   0  19   -1.59    3.19
   4   0 -19   -2.63    7.57
  -4   0  20  141.71   23.66
  -4   0  20  155.71   23.22
   4   0 -20  148.37   26.24
  -4   0  21    2.56    3.65
  -4   0  21   -2.09    3.95
   4   0 -21    2.29    6.35
  -4   0  22   26.69    6.94
  -4   0  22   24.71    6.03
   4   0 -22   10.29    6.58
  -4   0  23    3.12    4.28
  -4   0  23    1.32    3.64
   4   0 -23   -0.87    4.87
  -4   0  24   50.92   10.59
  -4   0  24   49.49    9.70
  -4   0  25   -1.78    4.65
   4   0 -25   -0.16    4.22
  -4   0  26   91.96   16.91
   4   0 -26   97.07   17.54
  -4   0  27   -2.06    4.30
   4   0 -27    2.92    5.59
  -4   0  28    9.89    5.84
   4   0 -28   19.15    7.19
  -4   0  29   -2.49    4.91
   4   0 -29    1.54    5.67
   4   0 -30   41.03   10.97
   4   0 -31   -1.67    5.38
   4   0 -32    4.58    5.54
   4   0 -33   -0.13    4.83
   4   0 -34   23.03    8.33
   4   0 -35   -2.99    6.61
   4   0 -36   25.38    9.68
   4   0 -37   -0.16    5.62
   4   0 -38    1.22    6.94
   4   0 -39   -1.55    5.63
  -4   1   1   22.38    5.78
  -4   1   1   45.31    9.61
   4  -1  -1   31.82    6.53
   4  -1  -1   21.24    8.79
   4   1  -1   11.59    5.12
   4   1  -1   25.99    8.19
  -4  -1   1   27.10    6.13
  -4  -1   1   14.40    7.02
  -4   1   2 1118.91  164.68
  -4   1   2 1701.06  168.03
   4  -1  -2 1074.80  164.70
   4  -1  -2 1044.29  165.93
   4   1  -2 1031.35  164.24
   4   1  -2 1150.75  166.02
  -4  -1   2 1146.07  164.63
  -4  -1   2 1628.71  167.54
  -4   1   3   20.76    6.21
  -4   1   3   18.70    7.45
   4  -1  -3   27.13    6.52
   4  -1  -3   28.06    8.45
   4   1  -3   20.44    5.52
   4   1  -3   26.45    8.17
  -4  -1   3   19.58    5.63
  -4  -1   3   22.72    7.51
  -4   1   4    1.70    4.51
  -4   1   4    4.01    6.04
   4  -1  -4    0.93    3.86
   4  -1  -4    6.55    6.39
   4   1  -4    1.83    3.30
   4   1  -4    5.87    6.10
  -4  -1   4    3.23    3.84
  -4  -1   4    3.42    5.59
  -4   1   5   21.40    5.45
  -4   1   5   23.42    7.89
   4  -1  -5   13.02    5.16
   4  -1  -5   16.26    7.67
   4   1  -5    6.92    3.90
   4   1  -5   10.70    7.45
  -4  -1   5   14.65    4.74
  -4  -1   5    7.52    6.19
  -4   1   6  382.01   53.28
  -4   1   6  520.51   55.77
   4  -1  -6  186.02   52.11
   4  -1  -6  467.45   55.59
   4   1  -6  368.62   52.91
   4   1  -6  533.46   56.15
  -4  -1   6  440.00   53.26
  -4  -1   6  527.63   56.18
  -4   1   7   21.98    7.94
  -4   1   7   37.90    9.74
   4  -1  -7   62.66    8.84
   4  -1  -7   78.68   11.96
   4   1  -7   26.93    7.44
   4   1  -7   48.59   10.53
  -4  -1   7   47.92    8.28
  -4  -1   7   29.95    9.84
  -4   1   8 1279.53  179.16
  -4   1   8 1224.97  180.17
   4  -1  -8 1272.94  178.85
   4  -1  -8 1329.52  180.77
   4   1  -8 1190.20  178.94
   4   1  -8 1289.62  180.77
  -4  -1   8 1267.05  178.85
  -4  -1   8 1367.89  181.23
  -4   1   9   -1.81    3.80
  -4   1   9    2.35    6.16
   4  -1  -9    1.53    3.84
   4  -1  -9   -2.17    6.55
   4   1  -9   -0.17    4.08
   4   1  -9    3.82    7.91
  -4  -1   9   -0.05    3.34
  -4  -1   9    0.11    6.86
  -4   1  10  539.66   70.51
  -4   1  10  571.12   72.07
   4  -1 -10  466.25   69.88
   4  -1 -10  513.96   71.99
   4   1 -10  472.62   70.45
   4   1 -10  525.16   72.45
  -4  -1  10  432.44   70.77
  -4  -1  10  440.73   69.81
  -4  -1  10  526.99   72.58
  -4   1  11  142.24   24.63
   4  -1 -11  181.47   24.76
   4  -1 -11  175.02   27.13
   4   1 -11  134.35   24.89
  -4  -1  11  196.46   25.86
  -4  -1  11  158.16   24.55
  -4   1  12  587.69   65.47
   4  -1 -12  424.85   64.55
   4  -1 -12  430.07   66.47
   4   1 -12  475.00   67.24
  -4  -1  12  393.29   65.08
  -4  -1  12  422.85   64.63
  -4   1  13   98.57   13.48
   4  -1 -13   35.28   12.09
   4  -1 -13   95.40   15.67
   4   1 -13  101.70   16.76
  -4  -1  13   96.38   14.36
  -4  -1  13  103.50   13.47
  -4   1  14    1.02    3.33
   4  -1 -14   -1.06    3.57
   4  -1 -14   -1.51    5.47
   4   1 -14    3.99    6.44
  -4  -1  14   -2.61    4.01
  -4  -1  14    0.02    3.28
  -4   1  15   38.73    8.85
  -4   1  15   47.97    8.45
   4  -1 -15   36.74    8.20
   4  -1 -15   43.42   11.37
   4   1 -15   22.70   10.17
  -4  -1  15   51.95    9.37
  -4  -1  15   45.28    8.24
  -4   1  16  269.89   36.98
  -4   1  16  277.36   36.59
   4   1 -16  136.84   37.18
  -4  -1  16  253.22   37.08
  -4  -1  16  270.14   36.62
  -4   1  17    1.19    3.63
  -4   1  17   -0.55    3.53
   4   1 -17   -1.11    4.05
   4   1 -17   -3.24    6.74
  -4  -1  17    1.32    4.36
  -4  -1  17    1.67    3.10
  -4   1  18  357.62   42.76
  -4   1  18  181.49   41.02
   4   1 -18  339.69   43.62
   4   1 -18  353.17   45.67
  -4  -1  18  309.95   42.76
  -4  -1  18  319.71   42.23
  -4   1  19   16.93    5.42
  -4   1  19   13.79    4.98
   4   1 -19   15.31    6.35
   4   1 -19   15.99    9.37
  -4  -1  19   31.95    6.73
  -4  -1  19   15.64    5.14
  -4   1  20   12.87    5.49
  -4   1  20   10.37    4.61
   4   1 -20   11.36    8.20
  -4  -1  20   13.31    5.42
  -4  -1  20   29.93    5.72
  -4   1  21    0.95    3.54
  -4   1  21    5.25    3.82
   4   1 -21    5.52    7.44
  -4  -1  21    6.62    4.65
  -4  -1  21    5.23    3.70
  -4   1  22  235.16   38.40
  -4   1  22  260.75   38.14
   4   1 -22  248.28   39.48
  -4  -1  22  286.57   39.45
  -4   1  23    3.44    4.32
  -4   1  23    2.29    3.69
   4  -1 -23   13.79    4.87
   4   1 -23    6.60    5.44
  -4  -1  23    4.17    4.78
  -4   1  24   16.67    6.11
  -4   1  24   18.63    5.65
   4  -1 -24   15.91    6.08
   4   1 -24   23.82    7.42
  -4  -1  24   15.78    5.92
  -4   1  25   32.76    7.88
   4  -1 -25   22.18    8.01
   4   1 -25   27.85    9.10
  -4  -1  25   30.44    7.99
  -4   1  26   74.16   13.08
   4  -1 -26   60.59   13.19
   4   1 -26   73.47   14.84
  -4  -1  26   68.06   13.67
  -4   1  27    2.34    3.91
   4  -1 -27    1.21    4.81
   4   1 -27    6.94    5.32
  -4  -1  27    2.12    5.26
   4  -1 -28   62.93   12.32
   4   1 -28   41.95   12.20
  -4  -1  28   64.43   12.45
   4  -1 -29   -0.57    4.89
   4   1 -29   10.09    6.31
   4  -1 -30   -1.11    5.16
   4   1 -30    2.06    4.88
   4  -1 -31    6.86    5.71
   4   1 -31   -0.85    6.48
   4  -1 -32   42.99    9.79
   4   1 -32   21.36   10.35
   4  -1 -33    2.07    5.83
   4   1 -33   -1.41    5.52
   4  -1 -34   12.80    7.21
   4   1 -34    6.10    9.54
   4  -1 -35    0.88    6.31
   4   1 -35   -2.67    6.54
   4  -1 -36    6.24    6.49
   4   1 -36    8.03    7.47
   4  -1 -37    0.88    6.56
   4   1 -37   -3.42    6.53
   4  -1 -38   18.25    7.91
   4   1 -38    3.48    6.78
   4  -1 -39   -1.96    5.76
   4   1 -39   -1.76    6.55
  -4   2   1   89.36   12.32
  -4   2   1   76.97   14.47
   4  -2  -1   77.89   12.54
   4  -2  -1   18.98   12.50
   4   2  -1   60.08   11.39
   4   2  -1   95.90   14.50
  -4  -2   1   76.28   11.82
  -4  -2   1   55.02   13.29
  -4   2   2  191.53   30.24
  -4   2   2  201.24   32.25
   4  -2  -2  202.97   30.45
   4  -2  -2  210.87   32.59
   4   2  -2  171.82   29.71
   4   2  -2  202.21   31.88
  -4  -2   2  216.95   30.11
  -4  -2   2  248.52   32.60
  -4   2   3   32.90    6.28
  -4   2   3    7.50    7.26
   4  -2  -3   15.06    5.30
   4  -2  -3    3.17    6.41
   4   2  -3   11.88    4.55
   4   2  -3   10.87    7.15
  -4  -2   3   11.65    4.52
  -4  -2   3   20.84    7.41
  -4   2   4 1819.02  253.47
  -4   2   4 1653.24  254.61
   4  -2  -4 2065.68  254.03
   4  -2  -4 1666.99  254.85
   4   2  -4 1746.79  253.26
   4   2  -4 1730.30  254.70
  -4  -2   4 1751.89  253.12
  -4  -2   4 2018.24  255.52
  -4   2   5   37.07    8.86
  -4   2   5   47.03   10.42
   4  -2  -5   32.87    8.12
   4  -2  -5   77.62   12.12
   4   2  -5   33.04    7.88
   4   2  -5   49.60   10.71
  -4  -2   5   52.11    8.44
  -4  -2   5   42.24   10.50
  -4   2   6    1.32    4.17
  -4   2   6    3.18    6.03
   4  -2  -6    3.83    4.42
   4  -2  -6   12.78    8.04
   4   2  -6    4.37    3.58
   4   2  -6    1.25    7.23
  -4  -2   6    2.94    3.92
  -4  -2   6    6.09    6.63
  -4   2   7  365.76   42.31
  -4   2   7  110.59   41.10
   4  -2  -7  353.66   42.21
   4  -2  -7  357.77   44.18
   4   2  -7  293.82   41.88
   4   2  -7  330.89   43.98
  -4  -2   7  308.04   41.59
  -4  -2   7  305.29   43.94
  -4   2   8  675.52   93.44
  -4   2   8  703.77   94.71
   4  -2  -8  752.35   93.58
   4  -2  -8  771.61   95.59
   4   2  -8  721.48   94.32
   4   2  -8  768.32   95.84
  -4  -2   8  598.51   93.77
  -4  -2   8  469.48   92.50
  -4  -2   8  718.26   95.81
  -4   2   9  199.20   29.06
   4  -2  -9  192.57   28.74
   4  -2  -9  185.78   30.63
   4   2  -9  230.75   32.14
  -4  -2   9  178.17   29.28
  -4  -2   9  171.17   28.57
  -4  -2   9  210.83   31.31
  -4   2  10   70.52   13.04
   4  -2 -10   73.95   12.59
   4  -2 -10   85.23   15.67
   4   2 -10   68.01   15.09
  -4  -2  10   72.22   13.76
  -4  -2  10   79.36   12.79
  -4   2  11   65.58   12.26
   4  -2 -11   61.45   11.57
   4  -2 -11   73.98   14.55
   4   2 -11   73.09   15.18
  -4  -2  11   76.51   12.96
  -4  -2  11   70.55   12.08
  -4   2  12   -0.49    4.23
  -4   2  12   -0.35    5.11
   4  -2 -12    0.61    3.44
   4   2 -12   -2.18    7.37
  -4  -2  12   -0.48    4.25
  -4  -2  12    0.70    3.17
  -4   2  13    7.65    4.68
  -4   2  13    8.21    6.19
   4  -2 -13    7.65    4.01
   4   2 -13   14.70    5.79
   4   2 -13   40.21   10.34
  -4  -2  13   11.46    5.24
  -4  -2  13   11.18    4.41
  -4   2  14  876.79  117.74
   4  -2 -14  779.80  117.15
   4   2 -14  794.04  118.65
   4   2 -14  815.11  120.09
  -4  -2  14  862.39  118.28
  -4  -2  14  837.70  117.72
  -4   2  15   63.81   10.95
   4  -2 -15   63.25   10.54
   4   2 -15   43.03   11.32
   4   2 -15   41.27   12.98
  -4  -2  15   53.27   11.29
  -4  -2  15   85.82   11.67
  -4   2  16   30.16    6.92
   4  -2 -16   35.51    6.75
   4   2 -16   21.43    7.28
   4   2 -16   24.33    9.49
  -4  -2  16   34.82    7.93
  -4  -2  16   30.00    6.95
  -4   2  17    0.03    3.52
  -4   2  17   -2.49    3.71
   4  -2 -17    2.55    3.53
   4  -2 -17    2.10    6.50
   4   2 -17    6.01    5.00
   4   2 -17   -2.54    6.26
  -4  -2  17   -0.14    4.36
  -4  -2  17    0.10    3.47
  -4   2  18  121.73   19.45
  -4   2  18  123.54   19.28
   4  -2 -18  114.62   21.19
   4   2 -18  118.03   20.61
   4   2 -18  130.16   22.50
  -4  -2  18  154.11   20.91
  -4  -2  18  100.73   19.11
  -4   2  19  119.25   19.54
  -4   2  19  120.21   19.48
   4  -2 -19  111.24   21.39
   4   2 -19  125.78   21.19
   4   2 -19  129.99   22.88
  -4  -2  19  131.38   20.56
  -4   2  20   54.10    9.81
  -4   2  20   41.41    9.22
   4  -2 -20   47.55   11.57
   4   2 -20   47.53   12.63
  -4  -2  20   62.91   11.14
  -4   2  21   -0.63    3.87
  -4   2  21   11.06    4.38
   4  -2 -21   10.19    7.39
   4   2 -21   -0.37    7.70
  -4  -2  21    1.35    4.64
  -4   2  22    7.19    4.39
  -4   2  22    8.39    4.58
   4   2 -22   17.01    6.98
  -4  -2  22   10.89    5.45
  -4   2  23    0.65    3.84
  -4   2  23   -2.78    3.83
   4   2 -23    6.13    5.37
  -4  -2  23    1.76    4.82
  -4   2  24  183.29   26.13
   4   2 -24  143.27   27.24
  -4  -2  24  161.42   26.88
  -4   2  25   23.20    6.67
   4   2 -25   20.30    8.50
  -4  -2  25   29.87    8.39
  -4   2  26   60.49   12.29
   4  -2 -26   75.68   13.04
   4   2 -26   66.68   14.68
   4  -2 -27    4.36    5.09
   4   2 -27    2.21    5.65
   4  -2 -28   21.97    7.55
   4   2 -28   33.54   10.07
   4  -2 -29   26.03    7.33
   4   2 -29   12.21    7.19
   4  -2 -30   96.78   17.89
   4   2 -30   95.33   19.10
  -4  -2  30  112.01   18.86
   4  -2 -31   -0.81    4.94
   4   2 -31   -2.21    6.32
  -4  -2  31    0.62    5.10
   4  -2 -32   -4.28    5.91
   4   2 -32    4.56    6.13
   4  -2 -33    8.38    5.03
   4   2 -33   -2.37    5.96
   4  -2 -34   19.59    7.42
   4   2 -34   13.40    8.14
   4  -2 -35    2.49    5.12
   4   2 -35    2.38    7.57
   4  -2 -36   14.35    6.33
   4   2 -36    5.08    7.07
   4  -2 -37   -3.62    5.77
   4   2 -37   -3.36    7.04
   4  -2 -38    1.74    5.15
   4   2 -38    2.72    6.29
   4  -2 -39    3.64    5.53
   4   2 -39    4.14    6.95
  -4   3   1   50.56    9.38
  -4   3   1   49.84   11.77
   4  -3  -1   48.89    9.78
   4  -3  -1   57.45   12.48
   4   3  -1   32.63    8.40
   4   3  -1   43.87   10.85
  -4  -3   1   58.45    9.10
  -4  -3   1   53.58   11.82
  -4   3   2  368.59   54.76
  -4   3   2  321.40   56.31
   4  -3  -2  338.31   54.84
   4  -3  -2  406.85   57.15
   4   3  -2  489.98   55.19
   4   3  -2  354.52   56.11
  -4  -3   2  376.12   54.41
  -4  -3   2  345.40   56.11
  -4   3   3   10.41    4.80
  -4   3   3   22.55    8.49
   4  -3  -3    8.62    4.85
   4  -3  -3   14.12    8.13
   4   3  -3   10.34    4.74
   4   3  -3    6.85    6.57
  -4  -3   3   10.84    4.24
  -4  -3   3    5.44    7.32
  -4   3   4    7.53    4.77
  -4   3   4    8.80    6.98
   4  -3  -4   11.52    5.09
   4  -3  -4   24.51    8.66
   4   3  -4   10.68    4.86
   4   3  -4    4.10    6.98
  -4  -3   4    7.10    3.87
  -4  -3   4    9.56    7.41
  -4   3   5   34.07    7.58
  -4   3   5   30.87   10.28
   4  -3  -5   31.84    7.98
   4  -3  -5   19.08   10.05
   4   3  -5   37.47    7.84
   4   3  -5   23.79   10.29
  -4  -3   5   38.45    8.66
  -4  -3   5   44.39    7.58
  -4  -3   5   33.68    9.74
  -4   3   6   59.59   11.21
  -4   3   6   85.79   13.96
   4  -3  -6   66.09   11.63
   4  -3  -6   62.21   14.11
   4   3  -6   71.85   13.96
  -4  -3   6   48.01   10.81
  -4  -3   6   59.99   10.79
  -4  -3   6   53.93   13.29
   4  -3  -7  458.26   76.37
   4  -3  -7  554.79   78.51
   4   3  -7  527.56   77.48
   4   3  -7  850.50   80.83
  -4  -3   7  538.91   77.12
  -4  -3   7  499.56   76.27
  -4  -3   7  530.98   78.87
  -4   3   8  109.64   16.67
   4  -3  -8   81.27   16.38
   4  -3  -8  120.97   19.16
   4   3  -8   83.94   16.74
   4   3  -8  118.00   19.62
  -4  -3   8  105.59   16.95
  -4  -3   8  101.91   16.20
  -4   3   9    1.21    4.11
   4  -3  -9    3.74    4.41
   4  -3  -9    3.53    6.68
   4   3  -9   -0.09    4.86
   4   3  -9    1.43    6.80
  -4  -3   9    1.05    4.58
  -4  -3   9    3.79    3.99
  -4   3  10  195.01   23.63
  -4   3  10  177.87   24.61
   4  -3 -10  187.43   23.34
   4   3 -10  185.99   24.69
   4   3 -10  170.96   26.16
  -4  -3  10  197.08   24.26
  -4  -3  10   68.13   21.77
  -4   3  11  402.09   55.09
  -4   3  11  403.87   55.98
   4  -3 -11  372.52   54.72
   4   3 -11  349.99   55.77
   4   3 -11  377.90   57.51
  -4  -3  11  426.93   55.91
  -4  -3  11  331.15   54.80
  -4   3  12  323.72   47.47
  -4   3  12  342.96   48.36
   4  -3 -12  309.54   47.07
   4   3 -12  348.69   48.84
   4   3 -12  299.55   49.66
  -4  -3  12  324.11   47.67
  -4   3  13  124.58   17.95
  -4   3  13  107.17   18.25
   4  -3 -13  116.72   17.38
   4   3 -13  117.26   18.91
   4   3 -13   88.57   20.15
  -4  -3  13  103.51   18.11
  -4  -3  13   95.47   17.54
  -4   3  14    7.64    4.34
  -4   3  14    5.99    5.16
   4  -3 -14   16.67    4.16
   4  -3 -14    1.75    5.65
   4   3 -14    7.99    5.35
   4   3 -14    1.44    7.03
  -4  -3  14    8.03    4.81
  -4  -3  14    6.62    4.16
  -4   3  15   29.20    7.41
   4  -3 -15   38.25    6.83
   4  -3 -15   37.63    9.32
   4   3 -15   29.58    8.80
   4   3 -15   33.80   11.13
  -4  -3  15   24.02    8.09
  -4  -3  15   36.24    7.81
  -4   3  16  269.19   39.38
   4  -3 -16  276.91   38.95
   4  -3 -16  222.72   40.51
   4   3 -16  292.94   41.29
   4   3 -16  301.20   42.80
  -4  -3  16  262.96   40.21
  -4  -3  16  243.76   39.61
  -4   3  17   12.61    4.76
   4  -3 -17   12.95    4.40
   4  -3 -17   11.70    6.37
   4   3 -17   16.20    6.93
   4   3 -17   15.48    8.09
  -4  -3  17   23.86    6.46
  -4   3  18   69.50   11.67
  -4   3  18   67.89   11.56
   4  -3 -18   68.09   11.16
   4  -3 -18   58.30   12.99
   4   3 -18   70.23   13.33
   4   3 -18   59.14   14.22
  -4  -3  18   44.71   11.71
  -4   3  19    9.34    4.23
  -4   3  19    7.27    4.26
   4  -3 -19    2.46    6.85
   4   3 -19    8.41    5.89
  -4  -3  19    4.78    5.38
  -4   3  20    5.05    4.07
  -4   3  20   14.83    4.78
   4  -3 -20   14.77    7.43
  -4  -3  20    6.38    5.26
  -4   3  21   58.91    9.56
  -4   3  21   44.10    9.59
   4  -3 -21   53.49   11.75
  -4  -3  21   33.90    9.98
  -4   3  22   84.01   12.08
  -4   3  22   96.40   12.71
   4   3 -22   63.77   14.02
  -4  -3  22   27.62   11.49
  -4   3  23   66.51   12.29
   4   3 -23   78.02   15.33
  -4   3  24    6.23    4.13
   4   3 -24   -2.65    6.00
   4   3 -25   10.44    7.36
   4   3 -26   92.33   18.29
   4   3 -27   12.04    8.37
  -4  -3  27    8.08    6.31
   4  -3 -28   83.60   15.67
   4   3 -28   89.29   17.97
  -4  -3  28   88.18   16.63
   4  -3 -29    3.28    4.44
   4   3 -29   15.14    7.32
  -4  -3  29   15.34    6.73
   4  -3 -30    8.08    5.17
   4   3 -30   12.29    8.36
  -4  -3  30    7.18    5.79
   4  -3 -31    1.11    4.60
   4   3 -31   12.81    7.67
  -4  -3  31   13.74    7.02
   4  -3 -32   57.32   11.41
   4   3 -32   51.90   13.98
  -4  -3  32   50.65   12.27
   4  -3 -33    1.51    5.20
   4   3 -33    5.40    6.34
  -4  -3  33    2.15    5.71
   4  -3 -34    7.45    5.49
   4   3 -34   -1.68    6.17
   4  -3 -35    0.41    4.80
   4   3 -35    6.62    7.24
   4  -3 -36    4.26    5.67
   4   3 -36    4.47    6.44
   4  -3 -37   -1.06    4.84
   4   3 -37   -3.17    7.45
   4  -3 -38   17.05    7.04
   4   3 -38   10.07    7.76
   4  -3 -39    0.59    5.64
   4   3 -39   -3.92    7.21
  -4   4   1   77.39   12.84
  -4   4   1  102.69   17.07
   4  -4  -1   66.89   13.27
   4  -4  -1   83.43   15.78
   4   4  -1   78.05   12.73
   4   4  -1   73.54   13.01
   4   4  -1   69.79   14.35
  -4  -4   1   61.21   12.94
  -4  -4   1   60.24   12.14
  -4  -4   1   72.96   14.83
  -4   4   2  141.41   22.68
  -4   4   2  155.58   25.67
   4  -4  -2  151.72   23.24
   4  -4  -2  116.17   24.51
   4   4  -2  154.36   23.09
   4   4  -2  120.40   22.58
   4   4  -2  193.18   25.36
  -4  -4   2  162.58   23.24
  -4  -4   2  153.77   22.38
  -4  -4   2  109.68   24.01
  -4   4   3   85.71   13.81
  -4   4   3   60.64   15.53
   4  -4  -3   69.03   13.66
   4  -4  -3   83.16   17.04
   4   4  -3   96.35   14.60
   4   4  -3   88.55   16.17
  -4  -4   3   69.24   13.61
  -4  -4   3   84.04   13.29
  -4  -4   3   66.76   15.25
  -4   4   4  342.92   50.58
  -4   4   4  331.96   52.50
   4  -4  -4  323.52   50.78
   4  -4  -4  372.59   53.22
   4   4  -4  314.29   51.02
   4   4  -4  399.07   52.98
  -4  -4   4  352.41   51.00
  -4  -4   4  380.75   50.57
  -4  -4   4  307.93   52.36
  -4   4   5    0.38    3.97
  -4   4   5    7.24    8.07
   4  -4  -5   17.46    5.94
   4  -4  -5    4.25    8.80
   4   4  -5   11.41    5.41
   4   4  -5   12.53    7.85
  -4  -4   5    5.40    5.14
  -4  -4   5    4.68    4.39
  -4  -4   5   10.03    7.84
  -4   4   6  103.58   17.35
   4  -4  -6   99.52   17.65
   4  -4  -6  119.34   20.41
   4   4  -6  102.36   18.15
   4   4  -6  113.50   20.03
  -4  -4   6  101.34   17.74
  -4  -4   6  116.96   17.47
  -4   4   7    9.46    5.01
   4  -4  -7   10.90    5.79
   4  -4  -7    7.98    8.66
   4   4  -7    9.06    5.31
   4   4  -7    6.42    7.23
  -4  -4   7    7.49    5.43
  -4  -4   7   12.04    5.04
  -4   4   8  145.20   17.20
   4  -4  -8   73.27   16.26
   4  -4  -8  111.12   19.18
   4   4  -8   83.88   17.23
   4   4  -8  111.90   19.23
  -4  -4   8  112.99   17.52
  -4  -4   8   88.46   16.26
  -4   4   9  272.09   45.65
  -4   4   9  360.44   47.51
   4  -4  -9  266.97   45.82
   4   4  -9  301.12   47.07
   4   4  -9  358.02   49.06
  -4  -4   9  357.59   46.92
  -4  -4   9  341.11   46.43
  -4   4  10  242.88   36.55
  -4   4  10  237.23   37.40
   4  -4 -10  249.16   36.74
   4   4 -10  256.10   38.00
   4   4 -10  243.97   39.25
  -4  -4  10  231.41   37.20
  -4  -4  10  259.30   37.07
  -4   4  11   40.23    7.93
  -4   4  11    7.73    7.50
   4  -4 -11   39.15    7.70
   4   4 -11   33.52    8.47
   4   4 -11   32.67    9.02
   4   4 -11   46.81   10.64
  -4  -4  11   40.75    8.74
  -4  -4  11   36.69    8.10
  -4   4  12   39.42    8.08
  -4   4  12   36.46    9.10
   4  -4 -12   48.59    8.73
   4  -4 -12   40.73   10.35
   4   4 -12   49.86    9.86
   4   4 -12   49.64   10.14
   4   4 -12   49.62   11.97
  -4  -4  12   49.29    9.64
  -4  -4  12   20.64    8.03
  -4   4  13   90.65   15.87
  -4   4  13   95.17   16.55
   4  -4 -13   91.10   15.67
   4  -4 -13   77.70   17.71
   4   4 -13  100.42   16.91
   4   4 -13  104.42   18.13
   4   4 -13  125.18   19.95
  -4  -4  13  100.37   17.12
  -4  -4  13  110.68   16.83
  -4   4  14  336.14   47.40
  -4   4  14  313.66   47.58
   4  -4 -14  313.09   46.93
   4  -4 -14  323.09   49.17
   4   4 -14  319.40   49.14
   4   4 -14  320.50   50.46
  -4  -4  14  338.29   48.52
  -4   4  15  101.02   16.47
   4  -4 -15   96.01   16.00
   4  -4 -15   96.59   18.38
   4   4 -15  103.01   18.62
   4   4 -15  125.63   20.76
  -4  -4  15   97.67   17.55
  -4   4  16   36.67    7.84
   4  -4 -16   34.51    6.94
   4  -4 -16   26.67    9.32
   4   4 -16   40.65   10.04
   4   4 -16   42.45   11.24
  -4  -4  16   38.07    8.94
  -4   4  17    6.15    3.62
   4  -4 -17    4.26    2.94
   4  -4 -17   -0.25    5.38
   4   4 -17    2.15    5.92
  -4  -4  17    3.23    4.87
  -4   4  18  104.89   17.67
   4  -4 -18  103.06   17.16
   4  -4 -18  124.75   19.91
   4   4 -18  100.73   19.86
  -4  -4  18  131.42   19.73
  -4   4  19   97.45   14.50
   4  -4 -19   71.13   13.36
   4  -4 -19  100.67   16.58
  -4  -4  19   73.90   15.25
  -4   4  20   75.98   11.95
  -4   4  20   58.97   11.73
   4  -4 -20   58.75   11.36
   4  -4 -20   79.89   14.38
  -4   4  21   32.83    7.40
  -4   4  21   48.79    8.49
   4  -4 -21   20.47    9.31
  -4   4  22    1.82    3.57
   4   4 -22    2.29    6.15
  -4   4  23   17.08    5.20
   4   4 -23   22.72    9.66
   4   4 -24   71.05   16.21
  -4  -4  24   75.42   15.53
   4   4 -25   75.02   14.99
  -4  -4  25   57.02   13.28
   4   4 -26  104.67   18.94
  -4  -4  26   79.14   16.89
   4   4 -27   -2.21    7.35
  -4  -4  27   -0.39    5.70
   4   4 -28   40.19   12.10
  -4  -4  28   41.12   10.67
   4   4 -29    6.34    7.30
  -4  -4  29    5.67    6.25
   4  -4 -30    7.12    4.80
   4   4 -30   10.05    8.31
  -4  -4  30   17.77    7.29
   4  -4 -31    4.19    4.53
   4   4 -31    6.64    8.10
  -4  -4  31   16.17    7.04
   4  -4 -32   -2.55    4.80
   4   4 -32    3.00    6.24
  -4  -4  32    8.13    6.20
   4  -4 -33   -0.00    4.78
   4   4 -33   -4.34    6.56
  -4  -4  33    3.22    6.23
   4  -4 -34   14.53    5.98
   4   4 -34    3.70    7.09
  -4  -4  34    7.46    6.38
   4  -4 -35   -2.54    4.90
   4   4 -35    1.71    7.87
   4  -4 -36   -1.78    5.14
   4   4 -36    5.55    7.20
   4  -4 -37    0.04    5.32
   4   4 -37    6.06    8.62
   4  -4 -38   -0.06    5.24
   4   4 -38   -0.25    6.25
   4  -4 -39    1.66    5.37
  -4   5   1   85.04   14.67
  -4   5   1   87.40   17.85
   4  -5  -1   83.54   15.06
   4  -5  -1   86.93   17.78
   4   5  -1   90.85   15.09
   4   5  -1  105.64   17.13
  -4  -5   1   73.89   14.41
  -4  -5   1   84.62   14.01
  -4  -5   1   74.97   16.46
  -4   5   2  338.77   46.26
  -4   5   2  113.71   45.81
   4  -5  -2  314.05   46.41
   4  -5  -2  379.84   49.41
   4   5  -2  291.84   46.44
   4   5  -2  404.69   48.64
  -4  -5   2  367.37   46.63
  -4  -5   2  382.64   46.08
  -4  -5   2  346.94   48.45
  -4   5   3  180.15   28.41
  -4   5   3  165.13   30.86
   4  -5  -3  219.09   29.41
   4  -5  -3  184.69   30.87
   4   5  -3  173.19   29.03
   4   5  -3  183.99   30.23
  -4  -5   3  170.08   28.50
  -4  -5   3  219.36   28.56
  -4  -5   3  160.98   30.02
  -4   5   4   33.25    7.04
  -4   5   4   25.22   10.34
   4  -5  -4   18.42    7.00
   4  -5  -4   43.96   10.33
   4   5  -4   23.93    7.52
   4   5  -4   19.85    9.18
  -4  -5   4   28.97    7.41
  -4  -5   4   32.72    7.01
  -4   5   5   54.05    9.10
  -4   5   5   42.23   11.42
   4  -5  -5   31.88    8.91
   4  -5  -5   50.51   12.76
   4   5  -5   30.11    9.33
   4   5  -5   50.45   11.49
  -4  -5   5   44.93    9.23
  -4  -5   5   42.46    8.68
  -4   5   6   71.90   12.93
   4  -5  -6   45.41   12.63
   4  -5  -6   93.93   16.67
   4   5  -6   88.17   14.76
   4   5  -6   87.94   16.23
  -4  -5   6  100.35   14.45
  -4  -5   6   78.49   13.16
  -4   5   7  215.49   34.89
   4  -5  -7  246.80   35.55
   4  -5  -7  204.98   37.09
   4   5  -7  239.79   36.02
   4   5  -7  233.97   36.42
   4   5  -7  239.01   37.43
  -4  -5   7  226.38   35.67
  -4  -5   7  267.08   35.73
  -4   5   8   49.81    8.88
  -4   5   8   41.17   10.44
   4  -5  -8   51.56    9.52
   4   5  -8   35.73    9.32
   4   5  -8   41.45    9.89
   4   5  -8   57.58   13.04
  -4  -5   8   37.40    9.37
  -4  -5   8   32.52    8.54
  -4   5   9   35.45    7.08
  -4   5   9   18.73    7.86
   4  -5  -9   29.88    7.37
   4   5  -9   36.38    8.06
   4   5  -9   35.61    8.86
   4   5  -9   40.76   11.37
  -4  -5   9   29.06    7.46
  -4  -5   9   16.65    6.71
  -4   5  10   23.16    5.70
  -4   5  10   33.51    8.32
   4  -5 -10   19.94    5.98
   4   5 -10   26.10    7.02
   4   5 -10    0.66    5.37
   4   5 -10   26.44    9.94
  -4  -5  10   22.26    6.95
  -4  -5  10   41.53    7.50
  -4   5  11  303.48   41.84
  -4   5  11  271.86   42.46
   4  -5 -11  245.84   41.63
   4  -5 -11  305.40   44.24
   4   5 -11  235.06   43.12
   4   5 -11  330.35   45.42
  -4  -5  11  329.06   43.29
  -4   5  12  337.42   45.44
  -4   5  12  267.66   45.51
   4  -5 -12  304.00   45.43
   4  -5 -12  292.53   47.25
   4   5 -12  283.66   47.07
   4   5 -12  312.66   48.38
  -4  -5  12  371.27   47.11
  -4   5  13   54.08   10.20
  -4   5  13   59.33   10.99
   4  -5 -13   53.61   10.37
   4  -5 -13   49.10   12.38
   4   5 -13   60.79   12.85
   4   5 -13   53.15   13.34
  -4  -5  13   61.53   11.47
  -4   5  14   20.53    5.76
  -4   5  14   18.79    5.95
   4  -5 -14   19.06    5.49
   4  -5 -14   15.60    7.96
   4   5 -14   13.67    7.25
   4   5 -14   32.32    9.82
  -4  -5  14   17.99    7.07
  -4   5  15   92.19   16.34
  -4   5  15   95.57   16.61
   4  -5 -15  112.62   16.59
   4  -5 -15  125.92   19.94
   4   5 -15  101.30   19.06
  -4  -5  15  100.85   18.04
  -4   5  16  125.88   22.27
   4  -5 -16  176.47   22.48
   4  -5 -16  138.49   24.38
   4   5 -16  130.72   24.93
  -4  -5  16  139.71   23.92
  -4   5  17  116.24   16.47
   4  -5 -17   92.62   15.47
   4  -5 -17   88.46   17.99
   4   5 -17   99.64   18.97
  -4  -5  17   90.18   17.36
  -4   5  18  153.73   23.20
   4  -5 -18  149.54   22.61
   4  -5 -18  160.82   25.40
   4   5 -18  124.74   25.33
  -4   5  19    4.80    3.97
   4  -5 -19   -0.50    2.77
   4  -5 -19   -3.72    6.60
   4  -5 -20    3.84    3.26
   4  -5 -20   -2.50    6.40
  -4   5  21   23.70    6.33
   4  -5 -21   31.58    6.54
   4   5 -21   15.78    8.41
  -4  -5  21   30.53    8.48
   4   5 -22  108.42   23.73
  -4  -5  22  164.08   24.05
   4   5 -23   12.64    8.12
  -4  -5  23   13.61    7.04
   4   5 -24    3.57    7.00
  -4  -5  24    2.12    5.39
   4   5 -25   -2.70    7.10
  -4  -5  25   -2.76    5.72
   4   5 -26   20.03    9.40
  -4  -5  26   16.54    7.28
   4   5 -27   26.55   10.23
  -4  -5  27   42.44   10.70
   4   5 -28   18.01   10.43
  -4  -5  28   29.61    9.00
   4   5 -29   16.25    8.87
  -4  -5  29    5.32    6.84
   4   5 -30    3.98    6.83
  -4  -5  30    0.19    5.39
   4  -5 -31   14.13    5.52
   4   5 -31   23.86    9.84
  -4  -5  31   33.73    9.44
   4  -5 -32   16.65    5.76
   4   5 -32   10.79    9.38
  -4  -5  32   13.25    8.08
   4  -5 -33   20.76    6.10
   4   5 -33    5.13    8.22
  -4  -5  33   34.03    9.75
   4  -5 -34   -1.05    3.98
   4   5 -34    1.21    6.79
  -4  -5  34   -0.13    6.32
   4  -5 -35   -2.17    5.00
   4   5 -35    2.57    7.64
  -4  -5  35    4.81    5.86
   4  -5 -36    0.12    4.33
   4   5 -36    0.69    7.35
   4  -5 -37   11.75    5.82
   4   5 -37    9.44    7.44
   4  -5 -38    1.56    4.98
   4   5 -38   -3.55    7.21
   4  -5 -39   -1.57    5.04
  -4   6   1   49.81    9.33
  -4   6   1   58.76   13.83
   4  -6  -1   56.45   10.16
   4  -6  -1   69.85   12.92
   4   6  -1   38.02    9.41
   4   6  -1   58.94   11.32
  -4  -6   1   75.84   10.76
  -4  -6   1   15.87    7.65
  -4  -6   1   48.21   11.20
  -4   6   2   88.58   14.34
  -4   6   2   95.80   17.98
   4  -6  -2   81.68   14.63
   4  -6  -2   82.67   16.68
   4   6  -2  102.22   15.81
   4   6  -2   64.07   15.45
  -4  -6   2   63.13   13.82
  -4  -6   2   85.82   13.96
  -4   6   3   88.64   14.76
  -4   6   3  115.01   18.89
   4  -6  -3   87.61   14.99
   4  -6  -3   70.19   16.93
   4   6  -3   86.66   15.75
   4   6  -3  144.55   18.38
  -4  -6   3   73.95   14.74
  -4  -6   3   69.57   14.17
  -4   6   4  156.34   25.40
  -4   6   4  181.12   28.61
   4  -6  -4  151.78   25.75
   4  -6  -4  165.05   27.83
   4   6  -4  164.68   25.96
   4   6  -4  148.79   26.46
   4   6  -4  150.21   27.25
  -4  -6   4  180.06   26.05
  -4  -6   4  173.21   25.51
  -4   6   5   95.41   15.91
   4  -6  -5  109.86   16.72
   4  -6  -5  108.25   19.01
   4   6  -5  103.00   16.56
   4   6  -5   82.42   16.75
   4   6  -5  101.92   18.56
  -4  -6   5   83.15   15.86
  -4  -6   5   86.05   15.83
  -4   6   6   47.71    9.89
   4  -6  -6   66.79   11.14
   4  -6  -6   44.48   12.47
   4   6  -6   58.48   10.77
   4   6  -6   29.67   10.73
   4   6  -6   60.38   13.08
  -4  -6   6   48.22   10.37
  -4  -6   6   50.32   10.25
  -4   6   7   -0.21    3.09
  -4   6   7   -0.96    6.46
   4  -6  -7   -0.22    4.16
   4  -6  -7   -0.11    7.20
   4   6  -7    5.39    4.50
   4   6  -7   -0.90    5.04
   4   6  -7    1.65    6.88
  -4  -6   7   -2.40    5.07
  -4  -6   7   -1.49    4.06
  -4  -6   7    1.77    4.37
  -4   6   8  328.05   47.13
  -4   6   8  302.22   48.61
   4  -6  -8  296.06   47.20
   4   6  -8  278.13   48.40
   4   6  -8  419.44   51.05
  -4  -6   8  362.50   48.36
  -4  -6   8  302.36   48.07
  -4   6   9  361.37   54.01
  -4   6   9  328.32   55.15
   4  -6  -9  336.34   54.24
   4   6  -9  402.66   56.52
   4   6  -9  421.82   57.54
  -4  -6   9  416.93   55.43
  -4  -6   9  378.35   55.51
  -4   6  10    4.85    3.97
  -4   6  10    2.28    5.88
   4  -6 -10    1.55    4.03
   4  -6 -10    0.92    6.64
   4   6 -10    5.55    5.85
   4   6 -10    2.54    7.63
  -4  -6  10    7.04    5.43
  -4  -6  10    2.89    4.51
  -4   6  11   -0.86    3.44
  -4   6  11    0.74    4.80
   4  -6 -11    2.53    4.28
   4  -6 -11    4.56    6.55
   4   6 -11   -2.73    5.59
   4   6 -11    7.55    6.47
  -4  -6  11    1.88    4.33
  -4  -6  11    1.01    3.82
  -4   6  12    4.13    3.41
  -4   6  12    6.99    5.23
   4  -6 -12    5.39    3.91
   4  -6 -12   12.09    7.29
   4   6 -12    0.81    5.50
   4   6 -12    0.05    6.97
  -4  -6  12   -0.54    4.75
  -4  -6  12    9.28    5.11
  -4   6  13  117.03   17.72
  -4   6  13  132.30   18.57
   4  -6 -13   98.99   17.75
   4  -6 -13  100.63   20.15
   4   6 -13  111.17   20.33
   4   6 -13  128.65   22.08
  -4  -6  13  103.12   19.00
  -4  -6  13   91.82   18.57
  -4   6  14  102.14   17.58
  -4   6  14   92.13   17.63
   4  -6 -14  148.36   18.62
   4  -6 -14  100.84   20.26
   4   6 -14   97.94   20.47
  -4  -6  14  133.38   20.21
  -4   6  15  108.22   16.45
  -4   6  15   94.34   16.25
   4  -6 -15  100.02   16.56
   4  -6 -15   79.20   18.33
   4   6 -15  132.53   20.56
  -4   6  16   46.77    8.62
   4  -6 -16   36.07    8.29
   4  -6 -16   55.16   11.73
   4   6 -16   45.93   12.40
  -4   6  17    4.55    4.02
   4  -6 -17    1.93    3.18
   4  -6 -17   -0.19    5.59
   4   6 -17   -1.48    6.63
  -4   6  18   65.80   10.47
   4  -6 -18   53.77    9.77
   4  -6 -18   44.74   12.44
   4   6 -18   55.67   13.41
   4  -6 -19   73.98   11.13
   4  -6 -19   34.33   12.71
  -4  -6  19   86.45   14.48
   4  -6 -20   26.58    5.87
  -4  -6  20   25.17    8.21
   4   6 -21   17.35    8.95
  -4  -6  21   31.33    8.90
   4   6 -22   -1.79    6.62
  -4  -6  22    0.30    5.46
   4   6 -23    1.03    6.75
  -4  -6  23    8.73    6.69
   4   6 -24    4.50    6.87
  -4  -6  24    0.12    6.13
   4   6 -25   40.01   12.15
  -4  -6  25   37.45   10.86
   4   6 -26   45.66   12.54
  -4  -6  26   41.42   11.33
   4   6 -27   -0.45    6.99
  -4  -6  27    8.07    6.22
   4   6 -28   14.36    8.53
  -4  -6  28    2.23    5.82
   4   6 -29    9.34    7.74
  -4  -6  29   11.97    7.17
   4   6 -30   13.36    8.55
  -4  -6  30   13.26    7.58
   4   6 -31   -0.68    6.61
  -4  -6  31   17.55    8.27
   4   6 -32    7.85    8.09
  -4  -6  32    4.95    6.37
   4  -6 -33   -0.05    3.91
   4   6 -33    9.08    7.73
  -4  -6  33    7.21    6.64
   4  -6 -34    1.11    3.82
   4   6 -34    4.02    8.49
   4  -6 -35   10.32    5.60
   4   6 -35   14.51    8.60
  -4  -6  35   14.36    7.98
   4  -6 -36    3.06    5.13
   4   6 -36   12.31    9.29
  -4  -6  36    7.01    6.28
   4  -6 -37   -1.87    4.97
   4   6 -37   -6.22    9.66
   4  -6 -38   -0.86    4.65
   4   6 -38    1.79    7.61
   4  -6 -39    0.60    4.58
  -4   7   1  312.63   45.17
  -4   7   1  318.71   48.72
   4  -7  -1  280.27   45.38
   4  -7  -1  340.16   48.11
   4   7  -1  283.54   45.89
  -4  -7   1  315.39   45.34
  -4  -7   1  301.00   44.74
  -4  -7   1  291.09   45.63
  -4   7   2   49.11    9.48
  -4   7   2   36.32   13.11
   4  -7  -2   45.13    9.81
   4  -7  -2   67.67   13.82
   4   7  -2   46.19    9.79
   4   7  -2   55.64   11.29
  -4  -7   2   45.57    9.58
  -4  -7   2   32.36    8.74
  -4  -7   2   48.55   10.17
  -4   7   3   49.60   15.93
  -4   7   3  152.31   21.83
   4  -7  -3  118.69   18.08
   4  -7  -3  108.01   20.09
   4   7  -3  121.31   18.09
   4   7  -3  120.28   19.19
  -4  -7   3  143.90   18.56
  -4  -7   3   93.40   16.95
  -4  -7   3  131.49   18.52
  -4   7   4   13.88    5.26
  -4   7   4    4.81    7.56
   4  -7  -4   15.80    6.11
   4  -7  -4    8.49    9.12
   4   7  -4   19.31    5.99
   4   7  -4   12.94    6.68
  -4  -7   4   22.50    6.33
  -4  -7   4   20.30    5.97
  -4  -7   4   11.27    5.98
  -4   7   5  184.29   25.29
   4  -7  -5  175.93   25.60
   4  -7  -5  154.01   27.82
   4   7  -5  183.42   27.14
   4   7  -5  152.93   26.77
  -4  -7   5  120.48   24.75
  -4  -7   5  153.53   25.91
  -4   7   6  225.34   32.87
   4  -7  -6  218.75   33.26
   4  -7  -6  173.81   34.70
   4   7  -6  191.87   34.22
   4   7  -6  243.34   35.59
  -4  -7   6  226.18   33.64
  -4  -7   6  220.80   33.97
  -4   7   7  494.52   68.43
  -4   7   7  450.28   70.27
   4  -7  -7  444.78   68.57
   4  -7  -7  489.82   71.16
   4   7  -7  504.02   70.64
   4   7  -7  452.91   70.60
  -4  -7   7  431.19   68.86
  -4  -7   7  518.87   70.00
  -4   7   8   -0.43    3.53
  -4   7   8    2.24    5.93
   4  -7  -8   -1.58    4.27
   4   7  -8   -0.51    6.06
   4   7  -8    6.99    6.56
  -4  -7   8   -2.09    5.51
  -4  -7   8    2.46    4.31
  -4   7   9   15.83    5.23
  -4   7   9   17.45    7.66
   4  -7  -9   14.75    5.50
   4   7  -9   15.53    7.41
   4   7  -9   31.03    9.49
  -4  -7   9   18.13    6.57
  -4  -7   9   17.65    6.40
  -4   7  10    5.82    3.81
  -4   7  10    3.02    5.43
   4  -7 -10   10.95    4.76
   4  -7 -10    2.64    7.93
   4   7 -10    0.70    5.42
   4   7 -10   11.18    8.27
  -4  -7  10    9.91    5.27
  -4  -7  10    0.55    4.34
  -4   7  11  153.18   24.00
  -4   7  11  159.07   25.29
   4  -7 -11  149.80   24.43
   4  -7 -11  169.52   27.35
   4   7 -11  131.41   25.94
   4   7 -11  176.20   27.90
  -4  -7  11  134.05   25.14
  -4  -7  11  186.26   26.29
  -4   7  12   26.29    5.94
  -4   7  12   22.96    7.78
   4  -7 -12   26.25    6.89
   4  -7 -12   25.75    9.21
   4   7 -12   11.77    7.61
   4   7 -12   20.69    9.09
  -4  -7  12   20.60    7.47
  -4   7  13   49.15    9.34
  -4   7  13   44.36    9.68
   4  -7 -13   47.86    9.72
   4  -7 -13   42.86   12.28
   4   7 -13   55.54   13.00
  -4   7  14   10.63    4.09
  -4   7  14   11.77    4.81
   4  -7 -14    3.67    4.37
   4  -7 -14   -0.47    6.27
   4   7 -14    8.05    7.85
  -4   7  15   68.67   12.01
  -4   7  15   58.61   11.78
   4  -7 -15   74.66   12.56
   4  -7 -15   77.82   15.37
   4   7 -15   74.00   15.65
  -4   7  16    2.26    3.78
  -4   7  16    3.15    3.46
   4  -7 -16    2.77    3.77
   4  -7 -16   -0.37    5.67
   4   7 -16    1.47    5.55
  -4  -7  16    1.74    5.60
   4  -7 -17   17.02    5.65
   4  -7 -17   25.35    9.38
   4   7 -17   18.35    9.53
  -4  -7  17   32.58    8.89
   4  -7 -18    2.12    3.62
   4   7 -18   -1.06    6.39
  -4  -7  18    0.75    5.41
  -4  -7  19   -0.35    6.12
  -4  -7  20   -0.78    6.13
   4   7 -21   92.41   17.42
  -4  -7  21   51.86   13.54
   4   7 -22   35.43   11.43
  -4  -7  22   36.70   10.60
   4   7 -23   70.57   15.42
  -4  -7  23   48.43   12.94
   4   7 -24    0.06    6.43
  -4  -7  24    4.79    6.30
   4   7 -25   15.46    8.93
  -4  -7  25    5.23    6.92
   4   7 -26    2.16    8.21
  -4  -7  26    6.39    6.64
   4   7 -27   29.16   11.36
  -4  -7  27    7.79    6.64
   4   7 -28    3.39    7.32
  -4  -7  28   10.59    7.08
   4   7 -29   -2.77    8.60
  -4  -7  29   -2.49    7.10
   4   7 -30    1.49    8.06
  -4  -7  30    2.00    5.91
   4   7 -31   14.35    8.47
  -4  -7  31    0.02    6.68
   4   7 -32   10.71    9.33
  -4  -7  32    0.56    6.20
   4   7 -33   19.74   10.51
  -4  -7  33   30.11    9.97
   4  -7 -34    5.76    4.29
   4   7 -34   10.69    9.27
  -4  -7  34    3.60    6.24
   4  -7 -35    2.89    4.38
   4   7 -35   10.99    8.63
  -4  -7  35    0.84    5.57
   4  -7 -36    2.57    3.68
   4   7 -36    0.80    7.39
  -4  -7  36   -0.78    7.17
   4  -7 -37   10.88    5.30
   4   7 -37    8.36    9.42
  -4  -7  37    8.65    7.85
   4  -7 -38    2.15    4.30
   4  -7 -39   11.32    5.83
  -4   8   1   17.24    6.13
  -4   8   1   28.41   10.33
   4  -8  -1   17.74    6.47
   4  -8  -1   17.05    8.79
   4   8  -1   24.30    6.89
   4   8  -1   22.82    7.66
  -4  -8   1   11.33    6.27
  -4  -8   1   13.33    5.67
  -4  -8   1   14.52    6.41
  -4   8   2   36.58    7.97
  -4   8   2   53.25   12.76
   4  -8  -2   32.96    8.45
   4  -8  -2   34.21   10.26
   4   8  -2   33.90    9.15
  -4  -8   2   25.06    7.87
  -4  -8   2   28.35    8.26
  -4   8   3  160.72   24.45
  -4   8   3  157.99   27.75
   4  -8  -3  150.23   24.82
   4  -8  -3  182.65   27.49
   4   8  -3  140.24   25.57
  -4  -8   3  135.83   24.45
  -4  -8   3  154.31   25.30
  -4   8   4   44.16    8.30
  -4   8   4   27.13   10.80
   4  -8  -4   25.79    7.54
   4  -8  -4   26.12   10.41
   4   8  -4   21.93    8.36
  -4  -8   4   30.01    8.22
  -4  -8   4   49.67    9.61
  -4   8   5   75.02   13.26
   4  -8  -5   80.57   14.08
   4  -8  -5   91.92   16.93
   4   8  -5   69.52   15.09
  -4  -8   5   61.29   13.76
  -4  -8   5   73.29   14.24
  -4   8   6   34.81    7.36
  -4   8   6    4.93    9.81
   4  -8  -6   42.95    8.45
   4  -8  -6   32.07    9.91
   4   8  -6   37.49    9.76
  -4  -8   6   26.38    7.88
  -4  -8   6   19.34    7.69
  -4   8   7    1.91    4.07
  -4   8   7    4.13    6.92
   4  -8  -7   -0.61    4.14
   4  -8  -7   -4.99    7.12
   4   8  -7   -1.46    5.30
  -4  -8   7    8.42    5.87
  -4  -8   7   -1.37    5.61
  -4   8   8   41.54    7.58
  -4   8   8   22.43    8.93
   4  -8  -8   25.49    6.94
   4   8  -8   24.78    8.93
  -4  -8   8   15.97    7.29
  -4  -8   8   22.09    8.35
  -4   8   9  496.88   64.09
  -4   8   9  375.10   65.04
   4  -8  -9  423.35   64.09
   4   8  -9  441.35   66.34
  -4  -8   9  438.41   65.43
  -4   8  10    3.17    3.66
  -4   8  10    6.14    5.78
   4  -8 -10    5.30    4.73
   4  -8 -10    6.17    7.51
   4   8 -10    3.32    6.44
  -4  -8  10    5.43    5.52
  -4   8  11   32.09    6.93
  -4   8  11   26.21    8.38
   4  -8 -11   34.65    7.69
   4  -8 -11    5.49    8.36
   4   8 -11   43.72   10.66
  -4  -8  11   28.77    8.63
  -4   8  12   -0.32    3.87
  -4   8  12    4.60    5.54
   4  -8 -12    5.63    4.81
   4  -8 -12   -0.39    7.25
   4   8 -12    1.12    6.68
  -4  -8  12   -1.97    5.58
  -4   8  13  158.06   19.79
  -4   8  13  151.80   20.31
   4  -8 -13  110.16   19.45
   4  -8 -13   92.90   21.52
   4   8 -13  124.99   22.81
  -4  -8  13   73.26   19.92
  -4   8  14   14.58    4.91
   4  -8 -14   17.16    6.03
   4   8 -14   11.02    7.96
  -4  -8  14   15.68    6.79
   4  -8 -15   60.86    9.63
   4   8 -15   32.88   11.38
  -4  -8  15   22.19   10.12
   4  -8 -16   -0.16    4.07
   4   8 -16    1.01    7.12
  -4  -8  16   -2.90    6.30
   4  -8 -17    2.35    4.12
   4   8 -17    6.58    7.11
  -4  -8  17   -0.26    6.11
  -4  -8  18    1.82    5.95
  -4  -8  19  143.98   25.27
  -4  -8  20    4.31    5.34
   4   8 -21   75.41   18.50
  -4  -8  21  103.20   18.12
   4   8 -22    4.18    7.46
  -4  -8  22    2.38    6.55
   4   8 -23   13.89    8.77
  -4  -8  23   15.50    7.90
   4   8 -24    3.69    8.45
  -4  -8  24   14.77    7.78
   4   8 -25   29.52   11.92
  -4  -8  25   48.90   11.75
   4   8 -26    2.23    6.51
  -4  -8  26    4.06    6.49
   4   8 -27   10.33    8.67
  -4  -8  27    6.51    6.77
   4   8 -28    4.16    7.61
  -4  -8  28   -2.16    6.20
   4   8 -29   32.16   12.71
  -4  -8  29   74.02   14.44
   4   8 -30   12.12    8.21
  -4  -8  30    4.31    6.16
   4   8 -31   21.30   10.05
  -4  -8  31    3.57    6.54
   4   8 -32   -1.87    8.41
  -4  -8  32    9.15    6.79
   4   8 -33    5.27    8.25
  -4  -8  33    3.07    6.82
   4   8 -34    7.37    8.39
  -4  -8  34    0.67    7.28
   4  -8 -35   20.08    5.41
   4   8 -35    7.00    8.63
  -4  -8  35   30.77   10.13
   4  -8 -36    2.25    4.07
   4   8 -36    1.70    9.40
  -4  -8  36   -0.80    6.60
   4  -8 -37   -0.51    3.86
   4   8 -37   -3.05    9.45
  -4  -8  37    8.51    8.00
   4  -8 -38    0.04    3.87
  -4  -8  38   -4.62    6.61
   4  -8 -39    3.94    4.45
  -4  -8  39    3.33    7.52
  -4   9   1  156.00   34.16
   4  -9  -1  222.54   32.64
   4  -9  -1  212.00   34.39
   4   9  -1  208.16   33.15
  -4  -9   1  213.94   32.22
  -4  -9   1  200.97   32.52
  -4   9   2   -3.56    7.49
   4  -9  -2    2.47    4.90
   4  -9  -2   -1.99    6.68
   4   9  -2    5.79    5.42
  -4  -9   2   -0.70    4.39
  -4  -9   2    1.80    4.81
  -4   9   3   17.06    9.16
   4  -9  -3   25.89    7.66
   4  -9  -3   31.28    9.79
   4   9  -3   18.23    7.66
  -4  -9   3   33.75    8.15
  -4  -9   3   17.89    7.69
   4  -9  -4    4.09    4.93
   4  -9  -4   -0.05    4.68
   4   9  -4    5.04    5.43
  -4  -9   4   -0.93    4.58
  -4  -9   4   -2.76    5.60
  -4   9   5  122.04   18.61
   4  -9  -5  103.63   18.80
   4  -9  -5  113.17   21.38
   4   9  -5   92.28   20.11
  -4  -9   5  102.94   19.27
  -4  -9   5  117.41   20.14
  -4   9   6    0.15    3.88
  -4   9   6   -1.69    8.04
   4  -9  -6    1.51    4.10
   4  -9  -6   -0.72    7.31
   4   9  -6    4.27    6.40
  -4  -9   6    6.98    6.03
  -4   9   7  305.44   46.66
   4  -9  -7  324.97   47.47
   4  -9  -7  267.28   48.87
   4   9  -7  327.73   49.41
  -4  -9   7  348.23   48.91
  -4   9   8    3.94    4.49
   4  -9  -8    0.64    4.76
   4   9  -8   -2.94    6.56
  -4  -9   8    0.87    4.92
  -4   9   9   17.82    6.06
   4  -9  -9   18.01    6.69
   4   9  -9   23.54    8.89
  -4  -9   9   11.98    7.09
  -4  -9   9   31.62    8.13
  -4   9  10    6.88    4.36
   4  -9 -10    5.38    5.03
   4   9 -10   -4.17    6.71
  -4  -9  10    2.12    5.16
  -4  -9  10    4.23    5.86
  -4   9  11  209.88   32.86
   4  -9 -11  243.38   33.88
   4   9 -11  189.19   35.72
  -4  -9  11  191.74   34.32
  -4  -9  11  251.03   35.77
  -4   9  12    2.42    3.67
   4  -9 -12    1.75    4.65
   4   9 -12    0.61    6.26
  -4  -9  12    1.40    6.59
   4  -9 -13   15.47    5.80
   4   9 -13   13.41    7.58
  -4  -9  13    7.76    6.19
   4  -9 -14   14.34    5.96
   4   9 -14    7.66    6.06
  -4  -9  14   15.26    8.08
   4  -9 -15   48.73    9.82
   4   9 -15   46.75   12.65
  -4  -9  15   38.56   10.68
   4   9 -16   -0.09    7.90
  -4  -9  16   -0.00    6.13
   4   9 -17  138.72   24.68
  -4  -9  17  119.91   22.71
  -4  -9  18   -3.34    6.70
  -4  -9  19    7.55    5.72
   4   9 -20    1.34    7.54
  -4  -9  20   -0.45    5.38
   4   9 -21   39.40   12.71
  -4  -9  21   56.18   12.72
   4   9 -22   -1.14    7.35
  -4  -9  22   -1.63    7.55
   4   9 -23   34.52   12.83
  -4  -9  23   57.05   12.92
   4   9 -24   -1.09    7.69
  -4  -9  24    5.95    6.21
   4   9 -25   11.11    8.94
  -4  -9  25    2.55    6.02
   4   9 -26   12.26    8.29
  -4  -9  26   -1.95    5.87
   4   9 -27   25.77   11.69
  -4  -9  27   29.50    9.80
   4   9 -28    5.21    8.41
  -4  -9  28    7.44    7.96
   4   9 -29   19.35    9.18
  -4  -9  29    2.31    7.37
   4   9 -30    1.78    8.15
  -4  -9  30    1.59    5.92
   4   9 -31   12.77    9.72
  -4  -9  31   11.76    7.52
   4   9 -32    5.76   10.28
  -4  -9  32    9.17    7.43
   4   9 -33   15.89    9.91
  -4  -9  33    8.33    7.16
   4   9 -34    7.48    8.36
  -4  -9  34    0.06    6.39
   4   9 -35    0.77    6.95
  -4  -9  35   -3.22    6.53
   4  -9 -36   -0.42    3.52
   4   9 -36   -7.11    9.77
  -4  -9  36    0.07    6.96
   4  -9 -37    1.25    4.01
  -4  -9  37   -1.58    5.56
   4  -9 -38   -0.42    3.58
   4 -10  -1    1.49    5.40
  -4 -10   1    3.08    5.13
   4 -10  -2    4.25    5.74
   4 -10  -3   35.04    9.28
   4 -10  -4   22.11    7.89
   4 -10  -5   25.40    8.00
   4  10  -5   28.20    9.42
   4 -10  -6    5.76    5.54
   4  10  -6   -3.13    5.95
  -4 -10   6   -0.54    5.21
  -4 -10   6    7.50    6.40
   4 -10  -7   17.25    6.73
   4  10  -7   37.91   10.06
  -4 -10   7   18.73    7.84
  -4 -10   7    8.77    6.91
  -4  10   8    6.38    4.82
   4 -10  -8   12.39    6.15
   4  10  -8   12.84    7.75
  -4 -10   8   11.49    6.70
  -4 -10   8    9.27    6.40
  -4  10   9    3.42    4.63
   4 -10  -9   10.95    5.74
   4  10  -9    8.43    8.12
  -4 -10   9    4.45    6.16
  -4 -10   9   30.23    8.43
  -4  10  10   -1.16    3.83
   4 -10 -10   -1.39    5.26
   4  10 -10    7.83    6.95
  -4 -10  10   -0.28    6.73
  -4 -10  10    0.63    6.11
   4 -10 -11   27.57    7.95
   4  10 -11   35.00   11.42
  -4 -10  11   31.98    9.29
  -4 -10  11   20.04    8.90
[truncated: 819,340 more chars]
