# Supplementary material for: LED-pump-X-ray-multiprobe crystallography for sub-second timescales
Source: Commun Chem. 2022 Aug 26;5:102. doi: 10.1038/s42004-022-00716-1 (PMC9814726; doi:10.1038/s42004-022-00716-1)
Supplement: Supplementary file 10 — Supplementary Data 1 [file 42004_2022_716_MOESM10_ESM.zip › CIFs/4s_274K/274K_4s_t19_decay.cif]

data_global

# SUBMISSION DETAILS
 
_publ_contact_author_name       'Hatcher, Lauren'
_publ_contact_author_address
;
School of Chemistry
Cardiff University
Main Building
Park Place 
Cardiff
CF10 3AT
United Kingdom
;
_publ_contact_author_email       'HatcherL1@cardiff.ac.uk'
_publ_requested_category          FM
_publ_section_comment
; 
?
;
_publ_section_references
;
Diamond General Data Aquisition (GDA) software: http://www.opengda.org/

XIA2: Winter, G. (2010) J. Appl. Cryst. 43, 186-190.
POINTLESS: Evans, P. (2006) Acta Cryst. D62, 72-82.
AIMLESS: Evans, P. R. and Murshudov, G. N. (2013) Acta Cryst. D69, 1204-1214.
DIALS: Winter, G., et al. Acta Cryst. (2018) D74, 85-97.
CCP4: Winn, M. D. et al. (2011) Acta Cryst. D67, 235-242.
   
SHELXL: Sheldrick G. M. (2015). Acta Cryst. C71, 3-8.
SHELXT:	Sheldrick, G. M. (2015). Acta Cryst. A71, 3-8.
 
OLEX2: Dolomanov, O.V.; Bourhis, L.J.; Gildea, R.J.; Howard, J.A.K.; Puschmann,
 H., OLEX2: A complete structure solution, refinement and analysis program 
 (2009). J. Appl. Cryst., 42, 339-341.

MERCURY: Macrae, C. F., Bruno, I. J., Chisholm, J. A., Edgington,
P. R., McCabe, P., Pidcock, E., Rodriguez-Monge, L., Taylor, R.,
van de Streek, J. & Wood, P. A. (2008). J. Appl. Cryst. 41, 466-470.
;

####
 
data_274K_4s_t19_decay
 
_audit_creation_method            'SHELXL-2018/3'
_shelx_SHELXL_version_number      '2018/3'
_chemical_name_systematic         
;
Nitro-(N,N,N',N'-tetrabutyldiethylenetriamine)palladium(II)
tetraphenylborate, tetrahydrofuran solvate
;
_chemical_name_common             ?
_chemical_melting_point           ?
_chemical_formula_moiety          
;
C20 H45 N4 O2 Pd, C24 H20 B, C4 H8 O
;
_chemical_formula_sum            'C48 H73 B N4 O3 Pd' 
_chemical_formula_weight          871.31

loop_
 _atom_type_symbol
 _atom_type_description
 _atom_type_scat_dispersion_real
 _atom_type_scat_dispersion_imag
 _atom_type_scat_source
 'C'  'C'   0.0010   0.0010
 'International Tables Vol C Tables 4.2.6.8 and 6.1.1.4'
 'H'  'H'   0.0000   0.0000
 'International Tables Vol C Tables 4.2.6.8 and 6.1.1.4'
 'B'  'B'   0.0000   0.0000
 'International Tables Vol C Tables 4.2.6.8 and 6.1.1.4'
 'N'  'N'   0.0030   0.0020
 'International Tables Vol C Tables 4.2.6.8 and 6.1.1.4'
 'O'  'O'   0.0050   0.0030
 'International Tables Vol C Tables 4.2.6.8 and 6.1.1.4'
 'Pd'  'Pd'  -2.5040   0.6150
 'International Tables Vol C Tables 4.2.6.8 and 6.1.1.4'
 
_space_group_crystal_system       monoclinic
_space_group_IT_number            14
_space_group_name_H-M_alt         'P 21/n'
_space_group_name_Hall            '-P 2yn'
 
_shelx_space_group_comment
;
The symmetry employed for this shelxl refinement is uniquely defined
by the following loop, which should always be used as a source of
symmetry information in preference to the above space-group names.
They are only intended as comments.
;
 
loop_
 _space_group_symop_operation_xyz
 'x, y, z'
 '-x+1/2, y+1/2, -z+1/2'
 '-x, -y, -z'
 'x-1/2, -y-1/2, z-1/2'
 
_cell_length_a                    11.6820(5)
_cell_length_b                    13.5793(5)
_cell_length_c                    30.1774(10)
_cell_angle_alpha                 90
_cell_angle_beta                  93.541(3)
_cell_angle_gamma                 90
_cell_volume                      4778.0(3)
_cell_formula_units_Z             4
_cell_measurement_temperature     274(2)
_cell_measurement_reflns_used     8202
_cell_measurement_theta_max       20.1342498529
_cell_measurement_theta_min       1.22676015154
 
_exptl_crystal_description        Plate
_exptl_crystal_colour             Yellow
_exptl_crystal_density_meas       ?
_exptl_crystal_density_method     ?
_exptl_crystal_density_diffrn     1.211          
_exptl_crystal_F_000              1856
_exptl_transmission_factor_min    ?
_exptl_transmission_factor_max    ?
_exptl_crystal_size_max           0.100
_exptl_crystal_size_mid           0.100
_exptl_crystal_size_min           0.050
_exptl_absorpt_coefficient_mu     0.202
_shelx_estimated_absorpt_T_min    0.980
_shelx_estimated_absorpt_T_max    0.990
_exptl_absorpt_correction_T_min   0.995510691456
_exptl_absorpt_correction_T_max   1.0
_exptl_absorpt_correction_type    empirical
_exptl_absorpt_process_details    
;
CCP4 7.0.058: AIMLESS, version 0.7.1 : 27/03/18
Scaling & analysis of unmerged intensities, absorption correction using spherical harmonics
;
_exptl_absorpt_special_details    ?
_diffrn_ambient_temperature       274(2)
_diffrn_radiation_wavelength      0.534
_diffrn_measurement_device_type   'Photon counting pixel array'
_diffrn_radiation_type            Synchrotron
_diffrn_measurement_method        'shutterless scans'
_diffrn_radiation_source          'Diamond Light Source Beamline I19-2'
_diffrn_radiation_monochromator   'Silicon 111'
_diffrn_detector_area_resol_mean  ?
_diffrn_reflns_number             32790
_diffrn_reflns_av_unetI/netI      0.1326
_diffrn_reflns_av_R_equivalents   0.1047
_diffrn_reflns_limit_h_min        -14
_diffrn_reflns_limit_h_max        14
_diffrn_reflns_limit_k_min        -16
_diffrn_reflns_limit_k_max        11
_diffrn_reflns_limit_l_min        -37
_diffrn_reflns_limit_l_max        35
_diffrn_reflns_theta_min          1.236
_diffrn_reflns_theta_max          19.496
_diffrn_reflns_theta_full         18.687
_diffrn_measured_fraction_theta_max   0.996
_diffrn_measured_fraction_theta_full  0.995
_diffrn_reflns_Laue_measured_fraction_max    0.996
_diffrn_reflns_Laue_measured_fraction_full   0.995
_diffrn_reflns_point_group_measured_fraction_max   0.996
_diffrn_reflns_point_group_measured_fraction_full  0.995
_reflns_number_total              9733
_reflns_number_gt                 4960
_reflns_threshold_expression      'I > 2\s(I)'
_reflns_Friedel_coverage          0.000
_reflns_Friedel_fraction_max      .
_reflns_Friedel_fraction_full     .
 
_reflns_special_details
;
 Reflections were merged by SHELXL according to the crystal
 class for the calculation of statistics and refinement.
 
 _reflns_Friedel_fraction is defined as the number of unique
 Friedel pairs measured divided by the number that would be
 possible theoretically, ignoring centric projections and
 systematic absences.
;
 
_computing_data_collection        'Diamond GDA (http://www.opengda.org/)'
_computing_cell_refinement        'DIALS (Winter, 2018)'
_computing_data_reduction         'XIA2 (Winter 2010)'
_computing_structure_solution     'SHELXT (Sheldrick, 2015)'
_computing_structure_refinement   'SHELXL (Sheldrick, 2015)'
_computing_molecular_graphics     'OLEX2 (Dolomanov et al., 2009)'
_computing_publication_material   'MERCURY (Macrae et al., 2008)'
_refine_special_details           ?
_refine_ls_structure_factor_coef  Fsqd
_refine_ls_matrix_type            full
_refine_ls_weighting_scheme       calc
_refine_ls_weighting_details
'w=1/[\s^2^(Fo^2^)+(0.0348P)^2^] where P=(Fo^2^+2Fc^2^)/3'
_atom_sites_solution_primary      ?
_atom_sites_solution_secondary    ?
_atom_sites_solution_hydrogens    geom
_refine_ls_hydrogen_treatment     constr
_refine_ls_extinction_method      none
_refine_ls_extinction_coef        .
_refine_ls_number_reflns          9733
_refine_ls_number_parameters      526
_refine_ls_number_restraints      491
_refine_ls_R_factor_all           0.1207
_refine_ls_R_factor_gt            0.0616
_refine_ls_wR_factor_ref          0.1426
_refine_ls_wR_factor_gt           0.1226
_refine_ls_goodness_of_fit_ref    0.902
_refine_ls_restrained_S_all       0.903
_refine_ls_shift/su_max           0.001
_refine_ls_shift/su_mean          0.000
 
loop_
 _atom_site_label
 _atom_site_type_symbol
 _atom_site_fract_x
 _atom_site_fract_y
 _atom_site_fract_z
 _atom_site_U_iso_or_equiv
 _atom_site_adp_type
 _atom_site_occupancy
 _atom_site_site_symmetry_order  
 _atom_site_calc_flag
 _atom_site_refinement_flags_posn
 _atom_site_refinement_flags_adp
 _atom_site_refinement_flags_occupancy
 _atom_site_disorder_assembly
 _atom_site_disorder_group
Pd1 Pd 0.33991(3) 0.77509(2) 0.34636(2) 0.04730(14) Uani 1 1 d D . . . .
N2 N 0.3464(3) 0.9273(2) 0.33759(10) 0.0565(8) Uani 1 1 d . . . . .
N3 N 0.4543(3) 0.7987(2) 0.39830(10) 0.0478(8) Uani 1 1 d . . . . .
H3 H 0.531505 0.788345 0.388198 0.057 Uiso 1 1 calc R U . . .
N4 N 0.3309(3) 0.6314(2) 0.37137(10) 0.0476(8) Uani 1 1 d . . . . .
C1 C 0.4418(4) 0.9639(3) 0.36971(13) 0.0655(12) Uani 1 1 d . . . . .
H1A H 0.514898 0.958589 0.356264 0.079 Uiso 1 1 calc R U . . .
H1B H 0.429167 1.032647 0.376715 0.079 Uiso 1 1 calc R U . . .
C2 C 0.4440(4) 0.9031(3) 0.41158(13) 0.0617(12) Uani 1 1 d . . . . .
H2A H 0.508754 0.921866 0.431473 0.074 Uiso 1 1 calc R U . . .
H2B H 0.374132 0.913104 0.426730 0.074 Uiso 1 1 calc R U . . .
C3 C 0.4331(4) 0.7231(3) 0.43261(12) 0.0528(10) Uani 1 1 d . . . . .
H3A H 0.363868 0.738618 0.447339 0.063 Uiso 1 1 calc R U . . .
H3B H 0.496909 0.720776 0.454748 0.063 Uiso 1 1 calc R U . . .
C4 C 0.4204(3) 0.6261(3) 0.40902(12) 0.0508(10) Uani 1 1 d . . . . .
H4A H 0.493329 0.607620 0.397697 0.061 Uiso 1 1 calc R U . . .
H4B H 0.399390 0.575865 0.429852 0.061 Uiso 1 1 calc R U . . .
C5 C 0.2318(4) 0.9660(3) 0.35069(15) 0.0676(12) Uani 1 1 d . . . . .
H5A H 0.172289 0.934761 0.331744 0.081 Uiso 1 1 calc R U . . .
H5B H 0.221264 0.944805 0.380864 0.081 Uiso 1 1 calc R U . . .
C6 C 0.2127(5) 1.0762(3) 0.34847(18) 0.0950(17) Uani 1 1 d . . . . .
H6A H 0.218273 1.098573 0.318164 0.114 Uiso 1 1 calc R U . . .
H6B H 0.271806 1.109164 0.366944 0.114 Uiso 1 1 calc R U . . .
C7 C 0.0943(5) 1.1032(4) 0.3643(2) 0.122(2) Uani 1 1 d . . . . .
H7A H 0.035819 1.064466 0.348162 0.146 Uiso 1 1 calc R U . . .
H7B H 0.091841 1.087731 0.395642 0.146 Uiso 1 1 calc R U . . .
C8 C 0.0700(7) 1.2103(5) 0.3572(3) 0.187(4) Uani 1 1 d . . . . .
H8A H 0.036131 1.220185 0.327775 0.280 Uiso 1 1 calc R U . . .
H8B H 0.140285 1.246833 0.360849 0.280 Uiso 1 1 calc R U . . .
H8C H 0.017969 1.232538 0.378512 0.280 Uiso 1 1 calc R U . . .
C9 C 0.3664(4) 0.9606(3) 0.29137(13) 0.0641(12) Uani 1 1 d . . . . .
H9A H 0.298452 0.945749 0.272453 0.077 Uiso 1 1 calc R U . . .
H9B H 0.375977 1.031522 0.291635 0.077 Uiso 1 1 calc R U . . .
C10 C 0.4679(4) 0.9154(3) 0.27123(14) 0.0709(13) Uani 1 1 d . . . . .
H10A H 0.464247 0.844418 0.274246 0.085 Uiso 1 1 calc R U . . .
H10B H 0.537498 0.937965 0.287307 0.085 Uiso 1 1 calc R U . . .
C11 C 0.4731(5) 0.9416(4) 0.22254(15) 0.0937(17) Uani 1 1 d . . . . .
H11A H 0.409113 0.910425 0.205996 0.112 Uiso 1 1 calc R U . . .
H11B H 0.463976 1.012284 0.219230 0.112 Uiso 1 1 calc R U . . .
C12 C 0.5808(5) 0.9117(5) 0.2029(2) 0.136(2) Uani 1 1 d . . . . .
H12A H 0.576753 0.928108 0.171919 0.205 Uiso 1 1 calc R U . . .
H12B H 0.591287 0.841887 0.206352 0.205 Uiso 1 1 calc R U . . .
H12C H 0.644352 0.945546 0.217749 0.205 Uiso 1 1 calc R U . . .
C13 C 0.2120(4) 0.6240(3) 0.38846(14) 0.0586(11) Uani 1 1 d . . . . .
H13A H 0.203794 0.676449 0.409871 0.070 Uiso 1 1 calc R U . . .
H13B H 0.156668 0.636375 0.363778 0.070 Uiso 1 1 calc R U . . .
C14 C 0.1802(4) 0.5285(3) 0.40991(15) 0.0683(13) Uani 1 1 d . . . . .
H14A H 0.232701 0.516085 0.435469 0.082 Uiso 1 1 calc R U . . .
H14B H 0.187779 0.474981 0.389001 0.082 Uiso 1 1 calc R U . . .
C15 C 0.0590(4) 0.5310(3) 0.42446(17) 0.0774(14) Uani 1 1 d . . . . .
H15A H 0.007436 0.545126 0.398822 0.093 Uiso 1 1 calc R U . . .
H15B H 0.052466 0.584474 0.445456 0.093 Uiso 1 1 calc R U . . .
C16 C 0.0208(4) 0.4365(3) 0.44570(17) 0.0899(16) Uani 1 1 d . . . . .
H16A H 0.022882 0.383672 0.424647 0.135 Uiso 1 1 calc R U . . .
H16B H -0.055987 0.444304 0.454787 0.135 Uiso 1 1 calc R U . . .
H16C H 0.071297 0.421750 0.471138 0.135 Uiso 1 1 calc R U . . .
C17 C 0.3489(4) 0.5511(3) 0.33872(13) 0.0592(11) Uani 1 1 d . . . . .
H17A H 0.282617 0.548427 0.317746 0.071 Uiso 1 1 calc R U . . .
H17B H 0.353080 0.488763 0.354466 0.071 Uiso 1 1 calc R U . . .
C18 C 0.4545(4) 0.5619(3) 0.31330(14) 0.0711(13) Uani 1 1 d . . . . .
H18A H 0.521619 0.563366 0.333877 0.085 Uiso 1 1 calc R U . . .
H18B H 0.451133 0.623819 0.297206 0.085 Uiso 1 1 calc R U . . .
C19 C 0.4653(6) 0.4773(4) 0.28068(19) 0.116(2) Uani 1 1 d . . . . .
H19A H 0.460594 0.415811 0.296812 0.140 Uiso 1 1 calc R U . . .
H19B H 0.400388 0.479750 0.259075 0.140 Uiso 1 1 calc R U . . .
C20 C 0.5687(6) 0.4764(5) 0.2572(2) 0.151(3) Uani 1 1 d . . . . .
H20A H 0.562665 0.427285 0.234350 0.226 Uiso 1 1 calc R U . . .
H20B H 0.632827 0.461539 0.277576 0.226 Uiso 1 1 calc R U . . .
H20C H 0.579721 0.539885 0.244138 0.226 Uiso 1 1 calc R U . . .
C21 C 0.6561(3) 0.3741(3) 0.42709(13) 0.0507(10) Uani 1 1 d . . . . .
C22 C 0.7088(4) 0.4238(3) 0.39380(15) 0.0649(12) Uani 1 1 d . . . . .
H22 H 0.725538 0.389476 0.368327 0.078 Uiso 1 1 calc R U . . .
C23 C 0.7374(4) 0.5219(4) 0.39690(19) 0.0825(15) Uani 1 1 d . . . . .
H23 H 0.772146 0.552082 0.373553 0.099 Uiso 1 1 calc R U . . .
C24 C 0.7157(4) 0.5756(4) 0.43368(19) 0.0811(14) Uani 1 1 d . . . . .
H24 H 0.737449 0.641391 0.436103 0.097 Uiso 1 1 calc R U . . .
C25 C 0.6612(4) 0.5302(3) 0.46681(16) 0.0692(13) Uani 1 1 d . . . . .
H25 H 0.644285 0.565821 0.491910 0.083 Uiso 1 1 calc R U . . .
C26 C 0.6309(4) 0.4324(3) 0.46357(14) 0.0608(12) Uani 1 1 d . . . . .
H26 H 0.592260 0.404037 0.486391 0.073 Uiso 1 1 calc R U . . .
C27 C 0.7341(4) 0.2010(3) 0.45874(13) 0.0534(10) Uani 1 1 d . . . . .
C28 C 0.8091(4) 0.2507(3) 0.48880(15) 0.0640(12) Uani 1 1 d . . . . .
H28 H 0.803833 0.318896 0.490409 0.077 Uiso 1 1 calc R U . . .
C29 C 0.8913(5) 0.2034(4) 0.51645(16) 0.0821(15) Uani 1 1 d . . . . .
H29 H 0.938742 0.239939 0.536094 0.099 Uiso 1 1 calc R U . . .
C30 C 0.9024(5) 0.1045(4) 0.51487(18) 0.0895(16) Uani 1 1 d . . . . .
H30 H 0.956659 0.072467 0.533537 0.107 Uiso 1 1 calc R U . . .
C31 C 0.8326(5) 0.0523(4) 0.4854(2) 0.0891(16) Uani 1 1 d . . . . .
H31 H 0.839923 -0.015763 0.483891 0.107 Uiso 1 1 calc R U . . .
C32 C 0.7512(4) 0.0999(3) 0.45788(17) 0.0759(14) Uani 1 1 d . . . . .
H32 H 0.705832 0.062428 0.437873 0.091 Uiso 1 1 calc R U . . .
C33 C 0.5055(4) 0.2300(3) 0.44404(12) 0.0490(9) Uani 1 1 d . . . . .
C34 C 0.4797(4) 0.1449(3) 0.46661(13) 0.0541(10) Uani 1 1 d . . . . .
H34 H 0.538129 0.099909 0.473412 0.065 Uiso 1 1 calc R U . . .
C35 C 0.3706(4) 0.1239(3) 0.47952(14) 0.0643(12) Uani 1 1 d . . . . .
H35 H 0.357741 0.065631 0.494601 0.077 Uiso 1 1 calc R U . . .
C36 C 0.2811(4) 0.1878(3) 0.47043(15) 0.0700(13) Uani 1 1 d . . . . .
H36 H 0.207918 0.173811 0.479250 0.084 Uiso 1 1 calc R U . . .
C37 C 0.3030(4) 0.2734(3) 0.44779(17) 0.0766(14) Uani 1 1 d . . . . .
H37 H 0.244047 0.317813 0.440853 0.092 Uiso 1 1 calc R U . . .
C38 C 0.4127(4) 0.2929(3) 0.43544(16) 0.0697(13) Uani 1 1 d . . . . .
H38 H 0.425202 0.351521 0.420534 0.084 Uiso 1 1 calc R U . . .
C39 C 0.6359(5) 0.2124(3) 0.37473(14) 0.0643(12) Uani 1 1 d . . . . .
C40 C 0.5432(5) 0.2205(3) 0.34477(15) 0.0769(14) Uani 1 1 d . . . . .
H40 H 0.474449 0.244979 0.354242 0.092 Uiso 1 1 calc R U . . .
C41 C 0.5494(6) 0.1925(4) 0.30002(17) 0.1003(19) Uani 1 1 d . . . . .
H41 H 0.485342 0.199027 0.280349 0.120 Uiso 1 1 calc R U . . .
C42 C 0.6489(7) 0.1561(5) 0.2856(2) 0.123(2) Uani 1 1 d . . . . .
H42 H 0.652645 0.137729 0.255999 0.148 Uiso 1 1 calc R U . . .
C43 C 0.7435(7) 0.1463(5) 0.3143(2) 0.141(3) Uani 1 1 d . . . . .
H43 H 0.811597 0.120820 0.304624 0.169 Uiso 1 1 calc R U . . .
C44 C 0.7357(6) 0.1751(5) 0.35797(18) 0.1102(19) Uani 1 1 d . . . . .
H44 H 0.800602 0.169222 0.377240 0.132 Uiso 1 1 calc R U . . .
B1 B 0.6328(5) 0.2554(3) 0.42674(16) 0.0544(10) Uani 1 1 d . . . . .
O3 O 0.6851(14) 0.806(2) 0.3650(10) 0.0904(16) Uani 0.630(18) 1 d D . P A 1
C45 C 0.7275(11) 0.7613(14) 0.3270(5) 0.0931(18) Uani 0.630(18) 1 d D . P A 1
H45A H 0.704336 0.798921 0.300677 0.112 Uiso 0.630(18) 1 calc R U P A 1
H45B H 0.697475 0.694989 0.323476 0.112 Uiso 0.630(18) 1 calc R U P A 1
C46 C 0.8542(10) 0.7588(15) 0.3334(6) 0.112(2) Uani 0.630(18) 1 d D . P A 1
H46A H 0.889124 0.786090 0.307814 0.135 Uiso 0.630(18) 1 calc R U P A 1
H46B H 0.881196 0.691804 0.337999 0.135 Uiso 0.630(18) 1 calc R U P A 1
C47 C 0.8825(9) 0.8198(14) 0.3736(4) 0.112(2) Uani 0.630(18) 1 d D . P A 1
H47A H 0.928844 0.782093 0.395268 0.135 Uiso 0.630(18) 1 calc R U P A 1
H47B H 0.925708 0.877512 0.365648 0.135 Uiso 0.630(18) 1 calc R U P A 1
C48 C 0.7785(10) 0.8487(10) 0.3916(4) 0.0931(18) Uani 0.630(18) 1 d D . P A 1
H48A H 0.771961 0.919945 0.391447 0.112 Uiso 0.630(18) 1 calc R U P A 1
H48B H 0.776964 0.826079 0.422080 0.112 Uiso 0.630(18) 1 calc R U P A 1
O3A O 0.679(2) 0.805(4) 0.3615(17) 0.0904(16) Uani 0.370(18) 1 d D . P A 2
C45A C 0.7437(19) 0.777(2) 0.3249(9) 0.0931(18) Uani 0.370(18) 1 d D . P A 2
H45C H 0.730532 0.823557 0.300647 0.112 Uiso 0.370(18) 1 calc R U P A 2
H45D H 0.722030 0.711976 0.314491 0.112 Uiso 0.370(18) 1 calc R U P A 2
C46A C 0.8665(17) 0.779(2) 0.3418(11) 0.112(2) Uani 0.370(18) 1 d D . P A 2
H46C H 0.886000 0.725503 0.362131 0.135 Uiso 0.370(18) 1 calc R U P A 2
H46D H 0.918947 0.780241 0.318071 0.135 Uiso 0.370(18) 1 calc R U P A 2
C47A C 0.8589(16) 0.875(2) 0.3644(7) 0.112(2) Uani 0.370(18) 1 d D . P A 2
H47C H 0.916551 0.878897 0.388851 0.135 Uiso 0.370(18) 1 calc R U P A 2
H47D H 0.871516 0.927962 0.343828 0.135 Uiso 0.370(18) 1 calc R U P A 2
C48A C 0.7488(17) 0.8819(15) 0.3802(7) 0.0931(18) Uani 0.370(18) 1 d D . P A 2
H48C H 0.715211 0.945146 0.372014 0.112 Uiso 0.370(18) 1 calc R U P A 2
H48D H 0.753453 0.876899 0.412342 0.112 Uiso 0.370(18) 1 calc R U P A 2
O1 O 0.1249(3) 0.7603(3) 0.29816(10) 0.1156(11) Uani 0.962(5) 1 d D . P B 3
O2 O 0.2619(3) 0.72344(19) 0.25948(11) 0.1156(11) Uani 0.962(5) 1 d D . P B 3
N1 N 0.2258(3) 0.74941(12) 0.29402(8) 0.0668(11) Uani 0.962(5) 1 d D . P B 3
O1A O 0.2120(11) 0.7546(2) 0.3002(3) 0.1156(11) Uani 0.038(5) 1 d D . P B 4
O2A O 0.3293(16) 0.7140(4) 0.2535(5) 0.1156(11) Uani 0.038(5) 1 d D . P B 4
N1A N 0.2210(14) 0.7267(3) 0.2594(3) 0.0668(11) Uani 0.038(5) 1 d D . P B 4
 
loop_
 _atom_site_aniso_label
 _atom_site_aniso_U_11
 _atom_site_aniso_U_22
 _atom_site_aniso_U_33
 _atom_site_aniso_U_23
 _atom_site_aniso_U_13
 _atom_site_aniso_U_12
Pd1 0.0490(2) 0.0486(2) 0.0440(2) 0.00116(16) 0.00099(15) -0.00224(18)
N2 0.063(2) 0.053(2) 0.0532(17) 0.0065(15) 0.0004(15) 0.0000(16)
N3 0.051(2) 0.0480(16) 0.0442(17) 0.0010(13) -0.0001(15) -0.0056(15)
N4 0.0488(19) 0.0465(18) 0.0473(17) -0.0012(14) 0.0019(13) -0.0010(15)
C1 0.076(3) 0.058(3) 0.061(2) 0.0035(19) -0.006(2) -0.008(2)
C2 0.077(3) 0.0502(19) 0.056(2) -0.0014(17) -0.006(2) -0.002(2)
C3 0.064(3) 0.053(2) 0.041(2) 0.0042(14) 0.0000(19) 0.000(2)
C4 0.052(2) 0.053(2) 0.047(2) 0.0042(17) 0.0019(17) -0.003(2)
C5 0.069(3) 0.062(2) 0.072(3) -0.003(2) 0.001(2) 0.006(2)
C6 0.115(4) 0.065(3) 0.104(4) -0.004(3) -0.006(3) 0.023(3)
C7 0.116(5) 0.096(4) 0.150(5) -0.032(4) -0.009(4) 0.039(4)
C8 0.160(8) 0.091(4) 0.303(11) -0.045(5) -0.040(8) 0.041(4)
C9 0.073(3) 0.063(3) 0.056(2) 0.012(2) 0.000(2) -0.005(2)
C10 0.076(3) 0.077(3) 0.060(2) 0.007(2) 0.004(2) -0.004(2)
C11 0.106(4) 0.113(4) 0.063(2) 0.010(3) 0.016(3) -0.009(3)
C12 0.115(5) 0.194(7) 0.104(5) -0.015(5) 0.037(4) -0.011(4)
C13 0.050(2) 0.061(3) 0.066(3) 0.002(2) 0.007(2) -0.004(2)
C14 0.060(3) 0.069(3) 0.077(3) 0.013(2) 0.012(2) -0.004(2)
C15 0.058(3) 0.077(3) 0.098(4) 0.000(3) 0.016(3) -0.012(2)
C16 0.075(4) 0.083(3) 0.115(4) 0.007(3) 0.029(3) -0.009(3)
C17 0.068(3) 0.052(2) 0.058(2) -0.0071(18) 0.007(2) 0.003(2)
C18 0.070(3) 0.082(3) 0.062(3) -0.006(2) 0.011(2) 0.007(3)
C19 0.129(5) 0.112(4) 0.113(4) -0.040(3) 0.045(4) 0.000(4)
C20 0.155(6) 0.164(7) 0.141(6) -0.033(5) 0.073(5) 0.017(5)
C21 0.049(3) 0.0494(19) 0.052(2) 0.0072(15) -0.0044(18) -0.0001(18)
C22 0.065(3) 0.062(2) 0.069(3) 0.013(2) 0.010(2) -0.007(2)
C23 0.067(4) 0.061(2) 0.120(4) 0.023(2) 0.012(3) -0.008(2)
C24 0.068(4) 0.048(3) 0.126(4) 0.015(2) -0.006(3) -0.005(2)
C25 0.072(3) 0.046(2) 0.087(3) 0.000(2) -0.014(2) 0.008(2)
C26 0.079(3) 0.048(2) 0.056(2) 0.0068(17) 0.002(2) 0.003(2)
C27 0.056(2) 0.047(2) 0.058(2) 0.0022(18) 0.0106(17) 0.0024(17)
C28 0.065(3) 0.056(3) 0.070(3) -0.004(2) -0.0011(19) 0.008(2)
C29 0.082(4) 0.081(3) 0.081(3) -0.005(3) -0.015(3) 0.018(3)
C30 0.071(4) 0.080(3) 0.117(4) 0.016(3) 0.000(3) 0.021(3)
C31 0.072(4) 0.060(3) 0.136(4) 0.015(3) 0.004(3) 0.014(2)
C32 0.065(3) 0.049(2) 0.114(4) -0.003(2) 0.000(3) 0.004(2)
C33 0.059(2) 0.043(2) 0.045(2) -0.0034(17) 0.0017(18) 0.0000(16)
C34 0.058(2) 0.047(2) 0.056(3) 0.0043(18) -0.001(2) -0.0004(19)
C35 0.062(2) 0.063(3) 0.068(3) 0.008(2) 0.004(2) -0.0048(19)
C36 0.058(3) 0.064(3) 0.089(3) 0.002(2) 0.010(3) -0.005(2)
C37 0.060(3) 0.060(3) 0.110(4) 0.009(2) 0.008(3) 0.004(2)
C38 0.061(2) 0.050(3) 0.098(4) 0.017(2) 0.005(2) 0.002(2)
C39 0.087(3) 0.055(3) 0.052(2) -0.0011(19) 0.0069(17) -0.011(2)
C40 0.106(4) 0.064(3) 0.059(2) 0.009(2) -0.010(2) -0.024(3)
C41 0.165(6) 0.075(4) 0.059(2) 0.007(3) -0.007(3) -0.039(4)
C42 0.197(7) 0.111(5) 0.063(4) 0.000(4) 0.021(3) -0.022(4)
C43 0.179(6) 0.166(7) 0.081(3) -0.032(4) 0.031(3) 0.031(5)
C44 0.113(4) 0.143(5) 0.077(3) -0.022(3) 0.021(3) 0.019(4)
B1 0.062(2) 0.048(2) 0.053(2) 0.0019(18) 0.0048(19) -0.0004(19)
O3 0.073(3) 0.099(3) 0.100(4) -0.010(3) 0.014(3) -0.003(2)
C45 0.081(3) 0.100(5) 0.099(3) -0.011(3) 0.012(2) -0.003(2)
C46 0.078(3) 0.129(7) 0.131(5) -0.020(3) 0.016(2) -0.006(3)
C47 0.078(3) 0.129(7) 0.131(5) -0.020(3) 0.016(2) -0.006(3)
C48 0.081(3) 0.100(5) 0.099(3) -0.011(3) 0.012(2) -0.003(2)
O3A 0.073(3) 0.099(3) 0.100(4) -0.010(3) 0.014(3) -0.003(2)
C45A 0.081(3) 0.100(5) 0.099(3) -0.011(3) 0.012(2) -0.003(2)
C46A 0.078(3) 0.129(7) 0.131(5) -0.020(3) 0.016(2) -0.006(3)
C47A 0.078(3) 0.129(7) 0.131(5) -0.020(3) 0.016(2) -0.006(3)
C48A 0.081(3) 0.100(5) 0.099(3) -0.011(3) 0.012(2) -0.003(2)
O1 0.070(2) 0.201(3) 0.0741(15) -0.0272(16) -0.0089(15) 0.0069(18)
O2 0.070(2) 0.201(3) 0.0741(15) -0.0272(16) -0.0089(15) 0.0069(18)
N1 0.069(2) 0.068(3) 0.0621(18) 0.0078(17) -0.0043(19) -0.0042(19)
O1A 0.070(2) 0.201(3) 0.0741(15) -0.0272(16) -0.0089(15) 0.0069(18)
O2A 0.070(2) 0.201(3) 0.0741(15) -0.0272(16) -0.0089(15) 0.0069(18)
N1A 0.069(2) 0.068(3) 0.0621(18) 0.0078(17) -0.0043(19) -0.0042(19)
 
_geom_special_details
;
 All esds (except the esd in the dihedral angle between two l.s. planes)
 are estimated using the full covariance matrix.  The cell esds are taken
 into account individually in the estimation of esds in distances, angles
 and torsion angles; correlations between esds in cell parameters are only
 used when they are defined by crystal symmetry.  An approximate (isotropic)
 treatment of cell esds is used for estimating esds involving l.s. planes.
;
 
loop_
 _geom_bond_atom_site_label_1
 _geom_bond_atom_site_label_2
 _geom_bond_distance
 _geom_bond_site_symmetry_2
 _geom_bond_publ_flag
Pd1 O1A 1.999(9) . ?
Pd1 N3 2.022(3) . ?
Pd1 N1 2.033(3) . ?
Pd1 N2 2.086(3) . ?
Pd1 N4 2.098(3) . ?
N2 C9 1.498(5) . ?
N2 C5 1.514(5) . ?
N2 C1 1.515(5) . ?
N3 C2 1.480(5) . ?
N3 C3 1.490(5) . ?
N3 H3 0.9800 . ?
N4 C17 1.493(5) . ?
N4 C4 1.498(4) . ?
N4 C13 1.515(5) . ?
C1 C2 1.509(5) . ?
C1 H1A 0.9700 . ?
C1 H1B 0.9700 . ?
C2 H2A 0.9700 . ?
C2 H2B 0.9700 . ?
C3 C4 1.500(5) . ?
C3 H3A 0.9700 . ?
C3 H3B 0.9700 . ?
C4 H4A 0.9700 . ?
C4 H4B 0.9700 . ?
C5 C6 1.514(6) . ?
C5 H5A 0.9700 . ?
C5 H5B 0.9700 . ?
C6 C7 1.535(7) . ?
C6 H6A 0.9700 . ?
C6 H6B 0.9700 . ?
C7 C8 1.494(8) . ?
C7 H7A 0.9700 . ?
C7 H7B 0.9700 . ?
C8 H8A 0.9600 . ?
C8 H8B 0.9600 . ?
C8 H8C 0.9600 . ?
C9 C10 1.496(6) . ?
C9 H9A 0.9700 . ?
C9 H9B 0.9700 . ?
C10 C11 1.517(6) . ?
C10 H10A 0.9700 . ?
C10 H10B 0.9700 . ?
C11 C12 1.481(7) . ?
C11 H11A 0.9700 . ?
C11 H11B 0.9700 . ?
C12 H12A 0.9600 . ?
C12 H12B 0.9600 . ?
C12 H12C 0.9600 . ?
C13 C14 1.506(5) . ?
C13 H13A 0.9700 . ?
C13 H13B 0.9700 . ?
C14 C15 1.508(6) . ?
C14 H14A 0.9700 . ?
C14 H14B 0.9700 . ?
C15 C16 1.513(6) . ?
C15 H15A 0.9700 . ?
C15 H15B 0.9700 . ?
C16 H16A 0.9600 . ?
C16 H16B 0.9600 . ?
C16 H16C 0.9600 . ?
C17 C18 1.500(5) . ?
C17 H17A 0.9700 . ?
C17 H17B 0.9700 . ?
C18 C19 1.523(6) . ?
C18 H18A 0.9700 . ?
C18 H18B 0.9700 . ?
C19 C20 1.437(8) . ?
C19 H19A 0.9700 . ?
C19 H19B 0.9700 . ?
C20 H20A 0.9600 . ?
C20 H20B 0.9600 . ?
C20 H20C 0.9600 . ?
C21 C22 1.386(5) . ?
C21 C26 1.403(5) . ?
C21 B1 1.634(6) . ?
C22 C23 1.374(6) . ?
C22 H22 0.9300 . ?
C23 C24 1.365(6) . ?
C23 H23 0.9300 . ?
C24 C25 1.366(6) . ?
C24 H24 0.9300 . ?
C25 C26 1.376(5) . ?
C25 H25 0.9300 . ?
C26 H26 0.9300 . ?
C27 C32 1.387(5) . ?
C27 C28 1.395(6) . ?
C27 B1 1.655(7) . ?
C28 C29 1.390(6) . ?
C28 H28 0.9300 . ?
C29 C30 1.350(6) . ?
C29 H29 0.9300 . ?
C30 C31 1.366(7) . ?
C30 H30 0.9300 . ?
C31 C32 1.385(6) . ?
C31 H31 0.9300 . ?
C32 H32 0.9300 . ?
C33 C34 1.383(5) . ?
C33 C38 1.392(6) . ?
C33 B1 1.643(7) . ?
C34 C35 1.385(6) . ?
C34 H34 0.9300 . ?
C35 C36 1.373(6) . ?
C35 H35 0.9300 . ?
C36 C37 1.380(6) . ?
C36 H36 0.9300 . ?
C37 C38 1.382(6) . ?
C37 H37 0.9300 . ?
C38 H38 0.9300 . ?
C39 C40 1.372(6) . ?
C39 C44 1.395(7) . ?
C39 B1 1.677(6) . ?
C40 C41 1.409(6) . ?
C40 H40 0.9300 . ?
C41 C42 1.360(9) . ?
C41 H41 0.9300 . ?
C42 C43 1.368(9) . ?
C42 H42 0.9300 . ?
C43 C44 1.384(7) . ?
C43 H43 0.9300 . ?
C44 H44 0.9300 . ?
O3 C45 1.413(9) . ?
O3 C48 1.438(13) . ?
C45 C46 1.481(11) . ?
C45 H45A 0.9700 . ?
C45 H45B 0.9700 . ?
C46 C47 1.487(12) . ?
C46 H46A 0.9700 . ?
C46 H46B 0.9700 . ?
C47 C48 1.417(10) . ?
C47 H47A 0.9700 . ?
C47 H47B 0.9700 . ?
C48 H48A 0.9700 . ?
C48 H48B 0.9700 . ?
O3A C48A 1.422(19) . ?
O3A C45A 1.423(14) . ?
C45A C46A 1.493(15) . ?
C45A H45C 0.9700 . ?
C45A H45D 0.9700 . ?
C46A C47A 1.472(16) . ?
C46A H46C 0.9700 . ?
C46A H46D 0.9700 . ?
C47A C48A 1.402(14) . ?
C47A H47C 0.9700 . ?
C47A H47D 0.9700 . ?
C48A H48C 0.9700 . ?
C48A H48D 0.9700 . ?
O1 N1 1.2014(10) . ?
O2 N1 1.2013(10) . ?
O1A N1A 1.3000(10) . ?
O2A N1A 1.3001(10) . ?
 
loop_
 _geom_angle_atom_site_label_1
 _geom_angle_atom_site_label_2
 _geom_angle_atom_site_label_3
 _geom_angle
 _geom_angle_site_symmetry_1
 _geom_angle_site_symmetry_3
 _geom_angle_publ_flag
O1A Pd1 N3 173.0(4) . . ?
N3 Pd1 N1 179.19(11) . . ?
O1A Pd1 N2 94.64(12) . . ?
N3 Pd1 N2 85.05(12) . . ?
N1 Pd1 N2 95.67(10) . . ?
O1A Pd1 N4 94.00(10) . . ?
N3 Pd1 N4 85.05(12) . . ?
N1 Pd1 N4 94.30(10) . . ?
N2 Pd1 N4 166.10(12) . . ?
C9 N2 C5 109.2(3) . . ?
C9 N2 C1 110.2(3) . . ?
C5 N2 C1 110.3(3) . . ?
C9 N2 Pd1 115.2(3) . . ?
C5 N2 Pd1 105.7(2) . . ?
C1 N2 Pd1 106.0(2) . . ?
C2 N3 C3 116.9(3) . . ?
C2 N3 Pd1 107.5(2) . . ?
C3 N3 Pd1 107.4(2) . . ?
C2 N3 H3 108.2 . . ?
C3 N3 H3 108.2 . . ?
Pd1 N3 H3 108.2 . . ?
C17 N4 C4 110.3(3) . . ?
C17 N4 C13 110.2(3) . . ?
C4 N4 C13 110.5(3) . . ?
C17 N4 Pd1 115.5(2) . . ?
C4 N4 Pd1 105.6(2) . . ?
C13 N4 Pd1 104.5(2) . . ?
C2 C1 N2 109.2(3) . . ?
C2 C1 H1A 109.8 . . ?
N2 C1 H1A 109.8 . . ?
C2 C1 H1B 109.8 . . ?
N2 C1 H1B 109.8 . . ?
H1A C1 H1B 108.3 . . ?
N3 C2 C1 107.2(3) . . ?
N3 C2 H2A 110.3 . . ?
C1 C2 H2A 110.3 . . ?
N3 C2 H2B 110.3 . . ?
C1 C2 H2B 110.3 . . ?
H2A C2 H2B 108.5 . . ?
N3 C3 C4 106.9(3) . . ?
N3 C3 H3A 110.3 . . ?
C4 C3 H3A 110.3 . . ?
N3 C3 H3B 110.3 . . ?
C4 C3 H3B 110.3 . . ?
H3A C3 H3B 108.6 . . ?
N4 C4 C3 111.3(3) . . ?
N4 C4 H4A 109.4 . . ?
C3 C4 H4A 109.4 . . ?
N4 C4 H4B 109.4 . . ?
C3 C4 H4B 109.4 . . ?
H4A C4 H4B 108.0 . . ?
C6 C5 N2 117.5(4) . . ?
C6 C5 H5A 107.9 . . ?
N2 C5 H5A 107.9 . . ?
C6 C5 H5B 107.9 . . ?
N2 C5 H5B 107.9 . . ?
H5A C5 H5B 107.2 . . ?
C5 C6 C7 110.8(5) . . ?
C5 C6 H6A 109.5 . . ?
C7 C6 H6A 109.5 . . ?
C5 C6 H6B 109.5 . . ?
C7 C6 H6B 109.5 . . ?
H6A C6 H6B 108.1 . . ?
C8 C7 C6 110.8(6) . . ?
C8 C7 H7A 109.5 . . ?
C6 C7 H7A 109.5 . . ?
C8 C7 H7B 109.5 . . ?
C6 C7 H7B 109.5 . . ?
H7A C7 H7B 108.1 . . ?
C7 C8 H8A 109.5 . . ?
C7 C8 H8B 109.5 . . ?
H8A C8 H8B 109.5 . . ?
C7 C8 H8C 109.5 . . ?
H8A C8 H8C 109.5 . . ?
H8B C8 H8C 109.5 . . ?
C10 C9 N2 115.3(3) . . ?
C10 C9 H9A 108.4 . . ?
N2 C9 H9A 108.4 . . ?
C10 C9 H9B 108.4 . . ?
N2 C9 H9B 108.4 . . ?
H9A C9 H9B 107.5 . . ?
C9 C10 C11 112.2(4) . . ?
C9 C10 H10A 109.2 . . ?
C11 C10 H10A 109.2 . . ?
C9 C10 H10B 109.2 . . ?
C11 C10 H10B 109.2 . . ?
H10A C10 H10B 107.9 . . ?
C12 C11 C10 114.1(5) . . ?
C12 C11 H11A 108.7 . . ?
C10 C11 H11A 108.7 . . ?
C12 C11 H11B 108.7 . . ?
C10 C11 H11B 108.7 . . ?
H11A C11 H11B 107.6 . . ?
C11 C12 H12A 109.5 . . ?
C11 C12 H12B 109.5 . . ?
H12A C12 H12B 109.5 . . ?
C11 C12 H12C 109.5 . . ?
H12A C12 H12C 109.5 . . ?
H12B C12 H12C 109.5 . . ?
C14 C13 N4 117.3(3) . . ?
C14 C13 H13A 108.0 . . ?
N4 C13 H13A 108.0 . . ?
C14 C13 H13B 108.0 . . ?
N4 C13 H13B 108.0 . . ?
H13A C13 H13B 107.2 . . ?
C13 C14 C15 111.5(4) . . ?
C13 C14 H14A 109.3 . . ?
C15 C14 H14A 109.3 . . ?
C13 C14 H14B 109.3 . . ?
C15 C14 H14B 109.3 . . ?
H14A C14 H14B 108.0 . . ?
C14 C15 C16 114.3(4) . . ?
C14 C15 H15A 108.7 . . ?
C16 C15 H15A 108.7 . . ?
C14 C15 H15B 108.7 . . ?
C16 C15 H15B 108.7 . . ?
H15A C15 H15B 107.6 . . ?
C15 C16 H16A 109.5 . . ?
C15 C16 H16B 109.5 . . ?
H16A C16 H16B 109.5 . . ?
C15 C16 H16C 109.5 . . ?
H16A C16 H16C 109.5 . . ?
H16B C16 H16C 109.5 . . ?
N4 C17 C18 114.8(4) . . ?
N4 C17 H17A 108.6 . . ?
C18 C17 H17A 108.6 . . ?
N4 C17 H17B 108.6 . . ?
C18 C17 H17B 108.6 . . ?
H17A C17 H17B 107.5 . . ?
C17 C18 C19 111.1(4) . . ?
C17 C18 H18A 109.4 . . ?
C19 C18 H18A 109.4 . . ?
C17 C18 H18B 109.4 . . ?
C19 C18 H18B 109.4 . . ?
H18A C18 H18B 108.0 . . ?
C20 C19 C18 115.5(5) . . ?
C20 C19 H19A 108.4 . . ?
C18 C19 H19A 108.4 . . ?
C20 C19 H19B 108.4 . . ?
C18 C19 H19B 108.4 . . ?
H19A C19 H19B 107.5 . . ?
C19 C20 H20A 109.5 . . ?
C19 C20 H20B 109.5 . . ?
H20A C20 H20B 109.5 . . ?
C19 C20 H20C 109.5 . . ?
H20A C20 H20C 109.5 . . ?
H20B C20 H20C 109.5 . . ?
C22 C21 C26 114.7(4) . . ?
C22 C21 B1 123.9(4) . . ?
C26 C21 B1 121.3(4) . . ?
C23 C22 C21 122.7(5) . . ?
C23 C22 H22 118.7 . . ?
C21 C22 H22 118.7 . . ?
C24 C23 C22 121.1(5) . . ?
C24 C23 H23 119.4 . . ?
C22 C23 H23 119.4 . . ?
C23 C24 C25 118.2(5) . . ?
C23 C24 H24 120.9 . . ?
C25 C24 H24 120.9 . . ?
C24 C25 C26 120.9(5) . . ?
C24 C25 H25 119.6 . . ?
C26 C25 H25 119.6 . . ?
C25 C26 C21 122.4(4) . . ?
C25 C26 H26 118.8 . . ?
C21 C26 H26 118.8 . . ?
C32 C27 C28 113.9(4) . . ?
C32 C27 B1 122.0(4) . . ?
C28 C27 B1 124.1(4) . . ?
C29 C28 C27 123.3(4) . . ?
C29 C28 H28 118.3 . . ?
C27 C28 H28 118.3 . . ?
C30 C29 C28 120.2(5) . . ?
C30 C29 H29 119.9 . . ?
C28 C29 H29 119.9 . . ?
C29 C30 C31 119.0(5) . . ?
C29 C30 H30 120.5 . . ?
C31 C30 H30 120.5 . . ?
C30 C31 C32 120.6(5) . . ?
C30 C31 H31 119.7 . . ?
C32 C31 H31 119.7 . . ?
C31 C32 C27 123.0(5) . . ?
C31 C32 H32 118.5 . . ?
C27 C32 H32 118.5 . . ?
C34 C33 C38 114.4(4) . . ?
C34 C33 B1 124.1(4) . . ?
C38 C33 B1 121.4(4) . . ?
C33 C34 C35 122.9(4) . . ?
C33 C34 H34 118.6 . . ?
C35 C34 H34 118.6 . . ?
C36 C35 C34 121.1(4) . . ?
C36 C35 H35 119.5 . . ?
C34 C35 H35 119.5 . . ?
C35 C36 C37 117.9(5) . . ?
C35 C36 H36 121.0 . . ?
C37 C36 H36 121.0 . . ?
C36 C37 C38 120.0(5) . . ?
C36 C37 H37 120.0 . . ?
C38 C37 H37 120.0 . . ?
C37 C38 C33 123.8(4) . . ?
C37 C38 H38 118.1 . . ?
C33 C38 H38 118.1 . . ?
C40 C39 C44 115.7(5) . . ?
C40 C39 B1 121.8(5) . . ?
C44 C39 B1 122.2(5) . . ?
C39 C40 C41 121.7(6) . . ?
C39 C40 H40 119.2 . . ?
C41 C40 H40 119.2 . . ?
C42 C41 C40 120.1(7) . . ?
C42 C41 H41 120.0 . . ?
C40 C41 H41 120.0 . . ?
C41 C42 C43 120.4(7) . . ?
C41 C42 H42 119.8 . . ?
C43 C42 H42 119.8 . . ?
C42 C43 C44 118.5(7) . . ?
C42 C43 H43 120.7 . . ?
C44 C43 H43 120.7 . . ?
C43 C44 C39 123.7(6) . . ?
C43 C44 H44 118.2 . . ?
C39 C44 H44 118.2 . . ?
C21 B1 C33 111.1(4) . . ?
C21 B1 C27 108.9(4) . . ?
C33 B1 C27 110.5(3) . . ?
C21 B1 C39 109.6(3) . . ?
C33 B1 C39 107.2(4) . . ?
C27 B1 C39 109.5(4) . . ?
C45 O3 C48 109.5(9) . . ?
O3 C45 C46 107.6(9) . . ?
O3 C45 H45A 110.2 . . ?
C46 C45 H45A 110.2 . . ?
O3 C45 H45B 110.2 . . ?
C46 C45 H45B 110.2 . . ?
H45A C45 H45B 108.5 . . ?
C45 C46 C47 105.3(8) . . ?
C45 C46 H46A 110.7 . . ?
C47 C46 H46A 110.7 . . ?
C45 C46 H46B 110.7 . . ?
C47 C46 H46B 110.7 . . ?
H46A C46 H46B 108.8 . . ?
C48 C47 C46 108.4(8) . . ?
C48 C47 H47A 110.0 . . ?
C46 C47 H47A 110.0 . . ?
C48 C47 H47B 110.0 . . ?
C46 C47 H47B 110.0 . . ?
H47A C47 H47B 108.4 . . ?
C47 C48 O3 108.2(8) . . ?
C47 C48 H48A 110.1 . . ?
O3 C48 H48A 110.1 . . ?
C47 C48 H48B 110.1 . . ?
O3 C48 H48B 110.1 . . ?
H48A C48 H48B 108.4 . . ?
C48A O3A C45A 100.6(18) . . ?
O3A C45A C46A 105.9(17) . . ?
O3A C45A H45C 110.5 . . ?
C46A C45A H45C 110.5 . . ?
O3A C45A H45D 110.5 . . ?
C46A C45A H45D 110.5 . . ?
H45C C45A H45D 108.7 . . ?
C47A C46A C45A 95.0(14) . . ?
C47A C46A H46C 112.7 . . ?
C45A C46A H46C 112.7 . . ?
C47A C46A H46D 112.7 . . ?
C45A C46A H46D 112.7 . . ?
H46C C46A H46D 110.2 . . ?
C48A C47A C46A 107.6(13) . . ?
C48A C47A H47C 110.2 . . ?
C46A C47A H47C 110.2 . . ?
C48A C47A H47D 110.2 . . ?
C46A C47A H47D 110.2 . . ?
H47C C47A H47D 108.5 . . ?
C47A C48A O3A 109.1(13) . . ?
C47A C48A H48C 109.9 . . ?
O3A C48A H48C 109.9 . . ?
C47A C48A H48D 109.9 . . ?
O3A C48A H48D 109.9 . . ?
H48C C48A H48D 108.3 . . ?
O2 N1 O1 121.71(15) . . ?
O2 N1 Pd1 118.4(2) . . ?
O1 N1 Pd1 119.9(2) . . ?
N1A O1A Pd1 126.9(7) . . ?
O1A N1A O2A 107.73(12) . . ?
 
loop_
 _geom_torsion_atom_site_label_1
 _geom_torsion_atom_site_label_2
 _geom_torsion_atom_site_label_3
 _geom_torsion_atom_site_label_4
 _geom_torsion
 _geom_torsion_site_symmetry_1
 _geom_torsion_site_symmetry_2
 _geom_torsion_site_symmetry_3
 _geom_torsion_site_symmetry_4
 _geom_torsion_publ_flag
C9 N2 C1 C2 -160.6(3) . . . . ?
C5 N2 C1 C2 78.7(4) . . . . ?
Pd1 N2 C1 C2 -35.3(4) . . . . ?
C3 N3 C2 C1 -167.3(4) . . . . ?
Pd1 N3 C2 C1 -46.4(4) . . . . ?
N2 C1 C2 N3 55.1(4) . . . . ?
C2 N3 C3 C4 166.7(3) . . . . ?
Pd1 N3 C3 C4 45.9(4) . . . . ?
C17 N4 C4 C3 158.8(3) . . . . ?
C13 N4 C4 C3 -79.1(4) . . . . ?
Pd1 N4 C4 C3 33.4(3) . . . . ?
N3 C3 C4 N4 -53.7(4) . . . . ?
C9 N2 C5 C6 -56.6(5) . . . . ?
C1 N2 C5 C6 64.7(5) . . . . ?
Pd1 N2 C5 C6 178.8(3) . . . . ?
N2 C5 C6 C7 -178.0(4) . . . . ?
C5 C6 C7 C8 -173.5(5) . . . . ?
C5 N2 C9 C10 -171.1(4) . . . . ?
C1 N2 C9 C10 67.6(5) . . . . ?
Pd1 N2 C9 C10 -52.3(5) . . . . ?
N2 C9 C10 C11 172.1(4) . . . . ?
C9 C10 C11 C12 171.1(5) . . . . ?
C17 N4 C13 C14 56.9(5) . . . . ?
C4 N4 C13 C14 -65.3(4) . . . . ?
Pd1 N4 C13 C14 -178.4(3) . . . . ?
N4 C13 C14 C15 -178.9(4) . . . . ?
C13 C14 C15 C16 179.1(4) . . . . ?
C4 N4 C17 C18 -68.6(4) . . . . ?
C13 N4 C17 C18 169.0(4) . . . . ?
Pd1 N4 C17 C18 50.9(4) . . . . ?
N4 C17 C18 C19 -179.6(4) . . . . ?
C17 C18 C19 C20 -175.1(6) . . . . ?
C26 C21 C22 C23 2.0(6) . . . . ?
B1 C21 C22 C23 -173.6(4) . . . . ?
C21 C22 C23 C24 0.5(8) . . . . ?
C22 C23 C24 C25 -2.2(8) . . . . ?
C23 C24 C25 C26 1.2(7) . . . . ?
C24 C25 C26 C21 1.5(7) . . . . ?
C22 C21 C26 C25 -3.0(6) . . . . ?
B1 C21 C26 C25 172.7(4) . . . . ?
C32 C27 C28 C29 -1.9(7) . . . . ?
B1 C27 C28 C29 177.8(4) . . . . ?
C27 C28 C29 C30 0.6(8) . . . . ?
C28 C29 C30 C31 0.7(8) . . . . ?
C29 C30 C31 C32 -0.5(9) . . . . ?
C30 C31 C32 C27 -1.0(8) . . . . ?
C28 C27 C32 C31 2.1(7) . . . . ?
B1 C27 C32 C31 -177.6(5) . . . . ?
C38 C33 C34 C35 0.1(6) . . . . ?
B1 C33 C34 C35 -177.8(4) . . . . ?
C33 C34 C35 C36 -0.1(7) . . . . ?
C34 C35 C36 C37 0.4(7) . . . . ?
C35 C36 C37 C38 -0.7(7) . . . . ?
C36 C37 C38 C33 0.8(8) . . . . ?
C34 C33 C38 C37 -0.5(7) . . . . ?
B1 C33 C38 C37 177.5(4) . . . . ?
C44 C39 C40 C41 0.0(7) . . . . ?
B1 C39 C40 C41 174.1(4) . . . . ?
C39 C40 C41 C42 0.3(8) . . . . ?
C40 C41 C42 C43 0.0(10) . . . . ?
C41 C42 C43 C44 -0.6(11) . . . . ?
C42 C43 C44 C39 1.0(11) . . . . ?
C40 C39 C44 C43 -0.7(9) . . . . ?
B1 C39 C44 C43 -174.7(6) . . . . ?
C22 C21 B1 C33 -138.9(4) . . . . ?
C26 C21 B1 C33 45.8(5) . . . . ?
C22 C21 B1 C27 99.3(5) . . . . ?
C26 C21 B1 C27 -76.0(5) . . . . ?
C22 C21 B1 C39 -20.5(6) . . . . ?
C26 C21 B1 C39 164.2(4) . . . . ?
C34 C33 B1 C21 -148.6(4) . . . . ?
C38 C33 B1 C21 33.5(5) . . . . ?
C34 C33 B1 C27 -27.7(5) . . . . ?
C38 C33 B1 C27 154.4(4) . . . . ?
C34 C33 B1 C39 91.6(5) . . . . ?
C38 C33 B1 C39 -86.2(5) . . . . ?
C32 C27 B1 C21 -166.4(4) . . . . ?
C28 C27 B1 C21 13.9(6) . . . . ?
C32 C27 B1 C33 71.4(5) . . . . ?
C28 C27 B1 C33 -108.3(5) . . . . ?
C32 C27 B1 C39 -46.5(6) . . . . ?
C28 C27 B1 C39 133.8(4) . . . . ?
C40 C39 B1 C21 -80.9(5) . . . . ?
C44 C39 B1 C21 92.8(5) . . . . ?
C40 C39 B1 C33 39.8(5) . . . . ?
C44 C39 B1 C33 -146.5(5) . . . . ?
C40 C39 B1 C27 159.7(4) . . . . ?
C44 C39 B1 C27 -26.6(6) . . . . ?
C48 O3 C45 C46 11(3) . . . . ?
O3 C45 C46 C47 -9(2) . . . . ?
C45 C46 C47 C48 4.8(18) . . . . ?
C46 C47 C48 O3 2(2) . . . . ?
C45 O3 C48 C47 -8(3) . . . . ?
C48A O3A C45A C46A 41(5) . . . . ?
O3A C45A C46A C47A -46(3) . . . . ?
C45A C46A C47A C48A 34(3) . . . . ?
C46A C47A C48A O3A -11(4) . . . . ?
C45A O3A C48A C47A -18(5) . . . . ?
Pd1 O1A N1A O2A 0.00(3) . . . . ?
 
_refine_diff_density_max    0.505
_refine_diff_density_min   -0.565
_refine_diff_density_rms    0.069

_shelx_res_file
;
TITL shelxt in P 1 21/n 1
    76_pdno2_tr_274k_100s_19_decay.res
    created by SHELXL-2018/3 at 15:15:18 on 31-Mar-2020
CELL 0.534 11.682 13.5793 30.1774 90 93.541 90
ZERR 4 0.000474 0.00049 0.001031 0 0.003241 0
LATT 1
SYMM 0.5-X,0.5+Y,0.5-Z
SFAC C H B N O Pd
DISP B 0 0 4.561
DISP C 0.001 0.001 6.94
DISP H -0 0 0.611
DISP N 0.003 0.002 10.693
DISP O 0.005 0.003 16.398
DISP Pd -2.504 0.615 1934.604
UNIT 192 292 4 16 12 4
DFIX 1.2 0.001 N1 O1 N1 O2
DFIX 1.3 0.001 O1A N1A N1A O2A
DFIX 2 0.01 Pd1 O1A
DANG 2.1 0.001 O1 O2 O1A O2A
FLAT 0.001 Pd1 O1 O2 N1 O1A O2A N1A
RIGU 0.001 0.002
EADP O3 O3A
EADP C45 C45A C48 C48A
EADP C46 C46A C47 C47A
EADP O1 O1A O2 O2A
EADP N1 N1A

L.S. 20
PLAN  5
SIZE 0.1 0.1 0.05
TEMP 1
BOND $H
list 4
CONF
fmap 2
acta
SHEL 999 0.8
OMIT -4 8 19
OMIT -1 2 3
OMIT -3 10 18
OMIT 6 0 16
OMIT -3 0 -1
OMIT 2 0 10
REM <olex2.extras>
REM <HklSrc "%.\\76_PdNO2_TR_274K_100S_19_decay.hkl">
REM </olex2.extras>

WGHT    0.034800
FVAR       0.23632   0.63045   0.96247
PD1   6    0.339914    0.775094    0.346355    11.00000    0.04903    0.04861 =
         0.04402    0.00116    0.00099   -0.00224
N2    4    0.346442    0.927287    0.337591    11.00000    0.06260    0.05332 =
         0.05322    0.00652    0.00042   -0.00003
N3    4    0.454288    0.798694    0.398303    11.00000    0.05070    0.04801 =
         0.04417    0.00097   -0.00009   -0.00558
AFIX  13
H3    2    0.531505    0.788345    0.388198    11.00000   -1.20000
AFIX   0
N4    4    0.330943    0.631356    0.371370    11.00000    0.04880    0.04653 =
         0.04729   -0.00122    0.00186   -0.00099
C1    1    0.441847    0.963945    0.369707    11.00000    0.07564    0.05834 =
         0.06125    0.00351   -0.00615   -0.00814
AFIX  23
H1A   2    0.514898    0.958589    0.356264    11.00000   -1.20000
H1B   2    0.429167    1.032647    0.376715    11.00000   -1.20000
AFIX   0
C2    1    0.444049    0.903075    0.411577    11.00000    0.07729    0.05018 =
         0.05644   -0.00139   -0.00552   -0.00234
AFIX  23
H2A   2    0.508754    0.921866    0.431473    11.00000   -1.20000
H2B   2    0.374132    0.913104    0.426730    11.00000   -1.20000
AFIX   0
C3    1    0.433124    0.723092    0.432614    11.00000    0.06421    0.05339 =
         0.04052    0.00425   -0.00001    0.00036
AFIX  23
H3A   2    0.363868    0.738618    0.447339    11.00000   -1.20000
H3B   2    0.496909    0.720776    0.454748    11.00000   -1.20000
AFIX   0
C4    1    0.420448    0.626144    0.409022    11.00000    0.05161    0.05340 =
         0.04727    0.00424    0.00192   -0.00311
AFIX  23
H4A   2    0.493329    0.607620    0.397697    11.00000   -1.20000
H4B   2    0.399390    0.575865    0.429852    11.00000   -1.20000
AFIX   0
C5    1    0.231797    0.965991    0.350690    11.00000    0.06862    0.06167 =
         0.07199   -0.00308    0.00124    0.00574
AFIX  23
H5A   2    0.172289    0.934761    0.331744    11.00000   -1.20000
H5B   2    0.221264    0.944805    0.380864    11.00000   -1.20000
AFIX   0
C6    1    0.212683    1.076167    0.348474    11.00000    0.11481    0.06474 =
         0.10391   -0.00399   -0.00638    0.02288
AFIX  23
H6A   2    0.218273    1.098573    0.318164    11.00000   -1.20000
H6B   2    0.271806    1.109164    0.366944    11.00000   -1.20000
AFIX   0
C7    1    0.094328    1.103203    0.364336    11.00000    0.11609    0.09585 =
         0.15048   -0.03199   -0.00894    0.03917
AFIX  23
H7A   2    0.035819    1.064466    0.348162    11.00000   -1.20000
H7B   2    0.091841    1.087731    0.395642    11.00000   -1.20000
AFIX   0
C8    1    0.070005    1.210258    0.357233    11.00000    0.16003    0.09149 =
         0.30258   -0.04508   -0.03954    0.04116
AFIX 137
H8A   2    0.036131    1.220185    0.327775    11.00000   -1.50000
H8B   2    0.140285    1.246833    0.360849    11.00000   -1.50000
H8C   2    0.017969    1.232538    0.378512    11.00000   -1.50000
AFIX   0
C9    1    0.366426    0.960562    0.291370    11.00000    0.07292    0.06330 =
         0.05561    0.01182   -0.00009   -0.00450
AFIX  23
H9A   2    0.298452    0.945749    0.272453    11.00000   -1.20000
H9B   2    0.375977    1.031522    0.291635    11.00000   -1.20000
AFIX   0
C10   1    0.467911    0.915447    0.271234    11.00000    0.07562    0.07662 =
         0.06048    0.00715    0.00412   -0.00385
AFIX  23
H10A  2    0.464247    0.844418    0.274246    11.00000   -1.20000
H10B  2    0.537498    0.937965    0.287307    11.00000   -1.20000
AFIX   0
C11   1    0.473074    0.941614    0.222543    11.00000    0.10646    0.11334 =
         0.06262    0.00962    0.01552   -0.00880
AFIX  23
H11A  2    0.409113    0.910425    0.205996    11.00000   -1.20000
H11B  2    0.463976    1.012284    0.219230    11.00000   -1.20000
AFIX   0
C12   1    0.580845    0.911654    0.202914    11.00000    0.11532    0.19372 =
         0.10386   -0.01483    0.03684   -0.01132
AFIX 137
H12A  2    0.576753    0.928108    0.171919    11.00000   -1.50000
H12B  2    0.591287    0.841887    0.206352    11.00000   -1.50000
H12C  2    0.644352    0.945546    0.217749    11.00000   -1.50000
AFIX   0
C13   1    0.211975    0.624031    0.388460    11.00000    0.04991    0.06059 =
         0.06556    0.00246    0.00675   -0.00406
AFIX  23
H13A  2    0.203794    0.676449    0.409871    11.00000   -1.20000
H13B  2    0.156668    0.636375    0.363778    11.00000   -1.20000
AFIX   0
C14   1    0.180217    0.528498    0.409908    11.00000    0.05955    0.06924 =
         0.07706    0.01268    0.01177   -0.00385
AFIX  23
H14A  2    0.232701    0.516085    0.435469    11.00000   -1.20000
H14B  2    0.187779    0.474981    0.389001    11.00000   -1.20000
AFIX   0
C15   1    0.059028    0.530993    0.424456    11.00000    0.05759    0.07749 =
         0.09841   -0.00004    0.01592   -0.01234
AFIX  23
H15A  2    0.007436    0.545126    0.398822    11.00000   -1.20000
H15B  2    0.052466    0.584474    0.445456    11.00000   -1.20000
AFIX   0
C16   1    0.020811    0.436545    0.445699    11.00000    0.07462    0.08320 =
         0.11477    0.00703    0.02905   -0.00945
AFIX 137
H16A  2    0.022882    0.383672    0.424647    11.00000   -1.50000
H16B  2   -0.055987    0.444304    0.454787    11.00000   -1.50000
H16C  2    0.071297    0.421750    0.471138    11.00000   -1.50000
AFIX   0
C17   1    0.348899    0.551058    0.338720    11.00000    0.06787    0.05219 =
         0.05795   -0.00707    0.00691    0.00281
AFIX  23
H17A  2    0.282617    0.548427    0.317746    11.00000   -1.20000
H17B  2    0.353080    0.488763    0.354466    11.00000   -1.20000
AFIX   0
C18   1    0.454490    0.561946    0.313296    11.00000    0.07027    0.08155 =
         0.06226   -0.00596    0.01082    0.00688
AFIX  23
H18A  2    0.521619    0.563366    0.333877    11.00000   -1.20000
H18B  2    0.451133    0.623819    0.297206    11.00000   -1.20000
AFIX   0
C19   1    0.465343    0.477317    0.280682    11.00000    0.12868    0.11217 =
         0.11306   -0.04012    0.04538    0.00029
AFIX  23
H19A  2    0.460594    0.415811    0.296812    11.00000   -1.20000
H19B  2    0.400388    0.479750    0.259075    11.00000   -1.20000
AFIX   0
C20   1    0.568715    0.476433    0.257242    11.00000    0.15506    0.16391 =
         0.14104   -0.03321    0.07267    0.01705
AFIX 137
H20A  2    0.562665    0.427285    0.234350    11.00000   -1.50000
H20B  2    0.632827    0.461539    0.277576    11.00000   -1.50000
H20C  2    0.579721    0.539885    0.244138    11.00000   -1.50000
AFIX   0

C21   1    0.656139    0.374065    0.427088    11.00000    0.04923    0.04939 =
         0.05249    0.00717   -0.00436   -0.00010
C22   1    0.708842    0.423825    0.393797    11.00000    0.06454    0.06169 =
         0.06912    0.01253    0.00966   -0.00721
AFIX  43
H22   2    0.725538    0.389476    0.368327    11.00000   -1.20000
AFIX   0
C23   1    0.737420    0.521851    0.396902    11.00000    0.06738    0.06114 =
         0.11969    0.02275    0.01154   -0.00832
AFIX  43
H23   2    0.772146    0.552082    0.373553    11.00000   -1.20000
AFIX   0
C24   1    0.715703    0.575634    0.433683    11.00000    0.06764    0.04826 =
         0.12597    0.01485   -0.00566   -0.00501
AFIX  43
H24   2    0.737449    0.641391    0.436103    11.00000   -1.20000
AFIX   0
C25   1    0.661172    0.530199    0.466815    11.00000    0.07231    0.04552 =
         0.08746    0.00005   -0.01429    0.00766
AFIX  43
H25   2    0.644285    0.565821    0.491910    11.00000   -1.20000
AFIX   0
C26   1    0.630879    0.432443    0.463572    11.00000    0.07875    0.04775 =
         0.05560    0.00680    0.00201    0.00286
AFIX  43
H26   2    0.592260    0.404037    0.486391    11.00000   -1.20000
AFIX   0
C27   1    0.734110    0.201006    0.458740    11.00000    0.05565    0.04740 =
         0.05793    0.00223    0.01063    0.00236
C28   1    0.809105    0.250668    0.488798    11.00000    0.06518    0.05595 =
         0.07016   -0.00447   -0.00112    0.00785
AFIX  43
H28   2    0.803833    0.318896    0.490409    11.00000   -1.20000
AFIX   0
C29   1    0.891273    0.203375    0.516449    11.00000    0.08153    0.08098 =
         0.08142   -0.00526   -0.01457    0.01767
AFIX  43
H29   2    0.938742    0.239939    0.536094    11.00000   -1.20000
AFIX   0
C30   1    0.902375    0.104537    0.514873    11.00000    0.07073    0.07985 =
         0.11721    0.01554   -0.00006    0.02107
AFIX  43
H30   2    0.956659    0.072467    0.533537    11.00000   -1.20000
AFIX   0
C31   1    0.832630    0.052330    0.485435    11.00000    0.07155    0.05964 =
         0.13570    0.01519    0.00380    0.01367
AFIX  43
H31   2    0.839923   -0.015763    0.483891    11.00000   -1.20000
AFIX   0
C32   1    0.751180    0.099927    0.457878    11.00000    0.06479    0.04868 =
         0.11352   -0.00290   -0.00014    0.00430
AFIX  43
H32   2    0.705832    0.062428    0.437873    11.00000   -1.20000
AFIX   0
C33   1    0.505471    0.229979    0.444041    11.00000    0.05902    0.04257 =
         0.04534   -0.00335    0.00169    0.00000
C34   1    0.479683    0.144940    0.466611    11.00000    0.05814    0.04746 =
         0.05620    0.00431   -0.00065   -0.00036
AFIX  43
H34   2    0.538129    0.099909    0.473412    11.00000   -1.20000
AFIX   0
C35   1    0.370568    0.123942    0.479524    11.00000    0.06241    0.06267 =
         0.06773    0.00780    0.00371   -0.00482
AFIX  43
H35   2    0.357741    0.065631    0.494601    11.00000   -1.20000
AFIX   0
C36   1    0.281052    0.187792    0.470430    11.00000    0.05784    0.06372 =
         0.08908    0.00173    0.00981   -0.00458
AFIX  43
H36   2    0.207918    0.173811    0.479250    11.00000   -1.20000
AFIX   0
C37   1    0.303007    0.273355    0.447793    11.00000    0.05981    0.05976 =
         0.11046    0.00868    0.00804    0.00404
AFIX  43
H37   2    0.244047    0.317813    0.440853    11.00000   -1.20000
AFIX   0
C38   1    0.412669    0.292935    0.435443    11.00000    0.06135    0.05033 =
         0.09753    0.01684    0.00486    0.00177
AFIX  43
H38   2    0.425202    0.351521    0.420534    11.00000   -1.20000
AFIX   0
C39   1    0.635889    0.212422    0.374728    11.00000    0.08681    0.05459 =
         0.05185   -0.00106    0.00690   -0.01054
C40   1    0.543152    0.220468    0.344773    11.00000    0.10581    0.06398 =
         0.05901    0.00887   -0.00971   -0.02416
AFIX  43
H40   2    0.474449    0.244979    0.354242    11.00000   -1.20000
AFIX   0
C41   1    0.549369    0.192536    0.300025    11.00000    0.16459    0.07546 =
         0.05928    0.00746   -0.00666   -0.03851
AFIX  43
H41   2    0.485342    0.199027    0.280349    11.00000   -1.20000
AFIX   0
C42   1    0.648899    0.156087    0.285565    11.00000    0.19734    0.11107 =
         0.06302   -0.00040    0.02069   -0.02249
AFIX  43
H42   2    0.652645    0.137729    0.255999    11.00000   -1.20000
AFIX   0
C43   1    0.743533    0.146274    0.314263    11.00000    0.17908    0.16616 =
         0.08106   -0.03167    0.03110    0.03105
AFIX  43
H43   2    0.811597    0.120820    0.304624    11.00000   -1.20000
AFIX   0
C44   1    0.735693    0.175089    0.357973    11.00000    0.11258    0.14300 =
         0.07686   -0.02207    0.02079    0.01866
AFIX  43
H44   2    0.800602    0.169222    0.377240    11.00000   -1.20000
AFIX   0
B1    3    0.632781    0.255429    0.426738    11.00000    0.06227    0.04845 =
         0.05276    0.00193    0.00484   -0.00041

PART 1
O3    5    0.685055    0.805903    0.365012    21.00000    0.07340    0.09892 =
         0.09986   -0.01017    0.01409   -0.00273
C45   1    0.727524    0.761297    0.327044    21.00000    0.08118    0.10010 =
         0.09897   -0.01083    0.01211   -0.00262
AFIX  23
H45A  2    0.704336    0.798921    0.300677    21.00000   -1.20000
H45B  2    0.697475    0.694989    0.323476    21.00000   -1.20000
AFIX   0
C46   1    0.854208    0.758812    0.333447    21.00000    0.07762    0.12863 =
         0.13145   -0.02020    0.01570   -0.00575
AFIX  23
H46A  2    0.889124    0.786090    0.307814    21.00000   -1.20000
H46B  2    0.881196    0.691804    0.337999    21.00000   -1.20000
AFIX   0
C47   1    0.882484    0.819807    0.373561    21.00000    0.07762    0.12863 =
         0.13145   -0.02020    0.01570   -0.00575
AFIX  23
H47A  2    0.928844    0.782093    0.395268    21.00000   -1.20000
H47B  2    0.925708    0.877512    0.365648    21.00000   -1.20000
AFIX   0
C48   1    0.778506    0.848734    0.391639    21.00000    0.08118    0.10010 =
         0.09897   -0.01083    0.01211   -0.00262
AFIX  23
H48A  2    0.771961    0.919945    0.391447    21.00000   -1.20000
H48B  2    0.776964    0.826079    0.422080    21.00000   -1.20000
AFIX   0
SAME 0.02 0.04 O3 > C48
PART 0
PART 2
O3A   5    0.679313    0.804658    0.361539   -21.00000    0.07340    0.09892 =
         0.09986   -0.01017    0.01409   -0.00273
C45A  1    0.743680    0.777326    0.324933   -21.00000    0.08118    0.10010 =
         0.09897   -0.01083    0.01211   -0.00262
AFIX  23
H45C  2    0.730532    0.823557    0.300647   -21.00000   -1.20000
H45D  2    0.722030    0.711976    0.314491   -21.00000   -1.20000
AFIX   0
C46A  1    0.866537    0.779069    0.341774   -21.00000    0.07762    0.12863 =
         0.13145   -0.02020    0.01570   -0.00575
AFIX  23
H46C  2    0.886000    0.725503    0.362131   -21.00000   -1.20000
H46D  2    0.918947    0.780241    0.318071   -21.00000   -1.20000
AFIX   0
C47A  1    0.858866    0.874713    0.364387   -21.00000    0.07762    0.12863 =
         0.13145   -0.02020    0.01570   -0.00575
AFIX  23
H47C  2    0.916551    0.878897    0.388851   -21.00000   -1.20000
H47D  2    0.871516    0.927962    0.343828   -21.00000   -1.20000
AFIX   0
C48A  1    0.748818    0.881904    0.380217   -21.00000    0.08118    0.10010 =
         0.09897   -0.01083    0.01211   -0.00262
AFIX  23
H48C  2    0.715211    0.945146    0.372014   -21.00000   -1.20000
H48D  2    0.753453    0.876899    0.412342   -21.00000   -1.20000
AFIX   0

PART 0
PART 3
O1    5    0.124940    0.760323    0.298158    31.00000    0.07035    0.20060 =
         0.07409   -0.02719   -0.00887    0.00690
O2    5    0.261896    0.723438    0.259480    31.00000    0.07035    0.20060 =
         0.07409   -0.02719   -0.00887    0.00690
N1    4    0.225776    0.749406    0.294019    31.00000    0.06883    0.06832 =
         0.06211    0.00779   -0.00432   -0.00419
PART 0
PART 4
O1A   5    0.211990    0.754636    0.300187   -31.00000    0.07035    0.20060 =
         0.07409   -0.02719   -0.00887    0.00690
O2A   5    0.329349    0.713980    0.253481   -31.00000    0.07035    0.20060 =
         0.07409   -0.02719   -0.00887    0.00690
N1A   4    0.221021    0.726659    0.259352   -31.00000    0.06883    0.06832 =
         0.06211    0.00779   -0.00432   -0.00419
HKLF 4


REM  shelxt in P 1 21/n 1
REM wR2 = 0.1426, GooF = S = 0.902, Restrained GooF = 0.903 for all data
REM R1 = 0.0616 for 4960 Fo > 4sig(Fo) and 0.1207 for all 9733 data
REM 526 parameters refined using 491 restraints

END

WGHT      0.0348      0.0000

REM Highest difference peak  0.505,  deepest hole -0.565,  1-sigma level  0.069
Q1    1   0.3454  0.6840  0.3458  11.00000  0.05    0.51
Q2    1   0.0563  1.0762  0.4005  11.00000  0.05    0.33
Q3    1   0.8628  0.8375  0.3966  11.00000  0.05    0.33
Q4    1   0.0981  0.7959  0.3155  11.00000  0.05    0.31
Q5    1   0.6492  0.7639  0.3057  11.00000  0.05    0.31
;
_shelx_res_checksum    1191

_shelx_hkl_file
;
  15   0  -1    0.98    5.29
  15   0  -2   -1.25    7.01
  15   0  -3   23.96    9.47
  15   0  -4    2.59    7.76
  15   0  -5    6.69    6.22
  15   0  -6    1.79    6.62
  15   0  -7    1.25    5.90
  15   0  -8   -0.38    5.64
  15   0  -9   25.88    9.88
  15   0 -10    4.65    6.72
  15   0 -11   -6.31    6.75
  15   0 -12    4.06    5.97
  15   0 -13    2.00    6.54
  15   0 -14    0.45    4.16
  15   0 -15   -2.64    7.19
  15   0 -16    4.77    6.34
  15  -1  -1   24.98    9.79
  15   1  -1   11.51    7.09
  15  -1  -2   -4.46    8.19
  15   1  -2   10.35    6.88
  15  -1  -3    4.15    7.76
  15   1  -3    7.64    6.67
  15  -1  -4   -3.77    7.48
  15   1  -4   -1.10    7.25
  15  -1  -5    3.76    7.53
  15   1  -5   19.33    8.63
  15  -1  -6    8.57    6.63
  15   1  -6   -1.14    6.72
  15  -1  -7    2.17    6.52
  15   1  -7    7.52    7.67
  15  -1  -8    2.74    6.04
  15   1  -8    8.51    7.97
  15  -1  -9    0.01    5.79
  15   1  -9   -0.79    5.08
  15  -1 -10   -0.20    6.44
  15   1 -10   -4.19    5.35
  15  -1 -11   15.56    7.61
  15   1 -11    7.59    6.70
  15  -1 -12    4.26    5.81
  15   1 -12   -3.71    5.65
  15  -1 -13    3.19    6.57
  15   1 -13    1.44    5.60
  15  -1 -14    4.35    5.85
  15   1 -14   -5.23    5.83
  15  -1 -15   11.17    7.10
  15  -1 -16    6.75    6.65
  15  -1 -17    2.42    6.47
  15  -2  -1    3.64    8.17
  15   2  -1    6.03    7.29
  15  -2  -2   -1.36    8.04
  15   2  -2    4.89    6.34
  15  -2  -3    7.75    8.06
  15   2  -3    8.21    6.57
  15  -2  -4   -0.67    5.67
  15   2  -4   -1.50    6.61
  15  -2  -5   27.47    9.66
  15   2  -5    0.66    6.55
  15  -2  -6    0.90    7.10
  15   2  -6   -4.74    6.59
  15  -2  -7    0.92    6.94
  15   2  -7   12.63    7.63
  15  -2  -8    1.82    8.13
  15   2  -8   -2.01    5.53
  15  -2  -9    9.85    7.23
  15   2  -9    1.61    6.60
  15  -2 -10    5.46    7.43
  15   2 -10   -1.43    4.94
  15  -2 -11    0.31    5.95
  15   2 -11    0.51    4.86
  15  -2 -12    0.00    5.70
  15   2 -12    0.90    5.96
  15  -2 -13    1.58    7.77
  15   2 -13    4.48    6.23
  15  -2 -14    6.11    7.46
  15  -2 -15    6.33    7.02
  15  -2 -16    1.45    6.94
  15  -2 -17    1.82    6.02
  15  -3  -1    2.72    7.98
  15   3  -1   -0.03    6.01
  15  -3  -2    1.29    6.94
  15   3  -2    8.05    6.80
  15  -3  -3    5.39    8.43
  15   3  -3    5.94    6.21
  15  -3  -4   -0.21    6.75
  15   3  -4   -5.71    7.83
  15  -3  -5    4.11    6.99
  15   3  -5    5.06    5.69
  15  -3  -6    1.71    7.01
  15   3  -6   -3.95    7.03
  15  -3  -7   15.89    8.66
  15   3  -7   12.68    7.43
  15  -3  -8    6.48    7.70
  15   3  -8    2.26    6.40
  15  -3  -9    6.45    8.24
  15   3  -9   -1.58    7.14
  15  -3 -10    4.64    6.78
  15   3 -10   15.09    7.23
  15  -3 -11   30.76   10.09
  15   3 -11   15.67    8.10
  15  -3 -12   -1.97    6.64
  15  -3 -13   -0.30    5.44
  15  -3 -14   -2.87    6.06
  15  -3 -15    3.13    6.17
  15  -3 -16    2.83    6.57
  15  -3 -17    3.80    7.06
  15  -4  -1   -1.32    8.36
  15   4  -1   -2.23    5.36
  15  -4  -2    5.69    8.21
  15   4  -2   10.78    6.65
  15  -4  -3    2.77    7.96
  15   4  -3    6.38    6.56
  15  -4  -4    8.22    9.40
  15   4  -4   18.37    8.39
  15  -4  -5    9.09    8.72
  15   4  -5    9.22    6.26
  15  -4  -6    2.11    7.53
  15   4  -6   -0.25    5.65
  15  -4  -7   -4.75    7.96
  15   4  -7    7.56    6.72
  15  -4  -8    6.46    8.27
  15   4  -8    2.10    6.17
  15  -4  -9   -0.72    6.72
  15   4  -9    7.05    6.81
  15  -4 -10    5.85    7.15
  15  -4 -11    0.31    5.54
  15  -4 -12   -1.05    6.38
  15  -4 -13    8.40    7.06
  15  -4 -14    4.10    7.47
  15  -4 -15    5.32    6.20
  15  -4 -16   -4.17    6.67
  15  -4 -17    8.29    6.64
  15  -5  -1   -0.41    8.98
  15   5  -1    5.63    5.96
  15  -5  -2    9.75    8.63
  15   5  -2    0.75    5.13
  15  -5  -3   -1.63    7.32
  15   5  -3    1.60    6.61
  15  -5  -4    6.70    7.98
  15   5  -4    2.24    5.98
  15  -5  -5   -5.79    9.10
  15   5  -5    1.63    6.44
  15  -5  -6   12.40   10.36
  15   5  -6    7.71    6.62
  15  -5  -7    2.50    8.32
  15  -5  -8    1.05    8.23
  15  -5  -9    1.27    8.29
  15  -5 -10    7.70    7.94
  15  -5 -11   21.06    9.66
  15  -5 -12    1.71    7.67
  15  -5 -13   -0.73    6.84
  15  -5 -14   -4.12    7.16
  15  -5 -15    2.50    6.38
  15  -5 -16    5.69    6.52
  15   6  -1   -0.68    6.11
 -15  -6   1    0.31   11.60
  15   6  -2    5.61    5.60
  15   6  -3   13.69    8.09
 -15  -7   1    1.13   11.14
 -15  -7   2    8.89   10.85
 -15  -8   1   -4.12   10.28
 -15  -8   2   -9.97   14.09
 -15  -9   1   -3.16    9.31
 -15  -9   2    1.83   12.82
  14   0  -1   -1.58    6.21
  14   0  -2   12.07    7.97
  14   0  -3   -4.06    7.28
  14   0  -4   17.93    8.32
  14   0  -5   -1.23    5.07
  14   0  -6   15.76    7.45
  14   0  -7   -1.31    6.11
  14   0  -8    3.35    6.66
  14   0  -9    0.10    6.27
  14   0 -10    5.15    6.82
  14   0 -11    0.94    4.70
  14   0 -12   11.60    7.87
  14   0 -13   -3.25    6.57
  14   0 -14   11.88    7.37
  14   0 -15    2.29    6.20
  14   0 -16   -0.53    6.41
  14   0 -17    0.20    6.14
  14   0 -18    1.06    5.68
  14   0 -19   -1.10    5.87
  14   0 -20   -0.59    6.39
  14   0 -21    9.26    7.56
  14   0 -22   -3.20    7.20
  14   0 -23   -0.17    5.40
 -14   0  24   11.35    8.28
  14   0 -24    6.87    7.87
 -14   0  25   -4.67    7.98
  14   0 -25   -2.42    7.47
 -14   0  26    1.83    6.85
  14  -1  -1    3.66    6.25
  14   1  -1   -2.19    5.90
  14  -1  -2    0.67    7.85
  14   1  -2    3.21    6.70
  14  -1  -3   -0.61    7.70
  14   1  -3   -0.37    6.33
  14  -1  -4    8.47    6.59
  14   1  -4   12.04    7.76
  14  -1  -5   -0.65    5.98
  14   1  -5    1.15    6.02
  14  -1  -6   27.95    8.87
  14   1  -6   10.51    6.79
  14  -1  -7   -0.45    5.43
  14   1  -7    1.56    5.26
  14  -1  -8   -1.42    6.20
  14   1  -8    2.62    4.81
  14  -1  -9    4.78    6.61
  14   1  -9   -3.38    6.71
  14  -1 -10   19.53    7.62
  14   1 -10   11.28    7.55
  14  -1 -11    1.14    5.94
  14   1 -11    3.43    5.27
  14  -1 -12    7.71    7.11
  14   1 -12    4.04    6.10
  14  -1 -13    3.72    5.70
  14   1 -13    0.82    6.27
  14  -1 -14    4.95    6.09
  14   1 -14    8.61    6.54
  14  -1 -15    5.52    6.36
  14   1 -15    0.26    5.44
  14  -1 -16   -5.27    6.42
  14   1 -16   13.45    6.88
  14  -1 -17    4.07    6.34
  14   1 -17    2.59    5.96
  14  -1 -18    0.60    5.15
  14   1 -18    2.69    6.75
  14  -1 -19    0.11    6.20
  14   1 -19   -3.16    6.48
  14  -1 -20    3.64    6.49
  14   1 -20   15.98    7.64
  14  -1 -21    1.86    5.90
  14   1 -21    1.16    6.21
  14  -1 -22    2.65    6.46
  14   1 -22   -1.35    7.26
 -14  -1  22   13.77    8.73
  14  -1 -23    2.65    6.38
  14   1 -23   -2.31    6.96
 -14  -1  23    2.83    8.35
  14  -1 -24   -0.88    5.62
 -14  -1  24    4.56    7.09
 -14   1  25   -2.84    7.31
  14  -1 -25    1.41    6.73
 -14   1  26   19.22   10.06
  14  -1 -26    0.19    6.40
 -14   1  27   -3.42    8.27
  14  -2  -1   -3.09    7.70
  14   2  -1    1.58    5.72
  14  -2  -2    5.22    7.59
  14   2  -2   25.58    8.39
  14  -2  -3   -1.76    6.91
  14   2  -3    9.17    6.57
  14  -2  -4    0.40    6.91
  14   2  -4   11.45    7.38
  14  -2  -5    7.62    7.64
  14   2  -5    1.38    5.48
  14  -2  -6   10.30    8.91
  14   2  -6    8.75    7.15
  14  -2  -7    2.27    5.75
  14   2  -7   -4.61    6.96
  14  -2  -8    8.71    7.90
  14   2  -8    4.62    5.40
  14  -2  -9    2.00    6.20
  14   2  -9   -0.59    6.23
  14  -2 -10    0.16    6.71
  14   2 -10   -4.66    7.00
  14  -2 -11   -2.28    6.24
  14   2 -11   -3.63    6.98
  14  -2 -12    4.25    6.59
  14   2 -12    3.01    6.01
  14  -2 -13    5.69    6.42
  14   2 -13    2.53    5.88
  14  -2 -14   -0.79    6.40
  14   2 -14    6.81    5.25
  14  -2 -15    4.46    6.44
  14   2 -15   -0.09    6.60
  14  -2 -16    6.54    6.37
  14   2 -16    2.47    6.68
  14  -2 -17    0.11    5.77
  14   2 -17   -3.29    6.63
  14  -2 -18   12.13    6.92
  14   2 -18    1.20    6.69
  14  -2 -19    4.16    6.26
  14   2 -19   -1.36    6.20
  14  -2 -20    4.21    5.67
  14   2 -20   -0.12    6.76
 -14  -2  20    0.10    7.64
  14  -2 -21   -3.50    6.04
  14   2 -21   -0.21    6.53
 -14  -2  21    0.36    8.91
  14  -2 -22    4.13    6.20
  14   2 -22    3.70    7.00
 -14  -2  22   -2.28    8.19
  14  -2 -23    3.21    6.02
  14  -2 -24    6.85    6.65
  14  -2 -25    0.53    6.67
  14  -2 -26   -0.76    6.13
  14  -3  -1    6.57    8.70
  14   3  -1    1.49    5.13
 -14  -3   1   11.17   12.56
  14  -3  -2   -6.62    9.17
  14   3  -2   -1.46    6.86
 -14  -3   2   13.72   11.70
  14  -3  -3    4.56    7.23
  14   3  -3    4.90    5.94
  14  -3  -4    2.08    6.70
  14   3  -4   -0.51    6.09
  14  -3  -5   -2.69    6.76
  14   3  -5    0.48    5.54
  14  -3  -6   16.27    7.75
  14   3  -6   17.96    8.15
  14  -3  -7   -3.97    8.12
  14   3  -7   20.13    7.63
  14  -3  -8    0.48    6.56
  14   3  -8   -2.82    5.71
  14  -3  -9   -0.66    6.22
  14   3  -9   -1.02    5.17
  14  -3 -10   16.80    7.31
  14   3 -10   -1.69    6.45
  14  -3 -11   16.64    8.93
  14   3 -11    6.83    6.81
  14  -3 -12   -1.56    6.40
  14   3 -12    9.95    7.50
  14  -3 -13   -1.14    6.20
  14   3 -13    0.51    6.38
  14  -3 -14    0.71    5.96
  14   3 -14    3.96    5.97
  14  -3 -15    6.29    7.14
  14   3 -15   11.63    8.17
  14  -3 -16    7.44    6.71
  14   3 -16    4.60    7.59
  14  -3 -17   -0.66    5.62
  14   3 -17    3.20    5.96
 -14  -3  17    1.16    7.66
  14  -3 -18    1.58    5.40
  14   3 -18    3.75    6.69
 -14  -3  18   10.42    8.64
  14  -3 -19    8.55    6.64
  14   3 -19    7.90    6.76
 -14  -3  19    4.54    8.17
  14  -3 -20    8.21    6.74
  14   3 -20    7.00    7.92
 -14  -3  20   23.28    9.77
  14  -3 -21    2.25    5.92
 -14  -3  21   -0.08    7.29
  14  -3 -22   -2.05    5.83
  14  -3 -23   -0.47    5.58
  14  -3 -24   -2.22    5.67
  14  -3 -25   -3.27    5.92
  14  -4  -1    1.79    7.68
  14   4  -1    8.79    6.77
 -14  -4   1   -0.69   11.57
  14  -4  -2   14.24    8.76
  14   4  -2    5.20    6.44
 -14  -4   2    1.65   11.10
  14  -4  -3    1.29    7.71
  14   4  -3    3.46    5.72
 -14  -4   3    4.26   11.79
  14  -4  -4   -1.44    8.28
  14   4  -4    2.20    6.27
  14  -4  -5   -4.74    7.61
  14   4  -5   -4.03    6.45
  14  -4  -6    0.25    6.18
  14   4  -6   -0.47    6.28
  14  -4  -7    0.48    7.16
  14   4  -7    2.26    5.91
  14  -4  -8    1.28    6.61
  14   4  -8    1.89    6.04
  14  -4  -9    1.04    7.13
  14   4  -9    1.56    5.35
  14  -4 -10    5.32    6.91
  14   4 -10    3.11    5.67
  14  -4 -11   -2.36    6.55
  14   4 -11    3.03    5.36
  14  -4 -12   28.08    9.20
  14   4 -12    8.17    7.99
  14  -4 -13   24.22    9.37
  14   4 -13   11.77    7.41
  14  -4 -14   13.60    8.58
  14   4 -14   13.35    6.64
  14  -4 -15    0.46    5.78
  14   4 -15    2.79    5.58
 -14  -4  15   -5.52    9.00
  14  -4 -16    8.34    6.88
  14   4 -16    3.47    6.84
 -14  -4  16   11.52    9.59
  14  -4 -17    1.91    6.69
  14   4 -17   -0.30    5.65
 -14  -4  17    4.02    7.98
  14  -4 -18   -0.36    6.33
 -14  -4  18    6.48    8.59
  14  -4 -19   -2.62    5.05
  14  -4 -20    0.88    5.50
  14  -4 -21   -3.47    5.89
  14  -4 -22    4.71    6.46
  14  -4 -23    1.80    5.65
  14  -5  -1   12.88    8.63
  14   5  -1   14.75    6.75
 -14  -5   1   -1.38   10.58
  14  -5  -2   15.58   10.05
  14   5  -2    3.16    5.15
 -14  -5   2   -5.85   11.09
  14  -5  -3   -5.33    9.52
  14   5  -3   -3.82    5.71
 -14  -5   3   -3.25   10.35
  14  -5  -4    7.71    8.62
  14   5  -4    1.52    6.36
  14  -5  -5    4.59    8.00
  14   5  -5    0.39    6.15
  14  -5  -6   -0.40    7.87
  14   5  -6   13.14    7.70
  14  -5  -7   -1.67    8.54
  14   5  -7   -0.74    5.99
  14  -5  -8    0.19    8.15
  14   5  -8   -2.86    6.53
  14  -5  -9    1.54    7.81
  14   5  -9   10.26    6.99
  14  -5 -10   33.34   11.02
  14   5 -10    9.46    6.86
  14  -5 -11    2.48    7.44
  14   5 -11   -0.74    5.82
  14  -5 -12   -5.87    7.32
  14   5 -12    8.76    7.25
 -14  -5  12    4.68    7.93
  14  -5 -13   -0.75    6.96
  14   5 -13    3.53    6.15
 -14  -5  13   -2.27    8.81
  14  -5 -14    1.17    6.37
  14   5 -14   -0.77    6.51
 -14  -5  14   12.65    7.87
  14  -5 -15   -1.61    5.45
  14   5 -15   13.24    6.91
 -14  -5  15   -2.40    7.96
  14  -5 -16    6.64    6.95
 -14  -5  16    0.68    7.71
  14  -5 -17   -1.19    6.19
  14  -5 -18   -3.92    6.63
  14  -5 -19   -0.34    5.82
  14  -5 -20   -2.84    6.42
  14  -5 -21    0.36    6.28
  14  -5 -22   -4.64    7.54
  14  -6  -1    8.43    8.87
  14   6  -1    5.85    5.92
 -14  -6   1    1.94   11.65
  14  -6  -2   -1.70    7.92
  14   6  -2    7.70    6.59
 -14  -6   2    1.79   11.26
  14  -6  -3   -0.87    8.47
  14   6  -3    2.48    5.19
 -14  -6   3   -6.32   11.71
  14  -6  -4   10.19    9.20
  14   6  -4    2.22    6.86
 -14  -6   4   -0.55   10.86
  14  -6  -5   -6.12    9.42
  14   6  -5    0.00    5.72
  14  -6  -6    2.14    7.85
  14   6  -6   -0.24    6.25
  14  -6  -7    4.80    7.81
  14   6  -7    0.52    5.64
  14  -6  -8    0.01    7.14
  14   6  -8    0.89    6.57
  14  -6  -9    6.02    8.00
  14   6  -9    1.39    6.35
 -14  -6   9    1.23    7.92
  14  -6 -10  -10.57    9.78
  14   6 -10    6.17    6.71
 -14  -6  10    2.98    9.36
  14  -6 -11    7.14    8.06
  14   6 -11    4.94    6.98
 -14  -6  11   -1.75    9.45
  14  -6 -12   -2.23    7.16
  14   6 -12    4.32    6.80
 -14  -6  12   15.14    8.52
  14  -6 -13    7.22    8.26
 -14  -6  13    1.97    7.55
  14  -6 -14    7.36    7.12
 -14  -6  14    2.55    6.97
  14  -6 -15   -4.28    7.06
  14  -6 -16   -3.07    6.36
  14  -6 -17    5.32    6.18
  14  -6 -18    5.98    6.84
  14  -6 -19    6.36    7.11
  14  -6 -20   -0.97    6.40
  14  -7  -1   15.89    9.64
  14   7  -1   11.55    8.12
 -14  -7   1   -1.94   11.05
  14  -7  -2    0.86    6.83
  14   7  -2    6.13    7.04
 -14  -7   2    2.93   10.79
  14  -7  -3    1.84    8.02
  14   7  -3   -2.20    5.51
 -14  -7   3   -4.97   11.14
  14  -7  -4    9.09    9.33
  14   7  -4    4.62    7.42
 -14  -7   4   -0.33    7.04
 -14  -7   4   -2.77    9.78
  14  -7  -5    4.90    8.71
  14   7  -5   17.54    8.00
 -14  -7   5   -2.10    8.64
  14  -7  -6   -2.73    8.69
  14   7  -6    3.60    6.40
 -14  -7   6   -0.00    8.60
  14  -7  -7    1.75    7.92
  14   7  -7   -3.24    7.36
 -14  -7   7   -1.68    6.76
  14  -7  -8   -2.43    8.39
  14   7  -8   -1.25    6.33
 -14  -7   8    6.16    8.48
  14  -7  -9   -2.49    6.73
 -14  -7   9   -0.01    6.45
  14  -7 -10    4.01    8.41
 -14  -7  10   -3.58    6.50
  14  -7 -11    3.00    8.35
 -14  -7  11    1.85    7.33
  14  -7 -12    5.12    7.94
  14  -7 -13   -2.93    8.58
  14  -7 -14    9.98    8.48
  14  -7 -15   10.37    7.77
  14  -7 -16   -3.31    6.87
  14  -7 -17   -1.09    6.68
  14  -7 -18   -2.28    7.28
  14  -8  -1   21.69    9.42
  14   8  -1    3.82    6.74
 -14  -8   1    9.59    9.79
 -14  -8   1   15.04   12.24
  14  -8  -2    1.61    7.73
  14   8  -2   -2.07    6.66
 -14  -8   2    6.21    8.55
 -14  -8   2   -3.86   12.63
  14  -8  -3    1.98    9.99
  14   8  -3    2.05    5.59
 -14  -8   3    5.07    7.49
 -14  -8   3    2.46   10.93
  14  -8  -4    0.44    8.89
  14   8  -4    9.38    7.84
 -14  -8   4    2.49    8.29
 -14  -8   4   11.28   12.64
  14  -8  -5   -3.15    8.76
 -14  -8   5   -2.00    7.90
 -14  -8   5    0.40   10.43
  14  -8  -6   -2.59    8.39
 -14  -8   6    0.02    6.42
  14  -8  -7   14.25   10.41
 -14  -8   7   -2.48    7.48
  14  -8  -8   -3.58    8.55
  14  -8  -9    5.58    8.45
  14  -8 -10   -1.53    7.18
  14  -8 -11    8.19    9.03
  14  -8 -12   -3.64    7.86
  14  -8 -13   11.40    8.82
  14  -8 -14    3.12    8.17
  14  -8 -15    7.02    7.24
  14  -8 -16    4.18    7.06
  14  -8 -17    3.11    7.17
 -14  -9   1    9.99    7.93
 -14  -9   1   -3.45   10.64
 -14  -9   2    2.13    6.78
 -14  -9   2    7.99   10.36
  14  -9  -3   -2.44    8.43
 -14  -9   3    5.52    7.59
 -14  -9   3    1.88   11.27
  14  -9  -4    7.05    7.91
 -14  -9   4   -4.02    6.88
 -14  -9   4   -1.80   11.10
  14  -9  -5    2.00    7.65
 -14  -9   5   -2.74    9.49
  14  -9  -6   -5.36    9.19
  14  -9  -7   -2.61    8.79
  14  -9  -8    0.94    8.05
  14  -9  -9    5.07    8.66
  14  -9 -10   -0.65    6.61
  14  -9 -11   17.89   11.25
  14  -9 -12    3.08    7.62
  14  -9 -13   -8.71   10.01
  14  -9 -14   12.72    8.91
  14  -9 -15    8.84    7.69
 -14 -10   1    1.12   10.70
 -14 -10   2   -4.47   10.60
 -14 -10   3   -8.28   13.67
 -14 -10   4    4.84   10.62
 -14 -10   5    5.47   11.09
  14 -10 -11   -5.45    9.42
  14 -10 -12    7.90    8.92
  14 -10 -13    5.65    9.74
 -14 -11   4   -1.68    9.67
 -13   0   1   22.03   13.89
  13   0  -1   72.91   13.81
  13   0  -2   -0.65    6.47
  13   0  -3   20.08    8.97
  13   0  -4    0.46    6.34
  13   0  -5    3.10    6.10
  13   0  -6    1.27    5.17
  13   0  -7   22.75    8.96
  13   0  -8   -0.89    5.50
  13   0  -9   -3.90    6.78
  13   0 -10   -3.66    6.66
  13   0 -11   40.20   10.64
  13   0 -12   -1.36    5.26
  13   0 -13   30.35   10.67
  13   0 -14    1.94    5.50
  13   0 -15    3.31    5.32
  13   0 -16   -4.18    6.24
  13   0 -17   13.80    6.84
  13   0 -18   -1.22    4.84
  13   0 -19    1.55    5.95
  13   0 -20   -2.42    6.36
  13   0 -21    4.21    6.56
  13   0 -22    6.74    6.29
 -13   0  23   11.68    8.60
  13   0 -23   13.66    7.28
 -13   0  24    3.78    7.85
  13   0 -24   -0.39    6.30
 -13   0  25   -1.31    8.50
  13   0 -25   -0.20    6.48
 -13   0  26    1.10    6.69
 -13   0  27   13.17    7.90
 -13   0  28   -2.98    6.88
  13  -1  -1   17.20    8.42
  13   1  -1   14.11    7.57
 -13  -1   1   -7.73   11.40
  13  -1  -2    8.76    7.55
  13   1  -2    2.73    6.62
 -13  -1   2   16.63   13.18
  13  -1  -3    0.19    6.71
  13   1  -3    1.06    6.50
  13  -1  -4    7.64    6.82
  13   1  -4    0.76    7.06
  13  -1  -5   61.58   12.67
  13   1  -5   25.85   10.32
  13  -1  -6   -0.28    5.41
  13   1  -6   -3.28    6.78
  13  -1  -7    3.15    5.75
  13   1  -7    7.69    6.74
  13  -1  -8    1.64    6.00
  13   1  -8   -2.33    5.32
  13  -1  -9   -0.99    6.49
  13   1  -9   26.13    8.48
  13  -1 -10    1.83    6.58
  13   1 -10    6.98    5.85
  13  -1 -11   11.96    6.91
  13   1 -11    2.82    6.20
  13  -1 -12   -0.17    5.83
  13   1 -12    3.65    6.31
  13  -1 -13   11.59    7.13
  13   1 -13    5.86    7.08
  13  -1 -14   -2.08    6.51
  13   1 -14    6.37    6.24
  13  -1 -15   68.06   12.97
  13   1 -15   34.35   10.98
  13  -1 -16   -0.88    6.60
  13   1 -16   -3.47    5.75
  13  -1 -17   -3.16    5.97
  13   1 -17    1.86    6.10
  13  -1 -18    1.24    5.49
  13   1 -18    3.76    5.59
  13  -1 -19    6.00    6.29
  13   1 -19   31.48    8.84
  13  -1 -20   -0.43    6.09
  13   1 -20   -3.71    6.81
  13  -1 -21    7.01    6.50
  13   1 -21    1.96    6.05
 -13  -1  21    5.51    7.37
  13  -1 -22   -0.80    4.92
  13   1 -22    2.80    6.36
 -13  -1  22    6.43    8.67
  13  -1 -23   -1.61    6.01
  13   1 -23   -2.08    7.25
 -13  -1  23    1.95    7.03
  13  -1 -24    3.54    6.27
 -13  -1  24    0.81    6.90
 -13   1  25   12.95   10.07
  13  -1 -25   -1.23    6.44
 -13  -1  25   12.25    8.00
 -13   1  26    0.01    8.29
  13  -1 -26   -1.58    5.68
 -13  -1  26    1.08    7.50
 -13   1  27    4.20    6.90
 -13  -1  27   -0.00    6.48
 -13  -1  28   -2.70    5.85
 -13  -1  29    2.45    6.57
 -13  -1  30   -5.90    7.01
  13  -2  -1   22.53   10.54
  13   2  -1   24.16    8.72
 -13  -2   1   29.32   14.03
  13  -2  -2    1.74    6.59
  13   2  -2    4.61    5.49
 -13  -2   2   -2.90    9.96
  13  -2  -3    8.07    7.23
  13   2  -3   13.45    7.86
 -13  -2   3    4.44   11.65
  13  -2  -4    9.19    7.52
  13   2  -4    4.43    6.70
 -13  -2   4   -0.61    9.44
  13  -2  -5   -0.61    5.79
  13   2  -5   -2.22    5.25
  13  -2  -6   -3.23    6.80
  13   2  -6   -0.62    6.36
  13  -2  -7   34.22   10.57
  13   2  -7   18.21    8.09
  13  -2  -8   -1.85    6.57
  13   2  -8    4.68    7.01
  13  -2  -9    2.39    6.16
  13   2  -9   13.15    7.22
  13  -2 -10    2.04    6.15
  13   2 -10   -2.97    5.39
  13  -2 -11   21.20    9.62
  13   2 -11   46.64   11.37
  13  -2 -12    0.90    6.36
  13   2 -12    1.08    4.64
  13  -2 -13   19.59    8.08
  13   2 -13    3.59    6.91
  13  -2 -14   11.30    6.67
  13   2 -14    8.65    6.79
  13  -2 -15   15.12    7.26
  13   2 -15    5.18    6.06
  13  -2 -16    1.00    5.62
  13   2 -16   -2.81    5.94
  13  -2 -17   22.50    8.30
  13   2 -17   -1.65    5.75
  13  -2 -18    1.27    5.21
  13   2 -18   -1.67    6.14
  13  -2 -19    2.11    6.27
  13   2 -19    4.18    6.55
 -13  -2  19    4.64    8.44
  13  -2 -20    0.00    5.85
  13   2 -20   -0.02    6.55
 -13  -2  20   -1.21    6.57
  13  -2 -21   -1.30    5.28
  13   2 -21   -0.59    5.80
 -13  -2  21   13.68    7.96
  13  -2 -22    3.07    5.77
 -13  -2  22    0.98    6.10
  13  -2 -23    7.70    7.88
 -13  -2  23   -0.17    8.14
  13  -2 -24    3.38    6.14
 -13  -2  24   -2.19    7.60
  13  -2 -25    0.85    6.15
 -13  -2  25   -1.26    7.49
  13  -2 -26    1.44    6.15
 -13  -2  26   -0.66    7.61
 -13  -2  27   22.50    9.49
 -13  -2  28   -5.77    7.45
 -13  -2  29   -3.76    7.79
  13  -3  -1    1.56    7.27
  13   3  -1   10.79    6.18
 -13  -3   1    8.81   11.05
  13  -3  -2    0.71    7.27
  13   3  -2   -4.70    6.12
 -13  -3   2    3.01   10.97
  13  -3  -3    2.57    7.12
  13   3  -3   -1.44    5.38
 -13  -3   3   10.47   10.30
  13  -3  -4    7.61    7.44
  13   3  -4   11.28    7.19
 -13  -3   4   10.57   10.64
  13  -3  -5    8.79    7.99
  13   3  -5   13.91    7.28
 -13  -3   5    9.21   10.72
  13  -3  -6    5.15    8.36
  13   3  -6    8.31    7.07
  13  -3  -7    2.48    5.30
  13   3  -7    6.88    5.18
  13  -3  -8    8.96    6.64
  13   3  -8    1.85    6.63
  13  -3  -9   19.22    9.38
  13   3  -9   12.77    7.48
  13  -3 -10   16.65    8.39
  13   3 -10    9.15    6.41
  13  -3 -11   13.05    7.03
  13   3 -11    7.64    6.80
  13  -3 -12   -3.29    6.44
  13   3 -12   -1.65    5.84
  13  -3 -13    5.59    6.44
  13   3 -13    6.94    5.93
  13  -3 -14    7.57    6.80
  13   3 -14    0.01    5.79
  13  -3 -15    9.87    7.30
  13   3 -15   20.68    8.20
  13  -3 -16   11.09    7.08
  13   3 -16   -0.47    7.19
  13  -3 -17   -3.46    6.29
  13   3 -17   -0.98    5.22
 -13  -3  17    6.22    8.26
  13  -3 -18    0.50    6.54
  13   3 -18   10.59    7.04
 -13  -3  18    1.16    8.52
  13  -3 -19   11.09    7.37
  13   3 -19   12.65    8.11
 -13  -3  19    7.56    7.72
  13  -3 -20    3.91    6.01
 -13  -3  20    4.57    8.42
  13  -3 -21   -3.70    6.20
 -13  -3  21    5.06    7.39
  13  -3 -22   -0.63    5.84
 -13  -3  22   -2.25    7.26
  13  -3 -23   -1.65    5.41
 -13  -3  23   -4.09    6.52
  13  -3 -24    1.67    5.17
 -13  -3  24    1.99    6.85
  13  -3 -25    8.07    6.46
 -13  -3  25   14.84    8.73
  13   3 -26    4.07    8.58
 -13  -3  26   11.94    7.24
  13   3 -27    1.53    8.19
 -13  -3  27    0.75    7.06
  13   3 -28   -2.16    6.99
  13  -4  -1   19.65    8.95
  13   4  -1   15.05    7.20
 -13  -4   1   -2.42   10.36
  13  -4  -2   18.56    9.82
  13   4  -2    8.63    6.46
 -13  -4   2    8.94   11.20
  13  -4  -3   10.90    8.18
  13   4  -3    8.28    6.95
 -13  -4   3   -7.06   11.00
  13  -4  -4    2.18    7.85
  13   4  -4   10.15    5.82
 -13  -4   4   16.76   13.39
  13  -4  -5    0.40    7.52
  13   4  -5    0.60    5.39
 -13  -4   5   -1.92   10.18
  13  -4  -6   12.94    8.71
  13   4  -6    9.25    6.03
  13  -4  -7   31.79   10.54
  13   4  -7   25.14    8.54
  13  -4  -8    4.65    6.68
  13   4  -8   12.24    7.03
  13  -4  -9   -7.47    7.85
  13   4  -9   -2.82    5.82
  13  -4 -10    3.77    5.54
  13   4 -10   -0.27    5.75
  13  -4 -11   13.89    7.74
  13   4 -11   19.11    7.76
  13  -4 -12   10.49    6.71
  13   4 -12   22.94    8.33
  13  -4 -13    7.31    7.40
  13   4 -13   -3.49    7.89
  13  -4 -14    4.53    6.26
  13   4 -14   -3.21    5.89
  13  -4 -15    0.44    5.90
  13   4 -15   -2.70    6.66
 -13  -4  15    5.07    7.68
  13  -4 -16    3.74    6.84
  13   4 -16    4.92    5.77
 -13  -4  16    3.19    8.23
  13  -4 -17   20.39    7.40
  13   4 -17    7.84    8.63
 -13  -4  17   11.14    7.85
  13  -4 -18   17.01    7.84
 -13  -4  18    5.26    8.34
  13  -4 -19   14.73    8.02
 -13  -4  19    7.29    7.68
  13  -4 -20    0.10    5.47
 -13  -4  20    4.94    7.04
  13  -4 -21    1.50    5.15
 -13  -4  21   12.15    8.45
  13  -4 -22   -0.36    5.24
  13   4 -22   -1.64    7.50
 -13  -4  22    4.41    6.51
  13  -4 -23   11.56    7.68
  13   4 -23    0.94    7.77
 -13  -4  23    8.57    7.77
  13   4 -24   14.76    9.43
 -13  -4  24   -1.15    6.93
  13   4 -25   -3.76    7.34
 -13  -4  25   -2.50    6.44
  13   4 -26    0.30    7.55
  13   4 -27   15.25    9.01
  13   4 -28   -1.10    7.34
  13  -5  -1    3.71    7.19
  13   5  -1    8.06    6.17
 -13  -5   1    4.28   11.38
  13  -5  -2    0.48    7.82
  13   5  -2   13.01    6.79
 -13  -5   2    3.86   11.87
  13  -5  -3    1.75    7.34
  13   5  -3    9.66    6.43
 -13  -5   3    2.13    9.79
  13  -5  -4   -4.56    9.47
  13   5  -4    7.05    7.14
 -13  -5   4    0.76    9.54
  13  -5  -5   27.47    9.39
  13   5  -5    8.19    6.25
 -13  -5   5   17.85   12.41
  13  -5  -6   -4.62    7.16
  13   5  -6   -0.16    5.96
 -13  -5   6    5.78   11.09
  13  -5  -7   -1.63    8.27
  13   5  -7   -1.84    5.87
  13  -5  -8    6.16    8.23
  13   5  -8    3.82    6.25
  13  -5  -9    1.60    8.86
  13   5  -9    8.28    6.30
  13  -5 -10   28.41   10.51
  13   5 -10   19.41    7.84
  13  -5 -11    7.13    7.77
  13   5 -11   10.23    6.91
  13  -5 -12   -1.08    6.06
  13   5 -12    0.25    4.83
 -13  -5  12   -0.38    7.44
  13  -5 -13    0.30    5.71
  13   5 -13    5.97    6.41
 -13  -5  13   -1.29    7.01
  13  -5 -14    6.92    7.38
  13   5 -14   -1.46    5.83
 -13  -5  14    0.31    7.92
  13  -5 -15    5.86    7.49
 -13  -5  15   27.51   10.80
  13  -5 -16    5.74    6.82
 -13  -5  16   -3.19    7.18
  13  -5 -17    2.96    6.81
 -13  -5  17    3.51    7.61
  13  -5 -18    3.76    6.27
 -13  -5  18    0.06    7.61
  13  -5 -19    9.82    6.72
 -13  -5  19    4.75    7.22
  13  -5 -20    6.94    6.97
 -13  -5  20   11.97    7.13
  13  -5 -21    4.52    5.43
 -13  -5  21    9.16    7.13
  13  -5 -22    2.67    5.18
 -13  -5  22    2.93    7.93
 -13  -5  23    5.17    6.96
  13   5 -26    9.19    9.89
  13   5 -27   -0.98    8.50
  13   5 -28    1.18    7.21
  13  -6  -1   11.10    8.47
  13   6  -1    5.52    6.27
 -13  -6   1   -7.18   11.51
  13  -6  -2    1.65    9.00
  13   6  -2    3.72    6.19
 -13  -6   2    3.81    9.90
  13  -6  -3    7.78    8.94
  13   6  -3    1.24    5.73
 -13  -6   3    1.44   10.03
  13  -6  -4    5.39    7.78
  13   6  -4    2.14    6.57
 -13  -6   4   -2.60   11.90
  13  -6  -5    8.09    7.12
  13   6  -5   -3.93    5.90
 -13  -6   5   -0.53   11.18
  13  -6  -6   12.64   10.09
  13   6  -6    8.98    6.66
 -13  -6   6   12.57   11.59
  13  -6  -7   -0.06    8.43
  13   6  -7    5.42    5.97
 -13  -6   7   12.90   11.79
  13  -6  -8   15.90    9.40
  13   6  -8    6.32    5.94
 -13  -6   8   11.94    8.82
  13  -6  -9    2.55    8.33
  13   6  -9    0.23    6.96
 -13  -6   9    0.16    7.33
  13  -6 -10    2.83    7.83
  13   6 -10   -2.42    6.43
 -13  -6  10   16.34    8.85
  13  -6 -11   -1.13    7.10
  13   6 -11    2.02    6.29
 -13  -6  11    2.57    6.99
  13  -6 -12   -0.15    6.96
 -13  -6  12    5.17    8.41
  13  -6 -13    1.12    7.75
 -13  -6  13   11.10    7.41
  13  -6 -14   -2.55    6.87
 -13  -6  14   -0.63    6.28
  13  -6 -15    6.18    6.19
 -13  -6  15   -1.15    8.19
  13  -6 -16    4.65    7.40
 -13  -6  16    8.03    7.92
  13  -6 -17    0.05    6.33
 -13  -6  17    2.33    6.42
  13  -6 -18   14.62    6.86
 -13  -6  18   -4.59    6.99
  13  -6 -19    3.95    6.67
 -13  -6  19   11.94    7.90
  13  -6 -20   -3.03    6.34
 -13  -6  20    6.44    7.86
  13  -7  -1    6.23    7.71
  13   7  -1    7.09    6.05
 -13  -7   1   -2.96   10.58
  13  -7  -2    1.56    6.85
  13   7  -2   -0.67    5.55
 -13  -7   2    1.71    8.34
  13  -7  -3    3.94    7.58
  13   7  -3    1.94    6.72
 -13  -7   3   -0.00    9.97
  13  -7  -4   41.70   12.43
  13   7  -4   31.10    9.83
 -13  -7   4   30.78   11.16
 -13  -7   4   18.30   12.65
  13  -7  -5    9.62    9.37
  13   7  -5   10.09    7.06
 -13  -7   5    7.96    8.53
 -13  -7   5   -4.46   11.98
  13  -7  -6   -2.63    6.79
  13   7  -6    8.17    7.02
 -13  -7   6    0.00    6.07
 -13  -7   6    1.99   10.00
  13  -7  -7   -2.01    6.69
  13   7  -7   -0.86    6.75
 -13  -7   7    1.91    7.62
 -13  -7   7   17.23   10.94
  13  -7  -8    7.89    8.48
 -13  -7   8   -3.85    8.31
  13  -7  -9    8.74    8.71
 -13  -7   9    5.49    8.58
  13  -7 -10   14.42    9.35
 -13  -7  10   13.66    8.23
  13  -7 -11   -1.04    7.86
 -13  -7  11   -1.60    5.96
  13  -7 -12    2.16    6.77
 -13  -7  12   -1.27    7.28
  13  -7 -13   -0.58    7.21
 -13  -7  13   12.16    7.35
  13  -7 -14   -3.49    8.33
 -13  -7  14   -0.77    5.69
  13  -7 -15    1.12    7.95
 -13  -7  15    4.51    7.29
  13  -7 -16    1.89    7.22
 -13  -7  16   -1.47    6.59
  13  -7 -17   -4.65    6.70
 -13  -7  17   -5.19    7.75
  13  -7 -18   -2.15    6.68
 -13  -7  18   -2.10    6.60
  13  -7 -19   22.20    8.45
  13  -8  -1    0.00    8.71
  13   8  -1    2.31    5.72
 -13  -8   1   -0.97    7.84
 -13  -8   1    4.70   10.28
  13  -8  -2   14.25   10.40
  13   8  -2    0.74    6.94
 -13  -8   2   10.17    8.66
 -13  -8   2    0.33   10.67
  13  -8  -3    3.37    8.95
  13   8  -3    3.92    7.11
 -13  -8   3    3.23    7.43
 -13  -8   3   -3.42   11.53
  13  -8  -4    7.26    8.86
 -13  -8   4   -0.40    6.83
 -13  -8   4    2.19   10.55
  13  -8  -5   13.62    8.80
 -13  -8   5    5.14    8.40
 -13  -8   5    5.04   11.03
  13  -8  -6   14.01    9.34
 -13  -8   6   17.27    9.98
 -13  -8   6    8.36   10.39
  13  -8  -7   -2.95    8.58
 -13  -8   7   -1.12    7.41
 -13  -8   7   -3.35   11.07
  13  -8  -8   11.79    9.34
 -13  -8   8   10.08    9.40
  13  -8  -9    2.18    8.02
 -13  -8   9   -2.81    6.58
  13  -8 -10   -3.87    9.08
 -13  -8  10    1.60    5.95
  13  -8 -11   -2.98    7.25
 -13  -8  11   -1.85    7.38
  13  -8 -12   -1.77    8.02
 -13  -8  12    2.74    7.24
  13  -8 -13    3.37    7.22
 -13  -8  13   -0.50    5.38
  13  -8 -14    3.92    8.18
 -13  -8  14    1.44    6.14
  13  -8 -15   10.63    8.09
 -13  -8  15   -0.95    5.75
  13  -8 -16    5.22    7.53
  13  -8 -17   -1.45    6.71
  13  -9  -1   -4.94    8.49
 -13  -9   1    1.49    6.32
 -13  -9   1   -3.91    9.46
  13  -9  -2    4.45    8.33
 -13  -9   2    8.68    7.36
 -13  -9   2    4.29   11.69
  13  -9  -3    8.54    8.41
 -13  -9   3    3.51    7.01
 -13  -9   3    3.03   11.44
  13  -9  -4   -1.26    9.45
 -13  -9   4    9.47    8.90
 -13  -9   4    3.96   10.82
  13  -9  -5   -3.10    9.81
 -13  -9   5    0.97    6.61
 -13  -9   5   -4.71    9.71
  13  -9  -6    3.71    8.61
 -13  -9   6    5.52    7.38
 -13  -9   6   -0.20   10.09
  13  -9  -7   -2.57    8.41
 -13  -9   7    1.62    6.79
 -13  -9   7    1.95   11.41
  13  -9  -8    2.70    7.44
 -13  -9   8    2.29    7.37
  13  -9  -9    4.86    8.52
 -13  -9   9   -1.02    5.95
  13  -9 -10   17.09    9.24
 -13  -9  10   -2.83    6.64
  13  -9 -11    4.47    8.55
 -13  -9  11    1.53    8.26
  13  -9 -12   -3.58    8.62
 -13  -9  12    0.52    7.06
  13  -9 -13   -0.08    8.07
  13  -9 -14    9.74    7.80
  13  -9 -15    1.42    6.89
  13 -10  -1    3.90    9.30
 -13 -10   1   -6.72    7.23
 -13 -10   1    6.11    9.12
  13 -10  -2    8.33    8.21
 -13 -10   2    8.06    7.98
 -13 -10   2    0.33    9.86
  13 -10  -3    0.05    7.09
 -13 -10   3    8.95    7.45
 -13 -10   3   -5.86   13.30
  13 -10  -4   -3.47    8.90
 -13 -10   4    2.32    7.05
 -13 -10   4   -5.83   10.60
  13 -10  -5    3.86    9.03
 -13 -10   5   -4.39    7.57
 -13 -10   5   -3.57    9.20
  13 -10  -6   30.13   11.11
 -13 -10   6   10.72    6.93
 -13 -10   6    6.35    8.64
  13 -10  -7   -2.19    8.67
 -13 -10   7   10.95    8.63
  13 -10  -8    5.01    8.77
 -13 -10   8   12.18    8.22
  13 -10  -9   -7.27    9.20
 -13 -10   9   -1.26    6.13
  13 -10 -10   -5.69    8.35
  13 -10 -11   -3.09    7.22
  13 -10 -12   14.10    9.74
  13 -10 -13   -2.59    7.91
  13 -10 -14   -0.97    7.46
  13 -11  -1   -3.10    8.37
 -13 -11   1   -2.57    7.04
 -13 -11   1   10.07   10.38
  13 -11  -2   -1.27    7.26
 -13 -11   2   -6.48    7.13
 -13 -11   2   -1.53   10.77
  13 -11  -3    5.24    9.08
 -13 -11   3   10.02    7.66
 -13 -11   3   -1.44   10.50
  13 -11  -4   -1.92    7.72
 -13 -11   4    0.10    6.88
  13 -11  -5    5.37    9.03
 -13 -11   5    5.46    8.05
  13 -11  -6   -1.16    8.26
  13 -11  -7   -1.36    8.86
  13 -11  -8   18.67   10.35
  13 -11  -9   -1.17    8.38
  13 -11 -10    7.23    8.42
  13 -11 -11   -0.31    7.42
  13 -11 -12   -4.53    8.22
 -13 -12   1    1.98    6.71
  13 -12  -7   -1.97    7.92
  13 -12  -8   11.45   10.71
  13 -12  -9   -2.89    8.84
  13 -12 -10   -4.52    9.50
 -12   0   1    5.10   11.68
  12   0  -1   -2.78    6.79
  12   0  -2   27.86    9.53
  12   0  -3   -3.75    6.49
  12   0  -4    1.03    6.22
  12   0  -5   -1.94    6.57
  12   0  -6   68.09   14.89
  12   0  -7   -3.27    6.07
  12   0  -8   12.46    6.85
  12   0  -9    0.96    5.54
  12   0 -10   78.18   15.70
  12   0 -11    1.52    5.53
  12   0 -12   42.59   11.03
  12   0 -13    0.05    5.85
  12   0 -14   -6.45    6.99
  12   0 -15   -1.74    5.89
  12   0 -16   21.69    8.21
  12   0 -17   -1.44    5.80
  12   0 -18    6.86    6.56
  12   0 -19   -1.03    5.08
  12   0 -20    7.27    6.43
  12   0 -21    4.41    5.77
  12   0 -22   15.20    7.19
 -12   0  23    1.56    7.51
  12   0 -23    5.26    6.06
 -12   0  24    0.04    6.41
  12   0 -24   -1.81    5.81
 -12   0  25   -3.39    6.82
 -12   0  26    6.26    7.19
 -12   0  27   -0.45    6.48
 -12   0  28   -0.52    7.25
 -12   0  29    6.61    6.87
  12  -1  -1    0.67    6.53
  12   1  -1   -4.07    6.51
 -12  -1   1    6.38   10.99
  12  -1  -2   29.18    9.86
  12   1  -2   33.10    9.64
 -12  -1   2   13.12   12.63
  12  -1  -3   -1.63    6.83
  12   1  -3   -0.30    4.94
  12  -1  -4   67.36   15.85
  12   1  -4   78.41   15.83
  12  -1  -5   -1.16    5.47
  12   1  -5   -0.63    4.43
  12  -1  -6    5.92    5.74
  12   1  -6    0.30    6.13
  12  -1  -7    0.00    4.65
  12   1  -7    0.77    5.38
  12  -1  -8   73.04   14.40
  12   1  -8   58.96   13.85
  12  -1  -9   -1.54    6.70
  12   1  -9    0.04    4.31
  12  -1 -10   24.97    8.19
  12   1 -10   11.95    6.82
  12  -1 -11   -1.89    5.29
  12   1 -11    2.14    4.97
  12  -1 -12   -1.86    5.70
  12   1 -12   12.01    6.17
  12  -1 -13   -5.45    6.90
  12   1 -13    2.07    6.07
  12  -1 -14   46.70   11.34
  12   1 -14   40.38   11.01
  12  -1 -15    2.75    5.53
  12   1 -15    7.00    6.16
  12  -1 -16    5.04    5.30
  12   1 -16    1.99    5.61
  12  -1 -17   -1.03    5.32
  12   1 -17    3.06    5.17
  12  -1 -18    5.80    6.35
  12   1 -18   16.49    7.38
  12  -1 -19    5.78    5.27
  12   1 -19   -0.17    5.20
  12  -1 -20   15.93    7.04
  12   1 -20   25.84    8.68
  12  -1 -21   -1.57    5.32
  12   1 -21   -2.79    6.22
 -12  -1  21   -0.07    7.06
  12  -1 -22    0.35    6.54
  12   1 -22   -2.06    6.46
 -12  -1  22   -5.05    8.07
  12  -1 -23   -2.93    4.57
 -12  -1  23    8.66    8.02
  12  -1 -24    5.05    6.00
 -12  -1  24   -3.81    7.61
 -12   1  25   -0.56    6.95
  12  -1 -25    0.74    5.08
 -12  -1  25   -6.02    8.42
 -12   1  26   10.87    8.16
  12  -1 -26    3.97    6.76
 -12  -1  26    7.53    7.35
 -12   1  27   -0.24    6.05
 -12  -1  27    4.72    7.45
 -12  -1  28    4.12    7.05
 -12  -1  29    1.56    5.19
 -12  -1  30    8.21    7.25
  12  -2  -1   18.22    8.70
  12   2  -1    6.30    6.96
 -12  -2   1    8.15   11.70
  12  -2  -2   15.41    9.72
  12   2  -2   47.08   10.49
 -12  -2   2    8.04   11.65
  12  -2  -3    3.33    6.41
  12   2  -3    3.77    6.70
 -12  -2   3    1.34    9.53
  12  -2  -4    6.83    7.66
  12   2  -4   -1.00    6.09
 -12  -2   4   -7.11   11.68
  12  -2  -5    5.02    7.66
  12   2  -5   20.63    7.96
  12  -2  -6   44.86   12.76
  12   2  -6   43.91   12.02
  12  -2  -7   12.22    6.90
  12   2  -7    8.34    6.70
  12  -2  -8    8.70    7.46
  12   2  -8    8.95    6.46
  12  -2  -9    1.88    6.21
  12   2  -9    7.51    4.79
  12  -2 -10   31.47   10.25
  12   2 -10   44.33   10.53
  12  -2 -11   13.72    7.74
  12   2 -11    9.55    6.82
  12  -2 -12   52.65   10.62
  12   2 -12   24.58    9.52
  12  -2 -13    5.82    6.23
  12   2 -13   -0.63    5.59
  12  -2 -14   -4.98    6.39
  12   2 -14    1.51    5.14
  12  -2 -15   -1.20    6.07
  12   2 -15    2.12    5.69
  12  -2 -16   23.55    8.31
  12   2 -16   12.78    7.53
  12  -2 -17    3.43    6.09
  12   2 -17   -0.33    4.67
  12  -2 -18   11.21    6.02
  12   2 -18   -1.74    5.27
  12  -2 -19   -1.15    5.34
  12   2 -19   -0.05    6.23
 -12  -2  19   -5.30    8.28
  12  -2 -20    5.11    5.81
  12   2 -20    4.89    5.73
 -12  -2  20    0.00    6.87
  12  -2 -21    4.84    6.20
  12   2 -21   12.15    6.86
 -12  -2  21    6.02    8.40
  12  -2 -22    4.45    5.72
 -12  -2  22   14.01    8.33
  12  -2 -23   -2.00    5.61
 -12  -2  23    4.79    7.60
  12  -2 -24    0.29    6.36
 -12  -2  24    3.75    8.64
  12  -2 -25    5.70    5.71
 -12  -2  25    5.57    6.95
 -12   2  26   19.40   11.20
  12  -2 -26   13.78    7.38
 -12  -2  26   17.19    8.93
  12  -2 -27    1.74    4.65
 -12  -2  27    2.47    6.29
  12   2 -28    1.21    7.04
 -12  -2  28    4.79    6.45
  12   2 -29   -2.02    6.49
 -12  -2  29    3.70    6.74
 -12  -2  30    2.43    6.69
 -12  -2  31    2.89    6.15
  12  -3  -1   -1.87    7.29
  12   3  -1    1.33    5.85
 -12  -3   1   -9.34   12.18
  12  -3  -2   20.25   10.98
  12   3  -2   39.60    9.40
 -12  -3   2    8.66   12.13
  12  -3  -3    5.42    7.32
  12   3  -3   11.11    6.63
 -12  -3   3    5.22   11.08
  12  -3  -4   26.84   10.22
  12   3  -4   20.07    8.15
 -12  -3   4    9.45   11.64
  12  -3  -5   -0.77    6.46
  12   3  -5    9.27    6.28
 -12  -3   5    5.47    9.81
  12  -3  -6   -0.32    6.78
  12   3  -6    1.85    5.02
 -12  -3   6    0.17    9.65
  12  -3  -7   -0.35    6.73
  12   3  -7    0.34    5.21
 -12  -3   7    7.62   10.78
  12  -3  -8   18.98    9.36
  12   3  -8   36.86    9.54
  12  -3  -9    7.51    8.13
  12   3  -9   19.66    8.18
  12  -3 -10   46.63   11.20
  12   3 -10   33.00    9.59
  12  -3 -11   -3.08    5.72
  12   3 -11    2.63    5.46
  12  -3 -12   20.47    8.19
  12   3 -12   23.95    8.77
  12  -3 -13   -1.61    6.05
  12   3 -13    3.80    5.88
  12  -3 -14    7.21    6.98
  12   3 -14   21.56    8.12
  12  -3 -15   10.39    6.89
  12   3 -15    1.97    6.47
  12  -3 -16    1.43    5.72
  12   3 -16   -0.30    5.82
  12  -3 -17    2.80    6.25
  12   3 -17    1.35    5.40
 -12  -3  17   -0.20    6.51
  12  -3 -18    3.85    5.50
  12   3 -18    1.34    5.88
 -12  -3  18   -2.34    7.61
  12  -3 -19    4.38    5.89
 -12  -3  19   -0.00    7.67
  12  -3 -20   10.19    5.86
 -12  -3  20    0.65    6.99
  12  -3 -21    3.69    4.70
 -12  -3  21   -4.33    6.84
  12  -3 -22   -2.80    5.80
 -12  -3  22   -5.47    7.05
  12  -3 -23    3.83    5.48
 -12  -3  23    0.71    6.75
  12  -3 -24   15.57    7.46
 -12  -3  24   27.71    9.72
  12  -3 -25    1.26    5.15
  12   3 -25    5.45    7.80
 -12  -3  25    0.48    7.00
  12   3 -26   -3.35    7.15
 -12  -3  26    4.15    7.39
  12   3 -27    0.61    6.79
 -12  -3  27   -3.63    6.55
  12   3 -28   -0.30    6.69
 -12  -3  28   15.44    8.02
  12   3 -29    2.30    6.31
 -12  -3  29   -0.17    6.45
 -12  -3  30   -1.09    6.70
 -12  -3  31    2.12    6.79
 -12  -3  32   -1.79    6.38
  12  -4  -1   16.75    8.29
  12   4  -1   11.53    6.44
 -12  -4   1    4.23   11.43
  12  -4  -2    6.30    8.68
  12   4  -2    9.91    6.24
 -12  -4   2    6.33   10.96
  12  -4  -3   14.30    8.22
  12   4  -3    7.44    5.94
 -12  -4   3   15.75   11.42
  12  -4  -4   -1.14    6.88
  12   4  -4    0.88    4.75
 -12  -4   4   11.57   11.45
  12  -4  -5    2.28    7.64
  12   4  -5    1.44    6.13
 -12  -4   5    2.56   10.58
  12  -4  -6   14.82    9.64
  12   4  -6   24.39    8.11
 -12  -4   6   36.30   14.12
  12  -4  -7   10.63    8.10
  12   4  -7    8.07    7.15
 -12  -4   7   28.79   13.77
  12  -4  -8   -1.81    7.02
  12   4  -8    0.02    4.81
 -12  -4   8   -2.39    8.81
  12  -4  -9    3.14    7.63
  12   4  -9    3.17    5.89
  12  -4 -10   10.87    9.11
  12   4 -10   14.63    7.19
  12  -4 -11   13.77    7.79
  12   4 -11    8.14    7.07
  12  -4 -12   26.35    8.71
  12   4 -12   14.66    8.40
  12  -4 -13   -0.88    6.30
  12   4 -13    2.33    5.53
  12  -4 -14    1.46    6.43
  12   4 -14   -1.61    6.58
 -12  -4  14   -0.02    7.49
  12  -4 -15   -1.48    5.87
  12   4 -15    9.05    6.88
 -12  -4  15    0.88    7.15
  12  -4 -16    7.56    6.54
  12   4 -16    9.68    7.81
 -12  -4  16   -1.17    7.93
  12  -4 -17    2.99    5.67
 -12  -4  17   22.00    9.37
  12  -4 -18    6.76    6.70
 -12  -4  18    3.44    7.64
  12  -4 -19    2.98    5.25
 -12  -4  19   -4.42    6.77
  12  -4 -20    3.89    5.95
 -12  -4  20   16.31    6.93
  12  -4 -21   10.02    6.68
 -12  -4  21    5.65    7.24
  12  -4 -22    9.32    7.02
  12   4 -22   19.69    8.70
 -12  -4  22    7.68    8.03
  12  -4 -23    3.95    5.37
  12   4 -23   -0.89    7.59
 -12  -4  23    6.63    7.26
  12  -4 -24   -1.03    4.64
  12   4 -24    2.29    6.85
 -12  -4  24    8.23    7.45
  12   4 -25    0.10    6.85
 -12  -4  25    4.00    7.72
  12   4 -26   16.86    9.44
 -12  -4  26   15.60    7.93
  12   4 -27   -1.50    7.32
 -12  -4  27    3.38    6.25
  12   4 -28    0.67    7.56
 -12  -4  28   -2.88    5.88
  12   4 -29    2.85    7.83
 -12  -4  29   -4.43    7.14
  12   4 -30   -0.33    7.19
 -12  -4  30   -1.02    6.05
  12  -5  -1    1.79    6.70
  12   5  -1    3.59    5.47
 -12  -5   1   -2.09   10.20
  12  -5  -2   -0.16    7.64
  12   5  -2    5.54    5.60
 -12  -5   2   17.75   12.39
  12  -5  -3   16.74    9.72
  12   5  -3   17.46    7.44
 -12  -5   3   14.30   12.45
  12  -5  -4   12.24    8.51
  12   5  -4    8.63    6.38
 -12  -5   4   -1.15   12.71
  12  -5  -5    0.27    7.96
  12   5  -5    3.40    6.01
 -12  -5   5   -3.23    9.97
  12  -5  -6   -0.47    7.22
  12   5  -6   -4.10    6.42
 -12  -5   6   -0.00   10.60
  12  -5  -7    3.73    7.61
  12   5  -7   -1.49    6.02
 -12  -5   7   11.04   11.63
  12  -5  -8   15.19    9.39
  12   5  -8   23.56    8.34
 -12  -5   8   25.02   12.59
  12  -5  -9   39.87   10.71
  12   5  -9   22.38    9.25
  12  -5 -10   21.04    9.46
  12   5 -10    1.84    6.77
  12  -5 -11    0.80    6.44
  12   5 -11   -0.64    6.45
 -12  -5  11   -2.30    7.30
  12  -5 -12   -6.27    7.42
  12   5 -12    8.13    7.06
 -12  -5  12   -4.48    8.08
  12  -5 -13   19.44    9.46
  12   5 -13   30.85   10.00
 -12  -5  13   27.32   11.38
  12  -5 -14   12.68    7.28
 -12  -5  14    7.91    7.95
  12  -5 -15    5.23    6.80
 -12  -5  15   10.55    8.35
  12  -5 -16   -4.59    6.75
 -12  -5  16   13.32    7.44
  12  -5 -17    6.47    6.22
  12   5 -17   -2.32    7.47
 -12  -5  17   11.31    7.61
  12  -5 -18    2.37    5.87
  12   5 -18   12.51    8.07
 -12  -5  18    2.93    6.40
  12  -5 -19    0.87    5.67
  12   5 -19   -0.86    6.26
 -12  -5  19    1.39    6.31
  12  -5 -20   12.62    6.83
  12   5 -20   23.01    8.96
 -12  -5  20    4.38    7.88
  12  -5 -21   -2.95    6.57
  12   5 -21   -5.34    7.87
 -12  -5  21    4.56    6.62
  12  -5 -22   -2.59    5.71
  12   5 -22   -0.80    6.33
 -12  -5  22   -2.85    7.61
  12   5 -23    2.92    7.60
 -12  -5  23    8.59    7.70
  12   5 -24    1.68    5.96
 -12  -5  24    5.77    8.08
  12   5 -25    0.64    7.53
 -12  -5  25    4.58    5.91
  12   5 -26   -4.21    8.59
 -12  -5  26    2.83    7.81
  12   5 -27   17.24   10.26
 -12  -5  27    6.10    6.71
  12   5 -28    2.22    7.01
 -12  -5  28   -2.14    6.31
  12   5 -29   -0.36    7.14
  12   5 -30    0.10    6.87
  12  -6  -1    7.02    7.61
  12   6  -1   28.43    7.94
 -12  -6   1   15.12   12.95
  12  -6  -2    3.18    8.01
  12   6  -2   16.84    6.60
 -12  -6   2    1.43   11.59
  12  -6  -3   -1.91    7.50
  12   6  -3    8.58    6.58
 -12  -6   3    9.16   11.52
  12  -6  -4   -0.52    6.97
  12   6  -4    1.48    5.26
 -12  -6   4    5.63    9.12
  12  -6  -5   31.14   10.88
  12   6  -5   15.47    7.45
 -12  -6   5   20.15   12.95
  12  -6  -6   31.17    9.71
  12   6  -6   16.31    6.97
 -12  -6   6    2.90   10.36
  12  -6  -7    8.80    8.52
  12   6  -7   -0.65    6.37
 -12  -6   7   16.84    8.40
 -12  -6   7    9.58   11.04
  12  -6  -8    2.24    8.36
  12   6  -8   -1.63    5.68
 -12  -6   8   -1.79    6.70
 -12  -6   8    9.21    9.92
  12  -6  -9   13.62    8.41
  12   6  -9    4.15    6.20
 -12  -6   9    6.08    7.42
 -12  -6   9    4.29   11.87
  12  -6 -10   -1.20    8.10
  12   6 -10   -1.68    6.58
 -12  -6  10    5.16    7.03
  12  -6 -11   48.58   12.09
 -12  -6  11   21.87   10.54
  12  -6 -12   10.86    7.82
 -12  -6  12   -1.70    8.05
  12  -6 -13   -3.22    7.05
 -12  -6  13    6.93    6.81
  12  -6 -14   -1.15    6.81
 -12  -6  14    4.57    6.79
  12  -6 -15    1.39    6.87
 -12  -6  15    4.70    6.56
  12  -6 -16    9.88    7.13
 -12  -6  16   10.11    8.15
  12  -6 -17   -0.57    5.02
 -12  -6  17    5.62    7.22
  12  -6 -18    7.85    7.06
 -12  -6  18    5.55    6.72
  12  -6 -19    1.95    4.94
 -12  -6  19    1.85    6.26
  12  -6 -20   10.37    6.47
 -12  -6  20    0.18    6.53
  12  -6 -21    7.77    6.07
 -12  -6  21   -1.62    7.44
 -12  -6  22   -3.89    7.86
 -12  -6  23   -0.36    6.73
  12   6 -24   -1.67    7.55
 -12  -6  24    2.41    5.72
  12   6 -25    4.74    8.43
 -12  -6  25   -1.59    6.76
  12   6 -26    1.37    8.10
  12   6 -27    8.54    7.89
  12   6 -28   10.00    8.16
  12   6 -29   -2.17    7.68
  12  -7  -1    6.05    8.09
  12   7  -1    3.10    6.74
 -12  -7   1   11.14    9.59
  12  -7  -2   -0.56    6.05
  12   7  -2   15.55    7.44
 -12  -7   2   24.35   12.35
  12  -7  -3   30.29   10.79
  12   7  -3   20.61    8.52
 -12  -7   3   17.50    9.68
 -12  -7   3    2.34    9.64
  12  -7  -4   -3.41    7.29
  12   7  -4    3.77    5.72
 -12  -7   4    2.10    6.80
 -12  -7   4    5.25    9.70
  12  -7  -5    3.96    7.96
  12   7  -5   12.52    7.00
 -12  -7   5   -0.89    7.00
 -12  -7   5    4.55    9.02
  12  -7  -6   -1.00    8.22
  12   7  -6    9.83    6.44
 -12  -7   6   -1.46    5.77
 -12  -7   6    0.49    9.37
  12  -7  -7   -2.53    8.81
  12   7  -7    7.22    6.40
 -12  -7   7   -5.61    7.31
 -12  -7   7   12.27   10.10
  12  -7  -8    0.66    6.23
 -12  -7   8    3.92    6.91
 -12  -7   8   12.94   10.58
  12  -7  -9   55.89   14.23
 -12  -7   9   58.95   14.37
 -12  -7   9   37.76   14.89
  12  -7 -10    3.12    8.43
 -12  -7  10   -0.00    6.63
  12  -7 -11    6.58    8.38
 -12  -7  11   -0.12    7.13
  12  -7 -12   -1.12    7.96
 -12  -7  12   14.64    8.10
  12  -7 -13    6.61    8.20
 -12  -7  13    6.39    7.39
  12  -7 -14   19.79    7.42
 -12  -7  14    2.93    6.33
  12  -7 -15   12.40    7.46
 -12  -7  15    8.27    8.00
  12  -7 -16   -0.36    5.91
 -12  -7  16    1.06    6.31
  12  -7 -17    4.11    7.00
 -12  -7  17    8.78    6.93
  12  -7 -18   -5.94    6.87
 -12  -7  18   -3.96    6.38
  12  -7 -19   22.06    8.75
 -12  -7  19   29.06    9.87
 -12  -7  20   -0.68    6.26
 -12  -7  21   -2.85    5.80
 -12  -7  22   -1.44    6.64
 -12  -7  23    8.70    7.81
  12  -8  -1   14.25    9.12
  12   8  -1    9.72    7.09
 -12  -8   1    7.58    8.44
 -12  -8   1    3.48   10.34
  12  -8  -2    2.24    7.46
  12   8  -2   -0.96    6.15
 -12  -8   2   -1.52    6.81
 -12  -8   2   -4.21    9.47
  12  -8  -3    9.69    8.71
 -12  -8   3    1.36    8.34
 -12  -8   3    2.48    9.60
  12  -8  -4    1.05    7.74
 -12  -8   4    8.59    7.60
 -12  -8   4   -5.97    9.59
  12  -8  -5    1.76    8.16
 -12  -8   5   11.73    6.88
 -12  -8   5    8.94   11.20
  12  -8  -6   -1.88    7.52
 -12  -8   6   -1.04    6.20
 -12  -8   6   -2.92    9.04
  12  -8  -7   48.65   12.77
 -12  -8   7   21.34    9.99
 -12  -8   7   28.11   13.35
  12  -8  -8   -0.00    7.21
 -12  -8   8   -1.35    6.75
 -12  -8   8   -1.79    9.12
  12  -8  -9   -0.08    7.33
 -12  -8   9   -1.77    6.64
 -12  -8   9   -0.12   10.50
  12  -8 -10    5.80    6.31
 -12  -8  10   -0.93    6.32
  12  -8 -11   19.89    8.68
 -12  -8  11    7.14    6.64
  12  -8 -12    8.20    8.19
 -12  -8  12    3.75    6.44
  12  -8 -13   -0.03    6.89
 -12  -8  13   10.30    7.56
  12  -8 -14   -3.03    7.30
 -12  -8  14    0.75    7.45
  12  -8 -15    4.30    7.75
 -12  -8  15   -1.77    6.47
  12  -8 -16   -5.89    7.92
 -12  -8  16   -2.28    6.45
  12  -8 -17    3.30    7.14
 -12  -8  17    1.82    7.55
 -12  -8  18   -2.47    7.36
 -12  -8  19   -1.32    6.51
 -12  -8  20   -1.79    6.87
  12  -9  -1   -0.63    6.87
 -12  -9   1    1.47    5.74
 -12  -9   1    1.26    7.94
  12  -9  -2   -8.18    9.01
 -12  -9   2    1.39    6.52
 -12  -9   2   10.00   10.73
  12  -9  -3   15.10   10.02
 -12  -9   3   26.61    9.77
 -12  -9   3   29.63   13.16
  12  -9  -4    0.30    7.99
 -12  -9   4   -1.08    6.31
 -12  -9   4   -3.00   10.05
  12  -9  -5    3.22    7.69
 -12  -9   5    1.83    6.08
 -12  -9   5    0.33   11.68
  12  -9  -6    0.24    7.06
 -12  -9   6    4.05    6.82
 -12  -9   6    0.92    9.03
  12  -9  -7    3.19    8.10
 -12  -9   7   17.98    7.92
 -12  -9   7   -0.12    8.89
  12  -9  -8   -8.18    9.46
 -12  -9   8    3.54    6.76
 -12  -9   8   -3.82   10.56
  12  -9  -9   13.76    9.94
 -12  -9   9   39.81   10.88
  12  -9 -10    5.93    7.69
 -12  -9  10    1.50    5.63
  12  -9 -11    3.87    8.35
 -12  -9  11    0.00    6.20
  12  -9 -12    0.40    7.25
 -12  -9  12   -1.63    5.96
  12  -9 -13   48.22   11.82
 -12  -9  13    3.36    7.36
  12  -9 -14   -6.74    8.97
 -12  -9  14    4.89    6.51
  12  -9 -15   11.28    8.24
 -12  -9  15   12.56    6.21
  12  -9 -16    1.64    7.07
 -12  -9  16    0.30    4.73
 -12  -9  17    1.76    5.81
 -12  -9  18   -6.98    7.68
  12 -10  -1   21.11    8.95
 -12 -10   1    3.94    7.70
 -12 -10   1    7.47    9.98
  12 -10  -2   -4.61    8.22
 -12 -10   2   -1.28    6.90
 -12 -10   2   10.91   11.28
  12 -10  -3   -4.14    8.18
 -12 -10   3   -3.31    6.50
 -12 -10   3   -1.98    9.69
  12 -10  -4   -3.04    8.23
 -12 -10   4   -5.73    6.75
 -12 -10   4    3.81   10.98
  12 -10  -5   10.21    9.14
 -12 -10   5   28.21    8.77
 -12 -10   5   13.63   11.34
  12 -10  -6    7.05    8.34
 -12 -10   6    0.99    7.00
  12 -10  -7   17.58    9.84
 -12 -10   7    4.93    6.80
  12 -10  -8   -3.67    8.78
 -12 -10   8   -1.03    5.43
  12 -10  -9    1.25    7.53
 -12 -10   9    3.91    6.89
  12 -10 -10   10.64    8.75
 -12 -10  10    3.74    8.18
  12 -10 -11    7.05    8.42
 -12 -10  11    5.32    7.66
  12 -10 -12    9.49    8.40
 -12 -10  12   -1.09    5.92
  12 -10 -13    1.67    6.54
 -12 -10  13   -3.12    7.82
  12 -10 -14   10.64    8.23
 -12 -10  14   -1.71    6.02
 -12 -10  15    9.05    7.16
  12 -11  -1    3.90    8.25
 -12 -11   1    1.45    6.45
 -12 -11   1    3.11   10.83
  12 -11  -2   -2.88    7.19
 -12 -11   2   -1.07    6.28
 -12 -11   2    1.00    7.37
  12 -11  -3    1.39    7.76
 -12 -11   3   -0.85    6.21
  12 -11  -4    3.76    7.76
 -12 -11   4    3.70    6.47
  12 -11  -5    9.07    9.05
 -12 -11   5    7.89    7.26
  12 -11  -6    2.49    8.29
 -12 -11   6   -2.14    6.78
  12 -11  -7   -2.09    7.76
 -12 -11   7    7.75    8.02
  12 -11  -8   -1.53    8.01
 -12 -11   8   -0.18    5.76
  12 -11  -9   12.92    8.81
 -12 -11   9   14.34    8.31
  12 -11 -10   -2.14    7.69
 -12 -11  10   -1.22    6.39
  12 -11 -11   -4.15    7.85
 -12 -11  11   -1.85    8.10
  12 -11 -12   -4.73    8.60
  12 -12  -1   17.93   11.01
 -12 -12   1    8.82    6.95
  12 -12  -2   -0.79    7.72
 -12 -12   2   -3.51    6.44
  12 -12  -3    0.62    8.56
 -12 -12   3    3.77    5.22
  12 -12  -4   -2.32    7.81
 -12 -12   4    4.41    7.05
  12 -12  -5    8.29    8.51
 -12 -12   5    2.74    6.27
  12 -12  -6    4.37    7.17
 -12 -12   6   -3.37    7.29
  12 -12  -7    3.65    8.82
 -12 -12   7    1.01    7.04
  12 -12  -8   -0.33    7.34
 -12 -12   8   -0.46    6.78
  12 -12  -9   -3.41    8.39
  12 -12 -10    6.94    8.40
 -12 -13   1   -0.30    6.23
  12 -13  -2    1.80    7.09
 -12 -13   2   -2.34    6.38
  12 -13  -3    4.21    8.86
 -12 -13   3    9.17    7.58
  12 -13  -4   -1.11    8.20
 -12 -13   4    2.31    6.35
  12 -13  -5   11.97   10.12
  12 -13  -6   -3.54    8.85
  12 -13  -7   -0.74    7.65
  12 -13  -8    2.86    7.39
  11   0  -1   38.08   11.99
 -11   0   2   -0.62    9.86
  11   0  -2    0.98    6.31
 -11   0   3   34.74   14.33
  11   0  -3   28.39    9.69
 -11   0   4   -7.99   11.12
  11   0  -4   -2.06    6.26
 -11   0   5  138.22   26.95
  11   0  -5  112.04   21.37
 -11   0   6   -2.36   10.01
  11   0  -6   -4.49    7.08
 -11   0   7   -4.61   10.89
  11   0  -7   -1.77    5.82
  11   0  -8   -1.46    5.72
  11   0  -9   37.78   10.11
  11   0 -10   -0.56    6.20
  11   0 -11   71.84   14.98
  11   0 -12    0.52    5.17
  11   0 -13    0.00    5.21
  11   0 -14    5.28    5.60
  11   0 -15   22.73    8.01
  11   0 -16    7.68    6.09
  11   0 -17   17.70    6.85
  11   0 -18    0.01    5.22
  11   0 -19   10.42    6.46
  11   0 -20    0.09    5.04
  11   0 -21   21.10    7.72
 -11   0  22   -0.29    7.09
  11   0 -22   -0.37    6.10
 -11   0  23   -0.22    7.14
  11   0 -23    4.47    6.69
 -11   0  24    0.00    6.92
 -11   0  25    6.99    7.02
 -11   0  26    3.15    7.14
 -11   0  27   23.29    9.50
 -11   0  28    1.79    6.31
 -11   0  29    1.58    6.41
 -11   1   1   66.77   21.27
  11  -1  -1  102.96   18.56
  11   1  -1   91.81   17.70
 -11   1   2   -3.35   11.55
  11  -1  -2    2.86    6.83
  11   1  -2    7.16    6.47
 -11   1   3   29.18   15.31
  11  -1  -3   40.27   12.53
  11   1  -3   79.80   12.85
 -11  -1   3   35.43   15.84
 -11   1   4   11.48   12.10
  11  -1  -4    2.74    6.29
  11   1  -4   -2.27    5.15
 -11  -1   4   -3.04    8.90
 -11   1   5   -5.18   10.91
  11  -1  -5    9.99    7.22
  11   1  -5    6.46    5.25
 -11  -1   5   -4.79    9.77
 -11   1   6    5.33   11.36
  11  -1  -6    5.20    5.54
  11   1  -6    0.21    5.50
 -11  -1   6   -0.63    8.57
  11  -1  -7   46.09   12.13
  11   1  -7   54.84   11.86
 -11  -1   7   49.05   16.93
  11  -1  -8    0.75    5.77
  11   1  -8   -3.88    6.21
 -11  -1   8   -8.60   11.33
  11  -1  -9   31.52    9.78
  11   1  -9   36.65    9.54
  11  -1 -10    3.90    6.76
  11   1 -10   -3.73    5.86
  11  -1 -11   13.43    6.03
  11   1 -11    0.21    5.48
  11  -1 -12    0.40    5.48
  11   1 -12    0.76    4.67
  11  -1 -13   37.19    9.99
  11   1 -13   32.61   10.27
  11  -1 -14    1.81    5.92
  11   1 -14   -3.85    6.09
  11  -1 -15   -1.83    5.37
  11   1 -15   -3.17    5.53
  11  -1 -16    3.38    5.53
  11   1 -16    0.03    4.61
  11  -1 -17   10.51    6.79
  11   1 -17   35.91    8.30
  11  -1 -18    3.02    6.14
  11   1 -18    1.28    5.13
  11  -1 -19    7.83    5.46
  11   1 -19    0.58    6.18
  11  -1 -20    0.52    4.73
  11   1 -20    0.10    5.60
 -11  -1  20    1.12    8.14
  11  -1 -21    0.30    6.22
  11   1 -21    5.52    6.31
 -11  -1  21    6.03    7.58
  11  -1 -22    5.61    4.95
  11   1 -22   -0.78    6.80
 -11  -1  22    1.28    6.22
  11  -1 -23   14.10    6.92
 -11  -1  23   22.03    9.98
 -11   1  24   -6.63    8.85
  11  -1 -24   -3.79    5.99
 -11  -1  24   -3.69    7.27
 -11   1  25    9.13    7.80
  11  -1 -25   -0.50    5.52
 -11  -1  25    8.29    7.03
 -11   1  26    1.38    6.60
 -11  -1  26    3.66    7.38
 -11   1  27    4.67    7.89
 -11  -1  27    5.10    7.19
 -11  -1  28   -3.77    6.39
 -11  -1  29   13.03    7.41
  11   1 -30   -4.60    7.58
 -11  -1  30   -4.34    7.87
  11   1 -31   -0.87    7.09
 -11   2   1   24.71   13.81
  11  -2  -1    8.47    8.51
  11   2  -1   36.45    8.66
 -11   2   2    1.11   11.25
  11  -2  -2    2.83    7.09
  11   2  -2    6.53    6.53
 -11   2   3    5.14   12.98
  11  -2  -3    6.98    6.78
  11   2  -3   16.29    6.86
 -11   2   4   21.81   11.76
  11  -2  -4    9.75    7.64
  11   2  -4    1.11    5.56
  11  -2  -5   61.03   14.74
  11   2  -5   55.97   12.51
 -11  -2   5   44.86   16.83
  11  -2  -6   28.06    9.19
  11   2  -6   30.39    8.99
 -11  -2   6   22.00   12.78
  11  -2  -7   16.17    8.21
  11   2  -7    8.34    7.15
 -11  -2   7    7.90   12.61
  11  -2  -8   17.28    8.25
  11   2  -8    7.90    6.80
 -11  -2   8   18.75   12.74
  11  -2  -9   45.25   11.62
  11   2  -9   47.39   10.77
 -11  -2   9   27.14   14.97
  11  -2 -10    3.03    5.99
  11   2 -10    1.73    4.87
  11  -2 -11   32.83    9.90
  11   2 -11   29.99    9.24
  11  -2 -12    0.54    4.66
  11   2 -12   -0.07    5.08
  11  -2 -13    0.56    5.30
  11   2 -13    0.01    5.23
  11  -2 -14    0.75    5.06
  11   2 -14    4.69    6.10
  11  -2 -15   32.73    8.89
  11   2 -15   17.03    7.45
  11  -2 -16    8.56    5.35
  11   2 -16    3.81    6.53
  11  -2 -17    2.84    5.35
  11   2 -17    1.55    5.07
  11  -2 -18    2.68    6.35
  11   2 -18    0.69    5.32
 -11  -2  18   -6.04    7.95
  11  -2 -19   11.57    6.28
  11   2 -19   17.88    7.75
 -11  -2  19    3.59    7.73
  11  -2 -20    1.81    4.91
  11   2 -20    5.76    7.34
 -11  -2  20   -1.30    7.06
  11  -2 -21   23.78    8.36
 -11  -2  21   34.64   10.83
  11  -2 -22   -2.34    5.40
 -11  -2  22    4.51    6.54
  11  -2 -23    4.02    6.26
 -11  -2  23   -0.95    5.91
  11  -2 -24    4.29    6.46
 -11  -2  24    6.90    6.64
 -11   2  25   10.03    7.80
  11  -2 -25    3.88    5.71
 -11  -2  25    3.72    7.46
 -11   2  26   -0.12    7.01
  11  -2 -26    1.65    6.43
 -11  -2  26    2.84    6.53
  11   2 -27    6.10    7.46
 -11  -2  27    4.12    6.88
  11   2 -28   -2.30    6.29
 -11  -2  28   -1.11    6.13
  11   2 -29    0.32    6.97
 -11  -2  29   -2.05    5.91
  11   2 -30   16.45    8.26
 -11  -2  30   12.78    7.59
  11   2 -31   -0.07    6.65
 -11  -2  31    8.31    6.88
 -11   3   1   28.84   13.78
  11  -3  -1   12.28    9.31
  11   3  -1    9.62    6.62
 -11  -3   1   -2.66   11.79
 -11   3   2    7.15   12.35
  11  -3  -2   29.78   10.32
  11   3  -2   15.17    6.88
 -11  -3   2   12.47   11.04
  11  -3  -3   36.25   13.56
  11   3  -3   91.69   14.31
 -11  -3   3   56.84   17.67
  11  -3  -4   11.00    7.69
  11   3  -4    9.65    6.38
  11  -3  -5    5.56    8.46
  11   3  -5    9.57    6.22
  11  -3  -6   13.28    9.02
  11   3  -6   18.45    7.58
  11  -3  -7   58.07   14.37
  11   3  -7   70.63   14.32
  11  -3  -8   11.02    8.37
  11   3  -8    4.67    5.00
 -11  -3   8   -0.79    9.56
  11  -3  -9    9.86    7.91
  11   3  -9   22.89    7.57
 -11  -3   9    8.33   10.61
  11  -3 -10   -2.89    6.08
  11   3 -10   12.09    5.84
 -11  -3  10   -3.95    8.71
  11  -3 -11    2.09    6.30
  11  -3 -12   32.81    9.09
  11   3 -12    7.54    5.93
  11  -3 -13   25.36    8.42
  11   3 -13   23.17    8.25
  11  -3 -14   -2.59    6.03
  11   3 -14   -0.93    5.52
  11  -3 -15    0.09    4.72
  11   3 -15    1.66    5.86
  11  -3 -16   -3.30    6.26
  11   3 -16    0.73    5.42
 -11  -3  16   -3.94    7.68
  11  -3 -17    2.82    5.81
  11   3 -17    6.59    5.89
 -11  -3  17   12.27    8.07
  11  -3 -18   12.72    6.96
  11   3 -18   21.71    7.55
 -11  -3  18    2.23    6.99
  11  -3 -19   19.56    7.38
 -11  -3  19   11.10    8.29
  11  -3 -20    2.35    5.52
 -11  -3  20   -0.55    6.48
  11  -3 -21   -0.01    5.36
 -11  -3  21   -0.19    4.96
  11  -3 -22    9.49    6.08
 -11  -3  22   18.33    8.05
  11  -3 -23   44.80   10.51
 -11  -3  23   30.10   11.83
  11  -3 -24   -0.94    5.34
  11   3 -24    4.72    7.96
 -11  -3  24    9.02    7.23
  11  -3 -25    6.64    6.31
  11   3 -25   -3.62    7.33
 -11  -3  25    5.41    6.78
  11   3 -26   -1.65    7.65
 -11  -3  26   -2.87    6.18
  11   3 -27   26.30   10.27
 -11  -3  27   18.16    8.51
  11   3 -28   -0.32    6.98
 -11  -3  28    2.55    6.45
  11   3 -29    2.92    7.61
 -11  -3  29    0.63    5.99
  11   3 -30   -3.29    6.40
 -11  -3  30   -0.25    5.54
  11   3 -31    5.18    6.54
 -11  -3  31   -4.83    6.91
 -11  -3  32   -1.21    5.89
 -11  -3  33    7.39    7.87
  11  -4  -1   65.83   13.66
  11   4  -1   44.00   10.67
 -11  -4   1   18.01   13.80
  11  -4  -2   -3.63    8.21
  11   4  -2    8.79    6.57
 -11  -4   2   -3.29   10.60
  11  -4  -3   10.24    7.75
  11   4  -3   10.01    6.33
 -11  -4   3   10.14   10.34
  11  -4  -4    3.91    8.16
  11   4  -4    4.42    6.15
 -11  -4   4    7.05   10.02
  11  -4  -5   61.23   14.46
  11   4  -5   65.72   13.25
 -11  -4   5   42.16   16.98
  11  -4  -6    9.31    8.95
  11   4  -6   22.97    8.07
  11  -4  -7   15.32    8.64
  11   4  -7    5.99    6.37
  11  -4  -8    4.96    7.51
  11   4  -8    4.91    6.53
  11  -4  -9   48.68   11.64
  11   4  -9   19.80    8.64
  11  -4 -10    6.29    6.47
  11   4 -10   15.11    7.07
  11  -4 -11   20.46    8.59
  11   4 -11   20.68    7.75
  11  -4 -12   -1.51    6.67
  11   4 -12    0.48    6.01
  11  -4 -13    8.20    7.15
  11   4 -13   -1.31    5.79
 -11  -4  13    0.87    5.67
  11  -4 -14   12.69    6.41
  11   4 -14    0.42    6.83
 -11  -4  14   -2.42    6.96
  11  -4 -15   36.44    9.61
  11   4 -15   22.97    8.92
 -11  -4  15   30.10   10.90
  11  -4 -16   12.74    6.78
 -11  -4  16    7.57    8.58
  11  -4 -17   -0.69    5.17
 -11  -4  17    2.85    6.05
  11  -4 -18    5.17    5.56
 -11  -4  18   -4.58    7.61
  11  -4 -19   -1.06    4.71
 -11  -4  19    2.26    6.66
  11  -4 -20    5.58    5.86
 -11  -4  20    9.94    8.65
  11  -4 -21   30.37    8.49
  11   4 -21    6.37    9.36
 -11  -4  21   21.91    8.51
  11  -4 -22    5.61    6.48
  11   4 -22   11.02    7.89
 -11  -4  22    1.67    6.91
  11  -4 -23   -0.41    5.29
  11   4 -23   -0.15    6.26
 -11  -4  23   -3.56    6.95
  11  -4 -24    2.15    4.85
  11   4 -24    2.15    7.43
 -11  -4  24    8.39    7.62
  11   4 -25   25.77    9.63
 -11  -4  25   16.70    8.52
  11   4 -26   11.48    9.38
 -11  -4  26   14.77    7.97
  11   4 -27    3.73    7.38
 -11  -4  27    9.31    7.42
  11   4 -28   -0.47    7.76
 -11  -4  28   11.20    7.32
  11   4 -29   -1.31    6.45
 -11  -4  29    0.00    6.90
  11   4 -30   18.85    9.10
 -11  -4  30    4.37    7.36
  11   4 -31   -0.59    7.55
 -11  -4  31    2.95    6.18
 -11  -4  32   -1.90    6.69
 -11  -4  33    0.34    6.97
 -11  -4  34   -3.41    6.12
  11  -5  -1   -3.73    8.04
  11   5  -1    5.12    5.47
 -11  -5   1    3.19   10.13
  11  -5  -2   42.57   12.86
  11   5  -2   44.94   10.91
 -11  -5   2   31.89   14.55
  11  -5  -3   53.41   13.66
  11   5  -3   67.11   12.92
 -11  -5   3   38.43   15.85
  11  -5  -4    3.97    8.03
  11   5  -4   -1.19    4.88
 -11  -5   4    8.15   10.85
  11  -5  -5   -2.65    7.61
  11   5  -5   -2.16    5.52
 -11  -5   5    2.52    9.71
  11  -5  -6   14.29    9.30
  11   5  -6   25.57    8.00
 -11  -5   6    9.43   10.61
  11  -5  -7   43.05   10.87
  11   5  -7   36.97    9.27
 -11  -5   7   -1.03   10.74
  11  -5  -8    8.60    8.05
  11   5  -8   19.05    7.74
 -11  -5   8   12.24   12.72
  11  -5  -9   11.96    8.20
  11   5  -9   22.68    7.75
 -11  -5   9   18.26   12.18
  11  -5 -10   -0.51    6.57
  11   5 -10   -3.02    5.64
 -11  -5  10   -1.59    8.30
  11  -5 -11   -0.50    7.12
  11   5 -11   11.51    6.85
 -11  -5  11   15.08    9.08
  11  -5 -12   29.89    9.90
  11   5 -12   27.20    9.46
 -11  -5  12   23.41   10.31
  11  -5 -13   58.06   13.48
 -11  -5  13   59.15   13.84
  11  -5 -14    2.70    6.17
 -11  -5  14    1.42    7.46
  11  -5 -15   -1.36    5.53
 -11  -5  15   -1.88    7.22
  11  -5 -16   -3.85    6.45
  11   5 -16   -2.34    6.51
 -11  -5  16   -3.69    7.10
  11  -5 -17   15.74    7.46
  11   5 -17    3.46    6.54
 -11  -5  17    4.90    6.77
  11  -5 -18   26.46    8.02
  11   5 -18    9.78    7.51
 -11  -5  18   17.91    8.61
  11  -5 -19   18.41    7.63
  11   5 -19   41.07   11.32
 -11  -5  19   25.41    9.17
  11  -5 -20    1.14    5.31
  11   5 -20    3.20    7.40
 -11  -5  20   -2.08    6.46
  11  -5 -21   -2.27    5.24
  11   5 -21    0.01    6.43
 -11  -5  21   -2.80    7.13
  11  -5 -22    0.60    5.42
  11   5 -22    4.46    7.36
 -11  -5  22   12.50    7.64
  11   5 -23   10.66    8.39
 -11  -5  23   23.05    8.34
  11   5 -24   -0.84    6.49
 -11  -5  24    6.84    7.14
  11   5 -25   -3.61    6.79
 -11  -5  25    7.40    7.31
  11   5 -26   -5.47    8.98
 -11  -5  26   -5.45    8.35
  11   5 -27    4.89    6.94
 -11  -5  27    8.39    7.32
  11   5 -28    1.50    8.53
 -11  -5  28    2.30    6.60
  11   5 -29   -4.07    7.09
 -11  -5  29    6.67    7.20
  11   5 -30    2.09    7.73
 -11  -5  30   -1.32    6.50
  11   5 -31   -2.93    7.70
 -11  -5  31   -0.61    6.58
 -11  -5  32    3.49    7.37
  11  -6  -1   34.08   11.49
  11   6  -1   25.60    8.46
 -11  -6   1   14.92   12.56
  11  -6  -2   -3.18    7.89
  11   6  -2   -1.29    6.03
 -11  -6   2    3.71    9.27
  11  -6  -3    5.96    7.23
  11   6  -3   11.13    6.52
 -11  -6   3    1.56    9.01
  11  -6  -4   24.89   10.19
  11   6  -4   18.80    7.99
 -11  -6   4   34.74   12.96
  11  -6  -5   17.03   10.03
  11   6  -5   13.76    7.12
 -11  -6   5   12.39   10.97
  11  -6  -6   16.36    9.05
  11   6  -6   18.37    7.92
 -11  -6   6   -2.60   10.67
  11  -6  -7    2.74    8.22
  11   6  -7    7.37    6.07
 -11  -6   7   -0.83    8.11
 -11  -6   7   -0.41    9.74
  11  -6  -8    0.23    6.67
  11   6  -8    1.43    6.80
 -11  -6   8   14.54    8.63
 -11  -6   8    5.10   10.63
  11  -6  -9    7.51    7.67
  11   6  -9   -0.70    5.98
 -11  -6   9    3.04    6.82
 -11  -6   9    7.30    9.96
  11  -6 -10   14.04    8.77
 -11  -6  10   20.72    9.10
 -11  -6  10   26.09   13.19
  11  -6 -11    9.68    7.65
 -11  -6  11    8.84    7.46
 -11  -6  11    7.13   10.98
  11  -6 -12    5.37    7.61
 -11  -6  12   12.85    8.69
  11  -6 -13    9.13    7.14
 -11  -6  13   12.89    7.43
  11  -6 -14   15.93    8.10
 -11  -6  14    4.63    6.16
  11  -6 -15   13.44    7.86
 -11  -6  15   13.35    7.89
  11  -6 -16   15.13    8.03
  11   6 -16   10.21    7.78
 -11  -6  16   15.12    7.52
  11  -6 -17    7.06    6.74
  11   6 -17    2.58    6.71
 -11  -6  17    2.42    6.82
  11  -6 -18   -0.55    5.24
  11   6 -18   -4.42    7.95
 -11  -6  18    5.53    7.13
  11  -6 -19    6.67    6.10
  11   6 -19   21.01    9.16
 -11  -6  19   14.22    7.93
  11  -6 -20    0.98    5.10
  11   6 -20   -2.70    6.57
 -11  -6  20    1.69    5.51
  11  -6 -21   12.70    6.63
  11   6 -21    9.24    7.85
 -11  -6  21    6.02    7.94
  11   6 -22    2.04    7.00
 -11  -6  22    1.66    6.26
  11   6 -23    1.30    7.05
 -11  -6  23   11.53    7.55
  11   6 -24   -0.93    7.68
 -11  -6  24   -3.66    6.45
  11   6 -25    4.03    7.58
 -11  -6  25    5.61    6.81
  11   6 -26   11.12    8.41
 -11  -6  26   18.45    9.01
  11   6 -27   -7.66    9.98
 -11  -6  27    0.43    6.56
  11   6 -28    3.16    7.61
 -11  -6  28   -2.07    6.23
  11   6 -29   -2.67    7.72
 -11  -6  29   -0.43    6.75
  11   6 -30   -0.02    8.69
  11   6 -31   -3.93    7.52
  11  -7  -1   15.88    8.82
  11   7  -1   -1.89    4.77
 -11  -7   1   -1.07    8.42
  11  -7  -2   29.11   11.27
  11   7  -2   27.83    8.82
 -11  -7   2   12.24    9.81
 -11  -7   2   36.36   13.70
  11  -7  -3    5.23    7.76
  11   7  -3   -0.40    5.74
 -11  -7   3   -2.00    7.33
 -11  -7   3   19.16   10.31
  11  -7  -4   19.44    9.42
  11   7  -4   15.85    8.02
 -11  -7   4    7.03    7.15
 -11  -7   4    6.04   10.26
  11  -7  -5    8.17    8.77
  11   7  -5   -1.78    5.73
 -11  -7   5    5.01    7.38
 -11  -7   5    0.36    8.73
  11  -7  -6   12.42    7.79
 -11  -7   6    2.88    6.89
 -11  -7   6    5.76   10.01
  11  -7  -7    1.59    7.79
 -11  -7   7   -0.41    6.81
 -11  -7   7   11.99   12.12
  11  -7  -8   28.26   11.33
 -11  -7   8   47.22   12.51
 -11  -7   8   27.04   13.25
  11  -7  -9   36.34   11.35
 -11  -7   9   31.30   10.14
 -11  -7   9   19.16   14.19
  11  -7 -10    7.14    8.17
 -11  -7  10   -0.01    6.54
 -11  -7  10   -0.51    8.02
  11  -7 -11    0.91    8.33
 -11  -7  11    7.06    7.13
 -11  -7  11   -0.12   10.06
  11  -7 -12   22.02    9.40
 -11  -7  12   19.32    9.51
  11  -7 -13    0.24    6.73
 -11  -7  13   -1.54    7.44
  11  -7 -14    8.02    7.10
 -11  -7  14   10.41    6.94
  11  -7 -15    0.29    7.08
 -11  -7  15    2.79    6.19
  11  -7 -16    3.49    6.19
 -11  -7  16    0.00    5.65
  11  -7 -17    1.30    5.15
 -11  -7  17    8.96    6.97
  11  -7 -18   15.13    6.82
 -11  -7  18   15.46    8.84
  11  -7 -19    1.75    6.58
 -11  -7  19   -4.69    6.72
 -11  -7  20   -2.22    7.13
 -11  -7  21    7.30    6.99
 -11  -7  22    4.32    7.98
 -11  -7  23   -3.09    6.67
  11   7 -24   -2.63    7.18
 -11  -7  24    6.46    6.72
  11   7 -25   13.19    8.58
 -11  -7  25    1.61    6.32
  11   7 -26    2.67    8.20
 -11  -7  26   -4.41    6.60
  11   7 -27   -0.66    9.01
 -11  -7  27    0.43    6.53
  11   7 -28   -1.10    8.69
  11   7 -29   -1.17    7.29
  11   7 -30   -6.17    8.70
  11   7 -31    4.06    7.65
  11  -8  -1    1.54    7.59
  11   8  -1   -1.55    6.65
 -11  -8   1   -1.40    6.96
 -11  -8   1   -0.59    9.33
  11  -8  -2   11.31    8.00
 -11  -8   2    8.52    8.67
 -11  -8   2    5.08    9.93
  11  -8  -3   -1.78    7.62
 -11  -8   3    8.73    6.24
 -11  -8   3   -1.32   11.25
  11  -8  -4   51.50   12.42
 -11  -8   4   34.57   10.65
 -11  -8   4    5.62   12.50
  11  -8  -5    2.76    7.54
 -11  -8   5    6.75    6.68
 -11  -8   5   -4.22    9.88
  11  -8  -6   20.79    9.78
 -11  -8   6   10.12    9.02
 -11  -8   6   22.44   12.77
  11  -8  -7    4.67    7.89
 -11  -8   7   -7.11    8.34
 -11  -8   7   -7.19   10.79
  11  -8  -8    3.58    7.78
 -11  -8   8    6.12    7.34
 -11  -8   8   -0.68   11.24
  11  -8  -9   11.39    9.04
 -11  -8   9    2.80    5.56
 -11  -8   9    1.72    9.68
  11  -8 -10   19.32   10.33
 -11  -8  10   35.97   10.13
  11  -8 -11   -3.67    8.03
 -11  -8  11   -2.92    7.82
  11  -8 -12    4.24    7.07
 -11  -8  12    1.76    7.28
  11  -8 -13    3.02    6.71
 -11  -8  13   -1.39    6.46
  11  -8 -14   -1.81    7.06
 -11  -8  14   -5.39    6.63
  11  -8 -15   16.69    8.84
 -11  -8  15    4.95    6.55
  11  -8 -16   20.38    9.59
 -11  -8  16   16.38    9.77
  11  -8 -17   -3.08    6.58
 -11  -8  17    1.51    6.17
 -11  -8  18    0.63    7.16
 -11  -8  19    5.48    5.77
 -11  -8  20    4.72    6.38
 -11  -8  21    0.05    6.68
 -11  -8  22    6.26    7.62
 -11  -8  23   -1.59    7.51
 -11  -8  24    5.54    8.56
 -11  -8  25   -1.70    6.38
  11  -9  -1   18.87    9.29
 -11  -9   1   -6.54    7.48
 -11  -9   1    0.99    8.51
  11  -9  -2    8.05    9.87
 -11  -9   2    4.79    6.77
 -11  -9   2   30.64   13.03
  11  -9  -3    0.20    6.89
 -11  -9   3    0.37    5.68
 -11  -9   3   -2.74    7.98
  11  -9  -4   13.71    8.48
 -11  -9   4    5.38    7.56
 -11  -9   4   12.36   10.57
  11  -9  -5   -1.91    7.45
 -11  -9   5    1.95    5.67
 -11  -9   5   -0.98    7.40
  11  -9  -6   -0.56    8.44
 -11  -9   6   14.34    7.43
 -11  -9   6   -4.18   11.36
  11  -9  -7    1.16    7.56
 -11  -9   7   -0.90    7.12
 -11  -9   7   -3.32    8.49
  11  -9  -8   33.99   11.70
 -11  -9   8   28.68    9.85
  11  -9  -9   -2.66    7.27
 -11  -9   9    2.49    6.88
  11  -9 -10   -3.67    7.84
 -11  -9  10   -5.45    6.54
  11  -9 -11    1.14    6.98
 -11  -9  11    6.23    6.49
  11  -9 -12    6.83    8.38
 -11  -9  12    4.67    6.13
  11  -9 -13   -1.10    8.59
 -11  -9  13   -5.89    7.43
  11  -9 -14   -2.65    7.61
 -11  -9  14    7.22    6.47
  11  -9 -15    4.06    7.29
 -11  -9  15    2.37    5.93
  11  -9 -16   -6.48    7.53
 -11  -9  16   -1.76    7.16
 -11  -9  17   -0.63    7.56
 -11  -9  18   10.07    7.14
 -11  -9  19   -1.49    5.91
 -11  -9  20    6.08    7.23
 -11  -9  21   -2.48    6.34
 -11  -9  22   11.07    7.83
  11 -10  -1   -0.45    8.45
 -11 -10   1   -2.85    5.78
 -11 -10   1    2.55   11.58
  11 -10  -2   -3.66    7.27
 -11 -10   2    4.84    6.77
 -11 -10   2    7.95   10.58
  11 -10  -3   -3.19    7.21
 -11 -10   3   -3.30    7.24
 -11 -10   3    0.38    8.14
  11 -10  -4   19.13    9.64
 -11 -10   4    1.39    6.39
 -11 -10   4   -2.51   10.84
  11 -10  -5   -2.63    7.53
 -11 -10   5    7.43    6.42
  11 -10  -6   13.62    9.09
 -11 -10   6   24.50    9.15
  11 -10  -7   -6.10    9.18
 -11 -10   7   -6.02    8.04
  11 -10  -8    8.75    8.77
 -11 -10   8   -2.68    6.31
  11 -10  -9    0.86    7.15
 -11 -10   9    3.06    6.42
  11 -10 -10   29.27   10.31
 -11 -10  10    4.76    7.32
  11 -10 -11    0.29    7.40
 -11 -10  11   -1.67    6.96
  11 -10 -12   -1.48    6.99
 -11 -10  12    4.53    5.84
  11 -10 -13   -3.30    7.49
 -11 -10  13   10.97    6.60
  11 -10 -14    9.41    8.26
 -11 -10  14    2.75    7.28
 -11 -10  15    9.81    7.99
 -11 -10  16   14.45    8.80
 -11 -10  17    5.55    5.56
 -11 -10  18   -4.25    7.49
 -11 -10  19    4.69    5.83
  11 -11  -1    1.63    7.47
 -11 -11   1   -0.94    5.63
 -11 -11   1   -1.50    7.87
  11 -11  -2   -1.75    7.35
 -11 -11   2   20.17    8.34
  11 -11  -3   -4.44    7.96
 -11 -11   3    1.63    6.76
  11 -11  -4   11.78    9.05
 -11 -11   4   17.83    8.47
  11 -11  -5   -0.46    7.66
 -11 -11   5    5.65    6.54
  11 -11  -6   -1.41    6.89
 -11 -11   6   -0.83    7.27
  11 -11  -7    0.85    7.44
 -11 -11   7    1.73    6.22
  11 -11  -8   14.73    9.66
 -11 -11   8   15.48    8.40
  11 -11  -9   -0.03    7.42
 -11 -11   9    1.08    6.27
  11 -11 -10   -1.19    7.63
 -11 -11  10   -4.23    6.85
  11 -11 -11    7.12    8.73
 -11 -11  11   18.54    8.61
  11 -11 -12   29.49   11.01
 -11 -11  12   31.96    9.83
 -11 -11  13    0.00    6.94
 -11 -11  14   -0.04    5.60
 -11 -11  15   -0.37    6.84
 -11 -11  16   12.60    7.68
  11 -12  -1   -2.69    8.87
 -11 -12   1   -3.84    6.78
  11 -12  -2    0.82    8.01
 -11 -12   2    3.69    6.07
  11 -12  -3   -1.91    7.72
 -11 -12   3    1.54    5.99
  11 -12  -4    5.76    9.95
 -11 -12   4    6.46    6.79
  11 -12  -5    3.34    7.92
 -11 -12   5   -0.89    6.35
  11 -12  -6    8.66    9.17
 -11 -12   6   16.66    7.08
  11 -12  -7    6.15    7.44
 -11 -12   7   -2.80    7.35
  11 -12  -8   -1.53    7.36
 -11 -12   8    0.94    6.33
  11 -12  -9   -1.63    8.46
 -11 -12   9    1.86    6.30
  11 -12 -10    8.29    8.93
 -11 -12  10    9.37    7.58
 -11 -12  11    0.83    6.13
 -11 -12  12    3.39    6.62
 -11 -12  13   11.98    7.75
  11 -13  -1    7.44    8.84
 -11 -13   1    0.23    6.25
  11 -13  -2    6.25    7.42
 -11 -13   2    1.13    6.57
  11 -13  -3    0.73    8.70
 -11 -13   3    4.35    6.60
  11 -13  -4    4.52    7.57
 -11 -13   4    3.41    6.44
  11 -13  -5   -1.58    7.77
 -11 -13   5   -5.21    7.07
  11 -13  -6   -1.64    8.15
 -11 -13   6   -2.08    6.65
  11 -13  -7    2.98    7.60
 -11 -13   7    7.38    7.42
  11 -13  -8   31.52   10.81
 -11 -13   8   10.76    7.36
  11 -13  -9   -2.23    8.14
 -11 -13   9    3.92    8.04
  11 -14  -1   -0.62    7.70
 -11 -14   1    1.89    6.54
  11 -14  -2    8.09    8.18
 -11 -14   2    0.84    6.56
  11 -14  -3    1.86    7.49
 -11 -14   3   -1.12    6.54
  11 -14  -4   10.33    8.44
 -11 -14   4   11.01    7.58
  11 -14  -5   -3.48    7.95
 -11 -14   5    5.20    7.21
  11 -14  -6    4.14    7.77
 -11 -14   6   -1.84    7.08
  11 -14  -7   -5.15    8.02
 -11 -15   1    2.28    6.87
 -11 -15   2    6.75    7.27
  11 -15  -4    6.98    8.96
  11 -15  -5    3.52    8.86
 -10   0   1   -6.51   10.87
  10   0  -1   -0.17    5.67
 -10   0   2   25.72   12.86
  10   0  -2   -0.02    6.86
 -10   0   3   -1.88   10.63
  10   0  -3    2.40    5.85
 -10   0   4  131.47   30.43
  10   0  -4  178.24   27.81
 -10   0   5    1.75   10.70
  10   0  -5   -0.01    6.25
 -10   0   6   14.32   11.57
  10   0  -6   21.60    7.46
 -10   0   7    3.36   10.21
  10   0  -7    2.57    5.53
 -10   0   8   -3.79   10.45
  10   0  -8   17.21    7.12
 -10   0   9    2.55    9.29
  10   0  -9    7.96    5.78
  10   0  -9   -3.21   10.43
 -10   0  10   89.54   23.89
  10   0 -10  138.70   21.47
  10   0 -11   -2.87    6.33
  10   0 -12   -0.21    4.85
  10   0 -13    9.57    6.13
  10   0 -14   22.92    7.74
  10   0 -15   -1.39    5.18
  10   0 -16   30.27    8.52
  10   0 -17   -0.46    4.64
  10   0 -18   16.67    7.18
  10   0 -19    0.43    5.42
  10   0 -20   70.90   14.38
 -10   0  21   -5.17    8.14
  10   0 -21   -1.06    5.64
 -10   0  22   -0.14    6.93
  10   0 -22   -1.03    5.11
 -10   0  23   -1.82    6.92
 -10   0  24    3.37    7.22
 -10   0  25   -1.17    6.47
 -10   0  26   62.51   14.25
 -10   0  27    1.93    5.52
 -10   0  28    6.92    6.63
 -10   0  29   -0.58    4.99
  10   0 -31    5.67    5.75
  10   0 -32    8.78    7.81
 -10   1   1   -2.05   11.59
  10  -1  -1    1.90    7.17
  10   1  -1    5.55    5.86
 -10  -1   1    2.32   10.61
 -10   1   2  224.32   35.31
  10  -1  -2  167.01   28.95
  10   1  -2  176.95   28.42
 -10  -1   2  124.52   30.94
 -10   1   3   16.99   12.32
  10  -1  -3   18.65    8.02
  10   1  -3    9.28    6.85
 -10  -1   3    4.27   10.11
 -10   1   4   12.56   12.72
  10  -1  -4    6.85    6.62
  10   1  -4    4.81    6.47
 -10  -1   4   10.48   11.55
 -10   1   5   13.79   10.43
  10  -1  -5   22.81    7.89
  10   1  -5    4.36    5.90
 -10  -1   5   27.94   14.31
 -10   1   6   75.73   19.14
  10  -1  -6   92.96   16.04
  10   1  -6   68.28   14.61
 -10  -1   6   65.69   18.97
 -10   1   7   -0.43    9.67
  10  -1  -7    9.60    5.96
  10  -1  -7    3.61   11.19
  10   1  -7    3.31    5.91
 -10  -1   7    3.61   11.59
 -10   1   8   52.41   17.42
  10  -1  -8   83.68   15.27
  10  -1  -8   80.21   19.18
  10   1  -8   72.35   14.55
 -10  -1   8   64.70   18.72
 -10   1   9   -5.68    9.44
  10  -1  -9   -0.83    5.03
  10   1  -9    1.77    5.48
 -10  -1   9   -0.54    9.77
  10  -1 -10   -4.93    6.47
  10   1 -10    0.40    5.23
 -10  -1  10   -5.95   11.02
  10  -1 -11   13.28    6.33
  10   1 -11    9.09    5.91
 -10  -1  11    3.04    9.33
  10  -1 -12  114.43   18.34
  10   1 -12   81.12   17.04
  10  -1 -13   -3.35    5.65
  10   1 -13   -1.80    4.96
  10  -1 -14   13.08    6.25
  10   1 -14   12.61    6.54
  10  -1 -15   -1.26    5.29
  10   1 -15   -2.66    4.63
  10  -1 -16   30.85    9.67
  10   1 -16   47.42   10.42
  10  -1 -17    0.69    4.72
  10   1 -17    0.36    5.00
  10  -1 -18   18.16    7.65
  10   1 -18   23.90    8.19
  10  -1 -19   -1.03    4.35
  10   1 -19   -0.83    5.21
  10  -1 -20   -1.06    4.89
  10   1 -20    1.50    5.18
 -10  -1  20    4.07    7.53
  10  -1 -21   -0.43    5.65
  10   1 -21   -2.48    6.47
 -10  -1  21   -0.01    6.37
  10  -1 -22   80.49   16.49
 -10  -1  22   92.54   18.29
 -10   1  23    4.61    7.08
  10  -1 -23   -0.33    5.76
 -10  -1  23   -0.24    6.13
 -10   1  24   11.05    7.69
  10  -1 -24   -0.50    5.70
 -10  -1  24   17.50    8.81
 -10   1  25   -0.10    6.53
 -10  -1  25    0.15    5.47
 -10   1  26    2.09    5.27
 -10  -1  26    5.07    7.37
 -10   1  27    2.39    5.55
 -10  -1  27   -3.03    6.05
 -10   1  28   14.90    6.80
 -10  -1  28   -0.53    5.69
  10   1 -29    1.93    6.01
 -10  -1  29    0.20    5.09
  10   1 -30   -1.11    6.24
 -10  -1  30    0.98    6.00
  10   1 -31   -2.35    6.77
  10   1 -32    6.04    7.11
  10   1 -33    7.01    7.50
 -10   2   1    2.50   11.78
  10  -2  -1    5.74    7.60
  10   2  -1    5.54    5.43
 -10  -2   1    5.77   11.20
 -10   2   2    5.00   10.17
  10  -2  -2    8.26    7.86
  10   2  -2    4.84    5.37
 -10  -2   2    5.42   10.28
 -10   2   3   -7.83   10.79
  10  -2  -3    3.91    7.09
  10   2  -3   -1.88    6.16
 -10  -2   3   -6.87   10.48
 -10   2   4  164.76   30.14
  10  -2  -4  178.80   26.39
  10   2  -4  112.54   23.23
 -10  -2   4  145.87   28.83
 -10   2   5   22.45   13.51
  10  -2  -5   43.94   11.63
  10   2  -5   34.97    9.63
 -10  -2   5   54.55   15.44
 -10   2   6    7.68   13.73
  10  -2  -6   38.64   11.04
  10  -2  -6   41.78   14.35
  10   2  -6   30.34    9.16
 -10  -2   6   32.87   13.86
 -10   2   7    3.69    9.57
  10  -2  -7    3.51    6.06
  10  -2  -7   -2.38   10.58
  10   2  -7    1.09    6.27
 -10  -2   7    0.11    9.43
  10  -2  -8    9.57    7.02
  10   2  -8    1.15    5.30
 -10  -2   8   39.99   13.85
  10  -2  -9   17.31    7.95
  10   2  -9   15.93    6.56
 -10  -2   9    5.46    9.50
  10  -2 -10   76.95   16.11
  10   2 -10   95.88   16.41
 -10  -2  10   76.39   19.47
  10  -2 -11    2.91    6.05
  10   2 -11   11.70    5.73
 -10  -2  11    1.72    9.30
  10  -2 -12    0.45    5.45
  10   2 -12   -0.19    4.92
  10  -2 -13    2.14    5.41
  10   2 -13    5.99    5.65
  10  -2 -14   24.90    8.11
  10   2 -14   16.49    6.70
  10  -2 -15   11.65    6.44
  10   2 -15   35.87    8.72
  10  -2 -16    6.01    5.55
  10   2 -16   14.83    6.59
  10  -2 -17   -0.13    4.85
  10   2 -17   -0.79    5.20
 -10  -2  17    3.59    7.84
  10  -2 -18    9.94    6.20
 -10  -2  18    5.92    7.24
  10  -2 -19    5.44    6.05
  10   2 -19    7.67    5.43
 -10  -2  19   19.69    8.54
  10  -2 -20   37.23   10.35
 -10  -2  20   52.29   12.27
  10  -2 -21    4.53    5.38
 -10  -2  21   -0.44    7.32
  10  -2 -22    3.70    4.81
 -10  -2  22   -1.16    6.77
  10  -2 -23    3.25    4.96
 -10  -2  23   -2.96    6.50
  10  -2 -24   29.73    8.81
 -10  -2  24   32.52    9.94
 -10   2  25    1.93    6.62
  10  -2 -25    1.72    5.86
 -10  -2  25    4.76    5.65
 -10   2  26   14.54    7.66
  10  -2 -26   13.98    7.38
  10   2 -26   24.38    8.89
 -10  -2  26   31.43    9.59
  10   2 -27   -3.41    6.99
 -10  -2  27   -0.13    5.63
  10   2 -28    4.55    6.19
 -10  -2  28   -1.57    5.86
  10   2 -29   -1.55    7.00
 -10  -2  29    2.61    7.02
  10   2 -30   26.21    8.67
 -10  -2  30    1.65    5.53
  10   2 -31    1.33    5.98
 -10  -2  31    0.35    5.53
  10   2 -32   -2.33    7.22
 -10  -2  32    2.64    6.52
  10   2 -33   -3.21    7.04
 -10   3   1   -3.16   11.62
  10  -3  -1    5.15    8.05
  10   3  -1    9.30    6.34
 -10   3   2  122.67   24.85
  10  -3  -2   99.17   20.09
  10   3  -2   95.63   18.54
 -10   3   3   39.31   15.65
  10  -3  -3   37.02   12.63
  10   3  -3   69.92   12.45
 -10   3   4    0.40   10.99
  10  -3  -4   -4.35    7.67
  10  -3  -4   -0.83   10.90
  10   3  -4   -1.47    5.14
 -10  -3   4   -2.76   10.38
 -10   3   5   13.16   10.74
  10  -3  -5    7.88    7.52
  10  -3  -5    8.18   11.92
  10   3  -5    2.80    6.20
 -10  -3   5    8.77   10.24
  10  -3  -6   11.08    7.68
  10   3  -6   29.27    8.19
 -10  -3   6    8.75   10.67
  10  -3  -7   20.83    9.55
  10   3  -7   21.88    7.53
 -10  -3   7   32.17   12.54
  10  -3  -8   66.82   13.91
  10   3  -8   66.24   13.06
 -10  -3   8   42.04   15.83
  10  -3  -9   10.32    6.80
  10   3  -9    6.65    6.06
 -10  -3   9   11.25    9.41
  10  -3 -10   -2.92    5.86
  10   3 -10    6.58    5.98
 -10  -3  10    9.78   10.49
  10  -3 -11    7.34    6.71
  10   3 -11   12.56    6.75
 -10  -3  11   10.74    9.57
  10  -3 -12   44.45   10.18
  10   3 -12   31.85    9.53
 -10  -3  12   39.00   14.36
  10  -3 -13   -1.37    5.24
  10   3 -13   -1.35    6.04
  10  -3 -14   -0.35    4.40
  10   3 -14    4.67    5.82
  10  -3 -15   -0.45    5.48
  10   3 -15    6.73    5.69
 -10  -3  15    1.67    6.74
  10  -3 -16   27.85    8.50
  10   3 -16   28.98    8.78
 -10  -3  16   23.34   10.89
  10  -3 -17   13.33    7.28
  10   3 -17   26.24    8.35
 -10  -3  17   24.86    9.56
  10  -3 -18   32.94    9.01
 -10  -3  18   28.21    9.72
  10  -3 -19    5.77    5.14
 -10  -3  19   11.12    7.90
  10  -3 -20    0.89    5.19
 -10  -3  20   -0.67    6.87
  10  -3 -21   10.20    5.94
 -10  -3  21   19.08    8.58
  10  -3 -22   35.87    9.01
 -10  -3  22   28.28   10.23
  10  -3 -23    3.20    5.29
  10   3 -23   11.97    8.05
 -10  -3  23    5.89    6.84
  10  -3 -24   -2.86    4.93
  10   3 -24   -0.23    6.29
 -10  -3  24   -3.09    6.20
  10  -3 -25   -2.09    5.48
  10   3 -25   -2.93    7.45
 -10  -3  25   -0.29    6.15
  10   3 -26    1.58    5.85
 -10  -3  26   10.67    7.05
  10   3 -27    7.45    7.45
 -10  -3  27    6.21    6.84
  10   3 -28    2.63    6.50
 -10  -3  28   14.71    7.58
  10   3 -29   -0.69    5.81
 -10  -3  29   -0.27    6.32
  10   3 -30    2.20    6.64
 -10  -3  30   -0.37    5.93
  10   3 -31   -3.49    7.33
 -10  -3  31   -2.16    5.87
  10   3 -32    1.55    7.54
 -10  -3  32    6.49    7.91
  10   3 -33    4.19    7.42
 -10  -3  33    2.86    4.97
 -10   4   1    1.13   11.16
  10  -4  -1   -5.54    8.13
  10   4  -1    8.79    6.48
 -10  -4   1   -0.44    9.11
 -10   4   2    9.03   11.43
  10  -4  -2   -1.63    8.80
  10   4  -2    1.94    5.24
 -10   4   3   26.32   11.69
  10  -4  -3   33.27   10.00
  10   4  -3    6.30    6.48
  10  -4  -4   69.78   18.49
  10   4  -4  134.25   19.13
  10  -4  -5   33.20   11.13
  10   4  -5   49.25   10.62
  10  -4  -6   63.22   14.42
  10   4  -6   57.80   12.90
  10  -4  -7   -1.76    6.66
  10   4  -7    1.04    4.31
 -10  -4   7    3.99    8.98
  10  -4  -8   70.00   15.87
  10   4  -8   65.99   14.95
 -10  -4   8   83.30   19.19
  10  -4  -9    9.11    7.54
  10   4  -9    8.99    6.40
 -10  -4   9   10.55    8.87
  10  -4 -10   22.54    9.44
  10   4 -10   22.41    7.94
 -10  -4  10   38.17   13.17
  10  -4 -11   13.48    7.40
  10   4 -11    5.66    6.43
 -10  -4  11   15.11   10.76
  10  -4 -12    0.13    5.73
  10   4 -12   -3.89    6.62
 -10  -4  12    0.22    6.07
 -10  -4  12    1.33    8.42
  10  -4 -13   -2.09    6.65
  10   4 -13    0.78    5.24
 -10  -4  13    2.74    6.40
  10  -4 -14   31.75    8.97
  10   4 -14   24.42    9.30
 -10  -4  14   37.53   11.00
  10  -4 -15   15.31    6.99
 -10  -4  15   10.10    7.43
  10  -4 -16   10.24    5.63
 -10  -4  16   13.65    7.09
  10  -4 -17    0.63    4.92
 -10  -4  17    7.95    6.62
  10  -4 -18    3.44    5.42
 -10  -4  18   -2.08    5.56
  10  -4 -19    1.19    4.97
  10   4 -19   11.06    7.36
 -10  -4  19   12.60    8.09
  10  -4 -20   25.29    8.24
  10   4 -20   19.32    9.17
 -10  -4  20   54.45   11.33
  10  -4 -21   22.62    7.06
  10   4 -21   17.91    8.71
 -10  -4  21   15.88    8.58
  10  -4 -22    6.33    5.74
  10   4 -22   -1.85    5.80
 -10  -4  22   14.77    7.59
  10  -4 -23    8.57    6.83
  10   4 -23    5.60    7.69
  10  -4 -24   12.06    6.40
  10   4 -24   23.71    8.94
 -10  -4  24   31.63    9.39
  10   4 -25    6.09    6.57
 -10  -4  25   13.22    7.00
  10   4 -26    7.31    7.96
 -10  -4  26    1.17    6.75
  10   4 -27   -4.03    6.33
 -10  -4  27    8.86    6.55
  10   4 -28    7.00    7.75
 -10  -4  28   10.52    7.81
  10   4 -29    0.80    7.11
 -10  -4  29    4.06    6.03
  10   4 -30    2.55    7.62
 -10  -4  30    1.78    6.01
  10   4 -31   -3.63    8.71
 -10  -4  31   10.71    7.55
  10   4 -32    0.00    7.79
 -10  -4  32    2.73    6.19
  10   4 -33   -3.53    7.49
 -10  -4  33   -1.81    6.68
 -10  -4  34    6.41    6.99
  10  -5  -1   70.02   14.35
  10   5  -1   48.02   11.57
 -10  -5   1   46.63   15.67
  10  -5  -2  204.41   34.51
  10   5  -2  221.83   33.37
 -10  -5   2  179.06   36.53
  10  -5  -3   26.38    9.71
  10   5  -3   16.36    7.08
 -10  -5   3   16.92   12.91
  10  -5  -4   -4.08    8.28
  10   5  -4   -0.13    5.00
 -10  -5   4   -4.31    9.35
  10  -5  -5    7.68    7.99
  10   5  -5   -0.66    4.70
  10  -5  -6   77.46   15.71
  10   5  -6   53.50   12.87
  10  -5  -7   44.81   11.74
  10   5  -7   26.40    9.02
  10  -5  -8   18.18    9.03
  10   5  -8   40.54    9.72
  10  -5  -9   -1.80    6.60
  10   5  -9    0.03    4.78
 -10  -5   9    0.97    7.63
  10  -5 -10    1.85    6.14
  10   5 -10   -2.20    6.09
 -10  -5  10   -0.17    6.33
 -10  -5  10   -2.45    9.68
  10  -5 -11   17.33    7.35
  10   5 -11   -5.67    7.12
 -10  -5  11   15.00    8.04
 -10  -5  11   17.68   11.49
  10  -5 -12   14.62    8.86
 -10  -5  12   45.03   11.51
 -10  -5  12   44.76   15.32
  10  -5 -13   15.37    8.60
 -10  -5  13   18.19    8.62
 -10  -5  13   35.13   12.94
  10  -5 -14   -0.73    5.08
 -10  -5  14   -1.78    6.51
  10  -5 -15    4.79    5.95
  10   5 -15    7.24    6.89
 -10  -5  15    3.90    7.86
  10  -5 -16    7.36    6.12
  10   5 -16    6.64    7.33
 -10  -5  16    0.35    6.70
  10  -5 -17   31.19    8.85
  10   5 -17   13.54    8.25
 -10  -5  17   24.53    9.42
  10  -5 -18   27.28    8.15
  10   5 -18   15.34    8.95
 -10  -5  18   21.14    8.06
  10  -5 -19   10.52    5.95
  10   5 -19    1.83    5.96
 -10  -5  19   -0.38    5.83
  10  -5 -20    0.32    4.95
  10   5 -20   -1.86    7.48
 -10  -5  20   -3.12    6.59
  10  -5 -21    6.10    6.05
  10   5 -21   15.25    9.56
 -10  -5  21   16.86    7.91
  10  -5 -22    2.85    5.01
  10   5 -22   11.61    8.35
 -10  -5  22   34.00    9.53
  10   5 -23   -2.74    6.07
 -10  -5  23    4.13    6.39
  10   5 -24    4.42    7.24
 -10  -5  24   10.28    7.04
  10   5 -25   -3.05    6.58
 -10  -5  25    1.09    5.97
  10   5 -26    2.81    8.40
 -10  -5  26    4.80    6.45
  10   5 -27    1.00    8.05
 -10  -5  27    9.60    6.96
  10   5 -28    4.77    8.45
 -10  -5  28   -3.40    7.34
  10   5 -29    8.60    7.37
 -10  -5  29   -1.84    6.96
  10   5 -30    0.26    8.42
 -10  -5  30    4.03    6.98
  10   5 -31    1.64    8.76
 -10  -5  31   -0.30    6.11
  10   5 -32    4.45    6.50
 -10  -5  32   -0.44    6.49
  10   5 -33   -1.69    7.34
 -10  -5  33    1.90    6.45
 -10  -5  34   -0.35    5.99
 -10  -5  35    1.76    6.24
  10  -6  -1   10.61    7.68
  10   6  -1    2.23    5.29
 -10  -6   1   -1.64   10.03
  10  -6  -2   -5.52    8.30
  10   6  -2   21.63    7.22
 -10  -6   2   -0.64    9.75
  10  -6  -3   21.04    9.65
  10   6  -3   11.39    6.35
 -10  -6   3    6.48   11.35
  10  -6  -4   13.08    8.03
  10   6  -4    2.30    5.66
 -10  -6   4   22.33   11.45
  10  -6  -5   22.63    9.44
  10   6  -5   22.96    8.85
 -10  -6   5   34.64   10.33
 -10  -6   5   11.06   10.50
  10  -6  -6   51.93   11.87
  10   6  -6   43.67   10.66
 -10  -6   6   25.79   10.89
 -10  -6   6   17.19   12.86
  10  -6  -7   -0.41    7.48
  10   6  -7   -2.52    5.86
 -10  -6   7   -1.30    7.63
 -10  -6   7   -8.09   10.22
  10  -6  -8    3.03    7.26
  10   6  -8   -2.85    5.95
 -10  -6   8    0.74    7.65
 -10  -6   8    9.57    9.83
  10  -6  -9   52.70   12.64
 -10  -6   9   32.21   11.23
  10  -6 -10   35.82   11.54
  10   6 -10   25.94   10.22
 -10  -6  10   50.30   11.38
  10  -6 -11    9.72    7.33
  10   6 -11   12.65    7.82
 -10  -6  11    0.87    7.34
  10  -6 -12    8.47    6.79
 -10  -6  12    2.06    6.42
  10  -6 -13   13.30    8.88
 -10  -6  13   25.09    9.62
  10  -6 -14    6.21    6.33
  10   6 -14    4.95    7.41
 -10  -6  14    2.95    6.72
  10  -6 -15   36.29   10.33
  10   6 -15   30.37   10.73
 -10  -6  15   27.41    9.80
  10  -6 -16    5.65    6.20
  10   6 -16   -1.62    6.93
 -10  -6  16    8.28    6.67
  10  -6 -17    0.77    5.56
  10   6 -17    1.98    6.16
 -10  -6  17    3.37    5.82
  10  -6 -18    3.46    5.78
  10   6 -18    9.28    6.97
 -10  -6  18   13.84    7.45
  10  -6 -19    8.22    6.09
  10   6 -19   -0.21    6.54
 -10  -6  19   11.46    7.48
  10  -6 -20   -0.97    5.51
  10   6 -20   10.75    8.17
 -10  -6  20   -2.62    6.70
  10  -6 -21    4.98    5.96
  10   6 -21    5.74    7.74
 -10  -6  21    8.70    7.18
  10   6 -22    4.48    6.34
 -10  -6  22    0.98    6.89
  10   6 -23    0.71    5.98
 -10  -6  23    0.44    6.73
  10   6 -24    1.00    6.84
 -10  -6  24   -5.28    7.20
  10   6 -25    3.92    7.46
 -10  -6  25    7.03    7.30
  10   6 -26   12.29    9.22
 -10  -6  26    4.64    6.82
  10   6 -27    1.65    7.40
 -10  -6  27    0.08    5.48
  10   6 -28    7.40    7.53
 -10  -6  28    4.56    7.46
  10   6 -29    4.95    6.79
 -10  -6  29    1.46    6.27
  10   6 -30    2.96    7.84
 -10  -6  30   -2.79    6.66
  10   6 -31    6.01   10.18
 -10  -6  31   14.58    8.30
  10   6 -32   -4.19    7.37
 -10  -6  32    6.91    6.72
 -10  -6  33    2.20    6.65
  10  -7  -1   65.28   16.10
  10   7  -1   83.83   15.52
 -10  -7   1   81.60   17.33
 -10  -7   1   65.89   18.62
  10  -7  -2   -0.55    6.40
  10   7  -2    0.20    4.65
 -10  -7   2    1.03    7.30
 -10  -7   2   10.24   10.17
  10  -7  -3   15.59    9.01
  10   7  -3   21.03    8.43
 -10  -7   3   25.65    9.12
 -10  -7   3   19.94   12.62
  10  -7  -4   -1.75    7.56
  10   7  -4    3.42    6.09
 -10  -7   4    1.98    7.36
 -10  -7   4   -1.50    8.59
  10  -7  -5   38.05   12.65
 -10  -7   5   45.71   12.21
 -10  -7   5   70.14   16.95
  10  -7  -6   15.06    8.54
 -10  -7   6    5.86    8.18
 -10  -7   6    6.94    9.59
  10  -7  -7   43.48   12.05
 -10  -7   7   38.66   10.61
 -10  -7   7   29.57   13.26
  10  -7  -8   14.10    7.73
 -10  -7   8    7.04    8.02
 -10  -7   8    5.68   10.53
  10  -7  -9   -1.91    7.56
 -10  -7   9   -0.96    6.20
 -10  -7   9   -2.65   11.87
  10  -7 -10    0.46    6.54
 -10  -7  10    0.99    6.07
 -10  -7  10   -1.61    8.46
  10  -7 -11    9.39    8.46
 -10  -7  11   15.40    7.83
  10  -7 -12   -3.39    7.54
 -10  -7  12    6.75    6.66
  10  -7 -13   42.11   11.50
 -10  -7  13   24.99   10.20
  10  -7 -14   -0.74    6.62
 -10  -7  14   -2.86    5.95
  10  -7 -15    1.94    6.32
 -10  -7  15   -2.59    6.64
  10  -7 -16    6.12    6.84
  10   7 -16   10.56    7.36
 -10  -7  16    4.27    6.23
  10  -7 -17   46.86   11.28
  10   7 -17   19.80   11.19
 -10  -7  17   36.84   11.25
  10  -7 -18    1.47    6.09
  10   7 -18    8.72    7.88
 -10  -7  18    2.92    6.57
  10  -7 -19    4.08    6.05
  10   7 -19   16.69    8.88
 -10  -7  19   11.19    6.77
  10   7 -20   -3.04    6.49
 -10  -7  20    1.24    6.52
  10   7 -21   -4.49    8.14
 -10  -7  21   -4.59    8.02
  10   7 -22    0.24    8.47
 -10  -7  22   -0.15    5.30
  10   7 -23   26.11   11.01
 -10  -7  23    9.32    8.12
  10   7 -24   -0.45    8.83
 -10  -7  24   -2.16    6.44
  10   7 -25   -1.91    8.21
 -10  -7  25    2.22    5.94
  10   7 -26    5.82    7.39
 -10  -7  26   -1.10    6.28
  10   7 -27    0.61    7.66
 -10  -7  27   17.54    7.85
  10   7 -28    7.88    9.31
 -10  -7  28   -3.94    7.16
  10   7 -29    0.56    6.22
 -10  -7  29    6.72    7.49
  10   7 -30   -3.82    8.94
 -10  -7  30   -0.42    6.07
  10   7 -31    4.23    8.28
 -10  -7  31    5.65    7.11
  10   7 -32   -7.37    8.53
  10  -8  -1   11.20    8.45
 -10  -8   1    6.36    6.91
 -10  -8   1    3.94    9.43
  10  -8  -2    5.95    7.82
 -10  -8   2    1.46    5.32
 -10  -8   2   -4.67   10.46
  10  -8  -3   15.85    9.08
 -10  -8   3   47.71   10.66
 -10  -8   3   35.16   13.52
  10  -8  -4   17.84    8.83
 -10  -8   4   27.95    8.90
 -10  -8   4    7.02   10.45
  10  -8  -5   43.01   11.46
 -10  -8   5   19.06    8.35
 -10  -8   5   39.22   13.44
  10  -8  -6    4.20    7.27
 -10  -8   6    3.79    5.51
 -10  -8   6   15.01   10.87
  10  -8  -7   -1.55    7.46
 -10  -8   7    4.93    7.61
 -10  -8   7   10.49   11.25
  10  -8  -8    6.99    7.97
 -10  -8   8    3.10    7.29
 -10  -8   8   -2.00    9.32
  10  -8  -9   14.80    8.59
 -10  -8   9    5.29    5.69
  10  -8 -10   -7.33    8.36
 -10  -8  10   12.06    6.34
  10  -8 -11   19.35    8.96
 -10  -8  11   21.82    9.15
  10  -8 -12    0.51    6.80
 -10  -8  12    7.81    6.62
  10  -8 -13    7.23    7.01
 -10  -8  13    3.29    7.50
  10  -8 -14    2.54    7.30
 -10  -8  14    3.42    5.87
  10  -8 -15   24.08    9.69
 -10  -8  15   15.85    8.53
  10  -8 -16    5.03    7.11
 -10  -8  16    0.96    6.00
  10  -8 -17    0.06    5.15
 -10  -8  17    1.28    6.02
  10  -8 -18    1.20    5.93
 -10  -8  18   -3.62    7.75
 -10  -8  19   25.30    9.82
 -10  -8  20   -2.21    6.83
 -10  -8  21    7.19    6.69
 -10  -8  22    3.94    7.03
 -10  -8  23   12.14    8.00
 -10  -8  24    0.93    6.20
 -10  -8  25    8.97    7.08
  10   8 -26   -5.20    9.99
 -10  -8  26    2.84    5.72
  10   8 -27   -3.23    7.29
 -10  -8  27   -3.12    7.47
  10   8 -28    1.50    8.84
 -10  -8  28   -4.08    6.94
  10   8 -29   14.55    9.17
  10   8 -30   -3.74    8.78
  10   8 -31   -3.57   10.03
  10   8 -32   -0.49    8.62
  10  -9  -1   45.53   13.05
 -10  -9   1   54.21   12.42
 -10  -9   1   37.41   14.64
  10  -9  -2    6.93    7.17
 -10  -9   2   -0.21    5.75
 -10  -9   2   13.29    9.99
  10  -9  -3   47.69   12.62
 -10  -9   3   32.21   10.44
 -10  -9   3   37.96   14.52
  10  -9  -4    3.48    7.30
 -10  -9   4   -2.59    6.06
 -10  -9   4    3.93    9.91
  10  -9  -5   13.41    8.45
 -10  -9   5   15.88    7.52
 -10  -9   5   -3.35    9.97
  10  -9  -6   -2.27    7.15
 -10  -9   6    9.48    6.28
 -10  -9   6   -4.32    9.23
  10  -9  -7   55.59   14.02
 -10  -9   7   56.70   13.25
  10  -9  -8   16.12    8.55
 -10  -9   8   -0.34    5.90
  10  -9  -9    2.29    6.17
 -10  -9   9    1.09    6.25
  10  -9 -10    4.87    7.38
 -10  -9  10   -5.37    6.90
  10  -9 -11   19.78    9.25
 -10  -9  11   27.10    9.50
  10  -9 -12    5.25    7.19
 -10  -9  12   -0.07    5.50
  10  -9 -13    7.65    7.17
 -10  -9  13    5.99    6.40
  10  -9 -14    7.21    7.14
 -10  -9  14   13.29    6.78
  10  -9 -15   -9.23    8.00
 -10  -9  15   -4.58    6.74
  10  -9 -16    5.25    7.07
 -10  -9  16   -1.42    6.40
 -10  -9  17   18.99    9.31
 -10  -9  18    3.52    6.13
 -10  -9  19    1.59    6.75
 -10  -9  20    0.78    4.43
 -10  -9  21    9.57    7.63
 -10  -9  22   -2.00    7.09
 -10  -9  23    6.53    7.65
 -10  -9  24    0.09    6.49
 -10  -9  25    8.43    7.56
 -10  -9  26    1.00    6.52
  10 -10  -1    2.84    6.08
 -10 -10   1   15.59    6.89
 -10 -10   1    8.39    9.48
  10 -10  -2   -0.02    6.99
 -10 -10   2   -0.34    6.02
 -10 -10   2    0.37    9.33
  10 -10  -3   25.12   10.34
 -10 -10   3   12.05    7.84
 -10 -10   3   23.95   10.48
  10 -10  -4   -6.61    8.14
 -10 -10   4    8.65    6.69
  10 -10  -5   37.04   11.76
 -10 -10   5   40.16   10.88
  10 -10  -6   -1.84    7.04
 -10 -10   6    3.22    6.19
  10 -10  -7    2.41    7.51
 -10 -10   7   13.06    6.98
  10 -10  -8    3.11    6.97
 -10 -10   8    2.77    6.61
  10 -10  -9   18.16    9.99
 -10 -10   9   32.58   10.00
  10 -10 -10   -2.47    6.99
 -10 -10  10   -4.00    7.16
  10 -10 -11   -0.55    6.91
 -10 -10  11    4.69    6.55
  10 -10 -12    1.02    7.41
 -10 -10  12    0.26    6.34
  10 -10 -13   17.88    9.61
 -10 -10  13   28.06    9.41
  10 -10 -14    6.87    6.90
 -10 -10  14    2.69    5.68
 -10 -10  15   26.54    9.94
 -10 -10  16    3.30    6.38
 -10 -10  17   14.26    7.82
 -10 -10  18   -4.08    6.90
 -10 -10  19    1.78    7.32
 -10 -10  20    5.85    7.74
 -10 -10  21   18.53    8.64
 -10 -10  22   -3.40    7.38
 -10 -10  23   -1.42    6.82
  10 -11  -1   19.15    9.51
 -10 -11   1   14.64    7.61
  10 -11  -2   -1.73    7.12
 -10 -11   2    5.99    6.27
  10 -11  -3    8.35    8.84
 -10 -11   3   24.75    9.02
  10 -11  -4    4.23    8.56
 -10 -11   4    5.39    6.49
  10 -11  -5    4.43    7.48
 -10 -11   5    1.36    5.44
  10 -11  -6    2.17    7.18
 -10 -11   6   -1.03    5.65
  10 -11  -7   39.58   12.38
 -10 -11   7   42.34   11.57
  10 -11  -8    0.62    6.43
 -10 -11   8    0.93    6.63
  10 -11  -9   -1.53    7.87
 -10 -11   9   -0.91    5.97
  10 -11 -10   -2.18    7.07
 -10 -11  10   -1.63    7.63
  10 -11 -11   11.68    8.51
 -10 -11  11   18.87    7.65
  10 -11 -12    1.96    7.84
 -10 -11  12   -0.73    6.01
 -10 -11  13    9.28    8.06
 -10 -11  14   -2.00    5.65
 -10 -11  15    3.44    6.16
 -10 -11  16    2.51    7.36
 -10 -11  17   10.06    7.10
 -10 -11  18    0.18    7.07
 -10 -11  19   -0.62    6.48
 -10 -11  20    5.76    6.35
  10 -12  -1    5.42    7.94
 -10 -12   1   -2.95    6.24
  10 -12  -2    3.25    7.69
 -10 -12   2    1.18    6.02
  10 -12  -3    2.51    7.71
 -10 -12   3    8.45    6.58
  10 -12  -4   -3.13    8.33
 -10 -12   4   -1.49    6.67
  10 -12  -5   26.91   10.27
 -10 -12   5    7.09    7.00
  10 -12  -6   -3.12    7.96
 -10 -12   6    4.23    6.77
  10 -12  -7   11.28    8.33
 -10 -12   7   -1.72    6.98
  10 -12  -8   -1.86    8.23
 -10 -12   8    7.82    6.44
  10 -12  -9   14.00    8.77
 -10 -12   9   18.75    8.83
  10 -12 -10    2.23    8.38
 -10 -12  10    1.49    4.89
  10 -12 -11    6.12    7.32
 -10 -12  11    4.75    6.66
 -10 -12  12    1.74    7.51
 -10 -12  13    1.00    5.77
 -10 -12  14   -3.84    6.30
 -10 -12  15   17.89    9.46
 -10 -12  16   -0.58    5.48
 -10 -12  17   -4.71    7.51
  10 -13  -1    6.02    8.41
 -10 -13   1   14.70    7.59
  10 -13  -2   -1.28    7.66
 -10 -13   2   -0.50    5.76
  10 -13  -3    8.93    8.58
 -10 -13   3    4.30    6.69
  10 -13  -4    0.01    6.59
 -10 -13   4    1.67    6.32
  10 -13  -5    9.09    8.61
 -10 -13   5    5.86    7.08
  10 -13  -6   -1.58    7.58
 -10 -13   6   -3.15    6.91
  10 -13  -7    0.85    7.09
 -10 -13   7   13.25    6.83
  10 -13  -8    3.77    6.72
 -10 -13   8   -0.43    6.07
  10 -13  -9   -2.10    7.70
 -10 -13   9    0.51    6.05
 -10 -13  10    2.03    7.07
 -10 -13  11   -1.14    6.21
 -10 -13  12    1.21    6.09
 -10 -13  13    5.94    6.99
 -10 -13  14   -3.87    7.22
  10 -14  -1   -0.59    7.05
 -10 -14   1    4.40    5.65
  10 -14  -2    1.91    6.10
 -10 -14   2    0.24    6.43
  10 -14  -3    8.39    7.77
 -10 -14   3    5.78    6.97
  10 -14  -4    0.94    6.84
 -10 -14   4    0.85    5.86
  10 -14  -5    0.56    8.15
 -10 -14   5   11.16    7.37
  10 -14  -6   13.06    8.58
 -10 -14   6    5.37    6.84
  10 -14  -7   -2.37    8.82
 -10 -14   7    3.22    5.89
 -10 -14   8    5.11    5.76
 -10 -14   9    9.38    8.58
 -10 -14  10   -0.91    6.20
  10 -15  -1   -4.02    7.59
 -10 -15   1    4.58    6.93
  10 -15  -2   13.45    9.87
 -10 -15   2    6.98    7.42
  10 -15  -3    0.41    8.22
 -10 -15   3   -1.03    6.51
  10 -15  -4    2.90    8.88
 -10 -15   4    0.53    6.77
  10 -15  -5    1.21    7.34
 -10 -15   5   -4.43    7.60
 -10 -15   6   -3.67    7.19
  10 -16  -3   -1.86    7.32
  -9   0   1   -2.90    9.26
  -9   0   2   -5.30    9.66
  -9   0   3  153.62   29.34
  -9   0   4   -1.31    9.32
   9   0  -4    6.88    7.91
  -9   0   5    8.27   10.45
   9   0  -5   47.60   13.14
  -9   0   6    1.15    8.43
   9   0  -6   -1.41    5.12
   9   0  -6    0.02    7.98
  -9   0   7  124.28   26.53
   9   0  -7  150.03   24.02
   9   0  -7  146.33   28.01
  -9   0   8   -3.12    9.52
   9   0  -8    2.85    5.42
   9   0  -8    7.68    9.47
  -9   0   9  115.50   20.88
   9   0  -9   78.00   15.60
   9   0  -9   78.94   19.92
  -9   0  10    3.72    8.32
   9   0 -10   -2.96    4.85
   9   0 -10    0.21    9.48
  -9   0  11    7.58    9.86
   9   0 -11   13.48    7.05
   9   0 -11   32.51   12.04
  -9   0  12   -0.26    8.10
   9   0 -12    0.25    4.99
   9   0 -12    4.81   10.51
   9   0 -13  180.90   29.15
   9   0 -14   -1.96    5.34
   9   0 -15   27.88    8.21
   9   0 -16   -2.02    4.86
   9   0 -17   22.13    7.30
   9   0 -18    4.70    5.34
   9   0 -19   71.05   14.30
  -9   0  20    1.53    5.67
   9   0 -20    0.78    5.71
  -9   0  21   27.76    9.31
   9   0 -21   19.13    7.74
  -9   0  22   -2.94    7.35
  -9   0  23   52.86   12.50
  -9   0  24    2.92    6.66
  -9   0  25   48.67   11.52
  -9   0  26   -1.81    6.94
  -9   0  27   -0.45    5.68
  -9   0  28   -3.16    6.13
  -9   0  29   35.16    9.93
   9   0 -30   -2.25    5.89
   9   0 -31    1.23    7.05
   9   0 -32   -1.22    5.91
   9   0 -33    5.01    6.95
   9   0 -34   -4.70    6.82
  -9   1   1  417.65   66.60
  -9  -1   1  419.56   66.52
  -9   1   2    5.80   10.67
   9  -1  -2    5.50   10.11
  -9  -1   2    7.67    9.69
  -9   1   3    2.60    9.44
   9  -1  -3   -3.83    9.72
  -9  -1   3    2.27    9.02
  -9   1   4   67.90   16.28
   9  -1  -4   40.14   15.20
  -9  -1   4   58.15   16.49
  -9   1   5  140.15   27.60
   9  -1  -5  143.55   27.88
   9   1  -5  166.22   24.13
  -9  -1   5  104.66   26.27
  -9   1   6   -3.93   10.10
   9  -1  -6   -1.40    8.83
   9   1  -6   -1.13    5.32
   9   1  -6    2.26    9.17
  -9  -1   6   -1.68    8.32
  -9   1   7   39.25   15.08
   9  -1  -7   47.63   11.12
   9  -1  -7   65.63   16.34
   9   1  -7   50.74   11.06
   9   1  -7   47.72   14.88
  -9  -1   7   46.28   15.39
  -9   1   8   -0.06    9.53
   9  -1  -8   -4.42    5.38
   9  -1  -8   -2.93    9.71
   9   1  -8   -0.70    4.69
   9   1  -8   -5.11   10.22
  -9  -1   8   -4.34    9.16
  -9   1   9   18.59   10.54
   9  -1  -9   13.46    7.13
   9  -1  -9   29.53   12.54
   9   1  -9   17.90    6.93
   9   1  -9    2.69    8.61
  -9  -1   9    2.15    9.62
  -9   1  10    4.82    9.56
   9  -1 -10   -3.56    5.38
   9  -1 -10   -6.49    9.61
   9   1 -10   -0.03    4.35
   9   1 -10    0.78   10.08
  -9  -1  10    1.98    9.36
  -9   1  11  110.28   23.82
   9  -1 -11  113.01   20.45
   9  -1 -11  151.73   26.49
   9   1 -11  112.21   20.32
   9   1 -11  146.21   25.71
  -9  -1  11  113.38   24.05
   9  -1 -12    2.60    5.28
   9   1 -12    9.61    5.23
   9   1 -12   -2.94    8.60
  -9  -1  12   -0.93    9.28
   9  -1 -13   -1.23    4.98
   9   1 -13    4.84    5.09
  -9  -1  13   -3.30    9.46
   9  -1 -14    0.27    4.52
   9   1 -14    0.76    4.84
   9  -1 -15   34.35    9.60
   9   1 -15   58.08   11.03
   9  -1 -16   21.32    7.74
   9   1 -16   30.44    8.35
   9  -1 -17   45.28   10.58
   9   1 -17   47.42   11.21
   9  -1 -18    1.15    4.23
   9   1 -18    8.83    6.09
   9  -1 -19    6.17    5.09
   9   1 -19    3.09    5.57
  -9  -1  19    6.15    7.19
   9  -1 -20   17.21    6.22
   9   1 -20    2.61    5.28
  -9  -1  20   13.89    8.09
   9  -1 -21   81.30   16.24
  -9  -1  21   93.36   17.77
  -9   1  22   -2.64    6.62
   9  -1 -22    1.35    5.48
  -9  -1  22   -2.50    5.91
  -9   1  23    1.85    6.80
   9  -1 -23    5.28    5.30
  -9  -1  23   16.91    7.06
  -9   1  24   -1.84    5.47
  -9  -1  24   -1.00    5.85
  -9   1  25   10.42    7.14
  -9  -1  25   11.54    6.62
  -9   1  26   -1.01    5.63
  -9  -1  26    2.05    5.21
  -9   1  27   18.60    7.73
   9   1 -27   18.04    8.12
  -9  -1  27   29.17    9.49
  -9   1  28   -1.87    6.30
   9   1 -28    0.09    5.97
  -9  -1  28   -4.11    6.14
   9   1 -29   -2.00    5.93
  -9  -1  29    0.48    5.16
   9   1 -30   -3.81    6.82
  -9  -1  30   -0.55    5.43
   9   1 -31    0.68    6.47
   9  -1 -32   -0.00    6.29
   9   1 -32    0.32    6.25
   9  -1 -33    3.16    5.99
   9   1 -33    2.34    7.14
   9  -1 -34   -5.50    6.91
   9   1 -34   -2.68    6.44
  -9   2   1   75.91   16.22
   9  -2  -1   39.42   10.25
   9  -2  -1   16.63   11.69
  -9  -2   1   16.36   11.25
  -9   2   2    9.13    9.58
   9  -2  -2    0.69    7.00
   9  -2  -2   14.64   11.71
  -9  -2   2   25.31   10.14
  -9   2   3  101.97   23.24
   9  -2  -3   71.59   19.00
   9  -2  -3  145.38   24.91
   9   2  -3  145.83   19.90
  -9  -2   3   95.44   22.88
  -9   2   4   16.19   10.61
   9  -2  -4   -1.83    6.37
   9  -2  -4    6.82    9.17
   9   2  -4    4.98    5.66
  -9  -2   4    3.65    8.56
  -9   2   5   14.86   11.33
   9  -2  -5   18.34    8.38
   9  -2  -5    5.26    9.92
   9   2  -5   15.54    7.13
  -9  -2   5   11.71   11.13
  -9   2   6   -3.33    9.28
   9  -2  -6    1.35    6.24
   9  -2  -6   -2.20   10.00
   9   2  -6   -1.82    5.43
  -9  -2   6   -0.35    6.84
  -9   2   7   77.94   18.08
   9  -2  -7   62.91   13.50
   9  -2  -7   64.10   16.92
   9   2  -7   61.92   12.90
  -9  -2   7   63.48   16.49
  -9   2   8   41.09   12.74
   9  -2  -8   14.81    8.10
   9  -2  -8   36.00   13.53
   9   2  -8   22.20    6.89
  -9  -2   8   11.04   11.02
  -9   2   9   30.33   13.36
   9  -2  -9   39.67   10.77
   9  -2  -9   27.50   13.38
   9   2  -9   51.42    9.91
   9   2  -9   24.73   12.73
  -9  -2   9   33.29   12.53
  -9   2  10   -0.82    9.66
   9  -2 -10   -1.55    5.76
   9  -2 -10    1.84   10.20
   9   2 -10    1.83    5.49
   9   2 -10    3.08   10.05
  -9  -2  10    0.93    8.51
   9  -2 -11    0.00    5.06
   9   2 -11   -2.06    5.54
   9   2 -11    3.00    7.88
  -9  -2  11    3.66    9.45
   9  -2 -12   25.07    7.34
   9   2 -12   16.41    7.12
   9   2 -12    5.08   12.20
  -9  -2  12   13.67    9.90
   9  -2 -13   41.82   10.32
   9   2 -13   39.79    9.95
   9   2 -13   38.20   14.76
  -9  -2  13   49.29   13.85
   9  -2 -14   55.00   10.74
   9   2 -14   28.62    9.33
   9  -2 -15   25.83    7.99
   9   2 -15   22.06    7.69
   9  -2 -16   -2.96    5.44
   9   2 -16    4.21    5.61
  -9  -2  16   -2.51    7.44
   9  -2 -17   54.44   11.30
   9   2 -17   37.47   11.12
  -9  -2  17   54.78   13.03
   9  -2 -18   -2.73    5.08
   9   2 -18   -1.95    6.13
  -9  -2  18    2.81    7.11
   9  -2 -19   94.43   19.34
  -9  -2  19  144.65   21.98
   9  -2 -20   13.50    6.01
  -9  -2  20   13.88    8.01
   9  -2 -21    8.93    5.35
  -9  -2  21   -0.46    5.41
   9  -2 -22    8.22    6.14
  -9  -2  22    7.07    6.33
   9  -2 -23   51.30   12.60
  -9  -2  23   85.61   14.92
  -9   2  24   -2.48    6.56
   9  -2 -24    6.64    5.39
  -9  -2  24    1.82    6.16
  -9   2  25   15.65    7.56
   9   2 -25    3.12    6.71
  -9  -2  25   17.26    7.05
  -9   2  26   -2.02    7.25
   9   2 -26    2.01    5.73
  -9  -2  26   -0.16    5.39
   9   2 -27   -0.68    6.03
  -9  -2  27    0.93    5.29
   9   2 -28   -0.06    6.07
  -9  -2  28   -0.30    4.99
   9   2 -29   10.35    6.75
  -9  -2  29    6.30    6.48
   9   2 -30    8.31    6.09
  -9  -2  30    2.01    5.62
   9   2 -31    0.77    6.84
  -9  -2  31   -1.77    5.49
   9   2 -32    2.79    6.09
  -9  -2  32   -5.21    6.26
   9   2 -33   10.97    7.82
   9  -2 -34   -2.76    6.13
   9   2 -34   16.95    8.26
  -9   3   1  210.46   36.70
   9  -3  -1  176.37   32.28
   9  -3  -1  236.80   36.74
   9   3  -1  194.83   31.27
  -9  -3   1  192.35   35.18
  -9   3   2   42.87   14.97
   9  -3  -2   49.35   12.73
   9  -3  -2   57.19   17.16
   9   3  -2   53.58   11.13
  -9  -3   2   39.96   14.23
  -9   3   3    1.06    9.23
   9  -3  -3   -4.62    6.32
   9  -3  -3    8.25   10.75
   9   3  -3   -2.61    5.75
  -9  -3   3    3.40    8.85
  -9   3   4   12.61   11.67
   9  -3  -4    2.88    7.74
   9  -3  -4    4.71    9.76
   9   3  -4    4.07    5.26
  -9  -3   4    0.33    9.71
  -9   3   5   49.09   16.55
   9  -3  -5   70.01   14.51
   9  -3  -5  107.51   20.26
   9   3  -5   71.32   13.14
  -9  -3   5   35.75   14.89
  -9   3   6   41.28   15.05
   9  -3  -6   47.22   12.66
   9  -3  -6   57.13   16.87
   9   3  -6   43.76   10.88
  -9  -3   6   52.87   14.88
  -9   3   7   26.09   12.26
   9  -3  -7   40.68    9.46
   9  -3  -7   26.06   11.60
   9   3  -7   10.44    6.01
  -9  -3   7   24.83   11.45
  -9   3   8    5.77    9.00
   9  -3  -8    0.60    6.05
   9  -3  -8    1.26    9.89
   9   3  -8    1.69    4.79
  -9  -3   8    4.81    9.17
   9  -3  -9   11.74    6.71
   9   3  -9    7.44    5.56
  -9  -3   9    5.39   10.42
   9  -3 -10    6.40    6.57
   9   3 -10    4.71    5.53
  -9  -3  10   24.86   11.10
   9  -3 -11  153.59   24.96
   9   3 -11  130.15   24.21
  -9  -3  11  178.32   29.53
   9  -3 -12   36.44    9.31
   9   3 -12   18.32    7.47
  -9  -3  12   17.55   10.94
   9  -3 -13    9.96    6.32
   9   3 -13   -1.83    5.60
  -9  -3  13    6.30   10.51
   9  -3 -14    1.31    5.06
   9   3 -14   -0.03    4.84
  -9  -3  14    9.68    7.32
  -9  -3  14    6.01    9.26
   9  -3 -15   57.53   12.62
   9   3 -15   67.68   13.90
  -9  -3  15   70.94   14.97
   9  -3 -16   29.20    7.99
  -9  -3  16   16.75    8.82
   9  -3 -17   54.55   11.28
  -9  -3  17   42.36   12.21
   9  -3 -18    0.95    5.23
  -9  -3  18    4.92    6.81
   9  -3 -19    3.46    5.16
  -9  -3  19   -1.97    6.01
   9  -3 -20    9.12    5.40
  -9  -3  20    5.27    6.70
   9  -3 -21   69.97   14.61
   9   3 -21   91.85   17.52
  -9  -3  21   81.62   16.29
   9  -3 -22   11.66    6.09
   9   3 -22   15.08    8.42
  -9  -3  22   12.89    7.67
   9  -3 -23   22.40    7.22
   9   3 -23    8.97    8.06
  -9  -3  23   25.07    8.30
   9  -3 -24    2.24    5.18
   9   3 -24   -0.53    6.06
  -9  -3  24    7.05    7.02
  -9   3  25   36.01    9.43
   9  -3 -25   13.46    6.79
   9   3 -25   22.07    9.32
  -9  -3  25   22.07    8.50
   9   3 -26   -0.97    6.26
  -9  -3  26    4.56    6.46
   9   3 -27    2.88    7.19
  -9  -3  27   16.83    7.26
   9   3 -28   -4.12    6.73
  -9  -3  28   -2.29    5.72
   9   3 -29    0.10    6.66
  -9  -3  29   -1.09    5.86
   9   3 -30    6.54    6.89
  -9  -3  30   -0.21    5.79
   9   3 -31    0.93    7.95
  -9  -3  31    2.58    4.83
   9   3 -32    0.34    6.24
  -9  -3  32   -2.69    5.48
   9   3 -33    8.48    6.70
  -9  -3  33    4.45    6.15
   9   3 -34    2.13    7.28
  -9   4   1   -3.27   11.28
   9  -4  -1    4.07    7.87
   9  -4  -1    7.98   10.49
   9   4  -1    6.05    4.98
  -9   4   2   91.38   19.79
   9  -4  -2   68.43   14.50
   9  -4  -2   70.51   17.56
   9   4  -2   60.18   12.71
  -9  -4   2   30.55   14.94
  -9   4   3   36.12   15.35
   9  -4  -3   58.53   13.68
   9  -4  -3   37.00   15.32
   9   4  -3   63.36   11.82
  -9  -4   3   68.08   15.87
  -9   4   4   68.76   18.62
   9  -4  -4   82.80   16.22
   9  -4  -4   57.86   17.26
   9   4  -4   75.73   14.01
  -9  -4   4   54.22   17.05
  -9   4   5   87.07   20.81
   9  -4  -5   71.14   16.56
   9  -4  -5   73.18   20.14
   9   4  -5   99.69   16.21
  -9  -4   5   83.01   19.26
  -9   4   6    9.98   10.22
   9  -4  -6    2.53    7.10
   9  -4  -6    1.27    9.89
   9   4  -6    7.56    4.97
  -9  -4   6    0.92    7.92
  -9   4   7   63.92   17.31
   9  -4  -7   70.63   14.47
   9   4  -7   55.85   12.15
  -9  -4   7   45.84   15.80
   9  -4  -8  133.49   20.91
   9   4  -8   89.02   18.04
  -9  -4   8  101.21   22.02
   9  -4  -9   88.19   15.43
   9   4  -9   49.10   12.71
  -9  -4   9   78.95   18.14
   9  -4 -10    5.06    5.81
   9   4 -10    1.38    4.82
  -9  -4  10   -1.44    8.48
   9  -4 -11   11.00    7.69
   9   4 -11    2.40    6.63
  -9  -4  11   10.10    7.64
  -9  -4  11   -0.97   10.08
   9  -4 -12    5.00    6.78
   9   4 -12    2.90    5.77
  -9  -4  12    1.34    7.69
  -9  -4  12   -1.55    8.52
   9  -4 -13   61.79   11.46
   9   4 -13   43.59   11.59
  -9  -4  13   51.98   12.07
  -9  -4  13   16.87   12.01
   9  -4 -14    3.64    6.54
  -9  -4  14   14.04    7.14
  -9  -4  14    3.82   10.29
   9  -4 -15   18.15    7.91
  -9  -4  15   23.78    9.07
   9  -4 -16    5.40    5.88
  -9  -4  16    1.44    7.28
   9  -4 -17   46.50    9.95
   9   4 -17   28.47   10.27
  -9  -4  17   33.21   10.37
   9  -4 -18   56.51   12.79
   9   4 -18   66.08   14.88
  -9  -4  18   75.34   14.97
   9  -4 -19   34.12    9.95
   9   4 -19   68.68   14.04
  -9  -4  19   69.17   13.18
   9  -4 -20    4.55    5.21
   9   4 -20   -2.28    6.96
  -9  -4  20    2.82    7.65
   9  -4 -21    9.08    5.64
   9   4 -21    7.64    7.86
  -9  -4  21    2.05    6.39
   9  -4 -22    9.05    5.82
   9   4 -22   10.36    8.60
  -9  -4  22    7.43    6.12
   9  -4 -23   21.48    8.04
   9   4 -23   53.80   11.96
  -9  -4  23   34.83   10.53
   9  -4 -24    3.10    5.27
   9   4 -24    2.64    6.75
  -9  -4  24   17.59    8.11
   9   4 -25    0.88    6.81
  -9  -4  25    0.87    6.51
   9   4 -26    3.89    6.70
  -9  -4  26   -1.82    6.40
   9   4 -27    7.09    6.86
  -9  -4  27    0.18    7.08
   9   4 -28    6.56    7.42
  -9  -4  28    0.65    6.16
   9   4 -29   14.26    9.11
  -9  -4  29   27.58    9.24
   9   4 -30    3.82    8.10
  -9  -4  30   -0.85    6.51
   9   4 -31    9.18    7.61
  -9  -4  31   -0.06    6.15
   9   4 -32   -5.33    7.65
  -9  -4  32   -1.07    4.76
   9   4 -33   -1.98    6.98
  -9  -4  33   -2.52    5.56
   9   4 -34    1.03    7.06
  -9  -4  34   -1.92    6.64
  -9   5   1  134.36   28.36
   9  -5  -1  151.07   24.34
   9  -5  -1  146.83   28.14
   9   5  -1  112.72   21.75
  -9   5   2   54.11   17.19
   9  -5  -2   72.35   14.70
   9  -5  -2   68.55   18.17
   9   5  -2   54.82   12.72
  -9   5   3   -2.33   10.50
   9  -5  -3   10.48    7.40
   9  -5  -3   -3.66    8.87
   9   5  -3    6.09    5.58
  -9   5   4   55.58   19.17
   9  -5  -4   74.23   17.32
   9   5  -4  119.46   17.41
   9  -5  -5    2.01    7.34
   9   5  -5   40.38    8.74
   9  -5  -6   66.50   13.14
   9   5  -6   39.62   10.85
  -9  -5   6   64.08   15.81
   9  -5  -7   70.00   15.24
   9   5  -7   73.85   14.23
  -9  -5   7   60.50   17.51
   9  -5  -8    0.76    5.79
   9   5  -8   -3.95    6.09
  -9  -5   8    7.20    6.59
  -9  -5   8    7.59    9.50
   9  -5  -9   -3.50    6.79
   9   5  -9    3.62    6.51
  -9  -5   9    1.94    5.65
  -9  -5   9    3.65    9.59
   9  -5 -10    1.25    7.29
   9   5 -10    4.06    5.37
  -9  -5  10    8.79    7.27
  -9  -5  10    4.00    8.60
   9  -5 -11   68.51   13.24
  -9  -5  11   48.95   12.49
  -9  -5  11   23.94   14.51
   9  -5 -12   54.52   10.82
  -9  -5  12   22.80    9.81
  -9  -5  12   17.18   10.80
   9  -5 -13   -1.47    6.15
  -9  -5  13    4.19    6.17
  -9  -5  13   -7.27   10.12
   9  -5 -14    3.68    7.10
  -9  -5  14   28.55    8.34
   9  -5 -15   17.05    7.65
  -9  -5  15    5.25    6.78
   9  -5 -16   24.19    7.76
   9   5 -16   21.31    9.10
  -9  -5  16   10.15    7.48
   9  -5 -17   43.03   10.60
   9   5 -17   41.28   12.00
  -9  -5  17   50.40   11.48
   9  -5 -18    4.99    5.47
   9   5 -18    1.66    5.98
  -9  -5  18    2.36    5.50
   9  -5 -19   -2.30    4.68
   9   5 -19   12.52    7.47
  -9  -5  19   -2.39    6.33
   9  -5 -20    8.10    5.59
   9   5 -20    3.48    6.90
  -9  -5  20   15.91    7.42
   9  -5 -21   36.10    8.75
   9   5 -21   23.64   10.17
  -9  -5  21   34.51   10.27
   9  -5 -22   20.68    7.00
   9   5 -22   21.28    9.17
  -9  -5  22   33.44    9.47
   9   5 -23    0.13    6.95
  -9  -5  23    8.99    7.47
   9   5 -24    0.53    7.23
  -9  -5  24    2.17    6.28
   9   5 -25   -0.16    6.20
  -9  -5  25   -0.82    6.50
   9   5 -26    1.20    7.24
  -9  -5  26   35.22    9.36
   9   5 -27    5.91    8.37
  -9  -5  27    9.32    6.73
   9   5 -28    6.71    7.41
  -9  -5  28    4.31    6.05
   9   5 -29    0.62    6.13
  -9  -5  29   -0.01    6.19
   9   5 -30    9.57    9.05
  -9  -5  30   -0.69    6.27
   9   5 -31    8.48    8.68
  -9  -5  31   -4.12    6.29
   9   5 -32   -4.46    7.32
  -9  -5  32    1.94    6.80
   9   5 -33    3.21    7.52
  -9  -5  33    4.02    7.36
   9   5 -34   -7.23   10.59
  -9  -5  34    2.72    7.02
  -9  -5  35   -3.71    6.97
  -9   6   1    1.34   10.40
   9  -6  -1   -1.49    6.55
   9   6  -1    9.92    5.63
  -9  -6   1   -0.21    7.75
   9  -6  -2   99.41   19.37
   9   6  -2  106.58   17.97
  -9  -6   2   72.83   20.86
   9  -6  -3   24.67   10.20
   9   6  -3   30.55    8.42
  -9  -6   3   29.27   12.27
   9  -6  -4   25.86    9.89
   9   6  -4   24.41    8.45
  -9  -6   4   23.26    9.43
   9  -6  -5   31.31   10.37
   9   6  -5   18.89    8.31
  -9  -6   5   33.60    9.90
   9  -6  -6   24.44    9.35
   9   6  -6    7.13    6.74
   9   6  -6   12.83    7.82
  -9  -6   6    3.74    6.92
   9  -6  -7    6.63    8.34
   9   6  -7   20.75    8.68
  -9  -6   7   26.22    8.88
   9  -6  -8   97.97   16.77
   9   6  -8   61.31   15.49
  -9  -6   8   65.10   14.87
   9  -6  -9    4.00    7.06
   9   6  -9    9.75    7.44
  -9  -6   9    9.15    7.52
   9  -6 -10    2.91    6.84
   9   6 -10   -0.99    5.92
  -9  -6  10   -1.34    6.27
  -9  -6  10   -0.77    8.53
   9  -6 -11   -0.57    7.02
  -9  -6  11    4.15    6.46
  -9  -6  11   12.39   12.48
   9  -6 -12   40.89   10.97
   9   6 -12   22.03    9.55
  -9  -6  12   39.31   10.70
   9  -6 -13   13.80    8.17
  -9  -6  13   15.74    7.55
   9  -6 -14   54.55   12.91
  -9  -6  14   54.38   13.06
   9  -6 -15   37.52    9.52
  -9  -6  15   16.09    8.56
   9  -6 -16    2.95    5.74
   9   6 -16   14.65    8.67
  -9  -6  16   -1.47    6.96
   9  -6 -17    9.81    6.27
   9   6 -17    0.44    7.14
  -9  -6  17   17.75    7.69
   9  -6 -18   45.94    9.47
   9   6 -18   31.97   10.36
  -9  -6  18    7.70    7.36
   9  -6 -19   11.82    6.59
   9   6 -19    1.80    6.65
  -9  -6  19    4.82    6.76
   9  -6 -20    9.52    5.74
   9   6 -20    1.19    7.22
  -9  -6  20   13.35    6.87
   9  -6 -21   11.21    5.89
   9   6 -21    6.39    8.41
  -9  -6  21   -5.33    7.11
   9   6 -22    1.60    7.54
  -9  -6  22    3.92    8.15
   9   6 -23   16.47    9.53
  -9  -6  23   34.68    8.96
   9   6 -24    8.49    8.06
  -9  -6  24   16.04    7.77
   9   6 -25    2.31    6.92
  -9  -6  25    4.50    5.69
   9   6 -26    2.86    5.61
  -9  -6  26    0.00    5.75
   9   6 -27   -0.23    7.44
  -9  -6  27    5.52    6.64
   9   6 -28    6.55    9.43
  -9  -6  28   -0.11    5.75
   9   6 -29    9.88    8.80
  -9  -6  29   19.16    8.24
   9   6 -30   10.35    8.68
  -9  -6  30   22.17    8.46
   9   6 -31   11.87    8.65
  -9  -6  31    0.01    6.10
   9   6 -32   -0.48    6.33
  -9  -6  32   -3.47    6.64
   9   6 -33    0.01    8.09
  -9  -6  33    1.27    7.65
   9   6 -34    9.99    7.61
  -9  -6  34    0.43    6.08
  -9  -6  35   -1.29    6.73
  -9  -6  36   -4.99    7.36
   9  -7  -1   13.07    7.32
   9   7  -1   19.86    7.76
  -9  -7   1    5.22    7.31
  -9  -7   1   11.26   10.85
   9  -7  -2   13.22    8.26
   9   7  -2   11.10    7.11
  -9  -7   2    6.43    7.10
  -9  -7   2    3.62    8.74
   9  -7  -3    1.33    7.11
  -9  -7   3    2.95    6.81
  -9  -7   3   -2.91    9.13
   9  -7  -4   28.56    9.65
  -9  -7   4    6.90    6.76
  -9  -7   4   27.46   11.89
   9  -7  -5    6.86    8.30
  -9  -7   5   18.64    8.11
  -9  -7   5   12.67   10.13
   9  -7  -6   34.84   11.70
  -9  -7   6   62.13   12.40
  -9  -7   6   27.74   13.28
   9  -7  -7    5.40    7.79
  -9  -7   7    7.44    5.85
  -9  -7   7   -2.14   10.13
   9  -7  -8    3.42    6.91
  -9  -7   8    6.67    6.42
  -9  -7   8    9.06   11.91
   9  -7  -9   29.90    9.88
   9   7  -9   12.07    8.94
  -9  -7   9   25.25    8.39
   9  -7 -10    6.12    8.61
   9   7 -10   37.72    9.77
  -9  -7  10   24.35    8.64
   9  -7 -11    7.78    8.21
   9   7 -11    1.22    6.37
  -9  -7  11   17.77    7.14
   9  -7 -12   65.72   15.85
   9   7 -12   79.37   17.26
  -9  -7  12   86.31   16.29
   9  -7 -13   -3.98    8.02
   9   7 -13    5.35    7.16
  -9  -7  13   -0.12    7.09
   9  -7 -14    2.05    6.13
  -9  -7  14   -1.07    6.01
   9  -7 -15   12.15    7.55
  -9  -7  15    6.13    6.68
   9  -7 -16   49.13   11.96
   9   7 -16   51.91   14.39
  -9  -7  16   58.27   12.87
   9  -7 -17   10.46    6.35
   9   7 -17   12.51    8.38
  -9  -7  17    1.22    6.06
   9  -7 -18    3.71    5.44
   9   7 -18   -1.06    6.21
  -9  -7  18   -3.06    7.90
   9  -7 -19   -2.07    5.71
   9   7 -19   -3.14    6.35
  -9  -7  19    3.54    6.61
   9   7 -20    8.33    8.70
  -9  -7  20    5.40    6.51
   9   7 -21    2.64    8.53
  -9  -7  21    9.16    7.93
   9   7 -22   20.28   10.25
  -9  -7  22   37.55    9.92
   9   7 -23   -1.06    7.77
  -9  -7  23   -2.06    6.09
   9   7 -24   -0.82    8.19
  -9  -7  24   -2.81    7.35
   9   7 -25    1.59    6.49
  -9  -7  25    4.40    6.57
   9   7 -26   18.53   10.16
  -9  -7  26   23.17    9.46
   9   7 -27   -0.32    6.71
  -9  -7  27   13.76    8.05
   9   7 -28    5.67    8.55
  -9  -7  28    4.24    6.70
   9   7 -29    0.66    8.19
  -9  -7  29   -2.95    6.25
   9   7 -30    3.25    8.43
  -9  -7  30    0.47    7.25
   9   7 -31   -3.79    9.01
  -9  -7  31    3.01    7.25
   9   7 -32    2.41    8.13
  -9  -7  32   -3.63    7.10
   9   7 -33   10.58    8.28
  -9  -7  33   -0.77    5.72
   9  -8  -1   22.17    9.01
  -9  -8   1   19.05    8.79
  -9  -8   1   14.35   10.24
   9  -8  -2   26.75   10.02
  -9  -8   2   17.96    7.97
  -9  -8   2   11.15   11.66
   9  -8  -3    3.08    7.12
  -9  -8   3    4.11    6.27
  -9  -8   3    0.00    7.67
   9  -8  -4   51.92   13.33
  -9  -8   4   55.98   13.28
  -9  -8   4   60.21   15.81
   9  -8  -5   -2.19    7.11
  -9  -8   5    2.67    5.75
  -9  -8   5   -4.69   10.07
   9  -8  -6    6.95    7.43
  -9  -8   6    5.68    6.63
  -9  -8   6    0.35    9.08
   9  -8  -7    1.86    7.63
  -9  -8   7   -1.69    6.27
  -9  -8   7    4.91   10.15
   9  -8  -8   61.03   16.18
  -9  -8   8  103.43   17.40
   9  -8  -9    4.21    6.52
  -9  -8   9   -0.82    5.54
   9  -8 -10   22.83    8.67
  -9  -8  10   14.21    8.64
   9  -8 -11    3.27    7.66
  -9  -8  11    0.56    5.78
   9  -8 -12   15.20    7.93
  -9  -8  12   -0.69    6.94
   9  -8 -13    0.84    6.85
  -9  -8  13   -2.23    5.66
   9  -8 -14   23.19    8.92
  -9  -8  14   10.47    7.35
   9  -8 -15    8.82    7.36
  -9  -8  15    1.16    5.87
   9  -8 -16    2.96    6.21
  -9  -8  16    4.05    5.97
   9  -8 -17   -2.19    5.75
   9   8 -17    5.48    7.98
  -9  -8  17   19.75    7.89
   9  -8 -18   30.08    8.69
   9   8 -18   19.77   10.82
  -9  -8  18   19.61    9.19
   9   8 -19   16.40    8.31
  -9  -8  19    6.15    6.71
   9   8 -20   10.57    9.14
  -9  -8  20    6.35    6.28
   9   8 -21    4.59    7.92
  -9  -8  21   -3.80    6.87
   9   8 -22   -5.97    8.05
  -9  -8  22   -1.32    6.93
   9   8 -23   -1.15    6.26
  -9  -8  23   -1.26    7.01
   9   8 -24   12.14   10.03
  -9  -8  24    8.17    8.08
   9   8 -25   -3.70    7.56
  -9  -8  25    4.72    7.40
   9   8 -26   10.69   10.55
  -9  -8  26   15.22    7.93
   9   8 -27   -0.35    7.22
  -9  -8  27    4.55    5.91
   9   8 -28   11.96   10.08
  -9  -8  28   10.34    7.94
   9   8 -29    0.13    6.81
  -9  -8  29   -2.53    6.51
   9   8 -30   -0.30    8.88
  -9  -8  30    7.29    6.32
   9   8 -31   -6.24    9.33
  -9  -8  31   -4.45    7.26
   9   8 -32    0.01    8.44
   9   8 -33   -4.07    8.55
   9  -9  -1   20.74    7.79
  -9  -9   1    2.60    6.24
  -9  -9   1    2.58    9.13
   9  -9  -2   32.73   11.90
  -9  -9   2   61.77   12.16
  -9  -9   2   43.77   14.70
   9  -9  -3    9.47    6.95
  -9  -9   3    5.45    5.93
  -9  -9   3    9.00    9.22
   9  -9  -4    4.68    7.40
  -9  -9   4   17.93    6.80
  -9  -9   4   15.30   10.35
   9  -9  -5   -1.31    6.75
  -9  -9   5    2.87    7.90
   9  -9  -6   79.89   18.28
  -9  -9   6  101.83   18.04
   9  -9  -7   -1.63    7.70
  -9  -9   7    4.14    6.60
   9  -9  -8    0.48    6.07
  -9  -9   8   -3.70    6.24
   9  -9  -9    0.59    6.63
  -9  -9   9    4.38    6.47
   9  -9 -10    5.90    7.30
  -9  -9  10   18.26    7.63
  -9  -9  11    0.40    6.40
   9  -9 -12   55.96   12.55
  -9  -9  12   27.07   10.55
   9  -9 -13    0.20    6.35
  -9  -9  13    1.29    5.43
   9  -9 -14    0.84    7.61
  -9  -9  14   -0.83    6.65
   9  -9 -15    6.45    6.97
  -9  -9  15    5.18    6.17
   9  -9 -16   79.93   15.28
  -9  -9  16   40.31   13.31
  -9  -9  17    2.79    6.11
  -9  -9  18    2.04    6.10
  -9  -9  19   -2.87    7.21
  -9  -9  20    2.48    6.42
  -9  -9  21   -4.47    6.93
  -9  -9  22   19.14    8.43
  -9  -9  23    0.98    6.62
  -9  -9  24    4.09    5.37
  -9  -9  25   -4.50    7.10
  -9  -9  26   20.10    8.99
  -9  -9  27   -2.04    7.40
  -9  -9  28    0.93    7.12
  -9  -9  29    1.94    7.03
   9   9 -30   11.50   10.38
   9   9 -31   -0.03    7.77
   9   9 -32    7.12    9.78
   9   9 -33    4.80    8.52
   9 -10  -1    1.32    6.93
  -9 -10   1    3.05    5.87
  -9 -10   1    1.96    8.06
   9 -10  -2   13.89    8.98
  -9 -10   2   16.98    7.50
   9 -10  -3    3.49    7.88
  -9 -10   3   -0.01    6.11
   9 -10  -4   34.35   12.01
  -9 -10   4   45.18   11.11
   9 -10  -5    3.94    6.86
  -9 -10   5   -0.79    5.59
   9 -10  -6   -2.73    5.98
  -9 -10   6    1.08    5.92
   9 -10  -7    2.20    7.61
  -9 -10   7    4.39    6.07
   9 -10  -8   24.25   10.70
  -9 -10   8   42.43   10.77
   9 -10  -9    2.45    7.24
  -9 -10   9    1.92    6.79
   9 -10 -10   18.74    9.31
  -9 -10  10   10.47    7.42
   9 -10 -11    2.88    6.50
  -9 -10  11    8.63    7.08
   9 -10 -12   19.06    8.30
  -9 -10  12    8.19    6.76
   9 -10 -13   -5.15    7.74
  -9 -10  13    9.16    7.25
   9 -10 -14   34.10    9.51
  -9 -10  14   -1.56    6.34
  -9 -10  15    1.10    6.81
  -9 -10  16    2.74    6.35
  -9 -10  17    4.12    6.61
  -9 -10  18   29.91   10.70
  -9 -10  19    6.13    6.88
  -9 -10  20   12.43    7.85
  -9 -10  21    1.59    6.55
  -9 -10  22    1.16    7.04
  -9 -10  23   -3.52    6.92
  -9 -10  24    3.21    6.84
  -9 -10  25   -2.03    6.71
  -9 -10  26   -0.33    6.55
   9 -11  -1    5.46    7.22
  -9 -11   1    1.60    5.99
   9 -11  -2   65.59   13.28
  -9 -11   2   31.45   10.45
   9 -11  -3   -0.17    6.01
  -9 -11   3    1.00    5.60
   9 -11  -4   23.98    9.40
  -9 -11   4   20.75    8.57
   9 -11  -5   -0.12    8.41
  -9 -11   5   -2.31    6.67
   9 -11  -6   27.50   10.59
  -9 -11   6   28.82    9.58
   9 -11  -7    8.38    7.07
  -9 -11   7   -0.71    5.91
   9 -11  -8    0.94    6.80
  -9 -11   8    3.07    6.09
   9 -11  -9   -0.84    6.93
  -9 -11   9   -2.02    5.68
   9 -11 -10   10.37    8.33
  -9 -11  10    0.81    6.37
   9 -11 -11    2.65    6.33
  -9 -11  11    3.83    6.16
   9 -11 -12    9.98    7.71
  -9 -11  12    0.51    7.30
  -9 -11  13    2.40    6.13
  -9 -11  14    4.49    5.96
  -9 -11  15    3.76    6.72
  -9 -11  16   66.06   15.55
  -9 -11  17   -1.62    6.49
  -9 -11  18   12.11    7.72
  -9 -11  19   -0.67    6.79
  -9 -11  20   14.04    7.57
  -9 -11  21    0.51    6.88
  -9 -11  22    1.86    6.31
  -9 -11  23   -0.33    6.96
   9 -12  -1    1.46    7.89
  -9 -12   1   12.22    7.18
   9 -12  -2    3.78    6.78
  -9 -12   2   -2.09    6.35
   9 -12  -3   -3.42    7.69
  -9 -12   3    1.89    5.68
   9 -12  -4   18.77    9.89
  -9 -12   4    3.27    6.02
   9 -12  -5    1.27    8.26
  -9 -12   5    0.68    5.99
   9 -12  -6   -2.02    6.53
  -9 -12   6   -1.68    5.58
   9 -12  -7   -4.33    7.33
  -9 -12   7   -0.07    5.57
   9 -12  -8   29.98   10.32
  -9 -12   8   14.47    8.48
   9 -12  -9   -4.88    7.84
  -9 -12   9   -2.10    5.83
   9 -12 -10    1.29    6.28
  -9 -12  10    1.81    6.37
   9 -12 -11    3.59    6.27
  -9 -12  11   -1.37    4.93
  -9 -12  12    4.16    6.52
  -9 -12  13    1.41    6.55
  -9 -12  14    7.86    7.18
  -9 -12  15   -1.94    7.80
  -9 -12  16   -1.11    6.57
  -9 -12  17   -0.36    6.52
  -9 -12  18   -3.71    7.78
  -9 -12  19    3.96    6.93
  -9 -12  20    4.88    7.29
   9 -13  -1   16.09    8.59
  -9 -13   1   12.49    7.89
   9 -13  -2    8.52    9.08
  -9 -13   2    0.44    6.08
   9 -13  -3   -4.52    7.33
  -9 -13   3   -1.28    6.19
   9 -13  -4   -3.12    7.87
  -9 -13   4   -1.51    7.04
   9 -13  -5    4.03    7.07
  -9 -13   5    1.71    6.48
   9 -13  -6   20.85    9.17
  -9 -13   6   12.38    7.44
   9 -13  -7   -5.36    8.63
  -9 -13   7    4.61    6.68
   9 -13  -8    0.11    6.79
  -9 -13   8    6.28    7.17
   9 -13  -9    0.85    6.83
  -9 -13   9    0.58    5.99
  -9 -13  10    7.16    7.17
  -9 -13  11   -2.60    6.93
  -9 -13  12   16.50    7.84
  -9 -13  13   -1.78    5.41
  -9 -13  14    1.41    6.95
  -9 -13  15   12.92    7.94
  -9 -13  16    4.75    8.32
  -9 -13  17   -3.24    8.21
   9 -14  -1    3.64    7.12
  -9 -14   1   -0.48    6.26
   9 -14  -2    5.38    8.36
  -9 -14   2   -2.32    6.55
   9 -14  -3   -2.39    7.68
  -9 -14   3    7.40    7.03
   9 -14  -4    6.98    8.13
  -9 -14   4   10.78    7.59
   9 -14  -5    0.72    5.71
  -9 -14   5    0.05    7.15
   9 -14  -6   -3.51    6.98
  -9 -14   6    3.65    6.93
   9 -14  -7   -1.37    7.21
  -9 -14   7    2.25    6.53
  -9 -14   8    4.82    6.55
  -9 -14   9   -2.61    7.01
  -9 -14  10   18.84    9.62
  -9 -14  11    1.33    6.79
  -9 -14  12    6.00    7.31
  -9 -14  13    7.05    7.43
  -9 -14  14    0.50    6.74
   9 -15  -1   -0.51    7.53
  -9 -15   1   10.59    8.05
   9 -15  -2    5.52    8.28
  -9 -15   2   -1.30    5.96
   9 -15  -3   -1.03    9.19
  -9 -15   3   -3.67    5.80
   9 -15  -4   -0.12    7.89
  -9 -15   4   -1.31    7.11
   9 -15  -5   -1.89    7.43
  -9 -15   5    1.56    6.85
  -9 -15   6    3.98    7.23
  -9 -15   7    1.59    7.45
  -9 -15   8    0.42    5.83
  -9 -15   9   -6.87    8.03
  -9 -15  10   -0.73    6.36
   9 -16  -1    4.62    8.51
   9 -16  -2    0.26    5.92
  -9 -16   2   -0.09    6.28
   9 -16  -3    2.98    8.05
  -9 -16   3   -1.50    6.75
  -9 -16   4   -1.16    7.17
  -9 -16   5   -0.61    6.33
  -9 -16   6   -2.07    6.90
  -8   0   1   -0.27    7.11
   8   0  -1   -0.68    5.29
   8   0  -1    8.60    8.50
  -8   0   2  441.02   71.87
   8   0  -2  448.30   69.03
   8   0  -2  529.07   72.76
  -8   0   3    7.71    8.02
   8   0  -3   -0.69    5.22
   8   0  -3    2.00    7.32
  -8   0   4   75.32   18.44
   8   0  -4  104.03   16.77
   8   0  -4   73.74   18.94
  -8   0   5    2.42    7.51
   8   0  -5   -0.34    5.01
   8   0  -5   -0.63    7.88
  -8   0   6   71.40   17.52
   8   0  -6   92.12   15.22
   8   0  -6   72.80   18.08
  -8   0   7   -2.88    7.30
   8   0  -7    0.94    4.44
   8   0  -7   -5.24    8.39
  -8   0   8  167.00   38.66
   8   0  -8  315.36   37.89
   8   0  -8  215.33   39.69
  -8   0   9   -2.65    8.48
   8   0  -9    0.02    4.60
   8   0  -9    2.70    9.31
  -8   0  10    4.27    7.79
   8   0 -10    1.94    8.57
  -8   0  11   -3.03    8.62
   8   0 -11   -0.29    8.60
  -8   0  12  319.24   41.30
   8   0 -12  176.36   38.50
  -8   0  13    3.74    7.70
   8   0 -13   -4.66    8.93
  -8   0  14   71.00   17.79
   8   0 -14   89.76   19.77
   8   0 -18   89.86   16.38
  -8   0  19   -1.40    7.05
   8   0 -19   -0.00    4.14
  -8   0  20   17.26    7.97
   8   0 -20   21.80    7.38
  -8   0  21   -1.46    5.61
  -8   0  22   28.16    9.00
  -8   0  23    2.74    6.09
  -8   0  24   33.56    9.61
  -8   0  25    0.46    5.84
  -8   0  26   -5.31    5.95
  -8   0  27   -1.29    5.25
  -8   0  28   50.82   11.86
  -8   0  29   -5.66    5.86
   8   0 -29   -4.89    7.00
   8   0 -30   14.44    7.69
   8   0 -31   -0.73    6.46
   8   0 -32   11.32    7.77
   8   0 -33   -4.98    7.30
   8   0 -34   12.90    7.20
   8   0 -35    1.89    6.10
  -8   1   1   62.38   15.88
   8  -1  -1   75.48   14.07
   8  -1  -1   57.41   15.97
   8   1  -1   69.28   12.98
   8   1  -1   39.72   14.52
  -8  -1   1   58.54   15.53
  -8   1   2    3.87    8.13
   8  -1  -2    5.54    5.93
   8  -1  -2    3.16    8.56
   8   1  -2    1.74    5.51
   8   1  -2    3.98    8.48
  -8  -1   2   -3.17    7.78
  -8   1   3    1.09    8.31
   8  -1  -3    2.40    5.18
   8  -1  -3   17.44    9.93
   8   1  -3    0.95    5.38
   8   1  -3   -2.29    8.00
  -8  -1   3    8.04    8.04
  -8   1   4   28.54   12.04
   8  -1  -4   34.63    9.66
   8  -1  -4   40.08   13.51
   8   1  -4   31.63    8.83
   8   1  -4   42.74   12.71
  -8  -1   4   20.62   11.45
  -8   1   5    2.61    9.78
   8  -1  -5    9.05    5.67
   8  -1  -5    6.08    8.60
   8   1  -5    2.41    4.14
   8   1  -5   11.54    9.94
  -8  -1   5    8.57    8.53
  -8   1   6   66.51   15.94
   8  -1  -6   30.36   10.80
   8  -1  -6  114.02   18.80
   8   1  -6   68.80   11.96
   8   1  -6   71.66   15.84
  -8  -1   6   62.23   15.41
  -8   1   7   -0.44    7.52
   8  -1  -7    1.43    4.22
   8  -1  -7    2.51    6.97
   8   1  -7   13.38    5.82
   8   1  -7    6.01    8.41
  -8  -1   7    2.06    7.96
  -8   1   8    2.42    8.66
   8  -1  -8    2.54    5.09
   8  -1  -8    2.35    8.67
   8   1  -8    5.43    8.27
  -8  -1   8   -1.25    7.97
  -8   1   9   16.53   10.03
   8  -1  -9   14.92    6.06
   8  -1  -9   17.78   10.66
   8   1  -9   13.67   11.43
  -8  -1   9    7.05    9.03
   8  -1 -10  151.39   25.14
   8  -1 -10  165.45   29.04
   8   1 -10  183.50   29.40
  -8  -1  10  130.52   27.66
  -8   1  11    5.06    8.23
   8  -1 -11   12.37    5.57
   8  -1 -11   12.63   10.08
   8   1 -11    0.34    8.91
  -8  -1  11    4.31    7.66
  -8   1  12   25.36   10.89
   8  -1 -12    2.57   10.39
   8   1 -12   16.12    9.66
  -8  -1  12   12.16    8.43
  -8   1  13    2.61    8.15
   8  -1 -13   -1.82    8.95
   8   1 -13   -0.57    9.25
  -8  -1  13    0.77    7.80
  -8   1  14   51.36   14.13
   8  -1 -14   64.06   16.19
   8   1 -14   76.21   17.12
  -8  -1  14   22.33   12.17
   8   1 -15   78.74   16.85
  -8  -1  15   32.30   12.34
   8   1 -16   77.91   14.67
   8   1 -17   -0.73    5.18
  -8  -1  17    4.06    6.72
   8   1 -18    1.39    5.93
  -8  -1  18   12.52    7.12
  -8  -1  19   -1.99    6.22
   8  -1 -20   10.63    6.19
  -8  -1  20   25.55    8.58
  -8   1  21    3.74    6.41
   8  -1 -21    0.48    4.78
  -8  -1  21   -1.80    5.59
  -8   1  22   82.08   16.50
   8  -1 -22   81.21   15.76
  -8  -1  22   83.97   16.29
  -8   1  23   -3.13    6.23
  -8  -1  23    2.31    5.68
  -8   1  24    6.79    7.01
  -8  -1  24    9.21    5.83
  -8   1  25    6.82    5.64
  -8  -1  25   -3.06    5.77
  -8   1  26   11.92    7.16
   8   1 -26    8.99    6.86
  -8  -1  26   12.19    6.64
  -8   1  27    0.35    4.90
   8   1 -27   -0.55    5.53
  -8  -1  27    1.42    5.53
  -8   1  28    1.07    5.22
   8   1 -28    4.59    6.24
  -8  -1  28   -1.85    5.25
   8   1 -29    3.08    6.50
  -8  -1  29    0.90    5.08
   8   1 -30   17.01    8.23
  -8  -1  30   22.25    8.09
   8  -1 -31    6.58    6.77
   8   1 -31    3.98    5.58
   8  -1 -32   15.09    7.40
   8   1 -32    8.39    7.25
   8  -1 -33    1.32    5.29
   8   1 -33    1.09    5.50
   8  -1 -34    7.90    6.29
   8   1 -34    7.68    7.20
   8  -1 -35   11.23    7.40
   8   1 -35   -3.86    7.12
  -8   2   1   -2.57    8.39
   8  -2  -1    2.34    4.99
   8  -2  -1   -1.39    9.35
   8   2  -1   -0.83    4.93
  -8  -2   1   -0.09    8.03
  -8   2   2   86.38   18.55
   8  -2  -2   52.05   13.55
   8  -2  -2   89.70   18.27
   8   2  -2   66.76   12.94
  -8  -2   2   68.33   16.64
  -8   2   3   22.30   11.63
   8  -2  -3   18.35    7.33
   8  -2  -3   23.47   12.40
   8   2  -3    7.61    5.33
   8   2  -3   12.27    8.96
  -8  -2   3   25.20   10.12
  -8   2   4   47.09   13.58
   8  -2  -4   54.42   11.18
   8  -2  -4   36.23   12.78
   8   2  -4   41.33    9.52
   8   2  -4   38.81   12.25
  -8  -2   4   25.82   12.19
  -8   2   5    8.81    8.27
   8  -2  -5   11.91    6.05
   8  -2  -5   12.75    8.97
   8   2  -5    1.24    5.19
   8   2  -5    6.51    8.03
  -8  -2   5   15.79   10.35
  -8   2   6   95.27   20.15
   8  -2  -6   99.52   17.31
   8  -2  -6   92.55   20.60
   8   2  -6   74.94   20.16
  -8  -2   6   93.18   20.47
  -8   2   7   28.14   11.64
   8  -2  -7   35.64    9.85
   8  -2  -7   27.66   13.05
   8   2  -7   36.37   12.02
  -8  -2   7   38.53   12.08
  -8   2   8   84.38   21.86
   8  -2  -8  111.81   18.98
   8  -2  -8   88.88   21.73
   8   2  -8  138.04   22.99
  -8  -2   8  104.62   21.77
  -8   2   9    8.84    8.87
   8  -2  -9    3.40    5.69
   8  -2  -9   12.63    9.89
   8   2  -9   15.22    9.00
  -8  -2   9   12.39    9.97
  -8   2  10   -3.27    7.70
   8  -2 -10    4.00    5.03
   8  -2 -10   -3.42    8.38
   8   2 -10    2.18    8.16
  -8  -2  10    1.18    8.28
  -8   2  11   -0.42    7.88
   8  -2 -11    4.82    4.98
   8  -2 -11    8.13    8.73
   8   2 -11   -0.56    9.41
  -8  -2  11   -4.75    8.73
  -8   2  12   76.26   16.88
   8  -2 -12   72.81   13.36
   8  -2 -12   71.09   18.02
   8   2 -12   59.28   16.40
  -8  -2  12   60.36   15.95
  -8   2  13   51.40   12.18
   8  -2 -13    0.68   11.13
   8   2 -13   38.56   13.62
  -8  -2  13   50.04   14.06
   8   2 -14   19.99    7.34
   8   2 -14   26.33   11.91
  -8  -2  14   23.85   10.01
   8   2 -15   37.48    8.27
   8   2 -15   28.60   11.57
  -8  -2  15    4.78    8.17
  -8  -2  15   12.54    9.14
   8   2 -16   25.44    8.27
  -8  -2  16   30.16    9.31
  -8  -2  17   11.84    7.37
  -8  -2  18  213.71   34.63
  -8  -2  19   -1.70    5.78
  -8  -2  20    1.80    5.60
  -8  -2  21   -2.09    6.42
  -8  -2  22   16.16    7.57
  -8   2  23   -3.42    6.50
   8  -2 -23   -1.43    4.96
   8   2 -23    2.62    6.38
  -8  -2  23   -0.02    5.50
  -8   2  24    5.76    6.48
   8   2 -24   11.20    7.56
  -8  -2  24   20.23    6.95
  -8   2  25    6.64    5.72
   8   2 -25   -1.51    7.24
  -8  -2  25   -0.24    5.35
  -8   2  26   -0.96    5.57
   8   2 -26    1.67    5.79
  -8  -2  26   -0.13    4.32
   8   2 -27   -2.93    7.01
  -8  -2  27    0.01    5.15
   8   2 -28   15.17    7.92
  -8  -2  28   20.43    8.39
   8   2 -29    3.10    7.13
  -8  -2  29    0.52    5.21
   8   2 -30    3.07    7.10
  -8  -2  30    7.08    5.95
   8   2 -31   -4.56    6.75
  -8  -2  31   -0.47    6.09
   8   2 -32    8.41    7.29
  -8  -2  32   20.32    7.78
   8  -2 -33   -2.89    5.39
   8   2 -33    5.79    6.75
   8  -2 -34   14.87    7.23
   8   2 -34   15.33    8.28
   8  -2 -35    6.17    5.81
   8   2 -35    5.43    6.68
  -8   3   1   86.12   19.67
   8  -3  -1   78.85   19.65
   8   3  -1  101.90   15.97
  -8  -3   1   68.48   18.39
  -8   3   2   -1.36    8.06
   8  -3  -2   -0.17    5.38
   8  -3  -2    1.13    7.83
   8   3  -2    4.84    4.26
  -8  -3   2    0.93    8.22
  -8   3   3   -0.43    9.96
   8  -3  -3   29.18    8.71
   8  -3  -3   24.26   11.24
  -8  -3   3   56.69   13.17
  -8   3   4   95.69   22.36
   8  -3  -4   79.43   18.01
   8  -3  -4  129.77   24.09
  -8  -3   4  139.09   22.63
  -8   3   5   17.62   10.53
   8  -3  -5    6.41    6.42
   8  -3  -5   14.83    9.67
  -8  -3   5    4.30    8.14
  -8   3   6   29.18   12.36
   8  -3  -6   43.70   10.22
   8  -3  -6   34.32   13.49
   8   3  -6   45.03   12.83
  -8  -3   6   33.39   12.44
  -8   3   7   19.54   10.46
   8  -3  -7   13.73    7.15
   8  -3  -7   18.45   10.41
   8   3  -7   38.62   11.34
  -8  -3   7   25.62   10.61
  -8   3   8    2.97    8.79
   8  -3  -8    5.89    5.99
   8  -3  -8   10.12   10.21
   8   3  -8   11.26   10.11
  -8  -3   8   16.01    8.99
  -8   3   9   -1.00    7.54
   8  -3  -9   -0.01    5.23
   8  -3  -9   17.12   10.43
   8   3  -9    5.23    9.11
  -8  -3   9    8.64    8.60
  -8   3  10   60.14   18.20
   8  -3 -10   95.35   17.02
   8  -3 -10  111.36   21.31
   8   3 -10   76.36   19.07
  -8  -3  10  113.62   20.53
  -8   3  11   77.21   19.61
   8  -3 -11   73.88   17.36
   8  -3 -11  112.20   22.22
   8   3 -11  117.08   18.01
   8   3 -11  113.34   21.90
  -8  -3  11  129.03   22.37
   8  -3 -12   -0.21    4.49
   8   3 -12    2.71    5.57
   8   3 -12   -0.30    8.87
  -8  -3  12    3.34    8.50
   8  -3 -13   13.92    5.69
   8   3 -13    3.82    4.98
   8   3 -13    5.27    9.16
  -8  -3  13   10.96    7.00
  -8  -3  13   16.22    9.42
   8   3 -14   30.48    8.95
   8   3 -14   20.77   11.03
  -8  -3  14   35.36    9.65
  -8  -3  14   28.14   12.18
   8   3 -15   25.41   10.91
  -8  -3  15   30.78    9.55
  -8  -3  16   96.53   18.20
  -8  -3  17   -5.23    6.53
  -8  -3  18    3.28    6.42
  -8  -3  19   23.90    8.12
   8   3 -20   92.43   18.98
  -8  -3  20   96.57   18.18
   8   3 -21    1.78    5.68
  -8  -3  21    4.55    6.11
   8   3 -22    1.59    7.00
  -8  -3  22    9.88    6.31
   8   3 -23   13.03    6.65
  -8  -3  23   -1.34    5.88
   8   3 -24   13.88    8.21
  -8  -3  24   21.19    7.92
   8  -3 -25   17.41    6.77
   8   3 -25    9.34    7.96
  -8  -3  25   10.80    6.46
   8   3 -26   -1.87    6.93
  -8  -3  26   10.21    6.63
   8   3 -27   -1.02    6.67
  -8  -3  27    4.81    6.43
   8   3 -28   -5.13    6.62
  -8  -3  28   -0.23    5.74
   8   3 -29    0.14    5.20
  -8  -3  29   -2.15    5.50
   8   3 -30    8.01    7.46
  -8  -3  30   19.35    8.22
   8   3 -31    0.18    6.69
  -8  -3  31   -0.06    6.43
   8   3 -32   27.65    9.73
  -8  -3  32   16.61    8.76
   8   3 -33    2.74    7.76
  -8  -3  33   -2.99    6.32
   8   3 -34    1.06    8.86
   8  -3 -35   -1.03    4.86
   8   3 -35   -2.25    8.53
  -8   4   1   73.01   20.63
   8  -4  -1   94.28   21.25
  -8  -4   1  127.61   21.59
  -8   4   2   31.49   11.78
   8  -4  -2   24.12   10.86
  -8  -4   2   20.46   10.32
  -8   4   3   14.10   10.31
   8  -4  -3    9.31   10.32
  -8  -4   3   18.60   10.03
  -8   4   4  102.74   20.96
   8  -4  -4   89.04   20.84
  -8  -4   4   77.41   19.08
  -8   4   5   18.29   10.77
   8  -4  -5   28.88   13.12
  -8  -4   5   16.67    9.59
  -8   4   6   36.27   12.30
   8  -4  -6   41.86   14.23
  -8  -4   6   37.10   12.61
  -8   4   7  102.44   21.17
   8  -4  -7   88.99   21.39
  -8  -4   7   95.24   20.26
  -8   4   8   17.19   10.64
   8  -4  -8   11.25   12.92
  -8  -4   8   30.25   11.18
  -8   4   9   14.33   10.28
   8  -4  -9    7.88    6.65
   8  -4  -9    0.67    9.71
   8   4  -9   10.02    5.49
  -8  -4   9    2.84    9.31
  -8   4  10   -1.42    6.77
   8  -4 -10   -4.18    7.12
   8  -4 -10   10.10    8.41
   8   4 -10   -0.76    5.25
  -8  -4  10    2.40    6.43
  -8  -4  10   -0.98    7.64
   8  -4 -11    4.02    6.13
   8   4 -11    0.09    6.13
  -8  -4  11   21.87    7.44
  -8  -4  11    4.40    8.07
   8  -4 -12   95.16   16.65
   8   4 -12   60.48   17.76
  -8  -4  12   87.68   16.47
  -8  -4  12   79.87   19.13
   8   4 -13    8.46    8.42
  -8  -4  13   13.42    7.60
  -8  -4  13   12.83    9.94
   8   4 -14   88.19   19.26
  -8  -4  14   85.13   17.09
   8   4 -15   -4.86   10.35
  -8  -4  15   -2.27    6.70
  -8  -4  16   25.31    9.03
   8   4 -17   16.13    8.00
  -8  -4  17   16.00    6.94
   8   4 -18   65.94   18.04
  -8  -4  18  140.38   19.69
   8   4 -19    2.67    5.99
  -8  -4  19   11.35    6.31
   8   4 -20   20.69    8.06
  -8  -4  20    6.77    7.02
   8   4 -21    8.65    6.56
  -8  -4  21   -4.29    6.43
   8   4 -22    4.60    6.22
  -8  -4  22    9.98    6.93
   8   4 -23   34.57   10.23
  -8  -4  23   27.94    9.37
   8   4 -24   12.98    8.20
  -8  -4  24   16.47    7.09
   8   4 -25    0.81    6.01
  -8  -4  25    3.33    5.76
   8   4 -26    1.55    6.30
  -8  -4  26   -1.34    5.96
   8   4 -27    2.75    7.17
  -8  -4  27    3.38    6.22
   8   4 -28   14.61    8.57
  -8  -4  28    8.25    6.83
   8   4 -29    5.70    8.70
  -8  -4  29   14.56    7.43
   8   4 -30   -4.76    6.38
  -8  -4  30    2.58    6.48
   8   4 -31    0.67    6.39
  -8  -4  31   -5.78    6.21
   8   4 -32    0.09    8.00
  -8  -4  32   14.22    7.83
   8   4 -33   14.41    8.78
  -8  -4  33    9.49    6.53
   8   4 -34   25.16   10.67
  -8  -4  34   16.42    8.90
   8   4 -35   -5.38    8.76
  -8   5   1   39.80   14.09
   8  -5  -1   39.21   12.91
  -8  -5   1   28.65   12.09
  -8   5   2   15.33   12.15
   8  -5  -2   26.52   11.92
  -8  -5   2   37.55   11.86
  -8   5   3   67.25   19.18
   8  -5  -3   67.67   19.18
  -8  -5   3  117.81   20.26
  -8   5   4   13.46   10.75
   8  -5  -4   20.37   10.36
  -8  -5   4   16.91    9.72
  -8   5   5   49.38   15.06
   8  -5  -5   43.85   14.03
  -8  -5   5   46.51   13.45
  -8   5   6   71.00   19.82
   8  -5  -6   81.61   21.87
   8   5  -6  102.07   17.71
  -8  -5   6  102.97   18.85
  -8  -5   6  111.41   21.52
  -8   5   7   -0.97    8.04
   8  -5  -7   -0.02   10.81
   8   5  -7    7.38    5.45
  -8  -5   7   -0.89    6.28
  -8  -5   7   -0.61    7.89
   8   5  -8    7.71    6.16
  -8  -5   8    7.20    6.53
  -8  -5   8   10.23    8.86
  -8  -5   9    7.90    6.80
  -8  -5   9    6.88    9.23
   8   5 -10  164.65   28.53
  -8  -5  10  172.91   28.24
  -8  -5  10  160.40   30.97
   8   5 -11   34.97   10.12
  -8  -5  11   34.35    9.23
  -8  -5  11   18.39   10.56
   8   5 -12    1.02    6.20
  -8  -5  12    2.87    5.04
   8   5 -13    8.61    6.75
  -8  -5  13   -4.75    6.36
   8   5 -14   17.08    7.62
  -8  -5  14   14.71    7.18
  -8  -5  15   26.08    8.88
  -8  -5  16   66.30   13.87
   8   5 -17    1.50    6.80
  -8  -5  17   -3.03    6.48
   8   5 -18   10.21    7.80
  -8  -5  18    4.61    5.97
   8   5 -19    4.72    7.30
  -8  -5  19   24.17    8.24
   8   5 -20   28.56   10.09
  -8  -5  20   29.65    9.31
   8   5 -21   45.69   13.13
  -8  -5  21   50.24   12.22
   8   5 -22   31.02   11.02
  -8  -5  22   32.72    9.78
   8   5 -23    2.59    7.03
  -8  -5  23   -3.79    6.86
   8   5 -24    5.29    6.80
  -8  -5  24    3.20    6.48
   8   5 -25   16.88    9.70
  -8  -5  25   15.28    8.00
   8   5 -26    2.00    8.74
  -8  -5  26    6.47    6.25
   8   5 -27    3.18    7.24
  -8  -5  27   -3.11    6.00
   8   5 -28    1.28    7.12
  -8  -5  28   -3.88    6.17
   8   5 -29    1.51    7.21
  -8  -5  29    5.17    5.97
   8   5 -30    1.91    7.41
  -8  -5  30    1.88    5.49
   8   5 -31    9.63    8.46
  -8  -5  31    6.07    6.79
   8   5 -32   18.62   10.46
  -8  -5  32    5.72    7.46
   8   5 -33   -0.78    8.62
  -8  -5  33    0.00    7.26
   8   5 -34    3.24    7.46
  -8  -5  34   -0.66    6.48
   8   5 -35   -4.20    7.63
  -8  -5  35    3.36    7.60
  -8   6   1   58.63   21.74
   8  -6  -1  127.32   21.13
   8   6  -1  141.29   21.16
  -8   6   2   76.68   20.37
   8  -6  -2   74.64   16.33
   8  -6  -2   99.74   19.93
   8   6  -2   83.51   16.21
  -8   6   3  124.40   24.56
   8  -6  -3   95.97   23.05
   8   6  -3   92.91   18.93
   8   6  -3   94.23   19.43
  -8  -6   3  137.16   20.74
  -8   6   4   25.78   13.07
   8  -6  -4   43.36   13.41
   8   6  -4   29.18    8.26
   8   6  -4   29.96    9.04
  -8  -6   4   24.09    9.18
  -8   6   5   24.69   12.25
   8   6  -5   26.28    9.34
  -8  -6   5   21.00    7.92
  -8  -6   5    8.31    8.80
   8   6  -6   18.93    8.15
  -8  -6   6   14.32    8.62
  -8  -6   6   15.10   10.06
   8   6  -7   24.27    9.24
  -8  -6   7   36.49   10.03
  -8  -6   7   32.21   12.39
   8   6  -8   16.53    8.39
  -8  -6   8   27.08    8.67
  -8  -6   8   20.55   11.71
   8   6  -9    4.35    6.55
  -8  -6   9   -0.35    5.00
  -8  -6   9    1.54    8.64
   8   6 -10   14.11    7.33
  -8  -6  10    2.36    6.14
   8   6 -11   23.22    9.23
  -8  -6  11   28.18    8.67
   8   6 -12    7.20    7.29
  -8  -6  12   30.11    8.17
   8   6 -13    7.29    6.78
  -8  -6  13   11.27    7.04
   8   6 -14   19.01    9.05
  -8  -6  14   29.64    9.14
  -8  -6  15   28.43    9.53
  -8  -6  16    5.77    6.86
   8   6 -17   42.44   13.26
  -8  -6  17   68.05   13.35
   8   6 -18   12.47    9.27
  -8  -6  18   35.19    9.38
   8   6 -19   16.69    8.53
  -8  -6  19   15.97    7.59
   8   6 -20    3.55    6.22
  -8  -6  20    1.67    5.46
   8   6 -21   -0.12    6.53
  -8  -6  21   -0.49    5.63
   8   6 -22   13.76    8.09
  -8  -6  22    6.73    7.13
   8   6 -23    2.78    7.61
  -8  -6  23   43.91   10.29
   8   6 -24    7.18    8.66
  -8  -6  24   -3.03    6.34
   8   6 -25   -2.28    8.68
  -8  -6  25    3.53    6.38
   8   6 -26   -3.18    7.26
  -8  -6  26   -1.35    6.81
   8   6 -27   14.62    8.56
  -8  -6  27    1.97    6.22
   8   6 -28    6.81    9.66
  -8  -6  28    4.14    6.25
   8   6 -29    3.96    7.84
  -8  -6  29    6.50    6.53
   8   6 -30   -0.49    6.74
  -8  -6  30   -3.11    6.49
   8   6 -31   -1.11    7.21
  -8  -6  31    4.15    6.16
   8   6 -32    7.99    9.22
  -8  -6  32   -0.53    6.73
   8   6 -33   11.68    8.86
  -8  -6  33   11.71    8.05
   8   6 -34    0.25    7.80
  -8  -6  34   -4.59    6.72
   8   6 -35    5.16    8.79
  -8  -6  35   -0.92    6.11
  -8  -6  36   -3.08    6.81
  -8  -6  37   -3.15    7.40
  -8   7   1   60.30   17.84
   8  -7  -1   92.46   15.60
  -8  -7   1   39.67   13.32
  -8  -7   1   86.35   17.49
   8  -7  -2   -1.75    7.25
  -8  -7   2    5.54    5.98
  -8  -7   2   -4.21    8.19
   8  -7  -3   31.65    9.94
  -8  -7   3   21.01    8.24
   8  -7  -4   -1.78    6.99
   8   7  -4    3.85    6.27
  -8  -7   4    2.54    4.99
   8  -7  -5   65.89   15.90
   8   7  -5   73.34   16.54
  -8  -7   5  106.51   16.75
   8  -7  -6   13.31    7.88
   8   7  -6   20.73    8.11
  -8  -7   6   13.20    7.86
   8   7  -7   -0.17    6.16
  -8  -7   7    4.30    6.14
   8   7  -8   -0.17    5.47
  -8  -7   8    1.62    5.72
   8   7  -9   68.52   14.19
  -8  -7   9   44.86   11.99
   8   7 -10    6.60    6.96
  -8  -7  10   10.71    6.26
   8   7 -11   22.99   10.81
  -8  -7  11   60.64   11.86
   8   7 -12    1.28    6.98
  -8  -7  12    4.32    5.58
   8   7 -13    8.42    7.40
  -8  -7  13    9.92    7.17
   8   7 -14   16.53    8.36
  -8  -7  14   26.35    8.67
  -8  -7  15   93.77   18.46
  -8  -7  16   11.09    6.80
   8   7 -17   -0.52    6.72
  -8  -7  17    2.24    5.64
   8   7 -18   -2.68    6.22
  -8  -7  18   -1.06    4.97
   8   7 -19   -1.88    7.36
  -8  -7  19    4.09    6.41
   8   7 -20   14.29    8.89
  -8  -7  20   10.97    7.53
   8   7 -21   19.07   10.32
  -8  -7  21   50.78   11.17
   8   7 -22   -3.73    7.44
  -8  -7  22    3.80    5.68
   8   7 -23   -1.88    6.37
  -8  -7  23   -0.99    5.66
   8   7 -24    4.25    7.48
  -8  -7  24    1.82    6.16
   8   7 -25   14.61    9.68
  -8  -7  25   11.54    7.74
   8   7 -26   10.42    7.93
  -8  -7  26   -1.77    7.23
   8   7 -27   18.40   10.16
  -8  -7  27    8.22    7.29
   8   7 -28   -0.58    7.46
  -8  -7  28   -4.75    6.40
   8   7 -29    5.22    7.95
  -8  -7  29    5.21    6.82
   8   7 -30    0.34    8.44
  -8  -7  30    1.47    6.76
   8   7 -31    3.75    9.26
  -8  -7  31   13.20    8.23
   8   7 -32    3.36    7.19
  -8  -7  32    0.97    6.24
   8   7 -33   -0.50    7.72
  -8  -7  33   -0.77    6.58
   8   7 -34    4.93    8.41
  -8  -7  34    1.37    6.65
  -8  -7  35   -2.89    6.45
  -8  -7  36    0.49    6.69
   8  -8  -1  106.49   18.55
  -8  -8   1  101.06   17.31
  -8  -8   1   52.14   17.94
   8  -8  -2    3.19    7.12
  -8  -8   2   -4.38    6.39
  -8  -8   2    1.70    8.52
   8  -8  -3   33.55   11.32
  -8  -8   3   59.01   11.60
  -8  -8   3   37.10   13.62
   8  -8  -4   27.83    9.79
  -8  -8   4   41.93    9.68
  -8  -8   4    2.73   10.28
   8  -8  -5    2.48    6.45
  -8  -8   5   17.65    7.22
  -8  -8   5    0.94    9.12
   8  -8  -6   -1.88    6.85
  -8  -8   6    5.62    5.66
   8  -8  -7  147.57   24.49
  -8  -8   7  119.45   22.73
   8  -8  -8    0.44    6.05
  -8  -8   8    5.61    5.25
   8  -8  -9    8.20    7.15
  -8  -8   9    6.96    7.26
   8  -8 -10   14.45    8.52
   8   8 -10   20.45    8.23
  -8  -8  10   13.48    6.74
   8  -8 -11    4.40    6.32
   8   8 -11    7.62    6.85
  -8  -8  11    2.84    5.92
   8   8 -12    8.84    8.06
  -8  -8  12   10.21    6.09
   8   8 -13   19.37    9.88
  -8  -8  13   41.51    9.90
   8   8 -14   -3.71    7.25
  -8  -8  14    2.95    6.33
  -8  -8  15   31.66    9.52
  -8  -8  16   -2.08    6.29
   8   8 -17   46.92   13.88
  -8  -8  17   47.37   12.22
   8   8 -18   -5.66    8.24
  -8  -8  18    7.29    7.24
   8   8 -19   27.88   10.58
  -8  -8  19    9.89    6.95
   8   8 -20   -5.55    7.67
  -8  -8  20   -4.89    6.46
   8   8 -21    1.23    8.03
  -8  -8  21    3.85    7.25
   8   8 -22   -0.61    5.56
  -8  -8  22    1.49    6.05
   8   8 -23   18.98    8.92
  -8  -8  23    9.80    8.91
   8   8 -24    1.78    8.35
  -8  -8  24    7.75    7.20
   8   8 -25   18.24    9.40
  -8  -8  25   -0.36    6.51
   8   8 -26    4.13    7.50
  -8  -8  26    0.03    5.80
   8   8 -27   -0.59    8.58
  -8  -8  27    5.14    6.84
   8   8 -28    2.64    6.93
  -8  -8  28    7.05    6.79
   8   8 -29   14.66   10.43
  -8  -8  29   22.10    8.04
   8   8 -30    1.44    8.17
  -8  -8  30   -1.71    5.59
   8   8 -31    3.02    7.79
  -8  -8  31    3.34    6.86
   8   8 -32   -0.93    7.21
  -8  -8  32    2.90    7.03
   8   8 -33    3.74    9.08
  -8  -8  33    4.54    7.50
   8   8 -34    3.56    9.15
   8  -9  -1   93.25   19.31
  -8  -9   1   95.28   18.02
  -8  -9   1  100.19   21.22
   8  -9  -2    5.08    7.51
  -8  -9   2   -4.67    6.05
  -8  -9   2   -1.80    9.65
   8  -9  -3   26.53   10.30
  -8  -9   3   41.21   10.51
   8  -9  -4   10.90    6.86
  -8  -9   4    6.39    6.51
   8  -9  -5   72.14   15.62
  -8  -9   5   72.04   14.82
   8  -9  -6   -3.77    7.26
  -8  -9   6    0.04    6.32
   8  -9  -7    5.12    6.53
  -8  -9   7    4.70    6.28
   8  -9  -8   -3.32    6.96
  -8  -9   8    0.74    5.95
   8  -9  -9   17.31    8.43
  -8  -9   9   13.48    7.62
   8  -9 -10   12.80    7.70
  -8  -9  10   -1.69    6.66
   8  -9 -11  123.24   22.12
  -8  -9  11  114.98   21.48
   8  -9 -12    1.51    6.32
  -8  -9  12    0.48    5.49
   8  -9 -13   -2.42    6.65
  -8  -9  13   -1.80    7.22
   8  -9 -14    9.04    6.47
  -8  -9  14    2.79    5.07
   8  -9 -15   62.03   14.07
  -8  -9  15   65.58   14.23
  -8  -9  16    3.72    6.49
  -8  -9  17   -0.00    5.85
  -8  -9  18    4.69    6.77
   8   9 -19    4.46    7.64
  -8  -9  19    9.21    7.42
   8   9 -20   -0.81    7.65
  -8  -9  20   -0.38    5.06
   8   9 -21    4.89    7.08
  -8  -9  21   12.18    7.10
   8   9 -22    1.91    8.66
  -8  -9  22    7.92    6.90
   8   9 -23    0.92    7.97
  -8  -9  23   -4.00    6.97
   8   9 -24    1.40    7.96
  -8  -9  24    3.61    5.41
   8   9 -25   39.02   13.32
  -8  -9  25   16.54    9.46
   8   9 -26   -2.28    8.22
  -8  -9  26   -3.66    8.10
   8   9 -27    1.99    8.01
  -8  -9  27    6.49    6.79
   8   9 -28    3.98    8.63
  -8  -9  28   -1.26    5.89
   8   9 -29   -4.60    8.49
  -8  -9  29   -3.34    7.58
   8   9 -30    8.06    8.56
  -8  -9  30   -2.21    6.59
   8   9 -31   10.46    9.82
  -8  -9  31   11.84    8.48
   8   9 -32   -5.98    8.42
   8   9 -33   -4.39    9.57
   8   9 -34   -0.13    8.81
   8 -10  -1   21.81    9.37
  -8 -10   1   23.23    8.60
   8 -10  -2    3.48    6.82
  -8 -10   2   17.61    7.31
   8 -10  -3   56.94   14.06
  -8 -10   3   52.28   12.48
   8 -10  -4   21.81    8.73
  -8 -10   4   16.01    7.38
   8 -10  -5    6.89    7.13
  -8 -10   5    0.56    5.24
   8 -10  -6    0.05    7.05
  -8 -10   6   -0.29    5.54
   8 -10  -7   68.34   14.92
  -8 -10   7   60.85   14.10
   8 -10  -8    0.13    5.57
  -8 -10   8   -2.54    6.00
   8 -10  -9    4.16    7.06
  -8 -10   9   13.77    7.32
   8 -10 -10   -1.06    6.75
  -8 -10  10   -3.78    6.76
   8 -10 -11   15.53    8.17
  -8 -10  11   15.30    7.96
   8 -10 -12   12.38    7.89
  -8 -10  12    0.56    6.14
   8 -10 -13   32.10   10.91
  -8 -10  13   48.27   11.13
   8 -10 -14    0.58    5.80
  -8 -10  14    6.02    7.24
  -8 -10  15    6.34    5.75
  -8 -10  16   -3.44    7.00
  -8 -10  17   49.31   13.26
  -8 -10  18   -2.78    6.86
  -8 -10  19   30.24   10.86
  -8 -10  20    4.74    7.73
  -8 -10  21    3.40    6.53
  -8 -10  22    2.91    6.82
  -8 -10  23   11.79    7.71
  -8 -10  24   -6.55    8.38
  -8 -10  25   -1.50    5.58
  -8 -10  26   -2.21    6.69
  -8 -10  27    1.41    7.31
  -8 -10  28   -0.97    7.19
   8 -11  -1   30.17    9.88
  -8 -11   1   26.58    8.97
   8 -11  -2   13.78    8.30
  -8 -11   2   14.66    7.44
   8 -11  -3   16.79    8.99
  -8 -11   3    9.29    7.09
   8 -11  -4   -3.23    6.13
  -8 -11   4    3.09    6.00
   8 -11  -5   25.44    9.41
  -8 -11   5   19.89    8.37
   8 -11  -6    0.27    6.14
  -8 -11   6   -0.60    6.83
   8 -11  -7    1.27    6.55
  -8 -11   7   10.96    6.96
   8 -11  -8    8.42    7.62
  -8 -11   8    4.92    6.96
   8 -11  -9   23.77    9.11
  -8 -11   9   38.70   11.08
   8 -11 -10   -3.37    6.84
  -8 -11  10    3.14    6.25
   8 -11 -11   15.51    8.62
  -8 -11  11   16.53    7.80
   8 -11 -12    4.97    6.31
  -8 -11  12    0.16    6.26
  -8 -11  13   -2.74    5.67
  -8 -11  14   -1.93    5.81
  -8 -11  15   60.70   14.20
  -8 -11  16    0.75    5.42
  -8 -11  17    2.48    7.04
  -8 -11  18   -5.08    6.78
  -8 -11  19   10.92    8.51
  -8 -11  20    9.39    7.93
  -8 -11  21   13.57    8.41
  -8 -11  22   19.79    8.12
  -8 -11  23    1.11    7.48
  -8 -11  24   -5.78    8.18
  -8 -11  25   11.56    8.16
  -8 -11  26   -0.51    7.25
   8 -12  -1   -0.97    7.07
  -8 -12   1    0.73    5.06
   8 -12  -2   -4.58    6.44
  -8 -12   2    3.99    6.64
   8 -12  -3   34.77   11.31
  -8 -12   3   29.19    9.87
   8 -12  -4   -2.22    5.84
  -8 -12   4   -1.84    5.54
   8 -12  -5   -0.54    7.41
  -8 -12   5    3.91    5.25
   8 -12  -6    3.08    6.99
  -8 -12   6   -3.77    6.56
   8 -12  -7   17.33    8.10
  -8 -12   7   23.68    9.45
   8 -12  -8    5.09    8.04
  -8 -12   8   16.91    8.46
   8 -12  -9   15.88    8.35
  -8 -12   9   17.46    7.92
   8 -12 -10    4.11    6.40
  -8 -12  10    0.37    5.33
   8 -12 -11    2.06    6.79
  -8 -12  11    3.67    5.80
  -8 -12  12    2.69    6.25
  -8 -12  13   19.99    8.34
  -8 -12  14   -1.37    5.26
  -8 -12  15    1.09    6.43
  -8 -12  16    5.56    5.91
  -8 -12  17   20.35    9.19
  -8 -12  18    6.61    7.28
  -8 -12  19   17.95    8.38
  -8 -12  20    7.33    7.48
  -8 -12  21   -3.84    7.42
  -8 -12  22   -1.81    6.36
  -8 -12  23    7.86    8.12
   8 -13  -1    6.00    7.13
  -8 -13   1   16.02    8.13
   8 -13  -2   -0.40    7.28
  -8 -13   2    0.09    5.84
   8 -13  -3    1.21    6.93
  -8 -13   3    2.15    5.48
   8 -13  -4   13.87    8.10
  -8 -13   4    3.71    6.47
   8 -13  -5   40.00   12.39
  -8 -13   5   40.53   11.13
   8 -13  -6   -0.15    5.20
  -8 -13   6   -2.23    6.33
   8 -13  -7    3.65    8.04
  -8 -13   7    8.94    6.32
   8 -13  -8   -0.79    6.87
  -8 -13   8    2.92    5.02
   8 -13  -9    9.73    7.50
  -8 -13   9   34.65    9.93
  -8 -13  10   -0.57    6.26
  -8 -13  11   12.97    8.89
  -8 -13  12    9.78    7.53
  -8 -13  13   -2.23    7.59
  -8 -13  14   -0.53    7.19
  -8 -13  15   28.54    9.03
  -8 -13  16    4.78    6.54
  -8 -13  17    3.15    6.69
  -8 -13  18    4.74    7.40
  -8 -13  19   -0.23    7.12
  -8 -13  20    2.11    6.68
   8 -14  -1   22.00    9.42
  -8 -14   1    7.36    6.70
   8 -14  -2   11.48    7.95
  -8 -14   2   11.91    7.25
   8 -14  -3    4.19    7.04
  -8 -14   3    2.74    6.29
   8 -14  -4    0.19    6.32
  -8 -14   4    4.80    6.70
   8 -14  -5    2.32    6.92
  -8 -14   5    2.80    6.66
   8 -14  -6   -2.22    7.27
  -8 -14   6    0.76    5.90
   8 -14  -7    8.92    8.02
  -8 -14   7   13.87    8.17
  -8 -14   8   23.86    9.55
  -8 -14   9   -5.76    7.22
  -8 -14  10   -2.15    6.28
  -8 -14  11    8.04    7.43
  -8 -14  12   -4.65    7.09
  -8 -14  13    4.93    7.10
  -8 -14  14    7.11    6.75
  -8 -14  15   -1.15    7.28
  -8 -14  16    0.88    6.60
  -8 -14  17   11.13    7.82
   8 -15  -1   10.65    9.07
  -8 -15   1    9.00    6.95
   8 -15  -2    0.97    7.40
  -8 -15   2    2.01    6.88
   8 -15  -3    3.13    7.67
  -8 -15   3    0.00    5.67
   8 -15  -4   19.26    9.69
  -8 -15   4    8.02    7.47
   8 -15  -5   -2.98    8.12
  -8 -15   5   12.98    8.57
  -8 -15   6    1.50    5.99
  -8 -15   7    3.00    7.55
  -8 -15   8   -1.85    6.03
  -8 -15   9   16.45    8.14
  -8 -15  10   -0.01    6.26
  -8 -15  11   -0.01    6.04
  -8 -15  12    1.07    7.23
  -8 -15  13    1.78    6.21
   8 -16  -1    9.02    8.27
  -8 -16   1    3.38    7.57
   8 -16  -2   -1.27    6.37
  -8 -16   2    0.80    7.13
   8 -16  -3   -0.48    6.87
  -8 -16   3    5.85    6.09
  -8 -16   4   -0.84    5.62
  -8 -16   5   -2.27    6.64
  -8 -16   6    0.29    6.27
  -8 -16   7    7.31    7.39
  -8 -16   8    7.24    6.64
  -8 -16   9    4.62    7.33
  -8 -16  10    1.65    6.43
   8 -17  -1   -0.57    7.52
  -8 -17   4    6.41    6.52
  -8 -17   5   -2.70    7.47
  -8 -17   6   10.39    8.43
  -7   0   1  822.65  117.89
   7   0  -1  821.18  115.37
   7   0  -1  738.77  117.17
  -7   0   2   -1.21    8.29
   7   0  -2   -1.98    6.00
   7   0  -2    1.44    6.52
  -7   0   3   10.46    9.21
   7   0  -3   10.32    5.41
   7   0  -3   10.26    9.08
  -7   0   4   -1.98    7.75
   7   0  -4    0.76    4.73
   7   0  -4   -4.08    7.23
  -7   0   5    7.61    8.95
   7   0  -5   44.31    8.53
   7   0  -5   42.87   11.89
  -7   0   6   -1.51    6.37
   7   0  -6   -0.71    4.25
   7   0  -6    6.17    7.81
  -7   0   7  297.45   50.91
   7   0  -7  348.76   48.66
   7   0  -7  306.21   51.49
  -7   0   8   -2.39    7.55
   7   0  -8   -0.35    4.33
   7   0  -8   -2.27    6.79
  -7   0   9   10.12    9.25
   7   0  -9   36.23    7.35
   7   0  -9   16.26   10.68
  -7   0  10   -0.53    6.56
   7   0 -10   -1.41    3.95
   7   0 -10   -3.20    7.86
  -7   0  11  327.58   54.56
   7   0 -11  344.53   52.14
   7   0 -11  399.99   56.35
  -7   0  12   -1.76    6.03
   7   0 -12   -0.52    3.89
   7   0 -12   -1.88    7.45
  -7   0  13   93.34   21.28
   7   0 -13  128.79   19.76
   7   0 -13  124.12   23.17
  -7   0  14    1.10    7.09
   7   0 -14    0.98    4.28
   7   0 -14   -2.20    8.70
  -7   0  15   -0.20    6.55
   7   0 -15   -0.63    4.45
   7   0 -15    4.68    6.72
  -7   0  16    0.81    7.87
   7   0 -16   -0.36    3.99
   7   0 -16    6.59    7.76
   7   0 -17  527.88   77.44
  -7   0  18    0.22    5.01
   7   0 -18    0.09    5.33
  -7   0  25    0.21    5.68
  -7   0  26   -1.56    5.52
  -7   0  27   87.49   15.12
   7   0 -27   58.02   14.28
  -7   0  28   -0.32    5.27
   7   0 -28   -0.90    4.98
  -7   0  29   14.07    8.04
   7   0 -29   32.51    9.11
   7   0 -30   -2.54    5.97
   7   0 -31    2.85    5.84
   7   0 -32    2.93    5.23
   7   0 -33   38.09   10.59
   7   0 -34   -1.57    5.42
   7   0 -35   -0.94    6.30
   7   0 -36    2.97    6.98
   7   0 -37   17.32    7.67
  -7   1   1   -3.88    8.95
   7  -1  -1    4.86    5.91
   7  -1  -1    6.65    9.00
   7   1  -1    1.52    4.77
   7   1  -1    7.94    8.22
  -7  -1   1   -0.91    8.08
  -7   1   2   43.63   14.06
   7  -1  -2   47.66   11.01
   7  -1  -2   37.41   12.68
   7   1  -2   53.54   10.43
   7   1  -2   48.30   13.02
  -7  -1   2   35.94   12.68
  -7   1   3  245.05   41.67
   7  -1  -3  227.92   39.00
   7  -1  -3  278.50   42.48
   7   1  -3  247.95   38.62
   7   1  -3  297.41   42.21
  -7  -1   3  261.00   41.72
  -7   1   4    9.05    8.07
   7  -1  -4    3.09    5.24
   7  -1  -4    4.46    8.43
   7   1  -4   -0.49    4.55
   7   1  -4    1.80    7.48
  -7  -1   4   -3.98    8.21
  -7   1   5   65.05   17.16
   7  -1  -5  101.88   15.70
   7  -1  -5   78.65   17.29
   7   1  -5   78.40   14.26
   7   1  -5   78.03   17.54
  -7  -1   5   66.13   16.72
  -7   1   6   -3.72    8.92
   7  -1  -6    3.08    4.77
   7  -1  -6    0.97    8.32
   7   1  -6    2.19    4.41
   7   1  -6    6.72    7.83
  -7  -1   6    4.07    7.11
  -7   1   7   48.96   12.70
   7  -1  -7   39.67    8.92
   7  -1  -7   74.41   14.28
   7   1  -7   36.53    8.67
   7   1  -7   41.00   12.40
  -7  -1   7   18.42   10.65
  -7   1   8   -0.68    7.65
   7  -1  -8   10.37    5.58
   7  -1  -8   28.05   10.13
   7   1  -8   21.37    6.05
   7   1  -8   18.49    9.20
  -7  -1   8    2.76    7.61
  -7   1   9  292.68   47.43
   7  -1  -9  341.98   45.31
   7  -1  -9  181.94   45.95
   7   1  -9  318.31   48.52
  -7  -1   9  402.56   49.34
  -7   1  10   19.45    9.77
   7  -1 -10   17.29    6.28
   7  -1 -10   13.08    9.24
   7   1 -10   18.87    6.67
   7   1 -10   22.68   10.21
  -7  -1  10   34.82    9.84
  -7   1  11   64.05   17.02
   7  -1 -11  101.87   15.48
   7  -1 -11   63.34   17.65
   7   1 -11  102.65   15.63
   7   1 -11   75.99   17.90
  -7  -1  11   82.82   18.01
  -7   1  12    7.18    7.51
   7  -1 -12    2.43    4.53
   7  -1 -12    0.22    7.59
   7   1 -12   -1.22    4.24
   7   1 -12    1.43    7.34
  -7  -1  12   -0.37    7.23
  -7   1  13  163.42   30.31
   7  -1 -13  197.46   28.47
   7  -1 -13  174.39   31.69
   7   1 -13  152.74   27.95
   7   1 -13  184.30   32.21
  -7  -1  13  244.56   32.86
  -7   1  14   11.24    7.49
   7  -1 -14    7.11    4.70
   7  -1 -14   -1.65    9.29
   7   1 -14    1.49    4.57
   7   1 -14    2.30    7.28
  -7  -1  14   14.88    7.42
  -7   1  15  131.94   24.69
   7  -1 -15  121.04   21.66
   7  -1 -15  126.10   25.69
   7   1 -15  139.90   22.30
   7   1 -15  141.13   25.77
  -7  -1  15  157.98   25.75
  -7   1  16   21.88    9.85
   7  -1 -16   21.10    7.00
   7  -1 -16   28.11   11.65
   7   1 -16   27.19    7.44
   7   1 -16   25.91   11.02
  -7  -1  16   30.42    8.94
   7  -1 -17   24.98    7.17
   7   1 -17   19.02   10.52
   7  -1 -18   -2.26    4.32
   7  -1 -19  214.77   33.57
  -7   1  20    1.70    5.71
   7  -1 -20    3.96    5.00
  -7   1  21   91.11   17.14
  -7  -1  22   -3.06    5.49
  -7  -1  23   39.25    9.73
   7   1 -24    8.48    7.20
  -7  -1  24   23.04    7.82
   7   1 -25   64.67   13.12
  -7  -1  25   52.83   12.51
   7   1 -26   -0.10    6.06
  -7  -1  26   -0.00    4.63
   7   1 -27   13.71    7.60
  -7  -1  27    2.58    5.50
  -7   1  28   -0.56    4.60
   7   1 -28    5.51    6.11
  -7  -1  28   -0.35    4.42
   7  -1 -29   44.20   11.64
   7   1 -29   54.58   12.73
  -7  -1  29   60.39   12.48
   7  -1 -30   -3.34    5.86
   7   1 -30    2.12    5.98
  -7  -1  30   -1.68    5.53
   7  -1 -31   19.94    7.51
   7   1 -31   17.91    8.46
   7  -1 -32    3.13    5.50
   7   1 -32    1.22    7.63
   7  -1 -33    2.33    5.81
   7   1 -33    5.57    6.35
   7  -1 -34    0.27    5.42
   7   1 -34    1.92    5.83
   7  -1 -35   15.88    7.78
   7   1 -35   -0.94    6.68
   7  -1 -36   -1.83    6.47
   7   1 -36   -0.34    6.64
   7  -1 -37   -3.88    7.26
   7   1 -37    5.04    6.79
  -7   2   1   39.75   13.50
   7  -2  -1   46.96   10.23
   7  -2  -1   36.07   12.42
   7   2  -1   31.89    8.77
   7   2  -1   55.40   12.32
  -7  -2   1   24.99   12.15
  -7   2   2   48.67   13.18
   7  -2  -2   60.11   11.74
   7  -2  -2   39.69   12.97
   7   2  -2   36.95    8.99
   7   2  -2   56.15   13.46
  -7  -2   2   28.50   12.00
  -7   2   3    3.51    8.03
   7  -2  -3    6.75    6.28
   7  -2  -3    3.22    7.12
   7   2  -3    2.04    4.66
   7   2  -3    2.43    8.54
  -7  -2   3    9.75    7.80
  -7   2   4   14.24    8.34
   7  -2  -4    5.32    4.92
   7  -2  -4    9.48    8.05
   7   2  -4    8.97    4.48
   7   2  -4   13.73    8.80
  -7  -2   4   -1.99    7.47
  -7   2   5  273.19   45.07
   7  -2  -5  310.14   42.97
   7  -2  -5  250.19   44.67
   7   2  -5  261.38   41.55
   7   2  -5  319.84   45.32
  -7  -2   5  258.34   44.46
  -7   2   6    7.32    8.76
   7  -2  -6    9.15    5.90
   7  -2  -6   11.64    8.44
   7   2  -6   16.93    6.08
   7   2  -6   17.40    9.20
  -7  -2   6   13.80    8.26
  -7   2   7  282.25   42.84
   7  -2  -7  259.57   39.87
   7  -2  -7  240.15   42.36
   7   2  -7  249.38   39.07
   7   2  -7  275.64   42.49
  -7  -2   7  251.78   42.01
  -7   2   8    4.93    8.16
   7  -2  -8   -0.96    4.30
   7  -2  -8    2.68    6.84
   7   2  -8    4.76    3.86
   7   2  -8    4.41    7.94
  -7  -2   8    1.56    6.81
  -7   2   9   48.01   14.22
   7  -2  -9   47.11   11.61
   7  -2  -9   65.86   15.27
   7   2  -9   69.27   11.93
   7   2  -9   68.44   15.61
  -7  -2   9   72.88   15.33
  -7   2  10   35.65    9.99
   7  -2 -10   10.60    5.44
   7  -2 -10    6.40    9.18
   7   2 -10   14.50    5.62
   7   2 -10   10.89    8.39
  -7  -2  10   16.12    9.39
  -7   2  11  226.09   33.61
   7  -2 -11  178.35   29.86
   7  -2 -11  173.19   32.86
   7   2 -11  180.59   30.03
   7   2 -11  256.96   35.00
  -7  -2  11  186.95   32.70
  -7   2  12   38.69   11.40
   7  -2 -12   62.29   10.17
   7  -2 -12   57.31   13.39
   7   2 -12   33.54    9.39
   7   2 -12   30.27   11.47
  -7  -2  12   39.92   12.31
  -7   2  13   76.79   15.84
   7  -2 -13   71.06   13.20
   7  -2 -13   59.68   16.53
   7   2 -13   83.48   14.04
   7   2 -13   67.66   16.64
  -7  -2  13   61.76   15.86
  -7   2  14    2.64    8.30
   7  -2 -14   -2.01    3.93
   7  -2 -14    4.78    8.32
   7   2 -14    6.80    7.51
  -7  -2  14   -1.94    7.58
  -7   2  15   34.21   10.98
   7  -2 -15   27.18    7.79
   7  -2 -15   28.02   11.18
   7   2 -15   36.56   13.39
   7  -2 -16   86.77   14.84
   7   2 -16   71.44   18.70
   7  -2 -17   80.84   14.97
   7   2 -17   97.12   19.87
   7  -2 -18   47.43   10.12
   7  -2 -19   -0.30    4.01
   7  -2 -20    7.60    5.25
  -7  -2  20   15.75    7.33
   7  -2 -21   78.20   15.08
   7   2 -21   85.24   16.39
  -7  -2  21   93.80   16.54
  -7   2  22   14.57    7.24
   7  -2 -22    9.76    6.13
   7   2 -22   21.96    8.80
  -7  -2  22    8.29    5.99
  -7   2  23   49.54   11.95
   7   2 -23   63.27   12.93
  -7  -2  23   53.44   12.12
  -7   2  24   -1.28    5.40
   7   2 -24    4.05    5.65
  -7  -2  24    3.68    5.38
   7   2 -25    3.28    5.86
  -7  -2  25   13.23    6.24
   7   2 -26   -0.59    5.60
  -7  -2  26    0.08    5.17
   7   2 -27   26.61    8.53
  -7  -2  27   19.21    7.70
   7   2 -28    4.44    6.24
  -7  -2  28   -2.28    5.69
   7   2 -29   20.25    8.68
  -7  -2  29   10.04    7.04
   7   2 -30    6.22    7.16
  -7  -2  30   -0.02    5.68
   7  -2 -31    8.40    5.60
   7   2 -31    2.89    5.69
  -7  -2  31    9.38    5.75
   7  -2 -32    1.31    5.12
   7   2 -32    1.31    5.86
  -7  -2  32    6.15    5.44
   7  -2 -33   12.57    6.55
   7   2 -33   20.14    8.54
   7  -2 -34   -0.59    5.86
   7   2 -34    5.67    7.33
   7  -2 -35    1.99    6.29
   7   2 -35   -3.43    7.04
   7  -2 -36    5.86    5.88
   7   2 -36   -3.26    6.90
   7   2 -37   15.52    7.87
  -7   3   1    0.80    8.50
   7  -3  -1   -3.56    5.89
   7  -3  -1    6.97    8.15
   7   3  -1    0.64    4.05
   7   3  -1    1.49    7.34
  -7  -3   1    0.91    7.52
  -7   3   2  112.86   26.45
   7  -3  -2  162.58   25.02
   7  -3  -2  166.65   28.01
   7   3  -2  156.39   23.52
   7   3  -2  157.50   26.35
  -7  -3   2  113.68   25.98
  -7   3   3   66.20   15.11
   7  -3  -3   46.33   11.44
   7  -3  -3   38.09   13.26
   7   3  -3   62.30   10.96
   7   3  -3   43.55   13.12
  -7  -3   3   67.38   14.37
  -7   3   4   -0.98    7.67
   7  -3  -4   -1.42    6.11
   7  -3  -4    2.04    7.74
   7   3  -4    7.45    4.52
   7   3  -4    1.43    6.74
  -7  -3   4   12.15    8.05
  -7   3   5   99.51   19.68
   7  -3  -5   69.95   16.07
   7  -3  -5   87.93   19.06
   7   3  -5   99.01   15.71
   7   3  -5   77.37   18.27
  -7  -3   5   97.07   18.79
  -7   3   6   11.98    9.57
   7  -3  -6   24.25    8.30
   7  -3  -6   28.57   10.80
   7   3  -6   28.43    7.04
   7   3  -6   24.66   10.04
  -7  -3   6   20.95    9.94
  -7   3   7    4.73    7.58
   7  -3  -7    6.61    5.82
   7  -3  -7    2.01    9.19
   7   3  -7    6.31    4.63
   7   3  -7   15.65    8.96
  -7  -3   7    2.14    7.25
  -7   3   8   -3.42    7.31
   7  -3  -8   -2.90    5.79
   7  -3  -8    2.37    6.62
   7   3  -8    1.72    4.00
   7   3  -8   -1.69    7.91
  -7  -3   8    2.20    7.68
  -7   3   9  237.96   40.93
   7  -3  -9  262.92   39.17
   7  -3  -9  236.66   41.50
   7   3  -9  222.65   38.17
   7   3  -9  402.90   44.37
  -7  -3   9  229.19   40.72
  -7   3  10   87.69   18.60
   7  -3 -10  104.67   16.25
   7  -3 -10   45.54   17.55
   7   3 -10   88.83   15.48
   7   3 -10   86.24   18.53
  -7  -3  10   86.91   18.31
  -7   3  11    5.69    6.68
   7  -3 -11    9.59    6.20
   7  -3 -11   14.29   10.03
   7   3 -11   12.67    4.88
   7   3 -11    4.70    7.68
  -7  -3  11   10.46    6.68
  -7  -3  11   12.08    8.45
  -7   3  12   -0.52    7.22
   7  -3 -12   -0.59    4.21
   7  -3 -12   -1.01    8.12
   7   3 -12   -2.41    7.61
  -7  -3  12   -0.34    5.67
  -7   3  13  100.13   17.99
   7  -3 -13   85.32   15.04
   7  -3 -13   79.78   18.56
   7   3 -13   82.82   18.52
  -7  -3  13   64.14   17.84
  -7   3  14  100.98   20.80
   7  -3 -14  108.98   18.47
   7  -3 -14  144.87   24.31
   7   3 -14   97.82   21.87
   7  -3 -15  223.46   33.39
   7   3 -15  198.78   36.72
   7  -3 -16   20.76    6.38
   7   3 -16    7.45    9.25
   7  -3 -17    0.16    3.84
   7   3 -17    2.93    9.14
  -7  -3  17    2.14    5.21
   7  -3 -18   28.26    7.48
   7   3 -18   27.76    9.39
  -7  -3  18   25.76    8.55
   7  -3 -19  335.49   50.00
   7   3 -19  303.55   51.47
  -7  -3  19  364.20   51.41
   7  -3 -20   -1.89    4.04
   7   3 -20   -3.43    6.01
  -7  -3  20   -1.32    5.44
   7  -3 -21   10.65    5.20
   7   3 -21   10.49    7.27
  -7  -3  21   16.32    7.01
   7  -3 -22   -2.70    4.60
   7   3 -22   -0.76    5.31
  -7  -3  22   -0.09    6.09
  -7   3  23   20.64    8.01
   7  -3 -23   15.97    6.67
   7   3 -23   18.18    8.05
  -7  -3  23   17.42    7.30
  -7   3  24    7.65    5.76
   7   3 -24    7.13    7.39
  -7  -3  24    3.44    5.65
  -7   3  25   32.38    9.11
   7   3 -25   21.58    9.45
  -7  -3  25   42.15    9.93
   7   3 -26   -2.31    6.64
  -7  -3  26   -1.77    5.35
   7   3 -27    0.31    6.43
  -7  -3  27    2.10    4.54
   7   3 -28    8.29    7.27
  -7  -3  28    4.06    5.42
   7   3 -29    8.19    8.10
  -7  -3  29   15.30    7.24
   7   3 -30    8.09    7.63
  -7  -3  30    1.71    5.16
   7   3 -31   10.62    8.04
  -7  -3  31   22.15    8.46
   7   3 -32   -0.17    7.57
  -7  -3  32   10.26    6.90
   7  -3 -33    8.52    4.69
   7   3 -33    2.80    7.65
  -7  -3  33    1.19    6.07
   7  -3 -34    4.98    5.98
   7   3 -34    1.29    7.73
   7  -3 -35    6.53    6.02
   7   3 -35   19.56    9.73
   7  -3 -36    1.72    4.86
   7   3 -36    1.57    5.73
  -7   4   1   53.92   15.18
   7  -4  -1   56.93   12.48
   7  -4  -1   64.58   15.97
   7   4  -1   52.76   10.61
  -7  -4   1   51.88   13.60
  -7   4   2   28.10   16.33
   7  -4  -2  108.35   17.08
   7  -4  -2  105.25   20.24
   7   4  -2  104.81   15.70
  -7  -4   2   97.74   18.99
  -7   4   3    5.10    7.93
   7  -4  -3   16.29    6.59
   7  -4  -3   21.40    9.93
   7   4  -3    4.17    4.39
  -7  -4   3    3.68    8.10
  -7   4   4   42.84   12.50
   7  -4  -4   35.97    9.70
   7  -4  -4   28.49   12.34
   7   4  -4   36.76    8.40
   7   4  -4   35.89   11.50
  -7  -4   4   43.99   11.63
  -7   4   5   61.55   17.47
   7  -4  -5   93.74   16.20
   7  -4  -5   88.13   19.58
   7   4  -5   83.50   14.87
   7   4  -5   73.39   16.92
  -7  -4   5   88.73   17.74
  -7   4   6   71.96   15.77
   7  -4  -6   57.81   12.70
   7  -4  -6   54.02   15.63
   7   4  -6   51.57   11.39
   7   4  -6   60.86   14.43
  -7  -4   6   53.58   14.12
  -7   4   7   39.59   11.92
   7  -4  -7   42.61   10.19
   7  -4  -7   26.22   13.86
   7   4  -7   32.46    8.88
   7   4  -7   58.79   13.20
  -7  -4   7   41.90   12.55
  -7   4   8   47.91   13.38
   7  -4  -8   71.71   12.13
   7  -4  -8   82.00   15.92
   7   4  -8   45.19   10.18
   7   4  -8   57.60   14.50
  -7  -4   8   46.76   11.62
  -7  -4   8   20.13   11.42
  -7   4   9   12.47    9.12
   7  -4  -9   19.13    7.48
   7  -4  -9   25.06   12.21
   7   4  -9   44.68   11.44
  -7  -4   9   34.39   10.50
  -7   4  10    3.09    7.14
   7  -4 -10    2.60    5.85
   7  -4 -10    1.09    8.59
   7   4 -10   -4.00    9.55
  -7  -4  10    2.66    8.69
  -7   4  11  139.36   24.77
   7  -4 -11  122.89   21.87
   7  -4 -11  134.14   25.60
   7   4 -11  151.11   25.37
  -7  -4  11  112.11   24.05
  -7   4  12  142.30   26.70
   7  -4 -12  162.22   25.03
   7  -4 -12  156.28   29.20
   7   4 -12  135.02   27.60
   7  -4 -13  129.61   23.28
   7  -4 -13  164.70   27.77
   7   4 -13  155.89   25.02
   7   4 -13  132.11   26.52
   7  -4 -14   38.58    9.08
   7   4 -14   48.84   11.35
   7   4 -14   24.19   11.67
   7  -4 -15   48.60   11.19
   7   4 -15   82.62   14.28
   7   4 -15   38.30   14.35
  -7  -4  15   64.97   12.72
   7  -4 -16   12.14    6.04
   7   4 -16   21.60   12.28
  -7  -4  16   47.05    9.41
   7  -4 -17  159.65   26.60
   7   4 -17  214.60   32.43
  -7  -4  17  161.32   27.94
   7  -4 -18   38.00    8.45
   7   4 -18   34.81    9.80
  -7  -4  18   26.59    9.57
   7  -4 -19   21.88    6.82
   7   4 -19   21.20    8.59
  -7  -4  19   21.71    7.86
   7  -4 -20   34.87    8.15
   7   4 -20   16.63    8.92
  -7  -4  20   52.42   10.77
   7  -4 -21   38.15    9.41
   7   4 -21   44.17   12.15
  -7  -4  21   59.42   12.16
   7  -4 -22   35.13    8.91
   7   4 -22   43.96   12.09
  -7  -4  22   60.78   11.81
   7  -4 -23   18.91    5.83
   7   4 -23   17.51    8.30
  -7  -4  23    8.77    6.94
   7  -4 -24    8.68    4.80
   7   4 -24   10.65    7.48
  -7  -4  24    3.45    6.69
   7   4 -25    3.99    6.31
  -7  -4  25    4.12    6.34
   7   4 -26   30.08    9.53
  -7  -4  26   20.91    7.69
   7   4 -27    9.15    8.16
  -7  -4  27   12.54    6.61
   7   4 -28    1.07    7.83
  -7  -4  28    5.60    5.86
   7   4 -29    9.72    8.50
  -7  -4  29    4.45    6.20
   7   4 -30   -0.63    6.60
  -7  -4  30    0.82    6.65
   7   4 -31    7.51    6.96
  -7  -4  31   11.48    7.61
   7   4 -32    7.06    7.83
  -7  -4  32    0.00    5.55
   7   4 -33   15.91   10.05
  -7  -4  33   16.84    8.24
   7   4 -34    2.03    6.14
  -7  -4  34   -0.39    5.37
   7  -4 -35   -1.05    6.00
   7   4 -35   11.19    7.91
   7  -4 -36    8.50    6.92
   7   4 -36    5.39    8.02
  -7   5   1   -3.18    8.35
   7  -5  -1    1.72    5.66
   7  -5  -1    5.35    8.24
   7   5  -1    5.02    4.38
  -7  -5   1   -3.80    8.27
  -7   5   2    0.58    8.92
   7  -5  -2    4.27    5.07
   7  -5  -2    2.74    7.42
   7   5  -2    2.40    4.32
  -7  -5   2    2.05    8.45
  -7   5   3   88.02   17.10
   7  -5  -3   47.25   11.53
   7  -5  -3   33.77   13.19
   7   5  -3   51.06   10.41
  -7  -5   3   56.43   13.87
  -7   5   4  156.66   26.42
   7  -5  -4  161.29   23.14
   7  -5  -4  121.08   24.89
   7   5  -4  113.00   21.21
  -7  -5   4  130.69   22.75
  -7  -5   4  112.97   24.17
  -7   5   5   36.38   12.80
   7  -5  -5   50.10   10.60
   7  -5  -5   40.55   14.19
   7   5  -5   45.69    9.58
  -7  -5   5   32.58    9.76
  -7  -5   5   35.06   11.70
  -7   5   6   -0.78    8.36
   7  -5  -6    0.07    5.08
   7  -5  -6    4.04    9.01
   7   5  -6   -1.54    4.64
  -7  -5   6   -2.47    8.04
  -7   5   7   12.38    9.85
   7  -5  -7   17.95    7.20
   7  -5  -7   23.28   10.87
   7   5  -7   20.76    7.27
  -7  -5   7   17.06    9.04
  -7   5   8   84.14   18.02
   7  -5  -8   74.44   15.10
   7  -5  -8   47.57   16.05
   7   5  -8  119.28   17.15
  -7  -5   8   68.62   17.29
  -7   5   9  162.19   26.63
   7  -5  -9  133.29   23.33
   7  -5  -9  151.82   27.37
   7   5  -9  110.22   23.45
  -7  -5   9  164.30   27.32
  -7   5  10   59.76   13.31
   7  -5 -10   22.64    9.43
   7  -5 -10   50.28   14.39
   7   5 -10   52.47   11.54
  -7  -5  10   53.00   13.83
  -7   5  11  111.94   22.22
   7  -5 -11  102.39   19.91
   7  -5 -11  151.47   25.36
   7   5 -11  117.99   21.18
   7   5 -11  114.98   23.03
   7  -5 -12    1.93    5.72
   7   5 -12   -1.46    5.82
   7   5 -12   -0.01    7.58
  -7  -5  12    4.16    5.78
   7  -5 -13   29.80    9.56
   7   5 -13   29.38   10.06
   7   5 -13   46.81   13.67
  -7  -5  13   56.13   10.91
   7  -5 -14   55.69   12.61
   7   5 -14   59.40   14.40
   7   5 -14   81.16   16.88
  -7  -5  14   71.31   13.85
   7  -5 -15  157.80   25.87
   7   5 -15  163.33   27.59
   7   5 -15  153.63   29.30
  -7  -5  15  162.80   26.79
   7  -5 -16   -0.69    4.39
   7   5 -16    3.66    8.88
  -7  -5  16   -1.48    5.87
   7  -5 -17    9.18    5.43
   7   5 -17   -5.53   10.46
  -7  -5  17    2.74    6.62
   7  -5 -18    5.84    4.82
   7   5 -18    6.97    5.83
  -7  -5  18   -0.91    5.79
   7  -5 -19   22.24    7.56
   7   5 -19   56.60   11.82
  -7  -5  19   47.25   10.43
   7  -5 -20   39.13    9.43
   7   5 -20   55.32   12.58
  -7  -5  20   40.27   10.67
   7  -5 -21    4.90    4.62
   7   5 -21   13.55    7.71
  -7  -5  21    9.85    6.50
   7  -5 -22   -0.30    3.68
   7   5 -22    8.31    7.18
  -7  -5  22    0.99    6.04
   7   5 -23    1.25    6.41
  -7  -5  23    3.21    6.16
   7   5 -24   15.30    7.90
  -7  -5  24   17.39    7.16
   7   5 -25    5.35    9.15
  -7  -5  25    7.72    6.16
   7   5 -26    7.28    6.89
  -7  -5  26    4.37    5.91
   7   5 -27    0.54    6.68
  -7  -5  27   -4.52    6.31
   7   5 -28    4.29    7.73
  -7  -5  28    9.63    6.52
   7   5 -29   11.25    8.82
  -7  -5  29    8.41    7.07
   7   5 -30   18.83    9.12
  -7  -5  30   17.51    7.47
   7   5 -31   17.60    9.75
  -7  -5  31   19.54    8.44
   7   5 -32    1.08    7.45
  -7  -5  32   -3.51    6.30
   7   5 -33   11.64    9.13
  -7  -5  33    4.75    7.54
   7   5 -34    8.70    8.05
  -7  -5  34   22.85    8.73
   7   5 -35    0.73    8.39
  -7  -5  35    6.52    7.94
   7  -5 -36   11.01    6.00
   7   5 -36    6.10    8.41
  -7   6   1   98.57   20.47
   7  -6  -1   59.12   14.60
   7  -6  -1   54.12   16.15
   7   6  -1   80.18   14.25
   7   6  -1   82.91   15.14
  -7  -6   1   55.73   14.05
  -7  -6   1  106.18   18.08
  -7   6   2   43.82   16.94
   7  -6  -2   70.32   14.29
   7  -6  -2   88.95   17.30
   7   6  -2   58.70   12.96
   7   6  -2   70.71   14.17
  -7  -6   2   64.44   13.74
  -7  -6   2   67.94   15.75
  -7   6   3   23.99   12.06
   7  -6  -3   28.74    9.16
   7  -6  -3   40.22   13.70
   7   6  -3   30.08    9.06
  -7  -6   3   57.54   12.68
  -7   6   4    6.94    9.54
   7  -6  -4   11.64    6.59
   7  -6  -4   38.58   13.07
   7   6  -4   26.05    7.74
  -7  -6   4   19.32    9.78
  -7   6   5   -1.03    8.19
   7  -6  -5   -1.36    5.35
   7  -6  -5   10.03    9.53
   7   6  -5    2.03    5.52
  -7  -6   5    5.02    8.09
  -7   6   6   44.27   15.48
   7  -6  -6   91.79   15.11
   7  -6  -6   31.58   15.11
   7   6  -6   68.67   14.40
  -7  -6   6  106.68   18.09
  -7   6   7  149.29   27.06
   7  -6  -7  171.67   24.89
   7  -6  -7  101.77   25.83
   7   6  -7  129.43   24.38
  -7  -6   7  154.42   27.04
  -7   6   8   64.73   15.23
   7  -6  -8   76.43   13.70
   7  -6  -8   77.85   17.76
   7   6  -8   37.11   12.86
  -7  -6   8   79.85   17.04
   7  -6  -9   14.25    6.65
   7  -6  -9   -1.15   10.08
   7   6  -9    0.08    5.91
  -7  -6   9    3.52    5.15
   7  -6 -10   89.75   18.81
   7   6 -10  115.31   20.41
  -7  -6  10  117.20   19.43
   7  -6 -11  119.18   21.74
   7   6 -11  116.92   22.27
  -7  -6  11  131.23   21.59
   7  -6 -12   15.78    7.03
   7   6 -12    6.12    7.47
  -7  -6  12    9.52    6.90
   7  -6 -13   -0.16    5.57
   7   6 -13   21.92    8.48
  -7  -6  13   21.92    7.42
   7  -6 -14   11.54    7.13
   7   6 -14   15.72    8.22
  -7  -6  14   15.97    7.16
   7  -6 -15    2.97    5.73
   7   6 -15   -0.08    5.43
  -7  -6  15   -2.97    5.01
   7  -6 -16   78.26   13.50
  -7  -6  16   54.11   13.30
   7  -6 -17   71.72   14.41
  -7  -6  17   92.09   16.85
   7  -6 -18   76.31   15.32
   7   6 -18   87.65   17.88
  -7  -6  18   98.36   17.06
   7  -6 -19   14.63    5.53
   7   6 -19    3.98    7.33
  -7  -6  19    9.24    6.58
   7  -6 -20   -1.12    3.94
   7   6 -20    2.42    6.37
  -7  -6  20   -1.38    6.05
   7  -6 -21    4.48    4.63
   7   6 -21    6.21    6.75
  -7  -6  21    6.61    7.18
   7   6 -22   24.52   11.09
  -7  -6  22   50.93   11.06
   7   6 -23   27.06   10.36
  -7  -6  23   27.54    9.56
   7   6 -24   22.31    9.69
  -7  -6  24   30.62    9.65
   7   6 -25    4.87    6.70
  -7  -6  25    7.20    6.31
   7   6 -26   28.70   11.48
  -7  -6  26   32.32    9.85
   7   6 -27   17.02    9.30
  -7  -6  27   18.83    8.29
   7   6 -28   20.80    9.34
  -7  -6  28   25.52    9.37
   7   6 -29   14.52    9.21
  -7  -6  29    5.60    7.48
   7   6 -30   -4.34   10.04
  -7  -6  30   -2.27    6.47
   7   6 -31    4.93    7.40
  -7  -6  31   -4.12    6.31
   7   6 -32    1.80    8.05
  -7  -6  32   16.74    8.63
   7   6 -33    5.77    8.36
  -7  -6  33    2.40    6.97
   7   6 -34   11.83    8.72
  -7  -6  34    7.69    6.73
   7   6 -35   -2.71    8.83
  -7  -6  35    2.14    6.84
   7   6 -36    7.21    7.07
  -7  -6  36   -0.02    5.22
  -7  -6  37   12.74    7.92
  -7   7   1    1.62    9.98
   7  -7  -1   -2.28    8.64
   7   7  -1    1.71    5.16
  -7   7   2   21.41   11.53
   7  -7  -2   41.04   12.78
   7   7  -2   22.27    7.89
  -7   7   3    6.49    9.44
   7  -7  -3   21.34   10.64
   7   7  -3   11.84    6.79
  -7   7   4  279.49   42.91
   7  -7  -4  210.20   40.82
   7   7  -4  247.78   39.14
  -7   7   5  103.92   21.78
   7  -7  -5  105.29   18.73
   7  -7  -5   88.85   21.54
   7   7  -5  109.37   19.24
  -7  -7   5   80.70   19.83
   7  -7  -6    6.86    7.11
   7   7  -6    8.32    6.24
  -7  -7   6   14.06    7.18
   7  -7  -7   66.81   14.28
   7   7  -7   65.29   15.10
  -7  -7   7   72.83   14.41
   7  -7  -8    5.60    6.27
   7   7  -8   14.27    7.66
  -7  -7   8    9.98    6.62
   7  -7  -9   37.85    9.77
   7   7  -9   32.02   10.16
  -7  -7   9   22.27    8.59
   7  -7 -10   79.98   19.85
   7   7 -10  110.26   21.73
  -7  -7  10  185.18   22.39
   7  -7 -11   30.50    9.23
   7   7 -11   23.06    9.86
  -7  -7  11   38.92    9.64
   7  -7 -12   -1.98    5.74
   7   7 -12    3.06    6.60
  -7  -7  12    7.54    6.72
   7  -7 -13   20.38    8.03
   7   7 -13   24.51    9.21
  -7  -7  13   28.23    9.00
   7  -7 -14  151.93   24.89
   7   7 -14  162.52   26.98
  -7  -7  14  128.87   24.68
   7  -7 -15    0.61    6.01
   7   7 -15    1.02    6.09
  -7  -7  15    1.62    5.19
   7  -7 -16   12.02    7.01
  -7  -7  16    0.17    5.91
   7  -7 -17    1.75    5.24
  -7  -7  17    3.21    6.02
   7  -7 -18   12.07    5.58
   7   7 -18    4.90    6.92
  -7  -7  18    2.55    5.68
   7  -7 -19    3.54    4.57
   7   7 -19   -0.32    7.61
  -7  -7  19    2.36    5.97
   7   7 -20   29.92   10.45
  -7  -7  20   21.65    8.29
   7   7 -21    0.23    7.53
  -7  -7  21    6.27    6.39
   7   7 -22    4.75    8.23
  -7  -7  22    1.18    5.54
   7   7 -23   13.00    7.82
  -7  -7  23    0.86    6.46
   7   7 -24   44.13   11.98
  -7  -7  24   24.31    9.34
   7   7 -25    0.18    7.50
  -7  -7  25    3.06    5.61
   7   7 -26    0.00    7.65
  -7  -7  26   10.31    7.21
   7   7 -27   -7.62    8.39
  -7  -7  27    0.85    5.67
   7   7 -28   -3.45    7.50
  -7  -7  28    0.68    6.15
   7   7 -29   -0.55    7.47
  -7  -7  29    9.20    7.99
   7   7 -30   14.39   10.13
  -7  -7  30   15.19    8.89
   7   7 -31   -4.39    9.71
  -7  -7  31    4.92    5.76
   7   7 -32   -4.18    8.61
  -7  -7  32    0.37    6.37
   7   7 -33    0.24    7.65
  -7  -7  33    4.03    6.93
   7   7 -34   22.35   10.76
  -7  -7  34    0.06    5.61
   7   7 -35    5.08    7.80
  -7  -7  35   -3.76    7.06
  -7  -7  36    2.55    6.45
  -7  -7  37    5.20    6.70
  -7  -7  38    2.79    7.29
   7  -8  -1   33.56   10.49
  -7  -8   1   52.33   14.18
  -7  -8   2  152.76   28.52
  -7  -8   3   10.72    6.58
  -7  -8   3    2.20    8.96
   7   8  -4   21.53    9.05
  -7  -8   4   33.28    8.65
   7   8  -5   19.21    8.10
  -7  -8   5    3.32    6.13
   7   8  -6   11.99    8.36
  -7  -8   6   48.67    9.50
   7   8  -7   -0.77    6.27
  -7  -8   7    2.66    5.65
   7   8  -8  106.85   18.70
  -7  -8   8   69.55   15.82
   7   8  -9   11.21    8.30
  -7  -8   9   11.34    6.62
   7  -8 -10    6.19    7.43
   7   8 -10   22.98    9.41
  -7  -8  10   12.75    7.43
   7  -8 -11    2.47    6.32
   7   8 -11    1.54    6.70
  -7  -8  11    8.84    7.30
   7  -8 -12  122.78   25.82
   7   8 -12  151.92   27.98
  -7  -8  12  203.88   27.65
   7  -8 -13   -4.00    6.07
   7   8 -13   -5.42    8.12
  -7  -8  13    3.58    6.15
   7  -8 -14   16.90    7.20
   7   8 -14   10.07    9.30
  -7  -8  14    6.49    7.04
   7  -8 -15    4.09    6.42
   7   8 -15    4.35    7.53
  -7  -8  15    6.10    6.39
   7  -8 -16  101.49   18.10
  -7  -8  16   88.39   17.98
   7  -8 -17    0.76    4.88
  -7  -8  17    0.67    5.64
   7   8 -18    5.61    7.86
  -7  -8  18   18.47    8.47
   7   8 -19   -2.48    7.17
  -7  -8  19    2.70    6.39
   7   8 -20    8.77    8.90
  -7  -8  20    9.43    6.59
   7   8 -21   -2.94    7.17
  -7  -8  21   -2.78    6.57
   7   8 -22   29.70   11.40
  -7  -8  22   26.19    9.40
   7   8 -23   11.03    9.40
  -7  -8  23    1.58    6.46
   7   8 -24    9.93    8.79
  -7  -8  24   11.70    7.43
   7   8 -25   -3.33    8.06
  -7  -8  25    4.63    5.96
   7   8 -26   16.37   10.81
  -7  -8  26   31.18    9.45
   7   8 -27   -0.57    7.60
  -7  -8  27    7.85    7.30
   7   8 -28   18.26   10.72
  -7  -8  28   15.02    9.12
   7   8 -29   -2.01    7.97
  -7  -8  29   -1.96    7.04
   7   8 -30   -2.55    8.20
  -7  -8  30   -5.51    7.30
   7   8 -31    2.57    8.84
  -7  -8  31   -0.28    7.01
   7   8 -32    5.00    8.03
  -7  -8  32   14.15    8.22
   7   8 -33   -5.85    9.27
  -7  -8  33   -4.13    6.82
   7   8 -34    1.55    8.01
  -7  -8  34    8.18    7.08
   7   8 -35    1.97    7.97
  -7  -8  35   -2.13    6.24
  -7  -8  36    3.10    6.57
   7  -9  -1    1.92    6.35
  -7  -9   1    4.94    5.56
   7  -9  -2   19.15    8.53
  -7  -9   2   31.57    8.79
   7  -9  -3    1.76    5.93
  -7  -9   3    6.89    5.65
   7  -9  -4   45.52   11.76
  -7  -9   4   51.27   11.58
   7  -9  -5    0.17    6.27
  -7  -9   5    3.20    5.32
  -7  -9   6   15.73    7.86
  -7  -9   7   20.64    8.10
  -7  -9   8   40.91   10.44
  -7  -9   9   -1.27    6.22
  -7  -9  10  146.38   25.25
  -7  -9  11    2.58    5.52
   7   9 -12    1.84    7.03
  -7  -9  12   -1.68    5.57
   7   9 -13   -1.82    6.76
  -7  -9  13    3.21    6.19
   7  -9 -14   74.01   14.48
   7   9 -14   50.50   15.25
  -7  -9  14   71.49   14.24
   7  -9 -15    4.51    5.96
   7   9 -15    0.41    8.85
  -7  -9  15   -2.61    6.16
   7  -9 -16   16.39    7.42
  -7  -9  16   25.42    8.64
  -7  -9  17    0.99    6.46
   7   9 -18   24.52   10.50
  -7  -9  18   14.92    7.46
   7   9 -19   -0.85    6.37
  -7  -9  19   -0.34    5.87
   7   9 -20   21.34   10.26
  -7  -9  20   25.55   10.00
   7   9 -21   -1.80    6.81
  -7  -9  21    0.86    5.56
   7   9 -22    2.23    6.91
  -7  -9  22    4.19    7.01
   7   9 -23    1.96    8.68
  -7  -9  23    1.52    6.01
   7   9 -24   -0.48    8.62
  -7  -9  24   36.13    9.95
   7   9 -25    1.19    7.54
  -7  -9  25   10.00    8.49
   7   9 -26   -3.32    7.86
  -7  -9  26    8.47    6.97
   7   9 -27   -2.85    8.37
  -7  -9  27    2.88    7.62
   7   9 -28    1.22    8.34
  -7  -9  28    1.09    5.45
   7   9 -29    2.80    7.17
  -7  -9  29    1.16    7.81
   7   9 -30   -1.34    8.00
  -7  -9  30   12.19    7.71
   7   9 -31   -0.34    6.73
  -7  -9  31   -0.01    6.67
   7   9 -32    0.16    8.76
  -7  -9  32   -4.38    7.48
   7   9 -33   -4.83    7.83
  -7  -9  33   -2.92    6.39
   7   9 -34   12.21   10.41
   7 -10  -1   17.61    8.06
  -7 -10   1   15.87    7.72
   7 -10  -2   71.97   14.43
  -7 -10   2   49.77   12.12
   7 -10  -3    4.79    6.81
  -7 -10   3    3.82    6.20
   7 -10  -4    3.19    6.59
  -7 -10   4   -1.67    6.11
   7 -10  -5    2.55    6.00
  -7 -10   5    2.02    5.47
   7 -10  -6  127.77   26.05
  -7 -10   6  195.46   27.55
   7 -10  -7    4.32    6.63
  -7 -10   7   -1.39    6.23
   7 -10  -8    1.86    6.53
  -7 -10   8   17.51    8.03
   7 -10  -9   -3.55    5.87
  -7 -10   9    4.70    6.01
  -7 -10  10   11.77    6.70
  -7 -10  11   -3.02    6.34
  -7 -10  12   26.01    9.73
  -7 -10  13   -1.11    6.55
  -7 -10  14   16.56    8.63
  -7 -10  15    2.37    6.06
  -7 -10  16   46.62   12.38
  -7 -10  17   -2.70    5.95
  -7 -10  18   28.58   10.09
  -7 -10  19   -1.62    6.24
  -7 -10  20    1.50    6.64
  -7 -10  21    4.20    7.19
  -7 -10  23    6.37    7.77
  -7 -10  24    2.48    6.10
   7  10 -25   -2.38    7.87
  -7 -10  25   -1.35    6.46
   7  10 -26   15.39   10.99
  -7 -10  26   27.83    9.85
   7  10 -27    1.19    8.72
  -7 -10  27    2.33    5.72
   7  10 -28    1.25    8.07
  -7 -10  28    8.58    7.88
   7  10 -29    0.04    7.77
  -7 -10  29   -0.55    5.83
   7  10 -30   -6.66    8.99
  -7 -10  30   -4.99    8.28
   7  10 -31   -0.87    8.21
  -7 -10  31    1.03    8.06
   7  10 -32   13.04    9.32
   7  10 -33   -3.55    8.17
   7  10 -34    0.49    8.03
   7 -11  -1    3.79    5.92
  -7 -11   1    1.04    5.27
   7 -11  -2    2.00    7.87
  -7 -11   2    8.77    6.36
   7 -11  -3    4.18    6.68
  -7 -11   3   -0.60    6.78
   7 -11  -4   27.10   10.02
  -7 -11   4   41.27   10.05
   7 -11  -5   14.16    8.35
  -7 -11   5   31.56    9.12
   7 -11  -6   -0.60    5.46
  -7 -11   6   -0.13    5.73
   7 -11  -7    5.75    7.26
   7 -11  -8   17.47    8.21
  -7 -11   8   24.33    9.04
   7 -11  -9    2.43    6.17
  -7 -11   9    0.00    6.73
   7 -11 -10   35.97   10.86
  -7 -11  10   34.68   10.55
   7 -11 -11    6.72    6.31
  -7 -11  11   10.70    6.72
   7 -11 -12    2.13    5.95
  -7 -11  12   -1.33    6.05
  -7 -11  13   -0.87    6.99
  -7 -11  14   47.63   12.67
  -7 -11  15    0.33    6.81
  -7 -11  16    2.64    6.52
  -7 -11  17   -4.53    7.18
  -7 -11  18   24.94    9.04
  -7 -11  19    1.49    6.28
  -7 -11  20   27.88   10.28
  -7 -11  21   -3.93    7.83
  -7 -11  22   -4.40    6.93
  -7 -11  23    3.80    6.92
  -7 -11  24   19.26    9.68
  -7 -11  25    8.55    6.59
  -7 -11  26    4.27    6.49
  -7 -11  27    2.98    7.34
  -7 -11  28   -1.02    7.10
   7 -12  -1    4.15    6.26
  -7 -12   1    8.68    6.16
   7 -12  -2   27.96    9.72
  -7 -12   2   21.63    8.46
   7 -12  -3   -1.31    7.23
  -7 -12   3    0.78    5.70
   7 -12  -4   -2.38    6.65
  -7 -12   4   -0.51    6.34
   7 -12  -5   17.21    8.70
  -7 -12   5   22.89    8.34
   7 -12  -6   39.82   10.99
  -7 -12   6   29.29   10.63
   7 -12  -7   -3.27    6.90
  -7 -12   7   -0.65    6.09
   7 -12  -8   18.75    7.86
  -7 -12   8   15.58    8.30
   7 -12  -9   -5.32    7.32
  -7 -12   9    2.38    6.78
   7 -12 -10   10.92    7.68
  -7 -12  10    3.84    6.36
   7 -12 -11    6.74    6.26
  -7 -12  11   -2.52    6.76
  -7 -12  12   35.28   10.62
  -7 -12  13   -0.60    6.69
  -7 -12  14    3.54    5.96
  -7 -12  15    0.98    6.60
  -7 -12  16   49.03   13.22
  -7 -12  17   -1.26    7.25
  -7 -12  18   12.54    8.28
  -7 -12  19    0.28    6.23
  -7 -12  20    6.32    6.84
  -7 -12  21    1.76    8.08
  -7 -12  22   -2.98    7.36
  -7 -12  23   -0.41    6.31
  -7 -12  24   10.11    8.35
  -7 -12  25    1.77    5.99
   7 -13  -1   -3.81    7.62
  -7 -13   1    0.26    5.30
   7 -13  -2   21.95    8.83
  -7 -13   2   14.36    9.29
   7 -13  -3   14.10    8.94
  -7 -13   3   37.25   10.20
   7 -13  -4   63.62   15.35
  -7 -13   4   75.51   16.00
   7 -13  -5   27.56    9.34
  -7 -13   5   17.87    9.00
   7 -13  -6   -0.81    5.71
  -7 -13   6   -3.19    6.77
   7 -13  -7    1.46    6.45
  -7 -13   7   -4.08    6.96
   7 -13  -8   11.24    8.45
  -7 -13   8    8.54    7.39
   7 -13  -9   16.11    7.85
  -7 -13   9   12.35    8.05
  -7 -13  10   15.39    7.69
  -7 -13  11   -4.69    6.88
  -7 -13  12   -6.43    8.47
  -7 -13  13    7.09    7.01
  -7 -13  14   32.12   10.54
  -7 -13  15   14.87    7.52
  -7 -13  16    1.71    7.77
  -7 -13  17    2.79    6.73
  -7 -13  18   -1.51    6.05
  -7 -13  19    7.11    7.12
  -7 -13  20   26.14    9.67
  -7 -13  21    6.58    8.27
  -7 -13  22    2.64    5.90
   7 -14  -1    4.86    7.55
  -7 -14   1    5.13    5.79
   7 -14  -2   19.31    8.47
  -7 -14   2    4.88    6.71
   7 -14  -3   -4.68    8.25
  -7 -14   3    4.08    7.27
   7 -14  -4    1.84    6.77
  -7 -14   4   -1.13    6.13
   7 -14  -5   -4.81    7.21
  -7 -14   5   -1.47    6.83
   7 -14  -6   24.44   10.52
  -7 -14   6   42.15   11.32
   7 -14  -7   36.67   11.45
  -7 -14   7   43.23   11.80
  -7 -14   8    9.77    7.33
  -7 -14   9    0.16    7.51
  -7 -14  10   15.96    8.19
  -7 -14  11    1.56    6.58
  -7 -14  12   23.30    9.86
  -7 -14  13   16.09    9.09
  -7 -14  14   -5.36    7.45
  -7 -14  15   -2.54    7.81
  -7 -14  16    8.41    8.11
  -7 -14  17    1.57    6.59
  -7 -14  18    3.88    7.98
  -7 -14  19   -2.12    6.30
   7 -15  -1   -1.40    6.45
  -7 -15   1   -2.02    6.04
   7 -15  -2    0.56    6.25
  -7 -15   2   -0.72    6.09
   7 -15  -3   25.45    9.32
  -7 -15   3    9.64    6.96
   7 -15  -4    4.22    7.67
  -7 -15   4    3.45    6.17
   7 -15  -5    4.94    8.50
  -7 -15   5   -1.19    6.27
  -7 -15   6   -1.35    5.62
  -7 -15   7   -1.66    6.89
  -7 -15   8   15.06    8.38
  -7 -15   9   -2.77    6.42
  -7 -15  10    0.51    6.65
  -7 -15  11   -0.69    6.57
  -7 -15  12   -2.91    7.49
  -7 -15  13    7.38    8.31
  -7 -15  14    3.13    7.44
  -7 -15  15    7.33    8.73
  -7 -15  16   -1.24    6.56
   7 -16  -1   12.89    8.74
  -7 -16   1   12.60    8.15
   7 -16  -2    1.14    6.58
  -7 -16   2   -1.06    5.41
   7 -16  -3   -0.59    7.00
  -7 -16   3    7.81    6.48
  -7 -16   4    0.03    5.75
  -7 -16   5   10.64    7.30
  -7 -16   6    1.02    7.00
  -7 -16   7   -1.62    6.71
  -7 -16   8    0.87    6.24
  -7 -16   9   -4.18    7.31
  -7 -16  10    0.38    6.01
  -7 -16  11   18.03    9.98
  -7 -16  12    5.13    6.89
   7 -17  -1    4.76    7.14
  -7 -17   3    3.67    7.75
  -7 -17   4   -0.68    5.91
  -7 -17   5   11.14    7.55
  -7 -17   6   -0.32    7.02
  -7 -17   7    0.00    5.83
  -7 -17   8    0.17    6.65
  -6   0   1   -0.77    5.35
  -6   0   1    0.12    8.18
   6   0  -1    1.91    5.56
   6   0  -1    0.24    7.83
  -6   0   2  352.32   49.55
  -6   0   2  339.55   51.92
   6   0  -2  324.11   49.45
   6   0  -2  297.50   51.37
  -6   0   3   -4.17    8.58
   6   0  -3   -0.08    5.52
   6   0  -3    1.46    7.24
  -6   0   4   19.67    7.13
  -6   0   4   29.77   10.83
   6   0  -4   26.54    7.55
   6   0  -4   36.88   10.99
  -6   0   5    0.92    4.99
  -6   0   5    0.45    8.43
   6   0  -5   -0.19    4.46
   6   0  -5    1.34    7.15
  -6   0   6 1374.66  190.57
  -6   0   6 1325.70  192.51
   6   0  -6 1276.48  190.05
   6   0  -6 1422.21  192.97
  -6   0   7    2.64    4.87
  -6   0   7   -1.90    6.95
   6   0  -7   -0.30    4.13
   6   0  -7    7.85    8.17
  -6   0   8   34.50    8.97
  -6   0   8   40.36   11.32
   6   0  -8   34.25    8.12
   6   0  -8   42.44   11.71
  -6   0   9   -1.53    4.61
  -6   0   9    1.12    6.22
   6   0  -9    2.66    3.87
   6   0  -9   -2.35    7.68
  -6   0  10  218.97   35.09
  -6   0  10  291.99   38.40
   6   0 -10  222.76   34.70
   6   0 -10  210.62   37.54
  -6   0  11   -0.45    4.35
  -6   0  11   -2.73    6.34
   6   0 -11   -0.98    4.19
   6   0 -11   -2.91    7.65
  -6   0  12  341.30   46.79
  -6   0  12  273.57   47.83
   6   0 -12  309.15   46.11
   6   0 -12  308.18   49.02
  -6   0  13    2.28    3.95
  -6   0  13    4.62    7.31
   6   0 -13    0.85    3.42
   6   0 -13   -2.47    6.37
  -6   0  14   39.29   11.93
  -6   0  14   81.27   15.40
   6   0 -14   94.24   13.19
   6   0 -14   93.28   17.25
  -6   0  15   -3.75    6.24
   6   0 -15   -0.25    3.91
   6   0 -15   -2.17    6.86
  -6   0  16  369.69   51.34
   6   0 -16  323.07   49.80
   6   0 -16  310.95   52.31
  -6   0  17   -1.61    5.08
   6   0 -17    4.22    4.38
   6   0 -17    6.64    7.92
  -6   0  18  210.85   34.95
   6   0 -18  254.18   38.69
  -6   0  19    0.91    4.53
  -6   0  20    3.24    5.29
  -6   0  21   -3.23    4.96
  -6   0  22  132.23   22.28
  -6   0  23   -1.20    5.04
  -6   0  24   -1.09    4.52
   6   0 -25    2.10    4.66
   6   0 -26   56.25   12.79
   6   0 -27   -0.69    5.26
   6   0 -28   48.87   11.66
   6   0 -29   -1.45    4.89
   6   0 -30   17.86    7.59
   6   0 -31   -0.66    5.31
   6   0 -32   79.49   16.10
   6   0 -33   -2.27    6.14
   6   0 -34   -3.60    6.60
   6   0 -35   -1.22    6.98
   6   0 -36    4.34    6.66
   6   0 -37    0.00    6.39
   6   0 -38   13.63    8.10
  -6   1   1    3.00    8.47
   6  -1  -1   13.08    5.81
   6  -1  -1    4.22    9.13
   6   1  -1    8.55    4.71
   6   1  -1   -3.28    7.80
  -6  -1   1    8.50    5.41
  -6  -1   1    2.79    9.16
  -6   1   2  611.48   86.55
  -6   1   2  611.63   88.99
   6  -1  -2  530.03   86.51
   6  -1  -2  607.78   89.25
   6   1  -2  604.80   86.28
   6   1  -2  556.44   88.26
  -6  -1   2  640.16   86.74
  -6  -1   2  615.62   88.83
  -6   1   3   22.97    8.67
  -6   1   3   50.37   13.06
   6  -1  -3   50.58   10.12
   6  -1  -3   37.88   12.92
   6   1  -3   35.09    8.65
   6   1  -3   22.08   10.80
  -6  -1   3   44.92    9.19
  -6  -1   3   55.90   13.01
  -6   1   4  946.89  126.96
  -6   1   4  868.31  128.88
   6  -1  -4  929.04  127.03
   6  -1  -4  879.45  129.06
   6   1  -4  862.35  126.26
   6   1  -4  931.97  129.05
  -6  -1   4  790.07  126.38
  -6  -1   4  905.72  128.94
  -6   1   5  121.40   19.91
  -6   1   5  136.41   22.66
   6  -1  -5  119.91   19.90
   6  -1  -5  118.27   22.33
   6   1  -5  102.72   19.12
   6   1  -5   91.87   21.21
  -6  -1   5  135.42   20.01
  -6  -1   5  124.45   22.09
  -6   1   6  108.86   17.26
  -6   1   6   98.38   19.71
   6  -1  -6   88.76   16.79
   6  -1  -6  116.64   20.60
   6   1  -6  116.00   17.02
   6   1  -6  116.02   20.58
  -6  -1   6   79.61   16.80
  -6  -1   6   79.87   19.04
  -6   1   7  261.69   39.52
  -6   1   7  214.10   40.70
   6  -1  -7  265.94   39.17
   6  -1  -7  272.85   42.20
   6   1  -7  244.08   38.78
   6   1  -7  265.02   41.73
  -6  -1   7  267.38   39.33
  -6  -1   7  295.12   42.04
  -6   1   8  760.62   93.13
  -6   1   8  725.04   95.20
   6  -1  -8  713.72   92.58
   6  -1  -8  802.96   96.20
   6   1  -8  352.04   90.95
   6   1  -8  812.30   96.16
  -6  -1   8  808.41   93.13
  -6  -1   8  810.26   95.88
  -6   1   9    9.72    5.59
  -6   1   9   14.26    8.22
   6  -1  -9    4.16    4.80
   6  -1  -9   10.72    9.22
   6   1  -9    3.79    4.34
   6   1  -9   16.10    7.90
  -6  -1   9    7.52    5.34
  -6  -1   9   18.69    8.33
  -6   1  10  126.58   18.89
  -6   1  10   83.44   19.42
   6  -1 -10  120.09   18.00
   6  -1 -10  104.55   21.25
   6   1 -10  128.45   18.45
   6   1 -10   48.01   18.66
  -6  -1  10  123.43   18.38
  -6  -1  10  121.10   20.78
  -6   1  11   21.57    6.57
  -6   1  11   25.38    8.73
   6  -1 -11   20.16    6.12
   6  -1 -11   10.27    8.10
   6   1 -11    7.23    5.40
   6   1 -11   17.77    8.68
  -6  -1  11   15.69    5.71
  -6  -1  11   26.06    9.73
  -6   1  12  325.65   46.45
  -6   1  12  332.04   48.30
   6  -1 -12  299.74   45.70
   6  -1 -12  301.00   48.52
   6   1 -12  365.61   46.48
   6   1 -12  269.85   48.31
  -6  -1  12  295.11   45.85
  -6  -1  12  261.78   47.65
  -6   1  13   68.76   11.84
  -6   1  13   74.40   14.33
   6  -1 -13   57.54   11.02
   6  -1 -13   45.94   13.50
   6   1 -13   55.16   11.11
   6   1 -13   47.38   13.47
  -6  -1  13   57.57   13.86
  -6   1  14  179.28   27.40
  -6   1  14  161.48   28.51
   6  -1 -14  204.35   27.16
   6  -1 -14  152.18   29.13
   6   1 -14  170.43   27.22
   6   1 -14  146.63   29.16
  -6  -1  14  175.71   28.25
  -6  -1  14  156.54   28.97
  -6   1  15   15.41    5.99
  -6   1  15   12.90    8.38
   6  -1 -15    7.81    4.36
   6  -1 -15   12.62    8.08
   6   1 -15   17.62    5.76
   6   1 -15   11.88    8.74
  -6  -1  15    6.09    5.51
  -6   1  16    7.08    5.19
  -6   1  16    3.42    7.02
   6  -1 -16    2.88    4.03
   6  -1 -16   13.24    8.63
   6   1 -16   -2.89    7.89
  -6  -1  16   -0.74    4.55
  -6   1  17    8.57    5.41
   6  -1 -17    8.17    4.82
   6  -1 -17   13.67    8.30
   6   1 -17    4.54    7.17
  -6  -1  17    8.06    5.81
  -6   1  18  305.89   38.01
   6  -1 -18  221.49   35.89
   6  -1 -18  225.23   39.05
   6   1 -18  192.62   38.33
  -6  -1  18  234.54   36.52
  -6   1  19   35.39    9.14
   6  -1 -19   36.05    8.67
   6   1 -19   33.77   11.57
  -6  -1  19   38.15    9.57
  -6   1  20   -3.90    5.56
  -6  -1  20    3.45    5.20
  -6   1  21    1.43    4.49
  -6  -1  21    4.29    5.91
  -6   1  22    1.22    4.68
   6   1 -22    4.88    5.62
  -6   1  23    6.34    5.46
   6   1 -23    1.16    5.39
  -6   1  24   38.43    9.29
   6   1 -24   35.95   10.09
  -6   1  25    4.90    5.05
   6   1 -25    1.43    5.61
  -6   1  26   13.38    5.68
   6   1 -26    7.15    5.60
  -6   1  27   -0.26    4.61
   6   1 -27   -1.12    5.49
  -6  -1  27   -3.15    5.61
   6  -1 -28   55.63   13.07
   6   1 -28   63.98   13.67
  -6  -1  28   68.39   13.34
   6  -1 -29   -1.02    4.57
   6   1 -29   -2.01    5.71
  -6  -1  29    5.56    5.33
   6  -1 -30   18.15    8.10
   6   1 -30   26.48    9.14
  -6  -1  30   40.62    9.64
   6  -1 -31    1.95    5.82
   6   1 -31    8.36    6.68
   6  -1 -32    3.08    6.11
   6   1 -32   -3.00    6.22
   6  -1 -33   -1.30    5.68
   6   1 -33    6.17    5.98
   6  -1 -34   29.65    8.20
   6   1 -34   15.72    8.15
   6  -1 -35    1.29    6.31
   6   1 -35   -3.43    6.84
   6  -1 -36    1.59    6.99
   6   1 -36    5.92    7.42
   6  -1 -37    7.22    6.40
   6   1 -37   -0.00    6.43
   6  -1 -38    9.51    6.86
   6   1 -38   10.44    7.32
  -6   2   1   -0.46    4.72
  -6   2   1    5.05    8.43
   6  -2  -1   10.78    5.52
   6  -2  -1    7.09    9.48
   6   2  -1   -0.50    4.94
   6   2  -1   14.13    7.77
  -6  -2   1   11.90    5.47
  -6  -2   1    1.55    8.27
  -6   2   2   14.82    6.05
  -6   2   2   11.31    9.58
   6  -2  -2   23.51    7.19
   6  -2  -2    2.40    8.15
   6   2  -2   14.70    5.91
   6   2  -2   21.02   10.02
  -6  -2   2   17.89    6.15
  -6  -2   2    1.14    8.09
  -6   2   3    3.62    5.29
  -6   2   3    3.82    7.31
   6  -2  -3    5.75    5.42
   6  -2  -3    6.39    8.88
   6   2  -3    3.30    3.59
   6   2  -3    7.98    7.53
  -6  -2   3    5.28    5.27
  -6  -2   3   19.04    9.04
  -6   2   4   56.46   11.78
  -6   2   4   52.58   15.21
   6  -2  -4   50.99   12.45
   6  -2  -4   71.03   15.82
   6   2  -4   52.40   11.12
   6   2  -4   96.39   16.42
  -6  -2   4   63.37   11.95
  -6  -2   4  100.80   16.21
  -6   2   5   10.78    5.55
  -6   2   5    4.67    8.88
   6  -2  -5   21.00    6.88
   6  -2  -5   17.43    9.39
   6   2  -5   20.18    5.87
   6   2  -5   15.37    9.47
  -6  -2   5   17.70    6.51
  -6  -2   5    4.03    8.14
  -6   2   6  359.79   54.50
  -6   2   6  342.33   56.57
   6  -2  -6  401.50   55.12
   6  -2  -6  370.95   57.06
   6   2  -6  337.73   53.93
   6   2  -6  363.09   56.74
  -6  -2   6  387.44   54.42
  -6  -2   6  391.18   56.93
  -6   2   7   67.30   12.61
  -6   2   7   85.95   15.56
   6  -2  -7   61.16   12.66
   6  -2  -7   64.08   15.43
   6   2  -7   51.49   11.48
   6   2  -7   64.84   15.04
  -6  -2   7   61.28   11.98
  -6  -2   7   87.00   15.72
  -6   2   8    6.64    5.10
  -6   2   8    1.01    7.24
   6  -2  -8    9.07    5.25
   6  -2  -8   -3.26    7.68
   6   2  -8   11.20    5.00
   6   2  -8   12.88    8.75
  -6  -2   8   10.22    4.85
  -6  -2   8   15.71    7.46
  -6   2   9    1.10    4.91
  -6   2   9    8.02    7.07
   6  -2  -9    4.97    3.69
   6  -2  -9   -3.83    7.46
   6   2  -9   -0.03    3.84
   6   2  -9    2.21    6.96
  -6  -2   9    0.57    3.93
  -6  -2   9    6.39    6.49
  -6   2  10  293.99   41.03
  -6   2  10  237.57   42.13
   6  -2 -10  265.49   40.42
   6  -2 -10  367.15   45.06
   6   2 -10  256.17   40.47
   6   2 -10  232.26   42.51
  -6   2  11  279.36   42.33
  -6   2  11  296.24   44.45
   6  -2 -11  273.37   41.92
   6  -2 -11  290.76   45.04
   6   2 -11  281.06   42.27
   6   2 -11  288.12   44.93
  -6  -2  11  262.15   44.37
  -6   2  12  135.08   21.01
  -6   2  12  115.93   22.00
   6  -2 -12  131.03   20.33
   6  -2 -12  124.63   23.37
   6   2 -12  131.30   20.92
   6   2 -12  147.21   24.02
  -6  -2  12  114.84   21.47
  -6  -2  12   96.33   22.64
  -6   2  13    8.97    5.13
  -6   2  13   14.91    7.95
   6  -2 -13   12.35    4.84
   6  -2 -13    4.05    8.79
   6   2 -13   14.97    5.32
   6   2 -13    8.34    8.60
  -6  -2  13   12.03    5.91
  -6  -2  13   16.73    7.93
  -6   2  14   99.95   16.60
  -6   2  14   99.67   18.45
   6  -2 -14   75.19   15.28
   6  -2 -14  130.02   20.42
   6   2 -14   84.87   18.79
  -6  -2  14   99.15   16.94
  -6   2  15   40.41    8.79
   6  -2 -15   39.36    7.92
   6  -2 -15   20.29   10.37
   6   2 -15   16.60   10.15
  -6  -2  15   43.60    9.22
  -6   2  16   70.37   13.02
   6  -2 -16   65.48   12.20
   6  -2 -16   86.64   16.83
   6   2 -16   49.87   14.81
  -6  -2  16   71.26   13.51
  -6   2  17   22.02    6.96
   6  -2 -17   15.03    5.55
   6  -2 -17   27.58   10.81
   6   2 -17   29.64    9.98
  -6  -2  17   25.11    7.17
  -6   2  18   12.43    5.72
   6  -2 -18   14.79    5.26
   6  -2 -18   19.27    9.69
   6   2 -18   19.01    8.22
  -6  -2  18   15.83    6.47
  -6   2  19   22.83    7.03
   6  -2 -19   10.59    5.28
   6   2 -19   11.58    9.06
  -6  -2  19    3.57    5.88
  -6   2  20  179.14   28.28
   6  -2 -20  165.09   27.32
   6   2 -20  178.03   28.84
  -6   2  21   -0.15    5.28
   6   2 -21   -0.00    5.49
  -6   2  22   23.20    7.05
   6   2 -22   14.42    7.64
  -6   2  23    1.17    4.56
   6   2 -23    4.04    6.58
  -6   2  24    9.08    5.58
   6   2 -24   12.24    7.51
  -6  -2  24   16.09    6.96
  -6   2  25   17.30    6.49
   6   2 -25   23.56    8.13
  -6  -2  25   19.12    7.46
  -6   2  26   25.16    8.80
   6   2 -26   65.93   12.87
  -6  -2  26   58.50   11.43
   6   2 -27    3.16    6.62
  -6  -2  27   -0.35    4.74
   6   2 -28   34.83    9.57
  -6  -2  28   24.63    8.82
   6   2 -29    5.80    7.06
  -6  -2  29    4.93    5.92
   6  -2 -30   15.08    6.64
   6   2 -30    6.14    6.76
  -6  -2  30    0.56    5.90
   6  -2 -31   -1.04    4.94
   6   2 -31    0.56    6.37
  -6  -2  31   -1.80    4.54
   6  -2 -32   27.27    7.93
   6   2 -32   19.24    9.67
  -6  -2  32   19.61    8.76
   6  -2 -33    5.10    5.27
   6   2 -33   13.09    7.78
   6  -2 -34   12.27    6.83
   6   2 -34    2.47    7.25
   6  -2 -35    2.04    5.80
   6   2 -35    0.65    7.08
   6  -2 -36   14.99    6.97
   6   2 -36    1.44    6.82
   6  -2 -37   -1.42    6.21
   6   2 -37   -2.67    7.45
   6  -2 -38    8.67    6.61
  -6   3   1    4.45    5.02
  -6   3   1    2.64    8.35
   6  -3  -1   -0.31    5.57
   6  -3  -1   -1.61    9.31
   6   3  -1    1.17    3.66
   6   3  -1    1.84    6.44
  -6  -3   1    4.28    4.72
  -6  -3   1   -1.53    7.01
  -6   3   2  139.16   24.09
  -6   3   2  112.68   26.59
   6  -3  -2  147.06   24.71
   6  -3  -2  167.45   27.70
   6   3  -2  163.18   23.95
   6   3  -2  142.90   25.91
  -6  -3   2  159.42   24.19
  -6  -3   2  168.57   26.82
  -6   3   3  132.15   24.79
  -6   3   3  157.58   28.09
   6  -3  -3  166.52   25.99
   6  -3  -3  142.22   28.03
   6   3  -3  168.55   24.92
   6   3  -3  163.31   27.44
  -6  -3   3  153.34   24.84
  -6  -3   3  195.16   28.55
  -6   3   4   24.04    7.81
  -6   3   4   27.94   10.91
   6  -3  -4   48.39    9.66
   6  -3  -4   35.98   12.25
   6   3  -4   59.07    8.71
   6   3  -4   49.48   12.61
  -6  -3   4   21.70    7.67
  -6  -3   4   30.48   10.54
  -6   3   5   14.05    5.74
  -6   3   5    6.58    8.38
   6  -3  -5   17.05    6.58
   6  -3  -5    8.42    9.67
   6   3  -5    7.00    4.49
   6   3  -5   17.97    8.53
  -6  -3   5   12.02    5.61
  -6  -3   5   12.36    8.95
  -6   3   6   14.65    5.48
  -6   3   6    9.34    9.14
   6  -3  -6   10.31    5.89
   6  -3  -6   16.63   10.28
   6   3  -6   13.81    5.31
   6   3  -6   17.23    8.62
  -6  -3   6   13.42    5.02
  -6  -3   6   11.49    8.24
  -6   3   7   27.83    7.29
  -6   3   7   17.19    9.00
   6  -3  -7   26.27    7.93
   6  -3  -7   16.06    9.48
   6   3  -7   32.84    7.07
   6   3  -7   15.67    9.32
  -6  -3   7   19.03    6.20
  -6  -3   7   12.25    8.52
  -6   3   8  399.14   59.88
  -6   3   8  370.68   61.68
   6  -3  -8  565.09   61.51
   6  -3  -8  336.59   61.81
   6   3  -8  401.53   59.93
   6   3  -8  382.54   61.93
  -6  -3   8  386.17   62.02
  -6   3   9   93.20   13.52
  -6   3   9   57.34   14.38
   6  -3  -9  100.58   14.12
   6  -3  -9   18.37   13.75
   6   3  -9   95.77   13.52
   6   3  -9   46.83   14.09
  -6  -3   9   52.43   13.21
  -6  -3   9   80.91   16.08
  -6   3  10   53.57    9.09
  -6   3  10   16.06    9.54
   6  -3 -10   37.26    8.34
   6  -3 -10   15.24   10.05
   6   3 -10   22.54    7.44
   6   3 -10   32.09   10.91
  -6  -3  10   42.93    9.37
  -6  -3  10   15.49    8.99
  -6   3  11    6.01    5.09
  -6   3  11   17.59    7.86
   6  -3 -11    9.45    5.12
   6  -3 -11   22.61    9.49
   6   3 -11   26.50    9.75
  -6  -3  11    5.76    5.65
  -6  -3  11   21.23    8.96
  -6   3  12   73.26   13.03
  -6   3  12   67.00   14.33
   6  -3 -12   76.34   12.82
   6  -3 -12   63.54   15.30
   6   3 -12   91.94   16.89
  -6  -3  12   49.06   12.81
  -6   3  13  139.21   23.93
   6  -3 -13  157.10   23.73
   6  -3 -13  161.20   27.41
   6   3 -13  122.33   26.07
  -6  -3  13  162.08   24.77
  -6   3  14  207.19   30.50
   6  -3 -14  184.57   29.64
   6  -3 -14  205.78   33.38
   6   3 -14  172.40   32.66
  -6  -3  14  196.44   30.66
  -6   3  15   23.68    8.17
   6  -3 -15   27.16    6.46
   6  -3 -15   16.94    9.88
   6   3 -15   29.83    8.46
   6   3 -15   18.87    9.55
  -6  -3  15   15.37    6.71
  -6   3  16   17.99    7.04
  -6   3  16   26.77    8.90
   6  -3 -16   19.31    5.91
   6  -3 -16   25.67   10.82
   6   3 -16   20.46    7.97
   6   3 -16   29.98   10.39
  -6  -3  16   22.29    7.58
  -6   3  17   88.04   13.89
   6  -3 -17   72.55   12.75
   6  -3 -17   45.09   14.91
   6   3 -17   72.72   16.56
  -6   3  18  199.21   24.81
   6  -3 -18  118.68   22.52
   6   3 -18  146.06   26.61
  -6   3  19   46.09   11.19
   6  -3 -19   54.36   10.29
  -6   3  20   12.11    5.64
   6  -3 -20   13.93    5.25
   6   3 -20    6.33    6.42
  -6   3  21   -0.59    5.39
   6  -3 -21   -2.74    4.26
   6   3 -21   -3.69    6.38
  -6  -3  21    6.37    6.10
  -6   3  22   52.24   11.58
   6  -3 -22   57.54   11.35
   6   3 -22   48.54   12.84
  -6  -3  22   65.46   12.78
  -6   3  23    8.96    5.61
   6   3 -23   19.65    8.30
  -6  -3  23    8.22    6.64
  -6   3  24   70.32   13.80
   6   3 -24   52.82   14.86
  -6  -3  24  108.73   15.97
  -6   3  25    1.81    5.02
   6   3 -25    0.86    6.25
  -6  -3  25    3.44    4.75
   6   3 -26   -1.34    6.44
  -6  -3  26    1.93    6.06
   6   3 -27   -3.13    6.36
  -6  -3  27   -0.09    5.33
   6   3 -28   24.19   10.43
  -6  -3  28   25.56    8.36
   6   3 -29   17.30    8.69
  -6  -3  29   12.13    7.34
   6   3 -30   33.15   10.57
  -6  -3  30   23.48    8.92
   6   3 -31   -0.93    6.13
  -6  -3  31    5.37    5.10
   6  -3 -32    3.90    4.61
   6   3 -32    1.08    7.10
  -6  -3  32    1.60    5.23
   6  -3 -33    4.70    5.53
   6   3 -33    3.33    6.87
  -6  -3  33    5.88    6.08
   6  -3 -34    3.61    5.37
   6   3 -34   15.72    7.70
   6  -3 -35   -0.32    5.14
   6   3 -35   -4.57    8.59
   6  -3 -36    1.20    6.13
   6   3 -36    0.39    7.19
   6  -3 -37   -2.36    5.77
   6   3 -37    4.45    6.35
   6  -3 -38   -0.78    6.12
  -6   4   1  270.76   31.52
  -6   4   1  192.48   34.05
   6  -4  -1  182.27   30.85
   6  -4  -1  178.17   32.99
   6   4  -1  185.01   29.78
   6   4  -1  163.39   31.81
  -6  -4   1  208.93   30.14
  -6  -4   1  168.63   32.12
  -6   4   2   12.91    6.20
  -6   4   2    9.10    9.25
   6  -4  -2    8.25    6.38
   6  -4  -2    8.92   10.61
   6   4  -2   12.80    4.94
   6   4  -2   26.63    8.68
  -6  -4   2   24.87    6.34
  -6  -4   2    4.06    8.11
  -6   4   3   -0.36    3.86
  -6   4   3   13.33    7.93
   6  -4  -3    5.84    5.35
   6  -4  -3    5.67    8.01
   6   4  -3    5.18    4.73
   6   4  -3    9.77    7.10
  -6  -4   3    4.13    4.09
  -6  -4   3   -3.15    6.57
  -6   4   4   13.01    5.90
  -6   4   4   25.11    9.97
   6  -4  -4   13.50    6.73
   6  -4  -4   19.67    9.84
   6   4  -4   15.47    5.76
   6   4  -4   22.55    8.74
  -6  -4   4   18.31    5.43
  -6  -4   4   15.14    8.65
  -6   4   5  238.95   38.59
  -6   4   5  213.74   40.85
   6  -4  -5  299.94   39.94
   6  -4  -5  325.26   43.48
   6   4  -5  225.43   38.36
   6   4  -5  260.66   41.00
  -6  -4   5  281.77   41.50
  -6   4   6  296.86   42.47
  -6   4   6  226.92   44.02
   6  -4  -6  257.59   42.70
   6  -4  -6  294.17   45.91
   6   4  -6  331.00   43.14
   6   4  -6  287.90   44.85
  -6  -4   6  255.22   42.98
  -6  -4   6  298.98   44.91
  -6   4   7   96.09   15.27
  -6   4   7   83.23   17.25
   6  -4  -7   57.71   15.02
   6  -4  -7   93.69   19.02
   6   4  -7  112.10   16.02
   6   4  -7   69.43   16.94
  -6  -4   7   79.16   15.71
  -6  -4   7   96.50   17.88
  -6   4   8    6.75    5.25
  -6   4   8    4.78    7.71
   6  -4  -8    6.28    5.63
   6  -4  -8    0.80    6.55
   6   4  -8   15.91    8.60
  -6  -4   8   16.35    6.43
  -6  -4   8   12.04    7.65
  -6   4   9   66.12   13.02
  -6   4   9   70.59   15.09
   6  -4  -9   71.72   13.54
   6  -4  -9   67.34   16.97
   6   4  -9   87.03   14.63
   6   4  -9   49.58   14.51
  -6  -4   9   83.84   14.39
  -6  -4   9   82.47   16.29
  -6   4  10   35.91    7.67
  -6   4  10   37.97    9.71
   6  -4 -10   19.52    7.71
   6  -4 -10   39.33   11.29
   6   4 -10   22.26    7.87
   6   4 -10   25.35   10.02
  -6  -4  10   24.46    7.71
  -6  -4  10   35.77   11.11
   6  -4 -11  158.88   25.26
   6  -4 -11  140.88   27.79
   6   4 -11  141.45   25.74
   6   4 -11  149.51   27.76
  -6  -4  11  185.15   26.13
  -6   4  12  138.85   19.64
   6  -4 -12  125.30   19.55
   6  -4 -12   73.02   20.59
   6   4 -12   98.37   19.81
   6   4 -12   97.32   21.17
  -6  -4  12  135.44   20.05
  -6   4  13   50.95   10.95
   6  -4 -13   62.49   11.30
   6  -4 -13   50.95   13.61
   6   4 -13   48.58   12.17
   6   4 -13   67.07   14.74
  -6  -4  13   54.33   11.81
  -6   4  14    2.13    4.31
  -6   4  14    0.93    6.34
   6  -4 -14    1.56    3.96
   6  -4 -14   -2.11    7.62
   6   4 -14    1.60    5.22
   6   4 -14    6.01    8.44
  -6   4  15   91.61   18.36
  -6   4  15   93.75   19.39
   6  -4 -15  117.43   18.47
   6  -4 -15  105.61   22.19
   6   4 -15  122.34   20.54
   6   4 -15  163.29   24.02
  -6   4  16  138.65   24.45
   6  -4 -16  142.16   23.88
   6   4 -16  170.86   26.63
   6   4 -16  192.08   28.84
  -6   4  17   14.93    6.38
   6  -4 -17   20.97    5.81
   6   4 -17   11.43    9.09
  -6   4  18   77.63   12.50
   6  -4 -18   54.88   11.18
   6   4 -18   45.69   14.33
  -6   4  19  113.64   19.70
   6  -4 -19  116.94   18.97
  -6  -4  19  117.73   20.53
  -6   4  20  145.52   23.78
   6  -4 -20  130.82   22.75
   6   4 -20  136.79   25.30
  -6  -4  20  179.80   25.33
   6  -4 -21    4.87    4.56
   6   4 -21    9.05    8.19
  -6  -4  21   12.81    6.48
   6  -4 -22    3.37    4.52
   6   4 -22    7.74    6.78
  -6  -4  22   16.72    6.61
  -6   4  23    0.80    4.87
   6  -4 -23   -0.76    3.98
   6   4 -23   -0.40    5.64
  -6  -4  23   -1.48    5.34
   6   4 -24    2.47    5.79
  -6  -4  24   -4.23    5.77
   6   4 -25    7.36    6.75
  -6  -4  25    5.51    6.02
   6   4 -26    9.37    7.44
  -6  -4  26    3.18    6.89
   6   4 -27   36.84   10.03
  -6  -4  27    2.48    5.47
   6   4 -28   23.99    9.62
  -6  -4  28   18.84    7.85
   6   4 -29   -5.38    8.32
  -6  -4  29   -3.89    6.26
   6   4 -30   10.38    7.49
  -6  -4  30   17.78    7.18
   6   4 -31    1.39    7.85
  -6  -4  31   -2.77    5.86
   6   4 -32   20.11    9.32
  -6  -4  32   12.81    7.48
   6  -4 -33   13.64    5.71
   6   4 -33    7.08    7.74
  -6  -4  33    7.50    6.30
   6  -4 -34   -0.00    4.55
   6   4 -34   -1.21    6.68
  -6  -4  34    1.73    6.28
   6  -4 -35    2.19    4.93
   6   4 -35    0.03    6.25
   6  -4 -36   15.27    6.23
   6   4 -36    8.71    8.64
   6  -4 -37    2.97    4.63
   6   4 -37   -4.58    7.99
  -6   5   1   24.18   10.84
   6  -5  -1    9.10    5.77
   6  -5  -1   11.06    8.74
   6   5  -1   13.42    4.85
   6   5  -1   13.40    5.75
  -6  -5   1   13.18    5.45
  -6  -5   1   16.09    8.00
  -6   5   2  105.49   17.73
  -6   5   2   70.51   20.19
   6  -5  -2  121.98   19.01
   6  -5  -2  120.61   21.54
   6   5  -2   90.51   17.34
   6   5  -2  111.52   18.52
   6   5  -2  128.11   20.63
  -6  -5   2  106.51   18.67
  -6  -5   2   90.18   19.92
  -6   5   3  176.93   21.19
  -6   5   3  126.67   23.66
   6  -5  -3  132.04   20.95
   6  -5  -3  143.83   24.07
   6   5  -3  123.27   20.17
   6   5  -3  152.78   21.39
   6   5  -3   35.63   19.58
  -6  -5   3  128.17   20.82
  -6  -5   3  121.27   22.35
  -6   5   4  111.92   18.79
  -6   5   4  101.67   21.33
   6  -5  -4   99.06   19.12
   6  -5  -4  178.85   24.78
   6   5  -4  107.50   18.90
   6   5  -4   82.08   18.69
   6   5  -4  131.52   21.70
  -6  -5   4  128.15   19.77
  -6  -5   4  117.11   21.34
  -6   5   5    0.41    3.91
  -6   5   5    8.34    8.08
   6  -5  -5    4.78    5.42
   6  -5  -5   -1.05    7.75
   6   5  -5    2.54    4.94
   6   5  -5   -0.54    6.99
  -6  -5   5    2.56    4.43
  -6  -5   5   -2.01    7.27
  -6   5   6    1.88    4.12
  -6   5   6    0.93    7.33
   6  -5  -6    3.53    4.65
   6  -5  -6    2.86    7.54
   6   5  -6    0.55    4.19
   6   5  -6    0.30    6.57
  -6  -5   6    4.15    4.78
  -6  -5   6   -3.95    6.77
  -6   5   7   65.61   11.74
  -6   5   7   94.31   16.28
   6  -5  -7   52.12   12.37
   6  -5  -7   68.41   15.65
   6   5  -7   66.00   12.97
   6   5  -7   25.88   11.95
  -6  -5   7   64.96   12.26
  -6  -5   7   71.59   15.14
  -6   5   8   68.79   11.66
  -6   5   8   67.09   14.76
   6  -5  -8   49.56   11.58
   6  -5  -8   79.29   15.74
   6   5  -8   53.82   12.38
   6   5  -8   63.48   14.38
  -6  -5   8   40.55   11.11
  -6  -5   8   70.17   15.21
  -6   5   9   83.45   16.71
  -6   5   9   82.05   19.03
   6  -5  -9  101.04   17.96
   6  -5  -9  109.11   21.21
   6   5  -9  107.15   18.40
   6   5  -9  107.94   20.56
  -6  -5   9  124.69   18.48
  -6   5  10   62.51   10.98
   6  -5 -10   44.94   10.68
   6  -5 -10   41.98   14.03
   6   5 -10   55.46   11.86
   6   5 -10   34.82   11.88
  -6  -5  10   51.15   10.74
  -6   5  11    4.57    4.74
   6  -5 -11    3.00    5.37
   6  -5 -11    8.21    8.81
   6   5 -11   -1.27    4.55
   6   5 -11    0.00    5.78
  -6   5  12    4.19    7.17
   6  -5 -12    6.77    5.11
   6  -5 -12    5.44    9.24
   6   5 -12    2.92    5.34
   6   5 -12    7.39    8.30
  -6   5  13  255.31   39.02
  -6   5  13  274.56   40.93
   6  -5 -13  296.58   39.80
   6  -5 -13  223.91   41.83
   6   5 -13  262.95   40.79
   6   5 -13  209.11   41.04
  -6   5  14  297.82   43.66
  -6   5  14  280.92   44.94
   6  -5 -14  291.98   43.70
   6  -5 -14  286.86   46.93
   6   5 -14  290.17   45.35
   6   5 -14  275.75   46.66
  -6   5  15    0.15    4.46
   6  -5 -15   -2.87    4.80
   6   5 -15   -0.39    5.75
   6   5 -15   -3.80    7.31
  -6   5  16   25.84    7.05
   6  -5 -16   23.24    5.92
   6   5 -16    6.16    7.20
   6   5 -16    4.26    9.83
  -6  -5  16   16.08    6.76
  -6   5  17    1.61    4.11
   6  -5 -17   -0.65    4.10
   6   5 -17    7.07    8.38
  -6  -5  17    1.41    5.02
  -6   5  18  108.23   20.50
   6  -5 -18  128.61   20.48
   6   5 -18  117.72   24.81
  -6  -5  18  162.18   23.06
  -6   5  19   34.09    8.33
   6  -5 -19   27.09    7.44
  -6  -5  19   35.45    9.29
   6  -5 -20   24.64    6.04
   6   5 -20   13.99    7.93
  -6  -5  20   20.86    7.90
   6  -5 -21    1.63    3.85
   6   5 -21    5.97    6.99
  -6  -5  21    6.18    6.10
   6  -5 -22    0.23    3.44
   6   5 -22   -4.07    7.52
  -6  -5  22    0.03    5.78
   6   5 -23   79.14   15.34
  -6  -5  23   47.23   12.11
   6   5 -24   59.89   12.44
  -6  -5  24   18.99    9.13
   6   5 -25    3.91    8.39
  -6  -5  25   15.49    7.22
   6   5 -26    3.81    6.57
  -6  -5  26    8.65    6.35
   6   5 -27    0.28    6.83
  -6  -5  27    0.27    5.32
   6   5 -28   12.43    9.11
  -6  -5  28    8.72    7.22
   6   5 -29   15.17    8.56
  -6  -5  29   17.67    7.71
   6   5 -30   17.55    8.77
  -6  -5  30    2.38    6.81
   6   5 -31   -2.16    7.44
  -6  -5  31   -2.31    5.74
   6   5 -32   -2.74    8.04
  -6  -5  32    2.67    6.46
   6   5 -33   13.97    8.77
   6   5 -34    6.84    7.88
  -6  -5  34   21.94    8.27
   6  -5 -35    0.62    4.49
   6   5 -35   13.78    9.79
  -6  -5  35    4.13    5.91
   6  -5 -36    6.37    5.65
   6   5 -36    2.07    7.33
   6  -5 -37    0.10    4.87
   6   5 -37    3.48    7.89
  -6   6   1  193.73   30.37
   6  -6  -1  166.69   26.33
   6  -6  -1  173.95   29.43
   6   6  -1  133.92   25.71
  -6  -6   1  157.85   25.82
  -6  -6   1  153.96   27.92
  -6   6   2   46.28   13.30
   6  -6  -2   29.90    9.18
   6  -6  -2   24.07   11.41
   6   6  -2   45.52    9.84
  -6  -6   2   43.39    9.37
  -6  -6   2   24.98   10.05
  -6   6   3    3.14    6.99
   6  -6  -3    6.13    5.74
   6  -6  -3   16.53    8.81
   6   6  -3    9.45    5.77
  -6  -6   3    9.69    5.18
  -6  -6   3    4.12    7.37
  -6   6   4   35.79   11.74
   6  -6  -4   27.15    7.59
   6  -6  -4   -3.72    8.31
   6   6  -4   37.86    8.86
  -6  -6   4   30.25    7.65
  -6  -6   4   13.90    8.08
  -6   6   5  153.62   25.85
   6  -6  -5  123.40   22.33
   6  -6  -5  148.15   25.74
   6   6  -5  105.18   22.14
  -6  -6   5  142.63   22.57
  -6  -6   5  154.87   25.23
  -6   6   6  132.48   18.70
  -6   6   6   82.60   20.28
   6  -6  -6   95.60   18.27
   6  -6  -6   83.64   20.66
   6   6  -6  102.22   19.35
  -6  -6   6  105.16   18.62
  -6  -6   6  134.83   21.95
  -6   6   7   66.50   12.26
  -6   6   7   68.36   15.30
   6  -6  -7   58.54   12.59
   6  -6  -7   49.52   15.16
   6   6  -7   62.09   13.39
  -6  -6   7   72.97   13.28
  -6   6   8   11.19    5.04
  -6   6   8    7.42    7.96
   6  -6  -8   17.77    6.70
   6  -6  -8    1.83    8.74
   6   6  -8   23.95    8.13
  -6   6   9  107.61   19.61
   6  -6  -9  131.73   20.87
   6  -6  -9  105.44   23.51
   6   6  -9  137.31   22.14
  -6   6  10   94.91   16.70
   6  -6 -10   84.86   16.85
   6  -6 -10  107.36   21.20
   6   6 -10  105.22   18.57
  -6   6  11   68.83   12.51
  -6   6  11   50.72   14.21
   6  -6 -11   69.93   13.17
   6  -6 -11   45.27   15.54
   6   6 -11   76.84   14.56
  -6   6  12   84.25   14.62
   6  -6 -12   65.23   14.59
   6  -6 -12   81.70   18.74
   6   6 -12   90.46   16.83
   6   6 -12   89.93   18.10
  -6   6  13    0.55    4.27
   6  -6 -13   -0.08    4.72
   6   6 -13   -0.48    5.83
   6   6 -13   -0.59    8.45
  -6  -6  13    2.03    5.15
  -6   6  14    0.49    4.16
   6  -6 -14    5.27    4.77
   6   6 -14    2.78    7.08
   6   6 -14    4.57    9.24
  -6  -6  14   -0.99    5.48
  -6   6  15   63.66   12.57
   6  -6 -15   74.28   13.33
   6   6 -15   62.48   14.76
   6   6 -15  104.83   18.35
  -6  -6  15   59.36   13.19
  -6   6  16   10.73    5.11
   6  -6 -16    9.49    5.78
   6   6 -16   15.22    8.13
   6   6 -16   17.71    9.67
  -6  -6  16    8.63    5.95
  -6   6  17   22.27    6.26
   6  -6 -17   27.16    6.73
   6   6 -17   12.86   10.88
  -6  -6  17    3.04    6.61
   6  -6 -18   44.43   10.43
   6   6 -18   58.48   15.52
  -6  -6  18   83.80   14.02
   6  -6 -19   32.16    6.70
  -6  -6  19    5.91    5.68
   6  -6 -20   -2.47    4.18
   6   6 -20   -0.42    7.61
  -6  -6  20    7.25    6.08
   6  -6 -21   24.42    6.22
   6   6 -21    6.53    8.22
  -6  -6  21   35.80    9.42
   6   6 -22   18.07    8.38
  -6  -6  22   12.24    6.92
   6   6 -23   50.56   12.23
  -6  -6  23   22.94    9.73
   6   6 -24    4.39    6.88
  -6  -6  24   -1.71    7.17
   6   6 -25   27.39   10.91
  -6  -6  25   22.17    9.01
   6   6 -26   30.46   12.05
  -6  -6  26   35.75   10.59
   6   6 -27   22.21   10.33
  -6  -6  27   21.30    8.32
   6   6 -28   -1.66    8.23
  -6  -6  28    5.73    6.85
   6   6 -29   -2.93    7.81
  -6  -6  29    4.06    6.77
   6   6 -30    4.11    6.98
  -6  -6  30    0.29    6.81
   6   6 -31   16.49    9.43
  -6  -6  31    8.41    7.55
   6   6 -32   -3.22    7.52
  -6  -6  32   12.39    7.92
   6   6 -33    9.62    8.44
  -6  -6  33   10.48    7.72
   6   6 -34   -0.07    6.53
  -6  -6  34    3.16    6.35
   6   6 -35   -1.22    7.15
  -6  -6  35    2.09    6.59
   6  -6 -36    2.49    4.41
   6   6 -36    3.19    7.42
  -6  -6  36   -3.31    6.24
   6  -6 -37    6.38    4.86
  -6  -6  37    7.49    6.94
  -6   7   1   20.16   10.50
   6  -7  -1    0.25    5.29
   6  -7  -1   14.15   10.29
   6   7  -1    7.30    6.18
  -6  -7   1    7.83    5.45
  -6  -7   1   15.29    9.01
  -6   7   2   -0.90    8.94
   6  -7  -2    6.63    6.47
   6  -7  -2   19.25    9.59
   6   7  -2    8.53    6.22
  -6  -7   2    8.13    5.30
  -6  -7   2   16.81    7.95
  -6   7   3  234.65   44.98
   6  -7  -3  307.00   43.05
   6  -7  -3  300.90   45.52
   6   7  -3  264.68   43.05
  -6  -7   3  283.13   42.18
  -6  -7   3  251.22   44.07
  -6   7   4   57.68   17.06
   6  -7  -4   86.73   15.29
   6  -7  -4   78.34   18.09
   6   7  -4   65.63   15.13
  -6  -7   4   87.33   14.85
  -6   7   5   27.94   12.76
   6  -7  -5   22.56    8.32
   6  -7  -5   25.47   10.65
   6   7  -5   39.05    9.71
  -6   7   6   15.59   10.13
   6  -7  -6   29.68    8.00
   6  -7  -6   32.24   10.41
   6   7  -6    7.99    6.85
  -6   7   7   12.63    9.62
   6  -7  -7   20.79    7.18
   6  -7  -7   30.97   11.58
   6   7  -7   23.31    8.37
   6  -7  -8   46.42   11.20
   6  -7  -8   81.87   16.69
   6   7  -8   42.98   11.94
   6  -7  -9  138.76   23.01
   6  -7  -9  151.00   26.51
   6   7  -9  121.86   23.76
  -6   7  10    0.33    4.05
   6  -7 -10    4.97    6.04
   6   7 -10    6.12    6.03
  -6  -7  10    5.22    6.11
  -6   7  11    0.03    3.56
   6  -7 -11    1.07    5.37
   6   7 -11    0.19    6.07
  -6  -7  11    3.87    6.08
  -6   7  12   31.44    7.53
   6  -7 -12   12.36    6.70
   6   7 -12   19.64    8.54
  -6  -7  12   12.76    7.35
  -6   7  13  157.98   25.32
   6  -7 -13  161.43   26.13
   6   7 -13  147.61   27.65
  -6  -7  13  162.26   26.46
  -6   7  14    2.63    5.36
   6  -7 -14    4.63    5.67
   6   7 -14    6.24    6.45
  -6  -7  14   -0.02    4.68
  -6   7  15    3.87    4.58
   6  -7 -15    7.42    5.45
   6   7 -15    3.52    6.01
  -6  -7  15   -2.55    5.73
   6  -7 -16    4.46    5.16
   6   7 -16    1.49    6.60
  -6  -7  16    0.68    5.02
   6  -7 -17    3.78    4.83
  -6  -7  17   -4.22    6.40
   6  -7 -18    3.50    4.75
  -6  -7  18   -0.60    6.20
   6  -7 -19   71.06   13.72
   6   7 -19   72.74   17.45
  -6  -7  19   92.29   16.41
   6   7 -20    1.31    6.37
  -6  -7  20    7.47    6.55
   6   7 -21   15.38    9.40
  -6  -7  21   13.53    7.11
   6   7 -22    7.35    8.45
  -6  -7  22   -0.78    5.23
   6   7 -23   27.43   10.46
  -6  -7  23   35.46   10.19
   6   7 -24    5.56    8.43
  -6  -7  24   15.54    7.60
   6   7 -25   18.54    9.63
  -6  -7  25   27.33    9.40
   6   7 -26    3.12    7.22
  -6  -7  26   -5.54    6.73
   6   7 -27   -3.81    7.38
  -6  -7  27   -1.40    6.25
   6   7 -28    7.38    8.54
  -6  -7  28   11.45    7.17
   6   7 -29   43.69   12.55
  -6  -7  29   24.94   10.84
   6   7 -30   -0.39    6.36
  -6  -7  30    0.08    5.61
   6   7 -31    8.82    8.54
  -6  -7  31    5.04    6.52
   6   7 -32   11.42    8.59
  -6  -7  32   -1.83    6.28
   6   7 -33   -1.12    8.00
  -6  -7  33   12.39    7.66
   6   7 -34    2.87    8.43
  -6  -7  34   -0.61    7.27
   6   7 -35   11.47    9.36
  -6  -7  35   13.29    8.38
   6   7 -36   -2.19    7.11
  -6  -7  36   -1.64    6.80
  -6  -7  37   -2.25    6.08
  -6  -7  38    9.60    8.34
  -6   8   1  100.15   25.50
   6  -8  -1  122.78   24.19
   6   8  -1  154.93   23.19
  -6  -8   1  116.63   21.05
  -6   8   2    1.75    9.30
   6  -8  -2    2.98    5.63
   6  -8  -2   11.36    8.81
   6   8  -2   13.86    6.86
  -6   8   3    2.38    9.92
   6  -8  -3   -0.38    5.31
   6  -8  -3   -3.89    7.85
   6   8  -3    0.07    6.82
  -6   8   4   -6.58   10.28
   6  -8  -4    1.95    5.57
   6  -8  -4   -2.26    8.34
   6   8  -4   -3.23    7.05
   6  -8  -5  234.33   35.03
   6   8  -5  200.12   35.58
   6  -8  -6    1.63    5.91
   6   8  -6   17.09    7.35
   6  -8  -7   99.20   18.23
   6   8  -7   73.52   18.74
  -6  -8   7  126.39   18.92
   6  -8  -8    0.82    5.74
   6   8  -8   17.58    7.73
  -6  -8   8    2.53    5.31
   6  -8  -9  145.11   24.53
   6   8  -9  135.52   25.93
  -6  -8   9  150.72   24.67
   6  -8 -10   50.21   12.05
   6   8 -10   64.04   14.40
  -6  -8  10   49.79   12.26
   6  -8 -11   71.95   16.78
   6   8 -11  102.25   19.97
  -6  -8  11  122.98   18.55
   6  -8 -12   23.91    8.12
   6   8 -12   31.00   10.57
  -6  -8  12   31.87    9.49
   6  -8 -13    6.67    6.58
   6   8 -13   11.49    7.91
  -6  -8  13    3.64    5.42
  -6   8  14    1.71    4.65
   6  -8 -14   -2.57    5.58
   6   8 -14    1.79    6.87
  -6  -8  14    7.48    6.13
   6  -8 -15  114.07   20.84
   6   8 -15  129.69   24.22
  -6  -8  15  126.37   21.97
   6  -8 -16    3.35    5.34
   6   8 -16    5.57    6.06
  -6  -8  16    0.44    6.47
   6  -8 -17   44.63   10.84
  -6  -8  17   61.34   12.63
  -6  -8  18   -1.56    5.90
   6   8 -19   22.11   10.65
  -6  -8  19   13.46    8.24
   6   8 -20   -4.62    8.09
  -6  -8  20   -0.44    6.06
   6   8 -21   11.60    8.44
  -6  -8  21    7.96    6.81
   6   8 -22    7.28    8.52
  -6  -8  22   -1.17    5.82
   6   8 -23    7.84    8.57
  -6  -8  23    6.12    6.96
   6   8 -24    3.35    7.70
  -6  -8  24   -1.70    5.47
   6   8 -25   11.51    9.34
  -6  -8  25    4.99    6.16
   6   8 -26    2.10    8.08
  -6  -8  26    2.75    6.58
   6   8 -27   14.31    9.18
  -6  -8  27   17.48    8.17
   6   8 -28   12.07    8.51
  -6  -8  28   -2.84    6.14
   6   8 -29   -1.94    7.26
  -6  -8  29   -0.55    5.84
   6   8 -30   -0.52    7.51
  -6  -8  30   -1.30    6.02
   6   8 -31    6.00    9.17
  -6  -8  31    3.84    6.85
   6   8 -32   -4.74    9.14
  -6  -8  32    5.61    7.00
   6   8 -33   -1.08    7.72
  -6  -8  33    9.06    7.30
   6   8 -34   -0.49    7.53
  -6  -8  34   -1.04    6.31
   6   8 -35    5.10    7.59
  -6  -8  35    4.78    6.52
   6   8 -36   -2.79    7.25
  -6  -8  36    2.74    6.57
  -6  -8  37    5.59    7.53
  -6  -9   4   15.20    7.11
  -6  -9   5    3.33    5.60
   6  -9  -6   17.43    7.23
   6   9  -6   10.95    7.71
  -6  -9   6   17.27    7.40
   6  -9  -7   11.60    6.50
   6   9  -7   15.17    7.64
  -6  -9   7    9.39    6.59
   6  -9  -8   -0.37    6.13
   6   9  -8   -2.12    7.54
  -6  -9   8    0.82    5.38
   6  -9  -9   98.93   17.56
   6   9  -9   78.25   18.43
  -6  -9   9   90.32   17.67
   6  -9 -10    6.06    6.30
   6   9 -10    6.94    7.55
  -6  -9  10    6.88    6.18
   6  -9 -11   -2.27    5.58
   6   9 -11   -2.55    7.20
  -6  -9  11   -0.52    5.61
   6  -9 -12    2.51    6.01
   6   9 -12   -4.72    7.77
  -6  -9  12    6.23    6.19
   6  -9 -13  108.40   17.44
   6   9 -13   56.55   18.24
  -6  -9  13   99.82   17.64
   6  -9 -14   11.77    6.55
   6   9 -14    4.52    7.17
  -6  -9  14    5.41    6.20
   6  -9 -15   11.51    6.91
   6   9 -15   30.86   10.84
  -6  -9  15   26.51    8.23
   6  -9 -16    9.65    6.39
   6   9 -16    8.82    7.55
  -6  -9  16   14.14    7.04
  -6  -9  17    3.76    5.84
  -6  -9  18    6.31    7.26
   6   9 -19   48.29   14.11
  -6  -9  19   40.25   11.14
   6   9 -20   -0.55    7.98
  -6  -9  20    9.52    6.37
   6   9 -21   -2.28    7.18
  -6  -9  21   -0.20    6.62
   6   9 -22    4.54    6.67
  -6  -9  22   -1.62    5.85
   6   9 -23   54.85   13.99
  -6  -9  23   26.28   10.55
   6   9 -24   -2.71    7.73
  -6  -9  24   -0.75    6.58
   6   9 -25   -2.31    7.97
  -6  -9  25    2.57    7.51
   6   9 -26    4.38    7.76
  -6  -9  26   -2.75    6.17
   6   9 -27    1.77    6.55
  -6  -9  27    3.16    6.89
   6   9 -28    2.16    6.55
  -6  -9  28    3.81    6.91
   6   9 -29   20.72   10.51
  -6  -9  29    6.87    8.36
   6   9 -30    7.17    8.03
  -6  -9  30   -3.63    7.25
   6   9 -31   -3.34    8.64
  -6  -9  31   -2.88    7.45
   6   9 -32    0.89    7.56
  -6  -9  32   -1.03    6.72
   6   9 -33    0.54    7.83
  -6  -9  33    2.87    7.04
   6   9 -34   -1.79    7.53
  -6  -9  34   -0.69    6.95
   6   9 -35   -5.08    8.02
  -6  -9  35   -0.83    6.60
   6 -10  -1   29.35    9.51
  -6 -10   1   34.93    9.37
   6 -10  -2   16.76    8.14
  -6 -10   2    5.66    5.95
   6 -10  -3   -5.23    6.95
  -6 -10   3   -2.46    6.02
  -6 -10   4    5.91    5.90
  -6 -10   5   35.35   10.09
  -6 -10   6    2.60    5.19
  -6 -10   7   39.02   10.21
  -6 -10   8   -1.18    5.45
   6 -10  -9    0.53    5.72
  -6 -10   9    7.09    6.88
   6 -10 -10    2.26    6.56
  -6 -10  10   -3.16    5.70
   6 -10 -11  114.21   22.37
  -6 -10  11  154.29   24.03
   6 -10 -12    0.57    5.14
  -6 -10  12   -1.14    6.39
   6 -10 -13   15.93    7.70
  -6 -10  13   19.93    8.50
   6 -10 -14    7.36    6.80
  -6 -10  14   -0.06    6.22
  -6 -10  15   82.08   17.13
   6  10 -16   -1.34    8.37
  -6 -10  16    3.80    5.54
  -6 -10  17   37.51   11.28
  -6 -10  18    5.66    8.35
   6  10 -19   -0.03    5.61
  -6 -10  19    7.21    6.37
   6  10 -20   -0.63    6.31
  -6 -10  20    4.34    6.59
   6  10 -21   47.12   13.96
  -6 -10  21   43.92   12.03
   6  10 -22   -1.23    8.17
  -6 -10  22   -1.90    7.16
   6  10 -23    1.72    7.63
  -6 -10  23    2.53    7.12
   6  10 -24   -1.59    7.24
  -6 -10  24    1.13    5.46
   6  10 -25    9.51    8.00
  -6 -10  25   14.34    7.85
   6  10 -26   -1.66    6.49
  -6 -10  26   -4.46    7.79
   6  10 -27    6.90    8.01
  -6 -10  27   22.00    9.40
   6  10 -28   -2.06    8.87
  -6 -10  28   -1.03    5.85
   6  10 -29   -2.91    8.66
  -6 -10  29   -4.00    7.95
   6  10 -30   10.08    9.20
  -6 -10  30   -1.90    7.03
   6  10 -31    5.53    7.68
  -6 -10  31    6.91    6.54
   6  10 -32   -2.84    8.24
  -6 -10  32    6.39    8.21
   6  10 -33   -1.08    8.41
   6  10 -34   -0.29    7.65
   6  10 -35   19.21   10.87
   6 -11  -1    8.81    6.31
  -6 -11   1    4.97    5.88
   6 -11  -2   -1.55    6.37
  -6 -11   2   -1.97    5.55
   6 -11  -3   21.23    8.54
  -6 -11   3   30.72    9.30
   6 -11  -4    6.32    7.08
  -6 -11   4    6.71    5.92
   6 -11  -5    0.00    5.42
  -6 -11   5    0.09    5.49
   6 -11  -6    2.95    5.47
  -6 -11   6    6.35    6.63
   6 -11  -7   14.15    6.91
  -6 -11   7   15.45    6.98
  -6 -11   8    8.03    6.99
  -6 -11   9   47.55   12.17
  -6 -11  10    1.32    5.57
  -6 -11  11    5.70    6.19
  -6 -11  12    3.39    5.79
  -6 -11  13   58.31   13.39
  -6 -11  14   -2.20    6.59
  -6 -11  15   38.09   11.34
  -6 -11  16    3.07    5.75
  -6 -11  17    7.07    7.04
  -6 -11  18   -1.06    6.79
  -6 -11  19   43.46   11.44
  -6 -11  20   -2.34    7.23
  -6 -11  21    8.92    7.79
  -6 -11  22   -3.72    6.81
  -6 -11  23   35.29   11.07
  -6 -11  24   -3.68    6.65
  -6 -11  25   18.00    8.01
  -6 -11  26    9.85    7.40
  -6 -11  27   11.13    8.31
  -6 -11  28    4.53    7.05
  -6 -11  29   10.59    8.68
  -6 -11  30    1.63    6.12
   6 -12  -1   58.07   14.42
  -6 -12   1   72.50   14.33
   6 -12  -2    2.32    6.02
  -6 -12   2   -1.60    6.03
   6 -12  -3   -2.17    5.63
  -6 -12   3    0.61    5.87
   6 -12  -4   19.29    7.88
  -6 -12   4    0.64    5.24
   6 -12  -5   44.44   12.62
  -6 -12   5   76.57   14.07
   6 -12  -6   -2.06    6.12
  -6 -12   6   -0.40    5.53
   6 -12  -7    1.34    5.67
  -6 -12   7   15.21    7.17
   6 -12  -8   -0.99    5.65
  -6 -12   8    3.27    5.78
   6 -12  -9    5.95    5.99
  -6 -12   9    8.11    6.78
   6 -12 -10    5.06    6.26
  -6 -12  10    1.35    6.12
  -6 -12  11   39.45   11.56
  -6 -12  12    2.39    5.83
  -6 -12  13    6.80    7.23
  -6 -12  14    2.06    6.99
  -6 -12  15   22.12    8.45
  -6 -12  16   -6.01    6.69
  -6 -12  17   -2.53    6.35
  -6 -12  18  -10.77    8.60
  -6 -12  19   -4.18    6.82
  -6 -12  20    4.66    7.84
  -6 -12  21   20.34    9.63
  -6 -12  22    1.06    6.51
  -6 -12  23   -1.79    6.40
  -6 -12  24    2.27    7.40
  -6 -12  25   -2.99    7.49
  -6 -12  26   -1.12    6.69
  -6 -12  27   22.36   10.52
   6 -13  -1   12.25    8.28
  -6 -13   1    7.48    6.92
   6 -13  -2    1.55    6.12
  -6 -13   2   10.17    7.44
   6 -13  -3   69.20   16.06
  -6 -13   3   78.20   15.79
   6 -13  -4    4.26    7.00
  -6 -13   4   15.62    7.48
   6 -13  -5    6.85    6.82
  -6 -13   5   11.23    7.52
   6 -13  -6    1.47    6.38
  -6 -13   6   14.29    7.56
   6 -13  -7   24.92    8.27
  -6 -13   7   12.86    8.23
   6 -13  -8   15.03    7.33
  -6 -13   8   13.36    7.98
   6 -13  -9   32.09   10.68
  -6 -13   9   68.13   13.40
  -6 -13  10   -1.91    5.69
  -6 -13  11    5.68    6.59
  -6 -13  12   26.40    9.34
  -6 -13  13   11.53    8.46
  -6 -13  14    4.22    6.21
  -6 -13  15    5.25    7.59
  -6 -13  16    1.05    5.14
  -6 -13  17    5.58    7.28
  -6 -13  18   11.91    8.14
  -6 -13  19   13.52    8.24
  -6 -13  20    1.01    6.63
  -6 -13  21    1.45    5.83
  -6 -13  22    2.44    5.56
  -6 -13  23    5.89    7.08
  -6 -13  24   -0.64    5.62
   6 -14  -1   17.41    9.00
  -6 -14   1   21.36    8.17
   6 -14  -2    6.03    6.45
  -6 -14   2   12.18    6.75
   6 -14  -3   -4.18    7.10
  -6 -14   3    7.03    6.25
   6 -14  -4    0.40    6.47
  -6 -14   4    2.58    7.02
   6 -14  -5   31.17   10.63
  -6 -14   5   48.46   11.46
   6 -14  -6   13.68    8.26
  -6 -14   6   25.56    9.46
   6 -14  -7   25.90    8.64
  -6 -14   7    6.47    7.04
  -6 -14   8    1.05    6.45
  -6 -14   9   16.62    7.93
  -6 -14  10    3.99    7.29
  -6 -14  11   20.99    9.26
  -6 -14  12   -0.31    6.77
  -6 -14  13    0.90    6.53
  -6 -14  14   -2.20    6.63
  -6 -14  15    2.64    7.77
  -6 -14  16    1.54    6.58
  -6 -14  17    0.32    6.22
  -6 -14  18   -0.45    6.45
  -6 -14  19    2.15    6.09
  -6 -14  20    3.45    7.46
  -6 -14  21   -0.52    6.21
   6 -15  -1    2.18    6.18
  -6 -15   1    1.59    6.90
   6 -15  -2    6.04    6.53
  -6 -15   2    1.56    6.45
   6 -15  -3    9.39    7.44
  -6 -15   3    7.80    8.03
   6 -15  -4    0.46    6.44
  -6 -15   4    0.75    6.07
   6 -15  -5   -4.87    6.85
  -6 -15   5   -0.67    5.87
  -6 -15   6    5.95    6.85
  -6 -15   7    8.53    6.79
  -6 -15   8   -2.45    6.53
  -6 -15   9   -0.31    5.79
  -6 -15  10    6.48    6.78
  -6 -15  11    1.57    5.80
  -6 -15  12    6.62    7.20
  -6 -15  13   11.66    8.02
  -6 -15  14    2.78    7.07
  -6 -15  15    3.34    7.08
  -6 -15  16    4.62    6.53
  -6 -15  17    1.73    7.12
  -6 -15  18    1.83    8.38
   6 -16  -1    4.95    6.87
  -6 -16   1    8.73    7.45
   6 -16  -2    2.16    7.03
  -6 -16   2    7.07    6.53
   6 -16  -3    1.01    6.62
  -6 -16   3   -0.97    5.88
  -6 -16   4    4.08    6.95
  -6 -16   5   -1.93    7.22
  -6 -16   6    1.63    7.34
  -6 -16   7   -5.91    8.14
  -6 -16   8   -2.01    6.93
  -6 -16   9    5.74    7.14
  -6 -16  10   -2.01    6.16
  -6 -16  11    4.26    7.54
  -6 -16  12   -2.08    6.44
  -6 -16  13   -0.02    6.08
  -6 -16  14    8.79    8.44
   6 -17  -1    5.66    6.26
  -6 -17   2   -3.97    6.87
  -6 -17   3   10.59    7.77
  -6 -17   4    4.95    6.55
  -6 -17   5    0.85    7.01
  -6 -17   6   -1.44    6.73
  -6 -17   7    1.11    5.40
  -6 -17   8   -3.17    6.29
  -6 -17   9   -0.58    5.61
  -6 -17  10    4.01    7.34
  -6 -17  11    4.94    7.86
  -6 -18   5    1.40    7.32
  -6 -18   6   -0.14    7.08
  -6 -18   7   -3.89    6.49
  -5   0   1    2.84    4.40
  -5   0   1    3.62    5.62
   5   0  -1    1.84    4.72
   5   0  -1   -1.03    7.93
  -5   0   2   -1.24    4.27
  -5   0   2   -0.33    7.07
   5   0  -2    5.19    4.94
   5   0  -2   -2.17    7.03
  -5   0   3   85.66   15.66
  -5   0   3   93.82   18.25
   5   0  -3  105.64   16.14
   5   0  -3   80.95   18.06
  -5   0   4   -0.04    4.56
  -5   0   4   -2.89    7.27
   5   0  -4    0.83    4.24
   5   0  -4   -1.39    7.41
  -5   0   5 2409.94  344.45
  -5   0   5 2540.14  346.34
   5   0  -5 2299.65  344.05
   5   0  -5 2697.96  346.73
  -5   0   6   -0.19    4.67
  -5   0   6    5.28    6.91
   5   0  -6   -2.32    4.61
   5   0  -6    2.27    7.01
  -5   0   7   79.14   14.02
  -5   0   7   71.15   15.84
   5   0  -7   77.20   13.42
   5   0  -7   83.24   16.41
  -5   0   8   -4.47    4.95
  -5   0   8    4.35    7.64
   5   0  -8   -0.91    4.19
   5   0  -8   -5.69    8.61
  -5   0   9  545.09   82.48
  -5   0   9  683.81   85.07
   5   0  -9  529.21   82.14
   5   0  -9  619.98   85.05
  -5   0  10   -1.10    4.48
  -5   0  10    1.35    6.42
   5   0 -10    6.05    3.88
   5   0 -10   -1.28    7.42
  -5   0  11   27.83    7.60
  -5   0  11   31.92    9.52
   5   0 -11   29.23    6.96
   5   0 -11   51.92   11.12
  -5   0  12   -1.99    3.63
  -5   0  12   -0.05    6.50
   5   0 -12   -0.77    3.29
   5   0 -12   -0.83    6.17
  -5   0  13   15.46    4.97
  -5   0  13    4.59    6.20
   5   0 -13   11.71    4.74
   5   0 -13   11.52    7.57
  -5   0  14   -0.72    3.70
   5   0 -14    1.81    3.52
   5   0 -14   -2.51    6.54
  -5   0  15  118.82   20.43
  -5   0  15  131.16   19.73
   5   0 -15  136.19   20.28
   5   0 -15   91.90   21.58
  -5   0  16   -0.99    3.95
  -5   0  16   -0.62    3.32
   5   0 -16    0.66    5.58
  -5   0  17   89.41   13.85
  -5   0  17   50.54   12.02
   5   0 -17  134.37   17.81
  -5   0  18   -1.93    4.24
  -5   0  18   -0.99    3.37
   5   0 -18   -0.70    5.51
  -5   0  19  139.35   19.82
  -5   0  19  135.60   18.97
   5   0 -19   65.71   19.57
  -5   0  20   -2.62    4.29
  -5   0  20    3.07    4.05
   5   0 -20   -5.04    7.94
  -5   0  21  226.72   34.95
  -5   0  22    1.22    4.08
  -5   0  23    3.40    5.00
   5   0 -23    1.79    4.85
  -5   0  24   -1.66    4.30
   5   0 -24   -1.30    5.89
  -5   0  25   38.48    8.63
   5   0 -25   24.03    7.78
  -5   0  26   -0.72    4.52
   5   0 -26    2.28    5.78
  -5   0  27   43.10   10.97
   5   0 -27   68.38   12.97
  -5   0  28   -0.32    5.09
   5   0 -28    4.57    6.02
   5   0 -29    1.30    5.95
   5   0 -30    0.11    5.18
   5   0 -31   72.85   15.02
   5   0 -32   -2.25    5.75
   5   0 -33   -5.45    6.37
   5   0 -34   -4.22    6.10
   5   0 -35   12.76    7.32
   5   0 -36   -2.84    6.75
   5   0 -37   21.65    8.62
   5   0 -38   -1.34    7.17
   5   0 -39    1.29    6.11
  -5   1   1  447.34   65.32
  -5   1   1  572.39   68.66
   5  -1  -1  382.77   65.20
   5  -1  -1  437.20   67.55
   5   1  -1  468.83   65.27
   5   1  -1  515.25   67.65
  -5  -1   1  450.96   65.39
  -5  -1   1  391.48   66.80
  -5   1   2    8.62    5.49
  -5   1   2   -0.42    7.79
   5  -1  -2    8.61    5.46
   5  -1  -2    4.21    7.75
   5   1  -2    2.72    4.18
   5   1  -2    3.08    7.98
  -5  -1   2    0.04    4.72
  -5  -1   2    3.31    7.98
  -5   1   3  470.79   74.27
  -5   1   3  525.61   76.41
   5  -1  -3  534.58   74.78
   5  -1  -3  542.98   76.69
   5   1  -3  506.77   74.09
   5   1  -3  496.74   76.14
  -5  -1   3  552.54   74.59
  -5  -1   3  485.85   76.00
  -5   1   4   13.66    6.23
  -5   1   4   14.50    8.93
   5  -1  -4   12.13    6.03
   5  -1  -4   12.73    8.68
   5   1  -4    3.91    4.25
   5   1  -4   15.66    9.33
  -5  -1   4   16.86    5.24
  -5  -1   4    4.31    8.11
  -5   1   5   91.93   16.61
  -5   1   5  100.23   18.66
   5  -1  -5   84.61   16.47
   5  -1  -5  106.78   19.20
   5   1  -5   90.30   16.10
   5   1  -5  101.46   19.42
  -5  -1   5  112.26   16.80
  -5  -1   5  113.75   19.16
   5  -1  -6  598.20   90.13
   5   1  -6  676.13   90.09
   5   1  -6  602.35   92.07
  -5  -1   6  656.84   90.23
  -5  -1   6  563.42   91.66
  -5   1   7  571.22   87.94
  -5   1   7  590.99   89.59
   5  -1  -7  636.83   87.91
   5  -1  -7  638.70   90.14
   5   1  -7  627.07   87.75
   5   1  -7  606.86   89.89
  -5  -1   7  626.44   87.87
  -5  -1   7  570.81   89.45
  -5   1   8   -0.34    4.80
  -5   1   8    2.16    6.98
   5  -1  -8   -3.87    4.64
   5  -1  -8   -0.41    7.76
   5   1  -8   -3.08    4.71
   5   1  -8   -3.11    8.14
  -5  -1   8   -2.67    4.43
  -5  -1   8   -1.52    6.41
  -5   1   9   32.16    8.15
  -5   1   9   43.44   10.57
   5  -1  -9    9.92    6.29
   5  -1  -9   40.55   11.05
   5   1  -9   34.55    7.26
   5   1  -9   71.02   12.37
  -5  -1   9   37.87    7.57
  -5  -1   9   32.33   10.68
  -5   1  10    3.52    4.99
  -5   1  10    4.59    6.76
   5  -1 -10    0.64    3.72
   5  -1 -10    1.20    7.13
   5   1 -10    3.96    4.05
   5   1 -10    3.15    7.21
  -5  -1  10    0.79    3.55
  -5  -1  10    5.63    7.05
  -5   1  11  179.78   28.57
  -5   1  11  167.80   29.61
   5  -1 -11  174.54   28.09
   5  -1 -11  221.71   31.40
   5   1 -11  178.92   28.38
   5   1 -11  265.45   32.34
  -5  -1  11  171.59   28.11
  -5  -1  11  195.33   30.81
  -5   1  12   12.69    5.54
  -5   1  12   11.94    6.89
   5  -1 -12   18.22    5.09
   5  -1 -12   12.51    7.87
   5   1 -12    8.68    4.62
   5   1 -12   15.71    8.87
  -5  -1  12   17.91    6.71
  -5  -1  12   13.11    4.72
  -5  -1  12   20.49    8.22
  -5   1  13  456.45   61.77
  -5   1  13  371.76   62.59
   5  -1 -13  404.79   61.12
   5  -1 -13  411.81   63.46
   5   1 -13  409.25   61.92
   5   1 -13  364.00   63.34
  -5  -1  13  448.26   62.45
  -5  -1  13  469.58   61.48
  -5   1  14    1.44    3.86
   5  -1 -14    5.02    3.80
   5  -1 -14    0.20    6.45
   5   1 -14   -2.19    6.77
  -5  -1  14    4.82    4.39
  -5  -1  14    1.08    3.31
  -5   1  15   48.22    9.22
   5  -1 -15   40.86    8.61
   5  -1 -15   36.67   11.81
   5   1 -15   48.59   12.46
  -5  -1  15   49.67    9.62
  -5  -1  15   37.87    8.43
  -5   1  16   17.51    4.90
   5  -1 -16    2.08    3.60
   5  -1 -16   -1.70    5.74
   5   1 -16    2.18    6.86
  -5  -1  16    5.61    3.85
  -5  -1  16   10.58    4.25
  -5   1  17   23.49    7.32
  -5   1  17   42.86    7.55
   5  -1 -17   27.55    6.80
   5  -1 -17   35.73   10.91
   5   1 -17   29.02   10.09
  -5  -1  17   24.86    6.97
  -5  -1  17   19.44    6.23
  -5   1  18    2.09    4.28
  -5   1  18    0.19    3.76
   5  -1 -18    4.71    7.04
   5   1 -18    6.59    8.14
  -5  -1  18    0.66    4.63
  -5   1  19  241.41   32.59
  -5   1  19  197.29   31.54
   5  -1 -19  193.55   34.29
   5   1 -19  198.04   34.31
  -5  -1  19  204.28   32.24
  -5   1  20    3.51    4.89
  -5   1  20    5.17    4.24
   5  -1 -20    1.32    7.57
   5   1 -20    4.82    7.26
  -5  -1  20    4.92    5.08
  -5   1  21    7.66    4.55
  -5   1  21    6.17    4.20
   5   1 -21    2.20    5.09
  -5  -1  21    1.82    4.40
  -5   1  22   25.01    6.68
  -5   1  22   12.09    5.32
   5   1 -22   18.71    6.50
  -5  -1  22   19.38    6.99
  -5   1  23   47.53   10.53
  -5   1  23   54.24   10.37
   5   1 -23   61.77   12.27
  -5  -1  23   52.94   11.22
  -5   1  24    6.84    4.58
   5   1 -24    0.95    5.51
  -5  -1  24    6.84    5.01
  -5   1  25   31.43    7.83
   5  -1 -25   23.79    7.36
   5   1 -25   26.74    8.66
  -5  -1  25   25.22    7.85
  -5   1  26    9.64    4.88
   5  -1 -26    3.11    4.97
   5   1 -26    9.86    6.75
  -5   1  27   71.98   13.59
   5  -1 -27   69.79   14.27
   5   1 -27   72.23   14.56
   5  -1 -28    7.89    5.52
   5   1 -28   11.93    6.50
   5  -1 -29   35.80    9.77
   5   1 -29   42.37   10.86
   5  -1 -30   -2.26    5.24
   5   1 -30   -0.54    5.83
  -5  -1  30   -1.31    5.39
   5  -1 -31    2.01    5.25
   5   1 -31   -0.44    5.22
   5  -1 -32   -0.61    5.38
   5   1 -32    0.37    6.92
   5  -1 -33   27.95    9.02
   5   1 -33   34.11   10.67
   5  -1 -34    3.55    5.27
   5   1 -34    0.05    5.79
   5  -1 -35   20.65    8.47
   5   1 -35   13.89    7.99
   5  -1 -36    0.85    5.76
   5   1 -36    5.94    7.60
   5  -1 -37    7.34    7.40
   5   1 -37    3.23    7.34
   5  -1 -38   11.34    6.80
   5   1 -38   -3.40    5.92
   5  -1 -39   15.54    7.90
  -5   2   1    1.77    4.35
  -5   2   1    6.13    7.98
   5  -2  -1    0.60    5.52
   5  -2  -1    6.86    8.69
   5   2  -1    4.22    3.96
   5   2  -1   15.37    7.72
  -5  -2   1    1.05    4.41
  -5  -2   1    6.64    8.12
  -5   2   2   16.62    6.35
  -5   2   2    9.31    9.09
   5  -2  -2   22.12    7.30
   5  -2  -2   29.82   11.02
   5   2  -2   22.02    6.14
   5   2  -2   19.55    9.47
  -5  -2   2   19.91    6.78
  -5  -2   2   33.09    9.01
  -5   2   3  207.20   26.49
  -5   2   3  221.39   29.44
   5  -2  -3  205.90   27.00
   5  -2  -3  246.85   30.51
   5   2  -3  174.46   25.65
   5   2  -3  219.02   28.87
  -5  -2   3   73.57   24.52
  -5  -2   3  274.23   30.08
  -5   2   4   71.42   12.78
  -5   2   4   70.72   15.32
   5  -2  -4   61.32   12.60
   5  -2  -4   68.65   15.76
   5   2  -4   58.97   11.71
   5   2  -4   76.23   15.02
  -5  -2   4   63.48   12.20
  -5  -2   4   73.77   14.95
  -5   2   5  623.03   92.59
  -5   2   5  674.19   94.80
   5  -2  -5  625.01   92.80
   5  -2  -5  671.19   94.99
   5   2  -5  613.74   92.22
   5   2  -5  695.97   94.78
  -5  -2   5  651.95   92.34
  -5  -2   5  646.20   94.52
  -5   2   6   14.43    6.14
  -5   2   6    2.30    7.84
   5  -2  -6    1.02    5.60
   5  -2  -6   13.66    9.06
   5   2  -6    9.75    4.62
   5   2  -6    9.83    7.85
  -5  -2   6    0.54    4.03
  -5  -2   6   13.34    8.06
  -5   2   7  132.97   18.82
  -5   2   7   73.61   19.13
   5  -2  -7  134.16   18.88
   5  -2  -7  101.44   20.59
   5   2  -7  128.60   18.35
   5   2  -7   98.28   20.45
  -5  -2   7  105.01   17.80
  -5  -2   7   89.73   19.50
  -5   2   8    7.53    5.12
  -5   2   8    6.45    7.20
   5  -2  -8   10.65    5.01
   5  -2  -8    6.00    8.23
   5   2  -8    8.57    4.13
   5   2  -8   16.04    8.62
  -5  -2   8    9.62    8.06
  -5   2   9  671.48   90.57
  -5   2   9  611.27   91.77
   5  -2  -9  583.55   90.02
   5  -2  -9  684.60   92.82
   5   2  -9  567.63   90.15
   5   2  -9  663.86   92.68
  -5  -2   9  649.45   90.06
  -5  -2   9  639.47   92.40
  -5   2  10    3.30    4.46
  -5   2  10    4.36    6.99
   5  -2 -10    1.72    4.32
   5  -2 -10    0.59    6.74
   5   2 -10    3.68    5.14
   5   2 -10    8.53    7.97
  -5  -2  10   -0.84    5.58
  -5  -2  10    1.29    3.97
  -5  -2  10    1.86    7.59
  -5   2  11    7.72    5.05
  -5   2  11    4.68    6.11
   5  -2 -11   11.61    4.19
   5  -2 -11    8.09    8.34
   5   2 -11    6.36    4.46
   5   2 -11    4.88    7.36
  -5  -2  11    7.07    5.70
  -5  -2  11    5.49    3.78
  -5  -2  11   16.59    8.75
  -5   2  12   86.70   14.92
   5  -2 -12  103.64   14.67
   5  -2 -12   73.86   16.74
   5   2 -12   84.82   17.35
  -5  -2  12   74.33   14.97
  -5  -2  12   79.77   14.29
  -5   2  13   58.20   11.52
   5  -2 -13   57.12   10.51
   5  -2 -13   63.47   13.50
   5   2 -13   55.69   13.09
  -5  -2  13   59.32   11.56
  -5  -2  13   63.13   10.96
  -5   2  14   28.14    8.36
   5  -2 -14   37.89    8.07
   5  -2 -14   36.08   10.59
   5   2 -14   25.26   10.85
  -5  -2  14   53.39    9.91
  -5  -2  14   52.13    8.54
  -5   2  15  320.66   52.49
  -5   2  15  376.82   54.08
   5  -2 -15  346.43   52.18
   5  -2 -15  409.36   55.52
   5   2 -15  354.07   55.09
  -5  -2  15  353.19   53.14
  -5  -2  15  374.89   52.52
  -5   2  16    5.89    4.33
   5  -2 -16    1.83    3.67
   5  -2 -16    4.84    7.25
   5   2 -16    1.80    4.46
   5   2 -16   -0.11    6.82
  -5  -2  16    0.37    3.91
  -5   2  17   11.85    5.45
   5  -2 -17    9.89    4.25
   5   2 -17   24.02    6.59
   5   2 -17    5.67    7.72
  -5  -2  17    8.95    5.13
  -5   2  18    1.35    3.84
  -5   2  18   -1.61    4.07
   5  -2 -18   -1.57    3.68
   5   2 -18   -0.96    4.82
   5   2 -18    3.05    7.39
  -5  -2  18    3.18    4.46
  -5   2  19  126.30   21.10
  -5   2  19  133.75   21.09
   5  -2 -19  125.39   20.82
   5   2 -19  135.65   24.22
  -5  -2  19  125.62   21.31
  -5   2  20   66.49   12.74
  -5   2  20   76.36   13.03
   5   2 -20   55.62   15.18
  -5  -2  20   72.08   13.45
  -5   2  21    9.26    5.13
  -5   2  21   10.93    4.69
   5   2 -21    1.17    5.63
  -5  -2  21    6.61    5.45
  -5   2  22   10.62    4.99
  -5   2  22   15.53    5.36
   5   2 -22   11.53    6.31
  -5  -2  22    0.61    4.37
  -5   2  23   13.20    5.46
  -5   2  23    6.50    4.64
   5   2 -23   11.72    7.13
  -5   2  24    2.02    4.15
   5   2 -24   -0.58    5.32
  -5   2  25  109.12   18.91
   5   2 -25  120.08   21.06
  -5   2  26    7.04    4.79
   5   2 -26    2.13    5.55
   5   2 -27   61.16   15.80
  -5  -2  27   99.57   16.11
   5  -2 -28    0.50    4.83
   5   2 -28   -2.05    6.44
  -5  -2  28    3.13    5.33
   5  -2 -29   27.02    8.02
   5   2 -29   53.17   11.46
  -5  -2  29   17.16    7.97
   5  -2 -30    6.13    5.14
   5   2 -30    3.06    6.08
  -5  -2  30    6.71    6.16
   5  -2 -31   42.33    9.79
   5   2 -31   47.39   11.41
  -5  -2  31   25.32    9.87
   5  -2 -32   -0.72    4.83
   5   2 -32    9.76    6.58
  -5  -2  32    0.45    5.15
   5  -2 -33   -2.43    5.41
   5   2 -33   -3.58    6.73
   5  -2 -34    1.92    4.80
   5   2 -34   -3.89    7.35
   5  -2 -35   19.17    7.31
   5   2 -35    5.92    7.85
   5  -2 -36    2.41    6.18
   5   2 -36   -4.60    8.60
   5  -2 -37    2.30    5.80
   5   2 -37   13.20    8.46
   5  -2 -38   -1.45    6.06
   5   2 -38    3.26    7.20
   5  -2 -39   -1.98    6.18
  -5   3   1  297.33   41.14
  -5   3   1  341.09   44.82
   5  -3  -1  269.85   41.38
   5  -3  -1  380.67   45.10
   5   3  -1  265.14   40.33
   5   3  -1  343.20   43.61
  -5  -3   1  253.53   40.40
  -5  -3   1  164.63   41.52
  -5   3   2   52.54   11.68
  -5   3   2   42.10   14.29
   5  -3  -2   53.51   11.91
   5  -3  -2   49.56   14.18
   5   3  -2   76.48   11.60
   5   3  -2   75.01   14.70
  -5  -3   2   82.24   11.78
  -5  -3   2   48.92   13.73
  -5   3   3  101.88   18.84
  -5   3   3  136.07   22.50
   5  -3  -3  132.96   20.01
   5  -3  -3  108.19   22.24
   5   3  -3  118.82   18.75
   5   3  -3  124.64   21.45
  -5  -3   3  118.40   18.78
  -5  -3   3   98.76   20.84
  -5   3   4    1.36    4.68
  -5   3   4   -1.99    7.63
   5  -3  -4   -0.15    5.58
   5  -3  -4    5.29    8.64
   5   3  -4    4.11    4.00
   5   3  -4    0.58    7.01
  -5  -3   4   -0.46    3.74
  -5  -3   4    4.48    7.42
  -5   3   5  217.91   32.93
  -5   3   5  245.90   35.84
   5  -3  -5  244.00   33.73
   5  -3  -5  206.84   35.44
   5   3  -5  212.78   32.72
   5   3  -5  218.98   35.09
  -5  -3   5  195.58   32.31
  -5  -3   5  209.49   34.91
  -5   3   6  239.82   32.00
  -5   3   6  199.07   33.67
   5  -3  -6  196.76   31.98
   5  -3  -6  216.16   34.47
   5   3  -6  205.65   31.64
   5   3  -6  193.46   33.50
  -5  -3   6  198.53   31.15
  -5  -3   6  205.92   33.68
  -5   3   7   74.27   12.65
  -5   3   7  106.14   16.14
   5  -3  -7   66.22   12.97
   5  -3  -7   71.17   15.62
   5   3  -7   50.44   11.87
   5   3  -7  121.76   17.13
  -5  -3   7   58.67   13.08
  -5  -3   7   59.52   11.92
  -5  -3   7   67.26   14.97
  -5   3   8  107.57   17.28
  -5   3   8   99.34   19.06
   5  -3  -8   92.27   17.17
   5  -3  -8  104.41   19.74
   5   3  -8  114.50   17.67
   5   3  -8   81.13   18.56
  -5  -3   8  105.54   17.83
  -5  -3   8  102.01   16.68
  -5  -3   8  102.68   19.30
  -5   3   9  117.71   17.79
  -5   3   9  122.54   19.70
   5  -3  -9   93.82   17.31
   5  -3  -9   87.80   19.47
   5   3  -9  101.67   19.63
  -5  -3   9  102.97   17.99
  -5  -3   9  105.35   17.04
  -5  -3   9  105.37   19.79
  -5   3  10   19.81    6.04
   5  -3 -10   18.67    6.04
   5  -3 -10   27.54    9.14
   5   3 -10    4.88    7.71
  -5  -3  10   16.34    6.54
  -5  -3  10   17.15    5.08
  -5   3  11    0.15    3.71
   5  -3 -11    0.38    3.92
   5  -3 -11   -0.00    7.19
   5   3 -11    0.06    4.58
   5   3 -11   -2.20    7.46
  -5  -3  11   -1.06    5.15
  -5  -3  11   -0.17    3.28
  -5   3  12   32.42    7.90
   5  -3 -12   23.07    6.56
   5  -3 -12   25.59   10.11
   5   3 -12   36.93    8.49
   5   3 -12   27.03    9.50
  -5  -3  12   31.26    8.20
  -5  -3  12   33.65    6.98
  -5   3  13  173.08   31.80
  -5   3  13  245.78   33.61
   5  -3 -13  226.86   31.87
   5  -3 -13  176.40   33.66
   5   3 -13  258.82   34.07
   5   3 -13  214.60   34.71
  -5  -3  13  201.41   32.55
  -5   3  14   33.02    7.40
  -5   3  14   36.26    8.19
   5  -3 -14   37.14    6.84
   5   3 -14   14.49    7.35
   5   3 -14    7.35    7.65
  -5  -3  14   32.03    7.79
  -5   3  15   12.33    5.69
  -5   3  15   23.92    7.01
   5  -3 -15    5.61    3.90
   5   3 -15   11.15    5.69
   5   3 -15    4.51    6.80
  -5  -3  15    9.99    5.11
  -5   3  16   49.27    9.69
  -5   3  16   42.30   10.32
   5  -3 -16   44.75    8.95
   5   3 -16   49.39   10.68
   5   3 -16   37.85   11.71
  -5  -3  16   53.35   10.68
  -5   3  17   61.59   12.59
   5  -3 -17   79.57   12.41
   5   3 -17   66.46   13.94
   5   3 -17   61.24   15.38
  -5  -3  17   76.58   13.66
  -5   3  18   14.71    5.53
   5  -3 -18   12.34    4.79
   5   3 -18   11.99    6.12
   5   3 -18   19.04    9.26
  -5  -3  18   23.40    6.83
  -5   3  19   -0.50    4.66
   5  -3 -19   -0.52    3.64
   5  -3 -19    0.13    6.08
   5   3 -19    0.37    9.03
  -5  -3  19    0.22    4.59
  -5   3  20   -1.24    4.24
  -5   3  20    3.09    4.34
   5  -3 -20    0.30    3.63
   5   3 -20   -3.06    7.31
  -5  -3  20   -0.86    4.63
  -5   3  21   65.91   11.07
  -5   3  21   40.54   10.38
   5   3 -21   52.70   12.30
  -5   3  22   38.29   10.90
  -5   3  22  103.53   13.27
   5   3 -22   70.55   13.96
  -5   3  23  122.88   19.60
   5   3 -23  109.65   21.11
  -5   3  24   15.17    5.26
   5   3 -24   11.01    7.55
   5   3 -25   -0.50    6.01
  -5  -3  25   10.24    6.38
   5   3 -26   -0.77    6.25
  -5  -3  26    4.23    5.51
   5   3 -27   48.02   11.41
  -5  -3  27   21.79    8.79
   5   3 -28    0.56    6.33
  -5  -3  28   14.67    6.52
   5   3 -29   28.98   10.47
  -5  -3  29   41.82    9.89
   5  -3 -30   -1.34    4.46
   5   3 -30    0.89    6.64
  -5  -3  30    2.03    5.54
   5  -3 -31   -1.18    4.99
   5   3 -31    1.72    6.36
  -5  -3  31    2.53    5.68
   5  -3 -32    6.57    5.14
   5   3 -32    3.33    7.62
  -5  -3  32    5.06    5.98
   5  -3 -33   19.86    7.30
   5   3 -33   25.31    9.51
  -5  -3  33   21.25    8.10
   5  -3 -34    8.18    5.47
   5   3 -34    2.73    7.00
   5  -3 -35   -0.45    4.95
   5   3 -35   -1.54    6.59
   5  -3 -36    2.65    5.77
   5   3 -36   -0.20    5.90
   5  -3 -37    4.50    5.67
   5   3 -37    9.83    8.10
   5  -3 -38   11.63    6.50
   5   3 -38    3.74    7.02
   5  -3 -39    1.50    5.74
  -5   4   1   71.71   12.59
  -5   4   1   58.06   15.72
   5  -4  -1   74.37   12.94
   5  -4  -1   63.04   15.49
   5   4  -1   54.06   11.48
   5   4  -1   73.82   14.65
  -5  -4   1   61.01   11.54
  -5  -4   1   91.45   15.53
  -5   4   2   10.38    5.39
  -5   4   2   10.95    9.39
   5  -4  -2   16.28    6.39
   5  -4  -2   12.30    8.79
   5   4  -2   17.04    5.14
   5   4  -2    8.57    8.16
  -5  -4   2    9.77    4.90
  -5  -4   2    6.02    6.78
  -5   4   3   48.02    9.16
  -5   4   3   39.15   12.20
   5  -4  -3   42.07    9.60
   5  -4  -3   43.75   12.58
   5   4  -3   51.16    8.96
   5   4  -3   58.12   12.23
  -5  -4   3   40.83    9.54
  -5  -4   3   37.70    8.33
  -5  -4   3   19.53    9.80
  -5   4   4   44.58   10.09
  -5   4   4   16.97   11.72
   5  -4  -4   50.76   11.23
   5  -4  -4   60.51   13.99
   5   4  -4   74.59   11.46
   5   4  -4   68.23   13.82
  -5  -4   4   63.03   11.62
  -5  -4   4   52.52   10.05
  -5  -4   4   69.33   14.02
  -5   4   5  190.56   31.74
  -5   4   5  208.46   34.11
   5  -4  -5  239.55   35.29
   5   4  -5  219.02   32.80
   5   4  -5  215.74   34.07
  -5  -4   5  205.58   32.44
  -5  -4   5  210.77   31.50
  -5  -4   5  196.19   33.69
  -5   4   6   -0.40    4.20
  -5   4   6    1.24    6.80
   5  -4  -6   -0.38    5.07
   5  -4  -6    1.00    7.59
   5   4  -6    1.84    4.32
   5   4  -6    0.28    6.14
  -5  -4   6    2.90    3.80
  -5  -4   6   -0.67    3.41
  -5  -4   6   -3.28    6.93
  -5   4   7   14.17    5.59
  -5   4   7    7.68    7.89
   5  -4  -7   15.16    6.09
   5  -4  -7   10.20    9.03
   5   4  -7   16.47    6.67
   5   4  -7   14.65    8.37
  -5  -4   7   13.25    6.09
  -5  -4   7   14.15    5.17
  -5  -4   7    2.53    7.51
  -5   4   8   73.56   11.91
  -5   4   8   54.07   13.53
   5  -4  -8   62.84   12.15
   5  -4  -8   14.53   12.13
   5   4  -8   81.83   13.01
   5   4  -8   73.16   14.19
  -5  -4   8   70.96   12.59
  -5  -4   8   72.93   11.75
  -5   4   9   83.51   15.96
   5  -4  -9  100.39   16.59
   5  -4  -9  101.02   19.35
   5   4  -9  102.20   17.44
   5   4  -9  104.74   19.01
  -5  -4   9   90.73   16.63
  -5  -4   9   99.79   16.12
  -5   4  10  171.20   27.77
   5  -4 -10  171.85   28.01
   5  -4 -10  189.63   30.66
   5   4 -10  191.95   29.19
   5   4 -10  192.61   30.46
  -5  -4  10  176.67   28.42
  -5   4  11  191.92   27.86
  -5   4  11  202.12   29.45
   5  -4 -11  210.61   28.29
   5  -4 -11   71.07   27.69
   5   4 -11  222.80   29.66
   5   4 -11  226.93   31.34
  -5  -4  11  190.74   28.46
  -5   4  12    1.25    3.95
  -5   4  12    8.08    5.96
   5  -4 -12   13.12    5.25
   5   4 -12    7.68    5.03
   5   4 -12    9.60    7.44
  -5  -4  12    6.44    5.38
  -5   4  13    2.00    3.68
  -5   4  13    0.34    5.45
   5  -4 -13    1.26    3.78
   5   4 -13    2.95    4.87
   5   4 -13    2.59    7.61
  -5  -4  13    0.03    3.48
  -5   4  14   32.59    7.37
  -5   4  14   30.09    7.87
   5  -4 -14   29.46    6.69
   5   4 -14   20.83    8.15
   5   4 -14   16.83    9.88
  -5  -4  14   19.94    7.26
  -5   4  15  329.99   50.19
  -5   4  15  351.04   51.03
   5  -4 -15  371.08   50.08
   5   4 -15  339.05   51.96
   5   4 -15  303.51   52.81
  -5  -4  15  323.75   50.90
  -5   4  16   78.86   13.80
  -5   4  16   70.21   14.24
   5  -4 -16   70.79   13.08
   5  -4 -16   75.02   16.40
   5   4 -16   75.89   15.50
   5   4 -16   96.94   18.26
  -5  -4  16   94.41   15.08
  -5   4  17  144.39   20.04
   5  -4 -17  116.62   18.96
   5  -4 -17  120.28   21.99
   5   4 -17   97.00   20.83
   5   4 -17   94.61   22.04
  -5  -4  17  131.85   20.73
  -5   4  18    0.33    4.08
   5  -4 -18    1.75    3.55
   5  -4 -18    2.37    7.65
   5   4 -18   -1.07    5.58
   5   4 -18    1.09    8.10
  -5   4  19  216.50   30.00
   5  -4 -19  165.99   28.90
   5  -4 -19  201.94   32.35
   5   4 -19  216.49   34.16
  -5   4  20    7.86    5.18
   5  -4 -20    4.34    3.43
   5  -4 -21   69.43   11.75
   5   4 -21   54.04   13.73
  -5   4  22    3.53    4.96
   5   4 -22   20.87    8.35
  -5  -4  22    5.85    5.67
  -5   4  23   -1.24    4.04
   5   4 -23    6.92    7.31
  -5  -4  23   -4.78    6.49
   5   4 -24    3.80    6.72
  -5  -4  24   -1.39    5.72
   5   4 -25   40.09   11.13
  -5  -4  25   24.91    8.85
   5   4 -26   22.49    9.57
  -5  -4  26   26.94    9.01
   5   4 -27   23.66    9.71
  -5  -4  27   21.63    7.88
   5   4 -28   -0.07    7.11
  -5  -4  28    0.21    5.53
   5   4 -29   38.22   10.98
  -5  -4  29   21.30    8.19
   5   4 -30   14.45    7.83
  -5  -4  30   10.90    6.84
   5   4 -31   10.54    7.19
  -5  -4  31    8.52    6.93
   5  -4 -32    8.83    4.81
   5   4 -32    1.04    6.77
  -5  -4  32   14.64    7.52
   5  -4 -33   -0.30    3.92
   5   4 -33   -0.09    6.17
  -5  -4  33    6.03    6.32
   5  -4 -34    5.08    5.16
   5   4 -34    2.07    7.03
  -5  -4  34    5.62    6.33
   5  -4 -35    2.32    4.64
   5   4 -35   16.50    8.96
   5  -4 -36    3.42    5.19
   5   4 -36    2.72    8.69
   5  -4 -37    3.81    5.81
   5   4 -37    3.97    8.14
   5  -4 -38   -1.21    5.40
   5   4 -38   -4.12    8.67
  -5   5   1  216.62   31.70
  -5   5   1  166.78   34.22
   5  -5  -1  168.10   31.59
   5  -5  -1  192.18   34.02
   5   5  -1  230.81   32.03
   5   5  -1  224.43   32.26
   5   5  -1  222.11   33.59
  -5  -5   1  192.81   31.66
  -5  -5   1  223.92   31.18
  -5  -5   1  190.38   33.29
  -5   5   2   67.17   11.67
  -5   5   2   75.52   15.49
   5  -5  -2   71.94   12.35
   5  -5  -2   52.89   14.59
   5   5  -2   67.81   11.98
   5   5  -2   72.70   13.81
  -5  -5   2   48.49   11.46
  -5  -5   2   55.47   10.61
  -5  -5   2   37.64   11.84
  -5   5   3  184.03   21.89
  -5   5   3  172.37   25.49
   5  -5  -3  181.57   22.55
   5  -5  -3  185.53   25.51
   5   5  -3  154.92   22.19
   5   5  -3  149.04   23.53
  -5  -5   3  142.31   21.59
  -5  -5   3   58.68   19.36
  -5  -5   3  152.08   23.94
  -5   5   4   43.40    8.16
  -5   5   4   21.85    9.77
   5  -5  -4   19.27    7.54
   5  -5  -4   32.26   11.56
   5   5  -4   41.38    8.83
   5   5  -4   37.83   10.13
  -5  -5   4   21.12    7.31
  -5  -5   4   36.09    7.02
  -5  -5   4   30.31    9.91
  -5   5   5   27.72    6.73
  -5   5   5   25.39   10.04
   5  -5  -5   30.21    7.44
   5  -5  -5   13.84    8.76
   5   5  -5   11.04    6.09
   5   5  -5   18.76    9.27
  -5  -5   5   16.16    6.23
  -5  -5   5   30.41    6.14
  -5  -5   5   16.73    8.27
  -5   5   6   13.75    5.24
  -5   5   6   13.06    8.12
   5  -5  -6   10.47    5.65
   5  -5  -6    2.63    7.95
   5   5  -6    9.85    5.57
   5   5  -6    8.72    7.89
  -5  -5   6    3.72    5.08
  -5  -5   6    3.03    4.39
  -5  -5   6    9.34    7.64
  -5   5   7  289.32   39.01
  -5   5   7  281.19   41.23
   5  -5  -7  181.98   38.35
   5  -5  -7  275.00   42.10
   5   5  -7  249.40   39.80
   5   5  -7  295.09   41.43
  -5  -5   7  259.10   39.22
  -5  -5   7  279.66   38.74
  -5   5   8  149.93   24.36
   5  -5  -8  140.80   24.71
   5  -5  -8  151.67   27.65
   5   5  -8  147.26   25.62
   5   5  -8  220.56   28.57
  -5  -5   8  157.24   24.95
  -5   5   9   26.93    6.36
   5  -5  -9   16.11    6.36
   5  -5  -9   18.78    9.10
   5   5  -9   16.75    6.81
   5   5  -9   33.26    9.43
  -5  -5   9   15.87    6.14
  -5   5  10    5.83    4.60
  -5   5  10   -1.78    5.96
   5  -5 -10    0.21    4.24
   5  -5 -10    4.22    8.04
   5   5 -10    3.51    4.93
   5   5 -10   -4.58    7.41
  -5  -5  10   -0.40    5.44
  -5   5  11    6.81    4.59
  -5   5  11   16.03    8.52
   5  -5 -11   20.67    5.92
   5   5 -11    8.47    6.14
   5   5 -11   10.93    7.41
  -5  -5  11    9.82    6.01
  -5   5  12  349.95   40.77
  -5   5  12  284.64   41.54
   5  -5 -12  197.15   39.68
   5   5 -12  258.93   41.72
   5   5 -12  286.79   43.34
  -5  -5  12  272.65   41.10
  -5   5  13  304.01   43.16
  -5   5  13  278.10   44.11
   5  -5 -13  305.68   43.43
   5   5 -13  221.89   44.06
   5   5 -13  358.61   47.13
  -5  -5  13  289.26   44.05
  -5   5  14   10.83    5.56
  -5   5  14   18.78    6.95
   5  -5 -14   29.72    6.41
   5  -5 -14   17.88    8.65
   5   5 -14   15.51    7.18
   5   5 -14    4.01    7.52
  -5  -5  14   19.88    6.65
  -5   5  15    8.28    4.33
  -5   5  15    2.68    5.31
   5  -5 -15    3.63    4.21
   5  -5 -15    1.07    6.66
   5   5 -15    4.35    5.99
   5   5 -15   12.60    7.79
  -5   5  16   49.79    8.62
  -5   5  16   18.17    7.89
   5  -5 -16   35.58    7.57
   5  -5 -16   48.06   11.72
   5   5 -16   36.79   10.16
   5   5 -16   34.22   11.48
  -5   5  17   91.56   15.54
  -5   5  17   78.54   15.50
   5  -5 -17   96.81   15.17
   5  -5 -17   70.29   17.58
   5   5 -17  117.96   18.82
   5   5 -17   97.88   19.69
  -5   5  18   36.39    8.55
   5  -5 -18   45.92    8.40
   5   5 -18   44.24   12.52
  -5   5  19   96.59   16.82
   5  -5 -19  104.70   16.33
   5   5 -19  122.03   21.79
  -5  -5  19   85.37   17.91
   5  -5 -20    0.28    3.03
  -5  -5  20   -0.37    5.27
   5  -5 -21    0.77    3.42
   5   5 -21   -1.94    7.04
  -5  -5  21   -1.64    6.18
   5  -5 -22   63.05   11.11
   5   5 -22   44.43   13.59
  -5  -5  22   73.62   13.83
   5   5 -23   34.93   11.75
  -5  -5  23   67.03   12.92
   5   5 -24   26.66    9.03
  -5  -5  24   12.22    7.33
   5   5 -25   -2.21    7.35
  -5  -5  25   -1.48    5.27
   5   5 -26    0.76    6.34
  -5  -5  26   -2.90    6.10
   5   5 -27    8.89    8.10
  -5  -5  27   20.73    7.95
   5   5 -28    7.91    9.00
  -5  -5  28   45.96   10.51
   5   5 -29   13.84    8.28
  -5  -5  29   11.84    6.57
   5   5 -30   -3.30    6.93
  -5  -5  30   -3.22    7.33
   5   5 -31   -5.06    8.06
  -5  -5  31   -2.71    6.43
   5   5 -32   12.97    7.86
  -5  -5  32    7.88    6.60
   5  -5 -33    8.37    4.82
   5   5 -33    1.76    7.16
  -5  -5  33   17.44    7.26
   5  -5 -34    3.78    4.75
   5   5 -34   11.68    8.27
  -5  -5  34   23.83    8.01
   5  -5 -35   -0.38    4.20
   5   5 -35    0.83    6.10
  -5  -5  35    6.90    7.31
   5  -5 -36    6.35    5.32
   5   5 -36   -0.31    7.49
   5  -5 -37    3.26    4.80
   5   5 -37    8.68    8.36
   5  -5 -38    4.89    5.47
  -5   6   1   22.74    6.25
  -5   6   1   24.00   10.35
   5  -6  -1   13.82    6.47
   5  -6  -1   31.18    9.64
   5   6  -1   17.31    6.35
  -5  -6   1   26.84    7.05
  -5  -6   1   16.58    5.18
  -5  -6   1    9.25    7.16
  -5   6   2    0.71    4.51
  -5   6   2    6.66    7.88
   5  -6  -2    2.42    5.12
   5  -6  -2   -3.23    7.34
   5   6  -2    2.72    4.59
   5   6  -2   -1.65    6.27
  -5  -6   2    2.64    4.22
  -5  -6   2    0.42    3.44
  -5  -6   2    5.66    6.48
  -5   6   3   92.90   15.39
  -5   6   3   66.60   17.85
   5  -6  -3   92.44   15.94
   5  -6  -3  109.69   19.02
   5   6  -3   71.92   15.77
   5   6  -3  115.31   17.88
  -5  -6   3   84.55   15.32
  -5  -6   3   78.04   14.66
  -5  -6   3   99.52   18.01
  -5   6   4  135.04   17.57
  -5   6   4   29.15   17.05
   5  -6  -4   89.29   16.89
   5  -6  -4  149.55   21.53
   5   6  -4   80.42   17.22
   5   6  -4  122.80   19.41
  -5  -6   4  135.15   17.80
  -5   6   5  120.50   17.94
  -5   6   5  121.86   21.00
   5  -6  -5  109.42   18.03
   5  -6  -5   84.72   19.92
   5   6  -5  109.48   19.00
   5   6  -5  107.65   19.64
  -5  -6   5   80.70   17.26
  -5   6   6   16.58    6.26
  -5   6   6   31.08    9.62
   5  -6  -6   19.81    7.11
   5  -6  -6   19.60   10.44
   5   6  -6   32.90    8.38
   5   6  -6   29.44    9.47
  -5  -6   6   32.66    7.77
  -5   6   7   91.42   14.80
   5  -6  -7   94.21   15.66
   5  -6  -7   66.62   16.98
   5   6  -7  100.55   16.37
   5   6  -7   84.81   17.03
  -5  -6   7   64.51   14.72
  -5   6   8   22.43    6.43
   5  -6  -8   30.86    7.53
   5  -6  -8   19.24   10.09
   5   6  -8   35.38    9.03
   5   6  -8   34.16    9.57
  -5  -6   8   18.42    7.11
  -5   6   9  115.10   18.50
  -5   6   9  106.83   20.68
   5  -6  -9   99.65   18.73
   5  -6  -9  100.15   21.43
   5   6  -9  117.15   20.46
   5   6  -9  148.59   22.31
  -5  -6   9  109.44   19.23
  -5   6  10  117.66   21.94
  -5   6  10  160.51   24.56
   5  -6 -10  161.40   23.35
   5  -6 -10  139.79   25.36
   5   6 -10  150.62   25.37
  -5  -6  10  130.01   22.99
  -5   6  11  100.77   15.24
  -5   6  11   97.72   16.91
   5  -6 -11   62.86   14.86
   5   6 -11   86.62   16.89
   5   6 -11  110.86   18.92
  -5  -6  11   77.41   15.38
  -5   6  12   19.32    5.84
  -5   6  12   22.82    7.36
   5  -6 -12   19.35    6.90
   5   6 -12   24.62    8.32
   5   6 -12   24.89    9.06
  -5   6  13    6.35    4.12
  -5   6  13    5.70    5.81
   5  -6 -13    7.96    4.90
   5  -6 -13    1.45    6.87
   5   6 -13    1.52    5.34
   5   6 -13    9.76    9.15
  -5   6  14   84.57   15.55
  -5   6  14   97.51   16.62
   5  -6 -14   97.08   16.33
   5  -6 -14   80.67   18.61
   5   6 -14  103.83   18.55
   5   6 -14   92.21   19.20
  -5   6  15   72.85   12.98
  -5   6  15   55.51   13.15
   5  -6 -15   75.49   13.23
   5  -6 -15   83.50   16.67
   5   6 -15   83.38   16.21
   5   6 -15   79.76   17.11
  -5   6  16    0.47    4.26
   5  -6 -16   -0.85    3.60
   5  -6 -16   -2.17    7.40
   5   6 -16   -0.60    5.55
   5   6 -16   -2.14    8.40
  -5  -6  16   -2.12    5.64
  -5   6  17   87.31   14.34
   5  -6 -17   70.80   13.73
   5   6 -17  107.11   18.24
   5   6 -17   73.52   17.70
  -5  -6  17   85.09   16.08
   5  -6 -18   16.12    5.27
   5   6 -18   13.06    9.91
  -5  -6  18   19.55    7.87
   5  -6 -19   35.25    7.33
   5   6 -19   28.84   11.73
  -5  -6  19   32.25    9.52
   5  -6 -20    1.98    3.15
   5   6 -20    0.09    6.36
  -5  -6  20    1.53    5.20
   5   6 -21    9.71    8.54
  -5  -6  21    2.43    6.20
   5   6 -22   -1.67    8.19
  -5  -6  22   24.56    7.47
   5   6 -23    8.72    7.78
  -5  -6  23   -2.32    6.38
   5   6 -24   12.55    7.62
  -5  -6  24    3.98    6.50
   5   6 -25    9.03    8.82
  -5  -6  25   27.39    8.75
   5   6 -26    9.33    8.98
  -5  -6  26   49.60   10.80
   5   6 -27   13.96    9.33
  -5  -6  27    6.24    6.38
   5   6 -28   -1.65    6.89
  -5  -6  28    5.06    5.96
   5   6 -29   13.55    8.57
  -5  -6  29    4.04    6.17
   5   6 -30   21.79    9.81
  -5  -6  30   22.30    8.47
   5   6 -31    4.77    7.86
  -5  -6  31   15.10    7.28
   5   6 -32   -4.71    8.46
  -5  -6  32   -2.28    5.32
   5   6 -33   -4.70    7.92
  -5  -6  33   -3.37    6.13
   5   6 -34    5.69    8.01
  -5  -6  34    1.06    7.67
   5  -6 -35   10.34    4.94
   5   6 -35   -3.65    8.58
  -5  -6  35   -6.50    7.20
   5  -6 -36   18.57    6.34
   5   6 -36   20.63    9.40
  -5  -6  36    4.14    7.23
   5  -6 -37   -0.47    4.36
   5   6 -37    6.98    8.40
   5  -6 -38    1.83    4.28
  -5   7   1   32.62   11.01
   5  -7  -1   13.80    6.37
   5  -7  -1   16.48    8.70
   5   7  -1   11.58    5.77
  -5  -7   1   14.19    6.30
  -5  -7   1   22.05    9.04
  -5   7   2  147.54   31.47
   5  -7  -2  184.98   29.44
   5  -7  -2  212.09   32.42
   5   7  -2  199.07   30.35
  -5  -7   2  180.15   29.00
  -5   7   3  112.83   19.92
  -5   7   3  165.11   25.31
   5  -7  -3  114.93   20.50
   5  -7  -3  116.94   22.85
   5   7  -3  107.26   21.12
  -5  -7   3  140.80   20.76
  -5   7   4   83.58   14.77
  -5   7   4  101.21   19.16
   5  -7  -4   70.27   15.00
   5  -7  -4   79.25   17.85
   5   7  -4  106.78   17.10
  -5  -7   4   82.15   15.26
  -5   7   5    4.20    5.05
  -5   7   5   -2.43    7.39
   5  -7  -5   20.72    6.57
   5  -7  -5   11.83    9.49
   5   7  -5   13.47    6.70
  -5  -7   5    8.98    5.33
  -5   7   6   36.53    7.80
   5  -7  -6   36.81    8.73
   5  -7  -6   23.52    9.74
   5   7  -6   31.27    9.24
  -5  -7   6   23.37    7.46
  -5   7   7  173.87   24.32
   5  -7  -7  130.37   24.03
   5  -7  -7  191.29   28.07
   5   7  -7  152.32   25.94
  -5  -7   7  128.91   24.24
  -5   7   8  348.91   47.06
  -5   7   8  325.76   49.31
   5  -7  -8  259.47   46.82
   5  -7  -8  312.38   50.09
   5   7  -8  296.26   48.75
  -5  -7   8  352.91   48.01
  -5   7   9   43.49    8.76
  -5   7   9   28.32   10.87
   5  -7  -9   34.25    8.72
   5  -7  -9   41.03   12.82
   5   7  -9   43.60   10.62
  -5   7  10   10.95    4.76
  -5   7  10    7.01    6.41
   5  -7 -10    5.60    5.63
   5   7 -10   18.94    7.67
  -5   7  11   19.34    5.85
  -5   7  11   14.40    7.16
   5  -7 -11   18.81    6.72
   5   7 -11   12.30    7.56
  -5   7  12  155.43   23.82
  -5   7  12  155.61   25.41
   5  -7 -12  150.50   24.35
   5   7 -12  130.38   25.87
  -5   7  13   99.04   14.03
   5  -7 -13   53.08   13.44
   5  -7 -13   56.88   16.17
   5   7 -13   89.05   16.90
  -5  -7  13   91.23   15.69
  -5   7  14   -1.38    4.22
   5  -7 -14    0.46    4.63
   5   7 -14   -1.13    5.83
  -5  -7  14    1.81    4.91
  -5   7  15   38.11    8.00
   5  -7 -15   34.96    8.62
   5   7 -15   21.48    9.57
  -5  -7  15   45.80   10.07
  -5   7  16    7.88    4.83
   5  -7 -16   11.02    5.43
   5   7 -16    9.35    7.71
  -5  -7  16    4.21    6.00
   5  -7 -17    0.92    4.29
   5   7 -17    1.45    6.27
  -5  -7  17    5.42    6.13
   5  -7 -18  116.67   21.44
  -5  -7  18  197.59   25.55
   5  -7 -19   -0.39    3.60
  -5  -7  19    1.27    5.72
   5   7 -20   11.53    8.63
  -5  -7  20   12.83    7.56
   5   7 -21    0.37    6.14
  -5  -7  21    7.67    6.62
   5   7 -22   41.98   11.31
  -5  -7  22   26.79    9.34
   5   7 -23   30.28   10.79
  -5  -7  23    8.31    6.83
   5   7 -24   22.53    9.84
  -5  -7  24   44.16   10.58
   5   7 -25    3.21    7.10
  -5  -7  25    6.08    5.82
   5   7 -26    2.49    8.12
  -5  -7  26    5.46    6.38
   5   7 -27   28.47   10.92
  -5  -7  27   26.02    8.93
   5   7 -28   34.78   11.26
  -5  -7  28   22.77    8.89
   5   7 -29   -1.93    7.72
  -5  -7  29   -0.00    5.53
   5   7 -30    1.32    6.70
  -5  -7  30   -3.60    7.01
   5   7 -31    5.08    8.70
  -5  -7  31    7.02    6.58
   5   7 -32    5.46    9.06
  -5  -7  32   12.01    8.09
   5   7 -33   -1.27    6.54
  -5  -7  33   -2.60    6.48
   5   7 -34   37.18   12.76
  -5  -7  34   25.96    9.78
   5   7 -35    8.58    9.63
  -5  -7  35   11.62    7.54
   5  -7 -36   -1.93    4.43
   5   7 -36    4.23    7.89
  -5  -7  36   -0.56    6.34
   5  -7 -37    0.18    4.12
   5   7 -37   -3.09    8.30
  -5  -7  37    2.53    6.27
   5  -7 -38   -1.08    4.22
  -5  -7  38   -0.92    5.71
  -5   8   1   27.41   11.63
   5  -8  -1   28.85    7.99
   5  -8  -1   20.39    9.65
   5   8  -1    5.53    6.44
  -5  -8   1   21.91    6.50
  -5   8   2   18.29    9.26
   5  -8  -2   13.80    6.73
   5  -8  -2    5.11    8.20
   5   8  -2   -2.10    5.60
  -5  -8   2    5.31    4.93
  -5   8   3   19.89    9.95
   5  -8  -3   15.11    6.62
   5  -8  -3   23.80    9.87
   5   8  -3    7.54    6.11
  -5  -8   3   16.40    6.53
  -5   8   4  414.84   53.93
   5  -8  -4  403.37   49.99
   5  -8  -4  471.33   53.87
   5   8  -4  156.02   48.07
  -5  -8   4  422.32   50.04
  -5   8   5   45.94   13.08
   5  -8  -5   45.00    9.50
   5  -8  -5   51.54   12.84
   5   8  -5   15.48    8.27
  -5  -8   5   43.78    9.64
  -5   8   6  145.00   23.33
   5  -8  -6  148.66   24.12
   5  -8  -6  138.60   26.32
   5   8  -6  143.31   25.42
  -5   8   7    0.74    4.66
   5  -8  -7    0.14    4.74
   5  -8  -7    2.57    8.38
   5   8  -7   -1.53    5.65
  -5   8   8  110.43   18.71
  -5   8   8  103.37   21.56
   5  -8  -8  124.64   19.76
   5  -8  -8   87.59   21.31
   5   8  -8  133.77   22.02
  -5   8   9  173.40   26.98
   5  -8  -9  155.87   27.50
   5  -8  -9  204.68   31.40
   5   8  -9  171.52   29.68
  -5   8  10   79.07   13.25
   5  -8 -10   76.72   13.74
   5   8 -10   85.58   16.53
  -5  -8  10   51.93   13.39
  -5   8  11   27.26    6.59
   5  -8 -11   18.91    7.13
   5   8 -11   19.13    9.18
  -5  -8  11   16.59    7.83
  -5   8  12   49.03    9.19
   5  -8 -12   41.27    9.80
   5   8 -12   54.08   12.39
  -5  -8  12   26.39    9.53
  -5   8  13    5.18    4.13
   5  -8 -13    2.46    5.16
   5   8 -13    2.51    6.67
  -5  -8  13    3.31    5.69
  -5   8  14  140.22   21.44
   5  -8 -14  107.33   21.45
   5   8 -14  141.50   25.01
  -5  -8  14  155.51   23.78
   5  -8 -15   -0.80    4.81
   5   8 -15    9.45    7.13
  -5  -8  15   -4.10    7.32
   5  -8 -16   23.24    7.60
   5   8 -16   39.22   11.44
  -5  -8  16   36.13    9.96
   5  -8 -17    2.38    5.17
   5   8 -17    4.83    6.68
  -5  -8  17   -2.05    5.62
  -5  -8  18    5.90    6.04
  -5  -8  19    3.56    6.86
   5   8 -20   53.30   15.46
  -5  -8  20   78.89   14.73
   5   8 -21    5.23    7.96
  -5  -8  21    1.31    6.31
   5   8 -22   21.93    9.82
  -5  -8  22   13.42    8.20
   5   8 -23    4.99    7.71
  -5  -8  23    1.26    5.65
   5   8 -24   33.47   12.12
  -5  -8  24   48.21   11.66
   5   8 -25    0.13    7.96
  -5  -8  25    6.11    7.04
   5   8 -26   18.99    9.83
  -5  -8  26   13.60    7.25
   5   8 -27   -3.65    7.49
  -5  -8  27   -1.20    5.92
   5   8 -28    0.80    8.06
  -5  -8  28    8.49    6.28
   5   8 -29   -5.04    9.17
  -5  -8  29   -1.25    6.27
   5   8 -30   -0.68    8.99
  -5  -8  30   15.26    7.37
   5   8 -31   16.17    9.75
  -5  -8  31    8.07    7.38
   5   8 -32   12.64    8.84
  -5  -8  32   17.95    9.19
   5   8 -33   -4.98    8.00
  -5  -8  33    4.09    6.45
   5   8 -34    5.59    8.40
  -5  -8  34   -3.29    6.93
   5   8 -35    4.42    8.51
  -5  -8  35   -0.32    5.82
   5   8 -36   22.39   10.96
  -5  -8  36    8.71    7.30
   5  -8 -37    2.63    4.52
  -5  -8  37   -3.31    7.47
  -5  -8  38   -0.03    6.10
  -5   9   1    2.97    9.53
   5  -9  -1   -0.21    5.15
   5  -9  -1   -2.75    7.62
   5   9  -1   -1.32    5.62
  -5  -9   1   -1.53    4.71
  -5   9   2  198.64   34.20
   5  -9  -2  197.18   30.22
   5  -9  -2  180.31   32.15
   5   9  -2  190.89   30.96
  -5  -9   2  167.35   29.29
   5  -9  -3   17.66    7.95
   5  -9  -3    5.25    8.75
   5   9  -3   25.80    8.89
  -5  -9   3   15.88    6.97
   5  -9  -4   -1.99    5.57
   5   9  -4    0.27    5.61
  -5  -9   4   -2.49    5.37
   5  -9  -5    5.48    5.54
   5   9  -5    5.96    6.54
  -5  -9   5    9.38    6.53
   5  -9  -6   29.27    9.27
   5   9  -6   39.92   11.11
  -5  -9   6   54.43   11.32
   5  -9  -7    4.31    5.28
   5   9  -7    4.25    6.35
  -5  -9   7    7.51    5.57
  -5  -9   7    9.26    6.32
   5  -9  -8  168.04   25.54
   5   9  -8  142.16   26.96
  -5  -9   8  153.17   25.76
  -5  -9   8  139.08   25.72
   5  -9  -9    5.56    5.49
   5   9  -9    4.56    6.44
  -5  -9   9   18.90    7.00
  -5  -9   9    4.23    5.96
  -5   9  10    4.48    4.35
   5  -9 -10    1.88    5.29
   5   9 -10    3.44    6.61
  -5  -9  10    0.81    5.86
  -5  -9  10    3.59    5.75
  -5   9  11    0.67    4.06
   5  -9 -11    6.83    5.80
   5   9 -11    5.60    7.43
  -5  -9  11   -3.11    5.70
  -5   9  12  198.07   31.38
   5  -9 -12  201.45   32.26
   5   9 -12  195.97   34.50
  -5  -9  12  225.89   33.60
   5  -9 -13    4.41    5.62
   5   9 -13    1.78    6.58
  -5  -9  13   20.28    6.88
   5  -9 -14   37.55    9.71
   5   9 -14   37.11   11.82
  -5  -9  14   51.96   11.83
   5  -9 -15   -0.32    5.04
   5   9 -15   -0.98    7.22
  -5  -9  15   10.60    7.07
   5  -9 -16   18.14    7.22
   5   9 -16   22.17    9.71
  -5  -9  16   39.19   10.08
   5   9 -17   -3.70    6.56
  -5  -9  17   -1.29    6.47
  -5  -9  18   93.31   18.20
  -5  -9  19    4.96    7.32
   5   9 -20   -2.69    6.74
  -5  -9  20   -1.25    5.54
   5   9 -21   -1.65    6.91
  -5  -9  21    2.34    5.76
   5   9 -22   47.06   14.57
  -5  -9  22   63.86   13.92
   5   9 -23    3.65    7.55
  -5  -9  23    0.77    6.12
   5   9 -24   23.57   11.36
  -5  -9  24   24.54    9.15
   5   9 -25    4.94    8.42
  -5  -9  25   -4.08    7.04
   5   9 -26   -5.93    8.95
  -5  -9  26    4.51    6.64
   5   9 -27    3.19    9.33
  -5  -9  27    0.91    5.05
   5   9 -28   17.88   10.17
  -5  -9  28    7.92    8.05
   5   9 -29    1.02    7.42
  -5  -9  29   -1.76    5.53
   5   9 -30   -0.47    6.88
  -5  -9  30    7.20    7.15
   5   9 -31    5.47    8.37
  -5  -9  31    9.20    7.17
   5   9 -32   -3.27    8.70
  -5  -9  32   -2.75    6.98
   5   9 -33    2.46    6.81
  -5  -9  33    3.49    6.78
   5   9 -34    8.74    9.81
  -5  -9  34    7.59    7.32
   5   9 -35   -2.18    7.95
  -5  -9  35   -2.24    7.54
   5   9 -36    6.21    7.72
  -5  -9  36   -1.59    7.18
   5 -10  -4   23.07    7.57
  -5 -10   4    9.11    6.47
   5 -10  -5   -0.38    5.71
  -5 -10   5    4.46    5.79
   5 -10  -6   45.72   11.52
  -5 -10   6   57.71   12.15
   5 -10  -7    9.37    6.20
  -5 -10   7    1.61    5.23
   5 -10  -8    3.70    5.47
  -5 -10   8    2.44    6.43
   5 -10  -9   -1.23    5.06
  -5 -10   9   -1.10    6.06
   5 -10 -10  109.34   19.50
   5  10 -10   96.64   21.16
  -5 -10  10  121.10   20.47
   5 -10 -11    4.86    5.58
   5  10 -11    0.97    7.59
  -5 -10  11    0.91    6.57
   5 -10 -12    8.19    5.84
   5  10 -12    8.44    8.02
  -5 -10  12   -3.00    6.79
   5 -10 -13    3.93    6.45
   5  10 -13    9.35    8.30
  -5 -10  13    1.11    6.42
   5 -10 -14   57.58   12.73
   5  10 -14   49.55   15.07
  -5 -10  14   79.83   14.54
   5  10 -15   -2.19    6.72
  -5 -10  15    3.54    6.64
   5  10 -16   30.40   12.20
  -5 -10  16   49.47   11.71
  -5 -10  17    9.55    6.69
  -5 -10  18    6.04    7.06
   5  10 -19    4.88    7.55
  -5 -10  19    8.95    7.11
   5  10 -20   41.09   14.95
  -5 -10  20   80.06   15.16
   5  10 -21    0.71    8.23
  -5 -10  21    6.69    7.75
   5  10 -22   17.37   10.45
  -5 -10  22   21.28    8.95
   5  10 -23    4.39    8.96
  -5 -10  23   -3.86    6.46
   5  10 -24    2.38    7.57
  -5 -10  24    4.84    6.05
   5  10 -25    7.64    8.45
  -5 -10  25   -0.25    7.05
   5  10 -26   21.24   10.46
  -5 -10  26    4.27    7.21
   5  10 -27    8.27    8.24
  -5 -10  27   -4.57    7.69
   5  10 -28    5.18    8.43
  -5 -10  28    1.07    6.91
   5  10 -29    0.88    8.14
  -5 -10  29    6.71    8.17
   5  10 -30    8.81    8.71
  -5 -10  30   19.14    9.39
   5  10 -31   -0.90    5.90
  -5 -10  31    6.01    7.36
   5  10 -32   -1.44    8.15
  -5 -10  32   -5.87    7.27
   5  10 -33   18.10   10.61
  -5 -10  33    4.40    6.12
   5  10 -34    2.35    8.79
  -5 -10  34    5.51    7.26
   5  10 -35    4.14    8.64
   5 -11  -1   22.47    8.21
  -5 -11   1   18.98    7.51
   5 -11  -2   83.08   17.59
  -5 -11   2  103.43   17.96
  -5 -11   3   20.33    8.18
  -5 -11   4    1.16    5.69
  -5 -11   5    4.00    5.57
  -5 -11   6   11.66    7.02
  -5 -11   7   -0.70    6.13
   5 -11  -8   53.29   12.35
  -5 -11   8   55.50   12.47
   5 -11  -9    2.60    5.70
  -5 -11   9    3.48    7.76
   5 -11 -10    0.29    5.06
  -5 -11  10    0.03    6.22
   5 -11 -11   -0.88    5.35
  -5 -11  11    7.05    6.89
   5 -11 -12   71.57   14.68
  -5 -11  12   82.71   16.82
  -5 -11  13    7.42    7.20
  -5 -11  14   15.91    7.91
  -5 -11  15    9.80    7.05
  -5 -11  16   23.41    9.11
  -5 -11  17   -1.57    5.11
  -5 -11  18   52.71   13.49
  -5 -11  19    0.16    6.82
  -5 -11  20    2.73    6.94
  -5 -11  21    0.22    6.21
  -5 -11  22   54.86   13.65
  -5 -11  24    6.15    7.01
  -5 -11  25    0.16    7.54
  -5 -11  26   17.95    9.10
  -5 -11  27    1.69    6.52
   5  11 -28    3.43    8.69
  -5 -11  28   33.17   10.05
   5  11 -29   -4.20    8.96
  -5 -11  29   -0.17    5.87
   5  11 -30   -1.50    9.14
  -5 -11  30   -2.21    7.23
   5  11 -31   -3.00    9.66
  -5 -11  31    0.12    7.15
   5  11 -32   15.96   10.56
   5  11 -33   -3.58    9.55
   5  11 -34   -2.15    9.82
   5  11 -35    1.40    8.04
   5 -12  -1    0.90    6.63
  -5 -12   1    6.06    5.72
   5 -12  -2    2.90    5.54
  -5 -12   2   -4.73    6.33
   5 -12  -3   -1.86    6.52
  -5 -12   3    5.96    5.95
   5 -12  -4  107.21   19.41
  -5 -12   4  101.57   19.40
   5 -12  -5    7.71    6.34
  -5 -12   5   12.41    6.88
   5 -12  -6   16.12    7.61
  -5 -12   6   11.36    7.62
  -5 -12   7   -0.88    6.45
  -5 -12   8   11.73    7.37
  -5 -12   9    7.61    6.66
  -5 -12  10   14.76    7.20
  -5 -12  11    8.51    6.96
  -5 -12  12    0.46    5.72
  -5 -12  13    7.81    6.13
  -5 -12  14   15.58    8.75
  -5 -12  15    2.28    7.11
  -5 -12  16   59.42   14.15
  -5 -12  17   -4.64    7.95
  -5 -12  18   -2.16    6.32
  -5 -12  19   -2.49    6.71
  -5 -12  20   50.22   13.00
  -5 -12  21    4.22    5.87
  -5 -12  22   -0.49    6.49
  -5 -12  23   -3.62    6.02
  -5 -12  24    1.66    5.16
  -5 -12  25   -3.09    6.87
  -5 -12  26   10.04    8.97
  -5 -12  27   12.01    7.12
  -5 -12  28   -1.88    6.76
   5 -13  -1   11.70    7.65
  -5 -13   1   21.37    8.05
   5 -13  -2   72.56   14.32
  -5 -13   2   52.87   13.15
   5 -13  -3   14.43    7.51
  -5 -13   3    5.48    6.00
   5 -13  -4   23.38    8.88
  -5 -13   4   21.93    7.95
   5 -13  -5   -0.75    6.47
  -5 -13   5    4.50    5.69
   5 -13  -6   72.47   13.54
  -5 -13   6   35.41   11.36
   5 -13  -7   12.38    7.22
  -5 -13   7    3.87    5.90
   5 -13  -8   72.74   14.74
  -5 -13   8   57.90   14.68
   5 -13  -9    0.00    5.67
  -5 -13   9    1.00    5.15
  -5 -13  10   -2.17    5.88
  -5 -13  11   24.90    8.94
  -5 -13  12   26.38    9.70
  -5 -13  13    3.10    6.16
  -5 -13  14   14.14    7.64
  -5 -13  15   -2.76    6.70
  -5 -13  16   14.12    8.17
  -5 -13  17   -7.99    7.77
  -5 -13  18   16.77    8.98
  -5 -13  19    2.41    6.13
  -5 -13  20    2.84    6.34
  -5 -13  21   -5.08    7.24
  -5 -13  22   36.76   11.92
  -5 -13  23    3.10    6.50
  -5 -13  24    7.19    7.65
  -5 -13  25    6.47    6.17
   5 -14  -1   -1.39    5.68
  -5 -14   1    5.45    5.80
   5 -14  -2   -0.48    5.37
  -5 -14   2   -4.92    6.96
   5 -14  -3    4.96    6.50
  -5 -14   3    6.73    6.55
   5 -14  -4   33.99    9.85
  -5 -14   4   23.44   10.17
   5 -14  -5   22.52    8.32
  -5 -14   5   11.03    8.28
   5 -14  -6   12.95    7.46
  -5 -14   6    5.63    6.87
   5 -14  -7    3.49    5.59
  -5 -14   7   -0.10    6.28
  -5 -14   8    7.32    6.95
  -5 -14   9    8.26    6.68
  -5 -14  10   27.57    9.89
  -5 -14  11   20.29    9.12
  -5 -14  12   -4.82    7.32
  -5 -14  13    3.77    6.16
  -5 -14  14   14.12    7.46
  -5 -14  15    9.25    7.23
  -5 -14  16   13.43    8.24
  -5 -14  17   -3.53    7.11
  -5 -14  18    0.56    7.42
  -5 -14  19   -5.98    8.41
  -5 -14  20    8.87    7.22
  -5 -14  21   -7.69    8.89
  -5 -14  22    5.19    6.34
  -5 -14  23    0.31    7.50
   5 -15  -1    5.35    6.09
  -5 -15   1   14.67    7.10
   5 -15  -2   17.47    8.15
  -5 -15   2    8.53    7.36
   5 -15  -3   30.03    9.50
  -5 -15   3    9.49    7.92
   5 -15  -4   -2.55    6.47
  -5 -15   4   -2.06    6.18
   5 -15  -5    0.19    6.31
  -5 -15   5    4.69    6.89
  -5 -15   6    5.97    6.95
  -5 -15   7   18.08    7.63
  -5 -15   8   -2.83    7.25
  -5 -15   9   -1.02    7.10
  -5 -15  10    0.63    6.68
  -5 -15  11    3.22    6.85
  -5 -15  12   42.85   11.96
  -5 -15  13    0.75    6.89
  -5 -15  14    1.92    6.69
  -5 -15  15    2.05    6.84
  -5 -15  16   -2.01    6.61
  -5 -15  17   12.11    8.27
  -5 -15  18    2.91    8.07
  -5 -15  19    6.25    7.62
   5 -16  -1   -2.72    7.38
  -5 -16   1    2.52    5.67
   5 -16  -2   -3.32    6.45
  -5 -16   2    4.47    6.18
   5 -16  -3    0.98    6.64
  -5 -16   3   -2.88    6.44
  -5 -16   4   -0.11    6.26
  -5 -16   5    1.04    6.87
  -5 -16   6    2.34    6.27
  -5 -16   7   -0.30    7.09
  -5 -16   8   -1.85    6.31
  -5 -16   9    2.40    6.55
  -5 -16  10    4.94    6.91
  -5 -16  11    1.42    6.14
  -5 -16  12    2.89    6.58
  -5 -16  13   -2.51    7.00
  -5 -16  14    3.89    7.27
  -5 -16  15   23.18    8.50
  -5 -16  16   -1.11    6.61
   5 -17  -1   -2.62    7.89
  -5 -17   2    7.47    6.65
  -5 -17   3    8.60    7.57
  -5 -17   4    0.31    6.59
  -5 -17   5   -3.50    6.28
  -5 -17   6    1.67    6.72
  -5 -17   7    7.52    7.64
  -5 -17   8   -0.96    5.84
  -5 -17   9   -0.34    6.24
  -5 -17  10    6.86    6.25
  -5 -17  11    8.29    7.78
  -5 -17  12    1.11    7.05
  -5 -18   4    3.39    6.06
  -5 -18   5    9.29    7.04
  -5 -18   6    0.41    6.86
  -5 -18   7   -0.96    6.87
  -5 -18   8    2.85    7.00
  -5 -18   9    4.10    7.45
  -4   0   1   -1.01    3.56
  -4   0   1   -1.73    5.59
   4   0  -1   -1.73    4.36
   4   0  -1   -3.62    6.66
  -4   0   2   14.92    5.42
  -4   0   2    5.71    6.26
   4   0  -2   23.74    5.66
   4   0  -2   41.63    8.87
  -4   0   3    0.96    3.76
  -4   0   3   -1.98    5.89
   4   0  -3   -1.72    4.03
   4   0  -3   -0.40    5.48
  -4   0   4 1198.74  174.49
  -4   0   4 1374.10  176.26
   4   0  -4 1176.00  174.24
   4   0  -4 1263.63  176.02
  -4   0   5   -1.59    4.00
  -4   0   5   -4.97    6.23
   4   0  -5    0.20    3.35
   4   0  -5    0.68    6.22
  -4   0   6  799.16  108.24
  -4   0   6  774.09  109.56
   4   0  -6  712.91  107.78
   4   0  -6  766.01  109.66
  -4   0   7    1.39    3.48
  -4   0   7   -4.68    6.41
   4   0  -7   -1.69    2.93
   4   0  -7    0.01    5.52
  -4   0   8 2716.78  366.38
  -4   0   8 2654.84  367.90
   4   0  -8 2378.50  366.00
   4   0  -8 2834.82  368.34
  -4   0   9   -1.74    3.81
  -4   0   9   -0.74    6.43
   4   0  -9    1.74    3.71
   4   0  -9    0.16    6.17
  -4   0  10   34.13    7.26
  -4   0  10   36.19    9.80
   4   0 -10   30.95    7.08
   4   0 -10   47.09   10.60
  -4   0  11    0.75    3.75
  -4   0  11    3.13    6.80
   4   0 -11    1.04    3.32
   4   0 -11   -0.58    6.16
  -4   0  12   16.48    5.09
   4   0 -12   15.40    5.22
   4   0 -12   32.02    9.37
  -4   0  13   -1.19    4.07
  -4   0  13   -0.61    3.38
   4   0 -13   -0.93    3.75
   4   0 -13   -4.68    6.81
  -4   0  14 1486.36  203.43
  -4   0  14 1426.01  202.51
   4   0 -14 1370.03  204.39
  -4   0  15   -2.02    3.92
  -4   0  15    0.78    3.09
   4   0 -15    5.14    7.40
  -4   0  16   66.28   11.63
  -4   0  16   59.83   10.94
   4   0 -16   61.63   13.65
  -4   0  17   -0.24    3.70
  -4   0  17   -0.83    3.44
   4   0 -17    0.94    5.59
  -4   0  18  160.99   25.29
  -4   0  18  164.33   24.80
   4   0 -18  157.30   27.10
  -4   0  19    1.02    3.10
  -4   0  19    1.46    3.07
   4   0 -19    1.01    6.46
  -4   0  20  155.59   25.03
  -4   0  20  173.54   24.60
   4   0 -20  132.46   26.87
  -4   0  21   -0.13    3.31
  -4   0  21   -1.71    3.62
   4   0 -21   -0.62    6.72
  -4   0  22   30.61    7.05
  -4   0  22   15.69    5.38
   4   0 -22   32.45    7.60
  -4   0  23    4.16    4.15
  -4   0  23    1.29    3.46
   4   0 -23   -0.11    4.47
  -4   0  24   48.13    9.83
  -4   0  24   38.83    8.45
   4   0 -24   41.50    9.99
  -4   0  25   -1.86    4.68
   4   0 -25    3.57    4.90
  -4   0  26   81.34   15.84
   4   0 -26   96.66   16.59
  -4   0  27   -1.64    4.57
   4   0 -27    3.75    4.92
  -4   0  28   10.71    5.53
   4   0 -28   15.99    7.74
  -4   0  29   -2.96    4.71
   4   0 -29   -1.87    5.63
   4   0 -30   55.39   12.55
   4   0 -31    0.58    5.96
   4   0 -32   -3.39    6.07
   4   0 -33    0.01    5.10
   4   0 -34    3.75    6.65
   4   0 -35   -2.37    6.34
   4   0 -36   42.13   11.35
   4   0 -37    5.42    5.84
   4   0 -38   -0.26    5.59
   4   0 -39   -1.69    5.71
  -4   1   1   13.08    4.64
  -4   1   1   11.55    7.22
   4  -1  -1   21.29    5.93
   4  -1  -1   33.04    8.29
   4   1  -1   11.93    4.60
   4   1  -1   25.92    7.86
  -4  -1   1   11.34    5.26
  -4  -1   1   16.00    6.35
  -4   1   2 1139.89  153.40
   4  -1  -2 1076.71  153.40
   4  -1  -2 1045.30  154.70
   4   1  -2 1028.37  152.87
   4   1  -2 1053.79  154.49
  -4  -1   2 1124.93  153.29
  -4   1   3   10.09    4.63
  -4   1   3   16.21    7.43
   4  -1  -3   17.45    5.74
   4  -1  -3    2.29    5.98
   4   1  -3   14.20    4.62
   4   1  -3   11.28    6.68
  -4  -1   3   23.87    5.56
  -4  -1   3   22.76    7.71
  -4   1   4    2.65    3.74
  -4   1   4   -1.91    5.73
   4  -1  -4    0.64    3.88
   4  -1  -4    1.98    5.59
   4   1  -4    2.77    2.99
   4   1  -4    4.55    6.08
  -4  -1   4    3.31    3.44
  -4  -1   4    5.80    5.93
  -4   1   5    4.01    4.53
  -4   1   5   20.35    6.70
   4  -1  -5   10.61    4.86
   4  -1  -5   15.41    7.68
   4   1  -5   16.71    4.51
   4   1  -5    2.96    5.98
  -4  -1   5   17.34    4.96
  -4  -1   5   16.38    6.52
  -4   1   6  373.39   63.67
  -4   1   6  552.55   66.00
   4  -1  -6  625.10   64.67
   4  -1  -6  482.47   65.73
   4   1  -6  379.16   63.39
   4   1  -6  444.74   65.54
  -4  -1   6  442.91   63.66
  -4  -1   6  364.91   64.80
  -4   1   7   31.49    7.51
  -4   1   7   48.12    9.99
   4  -1  -7   34.98    7.23
   4  -1  -7   12.12    8.65
   4   1  -7   48.45    7.49
   4   1  -7   43.37   10.01
  -4  -1   7   26.49    7.04
  -4  -1   7   32.97    9.57
  -4   1   8 1344.80  182.23
  -4   1   8 1266.40  183.18
   4  -1  -8 1293.84  181.81
   4  -1  -8 1401.15  183.91
   4   1  -8 1208.36  181.89
   4   1  -8 1275.71  183.65
  -4  -1   8 1343.96  181.89
  -4  -1   8 1149.53  183.21
  -4   1   9    0.35    3.97
  -4   1   9    3.79    6.29
   4  -1  -9    1.92    3.60
   4  -1  -9    1.87    6.55
   4   1  -9    2.22    3.47
   4   1  -9   -1.87    7.37
  -4  -1   9    2.42    3.37
  -4  -1   9   -0.50    6.36
  -4   1  10  506.82   69.67
  -4   1  10  502.01   70.78
   4  -1 -10  459.37   69.12
   4  -1 -10  500.59   71.27
   4   1 -10  493.35   69.83
   4   1 -10  490.20   71.38
  -4  -1  10  455.02   70.32
  -4  -1  10  462.38   69.21
  -4  -1  10  493.43   71.55
  -4   1  11  164.71   24.77
   4  -1 -11  164.56   24.41
   4  -1 -11  148.94   26.42
   4   1 -11  140.09   24.74
   4   1 -11  225.86   28.03
  -4  -1  11  167.53   25.41
  -4  -1  11  149.32   24.40
  -4   1  12  208.75   52.36
   4  -1 -12  422.68   53.29
   4  -1 -12  440.47   55.71
   4   1 -12  436.71   55.90
  -4  -1  12  421.71   54.12
  -4  -1  12  484.62   53.67
  -4   1  13  115.13   19.53
   4  -1 -13  152.06   19.90
   4  -1 -13  123.62   21.66
   4   1 -13  105.70   21.42
  -4  -1  13  121.90   20.25
  -4  -1  13  123.75   19.54
  -4   1  14   -0.25    3.31
   4  -1 -14   -0.00    2.89
   4  -1 -14    5.06    6.01
   4   1 -14   -0.78    6.27
  -4  -1  14    0.22    3.29
  -4  -1  14   -1.04    2.87
  -4   1  15   31.85    8.21
  -4   1  15   48.66    8.18
   4  -1 -15   34.82    7.87
   4  -1 -15   47.93   10.57
   4   1 -15   30.34   10.29
  -4  -1  15   42.44    8.80
  -4  -1  15   37.80    7.74
  -4   1  16  285.84   42.36
  -4   1  16  273.92   41.85
   4   1 -16  386.87   45.74
  -4  -1  16  252.16   42.26
  -4  -1  16  288.40   42.02
  -4   1  17   -0.46    3.57
  -4   1  17    0.66    3.02
   4   1 -17   -1.07    3.29
   4   1 -17    1.07    5.28
  -4  -1  17   -1.02    4.42
  -4  -1  17    1.28    2.86
  -4   1  18  325.00   51.62
  -4   1  18  431.89   51.87
   4   1 -18  333.41   52.56
   4   1 -18  295.62   53.37
  -4  -1  18  347.92   52.12
  -4  -1  18  357.04   51.64
  -4   1  19   12.61    5.00
  -4   1  19   10.66    4.50
   4   1 -19   15.60    6.04
   4   1 -19   14.14    7.55
  -4  -1  19   15.18    5.54
  -4  -1  19   24.97    5.72
  -4   1  20   19.31    5.43
  -4   1  20   17.16    4.94
   4   1 -20   22.61    9.09
  -4  -1  20   10.80    5.48
  -4  -1  20   20.04    5.30
  -4   1  21    5.15    4.18
  -4   1  21    9.90    3.89
   4   1 -21    1.56    7.20
  -4  -1  21    3.82    4.43
  -4  -1  21    5.61    4.09
  -4   1  22  265.49   40.28
  -4   1  22  293.35   40.01
   4   1 -22  258.69   41.16
  -4  -1  22  248.29   40.51
  -4   1  23    8.79    4.81
  -4   1  23    1.08    3.56
   4  -1 -23    8.76    4.98
   4   1 -23    0.99    4.21
  -4  -1  23   11.58    5.11
  -4   1  24   16.20    5.72
  -4   1  24   12.44    5.18
   4  -1 -24   20.81    6.36
   4   1 -24   15.44    7.26
  -4  -1  24   21.69    6.38
  -4   1  25   30.86    7.39
   4  -1 -25   18.04    7.28
   4   1 -25   24.79    8.55
  -4  -1  25   26.14    7.42
  -4   1  26   69.59   12.96
   4  -1 -26   71.25   13.38
   4   1 -26   60.68   13.66
  -4  -1  26   67.65   13.39
  -4   1  27   -0.25    3.75
   4  -1 -27    5.37    5.18
   4   1 -27   -1.12    5.41
  -4  -1  27    6.50    5.20
   4  -1 -28   71.59   12.87
   4   1 -28   66.49   13.48
  -4  -1  28   48.02   11.97
   4  -1 -29    1.58    4.70
   4   1 -29   -0.84    5.34
   4  -1 -30    1.14    5.91
   4   1 -30   -1.20    6.33
   4  -1 -31    7.04    6.01
   4   1 -31   -0.34    6.26
   4  -1 -32   39.65    9.71
   4   1 -32   25.89    9.17
   4  -1 -33   -5.44    6.43
   4   1 -33    2.65    5.37
   4  -1 -34   14.04    7.11
   4   1 -34   10.17    7.74
   4  -1 -35   -3.11    6.17
   4   1 -35    0.97    6.38
   4  -1 -36   20.48    7.90
   4   1 -36   13.02    8.03
   4  -1 -37    1.52    6.27
   4   1 -37   -2.93    6.24
   4  -1 -38   10.70    7.00
   4   1 -38    2.16    6.48
   4  -1 -39   -1.44    5.98
   4   1 -39    0.34    6.23
  -4   2   1   78.28   12.83
  -4   2   1  104.89   16.11
   4  -2  -1   87.32   13.57
   4  -2  -1  105.82   16.69
   4   2  -1   90.30   12.69
   4   2  -1   25.13   13.08
  -4  -2   1   74.20   12.72
  -4  -2   1   69.12   14.28
  -4   2   2  194.36   30.00
  -4   2   2  228.19   32.37
   4  -2  -2  191.19   30.15
   4  -2  -2  214.14   32.36
   4   2  -2  215.20   29.84
   4   2  -2  185.03   31.32
  -4  -2   2  218.93   29.89
  -4  -2   2  144.29   30.82
  -4   2   3   -0.05    4.10
  -4   2   3   10.05    7.25
   4  -2  -3   13.16    5.09
   4  -2  -3   17.20    7.80
   4   2  -3   13.48    4.39
   4   2  -3   20.88    8.11
  -4  -2   3   13.82    4.50
  -4  -2   3   10.57    6.48
  -4   2   4 1905.50  204.39
  -4   2   4 1682.16  205.77
   4  -2  -4  697.51  202.58
   4  -2  -4 1791.35  206.35
   4   2  -4 1571.90  203.70
   4   2  -4 1720.51  205.78
  -4  -2   4 1721.33  203.76
  -4  -2   4 1933.17  206.43
  -4   2   5   38.45    7.50
  -4   2   5   33.42    9.27
   4  -2  -5   29.83    7.00
   4  -2  -5   17.52    8.97
   4   2  -5   25.55    6.64
   4   2  -5   31.66    9.41
  -4  -2   5   35.58    6.96
  -4  -2   5   54.22   10.38
  -4   2   6    9.02    4.37
  -4   2   6    2.23    6.05
   4  -2  -6    0.14    3.84
   4  -2  -6    2.30    6.70
   4   2  -6    0.73    3.52
   4   2  -6    8.88    6.71
  -4  -2   6    0.97    3.47
  -4  -2   6    6.38    5.82
  -4   2   7  371.32   50.60
  -4   2   7  444.42   52.51
   4  -2  -7  310.02   50.23
   4  -2  -7  353.85   52.17
   4   2  -7  325.20   50.33
   4   2  -7  354.52   52.16
  -4  -2   7  344.94   50.12
  -4  -2   7  297.13   51.66
  -4   2   8  744.76  105.33
  -4   2   8  708.00  106.22
   4  -2  -8  788.13  105.38
   4  -2  -8  689.98  106.62
   4   2  -8  736.32  105.94
   4   2  -8  750.75  107.02
  -4  -2   8  595.71  105.46
  -4  -2   8  856.47  105.34
  -4  -2   8  736.07  107.23
  -4   2   9  234.83   30.00
   4  -2  -9  193.20   29.34
   4  -2  -9  188.30   31.23
   4   2  -9  201.80   31.97
  -4  -2   9  146.22   29.47
  -4  -2   9  214.60   29.57
  -4   2  10   72.06   13.23
   4  -2 -10   73.03   12.83
   4  -2 -10   67.67   15.20
   4   2 -10   87.64   16.02
  -4  -2  10   95.47   14.33
  -4  -2  10   75.09   12.86
  -4   2  11   52.28   10.95
   4  -2 -11   61.19   10.57
   4  -2 -11   66.37   13.18
   4   2 -11   73.05   13.92
  -4  -2  11   62.95   11.73
  -4  -2  11   59.23   10.65
  -4   2  12   -2.60    4.94
  -4   2  12    5.03    4.79
   4  -2 -12    1.04    3.17
   4   2 -12    3.70    7.34
  -4  -2  12   -1.10    4.03
  -4  -2  12   -0.12    2.95
  -4   2  13   18.28    5.34
  -4   2  13   17.05    6.01
   4  -2 -13   20.32    4.80
   4   2 -13   11.14    5.63
   4   2 -13   23.11    8.30
  -4  -2  13   10.07    5.49
  -4  -2  13   12.41    4.71
  -4   2  14  843.08  110.63
   4  -2 -14  735.51  109.96
   4   2 -14  803.07  111.76
   4   2 -14  820.10  113.01
  -4  -2  14  752.31  110.83
  -4  -2  14  732.06  110.32
  -4   2  15   48.68   10.10
   4  -2 -15   67.58   10.23
   4   2 -15   47.64   11.07
   4   2 -15   59.10   13.47
  -4  -2  15   55.18   10.97
  -4   2  16   34.73    6.65
   4  -2 -16   11.33    5.20
   4   2 -16   23.00    6.97
   4   2 -16   33.54    9.88
  -4  -2  16   36.16    7.41
  -4  -2  16   31.90    6.38
  -4   2  17    0.32    4.07
  -4   2  17    4.25    3.82
   4  -2 -17    2.60    3.34
   4  -2 -17    1.89    6.14
   4   2 -17    5.68    4.78
   4   2 -17    2.20    7.25
  -4  -2  17    0.35    4.10
  -4  -2  17    5.56    3.65
  -4   2  18  136.28   20.77
  -4   2  18  151.87   20.78
   4  -2 -18  120.08   22.35
   4   2 -18  114.19   21.59
   4   2 -18  126.54   23.29
  -4  -2  18  122.58   21.28
  -4  -2  18  127.69   20.68
  -4   2  19  118.38   19.98
  -4   2  19  136.52   20.22
   4  -2 -19  125.09   22.11
   4   2 -19  129.23   21.77
   4   2 -19  105.12   22.56
  -4  -2  19  138.83   21.21
  -4   2  20   43.72    8.90
  -4   2  20   42.46    8.79
   4  -2 -20   62.27   12.03
   4   2 -20   43.29   12.62
  -4  -2  20   41.70    9.50
  -4   2  21    4.21    4.13
  -4   2  21    5.90    3.92
   4  -2 -21   -0.13    6.28
   4   2 -21    4.32    7.15
  -4  -2  21    3.21    4.70
  -4   2  22    6.57    4.50
  -4   2  22   11.36    4.27
   4   2 -22   11.31    6.28
  -4  -2  22    0.93    4.35
  -4   2  23   -0.09    3.65
  -4   2  23    0.04    3.32
   4   2 -23   -0.34    5.02
  -4  -2  23    4.04    5.06
  -4   2  24  109.97   20.10
   4   2 -24  177.07   23.60
  -4  -2  24  119.99   21.26
  -4   2  25   22.14    6.85
   4   2 -25   38.39    9.01
  -4  -2  25   37.43    9.15
  -4   2  26   81.76   13.53
   4  -2 -26   67.38   13.45
   4   2 -26   66.25   15.09
   4  -2 -27    3.17    4.13
   4   2 -27    2.06    6.11
   4  -2 -28   23.45    8.35
   4   2 -28   23.72    9.58
   4  -2 -29   22.86    7.58
   4   2 -29   30.03    9.41
   4  -2 -30  126.77   17.22
   4   2 -30   51.96   16.18
  -4  -2  30   97.79   17.31
   4  -2 -31   -0.54    4.88
   4   2 -31    2.70    5.96
  -4  -2  31   -1.41    5.53
   4  -2 -32   -0.26    5.36
   4   2 -32    0.56    5.83
   4  -2 -33   -3.41    4.89
   4   2 -33    2.68    6.53
   4  -2 -34    4.80    5.18
   4   2 -34    9.64    7.35
   4  -2 -35   12.31    6.02
   4   2 -35    1.73    7.26
   4  -2 -36   19.74    7.63
   4   2 -36   12.00    8.38
   4  -2 -37   -3.61    6.46
   4   2 -37    3.04    7.63
   4  -2 -38    2.84    6.06
   4   2 -38   -3.32    7.05
   4  -2 -39    4.20    5.57
   4   2 -39    7.46    6.63
  -4   3   1   49.60    8.96
  -4   3   1   61.93   12.01
   4  -3  -1   41.23    9.07
   4  -3  -1   44.98   11.58
   4   3  -1   41.66    8.09
   4   3  -1   44.68   10.44
  -4  -3   1   33.01    8.00
  -4  -3   1   43.20   10.51
  -4   3   2  343.23   50.07
  -4   3   2  359.11   52.26
   4  -3  -2  297.12   50.01
   4  -3  -2  331.72   51.99
   4   3  -2  369.19   51.73
  -4  -3   2  355.74   49.70
  -4  -3   2  355.77   51.67
  -4   3   3    6.70    4.25
  -4   3   3   13.51    7.94
   4  -3  -3    5.73    4.86
   4  -3  -3   12.07    7.28
   4   3  -3   12.64    4.54
   4   3  -3    8.94    7.30
  -4  -3   3   13.79    4.35
  -4  -3   3    9.40    7.98
  -4   3   4   11.03    4.96
  -4   3   4   -1.56    6.22
   4  -3  -4    8.16    5.11
   4  -3  -4    9.50    7.60
   4   3  -4   15.30    4.65
   4   3  -4    8.23    6.83
  -4  -3   4   11.03    5.36
  -4  -3   4    9.82    4.24
  -4  -3   4   14.47    6.84
  -4   3   5   40.32    7.81
  -4   3   5   38.87   10.02
   4  -3  -5   49.38    8.66
   4  -3  -5   32.63   10.87
   4   3  -5   38.11    7.71
   4   3  -5   31.00   10.08
  -4  -3   5   28.88    8.53
  -4  -3   5   30.60    7.32
  -4  -3   5   30.05    9.68
  -4   3   6   49.82   11.02
  -4   3   6   84.74   14.24
   4  -3  -6   58.97   11.66
   4  -3  -6   59.28   13.33
   4   3  -6   84.84   14.09
  -4  -3   6   57.53   11.36
  -4  -3   6   71.32   11.13
  -4  -3   6   57.09   13.84
  -4   3   7  709.36   75.61
   4  -3  -7  446.50   74.70
   4  -3  -7  485.70   76.46
   4   3  -7  521.24   75.87
  -4  -3   7  513.95   75.29
  -4  -3   7  475.01   74.52
  -4  -3   7  542.26   77.33
  -4   3   8   97.46   16.18
   4  -3  -8   99.69   16.49
   4  -3  -8  103.38   18.84
   4   3  -8   95.18   17.07
   4   3  -8  101.05   18.25
  -4  -3   8   97.88   16.66
  -4  -3   8   97.23   15.89
  -4   3   9   -0.84    3.97
   4  -3  -9   -0.18    4.11
   4  -3  -9    0.34    6.71
   4   3  -9    5.54    4.78
   4   3  -9   -3.05    7.21
  -4  -3   9    0.73    4.57
  -4  -3   9    1.46    3.30
  -4   3  10  200.03   29.68
  -4   3  10  186.82   30.60
   4  -3 -10  182.44   29.51
   4   3 -10  200.23   30.70
   4   3 -10  198.95   31.86
  -4  -3  10  162.74   29.72
  -4  -3  10  246.07   30.17
  -4   3  11  427.65   55.15
  -4   3  11  451.42   56.12
   4  -3 -11  363.26   54.53
   4   3 -11  313.16   55.36
   4   3 -11  369.92   57.10
  -4  -3  11  375.56   55.33
  -4  -3  11  351.21   54.76
  -4   3  12  303.87   45.80
  -4   3  12  313.69   46.51
   4  -3 -12  271.64   45.27
   4   3 -12  304.35   46.98
   4   3 -12  321.58   48.24
  -4  -3  12  410.26   47.28
  -4  -3  12  311.93   46.00
  -4   3  13  110.62   17.24
  -4   3  13  109.48   17.63
   4  -3 -13  101.61   16.53
   4   3 -13  106.26   18.40
   4   3 -13   99.07   19.73
  -4  -3  13  109.43   17.88
  -4  -3  13   96.93   17.03
  -4   3  14    3.80    4.23
  -4   3  14    1.60    4.49
   4  -3 -14    5.55    3.59
   4  -3 -14    5.12    5.93
   4   3 -14    4.27    5.00
   4   3 -14    6.19    6.85
  -4  -3  14    2.36    4.20
  -4  -3  14    5.07    4.15
  -4   3  15   37.54    8.19
   4  -3 -15   43.42    7.45
   4  -3 -15   30.64    9.41
   4   3 -15   57.95    9.79
   4   3 -15   41.88    9.75
   4   3 -15   27.39   10.35
  -4  -3  15   24.61    8.21
  -4  -3  15   41.37    8.17
  -4   3  16  250.49   38.19
   4  -3 -16  238.91   37.63
   4  -3 -16  264.49   39.95
   4   3 -16  268.74   39.95
   4   3 -16  252.06   41.12
  -4  -3  16  267.73   39.17
  -4  -3  16  272.73   38.81
  -4   3  17   14.68    4.83
   4  -3 -17   13.49    4.40
   4  -3 -17   11.22    6.86
   4   3 -17   14.27    6.28
   4   3 -17   28.15    8.70
  -4  -3  17   18.79    6.15
  -4   3  18   63.13   10.79
  -4   3  18   55.03   10.53
   4  -3 -18   58.55   10.07
   4  -3 -18   43.63   11.81
   4   3 -18   50.69   12.07
   4   3 -18   54.60   13.38
  -4  -3  18   56.61   11.38
  -4   3  19    7.67    4.13
  -4   3  19    5.20    4.06
   4  -3 -19    1.06    5.66
   4   3 -19    8.16    5.84
  -4  -3  19    1.90    3.86
  -4   3  20    9.63    4.28
  -4   3  20    6.84    4.07
   4  -3 -20   19.09    7.55
  -4  -3  20    6.05    5.03
  -4   3  21   53.62    9.32
  -4   3  21   44.70    9.32
   4  -3 -21   40.21   11.03
  -4  -3  21   47.79   10.55
  -4   3  22   84.84   15.19
  -4   3  22   92.52   15.77
   4   3 -22   83.25   17.17
  -4  -3  22  118.79   17.69
  -4   3  23   70.84   11.34
   4   3 -23   41.88   12.95
  -4   3  24    6.50    4.12
   4   3 -24    0.67    5.88
   4   3 -25   10.91    7.49
   4   3 -26   62.16   14.52
   4   3 -27    7.65    7.36
  -4  -3  27    9.21    5.95
   4  -3 -28  103.63   16.50
   4   3 -28   79.60   17.93
  -4  -3  28   85.98   17.21
   4  -3 -29    4.40    4.67
   4   3 -29    9.66    6.31
  -4  -3  29    6.90    6.18
   4  -3 -30    5.99    5.07
   4   3 -30   -0.63    6.57
  -4  -3  30    4.13    5.75
   4  -3 -31    0.79    4.70
   4   3 -31   -0.27    6.11
  -4  -3  31    2.14    5.35
   4  -3 -32   34.84    9.72
   4   3 -32   36.30   11.65
  -4  -3  32   62.69   11.84
   4  -3 -33    9.92    5.33
   4   3 -33    6.44    7.57
  -4  -3  33    1.84    6.25
   4  -3 -34    1.50    4.44
   4   3 -34    2.49    6.28
   4  -3 -35   -1.31    5.67
   4   3 -35    2.49    7.13
   4  -3 -36    5.20    5.55
   4   3 -36    6.10    6.48
   4  -3 -37   -1.73    5.28
   4   3 -37    1.42    6.43
   4  -3 -38   12.64    6.97
   4   3 -38    4.70    6.35
   4  -3 -39   -0.44    5.03
   4   3 -39    0.59    6.52
  -4   4   1   76.64   12.45
  -4   4   1   65.40   15.59
   4  -4  -1   70.86   12.81
   4  -4  -1   84.30   15.73
   4   4  -1   56.56   11.81
   4   4  -1   70.70   12.61
   4   4  -1   73.17   14.03
  -4  -4   1   71.33   12.76
  -4  -4   1   63.66   11.68
  -4  -4   1   71.71   14.36
  -4   4   2  141.67   23.85
  -4   4   2  174.23   27.00
   4  -4  -2  174.18   24.60
   4  -4  -2  147.54   26.05
   4   4  -2  165.51   24.64
   4   4  -2  186.37   26.36
  -4  -4   2  137.93   24.10
  -4  -4   2  149.05   23.48
  -4  -4   2  132.79   25.39
  -4   4   3   76.97   12.02
  -4   4   3   61.24   14.38
   4  -4  -3   49.27   11.34
   4  -4  -3   10.71   12.03
   4   4  -3   87.69   12.79
   4   4  -3   81.28   14.14
  -4  -4   3   66.91   11.89
  -4  -4   3   72.00   11.26
  -4  -4   3   87.92   14.55
  -4   4   4  304.91   48.48
  -4   4   4  351.16   50.89
   4  -4  -4  349.16   49.06
   4  -4  -4  372.09   51.47
   4   4  -4  293.24   49.05
   4   4  -4  315.12   50.16
  -4  -4   4  372.81   49.35
  -4  -4   4  310.17   48.28
  -4  -4   4  375.34   51.08
  -4   4   5    7.62    4.37
  -4   4   5    1.24    6.77
   4  -4  -5    3.85    5.12
   4  -4  -5   15.27    8.65
   4   4  -5    5.80    5.17
   4   4  -5    3.11    7.04
  -4  -4   5    3.68    5.02
  -4  -4   5   10.14    4.83
  -4  -4   5    4.80    7.89
  -4   4   6  103.62   14.29
   4  -4  -6   80.22   14.31
   4  -4  -6   90.31   17.10
   4   4  -6   86.47   14.92
   4   4  -6   97.68   16.61
  -4  -4   6   87.47   14.33
  -4  -4   6   51.14   13.04
  -4   4   7    8.17    4.56
   4  -4  -7    4.90    4.83
   4  -4  -7   12.09    8.55
   4   4  -7    1.97    4.62
   4   4  -7    8.86    6.77
  -4  -4   7    1.04    5.45
  -4  -4   7    9.99    4.59
  -4   4   8   48.79   13.67
   4  -4  -8  100.11   15.15
   4  -4  -8   87.86   16.91
   4   4  -8  101.94   16.04
   4   4  -8   86.26   16.82
  -4  -4   8   92.56   15.24
  -4  -4   8  113.06   14.82
  -4   4   9  310.89   41.34
  -4   4   9  349.69   43.15
   4  -4  -9  297.95   41.59
   4   4  -9  290.08   42.61
   4   4  -9  349.76   44.28
  -4  -4   9  155.02   40.62
  -4  -4   9  329.72   41.79
  -4   4  10  238.33   38.62
  -4   4  10  251.07   39.70
   4  -4 -10  236.73   38.84
   4   4 -10  271.94   40.08
   4   4 -10  287.12   40.56
   4   4 -10  307.05   41.88
  -4  -4  10  267.64   39.60
  -4  -4  10  279.35   39.34
  -4   4  11   42.54    8.16
  -4   4  11   45.93    9.22
   4  -4 -11   38.67    7.92
   4   4 -11   30.79    8.65
   4   4 -11   20.10    8.52
   4   4 -11   47.69   11.34
  -4  -4  11   31.46    8.61
  -4  -4  11   43.53    8.36
  -4   4  12   73.17   10.51
  -4   4  12   61.87   11.04
   4  -4 -12   44.91    9.71
   4  -4 -12   52.41   11.96
   4   4 -12   52.17   11.21
   4   4 -12   46.38   11.21
   4   4 -12   46.50   12.62
  -4  -4  12   56.98   10.73
  -4  -4  12   46.48   10.12
  -4   4  13  100.02   16.98
  -4   4  13  111.41   17.53
   4  -4 -13   93.95   16.66
   4  -4 -13  122.48   19.78
   4   4 -13   86.72   17.69
   4   4 -13  120.53   19.35
   4   4 -13  121.30   20.30
  -4  -4  13   97.85   17.73
  -4  -4  13  122.27   17.95
  -4   4  14  313.52   44.72
  -4   4  14  310.10   44.96
   4  -4 -14  297.60   44.24
   4  -4 -14  291.85   46.23
   4   4 -14  313.35   46.54
   4   4 -14  315.51   47.89
  -4  -4  14  283.99   45.49
  -4   4  15  120.21   17.74
   4  -4 -15  112.20   17.11
   4  -4 -15  112.37   19.62
   4   4 -15  110.81   19.56
   4   4 -15  111.84   20.92
  -4  -4  15   84.97   17.97
  -4   4  16   27.43    6.50
   4  -4 -16   28.24    5.82
   4  -4 -16   28.94    8.44
   4   4 -16    9.68    7.10
   4   4 -16   30.53    9.84
  -4  -4  16   35.54    7.97
  -4   4  17    6.45    4.02
   4  -4 -17    1.54    2.63
   4  -4 -17    8.76    6.65
   4   4 -17    3.62    5.44
  -4  -4  17   -2.37    5.01
  -4   4  18  129.79   17.41
   4  -4 -18   81.74   16.10
   4  -4 -18   92.57   18.50
   4   4 -18  131.26   20.06
  -4  -4  18  124.78   18.84
  -4   4  19   90.98   13.69
   4  -4 -19   78.56   12.93
   4  -4 -19   55.21   14.45
  -4  -4  19   81.68   14.78
  -4   4  20   74.82   12.49
  -4   4  20   69.51   12.36
   4  -4 -20   62.80   13.92
  -4   4  21   28.82    6.87
  -4   4  21   33.10    7.52
   4  -4 -21   30.61    9.38
  -4   4  22    7.49    4.02
   4   4 -22    0.15    6.01
  -4   4  23   19.11    5.66
   4   4 -23   38.21   10.07
   4   4 -24   66.70   16.09
  -4  -4  24   87.34   15.89
   4   4 -25   59.52   13.89
  -4  -4  25   48.08   11.78
   4   4 -26   74.82   16.84
  -4  -4  26   81.70   15.81
   4   4 -27    1.47    6.69
  -4  -4  27   -2.70    6.86
   4   4 -28   42.90   11.44
  -4  -4  28   38.93   10.79
   4   4 -29    4.98    7.36
  -4  -4  29   15.31    6.71
   4  -4 -30   30.94    7.03
   4   4 -30   25.89    9.67
  -4  -4  30   11.90    7.00
   4  -4 -31    5.53    4.43
   4   4 -31   14.56    7.49
  -4  -4  31   15.76    6.84
   4  -4 -32   -0.75    4.37
   4   4 -32    2.74    6.59
  -4  -4  32    2.42    5.32
   4  -4 -33    3.06    5.33
   4   4 -33    3.08    6.77
  -4  -4  33    5.34    6.55
   4  -4 -34    2.34    4.84
   4   4 -34    5.38    6.39
  -4  -4  34    1.15    5.86
   4  -4 -35    1.64    4.90
   4   4 -35   -3.22    8.24
   4  -4 -36   -1.26    4.76
   4   4 -36   11.31    7.48
   4  -4 -37    0.43    4.53
   4   4 -37   13.03    7.00
   4  -4 -38   -4.79    5.54
   4   4 -38    2.90    7.26
   4  -4 -39    0.82    4.43
  -4   5   1   85.70   15.71
  -4   5   1  117.37   19.96
   4  -5  -1  102.83   16.35
   4  -5  -1   97.89   18.15
   4   5  -1   79.74   15.95
   4   5  -1  106.15   17.87
  -4  -5   1   98.77   15.94
  -4  -5   1   84.04   15.09
  -4  -5   1  101.48   17.90
  -4   5   2  312.74   49.22
  -4   5   2  440.75   53.48
   4  -5  -2  314.45   49.62
   4  -5  -2  350.09   51.78
   4   5  -2  345.40   50.17
   4   5  -2  303.75   50.62
  -4  -5   2  350.59   49.64
  -4  -5   2  326.65   48.90
  -4  -5   2  347.73   51.46
  -4   5   3  208.75   29.55
  -4   5   3  211.41   32.60
   4  -5  -3  190.31   29.72
   4  -5  -3  209.69   32.16
   4   5  -3  173.03   29.81
   4   5  -3  245.40   31.88
  -4  -5   3  182.49   29.45
  -4  -5   3  186.97   28.97
  -4  -5   3  149.74   30.76
  -4   5   4   40.71    7.39
  -4   5   4   29.70   10.63
   4  -5  -4   25.03    7.25
   4  -5  -4   21.17    9.32
   4   5  -4   20.97    7.50
   4   5  -4   15.23    8.88
  -4  -5   4   31.56    7.60
  -4  -5   4   20.16    6.10
  -4   5   5   26.58    7.52
  -4   5   5   43.73   10.85
   4  -5  -5   30.66    7.84
   4  -5  -5   66.82   12.98
   4   5  -5   42.04    9.30
   4   5  -5   36.37    9.95
  -4  -5   5   24.52    7.97
  -4  -5   5   45.85    7.99
  -4   5   6   94.18   14.34
   4  -5  -6   76.78   14.31
   4  -5  -6   97.71   17.54
   4   5  -6  104.59   16.07
   4   5  -6   91.46   16.50
  -4  -5   6   68.92   14.37
  -4  -5   6   69.32   13.62
  -4   5   7  239.18   34.77
   4  -5  -7  234.24   35.04
   4  -5  -7  245.62   37.62
   4   5  -7  238.45   35.80
   4   5  -7  226.71   36.02
   4   5  -7  188.95   36.26
  -4  -5   7  229.67   35.36
  -4  -5   7  240.69   35.08
  -4   5   8   36.00    8.29
  -4   5   8   37.86   10.44
   4  -5  -8   43.43    9.19
   4   5  -8   56.92   10.39
   4   5  -8   34.52    9.85
   4   5  -8   76.24   12.89
  -4  -5   8   42.45    9.58
  -4  -5   8   37.39    8.84
  -4   5   9   26.04    6.59
  -4   5   9   34.52    8.96
   4  -5  -9   35.45    7.40
   4   5  -9   26.02    7.48
   4   5  -9   22.82    8.06
   4   5  -9   22.44    9.41
  -4  -5   9   29.47    7.32
  -4  -5   9   37.67    7.71
  -4   5  10   34.86    7.07
  -4   5  10   25.53    8.12
   4  -5 -10   23.83    6.93
   4   5 -10   40.71    8.11
   4   5 -10   29.28    8.28
   4   5 -10   20.42    9.02
  -4  -5  10   28.74    8.13
  -4   5  11  284.67   42.51
  -4   5  11  293.67   43.37
   4  -5 -11  288.58   42.81
   4  -5 -11  323.96   45.34
   4   5 -11  237.87   43.93
   4   5 -11  288.16   45.36
  -4  -5  11  311.10   43.81
  -4   5  12  333.52   50.43
  -4   5  12  449.23   51.90
   4  -5 -12  319.03   50.59
   4  -5 -12  305.96   52.24
   4   5 -12  354.98   52.76
   4   5 -12  305.39   52.97
  -4  -5  12  363.06   51.83
  -4   5  13   53.28   10.01
  -4   5  13   46.79   10.33
   4  -5 -13   60.60   10.20
   4  -5 -13   65.52   12.92
   4   5 -13   48.51   11.89
   4   5 -13   62.45   13.89
  -4  -5  13   44.87   10.37
  -4   5  14   26.87    5.95
  -4   5  14   31.44    6.66
   4  -5 -14   20.21    5.91
   4  -5 -14   20.69    8.36
   4   5 -14   34.72    8.78
   4   5 -14   15.66    8.54
  -4  -5  14   16.58    6.86
  -4   5  15  109.73   16.75
  -4   5  15  102.95   16.81
   4  -5 -15  107.29   16.53
   4  -5 -15  105.36   18.94
   4   5 -15  104.66   19.45
  -4  -5  15   85.21   17.63
  -4   5  16  159.26   18.00
   4  -5 -16   61.11   16.02
   4  -5 -16  155.89   20.59
   4   5 -16  142.06   20.98
  -4  -5  16  152.06   19.74
  -4   5  17  105.30   17.35
   4  -5 -17   95.66   16.69
   4  -5 -17  131.10   20.02
   4   5 -17  114.44   20.22
  -4  -5  17  118.60   19.34
  -4   5  18  160.04   22.52
   4  -5 -18  139.39   21.74
   4  -5 -18  145.11   24.41
   4   5 -18  117.52   24.58
  -4   5  19    1.10    3.85
   4  -5 -19    0.39    2.74
   4  -5 -19   -1.10    5.54
   4  -5 -20    7.08    3.44
   4  -5 -20    1.01    7.27
  -4   5  21   27.87    6.89
   4  -5 -21   28.46    6.26
   4   5 -21   43.48   10.68
  -4  -5  21   23.30    8.29
   4   5 -22  110.70   21.85
  -4  -5  22  119.78   20.80
   4   5 -23    9.72    7.25
  -4  -5  23   17.35    7.26
   4   5 -24    0.18    5.64
  -4  -5  24   -0.76    5.85
   4   5 -25   -0.06    6.37
  -4  -5  25   -1.22    5.51
   4   5 -26    9.96    7.94
  -4  -5  26   25.88    7.97
   4   5 -27   28.65   10.03
  -4  -5  27   26.32    8.82
   4   5 -28    5.83    7.59
  -4  -5  28   20.01    7.70
   4   5 -29    9.23    7.99
  -4  -5  29    1.17    6.81
   4   5 -30    2.03    6.98
  -4  -5  30    3.52    5.86
   4  -5 -31   27.40    6.57
   4   5 -31    9.44    8.47
  -4  -5  31   14.32    7.27
   4  -5 -32   12.35    5.10
   4   5 -32    9.35    8.65
  -4  -5  32    6.15    5.68
   4  -5 -33   14.09    5.80
   4   5 -33    6.70    7.87
  -4  -5  33   24.62    8.50
   4  -5 -34    2.66    4.28
   4   5 -34    0.29    6.87
  -4  -5  34    2.44    5.42
   4  -5 -35    9.35    4.86
   4   5 -35   -0.43    6.50
  -4  -5  35    0.21    4.79
   4  -5 -36   -0.59    4.60
   4   5 -36   -4.29    8.34
   4  -5 -37   11.71    5.46
   4   5 -37    5.20    7.89
   4  -5 -38    1.95    5.27
   4   5 -38    3.79    7.33
   4  -5 -39   -0.33    4.93
  -4   6   1   66.22   11.50
  -4   6   1   73.41   14.99
   4  -6  -1   60.17   12.20
   4  -6  -1   70.13   14.11
   4   6  -1   45.51   11.40
   4   6  -1   68.93   13.20
  -4  -6   1   43.50   10.96
  -4  -6   1   90.47   11.66
  -4  -6   1   43.86   12.65
  -4   6   2   84.55   13.67
  -4   6   2   83.97   16.86
   4  -6  -2   81.70   14.31
   4  -6  -2   38.61   14.57
   4   6  -2   82.05   14.61
   4   6  -2   70.63   15.03
  -4  -6   2   71.57   13.53
  -4  -6   2   93.08   13.50
  -4   6   3   91.53   13.30
  -4   6   3   21.52   13.18
   4  -6  -3   93.24   13.77
   4  -6  -3   92.14   16.16
   4   6  -3   71.34   14.06
  -4  -6   3   69.74   13.13
  -4  -6   3   81.44   12.83
  -4   6   4  165.92   24.74
  -4   6   4  166.61   27.56
   4  -6  -4  169.81   25.32
   4  -6  -4  166.26   27.20
   4   6  -4  150.44   25.28
   4   6  -4  141.84   25.75
   4   6  -4  159.51   26.49
  -4  -6   4  126.92   24.65
  -4  -6   4  184.03   24.97
  -4   6   5   67.65   14.71
   4  -6  -5   55.84   14.86
   4  -6  -5  115.28   18.50
   4   6  -5   92.46   16.04
   4   6  -5  130.84   17.87
   4   6  -5  126.41   18.23
  -4  -6   5   82.24   15.53
  -4  -6   5   88.88   15.28
  -4  -6   5  136.86   17.14
  -4   6   6   58.31    9.80
   4  -6  -6   44.33    9.57
   4  -6  -6   19.06   10.83
   4   6  -6   72.82   10.81
   4   6  -6   47.32   10.92
   4   6  -6   18.82   10.42
  -4  -6   6   44.81    9.55
  -4  -6   6   46.31    9.47
  -4  -6   6   50.68   10.13
  -4   6   7   -0.94    3.55
  -4   6   7    1.63    6.11
   4  -6  -7    0.01    3.90
   4  -6  -7    4.20    6.90
   4   6  -7   -0.63    4.47
   4   6  -7    0.49    5.77
   4   6  -7   -1.56    6.26
  -4  -6   7    2.68    4.68
  -4  -6   7    0.16    3.44
  -4   6   8  306.59   44.45
  -4   6   8  320.94   46.48
   4  -6  -8  307.54   44.86
   4   6  -8  325.49   46.67
   4   6  -8  320.27   47.11
  -4  -6   8  268.02   45.02
  -4  -6   8  274.88   45.44
  -4   6   9  351.11   53.03
  -4   6   9  418.02   55.10
   4  -6  -9  346.88   53.37
   4   6  -9  360.87   55.23
   4   6  -9  365.53   55.66
  -4  -6   9  344.48   53.91
  -4  -6   9  381.22   54.71
  -4   6  10    4.33    3.94
  -4   6  10   -0.39    6.21
   4  -6 -10    6.05    4.28
   4  -6 -10   10.36    7.77
   4   6 -10    4.15    5.53
   4   6 -10    3.66    7.59
  -4  -6  10    0.67    5.09
  -4  -6  10    3.90    4.75
  -4   6  11   -0.20    3.48
  -4   6  11    0.73    5.79
   4  -6 -11    2.67    4.13
   4  -6 -11   -2.30    6.84
   4   6 -11   -0.34    5.21
   4   6 -11   -0.76    5.95
  -4  -6  11    0.68    4.55
  -4  -6  11    5.26    5.00
  -4   6  12    5.85    3.68
  -4   6  12    8.34    5.16
   4  -6 -12    1.99    3.99
   4  -6 -12    5.25    6.53
   4   6 -12    1.32    5.49
   4   6 -12    9.65    7.51
  -4  -6  12    1.37    5.17
  -4  -6  12    1.66    4.44
  -4   6  13  132.21   20.54
  -4   6  13  137.64   21.18
   4  -6 -13  102.15   20.42
   4  -6 -13  144.86   23.55
   4   6 -13  139.23   23.51
   4   6 -13  148.11   24.60
  -4  -6  13  117.38   21.65
  -4  -6  13  165.08   22.85
  -4   6  14  117.12   16.67
  -4   6  14  139.88   17.28
   4  -6 -14   58.74   15.81
   4  -6 -14  111.18   19.70
   4   6 -14  115.99   19.91
  -4  -6  14  119.35   18.51
  -4   6  15   98.85   14.29
  -4   6  15   97.06   13.98
   4  -6 -15   94.72   14.22
   4  -6 -15   77.10   16.42
   4   6 -15   32.37   14.76
  -4   6  16   43.87    8.05
   4  -6 -16   40.04    7.92
   4  -6 -16   29.66    9.89
   4   6 -16   42.01   11.22
  -4   6  17   -0.04    3.62
   4  -6 -17    3.04    3.00
   4  -6 -17    3.73    5.94
   4   6 -17    0.00    6.00
  -4   6  18   90.07   11.74
   4  -6 -18   50.37   10.39
   4  -6 -18   59.52   13.79
   4   6 -18   57.59   14.66
   4  -6 -19   75.19   11.64
   4  -6 -19   70.82   14.71
  -4  -6  19   53.68   13.71
   4  -6 -20   38.46    7.01
  -4  -6  20   25.54    9.04
   4   6 -21   15.35    9.03
  -4  -6  21   24.23    8.37
   4   6 -22    1.02    6.34
  -4  -6  22   -2.35    5.88
   4   6 -23    6.92    7.69
  -4  -6  23   11.75    7.29
   4   6 -24    4.27    7.48
  -4  -6  24    3.15    7.00
   4   6 -25   29.98   11.96
  -4  -6  25   58.97   12.61
   4   6 -26   23.41   10.12
  -4  -6  26   60.68   12.00
   4   6 -27   -5.28    7.20
  -4  -6  27   -0.77    5.19
   4   6 -28   20.59    9.06
  -4  -6  28   10.80    6.99
   4   6 -29   24.75   10.34
  -4  -6  29   11.72    7.34
   4   6 -30   -1.23    7.95
  -4  -6  30    4.08    5.81
   4   6 -31    7.45    7.75
  -4  -6  31    0.16    5.50
   4   6 -32    1.57    6.87
  -4  -6  32    2.58    6.70
   4  -6 -33    5.71    4.30
   4   6 -33   12.65    9.83
  -4  -6  33    4.58    7.12
   4  -6 -34    2.24    4.09
   4   6 -34   -2.14    7.31
   4  -6 -35    7.34    5.26
   4   6 -35   14.64    8.70
  -4  -6  35   12.25    7.70
   4  -6 -36    9.10    5.70
   4   6 -36    8.80    8.19
  -4  -6  36   12.23    6.69
   4  -6 -37   -1.37    4.75
   4   6 -37   -4.18    8.64
   4  -6 -38   -1.00    4.59
   4   6 -38   -0.51    8.10
   4  -6 -39    5.46    5.17
  -4   7   1  314.18   47.54
  -4   7   1  298.53   50.45
   4  -7  -1  295.73   47.92
   4  -7  -1  338.28   50.04
   4   7  -1  295.51   48.29
  -4  -7   1  365.87   48.10
  -4  -7   1  344.80   47.49
  -4  -7   1  301.33   48.08
  -4   7   2   26.91    8.20
  -4   7   2   57.90   13.30
   4  -7  -2   56.73    9.85
   4  -7  -2   27.41   10.69
   4   7  -2   32.85    9.09
   4   7  -2   45.58   10.50
  -4  -7   2   54.61    9.50
  -4  -7   2   42.08    8.56
  -4  -7   2   38.40    9.10
  -4   7   3  146.48   18.23
  -4   7   3  107.01   20.92
   4  -7  -3   77.54   17.48
   4  -7  -3  112.39   20.51
   4   7  -3  109.30   18.08
   4   7  -3  103.82   18.79
  -4  -7   3  108.63   17.89
  -4  -7   3   98.06   17.25
  -4  -7   3   96.07   17.93
  -4   7   4    7.47    4.41
  -4   7   4   32.49    9.64
   4  -7  -4    8.94    5.23
   4  -7  -4   17.90    8.45
   4   7  -4   10.99    5.28
   4   7  -4   12.05    6.35
  -4  -7   4    2.16    4.74
  -4  -7   4   10.77    5.08
  -4  -7   4   16.15    6.37
  -4   7   5  187.73   26.42
   4  -7  -5  190.64   26.90
   4  -7  -5  144.68   28.20
   4   7  -5  167.69   27.78
   4   7  -5  191.34   28.62
  -4  -7   5  166.55   26.65
  -4  -7   5  128.71   26.46
  -4   7   6  200.39   30.22
   4  -7  -6  188.89   30.60
   4  -7  -6  215.32   33.24
   4   7  -6  219.55   32.63
   4   7  -6  161.92   31.50
  -4  -7   6  220.59   31.33
  -4  -7   6  187.51   31.26
  -4   7   7  470.40   70.33
  -4   7   7  448.34   72.29
   4  -7  -7  476.92   70.85
   4  -7  -7  471.66   72.77
   4   7  -7  482.36   72.52
   4   7  -7  509.87   73.01
  -4  -7   7  505.03   71.37
  -4  -7   7  529.49   72.18
  -4   7   8    3.14    3.07
  -4   7   8    2.22    5.80
   4  -7  -8   -0.51    4.25
   4   7  -8    2.80    5.89
   4   7  -8    2.94    6.51
  -4  -7   8   -1.21    4.52
  -4  -7   8    1.43    4.59
  -4   7   9   18.52    4.72
  -4   7   9   13.36    6.64
   4  -7  -9    5.60    4.88
   4   7  -9   13.38    7.43
   4   7  -9    9.70    7.28
  -4  -7   9    7.40    5.77
  -4  -7   9    8.76    5.83
  -4   7  10    8.27    3.86
  -4   7  10    9.12    6.18
   4  -7 -10    6.50    4.52
   4  -7 -10   14.07    6.72
   4   7 -10    2.20    6.19
   4   7 -10    2.20    7.09
  -4  -7  10    2.72    5.55
  -4  -7  10    6.92    5.25
  -4   7  11  128.44   23.12
  -4   7  11  148.64   24.61
   4  -7 -11  135.82   23.71
   4  -7 -11  165.66   26.44
   4   7 -11  152.66   26.43
   4   7 -11  176.01   27.54
  -4  -7  11  165.51   25.13
  -4  -7  11  183.54   25.73
  -4   7  12   17.00    5.06
  -4   7  12   26.13    6.91
   4  -7 -12   24.25    6.77
   4  -7 -12   21.11    8.18
   4   7 -12   12.98    7.01
   4   7 -12   27.27    9.39
  -4  -7  12    7.06    6.44
  -4   7  13   55.62    9.10
  -4   7  13   42.30    9.31
   4  -7 -13   29.66    8.53
   4  -7 -13   58.06   12.34
   4   7 -13   51.62   12.10
  -4   7  14    9.39    4.21
  -4   7  14    1.06    3.86
   4  -7 -14    1.85    4.22
   4  -7 -14    6.21    6.55
   4   7 -14   17.04    7.82
  -4   7  15   66.84   10.97
  -4   7  15   53.29   10.62
   4  -7 -15   64.12   11.56
   4  -7 -15   51.98   13.62
   4   7 -15   69.84   14.47
  -4   7  16    4.59    3.38
  -4   7  16    1.93    3.14
   4  -7 -16   -0.04    3.81
   4  -7 -16   -2.39    7.29
   4   7 -16   -1.27    5.99
  -4  -7  16    6.78    5.93
   4  -7 -17   25.58    6.64
   4  -7 -17   31.71   10.44
   4   7 -17   26.00   10.36
  -4  -7  17   32.09    8.48
   4  -7 -18    1.60    3.30
   4   7 -18    1.33    6.24
  -4  -7  18    1.31    5.83
  -4  -7  19   -0.00    6.09
  -4  -7  20   -3.65    6.35
   4   7 -21   75.36   15.82
  -4  -7  21   60.73   13.99
   4   7 -22   15.83    8.35
  -4  -7  22   45.04   10.18
   4   7 -23    8.45    8.77
  -4  -7  23   64.03   11.62
   4   7 -24    2.25    6.96
  -4  -7  24    2.41    5.84
   4   7 -25   12.76    8.38
  -4  -7  25    8.38    7.17
   4   7 -26    8.62    8.01
  -4  -7  26    7.18    6.71
   4   7 -27   12.76    9.33
  -4  -7  27   24.74    8.47
   4   7 -28   23.97    9.54
  -4  -7  28   19.04    8.95
   4   7 -29   -7.85    9.70
  -4  -7  29   12.73    7.14
   4   7 -30    7.67    8.48
  -4  -7  30    1.31    5.93
   4   7 -31    7.98    8.06
  -4  -7  31    1.82    5.33
   4   7 -32    4.20    9.28
  -4  -7  32    5.86    6.16
   4   7 -33   22.40    9.97
  -4  -7  33   30.85    9.44
   4  -7 -34    1.37    3.53
   4   7 -34   -3.01    7.56
  -4  -7  34    5.71    6.40
   4  -7 -35   -1.48    3.81
   4   7 -35    3.31    7.40
  -4  -7  35   -0.36    5.90
   4  -7 -36    0.01    3.70
   4   7 -36   14.20    8.06
  -4  -7  36   12.50    7.29
   4  -7 -37    7.10    4.54
   4   7 -37    7.39    9.07
  -4  -7  37    8.22    6.65
   4  -7 -38   -2.39    4.41
   4  -7 -39    3.75    4.91
  -4   8   1   22.44    6.73
  -4   8   1   27.07   10.94
   4  -8  -1   25.32    7.26
   4  -8  -1   27.29    9.47
   4   8  -1   14.71    6.30
   4   8  -1   32.42    7.69
  -4  -8   1   13.09    5.95
  -4  -8   1   20.64    5.96
  -4  -8   1   13.24    6.67
  -4   8   2   31.30    7.63
  -4   8   2   35.03   11.11
   4  -8  -2   37.53    8.73
   4  -8  -2   46.31   11.19
   4   8  -2   22.70    8.71
  -4  -8   2   38.47    8.45
  -4  -8   2   27.60    8.36
  -4   8   3  159.94   23.89
  -4   8   3  124.14   26.08
   4  -8  -3  153.07   24.37
   4  -8  -3  162.33   26.66
   4   8  -3  155.27   25.48
  -4  -8   3  157.82   24.38
  -4  -8   3  127.26   24.23
  -4   8   4   25.47    6.88
  -4   8   4   37.05   10.65
   4  -8  -4   24.01    7.17
   4  -8  -4   17.08    9.01
   4   8  -4   31.77    8.85
  -4  -8   4   32.39    7.86
  -4  -8   4   23.54    7.58
  -4   8   5   76.70   13.60
   4  -8  -5   64.88   13.82
   4  -8  -5   87.08   16.94
   4   8  -5   88.23   16.01
  -4  -8   5   60.80   14.02
  -4  -8   5  108.22   15.80
  -4   8   6   35.21    8.07
  -4   8   6   45.59   12.41
   4  -8  -6   37.28    8.92
   4  -8  -6   50.58   11.80
   4   8  -6   36.63   10.29
  -4  -8   6   39.61    9.65
  -4  -8   6   38.75    9.74
  -4   8   7   -1.51    3.21
  -4   8   7    5.72    7.34
   4  -8  -7   -0.30    4.28
   4  -8  -7    1.27    7.10
   4   8  -7    3.59    5.33
  -4  -8   7    3.48    4.70
  -4  -8   7    1.11    4.77
  -4   8   8   30.71    6.86
  -4   8   8   22.26    9.30
   4  -8  -8   31.31    7.61
   4   8  -8   37.71    9.56
  -4  -8   8   22.27    8.00
  -4  -8   8   18.39    8.13
  -4   8   9  430.13   61.13
  -4   8   9  431.00   63.07
   4  -8  -9  402.02   61.46
   4   8  -9  411.66   63.69
  -4  -8   9  415.25   62.77
  -4   8  10    1.48    3.64
  -4   8  10    6.88    6.36
   4  -8 -10   12.17    5.18
   4  -8 -10    3.53    6.14
   4   8 -10    3.97    6.21
  -4  -8  10    4.30    5.69
  -4   8  11   46.04    7.74
  -4   8  11   38.54    9.29
   4  -8 -11   35.20    8.31
   4  -8 -11   17.46    9.44
   4   8 -11   25.27   10.09
  -4  -8  11   21.73    8.51
  -4   8  12    0.85    3.43
  -4   8  12   -1.91    5.77
   4  -8 -12   -0.39    4.73
   4  -8 -12    4.37    7.09
   4   8 -12   -0.53    6.23
  -4  -8  12    4.32    5.11
  -4   8  13  125.37   18.84
  -4   8  13  134.03   19.64
   4  -8 -13  105.81   19.13
   4  -8 -13  116.20   21.56
   4   8 -13  130.47   22.41
  -4  -8  13   91.69   19.95
  -4   8  14    9.93    4.16
   4  -8 -14   10.36    5.04
   4   8 -14    9.34    7.51
  -4  -8  14    8.43    5.90
   4  -8 -15   58.14   11.49
   4   8 -15   39.43   13.54
  -4  -8  15   84.72   14.27
  -4   8  16    1.05    2.92
   4  -8 -16   -2.65    4.21
   4   8 -16    0.90    6.68
  -4  -8  16    6.98    6.45
   4  -8 -17    1.93    4.49
   4   8 -17    0.33    7.22
  -4  -8  17   11.39    6.91
  -4  -8  18   14.82    7.50
  -4  -8  19   14.02    8.99
  -4  -8  20   -0.82    5.43
   4   8 -21   60.02   15.67
  -4  -8  21   71.91   14.87
   4   8 -22   19.66    9.20
  -4  -8  22    9.78    6.66
   4   8 -23   14.98    9.10
  -4  -8  23   19.61    8.35
   4   8 -24    0.82    7.18
  -4  -8  24    7.41    6.74
   4   8 -25   28.00   11.53
  -4  -8  25   39.52   11.12
   4   8 -26    0.46    6.96
  -4  -8  26    0.41    6.12
   4   8 -27   -2.11    7.66
  -4  -8  27   -1.95    5.90
   4   8 -28    0.98    6.90
  -4  -8  28   -0.53    5.23
   4   8 -29   57.79   15.46
  -4  -8  29   33.71   11.46
   4   8 -30    4.45    8.39
  -4  -8  30    4.48    8.02
   4   8 -31   24.89    9.59
  -4  -8  31   15.67    7.72
   4   8 -32    3.38    7.36
  -4  -8  32    8.65    7.57
   4   8 -33   -0.00    7.99
  -4  -8  33    1.93    6.12
   4   8 -34    8.69    9.33
  -4  -8  34    3.79    7.13
   4  -8 -35   21.09    5.81
   4   8 -35   11.68    9.18
  -4  -8  35   28.35    8.86
   4  -8 -36   -1.09    3.88
   4   8 -36   -2.17    8.17
  -4  -8  36    7.90    7.08
   4  -8 -37    0.41    3.92
   4   8 -37    3.09    8.62
  -4  -8  37    0.85    6.41
   4  -8 -38   -1.19    4.23
  -4  -8  38   -1.13    6.04
   4  -8 -39    7.13    4.93
  -4  -8  39    4.49    7.50
  -4   9   1  176.89   35.12
   4  -9  -1  218.92   33.19
   4  -9  -1  196.25   34.52
   4   9  -1  216.15   33.83
  -4  -9   1  217.59   32.91
  -4  -9   1  210.32   33.36
  -4   9   2    2.99    8.43
   4  -9  -2   -1.24    4.97
   4  -9  -2   -0.02    6.77
   4   9  -2   -2.38    5.12
  -4  -9   2    1.24    4.38
  -4  -9   2   -2.15    5.44
  -4   9   3   24.85    9.53
   4  -9  -3   22.92    7.57
   4  -9  -3   29.62    9.76
   4   9  -3   33.59    8.55
  -4  -9   3   25.20    7.93
  -4  -9   3   39.13    8.98
   4  -9  -4    6.87    4.54
   4  -9  -4    1.58    6.74
   4   9  -4   -0.95    5.71
  -4  -9   4    0.90    4.94
  -4  -9   4    0.01    5.46
  -4   9   5   92.42   16.96
   4  -9  -5   90.23   17.64
   4  -9  -5  105.25   20.24
   4   9  -5  130.31   20.60
  -4  -9   5   91.04   17.87
  -4  -9   5  130.20   19.70
  -4   9   6   -0.60    3.88
  -4   9   6    2.14    7.82
   4  -9  -6    0.49    3.86
   4  -9  -6    9.05    7.20
   4   9  -6    3.10    5.54
  -4  -9   6   -0.16    5.84
  -4   9   7  326.38   42.79
   4  -9  -7  299.40   43.16
   4  -9  -7  290.93   45.22
   4   9  -7  238.54   44.23
  -4  -9   7  239.12   43.59
  -4   9   8    0.08    4.06
   4  -9  -8    3.95    5.03
   4   9  -8   -2.73    7.16
  -4  -9   8   -1.50    4.78
  -4   9   9   12.24    5.67
   4  -9  -9   14.19    6.25
   4   9  -9   24.33    8.83
  -4  -9   9   32.45    8.61
  -4   9  10   -1.10    4.00
   4  -9 -10    2.60    4.50
   4   9 -10    4.81    6.83
  -4  -9  10    3.81    6.07
  -4  -9  10    2.74    5.26
  -4   9  11  212.22   33.70
   4  -9 -11  206.50   34.19
   4   9 -11  254.44   37.93
  -4  -9  11  210.40   35.26
  -4  -9  11  264.78   36.51
  -4   9  12    1.66    3.26
   4  -9 -12    0.53    4.68
   4   9 -12    0.09    6.46
  -4  -9  12    0.09    6.09
   4  -9 -13   10.72    5.60
   4   9 -13   11.28    7.78
  -4  -9  13    4.33    6.07
   4  -9 -14   35.14    7.54
   4   9 -14   33.09    9.72
  -4  -9  14    3.85    6.85
   4  -9 -15   53.70    9.68
   4   9 -15   24.59   11.42
  -4  -9  15   33.40   10.20
   4   9 -16    0.18    6.59
  -4  -9  16    0.91    6.17
   4   9 -17  124.06   22.83
  -4  -9  17  107.44   20.74
  -4  -9  18   -0.94    6.09
  -4  -9  19   -3.95    5.77
   4   9 -20   -1.11    7.10
  -4  -9  20   -1.98    6.18
   4   9 -21   56.83   15.08
  -4  -9  21   63.40   14.30
   4   9 -22   -0.77    6.68
  -4  -9  22   -2.87    6.06
   4   9 -23   49.24   14.39
  -4  -9  23   54.98   13.40
   4   9 -24    6.12    7.01
  -4  -9  24   -0.14    5.57
   4   9 -25   10.22   10.08
  -4  -9  25   10.97    6.79
   4   9 -26   -5.13    8.12
  -4  -9  26   -5.29    6.71
   4   9 -27   18.25   11.30
  -4  -9  27   30.81    9.82
   4   9 -28   -2.30    8.32
  -4  -9  28   -3.73    6.97
   4   9 -29    2.51    6.93
  -4  -9  29    5.31    6.59
   4   9 -30   -1.29    9.17
  -4  -9  30    5.10    6.46
   4   9 -31   17.01    8.67
  -4  -9  31    3.08    6.16
   4   9 -32    1.72    7.78
  -4  -9  32   -0.65    6.83
   4   9 -33   12.50    9.53
  -4  -9  33   12.39    8.35
   4   9 -34    0.15    8.61
  -4  -9  34   -3.84    6.30
   4   9 -35    2.07    8.19
  -4  -9  35   -1.43    7.50
   4  -9 -36    1.93    3.62
   4   9 -36    1.52    7.65
  -4  -9  36   -2.30    7.25
   4  -9 -37    7.35    4.24
  -4  -9  37   15.12    8.43
   4  -9 -38    0.61    3.66
   4 -10  -1   -0.60    4.65
  -4 -10   1    0.29    4.29
   4 -10  -2   -0.32    4.65
   4 -10  -3   38.69    9.47
   4 -10  -4   18.71    7.23
   4 -10  -5    5.54    6.39
   4  10  -5   23.46    8.05
   4 -10  -6    1.24    4.29
   4  10  -6    2.31    6.72
  -4 -10   6   -0.03    5.38
  -4 -10   6   -2.53    4.86
   4 -10  -7    9.69    6.52
   4  10  -7    6.87    6.90
  -4 -10   7    8.91    6.38
  -4 -10   7   17.35    6.80
  -4  10   8    8.81    5.00
   4 -10  -8   14.20    6.30
   4  10  -8    2.32    6.57
  -4 -10   8   14.25    7.18
  -4 -10   8   13.87    7.24
  -4  10   9   13.44    4.87
   4 -10  -9   17.19    6.15
   4  10  -9   -0.18    7.23
  -4 -10   9   19.24    7.14
  -4 -10   9   12.05    7.14
  -4  10  10    3.25    4.17
   4 -10 -10    4.73    4.94
   4  10 -10   -3.03    6.95
[truncated: 819,717 more chars]
