# Supplementary material for: LED-pump-X-ray-multiprobe crystallography for sub-second timescales
Source: Commun Chem. 2022 Aug 26;5:102. doi: 10.1038/s42004-022-00716-1 (PMC9814726; doi:10.1038/s42004-022-00716-1)
Supplement: Supplementary file 10 — Supplementary Data 1 [file 42004_2022_716_MOESM10_ESM.zip › CIFs/4s_274K/274K_4s_t2_excit.cif]

# SUBMISSION DETAILS
 
_publ_contact_author_name       'Hatcher, Lauren'
_publ_contact_author_address
;
School of Chemistry
Cardiff University
Main Building
Park Place 
Cardiff
CF10 3AT
United Kingdom
;
_publ_contact_author_email       'HatcherL1@cardiff.ac.uk'
_publ_requested_category          FM
_publ_section_comment
; 
?
;
_publ_section_references
;
Diamond General Data Aquisition (GDA) software: http://www.opengda.org/

XIA2: Winter, G. (2010) J. Appl. Cryst. 43, 186-190.
POINTLESS: Evans, P. (2006) Acta Cryst. D62, 72-82.
AIMLESS: Evans, P. R. and Murshudov, G. N. (2013) Acta Cryst. D69, 1204-1214.
DIALS: Winter, G., et al. Acta Cryst. (2018) D74, 85-97.
CCP4: Winn, M. D. et al. (2011) Acta Cryst. D67, 235-242.
   
SHELXL: Sheldrick G. M. (2015). Acta Cryst. C71, 3-8.
SHELXT:	Sheldrick, G. M. (2015). Acta Cryst. A71, 3-8.
 
OLEX2: Dolomanov, O.V.; Bourhis, L.J.; Gildea, R.J.; Howard, J.A.K.; Puschmann,
 H., OLEX2: A complete structure solution, refinement and analysis program 
 (2009). J. Appl. Cryst., 42, 339-341.

MERCURY: Macrae, C. F., Bruno, I. J., Chisholm, J. A., Edgington,
P. R., McCabe, P., Pidcock, E., Rodriguez-Monge, L., Taylor, R.,
van de Streek, J. & Wood, P. A. (2008). J. Appl. Cryst. 41, 466-470.
;

####
 
data_274K_4s_t2_excit
 
_audit_creation_method            'SHELXL-2018/3'
_shelx_SHELXL_version_number      '2018/3'
_chemical_name_systematic         
;
Nitro-(N,N,N',N'-tetrabutyldiethylenetriamine)palladium(II)
tetraphenylborate, tetrahydrofuran solvate
;
_chemical_name_common             ?
_chemical_melting_point           ?
_chemical_formula_moiety          
;
C20 H45 N4 O2 Pd, C24 H20 B, C4 H8 O
;
_chemical_formula_sum            'C48 H73 B N4 O3 Pd' 
_chemical_formula_weight          871.31

loop_
 _atom_type_symbol
 _atom_type_description
 _atom_type_scat_dispersion_real
 _atom_type_scat_dispersion_imag
 _atom_type_scat_source
 'C'  'C'   0.0010   0.0010
 'International Tables Vol C Tables 4.2.6.8 and 6.1.1.4'
 'H'  'H'   0.0000   0.0000
 'International Tables Vol C Tables 4.2.6.8 and 6.1.1.4'
 'B'  'B'   0.0000   0.0000
 'International Tables Vol C Tables 4.2.6.8 and 6.1.1.4'
 'N'  'N'   0.0030   0.0020
 'International Tables Vol C Tables 4.2.6.8 and 6.1.1.4'
 'O'  'O'   0.0050   0.0030
 'International Tables Vol C Tables 4.2.6.8 and 6.1.1.4'
 'Pd'  'Pd'  -2.5040   0.6150
 'International Tables Vol C Tables 4.2.6.8 and 6.1.1.4'
 
_space_group_crystal_system       monoclinic
_space_group_IT_number            14
_space_group_name_H-M_alt         'P 21/n'
_space_group_name_Hall            '-P 2yn'
 
_shelx_space_group_comment
;
The symmetry employed for this shelxl refinement is uniquely defined
by the following loop, which should always be used as a source of
symmetry information in preference to the above space-group names.
They are only intended as comments.
;
 
loop_
 _space_group_symop_operation_xyz
 'x, y, z'
 '-x+1/2, y+1/2, -z+1/2'
 '-x, -y, -z'
 'x-1/2, -y-1/2, z-1/2'
 
_cell_length_a                    11.6753(5)
_cell_length_b                    13.5827(5)
_cell_length_c                    30.1920(10)
_cell_angle_alpha                 90
_cell_angle_beta                  93.418(3)
_cell_angle_gamma                 90
_cell_volume                      4779.4(3)
_cell_formula_units_Z             4
_cell_measurement_temperature     274(2)
_cell_measurement_reflns_used     8241
_cell_measurement_theta_max       19.6892250031
_cell_measurement_theta_min       1.22909425379
 
_exptl_crystal_description        Plate
_exptl_crystal_colour             Yellow
_exptl_crystal_density_meas       ?
_exptl_crystal_density_method     ?
_exptl_crystal_density_diffrn     1.211          
_exptl_crystal_F_000              1856
_exptl_transmission_factor_min    ?
_exptl_transmission_factor_max    ?
_exptl_crystal_size_max           0.100
_exptl_crystal_size_mid           0.100
_exptl_crystal_size_min           0.050
_exptl_absorpt_coefficient_mu     0.202
_shelx_estimated_absorpt_T_min    0.980
_shelx_estimated_absorpt_T_max    0.990
_exptl_absorpt_correction_T_min   0.995966336703
_exptl_absorpt_correction_T_max   1.0
_exptl_absorpt_correction_type    empirical
_exptl_absorpt_process_details    
;
CCP4 7.0.058: AIMLESS, version 0.7.1 : 27/03/18
Scaling & analysis of unmerged intensities, absorption correction using spherical harmonics
;
_exptl_absorpt_special_details    ?
_diffrn_ambient_temperature       274(2)
_diffrn_radiation_wavelength      0.534
_diffrn_measurement_device_type   'Photon counting pixel array'
_diffrn_radiation_type            Synchrotron
_diffrn_measurement_method        'shutterless scans'
_diffrn_radiation_source          'Diamond Light Source Beamline I19-2'
_diffrn_radiation_monochromator   'Silicon 111'
_diffrn_detector_area_resol_mean  ?
_diffrn_reflns_number             32557
_diffrn_reflns_av_unetI/netI      0.1425
_diffrn_reflns_av_R_equivalents   0.1073
_diffrn_reflns_limit_h_min        -14
_diffrn_reflns_limit_h_max        14
_diffrn_reflns_limit_k_min        -16
_diffrn_reflns_limit_k_max        11
_diffrn_reflns_limit_l_min        -37
_diffrn_reflns_limit_l_max        35
_diffrn_reflns_theta_min          1.235
_diffrn_reflns_theta_max          19.496
_diffrn_reflns_theta_full         18.687
_diffrn_measured_fraction_theta_max   0.996
_diffrn_measured_fraction_theta_full  0.995
_diffrn_reflns_Laue_measured_fraction_max    0.996
_diffrn_reflns_Laue_measured_fraction_full   0.995
_diffrn_reflns_point_group_measured_fraction_max   0.996
_diffrn_reflns_point_group_measured_fraction_full  0.995
_reflns_number_total              9734
_reflns_number_gt                 4686
_reflns_threshold_expression      'I > 2\s(I)'
_reflns_Friedel_coverage          0.000
_reflns_Friedel_fraction_max      .
_reflns_Friedel_fraction_full     .
 
_reflns_special_details
;
 Reflections were merged by SHELXL according to the crystal
 class for the calculation of statistics and refinement.
 
 _reflns_Friedel_fraction is defined as the number of unique
 Friedel pairs measured divided by the number that would be
 possible theoretically, ignoring centric projections and
 systematic absences.
;
 
_computing_data_collection        'Diamond GDA (http://www.opengda.org/)'
_computing_cell_refinement        'DIALS (Winter, 2018)'
_computing_data_reduction         'XIA2 (Winter 2010)'
_computing_structure_solution     'SHELXT (Sheldrick, 2015)'
_computing_structure_refinement   'SHELXL (Sheldrick, 2015)'
_computing_molecular_graphics     'OLEX2 (Dolomanov et al., 2009)'
_computing_publication_material   'MERCURY (Macrae et al., 2008)'
_refine_special_details           ?
_refine_ls_structure_factor_coef  Fsqd
_refine_ls_matrix_type            full
_refine_ls_weighting_scheme       calc
_refine_ls_weighting_details
'w=1/[\s^2^(Fo^2^)+(0.0277P)^2^] where P=(Fo^2^+2Fc^2^)/3'
_atom_sites_solution_primary      ?
_atom_sites_solution_secondary    ?
_atom_sites_solution_hydrogens    geom
_refine_ls_hydrogen_treatment     constr
_refine_ls_extinction_method      none
_refine_ls_extinction_coef        .
_refine_ls_number_reflns          9734
_refine_ls_number_parameters      526
_refine_ls_number_restraints      490
_refine_ls_R_factor_all           0.1294
_refine_ls_R_factor_gt            0.0603
_refine_ls_wR_factor_ref          0.1421
_refine_ls_wR_factor_gt           0.1194
_refine_ls_goodness_of_fit_ref    0.880
_refine_ls_restrained_S_all       0.879
_refine_ls_shift/su_max           0.000
_refine_ls_shift/su_mean          0.000
 
loop_
 _atom_site_label
 _atom_site_type_symbol
 _atom_site_fract_x
 _atom_site_fract_y
 _atom_site_fract_z
 _atom_site_U_iso_or_equiv
 _atom_site_adp_type
 _atom_site_occupancy
 _atom_site_site_symmetry_order  
 _atom_site_calc_flag
 _atom_site_refinement_flags_posn
 _atom_site_refinement_flags_adp
 _atom_site_refinement_flags_occupancy
 _atom_site_disorder_assembly
 _atom_site_disorder_group
Pd1 Pd 0.33973(3) 0.77525(3) 0.34668(2) 0.04950(14) Uani 1 1 d . . . . .
N2 N 0.3460(3) 0.9278(2) 0.33792(11) 0.0583(9) Uani 1 1 d . . . . .
N3 N 0.4545(3) 0.7983(2) 0.39829(10) 0.0505(8) Uani 1 1 d . . . . .
H3 H 0.531586 0.788033 0.387978 0.061 Uiso 1 1 calc R U . . .
N4 N 0.3310(3) 0.6317(2) 0.37134(11) 0.0525(8) Uani 1 1 d . . . . .
C1 C 0.4410(4) 0.9636(3) 0.36998(13) 0.0657(12) Uani 1 1 d . . . . .
H1A H 0.513951 0.958489 0.356373 0.079 Uiso 1 1 calc R U . . .
H1B H 0.428329 1.032180 0.377120 0.079 Uiso 1 1 calc R U . . .
C2 C 0.4444(4) 0.9031(3) 0.41165(13) 0.0620(12) Uani 1 1 d . . . . .
H2A H 0.509555 0.921985 0.431230 0.074 Uiso 1 1 calc R U . . .
H2B H 0.374852 0.913051 0.427131 0.074 Uiso 1 1 calc R U . . .
C3 C 0.4342(4) 0.7235(3) 0.43267(13) 0.0537(10) Uani 1 1 d . . . . .
H3A H 0.364947 0.738796 0.447505 0.064 Uiso 1 1 calc R U . . .
H3B H 0.498219 0.721629 0.454666 0.064 Uiso 1 1 calc R U . . .
C4 C 0.4220(4) 0.6262(3) 0.40916(13) 0.0538(11) Uani 1 1 d . . . . .
H4A H 0.401216 0.575822 0.430027 0.065 Uiso 1 1 calc R U . . .
H4B H 0.494812 0.607855 0.397669 0.065 Uiso 1 1 calc R U . . .
C5 C 0.2310(4) 0.9657(3) 0.35124(15) 0.0695(12) Uani 1 1 d . . . . .
H5A H 0.171577 0.934307 0.332382 0.083 Uiso 1 1 calc R U . . .
H5B H 0.220804 0.944484 0.381420 0.083 Uiso 1 1 calc R U . . .
C6 C 0.2118(5) 1.0756(3) 0.34901(18) 0.0950(17) Uani 1 1 d . . . . .
H6A H 0.216967 1.097850 0.318665 0.114 Uiso 1 1 calc R U . . .
H6B H 0.271293 1.108638 0.367245 0.114 Uiso 1 1 calc R U . . .
C7 C 0.0946(5) 1.1028(4) 0.3651(2) 0.122(2) Uani 1 1 d . . . . .
H7A H 0.035851 1.063655 0.349375 0.146 Uiso 1 1 calc R U . . .
H7B H 0.092877 1.088196 0.396491 0.146 Uiso 1 1 calc R U . . .
C8 C 0.0700(7) 1.2094(5) 0.3575(3) 0.180(4) Uani 1 1 d . . . . .
H8A H 0.050565 1.220529 0.326599 0.270 Uiso 1 1 calc R U . . .
H8B H 0.136592 1.247495 0.366610 0.270 Uiso 1 1 calc R U . . .
H8C H 0.006888 1.228935 0.374556 0.270 Uiso 1 1 calc R U . . .
C9 C 0.3658(4) 0.9606(3) 0.29157(14) 0.0660(12) Uani 1 1 d . . . . .
H9A H 0.374836 1.031587 0.291611 0.079 Uiso 1 1 calc R U . . .
H9B H 0.297948 0.945161 0.272731 0.079 Uiso 1 1 calc R U . . .
C10 C 0.4680(4) 0.9155(4) 0.27158(14) 0.0760(14) Uani 1 1 d . . . . .
H10A H 0.464723 0.844474 0.274565 0.091 Uiso 1 1 calc R U . . .
H10B H 0.537538 0.938415 0.287505 0.091 Uiso 1 1 calc R U . . .
C11 C 0.4716(5) 0.9424(4) 0.22280(16) 0.0960(17) Uani 1 1 d . . . . .
H11A H 0.407704 0.911062 0.206324 0.115 Uiso 1 1 calc R U . . .
H11B H 0.462539 1.013047 0.219547 0.115 Uiso 1 1 calc R U . . .
C12 C 0.5812(5) 0.9117(5) 0.20342(19) 0.136(2) Uani 1 1 d . . . . .
H12A H 0.580300 0.932009 0.172945 0.204 Uiso 1 1 calc R U . . .
H12B H 0.588739 0.841383 0.205126 0.204 Uiso 1 1 calc R U . . .
H12C H 0.644896 0.941984 0.219757 0.204 Uiso 1 1 calc R U . . .
C13 C 0.2125(4) 0.6239(3) 0.38851(14) 0.0583(11) Uani 1 1 d . . . . .
H13A H 0.204319 0.676450 0.409854 0.070 Uiso 1 1 calc R U . . .
H13B H 0.157269 0.636278 0.363866 0.070 Uiso 1 1 calc R U . . .
C14 C 0.1797(4) 0.5287(3) 0.41011(16) 0.0725(13) Uani 1 1 d . . . . .
H14A H 0.187660 0.474967 0.389379 0.087 Uiso 1 1 calc R U . . .
H14B H 0.231636 0.516511 0.435806 0.087 Uiso 1 1 calc R U . . .
C15 C 0.0582(4) 0.5313(3) 0.42437(17) 0.0818(15) Uani 1 1 d . . . . .
H15A H 0.007089 0.545255 0.398620 0.098 Uiso 1 1 calc R U . . .
H15B H 0.051190 0.584961 0.445239 0.098 Uiso 1 1 calc R U . . .
C16 C 0.0191(4) 0.4368(4) 0.44576(17) 0.0943(17) Uani 1 1 d . . . . .
H16A H 0.023428 0.383373 0.425088 0.141 Uiso 1 1 calc R U . . .
H16B H -0.058616 0.444147 0.453946 0.141 Uiso 1 1 calc R U . . .
H16C H 0.067869 0.423027 0.471759 0.141 Uiso 1 1 calc R U . . .
C17 C 0.3495(4) 0.5510(3) 0.33873(14) 0.0623(12) Uani 1 1 d . . . . .
H17A H 0.353698 0.488829 0.354559 0.075 Uiso 1 1 calc R U . . .
H17B H 0.283290 0.548098 0.317768 0.075 Uiso 1 1 calc R U . . .
C18 C 0.4548(4) 0.5617(4) 0.31339(15) 0.0776(14) Uani 1 1 d . . . . .
H18A H 0.522082 0.561451 0.333854 0.093 Uiso 1 1 calc R U . . .
H18B H 0.452480 0.624189 0.297808 0.093 Uiso 1 1 calc R U . . .
C19 C 0.4635(6) 0.4781(4) 0.2802(2) 0.124(2) Uani 1 1 d . . . . .
H19A H 0.456993 0.416068 0.295710 0.149 Uiso 1 1 calc R U . . .
H19B H 0.399046 0.482631 0.258449 0.149 Uiso 1 1 calc R U . . .
C20 C 0.5670(6) 0.4773(5) 0.2573(2) 0.156(3) Uani 1 1 d . . . . .
H20A H 0.563075 0.426221 0.235314 0.233 Uiso 1 1 calc R U . . .
H20B H 0.630937 0.465216 0.278134 0.233 Uiso 1 1 calc R U . . .
H20C H 0.576774 0.539791 0.243220 0.233 Uiso 1 1 calc R U . . .
C21 C 0.6562(4) 0.3737(3) 0.42700(14) 0.0526(10) Uani 1 1 d . . . . .
C22 C 0.7089(4) 0.4238(3) 0.39360(15) 0.0644(12) Uani 1 1 d . . . . .
H22 H 0.725156 0.389693 0.368032 0.077 Uiso 1 1 calc R U . . .
C23 C 0.7381(4) 0.5224(4) 0.39682(19) 0.0836(15) Uani 1 1 d . . . . .
H23 H 0.773462 0.552687 0.373637 0.100 Uiso 1 1 calc R U . . .
C24 C 0.7156(4) 0.5754(4) 0.43352(19) 0.0804(14) Uani 1 1 d . . . . .
H24 H 0.737025 0.641227 0.435879 0.097 Uiso 1 1 calc R U . . .
C25 C 0.6612(4) 0.5305(3) 0.46682(17) 0.0708(13) Uani 1 1 d . . . . .
H25 H 0.644286 0.566054 0.491937 0.085 Uiso 1 1 calc R U . . .
C26 C 0.6312(4) 0.4320(3) 0.46320(14) 0.0601(12) Uani 1 1 d . . . . .
H26 H 0.592613 0.403441 0.486001 0.072 Uiso 1 1 calc R U . . .
C27 C 0.7345(4) 0.2010(3) 0.45892(13) 0.0536(10) Uani 1 1 d . . . . .
C28 C 0.8094(4) 0.2508(3) 0.48855(15) 0.0669(13) Uani 1 1 d . . . . .
H28 H 0.804511 0.319085 0.490075 0.080 Uiso 1 1 calc R U . . .
C29 C 0.8914(5) 0.2030(4) 0.51602(17) 0.0833(15) Uani 1 1 d . . . . .
H29 H 0.939273 0.239640 0.535434 0.100 Uiso 1 1 calc R U . . .
C30 C 0.9027(4) 0.1043(4) 0.51497(18) 0.0874(16) Uani 1 1 d . . . . .
H30 H 0.956266 0.072707 0.534044 0.105 Uiso 1 1 calc R U . . .
C31 C 0.8340(5) 0.0515(4) 0.4854(2) 0.0905(17) Uani 1 1 d . . . . .
H31 H 0.842407 -0.016446 0.483568 0.109 Uiso 1 1 calc R U . . .
C32 C 0.7517(4) 0.0995(3) 0.45811(17) 0.0771(14) Uani 1 1 d . . . . .
H32 H 0.705747 0.062007 0.438336 0.092 Uiso 1 1 calc R U . . .
C33 C 0.5058(4) 0.2304(3) 0.44407(13) 0.0493(9) Uani 1 1 d . . . . .
C34 C 0.4795(4) 0.1460(3) 0.46669(13) 0.0540(10) Uani 1 1 d . . . . .
H34 H 0.538200 0.101370 0.473647 0.065 Uiso 1 1 calc R U . . .
C35 C 0.3707(4) 0.1238(3) 0.47963(14) 0.0643(12) Uani 1 1 d . . . . .
H35 H 0.358057 0.065185 0.494451 0.077 Uiso 1 1 calc R U . . .
C36 C 0.2808(4) 0.1885(3) 0.47065(16) 0.0712(13) Uani 1 1 d . . . . .
H36 H 0.207592 0.174656 0.479538 0.085 Uiso 1 1 calc R U . . .
C37 C 0.3027(4) 0.2734(3) 0.44832(18) 0.0798(15) Uani 1 1 d . . . . .
H37 H 0.243726 0.318027 0.441766 0.096 Uiso 1 1 calc R U . . .
C38 C 0.4120(4) 0.2932(3) 0.43541(16) 0.0698(13) Uani 1 1 d . . . . .
H38 H 0.423891 0.351374 0.420130 0.084 Uiso 1 1 calc R U . . .
C39 C 0.6370(5) 0.2132(3) 0.37484(15) 0.0677(12) Uani 1 1 d . . . . .
C40 C 0.5447(5) 0.2202(3) 0.34444(15) 0.0785(14) Uani 1 1 d . . . . .
H40 H 0.475929 0.244601 0.353965 0.094 Uiso 1 1 calc R U . . .
C41 C 0.5490(7) 0.1920(4) 0.29942(18) 0.1014(19) Uani 1 1 d . . . . .
H41 H 0.484714 0.198036 0.279892 0.122 Uiso 1 1 calc R U . . .
C42 C 0.6485(7) 0.1563(5) 0.2855(2) 0.124(2) Uani 1 1 d . . . . .
H42 H 0.653400 0.138548 0.255888 0.148 Uiso 1 1 calc R U . . .
C43 C 0.7427(7) 0.1459(5) 0.3146(2) 0.140(3) Uani 1 1 d . . . . .
H43 H 0.810579 0.119977 0.304950 0.169 Uiso 1 1 calc R U . . .
C44 C 0.7357(6) 0.1743(4) 0.35811(18) 0.111(2) Uani 1 1 d . . . . .
H44 H 0.800401 0.167071 0.377320 0.134 Uiso 1 1 calc R U . . .
B1 B 0.6329(5) 0.2555(4) 0.42640(17) 0.0557(10) Uani 1 1 d . . . . .
O3 O 0.6875(12) 0.804(2) 0.3652(8) 0.091(2) Uani 0.656(15) 1 d D . P A 1
C45 C 0.7355(10) 0.7733(15) 0.3249(6) 0.098(2) Uani 0.656(15) 1 d D . P A 1
H45A H 0.726624 0.824431 0.302513 0.117 Uiso 0.656(15) 1 calc R U P A 1
H45B H 0.697731 0.714080 0.313550 0.117 Uiso 0.656(15) 1 calc R U P A 1
C46 C 0.8601(9) 0.7539(11) 0.3365(4) 0.108(3) Uani 0.656(15) 1 d D . P A 1
H46A H 0.873098 0.685389 0.344421 0.129 Uiso 0.656(15) 1 calc R U P A 1
H46B H 0.906747 0.770678 0.312033 0.129 Uiso 0.656(15) 1 calc R U P A 1
C47 C 0.8847(9) 0.8177(11) 0.3740(3) 0.108(3) Uani 0.656(15) 1 d D . P A 1
H47A H 0.930350 0.782802 0.396837 0.129 Uiso 0.656(15) 1 calc R U P A 1
H47B H 0.928148 0.874399 0.364964 0.129 Uiso 0.656(15) 1 calc R U P A 1
C48 C 0.7791(9) 0.8494(9) 0.3911(4) 0.098(2) Uani 0.656(15) 1 d D . P A 1
H48A H 0.776409 0.830167 0.421972 0.117 Uiso 0.656(15) 1 calc R U P A 1
H48B H 0.772723 0.920520 0.389279 0.117 Uiso 0.656(15) 1 calc R U P A 1
O3A O 0.675(2) 0.807(4) 0.3611(16) 0.091(2) Uani 0.344(15) 1 d D . P A 2
C45A C 0.7318(18) 0.756(3) 0.3272(12) 0.098(2) Uani 0.344(15) 1 d D . P A 2
H45C H 0.699986 0.773936 0.297915 0.117 Uiso 0.344(15) 1 calc R U P A 2
H45D H 0.726786 0.685453 0.330983 0.117 Uiso 0.344(15) 1 calc R U P A 2
C46A C 0.8541(16) 0.7921(17) 0.3348(9) 0.108(3) Uani 0.344(15) 1 d D . P A 2
H46C H 0.901151 0.740687 0.348832 0.129 Uiso 0.344(15) 1 calc R U P A 2
H46D H 0.885154 0.808169 0.306605 0.129 Uiso 0.344(15) 1 calc R U P A 2
C47A C 0.8556(17) 0.8769(18) 0.3624(7) 0.108(3) Uani 0.344(15) 1 d D . P A 2
H47C H 0.868306 0.935784 0.345223 0.129 Uiso 0.344(15) 1 calc R U P A 2
H47D H 0.916020 0.871728 0.385786 0.129 Uiso 0.344(15) 1 calc R U P A 2
C48A C 0.7460(17) 0.8802(16) 0.3807(7) 0.098(2) Uani 0.344(15) 1 d D . P A 2
H48C H 0.754520 0.869642 0.412522 0.117 Uiso 0.344(15) 1 calc R U P A 2
H48D H 0.711533 0.944400 0.375433 0.117 Uiso 0.344(15) 1 calc R U P A 2
O1 O 0.1263(3) 0.7601(3) 0.29867(12) 0.1133(12) Uani 0.858(5) 1 d D . P B 3
O2 O 0.2622(3) 0.7242(2) 0.25917(12) 0.1133(12) Uani 0.858(5) 1 d D . P B 3
N1 N 0.2269(3) 0.74945(13) 0.29394(10) 0.0697(12) Uani 0.858(5) 1 d D . P B 3
O1A O 0.2101(16) 0.7576(2) 0.3046(4) 0.1133(12) Uani 0.142(5) 1 d D . P B 4
O2A O 0.3199(13) 0.7172(3) 0.2551(4) 0.1133(12) Uani 0.142(5) 1 d D . P B 4
N1A N 0.2130(12) 0.7306(3) 0.2633(3) 0.0697(12) Uani 0.142(5) 1 d D . P B 4
 
loop_
 _atom_site_aniso_label
 _atom_site_aniso_U_11
 _atom_site_aniso_U_22
 _atom_site_aniso_U_33
 _atom_site_aniso_U_23
 _atom_site_aniso_U_13
 _atom_site_aniso_U_12
Pd1 0.0522(2) 0.0502(3) 0.0457(2) 0.00110(17) 0.00032(16) -0.00247(19)
N2 0.065(2) 0.054(2) 0.0555(18) 0.0048(16) 0.0004(15) 0.0005(16)
N3 0.056(2) 0.0506(17) 0.0448(18) 0.0000(13) -0.0015(16) -0.0046(16)
N4 0.052(2) 0.053(2) 0.0520(19) -0.0034(14) 0.0008(14) -0.0024(16)
C1 0.080(3) 0.056(3) 0.061(2) 0.0003(19) -0.005(2) -0.010(2)
C2 0.076(3) 0.052(2) 0.057(2) -0.0029(17) -0.001(2) -0.003(2)
C3 0.061(3) 0.056(2) 0.044(2) 0.0023(15) -0.0006(19) -0.004(2)
C4 0.055(3) 0.050(2) 0.056(2) 0.0039(18) -0.0023(18) 0.000(2)
C5 0.075(3) 0.062(2) 0.072(3) -0.003(2) 0.002(2) 0.010(2)
C6 0.112(4) 0.064(3) 0.107(4) -0.003(3) -0.005(3) 0.025(3)
C7 0.112(5) 0.098(4) 0.152(6) -0.024(4) -0.010(4) 0.047(4)
C8 0.171(8) 0.099(4) 0.264(10) -0.035(5) -0.033(7) 0.057(5)
C9 0.078(3) 0.060(3) 0.060(2) 0.012(2) 0.001(2) -0.006(2)
C10 0.080(4) 0.082(4) 0.067(2) 0.008(3) 0.008(2) -0.006(3)
C11 0.107(5) 0.115(5) 0.068(3) 0.009(3) 0.017(3) -0.007(3)
C12 0.119(5) 0.196(7) 0.096(4) -0.004(5) 0.036(4) -0.002(4)
C13 0.052(2) 0.060(3) 0.062(3) 0.005(2) 0.002(2) -0.004(2)
C14 0.067(3) 0.070(3) 0.081(3) 0.017(2) 0.012(3) -0.002(2)
C15 0.071(3) 0.075(3) 0.102(4) 0.002(3) 0.023(3) -0.009(3)
C16 0.086(4) 0.086(3) 0.113(4) 0.014(3) 0.020(3) -0.015(3)
C17 0.073(3) 0.053(3) 0.061(3) -0.0066(18) 0.003(2) 0.001(2)
C18 0.077(3) 0.088(3) 0.068(3) -0.014(2) 0.012(2) 0.008(3)
C19 0.144(6) 0.119(5) 0.115(5) -0.046(3) 0.051(4) 0.000(4)
C20 0.166(7) 0.176(7) 0.133(6) -0.033(5) 0.073(5) 0.013(5)
C21 0.050(3) 0.0504(19) 0.057(2) 0.0060(16) 0.0000(19) 0.0006(18)
C22 0.057(3) 0.066(2) 0.071(3) 0.013(2) 0.010(2) -0.003(2)
C23 0.068(4) 0.065(3) 0.119(4) 0.021(2) 0.015(3) -0.005(2)
C24 0.061(3) 0.054(3) 0.124(4) 0.013(2) -0.006(3) 0.001(2)
C25 0.069(3) 0.050(2) 0.091(3) -0.002(2) -0.014(2) 0.007(2)
C26 0.070(3) 0.051(2) 0.059(2) 0.0036(18) -0.001(2) 0.002(2)
C27 0.058(3) 0.047(2) 0.056(2) 0.0005(18) 0.0128(17) 0.0026(18)
C28 0.066(3) 0.057(3) 0.077(3) -0.009(2) -0.001(2) 0.010(2)
C29 0.079(4) 0.078(3) 0.090(3) -0.007(3) -0.012(3) 0.019(3)
C30 0.066(4) 0.076(3) 0.120(4) 0.012(3) 0.001(3) 0.022(3)
C31 0.076(4) 0.055(3) 0.140(5) 0.015(3) 0.002(3) 0.010(2)
C32 0.068(3) 0.050(2) 0.113(4) -0.003(2) 0.004(3) 0.006(2)
C33 0.059(2) 0.040(2) 0.048(2) -0.0048(17) 0.0017(18) 0.0000(16)
C34 0.063(2) 0.046(2) 0.052(2) 0.0019(18) -0.001(2) -0.001(2)
C35 0.066(3) 0.059(3) 0.068(3) 0.007(2) 0.003(2) -0.0049(19)
C36 0.062(3) 0.060(3) 0.092(4) 0.000(2) 0.011(3) -0.002(2)
C37 0.062(3) 0.058(3) 0.120(4) 0.008(3) 0.010(3) 0.004(2)
C38 0.063(2) 0.047(3) 0.099(4) 0.011(2) 0.008(3) 0.005(2)
C39 0.095(3) 0.053(3) 0.055(2) 0.001(2) 0.0084(18) -0.011(2)
C40 0.112(4) 0.064(3) 0.058(2) 0.010(2) -0.005(2) -0.021(3)
C41 0.162(6) 0.082(4) 0.059(2) 0.006(3) -0.005(3) -0.039(4)
C42 0.195(7) 0.109(5) 0.068(4) -0.007(4) 0.021(3) -0.023(4)
C43 0.175(6) 0.171(7) 0.078(3) -0.033(4) 0.033(3) 0.023(5)
C44 0.119(4) 0.143(5) 0.074(3) -0.028(3) 0.019(3) 0.014(4)
B1 0.062(2) 0.051(2) 0.055(2) 0.0016(18) 0.0061(19) -0.0005(19)
O3 0.077(3) 0.099(3) 0.100(4) -0.012(3) 0.012(3) -0.006(3)
C45 0.089(3) 0.105(5) 0.099(3) -0.017(3) 0.010(2) -0.007(2)
C46 0.085(3) 0.109(7) 0.130(4) -0.004(4) 0.016(3) -0.006(3)
C47 0.085(3) 0.109(7) 0.130(4) -0.004(4) 0.016(3) -0.006(3)
C48 0.089(3) 0.105(5) 0.099(3) -0.017(3) 0.010(2) -0.007(2)
O3A 0.077(3) 0.099(3) 0.100(4) -0.012(3) 0.012(3) -0.006(3)
C45A 0.089(3) 0.105(5) 0.099(3) -0.017(3) 0.010(2) -0.007(2)
C46A 0.085(3) 0.109(7) 0.130(4) -0.004(4) 0.016(3) -0.006(3)
C47A 0.085(3) 0.109(7) 0.130(4) -0.004(4) 0.016(3) -0.006(3)
C48A 0.089(3) 0.105(5) 0.099(3) -0.017(3) 0.010(2) -0.007(2)
O1 0.070(2) 0.190(3) 0.0777(17) -0.0293(17) -0.0072(17) 0.005(2)
O2 0.070(2) 0.190(3) 0.0777(17) -0.0293(17) -0.0072(17) 0.005(2)
N1 0.071(2) 0.071(3) 0.067(2) 0.004(2) -0.002(2) -0.002(2)
O1A 0.070(2) 0.190(3) 0.0777(17) -0.0293(17) -0.0072(17) 0.005(2)
O2A 0.070(2) 0.190(3) 0.0777(17) -0.0293(17) -0.0072(17) 0.005(2)
N1A 0.071(2) 0.071(3) 0.067(2) 0.004(2) -0.002(2) -0.002(2)
 
_geom_special_details
;
 All esds (except the esd in the dihedral angle between two l.s. planes)
 are estimated using the full covariance matrix.  The cell esds are taken
 into account individually in the estimation of esds in distances, angles
 and torsion angles; correlations between esds in cell parameters are only
 used when they are defined by crystal symmetry.  An approximate (isotropic)
 treatment of cell esds is used for estimating esds involving l.s. planes.
;
 
loop_
 _geom_bond_atom_site_label_1
 _geom_bond_atom_site_label_2
 _geom_bond_distance
 _geom_bond_site_symmetry_2
 _geom_bond_publ_flag
Pd1 O1A 1.932(19) . ?
Pd1 N3 2.018(3) . ?
Pd1 N1 2.036(3) . ?
Pd1 N2 2.091(3) . ?
Pd1 N4 2.092(3) . ?
N2 C9 1.500(5) . ?
N2 C1 1.508(5) . ?
N2 C5 1.514(5) . ?
N3 C3 1.482(5) . ?
N3 C2 1.485(5) . ?
N3 H3 0.9800 . ?
N4 C17 1.498(5) . ?
N4 C13 1.509(5) . ?
N4 C4 1.514(5) . ?
C1 C2 1.501(5) . ?
C1 H1A 0.9700 . ?
C1 H1B 0.9700 . ?
C2 H2A 0.9700 . ?
C2 H2B 0.9700 . ?
C3 C4 1.503(5) . ?
C3 H3A 0.9700 . ?
C3 H3B 0.9700 . ?
C4 H4A 0.9700 . ?
C4 H4B 0.9700 . ?
C5 C6 1.510(6) . ?
C5 H5A 0.9700 . ?
C5 H5B 0.9700 . ?
C6 C7 1.524(7) . ?
C6 H6A 0.9700 . ?
C6 H6B 0.9700 . ?
C7 C8 1.491(7) . ?
C7 H7A 0.9700 . ?
C7 H7B 0.9700 . ?
C8 H8A 0.9600 . ?
C8 H8B 0.9600 . ?
C8 H8C 0.9600 . ?
C9 C10 1.500(6) . ?
C9 H9A 0.9700 . ?
C9 H9B 0.9700 . ?
C10 C11 1.520(6) . ?
C10 H10A 0.9700 . ?
C10 H10B 0.9700 . ?
C11 C12 1.498(7) . ?
C11 H11A 0.9700 . ?
C11 H11B 0.9700 . ?
C12 H12A 0.9600 . ?
C12 H12B 0.9600 . ?
C12 H12C 0.9600 . ?
C13 C14 1.508(5) . ?
C13 H13A 0.9700 . ?
C13 H13B 0.9700 . ?
C14 C15 1.507(6) . ?
C14 H14A 0.9700 . ?
C14 H14B 0.9700 . ?
C15 C16 1.520(6) . ?
C15 H15A 0.9700 . ?
C15 H15B 0.9700 . ?
C16 H16A 0.9600 . ?
C16 H16B 0.9600 . ?
C16 H16C 0.9600 . ?
C17 C18 1.493(6) . ?
C17 H17A 0.9700 . ?
C17 H17B 0.9700 . ?
C18 C19 1.522(6) . ?
C18 H18A 0.9700 . ?
C18 H18B 0.9700 . ?
C19 C20 1.427(7) . ?
C19 H19A 0.9700 . ?
C19 H19B 0.9700 . ?
C20 H20A 0.9600 . ?
C20 H20B 0.9600 . ?
C20 H20C 0.9600 . ?
C21 C22 1.390(5) . ?
C21 C26 1.395(5) . ?
C21 B1 1.629(6) . ?
C22 C23 1.383(6) . ?
C22 H22 0.9300 . ?
C23 C24 1.360(6) . ?
C23 H23 0.9300 . ?
C24 C25 1.364(6) . ?
C24 H24 0.9300 . ?
C25 C26 1.386(5) . ?
C25 H25 0.9300 . ?
C26 H26 0.9300 . ?
C27 C28 1.389(6) . ?
C27 C32 1.394(5) . ?
C27 B1 1.667(7) . ?
C28 C29 1.390(6) . ?
C28 H28 0.9300 . ?
C29 C30 1.346(6) . ?
C29 H29 0.9300 . ?
C30 C31 1.367(7) . ?
C30 H30 0.9300 . ?
C31 C32 1.391(6) . ?
C31 H31 0.9300 . ?
C32 H32 0.9300 . ?
C33 C34 1.378(5) . ?
C33 C38 1.400(6) . ?
C33 B1 1.642(7) . ?
C34 C35 1.383(6) . ?
C34 H34 0.9300 . ?
C35 C36 1.383(6) . ?
C35 H35 0.9300 . ?
C36 C37 1.367(6) . ?
C36 H36 0.9300 . ?
C37 C38 1.383(6) . ?
C37 H37 0.9300 . ?
C38 H38 0.9300 . ?
C39 C40 1.377(6) . ?
C39 C44 1.389(7) . ?
C39 B1 1.663(7) . ?
C40 C41 1.416(6) . ?
C40 H40 0.9300 . ?
C41 C42 1.350(9) . ?
C41 H41 0.9300 . ?
C42 C43 1.372(9) . ?
C42 H42 0.9300 . ?
C43 C44 1.377(7) . ?
C43 H43 0.9300 . ?
C44 H44 0.9300 . ?
O3 C48 1.425(11) . ?
O3 C45 1.434(12) . ?
C45 C46 1.500(13) . ?
C45 H45A 0.9700 . ?
C45 H45B 0.9700 . ?
C46 C47 1.442(11) . ?
C46 H46A 0.9700 . ?
C46 H46B 0.9700 . ?
C47 C48 1.431(9) . ?
C47 H47A 0.9700 . ?
C47 H47B 0.9700 . ?
C48 H48A 0.9700 . ?
C48 H48B 0.9700 . ?
O3A C48A 1.397(17) . ?
O3A C45A 1.431(15) . ?
C45A C46A 1.512(16) . ?
C45A H45C 0.9700 . ?
C45A H45D 0.9700 . ?
C46A C47A 1.422(14) . ?
C46A H46C 0.9700 . ?
C46A H46D 0.9700 . ?
C47A C48A 1.425(15) . ?
C47A H47C 0.9700 . ?
C47A H47D 0.9700 . ?
C48A H48C 0.9700 . ?
C48A H48D 0.9700 . ?
O1 N1 1.2003(10) . ?
O2 N1 1.2011(10) . ?
O1A N1A 1.3001(10) . ?
O2A N1A 1.3002(10) . ?
 
loop_
 _geom_angle_atom_site_label_1
 _geom_angle_atom_site_label_2
 _geom_angle_atom_site_label_3
 _geom_angle
 _geom_angle_site_symmetry_1
 _geom_angle_site_symmetry_3
 _geom_angle_publ_flag
O1A Pd1 N3 170.1(4) . . ?
N3 Pd1 N1 178.52(14) . . ?
O1A Pd1 N2 94.10(12) . . ?
N3 Pd1 N2 85.24(13) . . ?
N1 Pd1 N2 95.60(10) . . ?
O1A Pd1 N4 93.77(11) . . ?
N3 Pd1 N4 85.08(12) . . ?
N1 Pd1 N4 94.29(10) . . ?
N2 Pd1 N4 166.32(12) . . ?
C9 N2 C1 110.8(3) . . ?
C9 N2 C5 109.6(3) . . ?
C1 N2 C5 110.5(3) . . ?
C9 N2 Pd1 114.9(3) . . ?
C1 N2 Pd1 105.5(2) . . ?
C5 N2 Pd1 105.4(3) . . ?
C3 N3 C2 116.6(3) . . ?
C3 N3 Pd1 107.9(2) . . ?
C2 N3 Pd1 107.4(2) . . ?
C3 N3 H3 108.2 . . ?
C2 N3 H3 108.2 . . ?
Pd1 N3 H3 108.2 . . ?
C17 N4 C13 110.2(3) . . ?
C17 N4 C4 109.7(3) . . ?
C13 N4 C4 110.7(3) . . ?
C17 N4 Pd1 115.9(2) . . ?
C13 N4 Pd1 104.6(2) . . ?
C4 N4 Pd1 105.5(2) . . ?
C2 C1 N2 110.1(3) . . ?
C2 C1 H1A 109.6 . . ?
N2 C1 H1A 109.6 . . ?
C2 C1 H1B 109.6 . . ?
N2 C1 H1B 109.6 . . ?
H1A C1 H1B 108.2 . . ?
N3 C2 C1 107.2(3) . . ?
N3 C2 H2A 110.3 . . ?
C1 C2 H2A 110.3 . . ?
N3 C2 H2B 110.3 . . ?
C1 C2 H2B 110.3 . . ?
H2A C2 H2B 108.5 . . ?
N3 C3 C4 106.7(3) . . ?
N3 C3 H3A 110.4 . . ?
C4 C3 H3A 110.4 . . ?
N3 C3 H3B 110.4 . . ?
C4 C3 H3B 110.4 . . ?
H3A C3 H3B 108.6 . . ?
C3 C4 N4 110.8(3) . . ?
C3 C4 H4A 109.5 . . ?
N4 C4 H4A 109.5 . . ?
C3 C4 H4B 109.5 . . ?
N4 C4 H4B 109.5 . . ?
H4A C4 H4B 108.1 . . ?
C6 C5 N2 117.1(4) . . ?
C6 C5 H5A 108.0 . . ?
N2 C5 H5A 108.0 . . ?
C6 C5 H5B 108.0 . . ?
N2 C5 H5B 108.0 . . ?
H5A C5 H5B 107.3 . . ?
C5 C6 C7 111.1(5) . . ?
C5 C6 H6A 109.4 . . ?
C7 C6 H6A 109.4 . . ?
C5 C6 H6B 109.4 . . ?
C7 C6 H6B 109.4 . . ?
H6A C6 H6B 108.0 . . ?
C8 C7 C6 110.8(6) . . ?
C8 C7 H7A 109.5 . . ?
C6 C7 H7A 109.5 . . ?
C8 C7 H7B 109.5 . . ?
C6 C7 H7B 109.5 . . ?
H7A C7 H7B 108.1 . . ?
C7 C8 H8A 109.5 . . ?
C7 C8 H8B 109.5 . . ?
H8A C8 H8B 109.5 . . ?
C7 C8 H8C 109.5 . . ?
H8A C8 H8C 109.5 . . ?
H8B C8 H8C 109.5 . . ?
N2 C9 C10 115.1(4) . . ?
N2 C9 H9A 108.5 . . ?
C10 C9 H9A 108.5 . . ?
N2 C9 H9B 108.5 . . ?
C10 C9 H9B 108.5 . . ?
H9A C9 H9B 107.5 . . ?
C9 C10 C11 111.1(4) . . ?
C9 C10 H10A 109.4 . . ?
C11 C10 H10A 109.4 . . ?
C9 C10 H10B 109.4 . . ?
C11 C10 H10B 109.4 . . ?
H10A C10 H10B 108.0 . . ?
C12 C11 C10 112.7(5) . . ?
C12 C11 H11A 109.1 . . ?
C10 C11 H11A 109.1 . . ?
C12 C11 H11B 109.1 . . ?
C10 C11 H11B 109.1 . . ?
H11A C11 H11B 107.8 . . ?
C11 C12 H12A 109.5 . . ?
C11 C12 H12B 109.5 . . ?
H12A C12 H12B 109.5 . . ?
C11 C12 H12C 109.5 . . ?
H12A C12 H12C 109.5 . . ?
H12B C12 H12C 109.5 . . ?
C14 C13 N4 118.0(3) . . ?
C14 C13 H13A 107.8 . . ?
N4 C13 H13A 107.8 . . ?
C14 C13 H13B 107.8 . . ?
N4 C13 H13B 107.8 . . ?
H13A C13 H13B 107.1 . . ?
C15 C14 C13 111.8(4) . . ?
C15 C14 H14A 109.3 . . ?
C13 C14 H14A 109.3 . . ?
C15 C14 H14B 109.3 . . ?
C13 C14 H14B 109.3 . . ?
H14A C14 H14B 107.9 . . ?
C14 C15 C16 114.4(4) . . ?
C14 C15 H15A 108.7 . . ?
C16 C15 H15A 108.7 . . ?
C14 C15 H15B 108.7 . . ?
C16 C15 H15B 108.7 . . ?
H15A C15 H15B 107.6 . . ?
C15 C16 H16A 109.5 . . ?
C15 C16 H16B 109.5 . . ?
H16A C16 H16B 109.5 . . ?
C15 C16 H16C 109.5 . . ?
H16A C16 H16C 109.5 . . ?
H16B C16 H16C 109.5 . . ?
C18 C17 N4 114.9(4) . . ?
C18 C17 H17A 108.5 . . ?
N4 C17 H17A 108.5 . . ?
C18 C17 H17B 108.5 . . ?
N4 C17 H17B 108.5 . . ?
H17A C17 H17B 107.5 . . ?
C17 C18 C19 110.7(4) . . ?
C17 C18 H18A 109.5 . . ?
C19 C18 H18A 109.5 . . ?
C17 C18 H18B 109.5 . . ?
C19 C18 H18B 109.5 . . ?
H18A C18 H18B 108.1 . . ?
C20 C19 C18 114.6(6) . . ?
C20 C19 H19A 108.6 . . ?
C18 C19 H19A 108.6 . . ?
C20 C19 H19B 108.6 . . ?
C18 C19 H19B 108.6 . . ?
H19A C19 H19B 107.6 . . ?
C19 C20 H20A 109.5 . . ?
C19 C20 H20B 109.5 . . ?
H20A C20 H20B 109.5 . . ?
C19 C20 H20C 109.5 . . ?
H20A C20 H20C 109.5 . . ?
H20B C20 H20C 109.5 . . ?
C22 C21 C26 114.4(4) . . ?
C22 C21 B1 123.8(4) . . ?
C26 C21 B1 121.7(4) . . ?
C23 C22 C21 122.7(5) . . ?
C23 C22 H22 118.6 . . ?
C21 C22 H22 118.6 . . ?
C24 C23 C22 120.7(5) . . ?
C24 C23 H23 119.6 . . ?
C22 C23 H23 119.6 . . ?
C23 C24 C25 119.0(5) . . ?
C23 C24 H24 120.5 . . ?
C25 C24 H24 120.5 . . ?
C24 C25 C26 120.0(5) . . ?
C24 C25 H25 120.0 . . ?
C26 C25 H25 120.0 . . ?
C25 C26 C21 123.1(4) . . ?
C25 C26 H26 118.4 . . ?
C21 C26 H26 118.4 . . ?
C28 C27 C32 114.1(4) . . ?
C28 C27 B1 124.2(4) . . ?
C32 C27 B1 121.8(4) . . ?
C27 C28 C29 122.8(5) . . ?
C27 C28 H28 118.6 . . ?
C29 C28 H28 118.6 . . ?
C30 C29 C28 121.1(5) . . ?
C30 C29 H29 119.5 . . ?
C28 C29 H29 119.5 . . ?
C29 C30 C31 118.9(5) . . ?
C29 C30 H30 120.5 . . ?
C31 C30 H30 120.5 . . ?
C30 C31 C32 119.9(5) . . ?
C30 C31 H31 120.1 . . ?
C32 C31 H31 120.1 . . ?
C31 C32 C27 123.2(5) . . ?
C31 C32 H32 118.4 . . ?
C27 C32 H32 118.4 . . ?
C34 C33 C38 113.8(4) . . ?
C34 C33 B1 124.5(4) . . ?
C38 C33 B1 121.7(4) . . ?
C33 C34 C35 123.8(4) . . ?
C33 C34 H34 118.1 . . ?
C35 C34 H34 118.1 . . ?
C34 C35 C36 120.3(4) . . ?
C34 C35 H35 119.8 . . ?
C36 C35 H35 119.8 . . ?
C37 C36 C35 118.0(5) . . ?
C37 C36 H36 121.0 . . ?
C35 C36 H36 121.0 . . ?
C36 C37 C38 120.4(5) . . ?
C36 C37 H37 119.8 . . ?
C38 C37 H37 119.8 . . ?
C37 C38 C33 123.6(4) . . ?
C37 C38 H38 118.2 . . ?
C33 C38 H38 118.2 . . ?
C40 C39 C44 114.6(5) . . ?
C40 C39 B1 122.4(5) . . ?
C44 C39 B1 122.9(5) . . ?
C39 C40 C41 123.4(6) . . ?
C39 C40 H40 118.3 . . ?
C41 C40 H40 118.3 . . ?
C42 C41 C40 118.5(7) . . ?
C42 C41 H41 120.7 . . ?
C40 C41 H41 120.7 . . ?
C41 C42 C43 120.6(7) . . ?
C41 C42 H42 119.7 . . ?
C43 C42 H42 119.7 . . ?
C42 C43 C44 119.5(7) . . ?
C42 C43 H43 120.3 . . ?
C44 C43 H43 120.3 . . ?
C43 C44 C39 123.4(6) . . ?
C43 C44 H44 118.3 . . ?
C39 C44 H44 118.3 . . ?
C21 B1 C33 110.8(4) . . ?
C21 B1 C39 109.7(4) . . ?
C33 B1 C39 108.0(4) . . ?
C21 B1 C27 108.6(4) . . ?
C33 B1 C27 110.0(3) . . ?
C39 B1 C27 109.8(4) . . ?
C48 O3 C45 105.9(8) . . ?
O3 C45 C46 106.0(13) . . ?
O3 C45 H45A 110.5 . . ?
C46 C45 H45A 110.5 . . ?
O3 C45 H45B 110.5 . . ?
C46 C45 H45B 110.5 . . ?
H45A C45 H45B 108.7 . . ?
C47 C46 C45 102.8(8) . . ?
C47 C46 H46A 111.2 . . ?
C45 C46 H46A 111.2 . . ?
C47 C46 H46B 111.2 . . ?
C45 C46 H46B 111.2 . . ?
H46A C46 H46B 109.1 . . ?
C48 C47 C46 109.2(8) . . ?
C48 C47 H47A 109.8 . . ?
C46 C47 H47A 109.8 . . ?
C48 C47 H47B 109.8 . . ?
C46 C47 H47B 109.8 . . ?
H47A C47 H47B 108.3 . . ?
O3 C48 C47 107.9(8) . . ?
O3 C48 H48A 110.1 . . ?
C47 C48 H48A 110.1 . . ?
O3 C48 H48B 110.1 . . ?
C47 C48 H48B 110.1 . . ?
H48A C48 H48B 108.4 . . ?
C48A O3A C45A 111.1(14) . . ?
O3A C45A C46A 102.0(12) . . ?
O3A C45A H45C 111.4 . . ?
C46A C45A H45C 111.4 . . ?
O3A C45A H45D 111.4 . . ?
C46A C45A H45D 111.4 . . ?
H45C C45A H45D 109.2 . . ?
C47A C46A C45A 109.1(13) . . ?
C47A C46A H46C 109.9 . . ?
C45A C46A H46C 109.9 . . ?
C47A C46A H46D 109.9 . . ?
C45A C46A H46D 109.9 . . ?
H46C C46A H46D 108.3 . . ?
C46A C47A C48A 105.8(13) . . ?
C46A C47A H47C 110.6 . . ?
C48A C47A H47C 110.6 . . ?
C46A C47A H47D 110.6 . . ?
C48A C47A H47D 110.6 . . ?
H47C C47A H47D 108.7 . . ?
O3A C48A C47A 109.7(13) . . ?
O3A C48A H48C 109.7 . . ?
C47A C48A H48C 109.7 . . ?
O3A C48A H48D 109.7 . . ?
C47A C48A H48D 109.7 . . ?
H48C C48A H48D 108.2 . . ?
O1 N1 O2 121.89(16) . . ?
O1 N1 Pd1 118.6(3) . . ?
O2 N1 Pd1 119.5(3) . . ?
N1A O1A Pd1 126.9(9) . . ?
O1A N1A O2A 107.70(12) . . ?
 
loop_
 _geom_torsion_atom_site_label_1
 _geom_torsion_atom_site_label_2
 _geom_torsion_atom_site_label_3
 _geom_torsion_atom_site_label_4
 _geom_torsion
 _geom_torsion_site_symmetry_1
 _geom_torsion_site_symmetry_2
 _geom_torsion_site_symmetry_3
 _geom_torsion_site_symmetry_4
 _geom_torsion_publ_flag
C9 N2 C1 C2 -160.0(3) . . . . ?
C5 N2 C1 C2 78.4(4) . . . . ?
Pd1 N2 C1 C2 -35.0(4) . . . . ?
C3 N3 C2 C1 -167.2(4) . . . . ?
Pd1 N3 C2 C1 -46.0(4) . . . . ?
N2 C1 C2 N3 54.8(5) . . . . ?
C2 N3 C3 C4 167.2(3) . . . . ?
Pd1 N3 C3 C4 46.3(4) . . . . ?
N3 C3 C4 N4 -53.7(4) . . . . ?
C17 N4 C4 C3 158.9(3) . . . . ?
C13 N4 C4 C3 -79.3(4) . . . . ?
Pd1 N4 C4 C3 33.4(4) . . . . ?
C9 N2 C5 C6 -56.9(5) . . . . ?
C1 N2 C5 C6 65.4(5) . . . . ?
Pd1 N2 C5 C6 178.9(3) . . . . ?
N2 C5 C6 C7 -177.7(4) . . . . ?
C5 C6 C7 C8 -172.9(5) . . . . ?
C1 N2 C9 C10 66.8(5) . . . . ?
C5 N2 C9 C10 -171.1(4) . . . . ?
Pd1 N2 C9 C10 -52.7(5) . . . . ?
N2 C9 C10 C11 172.3(4) . . . . ?
C9 C10 C11 C12 171.3(5) . . . . ?
C17 N4 C13 C14 56.6(5) . . . . ?
C4 N4 C13 C14 -64.9(5) . . . . ?
Pd1 N4 C13 C14 -178.1(3) . . . . ?
N4 C13 C14 C15 -178.4(4) . . . . ?
C13 C14 C15 C16 179.1(4) . . . . ?
C13 N4 C17 C18 169.3(4) . . . . ?
C4 N4 C17 C18 -68.5(5) . . . . ?
Pd1 N4 C17 C18 50.8(5) . . . . ?
N4 C17 C18 C19 -178.1(4) . . . . ?
C17 C18 C19 C20 -174.4(6) . . . . ?
C26 C21 C22 C23 2.4(6) . . . . ?
B1 C21 C22 C23 -173.4(4) . . . . ?
C21 C22 C23 C24 -0.2(7) . . . . ?
C22 C23 C24 C25 -1.5(8) . . . . ?
C23 C24 C25 C26 0.9(7) . . . . ?
C24 C25 C26 C21 1.5(7) . . . . ?
C22 C21 C26 C25 -3.0(6) . . . . ?
B1 C21 C26 C25 172.8(4) . . . . ?
C32 C27 C28 C29 -2.1(7) . . . . ?
B1 C27 C28 C29 178.3(4) . . . . ?
C27 C28 C29 C30 0.4(8) . . . . ?
C28 C29 C30 C31 1.8(8) . . . . ?
C29 C30 C31 C32 -2.1(9) . . . . ?
C30 C31 C32 C27 0.2(8) . . . . ?
C28 C27 C32 C31 1.8(7) . . . . ?
B1 C27 C32 C31 -178.6(5) . . . . ?
C38 C33 C34 C35 0.4(6) . . . . ?
B1 C33 C34 C35 -177.0(4) . . . . ?
C33 C34 C35 C36 -0.9(7) . . . . ?
C34 C35 C36 C37 0.8(7) . . . . ?
C35 C36 C37 C38 -0.2(7) . . . . ?
C36 C37 C38 C33 -0.3(8) . . . . ?
C34 C33 C38 C37 0.2(7) . . . . ?
B1 C33 C38 C37 177.7(5) . . . . ?
C44 C39 C40 C41 -1.1(7) . . . . ?
B1 C39 C40 C41 174.7(4) . . . . ?
C39 C40 C41 C42 0.2(8) . . . . ?
C40 C41 C42 C43 1.1(10) . . . . ?
C41 C42 C43 C44 -1.4(11) . . . . ?
C42 C43 C44 C39 0.3(11) . . . . ?
C40 C39 C44 C43 0.9(9) . . . . ?
B1 C39 C44 C43 -174.9(6) . . . . ?
C22 C21 B1 C33 -139.1(4) . . . . ?
C26 C21 B1 C33 45.4(5) . . . . ?
C22 C21 B1 C39 -20.0(6) . . . . ?
C26 C21 B1 C39 164.6(4) . . . . ?
C22 C21 B1 C27 100.0(5) . . . . ?
C26 C21 B1 C27 -75.4(5) . . . . ?
C34 C33 B1 C21 -148.3(4) . . . . ?
C38 C33 B1 C21 34.5(5) . . . . ?
C34 C33 B1 C39 91.5(5) . . . . ?
C38 C33 B1 C39 -85.7(5) . . . . ?
C34 C33 B1 C27 -28.3(5) . . . . ?
C38 C33 B1 C27 154.5(4) . . . . ?
C40 C39 B1 C21 -81.5(5) . . . . ?
C44 C39 B1 C21 94.0(5) . . . . ?
C40 C39 B1 C33 39.3(5) . . . . ?
C44 C39 B1 C33 -145.2(5) . . . . ?
C40 C39 B1 C27 159.2(4) . . . . ?
C44 C39 B1 C27 -25.3(6) . . . . ?
C28 C27 B1 C21 12.9(6) . . . . ?
C32 C27 B1 C21 -166.6(4) . . . . ?
C28 C27 B1 C33 -108.5(5) . . . . ?
C32 C27 B1 C33 72.0(5) . . . . ?
C28 C27 B1 C39 132.8(4) . . . . ?
C32 C27 B1 C39 -46.7(5) . . . . ?
C48 O3 C45 C46 28(3) . . . . ?
O3 C45 C46 C47 -27(2) . . . . ?
C45 C46 C47 C48 15.6(17) . . . . ?
C45 O3 C48 C47 -19(3) . . . . ?
C46 C47 C48 O3 1(2) . . . . ?
C48A O3A C45A C46A 11(5) . . . . ?
O3A C45A C46A C47A -15(5) . . . . ?
C45A C46A C47A C48A 14(4) . . . . ?
C45A O3A C48A C47A -3(5) . . . . ?
C46A C47A C48A O3A -7(4) . . . . ?
Pd1 O1A N1A O2A 0.00(3) . . . . ?
 
_refine_diff_density_max    0.344
_refine_diff_density_min   -0.408
_refine_diff_density_rms    0.068

_shelx_res_file
;
TITL shelxt in P 1 21/n 1
    76_pdno2_tr_274k_100s_02_decay.res
    created by SHELXL-2018/3 at 09:35:59 on 31-Mar-2020
CELL 0.534 11.6753 13.5827 30.192 90 93.418 90
ZERR 4 0.000472 0.000494 0.001034 0 0.003223 0
LATT 1
SYMM 0.5-X,0.5+Y,0.5-Z
SFAC C H B N O Pd
DISP B 0 0 4.561
DISP C 0.001 0.001 6.94
DISP H -0 0 0.611
DISP N 0.003 0.002 10.693
DISP O 0.005 0.003 16.398
DISP Pd -2.504 0.615 1934.604
UNIT 192 292 4 16 12 4
DFIX 1.2 0.001 N1 O1 N1 O2
DFIX 1.3 0.001 O1A N1A N1A O2A
DANG 2.1 0.001 O1 O2 O1A O2A
FLAT 0.001 Pd1 O1 O2 N1 O1A O2A N1A
RIGU 0.001 0.002
EADP O3 O3A
EADP C45 C45A C48 C48A
EADP C46 C46A C47 C47A
EADP O1 O1A O2 O2A
EADP N1 N1A

L.S. 20
PLAN  5
SIZE 0.1 0.1 0.05
TEMP 1
BOND $H
list 4
CONF
fmap 2
acta
SHEL 999 0.8
OMIT 10 0 0
OMIT -1 2 3
OMIT 7 12 0
OMIT -2 1 2
OMIT 6 0 16
OMIT -1 0 5
OMIT -3 0 -1
REM <olex2.extras>
REM <HklSrc "%.\\76_PdNO2_TR_274K_100S_02_decay.hkl">
REM </olex2.extras>

WGHT    0.027700
FVAR       0.23912   0.65559   0.85779
PD1   6    0.339732    0.775254    0.346677    11.00000    0.05224    0.05025 =
         0.04570    0.00110    0.00032   -0.00247
N2    4    0.345979    0.927792    0.337917    11.00000    0.06514    0.05385 =
         0.05551    0.00479    0.00036    0.00048
N3    4    0.454482    0.798346    0.398292    11.00000    0.05570    0.05055 =
         0.04480    0.00004   -0.00153   -0.00461
AFIX  13
H3    2    0.531586    0.788033    0.387978    11.00000   -1.20000
AFIX   0
N4    4    0.330977    0.631678    0.371344    11.00000    0.05232    0.05279 =
         0.05197   -0.00339    0.00076   -0.00243
C1    1    0.440985    0.963557    0.369978    11.00000    0.07952    0.05564 =
         0.06087    0.00034   -0.00479   -0.00988
AFIX  23
H1A   2    0.513951    0.958489    0.356373    11.00000   -1.20000
H1B   2    0.428329    1.032180    0.377120    11.00000   -1.20000
AFIX   0
C2    1    0.444373    0.903094    0.411647    11.00000    0.07616    0.05197 =
         0.05709   -0.00288   -0.00137   -0.00343
AFIX  23
H2A   2    0.509555    0.921985    0.431230    11.00000   -1.20000
H2B   2    0.374852    0.913051    0.427131    11.00000   -1.20000
AFIX   0
C3    1    0.434206    0.723466    0.432673    11.00000    0.06092    0.05614 =
         0.04352    0.00228   -0.00060   -0.00393
AFIX  23
H3A   2    0.364947    0.738796    0.447505    11.00000   -1.20000
H3B   2    0.498219    0.721629    0.454666    11.00000   -1.20000
AFIX   0
C4    1    0.421960    0.626151    0.409165    11.00000    0.05457    0.05048 =
         0.05578    0.00392   -0.00229    0.00016
AFIX  23
H4A   2    0.401216    0.575822    0.430027    11.00000   -1.20000
H4B   2    0.494812    0.607855    0.397669    11.00000   -1.20000
AFIX   0
C5    1    0.231044    0.965712    0.351236    11.00000    0.07466    0.06190 =
         0.07175   -0.00319    0.00184    0.00978
AFIX  23
H5A   2    0.171577    0.934307    0.332382    11.00000   -1.20000
H5B   2    0.220804    0.944484    0.381420    11.00000   -1.20000
AFIX   0
C6    1    0.211826    1.075601    0.349010    11.00000    0.11212    0.06424 =
         0.10710   -0.00287   -0.00532    0.02452
AFIX  23
H6A   2    0.216967    1.097850    0.318665    11.00000   -1.20000
H6B   2    0.271293    1.108638    0.367245    11.00000   -1.20000
AFIX   0
C7    1    0.094646    1.102840    0.365095    11.00000    0.11205    0.09845 =
         0.15193   -0.02432   -0.01048    0.04691
AFIX  23
H7A   2    0.035851    1.063655    0.349375    11.00000   -1.20000
H7B   2    0.092877    1.088196    0.396491    11.00000   -1.20000
AFIX   0
C8    1    0.069976    1.209444    0.357542    11.00000    0.17145    0.09856 =
         0.26371   -0.03491   -0.03350    0.05736
AFIX 137
H8A   2    0.050565    1.220529    0.326599    11.00000   -1.50000
H8B   2    0.136592    1.247495    0.366610    11.00000   -1.50000
H8C   2    0.006888    1.228935    0.374556    11.00000   -1.50000
AFIX   0
C9    1    0.365775    0.960599    0.291571    11.00000    0.07771    0.06027 =
         0.05965    0.01195    0.00084   -0.00579
AFIX  23
H9A   2    0.374836    1.031587    0.291611    11.00000   -1.20000
H9B   2    0.297948    0.945161    0.272731    11.00000   -1.20000
AFIX   0
C10   1    0.467981    0.915509    0.271581    11.00000    0.07952    0.08165 =
         0.06720    0.00781    0.00834   -0.00629
AFIX  23
H10A  2    0.464723    0.844474    0.274565    11.00000   -1.20000
H10B  2    0.537538    0.938415    0.287505    11.00000   -1.20000
AFIX   0
C11   1    0.471610    0.942382    0.222802    11.00000    0.10675    0.11492 =
         0.06776    0.00876    0.01652   -0.00654
AFIX  23
H11A  2    0.407704    0.911062    0.206324    11.00000   -1.20000
H11B  2    0.462539    1.013047    0.219547    11.00000   -1.20000
AFIX   0
C12   1    0.581227    0.911684    0.203417    11.00000    0.11919    0.19622 =
         0.09575   -0.00448    0.03615   -0.00208
AFIX 137
H12A  2    0.580300    0.932009    0.172945    11.00000   -1.50000
H12B  2    0.588739    0.841383    0.205126    11.00000   -1.50000
H12C  2    0.644896    0.941984    0.219757    11.00000   -1.50000
AFIX   0
C13   1    0.212529    0.623917    0.388512    11.00000    0.05195    0.06042 =
         0.06237    0.00507    0.00154   -0.00402
AFIX  23
H13A  2    0.204319    0.676450    0.409854    11.00000   -1.20000
H13B  2    0.157269    0.636278    0.363866    11.00000   -1.20000
AFIX   0
C14   1    0.179698    0.528736    0.410114    11.00000    0.06744    0.06958 =
         0.08147    0.01673    0.01212   -0.00226
AFIX  23
H14A  2    0.187660    0.474967    0.389379    11.00000   -1.20000
H14B  2    0.231636    0.516511    0.435806    11.00000   -1.20000
AFIX   0
C15   1    0.058179    0.531304    0.424371    11.00000    0.07126    0.07463 =
         0.10161    0.00189    0.02297   -0.00896
AFIX  23
H15A  2    0.007089    0.545255    0.398620    11.00000   -1.20000
H15B  2    0.051190    0.584961    0.445239    11.00000   -1.20000
AFIX   0
C16   1    0.019119    0.436758    0.445760    11.00000    0.08591    0.08604 =
         0.11274    0.01386    0.02009   -0.01458
AFIX 137
H16A  2    0.023428    0.383373    0.425088    11.00000   -1.50000
H16B  2   -0.058616    0.444147    0.453946    11.00000   -1.50000
H16C  2    0.067869    0.423027    0.471759    11.00000   -1.50000
AFIX   0
C17   1    0.349480    0.550989    0.338728    11.00000    0.07314    0.05281 =
         0.06077   -0.00662    0.00295    0.00138
AFIX  23
H17A  2    0.353698    0.488829    0.354559    11.00000   -1.20000
H17B  2    0.283290    0.548098    0.317768    11.00000   -1.20000
AFIX   0
C18   1    0.454795    0.561707    0.313394    11.00000    0.07728    0.08827 =
         0.06826   -0.01397    0.01158    0.00825
AFIX  23
H18A  2    0.522082    0.561451    0.333854    11.00000   -1.20000
H18B  2    0.452480    0.624189    0.297808    11.00000   -1.20000
AFIX   0
C19   1    0.463478    0.478140    0.280171    11.00000    0.14351    0.11895 =
         0.11513   -0.04625    0.05143   -0.00047
AFIX  23
H19A  2    0.456993    0.416068    0.295710    11.00000   -1.20000
H19B  2    0.399046    0.482631    0.258449    11.00000   -1.20000
AFIX   0
C20   1    0.567040    0.477271    0.257342    11.00000    0.16570    0.17596 =
         0.13289   -0.03331    0.07305    0.01304
AFIX 137
H20A  2    0.563075    0.426221    0.235314    11.00000   -1.50000
H20B  2    0.630937    0.465216    0.278134    11.00000   -1.50000
H20C  2    0.576774    0.539791    0.243220    11.00000   -1.50000
AFIX   0

C21   1    0.656175    0.373726    0.426996    11.00000    0.05038    0.05044 =
         0.05675    0.00599    0.00005    0.00057
C22   1    0.708866    0.423841    0.393604    11.00000    0.05708    0.06587 =
         0.07083    0.01310    0.00971   -0.00270
AFIX  43
H22   2    0.725156    0.389693    0.368032    11.00000   -1.20000
AFIX   0
C23   1    0.738075    0.522361    0.396823    11.00000    0.06769    0.06494 =
         0.11921    0.02113    0.01487   -0.00463
AFIX  43
H23   2    0.773462    0.552687    0.373637    11.00000   -1.20000
AFIX   0
C24   1    0.715626    0.575396    0.433519    11.00000    0.06105    0.05448 =
         0.12432    0.01295   -0.00642    0.00110
AFIX  43
H24   2    0.737025    0.641227    0.435879    11.00000   -1.20000
AFIX   0
C25   1    0.661226    0.530533    0.466818    11.00000    0.06932    0.05013 =
         0.09066   -0.00248   -0.01388    0.00665
AFIX  43
H25   2    0.644286    0.566054    0.491937    11.00000   -1.20000
AFIX   0
C26   1    0.631225    0.432030    0.463200    11.00000    0.07019    0.05068 =
         0.05865    0.00361   -0.00147    0.00235
AFIX  43
H26   2    0.592613    0.403441    0.486001    11.00000   -1.20000
AFIX   0
C27   1    0.734531    0.201026    0.458915    11.00000    0.05839    0.04695 =
         0.05648    0.00049    0.01275    0.00262
C28   1    0.809427    0.250843    0.488549    11.00000    0.06610    0.05742 =
         0.07655   -0.00917   -0.00101    0.01027
AFIX  43
H28   2    0.804511    0.319085    0.490075    11.00000   -1.20000
AFIX   0
C29   1    0.891418    0.202963    0.516019    11.00000    0.07943    0.07834 =
         0.09012   -0.00702   -0.01236    0.01893
AFIX  43
H29   2    0.939273    0.239640    0.535434    11.00000   -1.20000
AFIX   0
C30   1    0.902671    0.104346    0.514970    11.00000    0.06563    0.07647 =
         0.11963    0.01169    0.00090    0.02197
AFIX  43
H30   2    0.956266    0.072707    0.534044    11.00000   -1.20000
AFIX   0
C31   1    0.834045    0.051495    0.485418    11.00000    0.07580    0.05487 =
         0.14032    0.01491    0.00216    0.00993
AFIX  43
H31   2    0.842407   -0.016446    0.483568    11.00000   -1.20000
AFIX   0
C32   1    0.751656    0.099508    0.458107    11.00000    0.06830    0.05015 =
         0.11256   -0.00347    0.00360    0.00618
AFIX  43
H32   2    0.705747    0.062007    0.438336    11.00000   -1.20000
AFIX   0
C33   1    0.505800    0.230404    0.444069    11.00000    0.05916    0.04036 =
         0.04831   -0.00479    0.00173   -0.00001
C34   1    0.479464    0.146011    0.466686    11.00000    0.06336    0.04637 =
         0.05167    0.00190   -0.00078   -0.00071
AFIX  43
H34   2    0.538200    0.101370    0.473647    11.00000   -1.20000
AFIX   0
C35   1    0.370738    0.123849    0.479633    11.00000    0.06569    0.05863 =
         0.06838    0.00669    0.00297   -0.00492
AFIX  43
H35   2    0.358057    0.065185    0.494451    11.00000   -1.20000
AFIX   0
C36   1    0.280781    0.188503    0.470649    11.00000    0.06198    0.06027 =
         0.09222   -0.00001    0.01114   -0.00244
AFIX  43
H36   2    0.207592    0.174656    0.479538    11.00000   -1.20000
AFIX   0
C37   1    0.302685    0.273355    0.448317    11.00000    0.06218    0.05757 =
         0.12008    0.00850    0.00969    0.00414
AFIX  43
H37   2    0.243726    0.318027    0.441766    11.00000   -1.20000
AFIX   0
C38   1    0.412024    0.293156    0.435407    11.00000    0.06339    0.04732 =
         0.09895    0.01109    0.00750    0.00462
AFIX  43
H38   2    0.423891    0.351374    0.420130    11.00000   -1.20000
AFIX   0
C39   1    0.637025    0.213211    0.374840    11.00000    0.09519    0.05312 =
         0.05521    0.00060    0.00842   -0.01143
C40   1    0.544685    0.220164    0.344436    11.00000    0.11217    0.06400 =
         0.05824    0.01017   -0.00485   -0.02072
AFIX  43
H40   2    0.475929    0.244601    0.353965    11.00000   -1.20000
AFIX   0
C41   1    0.549011    0.192032    0.299416    11.00000    0.16225    0.08156 =
         0.05895    0.00607   -0.00454   -0.03919
AFIX  43
H41   2    0.484714    0.198036    0.279892    11.00000   -1.20000
AFIX   0
C42   1    0.648547    0.156301    0.285467    11.00000    0.19507    0.10931 =
         0.06801   -0.00740    0.02128   -0.02316
AFIX  43
H42   2    0.653400    0.138548    0.255888    11.00000   -1.20000
AFIX   0
C43   1    0.742658    0.145944    0.314562    11.00000    0.17539    0.17121 =
         0.07797   -0.03347    0.03349    0.02337
AFIX  43
H43   2    0.810579    0.119977    0.304950    11.00000   -1.20000
AFIX   0
C44   1    0.735682    0.174320    0.358106    11.00000    0.11908    0.14276 =
         0.07411   -0.02797    0.01949    0.01389
AFIX  43
H44   2    0.800401    0.167071    0.377320    11.00000   -1.20000
AFIX   0
B1    3    0.632915    0.255500    0.426405    11.00000    0.06193    0.05085 =
         0.05455    0.00157    0.00605   -0.00054

PART 1
O3    5    0.687507    0.804284    0.365234    21.00000    0.07679    0.09878 =
         0.09967   -0.01177    0.01218   -0.00603
C45   1    0.735507    0.773309    0.324887    21.00000    0.08889    0.10547 =
         0.09883   -0.01657    0.00971   -0.00724
AFIX  23
H45A  2    0.726624    0.824431    0.302513    21.00000   -1.20000
H45B  2    0.697731    0.714080    0.313550    21.00000   -1.20000
AFIX   0
C46   1    0.860130    0.753852    0.336474    21.00000    0.08516    0.10861 =
         0.13049   -0.00351    0.01623   -0.00585
AFIX  23
H46A  2    0.873098    0.685389    0.344421    21.00000   -1.20000
H46B  2    0.906747    0.770678    0.312033    21.00000   -1.20000
AFIX   0
C47   1    0.884683    0.817732    0.374001    21.00000    0.08516    0.10861 =
         0.13049   -0.00351    0.01623   -0.00585
AFIX  23
H47A  2    0.930350    0.782802    0.396837    21.00000   -1.20000
H47B  2    0.928148    0.874399    0.364964    21.00000   -1.20000
AFIX   0
C48   1    0.779135    0.849416    0.391114    21.00000    0.08889    0.10547 =
         0.09883   -0.01657    0.00971   -0.00724
AFIX  23
H48A  2    0.776409    0.830167    0.421972    21.00000   -1.20000
H48B  2    0.772723    0.920520    0.389279    21.00000   -1.20000
AFIX   0
SAME 0.02 0.04 O3 > C48
PART 0
PART 2
O3A   5    0.675183    0.807391    0.361148   -21.00000    0.07679    0.09878 =
         0.09967   -0.01177    0.01218   -0.00603
C45A  1    0.731804    0.756221    0.327246   -21.00000    0.08889    0.10547 =
         0.09883   -0.01657    0.00971   -0.00724
AFIX  23
H45C  2    0.699986    0.773936    0.297915   -21.00000   -1.20000
H45D  2    0.726786    0.685453    0.330983   -21.00000   -1.20000
AFIX   0
C46A  1    0.854062    0.792056    0.334795   -21.00000    0.08516    0.10861 =
         0.13049   -0.00351    0.01623   -0.00585
AFIX  23
H46C  2    0.901151    0.740687    0.348832   -21.00000   -1.20000
H46D  2    0.885154    0.808169    0.306605   -21.00000   -1.20000
AFIX   0
C47A  1    0.855598    0.876879    0.362420   -21.00000    0.08516    0.10861 =
         0.13049   -0.00351    0.01623   -0.00585
AFIX  23
H47C  2    0.868306    0.935784    0.345223   -21.00000   -1.20000
H47D  2    0.916020    0.871728    0.385786   -21.00000   -1.20000
AFIX   0
C48A  1    0.745989    0.880164    0.380719   -21.00000    0.08889    0.10547 =
         0.09883   -0.01657    0.00971   -0.00724
AFIX  23
H48C  2    0.754520    0.869642    0.412522   -21.00000   -1.20000
H48D  2    0.711533    0.944400    0.375433   -21.00000   -1.20000
AFIX   0

PART 0
PART 3
O1    5    0.126264    0.760096    0.298667    31.00000    0.07045    0.19030 =
         0.07766   -0.02935   -0.00719    0.00543
O2    5    0.262246    0.724175    0.259165    31.00000    0.07045    0.19030 =
         0.07766   -0.02935   -0.00719    0.00543
N1    4    0.226865    0.749453    0.293942    31.00000    0.07097    0.07053 =
         0.06691    0.00355   -0.00175   -0.00186
PART 0
PART 4
O1A   5    0.210140    0.757628    0.304578   -31.00000    0.07045    0.19030 =
         0.07766   -0.02935   -0.00719    0.00543
O2A   5    0.319914    0.717161    0.255051   -31.00000    0.07045    0.19030 =
         0.07766   -0.02935   -0.00719    0.00543
N1A   4    0.213030    0.730600    0.263350   -31.00000    0.07097    0.07053 =
         0.06691    0.00355   -0.00175   -0.00186
HKLF 4


REM  shelxt in P 1 21/n 1
REM wR2 = 0.1421, GooF = S = 0.880, Restrained GooF = 0.879 for all data
REM R1 = 0.0603 for 4686 Fo > 4sig(Fo) and 0.1294 for all 9734 data
REM 526 parameters refined using 490 restraints

END

WGHT      0.0277      0.0000

REM Highest difference peak  0.344,  deepest hole -0.408,  1-sigma level  0.068
Q1    1   0.2153  0.6735  0.2690  11.00000  0.05    0.34
Q2    1   1.0033  0.0409  0.5012  11.00000  0.05    0.29
Q3    1   0.3123  0.2758  0.3904  11.00000  0.05    0.29
Q4    1   0.7994  0.8595  0.3176  11.00000  0.05    0.29
Q5    1   0.7208  0.8825  0.4032  11.00000  0.05    0.28
;
_shelx_res_checksum   61466

_shelx_hkl_file
;
  15   0  -1   -0.46    6.33
  15   0  -2   -6.02    8.00
  15   0  -3   17.05    8.70
  15   0  -4    3.07    7.07
  15   0  -5   -1.79    7.42
  15   0  -6    3.63    7.76
  15   0  -7    3.48    7.15
  15   0  -8    4.38    7.71
  15   0  -9   19.43    9.14
  15   0 -10   -3.01    5.63
  15   0 -11    3.40    6.87
  15   0 -12    2.08    6.89
  15   0 -13    8.97    7.13
  15   0 -14    1.10    5.33
  15   0 -15   -0.01    6.29
  15  -1  -1    0.82    8.11
  15   1  -1   20.15    8.85
  15  -1  -2    6.25    8.33
  15   1  -2   -1.34    6.60
  15  -1  -3   -1.59    6.87
  15   1  -3    6.32    6.15
  15  -1  -4    7.79    6.29
  15   1  -4   -7.35    8.79
  15  -1  -5   15.28    8.07
  15   1  -5    8.72    7.94
  15  -1  -6    0.67    6.03
  15   1  -6   -0.42    6.03
  15  -1  -7   15.11    8.24
  15   1  -7    5.79    7.83
  15  -1  -8   -3.06    7.18
  15   1  -8   -1.91    6.54
  15  -1  -9    2.67    6.43
  15   1  -9   17.23    8.36
  15  -1 -10    1.81    6.45
  15   1 -10    3.23    5.69
  15  -1 -11    1.80    5.70
  15   1 -11   14.63    8.26
  15  -1 -12   -2.82    6.38
  15   1 -12    0.59    5.66
  15  -1 -13    6.56    7.23
  15   1 -13    0.02    5.55
  15  -1 -14    7.11    6.27
  15   1 -14    2.80    6.30
  15  -1 -15    2.11    6.28
  15  -1 -16    5.22    6.70
  15  -2  -1    0.63    6.79
  15   2  -1    0.63    6.23
  15  -2  -2    0.28    8.92
  15   2  -2   -0.66    6.87
  15  -2  -3   22.01    8.84
  15   2  -3   15.42    8.26
  15  -2  -4   -5.30    8.29
  15   2  -4    5.16    6.97
  15  -2  -5   19.25    8.40
  15   2  -5    3.47    6.93
  15  -2  -6   -0.18    6.22
  15   2  -6   10.91    6.44
  15  -2  -7   10.45    8.60
  15   2  -7    7.31    7.81
  15  -2  -8    0.24    7.72
  15   2  -8    0.60    6.31
  15  -2  -9   10.17    8.05
  15   2  -9    1.93    6.51
  15  -2 -10   -0.95    6.20
  15   2 -10    3.60    6.11
  15  -2 -11   -0.61    6.85
  15   2 -11    2.86    5.86
  15  -2 -12    3.12    6.06
  15   2 -12   -1.79    6.74
  15  -2 -13    7.39    7.60
  15   2 -13   11.45    7.12
  15  -2 -14   11.06    8.13
  15  -2 -15   20.82    8.65
  15  -2 -16   -0.00    6.82
  15  -2 -17   -6.81    8.29
  15  -3  -1    2.30    7.87
  15   3  -1   19.62    8.46
  15  -3  -2   -8.74    9.41
  15   3  -2   -4.94    6.53
  15  -3  -3   -9.70    8.66
  15   3  -3   -0.95    5.54
  15  -3  -4    7.80    7.79
  15   3  -4   -2.32    6.16
  15  -3  -5    2.07    7.48
  15   3  -5   12.17    6.78
  15  -3  -6    1.57    7.28
  15   3  -6   -3.47    7.08
  15  -3  -7   17.93   10.29
  15   3  -7    5.99    6.01
  15  -3  -8    7.60    8.36
  15   3  -8    2.09    6.64
  15  -3  -9    0.93    7.58
  15   3  -9   -3.92    7.46
  15  -3 -10   -2.42    7.47
  15   3 -10    1.95    6.46
  15  -3 -11   23.31   10.40
  15   3 -11   22.38    9.69
  15  -3 -12   -1.08    6.64
  15  -3 -13    0.00    7.85
  15  -3 -14   -5.05    7.05
  15  -3 -15    0.65    6.54
  15  -3 -16   -1.58    6.64
  15  -3 -17   -2.85    6.67
  15  -4  -1    3.50    7.95
  15   4  -1   -2.17    6.67
  15  -4  -2   -2.27    7.79
  15   4  -2    2.83    7.36
  15  -4  -3   -5.88    9.81
  15   4  -3    3.21    6.39
  15  -4  -4   13.75    7.50
  15   4  -4    0.40    6.42
  15  -4  -5   -3.42    8.54
  15   4  -5    5.28    7.05
  15  -4  -6   -2.96    8.51
  15   4  -6   -1.88    6.76
  15  -4  -7    3.33    6.27
  15   4  -7    2.82    6.70
  15  -4  -8    3.72    7.58
  15   4  -8   -0.91    6.64
  15  -4  -9    3.93    7.59
  15   4  -9   20.85    8.48
  15  -4 -10    1.04    7.31
  15  -4 -11    5.61    8.19
  15  -4 -12    3.35    6.53
  15  -4 -13    7.66    8.11
  15  -4 -14    0.44    7.01
  15  -4 -15   -5.35    6.51
  15  -4 -16   -1.00    6.09
  15  -5  -1    1.79    7.93
  15   5  -1   -1.18    5.89
  15  -5  -2    5.53    8.65
  15   5  -2   -1.21    5.52
  15  -5  -3    5.03    7.35
  15   5  -3   -1.48    6.28
  15  -5  -4   -3.46    8.20
  15   5  -4    3.26    6.59
  15  -5  -5   -5.79    8.81
  15   5  -5   -4.64    7.30
  15  -5  -6   20.78    9.88
  15   5  -6    6.30    6.74
  15  -5  -7    1.32    7.95
  15  -5  -8    2.64    8.72
  15  -5  -9   -2.87    7.72
  15  -5 -10   -3.74    8.49
  15  -5 -11   26.09   10.33
  15  -5 -12   -3.06    8.25
  15  -5 -13    4.92    7.32
  15  -5 -14   -7.21    7.14
  15  -5 -15    4.26    7.32
  15   6  -1    1.68    7.02
 -15  -6   1   -8.51   14.29
  15   6  -2   -3.01    6.63
  15   6  -3    0.33    6.63
 -15  -7   1   -6.64   15.23
 -15  -7   2   -2.08   13.45
 -15  -8   1    7.29   13.41
 -15  -8   2   -4.62   12.40
 -15  -9   1    1.70   12.66
 -15  -9   2    2.16   12.82
  14   0  -1    0.90    7.88
  14   0  -2   15.76    8.90
  14   0  -3   -1.01    6.53
  14   0  -4   14.98    8.48
  14   0  -5   -1.16    5.99
  14   0  -6   11.06    7.51
  14   0  -7   -2.56    6.28
  14   0  -8    3.45    6.61
  14   0  -9   -6.13    7.12
  14   0 -10    6.84    6.37
  14   0 -11   -0.81    6.45
  14   0 -12   10.79    8.11
  14   0 -13    1.62    6.32
  14   0 -14   -4.88    7.24
  14   0 -15   -1.51    5.96
  14   0 -16    2.92    7.57
  14   0 -17   -0.45    6.01
  14   0 -18    2.88    6.11
  14   0 -19    4.71    5.29
  14   0 -20    6.09    6.44
  14   0 -21    2.94    6.22
  14   0 -22    1.28    6.01
  14   0 -23   -1.62    6.27
 -14   0  24    9.88    9.98
  14   0 -24    7.61    7.87
 -14   0  25    0.25    8.21
  14   0 -25   -0.30    8.05
 -14   0  26   -2.80    7.99
  14  -1  -1    1.89    7.75
  14   1  -1    1.41    6.06
  14  -1  -2    2.41    7.29
  14   1  -2   -4.84    6.52
  14  -1  -3   -0.79    8.94
  14   1  -3    0.30    5.98
  14  -1  -4   12.08    8.45
  14   1  -4    0.71    5.62
  14  -1  -5   -2.28    7.29
  14   1  -5    1.28    6.01
  14  -1  -6   18.90    9.05
  14   1  -6   18.45    9.32
  14  -1  -7   -0.61    6.45
  14   1  -7   -3.19    5.83
  14  -1  -8   -1.12    6.86
  14   1  -8    7.62    6.31
  14  -1  -9    2.48    6.24
  14   1  -9    0.34    6.82
  14  -1 -10    2.73    7.40
  14   1 -10    9.60    6.75
  14  -1 -11    8.17    6.09
  14   1 -11   -2.08    6.86
  14  -1 -12    5.72    7.59
  14   1 -12   -1.61    6.07
  14  -1 -13   -3.99    7.76
  14   1 -13   -3.20    5.88
  14  -1 -14   10.82    6.73
  14   1 -14    2.04    6.33
  14  -1 -15   -2.41    5.83
  14   1 -15    6.09    6.86
  14  -1 -16    6.26    6.73
  14   1 -16    6.95    7.08
  14  -1 -17    2.70    6.03
  14   1 -17   -4.46    7.46
  14  -1 -18    2.72    5.51
  14   1 -18    1.64    6.00
  14  -1 -19    0.29    5.85
  14   1 -19   -1.87    6.95
  14  -1 -20    1.93    7.10
  14   1 -20    0.51    6.38
  14  -1 -21    2.29    5.66
  14   1 -21    0.44    5.93
  14  -1 -22    7.23    7.82
  14   1 -22    0.51    6.70
 -14  -1  22    2.66    8.32
  14  -1 -23    3.12    6.31
  14   1 -23    1.77    6.87
 -14  -1  23    2.98    8.35
  14  -1 -24    2.95    6.02
 -14  -1  24    5.82    8.19
  14  -1 -25    3.58    6.37
 -14   1  26    2.62    8.35
  14  -1 -26    7.85    7.70
 -14   1  27    4.85    7.31
  14  -2  -1   -2.20    6.74
  14   2  -1   -1.43    7.69
  14  -2  -2   17.11    9.82
  14   2  -2    8.15    7.30
  14  -2  -3    1.43    6.48
  14   2  -3    0.97    6.15
  14  -2  -4    0.35    8.17
  14   2  -4    3.19    6.74
  14  -2  -5   -3.21    7.27
  14   2  -5   -0.24    6.08
  14  -2  -6    9.65    8.16
  14   2  -6    3.42    6.50
  14  -2  -7    5.06    7.80
  14   2  -7   -3.71    6.89
  14  -2  -8    1.01    7.07
  14   2  -8   -0.55    6.53
  14  -2  -9   -0.00    5.87
  14   2  -9    2.84    6.46
  14  -2 -10    1.96    6.31
  14   2 -10    4.36    5.97
  14  -2 -11    5.86    6.21
  14   2 -11    2.01    5.70
  14  -2 -12   20.07    8.21
  14   2 -12    1.43    6.65
  14  -2 -13   -2.49    6.23
  14   2 -13    1.57    6.06
  14  -2 -14   10.14    8.32
  14   2 -14    6.66    7.20
  14  -2 -15    0.87    7.30
  14   2 -15    0.67    5.84
  14  -2 -16    2.89    6.12
  14   2 -16    3.41    6.79
  14  -2 -17    0.00    5.71
  14   2 -17    0.83    5.81
  14  -2 -18   -1.06    6.93
  14   2 -18   20.62    7.68
  14  -2 -19   -0.71    6.13
  14   2 -19   -5.07    6.83
  14  -2 -20    0.73    7.12
  14   2 -20   -4.88    7.37
 -14  -2  20    3.33    9.27
  14  -2 -21   -3.38    6.19
  14   2 -21   -2.13    7.38
 -14  -2  21   -0.43    8.29
  14  -2 -22    9.79    7.47
  14   2 -22    5.49    7.15
 -14  -2  22   18.14    9.63
  14  -2 -23    1.14    5.95
  14  -2 -24   20.62    8.62
  14  -2 -25   -2.93    5.97
  14  -2 -26   -1.78    6.61
  14  -3  -1   -3.70    8.22
  14   3  -1   -5.82    7.31
 -14  -3   1    2.81   13.40
  14  -3  -2   -3.29    8.03
  14   3  -2   -3.16    6.83
 -14  -3   2    0.16   13.14
  14  -3  -3   -3.93    7.82
  14   3  -3    3.75    6.20
  14  -3  -4   -1.82    9.07
  14   3  -4    1.04    5.58
  14  -3  -5    1.54    7.38
  14   3  -5    0.68    5.75
  14  -3  -6    6.22    8.02
  14   3  -6    4.53    6.44
  14  -3  -7   -1.80    8.07
  14   3  -7    0.35    5.96
  14  -3  -8    5.73    7.21
  14   3  -8    1.28    5.95
  14  -3  -9   -0.01    7.29
  14   3  -9    5.09    6.31
  14  -3 -10    4.86    7.02
  14   3 -10    7.11    7.11
  14  -3 -11   -1.43    7.61
  14   3 -11   -2.44    6.53
  14  -3 -12   -3.92    8.35
  14   3 -12   -5.49    6.63
  14  -3 -13   -6.46    8.20
  14   3 -13    2.47    5.57
  14  -3 -14   -5.91    8.84
  14   3 -14   -1.82    7.41
  14  -3 -15    7.90    6.41
  14   3 -15   -1.51    6.03
  14  -3 -16   12.19    7.00
  14   3 -16    0.00    6.33
  14  -3 -17    0.57    6.25
  14   3 -17    0.53    5.85
  14  -3 -18   -3.52    6.76
  14   3 -18    4.85    7.21
 -14  -3  18   -7.71   10.08
  14  -3 -19    2.27    7.02
  14   3 -19   -0.97    6.74
 -14  -3  19    2.93    6.71
  14  -3 -20    8.60    7.85
  14   3 -20   11.96    8.04
 -14  -3  20    5.55    8.46
  14  -3 -21   11.36    7.27
  14  -3 -22    1.22    6.76
  14  -3 -23   -0.01    6.85
  14  -3 -24   -3.45    6.70
  14  -3 -25   -5.19    6.56
  14  -4  -1   10.66    8.65
  14   4  -1   -4.71    7.32
 -14  -4   1   -3.93   13.98
  14  -4  -2    7.79    8.58
  14   4  -2    4.96    6.37
 -14  -4   2    0.03   10.24
  14  -4  -3    8.37    8.47
  14   4  -3   11.23    7.32
  14  -4  -4    1.32    7.60
  14   4  -4    2.28    6.81
  14  -4  -5    0.43    7.15
  14   4  -5   -2.68    7.26
  14  -4  -6   -1.03    6.98
  14   4  -6   -2.56    6.56
  14  -4  -7   11.99    8.70
  14   4  -7    3.01    7.16
  14  -4  -8   -2.63    8.01
  14   4  -8    8.60    6.82
  14  -4  -9    7.65    6.67
  14   4  -9    1.97    6.23
  14  -4 -10    0.98    7.39
  14   4 -10   26.11    8.17
  14  -4 -11   -1.28    6.98
  14   4 -11    4.90    6.65
  14  -4 -12   17.11    8.68
  14   4 -12   13.36    7.68
  14  -4 -13   11.09    8.31
  14   4 -13   23.51    8.47
  14  -4 -14   16.49    8.61
  14   4 -14    4.58    6.57
  14  -4 -15   -1.49    7.11
  14   4 -15    1.42    6.22
 -14  -4  15    3.48    7.80
  14  -4 -16    3.87    7.20
  14   4 -16    4.40    7.35
 -14  -4  16    9.68    9.27
  14  -4 -17    0.20    6.42
  14   4 -17   -2.57    6.53
 -14  -4  17   -1.36    8.80
  14  -4 -18   -0.26    6.19
 -14  -4  18    2.66    7.65
  14  -4 -19    1.12    6.15
  14  -4 -20    3.37    6.61
  14  -4 -21    0.50    5.99
  14  -4 -22   -6.17    6.47
  14  -4 -23   -0.84    6.58
  14  -5  -1    2.33    8.16
  14   5  -1    9.63    6.87
 -14  -5   1   -2.31   11.27
  14  -5  -2   -5.62    8.80
  14   5  -2   -0.96    5.20
 -14  -5   2   -2.84   13.95
  14  -5  -3   -4.10    8.28
  14   5  -3    5.21    5.80
 -14  -5   3   -1.86   12.88
  14  -5  -4   -2.27    8.28
  14   5  -4   -2.50    5.17
  14  -5  -5    4.88    8.81
  14   5  -5    9.19    7.65
  14  -5  -6    6.53    8.75
  14   5  -6    2.35    6.40
  14  -5  -7   -1.55    8.11
  14   5  -7   -2.91    6.94
  14  -5  -8   -2.79    8.08
  14   5  -8    1.44    6.58
  14  -5  -9    0.14    7.58
  14   5  -9    5.80    8.37
  14  -5 -10    7.11    8.38
  14   5 -10    6.39    7.23
  14  -5 -11    9.88    8.48
  14   5 -11    3.37    6.58
  14  -5 -12    4.88    8.38
  14   5 -12   -2.74    7.08
  14  -5 -13    2.10    7.31
  14   5 -13   -0.52    6.11
 -14  -5  13   -4.34    7.93
  14  -5 -14    1.13    6.11
  14   5 -14    0.11    8.16
 -14  -5  14   18.00   10.51
  14  -5 -15   -3.07    6.73
  14   5 -15    8.58    7.81
 -14  -5  15    3.10    7.73
  14  -5 -16   12.76    7.26
 -14  -5  16   -0.37    7.84
  14  -5 -17   -0.18    6.50
  14  -5 -18    3.76    6.96
  14  -5 -19   -0.59    5.58
  14  -5 -20    1.59    5.87
  14  -5 -21   -0.66    6.47
  14  -5 -22    1.17    7.00
  14  -6  -1    7.63    8.26
  14   6  -1    5.85    5.91
 -14  -6   1    1.28   13.58
  14  -6  -2    0.74    7.75
  14   6  -2    1.36    6.19
 -14  -6   2    2.88   12.50
  14  -6  -3   -2.75    8.44
  14   6  -3   -1.91    6.18
 -14  -6   3   -4.21   12.32
  14  -6  -4    0.00    8.70
  14   6  -4   10.83    6.26
 -14  -6   4   -2.11   15.24
  14  -6  -5    2.94    8.20
  14   6  -5   -1.91    7.35
  14  -6  -6   10.49    9.23
  14   6  -6   -5.59    6.60
  14  -6  -7   -4.45    8.33
  14   6  -7    9.13    7.11
  14  -6  -8   -5.69    9.51
  14   6  -8    3.24    5.77
  14  -6  -9    3.45    7.01
  14   6  -9   -2.55    7.48
 -14  -6   9   -6.20    9.37
  14  -6 -10    3.97    7.64
  14   6 -10   -0.01    6.37
 -14  -6  10   -2.54    9.41
  14  -6 -11   -0.84    7.08
  14   6 -11    5.92    6.95
 -14  -6  11    2.04    8.19
  14  -6 -12    4.27    7.57
  14   6 -12    1.05    7.31
 -14  -6  12    3.03    7.61
  14  -6 -13   -2.53    6.77
 -14  -6  13   -1.38    7.86
  14  -6 -14    9.22    8.11
 -14  -6  14   -4.42    8.98
  14  -6 -15   -0.64    6.65
  14  -6 -16    0.06    6.93
  14  -6 -17    2.86    6.97
  14  -6 -18   -3.23    6.28
  14  -6 -19    2.32    6.84
  14  -6 -20   -2.31    7.58
  14  -7  -1    8.71    9.06
  14   7  -1    2.64    5.67
 -14  -7   1   -1.04   12.83
  14  -7  -2    3.44    8.95
  14   7  -2   -0.74    6.56
 -14  -7   2   -3.44   12.14
  14  -7  -3   -4.68    9.32
  14   7  -3    1.28    7.22
 -14  -7   3   -1.68   11.70
  14  -7  -4    4.99    8.32
  14   7  -4    2.33    7.22
 -14  -7   4    4.58   14.05
  14  -7  -5    8.62    8.92
  14   7  -5   17.10    7.73
 -14  -7   5    6.20    8.57
  14  -7  -6    1.17    8.40
  14   7  -6   -2.33    6.46
 -14  -7   6   -1.90    9.00
  14  -7  -7   -3.24    8.26
  14   7  -7    0.62    8.31
 -14  -7   7   -0.20    9.59
  14  -7  -8    3.89    8.12
  14   7  -8   -0.28    7.03
 -14  -7   8   -0.85    7.90
  14  -7  -9   -0.38    7.53
 -14  -7   9   -2.64    7.69
  14  -7 -10    2.81    7.38
 -14  -7  10   -0.44    8.82
  14  -7 -11    7.13    8.92
 -14  -7  11   -2.73    7.79
  14  -7 -12   -1.21    7.53
  14  -7 -13    6.73    9.10
  14  -7 -14   -1.63    7.87
  14  -7 -15    0.52    6.75
  14  -7 -16   -1.13    7.62
  14  -7 -17   -0.86    6.24
  14  -7 -18   -0.02    6.68
  14  -8  -1    3.70    8.48
  14   8  -1   18.05    8.35
 -14  -8   1   -5.12    8.05
 -14  -8   1   -3.58   12.77
  14  -8  -2    2.59    7.85
  14   8  -2    4.37    6.51
 -14  -8   2   -0.19    7.75
 -14  -8   2    0.66   11.64
  14  -8  -3    1.68    7.96
  14   8  -3    0.23    6.64
 -14  -8   3   14.51    9.43
 -14  -8   3    8.46   12.30
  14  -8  -4   -4.09    9.43
  14   8  -4    7.78    7.30
 -14  -8   4    3.21    8.28
 -14  -8   4   -0.77   12.40
  14  -8  -5    0.25    8.37
 -14  -8   5   -3.75    8.08
 -14  -8   5   -4.34   13.76
  14  -8  -6   -2.45    8.06
 -14  -8   6    3.67    8.08
  14  -8  -7    4.24    8.41
 -14  -8   7   -0.99    8.77
  14  -8  -8    1.62    8.83
  14  -8  -9    8.31    9.30
  14  -8 -10   -6.84   10.08
  14  -8 -11    4.93    7.45
  14  -8 -12    2.08    7.61
  14  -8 -13   10.39    9.01
  14  -8 -14   -3.95    8.36
  14  -8 -15    4.82    7.59
  14  -8 -16   -1.59    6.88
  14  -8 -17   -3.89    7.85
 -14  -9   1    0.30    9.31
 -14  -9   1   10.84   13.83
 -14  -9   2    0.04    6.97
 -14  -9   2    0.42   11.99
 -14  -9   3   -3.51    7.95
 -14  -9   3    2.02   12.42
  14  -9  -4   -2.33    7.70
 -14  -9   4   -2.96   12.27
  14  -9  -5   16.03    9.48
 -14  -9   5    0.45   13.01
  14  -9  -6   -0.90    9.59
  14  -9  -7    1.71    9.47
  14  -9  -8   -0.79    7.80
  14  -9  -9   -2.71    9.48
  14  -9 -10   -3.07    9.02
  14  -9 -11   -1.10    8.72
  14  -9 -12   -0.70    7.88
  14  -9 -13   -1.94    9.01
  14  -9 -14   -4.83    8.04
  14  -9 -15   16.80   10.27
 -14 -10   1    2.35   11.97
 -14 -10   2   -4.48   11.82
 -14 -10   3   -2.18   12.67
 -14 -10   4   -5.37   12.97
 -14 -10   5   -0.26   12.83
  14 -10 -12    3.39    8.30
  14 -10 -13   -1.11    8.28
 -14 -11   4   -2.86   11.97
 -13   0   1   15.76   15.23
  13   0  -1   50.15   12.50
  13   0  -2   -1.79    6.91
  13   0  -3    2.83    7.35
  13   0  -4   -7.81    7.87
  13   0  -5   12.31    7.54
  13   0  -6    9.55    7.03
  13   0  -7   13.16    7.90
  13   0  -8   -0.57    5.73
  13   0  -9   -0.79    5.31
  13   0 -10    0.10    6.30
  13   0 -11   21.26    8.00
  13   0 -12   -2.10    6.07
  13   0 -13   18.63    7.77
  13   0 -14    4.73    6.87
  13   0 -15    3.76    7.14
  13   0 -16    2.47    5.08
  13   0 -17    8.44    6.47
  13   0 -18   -2.29    6.53
  13   0 -19    5.11    6.86
  13   0 -20    1.44    5.86
  13   0 -21   -7.16    6.77
  13   0 -22   -2.30    6.54
  13   0 -23   14.50    7.58
 -13   0  24   -1.74    8.52
  13   0 -24   -0.31    6.97
 -13   0  25    0.82    6.71
  13   0 -25   -1.11    6.41
 -13   0  26    1.84    7.79
 -13   0  27   10.00    8.67
 -13   0  28    0.86    7.48
  13  -1  -1    1.31    8.15
  13   1  -1    1.02    7.55
 -13  -1   1   -2.70   12.72
  13  -1  -2    0.48    6.54
  13   1  -2   -0.84    6.96
 -13  -1   2   -0.15   10.72
  13  -1  -3   -3.69    8.56
  13   1  -3    0.48    7.18
  13  -1  -4    0.43    6.71
  13   1  -4   -0.18    6.28
  13  -1  -5   36.93   11.38
  13   1  -5   42.68   12.15
  13  -1  -6    4.31    7.34
  13   1  -6    1.11    6.75
  13  -1  -7    1.56    6.49
  13   1  -7   -1.52    5.77
  13  -1  -8   -4.35    7.18
  13   1  -8   -0.68    6.36
  13  -1  -9   51.78   10.82
  13   1  -9    7.00    8.04
  13  -1 -10    0.36    6.36
  13   1 -10    1.41    6.92
  13  -1 -11    6.75    6.92
  13   1 -11    3.58    6.14
  13  -1 -12   -2.20    6.56
  13   1 -12    3.34    6.46
  13  -1 -13    7.56    6.66
  13   1 -13    7.76    6.58
  13  -1 -14   -4.21    5.90
  13   1 -14    1.67    5.42
  13  -1 -15   15.97    7.46
  13   1 -15   20.10    8.39
  13  -1 -16   -1.12    6.12
  13   1 -16   -6.52    7.01
  13  -1 -17    2.44    5.54
  13   1 -17   -1.36    6.44
  13  -1 -18   -1.56    6.18
  13   1 -18   -4.28    7.12
  13  -1 -19    0.96    6.19
  13   1 -19    2.27    6.59
  13  -1 -20   -2.00    5.99
  13   1 -20   -3.00    5.10
  13  -1 -21    1.16    6.60
  13   1 -21    2.73    6.74
  13  -1 -22   -1.64    5.43
  13   1 -22    1.37    7.36
 -13  -1  22   -0.56    6.40
  13  -1 -23   -3.06    5.39
  13   1 -23    0.83    5.47
 -13  -1  23    4.61    8.60
  13  -1 -24    0.29    6.38
 -13  -1  24    5.52    9.18
 -13   1  25    4.29    7.47
  13  -1 -25    2.49    6.88
 -13  -1  25   15.81    9.16
 -13   1  26   -7.24    9.07
  13  -1 -26   -3.49    7.08
 -13  -1  26   -2.01    7.82
 -13   1  27   10.21    9.38
 -13  -1  27    1.90    7.86
 -13  -1  28    0.26    6.71
 -13  -1  29   14.68    9.11
 -13  -1  30    2.15    7.34
  13  -2  -1   26.31    9.88
  13   2  -1   18.03    9.11
 -13  -2   1   15.95   14.88
  13  -2  -2    9.76    8.13
  13   2  -2   -1.97    6.29
 -13  -2   2    3.12   13.60
  13  -2  -3   12.18    8.79
  13   2  -3    3.40    7.32
 -13  -2   3    6.62   11.99
  13  -2  -4   12.09    8.49
  13   2  -4    2.50    6.39
 -13  -2   4    8.36   12.60
  13  -2  -5   -1.00    7.02
  13   2  -5   -0.84    7.77
  13  -2  -6    2.95    7.44
  13   2  -6    9.09    7.04
  13  -2  -7   19.66    8.66
  13   2  -7   23.86    8.68
  13  -2  -8    4.43    7.93
  13   2  -8    6.99    6.96
  13  -2  -9   -4.36    7.57
  13   2  -9    0.37    5.80
  13  -2 -10   -6.87    7.68
  13   2 -10   -3.80    6.19
  13  -2 -11   13.02    8.32
  13   2 -11   16.61    7.49
  13  -2 -12    3.84    7.20
  13   2 -12    0.24    6.03
  13  -2 -13    9.70    7.63
  13   2 -13   12.27    6.80
  13  -2 -14   -0.23    6.26
  13   2 -14   -3.26    6.59
  13  -2 -15    1.16    6.17
  13   2 -15    0.46    5.42
  13  -2 -16    5.91    6.98
  13   2 -16   -5.13    6.43
  13  -2 -17    4.59    6.48
  13   2 -17    3.71    7.01
  13  -2 -18   -0.36    5.44
  13   2 -18    2.72    6.61
  13  -2 -19    3.35    5.74
  13   2 -19    5.32    7.36
  13  -2 -20    1.01    5.60
  13   2 -20    8.87    8.26
 -13  -2  20    0.80    8.40
  13  -2 -21    2.42    5.81
  13   2 -21    0.20    6.64
 -13  -2  21    5.50    9.36
  13  -2 -22    3.57    6.21
 -13  -2  22    2.88    7.68
  13  -2 -23   14.64    7.63
 -13  -2  23   13.62    9.12
  13  -2 -24    7.15    6.64
 -13  -2  24   -0.16    7.56
  13  -2 -25    1.85    7.06
 -13  -2  25    0.05    7.60
  13  -2 -26    3.62    6.62
 -13  -2  26    8.69    8.04
 -13  -2  27   -3.39    7.65
 -13  -2  28    8.30    8.25
 -13  -2  29    2.57    8.17
  13  -3  -1    9.81    8.50
  13   3  -1    0.73    6.55
 -13  -3   1    9.77   14.40
  13  -3  -2   -0.82    7.28
  13   3  -2   -1.63    6.69
 -13  -3   2   -1.86   12.63
  13  -3  -3    7.07    8.81
  13   3  -3    4.18    5.59
 -13  -3   3    3.27   12.26
  13  -3  -4    5.94    7.93
  13   3  -4    3.18    6.51
 -13  -3   4    0.70   13.24
  13  -3  -5   15.21    8.82
  13   3  -5   14.32    7.50
 -13  -3   5   -1.10   12.43
  13  -3  -6   -3.75    7.82
  13   3  -6    3.69    5.96
  13  -3  -7    1.89    7.77
  13   3  -7   -2.78    5.96
  13  -3  -8   -0.21    6.44
  13   3  -8    1.70    6.51
  13  -3  -9    6.46    7.29
  13   3  -9   16.91    7.34
  13  -3 -10   -1.77    6.29
  13   3 -10    9.22    7.24
  13  -3 -11   -3.00    7.97
  13   3 -11    4.40    6.46
  13  -3 -12    0.83    7.08
  13   3 -12    2.95    6.54
  13  -3 -13    6.24    6.33
  13   3 -13    3.14    5.89
  13  -3 -14    0.00    6.39
  13   3 -14    0.73    6.80
  13  -3 -15   14.71    7.41
  13   3 -15    0.62    7.05
  13  -3 -16    6.07    6.99
  13   3 -16    3.61    6.51
  13  -3 -17   -0.86    4.80
  13   3 -17   -0.86    6.09
  13  -3 -18   11.62    7.67
  13   3 -18    6.17    7.17
 -13  -3  18    1.00    8.45
  13  -3 -19    7.65    6.55
  13   3 -19   14.65    7.76
 -13  -3  19   17.42    9.04
  13  -3 -20    0.74    5.33
 -13  -3  20    6.10    8.11
  13  -3 -21    0.91    6.30
 -13  -3  21    6.26    8.19
  13  -3 -22    3.00    5.90
 -13  -3  22    2.66    7.12
  13  -3 -23   -5.47    6.80
 -13  -3  23    6.80    7.81
  13  -3 -24    0.01    5.77
 -13  -3  24    3.94    6.81
  13  -3 -25   10.52    7.64
 -13  -3  25   23.37    9.96
 -13  -3  26    2.59    6.21
  13   3 -27    1.34    7.90
 -13  -3  27   -6.68    8.03
  13   3 -28    6.46    9.31
  13  -4  -1    7.56    8.84
  13   4  -1   22.58    8.26
 -13  -4   1   -5.23   13.35
  13  -4  -2   11.44    8.39
  13   4  -2   -0.30    6.40
 -13  -4   2    5.75   13.05
  13  -4  -3    0.59    7.30
  13   4  -3   10.13    6.07
 -13  -4   3   13.21   13.23
  13  -4  -4    1.83    8.35
  13   4  -4    7.11    6.62
 -13  -4   4   11.75   11.42
  13  -4  -5   -0.00    7.03
  13   4  -5    0.15    5.96
 -13  -4   5   -0.38   13.06
  13  -4  -6    2.59    7.51
  13   4  -6    7.07    5.94
  13  -4  -7    2.03    7.32
  13   4  -7   15.60    7.25
  13  -4  -8    0.25    6.60
  13   4  -8   -0.99    6.33
  13  -4  -9   -0.92    6.12
  13   4  -9    0.95    7.40
  13  -4 -10   -0.55    6.73
  13   4 -10   -1.61    6.07
  13  -4 -11   14.47    8.74
  13   4 -11   14.62    7.63
  13  -4 -12   13.51    8.39
  13   4 -12   17.13    7.68
  13  -4 -13    3.97    7.56
  13   4 -13   13.88    8.03
  13  -4 -14    0.66    6.51
  13   4 -14   -3.37    7.29
  13  -4 -15   -0.41    5.70
  13   4 -15    2.91    6.07
 -13  -4  15   -3.09    9.74
  13  -4 -16    1.77    6.58
  13   4 -16    0.41    5.93
 -13  -4  16   10.37    9.23
  13  -4 -17    9.79    7.43
  13   4 -17   12.51    8.58
 -13  -4  17    2.38    8.69
  13  -4 -18    3.38    6.61
 -13  -4  18    4.87    8.99
  13  -4 -19    5.18    6.70
 -13  -4  19    2.04    7.46
  13  -4 -20    1.27    6.44
 -13  -4  20    4.13    8.33
  13  -4 -21    5.03    6.56
 -13  -4  21   14.78    8.27
  13  -4 -22   -0.23    5.56
 -13  -4  22    1.35    7.57
  13  -4 -23    7.34    7.25
  13   4 -23    3.50    8.10
 -13  -4  23    3.86    7.78
  13   4 -24    3.90    8.09
 -13  -4  24    0.58    7.86
  13   4 -25    0.53    8.47
 -13  -4  25   -2.73    8.17
  13   4 -26   -5.35    9.00
  13   4 -27    9.04    8.26
  13   4 -28   -5.88    8.41
  13  -5  -1   15.27    8.91
  13   5  -1    2.28    6.22
 -13  -5   1    4.51   12.21
  13  -5  -2    7.29    8.29
  13   5  -2   -3.20    6.26
 -13  -5   2    2.52   10.47
  13  -5  -3    9.31    7.65
  13   5  -3   -0.51    6.01
 -13  -5   3    0.66   11.49
  13  -5  -4    2.25    7.13
  13   5  -4   -3.65    5.82
 -13  -5   4   14.40   13.55
  13  -5  -5   14.23    9.08
  13   5  -5   17.68    7.71
 -13  -5   5   15.31   13.49
  13  -5  -6    8.23    8.05
  13   5  -6    3.54    7.76
 -13  -5   6    7.97   13.45
  13  -5  -7   -1.05    7.49
  13  -5  -8   14.56    8.37
  13   5  -8    0.55    6.76
  13  -5  -9    6.30    6.83
  13   5  -9    9.20    6.12
  13  -5 -10    9.89    8.47
  13   5 -10   14.69    8.28
  13  -5 -11   17.59    8.74
  13   5 -11    6.28    6.99
  13  -5 -12   -4.50    6.92
  13   5 -12    9.78    8.41
 -13  -5  12   -8.60    8.88
  13  -5 -13    2.42    6.19
  13   5 -13    0.85    5.79
 -13  -5  13    2.08    7.72
  13  -5 -14   -0.87    6.77
  13   5 -14   14.54    7.42
 -13  -5  14    4.04    7.90
  13  -5 -15    7.35    6.75
 -13  -5  15   24.18   10.94
  13  -5 -16    4.31    6.83
 -13  -5  16   13.81    9.50
  13  -5 -17   -3.02    7.63
 -13  -5  17    4.40    7.52
  13  -5 -18   -4.27    6.46
 -13  -5  18    0.64    6.64
  13  -5 -19    8.49    7.35
 -13  -5  19   22.34    9.53
  13  -5 -20   -0.23    6.69
 -13  -5  20   -6.73    9.07
  13  -5 -21    5.63    6.46
 -13  -5  21   -1.36    7.35
  13  -5 -22   -0.07    5.90
 -13  -5  22   -3.59    6.06
 -13  -5  23   -2.45    6.49
  13   5 -26    6.98    9.40
  13   5 -27   -0.53    8.47
  13   5 -28   13.01    9.01
  13  -6  -1    0.42    8.49
  13   6  -1    3.88    6.44
 -13  -6   1    3.99   11.11
  13  -6  -2    2.68    7.26
  13   6  -2    3.86    6.34
 -13  -6   2   -0.47   12.82
  13  -6  -3   -7.80   10.44
  13   6  -3   13.03    7.11
 -13  -6   3   16.18   12.05
  13  -6  -4    3.01    8.43
  13   6  -4    1.83    5.92
 -13  -6   4    7.76   13.64
  13  -6  -5   -3.79    8.73
  13   6  -5    3.36    6.75
 -13  -6   5   -6.77   13.29
  13  -6  -6    2.40    8.94
  13   6  -6   13.36    7.59
 -13  -6   6   16.60   12.13
  13  -6  -7   10.45    8.60
  13   6  -7   10.49    7.36
  13  -6  -8   12.37   10.06
  13   6  -8   14.96    8.00
  13  -6  -9   -0.43    8.54
  13   6  -9    5.01    6.78
 -13  -6   9    7.27    7.93
  13  -6 -10   -1.91    9.16
  13   6 -10   -2.93    6.52
 -13  -6  10    8.60    7.90
  13  -6 -11   -0.02    7.90
  13   6 -11   -1.01    6.04
 -13  -6  11   -1.23    8.29
  13  -6 -12    6.92    8.25
 -13  -6  12   -7.86   10.91
  13  -6 -13   -3.37    7.02
 -13  -6  13    9.83    8.20
  13  -6 -14   -2.88    7.45
 -13  -6  14   -2.76    7.77
  13  -6 -15    0.91    6.40
 -13  -6  15    3.65    7.83
  13  -6 -16   -0.73    6.69
 -13  -6  16   -1.00    7.69
  13  -6 -17    8.54    8.15
 -13  -6  17    2.84    7.77
  13  -6 -18    6.47    6.67
 -13  -6  18   -1.04    6.58
  13  -6 -19    2.85    6.76
 -13  -6  19    5.56    8.10
  13  -6 -20   -1.60    6.05
 -13  -6  20    2.52    7.14
  13  -7  -1   -4.66    7.66
  13   7  -1    2.02    5.69
 -13  -7   1   -1.62   11.64
  13  -7  -2   -0.04    8.75
  13   7  -2   -4.95    6.96
 -13  -7   2    5.44   13.81
  13  -7  -3    0.12    7.29
  13   7  -3   -0.92    6.83
 -13  -7   3   -0.97   14.18
  13  -7  -4   33.48   12.12
  13   7  -4   30.30    9.13
 -13  -7   4    7.46   14.13
  13  -7  -5   13.13    9.47
  13   7  -5    8.57    7.20
 -13  -7   5   -3.95    8.52
 -13  -7   5   12.11   13.49
  13  -7  -6   -2.96    7.89
  13   7  -6   -0.25    6.01
 -13  -7   6    6.35    8.73
 -13  -7   6   18.02   11.65
  13  -7  -7   -1.78    8.08
  13   7  -7   -0.96    6.44
 -13  -7   7    0.13    7.80
 -13  -7   7  -12.48   14.34
  13  -7  -8   -5.06    8.53
  13   7  -8    2.24    6.52
 -13  -7   8    1.37    7.18
  13  -7  -9   -1.91    8.45
 -13  -7   9   -2.14    8.14
  13  -7 -10   23.53    9.82
 -13  -7  10   10.77    9.41
  13  -7 -11   -0.05    7.26
 -13  -7  11   -1.12    8.30
  13  -7 -12    7.30    8.26
 -13  -7  12    3.43    8.34
  13  -7 -13   -0.31    6.97
 -13  -7  13   -4.70    7.90
  13  -7 -14   10.40    8.24
 -13  -7  14   -1.70    7.78
  13  -7 -15    7.53    7.74
 -13  -7  15    5.61    8.58
  13  -7 -16   -0.32    7.45
 -13  -7  16    0.92    7.73
  13  -7 -17   11.01    7.18
 -13  -7  17    3.74    6.57
  13  -7 -18    2.13    6.21
 -13  -7  18   -1.94    7.13
  13  -7 -19    8.58    7.00
  13  -8  -1   -1.20    6.73
  13   8  -1    1.13    6.47
 -13  -8   1   10.34    9.53
 -13  -8   1   -0.92   13.38
  13  -8  -2    0.47    7.91
  13   8  -2   35.68    9.22
 -13  -8   2   -0.53    7.66
 -13  -8   2   -2.20   12.05
  13  -8  -3   -1.19    9.29
  13   8  -3    1.30    6.81
 -13  -8   3   -2.38    8.49
 -13  -8   3   10.44   14.19
  13  -8  -4   -2.16    9.08
  13   8  -4    8.53    7.09
 -13  -8   4   13.10    8.65
 -13  -8   4   -4.67   12.86
  13  -8  -5    0.61    7.34
 -13  -8   5   -2.11    8.13
 -13  -8   5   24.15   14.91
  13  -8  -6   14.38    9.97
 -13  -8   6   19.14    8.87
 -13  -8   6   -1.83   12.85
  13  -8  -7    0.02    8.28
 -13  -8   7   -0.37    6.42
 -13  -8   7   -0.37   12.45
  13  -8  -8    5.27    7.60
 -13  -8   8   13.80    9.28
  13  -8  -9   -0.30    6.49
 -13  -8   9    3.72    8.57
  13  -8 -10   -5.35    7.65
 -13  -8  10    0.58    7.90
  13  -8 -11   -1.19    7.94
 -13  -8  11   -9.19    9.49
  13  -8 -12   10.27    8.17
 -13  -8  12    2.12    7.87
  13  -8 -13   -2.83    7.80
 -13  -8  13   -7.92    9.38
  13  -8 -14   -5.32    8.12
 -13  -8  14    8.24    7.97
  13  -8 -15   -1.26    7.51
 -13  -8  15    3.74    7.74
  13  -8 -16    0.76    6.56
  13  -8 -17   -2.87    7.45
  13  -9  -1    5.08    9.06
 -13  -9   1   -0.85    7.00
 -13  -9   1   -1.05   11.20
  13  -9  -2    5.44    7.06
 -13  -9   2    5.64    8.38
 -13  -9   2    0.32   10.90
  13  -9  -3   -3.36    8.04
 -13  -9   3    6.53    8.41
 -13  -9   3   -1.35   12.27
  13  -9  -4   16.52    9.28
 -13  -9   4   14.92    9.86
 -13  -9   4   -6.38   13.06
  13  -9  -5   -4.02    7.96
 -13  -9   5   -3.80    7.26
 -13  -9   5   -1.04   11.63
  13  -9  -6   12.92   10.16
 -13  -9   6   12.98    8.38
 -13  -9   6    6.34   13.47
  13  -9  -7    3.76    7.77
 -13  -9   7    8.38    8.92
 -13  -9   7   16.66   13.26
  13  -9  -8    5.20    8.85
 -13  -9   8    8.60    8.31
  13  -9  -9   -0.69    9.20
 -13  -9   9    0.13    7.93
  13  -9 -10   16.29   10.18
 -13  -9  10    6.41    8.51
  13  -9 -11   -1.65    8.80
 -13  -9  11    7.05    6.45
  13  -9 -12   -5.94    9.03
 -13  -9  12    7.53    8.42
  13  -9 -13   -0.01    8.58
  13  -9 -14    4.86    8.11
  13  -9 -15    4.08    7.15
  13 -10  -1   -4.83    8.19
 -13 -10   1   -0.39    6.66
 -13 -10   1    4.23   11.90
  13 -10  -2    0.13    7.47
 -13 -10   2   -1.04    7.05
 -13 -10   2   -5.30   13.41
  13 -10  -3   -3.59    8.97
 -13 -10   3   -1.84    7.45
 -13 -10   3   -6.29   11.00
  13 -10  -4    1.77    8.07
 -13 -10   4    4.21    6.71
 -13 -10   4   14.07   12.54
  13 -10  -5    4.12    8.95
 -13 -10   5   -4.85    8.12
 -13 -10   5   -5.39   12.88
  13 -10  -6   -2.27    9.10
 -13 -10   6    7.33    7.86
 -13 -10   6   -2.29   11.04
  13 -10  -7   -0.49    6.92
 -13 -10   7    2.09    6.59
 -13 -10   7  -12.12   12.51
  13 -10  -8   -7.00    9.12
 -13 -10   8   11.57    8.76
  13 -10  -9   -1.31    9.04
  13 -10 -10    0.50    8.06
  13 -10 -11   -4.39    7.82
  13 -10 -12    8.99    9.08
  13 -10 -13   -2.82    8.68
  13 -10 -14   -3.36    7.59
 -13 -11   1    4.29    8.33
 -13 -11   1    1.10   12.31
  13 -11  -2    5.14    8.78
 -13 -11   2   -3.55    7.89
 -13 -11   2   -2.71   12.65
  13 -11  -3   12.39    8.76
 -13 -11   3   -3.13    7.65
 -13 -11   3   -2.54   11.89
  13 -11  -4    5.29    8.35
 -13 -11   4   10.20    7.91
 -13 -11   4    8.91   12.51
  13 -11  -5   -3.02    8.69
 -13 -11   5   -2.38    7.23
  13 -11  -6   -6.27    9.12
  13 -11  -7    2.30    8.65
  13 -11  -8    5.37    9.35
  13 -11  -9  -10.12   10.60
  13 -11 -10    7.31    8.71
  13 -11 -11    2.60    8.40
  13 -11 -12    0.17    8.43
 -13 -12   1    2.01    7.05
  13 -12  -7    1.34    7.62
  13 -12  -8   -3.11    9.88
  13 -12  -9    0.84    9.09
  13 -12 -10   16.85   10.19
 -12   0   1   -1.39   11.48
  12   0  -1    0.55    6.88
  12   0  -2   11.06    7.30
  12   0  -3    1.62    6.07
  12   0  -4    1.63    6.32
  12   0  -5   -0.52    5.88
  12   0  -6   75.51   16.09
  12   0  -7    3.63    5.86
  12   0  -8    0.68    6.63
  12   0  -9    1.73    6.04
  12   0 -10   40.90   11.50
  12   0 -11    8.64    7.37
  12   0 -12   33.28   10.12
  12   0 -13    8.37    6.22
  12   0 -14    1.51    6.38
  12   0 -15   -0.53    5.76
  12   0 -16   13.70    6.97
  12   0 -17    1.28    5.06
  12   0 -18   -0.91    5.85
  12   0 -19    3.56    5.59
  12   0 -20    0.22    5.61
  12   0 -21    6.53    5.99
  12   0 -22   17.46    8.83
 -12   0  23   -3.82    6.83
  12   0 -23   -0.04    5.47
 -12   0  24   -3.48    7.82
  12   0 -24   -4.40    7.03
 -12   0  25   -3.15    8.21
 -12   0  26   -4.43    7.50
 -12   0  27   -2.31    7.59
 -12   0  28   -6.58    8.19
 -12   0  29   -0.50    6.78
  12  -1  -1    3.96    7.18
  12   1  -1    0.65    6.53
 -12  -1   1    8.58   13.41
  12  -1  -2   20.37    9.45
  12   1  -2   27.66    9.67
 -12  -1   2   69.94   19.25
  12  -1  -3    1.87    7.70
  12   1  -3    3.59    6.04
  12  -1  -4   35.69   12.40
  12   1  -4   64.35   13.28
  12  -1  -5    2.79    7.19
  12   1  -5    7.18    6.58
  12  -1  -6   -1.23    6.52
  12   1  -6    1.85    5.99
  12  -1  -7    8.16    7.34
  12   1  -7   -1.92    6.83
  12  -1  -8   88.47   17.19
  12   1  -8   72.53   16.25
  12  -1  -9    3.69    7.35
  12   1  -9   -0.00    5.66
  12  -1 -10   16.13    7.73
  12   1 -10   -1.50    6.70
  12  -1 -11    3.36    5.58
  12   1 -11    4.90    6.01
  12  -1 -12   -2.77    6.33
  12   1 -12    1.27    6.12
  12  -1 -13    0.16    5.30
  12   1 -13    0.35    5.36
  12  -1 -14   57.92   11.10
  12   1 -14   21.30    9.63
  12  -1 -15    2.67    6.68
  12   1 -15    9.48    6.37
  12  -1 -16   -2.70    5.64
  12   1 -16    0.29    5.70
  12  -1 -17    6.40    6.04
  12   1 -17    6.10    5.70
  12  -1 -18    9.15    6.42
  12   1 -18   16.82    7.92
  12  -1 -19   -0.96    6.04
  12   1 -19   -5.77    6.33
  12  -1 -20    7.51    6.97
  12   1 -20   10.35    7.45
  12  -1 -21    3.32    6.76
  12   1 -21    1.68    6.58
 -12  -1  21   -1.18    7.27
  12  -1 -22   -2.29    5.56
  12   1 -22   -1.07    6.22
 -12  -1  22   -2.84    7.72
  12  -1 -23    0.93    5.43
  12   1 -23    8.62    6.87
 -12  -1  23    0.00    7.47
  12  -1 -24    7.91    6.57
 -12  -1  24    7.12    7.74
 -12   1  25   -1.39    7.80
  12  -1 -25    1.48    6.31
 -12  -1  25   -0.59    7.61
 -12   1  26   16.82    8.74
  12  -1 -26   -0.00    6.18
 -12  -1  26   -0.98    7.58
 -12   1  27   11.52    7.74
 -12  -1  27    8.32    7.56
 -12  -1  28    6.27    7.63
 -12  -1  29    9.05    7.57
 -12  -1  30   19.40    9.36
  12  -2  -1   -4.43    8.56
  12   2  -1    0.69    6.06
 -12  -2   1   -0.76   12.49
  12  -2  -2   21.92   10.01
  12   2  -2   25.98    9.08
 -12  -2   2   11.89   14.27
  12  -2  -3    3.82    8.07
  12   2  -3    2.07    6.53
 -12  -2   3    6.17   11.43
  12  -2  -4   -1.49    7.63
  12   2  -4   15.91    7.25
 -12  -2   4    6.04   10.90
  12  -2  -5    3.09    8.53
  12   2  -5    9.23    6.44
  12  -2  -6   21.47   10.56
  12   2  -6   39.10   10.32
  12  -2  -7    5.96    8.68
  12   2  -7    3.62    6.28
  12  -2  -8   11.39    7.40
  12   2  -8    8.53    7.37
  12  -2  -9   -0.92    7.45
  12   2  -9    0.60    5.52
  12  -2 -10   16.74    8.46
  12   2 -10   23.68    8.77
  12  -2 -11   17.90    8.27
  12   2 -11   12.28    7.24
  12  -2 -12    2.43    7.01
  12   2 -12   15.87    8.14
  12  -2 -13    0.49    5.59
  12   2 -13    4.18    5.90
  12  -2 -14    0.64    5.47
  12   2 -14    0.16    6.55
  12  -2 -15    0.47    4.85
  12   2 -15    3.83    6.01
  12  -2 -16   30.90    8.57
  12   2 -16   18.20    8.04
  12  -2 -17    1.97    5.60
  12   2 -17   -4.24    6.32
  12  -2 -18   -1.46    6.09
  12   2 -18   -0.97    5.39
  12  -2 -19    5.02    5.32
  12   2 -19   -2.16    7.54
 -12  -2  19   -3.11    8.45
  12  -2 -20    5.27    6.53
  12   2 -20   -3.91    6.50
 -12  -2  20   17.05    9.16
  12  -2 -21   -0.85    5.08
  12   2 -21    1.52    6.40
 -12  -2  21   -1.51    8.52
  12  -2 -22   16.72    7.45
 -12  -2  22   16.94    9.39
  12  -2 -23   -2.23    5.89
 -12  -2  23    9.87    8.00
  12  -2 -24   -1.34    6.08
 -12  -2  24   -2.58    7.71
  12  -2 -25    1.39    5.94
 -12  -2  25    0.22    7.12
 -12   2  26   36.36   11.00
  12  -2 -26   16.45    8.42
 -12  -2  26   24.39    9.30
 -12  -2  27    1.74    6.58
 -12  -2  28    8.42    7.59
  12   2 -29   -1.92    7.62
 -12  -2  29   -2.15    6.89
 -12  -2  30   15.71    8.57
 -12  -2  31   -0.96    6.90
  12  -3  -1   -2.05    7.86
  12   3  -1   -0.87    6.25
 -12  -3   1    5.68   12.22
  12  -3  -2    6.72    8.81
  12   3  -2   23.85    8.16
 -12  -3   2   11.38   13.82
  12  -3  -3   10.66    9.12
  12   3  -3   16.58    8.42
 -12  -3   3   16.16   13.61
  12  -3  -4   25.80   10.22
  12   3  -4   24.85    8.16
 -12  -3   4   -0.30   13.97
  12  -3  -5    0.58    7.51
  12   3  -5    2.74    6.05
 -12  -3   5  -10.22   13.06
  12  -3  -6    0.23    7.30
  12   3  -6   -5.48    7.03
 -12  -3   6    6.33   13.66
  12  -3  -7    6.98    7.66
  12   3  -7    9.81    6.41
 -12  -3   7   13.45   13.24
  12  -3  -8   42.63   11.43
  12   3  -8   26.70    9.37
  12  -3  -9   12.23    7.99
  12   3  -9   17.55    8.09
  12  -3 -10   24.20    9.75
  12   3 -10   28.86    9.06
  12  -3 -11    0.62    5.72
  12   3 -11   -2.72    6.13
  12  -3 -12    3.50    6.46
  12   3 -12    7.80    6.78
  12  -3 -13    5.40    6.23
  12   3 -13    1.17    5.36
  12  -3 -14   -1.20    6.44
  12   3 -14   33.32    8.36
  12  -3 -15    7.29    6.08
  12   3 -15    4.70    7.49
  12  -3 -16    7.06    6.67
  12   3 -16   -3.69    6.71
  12  -3 -17    2.52    6.25
  12   3 -17    7.65    6.52
 -12  -3  17    1.83    7.62
  12  -3 -18    1.02    6.57
  12   3 -18    2.91    7.32
 -12  -3  18    3.99    7.82
  12  -3 -19    4.91    6.74
  12   3 -19   16.43    8.56
 -12  -3  19   21.19    9.02
  12  -3 -20    7.68    6.10
 -12  -3  20   11.72    8.62
  12  -3 -21   -3.40    6.41
 -12  -3  21    3.88    6.58
  12  -3 -22   -3.58    5.80
 -12  -3  22   -2.79    7.77
  12  -3 -23   -0.65    5.31
 -12  -3  23    1.06    7.44
  12  -3 -24   20.10    8.68
 -12  -3  24   37.19   11.49
  12  -3 -25    0.46    5.43
 -12  -3  25    3.61    7.77
  12   3 -26    3.27    8.45
 -12  -3  26   -5.08    7.13
  12   3 -27    3.66    7.18
 -12  -3  27    8.68    7.53
  12   3 -28    2.03    9.42
 -12  -3  28    7.03    8.14
  12   3 -29   -3.33    8.38
 -12  -3  29   -1.61    7.16
 -12  -3  30    7.96    7.88
 -12  -3  31   -2.28    6.73
 -12  -3  32   -2.24    7.88
  12  -4  -1   26.29   10.15
  12   4  -1   13.98    7.67
 -12  -4   1    6.02   11.37
  12  -4  -2    4.59    7.09
  12   4  -2    4.82    5.98
 -12  -4   2   19.19   12.65
  12  -4  -3    6.88    7.42
  12   4  -3   -1.99    5.58
 -12  -4   3   16.55   13.71
  12  -4  -4    2.60    7.03
  12   4  -4    3.30    6.73
 -12  -4   4   -6.22   11.93
  12  -4  -5    3.83    6.99
  12   4  -5    5.48    6.66
 -12  -4   5   -9.66   12.49
  12  -4  -6   42.15   10.85
  12   4  -6   15.00    7.55
 -12  -4   6   19.16   13.99
  12  -4  -7   10.36    8.97
  12   4  -7    5.77    6.50
 -12  -4   7   11.33   12.07
  12  -4  -8   -2.44    6.31
  12   4  -8    2.10    6.24
 -12  -4   8   -2.83   12.01
  12  -4  -9   -0.76    7.84
  12   4  -9   -1.20    6.00
  12  -4 -10   11.65    8.06
  12   4 -10   13.13    7.95
  12  -4 -11   -0.38    7.53
  12   4 -11   12.45    7.71
  12  -4 -12   21.70    8.79
  12   4 -12   23.73    9.18
  12  -4 -13    4.19    6.89
  12   4 -13    6.58    6.60
  12  -4 -14   -3.44    6.95
  12   4 -14   -3.23    6.06
 -12  -4  14    9.60    8.58
  12  -4 -15    3.23    6.36
  12   4 -15    7.89    6.63
 -12  -4  15    7.53    8.46
  12  -4 -16    9.93    7.80
  12   4 -16    8.68    6.88
 -12  -4  16    7.55    8.01
  12  -4 -17   10.43    7.11
 -12  -4  17   16.33   10.06
  12  -4 -18    5.24    7.61
 -12  -4  18   13.10    8.21
  12  -4 -19   -4.79    6.19
 -12  -4  19   -4.04    7.02
  12  -4 -20   16.05    7.44
 -12  -4  20    9.26    7.89
  12  -4 -21    0.49    5.56
 -12  -4  21   17.48    8.43
  12  -4 -22    5.31    6.22
  12   4 -22   -2.67    7.54
 -12  -4  22   17.54    8.04
  12  -4 -23    1.48    5.90
  12   4 -23    4.19    8.80
 -12  -4  23   -0.39    7.29
  12  -4 -24   11.28    6.88
  12   4 -24   -1.22    8.05
 -12  -4  24   -0.31    7.12
  12   4 -25    0.32    6.43
 -12  -4  25   -3.22    7.53
  12   4 -26    3.12    7.40
 -12  -4  26    7.94    7.37
  12   4 -27   -3.09    8.77
 -12  -4  27   15.02    9.58
  12   4 -28    4.07    8.26
 -12  -4  28   -3.68    7.56
  12   4 -29   -5.01    8.89
 -12  -4  29   -2.92    7.76
 -12  -4  30   -4.54    6.95
  12  -5  -1   -2.83    7.68
  12   5  -1   -0.39    5.11
 -12  -5   1    1.95   12.36
  12  -5  -2    4.86    8.21
  12   5  -2    5.46    5.82
 -12  -5   2   10.53   12.79
  12  -5  -3    2.01    7.00
  12   5  -3    9.37    5.54
 -12  -5   3    7.48   12.26
  12  -5  -4   13.86    9.13
  12   5  -4   21.10    7.88
 -12  -5   4    1.76   11.50
  12  -5  -5   -0.60    8.37
  12   5  -5    3.86    7.39
 -12  -5   5   14.01   12.21
  12  -5  -6   -5.70    9.20
  12   5  -6    0.78    5.28
 -12  -5   6   -4.32   12.13
  12  -5  -7   -4.43    7.64
  12   5  -7    2.66    6.13
 -12  -5   7    8.62   12.33
  12  -5  -8   17.01    8.60
  12   5  -8   10.19    7.57
 -12  -5   8    1.10   12.31
  12  -5  -9   16.81   10.69
  12   5  -9   25.41    8.63
  12  -5 -10    2.56    7.94
  12   5 -10    2.33    5.69
  12  -5 -11    1.67    6.57
  12   5 -11   -0.05    5.93
 -12  -5  11    0.89    8.05
  12  -5 -12    1.01    7.18
  12   5 -12   -3.29    7.28
 -12  -5  12    1.11    9.16
  12  -5 -13   29.22    9.91
  12   5 -13   22.80    9.44
 -12  -5  13   35.32   11.37
  12  -5 -14   15.77    8.30
  12   5 -14   11.22    7.34
 -12  -5  14   35.57   11.04
  12  -5 -15    3.40    6.07
 -12  -5  15   14.45    8.36
  12  -5 -16   -5.00    6.93
 -12  -5  16    0.43    8.27
  12  -5 -17   11.02    6.32
 -12  -5  17    2.82    7.30
  12  -5 -18   17.65    7.94
  12   5 -18    3.71    7.83
 -12  -5  18   21.05    9.63
  12  -5 -19    2.18    6.08
  12   5 -19   10.43    8.45
 -12  -5  19   -5.71    7.65
  12  -5 -20    6.73    6.73
  12   5 -20    1.45    8.49
 -12  -5  20    0.72    7.76
  12  -5 -21   -0.87    5.10
  12   5 -21    4.01    9.25
 -12  -5  21    2.59    6.71
  12  -5 -22   -3.62    6.02
  12   5 -22   -3.09    9.52
 -12  -5  22    0.91    6.99
  12   5 -23    3.79    8.40
 -12  -5  23    3.22    6.46
  12   5 -24    1.44    9.45
 -12  -5  24   16.27    8.63
  12   5 -25    9.59    8.89
 -12  -5  25    5.62    7.27
  12   5 -26   -3.21    8.47
 -12  -5  26   -0.54    7.82
  12   5 -27    2.28    9.42
 -12  -5  27   -2.08    7.13
  12   5 -28   -3.20    9.38
 -12  -5  28    1.19    6.19
  12   5 -29    8.76    9.13
  12  -6  -1   10.26    8.92
  12   6  -1   16.92    7.24
 -12  -6   1    4.47   14.19
  12  -6  -2    5.98    9.01
  12   6  -2    0.01    6.10
 -12  -6   2   -2.43   12.96
  12  -6  -3   -1.63    7.20
  12   6  -3    1.24    6.03
 -12  -6   3   -2.08   11.65
  12  -6  -4    2.94    8.50
  12   6  -4    2.47    5.86
 -12  -6   4    0.55   11.32
  12  -6  -5   15.15   10.57
  12   6  -5   25.70    9.20
 -12  -6   5   30.21   13.98
  12  -6  -6    4.10    8.29
  12   6  -6   16.73    7.70
 -12  -6   6    3.11   11.92
  12  -6  -7   13.35    9.38
  12   6  -7   17.07    7.17
 -12  -6   7   -5.19   13.87
  12  -6  -8   -0.13    6.66
  12   6  -8    8.44    6.26
 -12  -6   8    8.93    7.11
 -12  -6   8   11.21   13.19
  12  -6  -9   -1.77    8.32
  12   6  -9    1.60    5.96
 -12  -6   9   12.08    8.50
 -12  -6   9    0.13   10.68
  12  -6 -10    6.51    6.91
  12   6 -10    0.67    6.97
 -12  -6  10   -0.28    6.41
  12  -6 -11   24.00   10.53
 -12  -6  11   42.17   11.40
  12  -6 -12    2.36    7.18
 -12  -6  12   11.51    7.88
  12  -6 -13   10.70    7.49
 -12  -6  13   -3.38    7.68
  12  -6 -14   -3.55    6.69
 -12  -6  14    4.69    9.10
  12  -6 -15    2.69    7.82
 -12  -6  15    0.00    7.92
  12  -6 -16    0.55    6.45
 -12  -6  16   -4.67    8.57
  12  -6 -17    3.81    6.04
 -12  -6  17   -4.25    8.16
  12  -6 -18   10.34    6.91
 -12  -6  18    1.55    6.42
  12  -6 -19   -8.26    7.41
 -12  -6  19   -0.14    6.90
  12  -6 -20    0.79    5.70
 -12  -6  20   -0.04    7.34
 -12  -6  21   -1.56    7.66
 -12  -6  22    7.13    8.08
 -12  -6  23    9.83    7.93
 -12  -6  24   -6.71    7.82
  12   6 -25    4.75    9.19
 -12  -6  25    1.58    7.61
  12   6 -26   -1.24    8.16
  12   6 -27   -1.52    8.75
  12   6 -28   -2.15    8.35
  12   6 -29    2.31    7.83
  12  -7  -1   -3.06    8.32
  12   7  -1    9.16    7.59
 -12  -7   1   -4.82   12.65
  12  -7  -2   15.17    9.33
  12   7  -2    0.52    6.50
 -12  -7   2   10.92   11.79
  12  -7  -3   29.29   10.16
  12   7  -3   17.15    8.14
 -12  -7   3    3.77   12.19
  12  -7  -4   -1.21    7.17
  12   7  -4    4.88    5.47
 -12  -7   4   -6.77    9.19
 -12  -7   4   -0.46   11.76
  12  -7  -5    3.43    7.84
  12   7  -5    2.18    5.46
 -12  -7   5    5.31    7.01
 -12  -7   5    8.72   12.09
  12  -7  -6    1.82    7.65
  12   7  -6    2.10    5.94
 -12  -7   6   -5.10    7.49
 -12  -7   6   10.81   13.21
  12  -7  -7    0.04    8.53
  12   7  -7    3.14    5.64
 -12  -7   7   -1.88    7.39
 -12  -7   7    2.08   12.02
  12  -7  -8   -7.88    8.72
 -12  -7   8    4.97    8.84
 -12  -7   8   -0.49   11.30
  12  -7  -9   20.05    9.60
 -12  -7   9   17.57   10.04
 -12  -7   9   16.41   12.16
  12  -7 -10   -2.24    7.15
 -12  -7  10    8.35    7.82
  12  -7 -11   -7.83    9.02
 -12  -7  11    0.04    6.26
  12  -7 -12   -1.15    8.76
 -12  -7  12    3.87    7.10
  12  -7 -13    0.11    6.42
 -12  -7  13   -1.42    8.26
  12  -7 -14   -4.15    7.54
 -12  -7  14    3.91    7.39
  12  -7 -15   11.38    8.11
 -12  -7  15    9.18    8.65
  12  -7 -16   -0.32    6.47
 -12  -7  16   -0.20    7.25
  12  -7 -17   -1.65    7.01
 -12  -7  17   -3.73    7.26
  12  -7 -18    3.40    6.80
 -12  -7  18   -3.58    6.93
  12  -7 -19    5.08    6.87
 -12  -7  19    1.21    7.76
 -12  -7  20   -3.73    6.87
 -12  -7  21   -4.10    7.54
 -12  -7  22   -0.69    6.95
 -12  -7  23    8.24    7.98
  12  -8  -1   12.84    9.53
  12   8  -1   11.61    8.41
 -12  -8   1    9.84    9.16
 -12  -8   1    5.70   11.88
  12  -8  -2   -2.63    8.25
  12   8  -2   -1.07    6.43
 -12  -8   2   -2.11    8.89
 -12  -8   2   -1.74   11.31
  12  -8  -3    4.17    9.20
 -12  -8   3    5.17    7.39
 -12  -8   3   -1.88   11.82
  12  -8  -4   -3.97    8.02
 -12  -8   4    2.54    7.97
 -12  -8   4    1.33   10.35
  12  -8  -5   30.62   10.56
 -12  -8   5   20.11    9.52
 -12  -8   5   22.80   14.38
  12  -8  -6   10.75    9.46
 -12  -8   6   -5.64    8.13
 -12  -8   6   15.82   13.55
  12  -8  -7    4.97    8.44
 -12  -8   7    8.72    8.85
 -12  -8   7   -5.05   11.26
  12  -8  -8   -5.01    9.10
 -12  -8   8   -4.09    7.26
 -12  -8   8    6.05   11.57
  12  -8  -9   -8.00    9.10
 -12  -8   9    0.99    6.08
 -12  -8   9   -2.29   11.28
  12  -8 -10    5.81    8.00
 -12  -8  10    5.77    6.74
  12  -8 -11    2.02    7.84
 -12  -8  11    2.72    6.78
  12  -8 -12    5.45    7.65
 -12  -8  12   -2.09    6.99
  12  -8 -13    8.66    8.00
 -12  -8  13    9.49    7.69
  12  -8 -14   -6.98    8.39
 -12  -8  14    4.72    6.71
  12  -8 -15   10.03    8.37
 -12  -8  15    9.50    8.40
  12  -8 -16   -2.60    6.59
 -12  -8  16   -0.01    7.15
  12  -8 -17    4.11    6.75
 -12  -8  17    5.67    9.17
 -12  -8  18    0.37    6.89
 -12  -8  19    5.96    7.12
 -12  -8  20    3.93    5.90
  12  -9  -1   -1.93    7.46
 -12  -9   1    0.62    6.83
 -12  -9   1   -0.08   11.68
  12  -9  -2   -1.61    7.54
 -12  -9   2   -1.73    7.93
 -12  -9   2    8.77   10.51
  12  -9  -3   26.08   11.14
 -12  -9   3    4.28    8.53
 -12  -9   3   30.05   13.97
  12  -9  -4   -7.22    8.74
 -12  -9   4    8.70    7.56
 -12  -9   4    2.68   11.30
  12  -9  -5    6.64    7.90
 -12  -9   5    5.05    7.43
 -12  -9   5   -1.62   10.97
  12  -9  -6    0.86    6.80
 -12  -9   6   -4.69    7.80
 -12  -9   6    1.42   10.63
  12  -9  -7    0.43    7.24
 -12  -9   7   -0.36    7.79
 -12  -9   7   -2.87   11.32
  12  -9  -8   -0.58    7.13
 -12  -9   8    6.83    7.18
 -12  -9   8    1.74   12.62
  12  -9  -9   23.15   11.28
 -12  -9   9   15.75    9.64
  12  -9 -10   -0.71    6.29
 -12  -9  10   -3.10    7.01
  12  -9 -11    6.52    8.11
 -12  -9  11    4.62    7.66
  12  -9 -12   -1.99    8.42
 -12  -9  12    8.95    7.28
  12  -9 -13   -0.19    8.68
 -12  -9  13    5.50    8.26
  12  -9 -14   -2.72    8.67
 -12  -9  14   -3.62    7.38
  12  -9 -15   -0.08    6.95
 -12  -9  15   -3.47    7.24
  12  -9 -16    5.79    7.01
 -12  -9  16   -5.03    6.75
 -12  -9  17    1.84    6.36
 -12  -9  18   -3.90    7.83
  12 -10  -1   16.21    8.90
 -12 -10   1    9.33    6.67
 -12 -10   1    8.55   12.92
  12 -10  -2    1.69    6.81
 -12 -10   2    1.23    6.67
 -12 -10   2    5.21   11.68
  12 -10  -3    6.01    9.29
 -12 -10   3   15.51    7.86
 -12 -10   3   -2.75   10.42
  12 -10  -4   -0.97    9.28
 -12 -10   4   12.66    7.40
 -12 -10   4   -1.47   11.40
  12 -10  -5   17.78   10.76
 -12 -10   5   11.81    7.83
 -12 -10   5    8.51   11.88
  12 -10  -6    4.49    8.49
 -12 -10   6    6.67    8.01
 -12 -10   6    2.60   10.89
  12 -10  -7   19.30    9.43
 -12 -10   7   10.47    8.43
  12 -10  -8   10.49    9.08
 -12 -10   8   -0.29    7.24
  12 -10  -9    7.36    9.57
 -12 -10   9   12.27    8.29
  12 -10 -10    4.24    8.49
 -12 -10  10    0.71    6.25
  12 -10 -11    4.19    8.13
 -12 -10  11   22.19    8.47
  12 -10 -12    4.92    7.77
 -12 -10  12    0.01    6.18
  12 -10 -13   -4.51    8.75
 -12 -10  13   -3.01    8.39
  12 -10 -14    1.52    8.81
 -12 -10  14   11.81    7.98
 -12 -10  15    7.73    7.82
  12 -11  -1    7.80    8.50
 -12 -11   1   -1.49    7.26
 -12 -11   1   -2.20   12.39
  12 -11  -2    3.17    6.92
 -12 -11   2   -4.55    8.05
 -12 -11   2   -6.83   12.48
  12 -11  -3    1.60    8.82
 -12 -11   3    1.62    7.06
 -12 -11   3   -7.34   12.00
  12 -11  -4   -1.07    7.47
 -12 -11   4   -0.34    7.49
  12 -11  -5    6.40    8.98
 -12 -11   5    2.62    8.13
  12 -11  -6   -3.89    8.85
 -12 -11   6    2.55    8.02
  12 -11  -7    3.35    7.75
 -12 -11   7   -0.09    8.15
  12 -11  -8   -1.64    8.36
 -12 -11   8   -4.84    8.44
  12 -11  -9    5.29    8.08
 -12 -11   9    8.70    8.91
  12 -11 -10    6.64    8.84
 -12 -11  10   -2.09    7.02
  12 -11 -11    1.98    8.26
 -12 -11  11    6.17    7.01
  12 -11 -12   -6.27    8.87
  12 -12  -1    7.45    8.71
 -12 -12   1    0.20    7.03
  12 -12  -2    0.43    8.50
 -12 -12   2    2.81    7.81
  12 -12  -3    7.18    9.65
 -12 -12   3    0.83    6.53
  12 -12  -4    1.09    7.97
 -12 -12   4   -3.45    7.64
  12 -12  -5    1.54    8.39
 -12 -12   5    6.46    7.92
  12 -12  -6    1.64    7.80
 -12 -12   6   -2.38    8.90
  12 -12  -7    6.92    7.77
 -12 -12   7   20.87    8.86
  12 -12  -8   -1.57    8.78
 -12 -12   8   -3.54    6.20
  12 -12  -9   -2.96    8.64
  12 -12 -10    5.12    8.60
 -12 -13   1    0.54    6.37
  12 -13  -2    5.44    9.17
 -12 -13   2    1.40    7.60
  12 -13  -3    1.71    8.87
 -12 -13   3   -1.19    7.72
  12 -13  -4   -2.17    8.50
 -12 -13   4   -2.04    7.95
  12 -13  -5    2.57    8.34
  12 -13  -6   11.70    9.34
  12 -13  -7   -2.27    8.74
  12 -13  -8    7.67    9.07
  11   0  -1   91.91   19.22
 -11   0   2   -4.36   12.19
  11   0  -2   -1.93    6.93
 -11   0   3   69.66   20.01
  11   0  -3   45.20   12.34
 -11   0   4    9.26   10.80
  11   0  -4   -0.48    6.75
 -11   0   5  124.17   28.40
  11   0  -5  121.11   22.91
 -11   0   6    6.11   13.01
  11   0  -6    0.23    6.13
 -11   0   7   -3.80   13.24
  11   0  -7    6.34    5.95
  11   0  -8    1.97    6.19
  11   0  -9   23.88    8.06
  11   0 -10   -4.90    6.14
  11   0 -11   57.73   13.41
  11   0 -12    2.87    6.86
  11   0 -13   -0.26    5.95
  11   0 -14    1.31    5.81
  11   0 -15    3.98    6.98
  11   0 -16   -0.63    5.54
  11   0 -17    2.15    5.93
  11   0 -18   -2.52    5.15
  11   0 -19    4.25    6.58
  11   0 -20   -3.28    5.70
  11   0 -21   22.21    8.64
  11   0 -22    0.18    5.37
 -11   0  23   -0.40    7.06
  11   0 -23    2.28    6.13
 -11   0  24   -5.76    7.59
  11   0 -24   -3.92    6.92
 -11   0  25    9.38    7.96
 -11   0  26   -4.69    6.76
 -11   0  27    9.83    7.60
 -11   0  28    0.03    6.67
 -11   0  29   -0.68    5.95
 -11   1   1   47.95   22.31
  11  -1  -1  100.34   19.85
  11   1  -1  116.88   19.67
 -11   1   2    6.87   12.22
  11  -1  -2   -4.30    6.84
  11   1  -2    1.72    6.66
 -11   1   3   62.92   20.10
  11  -1  -3   58.82   13.61
  11   1  -3   47.34   13.03
 -11  -1   3   40.99   17.87
 -11   1   4    6.33   12.28
  11  -1  -4    3.04    6.67
  11   1  -4    0.83    5.89
 -11  -1   4   -0.24   11.60
 -11   1   5   15.26   12.42
  11  -1  -5   -2.61    7.03
  11   1  -5   -0.24    7.35
 -11  -1   5   -4.70   11.51
 -11   1   6    3.78   12.35
  11  -1  -6    1.65    6.18
  11   1  -6    1.41    6.31
 -11  -1   6    1.25   10.12
  11  -1  -7   62.24   13.34
  11   1  -7   43.53   12.27
 -11  -1   7   41.84   17.88
  11  -1  -8    2.93    6.84
  11   1  -8    1.93    6.71
 -11  -1   8   -5.60   13.31
  11  -1  -9   24.55    8.88
  11   1  -9   17.91    8.69
  11  -1 -10    1.30    5.73
  11   1 -10    1.67    6.32
  11  -1 -11   11.31    6.25
  11   1 -11   23.77    8.07
  11  -1 -12    0.28    5.84
  11   1 -12    5.33    5.81
  11  -1 -13   46.74   10.39
  11   1 -13   17.24    7.97
  11  -1 -14    1.28    6.03
  11   1 -14   -2.49    6.00
  11  -1 -15   -2.98    5.68
  11   1 -15   -0.05    4.92
  11  -1 -16   -1.11    5.81
  11   1 -16    1.82    4.84
  11  -1 -17   19.53    7.93
  11   1 -17    7.74    6.49
  11  -1 -18    3.19    5.92
  11   1 -18   -0.08    5.06
  11  -1 -19    7.73    6.29
  11   1 -19   10.30    7.15
  11  -1 -20   -0.21    6.06
  11   1 -20    1.31    5.38
  11  -1 -21   -4.32    5.14
  11   1 -21   -2.35    6.63
 -11  -1  21   -2.76    8.25
  11  -1 -22    3.53    6.50
  11   1 -22   -2.19    6.34
 -11  -1  22    3.00    7.97
  11  -1 -23   24.80    9.02
 -11  -1  23   34.10   10.74
 -11   1  24    0.80    7.41
  11  -1 -24   -2.13    5.80
 -11  -1  24    2.39    7.09
 -11   1  25    2.59    6.94
  11  -1 -25   -1.08    6.41
 -11  -1  25   14.36    7.93
 -11   1  26    2.87    6.73
 -11  -1  26   -1.87    6.91
 -11   1  27    1.07    6.92
 -11  -1  27   28.82    9.22
 -11  -1  28   -2.90    7.33
 -11  -1  29    5.62    6.85
  11   1 -30    4.75    6.84
 -11  -1  30    4.80    6.98
  11   1 -31    5.97    8.23
 -11   2   1   41.86   15.68
  11  -2  -1   38.87   11.10
  11   2  -1   16.50    8.17
 -11   2   2   -0.21   10.92
  11  -2  -2    0.90    6.62
  11   2  -2    1.26    6.29
 -11   2   3   12.14   13.36
  11  -2  -3   20.92    9.36
  11   2  -3   20.02    7.90
 -11   2   4   26.46   14.05
  11  -2  -4    8.49    7.38
  11   2  -4   -0.97    6.06
  11  -2  -5   29.58   10.81
  11   2  -5   32.66    9.74
 -11  -2   5   64.12   18.48
  11  -2  -6   15.59    8.36
  11   2  -6   11.08    8.27
 -11  -2   6   21.45   12.37
  11  -2  -7   10.47    8.79
  11   2  -7   18.76    8.29
 -11  -2   7   20.17   13.24
  11  -2  -8    8.71    8.27
  11   2  -8   15.54    7.00
 -11  -2   8   19.16   13.68
  11  -2  -9   26.58   10.41
  11   2  -9   35.54    9.76
 -11  -2   9   30.16   15.15
  11  -2 -10    9.70    7.36
  11   2 -10    3.83    5.51
  11  -2 -11   16.92    8.99
  11   2 -11   45.60    9.91
  11  -2 -12    3.24    5.76
  11   2 -12   -0.98    5.84
  11  -2 -13   -0.02    5.55
  11   2 -13   -1.07    5.92
  11  -2 -14    4.44    5.56
  11   2 -14    0.19    5.50
  11  -2 -15   23.63    8.12
  11   2 -15   20.32    7.69
  11  -2 -16    6.42    6.41
  11   2 -16   10.72    6.56
  11  -2 -17    6.05    5.33
  11   2 -17   -1.72    5.16
  11  -2 -18   -4.37    5.76
  11   2 -18    1.46    6.13
  11  -2 -19   14.16    7.18
  11   2 -19   11.80    7.34
 -11  -2  19    4.99    8.34
  11  -2 -20    6.06    5.46
  11   2 -20    5.89    5.65
 -11  -2  20   -1.42    7.78
  11  -2 -21   21.17    7.72
 -11  -2  21   14.01    9.39
  11  -2 -22    0.03    5.00
 -11  -2  22    0.18    6.22
  11  -2 -23    0.32    4.76
 -11  -2  23   -4.57    6.72
  11  -2 -24    5.27    5.51
 -11  -2  24    2.60    7.15
  11  -2 -25    9.03    6.75
 -11  -2  25    5.66    8.04
 -11   2  26   -1.88    7.92
  11  -2 -26   -3.83    5.46
 -11  -2  26   -3.27    6.66
  11  -2 -27    5.97    6.71
 -11  -2  27    9.18    8.19
  11   2 -28    0.90    6.62
 -11  -2  28    4.08    7.00
  11   2 -29   -2.80    7.34
 -11  -2  29    4.39    7.61
  11   2 -30   -3.56    7.90
 -11  -2  30    1.52    6.31
  11   2 -31   10.97    8.66
 -11  -2  31    8.62    8.17
 -11   3   1   11.26   12.02
  11  -3  -1    6.15    8.50
  11   3  -1   12.47    7.78
 -11  -3   1    8.48   11.72
 -11   3   2   13.27   13.83
  11  -3  -2   14.43    9.27
  11   3  -2   23.73    8.08
 -11  -3   2   11.66   13.05
  11  -3  -3   39.14   13.27
  11   3  -3   70.67   13.70
 -11  -3   3   51.01   17.75
  11  -3  -4    4.59    7.80
  11   3  -4    7.87    6.56
  11  -3  -5    7.98    8.36
  11   3  -5    2.00    5.58
  11  -3  -6   15.31    8.17
  11   3  -6    9.61    6.16
  11  -3  -7   59.56   12.91
  11   3  -7   28.21    9.35
  11  -3  -8    0.73    7.85
  11   3  -8   -0.45    6.04
 -11  -3   8   -3.15   12.89
  11  -3  -9    0.07    5.70
  11   3  -9    5.05    6.00
 -11  -3   9   -1.42   12.99
  11  -3 -10    5.39    7.41
  11   3 -10    2.83    5.25
 -11  -3  10   21.23   12.81
  11  -3 -11    7.90    6.67
  11   3 -11   10.74    6.59
  11  -3 -12    1.86    6.36
  11   3 -12    5.78    6.27
  11  -3 -13   11.73    7.36
  11   3 -13   22.55    7.85
  11  -3 -14   -0.68    5.98
  11   3 -14    0.41    5.71
  11  -3 -15    0.03    5.61
  11   3 -15    0.83    7.12
  11  -3 -16    0.83    5.95
  11   3 -16   -2.78    6.14
 -11  -3  16   -2.68    7.54
  11  -3 -17    4.88    6.04
  11   3 -17    9.63    6.32
 -11  -3  17   -4.38    8.90
  11  -3 -18   -1.11    6.14
  11   3 -18   13.45    8.10
 -11  -3  18   14.72    7.54
  11  -3 -19   19.36    7.65
 -11  -3  19   12.50    9.14
  11  -3 -20    6.19    5.83
 -11  -3  20   12.65    9.06
  11  -3 -21    2.55    5.10
 -11  -3  21    2.05    6.49
  11  -3 -22    0.14    5.38
 -11  -3  22   10.73    7.72
  11  -3 -23   33.51   10.23
 -11  -3  23   42.48   11.44
  11  -3 -24   11.08    6.43
 -11  -3  24   -0.00    7.38
  11  -3 -25    2.85    5.80
  11   3 -25   -1.40    8.01
 -11  -3  25    6.89    7.95
  11   3 -26    5.14    7.73
 -11  -3  26   -0.94    7.14
  11   3 -27    1.32    9.21
 -11  -3  27   20.43    9.41
  11   3 -28    3.00    8.30
 -11  -3  28   -2.89    7.85
  11   3 -29    1.88    7.95
 -11  -3  29    2.04    7.00
  11   3 -30   -1.86    7.34
 -11  -3  30   -2.07    7.49
  11   3 -31   -3.69    8.36
 -11  -3  31   -2.31    7.17
 -11  -3  32   -1.47    6.91
 -11  -3  33    8.72    7.81
  11  -4  -1   39.71   12.27
  11   4  -1   45.55   11.16
 -11  -4   1   15.41   14.72
  11  -4  -2   -2.11    8.70
  11   4  -2    8.23    6.48
 -11  -4   2   -1.94   12.88
  11  -4  -3    4.44    9.01
  11   4  -3    9.07    6.24
 -11  -4   3    4.18   11.67
  11  -4  -4    2.09    7.11
  11   4  -4    2.53    5.84
 -11  -4   4   12.65   12.72
  11  -4  -5   59.42   14.18
  11   4  -5   60.14   12.72
 -11  -4   5   28.28   17.32
  11  -4  -6   16.30    9.58
  11   4  -6   14.18    7.22
  11  -4  -7   12.85    9.33
  11   4  -7   14.93    7.81
  11  -4  -8    6.71    7.60
  11   4  -8    3.25    5.81
  11  -4  -9   45.16   13.65
  11   4  -9   69.79   13.56
  11  -4 -10    0.19    6.91
  11   4 -10    6.47    6.04
  11  -4 -11   34.37   10.26
  11   4 -11   34.83   10.27
  11  -4 -12   -3.38    6.68
  11   4 -12   -2.19    7.16
  11  -4 -13    2.26    6.59
  11   4 -13   -3.47    6.24
  11  -4 -14   16.14    7.82
  11   4 -14    9.80    7.04
 -11  -4  14   12.03    8.34
  11  -4 -15   17.00    7.67
  11   4 -15    7.60    6.54
 -11  -4  15    9.01    8.87
  11  -4 -16    0.16    6.19
 -11  -4  16    7.75    7.42
  11  -4 -17   -1.14    6.09
 -11  -4  17    4.28    6.85
  11  -4 -18    3.87    5.89
 -11  -4  18    1.03    8.27
  11  -4 -19    1.11    5.86
 -11  -4  19    0.01    6.50
  11  -4 -20    7.93    6.59
 -11  -4  20   11.49    8.45
  11  -4 -21    3.79    6.03
  11   4 -21   14.11    8.21
 -11  -4  21    5.30    8.05
  11  -4 -22   -1.23    5.23
  11   4 -22   -0.22    7.87
 -11  -4  22    2.41    7.15
  11  -4 -23    1.32    5.30
  11   4 -23   -1.67    8.63
 -11  -4  23   -0.45    6.49
  11  -4 -24    1.83    5.88
  11   4 -24    0.36    7.41
 -11  -4  24    4.23    7.85
  11   4 -25   13.35    9.89
 -11  -4  25   16.65    9.37
  11   4 -26    0.15    8.58
 -11  -4  26    5.93    7.92
  11   4 -27   10.12    9.74
 -11  -4  27   11.67    7.59
  11   4 -28    2.80    7.56
 -11  -4  28    6.32    6.72
  11   4 -29   -2.57    8.74
 -11  -4  29    6.05    7.13
  11   4 -30   -1.83    8.68
 -11  -4  30    1.33    7.93
  11   4 -31   -0.93    8.64
 -11  -4  31    3.77    7.06
 -11  -4  32    0.40    6.33
 -11  -4  33   -4.98    7.50
 -11  -4  34    1.30    7.25
  11  -5  -1   -2.40    7.69
  11   5  -1   -0.74    5.49
 -11  -5   1   -0.06   11.60
  11  -5  -2   23.14   12.25
  11   5  -2   42.03   10.30
 -11  -5   2   24.47   14.97
  11  -5  -3   61.52   14.84
  11   5  -3   55.50   12.91
 -11  -5   3   34.64   16.36
  11  -5  -4    6.39    8.00
  11   5  -4    0.33    6.29
 -11  -5   4    2.44   11.45
  11  -5  -5    3.48    7.11
  11   5  -5   -2.98    5.21
 -11  -5   5    8.61   11.44
  11  -5  -6   11.05    8.03
  11   5  -6    4.23    6.72
 -11  -5   6   10.05   10.85
  11  -5  -7   14.61    8.98
  11   5  -7   38.98    9.61
 -11  -5   7   30.98   15.18
  11  -5  -8    6.55    7.72
  11   5  -8    3.22    5.91
 -11  -5   8   -6.04   12.02
  11  -5  -9   25.17   10.13
  11   5  -9   35.06    9.36
 -11  -5   9   16.72   12.99
  11  -5 -10   -2.85    7.92
  11   5 -10    0.66    6.32
  11  -5 -11   -2.76    7.15
  11   5 -11   11.81    6.73
 -11  -5  11    5.00    8.16
  11  -5 -12   12.21    8.48
  11   5 -12   28.48    9.10
 -11  -5  12   40.00   11.10
  11  -5 -13   16.90    9.41
  11   5 -13   23.25    8.54
 -11  -5  13   23.10    9.65
  11  -5 -14    5.81    6.89
 -11  -5  14   10.35    7.60
  11  -5 -15   -0.01    6.22
 -11  -5  15    0.16    6.05
  11  -5 -16   -1.30    5.67
 -11  -5  16   -0.31    6.40
  11  -5 -17    2.87    6.24
  11   5 -17   -2.21    7.29
 -11  -5  17    2.01    7.99
  11  -5 -18   12.40    7.01
  11   5 -18    0.08    6.89
 -11  -5  18   26.97    9.91
  11  -5 -19   12.65    7.14
  11   5 -19    8.13    7.94
 -11  -5  19    7.15    8.43
  11  -5 -20    2.13    5.23
  11   5 -20    4.51    7.89
 -11  -5  20   -0.13    7.50
  11  -5 -21   -3.26    6.47
  11   5 -21    5.95    8.17
 -11  -5  21   -2.35    6.46
  11  -5 -22    1.99    5.88
  11   5 -22    0.19    7.62
 -11  -5  22    5.57    8.58
  11   5 -23    7.33    9.62
 -11  -5  23   24.34    9.15
  11   5 -24   -3.09    8.40
 -11  -5  24    6.43    7.15
  11   5 -25    5.66    8.77
 -11  -5  25    7.74    8.71
  11   5 -26   -6.39    9.82
 -11  -5  26   -1.46    5.99
  11   5 -27    3.15    8.47
 -11  -5  27    4.37    7.43
  11   5 -28    2.51    9.64
 -11  -5  28   23.88    8.95
  11   5 -29   -1.77    8.63
 -11  -5  29    3.41    6.91
  11   5 -30    0.17    8.19
 -11  -5  30   -0.34    6.79
  11   5 -31    2.30    8.08
 -11  -5  31   -2.68    7.50
 -11  -5  32    9.63    7.86
  11  -6  -1   44.85   11.56
  11   6  -1    8.16    7.16
 -11  -6   1   11.16   12.11
  11  -6  -2   10.15    8.69
  11   6  -2   -1.87    5.47
 -11  -6   2    6.97   11.62
  11  -6  -3   15.96    9.21
  11   6  -3    3.54    5.55
 -11  -6   3   -2.78   12.56
  11  -6  -4   25.20   10.76
  11   6  -4   35.63    9.49
 -11  -6   4   14.98   13.25
  11  -6  -5    7.27    8.26
  11   6  -5    4.65    6.32
 -11  -6   5    2.36   12.44
  11  -6  -6   23.82    9.38
  11   6  -6    2.14    6.19
 -11  -6   6    2.57   11.36
  11  -6  -7    7.71    7.70
  11   6  -7    5.14    5.77
 -11  -6   7    2.45    7.68
 -11  -6   7   -1.80   11.76
  11  -6  -8    8.35    7.89
  11   6  -8   15.02    7.42
 -11  -6   8   14.60    8.16
 -11  -6   8    1.39    9.88
  11  -6  -9    1.07    6.88
  11   6  -9    5.01    7.59
 -11  -6   9   22.11    9.13
 -11  -6   9   -2.46   10.48
  11  -6 -10   14.59    7.91
 -11  -6  10   11.79    8.24
 -11  -6  10   -1.07   12.93
  11  -6 -11    2.48    8.02
 -11  -6  11    8.49    8.66
 -11  -6  11   -1.29   11.15
  11  -6 -12   -2.69    7.60
 -11  -6  12    2.92    7.28
  11  -6 -13    9.11    7.10
 -11  -6  13    5.91    7.61
  11  -6 -14    3.70    6.98
 -11  -6  14   23.85    9.41
  11  -6 -15   10.86    8.23
 -11  -6  15   18.46    8.35
  11  -6 -16   15.71    7.33
  11   6 -16    2.50    7.66
 -11  -6  16   25.85    9.70
  11  -6 -17    5.75    6.74
  11   6 -17   -2.84    7.02
 -11  -6  17   -2.16    7.70
  11  -6 -18    8.38    6.75
  11   6 -18    4.72    7.43
 -11  -6  18    6.52    6.40
  11  -6 -19    3.41    5.64
  11   6 -19   11.38    9.93
 -11  -6  19    6.44    7.81
  11  -6 -20    0.79    5.06
  11   6 -20    7.35    8.45
 -11  -6  20    1.14    7.57
  11  -6 -21    0.36    5.62
  11   6 -21    2.38    7.33
 -11  -6  21    9.25    7.86
  11   6 -22   -5.80    9.47
 -11  -6  22    0.67    7.25
  11   6 -23   -0.09    7.83
 -11  -6  23   -4.91    8.14
  11   6 -24   10.18    8.65
 -11  -6  24   -2.54    7.24
  11   6 -25   -7.39    9.75
 -11  -6  25    1.44    6.84
  11   6 -26    4.22    9.80
 -11  -6  26   19.89    8.73
  11   6 -27    5.25   10.10
 -11  -6  27   -0.96    6.45
  11   6 -28   -1.30    9.11
 -11  -6  28   -0.12    8.59
  11   6 -29   -5.63    9.91
 -11  -6  29   -1.64    7.69
  11   6 -30    2.79    9.46
  11   6 -31   -2.71    9.81
  11  -7  -1   -0.29    9.06
  11   7  -1    5.40    6.47
 -11  -7   1   -0.32   10.39
  11  -7  -2   27.01   11.53
  11   7  -2   38.60   10.00
 -11  -7   2   30.83   15.36
  11  -7  -3    0.15    7.46
  11   7  -3    2.30    5.70
 -11  -7   3    1.90    7.61
 -11  -7   3   -4.44    9.92
  11  -7  -4   21.32    9.56
  11   7  -4   13.88    7.64
 -11  -7   4   29.38   11.43
 -11  -7   4    1.46   11.81
  11  -7  -5    3.56    8.06
  11   7  -5    5.19    6.43
 -11  -7   5   -1.48    8.15
 -11  -7   5   -2.84   11.45
  11  -7  -6   22.52    9.81
  11   7  -6    8.59    7.75
 -11  -7   6   18.22    9.74
 -11  -7   6    5.44   10.96
  11  -7  -7    2.50    6.89
 -11  -7   7   -3.31    7.33
 -11  -7   7    6.87   12.00
  11  -7  -8   29.53   10.91
 -11  -7   8   40.89   11.40
 -11  -7   8    2.81   12.07
  11  -7  -9   21.41    9.94
 -11  -7   9   36.10   10.36
 -11  -7   9   17.79   12.47
  11  -7 -10    1.12    6.84
 -11  -7  10   -0.23    8.22
 -11  -7  10   11.79   11.63
  11  -7 -11    0.71    6.94
 -11  -7  11    1.81    7.36
 -11  -7  11   -3.62   10.34
  11  -7 -12    7.62    9.29
 -11  -7  12   33.65   10.33
  11  -7 -13    4.98    7.83
 -11  -7  13    8.85    7.81
  11  -7 -14    5.51    7.90
 -11  -7  14   10.93    9.03
  11  -7 -15   -3.63    7.38
 -11  -7  15    5.22    8.02
  11  -7 -16   -3.58    7.07
 -11  -7  16    8.13    7.92
  11  -7 -17    1.02    7.30
 -11  -7  17    6.15    8.97
  11  -7 -18    9.57    6.90
 -11  -7  18   -4.77    7.19
  11  -7 -19    7.62    5.96
 -11  -7  19    0.55    7.43
 -11  -7  20   -4.10    8.85
 -11  -7  21   10.73    7.36
 -11  -7  22    9.50    7.70
 -11  -7  23    2.59    6.46
  11   7 -24   -5.27    8.92
 -11  -7  24    3.50    6.52
  11   7 -25    5.78   10.05
 -11  -7  25   -1.21    6.94
  11   7 -26    7.69    9.92
 -11  -7  26   -1.43    7.16
  11   7 -27   -3.77    8.83
 -11  -7  27    7.95    7.24
  11   7 -28    6.12   10.05
  11   7 -29    4.23   10.24
  11   7 -30   -5.20   10.00
  11   7 -31   -2.20   10.13
  11  -8  -1   -1.69    7.61
  11   8  -1    0.03    6.40
 -11  -8   1   -0.13    7.12
 -11  -8   1    1.52   10.54
  11  -8  -2    9.41    8.13
 -11  -8   2    9.33    8.96
 -11  -8   2    5.73   11.23
  11  -8  -3   -4.58    7.95
 -11  -8   3   -0.70    6.53
 -11  -8   3   -7.96   13.40
  11  -8  -4   54.86   13.18
 -11  -8   4   29.83   11.51
 -11  -8   4   16.67   14.44
  11  -8  -5   -5.10    8.36
 -11  -8   5   -3.00    7.14
 -11  -8   5   -3.60   12.02
  11  -8  -6   23.52    9.60
 -11  -8   6   18.56    8.94
 -11  -8   6   -2.47   11.76
  11  -8  -7   -2.26    7.53
 -11  -8   7    5.97    6.08
 -11  -8   7    6.00   11.23
  11  -8  -8    5.19    7.11
 -11  -8   8    4.58    7.34
 -11  -8   8   -3.01   10.58
  11  -8  -9    7.30    7.44
 -11  -8   9    0.64    6.22
 -11  -8   9    1.43   11.39
  11  -8 -10    6.30    7.25
 -11  -8  10   22.00    9.66
 -11  -8  10   25.38   12.20
  11  -8 -11   -0.56    6.39
 -11  -8  11   -2.75    8.66
  11  -8 -12    4.50    7.17
 -11  -8  12   -2.00    6.34
  11  -8 -13    3.67    7.12
 -11  -8  13   -0.94    5.81
  11  -8 -14    2.06    6.10
 -11  -8  14   -0.30    6.48
  11  -8 -15    8.81    8.78
 -11  -8  15    7.59    8.18
  11  -8 -16   19.92    8.61
 -11  -8  16   20.03   10.60
  11  -8 -17    1.41    7.22
 -11  -8  17   -2.94    8.36
 -11  -8  18   -1.67    6.06
 -11  -8  19   -1.84    6.97
 -11  -8  20   20.30    9.79
 -11  -8  21   -2.47    6.89
 -11  -8  22   10.39    8.53
 -11  -8  23   -2.78    7.02
 -11  -8  24   10.15    8.00
 -11  -8  25   -2.29    7.27
  11  -9  -1    0.49    7.30
 -11  -9   1    5.19    7.32
 -11  -9   1    9.38   10.92
  11  -9  -2   39.08   12.50
 -11  -9   2   42.65   11.85
 -11  -9   2   29.08   17.11
  11  -9  -3   -2.46    7.27
 -11  -9   3    3.41    7.07
 -11  -9   3   -0.01   10.06
  11  -9  -4   23.00   10.76
 -11  -9   4   22.31    9.04
 -11  -9   4   -0.46   13.65
  11  -9  -5   -0.28    8.65
 -11  -9   5   -1.35    7.84
 -11  -9   5   -4.26   11.31
  11  -9  -6    5.66    9.07
 -11  -9   6    0.56    6.25
 -11  -9   6    9.73   10.48
  11  -9  -7   -1.62    7.58
 -11  -9   7   -3.80    6.94
 -11  -9   7    6.06   11.08
  11  -9  -8   27.00   10.77
 -11  -9   8   23.17    9.44
  11  -9  -9   -0.50    7.20
 -11  -9   9    4.75    6.62
  11  -9 -10   -1.82    7.08
 -11  -9  10    0.62    6.88
  11  -9 -11   -4.86    7.70
 -11  -9  11    0.15    6.91
  11  -9 -12   24.93    9.57
 -11  -9  12    5.68    7.03
  11  -9 -13    7.49    8.18
 -11  -9  13   -0.11    7.71
  11  -9 -14   12.95    8.84
 -11  -9  14   10.87    8.45
  11  -9 -15    8.32    7.72
 -11  -9  15   -0.20    5.33
  11  -9 -16   -5.07    7.15
 -11  -9  16   -1.10    6.33
 -11  -9  17   -4.09    7.95
 -11  -9  18   15.49    9.30
 -11  -9  19    1.10    7.10
 -11  -9  20    5.67    6.74
 -11  -9  21   -1.19    7.92
 -11  -9  22   18.90    8.94
  11 -10  -1   -1.87    7.16
 -11 -10   1   -0.70    6.62
 -11 -10   1    4.76   12.68
  11 -10  -2    8.27    8.26
 -11 -10   2   -3.56    7.62
 -11 -10   2   -2.91   10.25
  11 -10  -3   -2.07    8.57
 -11 -10   3   -0.06    7.18
 -11 -10   3   -9.83   12.73
  11 -10  -4    8.26    7.44
 -11 -10   4   11.64    7.10
 -11 -10   4   -4.99   11.98
  11 -10  -5   -3.53    8.51
 -11 -10   5    4.16    7.23
  11 -10  -6    0.47    8.17
 -11 -10   6   18.39    8.51
  11 -10  -7   -7.01    7.87
 -11 -10   7   -1.97    7.48
  11 -10  -8   22.30   10.18
 -11 -10   8    9.68    7.80
  11 -10  -9   -3.99    8.50
 -11 -10   9    4.10    7.25
  11 -10 -10    7.07    8.21
 -11 -10  10    8.34    8.04
  11 -10 -11    1.49    8.27
 -11 -10  11    8.20    7.89
  11 -10 -12   -4.11    8.34
 -11 -10  12    4.18    6.99
  11 -10 -13   -0.93    7.15
 -11 -10  13   -1.47    6.42
  11 -10 -14   20.27    9.73
 -11 -10  14   18.67    8.87
 -11 -10  15   -5.82    9.13
 -11 -10  16    0.05    7.04
 -11 -10  17    3.46    7.06
 -11 -10  18    5.07    6.96
 -11 -10  19   -0.07    6.84
  11 -11  -1    8.43    9.54
 -11 -11   1    8.72    7.39
 -11 -11   1    8.62   10.89
  11 -11  -2    3.12    9.98
 -11 -11   2   13.86    8.20
  11 -11  -3   -2.74    9.42
 -11 -11   3    4.11    7.51
  11 -11  -4   -2.05    6.90
 -11 -11   4    1.21    7.11
  11 -11  -5    0.17    7.77
 -11 -11   5   -3.46    7.28
  11 -11  -6   -1.93    8.14
 -11 -11   6   -1.29    7.20
  11 -11  -7    7.18    8.15
 -11 -11   7    2.05    6.85
  11 -11  -8   35.49   11.49
 -11 -11   8   22.07    9.68
  11 -11  -9    0.53    8.08
 -11 -11   9    0.60    6.87
  11 -11 -10    4.66    7.99
 -11 -11  10   -1.85    7.41
  11 -11 -11   -3.80    8.06
 -11 -11  11    3.12    6.92
  11 -11 -12   16.10   10.16
 -11 -11  12   24.03   10.10
 -11 -11  13   -2.21    8.62
 -11 -11  14    6.92    7.64
 -11 -11  15    5.41    7.46
 -11 -11  16    1.08    6.65
  11 -12  -1    0.64    8.45
 -11 -12   1    1.56    6.35
  11 -12  -2    1.42    8.31
 -11 -12   2    0.83    7.21
  11 -12  -3   -1.00    8.26
 -11 -12   3    3.97    6.74
  11 -12  -4    1.31    9.58
 -11 -12   4   15.43    8.02
  11 -12  -5   -4.87    8.09
 -11 -12   5    2.95    7.58
  11 -12  -6    2.02    8.63
 -11 -12   6   -2.78    7.39
  11 -12  -7   -6.90    7.86
 -11 -12   7    6.14    7.43
  11 -12  -8   -1.23    7.88
 -11 -12   8   -0.19    6.12
  11 -12  -9   -2.16    7.77
 -11 -12   9   -0.71    6.99
  11 -12 -10    4.91    8.56
 -11 -12  10    6.27    8.49
 -11 -12  11    3.45    8.87
 -11 -12  12    4.54    8.43
 -11 -12  13   -4.42    8.02
  11 -13  -1    4.79    8.41
 -11 -13   1   -0.49    7.34
  11 -13  -2   -2.29    9.47
 -11 -13   2   -0.83    7.21
  11 -13  -3    9.04    8.94
 -11 -13   3   -6.32    8.54
  11 -13  -4    9.87    9.04
 -11 -13   4    4.36    9.15
  11 -13  -5    3.06    7.77
 -11 -13   5   -7.40    8.29
  11 -13  -6    8.91    9.21
 -11 -13   6   -2.47    6.65
  11 -13  -7   -3.51    7.70
 -11 -13   7    1.47    7.10
  11 -13  -8    7.92    9.44
 -11 -13   8   28.94   10.40
 -11 -13   9    5.07    7.75
  11 -14  -1    8.20    8.99
 -11 -14   1   -4.27    7.61
  11 -14  -2   -2.49    8.27
 -11 -14   2    4.50    6.66
  11 -14  -3    1.57    8.67
 -11 -14   3   -2.75    6.74
  11 -14  -4    4.31    8.73
 -11 -14   4   17.65    9.20
  11 -14  -5   -2.98    7.98
 -11 -14   5    1.03    7.43
  11 -14  -6   -1.57    8.47
 -11 -14   6    0.11    7.55
  11 -14  -7   -1.53    8.13
 -11 -15   1    7.77    7.82
 -10   0   1   10.99   13.61
  10   0  -1    7.50    6.71
 -10   0   2   15.95   14.67
  10   0  -2   21.07    8.39
 -10   0   3   -7.94   12.22
  10   0  -3   -5.27    7.73
 -10   0   4   76.21   23.95
  10   0  -4  114.93   20.15
 -10   0   5   -3.93   10.65
  10   0  -5   -2.91    6.43
 -10   0   6   33.92   14.67
  10   0  -6   12.19    7.37
 -10   0   7   -3.05   12.97
  10   0  -7    1.34    5.23
 -10   0   8    8.27   11.18
  10   0  -8    9.36    6.99
 -10   0   9    5.00   12.10
  10   0  -9    0.00    6.11
  10   0  -9   -0.29   12.66
 -10   0  10   84.45   25.91
  10   0 -10  136.54   22.21
  10   0 -11   -1.34    5.53
  10   0 -12   -0.19    4.96
  10   0 -13   -1.43    5.71
  10   0 -14   16.54    7.56
  10   0 -15   -0.58    4.86
  10   0 -16   38.55   10.06
  10   0 -17    1.08    5.18
  10   0 -18   41.12   10.87
  10   0 -19   -4.53    6.07
  10   0 -20   50.77   11.89
  10   0 -21   -2.24    5.90
 -10   0  22    0.32    7.05
  10   0 -22    5.57    6.34
 -10   0  23   -1.62    7.12
  10   0 -23    0.21    5.11
 -10   0  24    1.54    7.86
 -10   0  25   -5.85    7.66
 -10   0  26    2.86    6.85
 -10   0  27   -0.89    6.25
 -10   0  28    0.55    5.94
 -10   0  29   -6.10    7.50
  10   0 -32    5.55    8.07
 -10   1   1   -6.32   12.06
  10  -1  -1   -2.29    6.86
  10   1  -1   -1.12    6.72
 -10  -1   1   -5.61   11.68
 -10   1   2  153.70   30.87
  10  -1  -2   98.55   25.26
  10   1  -2  166.59   26.12
 -10  -1   2  185.75   31.43
 -10   1   3   -0.23   11.99
  10  -1  -3    6.74    7.32
  10   1  -3    3.90    6.39
 -10  -1   3   28.70   13.54
 -10   1   4   -2.29   12.52
  10  -1  -4   -0.60    7.28
  10   1  -4    2.35    5.81
 -10  -1   4   -4.07   12.63
 -10   1   5   17.95   12.63
  10  -1  -5    4.02    7.20
  10   1  -5   14.61    6.48
 -10  -1   5   20.29   13.99
 -10   1   6   58.67   21.42
  10  -1  -6   88.19   17.41
  10   1  -6   92.31   17.42
 -10  -1   6   87.44   22.01
 -10   1   7   -0.01   10.22
  10  -1  -7    5.03    6.42
  10  -1  -7    6.02   11.52
  10   1  -7    8.72    5.24
 -10  -1   7   12.42   14.48
 -10   1   8   64.93   17.38
  10  -1  -8   44.72   12.24
  10  -1  -8   58.86   17.94
  10   1  -8   68.22   13.45
 -10  -1   8   35.43   16.62
 -10   1   9   -8.88   13.37
  10  -1  -9    5.07    5.75
  10   1  -9   -3.42    6.03
 -10  -1   9    8.33   11.35
  10  -1 -10    3.37    5.91
  10   1 -10    0.05    5.47
 -10  -1  10   -6.58   13.15
  10  -1 -11   16.20    7.89
  10   1 -11    6.75    6.20
 -10  -1  11    1.72   11.36
  10  -1 -12   76.55   15.90
  10   1 -12   79.54   15.80
  10  -1 -13   -1.23    5.57
  10   1 -13    6.67    5.57
  10  -1 -14   11.86    7.18
  10   1 -14    2.08    6.06
  10  -1 -15    0.95    5.39
  10   1 -15   -0.90    4.74
  10  -1 -16   30.32    9.30
  10   1 -16   26.70    8.55
  10  -1 -17    3.13    5.27
  10   1 -17   -2.69    5.13
  10  -1 -18   38.52    9.28
  10   1 -18   28.46    9.13
  10  -1 -19    1.38    5.57
  10   1 -19    1.15    4.50
  10  -1 -20    3.71    5.38
  10   1 -20    3.24    5.82
 -10  -1  20   -3.73    7.12
  10  -1 -21    3.52    5.28
  10   1 -21    4.96    5.92
 -10  -1  21   -1.69    6.93
  10  -1 -22   50.05   13.45
 -10  -1  22   96.75   16.90
  10  -1 -23   -0.96    5.72
 -10  -1  23   -2.44    7.35
 -10   1  24    0.82    7.55
  10  -1 -24   -0.10    5.25
 -10  -1  24    6.86    6.95
 -10   1  25   -2.27    6.79
 -10  -1  25   -0.96    7.22
 -10   1  26   10.00    7.56
 -10  -1  26   13.98    7.63
 -10   1  27   -0.21    5.80
 -10  -1  27   -0.37    7.37
 -10  -1  28    1.77    6.98
  10   1 -29    0.95    6.48
 -10  -1  29   -0.12    6.42
  10   1 -30   -4.91    7.24
 -10  -1  30   -3.56    6.37
  10   1 -31   -2.67    8.45
  10   1 -32    0.14    7.65
  10   1 -33   -3.88    7.71
 -10   2   1   -0.35   11.53
  10  -2  -1    2.12    6.78
  10   2  -1    0.00    6.04
 -10  -2   1    5.99   12.06
 -10   2   2    6.80   12.43
  10  -2  -2   -3.90    8.04
  10   2  -2    8.32    6.21
 -10  -2   2   -9.27   12.21
 -10   2   3    5.71   13.31
  10  -2  -3   -2.91    7.49
  10   2  -3   -5.85    6.45
 -10  -2   3   -4.57   12.11
 -10   2   4  108.68   28.65
  10  -2  -4  140.97   26.01
  10   2  -4  156.51   25.47
 -10  -2   4  139.51   29.41
 -10   2   5   28.25   15.96
  10  -2  -5   35.09   10.94
  10   2  -5   30.00    9.41
 -10  -2   5   29.64   15.43
 -10   2   6   30.58   13.71
  10  -2  -6   25.66    9.96
  10  -2  -6   29.27   14.42
  10   2  -6   36.04    9.56
 -10  -2   6   23.55   13.47
 -10   2   7   -1.48   11.35
  10  -2  -7    9.94    7.17
  10   2  -7   11.34    6.62
 -10  -2   7   18.99   14.14
  10  -2  -8   20.69    8.96
  10   2  -8   26.52    8.77
 -10  -2   8    9.86   13.64
  10  -2  -9    3.28    6.86
  10   2  -9    4.83    6.78
 -10  -2   9    6.32   10.98
  10  -2 -10   90.31   18.02
  10   2 -10   93.15   17.76
 -10  -2  10   88.48   22.39
  10  -2 -11   11.22    6.55
  10   2 -11    5.92    6.63
 -10  -2  11    2.15   10.14
  10  -2 -12    2.45    4.95
  10   2 -12    1.58    5.30
  10  -2 -13   -3.57    5.47
  10   2 -13   -1.84    5.82
  10  -2 -14   35.02    9.38
  10   2 -14   23.13    8.93
  10  -2 -15   17.19    7.60
  10   2 -15   28.06    8.57
  10  -2 -16    4.23    5.48
  10   2 -16    7.19    6.12
  10  -2 -17   -4.01    6.22
  10   2 -17    0.98    5.66
  10  -2 -18    9.76    5.96
 -10  -2  18    2.12    7.61
  10  -2 -19   -2.17    6.22
  10   2 -19    0.92    5.94
 -10  -2  19    4.27    7.94
  10  -2 -20   33.89   10.35
 -10  -2  20   58.51   13.28
  10  -2 -21   -1.64    5.35
 -10  -2  21    3.66    7.38
  10  -2 -22   -3.38    5.78
 -10  -2  22    7.43    7.51
  10  -2 -23   -2.89    5.83
 -10  -2  23   -4.57    7.86
  10  -2 -24   28.24    9.40
 -10  -2  24   28.86   10.00
 -10   2  25    2.04    6.71
  10  -2 -25    9.84    6.67
 -10  -2  25   -2.11    6.44
 -10   2  26   15.49    8.50
  10  -2 -26   20.69    8.14
 -10  -2  26   37.34   10.63
  10   2 -27   -4.85    7.15
 -10  -2  27    6.01    7.22
  10   2 -28    7.55    7.66
 -10  -2  28    8.03    7.64
  10   2 -29    6.89    7.67
 -10  -2  29   10.80    7.04
  10   2 -30    2.06    7.32
 -10  -2  30    1.39    6.54
  10   2 -31   -0.69    7.55
 -10  -2  31   -1.84    6.19
  10   2 -32    0.31    7.83
  10   2 -33   -3.88    8.15
 -10   3   1    7.00   13.33
  10  -3  -1   12.00    8.48
  10   3  -1    9.79    6.65
 -10   3   2   90.83   22.99
  10  -3  -2   98.71   19.21
  10   3  -2   79.29   16.92
 -10   3   3   65.57   19.13
  10  -3  -3   37.64   12.95
  10   3  -3   53.05   12.08
 -10   3   4    7.82   12.24
  10  -3  -4    5.44    7.38
  10  -3  -4   -9.56   13.41
  10   3  -4   -3.03    6.82
 -10  -3   4    3.12   12.78
 -10   3   5    2.33   11.06
  10  -3  -5    8.95    8.50
  10  -3  -5    4.37   11.31
  10   3  -5    7.17    6.37
 -10  -3   5   31.79   14.25
  10  -3  -6   24.21    9.62
  10   3  -6   29.38    8.30
 -10  -3   6   27.58   14.56
  10  -3  -7   16.07    8.76
  10   3  -7    8.17    6.68
 -10  -3   7   20.44   13.60
  10  -3  -8   92.32   17.74
  10   3  -8   94.86   17.11
 -10  -3   8   46.86   19.57
  10  -3  -9   -0.50    6.31
  10   3  -9    1.50    5.43
 -10  -3   9    2.60   11.47
  10  -3 -10   -3.15    6.18
  10   3 -10    0.27    5.93
 -10  -3  10   -0.67    9.09
  10  -3 -11    4.98    6.76
  10   3 -11   21.13    7.61
 -10  -3  11    0.30   11.47
  10  -3 -12   27.07    9.29
  10   3 -12   45.39   10.22
 -10  -3  12   37.41   14.79
  10  -3 -13    2.35    6.69
  10   3 -13   -0.10    5.37
  10  -3 -14    5.44    5.49
  10   3 -14   13.02    7.00
  10  -3 -15    0.09    5.30
  10   3 -15    9.57    6.55
 -10  -3  15    0.00    6.86
  10  -3 -16   16.96    7.78
  10   3 -16   26.84    9.71
 -10  -3  16   29.47   10.97
  10  -3 -17   21.20    7.82
  10   3 -17    8.58    7.49
 -10  -3  17   34.67   10.37
  10  -3 -18   23.04    7.67
 -10  -3  18   16.60    9.27
  10  -3 -19    7.99    6.82
 -10  -3  19   21.69    9.48
  10  -3 -20    3.86    5.45
 -10  -3  20    4.71    6.70
  10  -3 -21    2.21    6.21
 -10  -3  21   15.94    7.89
  10  -3 -22   30.97    8.85
 -10  -3  22   17.95    9.55
  10  -3 -23    7.02    5.66
 -10  -3  23    9.92    7.54
  10  -3 -24    1.88    5.07
  10   3 -24    1.10    8.04
 -10  -3  24   -1.08    5.87
  10  -3 -25    3.01    5.38
  10   3 -25    3.74    7.75
 -10  -3  25    2.10    7.31
  10   3 -26   10.92    8.24
 -10  -3  26    4.27    7.70
  10   3 -27    4.66    7.44
 -10  -3  27    4.68    7.64
  10   3 -28    6.72    9.34
 -10  -3  28    9.02    7.18
  10   3 -29   -2.93    7.79
 -10  -3  29   -6.20    7.92
  10   3 -30   -3.83    8.47
 -10  -3  30   10.01    7.30
  10   3 -31    5.50    7.58
 -10  -3  31   -0.13    6.28
  10   3 -32    9.86    9.51
 -10  -3  32    0.34    6.81
  10   3 -33    0.90    8.33
 -10  -3  33   -0.64    6.89
 -10   4   1    0.02   12.60
  10  -4  -1    1.56    5.75
  10   4  -1    3.38    5.78
 -10  -4   1    7.30   13.09
 -10   4   2    4.17   13.82
  10  -4  -2    1.61    6.70
  10   4  -2   -0.59    4.97
 -10   4   3    7.50   14.10
  10  -4  -3   19.83    9.15
  10   4  -3   10.06    7.22
  10  -4  -4   85.19   18.68
  10   4  -4   92.43   17.52
  10  -4  -5   23.78   11.21
  10   4  -5   50.33   10.60
  10  -4  -6   45.30   12.85
  10   4  -6   49.48   11.64
  10  -4  -7   -0.12    6.35
  10   4  -7   -1.89    5.45
 -10  -4   7    1.04   10.54
  10  -4  -8   72.32   15.26
  10   4  -8   54.28   13.17
 -10  -4   8   59.32   19.77
  10  -4  -9   13.61    8.34
  10   4  -9   12.24    7.03
 -10  -4   9    5.44   10.88
  10  -4 -10   34.72   10.23
  10   4 -10   13.47    7.72
 -10  -4  10   10.62   10.41
  10  -4 -11    6.46    7.16
  10   4 -11    5.08    7.40
 -10  -4  11    5.45    9.82
  10  -4 -12   -4.09    6.49
  10   4 -12    0.09    5.40
 -10  -4  12   -0.55   10.52
  10  -4 -13    3.10    6.55
  10   4 -13    1.78    6.22
 -10  -4  13   19.74    8.15
  10  -4 -14   17.99    7.75
  10   4 -14   16.79    8.23
 -10  -4  14   20.76    9.90
  10  -4 -15   10.80    6.75
 -10  -4  15   24.00    9.64
  10  -4 -16   20.90    7.71
 -10  -4  16   11.81    8.77
  10  -4 -17   -1.16    5.89
 -10  -4  17    0.46    6.07
  10  -4 -18   -3.45    5.81
 -10  -4  18    1.55    7.13
  10  -4 -19    5.48    6.07
 -10  -4  19   17.54    8.42
  10  -4 -20   28.35    7.96
  10   4 -20    7.03    7.75
 -10  -4  20   14.41    8.40
  10  -4 -21   22.84    7.89
  10   4 -21    8.79    9.22
 -10  -4  21   31.38    9.91
  10  -4 -22   -1.03    4.51
  10   4 -22    9.27    8.41
 -10  -4  22   -1.82    7.39
  10  -4 -23    0.35    4.52
  10   4 -23   22.43    9.20
  10  -4 -24   11.76    6.86
  10   4 -24   25.39   10.32
 -10  -4  24   34.98   10.63
  10   4 -25    7.31    8.01
 -10  -4  25   10.34    6.63
  10   4 -26    1.59    7.05
 -10  -4  26    4.16    7.39
  10   4 -27    1.40    7.58
 -10  -4  27   -1.88    7.63
  10   4 -28   -1.13    8.62
 -10  -4  28    3.52    7.48
  10   4 -29   -2.81    8.94
 -10  -4  29    0.01    6.77
  10   4 -30    4.21    8.85
 -10  -4  30    6.78    6.94
  10   4 -31    6.07    8.69
 -10  -4  31    4.29    6.62
  10   4 -32    4.67    8.08
 -10  -4  32   -2.60    7.25
  10   4 -33   12.55    9.13
 -10  -4  33    3.81    6.77
 -10  -4  34    4.80    6.87
  10  -5  -1   54.21   13.11
  10   5  -1   39.73   10.42
 -10  -5   1   18.62   15.86
  10  -5  -2  164.29   30.40
  10   5  -2  175.79   28.79
 -10  -5   2  139.74   32.40
  10  -5  -3   19.27    8.64
  10   5  -3    0.58    6.58
 -10  -5   3   44.25   15.54
  10  -5  -4   -4.35    7.73
  10   5  -4    2.65    6.26
 -10  -5   4   17.75   14.08
  10  -5  -5   10.57    8.02
  10   5  -5   -3.44    6.07
  10  -5  -6   29.49   10.54
  10   5  -6   29.88    9.33
  10  -5  -7   36.18   11.58
  10   5  -7   29.56    9.38
  10  -5  -8   41.74   11.49
  10   5  -8   19.97    8.37
  10  -5  -9    7.59    7.54
  10   5  -9    3.31    5.62
  10  -5 -10    3.13    7.21
  10   5 -10   -0.77    5.83
 -10  -5  10   -2.87    8.15
 -10  -5  10    1.88   11.66
  10  -5 -11    4.66    7.75
  10   5 -11   13.45    7.20
 -10  -5  11   28.62   10.48
 -10  -5  11   20.61   12.62
  10  -5 -12   26.64   10.06
 -10  -5  12   44.10   10.85
 -10  -5  12   25.17   13.65
  10  -5 -13   21.03    8.51
 -10  -5  13   22.57    9.08
 -10  -5  13    7.09   11.60
  10  -5 -14    0.59    6.16
 -10  -5  14    4.31    7.57
  10  -5 -15    4.86    6.04
  10   5 -15   11.79    7.67
 -10  -5  15    4.37    7.90
  10  -5 -16    0.00    5.12
  10   5 -16    0.89    8.16
 -10  -5  16    9.94    7.69
  10  -5 -17   19.30    7.96
  10   5 -17   34.63   11.61
 -10  -5  17   24.26    9.12
  10  -5 -18    6.85    7.01
  10   5 -18    7.55    7.99
 -10  -5  18   23.47    9.00
  10  -5 -19   -2.07    6.42
  10   5 -19   -0.25    6.39
 -10  -5  19    6.24    7.77
  10  -5 -20   -4.48    6.08
  10   5 -20   -0.96    7.22
 -10  -5  20    2.52    7.07
  10  -5 -21    0.16    5.42
  10   5 -21   10.12    8.15
 -10  -5  21   16.83    8.47
  10  -5 -22   20.47    7.39
  10   5 -22    9.35    8.93
 -10  -5  22   21.19    8.51
  10   5 -23   -0.70    7.91
 -10  -5  23    2.24    7.04
  10   5 -24   -1.36    7.43
 -10  -5  24    4.26    8.04
  10   5 -25    1.75    8.18
 -10  -5  25   -0.17    5.50
  10   5 -26    3.70    9.18
 -10  -5  26    2.20    6.83
  10   5 -27    9.64    9.29
 -10  -5  27   13.32    7.98
  10   5 -28    3.67    7.09
 -10  -5  28    8.32    6.97
  10   5 -29    9.59    9.75
 -10  -5  29    9.29    8.03
  10   5 -30    1.77    8.81
 -10  -5  30    3.91    7.95
  10   5 -31   -4.34    9.30
 -10  -5  31   -3.60    6.81
  10   5 -32    4.13    9.31
 -10  -5  32   -5.61    7.13
 -10  -5  33    9.40    8.26
 -10  -5  34    0.41    7.38
 -10  -5  35   -2.80    7.21
  10  -6  -1    0.01    7.63
  10   6  -1    2.05    6.29
 -10  -6   1   -2.22   10.41
  10  -6  -2    3.44    7.44
  10   6  -2    9.99    6.39
 -10  -6   2   -8.58   11.17
  10  -6  -3   19.51    8.64
  10   6  -3   15.17    7.33
 -10  -6   3   17.29   12.39
  10  -6  -4   18.14    9.18
  10   6  -4    8.56    6.71
 -10  -6   4   17.93   12.87
  10  -6  -5   13.47    8.23
  10   6  -5   14.53    6.77
 -10  -6   5    2.42   10.78
  10  -6  -6   31.73   11.48
  10   6  -6   38.90    9.66
 -10  -6   6   18.61   10.10
 -10  -6   6   21.85   14.03
  10  -6  -7    0.72    7.09
  10   6  -7   -1.17    5.15
 -10  -6   7   -2.65    7.62
 -10  -6   7   -1.04   11.11
  10  -6  -8   10.43    7.41
  10   6  -8   -1.38    6.08
 -10  -6   8   -0.68    7.61
 -10  -6   8   -3.09   11.07
  10  -6  -9   36.45   12.01
 -10  -6   9   50.85   13.13
  10  -6 -10   45.55   12.11
  10   6 -10   21.90   10.34
 -10  -6  10   43.22   11.23
  10  -6 -11    6.44    7.13
  10   6 -11    1.66    7.76
 -10  -6  11    7.89    7.95
  10  -6 -12   -3.03    7.30
 -10  -6  12    2.32    6.27
  10  -6 -13   16.18    9.05
 -10  -6  13    4.78    7.15
  10  -6 -14   -1.30    7.54
  10   6 -14   13.76    8.80
 -10  -6  14    3.41    6.57
  10  -6 -15   50.32   11.19
  10   6 -15    5.29    9.48
 -10  -6  15   32.32    9.45
  10  -6 -16   -4.90    6.62
  10   6 -16    4.74    7.31
 -10  -6  16   21.53    8.59
  10  -6 -17   -3.01    6.51
  10   6 -17    2.06    7.18
 -10  -6  17   -1.73    6.77
  10  -6 -18    9.81    6.76
  10   6 -18    2.42    8.75
 -10  -6  18   27.15    9.60
  10  -6 -19   21.90    7.97
  10   6 -19   23.14    9.64
 -10  -6  19   16.19    8.85
  10  -6 -20    7.36    6.62
  10   6 -20    4.76    7.90
 -10  -6  20    7.08    7.39
  10  -6 -21    4.12    5.35
  10   6 -21   -1.76    7.70
 -10  -6  21   13.88    8.50
  10   6 -22    0.15    8.41
 -10  -6  22   -0.00    6.62
  10   6 -23    0.70    9.64
 -10  -6  23   13.31    7.74
  10   6 -24    1.88    9.01
 -10  -6  24   -3.99    6.27
  10   6 -25   10.35    9.89
 -10  -6  25    3.85    6.52
  10   6 -26   14.22   10.37
 -10  -6  26    0.78    7.90
  10   6 -27   -1.09    8.68
 -10  -6  27    3.37    7.51
  10   6 -28   -0.81    8.72
 -10  -6  28   -5.59    7.78
  10   6 -29    9.14    9.48
 -10  -6  29    6.54    8.53
  10   6 -30    1.78    8.39
 -10  -6  30   -3.59    7.12
  10   6 -31   10.86    9.23
 -10  -6  31    1.74    7.33
  10   6 -32    0.88    8.16
 -10  -6  32   -1.01    6.60
 -10  -6  33    6.09    7.41
  10  -7  -1   96.28   17.02
  10   7  -1   43.53   13.18
 -10  -7   1   74.09   18.10
  10  -7  -2    4.86    7.83
  10   7  -2    4.96    6.45
 -10  -7   2   -2.10    8.06
 -10  -7   2    5.12   10.89
  10  -7  -3   28.71    9.89
  10   7  -3   16.55    7.75
 -10  -7   3   27.16    9.97
 -10  -7   3   20.88   13.26
  10  -7  -4    2.67    6.95
  10   7  -4    0.44    6.77
 -10  -7   4   10.63    7.93
 -10  -7   4   -5.98   10.15
  10  -7  -5   51.14   11.43
 -10  -7   5   22.46   10.22
 -10  -7   5    9.02   14.16
  10  -7  -6   12.57    7.67
 -10  -7   6    8.09    7.10
 -10  -7   6    3.67    9.96
  10  -7  -7   42.96   11.50
 -10  -7   7   22.44    9.71
 -10  -7   7    3.76   11.84
  10  -7  -8    3.65    7.80
 -10  -7   8    9.87    6.63
 -10  -7   8   33.12   14.12
  10  -7  -9   -0.95    7.40
 -10  -7   9    4.00    6.51
 -10  -7   9   -1.15   10.94
  10  -7 -10    2.70    7.37
 -10  -7  10    0.04    6.63
 -10  -7  10   -5.45   10.79
  10  -7 -11    2.90    7.09
 -10  -7  11    8.82    7.73
 -10  -7  11    9.02   10.38
  10  -7 -12    4.38    7.06
 -10  -7  12    2.13    5.70
  10  -7 -13   29.18   10.55
 -10  -7  13   36.09   11.35
  10  -7 -14   -3.58    6.77
 -10  -7  14    2.86    6.90
  10  -7 -15   -5.70    7.29
 -10  -7  15   -1.85    6.76
  10  -7 -16   -3.14    6.99
  10   7 -16   -0.46    8.80
 -10  -7  16   10.07    7.68
  10  -7 -17   16.38    8.50
  10   7 -17   35.18   11.98
 -10  -7  17   46.35   11.62
  10  -7 -18   -4.96    6.09
  10   7 -18   -2.88    7.50
 -10  -7  18    0.55    6.89
  10  -7 -19   -3.17    5.55
  10   7 -19    5.95    8.79
 -10  -7  19    6.29    6.72
  10   7 -20    6.33    8.44
 -10  -7  20    7.28    7.31
  10   7 -21   -4.35    8.93
 -10  -7  21   21.89    8.55
  10   7 -22    1.92    8.33
 -10  -7  22    1.92    6.68
  10   7 -23    2.56    9.60
 -10  -7  23   12.39    7.55
  10   7 -24    3.41    8.50
 -10  -7  24    6.59    6.90
  10   7 -25   -2.57    8.67
 -10  -7  25   -0.00    7.81
  10   7 -26    8.58    9.43
 -10  -7  26   -0.32    6.41
  10   7 -27   -0.53    7.69
 -10  -7  27   26.33    9.40
  10   7 -28    1.73    8.41
 -10  -7  28    1.99    6.86
  10   7 -29    6.72    9.48
 -10  -7  29   -0.45    7.83
  10   7 -30   -1.51    9.24
 -10  -7  30   -3.41    7.90
  10   7 -31    8.83    9.70
  10   7 -32    3.17    9.25
  10  -8  -1    9.76    7.70
 -10  -8   1   -2.56    7.27
 -10  -8   1    1.63   10.25
  10  -8  -2   11.65    8.97
 -10  -8   2   -4.29    7.42
 -10  -8   2    2.41   12.61
  10  -8  -3   13.98    9.15
 -10  -8   3   11.71    8.06
 -10  -8   3   28.60   13.82
  10  -8  -4   24.87    9.08
 -10  -8   4   12.37    7.51
 -10  -8   4    3.49   10.53
  10  -8  -5   32.21   11.25
 -10  -8   5   46.50   11.41
 -10  -8   5   33.52   15.51
  10  -8  -6    3.68    7.62
 -10  -8   6    0.59    7.31
 -10  -8   6   -0.43   11.23
  10  -8  -7    0.46    7.27
 -10  -8   7   13.53    7.62
 -10  -8   7   -9.94   12.07
  10  -8  -8   -3.71    7.53
 -10  -8   8    3.38    6.84
 -10  -8   8   -3.11   10.70
  10  -8  -9   19.35    9.39
 -10  -8   9   12.74    7.98
  10  -8 -10    1.87    7.26
 -10  -8  10    7.02    7.56
  10  -8 -11   17.95    9.76
 -10  -8  11   36.38   10.37
  10  -8 -12    0.70    8.71
 -10  -8  12    1.96    6.73
  10  -8 -13   -1.90    7.14
 -10  -8  13    0.13    7.22
  10  -8 -14    3.64    6.76
 -10  -8  14   -0.57    7.02
  10  -8 -15   13.40    8.49
 -10  -8  15   21.49    8.75
  10  -8 -16   -1.35    6.34
 -10  -8  16    1.88    6.21
  10  -8 -17    2.59    6.40
 -10  -8  17   -5.51    6.93
 -10  -8  18    1.36    7.03
 -10  -8  19   15.08    8.78
 -10  -8  20    5.01    6.75
 -10  -8  21   -1.36    7.32
 -10  -8  22   -0.56    7.94
 -10  -8  23    7.86    7.40
 -10  -8  24    0.49    7.21
 -10  -8  25    1.80    7.34
  10   8 -26   12.32   10.40
 -10  -8  26   -3.18    7.40
  10   8 -27    2.52    9.68
 -10  -8  27   -0.63    7.09
  10   8 -28   -1.97    8.95
 -10  -8  28   -1.27    7.48
  10   8 -29   -3.16    9.72
  10   8 -30   -0.88   10.24
  10   8 -31   -0.47    9.84
  10   8 -32    7.24   10.78
  10  -9  -1   24.56   10.06
 -10  -9   1   46.77   10.95
 -10  -9   1   12.19   12.39
  10  -9  -2    2.25    8.41
 -10  -9   2    7.73    7.09
 -10  -9   2   -5.58   10.75
  10  -9  -3   35.68   10.58
 -10  -9   3   30.86   10.21
 -10  -9   3   19.02   13.83
  10  -9  -4    9.43    8.10
 -10  -9   4    1.22    6.35
 -10  -9   4    0.71    9.46
  10  -9  -5    4.89    8.26
 -10  -9   5   35.37   10.11
 -10  -9   5   34.09   13.98
  10  -9  -6   -0.80    7.32
 -10  -9   6    8.07    7.41
 -10  -9   6   -9.27   12.39
  10  -9  -7   38.55   11.55
 -10  -9   7   31.08   10.52
  10  -9  -8    8.31    8.50
 -10  -9   8   12.12    7.70
  10  -9  -9    7.91    8.02
 -10  -9   9    0.50    5.85
  10  -9 -10    4.84    7.63
 -10  -9  10   -0.42    6.04
  10  -9 -11    6.18    7.67
 -10  -9  11    2.93    6.56
  10  -9 -12   -3.49    7.41
 -10  -9  12   -4.12    6.84
  10  -9 -13    6.91    8.14
 -10  -9  13   10.08    7.24
  10  -9 -14   -0.58    7.11
 -10  -9  14    3.47    7.29
  10  -9 -15   -2.20    6.87
 -10  -9  15   -4.15    6.71
  10  -9 -16    5.28    7.42
 -10  -9  16   -1.78    7.22
 -10  -9  17   46.00   12.58
 -10  -9  18   12.56    8.06
 -10  -9  19   -5.43    8.00
 -10  -9  20   -2.45    6.70
 -10  -9  21   10.63    9.30
 -10  -9  22   -5.17    8.49
 -10  -9  23   15.20    9.12
 -10  -9  24   -8.64    8.59
 -10  -9  25   -0.32    6.68
 -10  -9  26    1.20    7.76
  10 -10  -1    2.46    7.43
 -10 -10   1   11.02    6.70
 -10 -10   1    2.04   11.99
  10 -10  -2   -1.01    7.76
 -10 -10   2    3.02    6.86
 -10 -10   2   -1.44    9.85
  10 -10  -3    3.85    7.03
 -10 -10   3   11.45    7.14
 -10 -10   3    6.67   12.56
  10 -10  -4    0.19    7.96
 -10 -10   4    6.62    7.86
  10 -10  -5   29.31   10.40
 -10 -10   5   21.74    8.98
  10 -10  -6    1.33    7.15
 -10 -10   6    6.57    6.72
  10 -10  -7   -1.26    7.79
 -10 -10   7   10.44    7.76
  10 -10  -8   -5.29    7.75
 -10 -10   8   -3.21    7.01
  10 -10  -9   19.61   10.06
 -10 -10   9   11.93    8.53
  10 -10 -10   -4.14    8.43
 -10 -10  10   -0.00    5.92
  10 -10 -11    1.27    7.75
 -10 -10  11    5.31    7.67
  10 -10 -12   -5.24    8.56
 -10 -10  12    0.37    7.43
  10 -10 -13   25.56   11.50
 -10 -10  13   59.92   13.23
  10 -10 -14    6.03    7.83
 -10 -10  14    4.01    6.93
 -10 -10  15   10.52    8.49
 -10 -10  16    1.33    7.09
 -10 -10  17    1.29    7.70
 -10 -10  18   -2.41    7.09
 -10 -10  19    0.24    7.64
 -10 -10  20    0.13    7.94
 -10 -10  21   -0.00    7.47
 -10 -10  22   -1.33    7.78
 -10 -10  23   10.74    7.65
  10 -11  -1    4.02    8.56
 -10 -11   1   17.37    8.98
  10 -11  -2    8.46    8.20
 -10 -11   2    0.67    6.67
  10 -11  -3    2.45    7.45
 -10 -11   3   17.67    8.26
  10 -11  -4   -3.83    8.04
 -10 -11   4    0.23    6.94
  10 -11  -5    0.45    7.93
 -10 -11   5    6.03    6.66
  10 -11  -6   -4.45    7.39
 -10 -11   6   -1.15    7.96
  10 -11  -7   39.30   12.69
 -10 -11   7   37.12   11.31
  10 -11  -8   13.80    8.79
 -10 -11   8    2.21    7.31
  10 -11  -9   -3.74    6.85
 -10 -11   9    0.67    6.47
  10 -11 -10   -1.04    7.57
 -10 -11  10   12.46    8.91
  10 -11 -11   10.37    8.61
 -10 -11  11   11.09    9.73
  10 -11 -12   -0.79    7.26
 -10 -11  12    0.79    6.84
 -10 -11  13    5.38    8.32
 -10 -11  14    4.82    7.13
 -10 -11  15   -5.01    7.18
 -10 -11  16    5.25    7.81
 -10 -11  17   13.70    8.60
 -10 -11  18    1.17    6.84
 -10 -11  19   11.73    8.28
 -10 -11  20    1.32    7.10
  10 -12  -1    6.05    8.54
 -10 -12   1   -4.07    6.24
  10 -12  -2    3.17    8.75
 -10 -12   2   -0.11    5.89
  10 -12  -3    7.88    8.05
 -10 -12   3    5.84    7.38
  10 -12  -4   -3.30    7.16
 -10 -12   4    2.79    7.06
  10 -12  -5   18.61   10.34
 -10 -12   5   21.40    9.17
  10 -12  -6   -1.57    7.67
 -10 -12   6   -0.21    5.62
  10 -12  -7    0.48    7.19
 -10 -12   7   -3.23    7.44
  10 -12  -8    1.52    6.90
 -10 -12   8   -0.63    6.70
  10 -12  -9   12.97    9.11
 -10 -12   9    2.16    6.54
  10 -12 -10   -0.65    7.05
 -10 -12  10   14.89    8.34
 -10 -12  11    0.14    5.96
 -10 -12  12   -2.17    7.10
 -10 -12  13    5.22    7.37
 -10 -12  14    0.33    6.65
 -10 -12  15   13.26    8.98
 -10 -12  16   -6.86    8.01
 -10 -12  17   -4.42    7.10
  10 -13  -1    4.71    7.97
 -10 -13   1    0.55    7.24
  10 -13  -2    0.30    8.05
 -10 -13   2    3.59    6.99
  10 -13  -3   -3.05    8.08
 -10 -13   3    7.00    6.92
  10 -13  -4   -4.69    8.97
 -10 -13   4   -2.95    7.07
  10 -13  -5    8.01    7.93
 -10 -13   5   13.60    8.27
  10 -13  -6   -3.90    8.15
 -10 -13   6   -0.43    7.03
  10 -13  -7    4.77    8.24
 -10 -13   7    3.68    7.44
  10 -13  -8   -0.43    7.53
 -10 -13   8    0.65    7.01
  10 -13  -9    3.23    8.20
 -10 -13   9    7.71    7.16
 -10 -13  10   -1.25    7.26
 -10 -13  11    7.39    9.14
 -10 -13  12    5.75    7.02
 -10 -13  13   11.57    8.77
 -10 -13  14    2.89    7.92
  10 -14  -1   -1.71    7.32
 -10 -14   1    1.19    7.42
  10 -14  -2   -2.60    8.91
 -10 -14   2   -4.81    7.46
  10 -14  -3    4.51    9.36
 -10 -14   3    1.14    7.08
  10 -14  -4    3.92    8.16
 -10 -14   4    7.42    7.97
  10 -14  -5   -7.14    8.37
 -10 -14   5    7.13    7.94
  10 -14  -6    8.79    8.81
 -10 -14   6    2.25    7.43
  10 -14  -7   -6.99    8.85
 -10 -14   7   -3.48    8.17
 -10 -14   8   26.84   10.28
 -10 -14   9    4.26    7.22
 -10 -14  10    5.16    7.40
  10 -15  -1   -2.68    8.51
 -10 -15   1   16.93    7.96
  10 -15  -2    2.06    8.71
 -10 -15   2    7.00    7.92
  10 -15  -3   -2.52    8.49
 -10 -15   3   -4.26    6.63
  10 -15  -4   -1.35    8.38
 -10 -15   4   -0.89    7.16
  10 -15  -5    1.54    7.73
 -10 -15   5   -2.44    6.60
 -10 -15   6    6.25    8.44
  10 -16  -3   -4.68    8.73
  -9   0   1   24.09   12.93
  -9   0   2   -5.67   10.21
  -9   0   3  120.35   25.83
  -9   0   4    7.29   11.08
   9   0  -4   -4.18   10.23
  -9   0   5   55.91   14.63
   9   0  -5   14.26   12.94
  -9   0   6    1.15   11.00
   9   0  -6   -1.66    5.59
   9   0  -6    1.57   10.96
  -9   0   7  132.18   29.78
   9   0  -7  154.44   25.94
   9   0  -7  145.38   30.31
  -9   0   8    9.34   10.91
   9   0  -8   -0.51    5.96
   9   0  -8   -1.17   11.15
  -9   0   9   23.38   14.02
   9   0  -9   61.10   11.51
   9   0  -9   53.93   16.69
  -9   0  10    0.11    9.64
   9   0 -10    2.60    5.04
   9   0 -10   -0.70   11.07
  -9   0  11   16.60   12.33
   9   0 -11   18.79    6.99
   9   0 -11   13.16   11.10
  -9   0  12    5.02   11.65
   9   0 -12   -0.95    6.08
   9   0 -12    1.79   12.73
   9   0 -13   89.32   17.29
   9   0 -14    2.81    4.67
   9   0 -15   30.71    9.02
   9   0 -16    3.00    5.19
   9   0 -17   27.38    8.28
   9   0 -18   -2.67    4.74
   9   0 -19   64.26   13.91
   9   0 -20    9.95    6.37
  -9   0  21   39.79    9.84
   9   0 -21   10.39    7.14
  -9   0  22   -1.02    6.52
   9   0 -22   -3.53    5.38
  -9   0  23   80.41   16.96
  -9   0  24   -0.19    6.52
  -9   0  25   38.61   10.91
  -9   0  26    1.28    5.29
  -9   0  27   -0.56    5.14
  -9   0  28   -4.46    6.72
  -9   0  29    5.87    6.89
   9   0 -31   -0.01    5.79
   9   0 -32   -2.82    6.04
   9   0 -33   22.53    8.84
   9   0 -34    4.57    7.54
  -9   1   1  457.80   68.54
  -9  -1   1  353.29   66.64
  -9   1   2   14.72   12.36
   9  -1  -2   11.48   11.16
  -9  -1   2    5.26   10.49
  -9   1   3    0.99   10.65
   9  -1  -3   -7.35   10.53
  -9  -1   3   13.01   11.79
  -9   1   4   43.26   15.21
   9  -1  -4   27.22   14.95
  -9  -1   4   69.19   16.30
  -9   1   5  149.75   27.72
   9  -1  -5  146.25   28.22
   9   1  -5  129.87   22.87
  -9  -1   5   95.92   26.10
  -9   1   6    2.32   10.32
   9  -1  -6   -4.78   10.24
   9   1  -6    3.40    5.18
   9   1  -6   -1.53   11.20
  -9  -1   6   -0.46   11.24
  -9   1   7   35.38   14.30
   9  -1  -7   58.72   11.18
   9  -1  -7   35.97   14.25
   9   1  -7   42.26   10.20
   9   1  -7   29.24   13.79
  -9  -1   7   20.83   14.17
  -9   1   8    1.99   12.37
   9  -1  -8   -1.02    5.63
   9  -1  -8    1.77   10.45
   9   1  -8    0.24    4.73
   9   1  -8   -1.89    9.88
  -9  -1   8    5.56   10.61
  -9   1   9   23.31   12.96
   9  -1  -9   12.53    6.88
   9  -1  -9   12.01   12.35
   9   1  -9   11.37    6.81
   9   1  -9   41.79   14.54
  -9  -1   9   10.16   11.39
  -9   1  10    5.56   10.44
   9  -1 -10    2.66    5.08
   9  -1 -10   -1.43   10.90
   9   1 -10   -5.93    6.09
   9   1 -10   18.14   11.59
  -9  -1  10   -4.91    9.53
  -9   1  11   72.76   22.72
   9  -1 -11  113.21   19.83
   9  -1 -11  134.60   25.53
   9   1 -11   78.13   18.65
   9   1 -11  154.94   26.03
  -9  -1  11  137.16   24.65
   9  -1 -12    5.41    5.39
   9   1 -12   -0.14    5.01
   9   1 -12   -3.15   10.19
  -9  -1  12    0.69   10.66
   9  -1 -13    5.09    5.46
   9   1 -13    1.20    5.61
  -9  -1  13    4.06   10.70
   9  -1 -14    5.95    5.95
   9   1 -14    2.85    5.41
   9  -1 -15   85.43   17.10
   9   1 -15   91.88   17.23
   9  -1 -16   26.33    7.44
   9   1 -16   13.71    7.26
   9  -1 -17   52.64   11.20
   9   1 -17   39.82   11.06
   9  -1 -18    0.86    5.32
   9   1 -18    1.77    5.45
   9  -1 -19    1.48    5.38
   9   1 -19    2.67    5.60
  -9  -1  19    8.27    8.06
   9  -1 -20   17.61    6.53
   9   1 -20    5.78    5.99
  -9  -1  20    9.44    7.52
   9  -1 -21  107.10   18.94
  -9  -1  21   87.94   19.33
   9  -1 -22   -0.59    5.12
  -9  -1  22    1.54    6.76
  -9   1  23   15.27    7.74
   9  -1 -23    5.29    5.44
  -9  -1  23   -0.59    6.52
  -9   1  24   -5.00    7.94
  -9  -1  24    4.46    6.22
  -9   1  25    4.97    7.22
  -9  -1  25   10.91    6.73
  -9   1  26    2.52    6.23
  -9  -1  26    1.95    6.90
  -9   1  27   26.13    9.07
  -9  -1  27   29.61    9.31
  -9   1  28   -0.85    6.48
   9   1 -28   -0.63    6.39
  -9  -1  28    0.36    5.65
   9   1 -29   -0.04    6.77
  -9  -1  29    1.15    6.60
   9   1 -30    0.00    6.66
  -9  -1  30    6.46    7.18
   9   1 -31   10.28    7.97
   9   1 -32   -2.09    6.58
   9  -1 -33    8.28    7.22
   9   1 -33    2.86    7.79
   9  -1 -34   -1.40    6.97
   9   1 -34   -0.70    7.28
  -9   2   1   40.74   15.71
   9  -2  -1   35.82   12.00
   9  -2  -1  110.84   19.30
  -9  -2   1   48.59   16.35
  -9   2   2   12.12   10.98
   9  -2  -2   11.37    8.19
   9  -2  -2    7.10   11.40
  -9  -2   2   12.46   10.52
  -9   2   3  152.34   28.72
   9  -2  -3  137.99   24.35
   9  -2  -3  131.71   27.46
   9   2  -3  129.63   23.24
  -9  -2   3  104.12   26.09
  -9   2   4   -3.13   10.32
   9  -2  -4    2.25    7.58
   9  -2  -4   24.63   13.40
   9   2  -4    0.30    5.08
  -9  -2   4   -5.61   11.74
  -9   2   5    2.69   10.49
   9  -2  -5    9.91    8.36
   9  -2  -5   15.80   12.33
   9   2  -5   13.52    6.81
  -9  -2   5    9.94   11.28
  -9   2   6    6.32   11.01
   9  -2  -6    2.03    6.49
   9  -2  -6    6.97   11.65
   9   2  -6   -3.14    6.26
  -9  -2   6    5.04   10.44
  -9   2   7   38.88   16.45
   9  -2  -7   52.59   14.01
   9  -2  -7   40.70   16.99
   9   2  -7   89.23   14.28
  -9  -2   7   99.93   19.49
  -9   2   8   30.76   13.97
   9  -2  -8   52.23   10.82
   9  -2  -8   23.28   14.13
   9   2  -8   36.31    9.53
  -9  -2   8   33.33   13.80
  -9   2   9   15.79   13.14
   9  -2  -9   42.27   10.60
   9  -2  -9   20.80   14.15
   9   2  -9   41.00    9.41
   9   2  -9   35.82   13.91
  -9  -2   9   44.83   14.54
  -9   2  10   -0.02    8.82
   9  -2 -10    1.12    5.23
   9  -2 -10    0.76   12.03
   9   2 -10   -0.88    5.36
   9   2 -10    0.44   11.50
  -9  -2  10   -5.57   11.29
   9  -2 -11   -4.54    6.23
   9   2 -11    1.54    4.38
   9   2 -11   -2.97    9.76
  -9  -2  11   14.03   11.32
   9  -2 -12   12.80    6.42
   9   2 -12   17.57    6.79
   9   2 -12   10.28   12.27
  -9  -2  12   24.89   12.42
   9  -2 -13   53.86   11.57
   9   2 -13   47.88   11.71
   9   2 -13   66.84   17.92
  -9  -2  13   36.11   15.50
   9  -2 -14   28.47    9.01
   9   2 -14   29.25    8.89
   9  -2 -15   14.20    6.10
   9   2 -15    7.84    7.25
   9  -2 -16   -3.55    5.80
   9   2 -16   -1.05    4.65
   9  -2 -17   24.56    9.30
   9   2 -17   56.72   11.82
  -9  -2  17   65.14   13.09
   9  -2 -18   -4.59    5.51
   9   2 -18   -0.19    5.75
  -9  -2  18   -1.73    6.85
   9  -2 -19   85.61   17.69
  -9  -2  19  108.03   19.67
   9  -2 -20    6.59    5.90
  -9  -2  20    8.91    7.47
   9  -2 -21    8.14    6.37
  -9  -2  21    9.44    8.19
   9  -2 -22    8.08    5.68
  -9  -2  22   14.60    8.10
   9  -2 -23   48.34   12.57
  -9  -2  23   76.65   14.57
  -9   2  24    7.57    7.26
   9  -2 -24   -2.29    6.28
  -9  -2  24    7.14    6.38
  -9   2  25   10.58    7.05
   9  -2 -25   10.48    6.73
   9   2 -25    6.21    7.24
  -9  -2  25    6.76    7.82
  -9   2  26   -2.18    5.86
   9   2 -26   -1.07    6.23
  -9  -2  26   -1.70    6.95
   9   2 -27    8.00    7.58
  -9  -2  27    1.82    6.31
   9   2 -28   -3.78    7.56
  -9  -2  28   -2.92    6.42
   9   2 -29   13.14    8.41
  -9  -2  29   13.60    8.83
   9   2 -30   -0.77    7.17
  -9  -2  30    7.86    6.87
   9   2 -31    1.61    7.61
  -9  -2  31   10.73    6.94
   9   2 -32   -1.04    7.57
  -9  -2  32    5.33    7.04
   9   2 -33   -2.90    7.83
   9   2 -34   -4.11    8.80
  -9   3   1  188.49   35.96
   9  -3  -1  193.51   32.11
   9  -3  -1  188.51   34.88
   9   3  -1  177.14   30.64
  -9  -3   1  157.43   34.26
  -9   3   2   63.91   18.28
   9  -3  -2   51.16   12.35
   9  -3  -2   22.98   13.70
   9   3  -2   43.16   10.25
  -9  -3   2   50.23   16.50
  -9   3   3   -5.17   11.12
   9  -3  -3    1.01    6.25
   9  -3  -3    9.17   10.63
   9   3  -3    1.57    6.20
  -9  -3   3   -3.89   11.28
  -9   3   4   -1.89   10.49
   9  -3  -4    5.58    7.39
   9  -3  -4   -1.37   10.17
   9   3  -4    7.07    5.75
  -9  -3   4    6.36   11.67
  -9   3   5   44.44   16.98
   9  -3  -5   89.27   14.75
   9  -3  -5   66.58   18.28
   9   3  -5   53.38   12.76
  -9  -3   5   44.19   15.79
  -9   3   6   33.65   14.48
   9  -3  -6   46.26   11.86
   9  -3  -6   38.02   15.15
   9   3  -6   56.45   10.96
  -9  -3   6   23.93   14.51
  -9   3   7   32.92   13.48
   9  -3  -7   16.35    8.37
   9  -3  -7   48.88   15.78
   9   3  -7   23.65    7.43
  -9  -3   7    7.88   12.02
  -9   3   8   -3.19   10.20
   9  -3  -8    0.07    6.35
   9  -3  -8   -9.27   13.72
   9   3  -8    7.92    5.58
  -9  -3   8   -0.26   11.19
   9  -3  -9    4.20    6.59
   9   3  -9   22.84    6.66
  -9  -3   9    9.35    9.75
   9  -3 -10    1.61    6.37
   9   3 -10    7.58    6.36
  -9  -3  10    5.78   10.47
   9  -3 -11  150.08   25.77
   9   3 -11  132.90   25.16
  -9  -3  11  153.72   29.80
   9  -3 -12   39.18   10.28
   9   3 -12   35.95   10.21
  -9  -3  12   34.40   14.72
   9  -3 -13   15.21    6.93
   9   3 -13   11.06    6.74
  -9  -3  13    6.09    9.92
   9  -3 -14    7.48    6.17
   9   3 -14   -0.97    5.60
  -9  -3  14    3.29    7.17
  -9  -3  14   -2.06    9.72
   9  -3 -15   86.24   15.12
   9   3 -15   56.84   14.49
  -9  -3  15   71.45   16.17
   9  -3 -16   15.26    7.28
  -9  -3  16   27.63    9.55
   9  -3 -17   31.76    8.88
  -9  -3  17   36.00   10.74
   9  -3 -18   -3.05    5.33
  -9  -3  18    4.98    7.19
   9  -3 -19   -2.86    5.32
  -9  -3  19   -4.11    6.51
   9  -3 -20   12.03    6.47
  -9  -3  20    7.60    7.03
   9  -3 -21   48.70   12.01
  -9  -3  21   67.25   14.38
   9  -3 -22    1.90    4.86
   9   3 -22   25.92    9.62
  -9  -3  22   10.06    7.61
   9  -3 -23    9.29    6.38
   9   3 -23    8.69    7.61
  -9  -3  23    8.00    6.70
   9  -3 -24    1.71    5.52
   9   3 -24    6.56    6.82
  -9  -3  24   -3.78    6.47
   9  -3 -25   14.73    6.94
   9   3 -25    1.71    8.89
  -9  -3  25   27.51    8.57
   9   3 -26    8.90    7.21
  -9  -3  26    2.23    6.63
   9   3 -27    5.96    8.56
  -9  -3  27   11.56    7.53
   9   3 -28   -2.82    7.92
  -9  -3  28    9.19    7.05
   9   3 -29    9.15    8.03
  -9  -3  29   -2.24    6.50
   9   3 -30   -6.22    8.88
  -9  -3  30   -4.14    6.67
   9   3 -31   11.91    9.65
  -9  -3  31   11.85    8.29
   9   3 -32    3.72    7.42
  -9  -3  32   -2.71    6.44
   9   3 -33   -0.27    8.63
  -9  -3  33    7.56    7.52
   9   3 -34   -3.17    7.21
  -9   4   1   -8.74   14.01
   9  -4  -1    0.04    6.60
   9  -4  -1   -3.42   10.72
   9   4  -1    0.23    5.12
  -9   4   2   41.76   16.22
   9  -4  -2   62.84   12.94
   9  -4  -2   45.11   15.69
   9   4  -2   26.24    9.23
  -9  -4   2   54.06   16.03
  -9   4   3   44.86   17.61
   9  -4  -3   67.11   14.23
   9  -4  -3   44.41   17.96
   9   4  -3   60.91   12.62
  -9  -4   3   67.57   18.03
  -9   4   4   25.10   16.26
   9  -4  -4   70.81   13.88
   9  -4  -4   58.19   18.27
   9   4  -4   45.30   11.08
  -9  -4   4   51.06   16.70
  -9   4   5   83.82   21.41
   9  -4  -5   97.51   17.65
   9  -4  -5   90.39   21.65
   9   4  -5   66.51   15.44
  -9  -4   5   78.98   20.34
  -9   4   6   -0.87   10.50
   9  -4  -6    4.01    7.77
   9  -4  -6   -6.61   11.94
   9   4  -6    4.80    5.43
  -9  -4   6   -2.64   10.33
   9  -4  -7   68.58   16.42
   9   4  -7   92.27   15.88
  -9  -4   7   56.64   18.69
   9  -4  -8   84.08   17.78
   9   4  -8   76.89   16.56
  -9  -4   8  119.67   22.54
   9  -4  -9   78.29   16.09
   9   4  -9   69.37   15.22
  -9  -4   9   85.31   20.49
   9  -4 -10    0.02    6.98
   9   4 -10   -2.17    5.04
  -9  -4  10    1.08   10.46
   9  -4 -11    9.68    6.54
   9   4 -11    6.00    7.12
  -9  -4  11    9.26    7.69
  -9  -4  11    0.22    9.55
   9  -4 -12    4.77    6.59
   9   4 -12   -0.34    6.18
  -9  -4  12   -1.14    7.06
  -9  -4  12    5.00    9.74
   9  -4 -13   50.64   12.03
   9   4 -13   51.36   12.83
  -9  -4  13   69.66   14.18
  -9  -4  13   36.27   15.93
   9  -4 -14    7.82    6.72
  -9  -4  14   10.51    8.04
  -9  -4  14   -2.48   11.76
   9  -4 -15   24.52    8.63
  -9  -4  15   16.86    8.72
   9  -4 -16    2.17    5.89
  -9  -4  16    0.05    6.32
   9  -4 -17   29.05    8.93
  -9  -4  17   29.79    9.72
   9  -4 -18   69.43   14.47
   9   4 -18   64.81   16.22
  -9  -4  18   73.93   15.95
   9  -4 -19   61.85   12.54
   9   4 -19   44.88   13.28
  -9  -4  19   55.77   13.57
   9  -4 -20   -0.91    5.68
   9   4 -20    0.69    7.60
  -9  -4  20   -2.17    5.95
   9  -4 -21    3.64    5.11
   9   4 -21   -3.64    7.00
  -9  -4  21    5.77    7.09
   9  -4 -22    0.50    4.81
   9   4 -22    7.45    8.46
  -9  -4  22    6.77    6.02
   9  -4 -23   32.54    8.54
   9   4 -23   20.47   10.18
  -9  -4  23   18.92    8.54
   9  -4 -24   12.18    6.00
   9   4 -24   13.88    9.33
  -9  -4  24   14.27    8.00
   9   4 -25    9.63    8.75
  -9  -4  25    7.09    7.58
   9   4 -26   -1.43    7.49
  -9  -4  26   -2.09    7.93
   9   4 -27    5.75    7.75
  -9  -4  27    5.70    7.24
   9   4 -28   -3.20    7.84
  -9  -4  28    2.81    7.47
   9   4 -29    3.28    7.96
  -9  -4  29   21.33    8.71
   9   4 -30    5.57    8.04
  -9  -4  30    6.18    6.93
   9   4 -31    9.01    8.73
  -9  -4  31    8.36    7.47
   9   4 -32    7.83    8.70
  -9  -4  32   -0.50    6.29
   9   4 -33    4.09    8.35
  -9  -4  33    2.99    6.88
   9   4 -34    9.88    8.82
  -9  -4  34   10.13    7.17
  -9   5   1   88.49   26.46
   9  -5  -1  131.86   23.35
   9  -5  -1  130.97   27.01
   9   5  -1  120.45   21.61
  -9   5   2   21.39   15.09
   9  -5  -2   36.84   11.77
   9  -5  -2   45.22   17.37
   9   5  -2   70.87   11.99
  -9   5   3    8.73   12.20
   9  -5  -3   16.76    7.83
   9  -5  -3   18.02   13.82
   9   5  -3    4.18    6.19
  -9   5   4   43.75   17.34
   9  -5  -4   57.96   13.08
   9   5  -4   28.27    9.99
   9  -5  -5   66.27   13.61
   9   5  -5   36.23   10.16
   9  -5  -6   57.64   12.34
   9   5  -6   31.90    9.63
  -9  -5   6   30.69   13.99
   9  -5  -7   58.25   15.62
   9   5  -7   84.00   15.41
  -9  -5   7   78.01   19.83
   9  -5  -8    2.12    7.71
   9   5  -8    3.73    5.65
  -9  -5   8   11.51    8.11
  -9  -5   8   -3.90   10.93
   9  -5  -9   -2.74    7.42
   9   5  -9    3.17    5.31
  -9  -5   9   -3.18    7.27
  -9  -5   9   -1.71    9.44
   9  -5 -10    7.39    6.93
   9   5 -10    2.83    6.12
  -9  -5  10    9.64    7.25
  -9  -5  10   -1.38   10.25
   9  -5 -11   41.66   13.25
  -9  -5  11   80.81   15.30
  -9  -5  11   76.42   18.66
   9  -5 -12    8.04    7.68
  -9  -5  12   47.83   10.85
  -9  -5  12   49.62   14.94
   9  -5 -13   -2.74    6.98
  -9  -5  13   -2.51    6.85
  -9  -5  13   -7.97   11.59
   9  -5 -14   21.52    8.96
  -9  -5  14   44.96   10.98
   9  -5 -15    6.92    7.16
  -9  -5  15   21.63    8.79
   9  -5 -16   32.17    9.37
   9   5 -16   25.53   10.70
  -9  -5  16   40.70   10.47
   9  -5 -17   19.38    8.48
   9   5 -17   27.02   11.08
  -9  -5  17   43.18   10.55
   9  -5 -18    1.70    5.63
   9   5 -18   -1.50    7.46
  -9  -5  18    9.51    7.30
   9  -5 -19   -0.45    5.27
   9   5 -19    2.53    6.90
  -9  -5  19   -7.40    7.61
   9  -5 -20    6.51    6.22
   9   5 -20   16.94    9.70
  -9  -5  20   11.49    6.96
   9  -5 -21   20.80    7.67
   9   5 -21   12.78    9.60
  -9  -5  21   30.78    9.81
   9  -5 -22   20.46    7.26
   9   5 -22    6.78    8.59
  -9  -5  22   26.80    8.86
   9   5 -23    8.49    9.48
  -9  -5  23    3.24    7.66
   9   5 -24   -0.75    7.60
  -9  -5  24   -1.27    6.05
   9   5 -25    1.72    9.46
  -9  -5  25   -0.75    6.86
   9   5 -26    9.42    9.41
  -9  -5  26   12.30    8.60
   9   5 -27    9.41    8.71
  -9  -5  27    9.68    7.46
   9   5 -28   -2.75    8.78
  -9  -5  28    7.65    7.78
   9   5 -29    4.22    8.15
  -9  -5  29   -2.25    6.82
   9   5 -30    0.23    7.67
  -9  -5  30   20.63    8.95
   9   5 -31   -1.77    8.41
  -9  -5  31    4.09    7.31
   9   5 -32    1.61    8.77
  -9  -5  32    3.38    7.40
   9   5 -33    7.79    9.80
  -9  -5  33   10.20    7.67
   9   5 -34   10.79   10.37
  -9  -5  34   -4.68    7.48
  -9  -5  35   -4.38    7.72
  -9   6   1    6.59   12.49
   9  -6  -1   -3.09    8.42
   9   6  -1    1.98    5.12
  -9  -6   1   -0.15   11.07
   9  -6  -2   94.18   19.50
   9   6  -2  101.15   18.14
  -9  -6   2   80.32   21.73
   9  -6  -3   32.83   10.88
   9   6  -3   28.79    9.44
  -9  -6   3   46.73   14.21
   9  -6  -4   36.46   10.55
   9   6  -4   31.68    9.63
   9  -6  -5   24.75    9.98
   9   6  -5   15.85    7.70
  -9  -6   5   27.76    9.40
   9  -6  -6   -0.88    7.49
   9   6  -6   16.46    7.05
  -9  -6   6   11.59    7.73
   9  -6  -7   41.15   11.27
   9   6  -7   38.11    9.19
   9   6  -7   22.67   10.01
  -9  -6   7   12.28    9.59
   9  -6  -8   80.28   17.68
   9   6  -8   67.90   17.81
  -9  -6   8  114.16   18.77
   9  -6  -9   15.84    8.26
   9   6  -9    9.81    7.80
  -9  -6   9   15.21    8.03
   9  -6 -10   -1.84    7.16
   9   6 -10   -1.02    6.72
  -9  -6  10   -3.46    6.88
  -9  -6  10    2.42   10.78
   9  -6 -11    2.46    7.25
  -9  -6  11    4.28    7.01
  -9  -6  11    0.61    9.65
   9  -6 -12   30.98    9.68
   9   6 -12   29.13   10.61
  -9  -6  12   38.98   10.90
   9  -6 -13    6.72    8.11
  -9  -6  13    9.47    7.13
   9  -6 -14   36.26   10.71
  -9  -6  14   38.91   10.78
   9  -6 -15    8.99    6.97
  -9  -6  15   17.83    7.96
   9  -6 -16    6.34    6.36
   9   6 -16   -0.73    7.15
  -9  -6  16    0.43    5.85
   9  -6 -17    8.56    6.58
   9   6 -17   12.52   10.35
  -9  -6  17    4.55    7.23
   9  -6 -18   44.88   10.79
   9   6 -18   49.70   13.39
  -9  -6  18   36.81   11.40
   9  -6 -19    1.34    5.33
   9   6 -19    8.95    9.13
  -9  -6  19    6.26    8.27
   9  -6 -20    7.47    5.73
   9   6 -20   -0.75    6.91
  -9  -6  20    5.67    6.82
   9  -6 -21    6.48    5.29
   9   6 -21   10.10    8.50
  -9  -6  21    5.16    6.71
   9   6 -22    0.19    7.58
  -9  -6  22   12.33    7.37
   9   6 -23   -2.94    8.85
  -9  -6  23   11.52    7.22
   9   6 -24   11.98   10.05
  -9  -6  24    9.93    8.41
   9   6 -25   16.16   10.52
  -9  -6  25    9.15    8.53
   9   6 -26   -1.51    8.91
  -9  -6  26    0.89    5.99
   9   6 -27    4.84    8.91
  -9  -6  27    7.83    7.48
   9   6 -28   25.86   10.82
  -9  -6  28   17.81    8.25
   9   6 -29   -1.35    8.62
  -9  -6  29    1.73    7.08
   9   6 -30    8.15   10.34
  -9  -6  30   12.72    8.67
   9   6 -31    0.93    9.44
  -9  -6  31   -3.13    6.64
   9   6 -32   -3.44    9.76
  -9  -6  32   -1.54    5.65
   9   6 -33   -7.80    9.67
  -9  -6  33   -1.57    7.26
   9   6 -34   -2.89    8.38
  -9  -6  34    3.15    7.22
  -9  -6  35    5.88    7.11
  -9  -6  36    0.15    7.44
   9  -7  -1    5.08    7.80
   9   7  -1   28.94    7.69
  -9  -7   1    6.73    8.38
  -9  -7   1   15.10   11.52
   9  -7  -2   26.66    9.69
   9   7  -2    3.07    6.08
  -9  -7   2    8.66    6.27
  -9  -7   2    8.26   10.93
   9  -7  -3   -7.07    7.51
  -9  -7   3   -0.49    6.84
  -9  -7   3   -0.90   10.57
   9  -7  -4   24.13   10.11
  -9  -7   4   33.40    9.70
  -9  -7   4   16.69   12.96
   9  -7  -5    4.45    7.92
  -9  -7   5   17.71    8.18
  -9  -7   5   -3.16   11.90
   9  -7  -6   91.86   15.74
  -9  -7   6   56.51   14.42
  -9  -7   6   35.29   16.23
   9  -7  -7    4.16    6.38
  -9  -7   7    3.38    7.70
  -9  -7   7    2.98   10.88
   9  -7  -8   -8.74    8.28
  -9  -7   8    2.43    6.75
  -9  -7   8   10.89   10.58
   9  -7  -9   24.99    8.31
   9   7  -9    3.57    8.50
  -9  -7   9   19.32    8.02
   9  -7 -10   23.61    9.36
   9   7 -10   58.63   12.29
  -9  -7  10    8.06    8.27
   9  -7 -11   21.77    9.19
   9   7 -11   19.15    9.77
  -9  -7  11   13.74    8.57
   9  -7 -12   41.31   13.39
   9   7 -12   41.75   14.02
  -9  -7  12   82.02   14.65
   9  -7 -13    5.47    8.54
   9   7 -13   -4.37    8.06
  -9  -7  13    1.00    7.72
   9  -7 -14   -1.08    7.19
  -9  -7  14   10.35    6.77
   9  -7 -15    0.00    5.86
  -9  -7  15    8.28    7.48
   9  -7 -16   59.31   12.52
   9   7 -16   26.31   12.26
  -9  -7  16   55.20   13.23
   9  -7 -17    1.66    6.01
   9   7 -17   -0.96    7.46
  -9  -7  17    1.56    6.95
   9  -7 -18   -0.15    4.75
   9   7 -18   -3.23    8.85
  -9  -7  18    6.90    7.00
   9  -7 -19    7.91    5.79
   9   7 -19    8.48    8.57
  -9  -7  19    1.10    6.83
   9   7 -20   10.09    9.52
  -9  -7  20   10.02    7.54
   9   7 -21   19.57   10.26
  -9  -7  21    9.23    7.81
   9   7 -22   11.06    9.37
  -9  -7  22   17.15    8.97
   9   7 -23   -6.49    9.54
  -9  -7  23   -1.83    6.23
   9   7 -24   -0.85    8.69
  -9  -7  24    3.40    7.45
   9   7 -25    3.56    9.22
  -9  -7  25   -6.44    7.94
   9   7 -26   11.57    9.57
  -9  -7  26   23.17    9.73
   9   7 -27   -3.69   10.57
  -9  -7  27    0.12    7.14
   9   7 -28   -4.02    9.09
  -9  -7  28   -0.37    7.42
   9   7 -29   -3.44    9.06
  -9  -7  29    0.89    6.81
   9   7 -30    0.39    9.20
  -9  -7  30   -5.80    7.58
   9   7 -31   -1.89    8.08
  -9  -7  31   -0.01    7.94
   9   7 -32    7.98    9.77
  -9  -7  32    3.38    6.30
   9   7 -33   -1.19    8.44
  -9  -7  33   -3.09    7.93
   9  -8  -1   15.08    9.41
  -9  -8   1   18.30    8.22
  -9  -8   1   22.60   12.15
   9  -8  -2   18.55    9.43
  -9  -8   2   22.29    9.19
  -9  -8   2   24.71   12.40
   9  -8  -3   -1.26    6.73
  -9  -8   3    1.36    6.36
  -9  -8   3    5.25   10.23
   9  -8  -4   75.92   14.68
  -9  -8   4   41.38   12.53
  -9  -8   4   26.90   14.52
   9  -8  -5   -0.83    6.51
  -9  -8   5   -1.84    6.80
  -9  -8   5    5.60   10.40
   9  -8  -6    1.75    7.07
  -9  -8   6    4.11    6.49
  -9  -8   6   -7.38   11.37
   9  -8  -7    0.66    7.92
  -9  -8   7    1.29    5.80
  -9  -8   7   -1.11    9.95
   9  -8  -8   72.03   17.58
  -9  -8   8   88.22   17.41
   9  -8  -9   13.08    9.55
  -9  -8   9    6.43    6.96
   9  -8 -10   11.97    8.24
  -9  -8  10   16.05    7.89
   9  -8 -11    8.37    7.54
  -9  -8  11    7.19    6.60
   9  -8 -12   24.92    9.25
  -9  -8  12   27.80    9.39
   9  -8 -13    0.51    6.91
  -9  -8  13   -0.22    5.97
   9  -8 -14   18.29    8.61
  -9  -8  14   19.18    8.29
   9  -8 -15   -7.00    7.51
  -9  -8  15   -1.32    6.40
   9  -8 -16    0.89    6.17
  -9  -8  16   -0.72    6.02
   9  -8 -17    5.67    6.53
   9   8 -17    6.46    8.45
  -9  -8  17   15.08    7.42
   9  -8 -18   32.22    8.99
   9   8 -18   15.58   10.44
  -9  -8  18    8.11    7.98
   9   8 -19   -2.24    7.71
  -9  -8  19   -1.48    6.07
   9   8 -20   -1.63    8.70
  -9  -8  20   19.93    8.68
   9   8 -21    9.74    9.51
  -9  -8  21   -0.99    7.04
   9   8 -22    1.81    8.19
  -9  -8  22    7.06    6.61
   9   8 -23   -1.05    8.15
  -9  -8  23   -1.15    7.20
   9   8 -24   -3.58    7.40
  -9  -8  24    3.10    6.94
   9   8 -25    9.57    9.71
  -9  -8  25    8.24    7.33
   9   8 -26    5.61    9.07
  -9  -8  26    3.85    6.82
   9   8 -27    3.89    9.82
  -9  -8  27    3.02    6.96
   9   8 -28  -10.80   11.20
  -9  -8  28    6.87    6.97
   9   8 -29   -2.28    9.50
  -9  -8  29   -0.73    6.36
   9   8 -30   11.24   10.38
  -9  -8  30   -2.64    7.35
   9   8 -31   -0.26    8.06
  -9  -8  31   -0.16    6.59
   9   8 -32    3.06    9.72
   9   8 -33   -3.72    8.76
   9  -9  -1   -0.54    6.72
  -9  -9   1    7.46    7.79
  -9  -9   1    6.65   10.23
   9  -9  -2   37.75   11.78
  -9  -9   2   34.84   10.35
  -9  -9   2   33.98   13.94
   9  -9  -3    1.82    7.85
  -9  -9   3    4.86    7.16
  -9  -9   3    3.69    9.86
   9  -9  -4    1.06    6.82
  -9  -9   4   -0.50    6.41
  -9  -9   4   17.24   11.89
   9  -9  -5    0.43    7.57
  -9  -9   5    6.11    6.77
   9  -9  -6   77.20   17.34
  -9  -9   6   79.11   16.62
   9  -9  -7   -0.02    6.46
  -9  -9   7    1.55    5.85
   9  -9  -8    0.00    6.81
  -9  -9   8    5.01    7.65
   9  -9  -9   -1.90    7.45
  -9  -9   9    6.76    7.72
   9  -9 -10    5.12    7.43
  -9  -9  10   12.12    8.11
  -9  -9  11    3.57    6.41
   9  -9 -12   55.70   13.22
  -9  -9  12   47.33   12.33
   9  -9 -13   -0.79    6.41
  -9  -9  13   -3.98    7.63
   9  -9 -14    1.71    7.32
  -9  -9  14    4.16    6.14
   9  -9 -15    6.10    7.32
  -9  -9  15   -0.63    6.97
   9  -9 -16    7.43    7.37
  -9  -9  16   26.06    9.87
  -9  -9  17   -2.97    6.66
  -9  -9  18    0.20    7.31
  -9  -9  19    7.72    7.11
  -9  -9  20   -1.37    6.73
  -9  -9  21   -0.32    7.27
  -9  -9  22   11.06    7.63
  -9  -9  23   -1.79    7.20
  -9  -9  24    5.90    6.72
  -9  -9  25   -2.60    8.10
  -9  -9  26   26.09    9.69
  -9  -9  27    2.18    7.55
  -9  -9  28    6.90    8.38
  -9  -9  29   -1.25    6.99
   9   9 -31   -3.48    9.32
   9   9 -32    3.50    9.07
   9   9 -33   14.06   12.60
   9 -10  -1   -2.69    8.14
  -9 -10   1    3.96    7.46
  -9 -10   1   -3.97   10.67
   9 -10  -2   13.79    8.06
  -9 -10   2    9.83    7.37
   9 -10  -3    1.86    6.74
  -9 -10   3    6.44    6.72
   9 -10  -4   37.38   12.68
  -9 -10   4   67.81   13.76
   9 -10  -5    4.46    7.67
  -9 -10   5   -3.21    7.44
   9 -10  -6   -3.28    7.68
  -9 -10   6   -3.96    6.62
   9 -10  -7    1.59    6.66
  -9 -10   7    5.49    6.61
   9 -10  -8   30.23   10.19
  -9 -10   8   15.64    8.24
   9 -10  -9    0.69    7.14
  -9 -10   9    8.12    6.72
   9 -10 -10    0.97    7.42
  -9 -10  10    1.51    5.64
   9 -10 -11    6.13    7.32
  -9 -10  11   11.26    7.47
   9 -10 -12    1.84    8.06
  -9 -10  12   19.42    8.59
   9 -10 -13    3.86    7.30
  -9 -10  13    4.46    6.71
   9 -10 -14   27.80    9.82
  -9 -10  14   32.49   10.75
  -9 -10  15   -6.97    7.76
  -9 -10  16    6.32    6.04
  -9 -10  17   -2.80    6.88
  -9 -10  18   20.82    9.40
  -9 -10  19   -0.46    6.51
  -9 -10  20    6.34    7.37
  -9 -10  21   -1.03    6.78
  -9 -10  22   17.87    8.60
  -9 -10  23   -0.78    7.87
  -9 -10  24   12.73    8.95
  -9 -10  25    5.94    7.17
  -9 -10  26   -5.19    8.39
   9 -11  -1   -0.21    7.02
  -9 -11   1   -3.30    6.45
   9 -11  -2   34.77   11.44
  -9 -11   2   42.86   11.45
   9 -11  -3   -1.12    7.31
  -9 -11   3    1.38    7.03
   9 -11  -4   25.18    9.70
  -9 -11   4   18.36    9.43
   9 -11  -5    1.20    6.53
  -9 -11   5    0.98    6.53
   9 -11  -6   12.77    7.76
  -9 -11   6    6.07    8.03
   9 -11  -7    1.73    6.26
  -9 -11   7   -1.86    7.03
   9 -11  -8    1.00    7.39
  -9 -11   8    1.23    5.92
   9 -11  -9   -1.44    8.03
  -9 -11   9    0.34    7.35
   9 -11 -10    2.15    7.23
  -9 -11  10   45.29   10.66
   9 -11 -11    2.67    7.32
  -9 -11  11   -0.08    6.57
   9 -11 -12    2.12    7.20
  -9 -11  12    8.48    7.38
  -9 -11  13   -2.23    6.16
  -9 -11  14    2.69    6.96
  -9 -11  15   -0.17    6.97
  -9 -11  16   44.13   12.42
  -9 -11  17    2.67    6.16
  -9 -11  18   -0.96    7.39
  -9 -11  19   -3.82    8.00
  -9 -11  20   14.26    8.75
  -9 -11  21    1.54    6.79
  -9 -11  22   13.89    9.74
  -9 -11  23   -0.51    7.46
   9 -12  -1    6.44    8.59
  -9 -12   1    6.18    7.52
   9 -12  -2    4.44    7.09
  -9 -12   2    3.66    7.03
   9 -12  -3    3.24    8.77
  -9 -12   3   -3.62    7.07
   9 -12  -4   11.20    8.95
  -9 -12   4   18.06    8.23
   9 -12  -5   -6.51    7.46
  -9 -12   5   -3.32    7.54
   9 -12  -6    1.61    7.75
  -9 -12   6   -2.12    7.19
   9 -12  -7   -2.44    7.87
  -9 -12   7   -4.22    6.78
   9 -12  -8   18.17    9.38
  -9 -12   8   18.73    8.63
   9 -12  -9    4.15    7.71
  -9 -12   9   -1.48    6.56
   9 -12 -10    4.67    7.14
  -9 -12  10    6.39    7.18
   9 -12 -11   -6.80    7.98
  -9 -12  11    6.66    7.48
  -9 -12  12    0.72    6.88
  -9 -12  13    2.48    6.93
  -9 -12  14   26.84   10.02
  -9 -12  15   -0.22    7.58
  -9 -12  16    3.35    7.60
  -9 -12  17    0.00    6.42
  -9 -12  18    7.89    7.06
  -9 -12  19    0.13    6.23
  -9 -12  20    7.21    7.51
   9 -13  -1    0.51    7.89
  -9 -13   1    7.36    6.88
   9 -13  -2   -2.34    6.19
  -9 -13   2    6.15    7.30
   9 -13  -3    0.01    7.04
  -9 -13   3   -2.22    5.82
   9 -13  -4    1.68    7.89
  -9 -13   4   11.38    7.32
   9 -13  -5   -5.23    7.32
  -9 -13   5    7.56    7.59
   9 -13  -6    0.16    7.15
  -9 -13   6   15.25    7.95
   9 -13  -7   -0.34    7.11
  -9 -13   7    2.67    7.04
   9 -13  -8    5.08    7.39
  -9 -13   8   -0.80    7.04
   9 -13  -9   10.82    8.43
  -9 -13   9   -0.64    7.35
  -9 -13  10    8.63    8.22
  -9 -13  11   -0.68    7.46
  -9 -13  12    4.01    6.76
  -9 -13  13    3.75    6.80
  -9 -13  14   -0.95    7.80
  -9 -13  15   -1.50    6.92
  -9 -13  16   -4.04    7.50
  -9 -13  17   -3.13    7.70
   9 -14  -1   -1.23    7.35
  -9 -14   1   -1.99    6.59
   9 -14  -2    4.79    7.67
  -9 -14   2    8.40    7.88
   9 -14  -3   10.45    8.25
  -9 -14   3   -0.59    7.44
   9 -14  -4   -1.96    8.09
  -9 -14   4   17.19    9.05
   9 -14  -5   -1.20    7.41
  -9 -14   5   -3.74    6.82
   9 -14  -6   -2.97    8.71
  -9 -14   6    0.39    6.85
   9 -14  -7   -2.76    8.26
  -9 -14   7    9.00    7.55
  -9 -14   8   12.16    9.18
  -9 -14   9   13.64    8.47
  -9 -14  10   -0.64    7.72
  -9 -14  11   -2.88    7.14
  -9 -14  12   -0.04    6.26
  -9 -14  13    3.39    8.74
  -9 -14  14    5.86    7.19
   9 -15  -1    1.14    9.03
  -9 -15   1    3.10    6.61
   9 -15  -2    7.90    9.59
  -9 -15   2    4.15    7.63
   9 -15  -3   -1.39    7.78
  -9 -15   3   -1.02    7.41
   9 -15  -4    9.45    8.00
  -9 -15   4    3.53    7.78
   9 -15  -5    4.26    8.05
  -9 -15   5    3.60    7.08
  -9 -15   6    3.28    7.29
  -9 -15   7    0.12    6.56
  -9 -15   8   -5.16    8.32
  -9 -15   9   -3.30    7.21
  -9 -15  10    1.05    7.39
   9 -16  -1   -4.82    8.38
   9 -16  -2    3.95    8.30
  -9 -16   2   -5.01    7.27
   9 -16  -3    2.71    7.57
  -9 -16   3   -2.06    8.27
  -9 -16   4    4.74    7.62
  -9 -16   5   -4.92    7.67
  -9 -16   6   -0.56    6.70
  -8   0   1    3.22    9.28
   8   0  -1    2.58    5.80
   8   0  -1    3.96   10.81
  -8   0   2  453.93   77.58
   8   0  -2  503.87   75.24
   8   0  -2  447.84   77.52
  -8   0   3   11.27    9.69
   8   0  -3    2.82    6.38
   8   0  -3   11.77    9.90
  -8   0   4  123.54   21.37
   8   0  -4   81.70   15.98
   8   0  -4   56.32   18.63
  -8   0   5    0.24    9.47
   8   0  -5   -0.53    4.51
   8   0  -5   -5.58    9.39
  -8   0   6   90.18   21.11
   8   0  -6   91.54   17.39
   8   0  -6  100.58   21.33
  -8   0   7   -0.78    9.83
   8   0  -7   -0.22    5.00
   8   0  -7    3.23    9.84
  -8   0   8  159.60   28.72
   8   0  -8  125.87   24.28
   8   0  -8  172.38   29.51
  -8   0   9    2.00    8.03
   8   0  -9   -0.50    4.91
   8   0  -9    5.49    8.97
  -8   0  10    0.45    8.84
   8   0 -10   -5.87   10.10
  -8   0  11    2.20    9.78
   8   0 -11   -1.26    9.35
  -8   0  12   84.25   22.78
   8   0 -12  182.38   27.19
  -8   0  13   -5.18    9.66
   8   0 -13   -3.20   10.47
  -8   0  14   36.32   13.76
   8   0 -14   42.21   14.97
   8   0 -18   90.57   17.20
   8   0 -19    0.92    4.62
  -8   0  20    4.28    6.68
   8   0 -20   17.56    6.79
  -8   0  21   -2.42    7.08
  -8   0  22   55.79   13.11
  -8   0  23    4.81    6.26
  -8   0  24   16.35    7.51
  -8   0  25   -0.46    5.47
  -8   0  26   -0.51    5.49
  -8   0  27   -3.25    5.63
  -8   0  28   59.85   14.33
  -8   0  29   -2.96    5.97
   8   0 -29   -1.58    6.24
   8   0 -30    7.99    6.94
   8   0 -31   -0.08    6.69
   8   0 -32    9.39    8.21
   8   0 -33    0.64    7.34
   8   0 -34   14.17    8.34
   8   0 -35    2.40    7.63
  -8   1   1   94.92   19.44
   8  -1  -1   62.62   14.56
   8  -1  -1   50.75   17.21
   8   1  -1   88.36   15.21
   8   1  -1   74.41   17.81
  -8  -1   1   56.60   17.02
  -8   1   2    3.75    8.38
   8  -1  -2    7.77    6.66
   8  -1  -2    7.68   10.46
   8   1  -2    2.71    5.14
   8   1  -2   -0.98    9.93
  -8  -1   2   -2.07    9.80
  -8   1   3    5.95    9.65
   8  -1  -3    0.66    6.20
   8  -1  -3   -3.08    9.10
   8   1  -3   12.30    5.55
   8   1  -3    4.15    9.20
  -8  -1   3   -0.27    9.40
  -8   1   4   40.36   14.26
   8  -1  -4   27.62    9.44
   8  -1  -4   49.14   14.76
   8   1  -4   40.16    9.85
   8   1  -4   37.95   13.74
  -8  -1   4   50.18   14.45
  -8   1   5   -4.07   10.04
   8  -1  -5    2.20    5.96
   8  -1  -5   17.05   11.17
   8   1  -5    7.00    5.26
   8   1  -5    9.04    9.68
  -8  -1   5    2.24    9.52
  -8   1   6   91.36   20.69
   8  -1  -6   93.51   17.34
   8  -1  -6  108.87   21.70
   8   1  -6   87.50   16.57
   8   1  -6   83.64   20.49
  -8  -1   6   69.23   20.25
  -8   1   7    5.69    8.36
   8  -1  -7    6.04    5.22
   8  -1  -7    4.10    9.54
   8   1  -7    2.42    4.62
   8   1  -7   -2.79    9.08
  -8  -1   7    4.57    9.53
  -8   1   8    3.16    9.24
   8  -1  -8    3.76    4.98
   8  -1  -8   -2.40   10.48
   8   1  -8    4.08    9.10
  -8  -1   8    4.16    9.20
  -8   1   9    8.83    9.68
   8  -1  -9    2.49    4.81
   8  -1  -9   11.36   11.08
   8   1  -9   16.84   10.09
  -8  -1   9    6.20   11.10
  -8   1  10  196.73   32.59
   8  -1 -10  147.08   27.68
   8  -1 -10  192.20   32.62
   8   1 -10  144.54   31.16
  -8  -1  10  173.56   31.67
  -8   1  11   10.36    9.86
   8  -1 -11   -3.57    9.91
   8   1 -11   13.53   10.43
  -8  -1  11   18.75   10.87
  -8   1  12   12.49    9.73
   8  -1 -12    6.60   11.49
   8   1 -12    4.96   10.46
  -8  -1  12   11.70    9.90
  -8   1  13    5.24    9.28
   8  -1 -13    5.21   10.42
   8   1 -13   -6.58    9.58
  -8  -1  13    1.04    8.35
  -8   1  14   53.17   17.93
   8   1 -14   86.91   20.34
  -8  -1  14  115.75   21.22
   8   1 -15   36.82   14.72
  -8  -1  15   56.57   16.30
   8   1 -16   50.63   11.52
   8   1 -17   10.63    5.74
   8   1 -18    0.87    5.18
  -8  -1  18    4.64    7.34
  -8  -1  19    7.55    6.37
   8  -1 -20    8.16    5.79
  -8  -1  20   16.01    7.71
  -8   1  21    7.27    6.65
   8  -1 -21   -3.78    5.14
  -8  -1  21    2.56    6.71
  -8   1  22   83.70   16.27
   8  -1 -22   55.22   14.56
  -8  -1  22   92.45   16.35
  -8   1  23   -2.96    6.65
  -8  -1  23   -2.86    6.36
  -8   1  24   12.97    7.11
  -8  -1  24   14.00    7.51
  -8   1  25    1.93    5.87
  -8  -1  25    4.73    6.41
  -8   1  26   16.96    7.44
  -8  -1  26   10.34    8.06
  -8   1  27   -1.44    5.65
   8   1 -27    0.01    6.29
  -8  -1  27    6.49    5.82
  -8   1  28    5.10    6.31
   8   1 -28    1.57    6.94
  -8  -1  28    0.29    5.36
   8   1 -29   -1.99    6.44
  -8  -1  29   -3.55    6.63
   8   1 -30   15.04    9.86
  -8  -1  30   40.12   10.24
   8  -1 -31   -1.19    6.11
   8   1 -31   -1.35    7.17
   8  -1 -32   10.03    7.79
   8   1 -32    9.92    7.94
   8  -1 -33   -2.28    6.35
   8   1 -33   -1.42    7.35
   8  -1 -34   -2.23    7.31
   8   1 -34   -2.32    8.48
   8  -1 -35   -0.64    6.97
   8   1 -35    2.78    6.73
  -8   2   1   -7.95   10.66
   8  -2  -1    0.71    5.32
   8  -2  -1    3.34    9.54
   8   2  -1   -0.49    4.48
  -8  -2   1   -0.37    8.51
  -8   2   2   52.15   16.65
   8  -2  -2   77.40   13.43
   8  -2  -2   91.24   17.94
   8   2  -2   36.14   11.07
  -8  -2   2   81.05   17.01
  -8   2   3    2.84   10.13
   8  -2  -3   11.96    6.61
   8  -2  -3   10.75   10.57
   8   2  -3    1.91    5.10
   8   2  -3    7.49    9.28
  -8  -2   3    2.68    9.69
  -8   2   4   39.79   12.82
   8  -2  -4   43.61   10.08
   8  -2  -4   28.55   14.11
   8   2  -4   26.95    7.88
   8   2  -4   44.62   13.07
  -8  -2   4   33.10   12.35
  -8   2   5    1.48    8.09
   8  -2  -5   11.33    6.30
   8  -2  -5   -0.93    9.24
   8   2  -5    6.62    5.11
   8   2  -5    9.67    8.75
  -8  -2   5    1.44    8.71
  -8   2   6   88.26   20.52
   8  -2  -6   84.94   16.81
   8  -2  -6   66.61   19.73
   8   2  -6   86.79   19.77
  -8  -2   6   95.62   20.30
  -8   2   7   52.27   15.56
   8  -2  -7   33.94   10.01
   8  -2  -7   32.05   14.51
   8   2  -7   30.87   12.99
  -8  -2   7   50.40   13.67
  -8   2   8  105.25   22.75
   8  -2  -8  118.88   19.92
   8  -2  -8  112.40   23.87
   8   2  -8   84.11   22.33
  -8  -2   8   98.83   22.89
  -8   2   9    8.62   10.70
   8  -2  -9    7.84    5.96
   8  -2  -9    4.99   11.11
   8   2  -9   14.79   10.14
  -8  -2   9    2.47    9.30
  -8   2  10   -3.11    8.21
   8  -2 -10   -0.48    5.03
   8  -2 -10    1.22   10.56
   8   2 -10   -5.18   10.49
  -8  -2  10    8.42    9.88
  -8   2  11    4.08    9.57
   8  -2 -11    7.43    5.63
   8  -2 -11   -2.27   10.42
   8   2 -11   -1.82   10.03
  -8  -2  11   -0.66    9.18
  -8   2  12   45.20   15.17
   8  -2 -12   48.35   11.21
   8  -2 -12   62.84   17.14
   8   2 -12   42.45   15.41
  -8  -2  12   43.54   15.37
  -8   2  13   57.65   15.62
   8  -2 -13   51.32   16.47
   8   2 -13   27.95   13.95
  -8  -2  13   46.72   14.55
   8   2 -14   20.55    7.20
   8   2 -14   34.80   13.37
  -8  -2  14   22.28   11.86
   8   2 -15   28.36    8.34
   8   2 -15   19.32   13.40
  -8  -2  15   29.93    9.49
  -8  -2  15   27.47   13.13
   8   2 -16   40.09    9.62
  -8  -2  16   29.18   10.02
  -8  -2  17   24.58    9.40
  -8  -2  18  193.90   33.57
  -8  -2  19    3.34    6.40
  -8  -2  20    8.47    7.27
  -8  -2  21    1.77    6.61
   8  -2 -22   15.07    6.69
  -8  -2  22   29.29    9.54
  -8   2  23   -0.06    6.94
   8  -2 -23   -0.82    5.58
  -8  -2  23   -2.62    6.60
  -8   2  24    6.62    5.98
   8   2 -24    4.65    7.42
  -8  -2  24    6.18    7.63
  -8   2  25    4.05    5.21
   8   2 -25   -1.66    8.14
  -8  -2  25    4.03    5.92
  -8   2  26    0.68    4.93
   8   2 -26   -3.54    6.30
  -8  -2  26   -0.46    5.89
   8   2 -27   -2.68    7.25
  -8  -2  27    0.87    5.57
   8   2 -28   10.16    8.00
  -8  -2  28   19.91    8.56
   8   2 -29    4.52    6.43
  -8  -2  29    0.10    6.43
   8   2 -30    8.29    7.73
  -8  -2  30   -1.24    6.08
   8   2 -31   -6.04    9.45
  -8  -2  31    1.33    6.01
   8   2 -32    0.79    7.63
  -8  -2  32   11.25    6.75
   8  -2 -33    1.36    5.97
   8   2 -33    7.12    7.81
   8  -2 -34    3.86    6.51
   8   2 -34    9.31    8.42
   8  -2 -35    0.53    6.95
   8   2 -35    5.64    8.02
  -8   3   1   50.12   17.86
   8  -3  -1   75.72   19.31
   8   3  -1   78.74   14.38
  -8  -3   1   81.23   18.11
  -8   3   2    3.50   10.50
   8  -3  -2    8.70    6.51
   8  -3  -2   -0.04   10.38
   8   3  -2    2.48    4.30
  -8  -3   2    3.22    9.37
  -8   3   3   51.75   16.01
   8  -3  -3   33.76   11.28
   8  -3  -3   49.74   15.45
  -8  -3   3   90.79   17.67
  -8   3   4   89.87   23.68
   8  -3  -4  122.37   21.54
   8  -3  -4  106.90   24.98
  -8  -3   4  140.60   25.20
  -8   3   5   22.90   10.77
   8  -3  -5   21.16    7.98
   8  -3  -5   10.40   10.77
  -8  -3   5    7.93   10.32
  -8   3   6   53.08   13.76
   8  -3  -6   24.24    9.34
   8  -3  -6   41.20   14.05
   8   3  -6   19.42   11.04
  -8  -3   6   27.54   12.01
  -8   3   7   11.10   10.53
   8  -3  -7   15.13    6.95
   8  -3  -7   14.03   12.20
   8   3  -7   -2.54   10.15
  -8  -3   7   16.34   10.24
  -8   3   8    5.92    8.28
   8  -3  -8    9.38    6.58
   8  -3  -8   12.86   10.67
   8   3  -8    1.34   11.25
  -8  -3   8    9.57    9.37
  -8   3   9    1.17    9.66
   8  -3  -9    6.25    5.79
   8  -3  -9    3.91   10.08
   8   3  -9   -3.36   10.36
  -8  -3   9    1.39    9.00
  -8   3  10  103.80   21.80
   8  -3 -10   86.11   17.10
   8  -3 -10   88.56   21.44
   8   3 -10   55.94   19.02
  -8  -3  10  120.68   21.62
  -8   3  11   68.28   20.15
   8  -3 -11   84.87   16.92
   8  -3 -11   84.12   21.79
   8   3 -11   81.12   16.67
   8   3 -11  134.34   22.31
  -8  -3  11  101.30   20.94
   8  -3 -12   -0.09    5.50
   8   3 -12    4.26    5.18
   8   3 -12   -2.69    9.80
  -8  -3  12    5.30    8.80
   8   3 -13    8.69    6.08
   8   3 -13   -4.84   10.79
  -8  -3  13   16.60    7.67
  -8  -3  13    4.41    9.32
   8   3 -14   26.12    8.44
   8   3 -14   12.04   11.97
  -8  -3  14   32.46    9.09
  -8  -3  14   15.33   10.72
   8   3 -15   40.13   14.75
  -8  -3  15   34.24   11.24
  -8  -3  15   30.92   13.65
  -8  -3  16   93.35   18.79
  -8  -3  17   -1.68    6.48
  -8  -3  18   -1.37    6.44
  -8  -3  19    9.80    7.04
   8   3 -20  135.66   23.40
  -8  -3  20  104.56   21.93
   8   3 -21    5.65    7.09
  -8  -3  21   15.63    8.15
   8   3 -22   14.62    9.21
  -8  -3  22   18.18    7.57
   8   3 -23    2.63    6.67
  -8  -3  23   -3.66    5.63
   8   3 -24   30.67   10.23
  -8  -3  24   24.22    9.12
   8  -3 -25    6.87    5.63
   8   3 -25   14.37    7.76
  -8  -3  25    3.42    8.00
   8   3 -26    0.63    7.00
  -8  -3  26    7.95    7.16
   8   3 -27   -1.34    7.61
  -8  -3  27    3.69    5.81
   8   3 -28   -3.04    7.06
  -8  -3  28    1.03    6.28
   8   3 -29   10.36    8.44
  -8  -3  29   -2.83    6.09
   8   3 -30    3.84    7.33
  -8  -3  30   21.96    7.98
   8   3 -31   -4.84    8.16
  -8  -3  31    4.73    7.01
   8   3 -32   13.67   10.23
  -8  -3  32    1.94    6.75
   8   3 -33   -3.34    8.02
  -8  -3  33   -1.62    6.60
   8   3 -34    1.19    8.29
   8  -3 -35   -3.80    6.83
   8   3 -35   -3.29    7.53
  -8   4   1   72.76   16.72
   8  -4  -1   26.19   12.57
  -8  -4   1   30.29   13.84
  -8   4   2   19.75   13.04
   8  -4  -2   27.94   13.61
  -8  -4   2   36.71   12.68
  -8   4   3   19.50   12.27
   8  -4  -3   15.12   11.63
  -8  -4   3   19.71   12.08
  -8   4   4  107.99   26.13
   8  -4  -4  162.90   28.28
  -8  -4   4  113.12   25.55
  -8   4   5    3.65   10.48
   8  -4  -5    2.98   11.31
  -8  -4   5   19.23   10.45
  -8   4   6   59.96   16.19
   8  -4  -6   34.75   15.32
  -8  -4   6   40.50   13.89
  -8   4   7  109.49   22.60
   8  -4  -7   83.40   21.59
  -8  -4   7  103.38   21.99
  -8   4   8   14.01   10.88
   8  -4  -8   21.52   11.44
  -8  -4   8   28.46   11.85
  -8   4   9    1.69    9.68
   8  -4  -9   18.86   12.44
   8   4  -9   10.58    5.42
  -8  -4   9    0.69   11.50
   8  -4 -10    6.89   11.55
   8   4 -10    7.72    6.43
  -8  -4  10   -1.44    7.57
  -8  -4  10    2.57    8.95
   8   4 -11    7.83    5.90
  -8  -4  11    8.28    6.87
  -8  -4  11   12.73   10.13
   8   4 -12  102.73   21.72
  -8  -4  12   82.24   17.37
  -8  -4  12   79.91   19.93
   8   4 -13   41.82   13.75
  -8  -4  13    9.19    7.53
  -8  -4  13    9.68   10.59
   8   4 -14   44.56   16.05
  -8  -4  14   56.54   12.81
   8   4 -15   -0.30   11.19
  -8  -4  15    1.74    7.10
  -8  -4  16   21.71    8.80
   8   4 -17   26.72   10.03
  -8  -4  17   19.76    8.81
   8   4 -18   81.74   17.45
  -8  -4  18   81.09   16.98
   8   4 -19    3.68    7.13
  -8  -4  19    4.80    7.80
   8   4 -20   18.35    8.66
  -8  -4  20   14.87    8.15
   8   4 -21   -0.82    7.30
  -8  -4  21   -6.10    7.90
   8   4 -22    9.08    8.57
  -8  -4  22   38.92    9.93
   8   4 -23    5.10    8.37
  -8  -4  23   18.85    8.09
   8   4 -24   14.65    8.82
  -8  -4  24    6.65    7.10
   8   4 -25    4.20    7.78
  -8  -4  25   13.34    6.71
   8   4 -26    1.73    7.52
  -8  -4  26   -3.18    6.34
   8   4 -27    7.58    9.19
  -8  -4  27    6.00    6.53
   8   4 -28    4.33    8.70
  -8  -4  28   13.20    7.42
   8   4 -29    9.32    8.30
  -8  -4  29    7.02    6.98
   8   4 -30   -3.15    8.03
  -8  -4  30   -6.97    7.49
   8   4 -31    0.30    6.66
  -8  -4  31   -0.03    6.63
   8   4 -32    4.91    8.51
  -8  -4  32   10.38    8.51
   8   4 -33   -2.93   10.04
  -8  -4  33   -1.23    6.97
   8   4 -34   -3.99    9.81
  -8  -4  34   14.47    8.09
   8   4 -35   -4.05    9.08
  -8   5   1   36.60   15.02
   8  -5  -1   20.19   13.40
  -8  -5   1   36.30   13.99
  -8   5   2   41.06   13.64
   8  -5  -2   20.71   13.04
  -8  -5   2    9.28   10.33
  -8   5   3   77.59   17.42
   8  -5  -3   84.72   18.19
  -8  -5   3   15.59   12.62
  -8   5   4   21.47   12.04
   8  -5  -4    9.02   12.12
  -8  -5   4   38.16   14.13
  -8   5   5   62.87   19.19
   8  -5  -5   56.36   17.47
  -8  -5   5   64.16   17.33
  -8   5   6   75.64   20.98
   8  -5  -6  105.16   22.67
   8   5  -6   80.14   16.82
  -8  -5   6  104.30   21.22
  -8   5   7    6.64   10.15
   8  -5  -7    1.47   11.84
   8   5  -7    0.64    5.31
  -8  -5   7    7.47    6.31
  -8  -5   7   -3.07    8.62
   8   5  -8    3.59    5.77
  -8  -5   8    7.50    6.86
  -8  -5   8   -4.62   10.02
  -8  -5   9   14.36    7.37
  -8  -5   9    6.66    9.29
  -8  -5  10  182.17   28.91
  -8  -5  10  127.40   30.24
   8   5 -11   16.84    8.96
  -8  -5  11   52.57   10.76
  -8  -5  11   20.08   12.67
   8   5 -12    0.23    6.70
  -8  -5  12    5.15    7.12
   8   5 -13   -0.50    6.09
  -8  -5  13    3.01    5.77
   8   5 -14    6.24    7.79
  -8  -5  14    8.54    7.05
  -8  -5  15   13.95    8.11
  -8  -5  16   90.88   18.29
   8   5 -17    3.18    8.00
  -8  -5  17   16.70    7.84
   8   5 -18    0.74    8.21
  -8  -5  18   -1.53    6.67
   8   5 -19   22.72    9.72
  -8  -5  19   28.77   10.04
   8   5 -20   22.74   10.37
  -8  -5  20   26.76    9.70
   8   5 -21   11.84   10.43
  -8  -5  21   57.91   11.68
   8   5 -22   11.88    8.61
  -8  -5  22   12.64    8.14
   8   5 -23   -4.00    7.31
  -8  -5  23    0.88    6.07
   8   5 -24   15.61    8.42
  -8  -5  24    3.39    6.97
   8   5 -25    1.05    7.90
  -8  -5  25   34.35    9.42
   8   5 -26    5.79    9.19
  -8  -5  26   11.34    7.23
   8   5 -27    3.01    7.55
  -8  -5  27    1.98    7.25
   8   5 -28    6.58    8.74
  -8  -5  28    1.84    6.11
   8   5 -29   -0.76    7.85
  -8  -5  29   -0.16    6.30
   8   5 -30   18.63   10.06
  -8  -5  30    8.13    7.46
   8   5 -31   11.85    8.05
  -8  -5  31   10.24    8.31
   8   5 -32   14.84    9.43
  -8  -5  32    6.59    7.18
   8   5 -33    1.40    9.86
  -8  -5  33   -5.44    7.55
   8   5 -34    5.55    8.78
  -8  -5  34   15.52    8.70
   8   5 -35    7.65    8.60
  -8  -5  35    2.09    6.48
  -8   6   1  113.19   24.11
   8  -6  -1   68.51   18.60
   8  -6  -1  157.13   24.81
  -8   6   2   58.50   20.80
   8  -6  -2   88.78   17.54
   8  -6  -2   97.96   21.81
  -8   6   3   89.49   23.74
   8  -6  -3   84.27   23.03
   8   6  -3   97.89   18.53
   8   6  -3   94.29   19.21
  -8  -6   3  113.51   19.94
  -8   6   4   23.86   14.09
   8  -6  -4   40.14   15.01
   8   6  -4   43.15    9.97
   8   6  -4   42.10   10.88
  -8  -6   4   27.42    9.84
   8   6  -5   21.71    7.10
   8   6  -5   20.39    8.10
  -8  -6   5    2.23    7.18
  -8  -6   5   11.08   11.84
   8   6  -6   39.62   11.31
  -8  -6   6   39.53   11.15
  -8  -6   6   37.52   13.91
   8   6  -7   22.81    9.29
  -8  -6   7   24.18    9.79
  -8  -6   7   22.63   12.44
   8   6  -8   26.03    9.47
  -8  -6   8   14.38    8.73
  -8  -6   8   17.61   11.07
   8   6  -9   -0.64    6.37
  -8  -6   9   -5.94    7.61
  -8  -6   9    0.53    9.49
   8   6 -10    3.58    6.56
  -8  -6  10    2.64    6.66
  -8  -6  10    1.07   10.39
   8   6 -11   10.10    8.34
  -8  -6  11   21.19    8.55
   8   6 -12   13.67    8.23
  -8  -6  12   23.49    8.66
   8   6 -13   22.70    9.72
  -8  -6  13   25.70    8.51
   8   6 -14   39.71   12.81
  -8  -6  14   50.53   12.20
  -8  -6  15   28.69    9.82
  -8  -6  16    1.47    5.80
   8   6 -17   71.49   17.03
  -8  -6  17   69.69   15.59
   8   6 -18    1.16    7.96
  -8  -6  18   22.25    8.64
   8   6 -19    9.57    9.24
  -8  -6  19   15.62    7.20
   8   6 -20    7.45    8.62
  -8  -6  20    3.31    6.41
   8   6 -21   -1.49    7.44
  -8  -6  21   -3.14    6.85
   8   6 -22    3.66    8.07
  -8  -6  22    4.37    6.89
   8   6 -23   35.73   11.92
  -8  -6  23   24.82    9.60
   8   6 -24    2.82    8.91
  -8  -6  24   -6.38    7.29
   8   6 -25   20.11    9.92
  -8  -6  25    1.05    7.75
   8   6 -26   -1.48    7.90
  -8  -6  26    0.39    6.71
   8   6 -27   -1.76    7.67
  -8  -6  27   17.03    7.34
   8   6 -28   17.93   10.73
  -8  -6  28    8.56    8.54
   8   6 -29    4.91    9.42
  -8  -6  29   18.77    8.61
   8   6 -30    0.15    8.36
  -8  -6  30    7.38    7.10
   8   6 -31    4.88    9.29
  -8  -6  31    3.16    6.98
   8   6 -32    2.86    9.11
  -8  -6  32    3.29    7.44
   8   6 -33    5.78    9.29
  -8  -6  33   -1.23    6.15
   8   6 -34   -2.05   10.04
  -8  -6  34   13.31    8.47
   8   6 -35    6.78   10.34
  -8  -6  35    3.77    7.97
  -8  -6  36   -5.03    8.37
  -8   7   1   55.69   19.62
   8  -7  -1   66.26   15.58
  -8  -7   1   91.03   15.51
  -8  -7   1   40.31   16.97
   8  -7  -2   -2.04    7.73
  -8  -7   2    3.10    6.52
  -8  -7   2    1.64    9.47
   8  -7  -3   11.59    8.11
  -8  -7   3   31.09    9.58
   8  -7  -4   -2.29    7.35
   8   7  -4    7.24    7.09
  -8  -7   4   -2.53    6.17
   8  -7  -5   66.54   17.04
   8   7  -5   93.16   18.47
  -8  -7   5  106.96   18.37
   8  -7  -6   19.23    8.26
   8   7  -6   22.76    9.85
  -8  -7   6   16.09    8.12
   8   7  -7    1.37    6.80
  -8  -7   7    1.34    6.74
   8   7  -8   -0.91    7.79
  -8  -7   8   -2.71    6.62
   8   7  -9   41.38   12.91
  -8  -7   9   58.36   12.91
   8   7 -10   14.64    7.88
  -8  -7  10   13.53    7.70
   8   7 -11   53.35   13.35
  -8  -7  11   31.61   10.95
   8   7 -12    1.69    8.71
  -8  -7  12   -6.24    7.10
   8   7 -13   17.90    9.43
  -8  -7  13   10.08    7.88
   8   7 -14   28.50   10.53
  -8  -7  14   13.42    7.70
  -8  -7  15   80.91   17.12
  -8  -7  16    7.82    7.12
   8   7 -17   14.22    9.60
  -8  -7  17    1.50    6.81
   8   7 -18    0.94    7.71
  -8  -7  18   -3.19    7.26
   8   7 -19   -4.27    8.69
  -8  -7  19   12.79    7.68
   8   7 -20   16.85    9.33
  -8  -7  20   -1.95    7.22
   8   7 -21   28.92   13.04
  -8  -7  21   40.68   10.91
   8   7 -22    1.77    9.14
  -8  -7  22    3.73    7.46
   8   7 -23   -0.36    7.11
  -8  -7  23    3.82    7.69
   8   7 -24   -3.55    9.72
  -8  -7  24   -0.33    5.80
   8   7 -25   11.72   10.35
  -8  -7  25   18.57    8.39
   8   7 -26    4.26    7.75
  -8  -7  26    2.50    7.79
   8   7 -27    2.61    8.83
  -8  -7  27    1.71    7.09
   8   7 -28    8.44    9.22
  -8  -7  28    8.39    7.53
   8   7 -29    3.87   10.30
  -8  -7  29   16.63    8.03
   8   7 -30    0.03    8.69
  -8  -7  30    1.07    7.57
   8   7 -31   -0.57    9.49
  -8  -7  31   11.30    7.87
   8   7 -32    1.29    9.10
  -8  -7  32   -4.98    7.78
   8   7 -33   -2.53    9.43
  -8  -7  33   -6.28    7.68
   8   7 -34   -1.63   10.30
  -8  -7  34   -3.97    7.72
  -8  -7  35   -2.13    7.00
  -8  -7  36    6.19    8.16
   8  -8  -1   85.11   15.81
  -8  -8   1   65.76   14.25
  -8  -8   1   39.47   15.82
   8  -8  -2   -3.43    6.66
  -8  -8   2    2.06    6.35
  -8  -8   2   -2.26    8.80
   8  -8  -3   23.05    9.90
  -8  -8   3   40.10   10.94
  -8  -8   3   26.66   12.92
   8  -8  -4   16.14    8.31
  -8  -8   4   10.58    7.34
  -8  -8   4   26.62   11.87
   8  -8  -5    1.10    7.20
  -8  -8   5    2.03    6.09
  -8  -8   5   13.46   10.65
   8  -8  -6    0.00    7.16
  -8  -8   6   -1.31    6.00
   8  -8  -7  126.06   23.30
  -8  -8   7  120.22   23.49
   8  -8  -8   14.18    7.77
  -8  -8   8   12.98    8.27
   8  -8  -9    4.49    7.05
  -8  -8   9   17.30    8.62
   8  -8 -10    1.64    6.27
   8   8 -10    2.77    8.05
  -8  -8  10   12.50    7.51
   8  -8 -11   -1.14    6.73
   8   8 -11    6.61    9.18
  -8  -8  11   -1.63    7.08
   8   8 -12   -2.91    7.90
  -8  -8  12    3.84    6.50
   8   8 -13   30.58   11.51
  -8  -8  13   38.41   10.46
   8   8 -14    2.14    7.17
  -8  -8  14   -2.33    7.52
  -8  -8  15    7.17    7.37
  -8  -8  16   -4.06    5.60
   8   8 -17   32.75   11.64
  -8  -8  17   23.80    8.98
   8   8 -18   11.17   10.05
  -8  -8  18   -2.75    6.36
   8   8 -19   10.53   10.58
  -8  -8  19   -5.33    7.32
   8   8 -20   -1.25    8.17
  -8  -8  20   -0.06    6.80
   8   8 -21   -3.45    8.06
  -8  -8  21   -3.63    7.63
   8   8 -22   -4.50    9.19
  -8  -8  22    3.65    6.71
   8   8 -23   23.25   11.59
  -8  -8  23   21.92    9.77
   8   8 -24    7.33   10.51
  -8  -8  24    3.81    8.01
   8   8 -25    4.80    9.50
  -8  -8  25    7.35    8.04
   8   8 -26    5.69    9.81
  -8  -8  26   -0.23    6.85
   8   8 -27   10.63    8.68
  -8  -8  27    1.45    5.72
   8   8 -28   -3.34    9.49
  -8  -8  28   -3.59    7.41
   8   8 -29   18.88   12.01
  -8  -8  29    6.35    8.28
   8   8 -30   -2.31    8.99
  -8  -8  30   -3.84    7.20
   8   8 -31   -0.95    9.25
  -8  -8  31   -1.82    6.65
   8   8 -32   11.17   10.18
  -8  -8  32    3.85    8.01
   8   8 -33   -3.08    8.67
  -8  -8  33    0.82    7.84
   8   8 -34    6.54   10.22
   8  -9  -1   75.34   19.07
  -8  -9   1  115.94   19.41
  -8  -9   1   97.73   22.15
   8  -9  -2   17.88    7.89
  -8  -9   2    2.86    6.76
  -8  -9   2   -5.88    8.89
   8  -9  -3   33.31   11.43
  -8  -9   3   45.58   11.20
   8  -9  -4    5.34    7.95
  -8  -9   4   13.42    7.10
   8  -9  -5   50.13   10.91
  -8  -9   5    5.00    7.32
   8  -9  -6    0.13    7.40
  -8  -9   6    1.17    6.61
   8  -9  -7    6.17    6.95
  -8  -9   7    2.12    7.31
   8  -9  -8   -4.25    8.60
  -8  -9   8   -0.44    5.79
   8  -9  -9   17.26    7.66
  -8  -9   9    5.66    6.78
   8  -9 -10    6.32    6.65
  -8  -9  10    3.92    7.13
   8  -9 -11   81.72   17.77
  -8  -9  11   97.39   18.97
   8  -9 -12   -4.31    7.17
  -8  -9  12    0.12    6.60
   8  -9 -13   -0.80    6.16
  -8  -9  13    4.04    6.61
   8  -9 -14    4.24    6.91
  -8  -9  14    1.43    6.74
   8  -9 -15   31.75    9.62
  -8  -9  15   12.46    9.26
  -8  -9  16   -1.20    6.25
  -8  -9  17   -1.22    6.25
  -8  -9  18    3.18    6.34
   8   9 -19   19.67   10.86
  -8  -9  19   13.25    7.56
   8   9 -20    5.37    8.21
  -8  -9  20   19.43    7.93
   8   9 -21    7.71    9.92
  -8  -9  21    2.75    7.29
   8   9 -22    0.76    8.43
  -8  -9  22    1.79    5.82
   8   9 -23   -0.48    8.55
  -8  -9  23    2.43    6.52
   8   9 -24   -2.40    9.20
  -8  -9  24    0.47    6.70
   8   9 -25   25.40   12.53
  -8  -9  25   17.56   10.08
   8   9 -26    1.28    8.89
  -8  -9  26   -0.44    7.02
   8   9 -27    2.62   10.22
  -8  -9  27   -1.91    6.37
   8   9 -28   -0.00    9.62
  -8  -9  28   -0.22    5.80
   8   9 -29   -2.69   10.49
  -8  -9  29   -1.15    7.39
   8   9 -30    2.94    9.48
  -8  -9  30    2.04    6.96
   8   9 -31    5.78   11.41
  -8  -9  31   10.93    8.99
   8   9 -32   -3.19   11.15
   8   9 -33    0.33   11.59
   8   9 -34    3.77   10.07
   8 -10  -1   40.17   11.13
  -8 -10   1   27.59    9.44
   8 -10  -2   15.44    8.21
  -8 -10   2    2.24    6.47
   8 -10  -3   48.58   13.35
  -8 -10   3   58.20   13.03
   8 -10  -4    3.09    7.83
  -8 -10   4    6.88    6.67
   8 -10  -5   11.65    7.79
  -8 -10   5    6.84    7.49
   8 -10  -6   -0.06    6.36
  -8 -10   6   -0.09    5.88
   8 -10  -7   58.17   14.01
  -8 -10   7   54.06   13.64
   8 -10  -8   -5.23    8.57
  -8 -10   8    0.49    6.17
   8 -10  -9    9.88    7.98
  -8 -10   9   11.51    7.29
   8 -10 -10   -1.78    7.62
  -8 -10  10    6.26    7.02
   8 -10 -11   -0.64    6.54
  -8 -10  11    4.55    7.45
   8 -10 -12    3.25    7.09
  -8 -10  12    6.51    6.74
   8 -10 -13   33.79   10.95
  -8 -10  13   32.56   10.19
   8 -10 -14    5.36    7.24
  -8 -10  14   -0.18    6.36
  -8 -10  15   -4.91    8.19
  -8 -10  16    1.11    7.01
  -8 -10  17   38.98   11.63
  -8 -10  18    0.58    6.61
  -8 -10  19   24.65    9.61
  -8 -10  20    0.63    6.44
  -8 -10  21    7.72    7.74
  -8 -10  22   -3.25    6.63
  -8 -10  23    4.85    7.36
  -8 -10  24    3.90    6.55
  -8 -10  25    2.30    6.99
  -8 -10  26   -2.89    6.71
  -8 -10  27    1.38    7.53
  -8 -10  28    1.15    7.77
   8 -11  -1   44.12   13.26
  -8 -11   1   54.58   12.11
   8 -11  -2    6.56    8.74
  -8 -11   2    4.07    7.37
   8 -11  -3    6.29    7.37
  -8 -11   3   17.29    7.86
   8 -11  -4    1.08    6.59
  -8 -11   4   -5.62    5.96
   8 -11  -5   28.67   10.65
  -8 -11   5   28.09    9.32
   8 -11  -6   -3.41    6.91
  -8 -11   6   -0.32    6.88
   8 -11  -7    0.73    6.59
  -8 -11   7    0.87    6.57
   8 -11  -8   11.74    7.67
  -8 -11   8    4.13    7.18
   8 -11  -9   23.21    9.94
  -8 -11   9   22.05    9.25
   8 -11 -10    1.04    7.08
  -8 -11  10    4.11    5.97
   8 -11 -11   27.03    9.25
  -8 -11  11   14.65    9.14
   8 -11 -12   -3.81    6.03
  -8 -11  12    2.47    6.98
  -8 -11  13    3.85    7.29
  -8 -11  14    0.98    7.07
  -8 -11  15   49.97   13.62
  -8 -11  16   -1.55    7.40
  -8 -11  17   -0.39    6.30
  -8 -11  18   -2.88    6.74
  -8 -11  19   -0.37    7.19
  -8 -11  20    2.11    7.28
  -8 -11  21   10.38    7.51
  -8 -11  22    1.56    6.96
  -8 -11  23   -2.94    6.87
  -8 -11  24    2.35    6.69
  -8 -11  25   28.05   10.48
  -8 -11  26    6.62    8.44
   8 -12  -1    6.39    8.17
  -8 -12   1    1.44    6.87
   8 -12  -2   -0.72    6.84
  -8 -12   2    0.18    6.32
   8 -12  -3   34.84   11.88
  -8 -12   3   41.54   11.19
   8 -12  -4    7.27    8.04
  -8 -12   4    1.05    5.65
   8 -12  -5   -2.24    7.82
  -8 -12   5   -1.27    5.73
   8 -12  -6   -1.80    7.59
  -8 -12   6   13.19    7.60
   8 -12  -7   39.36   12.21
  -8 -12   7   35.69   10.86
   8 -12  -8    6.22    6.95
  -8 -12   8   31.04    9.61
   8 -12  -9   17.81    9.47
  -8 -12   9    8.32    8.33
   8 -12 -10    2.79    7.81
  -8 -12  10    6.84    7.27
   8 -12 -11    0.01    6.85
  -8 -12  11    5.47    6.64
  -8 -12  12   -1.61    6.80
  -8 -12  13   31.07   11.25
  -8 -12  14   -2.31    6.21
  -8 -12  15   -1.55    6.78
  -8 -12  16   -1.05    6.45
  -8 -12  17   -0.00    7.27
  -8 -12  18   11.94    7.02
  -8 -12  19    8.49    7.63
  -8 -12  20   -0.96    6.77
  -8 -12  21    0.20    7.71
  -8 -12  22   -0.18    6.64
  -8 -12  23    5.44    6.58
   8 -13  -1   10.52    9.22
  -8 -13   1    3.56    6.16
   8 -13  -2    0.23    6.93
  -8 -13   2    0.13    5.90
   8 -13  -3    2.77    7.13
  -8 -13   3    1.00    6.71
   8 -13  -4    6.65    8.92
  -8 -13   4   14.10    8.97
   8 -13  -5   21.71   10.37
  -8 -13   5   57.40   12.33
   8 -13  -6   -4.74    6.84
  -8 -13   6    0.85    7.37
   8 -13  -7   -2.79    7.77
  -8 -13   7    6.83    7.47
   8 -13  -8   -5.74    7.83
  -8 -13   8   -2.87    6.82
   8 -13  -9    4.58    6.98
  -8 -13   9    3.08    7.60
  -8 -13  10    1.48    7.77
  -8 -13  11    4.59    7.07
  -8 -13  12   -0.62    6.20
  -8 -13  13    6.42    8.60
  -8 -13  14   -1.72    7.24
  -8 -13  15   22.19   10.21
  -8 -13  16    2.43    6.62
  -8 -13  17   -2.89    7.96
  -8 -13  18    0.40    7.93
  -8 -13  19    6.69    8.88
  -8 -13  20    2.85    6.69
   8 -14  -1   18.17    9.28
  -8 -14   1    6.62    7.19
   8 -14  -2    8.43    8.27
  -8 -14   2   16.10    8.44
   8 -14  -3    5.61    8.79
  -8 -14   3    4.60    6.83
   8 -14  -4   -0.11    7.12
  -8 -14   4   -1.88    6.49
   8 -14  -5    2.66    7.48
  -8 -14   5   -4.52    7.44
   8 -14  -6   -6.52    8.34
  -8 -14   6   -2.11    7.06
   8 -14  -7    3.99    8.30
  -8 -14   7    1.17    7.18
  -8 -14   8   33.78   11.57
  -8 -14   9    2.26    7.75
  -8 -14  10   -1.19    6.98
  -8 -14  11   -1.19    7.09
  -8 -14  12    2.31    7.84
  -8 -14  13    4.00    7.72
  -8 -14  14    7.79    7.77
  -8 -14  15   -2.20    6.68
  -8 -14  16    0.63    7.08
  -8 -14  17    2.32    6.89
   8 -15  -1    3.29    7.43
  -8 -15   1    0.50    6.13
   8 -15  -2   -4.26    8.25
  -8 -15   2   -0.71    6.57
   8 -15  -3    0.32    7.48
  -8 -15   3   -2.49    8.04
   8 -15  -4    1.38    7.89
  -8 -15   4    1.38    6.89
   8 -15  -5    3.75    8.24
  -8 -15   5   -1.38    7.06
  -8 -15   6    3.97    6.22
  -8 -15   7    0.73    6.77
  -8 -15   8   -2.01    7.39
  -8 -15   9    2.58    7.75
  -8 -15  10    0.27    6.68
  -8 -15  11    1.61    5.92
  -8 -15  12    2.79    7.39
  -8 -15  13    7.37    7.34
   8 -16  -1   14.46    9.39
  -8 -16   1    1.31    7.22
   8 -16  -2    1.76    8.74
  -8 -16   2   -0.29    7.05
   8 -16  -3    0.17    8.28
  -8 -16   3    0.47    7.51
  -8 -16   4   -3.90    8.08
  -8 -16   5    3.10    6.89
  -8 -16   6    4.81    6.77
  -8 -16   7    1.71    7.07
  -8 -16   8   -1.70    7.43
  -8 -16   9    0.31    6.90
   8 -17  -1   -1.03    7.70
  -8 -17   4    9.27    8.84
  -8 -17   5    3.30    7.41
  -8 -17   6   10.27    7.51
  -7   0   1  826.14  131.49
   7   0  -1  790.85  128.93
   7   0  -1  941.91  132.18
  -7   0   2   -1.01    8.54
   7   0  -2    1.89    5.15
   7   0  -2    1.91    7.84
  -7   0   3    4.54    9.00
   7   0  -3    6.96    6.22
   7   0  -3    7.81    9.16
  -7   0   4    9.91   10.39
   7   0  -4    3.88    5.10
   7   0  -4    1.69    9.45
  -7   0   5   44.64   13.54
   7   0  -5   40.65    9.35
   7   0  -5   33.77   12.90
  -7   0   6   -4.22    8.87
   7   0  -6   -0.66    5.33
   7   0  -6    0.23    8.98
  -7   0   7  353.71   54.48
   7   0  -7  307.17   50.94
   7   0  -7  317.95   54.05
  -7   0   8    5.69    8.71
   7   0  -8   -0.45    4.05
   7   0  -8   -1.42    8.93
  -7   0   9   25.66   11.33
   7   0  -9   14.76    6.59
   7   0  -9   10.93    9.67
  -7   0  10   -2.42    8.37
   7   0 -10    3.27    3.60
   7   0 -10    3.06    8.58
  -7   0  11  359.36   54.41
   7   0 -11  336.39   51.12
   7   0 -11  260.61   53.35
  -7   0  12    2.36    8.10
   7   0 -12    2.66    4.09
   7   0 -12   -1.48    8.90
  -7   0  13  104.68   24.13
   7   0 -13  133.26   21.65
   7   0 -13  121.38   24.73
  -7   0  14    0.86    7.62
   7   0 -14   -1.53    4.83
   7   0 -14   -4.47    9.66
  -7   0  15    5.80    8.71
   7   0 -15    4.05    4.55
   7   0 -15    6.26    9.30
  -7   0  16    5.61    8.64
   7   0 -16   -0.94    4.28
   7   0 -16    3.34    9.50
   7   0 -17  516.33   80.88
  -7   0  18   -0.91    6.46
   7   0 -18    1.19    4.77
  -7   0  25   -3.71    6.89
  -7   0  26   -4.52    6.70
  -7   0  27   69.69   12.82
   7   0 -27   37.18   11.37
  -7   0  28   -3.22    5.70
   7   0 -28    0.00    5.28
  -7   0  29   10.35    6.15
   7   0 -29   15.61    7.78
   7   0 -30   -0.47    6.53
   7   0 -31   12.19    8.67
   7   0 -32    0.44    6.11
   7   0 -33   32.65   10.43
   7   0 -34   -4.89    7.59
   7   0 -35    1.16    5.07
   7   0 -36   -1.03    7.27
   7   0 -37   14.17    8.43
  -7   1   1   -2.48    8.50
   7  -1  -1   -1.85    5.36
   7  -1  -1   13.70   10.26
   7   1  -1   -0.96    5.27
   7   1  -1   -0.95    9.12
  -7  -1   1    1.65    8.50
  -7   1   2   38.74   13.57
   7  -1  -2   46.03   10.39
   7  -1  -2   36.23   13.43
   7   1  -2   50.35   10.08
   7   1  -2   32.35   12.82
  -7  -1   2   40.10   12.74
  -7   1   3  249.16   46.51
   7  -1  -3  274.31   44.46
   7  -1  -3  282.99   47.31
   7   1  -3  275.72   43.86
   7   1  -3  292.36   47.08
  -7  -1   3  257.25   46.47
  -7   1   4    1.24    9.30
   7  -1  -4    1.30    5.14
   7  -1  -4    2.50    9.36
   7   1  -4   -0.37    4.10
   7   1  -4   -3.99    9.10
  -7  -1   4   -2.52    9.33
  -7   1   5   98.57   19.73
   7  -1  -5   91.47   16.45
   7  -1  -5   97.38   19.92
   7   1  -5   79.78   15.57
   7   1  -5   83.33   19.10
  -7  -1   5   63.47   18.57
  -7   1   6   -2.56    8.71
   7  -1  -6    2.87    5.55
   7  -1  -6   -4.15    9.56
   7   1  -6    0.64    4.36
   7   1  -6   -0.47    7.86
  -7  -1   6    4.78    8.73
  -7   1   7   39.53   12.74
   7  -1  -7   28.51    7.98
   7  -1  -7   38.40   12.19
   7   1  -7   42.71    8.44
   7   1  -7   15.34   11.80
  -7  -1   7   24.48   12.72
  -7   1   8   30.13   11.15
   7  -1  -8   23.61    6.99
   7  -1  -8   10.36    9.45
   7   1  -8    9.11    5.77
   7   1  -8   14.11   10.73
  -7  -1   8   22.01   10.04
  -7   1   9  279.61   54.60
   7  -1  -9  275.02   52.10
   7  -1  -9  427.82   57.20
   7   1  -9  426.63   53.19
   7   1  -9  326.85   55.43
  -7  -1   9  297.92   55.00
  -7   1  10   20.50   10.08
   7  -1 -10   26.92    7.04
   7  -1 -10   18.65   11.37
   7   1 -10   21.35    6.54
   7   1 -10   17.52   10.93
  -7  -1  10    6.58    9.23
  -7   1  11   88.67   17.24
   7  -1 -11   74.29   13.31
   7  -1 -11   44.59   15.91
   7   1 -11   66.53   12.90
   7   1 -11   51.64   16.50
  -7  -1  11   65.26   16.35
  -7   1  12   -0.81    7.48
   7  -1 -12   -1.95    4.32
   7  -1 -12   -0.99    8.04
   7   1 -12    2.32    4.79
   7   1 -12    0.16    8.61
  -7  -1  12   -6.92    8.57
  -7   1  13  149.58   31.78
   7  -1 -13  199.82   29.78
   7  -1 -13  172.49   32.98
   7   1 -13  194.45   29.77
   7   1 -13  257.67   35.05
  -7  -1  13  108.26   30.89
  -7   1  14   10.30    8.36
   7  -1 -14    1.45    4.19
   7  -1 -14    9.80    9.84
   7   1 -14    3.10    4.71
   7   1 -14    2.45    8.91
  -7  -1  14   -3.78    8.73
  -7   1  15  125.36   23.32
   7  -1 -15  112.32   20.23
   7  -1 -15  111.18   23.50
   7   1 -15  137.06   21.07
   7   1 -15   81.37   23.52
  -7  -1  15  110.64   23.08
  -7   1  16   14.71    9.02
   7  -1 -16   25.46    7.31
   7  -1 -16   19.45   11.30
   7   1 -16   31.70    7.78
   7   1 -16    9.00   11.01
  -7  -1  16   26.82    8.51
  -7  -1  16   31.28   11.01
   7  -1 -17   22.71    7.59
   7   1 -17   38.25   13.11
   7  -1 -18    0.86    4.03
   7  -1 -19  140.76   24.40
  -7   1  20    7.16    6.67
   7  -1 -20    7.76    5.60
  -7   1  21   61.89   13.55
  -7  -1  22   -0.25    5.38
  -7  -1  23   53.79   12.66
  -7  -1  24   26.31    9.23
   7   1 -25   52.77   13.35
  -7  -1  25   60.97   13.28
   7   1 -26   -1.92    6.45
  -7  -1  26   -0.31    5.64
   7   1 -27   -0.72    7.09
  -7  -1  27    2.99    6.37
  -7   1  28   -2.36    4.90
   7   1 -28    4.20    7.04
  -7  -1  28   -3.74    6.03
   7   1 -29   44.80   10.97
  -7  -1  29   13.04    7.15
   7  -1 -30    1.45    6.17
   7   1 -30    0.51    8.37
  -7  -1  30    3.97    5.61
   7  -1 -31   23.36    9.06
   7   1 -31   23.65    9.23
   7  -1 -32   -2.45    7.08
   7   1 -32   -0.60    7.08
   7  -1 -33    8.99    7.09
   7   1 -33   -3.35    7.35
   7  -1 -34    2.35    6.38
   7   1 -34    8.24    7.40
   7  -1 -35   11.54    9.41
   7   1 -35   16.19    9.16
   7  -1 -36   -0.93    6.56
   7   1 -36   -0.04    5.83
   7  -1 -37   -0.94    6.33
   7   1 -37   -1.60    8.53
  -7   2   1   50.60   14.77
   7  -2  -1   40.20   10.56
   7  -2  -1   62.14   14.38
   7   2  -1   36.19    9.45
   7   2  -1   42.23   13.19
  -7  -2   1   41.20   13.72
  -7   2   2   39.48   13.18
   7  -2  -2   65.86   11.97
   7  -2  -2   38.81   13.51
   7   2  -2   33.45    9.07
   7   2  -2   43.03   13.35
  -7  -2   2   54.72   14.00
  -7   2   3   26.00   11.03
   7  -2  -3    6.73    6.46
   7  -2  -3    4.57    9.00
   7   2  -3   10.54    5.24
   7   2  -3   10.35    9.29
  -7  -2   3    4.53    9.51
  -7   2   4   12.31    9.83
   7  -2  -4   -0.05    5.41
   7  -2  -4   -1.55    9.30
   7   2  -4    7.11    4.64
   7   2  -4   13.55    9.18
  -7  -2   4    2.79    8.98
  -7   2   5  295.38   40.66
   7  -2  -5  120.35   35.36
   7  -2  -5  283.90   40.76
   7   2  -5  287.08   36.70
   7   2  -5  319.11   40.65
  -7  -2   5  222.62   39.37
  -7   2   6   15.71   10.70
   7  -2  -6   18.62    7.27
   7  -2  -6   13.59   11.29
   7   2  -6   19.24    6.41
   7   2  -6    4.21    9.57
  -7  -2   6   13.33   10.27
  -7   2   7  265.88   45.17
   7  -2  -7  261.55   42.60
   7  -2  -7  217.43   44.78
   7   2  -7  269.54   42.12
   7   2  -7  264.26   45.06
  -7  -2   7  285.28   45.70
  -7   2   8    2.50    7.68
   7  -2  -8    8.49    5.76
   7  -2  -8   15.21   10.78
   7   2  -8    7.21    4.84
   7   2  -8    1.89    7.51
  -7  -2   8    9.92    8.98
  -7   2   9   61.12   16.01
   7  -2  -9   56.39   12.33
   7  -2  -9   46.85   15.30
   7   2  -9   77.79   12.67
   7   2  -9   58.76   15.19
  -7  -2   9   49.47   14.96
  -7   2  10    0.22   10.28
   7  -2 -10   17.15    6.27
   7  -2 -10   16.06    9.71
   7   2 -10   12.92    5.68
   7   2 -10    7.21    9.21
  -7  -2  10    7.69    9.24
  -7   2  11  106.96   22.50
   7  -2 -11  115.69   19.52
   7  -2 -11  162.23   25.16
   7   2 -11  157.29   20.47
   7   2 -11   34.05   19.86
  -7  -2  11  123.35   23.06
  -7   2  12   57.32   13.04
   7  -2 -12   36.60    9.17
   7  -2 -12   35.76   12.40
   7   2 -12   38.06    9.25
   7   2 -12   31.38   12.38
  -7  -2  12   41.96   13.13
  -7   2  13   63.03   15.45
   7  -2 -13   60.58   12.76
   7  -2 -13   63.15   16.95
   7   2 -13   60.94   12.67
   7   2 -13  103.34   18.67
  -7  -2  13   59.03   16.38
  -7   2  14   -2.62    8.05
   7  -2 -14   -2.40    4.49
   7  -2 -14   -2.96   11.04
   7   2 -14   -4.00    9.72
  -7  -2  14    6.48    8.98
  -7   2  15   31.52   11.70
   7  -2 -15   32.30    8.35
   7  -2 -15   29.91   12.13
   7   2 -15   23.60   13.19
   7  -2 -16  100.16   16.54
   7   2 -16   62.23   19.53
   7  -2 -17   64.55   11.44
   7   2 -17   23.57   14.12
   7  -2 -18   59.85   12.40
   7  -2 -19    3.60    4.43
   7  -2 -20   14.34    5.92
  -7  -2  20    4.29    6.34
   7  -2 -21   72.92   13.63
  -7  -2  21   62.80   14.59
  -7   2  22   22.99    7.86
   7  -2 -22    9.65    5.91
   7   2 -22   13.99    7.65
  -7  -2  22   12.50    7.90
  -7   2  23   35.03    9.45
   7   2 -23   35.09   10.86
  -7  -2  23   31.09    9.96
   7   2 -24    2.47    7.35
  -7  -2  24    5.17    6.00
   7   2 -25   20.49    8.88
  -7  -2  25   21.61    8.10
   7   2 -26   -3.28    7.85
  -7  -2  26   -5.09    6.22
   7   2 -27    2.17    6.55
  -7  -2  27   26.88    7.51
   7   2 -28    4.02    6.91
  -7  -2  28    9.88    7.35
   7   2 -29    3.19    7.32
  -7  -2  29    0.74    5.11
   7   2 -30    1.00    6.77
  -7  -2  30   -1.27    5.84
   7   2 -31    7.15    8.22
  -7  -2  31    8.30    7.38
   7  -2 -32   -2.06    5.84
   7   2 -32    2.25    7.58
  -7  -2  32   -0.06    4.64
   7  -2 -33   12.63    7.76
   7   2 -33   15.02    8.66
   7  -2 -34   -0.81    5.97
   7   2 -34   -0.50    6.57
   7  -2 -35    7.33    6.88
   7   2 -35    4.12    8.20
   7  -2 -36    2.28    5.70
   7   2 -36   -1.95    8.72
   7   2 -37    7.04    8.36
  -7   3   1    3.75    8.88
   7  -3  -1   -2.68    5.94
   7  -3  -1   -3.58    9.78
   7   3  -1    0.17    4.70
   7   3  -1   -0.09    8.33
  -7  -3   1   -7.14    8.83
  -7   3   2  148.90   30.69
   7  -3  -2  164.36   27.94
   7  -3  -2  149.48   30.30
   7   3  -2  179.32   27.16
   7   3  -2  136.44   29.41
  -7  -3   2  166.05   30.47
  -7   3   3   52.73   15.08
   7  -3  -3   63.87   11.20
   7  -3  -3   61.65   15.00
   7   3  -3   21.24    8.25
   7   3  -3   40.88   12.58
  -7  -3   3   73.95   15.13
  -7   3   4    4.41   10.14
   7  -3  -4    9.12    6.12
   7  -3  -4    1.33    9.49
   7   3  -4    2.98    4.57
   7   3  -4    8.97    8.08
  -7  -3   4    9.21    9.52
  -7   3   5  132.33   22.21
   7  -3  -5  107.17   18.08
   7  -3  -5   84.42   20.83
   7   3  -5   85.08   16.79
   7   3  -5   81.17   19.74
  -7  -3   5   83.39   19.98
  -7   3   6   27.56   11.29
   7  -3  -6   11.36    7.14
   7  -3  -6   16.51    9.72
   7   3  -6   14.24    5.94
   7   3  -6   24.86   10.84
  -7  -3   6   43.40   11.61
  -7   3   7    4.00    7.54
   7  -3  -7    0.99    4.92
   7  -3  -7   -0.59    8.80
   7   3  -7    2.49    4.08
   7   3  -7   -4.50    9.68
  -7  -3   7    0.58    6.94
  -7   3   8   -4.85    8.82
   7  -3  -8   -0.30    4.69
   7  -3  -8   -1.66    7.98
   7   3  -8    1.11    3.77
   7   3  -8   -3.55    9.14
  -7  -3   8    4.39    7.74
  -7   3   9  210.66   41.19
   7  -3  -9  240.61   39.53
   7  -3  -9  255.12   43.07
   7   3  -9  243.94   39.23
  -7  -3   9  256.10   42.40
  -7   3  10   57.68   17.28
   7  -3 -10  110.74   15.68
   7  -3 -10   48.99   17.58
   7   3 -10   69.39   14.17
   7   3 -10   90.88   18.64
  -7  -3  10   56.82   16.73
  -7   3  11    8.21   10.41
   7  -3 -11   14.54    5.97
   7  -3 -11   -3.15    8.95
   7   3 -11    3.89    5.29
   7   3 -11    1.51   10.65
  -7  -3  11   10.76    7.18
  -7  -3  11   17.51   10.24
  -7   3  12    1.43    7.90
   7  -3 -12    3.21    5.23
   7  -3 -12   -2.95    9.11
   7   3 -12    0.79    8.14
  -7  -3  12    4.88    8.90
  -7   3  13  125.01   21.05
   7  -3 -13   92.08   16.82
   7  -3 -13   94.20   21.75
   7   3 -13   85.82   20.88
  -7  -3  13   62.61   19.20
  -7   3  14   92.10   20.33
   7  -3 -14   89.45   17.55
   7  -3 -14  115.04   22.17
   7   3 -14  103.52   22.07
   7  -3 -15  163.09   29.01
   7   3 -15  211.38   34.31
   7  -3 -16   17.07    6.53
   7   3 -16   22.64   12.20
   7  -3 -17    1.90    4.93
   7   3 -17    6.72   10.40
  -7  -3  17   19.14    7.00
   7  -3 -18   39.13    9.00
   7   3 -18   40.68   10.86
  -7  -3  18   26.01    9.74
   7  -3 -19  315.75   47.75
   7   3 -19  333.97   49.90
  -7  -3  19  251.28   48.20
   7  -3 -20    0.09    3.86
   7   3 -20   -1.30    7.23
  -7  -3  20    0.75    6.40
   7  -3 -21    7.42    5.03
   7   3 -21    4.54    6.98
  -7  -3  21   14.52    7.41
   7  -3 -22    0.69    4.20
   7   3 -22   -0.55    6.03
  -7  -3  22   -1.82    6.14
  -7   3  23   18.05    7.60
   7  -3 -23    8.97    5.75
   7   3 -23   11.45    7.55
  -7  -3  23   18.94    7.27
  -7   3  24    7.29    5.94
   7   3 -24    2.13    6.92
  -7  -3  24    7.95    7.00
  -7   3  25   30.59    9.30
   7   3 -25   29.68   11.14
  -7  -3  25   49.89   11.33
   7   3 -26   -2.80    7.01
  -7  -3  26   -3.47    6.13
   7   3 -27    2.94    6.38
  -7  -3  27   -3.41    5.78
   7   3 -28    1.89    7.59
  -7  -3  28    1.78    5.93
   7   3 -29   14.67    9.60
  -7  -3  29   18.10    8.31
   7   3 -30    4.71    7.59
  -7  -3  30    6.71    6.40
   7   3 -31    2.86    7.90
  -7  -3  31   21.16    9.07
   7   3 -32   -4.65    7.76
  -7  -3  32    4.86    6.19
   7   3 -33    3.63    7.45
  -7  -3  33    6.28    6.85
   7  -3 -34    2.85    6.88
   7   3 -34   13.91    9.29
   7  -3 -35   23.94    7.85
   7   3 -35   11.89    9.44
   7  -3 -36   -1.17    5.59
   7   3 -36   -1.94    7.04
  -7   4   1   68.44   18.26
   7  -4  -1   59.16   14.14
   7  -4  -1   65.30   17.59
   7   4  -1   79.26   13.40
  -7  -4   1   59.42   16.35
  -7   4   2  136.13   23.33
   7  -4  -2   82.83   17.60
   7  -4  -2   65.96   20.23
   7   4  -2   93.67   16.76
  -7  -4   2  102.94   20.44
  -7   4   3   18.42   11.70
   7  -4  -3    7.93    6.79
   7  -4  -3   16.10   10.93
   7   4  -3   15.82    5.59
  -7  -4   3    2.82    8.67
  -7   4   4   27.91   11.95
   7  -4  -4   23.62    8.61
   7  -4  -4   18.55   12.04
   7   4  -4   43.61    8.42
   7   4  -4   24.51   10.94
  -7  -4   4   30.49   12.44
  -7   4   5   92.77   20.44
   7  -4  -5   93.04   16.02
   7  -4  -5   30.46   17.23
   7   4  -5   86.62   15.21
   7   4  -5  120.77   19.38
  -7  -4   5   60.51   17.51
  -7   4   6   46.43   15.80
   7  -4  -6   77.69   13.96
   7  -4  -6   65.37   17.72
   7   4  -6   65.52   12.82
   7   4  -6   58.74   15.80
  -7  -4   6   57.83   16.13
  -7   4   7   34.02   12.99
   7  -4  -7   46.37   10.88
   7  -4  -7   66.26   15.93
   7   4  -7   45.99   10.24
   7   4  -7   37.91   13.47
  -7  -4   7   42.19   13.51
  -7   4   8   29.38   13.17
   7  -4  -8   60.52   12.03
   7  -4  -8   54.96   15.29
   7   4  -8   46.08   11.22
   7   4  -8   42.46   14.18
  -7  -4   8   41.65   11.75
  -7  -4   8   83.25   16.07
  -7   4   9   22.34   10.62
   7  -4  -9   25.54    8.24
   7  -4  -9    6.09   10.05
   7   4  -9   28.52   11.77
  -7  -4   9   21.81   11.43
  -7   4  10    6.42    8.22
   7  -4 -10    1.88    5.72
   7  -4 -10    9.17   12.32
   7   4 -10    1.26    9.33
  -7  -4  10   -3.40    9.23
  -7   4  11  123.27   24.47
   7  -4 -11  118.00   21.99
   7  -4 -11  131.80   25.83
   7   4 -11  115.55   24.89
  -7  -4  11  125.35   24.69
  -7   4  12  117.77   25.54
   7  -4 -12  147.08   24.10
   7  -4 -12  168.43   28.65
   7   4 -12  119.28   26.54
   7  -4 -13  108.87   21.28
   7  -4 -13  156.07   26.69
   7   4 -13  111.29   22.16
   7   4 -13  139.45   25.58
   7  -4 -14   44.72    9.42
   7   4 -14   28.92    9.35
   7   4 -14   24.72   12.86
   7  -4 -15   50.87   11.18
   7   4 -15   46.60   12.06
   7   4 -15   26.04   14.58
  -7  -4  15   75.91   13.30
   7  -4 -16   39.85    8.89
   7   4 -16   16.08   11.53
  -7  -4  16   35.63   10.20
   7  -4 -17  168.58   28.36
   7   4 -17  189.52   33.48
  -7  -4  17  160.79   29.33
   7  -4 -18   35.42    8.21
   7   4 -18   16.04    9.21
  -7  -4  18   24.23    8.83
   7  -4 -19   24.49    6.66
   7   4 -19   13.51    9.95
  -7  -4  19   18.46    8.44
   7  -4 -20   33.66    9.02
   7   4 -20   51.25   12.40
  -7  -4  20   38.31   10.65
   7  -4 -21   56.48    9.39
   7   4 -21   13.04    9.63
  -7  -4  21   31.97    9.90
   7  -4 -22   41.20    9.07
   7   4 -22   36.06   11.30
  -7  -4  22   32.39   10.49
   7  -4 -23    4.36    4.74
   7   4 -23   13.12    9.14
  -7  -4  23    6.95    6.81
   7  -4 -24    8.07    5.25
   7   4 -24    9.33    8.44
  -7  -4  24    4.57    6.38
   7   4 -25   -0.85    7.70
  -7  -4  25    3.29    6.08
   7   4 -26    9.82    8.29
  -7  -4  26   12.15    7.93
   7   4 -27   12.05    8.91
  -7  -4  27    9.04    6.88
   7   4 -28    6.21    7.66
  -7  -4  28   13.36    7.23
   7   4 -29    0.41    7.51
  -7  -4  29   17.05    7.17
   7   4 -30   -5.13    9.21
  -7  -4  30   -1.89    6.94
   7   4 -31    3.50    7.82
  -7  -4  31    8.39    6.83
   7   4 -32    7.44    8.24
  -7  -4  32    4.83    6.78
   7   4 -33   14.92   10.83
  -7  -4  33   11.14    7.43
   7   4 -34   -2.57    9.72
  -7  -4  34   -0.62    6.46
   7  -4 -35   -1.57    5.12
   7   4 -35   15.01    9.20
   7  -4 -36    7.71    5.63
   7   4 -36    0.50    7.65
  -7   5   1   -0.26   10.44
   7  -5  -1   -3.22    5.75
   7  -5  -1    2.80    9.64
   7   5  -1    4.90    4.06
  -7  -5   1    1.56    7.61
  -7   5   2   -1.10    8.93
   7  -5  -2   -1.15    5.80
   7  -5  -2   -0.46    9.21
   7   5  -2    2.99    4.61
  -7  -5   2   -0.28    8.65
  -7   5   3   41.81   14.53
   7  -5  -3   35.37   10.57
   7  -5  -3   35.92   14.12
   7   5  -3   46.73    9.74
  -7  -5   3   55.38   13.92
  -7   5   4  129.69   24.54
   7  -5  -4  118.65   21.56
   7  -5  -4  169.33   26.51
   7   5  -4  105.61   20.37
  -7  -5   4   91.06   22.76
  -7   5   5   44.28   15.04
   7  -5  -5   40.12   10.75
   7  -5  -5   58.37   15.68
   7   5  -5   45.94   10.42
  -7  -5   5   38.46   10.50
  -7  -5   5   54.09   14.37
  -7   5   6    9.75    9.81
   7  -5  -6    2.06    5.59
   7  -5  -6    6.78   10.39
  -7  -5   6   -2.58    9.19
  -7   5   7   17.57   11.18
   7  -5  -7   19.80    7.42
   7  -5  -7   18.85   10.75
   7   5  -7   14.49    6.77
  -7  -5   7    7.17    9.62
  -7   5   8   74.31   17.98
   7  -5  -8   80.21   15.95
   7  -5  -8   69.67   19.30
   7   5  -8   69.32   15.89
  -7  -5   8  106.59   20.02
  -7   5   9  152.26   26.10
   7  -5  -9  105.56   22.29
   7  -5  -9  132.62   26.69
   7   5  -9  124.28   23.42
  -7  -5   9  135.79   25.38
  -7   5  10   34.63   12.62
   7  -5 -10   30.45    9.70
   7  -5 -10   25.97   13.36
   7   5 -10   33.73   10.07
  -7  -5  10   41.02   13.69
   7  -5 -11   89.02   17.51
   7  -5 -11   94.94   21.77
   7   5 -11   79.62   17.88
   7   5 -11  117.21   21.35
   7  -5 -12    4.27    5.62
   7   5 -12    3.91    6.33
   7   5 -12    7.58    9.62
  -7  -5  12    7.19    7.04
   7  -5 -13   37.89   10.22
   7   5 -13   39.82   11.55
   7   5 -13   36.97   14.31
  -7  -5  13   57.17   11.83
   7  -5 -14   44.60   11.11
   7   5 -14   67.30   13.36
   7   5 -14   49.87   15.22
  -7  -5  14   30.95   10.90
   7  -5 -15  161.58   28.89
   7   5 -15  154.98   30.35
   7   5 -15  148.19   32.31
  -7  -5  15  210.74   30.40
   7  -5 -16   -3.73    5.24
   7   5 -16    7.86   10.21
  -7  -5  16   -0.44    6.04
   7  -5 -17    2.78    4.64
   7   5 -17    9.52   10.03
  -7  -5  17    0.05    6.67
   7  -5 -18    9.54    5.28
   7   5 -18   -0.63    8.77
  -7  -5  18    7.27    6.70
   7  -5 -19   28.72    8.08
   7   5 -19   26.79   11.08
  -7  -5  19   48.87   10.74
   7  -5 -20   42.61    9.51
   7   5 -20   25.34   11.92
  -7  -5  20   58.40   12.20
   7  -5 -21    8.45    4.83
   7   5 -21   -0.18    7.39
  -7  -5  21    9.18    6.43
   7  -5 -22   -0.70    4.43
   7   5 -22   -1.79    7.55
  -7  -5  22   -1.81    6.02
   7   5 -23    0.37    8.33
  -7  -5  23    7.38    7.44
   7   5 -24   11.09    9.18
  -7  -5  24   23.04    8.48
   7   5 -25    8.51    8.93
  -7  -5  25    5.96    6.76
   7   5 -26    9.99    8.93
  -7  -5  26    8.50    6.70
   7   5 -27   -3.78    7.56
  -7  -5  27    2.51    5.91
   7   5 -28   -3.40    8.02
  -7  -5  28    9.14    6.28
   7   5 -29    8.87    9.64
  -7  -5  29    6.77    7.06
   7   5 -30   17.33    9.60
  -7  -5  30   17.23    7.90
   7   5 -31    3.32    9.04
  -7  -5  31    9.77    7.26
   7   5 -32   -0.05    6.77
  -7  -5  32    7.16    7.29
   7   5 -33   -2.72    8.74
  -7  -5  33    1.57    7.06
   7   5 -34   -1.75    8.48
  -7  -5  34    9.80    7.04
   7   5 -35   17.44   10.59
  -7  -5  35   12.10    8.16
   7   5 -36    7.50    9.52
  -7   6   1   61.90   19.88
   7  -6  -1   88.30   16.48
   7  -6  -1   99.70   20.23
   7   6  -1   68.30   15.07
   7   6  -1   82.53   16.59
  -7  -6   1  102.10   16.89
  -7  -6   1   65.53   17.88
  -7   6   2   53.69   17.00
   7  -6  -2   38.96   12.32
   7  -6  -2   80.99   17.41
   7   6  -2   49.58   11.54
   7   6  -2   56.96   12.55
  -7  -6   2   58.73   12.69
  -7  -6   2   49.17   14.53
  -7   6   3   15.86   13.06
   7  -6  -3   52.22   10.42
   7  -6  -3   49.43   14.44
   7   6  -3   31.95    9.48
  -7  -6   3   26.12   12.35
  -7   6   4   22.35   10.36
   7  -6  -4   10.00    7.05
   7  -6  -4    8.31   10.70
   7   6  -4    6.57    6.86
  -7  -6   4    2.71    8.46
  -7   6   5   -5.80   11.33
   7  -6  -5   -2.76    5.96
   7  -6  -5    0.05   10.40
   7   6  -5    1.55    6.07
  -7  -6   5   -1.29    9.36
  -7   6   6   80.77   20.30
   7  -6  -6   76.31   16.80
   7  -6  -6  104.07   22.04
   7   6  -6   89.61   17.80
  -7  -6   6   82.85   19.58
  -7   6   7  137.19   28.40
   7  -6  -7  165.48   25.70
   7  -6  -7   92.00   26.87
   7   6  -7  184.30   26.99
  -7  -6   7  117.23   26.90
  -7   6   8   52.82   16.25
   7  -6  -8   56.01   12.73
   7  -6  -8   43.37   15.82
   7   6  -8   65.08   14.00
  -7  -6   8   59.87   15.70
   7  -6  -9    0.20    5.44
   7   6  -9    0.96    6.74
  -7  -6   9   11.59    7.12
   7  -6 -10   96.71   18.73
   7   6 -10  102.95   20.10
  -7  -6  10   94.89   18.87
   7  -6 -11  124.07   23.70
   7   6 -11  128.42   24.86
  -7  -6  11  143.63   24.20
   7  -6 -12    7.56    6.40
   7   6 -12    5.59    6.82
  -7  -6  12    8.30    7.13
   7  -6 -13   22.88    7.63
   7   6 -13   11.29    8.22
  -7  -6  13   14.38    8.50
   7  -6 -14   13.50    6.90
   7   6 -14   23.74    8.75
  -7  -6  14    9.77    7.38
   7  -6 -15   -0.50    5.49
   7   6 -15    3.40    7.38
  -7  -6  15   -0.05    6.41
   7  -6 -16   58.92   12.25
  -7  -6  16   50.79   13.02
   7  -6 -17   48.96   11.83
  -7  -6  17   69.12   13.92
   7  -6 -18   98.83   17.22
   7   6 -18   80.20   19.43
  -7  -6  18   92.94   18.50
   7  -6 -19    7.73    5.48
   7   6 -19    1.29    8.11
  -7  -6  19   12.91    7.65
   7  -6 -20   14.02    5.41
   7   6 -20    3.79    7.50
  -7  -6  20    0.51    7.22
   7  -6 -21    3.89    4.83
   7   6 -21   -0.10    7.24
  -7  -6  21    2.73    7.01
   7   6 -22   28.44   11.70
  -7  -6  22   51.88   12.00
   7   6 -23    2.20    7.50
  -7  -6  23    8.64    7.88
   7   6 -24    4.45    9.58
  -7  -6  24   17.63    7.96
   7   6 -25    5.72    9.23
  -7  -6  25   -0.60    6.75
   7   6 -26   17.60   10.12
  -7  -6  26   40.33   11.01
   7   6 -27   10.02   10.25
  -7  -6  27   23.30    8.93
   7   6 -28   14.94    9.96
  -7  -6  28   20.61    8.71
   7   6 -29   11.28    9.63
  -7  -6  29   -2.18    7.31
   7   6 -30   -2.09    8.73
  -7  -6  30    5.20    8.05
   7   6 -31   -2.17    8.64
  -7  -6  31   -1.68    6.76
   7   6 -32   26.13   12.37
  -7  -6  32   25.15    9.80
   7   6 -33    0.16    9.20
  -7  -6  33   13.12    7.87
   7   6 -34   11.21    9.79
  -7  -6  34    5.40    7.61
   7   6 -35    0.49    8.42
  -7  -6  35   -3.13    7.82
   7   6 -36    4.17    8.98
  -7  -6  36   -2.71    6.61
  -7   7   1   -4.28   13.32
   7  -7  -1    7.01   11.06
   7   7  -1    3.34    5.54
  -7   7   2   59.48   15.33
   7  -7  -2   25.27   12.90
   7   7  -2   16.17    8.49
  -7   7   3    4.16   11.78
   7  -7  -3    3.45    9.91
   7   7  -3   18.35    8.33
  -7   7   4  210.50   40.95
   7  -7  -4  233.78   41.14
   7   7  -4  219.78   38.35
   7  -7  -5   98.55   20.62
   7   7  -5   62.46   16.60
  -7  -7   5   76.05   18.65
   7  -7  -6    5.28    6.98
   7   7  -6    3.48    7.09
  -7  -7   6   10.67    6.83
  -7  -7   6   -0.30    9.47
   7  -7  -7   85.80   16.22
   7   7  -7   52.76   15.37
  -7  -7   7   83.06   15.85
   7  -7  -8   13.11    7.64
   7   7  -8    1.89    7.12
  -7  -7   8   26.77    8.54
   7  -7  -9   40.29   10.22
   7   7  -9   29.25   11.18
  -7  -7   9   36.23    9.96
   7  -7 -10   91.45   20.32
   7   7 -10   75.61   21.09
  -7  -7  10  191.02   23.00
   7  -7 -11   46.49   11.19
   7   7 -11   23.37   11.14
  -7  -7  11   52.00   11.10
   7  -7 -12    1.58    6.52
   7   7 -12    3.36    7.71
  -7  -7  12    0.55    6.41
   7  -7 -13   19.88    8.30
   7   7 -13   29.59   10.74
  -7  -7  13   26.96    8.84
   7  -7 -14  191.24   29.92
   7   7 -14  143.71   30.88
  -7  -7  14  173.18   30.19
   7  -7 -15   -4.20    5.76
   7   7 -15   -2.15    7.59
  -7  -7  15   -1.08    6.14
   7  -7 -16   -3.99    6.34
  -7  -7  16    6.80    6.86
   7  -7 -17   -0.68    4.94
  -7  -7  17    2.58    7.06
   7  -7 -18    5.21    5.51
   7   7 -18    3.78    9.81
  -7  -7  18   -0.87    7.09
   7  -7 -19    1.91    5.19
   7   7 -19    1.81    8.25
  -7  -7  19   -1.53    6.50
   7   7 -20   17.47   10.75
  -7  -7  20   40.36   10.31
   7   7 -21   -1.85    9.16
  -7  -7  21   -1.02    6.65
   7   7 -22    0.15    7.14
  -7  -7  22    4.04    7.62
   7   7 -23   -0.61    8.93
  -7  -7  23    8.11    7.73
   7   7 -24   26.79   12.63
  -7  -7  24   36.47   11.23
   7   7 -25    2.48    7.70
  -7  -7  25    1.73    6.38
   7   7 -26   16.75   10.57
  -7  -7  26    8.04    7.59
   7   7 -27    1.23    7.23
  -7  -7  27   -2.50    6.49
   7   7 -28   -1.06    8.44
  -7  -7  28    0.57    6.42
   7   7 -29    0.24    7.63
  -7  -7  29    0.01    5.25
   7   7 -30   11.33   10.78
  -7  -7  30   14.43    8.51
   7   7 -31   -3.36    9.15
  -7  -7  31   -1.57    8.96
   7   7 -32    2.00    9.18
  -7  -7  32   -0.43    7.05
   7   7 -33   -1.19    8.63
  -7  -7  33   -5.50    7.67
   7   7 -34    1.92    9.59
  -7  -7  34    2.11    6.95
   7   7 -35    4.14    9.42
  -7  -7  35    0.72    6.74
  -7  -7  36   -2.92    7.37
  -7  -7  37   -1.12    7.23
  -7  -7  38   -2.81    7.06
   7  -8  -1   70.44   14.19
  -7  -8   1   43.28   15.19
  -7  -8   2  101.17   22.11
  -7  -8   3    6.75    6.97
   7   8  -4   22.20    9.26
  -7  -8   4   32.38   10.10
   7   8  -5    7.54    7.21
  -7  -8   5   10.49    6.98
   7   8  -6   27.25    9.94
  -7  -8   6    6.23    7.78
   7   8  -7    4.65    6.71
  -7  -8   7   -2.26    5.45
   7   8  -8   10.56    9.34
  -7  -8   8   55.00   10.62
   7   8  -9    2.24    7.16
  -7  -8   9   16.89    8.30
   7  -8 -10   17.38    8.03
   7   8 -10   20.88    9.26
  -7  -8  10   16.23    8.16
   7  -8 -11    1.38    6.25
   7   8 -11   -3.81    9.30
  -7  -8  11   -1.23    6.21
   7  -8 -12  157.21   25.24
   7   8 -12   98.97   25.61
  -7  -8  12  154.48   25.97
   7  -8 -13    3.53    6.75
   7   8 -13   -0.86    8.00
  -7  -8  13   -0.09    6.48
   7  -8 -14    1.26    6.20
   7   8 -14   -0.36    7.91
  -7  -8  14   13.65    6.74
   7  -8 -15    3.06    6.20
   7   8 -15    0.32    7.37
  -7  -8  15    2.36    6.11
   7  -8 -16   38.08   11.65
  -7  -8  16   83.72   14.31
   7  -8 -17   -0.21    5.49
  -7  -8  17   -0.97    5.07
   7   8 -18   22.32   10.50
  -7  -8  18   23.53    9.37
   7   8 -19    3.04    8.19
  -7  -8  19   -0.94    6.68
   7   8 -20   12.51   11.19
  -7  -8  20   25.92    8.95
   7   8 -21    0.69    8.17
  -7  -8  21    1.11    6.62
   7   8 -22    7.38    9.50
  -7  -8  22   14.81    9.19
   7   8 -23   13.14   10.84
  -7  -8  23   17.15    8.39
   7   8 -24    8.45    8.58
  -7  -8  24    5.50    7.19
   7   8 -25   -3.35    8.22
  -7  -8  25    2.74    6.98
   7   8 -26    8.74    9.89
  -7  -8  26   14.16    8.68
   7   8 -27    8.24   10.02
  -7  -8  27    0.93    7.65
   7   8 -28   -2.99    8.48
  -7  -8  28    3.44    7.71
   7   8 -29   -4.80   11.17
  -7  -8  29    1.15    7.06
   7   8 -30    1.32    9.37
  -7  -8  30   -1.60    6.16
   7   8 -31   -2.90    8.96
  -7  -8  31    0.00    6.66
   7   8 -32    4.02    8.97
  -7  -8  32    4.68    7.93
   7   8 -33   -0.75    9.36
  -7  -8  33    5.93    7.09
   7   8 -34   -2.39    9.60
  -7  -8  34    2.12    7.08
   7   8 -35    0.45    9.60
  -7  -8  35   -1.24    6.81
   7  -9  -1    2.94    6.92
  -7  -9   1   -0.19    6.40
   7  -9  -2   30.70   10.85
  -7  -9   2   40.73   10.25
   7  -9  -3   -1.21    6.06
  -7  -9   3    0.50    5.53
   7  -9  -4   36.39   11.51
  -7  -9   4   51.04   11.85
   7  -9  -5    6.14    6.86
  -7  -9   5    2.63    5.73
  -7  -9   6   27.47    9.48
  -7  -9   7   10.80    7.31
  -7  -9   8   16.88    8.18
  -7  -9   9    0.64    6.55
  -7  -9  10  135.45   25.11
  -7  -9  11    1.57    6.45
   7   9 -12    5.99    8.24
  -7  -9  12    2.87    6.69
   7   9 -13   15.52   10.46
  -7  -9  13   10.97    7.02
   7  -9 -14   62.91   15.27
   7   9 -14   61.48   17.90
  -7  -9  14  103.57   17.14
   7  -9 -15    1.37    5.85
   7   9 -15   -2.28    7.19
  -7  -9  15    0.94    4.86
   7  -9 -16   14.23    6.57
  -7  -9  16    1.99    7.01
  -7  -9  17    0.60    7.13
   7   9 -18   -1.57    9.13
  -7  -9  18   15.96    7.66
   7   9 -19    4.31    8.54
  -7  -9  19    0.50    6.10
   7   9 -20   34.34   12.52
  -7  -9  20   17.95    9.47
   7   9 -21    1.34    9.20
  -7  -9  21    3.16    7.23
   7   9 -22    2.69    9.07
  -7  -9  22   -1.31    6.62
   7   9 -23    0.33    8.41
  -7  -9  23    2.44    6.72
   7   9 -24   17.10   11.70
  -7  -9  24   24.69    9.46
   7   9 -25    0.59    8.58
  -7  -9  25    1.87    6.97
   7   9 -26    4.67    9.71
  -7  -9  26    7.11    7.30
   7   9 -27   -4.87   10.32
  -7  -9  27   -5.99    8.55
   7   9 -28   -2.72    9.89
  -7  -9  28   -0.63    6.70
   7   9 -29   -0.70    8.95
  -7  -9  29   -0.06    7.41
   7   9 -30    4.11   10.80
  -7  -9  30    6.76    7.69
   7   9 -31   -7.76   11.52
  -7  -9  31    3.44    7.09
   7   9 -32   -1.76   10.64
  -7  -9  32    0.00    7.32
   7   9 -33   -0.24    9.82
  -7  -9  33   -5.37    7.66
   7   9 -34   19.56   11.95
   7 -10  -1    9.63    8.18
  -7 -10   1   14.28    7.68
   7 -10  -2   31.35   11.16
  -7 -10   2   44.25   10.97
   7 -10  -3   -2.59    6.88
  -7 -10   3    2.09    6.21
   7 -10  -4   -4.49    7.22
  -7 -10   4   -2.51    5.72
   7 -10  -5   -1.16    6.37
  -7 -10   5    0.90    7.39
   7 -10  -6  145.18   26.42
  -7 -10   6  143.13   26.29
   7 -10  -7   -1.73    7.01
  -7 -10   7   -0.62    6.48
   7 -10  -8   -1.18    6.73
  -7 -10   8    8.06    7.06
   7 -10  -9    4.03    6.98
  -7 -10   9   -1.61    6.64
  -7 -10  10   -0.09    7.41
  -7 -10  11    4.67    7.65
  -7 -10  12   52.58   13.08
  -7 -10  13    9.51    7.04
  -7 -10  14    7.74    7.80
  -7 -10  15    0.78    7.14
  -7 -10  16   38.27   12.11
  -7 -10  17    0.29    6.24
  -7 -10  18   53.90   14.00
  -7 -10  19    6.27    8.01
  -7 -10  20    8.60    6.77
  -7 -10  21    0.08    6.97
  -7 -10  23    0.08    6.08
  -7 -10  24    8.96    7.79
   7  10 -25   -8.42   11.18
  -7 -10  25    4.07    7.95
   7  10 -26    2.94    9.16
  -7 -10  26   14.26    9.13
   7  10 -27   17.96   11.71
  -7 -10  27    1.50    7.40
   7  10 -28   -0.36   10.08
  -7 -10  28    5.17    7.95
   7  10 -29   -3.30   10.44
  -7 -10  29    0.84    7.92
   7  10 -30   12.43   11.15
  -7 -10  30    1.22    7.19
   7  10 -31   -0.52   10.24
   7  10 -32    5.78    9.80
   7  10 -33   -3.20   10.18
   7  10 -34   -4.07   10.67
   7 -11  -1    2.47    7.10
  -7 -11   1   -0.31    5.73
   7 -11  -2    0.84    6.71
  -7 -11   2    2.91    6.38
   7 -11  -3    2.99    6.67
  -7 -11   3    3.06    6.92
   7 -11  -4   26.59   10.49
  -7 -11   4   42.20   10.32
   7 -11  -5   26.59   10.19
  -7 -11   5   21.62    9.21
   7 -11  -6   -2.71    6.94
  -7 -11   6   -2.51    6.29
   7 -11  -7   16.34    8.40
   7 -11  -8    2.19    7.08
  -7 -11   8   20.34    7.91
   7 -11  -9    1.31    6.95
  -7 -11   9    5.29    6.41
   7 -11 -10   37.09   10.50
  -7 -11  10   24.87    9.97
   7 -11 -11   -5.52    6.79
  -7 -11  11    0.35    6.70
   7 -11 -12   -2.97    7.22
  -7 -11  12   -1.91    6.98
  -7 -11  13   -3.37    7.23
  -7 -11  14    2.53    6.86
  -7 -11  15   -0.63    5.96
  -7 -11  16    5.23    8.03
  -7 -11  17    3.14    7.72
  -7 -11  18    5.06    7.66
  -7 -11  19   -5.02    7.10
  -7 -11  20   12.65    8.49
  -7 -11  21   -2.13    8.30
  -7 -11  22   -2.03    6.98
  -7 -11  23    4.58    7.67
  -7 -11  24   33.44   11.50
  -7 -11  25    5.03    7.99
  -7 -11  26   -2.19    6.58
  -7 -11  27    5.82    7.73
  -7 -11  28    5.10    7.96
   7 -12  -1    0.77    7.51
  -7 -12   1    0.86    6.49
   7 -12  -2   27.57   10.53
  -7 -12   2   24.34    9.33
   7 -12  -3   -1.26    7.47
  -7 -12   3    5.26    5.95
   7 -12  -4   -1.26    6.28
  -7 -12   4    3.12    6.07
   7 -12  -5    1.84    6.77
  -7 -12   5    6.10    7.26
   7 -12  -6   26.74   10.63
  -7 -12   6   48.11   11.52
   7 -12  -7    0.10    6.80
  -7 -12   7    7.21    6.97
   7 -12  -8   13.83    8.50
  -7 -12   8   17.18    8.43
   7 -12  -9    4.35    6.78
  -7 -12   9   -0.92    7.71
   7 -12 -10    1.97    6.52
  -7 -12  10   13.13    7.55
   7 -12 -11    8.58    7.38
  -7 -12  11    2.54    7.02
  -7 -12  12   25.55    9.40
  -7 -12  13    6.07    6.66
  -7 -12  14   -1.45    6.80
  -7 -12  15   -3.17    7.01
  -7 -12  16    6.29    8.19
  -7 -12  17    1.59    6.47
  -7 -12  18   22.51    9.36
  -7 -12  19    1.86    7.58
  -7 -12  20   11.59    8.26
  -7 -12  21   -0.47    6.55
  -7 -12  22   19.26    9.76
  -7 -12  23   -2.85    7.47
  -7 -12  24   -0.29    8.43
  -7 -12  25   -3.75    7.78
   7 -13  -1    4.57    6.27
  -7 -13   1   -4.78    6.76
   7 -13  -2   14.68    9.18
  -7 -13   2   34.55    9.87
   7 -13  -3   21.01    9.55
  -7 -13   3   16.44    8.41
   7 -13  -4   76.00   16.00
  -7 -13   4   49.81   14.23
   7 -13  -5   -0.53    6.26
  -7 -13   5    2.19    7.11
   7 -13  -6    2.51    7.03
  -7 -13   6   -2.73    6.93
   7 -13  -7   -0.56    7.44
  -7 -13   7   -0.24    5.51
   7 -13  -8    5.48    7.06
  -7 -13   8    9.66    7.39
   7 -13  -9    6.94    7.69
  -7 -13   9    6.74    7.26
  -7 -13  10   25.59    9.92
  -7 -13  11   11.97    7.31
  -7 -13  12   -2.05    7.29
  -7 -13  13    0.79    6.46
  -7 -13  14    1.91    7.73
  -7 -13  15   -1.53    7.50
  -7 -13  16    0.18    5.74
  -7 -13  17   -2.89    7.58
  -7 -13  18   -2.94    8.33
  -7 -13  19    7.00    7.26
  -7 -13  20   12.49    8.51
  -7 -13  21   -3.56    8.56
  -7 -13  22   -1.01    8.91
   7 -14  -1    0.32    7.43
  -7 -14   1    1.35    6.80
   7 -14  -2   48.35   11.79
  -7 -14   2   18.31    9.65
   7 -14  -3    7.73    7.77
  -7 -14   3    0.76    6.27
   7 -14  -4    2.10    6.45
  -7 -14   4   -1.59    6.85
   7 -14  -5   -0.25    6.96
  -7 -14   5    9.43    8.18
   7 -14  -6   28.31   10.61
  -7 -14   6   19.81   10.42
   7 -14  -7   24.61   10.36
  -7 -14   7   49.50   11.92
  -7 -14   8    4.77    8.24
  -7 -14   9   12.77    8.17
  -7 -14  10    1.28    7.65
  -7 -14  11    3.63    6.97
  -7 -14  12   14.76    9.16
  -7 -14  13   -0.46    6.95
  -7 -14  14    7.30    7.65
  -7 -14  15   -5.14    8.13
  -7 -14  16    5.32    7.11
  -7 -14  17    2.64    7.71
  -7 -14  18   -0.49    6.89
  -7 -14  19    5.10    8.37
   7 -15  -1    0.18    7.27
  -7 -15   1   -1.44    6.13
   7 -15  -2   -2.60    7.43
  -7 -15   2   -2.89    8.21
   7 -15  -3    5.57    7.26
  -7 -15   3   10.87    7.94
   7 -15  -4    6.33    8.14
  -7 -15   4    6.64    7.92
   7 -15  -5    3.62    7.00
  -7 -15   5   -1.00    7.81
  -7 -15   6    5.34    7.40
  -7 -15   7   -0.99    8.20
  -7 -15   8   10.42    7.54
  -7 -15   9    2.48    7.86
  -7 -15  10   -4.70    7.47
  -7 -15  11    8.64    7.73
  -7 -15  12    0.96    7.11
  -7 -15  13    0.35    7.25
  -7 -15  14   -0.78    7.83
  -7 -15  15   -4.21    7.57
  -7 -15  16    1.04    7.51
   7 -16  -1    1.77    7.54
  -7 -16   1    2.14    7.21
   7 -16  -2    3.04    7.61
  -7 -16   2    1.32    6.10
   7 -16  -3   -1.74    8.49
  -7 -16   3    2.64    6.52
  -7 -16   4   -4.14    8.05
  -7 -16   5   -2.58    8.27
  -7 -16   6    3.27    7.67
  -7 -16   7    7.10    8.12
  -7 -16   8   -2.16    7.02
  -7 -16   9    0.76    7.52
  -7 -16  10    0.55    5.81
  -7 -16  11   -2.81    8.34
  -7 -16  12    1.01    6.99
   7 -17  -1   -3.96    8.36
  -7 -17   3    4.13    6.97
  -7 -17   4   -1.15    7.85
  -7 -17   5   -1.75    7.07
  -7 -17   6    0.52    7.04
  -7 -17   7   -0.97    7.32
  -7 -17   8   -6.01    9.00
  -6   0   1   -3.47    5.94
  -6   0   1   -3.59    9.58
   6   0  -1    0.33    5.97
   6   0  -1   -2.20    9.73
  -6   0   2  326.57   54.58
  -6   0   2  366.26   57.30
   6   0  -2  318.01   54.59
   6   0  -2  432.91   58.17
  -6   0   3    5.86    9.65
   6   0  -3   -0.48    5.10
   6   0  -3    2.35    9.24
  -6   0   4   12.93    6.36
  -6   0   4   26.13   11.02
   6   0  -4   14.55    6.62
   6   0  -4   31.96   11.28
  -6   0   5   -4.52    5.26
  -6   0   5   -3.81   10.08
   6   0  -5   -1.97    4.87
   6   0  -5   -4.20    9.48
  -6   0   6 1188.77  183.03
  -6   0   6 1232.56  185.29
   6   0  -6 1152.27  182.73
   6   0  -6 1278.25  185.54
  -6   0   7   -0.21    4.83
  -6   0   7   -1.16    8.97
   6   0  -7   -3.00    5.08
   6   0  -7    2.77    7.76
  -6   0   8   21.88    7.06
  -6   0   8   51.77   12.12
   6   0  -8   13.29    5.95
   6   0  -8   31.61   10.96
  -6   0   9   -4.08    4.96
  -6   0   9    4.63    7.78
   6   0  -9    1.58    4.05
   6   0  -9   -4.45    8.73
  -6   0  10  232.34   36.45
  -6   0  10  297.69   39.60
   6   0 -10  202.59   35.75
   6   0 -10  192.87   38.31
  -6   0  11   -1.92    4.85
  -6   0  11   -0.28    6.72
   6   0 -11    0.12    3.77
   6   0 -11    2.05    7.88
  -6   0  12  302.64   47.01
  -6   0  12  267.56   48.69
   6   0 -12  299.17   46.75
   6   0 -12  297.49   49.56
  -6   0  13    0.09    4.40
  -6   0  13    1.74    5.76
   6   0 -13    0.21    3.57
   6   0 -13    1.28    7.13
  -6   0  14  139.97   19.32
  -6   0  14   69.71   19.89
   6   0 -14  103.10   18.38
   6   0 -14   99.39   21.59
  -6   0  15   -3.04    7.14
   6   0 -15    0.82    4.38
   6   0 -15   -2.27    8.56
   6   0 -16  286.81   44.91
   6   0 -16  263.86   47.58
  -6   0  17   -2.37    4.82
   6   0 -17   -1.32    4.68
   6   0 -17    0.38    9.02
  -6   0  18  242.88   24.18
   6   0 -18   44.10   21.95
  -6   0  19   -3.72    5.48
  -6   0  20    1.21    6.12
  -6   0  21   -1.58    5.36
  -6   0  22  123.51   22.15
  -6   0  23   -0.23    4.96
  -6   0  24    2.62    5.45
   6   0 -26   61.90   13.73
   6   0 -27   -3.50    7.28
   6   0 -28   46.24   11.72
   6   0 -29    1.38    5.40
   6   0 -30   14.80    7.69
   6   0 -31    5.54    6.09
   6   0 -32   54.96   13.23
   6   0 -33   -4.61    7.56
   6   0 -34   -5.93    7.63
   6   0 -35    0.16    6.26
   6   0 -36    6.91    7.99
   6   0 -37    3.44    6.84
   6   0 -38   22.53    9.25
  -6   1   1   24.82   10.53
   6  -1  -1    8.48    5.91
   6  -1  -1    1.03    8.28
   6   1  -1   10.99    5.67
   6   1  -1    5.16    9.89
  -6  -1   1    0.45    5.37
  -6  -1   1   10.90    9.46
  -6   1   2  590.72   90.85
  -6   1   2  536.34   92.78
   6  -1  -2  557.63   90.97
   6  -1  -2  699.89   94.23
   6   1  -2  569.59   90.59
   6   1  -2  622.19   93.37
  -6  -1   2  578.64   90.79
  -6  -1   2  593.69   92.97
  -6   1   3   56.02    9.55
  -6   1   3   41.27   12.70
   6  -1  -3    8.41    8.15
   6  -1  -3   24.93   12.45
   6   1  -3   31.83    8.28
   6   1  -3   35.16   12.46
  -6  -1   3   54.95    9.51
  -6  -1   3   15.91   11.86
  -6   1   4  809.95  132.38
  -6   1   4  779.01  134.20
   6  -1  -4  795.99  132.50
   6  -1  -4  897.67  135.07
   6   1  -4  881.73  132.31
   6   1  -4  940.00  134.95
  -6  -1   4  969.76  132.86
  -6  -1   4  854.96  134.63
  -6   1   5  134.19   20.61
  -6   1   5  135.28   23.60
   6  -1  -5  117.03   20.44
   6  -1  -5  118.47   23.62
   6   1  -5  103.09   19.69
   6   1  -5  129.14   22.80
  -6  -1   5  105.27   20.13
  -6  -1   5   91.57   21.98
  -6   1   6  105.01   17.92
  -6   1   6  108.03   20.69
   6  -1  -6  100.16   17.50
   6  -1  -6  108.35   21.73
   6   1  -6   91.73   17.09
   6   1  -6   70.47   19.60
  -6  -1   6   85.52   17.37
  -6  -1   6  112.72   20.65
  -6   1   7  244.35   39.56
  -6   1   7  251.64   42.04
   6  -1  -7  227.95   39.20
   6  -1  -7  250.08   42.21
   6   1  -7  238.40   39.07
   6   1  -7  250.70   41.96
  -6  -1   7  271.60   39.70
  -6  -1   7  219.75   41.50
  -6   1   8  691.42  114.57
  -6   1   8  669.35  116.32
   6  -1  -8  728.24  114.54
   6  -1  -8  700.15  116.81
   6   1  -8  852.42  114.84
   6   1  -8  800.36  117.25
  -6  -1   8  757.78  114.72
  -6  -1   8  740.25  116.90
  -6   1   9   11.85    5.89
  -6   1   9    5.00    8.87
   6  -1  -9   11.41    5.69
   6  -1  -9    8.68   10.33
   6   1  -9    7.67    5.18
   6   1  -9   26.56   11.09
  -6  -1   9    5.79    4.97
  -6  -1   9   17.00    9.49
  -6   1  10  101.33   18.90
  -6   1  10  117.67   22.04
   6  -1 -10  108.31   18.62
   6  -1 -10  101.67   21.67
   6   1 -10  111.36   18.56
   6   1 -10  120.39   22.09
  -6  -1  10   97.40   18.49
  -6  -1  10  103.53   21.49
  -6   1  11   18.14    6.12
  -6   1  11   15.67    8.73
   6  -1 -11   14.70    5.60
   6  -1 -11    6.57    9.18
   6   1 -11   18.18    5.77
   6   1 -11   10.32    9.21
  -6  -1  11   17.60    5.97
  -6  -1  11   12.46    9.00
  -6   1  12  339.05   50.86
  -6   1  12  319.02   52.42
   6  -1 -12  346.94   50.46
   6  -1 -12  322.60   53.08
   6   1 -12  272.30   50.07
   6   1 -12  282.51   52.75
  -6  -1  12  342.06   50.55
  -6  -1  12  316.73   52.71
  -6   1  13   68.89   11.73
  -6   1  13   57.45   13.70
   6  -1 -13   53.81   10.82
   6  -1 -13   67.59   15.18
   6   1 -13   40.36   10.73
   6   1 -13   45.68   14.49
  -6  -1  13   57.56   14.23
  -6   1  14  157.58   28.02
  -6   1  14  155.24   29.54
   6  -1 -14  150.18   27.48
   6  -1 -14  179.72   31.05
   6   1 -14  182.80   28.32
   6   1 -14  230.73   32.72
  -6  -1  14  165.18   30.42
  -6   1  15   11.44    5.36
  -6   1  15   16.99    7.79
   6  -1 -15   10.84    4.62
   6  -1 -15    7.99    9.79
   6   1 -15    9.73    5.54
   6   1 -15    0.29    9.92
  -6  -1  15   14.36    6.71
  -6   1  16   -1.38    4.40
  -6   1  16    4.13    6.42
   6  -1 -16    4.60    4.41
   6  -1 -16    8.30    9.55
   6   1 -16    2.96    9.51
  -6  -1  16   -0.80    4.98
  -6   1  17    4.56    5.17
   6  -1 -17    4.04    4.08
   6  -1 -17    0.27    8.56
   6   1 -17   11.06   10.03
  -6  -1  17   10.16    5.83
   6  -1 -18  238.54   37.39
   6  -1 -18  185.02   40.13
   6   1 -18  224.05   40.60
  -6  -1  18  245.50   38.03
  -6   1  19   33.65    9.46
   6  -1 -19   37.04    8.79
  -6  -1  19   48.22   10.57
  -6   1  20   -1.37    5.43
  -6  -1  20    0.30    5.07
  -6   1  21    6.82    6.00
  -6  -1  21    4.83    6.17
  -6   1  22   12.42    6.21
  -6   1  23   10.16    6.29
   6   1 -23   11.92    7.23
  -6   1  24   58.96   10.90
   6   1 -24   29.42   10.37
  -6   1  25   -2.31    5.50
   6   1 -25    0.71    6.69
  -6   1  26    3.56    4.79
   6   1 -26    4.48    6.33
  -6   1  27    0.06    4.24
   6   1 -27    4.47    6.23
  -6  -1  27    4.26    6.13
   6  -1 -28   49.71   12.90
   6   1 -28   57.04   14.31
  -6  -1  28   94.25   15.13
   6  -1 -29    0.90    5.53
   6   1 -29   -2.33    6.98
  -6  -1  29    2.37    6.12
   6  -1 -30   11.58    7.46
   6   1 -30   33.45    9.46
  -6  -1  30   10.57    6.86
   6  -1 -31    1.01    6.02
   6   1 -31    0.92    5.96
   6  -1 -32    5.70    6.81
   6   1 -32    1.24    8.04
   6  -1 -33   -1.57    6.47
   6   1 -33   -1.78    7.46
   6  -1 -34   33.25    9.89
   6   1 -34   24.91    9.76
   6  -1 -35    4.41    6.64
   6   1 -35    8.53    7.78
   6  -1 -36    8.56    7.28
   6   1 -36   -0.42    6.84
   6  -1 -37    0.70    6.77
   6   1 -37    6.00    8.71
   6  -1 -38    6.11    7.54
   6   1 -38    9.30    8.12
  -6   2   1    5.93    5.60
  -6   2   1   12.72   10.40
   6  -2  -1    0.63    5.14
   6  -2  -1    4.53    8.88
   6   2  -1    5.53    4.34
   6   2  -1   -0.57    7.92
  -6  -2   1    8.11    5.55
  -6  -2   1    6.48    9.67
  -6   2   2   19.69    7.08
  -6   2   2    4.83    9.58
   6  -2  -2   16.10    6.68
   6  -2  -2   10.93   10.66
   6   2  -2   16.00    6.07
   6   2  -2    2.94    8.70
  -6  -2   2   14.18    6.23
  -6  -2   2   15.46    9.93
  -6   2   3    5.02    5.74
  -6   2   3    0.75    9.78
   6  -2  -3    3.49    5.23
   6  -2  -3    5.80    9.61
   6   2  -3    4.22    4.66
   6   2  -3    4.20    8.80
  -6  -2   3   10.54    5.33
  -6  -2   3    4.54    9.40
  -6   2   4   61.63   12.03
  -6   2   4   51.52   15.19
   6  -2  -4   53.96   11.88
   6  -2  -4   42.28   14.95
   6   2  -4   60.11   11.32
   6   2  -4   65.31   14.94
  -6  -2   4   68.72   12.12
  -6  -2   4   32.22   13.51
  -6   2   5   11.49    5.95
  -6   2   5    7.55    9.24
   6  -2  -5   14.81    6.83
   6  -2  -5    9.13   10.66
   6   2  -5    9.55    5.45
   6   2  -5    7.28    9.60
  -6  -2   5   10.63    5.36
  -6  -2   5   16.17   10.23
  -6   2   6  300.19   50.80
  -6   2   6  311.16   53.12
   6  -2  -6  315.56   51.19
   6  -2  -6  338.20   54.09
   6   2  -6  327.74   50.72
   6   2  -6  327.31   53.19
  -6  -2   6  324.64   50.83
  -6  -2   6  336.27   53.54
  -6   2   7   68.25   11.65
  -6   2   7   45.19   13.85
   6  -2  -7   43.64   10.98
   6  -2  -7   69.48   15.25
   6   2  -7   61.30   11.09
   6   2  -7   64.94   14.81
  -6  -2   7   50.11   10.68
  -6  -2   7   21.79   12.51
  -6   2   8    9.85    5.69
  -6   2   8   -4.91    9.00
   6  -2  -8    2.55    5.08
   6  -2  -8    1.47    9.30
   6   2  -8    4.79    4.78
   6   2  -8   -1.36    8.94
  -6  -2   8    6.63    5.25
  -6  -2   8    8.34    8.94
  -6   2   9    1.73    5.07
  -6   2   9   -8.52    9.12
   6  -2  -9   -0.58    4.51
   6  -2  -9    1.95    9.13
   6   2  -9   -2.44    3.91
   6   2  -9   -1.07    8.41
  -6  -2   9   -0.84    4.26
  -6  -2   9   -1.95    8.23
  -6   2  10  280.85   41.45
  -6   2  10  263.85   43.49
   6  -2 -10  258.66   41.06
   6  -2 -10  116.69   41.55
   6   2 -10  272.19   41.27
   6   2 -10  317.51   44.72
  -6  -2  10  387.93   45.67
  -6   2  11  281.17   41.31
  -6   2  11  255.11   42.88
   6  -2 -11  274.18   40.90
   6  -2 -11  256.62   43.78
   6   2 -11  220.62   40.63
   6   2 -11  245.49   43.66
  -6  -2  11  245.81   43.17
  -6   2  12   41.31   13.79
  -6   2  12   91.38   17.28
   6  -2 -12   85.73   14.63
   6  -2 -12   98.96   18.68
   6   2 -12   92.87   15.28
   6   2 -12  105.70   19.42
  -6  -2  12   82.84   15.73
  -6  -2  12  108.34   18.58
  -6   2  13    7.53    4.96
  -6   2  13   11.11    7.31
   6  -2 -13    7.60    4.44
   6  -2 -13    0.14    9.03
   6   2 -13    6.43    4.98
   6   2 -13    3.99    8.78
  -6  -2  13   11.77    6.51
  -6  -2  13    2.19    7.52
  -6   2  14  110.10   19.28
  -6   2  14  118.26   21.48
   6  -2 -14  114.48   18.95
   6  -2 -14  107.00   21.92
   6   2 -14   89.47   21.73
  -6  -2  14  104.27   19.68
  -6   2  15   40.17    8.62
   6  -2 -15   25.13    7.29
   6  -2 -15   36.25   11.56
   6   2 -15   55.00   13.61
  -6  -2  15   24.31    8.03
  -6   2  16   67.69   12.78
   6  -2 -16   64.51   12.14
   6  -2 -16   73.97   17.08
   6   2 -16   94.59   18.41
  -6  -2  16   45.65   12.67
  -6   2  17   31.66    7.80
   6  -2 -17   21.46    6.59
   6  -2 -17   22.97   10.83
   6   2 -17   17.71   10.91
  -6  -2  17   32.84    8.39
  -6   2  18   19.48    6.69
   6  -2 -18   10.38    4.94
   6  -2 -18   15.93   10.19
   6   2 -18    9.03   10.17
  -6  -2  18   17.68    6.94
  -6   2  19    2.81    5.53
   6  -2 -19   13.96    5.55
  -6  -2  19   22.69    7.43
  -6   2  20  188.59   30.22
   6  -2 -20  170.88   29.17
   6   2 -20  166.71   30.43
  -6   2  21    1.68    5.51
   6   2 -21    4.72    6.21
  -6   2  22   26.97    8.17
   6   2 -22   28.86    9.72
  -6   2  23    7.98    5.72
   6   2 -23    6.24    7.58
  -6   2  24   10.46    6.03
   6   2 -24    0.99    6.59
  -6  -2  24   13.19    7.13
  -6   2  25   20.30    6.72
   6   2 -25   10.78    8.04
  -6  -2  25   15.90    7.16
  -6   2  26   42.53   10.44
   6   2 -26   49.97   12.56
  -6  -2  26   46.68   11.62
   6   2 -27    0.28    7.26
  -6  -2  27    2.71    5.35
   6   2 -28   31.03   10.72
  -6  -2  28   32.09    9.34
   6   2 -29    1.34    6.43
  -6  -2  29   -1.08    6.88
   6  -2 -30    8.42    6.17
   6   2 -30   12.22    9.30
  -6  -2  30    8.94    7.02
   6  -2 -31   -0.11    5.57
   6   2 -31   -2.73    6.62
  -6  -2  31   -1.86    5.06
   6  -2 -32    6.40    7.23
   6   2 -32   15.52    9.13
  -6  -2  32   36.33    9.21
   6  -2 -33   10.25    6.53
   6   2 -33    8.51    6.91
   6  -2 -34   -0.33    4.87
   6   2 -34   -2.05    7.88
   6  -2 -35   -1.47    6.03
   6   2 -35    3.15    7.38
   6  -2 -36    8.55    7.41
   6   2 -36    7.71    7.95
   6  -2 -37    7.02    6.73
   6   2 -37   -1.62    7.61
   6  -2 -38    3.75    6.83
  -6   3   1    2.31    5.15
  -6   3   1    1.37   10.06
   6  -3  -1   -1.41    6.28
   6  -3  -1    1.17   10.53
   6   3  -1    0.31    4.40
   6   3  -1    4.34    8.10
  -6  -3   1    5.65    5.33
  -6  -3   1   -1.87    7.60
  -6   3   2  132.78   23.38
  -6   3   2  152.44   27.30
   6  -3  -2  111.48   23.51
   6  -3  -2  189.44   27.93
   6   3  -2  162.99   23.42
   6   3  -2  121.15   25.51
  -6  -3   2  130.01   23.21
  -6  -3   2  123.78   25.88
  -6   3   3  159.15   25.01
  -6   3   3  161.12   28.69
   6  -3  -3  140.89   25.14
   6  -3  -3  162.79   28.30
   6   3  -3  146.27   24.39
   6   3  -3  153.47   27.06
  -6  -3   3  127.61   24.29
  -6  -3   3  136.28   27.35
  -6   3   4   44.18    9.14
  -6   3   4   20.77   11.19
   6  -3  -4   44.64    9.85
   6  -3  -4   29.64   11.96
   6   3  -4   25.10    7.70
   6   3  -4   28.46   11.62
  -6  -3   4   40.90    8.72
  -6  -3   4   53.55   13.42
  -6   3   5    9.66    5.63
  -6   3   5    8.56    9.47
   6  -3  -5   12.63    6.40
   6  -3  -5   12.36   10.58
   6   3  -5    8.43    5.19
   6   3  -5   18.19    9.29
  -6  -3   5    3.66    4.67
  -6  -3   5   24.61    8.97
  -6   3   6   30.23    7.08
  -6   3   6    4.60    8.60
   6  -3  -6    8.30    6.83
   6  -3  -6   20.10   10.56
   6   3  -6   24.32    6.27
   6   3  -6   36.86   10.96
  -6  -3   6    8.67    5.37
  -6  -3   6   15.85    9.57
  -6   3   7   36.72    7.46
  -6   3   7   20.35    9.40
   6  -3  -7   23.85    7.39
   6  -3  -7   21.97   10.96
   6   3  -7    9.39    5.91
   6   3  -7   16.83   10.03
  -6  -3   7   15.75    5.72
  -6  -3   7   21.75   10.45
  -6   3   8  402.52   56.33
  -6   3   8  424.93   58.88
   6  -3  -8  283.65   55.65
   6  -3  -8  347.44   58.88
   6   3  -8  326.47   55.80
   6   3  -8  349.97   58.31
  -6  -3   8  439.87   59.41
  -6   3   9   73.58   13.91
  -6   3   9   71.15   16.19
   6  -3  -9   55.22   13.64
   6  -3  -9  115.39   18.48
   6   3  -9   68.95   13.68
   6   3  -9   69.02   16.21
  -6  -3   9   75.11   14.78
  -6  -3   9   73.75   16.56
  -6   3  10   20.36    6.86
  -6   3  10   31.83   10.39
   6  -3 -10   21.91    7.19
   6  -3 -10   18.83   11.67
   6   3 -10   19.72    6.89
   6   3 -10   14.82    9.38
  -6  -3  10   25.03    7.98
  -6  -3  10   23.63   10.19
  -6   3  11   19.27    6.02
  -6   3  11   13.00    8.23
   6  -3 -11    4.29    4.64
   6  -3 -11    7.69   10.73
   6   3 -11   20.03   10.07
  -6  -3  11   12.61    6.31
  -6  -3  11   12.51    8.90
  -6   3  12   92.93   14.69
  -6   3  12   59.32   15.74
   6  -3 -12   75.00   14.02
   6  -3 -12   67.31   17.34
   6   3 -12   60.68   16.80
  -6  -3  12   75.89   14.74
  -6   3  13  118.03   22.95
   6  -3 -13  114.83   22.55
   6  -3 -13  179.07   27.57
   6   3 -13  183.17   27.77
  -6  -3  13  152.67   24.24
  -6   3  14  138.79   28.38
   6  -3 -14  179.43   28.58
   6  -3 -14  199.53   32.65
   6   3 -14  204.49   32.77
  -6  -3  14  188.34   29.71
  -6   3  15   13.01    8.21
   6  -3 -15    8.82    5.32
   6  -3 -15   12.02    9.05
   6   3 -15   14.61    6.42
   6   3 -15   28.00   11.29
  -6  -3  15   20.18    7.38
  -6   3  16   23.08    7.11
  -6   3  16    1.90    7.02
   6  -3 -16   20.66    6.38
   6  -3 -16   31.72   11.92
   6   3 -16   28.73    8.32
   6   3 -16   20.82   10.83
  -6  -3  16   18.12    7.34
  -6   3  17   73.32   13.89
   6  -3 -17   71.86   13.13
   6  -3 -17   52.74   16.13
   6   3 -17   73.65   16.89
  -6   3  18   47.64   15.06
   6  -3 -18  118.39   16.07
   6   3 -18  161.00   22.67
  -6   3  19   34.98    9.52
   6  -3 -19   46.42    9.30
  -6   3  20    1.16    4.59
   6  -3 -20    0.97    4.01
   6   3 -20    5.84    6.79
  -6   3  21    2.30    5.34
   6  -3 -21   -1.85    4.62
   6   3 -21    1.63    6.45
  -6  -3  21   -2.97    6.48
  -6   3  22   76.63   13.05
   6  -3 -22   65.35   12.30
   6   3 -22   56.81   14.32
  -6  -3  22   37.54   12.21
  -6   3  23   21.82    7.04
   6   3 -23   12.14    8.02
  -6  -3  23   11.97    7.54
  -6   3  24   97.08   17.08
   6   3 -24   88.43   18.26
  -6  -3  24   79.44   17.69
  -6   3  25   -0.19    4.95
   6   3 -25    2.50    7.76
  -6  -3  25   -0.67    5.73
   6   3 -26    2.41    7.41
  -6  -3  26    4.34    6.17
   6   3 -27    0.08    6.07
  -6  -3  27    2.49    6.25
   6   3 -28   30.60   11.01
  -6  -3  28   36.95   10.17
   6   3 -29   14.14    9.34
  -6  -3  29    0.34    5.51
   6   3 -30   15.65    9.83
  -6  -3  30   40.23    9.84
   6   3 -31   -3.24    8.18
  -6  -3  31    2.06    6.23
   6  -3 -32   -0.01    5.41
   6   3 -32   -2.50    8.06
  -6  -3  32    6.94    6.19
   6  -3 -33    2.31    5.76
   6   3 -33    5.78    8.21
  -6  -3  33   12.35    7.12
   6  -3 -34   12.77    6.85
   6   3 -34   21.66   10.29
   6  -3 -35   -0.81    5.48
   6   3 -35    3.16    7.94
   6  -3 -36    0.80    6.61
   6   3 -36   -0.20    8.13
   6  -3 -37   -2.24    6.21
   6   3 -37   -1.23    8.42
  -6   4   1   81.09   24.64
  -6   4   1  200.09   30.61
   6  -4  -1  190.47   27.06
   6  -4  -1  197.39   30.26
   6   4  -1  192.76   25.86
   6   4  -1  176.30   28.19
  -6  -4   1  152.57   25.53
  -6  -4   1  167.42   28.77
  -6   4   2   11.46    6.19
  -6   4   2   29.42   11.54
   6  -4  -2   14.43    7.21
   6  -4  -2   34.88   12.25
   6   4  -2   17.66    5.38
   6   4  -2   16.42    9.78
  -6  -4   2    8.49    4.89
  -6  -4   2   17.48    9.57
  -6   4   3    4.10    5.11
  -6   4   3   24.64   11.74
   6  -4  -3    6.56    5.72
   6  -4  -3    1.52    8.53
   6   4  -3    3.19    4.09
   6   4  -3    2.81    8.49
  -6  -4   3    5.40    4.20
  -6  -4   3    0.18    7.82
  -6   4   4   10.04    5.94
  -6   4   4   23.17   10.86
   6  -4  -4    4.89    5.52
   6  -4  -4   18.10   10.74
   6   4  -4   14.27    5.29
   6   4  -4    9.69    9.35
  -6  -4   4   19.65    5.78
  -6  -4   4    8.92    8.96
  -6   4   5  218.32   35.65
  -6   4   5  218.69   38.38
   6  -4  -5  218.67   35.95
   6  -4  -5  118.77   36.91
   6   4  -5  232.59   35.73
   6   4  -5  285.05   39.07
  -6  -4   5  262.17   38.93
  -6   4   6  290.46   42.21
  -6   4   6  287.81   44.94
   6  -4  -6  240.52   41.97
   6  -4  -6  305.84   46.01
   6   4  -6  242.13   41.73
   6   4  -6  237.66   43.91
  -6  -4   6  272.92   42.84
  -6  -4   6  225.40   43.63
  -6   4   7   61.73   13.30
  -6   4   7   80.54   16.72
   6  -4  -7   70.31   14.17
   6  -4  -7   65.37   17.10
   6   4  -7   64.34   13.65
   6   4  -7   63.58   16.06
  -6  -4   7   91.90   15.06
  -6  -4   7   75.68   16.44
  -6   4   8    0.70    4.53
  -6   4   8    1.74    7.80
   6  -4  -8   10.89    5.71
   6  -4  -8    2.85    7.97
   6   4  -8    2.94    7.66
  -6  -4   8    8.38    5.82
  -6  -4   8    1.22    6.48
  -6   4   9   57.16   11.73
  -6   4   9   37.80   14.06
   6  -4  -9   55.53   12.04
   6  -4  -9   61.22   15.98
   6   4  -9   55.69   15.05
  -6  -4   9   82.27   13.48
  -6  -4   9   58.41   15.03
  -6   4  10   32.82    8.17
  -6   4  10   39.98   10.91
   6  -4 -10   16.80    7.88
   6  -4 -10   49.40   12.57
   6   4 -10   28.75    8.47
   6   4 -10   51.74   13.09
  -6  -4  10   27.01    8.59
  -6  -4  10   33.88   10.94
  -6   4  11  248.96   26.47
   6  -4 -11  137.04   24.86
   6  -4 -11  145.66   27.82
   6   4 -11  159.32   26.15
   6   4 -11  105.96   26.62
  -6  -4  11  108.39   24.73
  -6   4  12  103.39   18.74
   6  -4 -12   83.27   18.30
   6  -4 -12  130.26   23.06
   6   4 -12  102.75   19.78
   6   4 -12  146.31   23.40
  -6  -4  12  114.06   19.59
  -6   4  13   55.48   10.97
   6  -4 -13   43.82   10.68
   6  -4 -13   54.69   14.65
   6   4 -13   45.40   11.61
   6   4 -13   43.24   14.34
  -6  -4  13   59.48   12.39
  -6   4  14    5.54    4.71
  -6   4  14    4.69    7.09
   6  -4 -14    0.45    4.14
   6  -4 -14    4.29    8.92
   6   4 -14    2.55    5.79
   6   4 -14   -2.73    8.53
  -6   4  15  126.64   21.46
  -6   4  15  145.05   23.57
   6  -4 -15  114.38   20.87
   6  -4 -15  109.98   24.71
   6   4 -15  104.86   22.32
   6   4 -15  146.44   25.90
  -6   4  16  134.15   25.44
   6  -4 -16  162.76   25.41
   6   4 -16  156.19   27.43
   6   4 -16  156.65   29.40
  -6   4  17   18.31    6.74
   6  -4 -17   16.98    6.07
   6   4 -17   15.25   11.12
  -6   4  18   72.16   13.21
   6  -4 -18   59.27   12.17
   6   4 -18   66.75   16.96
  -6   4  19   89.05   18.98
   6  -4 -19  111.61   18.77
  -6  -4  19  131.99   20.98
  -6   4  20  150.11   24.71
   6  -4 -20  132.55   23.93
   6   4 -20  136.87   26.73
  -6  -4  20  159.00   25.97
   6  -4 -21    8.95    4.78
   6   4 -21   22.91    8.99
  -6  -4  21    2.15    6.55
   6  -4 -22   11.07    4.98
   6   4 -22    3.03    8.01
  -6  -4  22   14.89    7.16
  -6   4  23   -0.20    4.98
   6  -4 -23   -0.56    4.19
   6   4 -23   -0.21    6.00
  -6  -4  23   -0.29    5.68
   6   4 -24   -1.27    7.14
  -6  -4  24    5.31    5.91
   6   4 -25    4.05    6.92
  -6  -4  25   12.09    7.29
   6   4 -26   13.04    8.14
  -6  -4  26   14.35    7.50
   6   4 -27   18.12    9.98
  -6  -4  27   10.09    6.74
   6   4 -28   20.55    9.83
  -6  -4  28    8.23    6.50
   6   4 -29    3.10    7.28
  -6  -4  29    0.78    4.78
   6   4 -30    0.22    7.10
  -6  -4  30   14.95    7.86
   6   4 -31   -3.52    7.49
  -6  -4  31   -2.92    6.29
   6   4 -32   33.36   10.84
  -6  -4  32   10.12    7.36
   6   4 -33   -2.78    8.85
  -6  -4  33   -1.80    5.85
   6  -4 -34   -0.60    4.87
   6   4 -34   -4.50    8.60
  -6  -4  34    4.28    6.87
   6  -4 -35    1.80    5.34
   6   4 -35    6.82    8.61
   6  -4 -36   16.42    6.84
   6   4 -36    4.73    9.58
   6  -4 -37   -0.54    6.62
   6   4 -37    6.10    8.41
  -6   5   1    5.24   10.61
   6  -5  -1   10.98    6.33
   6  -5  -1   16.28   11.00
   6   5  -1   10.28    5.00
  -6  -5   1   10.52    5.60
  -6  -5   1   23.80    9.76
  -6   5   2  106.89   18.21
  -6   5   2   76.92   21.51
   6  -5  -2   84.09   18.52
   6  -5  -2  134.40   22.96
   6   5  -2   99.36   17.97
   6   5  -2   98.85   18.57
  -6  -5   2  112.73   19.16
  -6  -5   2   93.24   20.31
  -6   5   3  142.36   23.98
  -6   5   3  145.27   27.66
   6  -5  -3  139.44   24.36
   6  -5  -3  146.93   27.48
   6   5  -3  112.71   23.47
   6   5  -3  130.56   24.43
   6   5  -3  222.08   28.01
  -6  -5   3  130.64   24.29
  -6  -5   3  149.58   26.58
  -6   5   4  130.62   20.03
  -6   5   4  160.44   24.24
   6  -5  -4  131.69   20.52
   6  -5  -4   46.97   21.12
   6   5  -4  134.52   20.45
   6   5  -4   96.73   19.97
   6   5  -4   98.25   21.75
  -6  -5   4   97.77   19.96
  -6  -5   4  108.04   22.44
  -6   5   5    5.30    4.73
  -6   5   5    5.70    9.46
   6  -5  -5    3.03    5.56
   6  -5  -5    6.51    8.45
   6   5  -5    1.04    5.31
   6   5  -5    7.25    7.85
  -6  -5   5    2.52    5.36
  -6  -5   5    0.53    8.59
  -6   5   6    8.07    4.83
  -6   5   6    0.11    8.14
   6  -5  -6   -2.58    4.96
   6  -5  -6    4.99    9.70
   6   5  -6   -2.35    5.07
   6   5  -6   -0.87    8.07
  -6  -5   6    1.88    5.12
  -6  -5   6    3.75    8.27
  -6   5   7   62.29   12.54
  -6   5   7   27.08   13.72
   6  -5  -7   55.80   12.80
   6  -5  -7   64.64   17.06
   6   5  -7   67.20   13.94
   6   5  -7  128.97   18.37
  -6  -5   7   81.08   13.95
  -6  -5   7   69.04   15.77
  -6   5   8   46.83   10.53
  -6   5   8   49.36   13.32
   6  -5  -8   50.49   11.03
   6  -5  -8   33.55   13.83
   6   5  -8   48.17   11.74
   6   5  -8   61.56   14.33
  -6  -5   8   51.82   11.26
  -6  -5   8   40.40   12.91
  -6   5   9  102.31   16.44
  -6   5   9   67.29   17.80
   6  -5  -9   89.34   16.49
   6  -5  -9   61.23   19.00
   6   5  -9   99.05   17.71
   6   5  -9   75.49   18.39
  -6  -5   9   91.47   17.01
  -6   5  10   55.73   10.82
   6  -5 -10   45.13   10.65
   6  -5 -10   36.24   14.19
   6   5 -10   44.35   11.95
   6   5 -10   48.45   14.24
  -6  -5  10   60.86   11.62
  -6   5  11    9.26    5.34
   6  -5 -11    5.66    5.45
   6  -5 -11    7.33    8.87
   6   5 -11    4.07    6.44
   6   5 -11    7.91    9.57
  -6   5  12   -3.37    7.64
   6  -5 -12    9.32    5.39
   6  -5 -12   14.99   10.89
   6   5 -12    1.32    5.93
   6   5 -12    1.46    8.47
  -6   5  13  257.68   39.09
  -6   5  13  259.67   40.93
   6  -5 -13  213.67   38.66
   6  -5 -13  225.93   41.97
   6   5 -13  229.67   40.41
   6   5 -13  259.90   42.40
  -6   5  14  285.35   46.63
  -6   5  14  285.65   48.16
   6  -5 -14  303.29   46.84
   6  -5 -14  277.03   49.73
   6   5 -14  324.34   48.88
   6   5 -14  262.58   49.30
  -6   5  15    1.68    5.39
   6  -5 -15   -0.28    4.01
   6   5 -15    3.52    6.42
   6   5 -15   -3.20    9.47
  -6   5  16   -1.48    5.13
   6  -5 -16   12.15    5.18
   6   5 -16   14.97    8.65
   6   5 -16   11.60   10.45
  -6  -5  16   15.87    7.94
  -6   5  17    2.79    5.14
   6  -5 -17    0.35    3.82
   6   5 -17   -0.70    9.14
  -6  -5  17    3.17    5.48
  -6   5  18  139.27   23.50
   6  -5 -18  132.53   23.02
   6   5 -18  128.91   27.06
  -6  -5  18  139.58   24.84
  -6   5  19   24.46    7.30
   6  -5 -19   18.88    6.34
  -6  -5  19   28.75    8.41
   6  -5 -20   22.81    6.37
   6   5 -20   11.03    8.96
  -6  -5  20   14.35    7.57
   6  -5 -21   -0.67    4.45
   6   5 -21    1.63    8.24
  -6  -5  21    3.82    7.22
   6  -5 -22    0.89    4.16
   6   5 -22   11.77    7.66
  -6  -5  22    1.46    5.35
   6   5 -23   18.58   11.86
  -6  -5  23   62.69   12.23
   6   5 -24   27.65   10.79
  -6  -5  24   24.15    8.90
   6   5 -25   13.61    9.30
  -6  -5  25    3.51    6.73
   6   5 -26    2.10    8.66
  -6  -5  26    0.76    5.85
   6   5 -27    1.50    7.90
  -6  -5  27   -5.39    7.05
   6   5 -28   12.29    8.75
  -6  -5  28    7.95    7.87
   6   5 -29   24.64   10.59
  -6  -5  29   22.43    9.00
   6   5 -30   16.47   10.19
  -6  -5  30   17.65    8.74
   6   5 -31   -1.57    8.63
  -6  -5  31   -3.77    6.63
   6   5 -32   -0.00    9.13
  -6  -5  32    2.62    6.35
   6   5 -33   11.50    9.40
   6   5 -34   13.09    9.18
  -6  -5  34    0.27    6.35
   6  -5 -35   12.37    6.07
   6   5 -35    9.29    9.65
  -6  -5  35    7.52    7.76
   6  -5 -36   -1.15    5.66
   6   5 -36    9.84    9.40
   6  -5 -37    0.00    5.07
   6   5 -37    6.56   10.47
  -6   6   1  146.13   29.48
   6  -6  -1  178.99   26.54
   6  -6  -1  134.34   28.39
   6   6  -1  136.57   25.86
  -6  -6   1  158.47   25.76
  -6  -6   1  123.57   26.87
  -6   6   2   39.15   13.30
   6  -6  -2   33.76    9.11
   6  -6  -2   42.04   13.68
   6   6  -2   30.09    9.36
  -6  -6   2   44.65    9.27
  -6  -6   2   27.93   11.07
  -6   6   3   11.69   10.89
   6  -6  -3    5.20    6.10
   6  -6  -3    6.50    8.89
   6   6  -3    5.59    6.00
  -6  -6   3   16.19    6.17
  -6  -6   3   -1.85    8.34
  -6   6   4   15.93   10.29
   6  -6  -4   20.89    6.77
   6  -6  -4   13.18    9.68
   6   6  -4   -0.02    5.46
  -6  -6   4   28.37    7.38
  -6  -6   4   29.80   10.93
  -6   6   5  116.98   27.90
   6  -6  -5  168.31   26.44
   6  -6  -5  161.51   29.18
   6   6  -5  157.35   26.88
  -6  -6   5  131.46   25.82
  -6  -6   5  176.45   28.97
  -6   6   6  116.73   21.68
   6  -6  -6   92.16   17.40
   6  -6  -6  115.35   22.54
   6   6  -6  113.60   18.94
  -6  -6   6   72.19   16.94
  -6  -6   6   73.76   18.88
  -6   6   7   69.41   12.73
  -6   6   7   44.80   14.82
   6  -6  -7   58.32   12.99
   6  -6  -7   60.76   16.64
   6   6  -7   71.60   14.30
  -6  -6   7   64.19   13.34
  -6   6   8   10.48    5.05
  -6   6   8   15.32    9.80
   6  -6  -8   24.59    7.42
   6  -6  -8    7.87    9.47
   6   6  -8    8.76    6.66
  -6   6   9  121.10   19.43
   6  -6  -9  100.83   19.50
   6  -6  -9  108.21   23.30
   6   6  -9   96.50   20.56
  -6   6  10   42.62   11.60
   6  -6 -10   77.27   13.32
   6  -6 -10   86.11   18.33
   6   6 -10   64.06   14.24
  -6   6  11   49.23   11.23
  -6   6  11   56.99   14.38
   6  -6 -11   65.42   12.26
   6  -6 -11   83.58   17.25
   6   6 -11   35.70   12.56
  -6   6  12   63.71   14.14
   6  -6 -12   64.45   14.50
   6  -6 -12  125.31   21.04
   6   6 -12   68.24   16.25
   6   6 -12  112.09   20.02
  -6   6  13   -0.77    4.60
   6  -6 -13   -2.61    5.25
   6   6 -13   -0.61    6.51
   6   6 -13    5.93    8.67
  -6  -6  13    9.32    6.52
  -6   6  14    2.85    4.39
   6  -6 -14    1.54    5.46
   6   6 -14    1.56    7.45
   6   6 -14   -1.82    9.01
  -6  -6  14   -2.63    6.45
  -6   6  15   70.43   12.66
   6  -6 -15   65.42   12.77
   6   6 -15   67.69   15.31
   6   6 -15   72.33   17.68
  -6  -6  15   40.63   12.73
  -6   6  16   11.69    5.44
   6  -6 -16    3.42    5.28
   6   6 -16    6.63    7.78
   6   6 -16    7.28    9.42
  -6  -6  16    2.14    6.41
  -6   6  17   24.62    7.71
   6  -6 -17   15.91    6.79
   6   6 -17   40.02   12.50
  -6  -6  17   44.47    9.95
   6  -6 -18   45.49   10.65
   6   6 -18   55.18   15.09
  -6  -6  18   51.16   12.44
   6  -6 -19   24.61    6.90
  -6  -6  19   13.70    7.76
   6  -6 -20    5.46    4.49
   6   6 -20    5.76    7.62
  -6  -6  20    4.23    6.08
   6   6 -21   10.41    9.13
  -6  -6  21   20.18    8.25
   6   6 -22    0.61    8.90
  -6  -6  22   14.74    7.15
   6   6 -23   23.10   10.97
  -6  -6  23   30.22   10.04
   6   6 -24   -0.99    7.76
  -6  -6  24   -3.11    6.37
   6   6 -25   27.72   10.81
  -6  -6  25    8.50    7.02
   6   6 -26    8.63    8.86
  -6  -6  26   23.70    8.87
   6   6 -27   18.37    9.95
  -6  -6  27   20.89    9.23
   6   6 -28    1.60    8.53
  -6  -6  28    6.05    6.87
   6   6 -29   10.24    9.21
  -6  -6  29    1.24    6.62
   6   6 -30    8.93    9.72
  -6  -6  30    7.37    6.78
   6   6 -31   19.96   10.76
  -6  -6  31   16.40    9.44
   6   6 -32   -1.74    9.15
  -6  -6  32   15.35    8.01
   6   6 -33    9.69   10.15
  -6  -6  33   15.16    8.07
   6   6 -34   -2.93    9.70
  -6  -6  34   -6.12    6.62
   6   6 -35    5.83   10.00
  -6  -6  35    4.40    6.99
   6   6 -36    7.96   10.27
  -6  -6  36    7.00    7.90
   6  -6 -37    0.96    4.76
  -6   7   1   20.03   11.52
   6  -7  -1   20.96    6.69
   6  -7  -1   23.83   11.13
   6   7  -1   15.56    7.30
  -6  -7   1    1.10    5.22
  -6  -7   1   10.55    9.05
  -6   7   2   22.92   12.16
   6  -7  -2   19.74    7.31
   6  -7  -2    8.96   10.62
   6   7  -2   10.40    7.29
  -6  -7   2    9.93    5.69
  -6  -7   2   11.72    9.20
  -6   7   3  218.19   44.09
   6  -7  -3  282.66   41.96
   6  -7  -3  279.70   44.84
   6   7  -3  259.84   42.29
  -6  -7   3  239.53   41.03
  -6  -7   3  225.36   42.89
  -6   7   4   78.13   20.45
   6  -7  -4   93.46   17.59
   6  -7  -4  118.52   21.93
   6   7  -4   93.20   18.26
  -6  -7   4   88.28   17.34
  -6  -7   4   82.06   19.18
  -6   7   5   19.68   11.28
   6  -7  -5   29.13    8.68
   6  -7  -5   33.79   13.09
   6   7  -5   26.40    9.04
  -6   7   6   18.23   11.50
   6  -7  -6   20.83    7.54
   6  -7  -6   20.70   11.57
   6   7  -6   20.21    8.44
  -6   7   7   19.65   10.02
   6  -7  -7   16.58    7.51
   6  -7  -7   41.63   13.90
   6   7  -7   26.89    9.30
   6  -7  -8   39.92   10.84
   6  -7  -8   41.81   14.38
   6   7  -8   51.57   12.86
   6  -7  -9  171.57   27.63
   6  -7  -9  141.93   30.48
   6   7  -9  152.95   28.73
   6  -7 -10    0.57    5.57
   6   7 -10    0.52    6.43
  -6  -7  10   -4.03    6.22
  -6   7  11    0.59    4.22
   6  -7 -11   -1.79    4.98
   6   7 -11   -2.00    7.09
  -6  -7  11   -3.65    6.83
  -6   7  12   33.04    7.92
   6  -7 -12   11.77    6.96
   6   7 -12   19.09    9.61
  -6  -7  12   32.58    8.81
  -6   7  13  166.87   29.10
   6  -7 -13  184.13   29.72
   6   7 -13  151.01   30.95
  -6  -7  13  195.28   30.68
  -6   7  14    6.50    4.99
   6  -7 -14    2.30    5.43
   6   7 -14    1.94    8.00
  -6  -7  14    5.28    5.20
  -6   7  15    3.94    4.38
   6  -7 -15    0.06    5.11
   6   7 -15   -4.65    9.40
  -6  -7  15   10.20    6.62
   6  -7 -16   -0.39    5.17
   6   7 -16    8.90    8.95
  -6  -7  16    6.45    6.80
   6  -7 -17    2.18    4.99
  -6  -7  17    3.15    5.77
   6  -7 -18    7.32    5.14
  -6  -7  18    7.16    7.14
   6  -7 -19   66.10   14.30
   6   7 -19   66.29   17.94
  -6  -7  19  127.39   18.23
   6   7 -20   14.76    9.79
  -6  -7  20    2.87    6.93
   6   7 -21   -1.28    7.96
  -6  -7  21    8.43    6.68
   6   7 -22    9.93    8.26
  -6  -7  22    3.93    6.80
   6   7 -23   13.97    9.56
  -6  -7  23   24.82    8.60
   6   7 -24    2.53    8.81
  -6  -7  24    3.50    7.24
   6   7 -25   10.14   10.04
  -6  -7  25   25.73    9.68
   6   7 -26    1.77    9.12
  -6  -7  26    0.03    6.92
   6   7 -27    6.65    8.83
  -6  -7  27   -4.30    7.95
   6   7 -28    2.82    8.53
  -6  -7  28    3.85    7.41
   6   7 -29   36.53   12.43
  -6  -7  29   15.93    8.82
   6   7 -30   -2.82    9.23
  -6  -7  30    5.79    7.06
   6   7 -31    4.98    9.63
  -6  -7  31    8.73    7.50
   6   7 -32   -0.89    9.48
  -6  -7  32    1.18    7.06
   6   7 -33    9.79   10.14
  -6  -7  33    4.79    7.25
   6   7 -34   -2.99    9.02
  -6  -7  34   -3.18    7.23
   6   7 -35    3.09    9.64
  -6  -7  35    2.65    7.48
   6   7 -36   -2.68   10.26
  -6  -7  36    8.26    7.65
  -6  -7  37   -1.37    6.93
  -6  -7  38    0.92    7.45
  -6   8   1  154.01   31.25
   6  -8  -1  123.15   28.51
   6   8  -1  151.84   27.25
  -6  -8   1  165.91   26.52
  -6   8   2   -5.28   11.28
   6  -8  -2    6.47    6.03
   6  -8  -2   11.58   10.55
   6   8  -2    8.09    6.74
  -6   8   3   -2.77   10.92
   6  -8  -3    2.54    5.61
   6  -8  -3   -1.20    8.57
   6   8  -3   -0.63    7.39
  -6   8   4   -1.15   10.43
   6  -8  -4   -1.70    5.26
   6  -8  -4   24.00   11.27
   6   8  -4   -0.53    7.35
   6  -8  -5  239.95   37.95
   6   8  -5  206.86   38.79
   6  -8  -6    1.89    5.47
   6   8  -6   -1.74    7.35
   6  -8  -7  104.98   17.62
   6   8  -7   54.96   16.98
  -6  -8   7  107.63   17.86
   6  -8  -8    0.24    5.72
   6   8  -8    2.32    6.29
  -6  -8   8    7.80    5.74
   6  -8  -9  152.36   27.30
   6   8  -9  149.16   29.17
  -6  -8   9  169.17   28.00
   6  -8 -10   36.42    9.70
   6   8 -10   28.10   11.19
  -6  -8  10   37.23   10.42
   6  -8 -11   79.38   17.63
   6   8 -11  120.71   20.78
   6  -8 -12   34.13    9.04
   6   8 -12   21.83   10.06
  -6  -8  12   18.47    8.58
   6  -8 -13    0.75    5.97
   6   8 -13    1.22    7.10
  -6  -8  13    2.49    5.06
   6  -8 -14   12.82    7.04
   6   8 -14   10.10    8.86
  -6  -8  14   16.37    7.64
   6  -8 -15  107.09   19.21
   6   8 -15   94.21   21.68
  -6  -8  15  104.16   20.65
   6  -8 -16    4.61    5.25
   6   8 -16   -2.68    7.74
  -6  -8  16    3.26    5.81
   6  -8 -17   43.40    9.87
  -6  -8  17   37.46   10.92
  -6  -8  18   -0.65    6.66
   6   8 -19   24.78   11.64
  -6  -8  19   24.16    9.26
   6   8 -20   -3.69    8.49
  -6  -8  20    5.71    7.29
   6   8 -21    0.51    8.99
  -6  -8  21    5.29    6.90
   6   8 -22    4.90    9.42
  -6  -8  22    5.64    7.59
   6   8 -23    6.19    9.43
  -6  -8  23   19.19    8.16
   6   8 -24    0.37    8.54
  -6  -8  24   -0.87    5.75
   6   8 -25   34.77   12.66
  -6  -8  25   21.59    9.57
   6   8 -26   15.92   11.64
  -6  -8  26   -0.50    6.19
   6   8 -27   18.58   10.78
  -6  -8  27   19.47    8.69
   6   8 -28   -1.11    7.50
  -6  -8  28   -2.48    6.90
   6   8 -29    2.30    9.05
  -6  -8  29   -0.36    6.60
   6   8 -30    7.32    9.49
  -6  -8  30    0.87    6.42
   6   8 -31   -1.32    7.66
  -6  -8  31    7.04    6.89
   6   8 -32   -1.39    9.37
  -6  -8  32    4.16    7.06
   6   8 -33   12.33    9.49
  -6  -8  33    4.29    7.84
   6   8 -34    1.55    9.58
  -6  -8  34    7.53    7.65
   6   8 -35   -1.12    9.56
  -6  -8  35    7.79    7.43
   6   8 -36    3.33   11.01
  -6  -8  36   -0.81    7.28
  -6  -8  37   -0.62    7.47
  -6  -9   4    4.85    6.33
  -6  -9   5    5.74    6.17
   6  -9  -6   14.92    7.57
   6   9  -6   22.91    9.80
  -6  -9   6   18.26    7.99
   6  -9  -7    5.29    6.76
   6   9  -7    6.08    8.73
  -6  -9   7   11.50    7.12
   6  -9  -8   -1.57    5.25
   6   9  -8   -1.93    7.70
  -6  -9   8   -3.77    6.14
   6  -9  -9   85.19   15.61
   6   9  -9   29.17   15.03
  -6  -9   9  101.34   16.16
   6  -9 -10    6.06    6.03
   6   9 -10   -1.79    8.13
  -6  -9  10   10.33    6.60
   6  -9 -11   -1.57    6.20
   6   9 -11    2.83    8.85
  -6  -9  11    3.06    5.99
   6  -9 -12   13.05    6.36
   6   9 -12    5.16    9.02
  -6  -9  12    0.41    6.09
   6  -9 -13   90.81   16.49
   6   9 -13   57.46   17.81
  -6  -9  13   95.12   17.65
   6  -9 -14    8.18    6.47
   6   9 -14   -3.01    8.50
  -6  -9  14    5.88    6.44
   6  -9 -15   22.69    7.82
   6   9 -15   23.49   11.64
  -6  -9  15   18.06    8.27
   6  -9 -16   15.51    6.68
   6   9 -16   13.73    9.79
  -6  -9  16   -0.39    6.58
  -6  -9  17    3.36    5.88
  -6  -9  18    4.27    6.84
   6   9 -19   48.78   15.25
  -6  -9  19   48.78   12.51
   6   9 -20   16.18    9.79
  -6  -9  20    0.52    5.46
   6   9 -21    1.16    7.43
  -6  -9  21    1.28    6.95
   6   9 -22   -4.65    9.11
  -6  -9  22   -4.23    6.88
   6   9 -23   27.48   12.42
  -6  -9  23   34.98   10.13
   6   9 -24   -4.03    9.17
  -6  -9  24   -0.87    6.38
   6   9 -25    5.23    9.39
  -6  -9  25   22.73    9.98
   6   9 -26   15.62   11.61
  -6  -9  26    6.51    7.03
   6   9 -27    3.98    8.26
  -6  -9  27   -2.11    6.59
   6   9 -28   -2.50    9.70
  -6  -9  28    2.67    6.65
   6   9 -29    9.59   10.26
  -6  -9  29   19.95    8.87
   6   9 -30   -0.94    9.02
  -6  -9  30    0.91    7.40
   6   9 -31    2.26    8.68
  -6  -9  31   20.34    9.01
   6   9 -32   -4.51   10.31
  -6  -9  32    2.87    7.59
   6   9 -33    6.72   10.59
  -6  -9  33    1.54    6.90
   6   9 -34    7.92   10.07
  -6  -9  34   -4.94    8.50
   6   9 -35   -3.29    9.38
  -6  -9  35    9.73    7.74
   6 -10  -1   48.19   12.02
  -6 -10   1   41.14   10.57
   6 -10  -2    8.64    7.48
  -6 -10   2   19.91    7.53
   6 -10  -3   -1.67    6.71
  -6 -10   3    2.29    6.26
  -6 -10   4   10.25    6.61
  -6 -10   5   54.61   12.99
  -6 -10   6    7.42    6.35
  -6 -10   7   13.21    6.90
  -6 -10   8   -3.97    7.57
  -6 -10   9    4.96    6.74
   6 -10 -10    4.43    6.24
  -6 -10  10    2.00    6.35
   6 -10 -11   96.01   19.56
  -6 -10  11  115.99   21.01
   6 -10 -12   -2.20    6.67
  -6 -10  12   -4.89    7.56
   6 -10 -13   12.55    6.74
  -6 -10  13   11.30    7.41
   6 -10 -14   15.07    6.34
  -6 -10  14   11.75    8.21
  -6 -10  15   31.55   10.33
   6  10 -16   -5.21    8.80
  -6 -10  16    1.33    6.66
  -6 -10  17   21.79    9.94
  -6 -10  18    2.00    7.66
   6  10 -19    8.79   10.24
  -6 -10  19   16.55    7.78
   6  10 -20   -0.49    9.72
  -6 -10  20    1.82    7.21
   6  10 -21   96.42   20.79
  -6 -10  21   66.94   17.06
   6  10 -22   -2.96    8.81
  -6 -10  22   -0.69    7.23
   6  10 -23   -2.94    9.73
  -6 -10  23    8.15    7.87
   6  10 -24   -1.88    9.31
  -6 -10  24    3.28    6.53
   6  10 -25    0.90    9.48
  -6 -10  25    6.71    8.15
   6  10 -26    9.79   10.10
  -6 -10  26   -1.35    7.33
   6  10 -27   -3.87    9.30
  -6 -10  27   12.04    8.54
   6  10 -28    1.04    9.77
  -6 -10  28   -4.55    7.76
   6  10 -29    1.02    9.86
  -6 -10  29   -0.73    7.81
   6  10 -30   -5.31   10.35
  -6 -10  30   -3.99    7.22
   6  10 -31    9.40   10.93
  -6 -10  31    5.24    7.75
   6  10 -32    2.48   10.26
  -6 -10  32   -0.25    6.75
   6  10 -33    5.34   10.44
   6  10 -34    3.31    9.91
   6  10 -35   21.40   12.20
   6 -11  -1   -0.84    6.88
  -6 -11   1   10.67    6.88
   6 -11  -2   -0.50    6.64
  -6 -11   2    1.40    5.39
   6 -11  -3   47.84   12.53
  -6 -11   3   48.01   12.24
   6 -11  -4    2.87    6.02
  -6 -11   4    6.79    6.69
   6 -11  -5   -2.12    6.44
  -6 -11   5    0.66    5.72
   6 -11  -6   -0.27    5.86
  -6 -11   6   -0.93    6.40
   6 -11  -7    0.72    6.37
  -6 -11   7    5.25    6.74
  -6 -11   8   13.25    7.59
  -6 -11   9   33.44   10.37
  -6 -11  10    2.83    6.45
  -6 -11  11   -5.98    6.87
  -6 -11  12   11.27    7.47
  -6 -11  13   40.51   11.76
  -6 -11  14   -2.01    8.07
  -6 -11  15   18.46    8.56
  -6 -11  16   -4.75    7.66
  -6 -11  17   18.80    8.92
  -6 -11  18    3.81    6.80
  -6 -11  19   30.42   10.84
  -6 -11  20    0.71    7.41
  -6 -11  21    1.19    7.07
  -6 -11  22    5.05    7.23
  -6 -11  23   11.45    8.55
  -6 -11  24    0.38    7.61
  -6 -11  25    2.65    6.98
  -6 -11  26    0.68    7.37
  -6 -11  27    0.04    6.71
  -6 -11  28   -2.48    8.06
  -6 -11  29    2.72    7.33
  -6 -11  30    1.42    7.64
   6 -12  -1   53.63   12.71
  -6 -12   1   35.87   11.02
   6 -12  -2    0.67    6.48
  -6 -12   2    1.16    6.40
   6 -12  -3    2.47    6.36
  -6 -12   3    3.65    5.34
   6 -12  -4   -4.55    6.66
  -6 -12   4   -0.00    5.71
   6 -12  -5   74.02   13.59
  -6 -12   5   26.14   10.50
   6 -12  -6    3.31    6.61
  -6 -12   6    6.41    6.49
   6 -12  -7    1.60    7.54
  -6 -12   7    9.45    6.95
   6 -12  -8   -0.00    6.80
  -6 -12   8    1.22    5.96
   6 -12  -9   14.38    7.33
  -6 -12   9    3.78    7.63
   6 -12 -10   -0.03    6.05
  -6 -12  10    0.07    6.24
  -6 -12  11   59.54   14.43
  -6 -12  12    2.46    5.75
  -6 -12  13   -2.11    6.37
  -6 -12  14    8.37    7.19
  -6 -12  15   13.96    7.84
  -6 -12  16    2.58    6.34
  -6 -12  17   15.90    8.00
  -6 -12  18    0.86    6.04
  -6 -12  19    0.50    6.45
  -6 -12  20    4.96    8.39
  -6 -12  21   46.74   12.58
  -6 -12  22   -0.32    7.74
  -6 -12  23    1.55    6.52
  -6 -12  24    7.06    7.69
  -6 -12  25   21.67   10.30
  -6 -12  26   -1.37    6.59
  -6 -12  27    6.61    7.96
   6 -13  -1    9.41    7.58
  -6 -13   1   18.98    7.71
   6 -13  -2    3.96    7.23
  -6 -13   2    3.40    6.14
   6 -13  -3   52.59   13.79
  -6 -13   3   45.54   12.47
   6 -13  -4   16.28    8.34
  -6 -13   4   20.94    8.29
   6 -13  -5    4.22    7.61
  -6 -13   5   14.78    7.80
   6 -13  -6    3.25    6.45
  -6 -13   6    6.11    7.31
   6 -13  -7   20.28    8.25
  -6 -13   7   11.90    8.55
   6 -13  -8    3.64    7.04
  -6 -13   8   15.82    8.00
   6 -13  -9   42.19   12.94
  -6 -13   9   66.65   14.27
  -6 -13  10    5.24    8.12
  -6 -13  11    7.99    6.53
  -6 -13  12    6.29    9.12
  -6 -13  13    8.27    6.46
  -6 -13  14   -0.71    6.94
  -6 -13  15   11.66    7.72
  -6 -13  16   -5.18    7.35
  -6 -13  17   19.35    9.90
  -6 -13  18    5.60    8.09
  -6 -13  19   14.07    8.60
  -6 -13  20    9.63    8.00
  -6 -13  21    0.36    7.50
  -6 -13  22   -0.46    7.45
  -6 -13  23   -3.92    8.05
  -6 -13  24   -0.62    6.91
   6 -14  -1   22.00    9.30
  -6 -14   1   13.66    8.13
   6 -14  -2    2.19    6.39
  -6 -14   2    7.24    7.52
   6 -14  -3    4.62    6.41
  -6 -14   3   -3.55    7.18
   6 -14  -4    5.58    7.50
  -6 -14   4    6.61    7.19
   6 -14  -5   31.60   10.78
  -6 -14   5   31.03   10.41
   6 -14  -6   14.71    8.44
  -6 -14   6    3.11    7.69
   6 -14  -7   13.33    8.30
  -6 -14   7   20.29    8.62
  -6 -14   8    0.99    6.18
  -6 -14   9   16.41    8.60
  -6 -14  10    3.43    7.39
  -6 -14  11    2.31    8.16
  -6 -14  12   -0.30    6.23
  -6 -14  13   -0.15    6.55
  -6 -14  14   -4.00    7.15
  -6 -14  15    5.64    8.22
  -6 -14  16    5.76    8.81
  -6 -14  17   13.38    8.73
  -6 -14  18    3.80    6.80
  -6 -14  19    5.38    6.96
  -6 -14  20   -0.75    7.70
  -6 -14  21    2.70    8.91
   6 -15  -1   -6.91    7.91
  -6 -15   1    0.50    6.23
   6 -15  -2    4.42    7.19
  -6 -15   2   13.63    7.77
   6 -15  -3   16.01    9.21
  -6 -15   3    9.20    7.90
   6 -15  -4    3.51    6.97
  -6 -15   4    7.86    6.92
   6 -15  -5   -0.59    6.80
  -6 -15   5   -0.04    7.12
  -6 -15   6    1.28    7.05
  -6 -15   7   -1.52    7.47
  -6 -15   8    2.52    6.49
  -6 -15   9    0.97    6.83
  -6 -15  10   -2.24    6.39
  -6 -15  11   -3.50    7.66
  -6 -15  12    2.96    6.96
  -6 -15  13    9.02    8.23
  -6 -15  14    4.58    7.23
  -6 -15  15    0.78    7.14
  -6 -15  16   -2.46    6.16
  -6 -15  17   -0.07    7.15
  -6 -15  18    7.34    8.36
   6 -16  -1    6.29    8.37
  -6 -16   1    5.62    6.77
   6 -16  -2    7.31    7.78
  -6 -16   2    6.44    6.82
   6 -16  -3   10.08    7.81
  -6 -16   3   -2.51    6.94
  -6 -16   4   -0.71    6.87
  -6 -16   5    1.80    6.93
  -6 -16   6    2.16    7.66
  -6 -16   7    0.49    6.36
  -6 -16   8   -1.16    7.36
  -6 -16   9   -3.39    7.00
  -6 -16  10    0.41    6.06
  -6 -16  11    1.18    7.71
  -6 -16  12    7.72    7.56
  -6 -16  13    9.52    8.53
  -6 -16  14    3.95    7.41
   6 -17  -1   -5.09    7.27
  -6 -17   2   -1.52    7.15
  -6 -17   3    1.23    6.91
  -6 -17   4    8.07    8.77
  -6 -17   5   -1.54    6.24
  -6 -17   6    3.35    5.95
  -6 -17   7    9.04    7.70
  -6 -17   8    3.44    8.36
  -6 -17   9   -5.79    8.10
  -6 -17  10   -5.02    8.81
  -6 -18   5   -4.37    8.12
  -6 -18   6    9.72    7.32
  -6 -18   7    1.57    7.38
  -5   0   1    0.28    4.62
  -5   0   1   -2.98    7.54
   5   0  -1    2.28    5.06
   5   0  -1    0.39    8.88
  -5   0   2    2.03    4.45
  -5   0   2    0.90    8.29
   5   0  -2   -0.12    4.54
   5   0  -2    0.02    7.95
  -5   0   3   80.19   16.01
  -5   0   3   93.44   18.64
   5   0  -3   90.25   16.07
   5   0  -3   94.71   19.22
  -5   0   4   -4.94    5.11
  -5   0   4   -0.67    8.53
   5   0  -4   -2.89    5.21
   5   0  -4   -1.83    9.53
  -5   0   5 2228.54  360.13
  -5   0   5 2431.90  362.05
   5   0  -5 2329.28  360.07
   5   0  -5 2728.71  362.62
  -5   0   6    1.33    4.65
  -5   0   6   -5.29    9.76
   5   0  -6    0.33    4.62
   5   0  -6   -2.03    8.74
  -5   0   7   73.11   14.18
  -5   0   7   64.97   17.01
   5   0  -7   72.52   13.78
   5   0  -7  119.74   18.44
  -5   0   8   -0.61    5.07
  -5   0   8   -0.62    8.99
   5   0  -8   -1.26    4.58
   5   0  -8    0.09    8.92
  -5   0   9  573.00   83.80
  -5   0   9  375.07   84.29
   5   0  -9  601.61   83.67
   5   0  -9  623.49   86.36
  -5   0  10    0.65    4.31
  -5   0  10   10.12    7.72
   5   0 -10    3.56    4.09
   5   0 -10   -7.16    9.45
  -5   0  11   35.27    8.32
  -5   0  11   38.27   10.42
   5   0 -11   33.13    7.57
   5   0 -11   34.12   11.67
  -5   0  12    2.03    3.96
  -5   0  12   -1.41    6.88
   5   0 -12    1.36    3.96
   5   0 -12   -0.64    7.21
  -5   0  13    6.41    4.24
  -5   0  13   14.35    7.29
   5   0 -13    7.88    4.44
   5   0 -13   -3.46    8.75
  -5   0  14   -0.98    3.66
   5   0 -14   -1.43    3.81
   5   0 -14    4.93    7.32
  -5   0  15   87.72   20.60
  -5   0  15  131.21   20.51
   5   0 -15  155.53   21.23
   5   0 -15  105.02   23.17
  -5   0  16   -0.71    4.60
  -5   0  16    0.14    3.22
   5   0 -16    4.77    7.82
  -5   0  17  101.74   18.20
  -5   0  17  100.80   17.52
   5   0 -17   98.07   20.61
  -5   0  18    2.06    4.91
  -5   0  18   -0.39    3.88
   5   0 -18    2.17    8.19
  -5   0  19  151.81   26.04
  -5   0  19  145.63   25.28
   5   0 -19  176.18   29.05
  -5   0  20    1.43    4.71
  -5   0  20   -0.48    3.87
   5   0 -20   -2.75    8.60
  -5   0  21  307.90   49.36
  -5   0  22   -0.01    4.61
  -5   0  23    0.65    4.13
   5   0 -23   -1.45    5.91
  -5   0  24    3.29    5.33
   5   0 -24   -0.90    5.45
  -5   0  25    5.04    6.31
   5   0 -25   29.64    7.78
  -5   0  26    0.06    4.17
   5   0 -26    0.79    5.67
  -5   0  27   37.10   10.49
   5   0 -27   59.57   12.18
  -5   0  28   -1.80    5.43
   5   0 -28    1.28    6.09
   5   0 -29   -3.20    7.54
   5   0 -30    1.93    5.92
   5   0 -31   35.79   10.51
   5   0 -32    6.99    7.13
   5   0 -33   -2.77    7.42
   5   0 -34   -7.32    7.65
   5   0 -35   11.63    8.35
   5   0 -36    2.10    6.62
   5   0 -37   10.81    8.48
   5   0 -38   -5.65    7.40
   5   0 -39    5.99    8.06
  -5   1   1  447.53   71.39
  -5   1   1  484.14   73.88
   5  -1  -1  429.77   71.50
   5  -1  -1  568.53   74.52
   5   1  -1  455.95   71.33
   5   1  -1  468.82   73.30
  -5  -1   1  441.68   71.37
  -5  -1   1  458.95   73.30
  -5   1   2    3.84    5.72
  -5   1   2    1.98    8.53
   5  -1  -2    5.13    5.58
   5  -1  -2   10.88    9.19
   5   1  -2   15.09    5.23
   5   1  -2   -2.42    8.31
  -5  -1   2    5.16    5.24
  -5  -1   2    3.78    8.22
  -5   1   3  523.29   80.55
  -5   1   3  579.09   82.80
   5  -1  -3  511.17   80.67
   5  -1  -3  513.88   82.62
   5   1  -3  537.48   80.36
   5   1  -3  478.87   82.08
  -5  -1   3  487.88   80.38
  -5  -1   3  550.59   82.56
  -5   1   4    8.74    5.64
  -5   1   4    6.86    9.51
   5  -1  -4   11.81    6.10
   5  -1  -4   13.81   10.48
   5   1  -4    9.35    4.89
   5   1  -4    8.47    8.30
  -5  -1   4    8.80    5.85
  -5  -1   4    8.50    8.69
  -5   1   5   90.29   17.52
  -5   1   5   94.55   19.93
   5  -1  -5  104.39   17.88
   5  -1  -5  129.26   21.50
   5   1  -5   98.62   17.25
   5   1  -5  113.87   20.98
  -5  -1   5  115.36   17.88
  -5  -1   5   61.46   19.09
  -5   1   6  814.92  103.84
  -5   1   6  891.48  106.26
   5  -1  -6  698.32  103.41
   5  -1  -6  802.74  106.09
   5   1  -6  541.52  102.70
   5   1  -6  571.76  104.60
  -5  -1   6  654.23  103.18
  -5  -1   6  605.84  104.90
  -5   1   7  604.80   92.22
  -5   1   7  622.52   94.00
   5  -1  -7  582.09   92.00
   5  -1  -7  696.44   94.70
   5   1  -7  545.93   91.74
   5   1  -7  694.16   94.68
  -5  -1   7  566.28   91.90
  -5  -1   7  592.68   93.96
  -5   1   8    1.57    5.45
  -5   1   8    1.88    8.84
   5  -1  -8    4.16    4.82
   5  -1  -8   -0.69    8.19
   5   1  -8    0.42    4.57
   5   1  -8    0.74    8.57
  -5  -1   8    2.70    4.72
  -5  -1   8    4.74    7.99
  -5   1   9   30.70    8.00
  -5   1   9   45.40   11.17
   5  -1  -9   50.01    8.54
   5  -1  -9   55.42   12.49
   5   1  -9   25.21    7.32
   5   1  -9   40.18   12.28
  -5  -1   9   27.49    7.62
  -5  -1   9   19.00    9.85
  -5   1  10    6.42    4.96
  -5   1  10    2.92    8.13
   5  -1 -10   -0.20    3.98
   5  -1 -10    3.28    7.64
   5   1 -10    4.10    4.07
   5   1 -10   -3.71    8.21
  -5  -1  10   -1.17    4.58
  -5  -1  10   -1.05    8.02
  -5   1  11  207.46   32.40
  -5   1  11  251.49   34.60
   5  -1 -11  220.37   32.16
   5  -1 -11  223.91   34.85
   5   1 -11  196.80   32.15
   5   1 -11   67.77   32.46
  -5  -1  11  240.09   32.43
  -5  -1  11  224.09   34.73
  -5   1  12   11.01    5.71
  -5   1  12   10.06    7.35
   5  -1 -12   12.06    4.66
   5  -1 -12   10.63    9.49
   5   1 -12   13.90    5.11
   5   1 -12    9.94    9.04
  -5  -1  12   13.74    4.82
  -5  -1  12   18.11    8.42
  -5   1  13  416.37   63.11
  -5   1  13  358.49   64.11
   5  -1 -13  401.35   62.74
   5  -1 -13  382.14   65.00
   5   1 -13  391.57   63.31
   5   1 -13  411.43   65.40
  -5  -1  13  406.49   63.82
  -5  -1  13  437.04   63.00
  -5   1  14   -0.80    4.17
   5  -1 -14    2.19    3.89
   5  -1 -14   -2.23    7.84
   5   1 -14   -2.77    8.67
  -5  -1  14   -1.30    5.10
  -5  -1  14    2.20    3.90
  -5   1  15   52.62   11.01
   5  -1 -15   54.62   10.88
   5  -1 -15   47.74   13.93
   5   1 -15   68.89   15.20
  -5  -1  15   61.79   12.02
  -5  -1  15   60.70   11.14
  -5   1  16    1.53    3.90
   5  -1 -16   -1.48    3.52
   5  -1 -16   12.09    9.00
   5   1 -16    0.57    7.18
  -5  -1  16    3.39    4.76
  -5  -1  16    6.82    3.89
  -5   1  17   19.85    7.29
  -5   1  17   40.07    7.26
   5  -1 -17   20.52    6.56
   5  -1 -17   24.58   10.54
   5   1 -17   32.63   10.81
  -5  -1  17   20.81    7.29
  -5  -1  17   21.15    6.47
  -5   1  18    2.42    4.38
  -5   1  18    2.15    4.13
   5  -1 -18   -1.48    7.84
   5   1 -18    6.14    7.22
  -5  -1  18   -2.14    4.69
  -5   1  19  189.23   28.48
  -5   1  19  142.03   27.41
   5  -1 -19  173.40   31.12
   5   1 -19  176.63   31.17
  -5  -1  19  180.62   28.63
  -5   1  20    1.44    4.92
  -5   1  20    9.61    4.78
   5  -1 -20    6.15    8.80
   5   1 -20   -0.82    8.19
  -5  -1  20    5.52    5.00
  -5   1  21    6.15    5.17
  -5   1  21    0.51    3.91
   5   1 -21    1.40    5.89
  -5  -1  21    8.10    5.46
  -5   1  22   11.10    5.61
  -5   1  22    9.30    4.88
   5   1 -22    0.21    6.37
  -5  -1  22   10.33    5.89
  -5   1  23   57.90   11.84
  -5   1  23   47.30   11.05
   5   1 -23   63.36   13.13
  -5  -1  23   61.61   12.49
  -5   1  24    7.62    5.17
   5   1 -24    2.79    6.54
  -5  -1  24   -0.61    5.42
  -5   1  25   13.77    6.57
   5   1 -25   21.06    7.57
  -5  -1  25   13.49    6.90
  -5   1  26   13.49    5.89
   5  -1 -26    3.25    5.15
   5   1 -26    8.20    7.67
  -5   1  27   61.19   13.60
   5  -1 -27   93.31   15.54
   5   1 -27   60.20   15.24
   5  -1 -28    9.52    6.48
   5   1 -28   10.15    7.78
   5  -1 -29   34.77   10.92
   5   1 -29   80.05   13.89
   5  -1 -30   -1.88    6.64
   5   1 -30    0.18    5.97
  -5  -1  30   -1.58    5.81
   5  -1 -31   12.15    7.22
   5   1 -31    3.04    7.68
   5  -1 -32   -3.38    6.69
   5   1 -32    6.77    7.24
   5  -1 -33   46.68   11.43
   5   1 -33   36.62   11.57
   5  -1 -34    3.10    7.44
   5   1 -34   -2.16    6.81
   5  -1 -35    8.11    7.75
   5   1 -35    6.02    8.03
   5  -1 -36    4.52    7.00
   5   1 -36   -1.79    8.81
   5  -1 -37   11.21    7.58
   5   1 -37    7.37    7.77
   5  -1 -38    1.89    7.20
   5   1 -38   -1.47    6.95
   5  -1 -39    2.69    7.65
  -5   2   1    4.80    5.05
  -5   2   1   11.89   10.52
   5  -2  -1    8.09    5.30
   5  -2  -1    6.06    9.05
   5   2  -1    2.62    4.56
   5   2  -1    0.49    8.43
  -5  -2   1    0.99    4.81
  -5  -2   1    8.96    9.88
  -5   2   2   17.65    6.26
  -5   2   2   21.07   10.61
   5  -2  -2    9.90    6.12
   5  -2  -2    7.11    9.43
   5   2  -2   19.49    5.51
   5   2  -2   15.23    8.82
  -5  -2   2   16.56    5.94
  -5  -2   2   14.87   10.41
  -5   2   3  146.85   31.03
  -5   2   3  191.74   34.19
   5  -2  -3  199.01   31.75
   5  -2  -3  203.70   34.31
   5   2  -3  187.64   31.01
   5   2  -3  166.10   33.15
  -5  -2   3  241.33   31.69
  -5  -2   3  239.88   34.42
  -5   2   4   92.22   13.88
  -5   2   4   93.46   16.93
   5  -2  -4   69.12   13.47
   5  -2  -4   52.59   15.85
   5   2  -4   65.93   12.81
   5   2  -4   57.29   15.47
  -5  -2   4   59.61   12.93
  -5  -2   4   67.73   16.19
  -5   2   5  543.64   92.37
  -5   2   5  655.64   94.70
   5  -2  -5  580.91   92.71
   5  -2  -5  652.07   95.16
   5   2  -5  570.44   92.24
   5   2  -5  617.20   94.61
  -5  -2   5  622.58   92.40
  -5  -2   5  649.37   94.84
  -5   2   6    8.12    6.04
  -5   2   6    1.91    8.72
   5  -2  -6    2.95    5.86
   5  -2  -6   -0.04   10.01
   5   2  -6   11.64    4.80
   5   2  -6    2.62    8.46
  -5  -2   6    6.82    5.05
  -5  -2   6    8.92    8.80
  -5   2   7   75.30   13.67
  -5   2   7   43.51   15.53
   5  -2  -7   87.84   14.18
   5  -2  -7   81.30   16.86
   5   2  -7   72.95   13.13
   5   2  -7   54.16   15.99
  -5  -2   7   84.67   13.27
  -5  -2   7   40.18   14.99
  -5   2   8    3.27    4.96
  -5   2   8   16.62    8.84
   5  -2  -8    2.07    4.63
   5  -2  -8    9.92    9.56
   5   2  -8    5.65    4.82
   5   2  -8    3.30    9.88
  -5  -2   8    5.07    8.30
  -5   2   9  533.73   97.23
  -5   2   9  641.09   99.15
   5  -2  -9  657.03   97.53
   5  -2  -9  678.26   99.86
   5   2  -9  607.83   97.60
   5   2  -9  686.06  100.06
  -5  -2   9  688.28   97.48
  -5  -2   9  639.28   99.57
  -5   2  10    2.61    5.04
  -5   2  10   -0.58    7.68
   5  -2 -10    1.70    4.29
   5  -2 -10    6.80    9.18
   5   2 -10    5.33    4.04
   5   2 -10   13.03    8.61
  -5  -2  10   -2.14    5.63
  -5  -2  10    0.45    3.49
  -5  -2  10    3.43    7.44
  -5   2  11    2.15    4.39
  -5   2  11   -0.73    6.75
   5  -2 -11    4.14    4.18
   5  -2 -11   16.43    8.70
   5   2 -11    1.44    4.41
   5   2 -11    0.28    6.99
  -5  -2  11    5.40    5.90
  -5  -2  11    3.45    3.67
  -5  -2  11    3.42    7.45
  -5   2  12  102.90   15.57
   5  -2 -12   72.15   14.46
   5  -2 -12   75.99   17.47
   5   2 -12   65.22   17.51
  -5  -2  12   72.22   15.39
  -5  -2  12  100.76   15.16
  -5   2  13   59.90   12.98
   5  -2 -13   84.25   13.03
   5  -2 -13   61.78   15.30
   5   2 -13   96.84   17.05
  -5  -2  13   63.85   13.53
  -5  -2  13   61.66   12.68
  -5   2  14   36.81    7.36
   5  -2 -14   25.47    6.04
   5  -2 -14   36.39   10.77
   5   2 -14   37.01   11.55
  -5  -2  14   31.07    7.73
  -5  -2  14    8.04    5.21
  -5   2  15  455.03   57.83
  -5   2  15  286.72   57.68
   5  -2 -15  386.23   57.02
   5  -2 -15  387.94   59.71
   5   2 -15  352.10   59.55
  -5  -2  15  324.71   57.51
  -5  -2  15  363.21   57.05
  -5   2  16    2.50    4.00
   5  -2 -16    2.40    3.35
   5  -2 -16    6.50    8.61
   5   2 -16    9.26    8.01
  -5  -2  16    4.51    4.61
  -5   2  17    4.38    4.93
   5  -2 -17    4.64    3.91
   5   2 -17    7.42    5.84
   5   2 -17   15.33    8.40
  -5  -2  17    4.37    4.99
  -5   2  18    2.82    4.58
   5  -2 -18    2.21    3.64
   5   2 -18    0.58    4.91
   5   2 -18   -1.59    8.17
  -5  -2  18   -1.84    4.71
  -5   2  19  125.49   23.18
  -5   2  19  137.42   22.97
   5  -2 -19  158.10   23.28
   5   2 -19  119.89   25.69
  -5  -2  19  125.37   23.36
  -5   2  20   64.69   11.99
  -5   2  20   57.22   11.46
   5   2 -20   42.01   14.55
  -5  -2  20   56.07   12.08
  -5   2  21   -2.48    5.12
  -5   2  21    3.09    4.27
   5   2 -21    5.83    6.20
  -5  -2  21    6.15    5.80
  -5   2  22    8.76    5.25
  -5   2  22   13.56    5.41
   5   2 -22    9.15    7.19
  -5  -2  22    5.52    5.77
  -5   2  23   11.53    5.43
  -5   2  23    9.52    6.04
   5   2 -23   13.88    7.85
  -5   2  24   -3.11    5.10
   5   2 -24   -3.67    5.85
  -5   2  25  109.61   20.15
   5   2 -25  121.00   21.73
  -5   2  26   12.22    5.45
   5   2 -26    8.69    7.36
   5   2 -27   45.27   14.81
  -5  -2  27  101.11   15.92
   5  -2 -28    8.31    5.56
   5   2 -28    4.60    8.51
  -5  -2  28    3.87    5.81
   5  -2 -29   51.54   10.95
   5   2 -29   26.24   12.06
  -5  -2  29   47.16   11.36
   5  -2 -30    6.12    6.55
   5   2 -30    1.67    7.52
  -5  -2  30    7.42    6.47
   5  -2 -31   50.08   10.90
   5   2 -31   39.71   12.90
  -5  -2  31   41.35   10.74
   5  -2 -32   -4.45    6.43
   5   2 -32    4.69    7.72
  -5  -2  32    2.14    5.81
   5  -2 -33    1.96    5.76
   5   2 -33   -3.94    7.73
   5  -2 -34    4.63    6.30
   5   2 -34    1.78    6.92
   5  -2 -35   -2.79    6.84
   5   2 -35    3.39    7.79
   5  -2 -36    1.82    6.11
   5   2 -36    7.10    9.34
   5  -2 -37    9.18    6.73
   5   2 -37    7.79    8.75
   5  -2 -38   -1.25    6.66
   5   2 -38   -4.03    7.95
   5  -2 -39    0.67    6.94
  -5   3   1  293.02   40.12
  -5   3   1  314.93   43.70
   5  -3  -1  270.22   40.37
   5  -3  -1  248.40   42.39
   5   3  -1  284.01   39.57
   5   3  -1  116.16   39.57
  -5  -3   1  298.33   39.79
  -5  -3   1  194.77   41.20
  -5   3   2   54.64   12.55
  -5   3   2   41.63   15.33
   5  -3  -2   73.96   13.24
   5  -3  -2   90.61   16.97
   5   3  -2   64.15   11.87
   5   3  -2   74.02   15.13
  -5  -3   2   59.08   12.04
  -5  -3   2   62.79   15.26
  -5   3   3  101.77   18.60
  -5   3   3   90.98   21.23
   5  -3  -3   94.32   18.93
   5  -3  -3  103.86   22.02
   5   3  -3  119.80   18.41
   5   3  -3   92.65   20.53
  -5  -3   3  103.44   18.09
  -5  -3   3  150.48   22.63
  -5   3   4   -2.00    5.71
  -5   3   4    4.27   10.45
   5  -3  -4    3.90    5.48
   5  -3  -4   -3.68   10.40
   5   3  -4    4.99    4.17
   5   3  -4    8.69    8.81
  -5  -3   4    1.22    4.38
  -5  -3   4   -3.30    9.34
  -5   3   5  215.47   34.87
  -5   3   5  239.50   37.66
   5  -3  -5  213.51   35.18
   5  -3  -5  193.92   37.42
   5   3  -5  228.68   34.76
   5   3  -5  219.89   37.13
  -5  -3   5  197.51   34.40
  -5  -3   5  227.36   37.14
  -5   3   6  204.30   33.07
  -5   3   6  169.69   34.43
   5  -3  -6  190.62   33.06
   5  -3  -6  210.00   35.80
   5   3  -6  210.52   32.98
   5   3  -6  193.04   35.16
  -5  -3   6  221.35   32.82
  -5  -3   6  210.63   35.45
  -5   3   7   65.54   12.00
  -5   3   7   72.13   14.62
   5  -3  -7   73.56   12.68
   5  -3  -7   73.81   16.08
   5   3  -7   54.69   11.81
   5   3  -7   10.42   12.32
  -5  -3   7   54.32   12.37
  -5  -3   7   76.88   11.83
  -5  -3   7   72.26   14.85
  -5   3   8   91.85   17.92
  -5   3   8   93.62   19.73
   5  -3  -8  114.57   18.44
   5  -3  -8  134.93   21.75
   5   3  -8  102.41   18.21
   5   3  -8  107.05   20.68
  -5  -3   8  104.15   18.77
  -5  -3   8  104.25   17.69
  -5  -3   8   76.95   19.78
  -5   3   9   74.72   14.77
  -5   3   9   71.09   16.44
   5  -3  -9   85.80   15.01
   5  -3  -9   69.43   17.31
   5   3  -9   89.45   17.86
  -5  -3   9   98.07   15.84
  -5  -3   9   93.72   14.86
  -5  -3   9   55.00   16.76
  -5   3  10   28.27    7.28
   5  -3 -10   23.26    6.87
   5  -3 -10   16.69    9.46
   5   3 -10   26.06   10.06
  -5  -3  10   27.06    8.08
  -5  -3  10   27.87    6.66
  -5   3  11    2.75    4.59
   5  -3 -11   -1.36    4.00
   5  -3 -11    4.39    7.86
   5   3 -11   -4.42    7.92
  -5  -3  11    0.97    4.69
  -5  -3  11   -1.39    3.56
  -5   3  12   23.36    6.79
   5  -3 -12   22.25    6.40
   5  -3 -12   13.41    9.46
   5   3 -12   26.55    8.15
   5   3 -12   30.35   10.26
  -5  -3  12   28.42    7.71
  -5  -3  12   27.88    6.74
  -5   3  13  196.81   32.50
  -5   3  13  203.71   33.75
   5  -3 -13  214.92   32.29
   5  -3 -13  186.26   34.29
   5   3 -13  199.85   33.49
   5   3 -13  205.45   35.13
  -5  -3  13  185.33   32.82
  -5   3  14   26.23    6.46
  -5   3  14   11.13    6.76
   5  -3 -14   15.69    5.46
   5   3 -14   24.63    7.46
   5   3 -14   12.30    9.17
  -5  -3  14   16.28    6.90
  -5   3  15   11.90    5.13
  -5   3  15    9.86    6.59
   5  -3 -15   12.37    4.53
   5   3 -15    6.43    5.92
   5   3 -15    8.15    7.96
  -5  -3  15    4.34    4.78
  -5   3  16   20.51    7.39
  -5   3  16   40.56    9.66
   5  -3 -16   40.06    7.80
   5   3 -16   32.21    9.25
   5   3 -16   44.94   12.01
  -5  -3  16   44.62    9.23
  -5   3  17   79.68   14.50
   5  -3 -17   79.29   14.01
   5   3 -17   73.72   15.77
   5   3 -17   77.92   17.67
  -5  -3  17   78.96   15.28
  -5   3  18    7.01    5.10
   5  -3 -18   12.60    4.75
   5   3 -18    2.44    5.97
   5   3 -18    9.80    9.41
  -5  -3  18   11.79    5.69
  -5   3  19    3.27    4.34
   5  -3 -19   -0.01    3.72
   5  -3 -19   -2.23    8.15
   5   3 -19   -2.32    9.43
  -5  -3  19    4.59    5.62
  -5   3  20    0.53    4.93
  -5   3  20    0.15    4.67
   5  -3 -20   -1.57    3.73
   5   3 -20   -2.13    8.62
  -5  -3  20   -0.72    5.25
  -5   3  21   39.26   10.93
  -5   3  21   77.87   12.14
   5   3 -21   56.66   13.13
  -5   3  22  112.64   18.82
  -5   3  22  107.11   18.79
   5   3 -22   92.30   20.00
  -5   3  23  111.56   19.39
   5   3 -23  105.01   21.12
  -5   3  24   11.10    5.47
   5   3 -24    9.01    7.91
   5   3 -25   -4.00    8.07
  -5  -3  25    4.87    6.25
   5   3 -26   -0.79    7.95
  -5  -3  26    1.19    5.49
   5   3 -27   23.27    9.54
  -5  -3  27   33.55    9.56
   5   3 -28   12.34    9.33
  -5  -3  28   -0.58    6.75
   5   3 -29   29.19   10.94
  -5  -3  29   27.75    9.56
   5  -3 -30   -2.67    5.51
   5   3 -30   -3.87    7.51
  -5  -3  30    1.97    5.82
   5  -3 -31    3.16    5.73
   5   3 -31    2.16    8.05
  -5  -3  31    2.15    5.99
   5  -3 -32    2.38    5.81
   5   3 -32   -2.15    6.69
  -5  -3  32   -0.77    5.39
   5  -3 -33    6.41    6.44
   5   3 -33   23.13    9.62
  -5  -3  33    5.77    6.63
   5  -3 -34    7.62    6.20
   5   3 -34    0.43    7.11
   5  -3 -35   -1.77    5.77
   5   3 -35   -1.23    7.36
   5  -3 -36   -1.88    6.38
   5   3 -36    4.30    8.61
   5  -3 -37   -0.48    6.30
   5   3 -37   18.87    9.04
   5  -3 -38    3.68    6.34
   5   3 -38   -0.10    6.92
   5  -3 -39   27.66    9.58
  -5   4   1   88.52   14.51
  -5   4   1   77.96   17.89
   5  -4  -1   70.87   14.77
   5  -4  -1   92.27   18.23
   5   4  -1   69.10   13.68
   5   4  -1   85.78   16.70
  -5  -4   1   59.15   13.47
  -5  -4   1  101.38   17.75
  -5   4   2   22.62    6.52
  -5   4   2   17.20   11.53
   5  -4  -2   10.83    6.20
   5  -4  -2    9.50    8.83
   5   4  -2   10.49    5.00
   5   4  -2    4.84    8.12
  -5  -4   2   12.49    5.26
  -5  -4   2   12.05    9.01
  -5   4   3   34.35    8.67
  -5   4   3   33.51   12.10
   5  -4  -3   33.31    9.21
   5  -4  -3   64.59   13.85
   5   4  -3   40.69    8.47
   5   4  -3   35.96   11.68
  -5  -4   3   32.39    7.88
  -5  -4   3   37.10   11.60
  -5   4   4   49.85   12.35
  -5   4   4   90.04   17.09
   5  -4  -4   73.82   13.54
   5  -4  -4   76.37   16.73
   5   4  -4   64.02   12.56
   5   4  -4   79.93   16.31
  -5  -4   4   63.42   13.34
  -5  -4   4   63.76   12.38
  -5  -4   4   72.13   15.51
  -5   4   5  177.97   30.73
  -5   4   5  157.92   33.10
   5  -4  -5  212.95   31.48
   5  -4  -5  207.21   34.26
   5   4  -5  190.50   31.14
   5   4  -5  178.07   32.96
  -5  -4   5  169.77   31.21
  -5  -4   5  200.78   30.63
  -5  -4   5  198.41   33.46
  -5   4   6    0.36    4.33
  -5   4   6   -2.53    7.94
   5  -4  -6    0.22    5.25
   5  -4  -6    0.95    8.12
   5   4  -6   -1.05    5.26
   5   4  -6   -2.08    8.44
  -5  -4   6   -4.94    5.49
  -5  -4   6    2.40    3.78
  -5  -4   6   -1.96    8.30
  -5   4   7    9.28    5.21
  -5   4   7    0.15    6.80
   5  -4  -7   -0.27    4.78
   5  -4  -7    1.27    8.26
   5   4  -7    3.05    5.19
   5   4  -7   10.90    8.53
  -5  -4   7    6.33    5.69
  -5  -4   7    0.77    3.78
  -5  -4   7   16.22    8.88
  -5   4   8   68.27   14.12
  -5   4   8   96.55   16.92
   5  -4  -8   65.69   14.29
   5  -4  -8   79.53   17.34
   5   4  -8   90.67   15.54
   5   4  -8   76.60   16.89
  -5  -4   8   67.99   14.60
  -5  -4   8   77.94   13.84
  -5  -4   8   92.05   17.42
  -5   4   9  109.17   18.31
   5  -4  -9  107.49   18.46
   5  -4  -9  102.83   21.41
   5   4  -9   92.93   19.02
   5   4  -9  128.28   21.81
  -5  -4   9  102.00   18.81
  -5  -4   9   96.65   17.74
  -5   4  10  186.03   30.05
   5  -4 -10  179.54   30.09
   5  -4 -10  165.90   32.68
   5   4 -10  163.74   30.73
   5   4 -10  203.04   33.00
  -5  -4  10  199.37   30.81
  -5   4  11  250.41   35.44
  -5   4  11  208.03   36.32
   5  -4 -11  183.94   34.84
   5  -4 -11  221.40   37.60
   5   4 -11  213.76   36.33
   5   4 -11  239.10   37.87
  -5  -4  11  221.97   35.77
  -5   4  12    1.23    3.84
  -5   4  12    3.82    6.16
   5  -4 -12    5.29    4.44
   5   4 -12    6.26    6.57
   5   4 -12   15.79    9.40
  -5  -4  12    7.75    5.77
  -5   4  13    5.77    4.05
  -5   4  13    4.31    6.44
   5  -4 -13    3.20    4.03
   5   4 -13    6.99    5.87
   5   4 -13   -1.02    7.80
  -5  -4  13   -2.88    5.11
  -5   4  14   15.00    6.19
  -5   4  14   27.94    8.04
   5  -4 -14   22.56    6.08
   5   4 -14   51.99    9.93
   5   4 -14   12.25    9.62
  -5  -4  14   21.01    7.66
  -5   4  15  297.85   51.30
  -5   4  15  318.01   52.18
   5  -4 -15  352.88   51.28
   5   4 -15  323.77   53.04
   5   4 -15  342.75   54.48
  -5  -4  15  327.21   52.30
  -5   4  16   55.19   10.88
  -5   4  16   67.27   12.55
   5  -4 -16   58.67   10.63
   5  -4 -16   54.57   13.34
   5   4 -16   67.71   13.10
   5   4 -16    4.31   11.84
  -5  -4  16   76.52   12.83
  -5   4  17  108.27   17.85
   5  -4 -17  108.07   17.35
   5  -4 -17   89.57   20.19
   5   4 -17   89.54   19.48
   5   4 -17   85.45   20.46
  -5  -4  17  102.94   18.58
  -5   4  18    4.91    4.54
   5  -4 -18    2.22    3.50
   5  -4 -18    4.15    6.73
   5   4 -18   -0.71    6.12
   5   4 -18    1.92    8.88
  -5   4  19  242.54   33.84
   5  -4 -19  189.17   32.83
   5   4 -19  181.91   36.39
  -5   4  20    5.05    4.95
   5  -4 -20    4.10    3.85
   5  -4 -21   68.52   12.01
   5   4 -21   50.74   14.46
  -5   4  22    1.79    4.27
   5   4 -22    0.84    7.33
  -5  -4  22    2.60    5.30
  -5   4  23    0.76    4.50
   5   4 -23   -4.70    7.73
  -5  -4  23   13.18    6.91
   5   4 -24    3.31    6.90
  -5  -4  24    3.87    6.14
   5   4 -25   34.60   11.04
  -5  -4  25   39.66   10.13
   5   4 -26   21.58    9.87
  -5  -4  26   18.93    7.88
   5   4 -27   25.20   10.56
  -5  -4  27   13.76    7.86
   5   4 -28    0.80    7.30
  -5  -4  28   -2.41    6.43
   5   4 -29   17.83    9.45
  -5  -4  29   21.89    8.32
   5   4 -30    8.99    9.40
  -5  -4  30   15.72    7.26
   5   4 -31    1.84    7.98
  -5  -4  31   12.42    6.77
   5  -4 -32   10.03    5.63
   5   4 -32    4.73    7.75
  -5  -4  32   15.49    7.59
   5  -4 -33   -0.69    5.02
   5   4 -33    0.17    7.36
  -5  -4  33    0.14    5.66
   5  -4 -34    8.87    6.10
   5   4 -34    2.04    7.57
  -5  -4  34    8.31    6.88
   5  -4 -35    0.88    5.66
   5   4 -35    9.09    9.13
   5  -4 -36    0.11    5.38
   5   4 -36   29.15   10.74
   5  -4 -37   -0.22    6.31
   5   4 -37   -2.18    8.90
   5  -4 -38    2.01    6.30
   5   4 -38   -7.52    9.13
  -5   5   1  212.14   33.02
  -5   5   1  217.36   36.37
   5  -5  -1  203.58   33.29
   5  -5  -1  231.62   36.40
   5   5  -1  190.41   32.79
   5   5  -1  216.82   33.49
   5   5  -1  195.94   34.52
  -5  -5   1  171.47   32.79
  -5  -5   1  207.23   32.36
  -5  -5   1  183.42   34.56
  -5   5   2   61.49   11.99
  -5   5   2   94.35   17.69
   5  -5  -2   62.16   12.48
   5  -5  -2   59.60   15.80
   5   5  -2   48.94   12.08
   5   5  -2   45.16   14.90
  -5  -5   2   61.66   12.25
  -5  -5   2   53.18   11.05
  -5  -5   2   71.66   15.04
  -5   5   3  152.00   27.82
  -5   5   3  141.93   30.48
   5  -5  -3  169.59   28.40
   5  -5  -3  142.40   30.45
   5   5  -3  158.79   28.62
   5   5  -3  183.48   30.10
  -5  -5   3  160.60   28.30
  -5  -5   3  219.95   28.10
  -5  -5   3  171.69   30.29
  -5   5   4   30.71    7.44
  -5   5   4   40.94   12.33
   5  -5  -4   15.57    7.42
   5  -5  -4   54.89   13.00
   5   5  -4   45.37    9.48
   5   5  -4   17.61    9.65
  -5  -5   4   33.66    8.21
  -5  -5   4   25.76    6.86
  -5  -5   4   28.35   10.47
  -5   5   5   25.41    6.90
  -5   5   5   34.22   10.91
   5  -5  -5   13.02    6.35
   5  -5  -5   13.40    9.19
   5   5  -5   32.77    8.02
   5   5  -5   24.26   10.57
  -5  -5   5   14.97    6.96
  -5  -5   5   29.10    6.30
  -5  -5   5   16.90    9.41
  -5   5   6   13.33    5.36
  -5   5   6   18.99    9.32
   5  -5  -6    2.97    5.14
   5  -5  -6    8.87    8.51
   5   5  -6    2.68    5.52
   5   5  -6   -0.45    8.06
  -5  -5   6   12.81    5.97
  -5  -5   6    4.41    4.07
  -5  -5   6   13.53    8.51
  -5   5   7  243.09   44.63
  -5   5   7  285.79   47.10
   5  -5  -7  347.27   45.82
   5  -5  -7  265.21   47.62
   5   5  -7  295.44   46.25
   5   5  -7  277.26   47.07
  -5  -5   7  278.97   45.43
  -5   5   8  145.15   20.92
   5  -5  -8  138.40   21.28
   5  -5  -8  160.76   24.99
   5   5  -8  140.81   22.28
   5   5  -8   36.67   20.58
  -5  -5   8  146.06   21.84
  -5   5   9    6.92    4.75
   5  -5  -9    8.30    5.59
   5  -5  -9   18.93   10.11
   5   5  -9    9.74    7.13
   5   5  -9   28.17    9.91
  -5  -5   9   12.92    6.29
  -5   5  10   -0.20    4.08
  -5   5  10    2.64    6.45
   5  -5 -10    8.20    4.99
   5  -5 -10    6.04    9.27
   5   5 -10   -1.36    5.41
   5   5 -10    6.34    8.63
  -5  -5  10   -0.86    4.55
  -5   5  11   15.40    5.26
  -5   5  11   12.37    7.61
   5  -5 -11   24.96    6.69
   5   5 -11   12.23    7.44
   5   5 -11    8.59    8.50
  -5  -5  11   10.44    5.56
  -5   5  12  153.95   36.54
  -5   5  12  269.58   39.06
   5  -5 -12  285.67   37.98
   5   5 -12  282.25   39.87
   5   5 -12  249.38   40.25
  -5  -5  12  257.55   38.44
  -5   5  13  268.43   44.71
  -5   5  13  283.71   45.97
   5  -5 -13  302.03   45.11
   5   5 -13  256.76   46.37
   5   5 -13  283.56   47.73
  -5  -5  13  293.53   45.99
  -5   5  14   12.29    5.58
  -5   5  14   24.37    7.70
   5  -5 -14   22.30    6.17
   5  -5 -14    5.40    8.26
   5   5 -14   13.42    7.68
   5   5 -14   19.67    9.72
  -5  -5  14   18.03    7.07
  -5   5  15    0.32    3.99
  -5   5  15    3.92    5.59
   5  -5 -15    0.46    4.00
   5  -5 -15    6.23    8.65
   5   5 -15    5.87    7.17
   5   5 -15    7.20    8.18
  -5   5  16   38.16   10.77
  -5   5  16   53.81   11.59
   5  -5 -16   68.07   11.15
   5  -5 -16   62.34   14.71
   5   5 -16   67.11   14.26
   5   5 -16   64.55   15.50
  -5   5  17   92.75   16.60
  -5   5  17  103.66   17.24
   5  -5 -17   77.80   15.87
   5  -5 -17  109.62   20.42
   5   5 -17  113.12   21.24
  -5   5  18   13.29    6.36
   5  -5 -18   35.56    6.93
   5   5 -18   36.31   12.17
  -5   5  19  104.02   14.98
   5  -5 -19   67.84   13.64
   5   5 -19   64.79   18.49
  -5  -5  19   73.24   15.64
   5  -5 -20   -0.85    3.85
  -5  -5  20   -1.54    5.87
   5  -5 -21   -0.61    3.37
   5   5 -21   -1.89    7.24
  -5  -5  21    7.57    5.67
   5  -5 -22   60.44   11.00
   5   5 -22   51.07   14.36
  -5  -5  22   53.28   12.73
   5   5 -23   25.32   10.94
  -5  -5  23   37.80   10.25
   5   5 -24    9.39    8.73
  -5  -5  24   25.81    8.49
   5   5 -25    0.00    7.08
  -5  -5  25    7.33    7.09
   5   5 -26   -1.62    7.51
  -5  -5  26   -0.29    6.34
   5   5 -27    7.28    8.09
  -5  -5  27   11.18    7.13
   5   5 -28    9.05    9.72
  -5  -5  28   30.92    9.30
   5   5 -29   10.20    8.88
  -5  -5  29   20.04    8.25
   5   5 -30   -3.51    8.64
  -5  -5  30    2.19    5.95
   5   5 -31   -0.28    8.17
  -5  -5  31   -1.65    6.05
   5   5 -32    7.37    8.68
  -5  -5  32   19.47    8.48
   5   5 -33    3.78    7.53
  -5  -5  33   -0.23    6.70
   5  -5 -34    6.59    5.96
   5   5 -34   14.07    9.27
  -5  -5  34    6.56    7.46
   5  -5 -35    2.25    4.97
   5   5 -35    1.10    9.05
  -5  -5  35    4.75    6.79
   5  -5 -36    8.49    6.32
   5   5 -36   -3.52    8.34
   5  -5 -37    1.22    5.82
   5   5 -37    6.07    9.56
   5  -5 -38    5.10    6.02
  -5   6   1   16.15    6.71
  -5   6   1   25.51   11.65
   5  -6  -1   14.15    6.58
   5  -6  -1   25.52   11.08
   5   6  -1   23.90    7.04
  -5  -6   1   32.29    7.98
  -5  -6   1   21.45    6.04
  -5  -6   1   28.37    9.55
  -5   6   2    5.60    4.80
  -5   6   2    3.97    8.94
   5  -6  -2    3.08    5.55
   5  -6  -2    8.88    9.35
   5   6  -2   -1.42    5.06
   5   6  -2    5.27    7.52
  -5  -6   2    4.96    5.43
  -5  -6   2    1.36    4.15
  -5  -6   2   -0.39    6.72
  -5   6   3   78.82   15.03
  -5   6   3   84.81   19.55
   5  -6  -3   62.35   15.09
   5  -6  -3   75.99   18.65
   5   6  -3   94.12   16.60
   5   6  -3  119.07   18.77
  -5  -6   3   91.49   15.77
  -5  -6   3   77.55   14.59
  -5  -6   3   80.34   17.29
  -5   6   4  111.04   19.94
  -5   6   4  129.36   23.84
   5  -6  -4  132.79   21.03
   5  -6  -4   73.07   21.11
   5   6  -4   87.63   20.68
   5   6  -4  151.81   23.34
  -5  -6   4  126.72   20.73
  -5  -6   4  148.02   23.47
  -5   6   5  104.61   18.96
  -5   6   5  107.07   22.30
   5  -6  -5  123.03   19.91
   5  -6  -5  106.52   22.06
   5   6  -5   90.50   19.82
   5   6  -5  109.37   22.00
  -5  -6   5  114.71   19.46
  -5   6   6   26.19    6.75
  -5   6   6   12.91    8.61
   5  -6  -6   16.59    7.04
   5  -6  -6   11.48    9.65
   5   6  -6   29.35    8.76
   5   6  -6   28.63   10.04
  -5  -6   6   26.43    7.43
  -5   6   7   79.57   14.62
   5  -6  -7   74.31   14.93
   5  -6  -7   94.46   18.76
   5   6  -7   71.16   16.10
   5   6  -7   86.38   17.70
  -5  -6   7   78.52   15.38
  -5   6   8   23.94    6.99
   5  -6  -8   32.70    7.96
   5  -6  -8   26.67   11.03
   5   6  -8   25.19    8.58
   5   6  -8   39.94   11.13
  -5  -6   8   19.46    8.03
  -5   6   9   94.45   17.92
  -5   6   9   84.05   19.59
   5  -6  -9  120.60   18.95
   5  -6  -9   86.38   21.11
   5   6  -9  128.60   20.84
   5   6  -9  108.05   21.11
  -5  -6   9  102.97   18.99
  -5   6  10  111.46   21.30
  -5   6  10  118.59   23.11
   5  -6 -10  133.29   22.09
   5  -6 -10  151.51   25.51
   5   6 -10  164.83   24.79
   5   6 -10  165.11   25.36
  -5  -6  10   98.00   21.81
  -5   6  11  111.93   17.37
  -5   6  11   90.39   18.81
   5  -6 -11   94.34   17.49
   5   6 -11   89.93   20.00
  -5  -6  11   88.15   17.87
  -5   6  12   20.95    6.08
  -5   6  12   28.01    8.91
   5  -6 -12   19.63    6.75
   5   6 -12   17.68    8.44
   5   6 -12   11.85    9.37
  -5   6  13    3.63    4.36
  -5   6  13    5.59    6.90
   5  -6 -13    2.96    4.68
   5   6 -13   -1.30    7.23
   5   6 -13    1.75    8.33
  -5   6  14   87.25   17.06
  -5   6  14  105.73   18.70
   5  -6 -14   98.31   17.63
   5  -6 -14   90.07   20.16
   5   6 -14  112.96   20.35
   5   6 -14  107.22   21.46
  -5   6  15   84.69   13.85
  -5   6  15   84.15   14.95
   5  -6 -15   67.85   13.61
   5  -6 -15   73.19   17.52
   5   6 -15   62.18   15.46
   5   6 -15   51.42   16.48
  -5   6  16   -1.26    4.39
   5  -6 -16   -1.66    4.53
   5  -6 -16   -2.31    7.54
   5   6 -16   -1.64    6.96
   5   6 -16   -4.15    8.65
  -5  -6  16   -0.99    5.28
  -5   6  17   74.18   14.30
   5  -6 -17   77.32   14.03
   5   6 -17   96.91   18.20
   5   6 -17   61.59   17.90
  -5  -6  17   85.06   16.35
   5  -6 -18   15.70    5.56
   5   6 -18   28.50   11.49
  -5  -6  18   13.56    7.92
   5  -6 -19   29.07    6.68
   5   6 -19   33.11   12.72
  -5  -6  19   14.74    8.70
   5  -6 -20    2.97    3.70
   5   6 -20   -2.49    8.10
  -5  -6  20   -0.29    5.27
   5   6 -21    4.48    8.24
  -5  -6  21    3.82    6.93
   5   6 -22   30.11   10.92
  -5  -6  22   13.47    7.61
   5   6 -23    1.27    7.90
  -5  -6  23   -0.29    5.60
   5   6 -24   11.47    9.26
  -5  -6  24    2.73    7.24
   5   6 -25   12.79    9.52
  -5  -6  25   13.24    7.34
   5   6 -26   36.95   12.74
  -5  -6  26   40.86   11.40
   5   6 -27   17.53    9.35
  -5  -6  27    5.89    6.50
   5   6 -28    1.78    8.28
  -5  -6  28   -2.36    6.45
   5   6 -29    4.93    8.65
  -5  -6  29   -2.21    6.97
   5   6 -30   26.92   12.68
  -5  -6  30   44.32   11.58
   5   6 -31   10.11    9.32
  -5  -6  31    8.84    6.96
   5   6 -32    4.38   10.10
  -5  -6  32    4.39    6.76
   5   6 -33   -2.91   10.39
  -5  -6  33    1.78    6.82
   5   6 -34   19.94   10.84
  -5  -6  34    5.65    8.03
   5  -6 -35   -0.85    4.69
   5   6 -35    0.64    8.12
  -5  -6  35    0.16    7.69
   5  -6 -36   25.43    6.88
   5   6 -36    6.29    9.21
  -5  -6  36    1.27    7.08
   5  -6 -37   11.15    6.28
   5   6 -37   -4.62   10.49
   5  -6 -38   -2.20    5.79
  -5   7   1   13.27    9.75
   5  -7  -1   12.49    6.13
   5  -7  -1    7.66    8.94
   5   7  -1    8.65    5.87
  -5  -7   1    4.82    5.13
  -5  -7   1    1.51    6.93
  -5   7   2  197.13   28.18
   5  -7  -2  179.65   23.86
   5  -7  -2  195.61   27.25
   5   7  -2  171.46   24.42
  -5  -7   2   66.26   21.14
  -5   7   3  144.24   21.78
  -5   7   3   99.36   23.95
   5  -7  -3  122.07   22.15
   5  -7  -3  127.68   24.85
   5   7  -3  104.13   22.22
  -5  -7   3  131.40   21.88
  -5   7   4  100.02   16.18
  -5   7   4   79.53   19.87
   5  -7  -4  106.76   17.27
   5  -7  -4   85.12   19.12
   5   7  -4   56.41   16.62
  -5  -7   4   90.16   16.43
  -5   7   5   27.97    7.08
  -5   7   5   33.92   10.96
   5  -7  -5   30.10    7.62
   5  -7  -5    4.59    9.53
   5   7  -5   23.02    8.40
  -5  -7   5   10.34    6.61
  -5   7   6   20.09    6.53
   5  -7  -6   13.47    6.84
   5  -7  -6   40.06   11.79
   5   7  -6   25.98    8.81
  -5  -7   6   27.77    7.51
  -5   7   7  138.67   25.47
   5  -7  -7  136.77   25.96
   5  -7  -7  164.51   29.21
   5   7  -7  174.05   28.28
  -5  -7   7  174.45   26.77
  -5   7   8  352.12   51.23
  -5   7   8  294.13   53.08
   5  -7  -8  313.85   51.39
   5  -7  -8  330.45   54.45
   5   7  -8  307.28   52.82
  -5  -7   8  318.76   51.80
  -5   7   9   33.27    7.45
  -5   7   9   29.31   10.82
   5  -7  -9   26.89    7.89
   5  -7  -9   14.66    9.68
   5   7  -9   26.38    9.44
  -5   7  10   19.95    5.63
  -5   7  10    6.27    7.35
   5  -7 -10   14.46    6.51
   5   7 -10   20.17    8.54
  -5   7  11   13.05    4.82
  -5   7  11   10.12    8.03
   5  -7 -11    8.19    5.41
   5   7 -11    8.73    7.45
  -5   7  12  146.66   24.44
  -5   7  12  137.80   25.86
   5  -7 -12  142.54   24.73
   5   7 -12  157.93   27.31
  -5   7  13   75.78   14.51
   5  -7 -13  102.63   15.76
   5  -7 -13   66.99   18.16
   5   7 -13   96.03   18.19
  -5  -7  13   61.86   15.68
  -5   7  14    2.68    4.24
   5  -7 -14   -2.33    4.68
   5   7 -14    6.87    7.94
  -5  -7  14    2.55    6.85
  -5   7  15   44.94   10.28
   5  -7 -15   59.34   11.00
   5   7 -15   52.76   13.62
  -5  -7  15   49.10   12.02
  -5   7  16    4.38    4.35
   5  -7 -16    4.27    4.84
   5   7 -16    1.10    8.50
  -5  -7  16   -3.47    6.08
   5  -7 -17    4.42    5.00
   5   7 -17    1.98    8.16
  -5  -7  17   -1.08    5.56
   5  -7 -18   99.36   19.20
  -5  -7  18  152.99   22.63
   5  -7 -19   -0.77    3.51
  -5  -7  19    2.05    6.03
   5   7 -20   -2.07    8.39
  -5  -7  20    4.48    6.74
   5   7 -21   -0.27    9.42
  -5  -7  21    6.38    6.20
   5   7 -22   58.10   14.18
  -5  -7  22   38.48   11.46
   5   7 -23   18.41   11.30
  -5  -7  23   24.34    8.78
   5   7 -24   24.93   11.14
  -5  -7  24   23.57    9.54
   5   7 -25   -0.84    8.32
  -5  -7  25   -3.10    5.75
   5   7 -26   -2.46    9.28
  -5  -7  26   -1.38    7.18
   5   7 -27   24.67   11.45
  -5  -7  27   20.49    9.37
   5   7 -28   23.53   11.80
  -5  -7  28   51.68   12.28
   5   7 -29   -3.91    8.67
  -5  -7  29   -0.20    6.82
   5   7 -30    0.92    8.50
  -5  -7  30   -2.89    6.54
   5   7 -31    3.62    8.75
  -5  -7  31   -0.82    7.02
   5   7 -32    1.74    9.05
  -5  -7  32    1.74    7.50
   5   7 -33   -2.75    9.80
  -5  -7  33   -4.75    7.43
   5   7 -34   26.84   11.99
  -5  -7  34   32.45   10.51
   5   7 -35   -7.02    9.41
  -5  -7  35    2.23    7.51
   5  -7 -36    2.46    4.85
   5   7 -36    5.46    9.08
  -5  -7  36    1.68    6.86
   5  -7 -37    0.41    4.90
   5   7 -37   -1.77    9.68
  -5  -7  37    1.23    7.14
   5  -7 -38    3.64    5.34
  -5  -7  38    3.03    7.17
  -5   8   1    0.92   10.45
   5  -8  -1   28.44    8.55
   5  -8  -1   13.91    9.92
   5   8  -1   25.57    8.59
  -5  -8   1   33.43    8.02
  -5   8   2    8.68   10.19
   5  -8  -2    1.86    5.45
   5  -8  -2   19.53   10.34
   5   8  -2   10.85    7.42
  -5  -8   2    6.76    5.58
  -5   8   3   20.47   11.62
   5  -8  -3    5.33    6.06
   5  -8  -3   14.13   10.45
   5   8  -3   11.56    7.70
  -5  -8   3   20.01    6.83
  -5   8   4  455.21   71.53
   5  -8  -4  385.57   68.01
   5  -8  -4  464.23   71.30
   5   8  -4  446.24   69.61
  -5  -8   4  443.03   68.37
  -5   8   5   57.19   14.40
   5  -8  -5   41.57   11.23
   5  -8  -5   49.88   14.61
   5   8  -5   41.44   12.03
  -5  -8   5   56.60   11.97
  -5   8   6  135.16   23.02
   5  -8  -6  127.20   23.50
   5  -8  -6  114.92   25.55
   5   8  -6  167.02   26.12
  -5   8   7   -0.34    4.49
   5  -8  -7   -1.73    5.45
   5  -8  -7   -5.25    8.70
   5   8  -7   -3.57    7.19
  -5   8   8  125.25   20.60
  -5   8   8  108.01   23.23
   5  -8  -8  115.50   20.99
   5  -8  -8  108.88   23.65
  -5   8   9  156.75   25.64
   5  -8  -9  151.63   26.28
   5  -8  -9  132.01   28.75
   5   8  -9  160.62   28.44
  -5   8  10   70.71   12.37
   5  -8 -10   56.25   12.64
   5   8 -10   54.55   14.62
  -5  -8  10   57.24   13.27
  -5   8  11   24.03    6.63
   5  -8 -11   17.55    7.39
   5   8 -11   19.13    9.48
  -5  -8  11   20.89    8.01
  -5   8  12    8.94    5.13
   5  -8 -12   16.36    6.75
   5   8 -12   25.84    9.59
  -5  -8  12   44.66    9.40
  -5   8  13    4.28    3.98
   5  -8 -13    4.32    5.30
   5   8 -13   -3.19    8.59
  -5  -8  13   -3.10    6.89
  -5   8  14  123.54   19.75
   5  -8 -14  123.48   20.29
   5   8 -14   81.44   22.00
  -5  -8  14  107.65   21.11
   5  -8 -15    1.26    4.80
   5   8 -15   -1.14    8.77
  -5  -8  15    1.74    6.17
   5  -8 -16   18.11    7.18
   5   8 -16   20.53   10.51
  -5  -8  16   37.90    9.64
   5  -8 -17    2.09    4.94
   5   8 -17    2.18    7.87
  -5  -8  17    4.70    7.27
  -5  -8  18    2.28    6.50
  -5  -8  19    0.98    6.40
   5   8 -20   64.33   17.63
  -5  -8  20   78.34   16.06
   5   8 -21   -0.25    9.28
  -5  -8  21   -1.41    6.38
   5   8 -22   10.30   10.27
  -5  -8  22   25.55    9.64
   5   8 -23    1.70    8.56
  -5  -8  23    2.04    7.63
   5   8 -24   32.54   12.87
  -5  -8  24   34.35   10.68
   5   8 -25   -5.19   10.19
  -5  -8  25    0.59    6.35
   5   8 -26    6.12   10.38
  -5  -8  26   35.36    9.81
   5   8 -27    0.44    8.66
  -5  -8  27   -4.22    6.28
   5   8 -28    5.28    8.48
  -5  -8  28   -5.57    7.40
   5   8 -29   -4.55    9.51
  -5  -8  29    0.32    7.40
   5   8 -30    2.30    8.54
  -5  -8  30    5.71    7.56
   5   8 -31    4.91    9.61
  -5  -8  31    8.46    8.19
   5   8 -32   11.50   11.06
  -5  -8  32    7.74    7.66
   5   8 -33    9.23   11.13
  -5  -8  33   -1.82    6.86
   5   8 -34   -3.73    8.91
  -5  -8  34    4.86    8.21
   5   8 -35    1.20    9.24
  -5  -8  35   -1.25    7.02
   5   8 -36   15.58   11.06
  -5  -8  36   -0.12    6.32
   5  -8 -37    0.53    4.40
  -5  -8  37   -6.75    8.60
  -5  -8  38   -4.30    7.75
  -5  -8  39    4.99    7.73
  -5   9   1    0.24   10.70
   5  -9  -1   -1.68    5.52
   5  -9  -1    1.09    7.49
   5   9  -1   -1.75    7.41
  -5  -9   1    0.47    5.70
  -5   9   2  137.53   29.93
   5  -9  -2  158.95   26.77
   5  -9  -2  176.26   29.80
   5   9  -2  133.88   26.98
  -5  -9   2  151.34   26.19
   5  -9  -3   18.24    7.40
   5   9  -3   16.61    8.59
   5  -9  -4    3.92    5.88
   5   9  -4    2.36    7.38
   5  -9  -5   -0.65    5.66
   5   9  -5   10.46    6.51
  -5  -9   5    0.26    5.33
   5  -9  -6   44.55   10.84
   5   9  -6   32.33   12.01
  -5  -9   6   67.74   12.78
   5  -9  -7    5.11    6.18
   5   9  -7    1.76    7.49
  -5  -9   7    6.36    6.42
  -5  -9   7    8.74    6.20
   5  -9  -8  158.37   26.28
   5   9  -8  131.57   27.77
  -5  -9   8  147.78   26.39
  -5  -9   8  150.74   26.85
   5  -9  -9    5.97    5.82
   5   9  -9    3.22    7.54
  -5  -9   9    6.01    7.37
  -5  -9   9   11.71    7.46
  -5   9  10    4.07    4.49
   5  -9 -10   -0.68    5.02
   5   9 -10   -0.24    6.17
  -5  -9  10    0.59    5.70
  -5  -9  10    4.76    6.20
  -5   9  11    2.61    4.98
   5  -9 -11    6.07    5.44
   5   9 -11    2.34    8.48
  -5  -9  11    1.73    6.68
  -5   9  12  185.01   30.14
   5  -9 -12  176.08   30.61
   5   9 -12  134.25   32.21
  -5  -9  12  236.02   32.64
   5  -9 -13    8.56    6.09
   5   9 -13    8.14    8.61
  -5  -9  13    5.64    6.47
   5  -9 -14   39.60    9.12
   5   9 -14   36.49   12.33
  -5  -9  14   24.02    9.90
   5  -9 -15    1.42    5.33
   5   9 -15    3.74    8.55
  -5  -9  15   -1.24    7.57
   5   9 -16   32.87   12.32
  -5  -9  16   34.62   10.23
   5   9 -17    2.02    9.00
  -5  -9  17   -3.35    7.65
  -5  -9  18   49.61   12.51
  -5  -9  19    1.96    6.70
   5   9 -20    2.77    8.67
  -5  -9  20   11.83    6.90
   5   9 -21   -0.09    9.61
  -5  -9  21   -0.38    6.07
   5   9 -22   25.30   12.44
  -5  -9  22    4.50    7.66
   5   9 -23   -5.78   10.46
  -5  -9  23    1.19    5.93
   5   9 -24    0.19    8.76
  -5  -9  24    9.88    8.67
   5   9 -25    3.75    7.41
  -5  -9  25    1.40    7.35
   5   9 -26    2.72    8.52
  -5  -9  26   10.48    8.90
   5   9 -27    4.31    8.84
  -5  -9  27   -0.22    7.13
   5   9 -28   17.20   10.08
  -5  -9  28   13.15    7.77
   5   9 -29   -0.74    9.55
  -5  -9  29   -0.62    6.84
   5   9 -30   -2.74    9.77
  -5  -9  30    0.86    7.63
   5   9 -31    5.92   10.45
  -5  -9  31   -1.37    7.16
   5   9 -32    4.14    9.52
  -5  -9  32    5.92    8.40
   5   9 -33    2.42    9.64
  -5  -9  33   -0.53    7.79
   5   9 -34    6.28    9.64
  -5  -9  34   11.32    7.49
   5   9 -35    5.47   10.40
  -5  -9  35    2.18    7.64
   5   9 -36    1.71   10.29
  -5  -9  36    3.71    7.85
   5 -10  -4   21.00    7.74
  -5 -10   4   16.22    7.95
   5 -10  -5   -0.55    5.71
  -5 -10   5    0.12    5.76
   5 -10  -6   45.04   10.34
  -5 -10   6   25.01    9.48
   5 -10  -7    8.23    6.42
  -5 -10   7    6.87    6.62
   5 -10  -8    5.45    5.76
  -5 -10   8    8.48    7.52
   5 -10  -9    0.29    6.02
  -5 -10   9   -1.42    5.77
   5 -10 -10   88.84   17.01
   5  10 -10   93.58   20.28
  -5 -10  10   76.41   17.19
   5 -10 -11    2.03    6.31
   5  10 -11   -3.59    9.31
  -5 -10  11   -0.02    5.84
   5 -10 -12    9.78    6.33
   5  10 -12   -1.37    7.53
  -5 -10  12    9.40    6.92
   5 -10 -13    0.68    5.06
   5  10 -13   -4.25    8.39
  -5 -10  13    9.92    7.15
   5 -10 -14   54.84   11.07
   5  10 -14   36.27   12.96
  -5 -10  14   46.13   12.45
   5  10 -15   -1.82    8.37
  -5 -10  15    3.19    6.98
   5  10 -16   22.37   11.40
  -5 -10  16   32.14   10.22
  -5 -10  17    2.81    7.25
  -5 -10  18   -1.89    7.17
   5  10 -19   14.71    9.67
  -5 -10  19   -0.03    7.08
   5  10 -20   45.87   14.36
  -5 -10  20   36.77   11.65
   5  10 -21   -1.29    8.60
  -5 -10  21    4.24    6.90
   5  10 -22   28.57   11.97
  -5 -10  22    6.73    7.03
   5  10 -23   -5.25    9.84
  -5 -10  23   -3.97    6.87
   5  10 -24   11.41    9.99
  -5 -10  24    1.39    6.61
   5  10 -25    9.36   10.84
  -5 -10  25   -0.95    6.75
   5  10 -26    7.82   11.16
  -5 -10  26   42.56   10.69
   5  10 -27    1.95    9.52
  -5 -10  27   -0.74    5.84
   5  10 -28   -3.04    9.28
  -5 -10  28    6.33    7.60
   5  10 -29    6.16    9.43
  -5 -10  29    8.52    7.21
   5  10 -30   19.44   11.18
  -5 -10  30    0.76    7.96
   5  10 -31    1.89    9.76
  -5 -10  31    1.21    6.37
   5  10 -32    4.19   10.54
  -5 -10  32    3.50    6.86
   5  10 -33   -3.94    9.82
  -5 -10  33    1.50    5.77
   5  10 -34   -3.47   10.58
  -5 -10  34    6.77    7.89
   5  10 -35   -3.10    8.92
   5 -11  -1   12.95    7.58
  -5 -11   1   10.82    6.74
   5 -11  -2  124.60   21.71
  -5 -11   2  103.38   21.06
  -5 -11   3   22.63    8.84
  -5 -11   4    0.09    5.47
  -5 -11   5   -2.07    5.64
  -5 -11   6    1.50    6.62
  -5 -11   7   -2.89    6.47
   5 -11  -8   44.64   10.89
  -5 -11   8   31.01   10.61
   5 -11  -9    8.95    6.72
  -5 -11   9   14.49    8.00
   5 -11 -10    6.85    5.62
  -5 -11  10    2.38    7.67
   5 -11 -11    1.04    5.53
  -5 -11  11   -4.59    6.80
   5 -11 -12   62.46   13.63
  -5 -11  12   64.51   14.80
  -5 -11  13   -6.62    7.51
  -5 -11  14   33.45   10.45
  -5 -11  15   11.36    7.68
  -5 -11  16   16.90    8.91
  -5 -11  17   -2.04    7.49
  -5 -11  18   27.47   10.53
  -5 -11  19    4.55    8.06
  -5 -11  20    6.59    6.94
  -5 -11  21    4.26    6.47
  -5 -11  22   23.32   10.06
  -5 -11  24    1.27    6.60
  -5 -11  25   -4.17    8.70
  -5 -11  26   13.99    8.25
  -5 -11  27    6.92    7.82
   5  11 -28   28.71   13.06
  -5 -11  28    5.70    7.26
   5  11 -29    5.94    9.95
  -5 -11  29   -0.79    7.64
   5  11 -30    5.34    9.50
  -5 -11  30    3.25    7.91
   5  11 -31   -2.49   10.23
  -5 -11  31   -3.48    7.79
   5  11 -32   -0.11    9.70
   5  11 -33    7.55   10.19
   5  11 -34   -0.01   10.08
   5  11 -35    0.86   10.07
   5 -12  -1    0.42    6.27
  -5 -12   1   -1.18    6.21
   5 -12  -2    1.31    5.66
  -5 -12   2    0.90    5.82
   5 -12  -3    2.15    6.41
  -5 -12   3    9.28    7.80
   5 -12  -4  106.07   18.63
  -5 -12   4   75.46   18.17
   5 -12  -5   12.69    7.39
  -5 -12   5   11.75    7.49
   5 -12  -6   18.59    8.23
  -5 -12   6    5.60    6.43
  -5 -12   7    2.11    6.24
  -5 -12   8    4.37    6.96
  -5 -12   9    2.31    7.63
  -5 -12  10   31.75   10.23
  -5 -12  11   -0.95    7.28
  -5 -12  12    4.22    7.21
  -5 -12  13   -1.69    6.16
  -5 -12  14   10.54    8.37
  -5 -12  15    3.22    7.52
  -5 -12  16   43.19   12.64
  -5 -12  17   -1.43    8.00
  -5 -12  18    7.14    7.66
  -5 -12  19    5.85    6.94
  -5 -12  20   39.89   11.88
  -5 -12  21    0.01    7.24
  -5 -12  22    4.08    6.99
  -5 -12  23   -1.05    7.51
  -5 -12  24    2.71    7.78
  -5 -12  25    0.38    7.93
  -5 -12  26   -3.88    8.90
  -5 -12  27    4.99    7.67
  -5 -12  28   -3.90    7.26
   5 -13  -1   24.89    9.16
  -5 -13   1    9.84    7.37
   5 -13  -2   41.96   10.31
  -5 -13   2   16.33    8.88
   5 -13  -3    4.83    7.25
  -5 -13   3    5.06    6.30
   5 -13  -4   20.06    8.25
  -5 -13   4   20.56    8.33
   5 -13  -5    3.12    6.40
  -5 -13   5   -0.35    5.28
   5 -13  -6   73.01   15.26
  -5 -13   6   60.28   14.57
   5 -13  -7   11.05    7.77
  -5 -13   7   10.03    8.12
   5 -13  -8   37.06   11.16
  -5 -13   8   37.63   11.25
   5 -13  -9    3.71    6.36
  -5 -13   9    4.29    7.42
  -5 -13  10   -1.89    7.17
  -5 -13  11    9.55    7.13
  -5 -13  12   14.99    8.54
  -5 -13  13   -0.78    5.96
  -5 -13  14    5.54    7.68
  -5 -13  15    0.06    6.21
  -5 -13  16    3.53    6.52
  -5 -13  17   -0.63    7.23
  -5 -13  18   10.47    8.30
  -5 -13  19    0.43    8.18
  -5 -13  20    1.21    6.73
  -5 -13  21    7.80    7.51
  -5 -13  22    0.15    8.71
  -5 -13  23    1.48    6.51
  -5 -13  24    4.95    7.27
  -5 -13  25   -2.32    7.29
   5 -14  -1    4.77    6.46
  -5 -14   1    7.92    6.70
   5 -14  -2   -0.44    5.41
  -5 -14   2   -4.84    6.69
   5 -14  -3    7.61    8.62
  -5 -14   3   -1.29    6.34
   5 -14  -4   19.01    9.02
  -5 -14   4   21.34    9.20
   5 -14  -5   20.92    8.61
  -5 -14   5   18.46    8.55
   5 -14  -6    8.21    7.34
  -5 -14   6   17.64    7.78
   5 -14  -7    3.52    6.52
  -5 -14   7   -1.57    6.23
  -5 -14   8   -1.57    7.06
  -5 -14   9    1.54    6.52
  -5 -14  10   26.15    9.66
  -5 -14  11    9.25    8.10
  -5 -14  12    0.41    7.20
  -5 -14  13    1.59    7.39
  -5 -14  14   18.61    8.58
  -5 -14  15   17.02    8.96
  -5 -14  16   -1.93    7.30
  -5 -14  17   -0.21    6.41
  -5 -14  18   -2.55    7.74
  -5 -14  19   -0.93    6.87
  -5 -14  20    5.74    7.64
  -5 -14  21    5.88    8.37
  -5 -14  22   10.05    8.81
   5 -15  -1   -3.44    7.42
  -5 -15   1    3.13    6.81
   5 -15  -2   31.16   10.09
  -5 -15   2    7.11    6.76
   5 -15  -3    7.98    6.77
  -5 -15   3   17.76    8.21
   5 -15  -4   -1.94    6.28
  -5 -15   4   -0.58    5.84
   5 -15  -5   -1.61    6.48
  -5 -15   5   -4.93    7.03
  -5 -15   6    0.90    7.71
  -5 -15   7    5.39    7.52
  -5 -15   8    0.89    6.74
  -5 -15   9    1.54    7.92
  -5 -15  10    6.12    7.96
  -5 -15  11    7.53    7.99
  -5 -15  12   10.35    7.72
  -5 -15  13    1.36    5.90
  -5 -15  14    1.73    7.08
  -5 -15  15   -0.53    6.93
  -5 -15  16    1.41    6.78
  -5 -15  17   13.72    9.08
  -5 -15  18    2.36    6.85
  -5 -15  19    4.51    7.32
   5 -16  -1   -1.33    7.28
  -5 -16   1   -4.23    6.96
   5 -16  -2    0.59    5.51
  -5 -16   2   -1.91    6.78
   5 -16  -3    5.97    6.62
  -5 -16   3    9.25    7.02
  -5 -16   4   -2.92    7.08
  -5 -16   5    0.71    6.82
  -5 -16   6    1.33    6.79
  -5 -16   7    4.22    6.48
  -5 -16   8    1.19    6.94
  -5 -16   9   -2.27    7.26
  -5 -16  10    4.12    6.84
  -5 -16  11   10.08    8.32
  -5 -16  12   -1.30    5.65
  -5 -16  13   -3.63    7.30
  -5 -16  14    2.05    6.96
  -5 -16  15   -3.00    7.20
  -5 -16  16   -3.84    8.82
   5 -17  -1   -0.57    8.01
  -5 -17   2    9.21    8.07
  -5 -17   3    7.81    8.17
  -5 -17   4    0.79    6.71
  -5 -17   5   -1.84    6.36
  -5 -17   6    5.90    8.31
  -5 -17   7    0.28    7.39
  -5 -17   8   -0.24    7.57
  -5 -17   9   -1.74    7.57
  -5 -17  10   -1.10    7.12
  -5 -17  11    0.06    6.87
  -5 -17  12    5.95    7.56
  -5 -18   4   -0.01    7.35
  -5 -18   5   -1.00    7.16
  -5 -18   6   -1.14    7.93
  -5 -18   7   -3.34    7.15
  -5 -18   8   -4.32    8.65
  -4   0   1    1.51    3.47
  -4   0   1    5.55    6.95
   4   0  -1    3.13    4.18
   4   0  -1   -0.77    7.07
  -4   0   2   21.61    5.94
  -4   0   2   19.26    8.35
   4   0  -2   14.32    5.44
   4   0  -2   25.69    8.69
  -4   0   3   -3.21    4.34
  -4   0   3   -2.92    6.69
   4   0  -3   -0.32    4.08
   4   0  -3   -0.00    6.37
  -4   0   4 1176.51  182.41
  -4   0   4 1207.68  183.76
   4   0  -4 1197.78  182.29
   4   0  -4 1231.64  183.84
  -4   0   5    2.63    3.88
  -4   0   5   -2.09    6.11
   4   0  -5    0.99    3.74
   4   0  -5    1.00    7.21
  -4   0   6  696.71  108.48
  -4   0   6  660.48  109.72
   4   0  -6  717.77  108.37
   4   0  -6  767.77  110.23
  -4   0   7   -0.36    3.54
  -4   0   7    0.90    6.94
   4   0  -7   -0.62    3.13
   4   0  -7    0.76    7.06
  -4   0   8 2881.41  438.21
  -4   0   8 2759.17  439.55
   4   0  -8 2925.35  438.20
   4   0  -8 3029.45  440.00
  -4   0   9    1.74    4.04
  -4   0   9    0.92    7.19
   4   0  -9   -0.20    3.81
   4   0  -9   -4.64    7.77
  -4   0  10   33.42    7.14
  -4   0  10   38.68   10.10
   4   0 -10   24.82    6.60
   4   0 -10   25.81   10.38
  -4   0  11    0.12    3.79
  -4   0  11   -6.64    7.02
   4   0 -11    4.33    4.38
   4   0 -11   -0.87    8.05
  -4   0  12   10.76    4.46
   4   0 -12    7.99    4.25
   4   0 -12   19.52    9.50
  -4   0  13    0.97    4.83
  -4   0  13    2.59    3.70
   4   0 -13   -0.55    3.84
   4   0 -13   -1.93    7.91
  -4   0  14 1481.30  224.72
  -4   0  14 1513.11  223.91
   4   0 -14 1389.51  225.58
  -4   0  15    0.02    4.29
  -4   0  15   -0.61    3.38
   4   0 -15   -0.28    6.44
  -4   0  16   58.63   11.28
  -4   0  16   56.12   10.53
   4   0 -16   50.99   12.86
  -4   0  17   -1.04    3.88
  -4   0  17   -3.53    3.72
   4   0 -17   -0.05    6.65
  -4   0  18  139.32   26.99
  -4   0  18  179.93   26.97
   4   0 -18  189.10   29.54
  -4   0  19   -2.42    4.58
  -4   0  19    1.92    3.47
   4   0 -19    0.95    6.98
  -4   0  20  143.54   24.85
  -4   0  20  149.14   24.33
   4   0 -20  152.71   27.40
  -4   0  21   -2.52    4.22
  -4   0  21   -1.70    3.87
   4   0 -21   -2.13    7.69
  -4   0  22   16.22    5.56
  -4   0  22   18.33    5.39
   4   0 -22    8.03    6.41
  -4   0  23   -3.25    4.89
  -4   0  23    0.96    3.75
   4   0 -23    2.88    5.36
  -4   0  24   38.72    9.59
  -4   0  24   40.18    8.91
   4   0 -24   53.22   10.78
  -4   0  25   -1.45    4.94
   4   0 -25   -0.61    5.51
  -4   0  26   52.86   11.74
   4   0 -26   59.56   12.66
  -4   0  27   -2.73    5.45
   4   0 -27    1.49    5.84
  -4   0  28   15.89    6.46
   4   0 -28    7.87    6.94
  -4   0  29    1.44    4.78
   4   0 -29   -1.52    6.48
   4   0 -30   37.01   10.94
   4   0 -31    0.00    5.67
   4   0 -32    4.61    6.58
   4   0 -33   -3.74    6.84
   4   0 -34   10.08    7.57
   4   0 -35    0.86    6.68
   4   0 -36   45.29   12.50
   4   0 -37    0.57    6.35
   4   0 -38   -3.45    7.06
   4   0 -39   -1.71    6.17
  -4   1   1   19.49    6.03
  -4   1   1   27.42    9.26
   4  -1  -1   19.66    6.11
   4  -1  -1   34.39    9.24
   4   1  -1   16.67    5.77
   4   1  -1   24.36    8.77
  -4  -1   1   30.09    6.44
  -4  -1   1   26.20    8.71
  -4   1   2  928.76  157.58
  -4   1   2 1245.91  159.96
   4  -1  -2 1110.65  158.05
   4  -1  -2 1058.34  159.42
   4   1  -2  945.56  157.43
   4   1  -2 1039.34  159.09
  -4  -1   2  985.99  157.66
  -4  -1   2 1251.52  159.77
  -4   1   3   36.84    7.19
  -4   1   3   26.86    9.13
   4  -1  -3   26.17    7.20
   4  -1  -3   11.47    9.81
   4   1  -3   31.38    6.32
   4   1  -3   20.66    8.36
  -4  -1   3   26.02    6.44
  -4  -1   3   16.12    9.07
  -4   1   4    0.54    3.67
  -4   1   4    3.17    6.43
   4  -1  -4    1.69    3.82
   4  -1  -4    2.57    7.53
   4   1  -4    1.54    3.73
   4   1  -4    0.61    6.58
  -4  -1   4   -2.06    3.76
  -4  -1   4   -1.86    6.35
  -4   1   5   20.54    5.25
  -4   1   5   10.18    7.45
   4  -1  -5   17.06    5.29
   4  -1  -5   18.86    8.09
   4   1  -5   13.00    4.53
   4   1  -5    6.80    7.18
  -4  -1   5    8.21    4.40
  -4  -1   5    3.18    7.06
  -4   1   6  460.80   57.66
  -4   1   6  475.34   59.36
   4  -1  -6  197.26   56.30
   4  -1  -6  571.14   60.34
   4   1  -6  425.10   57.21
   4   1  -6  482.12   59.73
  -4  -1   6  382.91   57.05
  -4  -1   6  364.95   58.63
  -4   1   7   45.02   10.20
  -4   1   7   59.88   12.33
   4  -1  -7   47.02   10.02
   4  -1  -7   64.90   13.15
   4   1  -7   70.80   10.51
   4   1  -7   38.53   12.09
  -4  -1   7   54.86   10.14
  -4  -1   7   45.40   12.25
  -4   1   8 1235.69  186.39
  -4   1   8 1212.51  187.51
   4  -1  -8 1207.33  186.12
   4  -1  -8 1310.03  188.00
   4   1  -8 1217.89  186.35
   4   1  -8 1279.27  188.16
  -4  -1   8 1151.57  186.04
  -4  -1   8 1292.26  188.08
  -4   1   9   -0.72    4.42
  -4   1   9   -0.91    6.13
   4  -1  -9    0.35    4.08
   4  -1  -9    1.02    7.17
   4   1  -9    0.63    3.91
   4   1  -9   -3.45    8.30
  -4  -1   9    0.23    3.42
  -4  -1   9   -0.85    7.86
  -4   1  10  508.58   80.25
  -4   1  10  514.17   81.39
   4  -1 -10  521.06   80.01
   4  -1 -10  561.20   82.10
   4   1 -10  479.97   80.32
   4   1 -10  573.22   82.45
  -4  -1  10  508.73   80.04
  -4  -1  10  570.85   82.50
  -4   1  11  174.16   25.50
   4  -1 -11  167.11   25.16
   4  -1 -11  199.39   28.21
   4   1 -11  182.10   25.96
   4   1 -11   39.32   25.41
  -4  -1  11  183.17   26.31
  -4  -1  11  171.68   25.29
  -4   1  12  513.15   70.96
   4  -1 -12  395.48   70.37
   4  -1 -12  472.89   72.71
   4   1 -12  466.31   72.78
  -4  -1  12  459.96   71.36
  -4  -1  12  471.05   70.70
  -4   1  13  107.43   17.24
   4  -1 -13   95.00   19.25
   4   1 -13   82.55   19.45
  -4  -1  13  103.02   17.14
  -4   1  14    0.31    3.35
   4  -1 -14   -0.67    3.69
   4  -1 -14    1.80    6.63
   4   1 -14   -0.60    6.87
  -4  -1  14    0.28    4.48
  -4  -1  14    3.61    3.74
  -4   1  15   42.82    8.68
  -4   1  15   35.36    7.81
   4  -1 -15   29.19    7.49
   4  -1 -15   35.54   10.84
   4   1 -15   33.45   10.80
  -4  -1  15   40.37    8.73
  -4  -1  15   38.07    7.73
  -4   1  16  248.14   34.03
  -4   1  16  267.09   33.62
   4   1 -16   69.24   33.20
  -4  -1  16  226.86   34.02
  -4  -1  16  267.99   33.75
  -4   1  17   -2.15    4.39
  -4   1  17   -0.21    3.49
   4   1 -17   -1.80    4.17
   4   1 -17   -0.65    6.67
  -4  -1  17   -0.62    3.93
  -4  -1  17    0.24    2.91
  -4   1  18  320.99   42.98
  -4   1  18  172.31   41.52
   4   1 -18  287.46   43.54
   4   1 -18  312.72   45.51
  -4  -1  18  355.55   43.71
  -4  -1  18  303.95   42.56
  -4   1  19   13.34    5.58
  -4   1  19   23.12    5.46
   4   1 -19   31.87    7.36
   4   1 -19   13.58    8.80
  -4  -1  19   16.09    5.97
  -4  -1  19   16.10    5.54
  -4   1  20   19.66    6.59
  -4   1  20   28.45    6.61
   4   1 -20   32.25   10.54
  -4  -1  20   25.83    7.61
  -4  -1  20   26.40    6.42
  -4   1  21    4.89    4.30
  -4   1  21    4.40    3.86
   4   1 -21    0.25    7.74
  -4  -1  21   10.51    5.34
  -4  -1  21    4.98    4.12
  -4   1  22  256.65   41.72
  -4   1  22  252.73   41.21
   4   1 -22  247.49   42.58
  -4  -1  22  291.51   42.55
  -4   1  23    6.84    4.67
  -4   1  23    8.37    4.54
   4  -1 -23   16.66    5.99
   4   1 -23    8.32    7.06
  -4  -1  23    3.21    6.28
  -4   1  24   10.38    5.57
  -4   1  24   16.14    5.42
   4  -1 -24   10.03    5.83
   4   1 -24   12.56    6.70
  -4  -1  24   29.38    7.84
  -4   1  25   28.14    7.46
   4  -1 -25   14.48    7.32
   4   1 -25   24.55    9.12
  -4  -1  25   27.16    8.32
  -4   1  26   83.39   15.03
   4  -1 -26   78.55   15.41
   4   1 -26   72.21   15.86
  -4  -1  26   76.13   15.44
  -4   1  27   -1.02    4.55
   4  -1 -27    3.73    5.95
   4   1 -27    1.13    6.26
  -4  -1  27    1.74    5.83
   4  -1 -28   50.14   11.18
   4   1 -28   40.01   11.54
  -4  -1  28   40.88   10.51
   4  -1 -29    2.57    6.57
   4   1 -29   -4.60    7.21
   4  -1 -30    2.76    6.00
   4   1 -30    5.59    6.58
   4  -1 -31   13.98    6.74
   4   1 -31    2.10    7.39
   4  -1 -32   37.20   10.85
   4   1 -32   40.17   11.44
   4  -1 -33    0.69    6.68
   4   1 -33   -2.93    7.50
   4  -1 -34    9.47    7.20
   4   1 -34    5.62    8.01
   4  -1 -35   -3.65    7.01
   4   1 -35    7.80    6.74
   4  -1 -36   13.87    8.10
   4   1 -36   33.90   10.22
   4  -1 -37   -1.04    6.23
   4   1 -37   -1.16    6.83
   4  -1 -38   14.42    7.48
   4   1 -38   10.29    7.83
   4  -1 -39   -0.65    6.32
   4   1 -39    5.83    7.50
  -4   2   1   85.71   13.33
  -4   2   1   55.88   15.12
   4  -2  -1   93.19   13.77
   4  -2  -1   29.83   14.15
   4   2  -1   81.70   12.84
   4   2  -1  108.06   15.98
  -4  -2   1   62.65   12.69
  -4  -2   1   63.60   14.88
  -4   2   2  199.59   32.34
  -4   2   2  216.51   34.48
   4  -2  -2  178.68   32.26
   4  -2  -2  220.58   34.53
   4   2  -2  193.68   31.87
   4   2  -2  217.70   34.11
  -4  -2   2  183.84   31.87
  -4  -2   2  276.91   34.91
  -4   2   3   21.25    5.70
  -4   2   3   20.52    8.18
   4  -2  -3   10.17    5.59
   4  -2  -3    3.48    8.39
   4   2  -3   23.31    5.29
   4   2  -3   18.92    8.77
  -4  -2   3   12.55    4.84
  -4  -2   3   19.17    9.08
  -4   2   4 1657.33  266.55
  -4   2   4 1717.10  268.01
   4  -2  -4 2050.90  267.18
   4  -2  -4 1719.58  268.26
   4   2  -4 1705.18  266.55
   4   2  -4 1847.89  268.24
  -4  -2   4 1689.44  266.40
  -4  -2   4 1767.00  268.16
  -4   2   5   43.96    8.78
  -4   2   5   45.73   11.17
   4  -2  -5   35.36    8.81
   4  -2  -5   60.51   12.03
   4   2  -5   41.65    8.47
   4   2  -5   57.09   11.86
  -4  -2   5   36.28    7.97
  -4  -2   5   25.49   10.37
  -4   2   6    4.91    4.51
  -4   2   6   11.38    8.04
   4  -2  -6    4.69    4.61
   4  -2  -6    5.02    7.19
   4   2  -6   11.38    4.23
   4   2  -6   15.87    7.95
  -4  -2   6    3.45    3.56
  -4  -2   6   19.71    8.33
  -4   2   7  309.95   46.97
  -4   2   7  168.13   47.09
   4  -2  -7  325.40   47.14
   4  -2  -7  315.09   48.96
   4   2  -7  306.42   47.04
   4   2  -7  353.79   49.36
  -4  -2   7  337.22   46.88
  -4  -2   7  307.36   48.76
  -4   2   8  725.42  103.28
  -4   2   8  794.16  104.77
   4  -2  -8  762.39  103.33
   4  -2  -8  745.40  105.13
   4   2  -8  677.72  103.70
   4   2  -8  841.73  105.68
  -4  -2   8  693.26  104.11
  -4  -2   8  447.04  102.38
  -4  -2   8  773.65  105.61
  -4   2   9  191.32   31.04
   4  -2  -9  198.45   30.97
   4  -2  -9  197.43   33.00
   4   2  -9  188.65   33.29
  -4  -2   9  161.91   31.22
  -4  -2   9  198.94   30.89
  -4  -2   9  232.08   33.70
  -4   2  10   57.26   12.54
   4  -2 -10   57.48   12.21
   4  -2 -10   69.13   15.34
   4   2 -10   94.45   16.64
  -4  -2  10   98.71   13.99
  -4  -2  10   71.17   12.63
  -4   2  11   58.33   11.05
   4  -2 -11   49.04   10.34
   4  -2 -11   56.31   13.10
   4   2 -11   65.84   14.35
  -4  -2  11   63.05   11.55
  -4  -2  11   56.58   10.76
  -4   2  12   -2.40    4.16
  -4   2  12   -2.36    5.79
   4  -2 -12    4.28    3.65
   4   2 -12   -1.19    7.82
  -4  -2  12   -0.58    4.63
  -4  -2  12    0.62    3.77
  -4   2  13    5.85    5.14
  -4   2  13   23.66    7.01
   4  -2 -13   14.03    4.85
   4   2 -13   12.15    6.33
   4   2 -13   25.17    9.19
  -4  -2  13    8.54    5.68
  -4  -2  13   28.35    5.48
  -4   2  14  785.12  115.98
   4  -2 -14  770.60  115.64
   4   2 -14  738.70  116.97
   4   2 -14  790.65  118.22
  -4  -2  14  693.56  116.21
  -4  -2  14  760.92  115.96
  -4   2  15   66.05   11.42
   4  -2 -15   47.96   10.64
   4   2 -15   64.55   12.65
   4   2 -15   38.24   13.00
  -4  -2  15   59.55   12.01
  -4  -2  15   78.44   11.67
  -4   2  16   15.31    5.78
   4  -2 -16   16.09    5.29
   4   2 -16   25.40    7.03
   4   2 -16   17.74    9.24
  -4  -2  16   26.90    6.89
  -4  -2  16   30.27    6.27
  -4   2  17   -0.19    4.04
  -4   2  17    7.47    4.07
   4  -2 -17    3.09    3.49
   4  -2 -17   -0.99    6.80
   4   2 -17    5.49    5.12
   4   2 -17    7.33    7.40
  -4  -2  17   -1.22    4.11
  -4  -2  17    1.59    3.08
  -4   2  18  146.74   23.45
  -4   2  18  146.60   23.21
   4  -2 -18  137.03   25.47
   4   2 -18  119.42   25.40
  -4  -2  18  143.22   24.01
  -4  -2  18  134.97   23.20
  -4   2  19  130.24   20.34
  -4   2  19  124.29   19.98
   4  -2 -19  116.56   22.21
   4   2 -19  101.31   21.26
   4   2 -19  119.34   22.97
  -4  -2  19  110.50   20.83
  -4   2  20   45.42    9.33
  -4   2  20   47.06    8.99
   4  -2 -20   37.03   10.98
   4   2 -20   39.59   12.33
  -4  -2  20   39.05    9.77
  -4   2  21    3.73    4.29
  -4   2  21    4.47    4.09
   4  -2 -21    4.34    7.17
   4   2 -21   -2.43    7.70
  -4  -2  21    2.17    4.19
  -4   2  22   12.82    5.07
  -4   2  22    7.16    4.58
   4   2 -22   14.81    7.16
  -4  -2  22    2.03    5.30
  -4   2  23   -0.68    3.81
  -4   2  23    0.57    3.71
   4   2 -23   -0.33    6.21
  -4  -2  23   -0.16    4.63
  -4   2  24  148.21   25.35
  -4  -2  24  156.37   26.44
  -4   2  25   23.79    6.73
   4   2 -25   18.10    8.51
  -4  -2  25   22.97    7.92
  -4   2  26   65.26   12.12
   4  -2 -26   54.28   12.50
   4   2 -26   62.01   14.24
   4  -2 -27    1.89    4.71
   4   2 -27    4.55    7.28
   4  -2 -28   47.49   10.83
   4   2 -28   40.11   12.77
   4  -2 -29   30.67    8.37
   4   2 -29   17.47    9.23
   4  -2 -30   90.67   18.54
   4   2 -30   96.43   20.13
  -4  -2  30  114.66   19.62
   4  -2 -31   -1.02    6.66
   4   2 -31   -1.11    6.97
  -4  -2  31   -2.46    5.69
   4  -2 -32   -1.18    5.62
   4   2 -32    2.54    6.58
   4  -2 -33   -1.85    6.62
   4   2 -33   -2.85    7.14
   4  -2 -34    9.62    6.67
   4   2 -34    9.35    8.38
   4  -2 -35    5.79    6.30
   4   2 -35    0.53    7.64
   4  -2 -36    3.53    6.63
   4   2 -36   13.32    8.41
   4  -2 -37   -0.36    5.99
   4   2 -37   -1.98    7.11
   4  -2 -38   -1.07    6.64
   4   2 -38   -0.45    7.73
   4  -2 -39   -2.71    6.77
   4   2 -39    1.51    7.84
  -4   3   1   38.06    8.32
  -4   3   1   53.02   12.12
   4  -3  -1   26.65    8.32
   4  -3  -1   36.21   10.98
   4   3  -1   36.31    7.67
   4   3  -1   44.70   10.37
  -4  -3   1   33.32    7.65
  -4  -3   1   32.74   10.56
  -4   3   2  358.36   55.97
  -4   3   2  305.70   57.67
   4  -3  -2  303.84   55.90
   4  -3  -2  351.78   57.79
   4   3  -2  541.87   56.66
   4   3  -2  342.05   57.35
  -4  -3   2  338.90   55.54
  -4  -3   2  332.71   57.35
  -4   3   3   14.15    5.08
  -4   3   3    8.28    8.14
   4  -3  -3    1.60    4.82
   4  -3  -3    1.95    7.72
   4   3  -3    6.09    4.19
   4   3  -3    2.97    8.11
  -4  -3   3    5.83    3.80
  -4  -3   3    4.17    7.39
  -4   3   4   20.36    5.56
  -4   3   4    5.08    8.08
   4  -3  -4   17.22    5.72
   4  -3  -4   11.68    9.47
   4   3  -4    9.76    4.40
   4   3  -4    6.38    8.39
  -4  -3   4   14.39    4.70
  -4  -3   4   19.52    7.78
  -4   3   5   32.10    8.50
  -4   3   5   46.66   11.85
   4  -3  -5   42.35    8.84
   4  -3  -5   32.24   11.40
   4   3  -5   38.84    8.68
   4   3  -5   35.73   10.82
  -4  -3   5   50.21   10.11
  -4  -3   5   40.74    8.38
  -4  -3   5   35.96   11.05
  -4   3   6   67.21   12.12
  -4   3   6   74.99   14.71
   4  -3  -6   64.95   12.27
   4  -3  -6   75.46   15.81
   4   3  -6   69.72   14.38
  -4  -3   6   48.42   12.17
  -4  -3   6   64.03   11.70
  -4  -3   6   60.30   14.22
   4  -3  -7  493.07   82.44
   4  -3  -7  490.08   84.08
   4   3  -7  776.01   85.82
  -4  -3   7  536.05   83.02
  -4  -3   7  506.56   82.26
  -4  -3   7  556.19   84.82
  -4   3   8  100.27   15.71
   4  -3  -8   75.97   15.64
   4  -3  -8  121.39   19.03
   4   3  -8   82.84   16.12
   4   3  -8  119.65   19.25
  -4  -3   8   74.61   16.03
  -4  -3   8   83.99   15.28
  -4   3   9    3.27    4.70
   4  -3  -9   -1.39    4.72
   4  -3  -9    0.05    7.68
   4   3  -9    0.80    5.14
   4   3  -9   -1.05    8.70
  -4  -3   9    4.55    4.99
  -4  -3   9   -0.02    3.90
  -4   3  10  193.62   27.14
  -4   3  10  238.69   29.22
   4  -3 -10  185.14   27.02
   4   3 -10  203.53   28.39
   4   3 -10  194.95   29.75
  -4  -3  10  207.97   27.98
  -4  -3  10   85.99   25.93
  -4   3  11  388.28   59.05
  -4   3  11  395.78   60.08
   4  -3 -11  404.56   58.98
   4   3 -11  373.10   60.10
   4   3 -11  445.54   61.97
  -4  -3  11  381.44   59.66
  -4  -3  11  316.24   58.81
  -4   3  12  316.29   52.15
  -4   3  12  335.57   53.01
   4  -3 -12  319.39   51.90
   4   3 -12  332.29   53.44
   4   3 -12  309.62   54.28
  -4  -3  12  445.37   53.70
  -4  -3  12  317.45   52.31
  -4   3  13  107.54   16.86
  -4   3  13  103.34   17.56
   4  -3 -13   99.84   16.32
   4   3 -13  101.76   18.35
   4   3 -13  107.27   19.59
  -4  -3  13   87.17   17.21
  -4  -3  13   78.04   16.48
  -4   3  14    4.50    3.96
  -4   3  14    5.66    5.28
   4  -3 -14    9.40    3.81
   4  -3 -14    6.35    7.01
   4   3 -14    6.85    5.99
   4   3 -14    2.75    7.48
  -4  -3  14    7.44    5.43
  -4  -3  14    5.98    4.33
  -4   3  15   44.86    9.03
   4  -3 -15   38.13    8.18
   4  -3 -15   46.93   11.55
   4   3 -15   46.78   10.88
   4   3 -15   54.79   13.08
  -4  -3  15   41.09    9.99
  -4  -3  15   41.87    8.85
  -4   3  16  301.62   42.40
   4  -3 -16  221.09   41.53
   4  -3 -16  285.97   44.12
   4   3 -16  314.96   44.36
   4   3 -16  264.43   45.01
  -4  -3  16  271.34   43.08
  -4   3  17   13.22    4.93
   4  -3 -17   11.39    4.00
   4  -3 -17   -3.35    6.55
   4   3 -17    6.69    5.83
   4   3 -17   19.63    8.71
  -4  -3  17   17.32    6.17
  -4   3  18   72.30   11.66
  -4   3  18   54.22   11.18
   4  -3 -18   50.15   10.58
   4  -3 -18   52.99   13.12
   4   3 -18   71.85   13.76
   4   3 -18   44.59   13.86
  -4  -3  18   68.05   12.72
  -4   3  19    6.98    4.31
  -4   3  19    9.14    4.91
   4  -3 -19    4.06    7.26
   4   3 -19    6.60    6.98
  -4  -3  19   13.51    6.12
  -4   3  20   13.13    4.71
  -4   3  20   10.94    4.93
   4  -3 -20   10.28    7.82
  -4  -3  20   14.92    6.14
  -4   3  21   69.01   11.89
  -4   3  21   59.11   11.77
   4  -3 -21   60.79   14.70
  -4  -3  21   55.38   12.77
  -4   3  22   69.23   13.63
  -4   3  22   69.75   13.81
   4   3 -22   73.11   16.35
  -4  -3  22  103.22   15.99
  -4   3  23   60.63   12.02
   4   3 -23   69.96   14.91
  -4   3  24    3.11    4.09
   4   3 -24    5.48    7.35
   4   3 -25    6.50    8.24
   4   3 -26   51.76   13.25
   4   3 -27   -0.36    6.66
  -4  -3  27   17.23    8.20
   4  -3 -28   71.85   11.74
   4   3 -28   11.21   11.28
  -4  -3  28   74.46   12.99
   4  -3 -29    5.89    5.00
   4   3 -29    7.65    7.20
  -4  -3  29   -0.85    5.68
   4  -3 -30    5.47    5.45
   4   3 -30    7.02    8.87
  -4  -3  30    3.09    6.77
   4  -3 -31   14.66    6.28
   4   3 -31   11.67    8.78
  -4  -3  31   13.42    7.36
   4  -3 -32   47.17   10.05
   4   3 -32   35.87   11.95
  -4  -3  32   27.90    9.90
   4  -3 -33    2.34    5.55
   4   3 -33    1.66    7.79
  -4  -3  33    3.08    5.95
   4  -3 -34    1.81    5.90
   4   3 -34   -0.80    8.62
   4  -3 -35    0.94    5.62
   4   3 -35   -2.17    7.51
   4  -3 -36    3.48    6.20
   4   3 -36    1.53    7.02
   4  -3 -37    8.56    7.19
   4   3 -37   -4.88    8.47
   4  -3 -38    2.48    6.30
   4   3 -38   10.77    8.60
   4  -3 -39    1.11    6.27
   4   3 -39   -0.58    7.38
  -4   4   1   70.97   11.48
  -4   4   1   39.75   14.60
   4  -4  -1   30.63   10.59
   4  -4  -1   82.78   15.33
   4   4  -1   61.27   11.03
   4   4  -1   55.09   11.37
   4   4  -1   49.64   13.03
  -4  -4   1   67.67   11.77
  -4  -4   1   66.35   10.93
  -4  -4   1   50.08   13.40
  -4   4   2  157.20   24.89
  -4   4   2  130.69   27.23
   4  -4  -2  147.16   25.12
   4  -4  -2  126.91   27.08
   4   4  -2  153.71   25.17
   4   4  -2  156.10   26.72
  -4  -4   2  151.75   25.17
  -4  -4   2  146.06   24.32
  -4  -4   2  170.91   27.16
  -4   4   3   87.47   14.25
  -4   4   3   52.64   16.43
   4  -4  -3   73.89   14.37
   4  -4  -3   99.29   18.15
   4   4  -3   81.45   14.76
   4   4  -3   80.37   16.51
  -4  -4   3   66.94   14.13
  -4  -4   3   78.33   13.52
  -4  -4   3   77.50   16.38
  -4   4   4  352.67   51.53
  -4   4   4  317.00   53.38
   4  -4  -4  324.16   51.62
   4  -4  -4  271.86   53.02
   4   4  -4  311.99   52.00
   4   4  -4  346.92   53.34
  -4  -4   4  357.35   51.97
  -4  -4   4  328.16   51.15
  -4  -4   4  313.73   53.08
  -4   4   5    8.68    5.00
  -4   4   5    1.24    8.23
   4  -4  -5    8.99    5.43
   4  -4  -5    4.47    8.62
   4   4  -5    7.84    5.95
   4   4  -5   10.21    8.76
  -4  -4   5    1.10    5.22
  -4  -4   5    6.94    4.43
  -4  -4   5   14.55    8.68
  -4   4   6   85.83   16.06
   4  -4  -6   87.78   16.41
   4  -4  -6   98.34   19.02
   4   4  -6   83.40   16.93
   4   4  -6   75.00   17.84
  -4  -4   6  105.78   17.06
  -4  -4   6  104.80   16.19
  -4   4   7   17.20    5.41
   4  -4  -7    6.77    5.10
   4  -4  -7   12.14    9.04
   4   4  -7   10.28    6.53
   4   4  -7   -2.39    7.67
  -4  -4   7    7.78    5.30
  -4  -4   7    4.52    4.23
  -4   4   8   87.15   17.27
   4  -4  -8   76.00   17.12
   4  -4  -8  125.07   20.34
   4   4  -8  100.57   18.79
   4   4  -8  124.50   20.49
  -4  -4   8  125.22   18.52
  -4  -4   8  107.82   17.48
  -4   4   9  297.05   48.27
  -4   4   9  293.86   49.45
   4  -4  -9  301.36   48.44
   4   4  -9  309.93   49.59
   4   4  -9  281.36   50.24
  -4  -4   9  325.61   49.12
  -4  -4   9  337.70   48.76
  -4   4  10  250.18   38.83
  -4   4  10  247.33   39.95
   4  -4 -10  235.41   38.86
   4   4 -10  233.37   40.08
   4   4 -10  315.01   42.04
  -4  -4  10  237.14   39.52
  -4  -4  10  228.46   38.97
  -4   4  11   40.17    7.37
  -4   4  11   15.74    7.59
   4  -4 -11   34.37    7.01
   4   4 -11   26.95    7.74
   4   4 -11   30.71    8.28
   4   4 -11   26.01    9.69
  -4  -4  11   24.61    7.65
  -4  -4  11   21.18    6.88
  -4   4  12   49.92   10.13
  -4   4  12   75.54   12.07
   4  -4 -12   55.12   10.15
   4  -4 -12   51.20   12.70
   4   4 -12   45.93   10.97
   4   4 -12   45.13   11.86
   4   4 -12   53.12   13.19
  -4  -4  12   41.26   10.66
  -4  -4  12   52.32   10.37
  -4   4  13  104.08   16.64
  -4   4  13  100.81   17.04
   4  -4 -13   87.61   16.06
   4  -4 -13   44.04   17.63
   4   4 -13  116.60   17.80
   4   4 -13  108.71   18.60
   4   4 -13   83.83   18.75
  -4  -4  13   78.60   16.91
  -4  -4  13  122.98   17.31
  -4   4  14  307.87   47.14
  -4   4  14  285.14   47.36
   4  -4 -14  316.87   46.89
   4  -4 -14  339.96   49.27
   4   4 -14  257.55   48.49
   4   4 -14  274.05   49.81
  -4  -4  14  301.44   48.12
  -4   4  15  107.98   17.61
   4  -4 -15  106.51   17.33
   4  -4 -15   84.32   19.19
   4   4 -15  105.28   19.77
   4   4 -15  109.80   21.13
  -4  -4  15   98.34   18.63
  -4   4  16   16.04    6.02
   4  -4 -16   31.07    5.99
   4  -4 -16   29.31    9.16
   4   4 -16   31.81    8.78
   4   4 -16   16.00    9.40
  -4  -4  16   24.43    7.74
  -4   4  17    1.59    3.78
   4  -4 -17    3.74    3.25
   4  -4 -17    3.63    6.64
   4   4 -17    0.60    5.82
  -4  -4  17   -0.09    4.70
  -4   4  18   92.98   18.55
   4  -4 -18  113.97   18.41
   4  -4 -18  123.12   21.05
   4   4 -18   95.81   20.73
  -4  -4  18  148.30   21.01
  -4   4  19   77.32   14.03
   4  -4 -19   73.97   13.59
   4  -4 -19   78.08   16.16
  -4  -4  19   90.70   15.94
  -4   4  20   62.93   12.17
  -4   4  20   71.54   12.33
   4  -4 -20   60.28   11.64
   4  -4 -20   64.28   14.61
  -4   4  21   26.38    6.80
  -4   4  21   25.58    6.71
   4  -4 -21   25.19    9.73
  -4   4  22    9.34    5.05
   4   4 -22   15.04    8.54
  -4   4  23   38.92    7.87
   4   4 -23   27.44   11.03
   4   4 -24   71.15   15.98
  -4  -4  24   65.55   14.68
   4   4 -25    1.90    9.31
  -4  -4  25   47.18    9.80
   4   4 -26  102.60   18.45
  -4  -4  26   65.08   15.86
   4   4 -27    1.60    7.59
  -4  -4  27   -0.46    6.35
   4   4 -28   46.62   13.20
  -4  -4  28   45.33   11.66
   4   4 -29   33.85   10.51
  -4  -4  29    8.28    7.95
   4  -4 -30   17.31    6.72
   4   4 -30   25.48   10.48
  -4  -4  30   17.68    8.19
   4  -4 -31    5.39    5.11
   4   4 -31    3.28    7.11
  -4  -4  31    7.87    6.57
   4  -4 -32    1.45    5.47
   4   4 -32   -2.25    8.52
  -4  -4  32    1.77    5.95
   4  -4 -33    1.07    5.58
   4   4 -33   16.01    9.62
  -4  -4  33    4.41    6.32
   4  -4 -34    8.71    6.49
   4   4 -34    7.06    8.91
  -4  -4  34    4.31    6.62
   4  -4 -35    4.61    5.98
   4   4 -35    7.95    8.22
   4  -4 -36   -0.00    5.53
   4   4 -36   10.92    9.31
   4  -4 -37    3.18    6.20
   4   4 -37    3.80    7.77
   4  -4 -38    1.12    5.37
   4   4 -38    3.61    9.28
   4  -4 -39   -1.44    6.36
  -4   5   1   98.19   15.44
  -4   5   1   93.51   18.98
   4  -5  -1   78.53   15.59
   4  -5  -1   79.92   17.91
   4   5  -1   75.97   15.85
   4   5  -1   80.21   17.43
  -4  -5   1   90.40   15.43
  -4  -5   1   79.25   14.61
  -4  -5   1   78.24   17.21
  -4   5   2  294.53   45.33
  -4   5   2  128.99   45.79
   4  -5  -2  308.51   45.74
   4  -5  -2  360.03   48.69
   4   5  -2  300.74   46.11
   4   5  -2  289.83   46.83
  -4  -5   2  274.16   45.36
  -4  -5   2  326.39   45.13
  -4  -5   2  327.45   47.44
  -4   5   3  195.04   30.71
  -4   5   3  173.29   33.14
   4  -5  -3  180.99   30.91
   4  -5  -3  266.65   34.61
   4   5  -3  164.38   31.24
   4   5  -3  206.55   32.92
  -4  -5   3  183.45   30.87
  -4  -5   3  183.53   30.30
  -4  -5   3  191.78   32.82
  -4   5   4   21.90    7.31
  -4   5   4   29.28   10.81
   4  -5  -4   32.01    8.13
   4  -5  -4   40.00   11.66
   4   5  -4   50.32    9.40
   4   5  -4   18.24    9.41
  -4  -5   4   32.56    8.04
  -4  -5   4   27.99    7.08
  -4   5   5   35.89    8.63
  -4   5   5   43.04   12.59
   4  -5  -5   56.77    9.97
   4  -5  -5   30.54   11.56
   4   5  -5   29.92    9.81
   4   5  -5   45.19   11.74
  -4  -5   5   42.23    9.67
  -4  -5   5   51.97    9.20
  -4   5   6   95.03   15.81
   4  -5  -6   66.88   15.82
   4  -5  -6  113.71   19.68
   4   5  -6   87.12   17.28
   4   5  -6   99.55   18.44
  -4  -5   6   91.21   16.37
  -4  -5   6   94.54   15.95
  -4   5   7  274.09   39.68
   4  -5  -7  241.47   39.70
   4  -5  -7  238.54   41.83
   4   5  -7  262.40   40.56
   4   5  -7  218.76   40.54
   4   5  -7  277.44   41.99
  -4  -5   7  238.98   40.03
  -4  -5   7  240.71   39.64
  -4   5   8   48.43    9.26
  -4   5   8   49.65   11.60
   4  -5  -8   52.83    9.56
   4   5  -8   37.38    9.48
   4   5  -8   50.00   11.00
   4   5  -8   40.82   12.27
  -4  -5   8   23.77    8.98
  -4  -5   8   41.42    9.02
  -4   5   9   22.92    6.58
  -4   5   9   32.22    9.00
   4  -5  -9   29.08    7.44
   4   5  -9   28.70    8.14
   4   5  -9   35.32    9.20
   4   5  -9   24.83   10.46
  -4  -5   9   25.43    7.40
  -4  -5   9   30.23    7.31
  -4   5  10   19.68    6.76
  -4   5  10   19.06    8.66
   4  -5 -10   26.13    7.29
   4   5 -10   42.46    8.52
   4   5 -10   36.39    9.77
   4   5 -10   37.77   10.77
  -4  -5  10   34.10    8.53
  -4  -5  10   40.49    7.76
  -4   5  11  292.64   43.18
  -4   5  11  267.41   43.88
   4  -5 -11  264.19   43.18
   4  -5 -11  268.01   45.18
   4   5 -11  262.83   44.83
   4   5 -11  257.07   45.41
  -4  -5  11  284.55   44.15
  -4   5  12  325.44   37.39
  -4   5  12  220.62   37.31
   4  -5 -12  338.22   37.62
   4  -5 -12  252.41   39.35
   4   5 -12  295.37   39.57
   4   5 -12  302.47   40.64
  -4  -5  12   95.32   36.02
  -4   5  13   49.65   10.27
  -4   5  13   66.75   11.72
   4  -5 -13   51.31   10.52
   4  -5 -13   53.70   12.87
   4   5 -13   55.47   12.96
   4   5 -13   34.77   13.40
  -4  -5  13   66.70   12.18
  -4   5  14   18.07    5.36
  -4   5  14   17.88    6.12
   4  -5 -14   26.00    5.47
   4  -5 -14    2.65    7.48
   4   5 -14    2.90    6.59
   4   5 -14   15.26    8.26
  -4  -5  14   12.19    5.72
  -4   5  15  106.87   17.86
  -4   5  15  101.93   18.00
   4  -5 -15   98.93   17.56
   4  -5 -15  126.29   20.79
   4   5 -15  100.65   19.98
  -4  -5  15  105.05   19.28
  -4   5  16  155.10   23.72
   4  -5 -16  167.44   23.50
   4  -5 -16  148.99   25.99
   4   5 -16  104.07   25.12
  -4  -5  16  116.00   24.49
  -4   5  17   99.49   17.67
   4  -5 -17  108.45   17.28
   4  -5 -17  109.70   20.14
   4   5 -17  126.89   21.00
  -4  -5  17   81.04   18.79
  -4   5  18  154.83   24.07
   4  -5 -18  137.77   23.42
   4  -5 -18  146.36   26.09
   4   5 -18  148.19   26.94
  -4   5  19   -0.68    3.65
   4  -5 -19    0.74    3.30
   4  -5 -19    1.78    6.64
   4  -5 -20    1.98    2.73
   4  -5 -20   -1.75    6.40
  -4   5  21   33.58    7.33
   4  -5 -21   36.46    7.09
   4   5 -21   16.90    8.93
  -4  -5  21   32.87    9.34
   4   5 -22  117.39   25.55
  -4  -5  22  154.79   25.12
   4   5 -23   18.67   10.19
  -4  -5  23   25.35    8.45
   4   5 -24    5.81    7.79
  -4  -5  24   -1.14    6.27
   4   5 -25    0.63    7.21
  -4  -5  25    0.24    5.04
   4   5 -26   19.86   10.04
  -4  -5  26   34.02    9.28
   4   5 -27   39.69   13.50
  -4  -5  27   36.05   10.58
   4   5 -28   19.18   11.48
  -4  -5  28   21.85    8.31
   4   5 -29    7.56    7.90
  -4  -5  29    4.56    6.47
   4   5 -30   -1.40    8.64
  -4  -5  30   -1.15    5.65
   4   5 -31   13.84    9.11
  -4  -5  31    8.93    7.17
   4  -5 -32   11.37    5.36
   4   5 -32    8.43    9.78
  -4  -5  32   16.22    8.02
   4  -5 -33   12.27    6.00
   4   5 -33   15.63    9.15
  -4  -5  33   14.47    7.78
   4  -5 -34    2.97    5.06
   4   5 -34   -4.13    8.75
  -4  -5  34    5.78    6.07
   4  -5 -35    2.66    5.07
   4   5 -35    0.06    8.59
  -4  -5  35   -3.62    6.88
   4  -5 -36   -1.64    5.47
   4   5 -36   -4.48    8.25
   4  -5 -37    5.97    5.89
   4   5 -37   14.27    8.81
   4  -5 -38   -2.51    5.96
   4   5 -38    0.26    9.36
   4  -5 -39    9.04    6.50
  -4   6   1   55.67    9.86
  -4   6   1   52.38   13.83
   4  -6  -1   66.05   10.67
   4  -6  -1   82.00   14.45
   4   6  -1   44.98   10.56
   4   6  -1   48.68   12.38
  -4  -6   1   62.02   10.25
  -4  -6   1   17.72    8.02
  -4  -6   1   53.78   12.45
  -4   6   2   50.92   13.43
  -4   6   2  100.15   18.29
   4  -6  -2   72.57   14.41
   4  -6  -2  125.28   18.46
   4   6  -2   80.07   15.29
   4   6  -2   81.61   16.06
  -4  -6   2   70.45   14.07
  -4  -6   2   85.00   13.76
  -4   6   3   73.23   15.55
  -4   6   3  124.44   20.49
   4  -6  -3  101.40   16.57
   4  -6  -3   98.38   18.85
   4   6  -3   84.38   17.15
   4   6  -3  131.54   19.05
  -4  -6   3   89.09   16.34
  -4  -6   3   70.73   15.25
  -4   6   4  151.21   24.86
  -4   6   4  142.31   27.49
   4  -6  -4  133.48   25.05
   4  -6  -4  148.30   27.60
   4   6  -4  140.10   25.84
   4   6  -4  176.20   27.41
  -4  -6   4  138.92   25.00
  -4  -6   4  166.15   24.88
  -4   6   5   94.72   14.41
   4  -6  -5   51.15   13.65
   4  -6  -5   79.72   16.90
   4   6  -5   61.13   14.20
   4   6  -5  103.70   16.27
   4   6  -5   79.49   16.27
  -4  -6   5   90.33   14.73
  -4  -6   5   74.07   13.88
  -4   6   6   39.36    9.03
   4  -6  -6   52.06    9.76
   4  -6  -6   37.67   11.82
   4   6  -6   54.97   10.32
   4   6  -6   50.59   11.33
   4   6  -6   33.15   11.40
  -4  -6   6   40.49    9.95
  -4  -6   6   40.32    9.13
  -4   6   7    2.69    3.81
  -4   6   7   -3.95    7.91
   4  -6  -7   -0.46    3.93
   4  -6  -7    9.75    9.21
   4   6  -7    6.24    4.93
   4   6  -7   -3.18    6.14
   4   6  -7    0.05    7.95
  -4  -6   7   -0.21    4.12
  -4  -6   7   -0.53    3.13
  -4   6   8  320.46   51.25
  -4   6   8  303.18   52.84
   4  -6  -8  341.26   51.72
   4   6  -8  309.31   52.98
   4   6  -8  344.00   53.75
  -4  -6   8  344.83   52.30
  -4  -6   8  321.80   52.36
  -4   6   9  384.97   59.67
  -4   6   9  396.41   61.26
   4  -6  -9  364.89   59.81
   4   6  -9  357.65   61.41
   4   6  -9  416.60   62.45
  -4  -6   9  419.13   60.87
  -4  -6   9  354.98   60.63
  -4   6  10   -1.77    3.76
  -4   6  10    4.85    6.35
   4  -6 -10    7.90    4.66
   4   6 -10    3.51    6.38
   4   6 -10    6.69    8.16
  -4  -6  10    4.67    5.29
  -4  -6  10    6.03    5.18
  -4   6  11    1.05    3.59
  -4   6  11   -2.55    6.09
   4  -6 -11    1.09    4.08
   4  -6 -11    3.07    6.65
   4   6 -11   -0.71    6.30
   4   6 -11    2.36    7.13
  -4  -6  11    1.78    5.29
  -4  -6  11    3.56    4.81
  -4   6  12    4.15    3.75
  -4   6  12   -0.09    5.51
   4  -6 -12   11.08    4.48
   4  -6 -12    3.82    6.82
   4   6 -12    7.14    6.92
   4   6 -12    5.22    7.48
  -4  -6  12    2.87    4.94
  -4   6  13  124.56   21.08
  -4   6  13  122.87   21.78
   4  -6 -13  123.62   21.29
   4  -6 -13  118.77   23.55
   4   6 -13  106.19   23.24
   4   6 -13  150.59   25.23
  -4  -6  13  152.69   23.04
  -4   6  14  111.77   18.64
  -4   6  14   92.01   18.73
   4  -6 -14  164.12   19.70
   4  -6 -14   98.40   21.16
   4   6 -14   94.41   20.82
  -4  -6  14   94.22   19.88
  -4   6  15   97.09   14.69
  -4   6  15   74.38   14.43
   4  -6 -15   74.85   14.43
   4  -6 -15   60.96   16.41
   4   6 -15  121.40   18.78
  -4   6  16   35.90    7.52
   4  -6 -16   55.87    8.18
   4  -6 -16   30.26   10.36
   4   6 -16    4.45    8.69
  -4   6  17    6.40    3.99
   4  -6 -17    2.39    3.43
   4  -6 -17    2.24    6.66
   4   6 -17   -1.93    7.11
  -4   6  18   63.35   11.47
   4  -6 -18   70.27   11.32
   4  -6 -18   44.00   13.80
   4   6 -18   49.69   14.63
   4  -6 -19   77.99   12.52
   4  -6 -19   63.41   15.44
  -4  -6  19   60.01   14.85
   4  -6 -20   31.56    6.63
  -4  -6  20   30.31    9.76
   4   6 -21   29.02   10.41
  -4  -6  21   20.56    8.53
   4   6 -22    4.30    8.36
  -4  -6  22    3.93    5.65
   4   6 -23   12.96    9.02
  -4  -6  23   23.83    8.93
   4   6 -24   -0.65    7.49
  -4  -6  24    2.64    5.77
   4   6 -25   73.46   15.48
  -4  -6  25   37.38   12.26
   4   6 -26   12.93    9.22
  -4  -6  26   28.03    9.37
   4   6 -27    5.62    8.06
  -4  -6  27   -1.33    5.36
   4   6 -28   -0.91    8.87
  -4  -6  28    7.51    6.12
   4   6 -29   25.32   11.39
  -4  -6  29   17.48    8.22
   4   6 -30    0.40    8.57
  -4  -6  30    2.26    6.72
   4   6 -31   14.60   10.67
  -4  -6  31    6.06    6.41
   4   6 -32    1.51    9.26
  -4  -6  32   -1.00    6.80
   4  -6 -33    6.80    5.03
   4   6 -33   12.15   10.45
  -4  -6  33    9.34    8.09
   4  -6 -34   -0.64    4.70
   4   6 -34    9.01    9.29
   4  -6 -35   17.89    6.32
   4   6 -35   19.79   10.53
  -4  -6  35    7.87    8.92
   4  -6 -36    0.94    5.57
   4   6 -36    6.91    9.24
  -4  -6  36   -0.70    6.12
   4  -6 -37   -0.07    4.98
   4   6 -37   16.97   10.30
   4  -6 -38    1.00    5.74
   4   6 -38    2.35    9.30
   4  -6 -39    1.42    5.45
  -4   7   1  292.93   45.48
  -4   7   1  318.28   49.08
   4  -7  -1  270.10   45.70
   4  -7  -1  155.41   45.79
   4   7  -1  298.94   46.48
  -4  -7   1  303.43   45.66
  -4  -7   1  315.69   45.27
  -4  -7   1  345.18   46.60
  -4   7   2   28.60    8.01
  -4   7   2   26.52   10.83
   4  -7  -2   42.86    9.36
   4  -7  -2   33.53   11.56
   4   7  -2   33.56    8.48
   4   7  -2   40.70    9.73
  -4  -7   2   37.75    8.66
  -4  -7   2   31.14    7.74
  -4  -7   2   40.69    9.59
  -4   7   3   44.95   14.68
  -4   7   3  131.30   20.89
   4  -7  -3   96.94   16.52
   4  -7  -3   79.35   18.53
   4   7  -3   90.85   16.33
   4   7  -3  109.97   17.97
  -4  -7   3  117.04   16.83
  -4  -7   3   88.07   15.57
  -4  -7   3  121.60   17.43
  -4   7   4   15.24    5.26
  -4   7   4    0.61    7.90
   4  -7  -4    8.91    5.56
   4  -7  -4    9.74    8.09
   4   7  -4   10.21    5.66
   4   7  -4    9.08    6.25
  -4  -7   4   16.29    6.35
  -4  -7   4   12.87    4.89
  -4  -7   4   18.99    6.44
  -4   7   5  158.64   29.83
   4  -7  -5  183.85   30.52
   4  -7  -5  216.88   33.41
   4   7  -5  204.51   32.22
   4   7  -5  198.84   32.39
  -4  -7   5  181.85   30.70
  -4  -7   5  185.49   31.25
  -4   7   6  190.29   32.61
   4  -7  -6  176.15   32.92
   4  -7  -6  236.42   35.88
   4   7  -6  189.56   34.37
   4   7  -6  236.55   35.55
  -4  -7   6  187.58   33.39
  -4  -7   6  246.73   34.57
  -4   7   7  467.43   75.38
  -4   7   7  439.98   77.26
   4  -7  -7  491.66   75.93
   4  -7  -7  512.85   78.20
   4   7  -7  483.09   77.46
   4   7  -7  462.38   77.49
  -4  -7   7  499.44   76.40
  -4  -7   7  545.10   77.18
  -4   7   8    0.12    3.85
  -4   7   8    1.80    7.03
   4  -7  -8   -1.38    4.50
   4   7  -8    1.11    6.57
   4   7  -8    7.81    7.48
  -4  -7   8   -1.42    5.01
  -4  -7   8   -1.43    5.49
  -4   7   9   23.00    5.85
  -4   7   9   17.64    8.46
   4  -7  -9   16.56    5.90
   4   7  -9   18.74    8.23
   4   7  -9    6.74    7.34
  -4  -7   9   14.43    6.31
  -4  -7   9   13.58    6.73
  -4   7  10    9.06    4.67
  -4   7  10    1.25    6.15
   4  -7 -10   12.60    5.69
   4  -7 -10   11.88    7.92
   4   7 -10    8.66    6.92
   4   7 -10   20.08    9.23
  -4  -7  10   15.03    6.27
  -4  -7  10   13.87    6.91
  -4   7  11  163.18   24.83
  -4   7  11  147.60   25.83
   4  -7 -11  157.28   25.18
   4  -7 -11  160.17   27.68
   4   7 -11  157.42   27.38
   4   7 -11  153.30   27.73
  -4  -7  11  133.54   25.60
  -4  -7  11  124.90   25.83
  -4   7  12   32.20    7.02
  -4   7  12   14.68    8.24
   4  -7 -12   25.15    6.94
   4  -7 -12   21.36    9.83
   4   7 -12   37.12   10.35
   4   7 -12   37.56   11.45
  -4  -7  12   31.51    8.48
  -4   7  13   53.73    9.42
  -4   7  13   48.12   10.40
   4  -7 -13   48.06    9.71
   4  -7 -13   29.19   11.85
   4   7 -13   34.60   11.92
  -4   7  14    6.81    4.21
  -4   7  14    5.76    5.50
   4  -7 -14   11.07    5.13
   4  -7 -14    7.44    8.82
   4   7 -14    7.62    7.65
  -4   7  15   73.20   11.10
  -4   7  15   59.33   10.79
   4  -7 -15   75.84   11.51
   4  -7 -15   11.21   12.09
   4   7 -15   38.12   13.65
  -4   7  16    5.42    4.03
  -4   7  16    0.29    3.58
   4  -7 -16    1.74    3.93
   4  -7 -16    2.88    8.19
   4   7 -16   -2.42    7.37
  -4  -7  16    5.16    5.40
   4  -7 -17   21.90    5.95
   4  -7 -17   16.34    9.94
   4   7 -17   39.40   11.08
  -4  -7  17   20.71    7.68
   4  -7 -18   -2.78    3.89
   4   7 -18    0.81    7.48
  -4  -7  18    1.53    7.50
  -4  -7  19    1.89    5.79
  -4  -7  20    5.16    6.44
   4   7 -21   75.92   18.42
  -4  -7  21   76.49   16.71
   4   7 -22   77.41   16.10
  -4  -7  22   40.32   12.31
   4   7 -23   85.67   18.50
  -4  -7  23   69.73   15.71
   4   7 -24    0.04    8.49
  -4  -7  24    2.06    6.41
   4   7 -25   12.21    9.19
  -4  -7  25    7.88    6.86
   4   7 -26   -0.49    8.43
  -4  -7  26   -2.28    6.50
   4   7 -27   19.48   10.54
  -4  -7  27   22.91    8.91
   4   7 -28   10.67    8.96
  -4  -7  28    9.04    8.06
   4   7 -29   10.38    9.07
  -4  -7  29    4.51    6.61
   4   7 -30    7.54    8.94
  -4  -7  30   -5.24    7.05
   4   7 -31    8.93   10.08
  -4  -7  31    1.20    7.35
   4   7 -32    4.02    9.14
  -4  -7  32   10.34    8.19
   4   7 -33    8.58    9.45
  -4  -7  33   14.64    8.06
   4  -7 -34    9.84    4.65
   4   7 -34    2.67   10.36
  -4  -7  34   -0.25    7.62
   4  -7 -35   -1.45    4.61
   4   7 -35    1.96    8.61
  -4  -7  35    2.47    6.79
   4  -7 -36    0.21    4.50
   4   7 -36   -1.65    9.86
  -4  -7  36    0.01    5.94
   4  -7 -37    4.37    5.11
   4   7 -37   16.89   11.23
  -4  -7  37    5.82    7.37
   4  -7 -38   -0.62    5.38
   4  -7 -39   -0.19    5.27
  -4   8   1    3.25    8.34
   4  -8  -1   17.34    6.42
   4  -8  -1   16.81    8.23
   4   8  -1    5.82    5.52
   4   8  -1   23.79    7.78
  -4  -8   1   23.87    6.54
  -4  -8   1   13.62    5.06
  -4  -8   1    4.55    5.96
  -4   8   2   27.10    7.43
  -4   8   2   22.57   10.85
   4  -8  -2   28.66    8.40
   4  -8  -2   15.70    9.08
   4   8  -2   37.61    9.33
  -4  -8   2   33.11    8.24
  -4  -8   2   28.31    8.10
  -4   8   3  120.83   22.84
  -4   8   3  159.16   27.54
   4  -8  -3  149.83   24.01
   4  -8  -3  153.25   26.12
   4   8  -3  116.47   24.05
  -4  -8   3  134.14   23.44
  -4  -8   3  137.52   24.04
  -4   8   4   15.59    5.66
  -4   8   4   30.55   11.04
   4  -8  -4   12.85    5.99
   4  -8  -4   24.29   10.28
   4   8  -4   12.32    8.10
  -4  -8   4   18.74    7.14
  -4  -8   4   27.95    8.50
  -4   8   5   85.07   12.95
   4  -8  -5   55.51   12.73
   4  -8  -5   62.14   15.24
   4   8  -5   54.99   14.10
  -4  -8   5   59.88   13.11
  -4  -8   5   63.84   13.74
  -4   8   6   40.32    8.21
  -4   8   6   21.26    9.80
   4  -8  -6   36.90    8.75
   4  -8  -6   29.77   10.71
   4   8  -6   19.77   10.20
  -4  -8   6   38.83    9.05
  -4  -8   6   35.19    9.60
  -4   8   7   -1.54    4.25
  -4   8   7    0.18    7.81
   4  -8  -7    1.84    4.61
   4  -8  -7    7.14    8.28
   4   8  -7    9.49    6.95
  -4  -8   7    1.08    5.00
  -4  -8   7   -1.98    5.78
  -4   8   8   33.74    8.05
  -4   8   8   19.73   10.58
   4  -8  -8   39.78    8.68
   4   8  -8   17.96    9.26
  -4  -8   8   50.62    9.75
  -4  -8   8   29.00    9.58
  -4   8   9  498.60   68.09
  -4   8   9  390.91   69.30
   4  -8  -9  428.20   68.19
   4   8  -9  424.97   70.31
  -4  -8   9  402.51   69.14
  -4   8  10   -0.71    3.75
  -4   8  10   -1.17    6.79
   4  -8 -10    5.02    4.96
   4  -8 -10   -2.25    8.38
   4   8 -10    4.77    8.16
  -4  -8  10    0.34    6.41
  -4   8  11   21.53    6.07
  -4   8  11   25.05    8.68
   4  -8 -11   18.38    6.99
   4  -8 -11   24.66   10.13
   4   8 -11   36.74   10.46
  -4  -8  11   22.57    8.62
  -4   8  12    0.49    3.63
  -4   8  12   -1.32    6.03
   4  -8 -12   -0.10    4.11
   4  -8 -12    0.00    8.30
   4   8 -12    0.85    8.12
  -4  -8  12   -0.92    6.75
  -4   8  13  118.03   21.67
  -4   8  13  118.03   22.46
   4  -8 -13  155.91   22.68
   4  -8 -13  118.54   25.01
   4   8 -13  147.40   25.83
  -4  -8  13  138.17   23.80
  -4   8  14   11.46    4.69
   4  -8 -14   12.61    5.19
   4   8 -14    7.34    8.39
  -4  -8  14    6.97    6.63
   4  -8 -15   65.76   11.36
   4   8 -15   53.58   14.57
  -4  -8  15   40.53   12.12
   4  -8 -16    2.02    4.75
   4   8 -16   -2.04    8.34
  -4  -8  16   -1.94    6.41
   4  -8 -17   -0.79    4.03
   4   8 -17   -0.16    8.12
  -4  -8  17    2.91    6.70
  -4  -8  18    9.78    7.51
  -4  -8  19  127.20   23.78
   4   8 -20    0.60    7.95
  -4  -8  20   -0.12    7.03
   4   8 -21   40.24   15.11
  -4  -8  21   81.88   15.16
   4   8 -22    2.41    9.51
  -4  -8  22    8.73    7.09
   4   8 -23    9.46    9.87
  -4  -8  23   12.98    7.48
   4   8 -24    0.18    9.26
  -4  -8  24   16.14    8.41
   4   8 -25   22.46   11.43
  -4  -8  25   26.36    9.74
   4   8 -26   -3.24    8.99
  -4  -8  26   -0.82    7.39
   4   8 -27   11.91    9.98
  -4  -8  27    1.25    6.12
   4   8 -28    0.32    8.29
  -4  -8  28    7.45    6.87
   4   8 -29   29.92   12.27
  -4  -8  29   32.53   10.37
   4   8 -30   -0.44    8.92
  -4  -8  30   -3.23    8.41
   4   8 -31   -0.11    8.97
  -4  -8  31    6.27    7.71
   4   8 -32    8.75   10.43
  -4  -8  32    0.93    6.09
   4   8 -33   -0.11    8.13
  -4  -8  33   -4.21    7.34
   4   8 -34  -10.78   10.95
  -4  -8  34   -7.48    7.69
   4   8 -35   19.71   11.27
  -4  -8  35   14.02    9.20
   4  -8 -36    8.09    4.74
   4   8 -36    0.03    9.62
  -4  -8  36    5.13    6.43
   4  -8 -37    3.00    4.68
   4   8 -37   -2.60    9.63
  -4  -8  37   -0.25    7.87
   4  -8 -38   -0.14    4.79
  -4  -8  38    1.77    7.30
  -4   9   1  154.31   36.79
   4  -9  -1  221.80   34.99
   4  -9  -1  250.26   37.56
   4   9  -1  192.41   35.37
  -4  -9   1  199.65   34.45
  -4  -9   1  233.89   35.65
  -4   9   2   -3.12    8.69
   4  -9  -2   -1.92    5.42
   4  -9  -2    0.31    7.31
   4   9  -2   -2.56    6.83
  -4  -9   2    2.70    5.56
  -4  -9   2    5.24    5.94
  -4   9   3   12.21    9.83
   4  -9  -3   23.66    7.43
   4  -9  -3   35.92   10.87
   4   9  -3   16.42    7.59
  -4  -9   3   12.87    6.88
  -4  -9   3   17.71    7.71
   4  -9  -4    0.48    4.97
   4  -9  -4    6.40    8.77
   4   9  -4   -2.12    5.76
  -4  -9   4    1.32    5.33
  -4  -9   4    4.00    6.69
  -4   9   5  102.90   19.04
   4  -9  -5   94.93   19.41
   4  -9  -5  101.84   22.00
   4   9  -5  137.77   22.27
  -4  -9   5  122.31   21.11
  -4   9   6    0.39    4.89
  -4   9   6    4.87    9.53
   4  -9  -6    0.66    4.96
   4  -9  -6   -3.88    9.81
   4   9  -6    0.27    6.78
  -4  -9   6    6.44    6.32
  -4   9   7  326.66   48.63
   4  -9  -7  305.35   49.05
   4  -9  -7  254.30   50.58
   4   9  -7  229.50   49.94
  -4  -9   7  423.68   51.61
  -4   9   8   -1.40    4.52
   4  -9  -8   -2.87    5.26
   4   9  -8   -1.78    8.26
  -4  -9   8   -1.23    6.37
  -4   9   9   22.77    6.89
   4  -9  -9   46.22    8.66
   4   9  -9   13.85    9.91
  -4  -9   9   21.43    8.19
  -4   9  10    6.37    4.55
   4  -9 -10    2.14    4.64
   4   9 -10   -1.36    7.99
  -4  -9  10   -1.70    5.60
  -4  -9  10    8.21    7.05
  -4   9  11  241.03   34.53
   4  -9 -11  157.25   34.15
   4   9 -11  222.42   37.77
  -4  -9  11  226.75   36.20
  -4  -9  11  249.16   37.02
  -4   9  12    4.74    4.09
   4  -9 -12   -2.53    5.33
   4   9 -12    2.42    7.84
  -4  -9  12    3.51    6.38
   4  -9 -13    5.67    4.89
   4   9 -13   14.39    9.73
  -4  -9  13    5.61    6.58
   4  -9 -14   21.04    6.78
   4   9 -14   14.49   10.69
  -4  -9  14   21.82    8.18
   4  -9 -15   39.30    9.61
   4   9 -15   51.13   13.65
  -4  -9  15   53.29   12.67
   4   9 -16    4.18    8.14
  -4  -9  16   12.03    7.62
   4   9 -17   70.58   19.76
  -4  -9  17  117.32   19.71
  -4  -9  18   -0.55    7.34
  -4  -9  19   -1.38    5.80
   4   9 -20    5.76    9.16
  -4  -9  20    0.02    6.36
   4   9 -21   43.21   13.90
  -4  -9  21   38.39   11.36
   4   9 -22   -3.00    8.99
  -4  -9  22    6.35    6.91
   4   9 -23   30.84   12.44
  -4  -9  23   30.15   10.09
   4   9 -24   -0.47    7.26
  -4  -9  24    3.61    6.32
   4   9 -25    6.48    9.81
  -4  -9  25   10.41    7.74
   4   9 -26   -6.04    9.59
  -4  -9  26   -2.58    7.44
   4   9 -27   37.14   12.40
  -4  -9  27    3.01    6.73
   4   9 -28    2.77    8.93
  -4  -9  28   -3.59    7.36
   4   9 -29   -3.62    9.10
  -4  -9  29   -2.62    6.77
   4   9 -30   -0.01    8.53
  -4  -9  30   -0.00    7.98
   4   9 -31    2.78    9.13
  -4  -9  31   -1.58    6.04
   4   9 -32   -1.08    9.07
  -4  -9  32    6.56    7.95
   4   9 -33    5.48    9.89
  -4  -9  33    1.00    6.01
   4   9 -34    2.40    9.94
  -4  -9  34    4.99    7.16
   4   9 -35   -0.89    9.82
  -4  -9  35    5.16    8.54
   4   9 -36   11.97   10.31
  -4  -9  36    2.43    7.77
   4  -9 -37    7.22    4.68
  -4  -9  37   -3.55    7.23
   4  -9 -38    0.36    4.47
   4 -10  -1    7.97    6.04
  -4 -10   1    1.94    5.42
   4 -10  -2    1.62    5.89
   4 -10  -3   43.48   10.77
   4 -10  -4   15.12    7.48
   4 -10  -5   27.67    8.05
   4  10  -5   22.83    9.73
   4 -10  -6    1.92    5.64
   4  10  -6    3.79    7.94
  -4 -10   6   -0.00    5.52
  -4 -10   6    7.51    6.48
   4 -10  -7   15.90    7.24
   4  10  -7   26.95   10.40
  -4 -10   7   22.91    8.07
  -4 -10   7   24.45    9.47
  -4  10   8   -0.54    4.37
   4 -10  -8   12.92    6.52
   4  10  -8   12.35    8.35
  -4 -10   8   10.00    6.62
  -4 -10   8    3.19    7.14
  -4  10   9   19.93    5.63
   4 -10  -9    9.60    5.68
   4  10  -9   -0.06    7.12
  -4 -10   9    4.97    6.17
  -4 -10   9   10.17    7.73
  -4  10  10   -0.71    4.06
   4 -10 -10    1.97    4.97
   4  10 -10   -4.12    8.55
  -4 -10  10   -3.09    6.58
  -4 -10  10    3.78    6.79
   4 -10 -11   17.86    6.94
   4  10 -11   25.08   10.63
  -4 -10  11   40.61    9.67
  -4 -10  11    8.23    7.93
   4 -10 -12   -2.86    5.08
   4  10 -12   -1.72    7.67
  -4 -10  12    1.71    6.22
   4 -10 -13   43.92    9.19
   4  10 -13   13.87    9.88
  -4 -10  13   22.95    8.62
   4 -10 -14    1.54    5.49
   4  10 -14   -1.67    9.43
  -4 -10  14    2.13    7.43
   4  10 -15   73.39   18.17
  -4 -10  15   72.69   16.04
   4  10 -16   37.53   13.30
  -4 -10  16   26.37    9.08
   4  10 -17   -0.97    7.79
  -4 -10  17   -0.16    5.84
  -4 -10  18    8.60    7.21
  -4 -10  19   47.38   12.68
   4  10 -20   -0.95    8.89
  -4 -10  20   -2.35    6.72
   4  10 -21   10.63   10.94
  -4 -10  21   20.13    8.33
   4  10 -22    1.20    8.65
  -4 -10  22    4.76    7.39
   4  10 -23   19.21   10.26
  -4 -10  23   14.64    8.65
   4  10 -24   -2.52    9.82
  -4 -10  24   -0.74    7.56
   4  10 -25   14.98   10.86
  -4 -10  25    5.30    6.84
   4  10 -26    0.66    9.16
  -4 -10  26   -0.17    6.67
   4  10 -27   -5.80    9.58
  -4 -10  27   -1.55    7.54
   4  10 -28    1.28    9.12
  -4 -10  28    4.91    6.96
   4  10 -29   10.45   11.46
  -4 -10  29   24.04    9.69
   4  10 -30   -0.42    9.78
  -4 -10  30   -1.89    7.09
   4  10 -31    9.87   11.71
  -4 -10  31    4.77    8.61
   4  10 -32   -3.51   10.56
  -4 -10  32    0.87    6.65
   4  10 -33    8.50    8.83
  -4 -10  33   -3.17    7.98
   4  10 -34   10.21    9.63
  -4 -10  34    6.96    7.42
   4  10 -35    3.75   10.49
  -4 -10  35    6.42    7.64
   4  10 -36   -1.41   10.38
  -4 -11   3    4.49    6.10
   4 -11  -4    8.35    6.68
  -4 -11   4   13.40    7.55
   4 -11  -5   18.01    6.86
  -4 -11   5    2.73    6.80
   4 -11  -6    6.63    5.93
  -4 -11   6   12.71    7.21
   4 -11  -7   53.29    9.98
  -4 -11   7   14.19    7.86
   4 -11  -8    5.98    6.25
  -4 -11   8    4.92    7.02
   4 -11  -9   -1.17    5.60
  -4 -11   9    2.09    6.47
   4 -11 -10   -2.71    5.39
  -4 -11  10    3.70    6.58
   4 -11 -11  114.97   20.81
  -4 -11  11  114.69   22.08
   4 -11 -12    3.71    5.53
  -4 -11  12    1.97    6.46
  -4 -11  13   47.83   12.49
  -4 -11  14    2.41    7.71
  -4 -11  15   29.60    9.87
  -4 -11  16    1.49    6.49
  -4 -11  17   69.90   15.90
  -4 -11  18   10.73    8.06
  -4 -11  19   -0.25    6.56
   4  11 -20    2.48    8.97
  -4 -11  20   -4.76    6.73
   4  11 -21   27.95   13.13
  -4 -11  21   21.43    9.38
   4  11 -22    3.18   10.14
  -4 -11  22   -4.92    8.85
   4  11 -23    3.25    9.21
  -4 -11  23    2.42    6.10
   4  11 -24    3.06    9.30
  -4 -11  24   -3.80    6.15
   4  11 -25    9.23   11.28
  -4 -11  25    7.00    7.10
   4  11 -26   10.58   11.62
  -4 -11  26   -0.80    6.82
   4  11 -27   39.00   14.05
  -4 -11  27   10.89    8.30
   4  11 -28    3.57   10.64
  -4 -11  28   -0.59    6.65
   4  11 -29   -3.98   10.11
  -4 -11  29    5.28    7.53
   4  11 -30   -2.39   10.66
  -4 -11  30   -2.73    7.16
   4  11 -31   -0.46   10.12
  -4 -11  31   15.31    8.40
   4  11 -32   -0.34   10.46
  -4 -11  32    3.23    8.03
   4  11 -33    1.37    9.34
   4  11 -34    1.67    9.65
   4  11 -35    1.92   11.12
   4 -12  -1    1.51    5.92
  -4 -12   1   -0.89    6.08
   4 -12  -2    0.92    5.86
  -4 -12   2   -0.07    5.02
   4 -12  -3   61.76   14.62
  -4 -12   3   77.28   15.56
  -4 -12   4   22.52    8.79
  -4 -12   5   20.71    8.51
  -4 -12   6    7.30    7.00
  -4 -12   7    1.76    5.77
   4 -12  -8    4.64    5.83
  -4 -12   8    5.42    7.12
   4 -12  -9   77.56   14.44
  -4 -12   9   54.12   14.82
   4 -12 -10   -3.30    5.50
  -4 -12  10   -1.09    5.84
  -4 -12  11    0.13    6.81
  -4 -12  12    3.50    6.21
  -4 -12  13   33.76   10.51
  -4 -12  14   17.40    8.08
  -4 -12  15   22.66    9.89
  -4 -12  16   -4.92    8.36
  -4 -12  17   -1.31    7.13
  -4 -12  18    3.21    7.85
[truncated: 811,104 more chars]
