# Supplementary material for: LED-pump-X-ray-multiprobe crystallography for sub-second timescales
Source: Commun Chem. 2022 Aug 26;5:102. doi: 10.1038/s42004-022-00716-1 (PMC9814726; doi:10.1038/s42004-022-00716-1)
Supplement: Supplementary file 10 — Supplementary Data 1 [file 42004_2022_716_MOESM10_ESM.zip › CIFs/4s_274K/274K_4s_t3_excit.cif]

# SUBMISSION DETAILS
 
_publ_contact_author_name       'Hatcher, Lauren'
_publ_contact_author_address
;
School of Chemistry
Cardiff University
Main Building
Park Place 
Cardiff
CF10 3AT
United Kingdom
;
_publ_contact_author_email       'HatcherL1@cardiff.ac.uk'
_publ_requested_category          FM
_publ_section_comment
; 
?
;
_publ_section_references
;
Diamond General Data Aquisition (GDA) software: http://www.opengda.org/

XIA2: Winter, G. (2010) J. Appl. Cryst. 43, 186-190.
POINTLESS: Evans, P. (2006) Acta Cryst. D62, 72-82.
AIMLESS: Evans, P. R. and Murshudov, G. N. (2013) Acta Cryst. D69, 1204-1214.
DIALS: Winter, G., et al. Acta Cryst. (2018) D74, 85-97.
CCP4: Winn, M. D. et al. (2011) Acta Cryst. D67, 235-242.
   
SHELXL: Sheldrick G. M. (2015). Acta Cryst. C71, 3-8.
SHELXT:	Sheldrick, G. M. (2015). Acta Cryst. A71, 3-8.
 
OLEX2: Dolomanov, O.V.; Bourhis, L.J.; Gildea, R.J.; Howard, J.A.K.; Puschmann,
 H., OLEX2: A complete structure solution, refinement and analysis program 
 (2009). J. Appl. Cryst., 42, 339-341.

MERCURY: Macrae, C. F., Bruno, I. J., Chisholm, J. A., Edgington,
P. R., McCabe, P., Pidcock, E., Rodriguez-Monge, L., Taylor, R.,
van de Streek, J. & Wood, P. A. (2008). J. Appl. Cryst. 41, 466-470.
;

####
 
data_274K_4s_t3_excit
 
_audit_creation_method            'SHELXL-2018/3'
_shelx_SHELXL_version_number      '2018/3'
_chemical_name_systematic         
;
Nitro-(N,N,N',N'-tetrabutyldiethylenetriamine)palladium(II)
tetraphenylborate, tetrahydrofuran solvate
;
_chemical_name_common             ?
_chemical_melting_point           ?
_chemical_formula_moiety          
;
C20 H45 N4 O2 Pd, C24 H20 B, C4 H8 O
;
_chemical_formula_sum            'C48 H73 B N4 O3 Pd' 
_chemical_formula_weight          871.31

loop_
 _atom_type_symbol
 _atom_type_description
 _atom_type_scat_dispersion_real
 _atom_type_scat_dispersion_imag
 _atom_type_scat_source
 'C'  'C'   0.0010   0.0010
 'International Tables Vol C Tables 4.2.6.8 and 6.1.1.4'
 'H'  'H'   0.0000   0.0000
 'International Tables Vol C Tables 4.2.6.8 and 6.1.1.4'
 'B'  'B'   0.0000   0.0000
 'International Tables Vol C Tables 4.2.6.8 and 6.1.1.4'
 'N'  'N'   0.0030   0.0020
 'International Tables Vol C Tables 4.2.6.8 and 6.1.1.4'
 'O'  'O'   0.0050   0.0030
 'International Tables Vol C Tables 4.2.6.8 and 6.1.1.4'
 'Pd'  'Pd'  -2.5040   0.6150
 'International Tables Vol C Tables 4.2.6.8 and 6.1.1.4'
 
_space_group_crystal_system       monoclinic
_space_group_IT_number            14
_space_group_name_H-M_alt         'P 21/n'
_space_group_name_Hall            '-P 2yn'
 
_shelx_space_group_comment
;
The symmetry employed for this shelxl refinement is uniquely defined
by the following loop, which should always be used as a source of
symmetry information in preference to the above space-group names.
They are only intended as comments.
;
 
loop_
 _space_group_symop_operation_xyz
 'x, y, z'
 '-x+1/2, y+1/2, -z+1/2'
 '-x, -y, -z'
 'x-1/2, -y-1/2, z-1/2'
 
_cell_length_a                    11.6717(5)
_cell_length_b                    13.5816(5)
_cell_length_c                    30.1890(10)
_cell_angle_alpha                 90
_cell_angle_beta                  93.384(3)
_cell_angle_gamma                 90
_cell_volume                      4777.2(3)
_cell_formula_units_Z             4
_cell_measurement_temperature     274(2)
_cell_measurement_reflns_used     7966
_cell_measurement_theta_max       20.5259682839
_cell_measurement_theta_min       1.22777905792
 
_exptl_crystal_description        Plate
_exptl_crystal_colour             Yellow
_exptl_crystal_density_meas       ?
_exptl_crystal_density_method     ?
_exptl_crystal_density_diffrn     1.211          
_exptl_crystal_F_000              1856
_exptl_transmission_factor_min    ?
_exptl_transmission_factor_max    ?
_exptl_crystal_size_max           0.100
_exptl_crystal_size_mid           0.100
_exptl_crystal_size_min           0.050
_exptl_absorpt_coefficient_mu     0.202
_shelx_estimated_absorpt_T_min    0.980
_shelx_estimated_absorpt_T_max    0.990
_exptl_absorpt_correction_T_min   0.995837414733
_exptl_absorpt_correction_T_max   1.0
_exptl_absorpt_correction_type    empirical
_exptl_absorpt_process_details    
;
CCP4 7.0.058: AIMLESS, version 0.7.1 : 27/03/18
Scaling & analysis of unmerged intensities, absorption correction using spherical harmonics
;
_exptl_absorpt_special_details    ?
_diffrn_ambient_temperature       274(2)
_diffrn_radiation_wavelength      0.534
_diffrn_measurement_device_type   'Photon counting pixel array'
_diffrn_radiation_type            Synchrotron
_diffrn_measurement_method        'shutterless scans'
_diffrn_radiation_source          'Diamond Light Source Beamline I19-2'
_diffrn_radiation_monochromator   'Silicon 111'
_diffrn_detector_area_resol_mean  ?
_diffrn_reflns_number             32627
_diffrn_reflns_av_unetI/netI      0.1343
_diffrn_reflns_av_R_equivalents   0.1032
_diffrn_reflns_limit_h_min        -14
_diffrn_reflns_limit_h_max        14
_diffrn_reflns_limit_k_min        -16
_diffrn_reflns_limit_k_max        11
_diffrn_reflns_limit_l_min        -37
_diffrn_reflns_limit_l_max        35
_diffrn_reflns_theta_min          1.380
_diffrn_reflns_theta_max          19.496
_diffrn_reflns_theta_full         18.687
_diffrn_measured_fraction_theta_max   0.996
_diffrn_measured_fraction_theta_full  0.996
_diffrn_reflns_Laue_measured_fraction_max    0.996
_diffrn_reflns_Laue_measured_fraction_full   0.996
_diffrn_reflns_point_group_measured_fraction_max   0.996
_diffrn_reflns_point_group_measured_fraction_full  0.996
_reflns_number_total              9735
_reflns_number_gt                 4663
_reflns_threshold_expression      'I > 2\s(I)'
_reflns_Friedel_coverage          0.000
_reflns_Friedel_fraction_max      .
_reflns_Friedel_fraction_full     .
 
_reflns_special_details
;
 Reflections were merged by SHELXL according to the crystal
 class for the calculation of statistics and refinement.
 
 _reflns_Friedel_fraction is defined as the number of unique
 Friedel pairs measured divided by the number that would be
 possible theoretically, ignoring centric projections and
 systematic absences.
;
 
_computing_data_collection        'Diamond GDA (http://www.opengda.org/)'
_computing_cell_refinement        'DIALS (Winter, 2018)'
_computing_data_reduction         'XIA2 (Winter 2010)'
_computing_structure_solution     'SHELXT (Sheldrick, 2015)'
_computing_structure_refinement   'SHELXL (Sheldrick, 2015)'
_computing_molecular_graphics     'OLEX2 (Dolomanov et al., 2009)'
_computing_publication_material   'MERCURY (Macrae et al., 2008)'
_refine_special_details           ?
_refine_ls_structure_factor_coef  Fsqd
_refine_ls_matrix_type            full
_refine_ls_weighting_scheme       calc
_refine_ls_weighting_details
'w=1/[\s^2^(Fo^2^)+(0.0413P)^2^] where P=(Fo^2^+2Fc^2^)/3'
_atom_sites_solution_primary      ?
_atom_sites_solution_secondary    ?
_atom_sites_solution_hydrogens    geom
_refine_ls_hydrogen_treatment     constr
_refine_ls_extinction_method      none
_refine_ls_extinction_coef        .
_refine_ls_number_reflns          9735
_refine_ls_number_parameters      526
_refine_ls_number_restraints      490
_refine_ls_R_factor_all           0.1314
_refine_ls_R_factor_gt            0.0611
_refine_ls_wR_factor_ref          0.1424
_refine_ls_wR_factor_gt           0.1211
_refine_ls_goodness_of_fit_ref    0.895
_refine_ls_restrained_S_all       0.894
_refine_ls_shift/su_max           0.001
_refine_ls_shift/su_mean          0.000
 
loop_
 _atom_site_label
 _atom_site_type_symbol
 _atom_site_fract_x
 _atom_site_fract_y
 _atom_site_fract_z
 _atom_site_U_iso_or_equiv
 _atom_site_adp_type
 _atom_site_occupancy
 _atom_site_site_symmetry_order  
 _atom_site_calc_flag
 _atom_site_refinement_flags_posn
 _atom_site_refinement_flags_adp
 _atom_site_refinement_flags_occupancy
 _atom_site_disorder_assembly
 _atom_site_disorder_group
Pd1 Pd 0.33966(3) 0.77531(3) 0.34681(2) 0.05017(14) Uani 1 1 d . . . . .
N2 N 0.3462(3) 0.9273(3) 0.33802(11) 0.0609(9) Uani 1 1 d . . . . .
N3 N 0.4544(3) 0.7984(2) 0.39825(10) 0.0483(8) Uani 1 1 d . . . . .
H3 H 0.531519 0.788018 0.387872 0.058 Uiso 1 1 calc R U . . .
N4 N 0.3310(3) 0.6316(2) 0.37155(11) 0.0521(8) Uani 1 1 d . . . . .
C1 C 0.4417(4) 0.9638(3) 0.36984(13) 0.0676(12) Uani 1 1 d . . . . .
H1A H 0.514629 0.958359 0.356222 0.081 Uiso 1 1 calc R U . . .
H1B H 0.429121 1.032536 0.376814 0.081 Uiso 1 1 calc R U . . .
C2 C 0.4445(4) 0.9034(3) 0.41170(13) 0.0637(12) Uani 1 1 d . . . . .
H2A H 0.509526 0.922176 0.431358 0.076 Uiso 1 1 calc R U . . .
H2B H 0.374747 0.913513 0.427080 0.076 Uiso 1 1 calc R U . . .
C3 C 0.4340(4) 0.7230(3) 0.43274(12) 0.0535(10) Uani 1 1 d . . . . .
H3A H 0.364958 0.738472 0.447693 0.064 Uiso 1 1 calc R U . . .
H3B H 0.498228 0.720866 0.454642 0.064 Uiso 1 1 calc R U . . .
C4 C 0.4212(4) 0.6259(3) 0.40913(13) 0.0534(10) Uani 1 1 d . . . . .
H4A H 0.400207 0.575610 0.429964 0.064 Uiso 1 1 calc R U . . .
H4B H 0.494006 0.607396 0.397625 0.064 Uiso 1 1 calc R U . . .
C5 C 0.2307(4) 0.9658(3) 0.35146(15) 0.0699(12) Uani 1 1 d . . . . .
H5A H 0.171149 0.934704 0.332578 0.084 Uiso 1 1 calc R U . . .
H5B H 0.220384 0.944472 0.381618 0.084 Uiso 1 1 calc R U . . .
C6 C 0.2118(5) 1.0758(4) 0.34939(18) 0.0964(17) Uani 1 1 d . . . . .
H6A H 0.217370 1.098339 0.319108 0.116 Uiso 1 1 calc R U . . .
H6B H 0.271038 1.108638 0.367805 0.116 Uiso 1 1 calc R U . . .
C7 C 0.0941(5) 1.1030(4) 0.3653(2) 0.121(2) Uani 1 1 d . . . . .
H7A H 0.035522 1.064252 0.349238 0.145 Uiso 1 1 calc R U . . .
H7B H 0.091735 1.087340 0.396613 0.145 Uiso 1 1 calc R U . . .
C8 C 0.0693(7) 1.2097(5) 0.3584(3) 0.181(4) Uani 1 1 d . . . . .
H8A H 0.030500 1.219186 0.329836 0.271 Uiso 1 1 calc R U . . .
H8B H 0.140009 1.246001 0.359989 0.271 Uiso 1 1 calc R U . . .
H8C H 0.021437 1.232676 0.381084 0.271 Uiso 1 1 calc R U . . .
C9 C 0.3659(4) 0.9605(3) 0.29179(13) 0.0659(12) Uani 1 1 d . . . . .
H9A H 0.298061 0.945297 0.272943 0.079 Uiso 1 1 calc R U . . .
H9B H 0.375029 1.031515 0.291978 0.079 Uiso 1 1 calc R U . . .
C10 C 0.4680(4) 0.9158(4) 0.27164(14) 0.0730(13) Uani 1 1 d . . . . .
H10A H 0.464782 0.844706 0.274629 0.088 Uiso 1 1 calc R U . . .
H10B H 0.537500 0.938651 0.287577 0.088 Uiso 1 1 calc R U . . .
C11 C 0.4721(5) 0.9424(4) 0.22296(15) 0.0951(17) Uani 1 1 d . . . . .
H11A H 0.407862 0.911304 0.206570 0.114 Uiso 1 1 calc R U . . .
H11B H 0.463134 1.013047 0.219761 0.114 Uiso 1 1 calc R U . . .
C12 C 0.5802(6) 0.9120(5) 0.2031(2) 0.138(3) Uani 1 1 d . . . . .
H12A H 0.578766 0.933319 0.172780 0.206 Uiso 1 1 calc R U . . .
H12B H 0.587301 0.841654 0.204361 0.206 Uiso 1 1 calc R U . . .
H12C H 0.644442 0.941562 0.219449 0.206 Uiso 1 1 calc R U . . .
C13 C 0.2124(4) 0.6240(3) 0.38855(14) 0.0594(11) Uani 1 1 d . . . . .
H13A H 0.203882 0.676510 0.409876 0.071 Uiso 1 1 calc R U . . .
H13B H 0.157240 0.636208 0.363843 0.071 Uiso 1 1 calc R U . . .
C14 C 0.1800(4) 0.5288(3) 0.41007(15) 0.0694(13) Uani 1 1 d . . . . .
H14A H 0.187653 0.475239 0.389207 0.083 Uiso 1 1 calc R U . . .
H14B H 0.232469 0.516440 0.435581 0.083 Uiso 1 1 calc R U . . .
C15 C 0.0595(4) 0.5308(3) 0.42469(17) 0.0795(15) Uani 1 1 d . . . . .
H15A H 0.008023 0.545444 0.399128 0.095 Uiso 1 1 calc R U . . .
H15B H 0.053039 0.584152 0.445771 0.095 Uiso 1 1 calc R U . . .
C16 C 0.0198(5) 0.4368(4) 0.44576(17) 0.0934(17) Uani 1 1 d . . . . .
H16A H 0.020762 0.384163 0.424576 0.140 Uiso 1 1 calc R U . . .
H16B H -0.056792 0.445490 0.455048 0.140 Uiso 1 1 calc R U . . .
H16C H 0.070283 0.421140 0.471034 0.140 Uiso 1 1 calc R U . . .
C17 C 0.3494(4) 0.5516(3) 0.33881(14) 0.0637(12) Uani 1 1 d . . . . .
H17A H 0.353509 0.489157 0.354452 0.076 Uiso 1 1 calc R U . . .
H17B H 0.283254 0.548992 0.317814 0.076 Uiso 1 1 calc R U . . .
C18 C 0.4545(4) 0.5626(4) 0.31364(14) 0.0770(14) Uani 1 1 d . . . . .
H18A H 0.521657 0.562847 0.334164 0.092 Uiso 1 1 calc R U . . .
H18B H 0.451848 0.625041 0.297982 0.092 Uiso 1 1 calc R U . . .
C19 C 0.4642(6) 0.4777(4) 0.28002(19) 0.121(2) Uani 1 1 d . . . . .
H19A H 0.457840 0.415662 0.295621 0.145 Uiso 1 1 calc R U . . .
H19B H 0.399977 0.481829 0.258203 0.145 Uiso 1 1 calc R U . . .
C20 C 0.5673(6) 0.4770(5) 0.2575(2) 0.154(3) Uani 1 1 d . . . . .
H20A H 0.566289 0.422617 0.237174 0.231 Uiso 1 1 calc R U . . .
H20B H 0.631518 0.470399 0.278671 0.231 Uiso 1 1 calc R U . . .
H20C H 0.573929 0.537500 0.241423 0.231 Uiso 1 1 calc R U . . .
C21 C 0.6569(4) 0.3737(3) 0.42723(13) 0.0512(10) Uani 1 1 d . . . . .
C22 C 0.7098(4) 0.4241(3) 0.39348(15) 0.0649(12) Uani 1 1 d . . . . .
H22 H 0.726389 0.389630 0.368023 0.078 Uiso 1 1 calc R U . . .
C23 C 0.7382(4) 0.5216(4) 0.39627(19) 0.0855(16) Uani 1 1 d . . . . .
H23 H 0.773045 0.551786 0.372903 0.103 Uiso 1 1 calc R U . . .
C24 C 0.7156(4) 0.5757(4) 0.43335(19) 0.0839(15) Uani 1 1 d . . . . .
H24 H 0.736989 0.641558 0.435685 0.101 Uiso 1 1 calc R U . . .
C25 C 0.6606(4) 0.5300(3) 0.46697(17) 0.0730(13) Uani 1 1 d . . . . .
H25 H 0.643223 0.565466 0.492057 0.088 Uiso 1 1 calc R U . . .
C26 C 0.6314(4) 0.4320(3) 0.46340(14) 0.0605(12) Uani 1 1 d . . . . .
H26 H 0.592843 0.403284 0.486196 0.073 Uiso 1 1 calc R U . . .
C27 C 0.7337(4) 0.2012(3) 0.45846(14) 0.0554(10) Uani 1 1 d . . . . .
C28 C 0.8088(4) 0.2507(3) 0.48842(15) 0.0669(13) Uani 1 1 d . . . . .
H28 H 0.803503 0.318961 0.490070 0.080 Uiso 1 1 calc R U . . .
C29 C 0.8913(5) 0.2033(4) 0.51601(17) 0.0852(16) Uani 1 1 d . . . . .
H29 H 0.939127 0.239825 0.535509 0.102 Uiso 1 1 calc R U . . .
C30 C 0.9020(5) 0.1043(4) 0.51449(18) 0.0881(16) Uani 1 1 d . . . . .
H30 H 0.956073 0.072285 0.533243 0.106 Uiso 1 1 calc R U . . .
C31 C 0.8328(5) 0.0516(4) 0.48517(19) 0.0897(16) Uani 1 1 d . . . . .
H31 H 0.840204 -0.016434 0.483604 0.108 Uiso 1 1 calc R U . . .
C32 C 0.7518(4) 0.0995(3) 0.45785(17) 0.0780(14) Uani 1 1 d . . . . .
H32 H 0.706674 0.061939 0.437862 0.094 Uiso 1 1 calc R U . . .
C33 C 0.5053(4) 0.2303(3) 0.44431(13) 0.0498(9) Uani 1 1 d . . . . .
C34 C 0.4791(4) 0.1454(3) 0.46678(13) 0.0544(11) Uani 1 1 d . . . . .
H34 H 0.537490 0.100257 0.473446 0.065 Uiso 1 1 calc R U . . .
C35 C 0.3706(4) 0.1244(3) 0.47977(14) 0.0670(12) Uani 1 1 d . . . . .
H35 H 0.357842 0.066068 0.494810 0.080 Uiso 1 1 calc R U . . .
C36 C 0.2808(5) 0.1884(3) 0.47088(16) 0.0727(13) Uani 1 1 d . . . . .
H36 H 0.207685 0.174785 0.479889 0.087 Uiso 1 1 calc R U . . .
C37 C 0.3033(4) 0.2731(3) 0.44825(18) 0.0804(15) Uani 1 1 d . . . . .
H37 H 0.244142 0.317341 0.441278 0.096 Uiso 1 1 calc R U . . .
C38 C 0.4125(4) 0.2936(3) 0.43567(16) 0.0717(13) Uani 1 1 d . . . . .
H38 H 0.424869 0.352217 0.420767 0.086 Uiso 1 1 calc R U . . .
C39 C 0.6373(5) 0.2136(3) 0.37446(15) 0.0674(12) Uani 1 1 d . . . . .
C40 C 0.5442(5) 0.2203(3) 0.34447(15) 0.0789(14) Uani 1 1 d . . . . .
H40 H 0.475464 0.244367 0.354196 0.095 Uiso 1 1 calc R U . . .
C41 C 0.5485(6) 0.1927(4) 0.30017(18) 0.0989(18) Uani 1 1 d . . . . .
H41 H 0.484089 0.199221 0.280731 0.119 Uiso 1 1 calc R U . . .
C42 C 0.6483(7) 0.1559(5) 0.2857(2) 0.117(2) Uani 1 1 d . . . . .
H42 H 0.651910 0.137072 0.256196 0.140 Uiso 1 1 calc R U . . .
C43 C 0.7441(7) 0.1463(5) 0.3145(2) 0.137(3) Uani 1 1 d . . . . .
H43 H 0.812427 0.121586 0.304603 0.165 Uiso 1 1 calc R U . . .
C44 C 0.7363(6) 0.1746(4) 0.35853(18) 0.110(2) Uani 1 1 d . . . . .
H44 H 0.800260 0.166819 0.378064 0.133 Uiso 1 1 calc R U . . .
B1 B 0.6328(5) 0.2555(4) 0.42660(16) 0.0564(10) Uani 1 1 d . . . . .
O3 O 0.6884(12) 0.803(2) 0.3660(8) 0.092(3) Uani 0.591(17) 1 d D . P A 1
C45 C 0.7357(10) 0.7758(14) 0.3251(6) 0.095(2) Uani 0.591(17) 1 d D . P A 1
H45A H 0.729194 0.829681 0.303952 0.114 Uiso 0.591(17) 1 calc R U P A 1
H45B H 0.696434 0.718764 0.312194 0.114 Uiso 0.591(17) 1 calc R U P A 1
C46 C 0.8586(10) 0.7528(13) 0.3369(6) 0.110(3) Uani 0.591(17) 1 d D . P A 1
H46A H 0.868517 0.684014 0.344987 0.132 Uiso 0.591(17) 1 calc R U P A 1
H46B H 0.906394 0.767846 0.312609 0.132 Uiso 0.591(17) 1 calc R U P A 1
C47 C 0.8853(10) 0.8164(13) 0.3746(4) 0.110(3) Uani 0.591(17) 1 d D . P A 1
H47A H 0.932606 0.781490 0.396890 0.132 Uiso 0.591(17) 1 calc R U P A 1
H47B H 0.927423 0.873614 0.365265 0.132 Uiso 0.591(17) 1 calc R U P A 1
C48 C 0.7811(10) 0.8463(11) 0.3924(4) 0.095(2) Uani 0.591(17) 1 d D . P A 1
H48A H 0.774786 0.917521 0.391784 0.114 Uiso 0.591(17) 1 calc R U P A 1
H48B H 0.779122 0.824583 0.422984 0.114 Uiso 0.591(17) 1 calc R U P A 1
O3A O 0.6770(17) 0.808(3) 0.3603(11) 0.092(3) Uani 0.409(17) 1 d D . P A 2
C45A C 0.7315(14) 0.753(2) 0.3267(9) 0.095(2) Uani 0.409(17) 1 d D . P A 2
H45C H 0.701032 0.771030 0.297160 0.114 Uiso 0.409(17) 1 calc R U P A 2
H45D H 0.723030 0.683003 0.330926 0.114 Uiso 0.409(17) 1 calc R U P A 2
C46A C 0.8545(14) 0.7850(18) 0.3343(9) 0.110(3) Uani 0.409(17) 1 d D . P A 2
H46C H 0.899376 0.731925 0.348056 0.132 Uiso 0.409(17) 1 calc R U P A 2
H46D H 0.886237 0.800891 0.306230 0.132 Uiso 0.409(17) 1 calc R U P A 2
C47A C 0.8594(15) 0.8697(17) 0.3627(7) 0.110(3) Uani 0.409(17) 1 d D . P A 2
H47C H 0.917975 0.861103 0.386526 0.132 Uiso 0.409(17) 1 calc R U P A 2
H47D H 0.877471 0.928128 0.345972 0.132 Uiso 0.409(17) 1 calc R U P A 2
C48A C 0.7506(16) 0.8787(14) 0.3799(6) 0.095(2) Uani 0.409(17) 1 d D . P A 2
H48C H 0.756777 0.869309 0.411758 0.114 Uiso 0.409(17) 1 calc R U P A 2
H48D H 0.720193 0.944152 0.373797 0.114 Uiso 0.409(17) 1 calc R U P A 2
O1 O 0.1259(3) 0.7604(3) 0.29856(12) 0.1117(12) Uani 0.818(5) 1 d D . P B 3
O2 O 0.2622(3) 0.7237(2) 0.25934(13) 0.1117(12) Uani 0.818(5) 1 d D . P B 3
N1 N 0.2266(3) 0.74946(13) 0.29403(10) 0.0704(13) Uani 0.818(5) 1 d D . P B 3
O1A O 0.2082(14) 0.7582(2) 0.3050(3) 0.1117(12) Uani 0.182(5) 1 d D . P B 4
O2A O 0.3139(12) 0.7163(3) 0.2543(4) 0.1117(12) Uani 0.182(5) 1 d D . P B 4
N1A N 0.2079(10) 0.7310(2) 0.2637(3) 0.0704(13) Uani 0.182(5) 1 d D . P B 4
 
loop_
 _atom_site_aniso_label
 _atom_site_aniso_U_11
 _atom_site_aniso_U_22
 _atom_site_aniso_U_33
 _atom_site_aniso_U_23
 _atom_site_aniso_U_13
 _atom_site_aniso_U_12
Pd1 0.0537(2) 0.0495(3) 0.0470(2) 0.00115(17) 0.00037(16) -0.00241(19)
N2 0.072(2) 0.056(2) 0.0538(18) 0.0040(16) 0.0016(15) 0.0013(17)
N3 0.052(2) 0.0498(17) 0.0435(18) -0.0022(13) 0.0021(15) -0.0036(16)
N4 0.054(2) 0.0503(19) 0.0516(19) -0.0015(14) 0.0028(14) -0.0033(16)
C1 0.088(3) 0.053(3) 0.061(2) 0.0006(19) -0.006(2) -0.007(2)
C2 0.083(4) 0.049(2) 0.058(2) -0.0019(17) -0.004(2) -0.001(2)
C3 0.060(3) 0.055(2) 0.045(2) 0.0043(15) 0.0002(19) 0.002(2)
C4 0.053(3) 0.055(2) 0.052(2) 0.0022(17) 0.0035(17) 0.000(2)
C5 0.077(3) 0.063(2) 0.070(3) 0.001(2) 0.005(2) 0.007(2)
C6 0.116(4) 0.066(3) 0.106(4) 0.003(3) 0.000(3) 0.021(3)
C7 0.112(5) 0.097(4) 0.152(5) -0.036(4) -0.012(4) 0.036(4)
C8 0.169(8) 0.096(4) 0.271(10) -0.054(5) -0.051(7) 0.048(4)
C9 0.070(3) 0.069(3) 0.058(2) 0.013(2) -0.002(2) -0.005(2)
C10 0.075(3) 0.080(3) 0.065(2) 0.012(2) 0.006(2) -0.002(2)
C11 0.108(5) 0.109(4) 0.069(3) 0.013(3) 0.021(3) -0.003(3)
C12 0.117(5) 0.200(7) 0.100(4) -0.009(5) 0.038(4) -0.002(4)
C13 0.054(2) 0.056(3) 0.069(3) 0.004(2) 0.005(2) -0.007(2)
C14 0.067(3) 0.063(3) 0.079(3) 0.011(2) 0.015(3) -0.006(2)
C15 0.066(3) 0.072(3) 0.102(4) 0.001(3) 0.023(3) -0.011(2)
C16 0.087(4) 0.083(3) 0.113(4) 0.012(3) 0.035(3) -0.012(3)
C17 0.075(3) 0.052(3) 0.064(3) -0.0085(19) 0.004(2) -0.001(2)
C18 0.085(4) 0.086(3) 0.060(3) -0.008(2) 0.011(2) 0.003(3)
C19 0.137(6) 0.119(5) 0.111(5) -0.042(3) 0.044(4) 0.004(4)
C20 0.162(7) 0.165(7) 0.143(6) -0.030(5) 0.071(5) 0.022(5)
C21 0.047(3) 0.0496(19) 0.056(2) 0.0046(15) -0.0050(19) -0.0005(18)
C22 0.063(3) 0.061(2) 0.071(3) 0.011(2) 0.008(2) -0.005(2)
C23 0.079(4) 0.060(2) 0.119(4) 0.025(2) 0.012(3) -0.010(3)
C24 0.068(4) 0.052(3) 0.129(4) 0.010(2) -0.012(3) -0.008(3)
C25 0.074(4) 0.045(2) 0.097(3) -0.003(2) -0.018(3) 0.005(2)
C26 0.074(3) 0.048(2) 0.059(2) 0.0032(18) 0.000(2) 0.000(2)
C27 0.056(3) 0.051(2) 0.060(2) 0.0024(18) 0.0156(17) 0.0064(18)
C28 0.068(3) 0.059(3) 0.074(3) -0.004(2) 0.001(2) 0.014(2)
C29 0.081(4) 0.077(3) 0.096(4) -0.003(3) -0.016(3) 0.017(3)
C30 0.070(4) 0.076(3) 0.117(4) 0.016(3) -0.002(3) 0.020(3)
C31 0.070(4) 0.066(3) 0.134(4) 0.013(3) 0.004(3) 0.011(2)
C32 0.065(3) 0.052(2) 0.116(4) -0.003(2) 0.002(3) 0.005(2)
C33 0.058(2) 0.040(2) 0.051(2) -0.0018(18) 0.0000(18) -0.0014(17)
C34 0.063(2) 0.045(2) 0.055(3) 0.0041(18) 0.003(2) 0.001(2)
C35 0.067(3) 0.066(3) 0.069(3) 0.010(2) 0.007(2) -0.008(2)
C36 0.063(3) 0.066(3) 0.089(4) 0.000(2) 0.011(3) -0.006(2)
C37 0.059(3) 0.058(3) 0.124(4) 0.008(3) 0.002(3) 0.003(2)
C38 0.063(2) 0.052(3) 0.099(4) 0.015(2) 0.003(3) 0.005(2)
C39 0.088(3) 0.057(3) 0.058(2) -0.004(2) 0.0099(18) -0.006(3)
C40 0.103(4) 0.069(3) 0.063(2) 0.006(3) -0.003(2) -0.025(3)
C41 0.157(5) 0.076(4) 0.063(2) 0.007(3) 0.000(3) -0.035(4)
C42 0.185(6) 0.101(5) 0.065(4) -0.009(3) 0.019(3) -0.023(4)
C43 0.168(6) 0.168(7) 0.079(3) -0.031(4) 0.030(3) 0.027(5)
C44 0.116(4) 0.144(5) 0.073(3) -0.020(3) 0.022(3) 0.026(4)
B1 0.062(2) 0.051(2) 0.056(2) 0.0018(18) 0.0066(19) -0.0013(19)
O3 0.078(3) 0.098(4) 0.100(5) -0.011(4) 0.012(3) -0.005(3)
C45 0.089(3) 0.097(5) 0.098(3) -0.012(4) 0.008(2) -0.002(2)
C46 0.086(3) 0.110(8) 0.134(5) -0.007(5) 0.015(3) -0.001(3)
C47 0.086(3) 0.110(8) 0.134(5) -0.007(5) 0.015(3) -0.001(3)
C48 0.089(3) 0.097(5) 0.098(3) -0.012(4) 0.008(2) -0.002(2)
O3A 0.078(3) 0.098(4) 0.100(5) -0.011(4) 0.012(3) -0.005(3)
C45A 0.089(3) 0.097(5) 0.098(3) -0.012(4) 0.008(2) -0.002(2)
C46A 0.086(3) 0.110(8) 0.134(5) -0.007(5) 0.015(3) -0.001(3)
C47A 0.086(3) 0.110(8) 0.134(5) -0.007(5) 0.015(3) -0.001(3)
C48A 0.089(3) 0.097(5) 0.098(3) -0.012(4) 0.008(2) -0.002(2)
O1 0.075(3) 0.182(3) 0.0767(17) -0.0244(17) -0.0075(18) 0.004(2)
O2 0.075(3) 0.182(3) 0.0767(17) -0.0244(17) -0.0075(18) 0.004(2)
N1 0.074(3) 0.071(3) 0.065(2) 0.007(2) -0.005(2) -0.004(2)
O1A 0.075(3) 0.182(3) 0.0767(17) -0.0244(17) -0.0075(18) 0.004(2)
O2A 0.075(3) 0.182(3) 0.0767(17) -0.0244(17) -0.0075(18) 0.004(2)
N1A 0.074(3) 0.071(3) 0.065(2) 0.007(2) -0.005(2) -0.004(2)
 
_geom_special_details
;
 All esds (except the esd in the dihedral angle between two l.s. planes)
 are estimated using the full covariance matrix.  The cell esds are taken
 into account individually in the estimation of esds in distances, angles
 and torsion angles; correlations between esds in cell parameters are only
 used when they are defined by crystal symmetry.  An approximate (isotropic)
 treatment of cell esds is used for estimating esds involving l.s. planes.
;
 
loop_
 _geom_bond_atom_site_label_1
 _geom_bond_atom_site_label_2
 _geom_bond_distance
 _geom_bond_site_symmetry_2
 _geom_bond_publ_flag
Pd1 O1A 1.942(16) . ?
Pd1 N3 2.015(3) . ?
Pd1 N1 2.038(3) . ?
Pd1 N2 2.083(3) . ?
Pd1 N4 2.095(3) . ?
N2 C9 1.498(5) . ?
N2 C1 1.512(5) . ?
N2 C5 1.523(5) . ?
N3 C3 1.489(5) . ?
N3 C2 1.490(5) . ?
N3 H3 0.9800 . ?
N4 C17 1.493(5) . ?
N4 C4 1.504(5) . ?
N4 C13 1.508(5) . ?
C1 C2 1.505(5) . ?
C1 H1A 0.9700 . ?
C1 H1B 0.9700 . ?
C2 H2A 0.9700 . ?
C2 H2B 0.9700 . ?
C3 C4 1.502(5) . ?
C3 H3A 0.9700 . ?
C3 H3B 0.9700 . ?
C4 H4A 0.9700 . ?
C4 H4B 0.9700 . ?
C5 C6 1.511(6) . ?
C5 H5A 0.9700 . ?
C5 H5B 0.9700 . ?
C6 C7 1.527(7) . ?
C6 H6A 0.9700 . ?
C6 H6B 0.9700 . ?
C7 C8 1.490(8) . ?
C7 H7A 0.9700 . ?
C7 H7B 0.9700 . ?
C8 H8A 0.9600 . ?
C8 H8B 0.9600 . ?
C8 H8C 0.9600 . ?
C9 C10 1.498(6) . ?
C9 H9A 0.9700 . ?
C9 H9B 0.9700 . ?
C10 C11 1.517(6) . ?
C10 H10A 0.9700 . ?
C10 H10B 0.9700 . ?
C11 C12 1.487(7) . ?
C11 H11A 0.9700 . ?
C11 H11B 0.9700 . ?
C12 H12A 0.9600 . ?
C12 H12B 0.9600 . ?
C12 H12C 0.9600 . ?
C13 C14 1.505(5) . ?
C13 H13A 0.9700 . ?
C13 H13B 0.9700 . ?
C14 C15 1.499(6) . ?
C14 H14A 0.9700 . ?
C14 H14B 0.9700 . ?
C15 C16 1.511(6) . ?
C15 H15A 0.9700 . ?
C15 H15B 0.9700 . ?
C16 H16A 0.9600 . ?
C16 H16B 0.9600 . ?
C16 H16C 0.9600 . ?
C17 C18 1.488(6) . ?
C17 H17A 0.9700 . ?
C17 H17B 0.9700 . ?
C18 C19 1.545(6) . ?
C18 H18A 0.9700 . ?
C18 H18B 0.9700 . ?
C19 C20 1.416(8) . ?
C19 H19A 0.9700 . ?
C19 H19B 0.9700 . ?
C20 H20A 0.9600 . ?
C20 H20B 0.9600 . ?
C20 H20C 0.9600 . ?
C21 C26 1.395(5) . ?
C21 C22 1.401(5) . ?
C21 B1 1.629(6) . ?
C22 C23 1.367(6) . ?
C22 H22 0.9300 . ?
C23 C24 1.377(7) . ?
C23 H23 0.9300 . ?
C24 C25 1.380(6) . ?
C24 H24 0.9300 . ?
C25 C26 1.377(5) . ?
C25 H25 0.9300 . ?
C26 H26 0.9300 . ?
C27 C28 1.395(6) . ?
C27 C32 1.397(5) . ?
C27 B1 1.650(7) . ?
C28 C29 1.394(6) . ?
C28 H28 0.9300 . ?
C29 C30 1.352(6) . ?
C29 H29 0.9300 . ?
C30 C31 1.365(7) . ?
C30 H30 0.9300 . ?
C31 C32 1.380(6) . ?
C31 H31 0.9300 . ?
C32 H32 0.9300 . ?
C33 C34 1.381(5) . ?
C33 C38 1.395(6) . ?
C33 B1 1.648(7) . ?
C34 C35 1.377(6) . ?
C34 H34 0.9300 . ?
C35 C36 1.375(6) . ?
C35 H35 0.9300 . ?
C36 C37 1.371(6) . ?
C36 H36 0.9300 . ?
C37 C38 1.380(6) . ?
C37 H37 0.9300 . ?
C38 H38 0.9300 . ?
C39 C40 1.376(6) . ?
C39 C44 1.382(7) . ?
C39 B1 1.678(7) . ?
C40 C41 1.393(6) . ?
C40 H40 0.9300 . ?
C41 C42 1.363(8) . ?
C41 H41 0.9300 . ?
C42 C43 1.381(8) . ?
C42 H42 0.9300 . ?
C43 C44 1.393(7) . ?
C43 H43 0.9300 . ?
C44 H44 0.9300 . ?
O3 C45 1.432(13) . ?
O3 C48 1.433(11) . ?
C45 C46 1.491(14) . ?
C45 H45A 0.9700 . ?
C45 H45B 0.9700 . ?
C46 C47 1.446(11) . ?
C46 H46A 0.9700 . ?
C46 H46B 0.9700 . ?
C47 C48 1.418(10) . ?
C47 H47A 0.9700 . ?
C47 H47B 0.9700 . ?
C48 H48A 0.9700 . ?
C48 H48B 0.9700 . ?
O3A C48A 1.393(16) . ?
O3A C45A 1.438(14) . ?
C45A C46A 1.503(15) . ?
C45A H45C 0.9700 . ?
C45A H45D 0.9700 . ?
C46A C47A 1.432(13) . ?
C46A H46C 0.9700 . ?
C46A H46D 0.9700 . ?
C47A C48A 1.406(13) . ?
C47A H47C 0.9700 . ?
C47A H47D 0.9700 . ?
C48A H48C 0.9700 . ?
C48A H48D 0.9700 . ?
O1 N1 1.2005(10) . ?
O2 N1 1.2014(10) . ?
O1A N1A 1.3002(10) . ?
O2A N1A 1.3003(10) . ?
 
loop_
 _geom_angle_atom_site_label_1
 _geom_angle_atom_site_label_2
 _geom_angle_atom_site_label_3
 _geom_angle
 _geom_angle_site_symmetry_1
 _geom_angle_site_symmetry_3
 _geom_angle_publ_flag
O1A Pd1 N3 169.5(3) . . ?
N3 Pd1 N1 178.45(14) . . ?
O1A Pd1 N2 93.97(12) . . ?
N3 Pd1 N2 85.21(13) . . ?
N1 Pd1 N2 95.62(11) . . ?
O1A Pd1 N4 93.84(11) . . ?
N3 Pd1 N4 85.07(12) . . ?
N1 Pd1 N4 94.33(10) . . ?
N2 Pd1 N4 166.35(12) . . ?
C9 N2 C1 110.2(3) . . ?
C9 N2 C5 109.4(3) . . ?
C1 N2 C5 110.4(3) . . ?
C9 N2 Pd1 115.2(3) . . ?
C1 N2 Pd1 106.0(2) . . ?
C5 N2 Pd1 105.5(3) . . ?
C3 N3 C2 116.7(3) . . ?
C3 N3 Pd1 107.8(2) . . ?
C2 N3 Pd1 107.4(2) . . ?
C3 N3 H3 108.2 . . ?
C2 N3 H3 108.2 . . ?
Pd1 N3 H3 108.2 . . ?
C17 N4 C4 109.9(3) . . ?
C17 N4 C13 110.3(3) . . ?
C4 N4 C13 110.9(3) . . ?
C17 N4 Pd1 115.5(3) . . ?
C4 N4 Pd1 105.7(2) . . ?
C13 N4 Pd1 104.5(2) . . ?
C2 C1 N2 109.5(4) . . ?
C2 C1 H1A 109.8 . . ?
N2 C1 H1A 109.8 . . ?
C2 C1 H1B 109.8 . . ?
N2 C1 H1B 109.8 . . ?
H1A C1 H1B 108.2 . . ?
N3 C2 C1 106.9(3) . . ?
N3 C2 H2A 110.3 . . ?
C1 C2 H2A 110.3 . . ?
N3 C2 H2B 110.3 . . ?
C1 C2 H2B 110.3 . . ?
H2A C2 H2B 108.6 . . ?
N3 C3 C4 106.7(3) . . ?
N3 C3 H3A 110.4 . . ?
C4 C3 H3A 110.4 . . ?
N3 C3 H3B 110.4 . . ?
C4 C3 H3B 110.4 . . ?
H3A C3 H3B 108.6 . . ?
C3 C4 N4 111.0(3) . . ?
C3 C4 H4A 109.4 . . ?
N4 C4 H4A 109.4 . . ?
C3 C4 H4B 109.4 . . ?
N4 C4 H4B 109.4 . . ?
H4A C4 H4B 108.0 . . ?
C6 C5 N2 117.3(4) . . ?
C6 C5 H5A 108.0 . . ?
N2 C5 H5A 108.0 . . ?
C6 C5 H5B 108.0 . . ?
N2 C5 H5B 108.0 . . ?
H5A C5 H5B 107.2 . . ?
C5 C6 C7 111.0(5) . . ?
C5 C6 H6A 109.4 . . ?
C7 C6 H6A 109.4 . . ?
C5 C6 H6B 109.4 . . ?
C7 C6 H6B 109.4 . . ?
H6A C6 H6B 108.0 . . ?
C8 C7 C6 111.2(6) . . ?
C8 C7 H7A 109.4 . . ?
C6 C7 H7A 109.4 . . ?
C8 C7 H7B 109.4 . . ?
C6 C7 H7B 109.4 . . ?
H7A C7 H7B 108.0 . . ?
C7 C8 H8A 109.5 . . ?
C7 C8 H8B 109.5 . . ?
H8A C8 H8B 109.5 . . ?
C7 C8 H8C 109.5 . . ?
H8A C8 H8C 109.5 . . ?
H8B C8 H8C 109.5 . . ?
C10 C9 N2 115.2(4) . . ?
C10 C9 H9A 108.5 . . ?
N2 C9 H9A 108.5 . . ?
C10 C9 H9B 108.5 . . ?
N2 C9 H9B 108.5 . . ?
H9A C9 H9B 107.5 . . ?
C9 C10 C11 111.6(4) . . ?
C9 C10 H10A 109.3 . . ?
C11 C10 H10A 109.3 . . ?
C9 C10 H10B 109.3 . . ?
C11 C10 H10B 109.3 . . ?
H10A C10 H10B 108.0 . . ?
C12 C11 C10 113.6(5) . . ?
C12 C11 H11A 108.8 . . ?
C10 C11 H11A 108.8 . . ?
C12 C11 H11B 108.8 . . ?
C10 C11 H11B 108.8 . . ?
H11A C11 H11B 107.7 . . ?
C11 C12 H12A 109.5 . . ?
C11 C12 H12B 109.5 . . ?
H12A C12 H12B 109.5 . . ?
C11 C12 H12C 109.5 . . ?
H12A C12 H12C 109.5 . . ?
H12B C12 H12C 109.5 . . ?
C14 C13 N4 117.7(3) . . ?
C14 C13 H13A 107.9 . . ?
N4 C13 H13A 107.9 . . ?
C14 C13 H13B 107.9 . . ?
N4 C13 H13B 107.9 . . ?
H13A C13 H13B 107.2 . . ?
C15 C14 C13 112.0(4) . . ?
C15 C14 H14A 109.2 . . ?
C13 C14 H14A 109.2 . . ?
C15 C14 H14B 109.2 . . ?
C13 C14 H14B 109.2 . . ?
H14A C14 H14B 107.9 . . ?
C14 C15 C16 115.1(4) . . ?
C14 C15 H15A 108.5 . . ?
C16 C15 H15A 108.5 . . ?
C14 C15 H15B 108.5 . . ?
C16 C15 H15B 108.5 . . ?
H15A C15 H15B 107.5 . . ?
C15 C16 H16A 109.5 . . ?
C15 C16 H16B 109.5 . . ?
H16A C16 H16B 109.5 . . ?
C15 C16 H16C 109.5 . . ?
H16A C16 H16C 109.5 . . ?
H16B C16 H16C 109.5 . . ?
C18 C17 N4 114.8(4) . . ?
C18 C17 H17A 108.6 . . ?
N4 C17 H17A 108.6 . . ?
C18 C17 H17B 108.6 . . ?
N4 C17 H17B 108.6 . . ?
H17A C17 H17B 107.5 . . ?
C17 C18 C19 110.8(4) . . ?
C17 C18 H18A 109.5 . . ?
C19 C18 H18A 109.5 . . ?
C17 C18 H18B 109.5 . . ?
C19 C18 H18B 109.5 . . ?
H18A C18 H18B 108.1 . . ?
C20 C19 C18 114.7(6) . . ?
C20 C19 H19A 108.6 . . ?
C18 C19 H19A 108.6 . . ?
C20 C19 H19B 108.6 . . ?
C18 C19 H19B 108.6 . . ?
H19A C19 H19B 107.6 . . ?
C19 C20 H20A 109.5 . . ?
C19 C20 H20B 109.5 . . ?
H20A C20 H20B 109.5 . . ?
C19 C20 H20C 109.5 . . ?
H20A C20 H20C 109.5 . . ?
H20B C20 H20C 109.5 . . ?
C26 C21 C22 114.6(4) . . ?
C26 C21 B1 121.6(4) . . ?
C22 C21 B1 123.8(4) . . ?
C23 C22 C21 123.0(5) . . ?
C23 C22 H22 118.5 . . ?
C21 C22 H22 118.5 . . ?
C22 C23 C24 120.6(5) . . ?
C22 C23 H23 119.7 . . ?
C24 C23 H23 119.7 . . ?
C23 C24 C25 118.5(5) . . ?
C23 C24 H24 120.7 . . ?
C25 C24 H24 120.7 . . ?
C26 C25 C24 120.1(5) . . ?
C26 C25 H25 120.0 . . ?
C24 C25 H25 120.0 . . ?
C25 C26 C21 123.1(4) . . ?
C25 C26 H26 118.4 . . ?
C21 C26 H26 118.4 . . ?
C28 C27 C32 113.3(4) . . ?
C28 C27 B1 124.1(4) . . ?
C32 C27 B1 122.5(4) . . ?
C29 C28 C27 123.4(5) . . ?
C29 C28 H28 118.3 . . ?
C27 C28 H28 118.3 . . ?
C30 C29 C28 120.1(5) . . ?
C30 C29 H29 119.9 . . ?
C28 C29 H29 119.9 . . ?
C29 C30 C31 119.4(5) . . ?
C29 C30 H30 120.3 . . ?
C31 C30 H30 120.3 . . ?
C30 C31 C32 119.9(5) . . ?
C30 C31 H31 120.0 . . ?
C32 C31 H31 120.0 . . ?
C31 C32 C27 123.8(5) . . ?
C31 C32 H32 118.1 . . ?
C27 C32 H32 118.1 . . ?
C34 C33 C38 114.5(4) . . ?
C34 C33 B1 124.3(4) . . ?
C38 C33 B1 121.1(4) . . ?
C35 C34 C33 123.1(4) . . ?
C35 C34 H34 118.4 . . ?
C33 C34 H34 118.4 . . ?
C36 C35 C34 121.1(5) . . ?
C36 C35 H35 119.5 . . ?
C34 C35 H35 119.5 . . ?
C37 C36 C35 117.5(5) . . ?
C37 C36 H36 121.3 . . ?
C35 C36 H36 121.3 . . ?
C36 C37 C38 120.9(5) . . ?
C36 C37 H37 119.6 . . ?
C38 C37 H37 119.6 . . ?
C37 C38 C33 122.9(4) . . ?
C37 C38 H38 118.5 . . ?
C33 C38 H38 118.5 . . ?
C40 C39 C44 116.1(5) . . ?
C40 C39 B1 121.8(5) . . ?
C44 C39 B1 122.0(5) . . ?
C39 C40 C41 122.9(6) . . ?
C39 C40 H40 118.6 . . ?
C41 C40 H40 118.6 . . ?
C42 C41 C40 119.1(7) . . ?
C42 C41 H41 120.5 . . ?
C40 C41 H41 120.5 . . ?
C41 C42 C43 120.6(7) . . ?
C41 C42 H42 119.7 . . ?
C43 C42 H42 119.7 . . ?
C42 C43 C44 118.6(7) . . ?
C42 C43 H43 120.7 . . ?
C44 C43 H43 120.7 . . ?
C39 C44 C43 122.8(6) . . ?
C39 C44 H44 118.6 . . ?
C43 C44 H44 118.6 . . ?
C21 B1 C33 111.1(4) . . ?
C21 B1 C27 108.5(4) . . ?
C33 B1 C27 110.2(3) . . ?
C21 B1 C39 109.3(3) . . ?
C33 B1 C39 108.2(4) . . ?
C27 B1 C39 109.5(4) . . ?
C45 O3 C48 105.6(8) . . ?
O3 C45 C46 105.1(14) . . ?
O3 C45 H45A 110.7 . . ?
C46 C45 H45A 110.7 . . ?
O3 C45 H45B 110.7 . . ?
C46 C45 H45B 110.7 . . ?
H45A C45 H45B 108.8 . . ?
C47 C46 C45 102.9(9) . . ?
C47 C46 H46A 111.2 . . ?
C45 C46 H46A 111.2 . . ?
C47 C46 H46B 111.2 . . ?
C45 C46 H46B 111.2 . . ?
H46A C46 H46B 109.1 . . ?
C48 C47 C46 108.7(9) . . ?
C48 C47 H47A 109.9 . . ?
C46 C47 H47A 109.9 . . ?
C48 C47 H47B 109.9 . . ?
C46 C47 H47B 109.9 . . ?
H47A C47 H47B 108.3 . . ?
C47 C48 O3 107.8(8) . . ?
C47 C48 H48A 110.1 . . ?
O3 C48 H48A 110.1 . . ?
C47 C48 H48B 110.1 . . ?
O3 C48 H48B 110.1 . . ?
H48A C48 H48B 108.5 . . ?
C48A O3A C45A 111.6(12) . . ?
O3A C45A C46A 101.6(11) . . ?
O3A C45A H45C 111.4 . . ?
C46A C45A H45C 111.4 . . ?
O3A C45A H45D 111.4 . . ?
C46A C45A H45D 111.4 . . ?
H45C C45A H45D 109.3 . . ?
C47A C46A C45A 109.0(12) . . ?
C47A C46A H46C 109.9 . . ?
C45A C46A H46C 109.9 . . ?
C47A C46A H46D 109.9 . . ?
C45A C46A H46D 109.9 . . ?
H46C C46A H46D 108.3 . . ?
C48A C47A C46A 106.6(12) . . ?
C48A C47A H47C 110.4 . . ?
C46A C47A H47C 110.4 . . ?
C48A C47A H47D 110.4 . . ?
C46A C47A H47D 110.4 . . ?
H47C C47A H47D 108.6 . . ?
O3A C48A C47A 109.4(12) . . ?
O3A C48A H48C 109.8 . . ?
C47A C48A H48C 109.8 . . ?
O3A C48A H48D 109.8 . . ?
C47A C48A H48D 109.8 . . ?
H48C C48A H48D 108.2 . . ?
O1 N1 O2 121.80(16) . . ?
O1 N1 Pd1 118.9(3) . . ?
O2 N1 Pd1 119.3(3) . . ?
N1A O1A Pd1 127.9(8) . . ?
O2A N1A O1A 107.70(12) . . ?
 
loop_
 _geom_torsion_atom_site_label_1
 _geom_torsion_atom_site_label_2
 _geom_torsion_atom_site_label_3
 _geom_torsion_atom_site_label_4
 _geom_torsion
 _geom_torsion_site_symmetry_1
 _geom_torsion_site_symmetry_2
 _geom_torsion_site_symmetry_3
 _geom_torsion_site_symmetry_4
 _geom_torsion_publ_flag
C9 N2 C1 C2 -160.6(4) . . . . ?
C5 N2 C1 C2 78.5(4) . . . . ?
Pd1 N2 C1 C2 -35.3(4) . . . . ?
C3 N3 C2 C1 -167.4(4) . . . . ?
Pd1 N3 C2 C1 -46.4(4) . . . . ?
N2 C1 C2 N3 55.0(5) . . . . ?
C2 N3 C3 C4 167.0(3) . . . . ?
Pd1 N3 C3 C4 46.0(4) . . . . ?
N3 C3 C4 N4 -53.5(4) . . . . ?
C17 N4 C4 C3 158.5(3) . . . . ?
C13 N4 C4 C3 -79.3(4) . . . . ?
Pd1 N4 C4 C3 33.3(4) . . . . ?
C9 N2 C5 C6 -56.8(5) . . . . ?
C1 N2 C5 C6 64.6(5) . . . . ?
Pd1 N2 C5 C6 178.7(3) . . . . ?
N2 C5 C6 C7 -178.1(4) . . . . ?
C5 C6 C7 C8 -173.4(5) . . . . ?
C1 N2 C9 C10 67.1(5) . . . . ?
C5 N2 C9 C10 -171.3(4) . . . . ?
Pd1 N2 C9 C10 -52.7(5) . . . . ?
N2 C9 C10 C11 172.1(4) . . . . ?
C9 C10 C11 C12 171.6(5) . . . . ?
C17 N4 C13 C14 57.2(5) . . . . ?
C4 N4 C13 C14 -64.8(5) . . . . ?
Pd1 N4 C13 C14 -178.2(3) . . . . ?
N4 C13 C14 C15 -179.0(4) . . . . ?
C13 C14 C15 C16 178.7(4) . . . . ?
C4 N4 C17 C18 -68.4(5) . . . . ?
C13 N4 C17 C18 169.1(4) . . . . ?
Pd1 N4 C17 C18 51.0(5) . . . . ?
N4 C17 C18 C19 -178.7(4) . . . . ?
C17 C18 C19 C20 -174.3(6) . . . . ?
C26 C21 C22 C23 2.3(6) . . . . ?
B1 C21 C22 C23 -174.2(4) . . . . ?
C21 C22 C23 C24 0.2(8) . . . . ?
C22 C23 C24 C25 -2.0(8) . . . . ?
C23 C24 C25 C26 1.2(7) . . . . ?
C24 C25 C26 C21 1.4(7) . . . . ?
C22 C21 C26 C25 -3.1(6) . . . . ?
B1 C21 C26 C25 173.5(4) . . . . ?
C32 C27 C28 C29 -1.9(7) . . . . ?
B1 C27 C28 C29 178.1(4) . . . . ?
C27 C28 C29 C30 0.3(8) . . . . ?
C28 C29 C30 C31 1.2(8) . . . . ?
C29 C30 C31 C32 -0.8(9) . . . . ?
C30 C31 C32 C27 -1.0(9) . . . . ?
C28 C27 C32 C31 2.3(7) . . . . ?
B1 C27 C32 C31 -177.7(5) . . . . ?
C38 C33 C34 C35 -0.1(6) . . . . ?
B1 C33 C34 C35 -177.5(4) . . . . ?
C33 C34 C35 C36 -0.1(7) . . . . ?
C34 C35 C36 C37 0.7(7) . . . . ?
C35 C36 C37 C38 -1.1(8) . . . . ?
C36 C37 C38 C33 1.0(8) . . . . ?
C34 C33 C38 C37 -0.4(7) . . . . ?
B1 C33 C38 C37 177.1(5) . . . . ?
C44 C39 C40 C41 -1.9(7) . . . . ?
B1 C39 C40 C41 175.1(4) . . . . ?
C39 C40 C41 C42 1.0(8) . . . . ?
C40 C41 C42 C43 -0.2(10) . . . . ?
C41 C42 C43 C44 0.3(10) . . . . ?
C40 C39 C44 C43 2.1(9) . . . . ?
B1 C39 C44 C43 -175.0(5) . . . . ?
C42 C43 C44 C39 -1.4(10) . . . . ?
C26 C21 B1 C33 44.9(5) . . . . ?
C22 C21 B1 C33 -138.8(4) . . . . ?
C26 C21 B1 C27 -76.3(5) . . . . ?
C22 C21 B1 C27 100.0(5) . . . . ?
C26 C21 B1 C39 164.3(4) . . . . ?
C22 C21 B1 C39 -19.4(6) . . . . ?
C34 C33 B1 C21 -148.5(4) . . . . ?
C38 C33 B1 C21 34.3(5) . . . . ?
C34 C33 B1 C27 -28.2(5) . . . . ?
C38 C33 B1 C27 154.6(4) . . . . ?
C34 C33 B1 C39 91.5(5) . . . . ?
C38 C33 B1 C39 -85.7(5) . . . . ?
C28 C27 B1 C21 13.7(6) . . . . ?
C32 C27 B1 C21 -166.3(4) . . . . ?
C28 C27 B1 C33 -108.1(5) . . . . ?
C32 C27 B1 C33 71.9(5) . . . . ?
C28 C27 B1 C39 132.9(4) . . . . ?
C32 C27 B1 C39 -47.1(6) . . . . ?
C40 C39 B1 C21 -82.6(5) . . . . ?
C44 C39 B1 C21 94.3(5) . . . . ?
C40 C39 B1 C33 38.5(5) . . . . ?
C44 C39 B1 C33 -144.6(5) . . . . ?
C40 C39 B1 C27 158.6(4) . . . . ?
C44 C39 B1 C27 -24.5(6) . . . . ?
C48 O3 C45 C46 30(3) . . . . ?
O3 C45 C46 C47 -30(2) . . . . ?
C45 C46 C47 C48 18.9(19) . . . . ?
C46 C47 C48 O3 -1(2) . . . . ?
C45 O3 C48 C47 -19(3) . . . . ?
C48A O3A C45A C46A 11(4) . . . . ?
O3A C45A C46A C47A -14(4) . . . . ?
C45A C46A C47A C48A 12(3) . . . . ?
C45A O3A C48A C47A -4(4) . . . . ?
C46A C47A C48A O3A -5(3) . . . . ?
Pd1 O1A N1A O2A 0.00(3) . . . . ?
 
_refine_diff_density_max    0.351
_refine_diff_density_min   -0.491
_refine_diff_density_rms    0.067

_shelx_res_file
;
TITL shelxt in P 1 21/n 1
    76_pdno2_tr_274k_100s_03_decay.res
    created by SHELXL-2018/3 at 09:40:29 on 31-Mar-2020
CELL 0.534 11.6717 13.5816 30.189 90 93.384 90
ZERR 4 0.000462 0.000488 0.001027 0 0.00318 0
LATT 1
SYMM 0.5-X,0.5+Y,0.5-Z
SFAC C H B N O Pd
DISP B 0 0 4.561
DISP C 0.001 0.001 6.94
DISP H -0 0 0.611
DISP N 0.003 0.002 10.693
DISP O 0.005 0.003 16.398
DISP Pd -2.504 0.615 1934.604
UNIT 192 292 4 16 12 4
DFIX 1.2 0.001 N1 O1 N1 O2
DFIX 1.3 0.001 O1A N1A N1A O2A
DANG 2.1 0.001 O1 O2 O1A O2A
FLAT 0.001 Pd1 O1 O2 N1 O1A O2A N1A
RIGU 0.001 0.002
EADP O3 O3A
EADP C45 C45A C48 C48A
EADP C46 C46A C47 C47A
EADP O1 O1A O2 O2A
EADP N1 N1A

L.S. 20
PLAN  5
SIZE 0.1 0.1 0.05
TEMP 1
BOND $H
list 4
CONF
fmap 2
acta
SHEL 999 0.8
OMIT 1 1 1
OMIT -1 0 5
REM <olex2.extras>
REM <HklSrc "%.\\76_PdNO2_TR_274K_100S_03_decay.hkl">
REM </olex2.extras>

WGHT    0.041300
FVAR       0.24147   0.59077   0.81833
PD1   6    0.339656    0.775306    0.346811    11.00000    0.05373    0.04948 =
         0.04698    0.00115    0.00037   -0.00241
N2    4    0.346169    0.927287    0.338019    11.00000    0.07231    0.05637 =
         0.05382    0.00402    0.00161    0.00131
N3    4    0.454443    0.798368    0.398247    11.00000    0.05171    0.04978 =
         0.04346   -0.00218    0.00214   -0.00361
AFIX  13
H3    2    0.531519    0.788018    0.387872    11.00000   -1.20000
AFIX   0
N4    4    0.330952    0.631571    0.371552    11.00000    0.05438    0.05027 =
         0.05158   -0.00155    0.00280   -0.00329
C1    1    0.441676    0.963800    0.369843    11.00000    0.08768    0.05277 =
         0.06113    0.00059   -0.00591   -0.00715
AFIX  23
H1A   2    0.514629    0.958359    0.356222    11.00000   -1.20000
H1B   2    0.429121    1.032536    0.376814    11.00000   -1.20000
AFIX   0
C2    1    0.444450    0.903397    0.411701    11.00000    0.08343    0.04883 =
         0.05794   -0.00194   -0.00437   -0.00053
AFIX  23
H2A   2    0.509526    0.922176    0.431358    11.00000   -1.20000
H2B   2    0.374747    0.913513    0.427080    11.00000   -1.20000
AFIX   0
C3    1    0.434037    0.723018    0.432739    11.00000    0.06034    0.05504 =
         0.04480    0.00426    0.00017    0.00215
AFIX  23
H3A   2    0.364958    0.738472    0.447693    11.00000   -1.20000
H3B   2    0.498228    0.720866    0.454642    11.00000   -1.20000
AFIX   0
C4    1    0.421198    0.625926    0.409127    11.00000    0.05330    0.05507 =
         0.05181    0.00224    0.00352    0.00018
AFIX  23
H4A   2    0.400207    0.575610    0.429964    11.00000   -1.20000
H4B   2    0.494006    0.607396    0.397625    11.00000   -1.20000
AFIX   0
C5    1    0.230748    0.965847    0.351459    11.00000    0.07704    0.06311 =
         0.06951    0.00061    0.00454    0.00720
AFIX  23
H5A   2    0.171149    0.934704    0.332578    11.00000   -1.20000
H5B   2    0.220384    0.944472    0.381618    11.00000   -1.20000
AFIX   0
C6    1    0.211763    1.075814    0.349394    11.00000    0.11566    0.06636 =
         0.10645    0.00329   -0.00010    0.02106
AFIX  23
H6A   2    0.217370    1.098339    0.319108    11.00000   -1.20000
H6B   2    0.271038    1.108638    0.367805    11.00000   -1.20000
AFIX   0
C7    1    0.094118    1.102963    0.365328    11.00000    0.11215    0.09685 =
         0.15192   -0.03594   -0.01153    0.03639
AFIX  23
H7A   2    0.035522    1.064252    0.349238    11.00000   -1.20000
H7B   2    0.091735    1.087340    0.396613    11.00000   -1.20000
AFIX   0
C8    1    0.069308    1.209705    0.358447    11.00000    0.16893    0.09553 =
         0.27098   -0.05408   -0.05051    0.04759
AFIX 137
H8A   2    0.030500    1.219186    0.329836    11.00000   -1.50000
H8B   2    0.140009    1.246001    0.359989    11.00000   -1.50000
H8C   2    0.021437    1.232676    0.381084    11.00000   -1.50000
AFIX   0
C9    1    0.365945    0.960521    0.291786    11.00000    0.06984    0.06923 =
         0.05788    0.01336   -0.00152   -0.00525
AFIX  23
H9A   2    0.298061    0.945297    0.272943    11.00000   -1.20000
H9B   2    0.375029    1.031515    0.291978    11.00000   -1.20000
AFIX   0
C10   1    0.467955    0.915750    0.271643    11.00000    0.07477    0.07985 =
         0.06464    0.01174    0.00622   -0.00156
AFIX  23
H10A  2    0.464782    0.844706    0.274629    11.00000   -1.20000
H10B  2    0.537500    0.938651    0.287577    11.00000   -1.20000
AFIX   0
C11   1    0.472085    0.942354    0.222965    11.00000    0.10849    0.10949 =
         0.06900    0.01324    0.02061   -0.00254
AFIX  23
H11A  2    0.407862    0.911304    0.206570    11.00000   -1.20000
H11B  2    0.463134    1.013047    0.219761    11.00000   -1.20000
AFIX   0
C12   1    0.580227    0.912037    0.203132    11.00000    0.11688    0.19979 =
         0.09999   -0.00873    0.03832   -0.00211
AFIX 137
H12A  2    0.578766    0.933319    0.172780    11.00000   -1.50000
H12B  2    0.587301    0.841654    0.204361    11.00000   -1.50000
H12C  2    0.644442    0.941562    0.219449    11.00000   -1.50000
AFIX   0
C13   1    0.212351    0.623978    0.388547    11.00000    0.05392    0.05593 =
         0.06859    0.00425    0.00459   -0.00677
AFIX  23
H13A  2    0.203882    0.676510    0.409876    11.00000   -1.20000
H13B  2    0.157240    0.636208    0.363843    11.00000   -1.20000
AFIX   0
C14   1    0.179989    0.528820    0.410070    11.00000    0.06691    0.06297 =
         0.07944    0.01052    0.01486   -0.00556
AFIX  23
H14A  2    0.187653    0.475239    0.389207    11.00000   -1.20000
H14B  2    0.232469    0.516440    0.435581    11.00000   -1.20000
AFIX   0
C15   1    0.059479    0.530824    0.424690    11.00000    0.06647    0.07240 =
         0.10171    0.00085    0.02345   -0.01144
AFIX  23
H15A  2    0.008023    0.545444    0.399128    11.00000   -1.20000
H15B  2    0.053039    0.584152    0.445771    11.00000   -1.20000
AFIX   0
C16   1    0.019817    0.436836    0.445758    11.00000    0.08738    0.08298 =
         0.11327    0.01234    0.03455   -0.01233
AFIX 137
H16A  2    0.020762    0.384163    0.424576    11.00000   -1.50000
H16B  2   -0.056792    0.445490    0.455048    11.00000   -1.50000
H16C  2    0.070283    0.421140    0.471034    11.00000   -1.50000
AFIX   0
C17   1    0.349390    0.551552    0.338805    11.00000    0.07496    0.05249 =
         0.06351   -0.00847    0.00379   -0.00114
AFIX  23
H17A  2    0.353509    0.489157    0.354452    11.00000   -1.20000
H17B  2    0.283254    0.548992    0.317814    11.00000   -1.20000
AFIX   0
C18   1    0.454498    0.562645    0.313643    11.00000    0.08508    0.08622 =
         0.06038   -0.00819    0.01058    0.00307
AFIX  23
H18A  2    0.521657    0.562847    0.334164    11.00000   -1.20000
H18B  2    0.451848    0.625041    0.297982    11.00000   -1.20000
AFIX   0
C19   1    0.464213    0.477681    0.280023    11.00000    0.13746    0.11910 =
         0.11116   -0.04227    0.04411    0.00356
AFIX  23
H19A  2    0.457840    0.415662    0.295621    11.00000   -1.20000
H19B  2    0.399977    0.481829    0.258203    11.00000   -1.20000
AFIX   0
C20   1    0.567290    0.476994    0.257509    11.00000    0.16152    0.16465 =
         0.14349   -0.03016    0.07081    0.02159
AFIX 137
H20A  2    0.566289    0.422617    0.237174    11.00000   -1.50000
H20B  2    0.631518    0.470399    0.278671    11.00000   -1.50000
H20C  2    0.573929    0.537500    0.241423    11.00000   -1.50000
AFIX   0

C21   1    0.656899    0.373704    0.427230    11.00000    0.04677    0.04956 =
         0.05628    0.00456   -0.00497   -0.00048
C22   1    0.709808    0.424099    0.393482    11.00000    0.06335    0.06052 =
         0.07137    0.01117    0.00819   -0.00537
AFIX  43
H22   2    0.726389    0.389630    0.368023    11.00000   -1.20000
AFIX   0
C23   1    0.738174    0.521643    0.396273    11.00000    0.07893    0.05968 =
         0.11874    0.02506    0.01245   -0.00960
AFIX  43
H23   2    0.773045    0.551786    0.372903    11.00000   -1.20000
AFIX   0
C24   1    0.715619    0.575710    0.433350    11.00000    0.06842    0.05185 =
         0.12934    0.01016   -0.01160   -0.00771
AFIX  43
H24   2    0.736989    0.641558    0.435685    11.00000   -1.20000
AFIX   0
C25   1    0.660600    0.530013    0.466966    11.00000    0.07404    0.04549 =
         0.09668   -0.00267   -0.01752    0.00519
AFIX  43
H25   2    0.643223    0.565466    0.492057    11.00000   -1.20000
AFIX   0
C26   1    0.631406    0.432003    0.463400    11.00000    0.07446    0.04764 =
         0.05890    0.00318   -0.00045    0.00032
AFIX  43
H26   2    0.592843    0.403284    0.486196    11.00000   -1.20000
AFIX   0
C27   1    0.733694    0.201176    0.458464    11.00000    0.05643    0.05149 =
         0.05973    0.00242    0.01557    0.00637
C28   1    0.808788    0.250749    0.488423    11.00000    0.06786    0.05867 =
         0.07373   -0.00421    0.00079    0.01408
AFIX  43
H28   2    0.803503    0.318961    0.490070    11.00000   -1.20000
AFIX   0
C29   1    0.891331    0.203297    0.516015    11.00000    0.08056    0.07700 =
         0.09554   -0.00321   -0.01576    0.01657
AFIX  43
H29   2    0.939127    0.239825    0.535509    11.00000   -1.20000
AFIX   0
C30   1    0.902033    0.104261    0.514487    11.00000    0.07022    0.07588 =
         0.11715    0.01565   -0.00215    0.01964
AFIX  43
H30   2    0.956073    0.072285    0.533243    11.00000   -1.20000
AFIX   0
C31   1    0.832811    0.051637    0.485171    11.00000    0.06969    0.06552 =
         0.13370    0.01263    0.00401    0.01077
AFIX  43
H31   2    0.840204   -0.016434    0.483604    11.00000   -1.20000
AFIX   0
C32   1    0.751818    0.099534    0.457849    11.00000    0.06544    0.05200 =
         0.11623   -0.00333    0.00226    0.00453
AFIX  43
H32   2    0.706674    0.061939    0.437862    11.00000   -1.20000
AFIX   0
C33   1    0.505279    0.230275    0.444311    11.00000    0.05799    0.04048 =
         0.05057   -0.00182    0.00000   -0.00145
C34   1    0.479100    0.145411    0.466775    11.00000    0.06323    0.04489 =
         0.05492    0.00410    0.00334    0.00068
AFIX  43
H34   2    0.537490    0.100257    0.473446    11.00000   -1.20000
AFIX   0
C35   1    0.370611    0.124448    0.479775    11.00000    0.06691    0.06558 =
         0.06884    0.00979    0.00719   -0.00816
AFIX  43
H35   2    0.357842    0.066068    0.494810    11.00000   -1.20000
AFIX   0
C36   1    0.280847    0.188441    0.470885    11.00000    0.06314    0.06623 =
         0.08931   -0.00038    0.01070   -0.00550
AFIX  43
H36   2    0.207685    0.174785    0.479889    11.00000   -1.20000
AFIX   0
C37   1    0.303310    0.273111    0.448249    11.00000    0.05899    0.05800 =
         0.12368    0.00841    0.00192    0.00321
AFIX  43
H37   2    0.244142    0.317341    0.441278    11.00000   -1.20000
AFIX   0
C38   1    0.412532    0.293587    0.435671    11.00000    0.06335    0.05230 =
         0.09933    0.01494    0.00337    0.00450
AFIX  43
H38   2    0.424869    0.352217    0.420767    11.00000   -1.20000
AFIX   0
C39   1    0.637345    0.213586    0.374463    11.00000    0.08776    0.05702 =
         0.05818   -0.00436    0.00989   -0.00588
C40   1    0.544223    0.220316    0.344466    11.00000    0.10304    0.06923 =
         0.06346    0.00621   -0.00253   -0.02450
AFIX  43
H40   2    0.475464    0.244367    0.354196    11.00000   -1.20000
AFIX   0
C41   1    0.548470    0.192676    0.300170    11.00000    0.15744    0.07574 =
         0.06288    0.00724    0.00015   -0.03501
AFIX  43
H41   2    0.484089    0.199221    0.280731    11.00000   -1.20000
AFIX   0
C42   1    0.648307    0.155894    0.285701    11.00000    0.18503    0.10126 =
         0.06511   -0.00904    0.01895   -0.02324
AFIX  43
H42   2    0.651910    0.137072    0.256196    11.00000   -1.20000
AFIX   0
C43   1    0.744121    0.146332    0.314450    11.00000    0.16780    0.16773 =
         0.07932   -0.03097    0.03023    0.02741
AFIX  43
H43   2    0.812427    0.121586    0.304603    11.00000   -1.20000
AFIX   0
C44   1    0.736254    0.174560    0.358530    11.00000    0.11571    0.14448 =
         0.07314   -0.02005    0.02240    0.02584
AFIX  43
H44   2    0.800260    0.166819    0.378064    11.00000   -1.20000
AFIX   0
B1    3    0.632847    0.255542    0.426596    11.00000    0.06242    0.05105 =
         0.05596    0.00181    0.00661   -0.00132

PART 1
O3    5    0.688429    0.802948    0.366013    21.00000    0.07805    0.09809 =
         0.10010   -0.01087    0.01240   -0.00486
C45   1    0.735738    0.775831    0.325056    21.00000    0.08949    0.09722 =
         0.09835   -0.01249    0.00832   -0.00174
AFIX  23
H45A  2    0.729194    0.829681    0.303952    21.00000   -1.20000
H45B  2    0.696434    0.718764    0.312194    21.00000   -1.20000
AFIX   0
C46   1    0.858597    0.752759    0.336936    21.00000    0.08608    0.11028 =
         0.13386   -0.00694    0.01476   -0.00054
AFIX  23
H46A  2    0.868517    0.684014    0.344987    21.00000   -1.20000
H46B  2    0.906394    0.767846    0.312609    21.00000   -1.20000
AFIX   0
C47   1    0.885264    0.816396    0.374551    21.00000    0.08608    0.11028 =
         0.13386   -0.00694    0.01476   -0.00054
AFIX  23
H47A  2    0.932606    0.781490    0.396890    21.00000   -1.20000
H47B  2    0.927423    0.873614    0.365265    21.00000   -1.20000
AFIX   0
C48   1    0.781145    0.846318    0.392434    21.00000    0.08949    0.09722 =
         0.09835   -0.01249    0.00832   -0.00174
AFIX  23
H48A  2    0.774786    0.917521    0.391784    21.00000   -1.20000
H48B  2    0.779122    0.824583    0.422984    21.00000   -1.20000
AFIX   0
SAME 0.02 0.04 O3 > C48
PART 0
PART 2
O3A   5    0.676975    0.808374    0.360271   -21.00000    0.07805    0.09809 =
         0.10010   -0.01087    0.01240   -0.00486
C45A  1    0.731520    0.753361    0.326678   -21.00000    0.08949    0.09722 =
         0.09835   -0.01249    0.00832   -0.00174
AFIX  23
H45C  2    0.701032    0.771030    0.297160   -21.00000   -1.20000
H45D  2    0.723030    0.683003    0.330926   -21.00000   -1.20000
AFIX   0
C46A  1    0.854465    0.785026    0.334333   -21.00000    0.08608    0.11028 =
         0.13386   -0.00694    0.01476   -0.00054
AFIX  23
H46C  2    0.899376    0.731925    0.348056   -21.00000   -1.20000
H46D  2    0.886237    0.800891    0.306230   -21.00000   -1.20000
AFIX   0
C47A  1    0.859440    0.869691    0.362671   -21.00000    0.08608    0.11028 =
         0.13386   -0.00694    0.01476   -0.00054
AFIX  23
H47C  2    0.917975    0.861103    0.386526   -21.00000   -1.20000
H47D  2    0.877471    0.928128    0.345972   -21.00000   -1.20000
AFIX   0
C48A  1    0.750579    0.878737    0.379857   -21.00000    0.08949    0.09722 =
         0.09835   -0.01249    0.00832   -0.00174
AFIX  23
H48C  2    0.756777    0.869309    0.411758   -21.00000   -1.20000
H48D  2    0.720193    0.944152    0.373797   -21.00000   -1.20000
AFIX   0

PART 0
PART 3
O1    5    0.125914    0.760446    0.298557    31.00000    0.07473    0.18217 =
         0.07672   -0.02435   -0.00747    0.00376
O2    5    0.262244    0.723741    0.259342    31.00000    0.07473    0.18217 =
         0.07672   -0.02435   -0.00747    0.00376
N1    4    0.226606    0.749461    0.294032    31.00000    0.07417    0.07098 =
         0.06506    0.00700   -0.00505   -0.00414
PART 0
PART 4
O1A   5    0.208188    0.758182    0.305030   -31.00000    0.07473    0.18217 =
         0.07672   -0.02435   -0.00747    0.00376
O2A   5    0.313885    0.716340    0.254342   -31.00000    0.07473    0.18217 =
         0.07672   -0.02435   -0.00747    0.00376
N1A   4    0.207926    0.730955    0.263735   -31.00000    0.07417    0.07098 =
         0.06506    0.00700   -0.00505   -0.00414
HKLF 4


REM  shelxt in P 1 21/n 1
REM wR2 = 0.1424, GooF = S = 0.895, Restrained GooF = 0.894 for all data
REM R1 = 0.0611 for 4663 Fo > 4sig(Fo) and 0.1314 for all 9735 data
REM 526 parameters refined using 490 restraints

END

WGHT      0.0411      0.0000

REM Highest difference peak  0.351,  deepest hole -0.491,  1-sigma level  0.067
Q1    1   0.3395  0.6753  0.3471  11.00000  0.05    0.35
Q2    1   0.8102  0.8550  0.3134  11.00000  0.05    0.31
Q3    1   0.2222  0.6736  0.2792  11.00000  0.05    0.30
Q4    1   0.4737  0.7234  0.4592  11.00000  0.05    0.30
Q5    1   0.2326  0.7844  0.2490  11.00000  0.05    0.30
;
_shelx_res_checksum    3904

_shelx_hkl_file
;
  15   0  -1    8.70    8.18
  15   0  -2   -5.51    7.31
  15   0  -3    7.49    7.60
  15   0  -4    4.47    7.04
  15   0  -5    2.01    5.91
  15   0  -6    2.03    7.43
  15   0  -7   -1.38    6.16
  15   0  -8   11.47    7.44
  15   0  -9   14.79    8.53
  15   0 -10   -6.33    8.11
  15   0 -11   -0.70    5.79
  15   0 -12   -2.20    6.75
  15   0 -13    6.97    7.52
  15   0 -14    0.31    6.26
  15   0 -15   -4.33    7.65
  15  -1  -1   10.06    8.39
  15   1  -1    6.29    7.70
  15  -1  -2    3.27    7.53
  15   1  -2   -1.17    6.59
  15  -1  -3   -3.69    7.91
  15   1  -3    5.13    7.60
  15  -1  -4   -2.03    7.61
  15   1  -4   -5.65    8.09
  15  -1  -5    1.06    7.81
  15   1  -5   10.74    8.78
  15  -1  -6   -5.83    6.93
  15   1  -6    2.63    5.83
  15  -1  -7    6.89    7.66
  15   1  -7    4.66    7.02
  15  -1  -8   -4.91    8.55
  15   1  -8   -2.18    6.93
  15  -1  -9    1.99    7.19
  15   1  -9    2.31    6.97
  15  -1 -10   -7.12    7.37
  15   1 -10    2.55    6.60
  15  -1 -11   -1.66    7.21
  15   1 -11   10.06    7.62
  15  -1 -12   -0.38    6.22
  15   1 -12    0.26    6.00
  15  -1 -13    6.50    7.10
  15   1 -13   -0.60    5.56
  15  -1 -14    7.65    7.84
  15   1 -14   -2.37    5.93
  15  -1 -15    1.29    7.59
  15  -1 -16    0.00    6.12
  15  -2  -1   -3.67    7.63
  15   2  -1    4.62    6.48
  15  -2  -2   -3.39    7.82
  15   2  -2    1.83    6.59
  15  -2  -3    6.72    8.34
  15   2  -3   10.21    8.93
  15  -2  -4   -6.46    8.09
  15   2  -4   -2.62    7.27
  15  -2  -5   -3.19    8.14
  15   2  -5    8.75    8.43
  15  -2  -6   -7.26    8.59
  15   2  -6    4.15    6.04
  15  -2  -7   10.14    8.41
  15   2  -7    3.85    6.75
  15  -2  -8   -2.99    8.27
  15   2  -8    0.83    6.79
  15  -2  -9    7.45    7.71
  15   2  -9   -2.75    6.41
  15  -2 -10    2.36    6.51
  15   2 -10   -6.59    7.22
  15  -2 -11   -3.00    7.65
  15   2 -11   -5.78    6.71
  15  -2 -12   -0.84    6.92
  15   2 -12   -2.51    7.54
  15  -2 -13    0.50    6.80
  15   2 -13   -2.12    7.29
  15  -2 -14    3.17    7.16
  15  -2 -15   11.00    7.28
  15  -2 -16   -3.16    7.33
  15  -2 -17    8.95    7.51
  15  -3  -1    7.66    8.86
  15   3  -1    6.09    7.90
  15  -3  -2   -2.93    7.52
  15   3  -2    1.07    6.67
  15  -3  -3   14.32   10.35
  15   3  -3   -0.01    7.94
  15  -3  -4   -2.62    8.83
  15   3  -4    0.70    6.59
  15  -3  -5    6.21    7.80
  15   3  -5    1.85    6.44
  15  -3  -6    1.95    8.23
  15   3  -6    1.03    7.16
  15  -3  -7   -4.28    8.53
  15   3  -7    5.76    7.02
  15  -3  -8   -1.58    7.47
  15   3  -8    5.91    8.63
  15  -3  -9   -7.92    8.69
  15   3  -9   -4.51    6.69
  15  -3 -10   -1.78    7.96
  15   3 -10   -0.60    7.30
  15  -3 -11   20.03    9.23
  15   3 -11   15.55    8.11
  15  -3 -12   -0.69    7.51
  15  -3 -13    1.90    7.13
  15  -3 -14   -1.68    7.30
  15  -3 -15    2.64    7.04
  15  -3 -16   -3.37    7.59
  15  -3 -17    1.64    7.09
  15  -4  -1    6.95    9.51
  15   4  -1   -0.95    6.67
  15  -4  -2   -0.58    7.58
  15   4  -2    2.91    6.11
  15  -4  -3   -2.71    7.64
  15   4  -3    7.28    6.10
  15  -4  -4   -0.32    7.50
  15   4  -4    0.14    6.31
  15  -4  -5    2.57    9.18
  15   4  -5    9.75    6.82
  15  -4  -6    1.58    8.47
  15   4  -6   -1.63    7.62
  15  -4  -7   15.51    7.72
  15   4  -7   -2.63    6.81
  15  -4  -8   12.27    9.33
  15   4  -8    8.61    7.69
  15  -4  -9    4.20    6.91
  15   4  -9    7.30    6.80
  15  -4 -10    3.94    7.28
  15  -4 -11   -0.01    7.43
  15  -4 -12    3.24    7.87
  15  -4 -13   -0.07    7.53
  15  -4 -14   -6.10    8.16
  15  -4 -15    2.80    7.39
  15  -4 -16   -0.10    6.35
  15  -5  -1   -8.29    9.55
  15   5  -1    0.35    6.15
  15  -5  -2   13.15    9.53
  15   5  -2    1.47    8.00
  15  -5  -3    0.72    7.90
  15   5  -3    3.35    6.44
  15  -5  -4   -1.21    8.16
  15   5  -4    1.78    5.88
  15  -5  -5   -0.31    8.77
  15   5  -5    0.67    7.03
  15  -5  -6    7.67    8.83
  15   5  -6    6.49    8.07
  15  -5  -7   -0.74    8.60
  15  -5  -8   -3.79    8.20
  15  -5  -9   -4.91    8.61
  15  -5 -10   -3.37    7.42
  15  -5 -11   -0.87    9.13
  15  -5 -12    3.39    7.48
  15  -5 -13   13.19    8.24
  15  -5 -14    1.94    6.67
  15  -5 -15   -1.79    8.04
  15   6  -1    4.17    7.42
 -15  -6   1  -12.85   15.27
  15   6  -2    0.44    6.49
  15   6  -3    8.30    6.98
 -15  -7   1  -13.10   15.52
 -15  -7   2   -3.53   12.80
 -15  -8   1   -3.27   13.34
 -15  -8   2    3.24   14.19
 -15  -9   1   -3.23   13.39
 -15  -9   2   -7.87   13.06
  14   0  -1   -2.76    7.81
  14   0  -2   17.89    8.49
  14   0  -3    3.22    7.09
  14   0  -4   17.81    8.62
  14   0  -5   -5.16    7.31
  14   0  -6    4.90    7.26
  14   0  -7    0.87    6.37
  14   0  -8   -0.00    5.37
  14   0  -9    0.70    5.38
  14   0 -10   -0.30    6.87
  14   0 -11    1.69    5.82
  14   0 -12    2.83    6.98
  14   0 -13    1.75    6.40
  14   0 -14    6.68    8.10
  14   0 -15    4.51    6.81
  14   0 -16    2.49    5.77
  14   0 -17   -1.52    6.59
  14   0 -18    5.51    6.61
  14   0 -19    4.46    6.53
  14   0 -20    7.57    6.90
  14   0 -21    5.03    6.99
  14   0 -22   -2.74    6.87
  14   0 -23    0.39    6.73
 -14   0  24   13.94    9.94
  14   0 -24    2.41    7.62
 -14   0  25   -2.36    9.10
  14   0 -25    2.37    7.92
 -14   0  26    3.67    9.29
  14  -1  -1    6.28    7.20
  14   1  -1    6.80    7.55
  14  -1  -2    1.02    7.62
  14   1  -2    1.40    6.56
  14  -1  -3    1.69    8.79
  14   1  -3   -0.67    7.12
  14  -1  -4    0.24    7.28
  14   1  -4    5.13    7.54
  14  -1  -5    1.14    8.06
  14   1  -5   -5.16    6.90
  14  -1  -6    8.11    7.67
  14   1  -6    9.52    7.56
  14  -1  -7    3.47    6.70
  14   1  -7    2.68    6.82
  14  -1  -8   -1.66    6.45
  14   1  -8    6.10    6.71
  14  -1  -9   11.84    7.62
  14   1  -9   -2.45    6.47
  14  -1 -10   -2.05    6.48
  14   1 -10    8.02    7.24
  14  -1 -11   -1.56    6.98
  14   1 -11    4.06    6.58
  14  -1 -12    5.61    7.83
  14   1 -12   11.11    7.44
  14  -1 -13   -1.27    6.99
  14   1 -13    3.97    6.14
  14  -1 -14    5.70    7.18
  14   1 -14   -1.55    6.76
  14  -1 -15   10.40    6.37
  14   1 -15   -1.48    6.48
  14  -1 -16    7.79    7.69
  14   1 -16    7.95    7.02
  14  -1 -17    3.87    6.59
  14   1 -17   -2.07    6.95
  14  -1 -18    4.75    6.41
  14   1 -18   -0.77    6.79
  14  -1 -19   -2.83    6.61
  14   1 -19    0.74    6.39
  14  -1 -20   12.10    7.74
  14   1 -20   15.03    7.50
  14  -1 -21   -0.70    6.01
  14   1 -21    0.34    6.13
  14  -1 -22   -0.26    5.81
  14   1 -22    2.72    6.12
 -14  -1  22   -5.73    8.42
  14  -1 -23   -1.75    6.02
  14   1 -23   -2.55    6.82
 -14  -1  23   -0.66    6.90
  14  -1 -24   -4.38    7.26
 -14  -1  24   -1.07    8.82
  14  -1 -25   -0.75    6.83
 -14   1  26    7.18    8.99
  14  -1 -26   -3.20    7.47
 -14   1  27    0.07    8.49
  14  -2  -1   -4.62    7.95
  14   2  -1    2.03    6.97
  14  -2  -2    7.92    9.04
  14   2  -2    6.56    7.58
  14  -2  -3    2.96    6.52
  14   2  -3    3.76    7.01
  14  -2  -4   13.26    9.67
  14   2  -4   11.52    8.62
  14  -2  -5    1.23    7.26
  14   2  -5    2.59    6.58
  14  -2  -6   16.03    9.18
  14   2  -6    4.96    7.97
  14  -2  -7   -0.01    7.15
  14   2  -7   -1.52    6.87
  14  -2  -8    0.71    7.45
  14   2  -8   21.07    8.12
  14  -2  -9    9.12    7.12
  14   2  -9   -0.46    5.03
  14  -2 -10   -1.96    6.92
  14   2 -10    2.81    5.81
  14  -2 -11    0.74    7.70
  14   2 -11   -2.99    6.23
  14  -2 -12    5.69    7.98
  14   2 -12    7.57    6.65
  14  -2 -13   -3.53    7.51
  14   2 -13    1.98    7.00
  14  -2 -14    3.80    7.12
  14   2 -14    1.59    6.06
  14  -2 -15   -1.80    7.07
  14   2 -15    5.01    5.64
  14  -2 -16   -1.85    6.71
  14   2 -16    1.68    6.64
  14  -2 -17   -3.99    6.81
  14   2 -17    6.57    6.66
  14  -2 -18   -2.29    6.30
  14   2 -18    2.70    6.70
  14  -2 -19    2.14    6.84
  14   2 -19   12.50    8.04
  14  -2 -20   -0.82    6.46
  14   2 -20   -5.93    6.84
 -14  -2  20    5.46    8.39
  14  -2 -21   -8.10    7.46
  14   2 -21   -2.24    8.16
 -14  -2  21    5.18    8.67
  14  -2 -22    1.00    6.45
  14   2 -22    6.94    6.73
 -14  -2  22   -0.37    9.28
  14  -2 -23    2.58    6.96
  14  -2 -24   -6.57    8.03
  14  -2 -25   -4.28    7.01
  14  -2 -26    4.24    6.99
  14  -3  -1    1.88    8.44
  14   3  -1   -5.15    7.21
 -14  -3   1    1.58   12.78
  14  -3  -2    0.00    7.26
  14   3  -2    2.96    6.26
 -14  -3   2    5.40   12.79
  14  -3  -3   -3.84    7.23
  14   3  -3   -5.01    6.63
  14  -3  -4   -4.62    8.46
  14   3  -4    3.55    7.22
  14  -3  -5   -0.88    7.68
  14   3  -5   15.35    7.51
  14  -3  -6    6.71    7.82
  14   3  -6   18.15    8.50
  14  -3  -7   -2.02    7.64
  14   3  -7    3.89    6.03
  14  -3  -8    5.02    8.04
  14   3  -8    5.81    7.61
  14  -3  -9   -3.42    7.95
  14   3  -9   -3.99    6.62
  14  -3 -10    5.10    7.76
  14   3 -10   12.73    6.83
  14  -3 -11    4.98    8.30
  14   3 -11   -4.16    6.54
  14  -3 -12   -2.10    7.42
  14   3 -12    4.93    6.44
  14  -3 -13   11.50    7.10
  14   3 -13   -2.21    5.76
  14  -3 -14   -0.87    6.74
  14   3 -14   -0.37    6.06
  14  -3 -15    6.25    7.81
  14   3 -15   -0.78    7.16
  14  -3 -16   -1.62    6.95
  14   3 -16    5.01    7.12
  14  -3 -17   -2.18    6.64
  14   3 -17    2.23    6.16
  14  -3 -18    0.10    6.48
  14   3 -18   -1.42    7.37
 -14  -3  18   -1.26    9.64
  14  -3 -19    1.00    7.48
  14   3 -19   -2.20    6.88
 -14  -3  19    2.54    7.79
  14  -3 -20    7.93    7.69
 -14  -3  20   14.51    9.86
  14  -3 -21   -3.28    6.15
  14  -3 -22    1.97    6.02
  14  -3 -23   -2.34    6.31
  14  -3 -24    3.87    6.69
  14  -3 -25    0.44    6.18
  14  -4  -1    5.52    8.10
  14   4  -1   -2.26    7.03
 -14  -4   1   -1.42   13.38
  14  -4  -2   12.43    9.43
  14   4  -2   -0.20    6.19
 -14  -4   2    3.86   13.49
  14  -4  -3    4.00    5.70
  14   4  -3    5.43    6.98
  14  -4  -4    1.70    8.71
  14   4  -4   -0.64    6.22
  14  -4  -5    0.27    7.04
  14   4  -5   -4.52    6.70
  14  -4  -6    8.64    7.39
  14   4  -6   -2.20    6.99
  14  -4  -7    3.26    7.53
  14   4  -7    7.39    6.05
  14  -4  -8    8.01    7.55
  14   4  -8    0.29    6.63
  14  -4  -9    0.40    5.98
  14   4  -9   -7.53    7.12
  14  -4 -10    2.20    7.68
  14   4 -10   -1.76    6.99
  14  -4 -11   -2.04    8.17
  14   4 -11   -1.51    6.09
  14  -4 -12   14.91    9.08
  14   4 -12   13.80    8.16
  14  -4 -13   -3.16    7.31
  14   4 -13    3.33    6.95
  14  -4 -14   19.02    9.00
  14   4 -14   10.04    8.22
  14  -4 -15    3.80    7.93
  14   4 -15   -5.87    8.10
 -14  -4  15   -1.00    9.53
  14  -4 -16   -1.69    6.97
  14   4 -16    2.40    7.99
 -14  -4  16   13.07    9.67
  14  -4 -17   -0.12    6.82
  14   4 -17   -2.25    7.43
 -14  -4  17   -0.01    6.54
  14  -4 -18   12.03    7.74
 -14  -4  18   -0.42    6.87
  14  -4 -19    0.85    5.75
  14  -4 -20   -3.12    7.03
  14  -4 -21    0.16    6.84
  14  -4 -22    0.86    6.43
  14  -4 -23    3.25    6.54
  14  -5  -1   12.79   10.05
  14   5  -1    5.42    6.48
 -14  -5   1    1.17   12.58
  14  -5  -2   -2.20    8.44
  14   5  -2   -0.88    5.64
 -14  -5   2    1.90   14.24
  14  -5  -3    2.38    8.42
  14   5  -3    0.25    6.12
 -14  -5   3   -8.47   15.93
  14  -5  -4    0.05    8.43
  14   5  -4    0.80    6.28
  14  -5  -5   22.71    9.87
  14   5  -5    0.45    6.93
  14  -5  -6    2.67    7.88
  14   5  -6   -1.59    5.33
  14  -5  -7  -10.23    8.86
  14   5  -7    0.51    5.55
  14  -5  -8   -3.67    9.35
  14   5  -8    5.32    6.35
  14  -5  -9   10.03    9.15
  14   5  -9   -1.49    7.38
  14  -5 -10   14.89    8.92
  14   5 -10    0.67    6.58
  14  -5 -11   -2.49    8.12
  14   5 -11   -1.76    7.19
  14  -5 -12    0.50    7.65
  14   5 -12    5.76    6.43
 -14  -5  12   14.81   10.62
  14  -5 -13   -2.13    6.71
  14   5 -13   -0.82    7.95
 -14  -5  13   -4.69    9.25
  14  -5 -14    3.31    7.87
  14   5 -14   -3.58    7.97
 -14  -5  14   -0.58    8.32
  14  -5 -15    3.65    7.33
 -14  -5  15   10.14    9.33
  14  -5 -16   -4.78    7.45
 -14  -5  16    7.87    8.56
  14  -5 -17    2.40    7.04
  14  -5 -18    4.67    7.23
  14  -5 -19   -3.03    7.08
  14  -5 -20   -2.63    6.61
  14  -5 -21   -1.33    6.33
  14  -5 -22    5.32    6.86
  14  -6  -1    8.08    9.06
  14   6  -1    7.35    7.27
 -14  -6   1    5.00   12.05
  14  -6  -2    0.34    7.71
  14   6  -2    5.88    7.09
 -14  -6   2   -2.60   13.26
  14  -6  -3    2.21    8.12
  14   6  -3    2.35    6.69
 -14  -6   3    5.18   13.05
  14  -6  -4    9.64    9.67
  14   6  -4    9.47    7.51
 -14  -6   4   13.92   15.22
  14  -6  -5    2.52    8.48
  14   6  -5    1.22    7.40
  14  -6  -6    5.39    8.55
  14   6  -6   10.77    7.43
  14  -6  -7    3.28    6.93
  14   6  -7    0.30    6.60
  14  -6  -8    7.09    8.74
  14   6  -8    4.94    6.28
  14  -6  -9   -0.02    6.88
  14   6  -9    1.10    7.33
 -14  -6   9    2.30    8.25
  14  -6 -10    0.68    7.82
  14   6 -10   -0.36    7.33
 -14  -6  10   -0.92    9.58
  14  -6 -11   -0.13    8.07
  14   6 -11    0.69    7.14
 -14  -6  11   -2.00    9.34
  14  -6 -12   -7.31    8.84
 -14  -6  12    8.58    9.31
  14  -6 -13    2.27    8.23
 -14  -6  13   -6.77    9.53
  14  -6 -14    1.84    7.89
  14  -6 -15   -1.53    7.08
  14  -6 -16   -2.61    7.33
  14  -6 -17    3.49    7.54
  14  -6 -18    5.27    7.11
  14  -6 -19   -1.96    7.00
  14  -6 -20    2.65    6.68
  14  -7  -1    5.48    9.85
  14   7  -1    4.70    6.56
 -14  -7   1    7.82   14.96
  14  -7  -2   -6.21    9.64
  14   7  -2    0.55    6.30
 -14  -7   2    6.41   14.85
  14  -7  -3   -8.92    8.93
  14   7  -3   -3.32    6.69
 -14  -7   3   -4.59   12.59
  14  -7  -4    5.19    9.45
  14   7  -4    0.68    6.89
 -14  -7   4    4.20   12.35
  14  -7  -5    5.59    8.41
  14   7  -5   20.57    8.31
 -14  -7   5   25.90   11.47
  14  -7  -6   -2.20    7.85
  14   7  -6    5.48    7.48
 -14  -7   6    2.85    9.44
  14  -7  -7   -2.15    7.82
  14   7  -7   -1.25    7.37
 -14  -7   7    3.79    8.20
  14  -7  -8   -7.31    9.29
  14   7  -8   -3.67    6.63
 -14  -7   8   -0.21    7.90
  14  -7  -9   16.35    9.71
 -14  -7   9   -6.56    9.10
  14  -7 -10   -1.19    8.81
 -14  -7  10    2.36    8.53
  14  -7 -11    3.94    9.00
 -14  -7  11    8.60   10.11
  14  -7 -12   -6.67    9.04
  14  -7 -13   -2.81    9.35
  14  -7 -14   -5.14    8.08
  14  -7 -15    7.64    8.89
  14  -7 -16   -1.70    7.35
  14  -7 -17   -2.72    7.06
  14  -7 -18    7.43    7.58
  14  -8  -1    4.60   10.06
  14   8  -1    7.07    6.67
 -14  -8   1   13.67    9.97
 -14  -8   1   -8.94   13.50
  14  -8  -2   -3.92    8.82
  14   8  -2   -2.06    7.55
 -14  -8   2   -0.74    8.36
 -14  -8   2    8.31   13.51
  14  -8  -3   10.89    8.84
  14   8  -3    1.17    8.25
 -14  -8   3   -2.13    9.22
 -14  -8   3    5.78   14.09
  14  -8  -4    1.44    8.99
  14   8  -4    0.88    7.72
 -14  -8   4    9.63    8.78
 -14  -8   4   25.03   16.02
  14  -8  -5    5.61    8.79
 -14  -8   5   -3.97    8.46
 -14  -8   5   -6.64   13.00
  14  -8  -6    8.64    8.98
 -14  -8   6    4.13    8.95
  14  -8  -7    2.32   10.17
 -14  -8   7   15.81    9.61
  14  -8  -8   -9.36   10.07
  14  -8  -9    9.23    9.96
  14  -8 -10   11.53    9.59
  14  -8 -11   -1.70    8.08
  14  -8 -12   -6.37    9.57
  14  -8 -13   -1.57    8.07
  14  -8 -14    7.08    9.05
  14  -8 -15    4.97    7.49
  14  -8 -16    3.73    7.19
  14  -8 -17   -4.29    7.84
 -14  -9   1    8.37   10.06
 -14  -9   1   26.41   14.18
 -14  -9   2   -2.93    8.95
 -14  -9   2   -3.75   11.38
 -14  -9   3   -0.97    7.94
 -14  -9   3   -3.76   14.86
  14  -9  -4    9.51    8.42
 -14  -9   4   -0.27   12.41
  14  -9  -5   25.54   10.90
 -14  -9   5    4.33   13.69
  14  -9  -6   15.90   10.26
  14  -9  -7    1.99    9.91
  14  -9  -8   -6.99    9.28
  14  -9  -9   -1.47    8.85
  14  -9 -10    5.10   10.11
  14  -9 -11    1.68    9.14
  14  -9 -12   -1.43    9.62
  14  -9 -13   -3.00    7.92
  14  -9 -14   -3.18    7.50
  14  -9 -15    0.27    8.70
 -14 -10   1   16.29   14.15
 -14 -10   2    1.90   12.49
 -14 -10   3   -2.25   12.25
 -14 -10   4    0.04   10.40
 -14 -10   5   -3.65   13.53
  14 -10 -12    2.82    9.97
  14 -10 -13    3.42    8.53
 -14 -11   4    2.56   13.36
 -13   0   1   20.98   16.40
  13   0  -1   60.80   13.16
  13   0  -2   -1.34    7.38
  13   0  -3    5.42    8.15
  13   0  -4    3.33    6.11
  13   0  -5    3.04    6.91
  13   0  -6    2.43    7.07
  13   0  -7    4.63    8.20
  13   0  -8    5.14    6.64
  13   0  -9    3.83    6.25
  13   0 -10   13.37    8.23
  13   0 -11   11.47    7.61
  13   0 -12   -3.22    6.55
  13   0 -13    2.52    5.93
  13   0 -14    8.03    6.55
  13   0 -15    2.74    6.88
  13   0 -16   -0.40    5.89
  13   0 -17   10.51    7.73
  13   0 -18   -2.14    6.25
  13   0 -19   15.61    7.49
  13   0 -20   -1.42    5.81
  13   0 -21   -5.90    6.87
  13   0 -22   -1.35    6.60
  13   0 -23   -0.21    6.79
 -13   0  24   -5.48    8.98
  13   0 -24    1.45    6.86
 -13   0  25   -0.82    7.68
  13   0 -25    3.74    6.41
 -13   0  26    2.57    7.72
 -13   0  27   13.52    9.64
 -13   0  28   -6.00    9.33
  13  -1  -1    1.64    7.67
  13   1  -1   10.35    8.18
 -13  -1   1   -3.95   12.46
  13  -1  -2    2.93    7.96
  13   1  -2   -0.59    6.79
 -13  -1   2   23.65   14.45
  13  -1  -3   -3.55    9.45
  13   1  -3    8.71    6.94
  13  -1  -4   -1.68    7.53
  13   1  -4    0.80    6.67
  13  -1  -5   39.63   11.34
  13   1  -5   48.94   11.63
  13  -1  -6   -3.34    7.92
  13   1  -6    0.00    6.98
  13  -1  -7    0.96    7.40
  13   1  -7   -3.49    7.55
  13  -1  -8   -2.65    7.48
  13   1  -8    2.65    6.14
  13  -1  -9    3.93    8.03
  13   1  -9   25.55    8.37
  13  -1 -10    4.75    6.67
  13   1 -10   -4.13    6.53
  13  -1 -11    0.85    6.27
  13   1 -11    3.67    5.97
  13  -1 -12    5.50    6.48
  13   1 -12   -6.33    7.84
  13  -1 -13    1.05    6.44
  13   1 -13   -0.61    5.61
  13  -1 -14    0.25    6.22
  13   1 -14    1.34    6.04
  13  -1 -15    9.86    7.01
  13   1 -15   19.19    8.07
  13  -1 -16   -1.76    6.84
  13   1 -16   -1.16    5.64
  13  -1 -17    1.25    5.86
  13   1 -17   -4.62    5.96
  13  -1 -18    1.60    5.72
  13   1 -18    1.71    6.17
  13  -1 -19   10.62    7.23
  13   1 -19   18.10    7.77
  13  -1 -20   -1.51    6.11
  13   1 -20    3.58    6.28
  13  -1 -21   -2.00    6.32
  13   1 -21   -1.98    7.01
  13  -1 -22    0.64    5.83
  13   1 -22    8.47    7.73
 -13  -1  22   -7.78    9.52
  13  -1 -23   -2.47    6.20
  13   1 -23   15.21    8.59
 -13  -1  23   -3.62    8.95
  13  -1 -24   -0.55    6.52
 -13  -1  24    4.02    8.52
 -13   1  25   -5.34    9.31
  13  -1 -25   -0.76    6.19
 -13  -1  25    1.42    8.12
 -13   1  26   -3.51    8.35
  13  -1 -26   -0.44    7.00
 -13  -1  26   -3.09    8.06
 -13   1  27    4.77    7.80
 -13  -1  27   -1.03    8.04
 -13  -1  28    1.33    7.27
 -13  -1  29    3.36    7.41
 -13  -1  30    2.88    8.24
  13  -2  -1   35.48   11.22
  13   2  -1   46.63   11.07
 -13  -2   1   15.13   15.61
  13  -2  -2   -7.22    8.34
  13   2  -2   11.91    7.62
 -13  -2   2    7.61   14.14
  13  -2  -3   10.87    7.51
  13   2  -3    3.25    7.71
 -13  -2   3   10.12   12.55
  13  -2  -4    7.54    7.57
  13   2  -4   -3.92    6.80
 -13  -2   4    5.76   12.76
  13  -2  -5    4.85    6.60
  13   2  -5    2.73    6.02
  13  -2  -6    2.38    7.41
  13   2  -6    3.88    6.09
  13  -2  -7   11.93    8.45
  13   2  -7   10.66    6.96
  13  -2  -8    8.74    8.37
  13   2  -8    0.51    6.77
  13  -2  -9    6.60    6.79
  13   2  -9   -2.92    6.78
  13  -2 -10    7.84    7.14
  13   2 -10   -0.90    6.28
  13  -2 -11    4.91    7.97
  13   2 -11    4.79    7.69
  13  -2 -12   -4.71    7.33
  13   2 -12    0.28    5.60
  13  -2 -13   22.48    8.91
  13   2 -13    0.89    6.83
  13  -2 -14   -3.40    6.64
  13   2 -14    0.11    5.45
  13  -2 -15   -3.68    7.25
  13   2 -15   15.47    7.23
  13  -2 -16   -0.19    5.37
  13   2 -16    6.33    7.72
  13  -2 -17    0.10    6.05
  13   2 -17    3.25    6.01
  13  -2 -18   -1.32    6.93
  13   2 -18    8.05    6.71
  13  -2 -19    3.32    6.43
  13   2 -19    0.50    6.85
  13  -2 -20   -2.43    6.05
  13   2 -20   -0.81    7.76
 -13  -2  20   -1.66    8.26
  13  -2 -21    3.38    6.19
  13   2 -21   -0.05    7.18
 -13  -2  21    1.76    8.58
  13  -2 -22    6.01    6.16
 -13  -2  22    3.64    7.98
  13  -2 -23    6.88    7.67
 -13  -2  23   28.07   10.17
  13  -2 -24   -0.87    5.62
 -13  -2  24   -2.89    8.86
  13  -2 -25   -1.97    5.76
 -13  -2  25   -5.13    8.97
  13  -2 -26   -2.10    6.98
 -13  -2  26   -1.77    8.01
 -13  -2  27   13.67    8.74
 -13  -2  28   -6.28    8.94
 -13  -2  29    4.87    7.98
  13  -3  -1    2.24   10.03
  13   3  -1    6.19    7.28
 -13  -3   1    7.63   16.87
  13  -3  -2   -5.21    8.26
  13   3  -2    1.25    6.31
 -13  -3   2    0.98   14.16
  13  -3  -3    4.14    7.80
  13   3  -3   19.65    7.56
 -13  -3   3    6.47   13.77
  13  -3  -4    3.61    8.91
  13   3  -4    0.08    6.84
 -13  -3   4   15.01   15.51
  13  -3  -5    8.68    8.18
  13   3  -5    6.06    6.25
 -13  -3   5    9.73   12.17
  13  -3  -6   -0.67    8.02
  13   3  -6   10.51    6.43
  13  -3  -7    1.42    7.31
  13   3  -7    9.67    6.86
  13  -3  -8    2.83    7.06
  13   3  -8    0.02    5.48
  13  -3  -9   16.84    9.30
  13   3  -9   17.57    7.31
  13  -3 -10   10.71    8.41
  13   3 -10    2.14    6.07
  13  -3 -11    2.61    6.24
  13   3 -11    6.77    6.10
  13  -3 -12    0.03    7.06
  13   3 -12   -2.77    7.38
  13  -3 -13    2.66    6.69
  13   3 -13   10.55    6.69
  13  -3 -14   -1.05    6.30
  13   3 -14    2.71    7.02
  13  -3 -15   16.33    7.76
  13   3 -15   18.00    8.58
  13  -3 -16    0.37    7.13
  13   3 -16    1.80    6.11
  13  -3 -17    0.23    6.29
  13   3 -17    1.63    6.37
 -13  -3  17   -4.37    8.56
  13  -3 -18    0.60    6.83
  13   3 -18    2.33    6.92
 -13  -3  18    1.76    8.77
  13  -3 -19   -0.13    6.54
  13   3 -19    7.52    7.91
 -13  -3  19   15.84    9.97
  13  -3 -20   10.53    7.03
 -13  -3  20    7.05    8.43
  13  -3 -21    3.01    5.81
 -13  -3  21    2.50    7.98
  13  -3 -22   -0.73    6.20
 -13  -3  22    3.50    9.53
  13  -3 -23    1.19    5.86
 -13  -3  23   -4.44    8.35
  13  -3 -24   -1.36    6.31
 -13  -3  24    4.16    6.91
  13  -3 -25    4.00    7.06
 -13  -3  25    5.57    7.63
  13   3 -26   -3.96    8.50
 -13  -3  26    3.68    6.70
  13   3 -27   -2.33    8.66
 -13  -3  27   -3.32    7.62
  13  -4  -1    5.26    9.18
  13   4  -1    7.77    6.75
 -13  -4   1   -2.77   13.35
  13  -4  -2    7.58    6.97
  13   4  -2   -1.60    6.11
 -13  -4   2    0.69   14.58
  13  -4  -3    6.42    7.49
  13   4  -3    0.00    5.54
 -13  -4   3   10.42   14.73
  13  -4  -4    2.39    8.69
  13   4  -4    5.34    5.97
 -13  -4   4    2.55   10.86
  13  -4  -5   -5.45    8.62
  13   4  -5   -3.21    7.55
 -13  -4   5   -0.05   12.51
  13  -4  -6    8.69    8.80
  13   4  -6   11.94    6.99
  13  -4  -7   17.13    8.62
  13   4  -7   14.15    7.47
  13  -4  -8    0.71    7.43
  13   4  -8    1.47    6.00
  13  -4  -9    1.91    7.63
  13   4  -9    3.48    6.19
  13  -4 -10    3.70    7.63
  13   4 -10    2.77    5.69
  13  -4 -11    4.03    8.07
  13   4 -11   -1.98    5.96
  13  -4 -12   12.51    8.62
  13   4 -12   17.59    8.17
  13  -4 -13    0.00    8.32
  13   4 -13    0.52    6.64
  13  -4 -14   -3.40    7.29
  13   4 -14    0.08    7.70
  13  -4 -15    2.89    6.35
  13   4 -15   -0.54    6.59
 -13  -4  15    2.17    7.73
  13  -4 -16    3.74    6.98
  13   4 -16   -1.32    6.73
 -13  -4  16   10.51    9.11
  13  -4 -17    2.08    6.72
  13   4 -17    1.88    7.01
 -13  -4  17   -0.76    8.39
  13  -4 -18   -0.62    7.34
 -13  -4  18    7.24    8.25
  13  -4 -19   -2.26    6.96
 -13  -4  19   -3.35    7.72
  13  -4 -20   -1.68    6.14
 -13  -4  20   -5.01    8.07
  13  -4 -21    7.63    7.07
 -13  -4  21   -1.30    8.94
  13  -4 -22    1.58    6.14
 -13  -4  22   -1.08    7.05
  13  -4 -23    2.57    6.93
  13   4 -23    2.16    9.12
 -13  -4  23   11.06    8.14
  13   4 -24   -2.31   10.11
 -13  -4  24    4.69    9.11
  13   4 -25    0.91    8.72
 -13  -4  25   -0.70    7.86
  13   4 -26    0.57    8.43
  13   4 -27   -2.16   10.02
  13   4 -28   -3.77   10.01
  13  -5  -1    5.76    7.04
  13   5  -1    6.54    6.01
 -13  -5   1    2.38   12.58
  13  -5  -2    8.09    7.68
  13   5  -2    0.64    5.44
 -13  -5   2    6.16   14.70
  13  -5  -3    4.99    7.85
  13   5  -3   -0.31    5.26
 -13  -5   3   -2.13   12.28
  13  -5  -4    4.58    6.58
  13   5  -4   -1.44    6.30
 -13  -5   4   33.10   15.37
  13  -5  -5    1.06    8.59
  13   5  -5   14.92    7.46
 -13  -5   5    0.88   12.30
  13  -5  -6   -4.14    7.62
  13   5  -6   -2.59    5.43
 -13  -5   6   -8.49   13.73
  13  -5  -7   -6.89    8.04
  13  -5  -8    5.82    8.66
  13   5  -8    0.65    6.07
  13  -5  -9    3.87    8.14
  13   5  -9    2.83    6.65
  13  -5 -10    1.74    8.46
  13   5 -10    6.83    7.03
  13  -5 -11   -7.27    8.68
  13   5 -11    8.26    7.02
  13  -5 -12    2.56    7.60
  13   5 -12    5.16    7.76
 -13  -5  12   -1.44    9.06
  13  -5 -13    0.01    6.95
  13   5 -13   -3.75    7.33
 -13  -5  13    0.42    8.56
  13  -5 -14    0.19    7.67
  13   5 -14    2.36    7.26
 -13  -5  14    6.92    8.56
  13  -5 -15   13.12    8.47
 -13  -5  15   27.14   10.49
  13  -5 -16    3.02    7.84
 -13  -5  16   -1.58    8.31
  13  -5 -17   -2.29    7.23
 -13  -5  17    2.00    7.45
  13  -5 -18    2.98    6.09
 -13  -5  18    6.71    8.66
  13  -5 -19    5.12    6.82
 -13  -5  19    3.23    7.58
  13  -5 -20   -5.86    7.66
 -13  -5  20    5.66    8.64
  13  -5 -21   -0.10    6.44
 -13  -5  21    2.97    7.83
  13  -5 -22   -0.34    6.54
 -13  -5  22   -3.20    7.74
 -13  -5  23   -2.63    8.73
  13   5 -26   20.88   11.03
  13   5 -27   -1.06    9.96
  13   5 -28   -1.24    9.35
  13  -6  -1   -3.69    9.04
  13   6  -1    0.04    6.41
 -13  -6   1  -11.56   14.47
  13  -6  -2    4.17    7.81
  13   6  -2   -3.39    7.29
 -13  -6   2   -8.00   11.82
  13  -6  -3    4.45    8.25
  13   6  -3   -3.16    7.17
 -13  -6   3   -9.54   14.54
  13  -6  -4   -1.70    8.74
  13   6  -4   -2.17    6.25
 -13  -6   4   -1.68   14.28
  13  -6  -5    7.31    8.77
  13   6  -5    5.35    5.73
 -13  -6   5   -8.66   13.30
  13  -6  -6    1.12    8.50
  13   6  -6   16.78    7.62
 -13  -6   6    3.26   14.11
  13  -6  -7   -0.01    8.06
  13   6  -7   13.07    8.14
  13  -6  -8   10.36    8.55
  13   6  -8    1.38    7.67
 -13  -6   8   18.04   10.72
  13  -6  -9    8.00    7.84
  13   6  -9   -3.50    6.77
 -13  -6   9   -7.50    9.76
  13  -6 -10   12.98    9.59
  13   6 -10   12.22    8.06
 -13  -6  10    3.45   10.22
  13  -6 -11   -0.94    8.08
  13   6 -11    1.25    6.68
 -13  -6  11   -1.70    8.62
  13  -6 -12   -1.61    7.64
 -13  -6  12    5.21    9.29
  13  -6 -13    9.80    8.17
 -13  -6  13   13.48    8.42
  13  -6 -14   -1.05    6.52
 -13  -6  14   -2.14    9.02
  13  -6 -15    0.63    7.25
 -13  -6  15    1.53    6.95
  13  -6 -16    9.14    8.22
 -13  -6  16   10.75    8.06
  13  -6 -17   -1.03    6.97
 -13  -6  17    8.85    8.61
  13  -6 -18    0.09    6.19
 -13  -6  18   -0.84    8.38
  13  -6 -19   -2.92    7.50
 -13  -6  19   10.22    8.89
  13  -6 -20   -0.54    5.70
 -13  -6  20    0.81    7.78
  13  -7  -1   -3.96    8.88
  13   7  -1   -2.03    6.01
 -13  -7   1   -1.28   14.07
  13  -7  -2   -1.44    7.42
  13   7  -2    1.69    6.51
 -13  -7   2   -8.32   11.94
  13  -7  -3    0.48    7.83
  13   7  -3    8.55    7.32
 -13  -7   3    8.89   13.35
  13  -7  -4   16.02   10.25
  13   7  -4   16.26    8.15
 -13  -7   4   20.54   10.13
 -13  -7   4    5.52   13.31
  13  -7  -5   10.08    8.22
  13   7  -5    4.33    7.58
 -13  -7   5    4.59    9.57
 -13  -7   5    2.74   14.90
  13  -7  -6   -3.70    8.23
  13   7  -6    0.44    6.86
 -13  -7   6   -3.67    8.99
 -13  -7   6    0.46   11.52
  13  -7  -7   -3.99    9.21
  13   7  -7   -0.49    6.42
 -13  -7   7   -1.78    8.63
 -13  -7   7    0.82   11.08
  13  -7  -8    4.71    9.01
 -13  -7   8    0.74    8.47
  13  -7  -9    8.07    8.67
 -13  -7   9   -4.58    8.97
  13  -7 -10    0.80    7.56
 -13  -7  10    8.01    8.69
  13  -7 -11   -0.13    8.54
 -13  -7  11   -6.26    8.88
  13  -7 -12    4.52    7.79
 -13  -7  12    4.98    7.90
  13  -7 -13    4.08    7.30
 -13  -7  13   -3.84    9.05
  13  -7 -14   -1.55    7.23
 -13  -7  14   -6.02    9.06
  13  -7 -15    3.42    8.91
 -13  -7  15   -4.24    8.34
  13  -7 -16   -0.45    7.22
 -13  -7  16   -1.23    8.48
  13  -7 -17    3.59    7.03
 -13  -7  17   -6.43    8.03
  13  -7 -18   -3.16    7.44
 -13  -7  18   -4.46    8.43
  13  -7 -19   -2.75    6.55
  13  -8  -1   -0.36    8.07
  13   8  -1    3.82    7.17
 -13  -8   1    7.32    8.91
 -13  -8   1    9.00   15.61
  13  -8  -2   -0.66    9.04
  13   8  -2    5.23    7.26
 -13  -8   2    9.79    9.44
 -13  -8   2   -5.86   11.09
  13  -8  -3    1.19    8.57
  13   8  -3   10.78    7.01
 -13  -8   3   -1.53    7.18
 -13  -8   3    3.89   11.98
  13  -8  -4   17.22   10.29
 -13  -8   4    0.33    9.24
 -13  -8   4    7.73   12.31
  13  -8  -5    2.03    8.87
 -13  -8   5    8.40    9.09
 -13  -8   5   -0.56   13.99
  13  -8  -6   18.14    9.91
 -13  -8   6   10.77   10.34
 -13  -8   6   25.06   14.10
  13  -8  -7   -2.69    9.17
 -13  -8   7   -7.71    9.13
 -13  -8   7   -8.22   14.12
  13  -8  -8    2.93    8.97
 -13  -8   8    9.62    8.75
  13  -8  -9    0.60    9.47
 -13  -8   9    1.59    6.60
  13  -8 -10    4.41    8.53
 -13  -8  10    3.13    7.23
  13  -8 -11    9.83    8.12
 -13  -8  11    4.04    8.62
  13  -8 -12    4.08    7.88
 -13  -8  12    5.17    7.97
  13  -8 -13   11.09    8.17
 -13  -8  13    1.39    8.89
  13  -8 -14    1.33    8.03
 -13  -8  14   12.08    8.19
  13  -8 -15   -0.47    7.42
 -13  -8  15   -0.47    7.35
  13  -8 -16    3.31    8.10
  13  -8 -17   -4.08    7.36
  13  -9  -1   -6.11    8.93
 -13  -9   1   -0.39    7.31
 -13  -9   1   -1.17   12.19
  13  -9  -2    4.18    8.60
 -13  -9   2    4.35    8.35
 -13  -9   2    2.83   12.35
  13  -9  -3   -1.02    9.18
 -13  -9   3   -0.21    8.25
 -13  -9   3    1.30   12.97
  13  -9  -4    2.93    9.80
 -13  -9   4   27.98   10.12
 -13  -9   4    4.73   15.17
  13  -9  -5   -0.10    9.12
 -13  -9   5    0.13    8.20
 -13  -9   5    0.72   11.75
  13  -9  -6    0.53    8.80
 -13  -9   6   23.81    9.40
 -13  -9   6   16.97   13.36
  13  -9  -7   -2.54    8.73
 -13  -9   7   -3.92    7.89
 -13  -9   7   -1.31   11.89
  13  -9  -8    0.18    7.93
 -13  -9   8   17.84    9.38
  13  -9  -9   -5.96    8.56
 -13  -9   9   -0.77    7.43
  13  -9 -10    4.09    9.01
 -13  -9  10   10.40    8.28
  13  -9 -11   -0.40    8.15
 -13  -9  11   -4.17    8.86
  13  -9 -12   -1.60    8.06
 -13  -9  12    5.95    7.69
  13  -9 -13   -5.68    9.42
  13  -9 -14   17.80    9.74
  13  -9 -15    3.23    8.23
  13 -10  -1   -5.74    9.17
 -13 -10   1    0.72    7.88
 -13 -10   1   -4.55   12.63
  13 -10  -2    1.63    8.74
 -13 -10   2    4.04    7.58
 -13 -10   2   -0.48   13.15
  13 -10  -3   -5.00    9.94
 -13 -10   3   -2.97    8.06
 -13 -10   3    3.48   12.63
  13 -10  -4   10.09    9.09
 -13 -10   4   -0.17    7.98
 -13 -10   4    0.99   11.62
  13 -10  -5   24.57   10.48
 -13 -10   5   -2.09    7.90
 -13 -10   5   -0.76   12.95
  13 -10  -6    9.96    9.21
 -13 -10   6    9.08    7.95
 -13 -10   6   -4.92   12.73
  13 -10  -7    1.92    8.18
 -13 -10   7   -0.96    7.66
  13 -10  -8   13.72    9.45
 -13 -10   8    9.34    7.63
  13 -10  -9    2.67    8.89
  13 -10 -10    2.73    8.77
  13 -10 -11   -0.38    8.67
  13 -10 -12   12.56    9.48
  13 -10 -13   -5.38    8.86
  13 -10 -14    3.48    8.85
 -13 -11   1   -1.93    7.35
 -13 -11   1   -3.26   13.75
  13 -11  -2   -3.86    9.48
 -13 -11   2    1.72    7.96
 -13 -11   2   -0.71   12.80
  13 -11  -3    9.57    9.24
 -13 -11   3   -2.82    7.86
 -13 -11   3    3.22   12.95
  13 -11  -4    7.11    8.00
 -13 -11   4   -1.00    7.51
  13 -11  -5    4.23    9.35
 -13 -11   5    1.60    7.95
  13 -11  -6   -2.66    8.57
  13 -11  -7   -2.87    8.85
  13 -11  -8    8.07   10.02
  13 -11  -9   11.94   10.36
  13 -11 -10    9.02    8.88
  13 -11 -11    1.58    9.61
  13 -11 -12    1.82    8.13
  13 -12  -7    4.67    9.36
  13 -12  -8   15.14   10.23
  13 -12  -9   -5.11   10.40
  13 -12 -10   -4.46    9.65
 -12   0   1   -3.20   13.62
  12   0  -1   -2.94    7.85
  12   0  -2   10.66    7.60
  12   0  -3   -2.33    6.35
  12   0  -4    4.07    7.65
  12   0  -5   -5.68    6.51
  12   0  -6   70.52   14.02
  12   0  -7   -0.24    6.11
  12   0  -8    7.97    7.01
  12   0  -9   -4.01    6.91
  12   0 -10   39.25   10.32
  12   0 -11    3.39    6.63
  12   0 -12   26.44    8.98
  12   0 -13    2.39    6.52
  12   0 -14   -1.56    6.30
  12   0 -15   -2.00    5.74
  12   0 -16    7.02    5.75
  12   0 -17   -0.49    5.60
  12   0 -18    5.18    6.42
  12   0 -19   -0.37    6.07
  12   0 -20    3.24    5.69
  12   0 -21    4.21    7.00
  12   0 -22   -2.68    7.03
 -12   0  23   -4.68    9.22
  12   0 -23   -1.20    6.69
 -12   0  24    3.68    8.17
  12   0 -24    4.35    6.75
 -12   0  25   -0.32    7.61
 -12   0  26   -0.00    7.07
 -12   0  27   -0.39    8.29
 -12   0  28    4.56    7.11
 -12   0  29   -4.62    7.90
  12  -1  -1   -1.29    7.35
  12   1  -1   -3.30    7.11
 -12  -1   1   16.58   14.82
  12  -1  -2   18.54    9.70
  12   1  -2   60.17   11.48
 -12  -1   2   25.34   16.16
  12  -1  -3   -1.61    7.89
  12   1  -3   -0.01    6.21
  12  -1  -4   38.72   11.58
  12   1  -4   53.17   11.09
  12  -1  -5    0.25    6.10
  12   1  -5    0.41    5.87
  12  -1  -6    1.11    6.07
  12   1  -6    3.40    6.77
  12  -1  -7   -0.90    5.80
  12   1  -7    4.47    7.12
  12  -1  -8   32.07   10.93
  12   1  -8   55.16   11.64
  12  -1  -9    1.22    6.75
  12   1  -9    3.89    6.33
  12  -1 -10   21.42    7.92
  12   1 -10    3.51    6.54
  12  -1 -11   -1.78    6.81
  12   1 -11   14.71    6.69
  12  -1 -12    5.38    7.05
  12   1 -12   15.08    6.78
  12  -1 -13    3.14    6.05
  12   1 -13    3.67    5.14
  12  -1 -14   33.76    9.50
  12   1 -14   41.36   10.30
  12  -1 -15   10.44    6.53
  12   1 -15    4.90    6.31
  12  -1 -16   -0.78    6.25
  12   1 -16   -5.28    6.89
  12  -1 -17    0.74    6.52
  12   1 -17    8.02    6.82
  12  -1 -18    8.62    6.68
  12   1 -18   10.38    6.99
  12  -1 -19    0.72    5.48
  12   1 -19    1.29    5.84
  12  -1 -20   14.77    7.08
  12   1 -20    4.36    6.72
  12  -1 -21    5.91    6.04
  12   1 -21    5.59    7.21
 -12  -1  21   -7.26    9.71
  12  -1 -22   -1.96    5.64
  12   1 -22    3.32    6.77
 -12  -1  22   -2.31    8.25
  12  -1 -23   -1.90    6.40
 -12  -1  23    0.95    7.86
  12  -1 -24    1.81    5.79
 -12  -1  24   13.52    8.92
 -12   1  25   -4.66    9.44
  12  -1 -25   -4.07    7.21
 -12  -1  25   -3.34    8.07
 -12   1  26   -1.30    7.88
  12  -1 -26   -0.76    6.95
 -12  -1  26   -8.96    8.70
 -12   1  27    5.94    8.10
 -12  -1  27    6.56    7.82
 -12  -1  28    3.31    7.72
 -12  -1  29    1.15    7.18
 -12  -1  30    7.02    8.23
  12  -2  -1   -1.36    7.24
  12   2  -1   13.68    7.19
 -12  -2   1    4.49   13.73
  12  -2  -2   19.27   10.49
  12   2  -2   20.02    8.24
 -12  -2   2    4.85   14.69
  12  -2  -3    5.89    7.20
  12   2  -3   15.80    7.26
 -12  -2   3   -0.63   14.21
  12  -2  -4    7.46    8.94
  12   2  -4   10.52    7.09
 -12  -2   4   -0.97   11.30
  12  -2  -5   -4.50    8.69
  12   2  -5    1.09    6.37
  12  -2  -6   48.38   12.09
  12   2  -6   34.19   10.01
  12  -2  -7    8.65    8.27
  12   2  -7   15.20    7.54
  12  -2  -8    5.07    7.48
  12   2  -8    0.00    6.78
  12  -2  -9   -1.45    6.15
  12   2  -9   -4.84    7.05
  12  -2 -10   26.98    9.97
  12   2 -10   35.39    9.71
  12  -2 -11    4.08    7.23
  12   2 -11   15.14    7.56
  12  -2 -12   19.21    7.93
  12   2 -12    9.80    6.82
  12  -2 -13    0.98    6.57
  12   2 -13    1.41    6.35
  12  -2 -14    0.71    7.13
  12   2 -14   -0.94    5.91
  12  -2 -15    0.74    6.49
  12   2 -15   -0.68    6.24
  12  -2 -16   16.82    7.49
  12   2 -16   15.60    7.42
  12  -2 -17   -2.11    5.70
  12   2 -17    0.76    5.56
  12  -2 -18   -0.37    5.78
  12   2 -18    6.32    6.46
  12  -2 -19   -3.70    6.83
  12   2 -19   -0.62    6.92
 -12  -2  19    1.96    9.24
  12  -2 -20    1.40    5.56
  12   2 -20   -2.03    7.32
 -12  -2  20    4.02    8.08
  12  -2 -21    4.21    5.65
 -12  -2  21    4.02    9.03
  12  -2 -22   17.28    7.27
 -12  -2  22   18.57    9.24
  12  -2 -23    5.06    6.54
 -12  -2  23    3.00    8.01
  12  -2 -24   -4.50    6.60
 -12  -2  24    1.99    7.44
  12  -2 -25    2.72    6.62
 -12  -2  25   -0.40    8.40
 -12   2  26   12.89   10.25
  12  -2 -26    0.97    7.03
 -12  -2  26   11.69    9.23
 -12  -2  27   -4.70    6.91
  12   2 -28    2.64    7.69
 -12  -2  28    2.87    9.07
  12   2 -29   -3.75    8.43
 -12  -2  29    2.65    6.80
 -12  -2  30    7.02    7.59
 -12  -2  31   -1.07    7.70
  12  -3  -1    1.72    6.76
  12   3  -1    7.75    7.12
 -12  -3   1   -8.19   12.98
  12  -3  -2   26.76   10.91
  12   3  -2   18.28    8.38
 -12  -3   2   27.28   13.82
  12  -3  -3    5.53    8.11
  12   3  -3   10.20    7.31
 -12  -3   3    6.99   12.52
  12  -3  -4   10.05    9.06
  12   3  -4   18.77    7.53
 -12  -3   4   17.81   14.74
  12  -3  -5   -1.98    8.06
  12   3  -5    2.82    5.37
 -12  -3   5   12.91   12.21
  12  -3  -6    1.42    7.41
  12   3  -6    3.29    6.23
 -12  -3   6   -0.18   11.62
  12  -3  -7    0.61    7.67
  12   3  -7    0.30    5.70
 -12  -3   7    2.13   12.57
  12  -3  -8   10.78    8.75
  12   3  -8   27.78    8.31
  12  -3  -9   10.79    7.39
  12   3  -9    3.91    6.18
  12  -3 -10   10.28    8.95
  12   3 -10   20.02    7.81
  12  -3 -11   -0.97    6.48
  12   3 -11    2.94    6.32
  12  -3 -12    7.76    7.29
  12   3 -12   12.27    7.10
  12  -3 -13    2.94    6.95
  12   3 -13    1.82    5.85
  12  -3 -14   15.42    8.43
  12   3 -14   27.75    8.84
  12  -3 -15    1.07    6.95
  12   3 -15    1.99    6.18
  12  -3 -16   -3.46    6.50
  12   3 -16    0.32    5.50
  12  -3 -17    2.37    6.63
  12   3 -17    1.48    6.15
 -12  -3  17   -5.23    9.14
  12  -3 -18    5.27    7.07
  12   3 -18   10.37    7.05
 -12  -3  18   -0.75    8.74
  12  -3 -19    7.63    6.63
 -12  -3  19    0.15    8.69
  12  -3 -20   -1.47    5.71
 -12  -3  20    5.93    9.86
  12  -3 -21    4.48    5.98
 -12  -3  21   -2.25    8.38
  12  -3 -22   -2.42    6.39
 -12  -3  22    0.02    8.11
  12  -3 -23    6.46    6.68
 -12  -3  23   18.25    9.22
  12  -3 -24   14.87    7.31
 -12  -3  24   14.03    9.79
  12  -3 -25    0.98    6.02
 -12  -3  25   11.81    8.31
  12   3 -26    0.60    7.85
 -12  -3  26   -3.86    8.10
  12   3 -27    5.95    9.08
 -12  -3  27   -2.68    7.52
  12   3 -28    5.55    8.28
 -12  -3  28   10.44    7.56
  12   3 -29   -0.00    8.99
 -12  -3  29   -3.94    8.67
 -12  -3  30   -1.36    7.21
 -12  -3  31   -6.27    7.72
 -12  -3  32    1.88    8.38
  12  -4  -1   16.23    8.69
  12   4  -1    6.77    6.92
 -12  -4   1   -7.00   12.67
  12  -4  -2   21.58    8.98
  12   4  -2    1.19    6.31
 -12  -4   2   -8.04   12.64
  12  -4  -3    3.37    7.92
  12   4  -3    4.72    6.86
 -12  -4   3   15.24   13.38
  12  -4  -4    6.05    8.15
  12   4  -4   -2.69    7.02
 -12  -4   4   -8.09   12.83
  12  -4  -5    7.49    8.26
  12   4  -5   10.90    7.00
 -12  -4   5   -3.56   12.88
  12  -4  -6   31.51   10.60
  12   4  -6   18.08    9.08
 -12  -4   6   34.55   14.77
  12  -4  -7    2.34    8.28
  12   4  -7   11.27    6.50
 -12  -4   7    8.67   13.18
  12  -4  -8    1.24    5.61
  12   4  -8   -2.57    6.73
 -12  -4   8    2.29   12.78
  12  -4  -9   19.82    9.64
  12   4  -9    3.32    6.29
  12  -4 -10    4.81    7.46
  12   4 -10   22.86    7.70
  12  -4 -11   15.33    7.86
  12   4 -11   10.27    7.34
  12  -4 -12    9.23    7.23
  12   4 -12    3.85    7.62
  12  -4 -13   -1.29    7.45
  12   4 -13    2.32    6.78
  12  -4 -14   -2.77    7.18
  12   4 -14    0.31    6.80
 -12  -4  14   -0.89    7.33
  12  -4 -15   16.20    7.65
  12   4 -15    5.79    6.64
 -12  -4  15    0.50    7.96
  12  -4 -16   21.16    8.60
  12   4 -16    7.88    7.19
 -12  -4  16    4.55    7.82
  12  -4 -17   16.16    7.51
 -12  -4  17   14.67    9.05
  12  -4 -18   19.91    8.29
 -12  -4  18    1.09    8.33
  12  -4 -19   -2.30    6.50
 -12  -4  19    4.13    7.96
  12  -4 -20    1.87    6.61
 -12  -4  20    0.90    7.55
  12  -4 -21    9.61    7.12
 -12  -4  21    4.12    8.34
  12  -4 -22   10.30    7.63
  12   4 -22   14.22    9.45
 -12  -4  22    6.81    8.73
  12  -4 -23    1.81    5.54
  12   4 -23   -2.04    7.88
 -12  -4  23   -0.41    6.61
  12  -4 -24    0.87    6.06
  12   4 -24   -1.35    8.69
 -12  -4  24    0.76    7.82
  12   4 -25   -2.26    9.19
 -12  -4  25    0.52    8.24
  12   4 -26    0.68    7.59
 -12  -4  26   11.64    8.62
  12   4 -27    1.88    8.27
 -12  -4  27   -1.97    7.60
  12   4 -28   -1.14    8.79
 -12  -4  28    3.91    7.42
  12   4 -29   -4.15    9.92
 -12  -4  29   -4.29    7.60
 -12  -4  30   -5.44    7.20
  12  -5  -1   17.83    9.63
  12   5  -1    1.15    5.20
 -12  -5   1   -4.11   14.27
  12  -5  -2   -0.35    8.39
  12   5  -2   14.84    7.02
 -12  -5   2   12.37   13.15
  12  -5  -3   21.68    9.62
  12   5  -3   12.25    6.44
 -12  -5   3    6.22   12.65
  12  -5  -4   12.05    9.25
  12   5  -4   19.77    7.85
 -12  -5   4    3.52   12.60
  12  -5  -5    0.77    8.65
  12   5  -5    0.32    6.14
 -12  -5   5   -0.40   10.24
  12  -5  -6    1.71    7.90
  12   5  -6   -0.56    6.36
 -12  -5   6  -11.20   12.04
  12  -5  -7   -1.07    7.22
  12   5  -7   -3.44    5.93
 -12  -5   7    0.25   13.23
  12  -5  -8   10.99    8.05
  12   5  -8    9.23    6.94
 -12  -5   8   -0.56   11.82
  12  -5  -9   15.70    9.82
  12   5  -9    3.91    5.78
  12  -5 -10    0.93    7.94
  12   5 -10   10.22    6.79
  12  -5 -11   -2.49    7.61
  12   5 -11    2.48    6.01
 -12  -5  11  -12.27   10.18
  12  -5 -12    2.08    7.93
  12   5 -12    8.73    7.04
 -12  -5  12    0.23    7.84
  12  -5 -13    8.42    8.28
  12   5 -13   33.44    9.77
 -12  -5  13   34.30   11.13
  12  -5 -14    5.59    7.95
 -12  -5  14   26.58    9.20
  12  -5 -15   -6.83    7.39
 -12  -5  15    5.12    7.82
  12  -5 -16   -1.86    6.04
 -12  -5  16    9.62    8.61
  12  -5 -17    3.61    6.17
 -12  -5  17    3.20    7.83
  12  -5 -18    4.80    7.62
  12   5 -18    0.47    8.17
 -12  -5  18   22.02    8.90
  12  -5 -19   14.49    7.58
  12   5 -19   -0.03    9.97
 -12  -5  19   18.39    9.78
  12  -5 -20   -0.71    6.17
  12   5 -20   11.61    9.67
 -12  -5  20    6.50    8.55
  12  -5 -21   -7.24    7.54
  12   5 -21   -3.57    8.78
 -12  -5  21   -1.59    8.63
  12  -5 -22   -3.13    6.79
  12   5 -22   -2.09    9.86
 -12  -5  22    0.96    7.16
  12   5 -23   -2.89    9.24
 -12  -5  23    8.43    7.78
  12   5 -24   15.97   10.41
 -12  -5  24    8.33    8.01
  12   5 -25    1.42    8.49
 -12  -5  25    0.38    7.09
  12   5 -26    0.37    8.71
 -12  -5  26   -0.46    6.64
  12   5 -27   -1.77    8.92
 -12  -5  27   -0.96    7.42
  12   5 -28   -1.10    9.56
  12   5 -29    1.65    9.59
  12  -6  -1   13.27    8.86
  12   6  -1   20.96    8.09
 -12  -6   1    9.28   14.61
  12  -6  -2    4.32    7.88
  12   6  -2   12.80    7.73
 -12  -6   2   -3.61   14.79
  12  -6  -3   13.35    8.39
  12   6  -3    7.27    7.17
 -12  -6   3   -3.07   14.43
  12  -6  -4    1.03    7.60
  12   6  -4    6.15    5.93
 -12  -6   4    0.10   12.85
  12  -6  -5   24.63   10.19
  12   6  -5   16.12    8.53
 -12  -6   5   13.70   12.52
  12  -6  -6   29.34    9.89
  12   6  -6   13.42    7.33
 -12  -6   6   16.79   12.64
  12  -6  -7   -0.31    7.27
  12   6  -7   13.58    7.77
 -12  -6   7    1.09   11.71
  12  -6  -8   -1.23    7.43
  12   6  -8    5.83    5.91
 -12  -6   8   19.00   10.18
 -12  -6   8   -8.81   12.97
  12  -6  -9   17.44    8.97
  12   6  -9    6.36    7.28
 -12  -6   9    4.90    7.70
 -12  -6   9   -8.52   13.97
  12  -6 -10   -0.15    7.56
  12   6 -10   10.10    7.39
 -12  -6  10   14.16    9.99
  12  -6 -11   25.95   10.08
 -12  -6  11   25.41   11.15
  12  -6 -12    3.30    7.28
 -12  -6  12   14.27    8.70
  12  -6 -13   -1.46    6.95
 -12  -6  13   -0.00    6.94
  12  -6 -14   -0.58    6.24
 -12  -6  14   -8.79    9.00
  12  -6 -15   -3.31    7.53
 -12  -6  15   12.40    8.80
  12  -6 -16    5.16    6.13
 -12  -6  16   22.11    9.49
  12  -6 -17    6.58    7.43
 -12  -6  17    4.66    7.65
  12  -6 -18    9.31    7.31
 -12  -6  18    5.08    7.86
  12  -6 -19    2.34    6.56
 -12  -6  19    6.43    7.78
  12  -6 -20   -0.20    5.85
 -12  -6  20    1.96    6.59
 -12  -6  21    6.84    7.90
 -12  -6  22    0.48    7.55
 -12  -6  23   10.54    7.99
 -12  -6  24    5.72    6.74
  12   6 -25   -0.50    8.27
 -12  -6  25    5.52    7.91
  12   6 -26    0.09    9.35
  12   6 -27   10.32    9.49
  12   6 -28   11.86   10.38
  12   6 -29   -3.26    8.60
  12  -7  -1    7.78    7.43
  12   7  -1   -1.08    5.98
 -12  -7   1   19.84   14.48
  12  -7  -2    1.12    7.81
  12   7  -2    2.41    7.56
 -12  -7   2    7.86   11.34
  12  -7  -3    1.94    8.39
  12   7  -3    7.38    7.60
 -12  -7   3   27.68   13.50
  12  -7  -4   -0.22    7.45
  12   7  -4   -0.04    5.42
 -12  -7   4    9.49    8.80
 -12  -7   4    2.92   11.46
  12  -7  -5    0.05    7.51
  12   7  -5   -3.25    6.65
 -12  -7   5    6.53    8.41
 -12  -7   5    0.07   12.91
  12  -7  -6    1.47    8.33
  12   7  -6    4.48    6.90
 -12  -7   6    4.06    8.92
 -12  -7   6    3.45   10.74
  12  -7  -7    6.40    8.81
 -12  -7   7    0.01    7.76
 -12  -7   7    5.30   11.49
  12  -7  -8    0.35    8.46
 -12  -7   8    2.93    8.14
 -12  -7   8   -2.80   12.16
  12  -7  -9   27.81    9.92
 -12  -7   9   19.68   10.62
 -12  -7   9   13.39   13.70
  12  -7 -10    1.30    8.92
 -12  -7  10    5.99    8.22
  12  -7 -11   -8.27    9.46
 -12  -7  11    2.11    6.59
  12  -7 -12   -4.18    8.21
 -12  -7  12    1.41    8.04
  12  -7 -13    6.78    7.48
 -12  -7  13    5.44    7.05
  12  -7 -14    1.69    8.00
 -12  -7  14    3.49    8.47
  12  -7 -15   11.37    8.41
 -12  -7  15    2.63    5.93
  12  -7 -16   -7.73    7.87
 -12  -7  16    2.52    7.71
  12  -7 -17    0.07    6.07
 -12  -7  17    5.33    7.87
  12  -7 -18   -0.11    6.81
 -12  -7  18    1.97    7.66
  12  -7 -19    7.51    7.15
 -12  -7  19   14.52    8.96
 -12  -7  20   -2.34    8.14
 -12  -7  21    3.73    7.94
 -12  -7  22    6.62    8.30
 -12  -7  23   -4.22    8.94
  12  -8  -1    9.01    8.61
  12   8  -1   23.63    9.29
 -12  -8   1   10.84    9.05
 -12  -8   1    3.60   12.07
  12  -8  -2    4.15    8.58
  12   8  -2   -0.49    6.89
 -12  -8   2   -4.11    8.46
 -12  -8   2   -4.76   12.12
  12  -8  -3    1.72    8.83
 -12  -8   3    5.90    8.59
 -12  -8   3   -1.42   12.82
  12  -8  -4    3.49    8.31
 -12  -8   4   -5.32    9.24
 -12  -8   4    8.75   12.07
  12  -8  -5   13.89    9.88
 -12  -8   5    8.36    8.32
 -12  -8   5   10.44   12.99
  12  -8  -6    0.25    8.71
 -12  -8   6   -0.03    8.03
 -12  -8   6    9.89   14.09
  12  -8  -7   24.37   10.09
 -12  -8   7   12.25    9.49
 -12  -8   7   26.10   14.33
  12  -8  -8   -5.50    8.98
 -12  -8   8    3.87    9.21
 -12  -8   8   -0.60   11.21
  12  -8  -9   -7.20    9.36
 -12  -8   9   -0.18    7.13
 -12  -8   9    9.20   14.16
  12  -8 -10   -1.47    8.53
 -12  -8  10    2.71    7.47
  12  -8 -11    4.82    7.15
 -12  -8  11    7.18    9.03
  12  -8 -12   -7.15    7.81
 -12  -8  12    6.66    8.20
  12  -8 -13   -1.39    7.37
 -12  -8  13   -4.26    8.06
  12  -8 -14   19.10    9.47
 -12  -8  14    4.82    7.65
  12  -8 -15   10.58    8.09
 -12  -8  15   10.32    8.35
  12  -8 -16   -0.81    7.03
 -12  -8  16    1.65    7.50
  12  -8 -17    4.48    7.96
 -12  -8  17   11.85    8.88
 -12  -8  18    8.06    7.70
 -12  -8  19   -5.23    7.71
 -12  -8  20    1.50    7.12
  12  -9  -1    5.67    7.98
 -12  -9   1    0.69    6.19
 -12  -9   1    9.34   13.17
  12  -9  -2    4.05    8.19
 -12  -9   2   10.88    7.84
 -12  -9   2   -0.42   11.35
  12  -9  -3   10.44    9.52
 -12  -9   3   31.67   10.87
 -12  -9   3   15.95   14.30
  12  -9  -4   -6.01    8.47
 -12  -9   4    4.22    7.26
 -12  -9   4    1.65   12.75
  12  -9  -5   -5.52    8.44
 -12  -9   5    1.53    7.28
 -12  -9   5    4.10   13.17
  12  -9  -6    0.47    8.56
 -12  -9   6   -1.10    7.00
 -12  -9   6   -1.79   10.92
  12  -9  -7   -1.84    8.07
 -12  -9   7    7.47    7.68
 -12  -9   7   -0.51   11.53
  12  -9  -8    2.21    7.44
 -12  -9   8    5.15    8.03
 -12  -9   8   12.73   14.66
  12  -9  -9   38.82   12.22
 -12  -9   9   25.96   10.57
  12  -9 -10   -6.51    8.76
 -12  -9  10   -2.68    6.60
  12  -9 -11   -2.54    8.17
 -12  -9  11    8.85    7.94
  12  -9 -12   -1.96    7.75
 -12  -9  12   -5.66    7.25
  12  -9 -13   15.42    8.95
 -12  -9  13    2.21    8.82
  12  -9 -14    0.02    7.04
 -12  -9  14   -2.72    7.96
  12  -9 -15    6.15    8.37
 -12  -9  15   13.38    7.97
 -12  -9  16   -1.71    7.64
 -12  -9  17    6.56    6.76
 -12  -9  18    1.32    7.02
  12 -10  -1   -0.62    7.46
 -12 -10   1   11.92    8.07
 -12 -10   1    0.43   11.24
  12 -10  -2   -6.97    9.35
 -12 -10   2    4.40    6.69
 -12 -10   2  -13.14   15.20
  12 -10  -3    1.96    9.28
 -12 -10   3   -5.34    7.70
 -12 -10   3   18.00   13.27
  12 -10  -4   -3.31    8.88
 -12 -10   4    2.65    7.92
 -12 -10   4   -0.07   11.85
  12 -10  -5   -3.89    8.15
 -12 -10   5   16.85    9.19
 -12 -10   5   -5.15   12.11
  12 -10  -6    6.66    8.97
 -12 -10   6    1.35    6.77
  12 -10  -7    0.36    8.03
 -12 -10   7    7.66    9.02
  12 -10  -8   14.48    9.51
 -12 -10   8   -4.08    8.71
  12 -10  -9   13.45    9.26
 -12 -10   9    3.20    7.95
  12 -10 -10   -0.30    8.40
 -12 -10  10    0.95    7.93
  12 -10 -11    5.07    8.87
 -12 -10  11   -0.17    6.36
  12 -10 -12   -1.59    8.26
 -12 -10  12    8.41    9.19
  12 -10 -13    0.40    8.03
 -12 -10  13   -6.35    8.07
  12 -10 -14   -3.10    8.49
 -12 -10  14    4.35    7.89
 -12 -10  15   -0.61    9.16
  12 -11  -1   -4.98    7.79
 -12 -11   1    2.36    7.03
 -12 -11   1    4.57   11.73
  12 -11  -2   -2.66    9.35
 -12 -11   2   -8.38    8.71
 -12 -11   2   -5.76   13.39
  12 -11  -3    4.72    9.89
 -12 -11   3   19.49    8.80
  12 -11  -4   -4.26    8.94
 -12 -11   4   -2.15    7.56
  12 -11  -5    9.26    8.74
 -12 -11   5    4.44    7.91
  12 -11  -6    3.24    8.34
 -12 -11   6    0.14    6.78
  12 -11  -7    6.56    8.14
 -12 -11   7   -0.03    7.63
  12 -11  -8   -5.03    9.24
 -12 -11   8    1.75    7.71
  12 -11  -9   -3.26    8.32
 -12 -11   9    9.51    8.26
  12 -11 -10   -3.10    8.46
 -12 -11  10   -1.82    7.93
  12 -11 -11   -3.53    7.64
 -12 -11  11    3.65    8.66
  12 -11 -12    4.40    7.81
  12 -12  -1    7.41    8.98
 -12 -12   1    2.29    7.40
  12 -12  -2   -7.66    8.92
 -12 -12   2    0.89    7.32
  12 -12  -3   -4.11    9.45
 -12 -12   3    4.12    6.82
  12 -12  -4   -3.00    8.25
 -12 -12   4   -1.65    6.99
  12 -12  -5    0.25    8.36
 -12 -12   5    3.90    8.32
  12 -12  -6    3.23    9.27
 -12 -12   6   -0.85    7.39
  12 -12  -7    3.48    7.92
 -12 -12   7    1.31    7.40
  12 -12  -8    0.06    8.79
 -12 -12   8   -7.72    8.92
  12 -12  -9    0.49    8.07
  12 -12 -10   -5.22    9.49
 -12 -13   1   -4.23    8.28
  12 -13  -2   -6.03    8.94
 -12 -13   2   -0.70    7.59
  12 -13  -3    0.43    9.24
 -12 -13   3   -1.52    7.71
  12 -13  -4    3.98    9.09
 -12 -13   4   -2.33    7.43
  12 -13  -5   -5.09    8.94
  12 -13  -6    2.42    8.93
  12 -13  -7   -0.72    7.64
  12 -13  -8   -1.15    7.65
  11   0  -1   71.47   14.70
 -11   0   2    4.70   12.71
  11   0  -2    0.84    6.76
 -11   0   3   34.17   15.12
  11   0  -3   33.80   10.20
 -11   0   4   -6.45   13.01
  11   0  -4    4.92    7.41
 -11   0   5   63.35   24.12
  11   0  -5  125.24   18.88
 -11   0   6    4.26   11.97
  11   0  -6    5.99    6.58
 -11   0   7    5.75   11.99
  11   0  -7    5.39    6.95
  11   0  -8   -1.38    5.41
  11   0  -9   36.84   10.25
  11   0 -10    0.61    6.28
  11   0 -11   46.81   11.34
  11   0 -12   -0.29    4.95
  11   0 -13    1.83    5.38
  11   0 -14    0.73    5.41
  11   0 -15   17.72    7.59
  11   0 -16   -0.17    5.72
  11   0 -17    5.21    6.51
  11   0 -18   -5.28    7.06
  11   0 -19   10.31    7.06
  11   0 -20   -1.55    5.98
  11   0 -21   12.09    6.71
 -11   0  22   -0.53    7.16
  11   0 -22    0.18    6.60
 -11   0  23    4.55    7.93
  11   0 -23    2.58    6.64
 -11   0  24   -3.45    8.54
 -11   0  25    7.54    7.28
 -11   0  26   -5.03    7.71
 -11   0  27    3.96    7.44
 -11   0  28   -2.65    6.74
 -11   0  29   -2.22    7.34
 -11   1   1  113.91   24.67
  11  -1  -1   61.28   14.91
  11   1  -1   78.13   15.28
 -11   1   2    2.53   13.46
  11  -1  -2    1.97    7.72
  11   1  -2    0.16    6.30
 -11   1   3   55.48   19.26
  11  -1  -3   26.66   10.28
  11   1  -3   31.82   10.05
 -11  -1   3   41.11   15.82
 -11   1   4    0.11   11.89
  11  -1  -4    7.68    6.78
  11   1  -4   -1.52    5.86
 -11  -1   4   -1.22   11.33
 -11   1   5   11.61   12.69
  11  -1  -5    2.87    6.92
  11   1  -5    7.66    7.69
 -11  -1   5   16.04   11.56
 -11   1   6   -1.42   11.41
  11  -1  -6    4.63    5.96
  11   1  -6    5.79    6.46
 -11  -1   6   -4.47   11.73
  11  -1  -7   57.79   11.62
  11   1  -7   62.24   12.31
 -11  -1   7   -4.44   15.27
  11  -1  -8    1.28    6.14
  11   1  -8   -2.77    7.12
 -11  -1   8    4.36   11.09
  11  -1  -9   23.21    8.97
  11   1  -9   23.80    8.69
  11  -1 -10    1.59    6.28
  11   1 -10   -3.17    7.43
  11  -1 -11    1.49    6.59
  11   1 -11    6.50    6.05
  11  -1 -12    0.25    5.40
  11   1 -12    0.03    6.75
  11  -1 -13   49.14   10.29
  11   1 -13   32.43    9.33
  11  -1 -14   -4.79    7.00
  11   1 -14   -2.20    5.93
  11  -1 -15    0.63    5.65
  11   1 -15   -1.80    5.76
  11  -1 -16    2.34    5.84
  11   1 -16    1.04    5.40
  11  -1 -17   14.97    7.08
  11   1 -17   11.57    6.50
  11  -1 -18   -0.73    5.65
  11   1 -18    1.67    5.59
  11  -1 -19    0.94    5.89
  11   1 -19   16.84    7.26
  11  -1 -20   -2.15    6.17
  11   1 -20   -3.03    6.81
  11  -1 -21    4.66    5.79
  11   1 -21   -1.12    6.86
 -11  -1  21    0.08    7.78
  11  -1 -22   -1.11    5.61
  11   1 -22    0.87    6.26
 -11  -1  22   -0.05    7.97
  11  -1 -23   24.47    8.26
 -11  -1  23   14.06    8.99
 -11   1  24    5.16    7.60
  11  -1 -24    0.47    5.96
 -11  -1  24   -3.62    7.08
 -11   1  25   15.39    8.40
  11  -1 -25    2.40    7.47
 -11  -1  25    2.74    7.01
 -11   1  26    2.64    7.52
 -11  -1  26    0.77    7.03
 -11   1  27    9.71    7.93
 -11  -1  27   11.09    7.79
 -11  -1  28   -3.26    6.79
 -11  -1  29   22.61    9.42
  11   1 -30   -2.45    8.77
 -11  -1  30   -4.35    7.20
  11   1 -31    7.39    7.74
 -11   2   1   25.43   16.00
  11  -2  -1   20.48    9.58
  11   2  -1   21.25    8.64
 -11   2   2    2.84   15.22
  11  -2  -2   -6.57    8.05
  11   2  -2    2.56    6.56
 -11   2   3    3.32   11.72
  11  -2  -3    5.30    7.45
  11   2  -3    1.75    6.96
 -11   2   4    3.55   11.81
  11  -2  -4   10.00    7.78
  11   2  -4   10.03    7.48
  11  -2  -5   46.05   12.16
  11   2  -5   46.27   11.28
 -11  -2   5   61.16   17.49
  11  -2  -6   13.98    8.68
  11   2  -6   22.54    8.29
 -11  -2   6   22.54   14.67
  11  -2  -7    5.39    8.32
  11   2  -7    7.08    5.98
 -11  -2   7   19.19   13.36
  11  -2  -8   15.63    8.18
  11   2  -8   13.60    7.47
 -11  -2   8   -7.62   13.71
  11  -2  -9   44.02   10.83
  11   2  -9   25.22    8.80
 -11  -2   9   13.49   14.23
  11  -2 -10    7.05    6.94
  11   2 -10    1.55    5.99
  11  -2 -11   16.77    8.94
  11   2 -11   33.83    8.91
  11  -2 -12   -0.83    5.21
  11   2 -12    4.68    5.93
  11  -2 -13    1.20    6.66
  11   2 -13   -1.46    5.39
  11  -2 -14   -2.58    6.90
  11   2 -14    4.21    5.31
  11  -2 -15   27.46    8.46
  11   2 -15   13.66    7.10
  11  -2 -16    1.73    6.27
  11   2 -16    6.31    7.27
  11  -2 -17    8.21    6.50
  11   2 -17    0.86    6.42
  11  -2 -18   -4.05    6.31
  11   2 -18   -4.15    6.15
 -11  -2  18   -1.85    6.78
  11  -2 -19    7.91    7.01
  11   2 -19   16.09    7.50
 -11  -2  19   14.03    9.64
  11  -2 -20    7.35    6.10
  11   2 -20    0.29    5.73
 -11  -2  20   -2.51    7.43
  11  -2 -21    9.27    7.19
 -11  -2  21   21.86   10.21
  11  -2 -22   -1.12    5.04
 -11  -2  22   -2.22    7.21
  11  -2 -23   -0.67    4.88
 -11  -2  23   -3.55    7.61
  11  -2 -24    2.45    6.03
 -11  -2  24    0.57    7.91
  11  -2 -25   -2.88    6.68
 -11  -2  25    4.12    8.42
 -11   2  26   -3.48    7.47
  11  -2 -26   -0.74    6.47
 -11  -2  26   14.86    8.41
 -11  -2  27    2.17    6.15
  11   2 -28    0.00    7.74
 -11  -2  28   -0.40    7.62
  11   2 -29   -0.04    7.24
 -11  -2  29   -0.65    6.72
  11   2 -30   11.63    8.83
 -11  -2  30    1.29    6.98
  11   2 -31   14.70    8.95
 -11  -2  31    3.64    6.89
 -11   3   1    3.61   11.38
  11  -3  -1    4.97    8.80
  11   3  -1    8.86    7.76
 -11  -3   1   -1.33   12.56
 -11   3   2   16.44   14.55
  11  -3  -2   17.88    8.65
  11   3  -2   11.82    7.40
 -11  -3   2   32.77   14.79
  11  -3  -3   56.48   14.34
  11   3  -3   65.94   13.16
 -11  -3   3   77.87   19.90
  11  -3  -4    7.35    7.86
  11   3  -4   -2.02    6.25
  11  -3  -5    6.43    7.94
  11   3  -5   11.22    6.50
  11  -3  -6   19.80    9.23
  11   3  -6    5.55    6.45
  11  -3  -7   35.23   12.66
  11   3  -7   53.50   11.42
  11  -3  -8   -1.26    7.27
  11   3  -8   13.60    6.63
 -11  -3   8    5.94   12.92
  11  -3  -9    4.64    7.10
  11   3  -9   10.20    6.10
 -11  -3   9    9.78   12.34
  11  -3 -10    9.94    7.49
  11   3 -10   -0.17    5.51
 -11  -3  10   -5.43   12.41
  11  -3 -11    0.66    6.72
  11   3 -11    2.71    5.79
  11  -3 -12   10.43    6.79
  11   3 -12    2.60    5.94
  11  -3 -13    4.96    6.67
  11   3 -13    5.96    7.01
  11  -3 -14    5.06    6.83
  11   3 -14   -5.21    6.74
  11  -3 -15    2.47    6.44
  11   3 -15   -2.17    5.81
  11  -3 -16    1.99    5.91
  11   3 -16   -4.88    6.93
 -11  -3  16   16.87    9.72
  11  -3 -17   12.19    7.01
  11   3 -17    7.40    7.59
 -11  -3  17    7.53    7.30
  11  -3 -18    7.36    6.98
 -11  -3  18   -1.63    7.66
  11  -3 -19   13.52    7.40
 -11  -3  19   13.22    8.97
  11  -3 -20   11.92    6.71
 -11  -3  20    8.72    8.73
  11  -3 -21    3.75    5.47
 -11  -3  21   -0.22    7.15
  11  -3 -22    0.99    6.22
 -11  -3  22   -1.89    7.99
  11  -3 -23   12.32    7.35
 -11  -3  23   45.48   10.82
  11  -3 -24    3.88    5.70
 -11  -3  24   -0.95    7.95
  11  -3 -25   -2.96    5.77
  11   3 -25    6.63    8.91
 -11  -3  25   -0.66    7.02
  11   3 -26   13.25    8.81
 -11  -3  26   -1.42    7.52
  11   3 -27   12.34   10.18
 -11  -3  27   26.36    9.73
  11   3 -28    3.40    8.96
 -11  -3  28    1.81    7.76
  11   3 -29    3.90    8.70
 -11  -3  29   12.10    8.58
  11   3 -30    9.57    9.38
 -11  -3  30    3.83    7.11
  11   3 -31   -4.92    9.42
 -11  -3  31   -1.96    7.32
 -11  -3  32    0.16    6.80
 -11  -3  33    3.05    6.93
  11  -4  -1   42.82   12.19
  11   4  -1   28.13    9.69
 -11  -4   1   26.70   15.47
  11  -4  -2    5.26    8.20
  11   4  -2   -1.69    5.84
 -11  -4   2    1.50   13.68
  11  -4  -3   -0.32    7.78
  11   4  -3    3.23    6.58
 -11  -4   3   -4.37   11.75
  11  -4  -4   -0.25    7.84
  11   4  -4   -0.58    6.02
 -11  -4   4    7.13   12.79
  11  -4  -5   47.63   12.35
  11   4  -5   49.40   10.71
 -11  -4   5   12.89   16.03
  11  -4  -6   22.84    9.74
  11   4  -6   29.53    8.16
  11  -4  -7   -4.91    8.39
  11   4  -7    8.07    7.10
  11  -4  -8    8.55    7.71
  11   4  -8    3.39    6.20
  11  -4  -9   25.70    9.88
  11   4  -9   17.16    8.52
  11  -4 -10    6.74    7.72
  11   4 -10    0.90    6.12
  11  -4 -11    5.87    6.85
  11   4 -11   24.29    8.29
  11  -4 -12   -2.09    6.47
  11   4 -12   -2.78    7.55
  11  -4 -13    0.80    6.16
  11   4 -13   -0.19    5.66
 -11  -4  13   12.81    9.46
  11  -4 -14    6.37    6.48
  11   4 -14    4.97    7.10
 -11  -4  14    4.26    9.78
  11  -4 -15   -0.13    6.53
  11   4 -15   20.03    8.51
 -11  -4  15   12.00    8.58
  11  -4 -16    4.97    6.06
 -11  -4  16    6.29    7.78
  11  -4 -17   -0.63    6.23
 -11  -4  17   -2.46    6.89
  11  -4 -18   -1.12    6.33
 -11  -4  18    5.51    7.27
  11  -4 -19    2.71    6.01
 -11  -4  19    7.37    7.90
  11  -4 -20    5.56    6.78
 -11  -4  20    2.64    7.49
  11  -4 -21    7.11    7.14
  11   4 -21   27.12   10.15
 -11  -4  21   32.74    9.41
  11  -4 -22    5.58    6.03
  11   4 -22   -2.80    8.25
 -11  -4  22   10.49    7.77
  11  -4 -23    5.88    5.95
  11   4 -23    5.86    8.50
 -11  -4  23   -0.73    6.28
  11  -4 -24    6.58    6.73
  11   4 -24   -2.36    7.07
 -11  -4  24    3.47    7.11
  11   4 -25    9.48    9.93
 -11  -4  25   43.33   11.18
  11   4 -26   11.66    9.60
 -11  -4  26   21.35    9.52
  11   4 -27    0.77    9.26
 -11  -4  27    4.54    6.84
  11   4 -28    1.99    8.06
 -11  -4  28    1.20    7.30
  11   4 -29    0.36    8.97
 -11  -4  29   -3.53    8.13
  11   4 -30    2.48    8.54
 -11  -4  30    1.54    7.28
  11   4 -31   -1.65    8.41
 -11  -4  31   -1.35    7.44
 -11  -4  32    0.44    6.97
 -11  -4  33   -3.91    7.60
 -11  -4  34    3.93    7.22
  11  -5  -1   -3.32    8.28
  11   5  -1   -3.16    6.43
 -11  -5   1    5.11   13.92
  11  -5  -2   48.80   12.76
  11   5  -2   41.36   10.43
 -11  -5   2   27.32   14.95
  11  -5  -3   29.08   11.52
  11   5  -3   38.02   10.06
 -11  -5   3   45.55   15.36
  11  -5  -4    1.48    8.05
  11   5  -4    2.60    6.34
 -11  -5   4   10.63   12.64
  11  -5  -5   -1.74    7.84
  11   5  -5    0.53    5.75
 -11  -5   5   -0.76   11.27
  11  -5  -6    1.31    8.70
  11   5  -6   24.21    8.43
 -11  -5   6   15.72   13.45
  11  -5  -7   23.97    9.53
  11   5  -7   25.57    8.45
 -11  -5   7   15.73   11.97
  11  -5  -8   -1.93    9.19
  11   5  -8    6.02    6.03
 -11  -5   8   13.38   14.34
  11  -5  -9   15.19    7.73
  11   5  -9   17.37    6.90
 -11  -5   9    0.30   10.72
  11  -5 -10   -1.44    7.48
  11   5 -10   -1.27    6.44
 -11  -5  10   -0.15    8.91
  11  -5 -11   -0.43    6.71
  11   5 -11    7.28    7.55
 -11  -5  11   12.90    8.02
  11  -5 -12    9.60    8.24
  11   5 -12   17.56    8.12
 -11  -5  12   21.99   11.49
  11  -5 -13   13.78    8.54
 -11  -5  13   19.92   10.68
  11  -5 -14    8.29    7.61
 -11  -5  14   -3.13    8.04
  11  -5 -15    2.89    6.42
 -11  -5  15   -1.01    8.19
  11  -5 -16   -1.47    5.55
 -11  -5  16    5.96    8.09
  11  -5 -17    4.39    6.71
  11   5 -17    1.63    7.99
 -11  -5  17    2.29    7.96
  11  -5 -18   12.31    6.46
  11   5 -18   12.07    9.97
 -11  -5  18   19.12    8.79
  11  -5 -19   21.34    7.50
  11   5 -19    0.66    7.41
 -11  -5  19   25.52    9.41
  11  -5 -20   -0.79    5.28
  11   5 -20    1.55    7.87
 -11  -5  20   -0.72    6.98
  11  -5 -21   -1.73    4.89
  11   5 -21   -1.85    8.00
 -11  -5  21   -2.23    6.94
  11  -5 -22   -2.56    5.49
  11   5 -22    5.75    8.70
 -11  -5  22    9.61    7.46
  11   5 -23    6.26    8.62
 -11  -5  23   24.67    9.59
  11   5 -24   -2.92    8.89
 -11  -5  24   -1.10    7.59
  11   5 -25   -2.53    9.05
 -11  -5  25   -0.82    7.05
  11   5 -26    3.21    8.98
 -11  -5  26   -3.64    7.84
  11   5 -27    6.61    8.98
 -11  -5  27    0.46    7.89
  11   5 -28    4.90    9.14
 -11  -5  28   14.12    9.34
  11   5 -29    3.55    8.12
 -11  -5  29    5.11    6.77
  11   5 -30   -2.55    8.12
 -11  -5  30    0.39    7.15
  11   5 -31   -1.64    9.14
 -11  -5  31    1.64    7.75
 -11  -5  32    3.09    7.93
  11  -6  -1   31.00   10.30
  11   6  -1   22.36    7.79
 -11  -6   1    9.41   13.02
  11  -6  -2    9.94    8.73
  11   6  -2    0.51    5.89
 -11  -6   2    2.22   11.31
  11  -6  -3    5.16    6.93
  11   6  -3    7.87    6.23
 -11  -6   3    6.68   11.35
  11  -6  -4   22.21   10.14
  11   6  -4   32.90    9.28
 -11  -6   4    9.27   14.72
  11  -6  -5   24.83    9.45
  11   6  -5   18.20    7.84
 -11  -6   5   10.25   12.75
  11  -6  -6   12.46    8.47
  11   6  -6    9.44    7.49
 -11  -6   6   -1.13   10.98
  11  -6  -7    4.41    7.15
  11   6  -7   -0.62    5.65
 -11  -6   7   10.59    8.05
 -11  -6   7   13.30   14.35
  11  -6  -8   10.16    6.94
  11   6  -8    6.24    7.75
 -11  -6   8   12.65    8.82
 -11  -6   8   -0.00   11.50
  11  -6  -9    4.76    7.73
  11   6  -9    3.18    7.47
 -11  -6   9    7.90    7.41
 -11  -6   9    3.18   11.51
  11  -6 -10    9.18    8.22
 -11  -6  10   30.93   10.10
 -11  -6  10   -0.05   11.94
  11  -6 -11    0.67    6.99
 -11  -6  11   17.56    9.83
 -11  -6  11    4.36   10.97
  11  -6 -12    1.98    7.58
 -11  -6  12    6.02    8.02
  11  -6 -13    8.27    7.13
 -11  -6  13   10.06    8.06
  11  -6 -14   -1.37    8.42
 -11  -6  14    8.77    8.33
  11  -6 -15   11.78    7.56
 -11  -6  15   12.35    8.57
  11  -6 -16   14.74    8.05
  11   6 -16   20.87   10.13
 -11  -6  16    3.26    8.27
  11  -6 -17   -0.56    5.88
  11   6 -17   -0.30    8.47
 -11  -6  17    1.74    6.89
  11  -6 -18    0.68    7.00
  11   6 -18   -0.11    7.84
 -11  -6  18   12.73    7.94
  11  -6 -19    6.53    6.51
  11   6 -19   11.92    8.66
 -11  -6  19    8.70    8.45
  11  -6 -20    2.80    6.48
  11   6 -20   12.04    9.21
 -11  -6  20    1.13    7.43
  11  -6 -21    9.80    6.87
  11   6 -21   12.84    9.13
 -11  -6  21   14.90    8.14
  11   6 -22   12.49    9.78
 -11  -6  22    4.90    7.07
  11   6 -23   -1.29    8.76
 -11  -6  23   -0.81    6.06
  11   6 -24    2.45    8.62
 -11  -6  24   12.03    8.68
  11   6 -25    6.15   10.00
 -11  -6  25    9.55    8.63
  11   6 -26   14.47   11.03
 -11  -6  26    9.69    8.57
  11   6 -27    4.53   10.28
 -11  -6  27    0.05    7.22
  11   6 -28   18.01    9.54
 -11  -6  28    0.19    7.15
  11   6 -29   -0.28    7.22
 -11  -6  29   -2.53    6.27
  11   6 -30    5.51    8.06
  11   6 -31   -4.50    9.96
  11  -7  -1    8.27    9.52
  11   7  -1    1.54    5.70
 -11  -7   1    4.37   11.00
  11  -7  -2   21.50    9.84
  11   7  -2   19.17    7.65
 -11  -7   2   17.83   13.12
  11  -7  -3   -4.42    8.82
  11   7  -3    4.27    6.09
 -11  -7   3    0.00    7.79
 -11  -7   3   -0.68   11.25
  11  -7  -4   14.72    9.39
  11   7  -4   10.95    7.32
 -11  -7   4   33.48   10.24
 -11  -7   4   -5.60   12.83
  11  -7  -5   -0.86    8.06
  11   7  -5   -4.90    6.81
 -11  -7   5    0.28    7.63
 -11  -7   5   19.18   13.04
  11  -7  -6   19.55    9.29
 -11  -7   6   13.85    8.33
 -11  -7   6   -2.66   11.25
  11  -7  -7   -2.36    6.73
 -11  -7   7   -2.47    7.44
 -11  -7   7   -4.60   11.39
  11  -7  -8    5.23    8.92
 -11  -7   8   32.60   10.57
 -11  -7   8   20.31   13.37
  11  -7  -9   30.01   11.09
 -11  -7   9   14.51    8.48
 -11  -7   9   11.49   12.48
  11  -7 -10   -3.00    6.99
 -11  -7  10   -1.36    8.55
 -11  -7  10   -0.65    9.36
  11  -7 -11   -5.43    7.42
 -11  -7  11   -5.43    7.91
 -11  -7  11   -8.59   13.83
  11  -7 -12   23.29    9.08
 -11  -7  12    9.50    9.33
  11  -7 -13    0.38    6.90
 -11  -7  13    7.16    8.79
  11  -7 -14    4.44    7.89
 -11  -7  14   -0.38    6.57
  11  -7 -15    0.06    6.11
 -11  -7  15   -4.74    8.25
  11  -7 -16    0.60    6.98
 -11  -7  16   -2.47    6.66
  11  -7 -17   -0.07    6.97
 -11  -7  17    3.29    7.95
  11  -7 -18    7.21    7.07
 -11  -7  18    7.04    7.75
  11  -7 -19   -4.83    6.99
 -11  -7  19   -2.13    7.83
 -11  -7  20   -3.18    6.82
 -11  -7  21   -1.45    7.08
 -11  -7  22    1.33    6.87
 -11  -7  23    6.38    8.12
  11   7 -24    8.08   10.72
 -11  -7  24   14.11    7.47
  11   7 -25    5.34    9.13
 -11  -7  25    3.63    8.37
  11   7 -26   -6.29   10.67
 -11  -7  26   -2.12    7.92
  11   7 -27   -0.91    9.57
 -11  -7  27   -1.07    7.59
  11   7 -28    7.18    9.81
  11   7 -29    3.28    8.83
  11   7 -30    6.62   11.87
  11   7 -31    3.56    8.84
  11  -8  -1   -0.54    8.07
  11   8  -1   -0.23    5.36
 -11  -8   1   -1.00    8.77
 -11  -8   1   -2.26   11.17
  11  -8  -2   13.28    8.38
 -11  -8   2    0.80    6.94
 -11  -8   2   -4.73   12.47
  11  -8  -3    4.03    7.63
 -11  -8   3    1.55    7.46
 -11  -8   3    1.37   11.59
  11  -8  -4   28.76   11.30
 -11  -8   4   52.61   12.55
 -11  -8   4   31.53   16.70
  11  -8  -5    7.51    8.54
 -11  -8   5    6.05    7.75
 -11  -8   5   -0.75   13.57
  11  -8  -6   16.59    9.25
 -11  -8   6   17.95    9.14
 -11  -8   6   17.83   14.46
  11  -8  -7   -3.79    8.82
 -11  -8   7    2.63    8.12
 -11  -8   7    4.74   11.54
  11  -8  -8   -2.08    7.93
 -11  -8   8    2.00    6.47
 -11  -8   8   -0.14   12.48
  11  -8  -9    1.99    7.58
 -11  -8   9    7.47    7.55
 -11  -8   9    3.94   13.79
  11  -8 -10   20.84    9.50
 -11  -8  10   25.01    8.98
  11  -8 -11    7.75    7.88
 -11  -8  11    0.08    6.65
  11  -8 -12    6.97    8.63
 -11  -8  12   -1.11    8.47
  11  -8 -13    4.94    8.17
 -11  -8  13    5.19    8.08
  11  -8 -14   16.56    8.38
 -11  -8  14   -0.96    6.43
  11  -8 -15   -2.88    7.49
 -11  -8  15    8.95    8.04
  11  -8 -16    7.83    8.03
 -11  -8  16   26.39    9.27
  11  -8 -17   -1.16    6.63
 -11  -8  17    1.68    7.32
 -11  -8  18   -3.14    7.71
 -11  -8  19   -2.08    7.44
 -11  -8  20    6.25    8.16
 -11  -8  21    2.90    6.67
 -11  -8  22   -2.05    7.80
 -11  -8  23   -1.33    8.14
 -11  -8  24    3.23    8.10
 -11  -8  25    6.29    7.57
  11  -9  -1   -3.77    8.91
 -11  -9   1   -6.70    7.37
 -11  -9   1   -1.42   11.05
  11  -9  -2    2.43    8.09
 -11  -9   2   47.78   11.34
 -11  -9   2   23.63   14.55
  11  -9  -3    0.27    8.97
 -11  -9   3   -3.06    7.12
 -11  -9   3    3.33   12.23
  11  -9  -4   10.70    9.23
 -11  -9   4   23.65    8.95
 -11  -9   4    6.01   13.12
  11  -9  -5   -3.36    7.77
 -11  -9   5   -0.84    7.78
 -11  -9   5    3.34   11.77
  11  -9  -6    3.74    7.59
 -11  -9   6    5.40    7.55
 -11  -9   6   -3.65   13.31
  11  -9  -7   -3.88    8.85
 -11  -9   7   -1.98    7.56
 -11  -9   7   -8.54   11.85
  11  -9  -8   40.17   11.85
 -11  -9   8   26.66   10.44
  11  -9  -9    4.24    8.12
 -11  -9   9    0.00    6.92
  11  -9 -10    5.68    7.49
 -11  -9  10   -1.19    6.68
  11  -9 -11   -1.38    8.47
 -11  -9  11    6.41    6.55
  11  -9 -12    2.92    8.61
 -11  -9  12    6.59    7.57
  11  -9 -13    2.12    7.75
 -11  -9  13   -4.34    8.23
  11  -9 -14   -1.92    8.15
 -11  -9  14    6.54    6.63
  11  -9 -15   -1.49    7.32
 -11  -9  15   -2.10    7.22
  11  -9 -16   -3.21    8.61
 -11  -9  16    0.93    6.44
 -11  -9  17    3.60    8.06
 -11  -9  18   30.07   10.91
 -11  -9  19   -5.12    7.29
 -11  -9  20   -0.59    7.47
 -11  -9  21    3.37    7.76
 -11  -9  22   15.25    8.48
  11 -10  -1   -0.47    8.50
 -11 -10   1   -1.88    6.64
 -11 -10   1    3.85   12.69
  11 -10  -2    6.63    8.64
 -11 -10   2    7.94    7.26
 -11 -10   2   12.78   12.60
  11 -10  -3   -2.19    8.38
 -11 -10   3   -0.64    7.02
 -11 -10   3   -1.35   11.81
  11 -10  -4    9.38    9.37
 -11 -10   4    0.52    7.84
 -11 -10   4    2.83   11.23
  11 -10  -5   -2.10    7.57
 -11 -10   5   -2.93    6.94
  11 -10  -6   15.64   10.30
 -11 -10   6   18.22    8.61
  11 -10  -7   -3.04    9.12
 -11 -10   7   -1.80    7.78
  11 -10  -8    3.12    8.62
 -11 -10   8    9.20    8.47
  11 -10  -9   -4.53    8.04
 -11 -10   9   -5.09    7.54
  11 -10 -10   15.19    9.65
 -11 -10  10   19.85    9.35
  11 -10 -11    1.23    8.72
 -11 -10  11   -0.94    6.72
  11 -10 -12    4.83    8.22
 -11 -10  12    4.38    7.48
  11 -10 -13   -0.95    8.14
 -11 -10  13    0.05    8.80
  11 -10 -14    2.38    7.93
 -11 -10  14    2.43    7.39
 -11 -10  15    6.98    8.75
 -11 -10  16   22.55    9.23
 -11 -10  17   -5.49    7.86
 -11 -10  18    0.27    6.96
 -11 -10  19   -4.93    8.34
  11 -11  -1   -1.39    9.05
 -11 -11   1    0.36    6.70
 -11 -11   1   -2.16   12.71
  11 -11  -2   17.75   10.19
 -11 -11   2    4.00    7.73
  11 -11  -3   -4.33    8.28
 -11 -11   3   -0.56    6.32
  11 -11  -4   -2.00    8.03
 -11 -11   4    8.00    7.07
  11 -11  -5   -2.62    7.81
 -11 -11   5  -10.05    8.66
  11 -11  -6    1.18    8.05
 -11 -11   6   -6.51    8.97
  11 -11  -7   -4.86    8.36
 -11 -11   7    5.72    6.90
  11 -11  -8   45.23   12.59
 -11 -11   8   22.28    9.88
  11 -11  -9   -2.20    8.64
 -11 -11   9    0.57    6.94
  11 -11 -10    3.27    7.89
 -11 -11  10   -4.73    7.87
  11 -11 -11   -9.15    8.71
 -11 -11  11    4.62    7.53
  11 -11 -12   19.22   10.57
 -11 -11  12   13.42    9.42
 -11 -11  13   -0.12    7.46
 -11 -11  14   13.38    9.56
 -11 -11  15   -0.27    6.69
 -11 -11  16    8.92    7.87
  11 -12  -1   -1.56    8.10
 -11 -12   1   -1.02    5.98
  11 -12  -2    8.20    9.39
 -11 -12   2    6.12    8.49
  11 -12  -3   -0.55    8.04
 -11 -12   3    3.38    8.04
  11 -12  -4   -2.94    7.61
 -11 -12   4    4.97    6.97
  11 -12  -5   -5.05    8.80
 -11 -12   5    7.72    7.73
  11 -12  -6    3.48    8.84
 -11 -12   6    9.36    9.28
  11 -12  -7   -3.74    8.48
 -11 -12   7    1.09    7.28
  11 -12  -8    1.84    7.43
 -11 -12   8    1.17    6.69
  11 -12  -9   -6.98    9.33
 -11 -12   9    3.25    7.34
  11 -12 -10    9.22    8.74
 -11 -12  10   12.78    8.13
 -11 -12  11   -0.73    7.06
 -11 -12  12   -0.26    6.28
 -11 -12  13    0.98    7.36
  11 -13  -1   15.29    9.65
 -11 -13   1    0.84    8.53
  11 -13  -2    6.94    8.34
 -11 -13   2    4.23    7.69
  11 -13  -3   -0.42    7.08
 -11 -13   3    1.82    7.83
  11 -13  -4    2.45    9.12
 -11 -13   4    4.06    8.70
  11 -13  -5   -3.78    8.64
 -11 -13   5    2.83    7.70
  11 -13  -6   -8.29    8.64
 -11 -13   6    3.75    6.76
  11 -13  -7   -0.20    8.57
 -11 -13   7   -0.24    6.76
  11 -13  -8    5.92    8.50
 -11 -13   8   -3.22    7.91
 -11 -13   9    0.33    7.54
  11 -14  -1   -2.77    8.98
 -11 -14   1   -2.08    8.21
  11 -14  -2   -2.89    7.94
 -11 -14   2   -1.36    7.64
  11 -14  -3   -1.63    8.56
 -11 -14   3   -0.44    6.67
  11 -14  -4    1.19    9.00
 -11 -14   4    5.27    8.00
  11 -14  -5    0.27    7.80
 -11 -14   5    0.85    6.81
  11 -14  -6   -1.30    7.76
 -11 -15   1   -0.63    7.24
 -10   0   1    5.56   12.09
  10   0  -1    3.51    6.62
 -10   0   2   14.74   15.51
  10   0  -2   27.10    8.52
 -10   0   3   -0.13   11.64
  10   0  -3   -2.27    7.62
 -10   0   4  108.44   26.05
  10   0  -4  139.07   21.38
 -10   0   5    2.67   12.60
  10   0  -5   -5.10    7.03
 -10   0   6   11.11   13.14
  10   0  -6   26.80    8.16
 -10   0   7   -1.09   12.36
  10   0  -7   -3.32    5.57
 -10   0   8    9.63   12.28
  10   0  -8   23.75    8.06
 -10   0   9   -6.25   11.00
  10   0  -9   -2.04    6.86
  10   0  -9   -0.15   12.86
 -10   0  10  104.68   25.00
  10   0 -10  133.08   20.22
  10   0 -11   -1.98    6.18
  10   0 -12   -1.36    5.19
  10   0 -13   -0.75    5.24
  10   0 -14   36.00    9.62
  10   0 -15   -0.29    5.16
  10   0 -16   38.43    9.51
  10   0 -17    4.79    5.60
  10   0 -18   19.69    7.59
  10   0 -19   -5.38    6.09
  10   0 -20   41.74   10.02
  10   0 -21   -1.10    5.38
 -10   0  22   -2.61    6.60
  10   0 -22   -0.52    5.75
 -10   0  23    5.07    6.40
 -10   0  24   11.91    8.83
 -10   0  25    2.52    7.69
 -10   0  26   45.85   11.47
 -10   0  27    1.30    6.20
 -10   0  28   14.75    7.87
 -10   0  29    6.41    7.55
  10   0 -32    1.75    6.61
 -10   1   1    3.59   11.54
  10  -1  -1    0.65    6.20
  10   1  -1    1.79    7.64
 -10  -1   1   -0.96   11.30
 -10   1   2  147.73   27.63
  10  -1  -2  109.33   21.44
  10   1  -2  168.35   22.21
 -10  -1   2  110.20   25.29
 -10   1   3   14.60   14.71
  10  -1  -3    5.34    7.11
  10   1  -3   14.05    7.32
 -10  -1   3   10.83   12.11
 -10   1   4   -3.39   12.25
  10  -1  -4    6.31    7.03
  10   1  -4   -2.89    6.94
 -10  -1   4    3.29   11.14
 -10   1   5   11.69   13.60
  10  -1  -5   12.03    7.51
  10   1  -5    5.64    6.54
 -10  -1   5   20.19   14.17
 -10   1   6   98.60   21.35
  10  -1  -6   86.26   15.53
  10   1  -6  105.38   16.19
 -10  -1   6   33.76   17.61
 -10   1   7    0.42   10.20
  10  -1  -7    1.60    5.79
  10  -1  -7   -5.07   13.20
  10   1  -7   -1.45    6.20
 -10  -1   7    0.03   12.38
 -10   1   8   29.06   15.10
  10  -1  -8   62.69   12.62
  10  -1  -8   49.89   16.45
  10   1  -8   48.75   11.24
 -10  -1   8   46.02   15.42
 -10   1   9   -1.92   11.70
  10  -1  -9    2.39    5.80
  10   1  -9   -2.28    6.23
 -10  -1   9    1.07   10.70
  10  -1 -10    1.95    6.44
  10   1 -10    3.46    6.01
 -10  -1  10    1.30   11.65
  10  -1 -11   17.71    7.98
  10   1 -11   29.98    8.60
 -10  -1  11   25.10   13.34
  10  -1 -12   68.84   13.94
  10   1 -12   77.55   13.83
  10  -1 -13   -0.77    5.44
  10   1 -13   -1.24    6.07
  10  -1 -14    7.99    7.13
  10   1 -14    6.54    5.93
  10  -1 -15    3.96    5.08
  10   1 -15    7.58    6.09
  10  -1 -16   33.26    8.69
  10   1 -16   22.07    8.06
  10  -1 -17   -1.74    5.94
  10   1 -17    2.62    6.00
  10  -1 -18   43.21    9.44
  10   1 -18   27.21    9.16
  10  -1 -19    3.02    5.68
  10   1 -19    3.61    5.37
  10  -1 -20    2.36    5.03
  10   1 -20   -2.18    5.57
 -10  -1  20   -0.01    7.26
  10  -1 -21   -3.35    5.65
  10   1 -21   -0.67    5.65
 -10  -1  21   -0.96    7.77
  10  -1 -22   44.74   11.24
 -10  -1  22   63.09   13.37
 -10   1  23   -3.39    8.30
  10  -1 -23   -0.00    5.76
 -10  -1  23   -0.31    7.62
 -10   1  24    2.62    7.20
  10  -1 -24    8.98    7.11
 -10  -1  24    5.74    7.20
 -10   1  25   -1.24    7.25
 -10  -1  25   -4.43    7.07
 -10   1  26    6.96    7.41
 -10  -1  26   -0.94    6.17
 -10   1  27   -2.93    7.48
 -10  -1  27    4.15    6.98
 -10  -1  28    3.98    7.52
  10   1 -29   -1.42    7.42
 -10  -1  29    0.99    6.23
  10   1 -30   -1.52    7.04
 -10  -1  30   -2.10    6.36
  10   1 -31    9.21    9.58
  10   1 -32    5.56    7.72
  10   1 -33   -2.85    8.26
 -10   2   1   -1.66   12.16
  10  -2  -1    1.12    6.12
  10   2  -1    7.50    6.44
 -10  -2   1   13.11   12.23
 -10   2   2    8.25   13.97
  10  -2  -2   11.03    8.27
  10   2  -2    4.53    6.71
 -10  -2   2    6.84   11.89
 -10   2   3    7.89   12.65
  10  -2  -3    5.05    7.98
  10   2  -3   -4.20    7.25
 -10  -2   3   -0.23   11.21
 -10   2   4  193.58   31.00
  10  -2  -4  157.56   24.82
  10   2  -4  151.87   23.90
 -10  -2   4  133.17   28.13
 -10   2   5   18.25   14.88
  10  -2  -5   26.76   10.30
  10   2  -5   28.80    8.49
 -10  -2   5   34.69   14.99
 -10   2   6   27.84   14.67
  10  -2  -6   28.19   10.10
  10  -2  -6   24.23   14.52
  10   2  -6   34.18    9.06
 -10  -2   6   30.74   13.83
 -10   2   7   -4.64   12.69
  10  -2  -7    8.96    7.23
  10   2  -7   15.14    6.46
 -10  -2   7   14.89   13.15
  10  -2  -8   13.82    7.76
  10   2  -8    4.77    6.11
 -10  -2   8   13.95   13.52
  10  -2  -9    1.35    5.97
  10   2  -9    9.85    6.57
 -10  -2   9   -4.36   10.98
  10  -2 -10  106.14   16.92
  10   2 -10   79.63   15.46
 -10  -2  10   95.38   20.87
  10  -2 -11    1.89    6.97
  10   2 -11    1.70    6.10
 -10  -2  11   11.88   12.40
  10  -2 -12   -3.91    6.60
  10   2 -12   -3.44    5.95
  10  -2 -13   -0.45    5.40
  10   2 -13    3.22    5.95
  10  -2 -14   19.28    7.54
  10   2 -14   16.64    7.61
  10  -2 -15   16.29    7.77
  10   2 -15   24.53    7.94
  10  -2 -16   -0.06    5.64
  10   2 -16    0.85    6.18
  10  -2 -17   -1.62    5.31
  10   2 -17   -3.43    6.27
  10  -2 -18   15.01    6.02
 -10  -2  18    0.97    7.97
  10  -2 -19   -2.59    6.10
  10   2 -19   -1.16    6.43
 -10  -2  19    2.22    8.97
  10  -2 -20   36.30    9.35
 -10  -2  20   31.45   10.66
  10  -2 -21   -0.86    5.60
 -10  -2  21    5.02    7.00
  10  -2 -22   -2.24    5.65
 -10  -2  22    2.49    7.21
  10  -2 -23   -6.71    6.36
 -10  -2  23   -4.86    7.10
  10  -2 -24   11.44    6.79
 -10  -2  24   10.97    8.41
 -10   2  25    3.66    7.40
  10  -2 -25   -2.84    6.69
 -10  -2  25   -2.91    7.01
 -10   2  26   17.22    8.53
  10   2 -26   41.65   10.83
 -10  -2  26   18.55    9.17
  10   2 -27    5.11    7.73
 -10  -2  27   -1.86    6.38
  10   2 -28   12.86    8.92
 -10  -2  28    0.51    6.93
  10   2 -29    0.14    6.63
 -10  -2  29   -2.94    5.89
  10   2 -30   10.90    8.59
 -10  -2  30    4.77    7.32
  10   2 -31   -1.06    8.67
 -10  -2  31   -2.80    6.96
  10   2 -32   -4.63    7.65
  10   2 -33    9.74    8.53
 -10   3   1    4.14   13.88
  10  -3  -1    3.86    8.03
  10   3  -1    7.29    6.56
 -10   3   2   95.39   23.85
  10  -3  -2   83.38   16.47
  10   3  -2   84.20   15.39
 -10   3   3   59.98   19.07
  10  -3  -3   37.81   12.54
  10   3  -3   56.51   11.35
 -10   3   4    0.54   10.63
  10  -3  -4   -2.19    7.84
  10   3  -4    9.84    6.63
 -10  -3   4   -0.30   12.12
 -10   3   5   24.75   13.38
  10  -3  -5    6.86    8.31
  10  -3  -5    1.48   12.59
  10   3  -5   10.53    6.58
 -10  -3   5   19.52   12.10
  10  -3  -6   13.57    8.44
  10   3  -6   26.88    8.12
 -10  -3   6    7.27   12.10
  10  -3  -7   21.49    9.41
  10   3  -7    8.39    7.16
 -10  -3   7   34.37   14.04
  10  -3  -8   50.94   12.77
  10   3  -8   60.64   11.77
 -10  -3   8   46.23   17.16
  10  -3  -9   17.06    8.14
  10   3  -9    7.46    6.33
 -10  -3   9   -3.27   10.80
  10  -3 -10   -0.47    7.10
  10   3 -10    9.30    6.35
 -10  -3  10    5.41   10.73
  10  -3 -11    8.46    7.38
  10   3 -11    6.59    5.63
 -10  -3  11    0.27   11.33
  10  -3 -12   16.57    8.00
  10   3 -12   27.95    8.68
 -10  -3  12   45.54   15.06
  10  -3 -13    8.67    6.25
  10   3 -13    0.06    5.24
  10  -3 -14    3.44    5.80
  10   3 -14   -0.91    6.32
  10  -3 -15    7.69    5.95
  10   3 -15    8.19    6.30
 -10  -3  15   20.51    9.27
  10  -3 -16   16.99    8.53
  10   3 -16   11.68    8.06
 -10  -3  16   40.67   10.60
  10  -3 -17   19.89    8.10
 -10  -3  17   20.30    9.48
  10  -3 -18   13.64    7.38
 -10  -3  18   19.27    9.03
  10  -3 -19   -1.78    6.25
 -10  -3  19    0.45    6.44
  10  -3 -20    0.60    6.50
 -10  -3  20    4.52    7.34
  10  -3 -21    0.29    5.57
 -10  -3  21    2.29    6.89
  10  -3 -22   21.86    7.68
 -10  -3  22   36.55   10.40
  10  -3 -23    6.68    6.48
  10   3 -23    5.12    7.80
 -10  -3  23    3.06    6.99
  10  -3 -24   -4.06    5.69
  10   3 -24    2.08    8.89
 -10  -3  24   -1.85    7.93
  10  -3 -25   -0.07    5.13
  10   3 -25   -1.72    7.39
 -10  -3  25    0.37    6.82
  10   3 -26   14.16    9.78
 -10  -3  26   15.74    8.95
  10   3 -27   15.17    9.23
 -10  -3  27   12.74    7.53
  10   3 -28   23.28    9.91
 -10  -3  28   -2.90    6.95
  10   3 -29   -3.47    7.95
 -10  -3  29   -3.77    7.02
  10   3 -30    6.82    9.03
 -10  -3  30   -1.32    6.76
  10   3 -31    6.11    8.13
 -10  -3  31    3.75    6.53
  10   3 -32   -5.83    8.96
 -10  -3  32   15.95    7.83
  10   3 -33    0.93    9.23
 -10  -3  33   -0.64    6.96
 -10   4   1    6.18   14.25
  10  -4  -1    7.33    6.93
  10   4  -1    9.63    6.34
 -10  -4   1    6.15   11.93
 -10   4   2   -6.21   15.57
  10  -4  -2    2.77    8.02
  10   4  -2    1.72    5.46
 -10   4   3    3.72   13.75
  10  -4  -3   -0.52    7.07
  10   4  -3    7.75    6.08
  10  -4  -4   67.40   15.83
  10   4  -4  102.46   15.59
  10  -4  -5   37.42   11.25
  10   4  -5   39.07   10.09
  10  -4  -6   25.20   10.23
  10   4  -6   30.45    8.97
  10  -4  -7   -5.39    7.68
  10   4  -7   -4.27    5.66
 -10  -4   7   -2.72   12.19
  10  -4  -8   65.85   14.29
  10   4  -8   69.39   13.17
 -10  -4   8   71.17   18.42
  10  -4  -9    6.41    7.50
  10   4  -9    2.06    5.54
 -10  -4   9    3.28   11.43
  10  -4 -10   11.29    8.68
  10   4 -10   14.77    7.46
 -10  -4  10   15.34   12.17
  10  -4 -11    2.77    7.03
  10   4 -11    3.67    6.58
 -10  -4  11   10.84   12.28
  10  -4 -12   -0.73    6.19
  10   4 -12   -1.18    5.74
 -10  -4  12   -3.08    8.53
 -10  -4  12   -7.02   11.42
  10  -4 -13   -3.79    7.52
  10   4 -13   -2.52    6.58
 -10  -4  13    3.59    8.76
  10  -4 -14   11.67    6.94
  10   4 -14   33.08    9.76
 -10  -4  14   15.26    8.81
  10  -4 -15   14.23    7.32
 -10  -4  15   17.96    9.78
  10  -4 -16   16.52    7.47
 -10  -4  16    1.83    6.28
  10  -4 -17    0.72    6.36
 -10  -4  17   -1.03    7.06
  10  -4 -18    8.94    6.13
 -10  -4  18    3.01    7.09
  10  -4 -19    6.24    6.10
 -10  -4  19   12.09    8.31
  10  -4 -20   19.92    7.96
  10   4 -20   34.40   11.57
 -10  -4  20   30.13    9.48
  10  -4 -21   14.68    6.62
  10   4 -21   10.68    8.35
 -10  -4  21   14.85    8.58
  10  -4 -22    0.63    4.98
  10   4 -22    4.71    8.06
 -10  -4  22    0.12    6.94
  10  -4 -23    4.79    5.16
  10   4 -23   19.44    9.41
  10  -4 -24   10.20    5.76
  10   4 -24   11.07    8.94
 -10  -4  24   10.51    8.94
  10   4 -25    1.61    9.34
 -10  -4  25   14.20    8.48
  10   4 -26    0.90    8.52
 -10  -4  26    4.40    8.27
  10   4 -27   -1.36    8.79
 -10  -4  27   -1.81    6.32
  10   4 -28   -3.07    8.51
 -10  -4  28   -2.20    6.97
  10   4 -29    0.57    8.12
 -10  -4  29    6.75    7.39
  10   4 -30    7.24    8.71
 -10  -4  30    2.96    7.75
  10   4 -31   -1.16    7.62
 -10  -4  31   -2.96    7.54
  10   4 -32   11.61    9.55
 -10  -4  32   -3.30    7.48
  10   4 -33    1.72    8.25
 -10  -4  33    1.40    8.22
 -10  -4  34   -3.66    7.47
  10  -5  -1   48.87   12.82
  10   5  -1   51.15   11.29
 -10  -5   1   64.75   18.60
  10  -5  -2  179.90   27.00
  10   5  -2  151.10   24.23
 -10  -5   2  176.88   30.98
  10  -5  -3   16.97    8.73
  10   5  -3   18.30    7.55
 -10  -5   3   13.52   13.07
  10  -5  -4   -3.63    7.12
  10   5  -4   -4.02    6.68
 -10  -5   4    3.96   13.97
  10  -5  -5    7.12    8.54
  10   5  -5    3.71    5.58
  10  -5  -6   30.20   11.01
  10   5  -6   46.02    9.87
  10  -5  -7   58.68   13.31
  10   5  -7   57.75   12.27
  10  -5  -8   15.41    8.85
  10   5  -8   13.29    7.24
  10  -5  -9   -1.81    7.56
  10   5  -9   -2.84    6.24
 -10  -5   9    7.19    8.04
  10  -5 -10   -3.63    6.92
  10   5 -10   -1.56    5.82
 -10  -5  10   -6.82    9.69
 -10  -5  10   12.16   12.92
  10  -5 -11    5.23    7.70
  10   5 -11   14.63    7.65
 -10  -5  11   16.76    8.73
 -10  -5  11    5.94   13.04
  10  -5 -12   17.87    9.21
 -10  -5  12   40.68   10.83
 -10  -5  12   31.70   13.60
  10  -5 -13   12.35    7.24
 -10  -5  13   18.30    9.00
 -10  -5  13    6.67    9.39
  10  -5 -14    0.48    6.60
 -10  -5  14   -1.13    7.62
  10  -5 -15    1.70    6.92
  10   5 -15    4.16    8.21
 -10  -5  15    6.72    6.98
  10  -5 -16   -1.74    6.17
  10   5 -16   -1.83    6.91
 -10  -5  16   31.11    9.27
  10  -5 -17   16.96    7.89
  10   5 -17   17.97   10.41
 -10  -5  17   42.36   10.44
  10  -5 -18    5.69    6.20
  10   5 -18   19.45   10.01
 -10  -5  18    8.01    8.34
  10  -5 -19    8.38    6.18
  10   5 -19   -0.39    8.65
 -10  -5  19    1.37    7.44
  10  -5 -20   -2.04    5.28
  10   5 -20   -1.59    7.54
 -10  -5  20    5.22    6.36
  10  -5 -21   18.11    6.63
  10   5 -21    5.10    7.99
 -10  -5  21   11.78    7.80
  10  -5 -22    1.15    5.86
  10   5 -22   28.10   10.73
 -10  -5  22   34.51   10.45
  10   5 -23    1.59    9.08
 -10  -5  23   13.38    8.61
  10   5 -24   -0.95    8.04
 -10  -5  24    7.73    6.99
  10   5 -25   -2.26    8.53
 -10  -5  25    0.23    7.19
  10   5 -26    4.81    9.02
 -10  -5  26    9.11    7.27
  10   5 -27   -0.13    7.90
 -10  -5  27    8.17    7.91
  10   5 -28    8.65    8.92
 -10  -5  28   -5.26    8.61
  10   5 -29   -0.94    8.39
 -10  -5  29   -1.87    7.05
  10   5 -30   -1.97    8.63
 -10  -5  30   -3.56    7.55
  10   5 -31   -0.72    8.23
 -10  -5  31    9.10    7.77
  10   5 -32    3.78    9.84
 -10  -5  32   -1.39    6.62
 -10  -5  33    8.92    8.81
 -10  -5  34   10.94    8.88
 -10  -5  35   -0.22    7.52
  10  -6  -1   -4.49    8.48
  10   6  -1    0.03    5.76
 -10  -6   1    2.34   11.89
  10  -6  -2    9.93    8.11
  10   6  -2   14.81    7.01
 -10  -6   2    3.24   12.65
  10  -6  -3   10.21    8.12
  10   6  -3   13.91    7.44
 -10  -6   3    9.07   13.61
  10  -6  -4   12.07    9.34
  10   6  -4   20.21    7.34
 -10  -6   4   10.10   13.04
  10  -6  -5   20.22    9.70
  10   6  -5   28.25    9.15
 -10  -6   5   21.02   12.34
  10  -6  -6   33.02   10.11
  10   6  -6   20.99    8.88
 -10  -6   6   18.63    9.43
 -10  -6   6   15.35   12.77
  10  -6  -7   -0.71    7.19
  10   6  -7   -0.63    6.13
 -10  -6   7   -7.52    8.44
 -10  -6   7    0.53   11.37
  10  -6  -8    4.56    7.21
  10   6  -8   -3.07    6.94
 -10  -6   8   -2.46    7.52
 -10  -6   8    8.86   12.19
  10  -6  -9   51.80   12.59
 -10  -6   9   44.35   12.61
  10  -6 -10   22.02    8.95
  10   6 -10   45.08   11.93
 -10  -6  10   13.73    9.97
  10  -6 -11   14.62    8.16
  10   6 -11    7.27    7.45
 -10  -6  11    0.28    7.86
  10  -6 -12   -3.13    7.05
 -10  -6  12   -2.90    6.97
  10  -6 -13    9.52    8.75
 -10  -6  13   38.36   10.33
  10  -6 -14    8.13    7.24
  10   6 -14    6.36    8.31
 -10  -6  14   -5.02    7.01
  10  -6 -15   10.71    8.04
  10   6 -15    8.38   10.22
 -10  -6  15   20.08    8.71
  10  -6 -16    2.38    6.45
  10   6 -16    4.34    8.41
 -10  -6  16    4.88    6.84
  10  -6 -17   -6.19    7.28
  10   6 -17   14.01    8.47
 -10  -6  17    4.47    7.59
  10  -6 -18    2.09    6.35
  10   6 -18    9.63    8.46
 -10  -6  18    2.06    6.31
  10  -6 -19    0.89    6.38
  10   6 -19   12.36    8.65
 -10  -6  19    8.46    8.27
  10  -6 -20   -0.77    6.19
  10   6 -20    0.99    8.11
 -10  -6  20    7.73    7.41
  10  -6 -21    8.51    6.67
  10   6 -21   -1.31    9.57
 -10  -6  21    1.38    6.52
  10   6 -22   -4.48    8.74
 -10  -6  22    3.35    6.17
  10   6 -23    1.49    8.61
 -10  -6  23   14.72    8.36
  10   6 -24    5.47    9.80
 -10  -6  24    1.70    7.22
  10   6 -25   13.98   10.69
 -10  -6  25   -1.90    7.21
  10   6 -26    6.12   10.18
 -10  -6  26    4.86    7.00
  10   6 -27   -2.30    9.51
 -10  -6  27    4.17    6.97
  10   6 -28   -3.37    8.57
 -10  -6  28   -2.85    6.99
  10   6 -29    2.98    8.69
 -10  -6  29   12.63    8.52
  10   6 -30    2.53   10.67
 -10  -6  30   -1.57    8.31
  10   6 -31   13.96   10.41
 -10  -6  31   13.11    8.28
  10   6 -32   -2.81    8.84
 -10  -6  32   -0.50    6.27
 -10  -6  33   -2.90    8.63
  10  -7  -1   49.05   13.10
  10   7  -1   35.02   10.08
 -10  -7   1   65.42   13.79
 -10  -7   1   62.46   16.84
  10  -7  -2   -2.96    7.77
  10   7  -2   -1.38    5.81
 -10  -7   2    1.54    9.27
 -10  -7   2   -4.46   12.25
  10  -7  -3   13.49    9.37
  10   7  -3   20.22    8.29
 -10  -7   3   40.27   10.39
 -10  -7   3   16.25   13.69
  10  -7  -4    0.47    7.93
  10   7  -4    1.81    6.79
 -10  -7   4    1.12    7.05
 -10  -7   4    8.64   11.70
  10  -7  -5   29.49   10.24
 -10  -7   5   37.01   10.75
 -10  -7   5   28.70   15.55
  10  -7  -6    9.83    8.51
 -10  -7   6   -2.38    7.13
 -10  -7   6    8.72   10.45
  10  -7  -7   23.80   10.25
 -10  -7   7   32.03   10.50
 -10  -7   7   32.90   13.73
  10  -7  -8    1.17    6.75
 -10  -7   8    7.65    8.84
 -10  -7   8    0.96   13.49
  10  -7  -9   -0.23    8.33
 -10  -7   9   -6.24    6.96
 -10  -7   9    0.70   10.69
  10  -7 -10    1.06    8.07
 -10  -7  10   -0.38    6.89
 -10  -7  10    0.28   11.08
  10  -7 -11    3.67    7.51
 -10  -7  11   14.13    8.89
  10  -7 -12    3.36    6.22
 -10  -7  12    6.26    8.04
  10  -7 -13   30.33   10.42
 -10  -7  13   23.16   10.39
  10  -7 -14    5.67    7.18
 -10  -7  14   -1.69    7.60
  10  -7 -15    0.49    6.08
 -10  -7  15    0.54    6.36
  10  -7 -16    0.41    7.20
  10   7 -16   14.34    9.18
 -10  -7  16    7.48    6.58
  10  -7 -17   21.09    8.57
  10   7 -17   27.25   11.98
 -10  -7  17   21.44    9.76
  10  -7 -18    4.69    6.29
  10   7 -18    0.81    8.72
 -10  -7  18    2.14    6.49
  10  -7 -19   -3.98    5.97
  10   7 -19   -2.44    9.12
 -10  -7  19    2.49    7.29
  10   7 -20   -5.86    9.84
 -10  -7  20    0.01    7.17
  10   7 -21    6.60   10.02
 -10  -7  21   -2.10    8.06
  10   7 -22    5.09   10.25
 -10  -7  22    7.27    7.50
  10   7 -23    7.67    9.91
 -10  -7  23    8.56    7.99
  10   7 -24    2.78    8.82
 -10  -7  24   -2.64    8.07
  10   7 -25    0.95    9.15
 -10  -7  25   -1.59    6.41
  10   7 -26    5.09    9.29
 -10  -7  26   -2.95    7.96
  10   7 -27   13.13   11.04
 -10  -7  27    8.62    8.93
  10   7 -28   -4.77   10.38
 -10  -7  28    2.00    7.41
  10   7 -29    7.39   10.10
 -10  -7  29    4.54    7.24
  10   7 -30   -2.45   10.54
 -10  -7  30    2.41    8.23
  10   7 -31   -1.54   10.10
  10   7 -32   -0.09    8.52
  10  -8  -1    4.11    8.42
 -10  -8   1   13.11    8.09
 -10  -8   1    0.25   10.78
  10  -8  -2   -4.64    9.13
 -10  -8   2   -0.15    7.32
 -10  -8   2   -4.27   11.19
  10  -8  -3   14.07    9.26
 -10  -8   3   20.77    8.86
 -10  -8   3    6.98   11.79
  10  -8  -4   10.62    7.57
 -10  -8   4    4.88    7.44
 -10  -8   4   11.59   13.83
  10  -8  -5   57.44   13.66
 -10  -8   5   39.89   12.75
 -10  -8   5   96.41   19.57
  10  -8  -6   -0.82    8.05
 -10  -8   6   14.51    7.89
 -10  -8   6   20.62   14.07
  10  -8  -7   -0.36    7.75
 -10  -8   7    8.89    7.04
 -10  -8   7    4.97   10.71
  10  -8  -8    3.29    7.18
 -10  -8   8    6.81    7.45
 -10  -8   8    2.30   10.91
  10  -8  -9    7.82    8.97
 -10  -8   9   14.23    8.46
  10  -8 -10    6.96    7.26
 -10  -8  10   -0.76    6.41
  10  -8 -11    5.90    8.10
 -10  -8  11   12.35    8.12
  10  -8 -12   -4.83    7.86
 -10  -8  12   -2.24    7.16
  10  -8 -13   -2.65    7.65
 -10  -8  13   -1.94    7.15
  10  -8 -14    4.91    7.56
 -10  -8  14    8.22    6.96
  10  -8 -15   21.95    9.08
 -10  -8  15   21.23    9.63
  10  -8 -16    7.23    7.19
 -10  -8  16   -3.66    7.44
  10  -8 -17   -6.27    7.43
 -10  -8  17   -3.43    7.21
 -10  -8  18    0.20    7.09
 -10  -8  19   23.16    9.56
 -10  -8  20    1.58    6.61
 -10  -8  21   10.73    8.22
 -10  -8  22   -3.02    6.95
 -10  -8  23    2.30    6.61
 -10  -8  24    6.72    8.43
 -10  -8  25   15.35   10.13
  10   8 -26    1.03   11.18
 -10  -8  26    3.44    8.04
  10   8 -27    2.78    9.38
 -10  -8  27    0.47    6.82
  10   8 -28   -0.45    9.22
 -10  -8  28    7.01    8.00
  10   8 -29   -4.37    9.04
  10   8 -30   -1.34    8.83
  10   8 -31   -3.18   11.12
  10   8 -32   -3.78   11.09
  10  -9  -1   66.35   13.84
 -10  -9   1   29.42   11.08
 -10  -9   1   32.96   14.65
  10  -9  -2   -0.95    8.94
 -10  -9   2    3.09    7.29
 -10  -9   2    7.89   11.14
  10  -9  -3   49.21   12.58
 -10  -9   3   57.76   12.70
 -10  -9   3   38.79   16.03
  10  -9  -4   -0.23    8.13
 -10  -9   4   -1.51    7.30
 -10  -9   4    8.89   11.90
  10  -9  -5    4.81    8.17
 -10  -9   5   -4.28    7.31
 -10  -9   5   -1.77   10.17
  10  -9  -6   -4.34    8.46
 -10  -9   6   -0.33    6.14
 -10  -9   6    6.06   11.08
  10  -9  -7   30.87   11.45
 -10  -9   7   42.70   11.66
  10  -9  -8    2.40    8.51
 -10  -9   8   -2.11    7.33
  10  -9  -9    0.88    7.79
 -10  -9   9    1.36    6.99
  10  -9 -10   -4.06    8.46
 -10  -9  10   -2.09    7.90
  10  -9 -11   27.03    9.85
 -10  -9  11   12.88    8.21
  10  -9 -12    3.19    7.92
 -10  -9  12   -1.49    6.82
  10  -9 -13   13.53    7.84
 -10  -9  13    5.18    7.08
  10  -9 -14    7.81    7.42
 -10  -9  14   -1.00    7.22
  10  -9 -15   -5.39    7.63
 -10  -9  15    1.93    6.07
  10  -9 -16    2.05    7.62
 -10  -9  16   26.32    9.06
 -10  -9  17   38.11   11.22
 -10  -9  18   -1.47    6.57
 -10  -9  19    3.63    7.45
 -10  -9  20   -5.65    8.87
 -10  -9  21    6.31    8.45
 -10  -9  22    0.49    7.81
 -10  -9  23   13.40    8.81
 -10  -9  24   -1.56    7.28
 -10  -9  25   10.74    8.76
 -10  -9  26   -3.94    7.94
  10 -10  -1    9.66    8.86
 -10 -10   1    1.56    5.95
 -10 -10   1    6.00   11.68
  10 -10  -2    3.96    7.70
 -10 -10   2    0.67    6.95
 -10 -10   2    1.05   11.19
  10 -10  -3   18.26    8.51
 -10 -10   3   16.61    8.51
 -10 -10   3    4.65   12.14
  10 -10  -4    1.63    8.84
 -10 -10   4    2.36    7.13
  10 -10  -5   49.36   12.40
 -10 -10   5   31.45   10.70
  10 -10  -6    2.34    7.12
 -10 -10   6   10.88    8.19
  10 -10  -7    5.36    7.58
 -10 -10   7    8.73    7.33
  10 -10  -8    8.32    8.18
 -10 -10   8   -0.76    6.96
  10 -10  -9    8.68    8.85
 -10 -10   9   15.50    9.20
  10 -10 -10    1.79    7.93
 -10 -10  10    3.58    7.09
  10 -10 -11    8.19    7.73
 -10 -10  11    6.60    7.00
  10 -10 -12   -0.21    7.54
 -10 -10  12   -2.87    7.09
  10 -10 -13    7.51    8.53
 -10 -10  13    8.91    7.75
  10 -10 -14   -1.70    7.28
 -10 -10  14    2.55    8.38
 -10 -10  15    7.56    8.10
 -10 -10  16   -2.16    7.34
 -10 -10  17    1.01    6.68
 -10 -10  18   -3.03    6.89
 -10 -10  19    5.04    7.41
 -10 -10  20    2.29    7.32
 -10 -10  21   -4.36    7.14
 -10 -10  22    0.36    8.10
 -10 -10  23    3.80    8.17
  10 -11  -1   13.18    9.03
 -10 -11   1    5.94    7.80
  10 -11  -2   -2.78    8.39
 -10 -11   2    0.22    6.34
  10 -11  -3   20.95   10.39
 -10 -11   3   13.61    8.19
  10 -11  -4    1.81    6.95
 -10 -11   4    1.96    7.55
  10 -11  -5   -3.26    9.11
 -10 -11   5    3.96    7.72
  10 -11  -6   -0.96    6.59
 -10 -11   6   -1.71    7.23
  10 -11  -7   25.68   10.21
 -10 -11   7   29.57   10.04
  10 -11  -8   21.25   10.46
 -10 -11   8   10.34    8.21
  10 -11  -9   -4.44    7.49
 -10 -11   9   -3.31    7.25
  10 -11 -10    5.58    8.18
 -10 -11  10   -3.21    8.64
  10 -11 -11   18.12    9.46
 -10 -11  11    9.98    8.16
  10 -11 -12   -0.01    6.96
 -10 -11  12   -0.58    7.20
 -10 -11  13   15.03    8.89
 -10 -11  14    3.03    7.40
 -10 -11  15   -4.14    7.62
 -10 -11  16   -0.00    6.86
 -10 -11  17    4.82    8.36
 -10 -11  18    1.57    6.68
 -10 -11  19    2.28    6.73
 -10 -11  20    0.26    7.56
  10 -12  -1    0.85    7.75
 -10 -12   1   -1.50    7.18
  10 -12  -2    1.48    9.09
 -10 -12   2   -1.77    6.50
  10 -12  -3   15.69    9.07
 -10 -12   3   -5.13    7.78
  10 -12  -4   13.29    8.72
 -10 -12   4   -3.14    7.16
  10 -12  -5   15.04    9.43
 -10 -12   5   12.07    8.89
  10 -12  -6    2.23    8.28
 -10 -12   6   -4.75    7.99
  10 -12  -7    4.48    7.28
 -10 -12   7   -4.29    6.82
  10 -12  -8    0.77    7.57
 -10 -12   8   -0.00    8.27
  10 -12  -9   25.57   10.41
 -10 -12   9   33.09   10.66
  10 -12 -10    1.36    7.97
 -10 -12  10   -5.10    7.61
 -10 -12  11    3.29    7.50
 -10 -12  12   -2.10    7.38
 -10 -12  13   -2.79    8.15
 -10 -12  14   -1.94    8.35
 -10 -12  15   12.30    8.99
 -10 -12  16   -1.27    7.81
 -10 -12  17    0.75    8.56
  10 -13  -1    8.67    8.33
 -10 -13   1    8.49    8.33
  10 -13  -2   -1.11    7.73
 -10 -13   2   -0.62    7.18
  10 -13  -3   19.81    9.46
 -10 -13   3    4.87    7.75
  10 -13  -4    4.89    7.92
 -10 -13   4    3.88    7.22
  10 -13  -5    2.83    7.43
 -10 -13   5    7.99    8.07
  10 -13  -6    3.27    8.63
 -10 -13   6    1.07    7.13
  10 -13  -7    5.90    8.99
 -10 -13   7   -3.20    7.62
  10 -13  -8   -6.12    8.81
 -10 -13   8    6.17    7.34
  10 -13  -9    5.59    8.76
 -10 -13   9   -3.68    8.09
 -10 -13  10    0.48    7.30
 -10 -13  11    0.20    6.76
 -10 -13  12    3.74    7.75
 -10 -13  13    4.48    7.32
 -10 -13  14   -1.79    7.90
  10 -14  -1    8.49    9.27
 -10 -14   1   -1.70    8.15
  10 -14  -2   -5.25    8.66
 -10 -14   2    1.92    6.11
  10 -14  -3   15.70   10.06
 -10 -14   3   -2.16    7.05
  10 -14  -4   -3.12    8.86
 -10 -14   4    3.82    7.32
  10 -14  -5   11.14    9.89
 -10 -14   5    2.64    8.00
  10 -14  -6   -0.23    8.89
 -10 -14   6    5.08    8.36
  10 -14  -7   -0.24    8.43
 -10 -14   7   -0.36    7.83
 -10 -14   8   10.55    8.31
 -10 -14   9    0.89    7.01
 -10 -14  10    3.51    8.44
  10 -15  -1   -1.34    8.27
 -10 -15   1    8.01    8.12
  10 -15  -2   -4.93    9.60
 -10 -15   2    1.88    6.74
  10 -15  -3   -4.91   10.04
 -10 -15   3   -0.26    6.21
  10 -15  -4   -2.45    8.79
 -10 -15   4   -4.30    7.40
  10 -15  -5    1.16    8.72
 -10 -15   5    0.84    6.43
 -10 -15   6    0.56    8.04
  10 -16  -3   12.09   11.44
  -9   0   1    6.63   11.82
  -9   0   2    4.33   11.98
  -9   0   3  113.12   23.54
  -9   0   4   -1.41    9.87
   9   0  -4   -2.21   10.45
  -9   0   5    3.31   12.32
   9   0  -5   43.53   14.71
  -9   0   6   -4.67   11.10
   9   0  -6   -0.11    5.87
   9   0  -6   -3.15   10.62
  -9   0   7  139.90   26.15
   9   0  -7  132.91   20.91
   9   0  -7  126.99   25.77
  -9   0   8   -0.90    9.65
   9   0  -8    0.47    6.08
   9   0  -8   -2.03   11.26
  -9   0   9   68.61   17.39
   9   0  -9   75.28   13.96
   9   0  -9   76.75   18.28
  -9   0  10    0.81    9.90
   9   0 -10    5.52    5.97
   9   0 -10   -6.46   11.60
  -9   0  11   13.30   12.47
   9   0 -11   22.01    6.85
   9   0 -11   23.79   13.64
  -9   0  12   -3.52   10.01
   9   0 -12   -2.66    5.97
   9   0 -12    0.86   10.76
   9   0 -13  122.83   19.57
   9   0 -14    0.41    5.92
   9   0 -15   22.34    7.05
   9   0 -16   -2.14    5.30
   9   0 -17   22.53    7.26
   9   0 -18    0.85    5.13
   9   0 -19   73.41   13.36
   9   0 -20   -0.81    5.76
  -9   0  21   13.89    8.55
   9   0 -21   19.18    7.43
  -9   0  22    0.55    7.03
  -9   0  23   70.09   14.68
  -9   0  24    0.09    6.44
  -9   0  25   22.10    8.67
  -9   0  26    0.52    6.73
  -9   0  27    4.91    6.42
  -9   0  28    0.21    5.85
  -9   0  29   17.00    8.07
   9   0 -30    3.69    6.61
   9   0 -31    2.37    6.78
   9   0 -32   -2.80    7.76
   9   0 -33    9.01    8.27
   9   0 -34    0.44    8.01
  -9   1   1  409.69   59.37
  -9  -1   1  407.60   58.93
  -9   1   2    8.09   11.12
   9  -1  -2   -2.70   10.41
  -9  -1   2    8.95   10.87
  -9   1   3   -6.90   11.98
   9  -1  -3   -0.72   10.02
  -9  -1   3   -1.32   10.65
  -9   1   4   33.36   16.03
   9  -1  -4   54.30   16.25
  -9  -1   4   74.42   17.07
  -9   1   5   82.08   20.49
   9  -1  -5  105.61   21.46
   9   1  -5   87.43   16.17
  -9  -1   5  129.40   23.13
  -9   1   6   -0.92   10.19
   9  -1  -6    3.25   10.66
   9   1  -6    9.46    6.73
   9   1  -6   -2.86    9.57
  -9  -1   6   -5.69   12.12
  -9   1   7   58.60   16.53
   9  -1  -7   37.78   11.06
   9  -1  -7   55.93   15.52
   9   1  -7   71.16   11.96
   9   1  -7   35.46   15.07
  -9  -1   7   61.50   15.96
  -9   1   8    1.40   10.94
   9  -1  -8   -3.20    6.29
   9  -1  -8    3.20   10.40
   9   1  -8    1.51    5.88
   9   1  -8    4.40   11.29
  -9  -1   8   10.73   11.41
  -9   1   9   21.76   12.22
   9  -1  -9   12.70    7.30
   9  -1  -9    9.07   10.90
   9   1  -9   11.76    7.07
   9   1  -9   39.01   13.51
  -9  -1   9    3.00   11.05
  -9   1  10    0.00    9.82
   9  -1 -10    1.20    5.68
   9  -1 -10   -8.61   12.58
   9   1 -10    0.34    5.03
   9   1 -10    4.57   11.47
  -9  -1  10   -5.61   11.53
  -9   1  11  109.46   22.91
   9  -1 -11  123.21   17.87
   9  -1 -11   52.05   20.37
   9   1 -11  108.61   17.21
   9   1 -11  104.30   22.18
  -9  -1  11  127.75   22.64
   9  -1 -12   10.87    6.51
   9   1 -12    7.82    6.40
   9   1 -12   11.74   11.29
  -9  -1  12    2.45   11.77
   9  -1 -13   15.60    6.50
   9   1 -13    1.41    5.66
  -9  -1  13   -0.16    9.33
   9  -1 -14    1.35    5.67
   9   1 -14   -0.54    5.00
   9  -1 -15   63.78   12.95
   9   1 -15   88.99   14.00
   9  -1 -16   14.07    6.92
   9   1 -16   15.02    7.50
   9  -1 -17   58.28   10.53
   9   1 -17   31.33    9.33
   9  -1 -18    5.39    6.55
   9   1 -18    2.23    5.61
   9  -1 -19    4.85    5.29
   9   1 -19    6.96    5.75
  -9  -1  19    9.20    8.10
   9  -1 -20    7.10    6.39
   9   1 -20    6.82    5.81
  -9  -1  20    7.94    7.03
   9  -1 -21   93.79   16.43
  -9  -1  21  106.18   18.49
  -9   1  22   -0.80    7.22
   9  -1 -22   -1.44    6.31
  -9  -1  22    0.16    6.10
  -9   1  23    8.98    7.67
   9  -1 -23    2.44    5.84
  -9  -1  23    1.54    5.86
  -9   1  24    1.75    6.71
  -9  -1  24   -1.84    6.60
  -9   1  25    3.57    6.90
  -9  -1  25    6.70    7.35
  -9   1  26   -3.99    6.29
  -9  -1  26   -1.49    7.14
  -9   1  27   27.71    9.66
  -9  -1  27   33.83    9.66
  -9   1  28    0.73    6.97
   9   1 -28   -1.22    7.27
  -9  -1  28    3.27    6.40
   9   1 -29   -3.39    7.63
  -9  -1  29   -8.79    7.85
   9   1 -30    0.73    7.63
  -9  -1  30    8.30    6.99
   9   1 -31   17.62    9.16
   9   1 -32   -0.00    7.37
   9  -1 -33    6.64    6.99
   9   1 -33    7.17    8.58
   9  -1 -34    0.33    7.03
   9   1 -34    5.24    8.19
  -9   2   1   50.04   16.81
   9  -2  -1   58.59   12.58
   9  -2  -1   62.65   16.21
  -9  -2   1   43.32   15.52
  -9   2   2    5.44   11.77
   9  -2  -2   -3.60    8.39
   9  -2  -2   -0.86   11.78
  -9  -2   2    8.95   11.26
  -9   2   3  113.53   23.28
   9  -2  -3   65.24   17.70
   9  -2  -3  148.84   24.11
   9   2  -3  126.85   18.35
  -9  -2   3  147.39   24.45
  -9   2   4   -1.07   11.32
   9  -2  -4   -3.24    7.80
   9  -2  -4    1.56   10.89
   9   2  -4    0.67    5.24
  -9  -2   4   19.42   11.69
  -9   2   5   11.40   11.85
   9  -2  -5   14.55    8.41
   9  -2  -5   25.46   13.71
   9   2  -5   16.63    6.21
  -9  -2   5    4.25   11.88
  -9   2   6    0.86   11.26
   9  -2  -6   -1.34    6.37
   9  -2  -6    0.29   11.83
   9   2  -6   -2.02    5.80
  -9  -2   6   13.53   10.61
  -9   2   7   75.32   18.20
   9  -2  -7   63.66   12.96
   9  -2  -7   88.60   18.51
   9   2  -7   49.94   11.89
  -9  -2   7   57.00   16.49
  -9   2   8    6.49   12.40
   9  -2  -8   10.86    7.35
   9  -2  -8   14.43   13.59
   9   2  -8   28.70    8.04
  -9  -2   8   30.58   12.67
  -9   2   9   56.82   14.77
   9  -2  -9   53.81   10.79
   9  -2  -9   22.73   13.42
   9   2  -9   37.16    8.99
   9   2  -9   26.77   12.66
  -9  -2   9   16.26   12.99
  -9   2  10    2.19    9.42
   9  -2 -10   -1.28    5.99
   9  -2 -10   -1.62   12.19
   9   2 -10    1.37    5.23
   9   2 -10    2.50    9.58
  -9  -2  10    4.49   10.47
   9  -2 -11   -2.69    5.90
   9   2 -11    9.00    5.79
   9   2 -11   -9.05   11.57
  -9  -2  11   10.44   11.34
   9  -2 -12   15.11    7.36
   9   2 -12   14.05    6.63
   9   2 -12   22.79   14.13
  -9  -2  12   11.97   10.50
   9  -2 -13   35.71    8.85
   9   2 -13   15.16    7.74
   9   2 -13   34.81   14.10
  -9  -2  13   46.82   14.71
   9  -2 -14   23.01    8.50
   9   2 -14   46.05    9.31
   9  -2 -15   20.80    7.40
   9   2 -15   10.38    7.26
   9  -2 -16    7.35    5.99
   9   2 -16    1.89    5.85
   9  -2 -17   62.12   10.31
   9   2 -17   23.58    9.19
  -9  -2  17   30.63   10.78
   9  -2 -18    1.73    5.57
  -9  -2  18    0.85    7.67
   9  -2 -19   86.83   15.84
  -9  -2  19  122.53   19.01
   9  -2 -20    7.11    5.94
  -9  -2  20   12.89    7.90
   9  -2 -21    4.50    6.30
  -9  -2  21    0.50    7.35
   9  -2 -22   13.74    6.29
  -9  -2  22   14.58    8.15
   9  -2 -23   58.98   11.44
  -9  -2  23   39.13   11.87
  -9   2  24    0.01    7.13
   9  -2 -24   -2.57    6.00
  -9  -2  24    3.22    6.32
  -9   2  25   26.08    8.78
   9   2 -25   15.36    7.59
  -9  -2  25    6.27    7.99
  -9   2  26    1.36    7.04
   9   2 -26   -1.73    6.24
  -9  -2  26    4.44    6.77
   9   2 -27    2.98    7.36
  -9  -2  27    3.24    7.30
   9   2 -28   -2.16    7.28
  -9  -2  28   -4.13    6.67
   9   2 -29   -2.01    7.86
  -9  -2  29    8.72    7.85
   9   2 -30   -3.34    7.92
  -9  -2  30    7.98    6.98
   9   2 -31    4.62    8.45
  -9  -2  31   -4.51    7.91
   9   2 -32   -1.37    8.34
  -9  -2  32   -0.28    6.48
   9   2 -33    0.08    8.77
   9   2 -34   -5.02    9.49
  -9   3   1  160.96   29.59
   9  -3  -1  199.67   26.65
   9  -3  -1  128.05   28.33
   9   3  -1  153.23   24.31
  -9  -3   1  187.64   30.19
  -9   3   2   34.99   15.85
   9  -3  -2   37.10   10.13
   9  -3  -2   58.23   16.09
   9   3  -2   33.01    8.95
  -9  -3   2   19.53   12.17
  -9   3   3   -3.77   13.10
   9  -3  -3   -0.91    5.90
   9  -3  -3   -0.09   11.30
   9   3  -3   -0.00    6.23
  -9  -3   3   -2.89   10.62
  -9   3   4    0.74   10.53
   9  -3  -4    6.47    7.19
   9  -3  -4    4.08   11.46
   9   3  -4    2.44    5.74
  -9  -3   4    4.04   10.39
  -9   3   5   29.98   14.00
   9  -3  -5   51.66   11.91
   9  -3  -5   21.07   13.69
   9   3  -5   56.00   10.45
  -9  -3   5   43.19   14.70
  -9   3   6   43.17   14.49
   9  -3  -6   41.91   11.39
   9  -3  -6   47.46   15.95
   9   3  -6   43.76    9.73
  -9  -3   6   45.94   14.79
  -9   3   7   30.75   14.43
   9  -3  -7   27.32    9.75
   9  -3  -7   39.36   15.91
   9   3  -7   28.62    7.95
  -9  -3   7    0.19   10.68
  -9   3   8   -0.67    9.74
   9  -3  -8    1.74    7.49
   9  -3  -8   -6.49   12.06
   9   3  -8    1.10    5.13
  -9  -3   8   -2.79   11.55
   9  -3  -9    7.00    7.15
   9   3  -9    4.44    5.85
  -9  -3   9   -1.77   11.68
   9  -3 -10    3.18    6.39
   9   3 -10    2.28    5.14
  -9  -3  10    5.10   10.57
   9  -3 -11  142.46   21.95
   9   3 -11  149.70   21.55
  -9  -3  11  106.86   25.02
   9  -3 -12   25.85    8.56
   9   3 -12   16.75    7.37
  -9  -3  12   39.62   14.20
   9  -3 -13    1.56    6.41
   9   3 -13   22.24    7.49
  -9  -3  13   11.67   12.07
   9  -3 -14    2.51    5.79
   9   3 -14   -3.54    6.09
  -9  -3  14   -0.67    7.78
  -9  -3  14   -2.37   11.28
   9  -3 -15   84.30   14.30
   9   3 -15   77.51   14.31
  -9  -3  15   62.26   14.70
   9  -3 -16   26.91    7.63
  -9  -3  16    4.59    8.10
   9  -3 -17   39.40    9.92
  -9  -3  17   60.69   12.85
   9  -3 -18   -0.55    5.89
  -9  -3  18    3.24    7.14
   9  -3 -19   -1.88    5.27
  -9  -3  19    1.02    6.83
   9  -3 -20   10.01    6.01
  -9  -3  20    6.79    7.47
   9  -3 -21   52.36   10.65
  -9  -3  21   46.39   12.29
   9  -3 -22    8.28    6.19
   9   3 -22    6.64    8.63
  -9  -3  22   13.09    7.71
   9  -3 -23    7.90    6.22
   9   3 -23    5.67    8.91
  -9  -3  23   26.37    8.55
   9  -3 -24    1.01    5.67
   9   3 -24   -2.52    7.48
  -9  -3  24   -1.16    6.38
  -9   3  25   19.13    9.01
   9  -3 -25   20.85    7.37
   9   3 -25   28.25   10.47
  -9  -3  25   35.06    9.43
   9   3 -26    2.35    7.16
  -9  -3  26   14.26    7.84
   9   3 -27    6.74    9.00
  -9  -3  27    7.38    7.19
   9   3 -28    3.17    8.12
  -9  -3  28   -2.11    7.02
   9   3 -29    2.35    7.91
  -9  -3  29   -1.32    6.86
   9   3 -30   14.20    9.70
  -9  -3  30   -2.46    7.12
   9   3 -31   20.93   10.07
  -9  -3  31   11.01    8.32
   9   3 -32   12.92    9.41
  -9  -3  32   -1.52    6.46
   9   3 -33   10.71    9.02
  -9  -3  33    7.25    7.39
   9   3 -34    3.05    7.60
  -9   4   1   -5.84   13.43
   9  -4  -1    5.63    8.00
   9  -4  -1   -6.37   12.25
   9   4  -1   -2.45    6.05
  -9   4   2   51.74   18.15
   9  -4  -2   62.67   14.19
   9  -4  -2   57.97   18.16
   9   4  -2   62.26   11.97
  -9  -4   2   71.79   18.23
  -9   4   3   27.83   15.33
   9  -4  -3   71.32   13.32
   9  -4  -3   45.14   16.55
   9   4  -3   55.77   10.91
  -9  -4   3   64.67   16.98
  -9   4   4   26.90   16.04
   9  -4  -4   63.85   13.66
   9  -4  -4   70.97   18.09
   9   4  -4   59.72   11.28
  -9  -4   4   40.73   16.04
  -9   4   5   41.63   16.92
   9  -4  -5   74.96   14.10
   9  -4  -5  101.81   21.25
   9   4  -5   56.31   11.61
  -9  -4   5   50.88   15.65
  -9   4   6   -5.82   11.84
   9  -4  -6   -4.62    7.58
   9  -4  -6   22.01   14.43
   9   4  -6   -3.28    6.77
  -9  -4   6    0.22   10.15
   9  -4  -7   88.84   15.13
   9   4  -7   63.14   12.81
  -9  -4   7   75.63   19.50
   9  -4  -8   83.86   15.42
   9   4  -8   89.22   14.37
  -9  -4   8   54.82   18.05
   9  -4  -9   55.64   12.95
   9   4  -9   62.22   12.48
  -9  -4   9   63.68   17.31
   9  -4 -10    0.46    6.76
   9   4 -10    0.95    5.39
  -9  -4  10   -1.79   13.04
   9  -4 -11   -2.16    6.89
   9   4 -11    7.31    5.76
  -9  -4  11   12.16    9.05
  -9  -4  11   13.73   11.76
   9  -4 -12   -0.30    7.16
   9   4 -12    7.97    7.10
  -9  -4  12   -1.19    7.20
  -9  -4  12   -2.42   10.52
   9  -4 -13   19.02    8.72
   9   4 -13   40.18    9.69
  -9  -4  13   37.91   11.03
  -9  -4  13   22.63   15.67
   9  -4 -14   14.93    7.07
  -9  -4  14    6.01    6.55
  -9  -4  14   16.59   11.79
   9  -4 -15   19.55    7.73
  -9  -4  15   18.01    8.96
   9  -4 -16   -0.12    5.39
  -9  -4  16    1.08    7.94
   9  -4 -17   19.88    8.30
  -9  -4  17   34.20   10.18
   9  -4 -18   77.84   15.13
   9   4 -18  124.74   19.25
  -9  -4  18   80.54   16.46
   9  -4 -19   47.47   10.69
   9   4 -19   40.24   12.77
  -9  -4  19   77.03   13.60
   9  -4 -20   -2.82    4.88
   9   4 -20   -2.68    7.39
  -9  -4  20   -0.36    7.02
   9  -4 -21    0.94    4.96
   9   4 -21   -0.91    9.02
  -9  -4  21    1.65    7.06
   9  -4 -22    3.35    5.25
   9   4 -22    7.32    7.81
  -9  -4  22   12.11    7.81
   9  -4 -23   33.74    9.37
   9   4 -23   66.50   13.66
  -9  -4  23   48.63   11.66
   9  -4 -24    2.65    5.41
   9   4 -24   10.45    8.94
  -9  -4  24   11.35    8.24
   9   4 -25    2.38    9.05
  -9  -4  25   -3.72    7.28
   9   4 -26    3.61    8.33
  -9  -4  26    0.33    7.27
   9   4 -27    0.00    7.38
  -9  -4  27    4.41    6.85
   9   4 -28   -2.97    7.80
  -9  -4  28   15.11    7.81
   9   4 -29    3.98    9.13
  -9  -4  29   12.31    7.48
   9   4 -30   -2.84    9.33
  -9  -4  30    0.91    7.17
   9   4 -31   13.12   10.26
  -9  -4  31    3.70    7.11
   9   4 -32   -1.72    9.14
  -9  -4  32   -1.32    7.23
   9   4 -33    8.40    9.45
  -9  -4  33   -3.42    7.87
   9   4 -34   -0.96    9.73
  -9  -4  34   -0.58    6.65
  -9   5   1   94.43   24.31
   9  -5  -1  130.94   20.02
   9  -5  -1   99.97   23.00
   9   5  -1  106.80   17.70
  -9   5   2   53.90   17.84
   9  -5  -2   56.79   13.04
   9  -5  -2   58.19   17.72
   9   5  -2   55.97   11.25
  -9   5   3   -2.56   11.55
   9  -5  -3    4.08    6.96
   9  -5  -3   16.81   14.04
   9   5  -3    4.56    5.99
  -9   5   4   69.36   20.94
   9  -5  -4   70.63   15.41
   9   5  -4   92.70   14.68
   9  -5  -5   28.24   10.72
   9   5  -5   51.71   10.08
   9  -5  -6   55.51   12.26
   9   5  -6   39.49   10.35
  -9  -5   6   50.63   16.02
   9  -5  -7  100.97   16.23
   9   5  -7   65.22   14.12
  -9  -5   7   80.78   19.72
   9  -5  -8    8.35    7.38
   9   5  -8    1.14    5.57
  -9  -5   8   17.44    7.55
  -9  -5   8   -0.19   10.85
   9  -5  -9    3.92    6.41
   9   5  -9    3.12    5.19
  -9  -5   9   10.35    8.48
  -9  -5   9    4.78   10.66
   9  -5 -10    0.50    6.71
   9   5 -10    2.92    6.83
  -9  -5  10    1.00    7.39
  -9  -5  10   -0.82   10.40
   9  -5 -11   96.18   14.46
  -9  -5  11   43.43   13.01
  -9  -5  11   49.21   16.72
   9  -5 -12   13.35    7.55
  -9  -5  12   33.45   10.75
  -9  -5  12   22.29   13.16
   9  -5 -13   -8.04    7.81
  -9  -5  13   -3.54    8.04
  -9  -5  13    6.31   11.76
   9  -5 -14   18.32    8.36
  -9  -5  14    0.23    7.90
   9  -5 -15    7.07    7.76
  -9  -5  15   37.45    9.93
   9  -5 -16   20.15    7.89
   9   5 -16   19.23    9.95
  -9  -5  16   37.08    9.59
   9  -5 -17   22.75    8.82
   9   5 -17   48.13   12.34
  -9  -5  17   37.35   10.82
   9  -5 -18    5.75    6.64
   9   5 -18   15.78    9.03
  -9  -5  18   11.17    8.59
   9  -5 -19    1.32    5.79
   9   5 -19   -3.95    7.29
  -9  -5  19   -3.77    7.92
   9  -5 -20    4.29    5.82
   9   5 -20   11.36    8.71
  -9  -5  20   -3.37    7.16
   9  -5 -21   10.70    6.61
   9   5 -21   28.85   10.09
  -9  -5  21   32.65    9.29
   9  -5 -22   20.15    7.29
   9   5 -22   28.35   10.32
  -9  -5  22   23.62    9.61
   9   5 -23    2.48    9.21
  -9  -5  23    7.94    7.74
   9   5 -24    6.19    7.85
  -9  -5  24    0.00    6.60
   9   5 -25    6.27    8.78
  -9  -5  25   -0.29    6.67
   9   5 -26    0.05    8.51
  -9  -5  26   13.84    8.14
   9   5 -27    6.07   10.19
  -9  -5  27   15.47    7.67
   9   5 -28    5.20   10.31
  -9  -5  28    9.59    7.58
   9   5 -29   -6.44    9.25
  -9  -5  29   -0.58    7.51
   9   5 -30   -5.35    8.93
  -9  -5  30    4.62    7.73
   9   5 -31    0.01    9.80
  -9  -5  31    2.49    7.41
   9   5 -32    6.90    8.97
  -9  -5  32    2.36    6.87
   9   5 -33   -3.50   10.92
  -9  -5  33   -0.13    6.51
   9   5 -34    5.34    9.95
  -9  -5  34   -4.14    6.74
  -9  -5  35   -3.80    7.32
  -9   6   1   -7.05   13.89
   9  -6  -1   -1.39    7.52
   9   6  -1    3.23    5.28
  -9  -6   1   -0.11   10.50
   9  -6  -2  122.61   18.74
   9   6  -2   82.94   16.22
  -9  -6   2   95.18   21.92
   9  -6  -3   15.67    8.93
   9   6  -3   37.93    9.21
  -9  -6   3   18.43   13.26
   9  -6  -4   12.89    8.69
   9   6  -4   23.84    8.20
  -9  -6   4   25.71    9.91
   9  -6  -5   16.04    9.04
   9   6  -5   24.52    8.07
  -9  -6   5   22.76   10.01
   9  -6  -6   17.40    9.32
   9   6  -6    4.03    7.08
   9   6  -6    6.59    6.99
  -9  -6   6   -0.00    6.87
   9  -6  -7    4.18    7.89
   9   6  -7   24.13    8.92
  -9  -6   7   48.06   10.94
   9  -6  -8   89.70   16.87
   9   6  -8   88.21   17.46
  -9  -6   8   99.21   17.74
   9  -6  -9   11.63    8.53
   9   6  -9    8.66    7.11
  -9  -6   9   20.58    7.90
   9  -6 -10   -2.92    7.31
   9   6 -10   -1.15    8.02
  -9  -6  10   -1.53    7.96
  -9  -6  10    3.51   11.22
   9  -6 -11    4.42    7.50
   9   6 -11    7.30    8.05
  -9  -6  11   10.63    6.72
  -9  -6  11   -4.17   10.25
   9  -6 -12   33.33    9.93
   9   6 -12   47.38   11.69
  -9  -6  12   30.14    9.81
   9  -6 -13   17.70    8.73
  -9  -6  13   24.86    8.70
   9  -6 -14    8.95    8.23
  -9  -6  14   48.08   10.56
   9  -6 -15   10.72    7.60
  -9  -6  15   16.85    8.92
   9  -6 -16   -0.48    6.22
   9   6 -16    1.41    7.71
  -9  -6  16    2.17    7.21
   9  -6 -17    5.87    6.42
   9   6 -17    6.97    8.43
  -9  -6  17    4.41    6.86
   9  -6 -18   33.90    9.34
   9   6 -18   25.44   12.31
  -9  -6  18   45.36   11.78
   9  -6 -19    5.59    5.97
   9   6 -19   18.37    9.75
  -9  -6  19    7.43    7.03
   9  -6 -20    5.14    5.67
   9   6 -20    0.59    6.96
  -9  -6  20   -2.43    7.75
   9  -6 -21    0.35    5.18
   9   6 -21   17.83    9.12
  -9  -6  21    5.46    6.56
   9   6 -22    1.22    7.95
  -9  -6  22    0.29    7.27
   9   6 -23   20.09    9.89
  -9  -6  23   26.29    8.96
   9   6 -24    8.73   10.22
  -9  -6  24   10.60    8.12
   9   6 -25   25.36   10.18
  -9  -6  25    4.48    8.19
   9   6 -26   -0.43    8.93
  -9  -6  26    7.45    7.97
   9   6 -27    7.45    9.54
  -9  -6  27   -2.24    7.41
   9   6 -28    0.38   10.01
  -9  -6  28    6.62    7.17
   9   6 -29    1.61   10.58
  -9  -6  29    2.35    7.84
   9   6 -30    7.47   10.23
  -9  -6  30    4.34    8.49
   9   6 -31    2.83    9.69
  -9  -6  31    5.90    7.08
   9   6 -32    0.56    8.77
  -9  -6  32    0.58    6.87
   9   6 -33    2.63    9.48
  -9  -6  33   -2.10    8.00
   9   6 -34   -0.53   10.00
  -9  -6  34    0.34    7.53
  -9  -6  35   -3.82    7.18
  -9  -6  36   -3.64    9.05
   9  -7  -1   33.11    9.75
   9   7  -1    6.10    7.46
  -9  -7   1    8.32    8.35
  -9  -7   1    6.66   11.85
   9  -7  -2   -0.82    7.16
   9   7  -2    0.47    5.58
  -9  -7   2    5.05    7.30
  -9  -7   2    0.29    9.83
   9  -7  -3   -8.18    7.93
  -9  -7   3   -2.31    6.33
  -9  -7   3    5.56   10.32
   9  -7  -4   28.41    9.81
  -9  -7   4   26.41   10.81
  -9  -7   4   30.86   12.57
   9  -7  -5   13.54    8.39
  -9  -7   5    5.37    7.83
  -9  -7   5   20.09   12.96
   9  -7  -6   47.63   11.65
  -9  -7   6   54.31   11.92
  -9  -7   6   25.51   14.42
   9  -7  -7   18.12    8.97
  -9  -7   7    8.52    7.76
  -9  -7   7   11.73   11.74
   9  -7  -8    1.17    7.23
  -9  -7   8   18.35    8.46
  -9  -7   8    3.20   12.52
   9  -7  -9   21.60    8.26
   9   7  -9    2.65    7.72
  -9  -7   9   20.28    8.86
   9  -7 -10   11.51    8.52
   9   7 -10   14.50    8.69
  -9  -7  10   25.08    8.53
   9  -7 -11   18.08    9.20
   9   7 -11   32.32   11.34
  -9  -7  11   14.24    9.24
   9  -7 -12   37.80   11.71
   9   7 -12   68.86   15.64
  -9  -7  12   51.37   12.05
   9  -7 -13   -0.43    7.79
   9   7 -13   -3.55    8.47
  -9  -7  13    5.87    7.60
   9  -7 -14   -0.54    7.47
  -9  -7  14    1.83    7.53
   9  -7 -15   -0.61    6.94
  -9  -7  15    5.65    7.38
   9  -7 -16   27.59    9.72
   9   7 -16   33.10   11.59
  -9  -7  16   62.96   13.29
   9  -7 -17   -0.12    6.17
   9   7 -17   -1.91    9.55
  -9  -7  17    7.55    7.50
   9  -7 -18   -0.61    5.23
   9   7 -18    6.38    8.50
  -9  -7  18    0.83    7.00
   9  -7 -19   -1.49    5.50
   9   7 -19   -5.58    8.85
  -9  -7  19   -3.21    5.81
   9   7 -20    8.21    9.33
  -9  -7  20    5.71    7.05
   9   7 -21    6.98    9.84
  -9  -7  21   19.98    8.92
   9   7 -22    4.39    8.77
  -9  -7  22   32.27   10.31
   9   7 -23    4.83    8.68
  -9  -7  23    2.94    6.28
   9   7 -24    1.36   10.21
  -9  -7  24   -3.97    6.87
   9   7 -25    1.80    9.61
  -9  -7  25    4.34    6.92
   9   7 -26   19.26   11.40
  -9  -7  26   20.82    9.85
   9   7 -27   11.33   10.33
  -9  -7  27   -0.28    7.50
   9   7 -28   -6.80    9.44
  -9  -7  28    0.09    7.33
   9   7 -29    3.37    9.88
  -9  -7  29    1.28    7.15
   9   7 -30    2.23    9.83
  -9  -7  30    4.18    8.15
   9   7 -31   -4.47   10.30
  -9  -7  31    4.65    7.00
   9   7 -32    3.55    9.19
  -9  -7  32   -0.14    7.33
   9   7 -33   -2.38   10.05
  -9  -7  33   -8.05    8.14
   9  -8  -1   34.49   10.44
  -9  -8   1   11.26    8.23
  -9  -8   1   14.85   11.97
   9  -8  -2   21.09   10.39
  -9  -8   2   35.96   10.03
  -9  -8   2   26.83   13.13
   9  -8  -3    3.81    8.53
  -9  -8   3   -3.31    5.89
  -9  -8   3   -1.04    9.34
   9  -8  -4   74.73   15.54
  -9  -8   4   83.43   15.21
  -9  -8   4   60.61   17.71
   9  -8  -5    0.01    7.25
  -9  -8   5    0.03    6.95
  -9  -8   5    1.82   10.90
   9  -8  -6    2.38    7.60
  -9  -8   6   11.05    8.12
  -9  -8   6   -8.19   12.06
   9  -8  -7    8.77    7.03
  -9  -8   7    0.59    6.27
  -9  -8   7   10.62   11.91
   9  -8  -8   57.90   14.07
  -9  -8   8   80.02   14.79
   9  -8  -9   10.38    8.84
  -9  -8   9    2.45    6.59
   9  -8 -10   27.75    9.90
  -9  -8  10   17.39    8.17
   9  -8 -11    7.09    7.63
  -9  -8  11   10.72    8.00
   9  -8 -12   15.19    8.84
  -9  -8  12   27.97    8.89
   9  -8 -13   -5.58    7.07
  -9  -8  13    2.25    6.96
   9  -8 -14   16.76    8.17
  -9  -8  14   26.39    9.08
   9  -8 -15    1.11    7.33
  -9  -8  15    6.52    6.99
   9  -8 -16    1.18    6.84
  -9  -8  16    8.61    7.81
   9  -8 -17    1.88    6.50
   9   8 -17    3.99    9.95
  -9  -8  17    5.38    7.19
   9   8 -18   12.98   11.30
  -9  -8  18   32.31    9.19
   9   8 -19   11.62    9.55
  -9  -8  19    4.54    7.89
   9   8 -20    7.95    9.17
  -9  -8  20    2.01    8.96
   9   8 -21   -0.84    8.89
  -9  -8  21    6.33    7.71
   9   8 -22   -3.31    9.25
  -9  -8  22   11.34    7.37
   9   8 -23   -2.17   10.77
  -9  -8  23    3.93    6.60
   9   8 -24   -0.54    9.52
  -9  -8  24   18.34    8.64
   9   8 -25   -2.58    9.38
  -9  -8  25   -3.08    8.46
   9   8 -26    1.42   11.35
  -9  -8  26   -1.61    7.90
   9   8 -27   -3.23    9.49
  -9  -8  27    4.94    7.36
   9   8 -28    7.01   11.50
  -9  -8  28    8.25    7.51
   9   8 -29   -1.16    9.63
  -9  -8  29    6.78    7.79
   9   8 -30   -5.04   10.33
  -9  -8  30    7.22    7.95
   9   8 -31   -3.80   11.64
  -9  -8  31    2.94    6.97
   9   8 -32   -4.63   11.40
   9   8 -33    0.27    9.98
   9  -9  -1   16.85    8.54
  -9  -9   1   14.41    8.40
  -9  -9   1   12.09   12.88
   9  -9  -2   37.68   11.81
  -9  -9   2   33.68    9.91
  -9  -9   2   50.56   15.36
   9  -9  -3    2.15    7.40
  -9  -9   3    6.21    7.44
  -9  -9   3   21.59   12.29
   9  -9  -4   20.68    8.54
  -9  -9   4    4.75    7.37
  -9  -9   4    0.42    9.64
   9  -9  -5    5.74    7.13
  -9  -9   5    1.73    6.46
   9  -9  -6   62.85   15.00
  -9  -9   6   83.62   15.29
   9  -9  -7    9.86    8.40
  -9  -9   7   -1.37    8.00
   9  -9  -8   -1.13    7.13
  -9  -9   8   -2.68    7.24
   9  -9  -9   -4.59    8.21
  -9  -9   9   -4.88    7.64
   9  -9 -10    4.95    6.89
  -9  -9  10   11.19    6.88
  -9  -9  11   -3.17    6.71
   9  -9 -12   47.95   11.42
  -9  -9  12   17.98    8.92
   9  -9 -13   -4.26    7.38
  -9  -9  13   -3.10    6.94
   9  -9 -14   -6.76    7.02
  -9  -9  14    2.29    7.56
   9  -9 -15   -7.30    7.41
  -9  -9  15    7.24    7.33
   9  -9 -16   29.22    9.26
  -9  -9  16   19.14    9.62
  -9  -9  17   -2.36    6.86
  -9  -9  18    7.18    7.22
  -9  -9  19    7.76    7.37
  -9  -9  20    7.55    8.07
  -9  -9  21   -4.83    8.99
  -9  -9  22    6.54    8.24
  -9  -9  23    1.97    7.31
  -9  -9  24   12.58    8.72
  -9  -9  25    0.40    7.37
  -9  -9  26   13.98    9.48
  -9  -9  27   -5.26    8.03
  -9  -9  28    5.25    8.63
   9   9 -31   14.53   11.34
   9   9 -32   15.95   11.75
   9   9 -33   -6.20   11.31
   9 -10  -1   -4.34    8.11
  -9 -10   1    2.01    6.55
  -9 -10   1   13.68   11.55
   9 -10  -2    8.42    8.46
  -9 -10   2   38.65    9.54
   9 -10  -3    8.82    7.88
  -9 -10   3   -1.72    6.48
   9 -10  -4   37.00   12.09
  -9 -10   4   64.11   12.51
   9 -10  -5   -3.09    7.61
  -9 -10   5   -1.26    6.12
   9 -10  -6   -4.00    8.61
  -9 -10   6    1.24    6.52
   9 -10  -7    0.00    6.91
  -9 -10   7    0.03    6.63
   9 -10  -8    7.23    7.85
  -9 -10   8   31.74    9.52
   9 -10  -9   15.61    8.39
  -9 -10   9   15.42    8.30
   9 -10 -10    2.28    7.64
  -9 -10  10    8.05    6.81
   9 -10 -11   -0.76    6.59
  -9 -10  11    1.42    6.19
   9 -10 -12   17.32    8.72
  -9 -10  12    3.25    7.54
   9 -10 -13   -0.49    7.96
  -9 -10  13    6.40    7.39
   9 -10 -14   20.78    9.34
  -9 -10  14   34.29   10.51
  -9 -10  15   -2.87    6.28
  -9 -10  16    4.46    7.29
  -9 -10  17   -1.31    7.26
  -9 -10  18   13.12    7.82
  -9 -10  19    9.82    6.89
  -9 -10  20   33.15   10.53
  -9 -10  21   -2.36    7.03
  -9 -10  22   -0.00    6.79
  -9 -10  23   24.09    9.15
  -9 -10  24   12.68    9.14
  -9 -10  25    0.61    7.16
  -9 -10  26    0.53    5.71
   9 -11  -1   -2.70    8.09
  -9 -11   1    2.90    7.30
   9 -11  -2   29.09   10.03
  -9 -11   2    8.16    8.17
   9 -11  -3   -0.76    8.02
  -9 -11   3    3.08    7.04
   9 -11  -4   10.19    8.41
  -9 -11   4   22.57    8.58
   9 -11  -5   -0.08    6.87
  -9 -11   5   -5.07    7.34
   9 -11  -6   22.92    9.41
  -9 -11   6   12.21    8.67
   9 -11  -7    7.05    7.31
  -9 -11   7    1.34    6.36
   9 -11  -8    5.03    8.41
  -9 -11   8   -4.03    6.75
   9 -11  -9   -4.17    8.84
  -9 -11   9   -0.25    6.57
   9 -11 -10   17.96    9.13
  -9 -11  10   12.53    7.99
   9 -11 -11   -2.70    7.54
  -9 -11  11    4.92    7.49
   9 -11 -12    7.68    8.28
  -9 -11  12    7.51    7.94
  -9 -11  13   -0.14    6.72
  -9 -11  14   -0.88    6.75
  -9 -11  15    7.96    6.81
  -9 -11  16   18.69    9.65
  -9 -11  17   -5.27    8.43
  -9 -11  18    3.13    7.67
  -9 -11  19    2.35    7.44
  -9 -11  20    8.97    8.92
  -9 -11  21    0.74    6.92
  -9 -11  22   -0.36    6.52
  -9 -11  23   -2.01    7.05
   9 -12  -1    2.58    8.49
  -9 -12   1    6.87    6.17
   9 -12  -2    0.04    7.92
  -9 -12   2   -3.47    7.30
   9 -12  -3    0.91    7.48
  -9 -12   3    6.58    7.55
   9 -12  -4   23.20   11.15
  -9 -12   4   30.13   10.02
   9 -12  -5    7.88    8.67
  -9 -12   5    1.30    6.51
   9 -12  -6    1.63    8.38
  -9 -12   6    0.43    7.00
   9 -12  -7   -2.31    7.19
  -9 -12   7   -0.95    6.83
   9 -12  -8   44.45   12.90
  -9 -12   8   45.22   11.86
   9 -12  -9   -1.85    8.67
  -9 -12   9    7.72    7.18
   9 -12 -10   13.50    8.75
  -9 -12  10   -2.57    7.74
   9 -12 -11    0.76    6.92
  -9 -12  11   -4.18    7.89
  -9 -12  12    7.43    7.77
  -9 -12  13   -0.44    8.37
  -9 -12  14    9.67    8.32
  -9 -12  15   -0.22    7.07
  -9 -12  16   -5.54    8.13
  -9 -12  17   -0.86    7.70
  -9 -12  18    9.41    8.83
  -9 -12  19   10.77    8.22
  -9 -12  20    1.35    7.97
   9 -13  -1    1.19    7.57
  -9 -13   1    9.48    8.19
   9 -13  -2   -0.63    7.17
  -9 -13   2   -0.85    7.56
   9 -13  -3    2.48    7.42
  -9 -13   3    0.05    6.79
   9 -13  -4   16.46    8.45
  -9 -13   4    4.68    6.88
   9 -13  -5    1.44    7.38
  -9 -13   5    4.74    7.50
   9 -13  -6   14.87    8.60
  -9 -13   6    4.20    8.06
   9 -13  -7   -2.50    7.68
  -9 -13   7    0.05    6.29
   9 -13  -8    0.39    7.79
  -9 -13   8    1.56    5.71
   9 -13  -9   -0.80    7.56
  -9 -13   9    0.70    7.84
  -9 -13  10    7.77    8.13
  -9 -13  11   -6.88    7.94
  -9 -13  12   -0.16    7.13
  -9 -13  13   -0.03    7.02
  -9 -13  14   -0.30    7.46
  -9 -13  15   -0.16    6.77
  -9 -13  16    5.60    7.38
  -9 -13  17    3.61    6.86
   9 -14  -1   -6.60    8.95
  -9 -14   1    2.38    6.58
   9 -14  -2    4.57    8.49
  -9 -14   2    0.00    6.11
   9 -14  -3    9.31    8.49
  -9 -14   3    1.73    6.91
   9 -14  -4    5.05    7.42
  -9 -14   4   17.45    8.26
   9 -14  -5    6.85    8.18
  -9 -14   5   -0.71    6.25
   9 -14  -6    1.28    7.46
  -9 -14   6    6.99    7.15
   9 -14  -7    4.48    7.93
  -9 -14   7   -0.17    6.88
  -9 -14   8    0.59    6.80
  -9 -14   9    4.42    7.54
  -9 -14  10    4.81    6.85
  -9 -14  11    0.49    7.94
  -9 -14  12   11.60    9.11
  -9 -14  13    9.22    7.66
  -9 -14  14    2.90    8.81
   9 -15  -1    6.15    9.19
  -9 -15   1   -3.13    6.99
   9 -15  -2    3.22    9.20
  -9 -15   2   -4.04    7.59
   9 -15  -3   -1.33    7.91
  -9 -15   3   -0.03    6.42
   9 -15  -4    7.62    9.10
  -9 -15   4    2.94    6.58
   9 -15  -5    7.67    8.64
  -9 -15   5    2.83    7.62
  -9 -15   6    1.72    8.14
  -9 -15   7   -2.36    7.21
  -9 -15   8   -1.09    7.08
  -9 -15   9    0.80    6.83
  -9 -15  10    0.14    7.00
   9 -16  -1   -4.67    8.33
   9 -16  -2    1.25    8.69
  -9 -16   2   -0.95    7.86
   9 -16  -3    3.72    7.95
  -9 -16   3   -2.33    7.36
  -9 -16   4   -2.55    7.96
  -9 -16   5    1.92    7.95
  -9 -16   6   -3.74    7.89
  -8   0   1    3.94    9.37
   8   0  -1   -1.88    5.88
   8   0  -1   -2.72    9.48
  -8   0   2  508.77   67.40
   8   0  -2  444.15   63.31
   8   0  -2  540.95   67.74
  -8   0   3    0.88    8.99
   8   0  -3   -2.46    5.74
   8   0  -3    2.16    9.41
  -8   0   4   45.91   15.36
   8   0  -4   79.46   13.09
   8   0  -4   46.53   16.16
  -8   0   5   -1.42   10.17
   8   0  -5    0.86    5.00
   8   0  -5    7.93    9.74
  -8   0   6   85.24   19.57
   8   0  -6  106.13   15.83
   8   0  -6   73.74   19.89
  -8   0   7    4.89    9.64
   8   0  -7    0.12    5.49
   8   0  -7    2.87    9.74
  -8   0   8  162.81   30.60
   8   0  -8  207.91   27.57
   8   0  -8  185.00   31.17
  -8   0   9    6.75   10.13
   8   0  -9    4.92    4.83
   8   0  -9    3.39   10.19
  -8   0  10    2.73    9.07
   8   0 -10    0.40   11.09
  -8   0  11    4.95    9.83
   8   0 -11    5.21    9.52
  -8   0  12  229.56   31.62
   8   0 -12  147.57   29.42
  -8   0  13    6.53    9.21
   8   0 -13   -0.03   10.20
  -8   0  14   48.90   14.58
   8   0 -14   60.71   15.62
   8   0 -18   80.07   14.10
   8   0 -19    1.38    5.20
  -8   0  20   12.94    7.59
   8   0 -20    2.94    5.72
  -8   0  21   -0.96    7.44
  -8   0  22   48.22   11.94
  -8   0  23    2.72    7.13
  -8   0  24   30.01    9.16
  -8   0  25    1.79    6.11
  -8   0  26   -0.42    5.64
  -8   0  27   -0.27    5.83
  -8   0  28   82.12   15.73
  -8   0  29    1.98    6.40
   8   0 -29   -2.33    7.24
   8   0 -30    6.83    7.00
   8   0 -31    1.48    6.69
   8   0 -32   28.76   10.21
   8   0 -33   -3.42    7.58
   8   0 -34    8.47    7.62
   8   0 -35   -4.09    7.67
  -8   1   1   68.70   16.57
   8  -1  -1   54.42   12.63
   8  -1  -1   55.76   15.21
   8   1  -1   81.64   13.05
   8   1  -1   58.26   15.28
  -8  -1   1   58.60   16.15
  -8   1   2   -0.23    7.83
   8  -1  -2    1.25    6.61
   8  -1  -2   -0.49   10.74
   8   1  -2    6.14    5.45
   8   1  -2    0.63    9.45
  -8  -1   2    5.36    8.14
  -8   1   3    2.01   10.00
   8  -1  -3    5.39    5.89
   8  -1  -3    4.33    9.82
   8   1  -3   -1.21    5.28
   8   1  -3    0.85    9.46
  -8  -1   3    5.12    9.17
  -8   1   4   13.89   11.47
   8  -1  -4   51.15   10.26
   8  -1  -4   51.30   14.94
   8   1  -4   33.96    8.71
   8   1  -4   43.82   14.32
  -8  -1   4   34.25   13.19
  -8   1   5    2.24   10.11
   8  -1  -5   19.25    6.60
   8  -1  -5   -3.49    9.80
   8   1  -5    3.35    5.21
   8   1  -5   11.10   10.56
  -8  -1   5    0.90    8.85
  -8   1   6   62.92   17.17
   8  -1  -6   74.19   13.78
   8  -1  -6   44.18   17.32
   8   1  -6   97.29   14.00
   8   1  -6  106.41   19.38
  -8  -1   6   73.49   17.36
  -8   1   7   -9.63   11.06
   8  -1  -7   -2.07    5.33
   8  -1  -7   -4.19   10.01
   8   1  -7    3.11    4.89
   8   1  -7    1.98    8.43
  -8  -1   7    3.33    9.12
  -8   1   8    7.55   10.00
   8  -1  -8    8.84    5.97
   8  -1  -8   -1.40   10.49
   8   1  -8    8.41    9.56
  -8  -1   8   -1.34    9.23
  -8   1   9   10.27    9.57
   8  -1  -9    5.78    5.88
   8  -1  -9    9.06   10.30
   8   1  -9    5.00    9.93
  -8  -1   9   42.24   13.28
  -8   1  10  101.77   23.02
   8  -1 -10  138.07   19.72
   8  -1 -10  115.29   23.78
   8   1 -10  111.92   24.42
  -8  -1  10  162.29   24.83
  -8   1  11    9.67    9.22
   8  -1 -11   17.09   12.52
   8   1 -11   -1.56   10.49
  -8  -1  11    0.18    9.67
  -8   1  12   -0.32    8.53
   8  -1 -12   17.98   11.78
   8   1 -12    7.01   10.11
  -8  -1  12   12.98   10.64
  -8   1  13    7.93   10.84
   8  -1 -13   -4.47   10.22
   8   1 -13   -4.71    9.76
  -8  -1  13   -1.83    8.99
   8   1 -14   74.59   16.81
  -8  -1  14   38.52   14.48
   8   1 -15   52.50   15.81
  -8  -1  15   45.93   14.92
   8   1 -16   47.15   10.07
   8   1 -17    1.99    5.49
   8   1 -18    0.86    5.50
  -8  -1  18    2.30    7.39
  -8  -1  19   10.03    7.78
   8  -1 -20   15.63    6.48
  -8  -1  20    5.36    7.63
  -8   1  21    1.74    7.30
   8  -1 -21    2.60    6.19
  -8  -1  21    1.01    6.27
  -8   1  22   77.26   14.72
   8  -1 -22   53.58   12.79
  -8  -1  22   88.04   14.86
  -8   1  23   -3.47    6.29
  -8  -1  23    2.84    5.60
  -8   1  24    3.06    7.61
  -8  -1  24   15.49    8.04
  -8   1  25    1.71    5.73
  -8  -1  25   -1.41    5.84
  -8   1  26   25.10    8.27
   8   1 -26    9.87    7.67
  -8  -1  26    7.72    7.11
  -8   1  27    8.00    6.84
   8   1 -27   -2.17    7.85
  -8  -1  27   -1.45    6.52
  -8   1  28   -2.43    5.29
   8   1 -28    3.32    7.32
  -8  -1  28    8.63    6.99
   8   1 -29    3.25    6.45
  -8  -1  29   -4.69    6.14
   8   1 -30   19.47    9.58
  -8  -1  30   12.64    6.96
   8  -1 -31    2.50    6.74
   8   1 -31   -3.64    7.09
   8  -1 -32    4.48    7.69
   8   1 -32   18.09    8.64
   8  -1 -33   -1.66    7.28
   8   1 -33   -1.25    7.60
   8  -1 -34   -0.47    6.88
   8   1 -34   -1.16    8.02
   8  -1 -35    7.14    6.92
   8   1 -35    2.84    8.37
  -8   2   1   -4.33   11.24
   8  -2  -1   -0.97    5.55
   8  -2  -1    1.15    9.76
   8   2  -1    1.08    4.98
  -8  -2   1   -6.67    9.62
  -8   2   2   83.67   19.88
   8  -2  -2   75.06   14.82
   8  -2  -2   70.52   17.57
   8   2  -2   87.23   14.02
  -8  -2   2   79.62   18.60
  -8   2   3    5.90   10.12
   8  -2  -3    3.93    6.25
   8  -2  -3   17.56   10.63
   8   2  -3    5.77    5.14
   8   2  -3   14.95   10.26
  -8  -2   3   22.93   10.98
  -8   2   4   37.60   12.93
   8  -2  -4   40.40    9.62
   8  -2  -4   27.51   12.61
   8   2  -4   27.51    8.47
   8   2  -4   12.29   11.26
  -8  -2   4   29.57   12.02
  -8   2   5    3.52    9.68
   8  -2  -5   14.28    6.12
   8  -2  -5   -1.15   11.81
   8   2  -5   -5.37   10.34
  -8  -2   5    1.58    8.38
  -8   2   6   72.06   19.31
   8  -2  -6   84.75   15.08
   8  -2  -6   66.08   18.81
   8   2  -6  107.05   19.60
  -8  -2   6  102.82   19.84
  -8   2   7   26.33   12.12
   8  -2  -7   42.79    9.57
   8  -2  -7   33.74   13.30
   8   2  -7   27.02   12.17
  -8  -2   7   25.23   11.24
  -8   2   8   93.01   20.79
   8  -2  -8  120.75   18.18
   8  -2  -8  102.29   21.55
   8   2  -8  131.21   22.62
  -8  -2   8   93.58   21.54
  -8   2   9   26.14   10.42
   8  -2  -9   -1.77    5.84
   8  -2  -9    4.48   10.88
   8   2  -9    6.70   10.00
  -8  -2   9   12.58   10.15
  -8   2  10    4.13    8.90
   8  -2 -10    0.06    5.60
   8  -2 -10   -1.48    9.42
   8   2 -10   -2.91    9.71
  -8  -2  10   -6.20    9.63
  -8   2  11   -0.06    8.29
   8  -2 -11   -1.86    5.18
   8  -2 -11   -7.74   11.44
   8   2 -11    5.91   10.05
  -8  -2  11    0.29    9.72
  -8   2  12   18.86   12.05
   8  -2 -12   48.48   15.27
   8   2 -12   55.44   16.00
  -8  -2  12   42.36   13.40
   8  -2 -13   37.48   14.00
   8   2 -13   30.95   13.44
  -8  -2  13   13.98   11.56
   8   2 -14   12.75    6.83
   8   2 -14   14.24   11.49
  -8  -2  14   29.85   14.14
   8   2 -15   27.18    7.52
   8   2 -15   34.29   13.76
  -8  -2  15   20.59    9.26
  -8  -2  15   17.99   11.39
   8   2 -16   29.91    8.96
  -8  -2  16   21.87    9.22
  -8  -2  17   29.56    9.93
  -8  -2  18  169.35   26.21
  -8  -2  19    0.05    6.94
  -8  -2  20    2.23    6.15
  -8  -2  21    1.99    5.92
   8  -2 -22   28.63    7.58
  -8  -2  22   28.29    8.79
  -8   2  23    4.20    7.71
   8  -2 -23   -2.45    5.83
   8   2 -23    8.69    7.56
  -8  -2  23   -0.19    5.65
  -8   2  24    2.18    6.02
   8   2 -24    2.96    7.21
  -8  -2  24    8.83    6.84
  -8   2  25    1.74    6.27
   8   2 -25   -0.00    7.25
  -8  -2  25   -2.34    7.08
  -8   2  26   -2.33    5.48
   8   2 -26   -2.20    7.28
  -8  -2  26    1.51    6.40
   8   2 -27   -1.14    7.84
  -8  -2  27   -0.77    5.82
   8   2 -28    3.56    6.29
  -8  -2  28   24.11    8.40
   8   2 -29   -0.10    6.62
  -8  -2  29   -1.34    6.89
   8   2 -30    2.84    8.21
  -8  -2  30    4.20    7.03
   8   2 -31    1.87    9.31
  -8  -2  31    1.17    6.69
   8   2 -32   22.38    9.26
  -8  -2  32    1.62    5.52
   8  -2 -33    1.50    7.29
   8   2 -33    4.58    7.18
   8  -2 -34    2.21    6.38
   8   2 -34    2.88    9.41
   8  -2 -35    1.11    6.48
   8   2 -35   -3.17   10.05
  -8   3   1   82.89   19.27
   8  -3  -1  120.90   21.60
   8   3  -1   83.80   14.81
  -8  -3   1  100.99   19.37
  -8   3   2    3.63   10.11
   8  -3  -2    6.54    7.00
   8  -3  -2   -2.67   10.98
   8   3  -2    1.67    4.72
  -8  -3   2    3.24    8.99
  -8   3   3   24.53   13.82
   8  -3  -3   44.59   11.06
   8  -3  -3   73.70   16.99
  -8  -3   3   38.92   14.05
  -8   3   4  128.48   26.28
   8  -3  -4  178.10   23.88
   8  -3  -4  147.79   27.01
  -8  -3   4  137.72   25.63
  -8   3   5   12.05   11.30
   8  -3  -5   14.55    6.48
   8  -3  -5   28.75   12.31
  -8  -3   5    4.71   10.10
  -8   3   6   28.02   12.99
   8  -3  -6   40.18    9.76
   8  -3  -6   46.49   13.71
  -8  -3   6   29.76   11.70
  -8   3   7   -2.51   10.98
   8  -3  -7   15.64    7.10
   8  -3  -7   27.92   12.87
   8   3  -7    5.09   10.27
  -8  -3   7   17.48    9.90
  -8   3   8    4.60    9.49
   8  -3  -8   -1.73    5.46
   8  -3  -8    8.49   10.03
   8   3  -8   17.00   11.69
  -8  -3   8    3.72    9.36
  -8   3   9   10.42   10.22
   8  -3  -9   -3.97    6.58
   8  -3  -9    4.00    9.99
   8   3  -9   -6.44   11.24
  -8  -3   9    4.97    9.67
  -8   3  10   60.75   16.65
   8  -3 -10   68.74   13.91
   8  -3 -10   85.15   19.49
   8   3 -10  126.20   20.20
  -8  -3  10   69.67   17.15
  -8   3  11   93.68   18.99
   8  -3 -11   86.18   14.63
   8  -3 -11  101.77   21.09
   8   3 -11   74.98   14.50
   8   3 -11   59.80   16.98
  -8  -3  11  103.62   19.15
   8  -3 -12    0.98    5.28
   8   3 -12    1.29    5.04
   8   3 -12    9.87   10.61
  -8  -3  12    6.97   10.29
   8   3 -13   10.59    6.66
   8   3 -13   28.78   12.74
  -8  -3  13   18.50    7.78
  -8  -3  13    2.77   10.37
   8   3 -14   15.88    7.53
   8   3 -14   17.99   11.91
  -8  -3  14   18.11    8.69
  -8  -3  14   16.60   11.17
   8   3 -15   12.74   13.14
  -8  -3  15   39.48   10.12
  -8  -3  16   70.90   14.30
  -8  -3  17   -1.34    6.96
  -8  -3  18    5.68    6.17
  -8  -3  19   15.47    7.84
   8   3 -20   95.07   17.84
  -8  -3  20  102.02   17.82
   8   3 -21   -0.00    7.12
  -8  -3  21   12.89    7.14
   8   3 -22   16.73    8.11
  -8  -3  22   -0.08    5.86
   8   3 -23    4.28    8.05
  -8  -3  23    4.21    6.67
   8   3 -24   31.24   10.60
  -8  -3  24   36.86    9.84
   8  -3 -25   13.95    6.77
   8   3 -25    2.32    7.15
  -8  -3  25   12.85    8.08
   8   3 -26    7.19    7.82
  -8  -3  26    3.73    6.94
   8   3 -27   -4.62    7.98
  -8  -3  27    2.08    6.26
   8   3 -28    1.48    6.75
  -8  -3  28   -0.06    5.07
   8   3 -29    0.49    7.13
  -8  -3  29    2.50    5.87
   8   3 -30    3.32    8.49
  -8  -3  30   21.83    8.50
   8   3 -31    7.73    9.60
  -8  -3  31    0.66    6.30
   8   3 -32    2.11    8.74
  -8  -3  32   -0.05    5.98
   8   3 -33   11.95    9.54
  -8  -3  33   -3.86    7.34
   8   3 -34   10.63    9.85
   8  -3 -35   -0.16    6.81
   8   3 -35   -3.11   10.22
  -8   4   1   15.33   14.65
   8  -4  -1   96.53   17.63
  -8  -4   1   86.35   17.25
  -8   4   2   24.29   14.35
   8  -4  -2   25.59   12.11
  -8  -4   2   52.48   13.34
  -8   4   3   11.93   12.94
   8  -4  -3   33.89   13.75
  -8  -4   3   14.82   11.96
  -8   4   4  103.50   22.61
   8  -4  -4  148.93   23.63
  -8  -4   4   97.81   21.54
  -8   4   5    7.18   11.97
   8  -4  -5   -0.51    9.42
  -8  -4   5    7.39    9.97
  -8   4   6   20.65   13.29
   8  -4  -6   44.91   14.62
  -8  -4   6   65.19   16.02
  -8   4   7   96.99   20.95
   8  -4  -7   99.89   21.33
  -8  -4   7  102.59   20.54
  -8   4   8    9.68   11.23
   8  -4  -8   65.89   15.09
  -8  -4   8   26.88   12.84
  -8   4   9    3.24   11.53
   8  -4  -9   14.77   11.09
   8   4  -9   -3.06    5.52
  -8  -4   9    0.04   10.20
   8  -4 -10   -1.99   11.74
   8   4 -10    8.97    6.39
  -8  -4  10    4.59    7.17
  -8  -4  10   10.46    9.46
   8   4 -11    2.46    6.21
  -8  -4  11   -8.62    8.20
  -8  -4  11    9.52   10.58
   8   4 -12  108.27   21.33
  -8  -4  12  118.48   18.94
  -8  -4  12   85.31   20.96
   8   4 -13   14.04   11.93
  -8  -4  13   20.13    8.44
  -8  -4  13   23.10   12.44
   8   4 -14   12.41   12.00
  -8  -4  14   65.49   12.03
   8   4 -15    4.52   11.44
  -8  -4  15   -0.36    6.24
  -8  -4  16   41.96   11.01
   8   4 -17   13.28    8.70
  -8  -4  17   15.94    8.64
   8   4 -18  109.89   16.73
  -8  -4  18   51.80   14.30
   8   4 -19    9.34    9.46
  -8  -4  19    1.55    6.51
   8   4 -20   10.19    8.14
  -8  -4  20   13.04    7.63
   8   4 -21    1.70    8.67
  -8  -4  21    4.31    6.59
   8   4 -22   27.87   10.30
  -8  -4  22    2.33    6.78
   8   4 -23   -1.81    8.26
  -8  -4  23    9.26    7.51
   8   4 -24    6.77    7.98
  -8  -4  24   19.19    7.38
   8   4 -25    0.77    7.61
  -8  -4  25    4.51    6.36
   8   4 -26    3.78    7.54
  -8  -4  26   -5.32    7.33
   8   4 -27    0.25    8.90
  -8  -4  27    9.40    7.60
   8   4 -28    1.99    8.82
  -8  -4  28   15.24    8.07
   8   4 -29    5.84    8.21
  -8  -4  29   14.41    7.81
   8   4 -30   -1.43    7.45
  -8  -4  30    0.61    7.23
   8   4 -31   -1.22    7.64
  -8  -4  31   -1.49    6.70
   8   4 -32   -1.71    8.01
  -8  -4  32   12.53    8.12
   8   4 -33    8.78    9.98
  -8  -4  33    0.43    7.08
   8   4 -34   12.93   10.37
  -8  -4  34   27.14    9.77
   8   4 -35    4.65    9.55
  -8   5   1   24.56   13.28
   8  -5  -1   44.22   14.41
  -8  -5   1   32.59   13.91
  -8   5   2   19.49   13.83
   8  -5  -2   49.11   14.28
  -8  -5   2   22.64   11.84
  -8   5   3   76.53   18.67
   8  -5  -3   84.03   20.03
  -8  -5   3   87.94   18.61
  -8   5   4   23.77   13.45
   8  -5  -4   16.15   11.70
  -8  -5   4   19.89   12.04
  -8   5   5   45.84   15.46
   8  -5  -5   73.26   17.30
  -8  -5   5   39.99   14.84
  -8   5   6   76.54   19.53
   8  -5  -6   67.59   19.41
   8   5  -6  102.53   16.00
  -8  -5   6  120.07   18.17
  -8  -5   6   77.30   19.28
  -8   5   7   -5.71   11.24
   8  -5  -7   -3.52   12.41
   8   5  -7   -4.37    5.97
  -8  -5   7    5.20    8.02
  -8  -5   7    0.07   10.02
   8   5  -8    1.99    6.15
  -8  -5   8    2.43    6.37
  -8  -5   8   -0.51    8.92
  -8  -5   9   14.92    7.99
  -8  -5   9   -0.22   11.65
   8   5 -10  228.28   30.38
  -8  -5  10  196.13   29.11
  -8  -5  10  154.98   31.29
   8   5 -11   16.82    8.77
  -8  -5  11   35.23    9.66
  -8  -5  11   33.93   13.01
   8   5 -12    2.51    7.23
  -8  -5  12    0.77    6.53
   8   5 -13    0.04    6.87
  -8  -5  13   -1.94    7.06
   8   5 -14    8.33    7.43
  -8  -5  14   12.33    6.85
  -8  -5  15   14.21    8.52
  -8  -5  16   80.37   15.74
   8   5 -17    4.24    7.37
  -8  -5  17   11.15    7.37
   8   5 -18    2.42    7.89
  -8  -5  18    4.66    6.61
   8   5 -19   20.94    8.95
  -8  -5  19   19.09    8.46
   8   5 -20    6.86    9.28
  -8  -5  20   18.17    9.08
   8   5 -21   43.27   11.36
  -8  -5  21   13.07    7.51
   8   5 -22   12.01    8.96
  -8  -5  22    9.92    8.07
   8   5 -23   -4.51    8.75
  -8  -5  23   -3.60    6.69
   8   5 -24    8.73    9.30
  -8  -5  24    5.60    7.40
   8   5 -25   12.43    8.53
  -8  -5  25    3.40    6.48
   8   5 -26    4.78    9.04
  -8  -5  26    1.99    6.86
   8   5 -27    2.72    8.09
  -8  -5  27   -5.09    8.13
   8   5 -28   -3.75    9.34
  -8  -5  28    0.75    6.71
   8   5 -29   16.04    9.67
  -8  -5  29    8.40    7.90
   8   5 -30    4.40    8.47
  -8  -5  30    9.10    7.65
   8   5 -31    3.26    8.94
  -8  -5  31   17.45    8.80
   8   5 -32    6.24    9.66
  -8  -5  32    7.97    7.95
   8   5 -33    0.48    9.67
  -8  -5  33    1.72    7.39
   8   5 -34   -0.59    9.79
  -8  -5  34    2.15    6.88
   8   5 -35    5.14    9.02
  -8  -5  35    5.51    7.57
  -8   6   1  100.43   22.00
   8  -6  -1  100.80   17.52
   8  -6  -1   74.66   19.90
  -8   6   2   55.21   18.86
   8  -6  -2   69.20   15.03
   8  -6  -2   92.78   20.04
   8   6  -2  103.52   16.22
  -8   6   3   96.31   21.64
   8  -6  -3   71.89   18.87
   8   6  -3   99.14   15.26
   8   6  -3   72.95   15.51
  -8  -6   3   70.67   15.27
  -8   6   4    5.87   14.19
   8  -6  -4   39.44   14.38
   8   6  -4   48.12    9.69
   8   6  -4   22.24    9.18
  -8  -6   4   20.98    9.69
   8   6  -5   17.21    8.75
  -8  -6   5   18.19    8.51
  -8  -6   5    9.17   11.54
   8   6  -6   39.57   11.02
  -8  -6   6   39.00   10.81
  -8  -6   6   32.39   13.71
   8   6  -7   68.72   12.09
  -8  -6   7   23.61    8.89
  -8  -6   7   14.92   11.68
   8   6  -8   25.20    9.38
  -8  -6   8   27.00    9.94
  -8  -6   8   15.97   11.98
   8   6  -9    3.41    6.72
  -8  -6   9   -7.05    6.99
  -8  -6   9   -4.55   11.07
   8   6 -10   11.22    8.68
  -8  -6  10    5.23    6.87
   8   6 -11   12.61    8.93
  -8  -6  11   25.31    8.83
   8   6 -12    9.75    7.66
  -8  -6  12   19.21    9.27
   8   6 -13    7.84    9.32
  -8  -6  13    8.53    8.08
   8   6 -14   44.24   11.53
  -8  -6  14   19.61    9.77
  -8  -6  15   13.98    7.45
  -8  -6  16   10.34    8.09
   8   6 -17   93.08   17.32
  -8  -6  17   69.01   15.33
   8   6 -18    6.96    8.39
  -8  -6  18    9.25    7.42
   8   6 -19    8.87    9.41
  -8  -6  19    4.27    6.70
   8   6 -20    5.63    8.53
  -8  -6  20    2.49    6.40
   8   6 -21    4.60    8.57
  -8  -6  21   -0.59    6.59
   8   6 -22    3.30    9.28
  -8  -6  22    7.38    7.09
   8   6 -23   14.13   10.78
  -8  -6  23    2.10    7.15
   8   6 -24    0.85    9.09
  -8  -6  24    0.06    7.43
   8   6 -25    6.58   11.24
  -8  -6  25   -3.13    7.07
   8   6 -26   -0.60    8.70
  -8  -6  26   -0.78    7.08
   8   6 -27   28.10   10.94
  -8  -6  27   15.86    7.75
   8   6 -28   -2.07    9.60
  -8  -6  28    0.83    7.56
   8   6 -29    3.67   10.34
  -8  -6  29    1.66    7.24
   8   6 -30    5.67    9.29
  -8  -6  30   -0.28    5.80
   8   6 -31   -0.95    9.96
  -8  -6  31   -0.77    6.97
   8   6 -32   -0.33   10.05
  -8  -6  32    3.15    6.52
   8   6 -33    7.41   11.19
  -8  -6  33    3.76    6.91
   8   6 -34    0.41    9.39
  -8  -6  34   -8.73    8.19
   8   6 -35   -2.18    8.45
  -8  -6  35    0.92    7.06
  -8  -6  36   -5.42    8.23
  -8   7   1   52.61   18.71
   8  -7  -1  101.80   15.99
  -8  -7   1   76.73   14.59
  -8  -7   1   46.82   16.48
   8  -7  -2    1.98    7.10
  -8  -7   2   -3.72    6.99
  -8  -7   2    0.98   11.04
   8  -7  -3   34.29   10.09
  -8  -7   3   24.42    9.66
   8  -7  -4   -0.70    6.40
   8   7  -4   -5.17    7.65
  -8  -7   4    2.90    6.56
   8  -7  -5   88.35   14.39
   8   7  -5   82.88   14.54
  -8  -7   5   26.66   11.14
   8  -7  -6   22.55    8.99
   8   7  -6   16.13    9.38
  -8  -7   6   15.55    7.64
   8   7  -7    0.49    6.90
  -8  -7   7   -0.26    7.90
   8   7  -8    3.17    8.28
  -8  -7   8   -5.30    7.96
   8   7  -9   47.25   12.89
  -8  -7   9   56.57   12.63
   8   7 -10    9.67    8.83
  -8  -7  10   11.88    7.91
   8   7 -11   42.72   12.58
  -8  -7  11   60.46   12.41
   8   7 -12    0.65    7.66
  -8  -7  12    3.14    5.66
   8   7 -13   12.94    9.18
  -8  -7  13    4.83    7.06
   8   7 -14   39.92   12.39
  -8  -7  14   27.31    9.62
  -8  -7  15   71.56   15.07
  -8  -7  16    9.35    8.13
   8   7 -17   -1.86    7.84
  -8  -7  17    6.28    7.96
   8   7 -18    4.10    9.25
  -8  -7  18   -0.67    6.83
   8   7 -19    8.54   10.54
  -8  -7  19    2.03    5.32
   8   7 -20   -0.09    8.53
  -8  -7  20    6.41    6.59
   8   7 -21   15.46   11.06
  -8  -7  21   35.55   10.07
   8   7 -22   -0.02    8.03
  -8  -7  22   -1.55    6.89
   8   7 -23   -3.03    9.80
  -8  -7  23   14.10    7.94
   8   7 -24   11.09    9.05
  -8  -7  24   10.25    6.82
   8   7 -25   11.45    9.15
  -8  -7  25   22.11    8.58
   8   7 -26   -0.16    7.36
  -8  -7  26    3.12    6.90
   8   7 -27    4.45   10.40
  -8  -7  27   13.31    8.16
   8   7 -28   -2.57    9.33
  -8  -7  28    0.59    5.96
   8   7 -29    3.29   10.06
  -8  -7  29   17.37    8.94
   8   7 -30    2.53   11.36
  -8  -7  30    8.01    7.55
   8   7 -31   -2.83   10.53
  -8  -7  31   19.93    8.56
   8   7 -32   -1.88   11.43
  -8  -7  32   -2.63    7.08
   8   7 -33   -3.92   11.01
  -8  -7  33   -0.51    6.62
   8   7 -34   -6.16   10.78
  -8  -7  34    3.16    7.01
  -8  -7  35    2.02    7.83
  -8  -7  36    0.01    7.37
   8  -8  -1   89.30   16.97
  -8  -8   1   92.91   15.97
  -8  -8   1   75.14   18.22
   8  -8  -2    8.25    7.21
  -8  -8   2    0.82    5.80
  -8  -8   2   -4.46   10.41
   8  -8  -3   30.49   10.28
  -8  -8   3   15.92    9.03
  -8  -8   3   33.97   13.76
   8  -8  -4   24.75    9.60
  -8  -8   4   14.62    7.88
  -8  -8   4    9.53   11.90
   8  -8  -5   10.28    7.38
  -8  -8   5    5.90    6.75
  -8  -8   5    3.34   10.12
   8  -8  -6    0.26    6.72
  -8  -8   6   -2.47    5.94
   8  -8  -7  109.08   19.58
  -8  -8   7  113.06   18.93
   8  -8  -8    5.04    6.39
  -8  -8   8    3.01    7.14
   8  -8  -9    8.29    7.29
  -8  -8   9    0.74    7.90
   8  -8 -10    0.00    7.10
   8   8 -10   14.53    9.02
  -8  -8  10    0.84    7.36
   8  -8 -11   -0.77    6.84
   8   8 -11   -4.85    7.75
  -8  -8  11    5.05    6.22
   8   8 -12   -4.08    8.63
  -8  -8  12    5.86    8.19
   8   8 -13   25.24   10.88
  -8  -8  13   46.86   11.50
   8   8 -14   -2.96    9.38
  -8  -8  14    2.29    6.37
  -8  -8  15    8.64    7.09
  -8  -8  16   -1.26    7.25
   8   8 -17   12.71    9.77
  -8  -8  17   26.62    9.17
   8   8 -18   -1.79    9.03
  -8  -8  18    5.40    7.36
   8   8 -19   12.11    9.30
  -8  -8  19    6.21    7.99
   8   8 -20   -1.25    8.68
  -8  -8  20    0.83    6.66
   8   8 -21   -2.84    9.87
  -8  -8  21    2.68    6.29
   8   8 -22    2.00    9.01
  -8  -8  22    3.05    6.28
   8   8 -23   11.22    9.66
  -8  -8  23   16.24    8.66
   8   8 -24   -0.82    9.98
  -8  -8  24   20.24    9.14
   8   8 -25   -0.52    8.73
  -8  -8  25    3.45    7.78
   8   8 -26    1.34    9.45
  -8  -8  26   -4.14    8.35
   8   8 -27   -0.71    9.11
  -8  -8  27   10.62    8.35
   8   8 -28    2.93   10.00
  -8  -8  28    0.84    6.72
   8   8 -29    4.32   10.73
  -8  -8  29   12.15    8.19
   8   8 -30    0.28   10.30
  -8  -8  30   -3.77    7.83
   8   8 -31    1.53    9.55
  -8  -8  31    0.19    8.07
   8   8 -32    1.78   10.27
  -8  -8  32  -11.34    9.58
   8   8 -33   -5.77   11.90
  -8  -8  33    0.25    6.89
   8   8 -34   -3.68   11.20
   8  -9  -1  109.29   19.80
  -8  -9   1  113.97   18.73
  -8  -9   1  102.77   21.78
   8  -9  -2   -1.83    6.73
  -8  -9   2    4.21    6.04
  -8  -9   2    7.86    9.88
   8  -9  -3   43.43   11.40
  -8  -9   3   47.84   10.82
   8  -9  -4   10.47    7.62
  -8  -9   4    7.12    7.11
   8  -9  -5   57.58   12.17
  -8  -9   5   29.10    9.63
   8  -9  -6    0.38    6.74
  -8  -9   6   -1.32    6.84
   8  -9  -7   -3.21    7.64
  -8  -9   7   -2.23    6.41
   8  -9  -8   -2.98    8.68
  -8  -9   8    0.55    6.88
   8  -9  -9    4.80    7.06
  -8  -9   9   -1.39    6.20
   8  -9 -10    4.07    8.04
  -8  -9  10   14.95    7.59
   8  -9 -11   88.66   16.48
  -8  -9  11   88.89   16.85
   8  -9 -12   -2.77    6.51
  -8  -9  12    4.16    7.51
   8  -9 -13   -0.61    6.12
  -8  -9  13    5.14    6.89
   8  -9 -14    7.06    7.26
  -8  -9  14    1.12    7.23
   8  -9 -15   77.09   15.74
  -8  -9  15   87.83   16.39
  -8  -9  16    9.35    7.97
  -8  -9  17   -4.24    6.87
  -8  -9  18    1.43    7.37
   8   9 -19   19.31   11.43
  -8  -9  19   16.16    8.86
   8   9 -20   -2.69    9.44
  -8  -9  20   -0.23    8.13
   8   9 -21    5.99   10.92
  -8  -9  21   27.40    8.99
   8   9 -22   -3.04   10.33
  -8  -9  22    1.36    6.29
   8   9 -23    1.34   10.11
  -8  -9  23   -1.17    7.77
   8   9 -24   -2.76   10.77
  -8  -9  24   -0.09    5.69
   8   9 -25   22.55   12.51
  -8  -9  25    7.93    8.45
   8   9 -26    7.89    9.94
  -8  -9  26    1.21    6.38
   8   9 -27   -0.79    8.93
  -8  -9  27   -1.30    7.03
   8   9 -28    1.20   10.62
  -8  -9  28   -0.80    7.68
   8   9 -29   -5.15   10.65
  -8  -9  29    9.89    8.54
   8   9 -30    6.60   10.67
  -8  -9  30   12.30    8.36
   8   9 -31    5.28   11.30
  -8  -9  31   10.17    8.48
   8   9 -32    1.63    8.62
   8   9 -33    6.31   10.57
   8   9 -34    5.76   12.23
   8 -10  -1   21.42    8.88
  -8 -10   1   28.62    9.11
   8 -10  -2    5.28    7.54
  -8 -10   2   -2.99    6.93
   8 -10  -3   46.73   13.16
  -8 -10   3   68.46   13.12
   8 -10  -4   12.42    8.69
  -8 -10   4   19.32    8.14
   8 -10  -5    0.68    6.70
  -8 -10   5    8.03    7.36
   8 -10  -6   -1.84    7.69
  -8 -10   6   -2.36    6.35
   8 -10  -7   53.59   13.12
  -8 -10   7   71.39   14.11
   8 -10  -8    0.60    7.34
  -8 -10   8   -4.62    6.73
   8 -10  -9    5.30    7.98
  -8 -10   9    0.90    6.44
   8 -10 -10   -8.00    7.83
  -8 -10  10   -5.38    7.74
   8 -10 -11    8.80    7.20
  -8 -10  11    7.33    6.53
   8 -10 -12    1.99    7.37
  -8 -10  12    2.86    6.66
   8 -10 -13   42.30   11.46
  -8 -10  13   54.42   12.33
   8 -10 -14    0.35    6.31
  -8 -10  14   -1.09    6.66
  -8 -10  15   -0.81    7.52
  -8 -10  16   -4.03    6.89
  -8 -10  17   63.74   13.85
  -8 -10  18    0.99    7.11
  -8 -10  19   44.97   12.11
  -8 -10  20    3.26    7.46
  -8 -10  21   12.68    7.85
  -8 -10  22    0.61    6.46
  -8 -10  23    5.05    8.69
  -8 -10  24    2.10    6.15
  -8 -10  25   -6.36    8.01
  -8 -10  26   -4.08    8.15
  -8 -10  27    1.33    6.98
  -8 -10  28   -2.55    8.08
   8 -11  -1   56.85   12.44
  -8 -11   1   36.61   10.41
   8 -11  -2    5.32    8.14
  -8 -11   2    9.28    8.08
   8 -11  -3   11.69    8.96
  -8 -11   3   18.30    7.76
   8 -11  -4   -3.43    7.94
  -8 -11   4    2.25    6.57
   8 -11  -5   32.54   11.23
  -8 -11   5   19.43    8.92
   8 -11  -6   -3.86    7.35
  -8 -11   6   10.41    7.37
   8 -11  -7   -4.77    7.51
  -8 -11   7    8.01    7.23
   8 -11  -8    5.51    6.72
  -8 -11   8    8.56    7.05
   8 -11  -9   25.26   10.07
  -8 -11   9   26.77    8.90
   8 -11 -10   -3.31    7.30
  -8 -11  10    0.78    6.82
   8 -11 -11   13.79    8.07
  -8 -11  11   18.05    9.18
   8 -11 -12   -0.82    6.81
  -8 -11  12    4.82    7.04
  -8 -11  13   -2.37    7.73
  -8 -11  14   -0.10    6.90
  -8 -11  15   29.60   10.55
  -8 -11  16    7.28    7.58
  -8 -11  17   -4.82    7.77
  -8 -11  18    9.47    7.13
  -8 -11  19   10.04    7.70
  -8 -11  20    6.21    8.19
  -8 -11  21    3.04    7.56
  -8 -11  22   -4.09    8.61
  -8 -11  23   -1.96    7.45
  -8 -11  24    4.01    8.35
  -8 -11  25   28.17   10.05
  -8 -11  26    0.00    8.03
   8 -12  -1   -4.10    7.75
  -8 -12   1    6.64    6.55
   8 -12  -2   10.95    8.17
  -8 -12   2   -1.09    7.26
   8 -12  -3   33.34   11.67
  -8 -12   3   33.62   10.35
   8 -12  -4   -1.17    6.49
  -8 -12   4    0.95    7.20
   8 -12  -5   -0.30    8.61
  -8 -12   5   -3.57    6.04
   8 -12  -6   -2.41    7.53
  -8 -12   6    1.71    6.95
   8 -12  -7   21.59   10.22
  -8 -12   7   24.01    8.72
   8 -12  -8    5.53    8.02
  -8 -12   8   14.02    7.55
   8 -12  -9   10.88    7.61
  -8 -12   9   28.59    9.31
   8 -12 -10    0.95    7.27
  -8 -12  10   11.46    8.01
   8 -12 -11    4.97    6.81
  -8 -12  11    7.68    7.52
  -8 -12  12    0.92    7.23
  -8 -12  13   26.55   10.26
  -8 -12  14   -3.70    8.32
  -8 -12  15    2.98    7.39
  -8 -12  16    6.06    8.37
  -8 -12  17   -0.41    6.42
  -8 -12  18    1.14    6.27
  -8 -12  19   15.05    9.79
  -8 -12  20   -2.74    6.50
  -8 -12  21   14.38    8.64
  -8 -12  22   -3.41    8.52
  -8 -12  23    6.72    7.97
   8 -13  -1    3.36    7.58
  -8 -13   1   10.33    7.30
   8 -13  -2   -0.58    7.27
  -8 -13   2   -1.42    5.93
   8 -13  -3    0.29    7.71
  -8 -13   3    8.18    6.54
   8 -13  -4   14.31    9.13
  -8 -13   4   -0.87    7.53
   8 -13  -5   23.85    9.78
  -8 -13   5   28.08   10.16
   8 -13  -6    4.61    7.50
  -8 -13   6   -3.43    7.23
   8 -13  -7   -1.91    8.50
  -8 -13   7    9.75    8.08
   8 -13  -8    3.45    8.47
  -8 -13   8    0.40    6.94
   8 -13  -9    9.49    8.14
  -8 -13   9   12.50    7.89
  -8 -13  10    0.20    6.91
  -8 -13  11   11.79    7.06
  -8 -13  12   -0.00    7.87
  -8 -13  13   -1.64    5.89
  -8 -13  14   -2.21    8.10
  -8 -13  15   -1.69    8.65
  -8 -13  16   -1.41    7.72
  -8 -13  17   -2.55    8.53
  -8 -13  18   -5.64    7.92
  -8 -13  19    2.73    7.09
  -8 -13  20   -3.84    8.00
   8 -14  -1    7.95    7.93
  -8 -14   1   10.96    8.40
   8 -14  -2    9.95    8.35
  -8 -14   2    7.81    7.58
   8 -14  -3   -2.40    8.63
  -8 -14   3   13.89    8.01
   8 -14  -4   -1.55    7.62
  -8 -14   4    2.24    6.56
   8 -14  -5   -0.01    6.45
  -8 -14   5   -6.65    8.18
   8 -14  -6    0.45    8.19
  -8 -14   6    6.84    8.39
   8 -14  -7   17.34   10.00
  -8 -14   7   12.41    8.11
  -8 -14   8   19.38    8.45
  -8 -14   9    8.76    7.93
  -8 -14  10   -1.33    7.46
  -8 -14  11   -0.30    7.43
  -8 -14  12    4.22    6.95
  -8 -14  13    3.95    7.15
  -8 -14  14   -2.39    7.18
  -8 -14  15    3.29    8.21
  -8 -14  16   -1.13    6.33
  -8 -14  17    5.11    8.05
   8 -15  -1    1.01    7.96
  -8 -15   1    9.50    8.03
   8 -15  -2   -5.43    7.90
  -8 -15   2    1.53    7.49
   8 -15  -3   -3.62    7.39
  -8 -15   3    9.08    7.86
   8 -15  -4    0.58    8.15
  -8 -15   4    9.52    8.94
   8 -15  -5   13.04    8.66
  -8 -15   5   10.70    7.59
  -8 -15   6    1.79    6.92
  -8 -15   7   -0.20    7.62
  -8 -15   8    2.05    6.99
  -8 -15   9    2.62    6.82
  -8 -15  10   -2.20    8.56
  -8 -15  11    0.28    7.74
  -8 -15  12   -9.08    9.45
  -8 -15  13    1.79    7.62
   8 -16  -1    1.14    8.74
  -8 -16   1   -4.21    7.31
   8 -16  -2    1.94    7.43
  -8 -16   2    4.25    6.80
   8 -16  -3    1.35    7.92
  -8 -16   3   -1.19    7.81
  -8 -16   4    2.39    6.90
  -8 -16   5    0.90    7.10
  -8 -16   6   -4.06    7.88
  -8 -16   7    3.61    7.32
  -8 -16   8    0.03    6.91
  -8 -16   9    0.42    8.04
   8 -17  -1   -0.00    8.62
  -8 -17   4   -4.95    7.81
  -8 -17   5    3.36    8.91
  -8 -17   6    2.07    7.73
  -7   0   1  749.04  106.14
   7   0  -1  806.65  103.69
   7   0  -1  882.07  106.86
  -7   0   2    1.62   10.58
   7   0  -2   -2.44    6.23
   7   0  -2   -0.08    8.96
  -7   0   3   12.37    9.96
   7   0  -3   15.43    6.04
   7   0  -3    9.85   10.34
  -7   0   4   -3.12    8.84
   7   0  -4    0.69    5.36
   7   0  -4   -4.13    8.99
  -7   0   5    9.76   10.15
   7   0  -5   50.21    8.90
   7   0  -5   23.51   11.33
  -7   0   6   -5.55    9.76
   7   0  -6    1.60    4.52
   7   0  -6   -1.82    9.63
  -7   0   7  269.00   40.78
   7   0  -7  289.22   37.92
   7   0  -7  267.07   41.30
  -7   0   8   -7.20    9.87
   7   0  -8   -1.22    4.26
   7   0  -8   -3.87    9.03
  -7   0   9   13.83    9.54
   7   0  -9   14.03    5.96
   7   0  -9   11.81    9.77
  -7   0  10   -7.77   10.59
   7   0 -10    0.17    4.76
   7   0 -10   -3.58    9.26
  -7   0  11  289.44   45.85
   7   0 -11  309.41   43.01
   7   0 -11  413.16   48.41
  -7   0  12   -1.18    9.56
   7   0 -12   -3.62    5.01
   7   0 -12    5.97   10.00
  -7   0  13   96.08   19.62
   7   0 -13   81.79   14.64
   7   0 -13  138.93   21.11
  -7   0  14    0.89    9.05
   7   0 -14    1.96    4.51
   7   0 -14   -6.96   10.19
  -7   0  15   11.20    9.18
   7   0 -15    4.80    4.65
   7   0 -15    6.98   10.63
  -7   0  16    6.35    8.25
   7   0 -16   -1.17    4.62
   7   0 -16    3.55    9.53
   7   0 -17  476.75   62.51
  -7   0  18   -4.02    7.32
   7   0 -18   -0.56    5.14
  -7   0  25    0.56    6.33
  -7   0  26    0.90    5.65
  -7   0  27   65.30   13.07
   7   0 -27   67.06   13.64
  -7   0  28   -3.29    6.79
   7   0 -28    4.05    6.75
  -7   0  29   27.38    7.94
   7   0 -29    8.53    7.32
   7   0 -30   -2.57    7.00
   7   0 -31    2.35    8.29
   7   0 -32    1.52    7.41
   7   0 -33   30.15   11.01
   7   0 -34   -2.69    7.54
   7   0 -35    6.17    7.12
   7   0 -36   -1.23    8.30
   7   0 -37   13.21    8.93
  -7   1   1    1.84    8.09
   7  -1  -1    0.37    5.41
   7  -1  -1    6.27    9.24
   7   1  -1   -0.20    5.66
   7   1  -1   -2.39    9.71
  -7  -1   1    2.63    9.08
  -7   1   2   30.47   12.61
   7  -1  -2   44.61    9.60
   7  -1  -2   61.60   14.31
   7   1  -2   29.00    8.30
   7   1  -2   33.52   11.98
  -7  -1   2   54.43   13.18
  -7   1   3  336.67   43.95
   7  -1  -3  248.00   39.43
   7  -1  -3  290.19   43.52
   7   1  -3  315.37   39.66
   7   1  -3  323.36   43.08
  -7  -1   3  272.43   42.43
  -7   1   4   -2.91    8.92
   7  -1  -4   -0.27    4.94
   7  -1  -4   -0.64    8.33
   7   1  -4    0.43    4.66
   7   1  -4    5.58    8.84
  -7  -1   4    4.50    9.73
  -7   1   5  106.22   18.58
   7  -1  -5   97.82   15.14
   7  -1  -5  102.33   19.47
   7   1  -5   69.06   13.89
   7   1  -5   99.31   18.96
  -7  -1   5   87.08   18.34
  -7   1   6   -1.74    9.25
   7  -1  -6   -0.60    5.11
   7  -1  -6   -2.57    9.90
   7   1  -6   -0.74    4.85
   7   1  -6    0.81    9.04
  -7  -1   6    2.63    8.24
  -7   1   7   35.95   12.13
   7  -1  -7   36.55    8.57
   7  -1  -7   44.27   12.43
   7   1  -7   37.94    8.42
   7   1  -7   25.90   11.58
  -7  -1   7   57.00   13.38
  -7   1   8   11.61    9.81
   7  -1  -8   23.12    6.82
   7  -1  -8   19.49   10.97
   7   1  -8    7.96    5.67
   7   1  -8    9.01   10.80
  -7  -1   8    5.95    9.74
  -7   1   9  256.07   34.42
   7  -1  -9  256.42   31.15
   7  -1  -9  218.90   34.43
   7   1  -9  145.57   29.62
   7   1  -9  298.30   35.87
  -7  -1   9  317.85   36.18
  -7   1  10   36.95   11.30
   7  -1 -10   12.39    5.66
   7  -1 -10    7.92    9.89
   7   1 -10   19.15    6.30
   7   1 -10   22.62   10.73
  -7  -1  10   13.40    9.38
  -7   1  11  122.52   18.60
   7  -1 -11   82.68   13.02
   7  -1 -11   73.47   16.83
   7   1 -11   66.03   12.58
   7   1 -11   71.05   16.80
  -7  -1  11   63.05   16.06
  -7   1  12    0.73    7.59
   7  -1 -12    2.71    4.76
   7  -1 -12    2.14    8.85
   7   1 -12   -1.01    4.44
   7   1 -12   -0.79    9.18
  -7  -1  12   -1.49    8.86
  -7   1  13  155.96   27.51
   7  -1 -13  184.62   25.06
   7  -1 -13  218.73   30.50
   7   1 -13  177.32   24.96
   7   1 -13  114.35   27.03
  -7  -1  13  216.20   29.56
  -7   1  14    7.33    9.24
   7  -1 -14    8.72    5.24
   7  -1 -14    0.38    9.92
   7   1 -14    3.62    4.87
   7   1 -14    7.76   10.73
  -7  -1  14    0.79    7.96
  -7   1  15   91.69   18.70
   7  -1 -15  123.19   16.40
   7  -1 -15   80.87   19.62
   7   1 -15  100.41   16.16
   7   1 -15  103.13   20.90
  -7  -1  15   89.08   19.11
  -7   1  16   30.07   11.05
   7  -1 -16   26.29    7.10
   7  -1 -16   38.48   12.35
   7   1 -16   28.77    7.74
   7   1 -16   17.49   11.48
  -7  -1  16   34.76    9.53
   7  -1 -17   15.36    6.52
   7   1 -17   24.40   12.05
   7  -1 -18   -1.37    4.57
   7  -1 -19  198.90   28.17
  -7   1  20    1.92    6.91
   7  -1 -20    3.80    5.59
  -7   1  21   87.00   15.42
  -7  -1  22    1.21    5.47
  -7  -1  23   35.18    9.53
  -7  -1  24   24.03    8.22
   7   1 -25   51.83   12.99
  -7  -1  25   77.84   13.59
   7   1 -26   -1.29    6.71
  -7  -1  26   -0.02    5.72
   7   1 -27    0.09    6.93
  -7  -1  27   21.03    7.46
  -7   1  28    5.09    5.85
   7   1 -28   -0.00    6.50
  -7  -1  28    4.62    5.99
   7   1 -29   38.16   11.11
  -7  -1  29   39.37   10.02
   7  -1 -30    0.22    5.59
   7   1 -30   -3.99    6.89
  -7  -1  30    3.13    6.19
   7  -1 -31   11.29    8.01
   7   1 -31   15.40    9.81
   7  -1 -32    3.01    6.40
   7   1 -32   -1.41    7.34
   7  -1 -33    3.58    6.96
   7   1 -33    6.32    7.08
   7  -1 -34    0.26    6.51
   7   1 -34    3.09    8.43
   7  -1 -35   10.67    7.91
   7   1 -35   -3.92    8.33
   7  -1 -36    2.29    6.49
   7   1 -36   -0.84    7.98
   7  -1 -37    4.46    6.69
   7   1 -37   -2.38    8.37
  -7   2   1   49.04   14.21
   7  -2  -1   52.56   10.51
   7  -2  -1   54.00   15.04
   7   2  -1   44.19    9.18
   7   2  -1   29.40   12.24
  -7  -2   1   50.23   13.99
  -7   2   2   30.69   13.20
   7  -2  -2   41.36   10.39
   7  -2  -2   44.42   13.34
   7   2  -2   50.47    9.50
   7   2  -2   49.57   13.39
  -7  -2   2   56.96   14.27
  -7   2   3   -0.57    9.45
   7  -2  -3   11.88    6.67
   7  -2  -3    6.52    8.50
   7   2  -3    3.73    4.39
   7   2  -3    6.47    9.76
  -7  -2   3   13.56    9.45
  -7   2   4    2.72   10.01
   7  -2  -4    2.66    5.53
   7  -2  -4    0.76    9.22
   7   2  -4    5.29    4.85
   7   2  -4   12.90    9.32
  -7  -2   4   -0.98    7.90
  -7   2   5  295.74   41.20
   7  -2  -5  286.77   37.83
   7  -2  -5  277.53   40.99
   7   2  -5  257.70   36.78
   7   2  -5  239.37   39.48
  -7  -2   5  300.21   40.78
  -7   2   6   12.24    9.45
   7  -2  -6   10.76    6.79
   7  -2  -6    7.30   10.57
   7   2  -6   11.45    5.79
   7   2  -6   10.03   10.94
  -7  -2   6   20.05   10.23
  -7   2   7  259.21   36.33
   7  -2  -7  195.35   32.68
   7  -2  -7  241.83   36.67
   7   2  -7  226.37   32.37
   7   2  -7  307.30   37.77
  -7  -2   7  279.10   36.96
  -7   2   8   11.19    9.54
   7  -2  -8    0.89    5.48
   7  -2  -8    0.40    9.87
   7   2  -8    5.76    4.30
   7   2  -8    4.82    8.71
  -7  -2   8   -1.39    7.57
  -7   2   9   99.69   17.80
   7  -2  -9   69.40   12.60
   7  -2  -9   88.78   17.61
   7   2  -9   60.34   12.08
   7   2  -9   93.08   17.23
  -7  -2   9   63.39   16.10
  -7   2  10   12.17    9.71
   7  -2 -10   10.19    5.61
   7  -2 -10   21.84   10.24
   7   2 -10   10.83    5.33
   7   2 -10   23.56   11.40
  -7  -2  10   12.67    9.04
  -7   2  11  198.10   27.31
   7  -2 -11  130.05   22.91
   7  -2 -11  146.34   26.96
   7   2 -11  183.54   23.57
   7   2 -11  205.56   28.05
  -7  -2  11  136.86   26.31
  -7   2  12   41.51   11.60
   7  -2 -12   39.53    8.54
   7  -2 -12   51.22   13.28
   7   2 -12   30.11    8.07
   7   2 -12   42.17   13.40
  -7  -2  12   24.93   11.94
  -7   2  13   50.35   14.05
   7  -2 -13   64.48   11.78
   7  -2 -13   57.83   16.03
   7   2 -13   82.04   12.61
   7   2 -13   71.37   16.42
  -7  -2  13   78.98   17.18
  -7   2  14    9.34    9.74
   7  -2 -14    1.56    4.79
   7  -2 -14   -3.82   10.60
   7   2 -14   -1.33   10.44
  -7  -2  14   -6.71    9.35
  -7   2  15   25.87   11.20
   7  -2 -15   13.49    6.22
   7  -2 -15   36.33   12.87
   7   2 -15   44.68   13.14
   7  -2 -16   80.80   13.85
   7   2 -16   89.25   18.71
   7  -2 -17   52.59   10.49
   7   2 -17   70.27   17.25
   7  -2 -18   43.16    9.37
   7  -2 -19   -0.94    4.22
   7  -2 -20   13.89    5.74
  -7  -2  20    4.62    6.24
   7  -2 -21   73.59   12.92
   7   2 -21   66.51   13.90
  -7  -2  21   77.47   14.17
  -7   2  22   13.09    7.09
   7  -2 -22    5.01    5.21
   7   2 -22    8.42    6.88
  -7  -2  22    3.71    6.93
  -7   2  23   29.06    9.16
   7   2 -23   47.99   11.99
  -7  -2  23   38.57    9.89
   7   2 -24   -0.77    5.69
  -7  -2  24    1.80    6.16
   7   2 -25   17.62    8.64
  -7  -2  25   16.78    7.85
   7   2 -26   -3.80    7.95
  -7  -2  26    2.77    5.70
   7   2 -27   11.16    7.96
  -7  -2  27   22.71    7.57
   7   2 -28    4.41    7.77
  -7  -2  28   16.92    7.58
   7   2 -29   10.73    8.45
  -7  -2  29   -1.81    6.08
   7   2 -30   -4.22    7.23
  -7  -2  30   -0.66    4.77
   7   2 -31   13.28    9.30
  -7  -2  31    8.82    7.50
   7  -2 -32   -0.70    5.11
   7   2 -32    1.82    7.38
  -7  -2  32   -4.25    6.35
   7  -2 -33   14.72    7.83
   7   2 -33   16.46    9.27
   7  -2 -34   -2.43    6.45
   7   2 -34   -4.79    9.19
   7  -2 -35   -1.37    6.12
   7   2 -35   -2.86    7.92
   7  -2 -36    2.98    6.63
   7   2 -36    0.80    8.16
  -7   3   1   -4.14   10.22
   7  -3  -1   -1.41    6.05
   7  -3  -1   -4.09    9.91
   7   3  -1    2.35    4.73
   7   3  -1   -1.67    8.67
  -7  -3   1   -4.81    9.92
  -7   3   2  100.64   24.06
   7  -3  -2  169.13   22.79
   7  -3  -2  242.17   28.65
   7   3  -2  140.09   21.06
   7   3  -2  120.84   24.35
  -7  -3   2  144.72   24.75
  -7   3   3   61.83   16.54
   7  -3  -3   73.14   12.42
   7  -3  -3   54.99   15.01
   7   3  -3   55.17   11.43
   7   3  -3   81.88   15.62
  -7  -3   3   53.77   14.39
  -7   3   4   10.87   10.24
   7  -3  -4    5.16    6.66
   7  -3  -4   -1.06    9.71
   7   3  -4    5.94    5.19
   7   3  -4    5.32    9.18
  -7  -3   4    3.68    9.01
  -7   3   5  134.27   20.32
   7  -3  -5   93.13   15.63
   7  -3  -5   56.49   17.50
   7   3  -5   93.76   14.91
   7   3  -5   84.77   17.93
  -7  -3   5   98.95   18.56
  -7   3   6   34.23   11.86
   7  -3  -6   16.69    7.53
   7  -3  -6   13.37   10.70
   7   3  -6   22.33    6.02
   7   3  -6   13.66    9.94
  -7  -3   6   28.88   10.97
  -7   3   7   14.87    9.65
   7  -3  -7    6.27    5.68
   7  -3  -7   -3.87    8.92
   7   3  -7    1.86    4.01
   7   3  -7    0.79   10.60
  -7  -3   7    1.70    8.50
  -7   3   8   -0.18    9.94
   7  -3  -8    4.03    5.88
   7  -3  -8   -2.97    9.93
   7   3  -8   -1.74    5.41
   7   3  -8    2.15    9.84
  -7  -3   8   -3.49    8.59
  -7   3   9  247.93   35.87
   7  -3  -9  229.06   32.77
   7  -3  -9  209.38   35.96
   7   3  -9  204.47   31.99
   7   3  -9  311.67   37.25
  -7  -3   9  258.82   36.29
  -7   3  10   62.41   16.83
   7  -3 -10   87.40   14.28
   7  -3 -10   95.73   19.01
   7   3 -10   83.94   13.87
   7   3 -10   67.50   17.10
  -7  -3  10   88.82   17.49
  -7   3  11    5.97    8.55
   7  -3 -11    0.54    5.10
   7  -3 -11   16.28   10.67
   7   3 -11    3.18    5.39
   7   3 -11   28.06   11.32
  -7  -3  11   10.60    7.18
  -7  -3  11   17.58   10.37
  -7   3  12    7.06    7.76
   7  -3 -12   -0.26    5.10
   7  -3 -12    1.27    9.11
   7   3 -12   -2.77    9.97
  -7  -3  12   -4.96    8.79
  -7   3  13   83.74   15.93
   7  -3 -13   51.84   11.79
   7  -3 -13   94.56   17.91
   7   3 -13   71.50   16.86
  -7  -3  13   82.11   17.73
  -7   3  14   75.91   17.99
   7  -3 -14   89.16   15.09
   7  -3 -14  106.44   20.55
   7   3 -14  101.62   19.29
   7  -3 -15  178.43   25.21
   7   3 -15  167.59   29.05
   7  -3 -16   12.75    6.34
   7   3 -16    7.92   11.43
   7  -3 -17    3.43    4.73
   7   3 -17   20.66   11.58
  -7  -3  17    8.97    7.25
   7  -3 -18   26.98    7.17
   7   3 -18   21.00    8.72
  -7  -3  18   33.17    9.45
   7  -3 -19  231.04   37.62
   7   3 -19  305.81   40.81
  -7  -3  19  378.65   40.89
   7  -3 -20    0.60    4.07
   7   3 -20    3.97    7.10
  -7  -3  20   -1.96    6.35
   7  -3 -21    1.75    5.26
   7   3 -21    4.08    7.86
  -7  -3  21    9.87    6.91
   7  -3 -22    1.86    4.16
   7   3 -22    3.68    7.29
  -7  -3  22    4.65    6.65
  -7   3  23   30.24    9.29
   7  -3 -23   17.16    6.54
   7   3 -23   17.45    8.65
  -7  -3  23   23.70    8.02
  -7   3  24    4.11    6.11
   7   3 -24   -0.09    6.55
  -7  -3  24   -3.59    6.45
  -7   3  25   34.46    8.95
   7   3 -25   27.10   10.26
  -7  -3  25   27.24    9.10
   7   3 -26   -4.63    7.74
  -7  -3  26   -0.83    5.84
   7   3 -27    2.85    7.83
  -7  -3  27    7.30    6.43
   7   3 -28    1.62    8.00
  -7  -3  28    4.72    5.84
   7   3 -29   21.14   11.51
  -7  -3  29   24.77    8.92
   7   3 -30   -2.32    7.72
  -7  -3  30   11.40    6.85
   7   3 -31    3.49    9.51
  -7  -3  31   18.61    8.54
   7   3 -32   -0.36    7.47
  -7  -3  32    5.01    7.13
   7   3 -33    2.07    8.41
  -7  -3  33   15.92    7.73
   7  -3 -34    4.33    6.83
   7   3 -34    0.74    8.95
   7  -3 -35   13.11    7.56
   7   3 -35    4.34    9.51
   7  -3 -36    3.58    6.20
   7   3 -36    8.11    8.91
  -7   4   1   65.04   16.83
   7  -4  -1   66.56   13.77
   7  -4  -1   73.19   17.25
   7   4  -1   79.54   12.70
  -7  -4   1   79.73   16.50
  -7   4   2   55.88   18.13
   7  -4  -2   98.36   16.22
   7  -4  -2  129.80   20.97
   7   4  -2   92.55   14.59
  -7  -4   2   90.25   18.59
  -7   4   3    0.79    9.05
   7  -4  -3   13.08    6.71
   7  -4  -3   23.93   11.95
   7   4  -3   12.00    5.37
  -7  -4   3   18.31   10.10
  -7   4   4   62.73   14.52
   7  -4  -4   43.32   10.24
   7  -4  -4   26.18   12.34
   7   4  -4   48.22    8.87
   7   4  -4   24.21   10.96
  -7  -4   4   29.03   12.39
  -7   4   5   58.16   16.05
   7  -4  -5   65.25   13.03
   7  -4  -5  121.66   19.55
   7   4  -5   72.01   12.85
   7   4  -5   89.21   16.53
  -7  -4   5   49.82   15.13
  -7   4   6   72.29   16.96
   7  -4  -6   65.22   13.00
   7  -4  -6   62.99   17.20
   7   4  -6   80.05   12.46
   7   4  -6   69.87   15.94
  -7  -4   6   63.55   15.47
  -7   4   7   31.67   12.74
   7  -4  -7   40.15    9.74
   7  -4  -7   64.85   15.55
   7   4  -7   39.33    9.01
   7   4  -7   48.59   13.03
  -7  -4   7   42.62   13.05
  -7   4   8   32.90   12.84
   7  -4  -8   81.96   12.13
   7  -4  -8   88.74   17.01
   7   4  -8   43.51   10.08
   7   4  -8   84.57   15.78
  -7  -4   8   45.29   11.39
  -7  -4   8   34.36   14.13
  -7   4   9   42.08   12.01
   7  -4  -9   34.10    8.79
   7  -4  -9   23.14   11.79
   7   4  -9   28.64   11.97
  -7  -4   9   22.34   11.45
  -7   4  10   -1.21    8.90
   7  -4 -10    6.25    5.92
   7  -4 -10   -4.86    9.87
   7   4 -10    1.48    8.20
  -7  -4  10   -3.11    8.62
  -7   4  11  119.41   20.97
   7  -4 -11  122.35   18.23
   7  -4 -11  124.19   22.59
   7   4 -11   68.81   20.56
  -7  -4  11  126.37   22.07
  -7   4  12  137.99   22.46
   7  -4 -12  107.01   18.86
   7  -4 -12  165.09   25.08
   7   4 -12  111.98   21.90
   7  -4 -13  134.09   19.49
   7  -4 -13  157.13   25.29
   7   4 -13   93.52   19.78
   7   4 -13  139.73   23.94
   7  -4 -14   36.88    8.39
   7   4 -14   23.86    8.71
   7   4 -14   36.23   13.31
   7  -4 -15   55.85   11.30
   7   4 -15   48.33   13.03
   7   4 -15   47.41   14.87
  -7  -4  15   92.56   14.06
   7  -4 -16   28.10    7.83
   7   4 -16   24.88   11.37
  -7  -4  16   37.48   10.04
   7  -4 -17  153.48   22.11
   7   4 -17  130.16   26.00
  -7  -4  17  157.11   23.53
   7  -4 -18   29.21    7.38
   7   4 -18   22.07    9.28
  -7  -4  18   27.46    9.21
   7  -4 -19   16.91    6.55
   7   4 -19   27.52   10.87
  -7  -4  19   30.98    9.02
   7  -4 -20   26.07    7.24
   7   4 -20   42.72   12.10
  -7  -4  20   30.85    9.45
   7  -4 -21   67.33   10.51
   7   4 -21   39.95   12.54
  -7  -4  21   39.98   11.16
   7  -4 -22   51.07    9.45
   7   4 -22   38.23   11.95
  -7  -4  22   34.76   10.57
   7  -4 -23    8.08    5.35
   7   4 -23   20.12    9.56
  -7  -4  23   22.46    7.97
   7  -4 -24    2.39    5.08
   7   4 -24    6.21    8.81
  -7  -4  24    4.96    6.56
   7   4 -25   -3.61    8.61
  -7  -4  25   -2.39    6.36
   7   4 -26    6.12    8.08
  -7  -4  26    6.18    7.47
   7   4 -27   12.54    9.14
  -7  -4  27   15.54    7.17
   7   4 -28   14.44    8.92
  -7  -4  28    6.05    6.72
   7   4 -29    1.15    7.58
  -7  -4  29    4.19    6.57
   7   4 -30   -1.85    8.38
  -7  -4  30    0.64    5.96
   7   4 -31   -3.22    9.06
  -7  -4  31    7.39    7.70
   7   4 -32    6.81    8.00
  -7  -4  32    1.12    6.89
   7   4 -33    3.91    7.39
  -7  -4  33   25.24    9.61
   7   4 -34    4.12   10.35
  -7  -4  34    1.69    7.42
   7  -4 -35   -2.90    6.67
   7   4 -35   -2.25    9.88
   7  -4 -36    3.51    5.78
   7   4 -36    1.02   10.09
  -7   5   1    2.72   10.64
   7  -5  -1    2.57    6.41
   7  -5  -1    7.00    9.62
   7   5  -1   -0.41    3.68
  -7  -5   1   -6.29    9.35
  -7   5   2    5.57    9.68
   7  -5  -2    8.34    6.83
   7  -5  -2    1.57    9.40
   7   5  -2    0.94    4.77
  -7  -5   2   -2.02    8.67
  -7   5   3   31.11   13.13
   7  -5  -3   45.05   10.22
   7  -5  -3   20.26   12.56
   7   5  -3   43.23    8.86
  -7  -5   3   43.88   13.24
  -7   5   4  124.63   22.80
   7  -5  -4  132.15   18.94
   7  -5  -4   88.37   21.02
   7   5  -4   97.60   17.33
  -7  -5   4  126.66   21.98
  -7   5   5   22.39   13.00
   7  -5  -5   33.58    9.05
   7  -5  -5   56.13   14.67
   7   5  -5   31.12    8.49
  -7  -5   5   40.57   10.49
  -7  -5   5   54.55   13.66
  -7   5   6    4.95   11.50
   7  -5  -6    7.78    6.56
   7  -5  -6    6.05    9.27
  -7  -5   6   -3.85   10.05
  -7   5   7   11.43   10.05
   7  -5  -7   11.04    6.90
   7  -5  -7    8.63   10.37
   7   5  -7   10.76    6.76
  -7  -5   7   29.22   11.05
  -7   5   8   97.28   19.11
   7  -5  -8   83.56   15.19
   7  -5  -8  113.28   20.24
   7   5  -8   79.78   16.14
  -7  -5   8   86.06   18.76
  -7   5   9  109.12   21.28
   7  -5  -9  116.02   18.71
   7  -5  -9  161.27   24.06
   7   5  -9  101.91   19.09
  -7  -5   9  111.28   21.64
  -7   5  10   40.90   13.28
   7  -5 -10   41.21   10.49
   7  -5 -10   55.81   15.45
   7   5 -10   58.68   12.79
  -7  -5  10   65.68   15.02
   7  -5 -11   84.45   16.95
   7  -5 -11  124.31   22.72
   7   5 -11  114.82   18.99
   7   5 -11  134.08   21.61
   7  -5 -12    1.78    6.14
   7   5 -12   -0.22    6.06
   7   5 -12   -1.32   10.16
  -7  -5  12    0.88    6.73
   7  -5 -13   46.97   10.12
   7   5 -13   28.58   10.63
   7   5 -13   63.50   14.90
  -7  -5  13   44.75   11.11
   7  -5 -14   40.24   10.73
   7   5 -14   68.99   13.45
   7   5 -14   62.66   15.43
  -7  -5  14   55.65   11.91
   7  -5 -15  149.90   25.08
   7   5 -15  181.26   27.66
   7   5 -15  209.25   30.64
  -7  -5  15  191.98   26.89
   7  -5 -16    0.21    5.73
   7   5 -16   -4.98   10.36
  -7  -5  16   -0.62    5.96
   7  -5 -17    3.16    5.17
   7   5 -17    0.94   10.06
  -7  -5  17    1.87    6.92
   7  -5 -18    2.56    5.34
   7   5 -18    5.21    7.26
  -7  -5  18    8.94    8.32
   7  -5 -19   37.08    8.14
   7   5 -19   38.00   11.35
  -7  -5  19   26.66    9.27
   7  -5 -20   50.45    9.24
   7   5 -20   34.72   11.47
  -7  -5  20   39.41   10.38
   7  -5 -21    4.98    4.39
   7   5 -21    0.10    7.50
  -7  -5  21   10.03    7.94
   7  -5 -22    1.17    4.42
   7   5 -22    3.01    7.04
  -7  -5  22   -1.14    6.63
   7   5 -23    2.59    8.16
  -7  -5  23    1.86    6.75
   7   5 -24   21.72    9.13
  -7  -5  24    5.13    7.36
   7   5 -25   -1.06    7.65
  -7  -5  25    4.48    6.26
   7   5 -26    9.22    9.74
  -7  -5  26    1.28    6.41
   7   5 -27   -1.89    8.73
  -7  -5  27   -2.82    6.67
   7   5 -28    4.74    8.64
  -7  -5  28    5.05    7.05
   7   5 -29   -2.47    9.15
  -7  -5  29    1.33    6.40
   7   5 -30    6.01    9.43
  -7  -5  30   13.55    8.02
   7   5 -31   12.92    9.98
  -7  -5  31   20.00    7.82
   7   5 -32    3.17    9.91
  -7  -5  32   -4.23    8.33
   7   5 -33   -1.95    9.89
  -7  -5  33    1.02    7.09
   7   5 -34    8.52   10.39
  -7  -5  34   12.87    8.54
   7   5 -35    6.05    9.50
  -7  -5  35   -0.01    7.00
   7   5 -36    7.16   10.18
  -7   6   1   88.39   19.95
   7  -6  -1   89.56   16.03
   7  -6  -1   88.68   18.80
   7   6  -1   86.53   14.85
   7   6  -1   81.99   15.33
  -7  -6   1   89.92   15.77
  -7  -6   1   89.05   18.65
  -7   6   2   72.61   18.33
   7  -6  -2   44.44   12.18
   7  -6  -2  106.39   18.20
   7   6  -2   57.62   11.54
   7   6  -2   41.23   11.79
  -7  -6   2   61.62   13.27
  -7  -6   2   84.80   15.83
  -7   6   3   41.94   14.40
   7  -6  -3   35.84    9.68
   7  -6  -3   33.59   14.36
   7   6  -3   29.29    9.03
  -7  -6   3   35.32   12.38
  -7   6   4   10.73   10.15
   7  -6  -4    4.01    6.63
   7  -6  -4    2.99    9.18
   7   6  -4   16.04    7.41
  -7  -6   4    6.70   10.79
  -7   6   5   13.48   11.03
   7  -6  -5   -1.44    5.88
   7  -6  -5   16.94   11.61
   7   6  -5    0.95    6.38
  -7  -6   5    2.08    9.29
  -7   6   6   88.56   18.33
   7  -6  -6   83.43   14.72
   7  -6  -6   80.27   19.36
   7   6  -6   63.70   14.53
  -7  -6   6   88.79   18.15
  -7   6   7  136.43   26.58
   7  -6  -7  160.57   24.03
   7  -6  -7  141.69   27.53
   7   6  -7  173.77   25.11
  -7  -6   7  161.84   27.31
  -7   6   8   54.31   17.20
   7  -6  -8   61.87   12.56
   7  -6  -8   47.73   15.38
   7   6  -8   72.24   13.38
  -7  -6   8   50.31   14.98
   7  -6  -9   -3.26    6.82
   7   6  -9    7.55    7.33
  -7  -6   9   -0.64    6.78
   7  -6 -10  109.65   15.40
   7   6 -10   60.30   14.59
  -7  -6  10   69.89   14.49
   7  -6 -11  142.76   19.84
   7   6 -11   77.95   19.33
  -7  -6  11  141.61   19.95
   7  -6 -12   19.99    7.26
   7   6 -12   18.26    9.25
  -7  -6  12    2.20    5.80
   7  -6 -13    6.63    6.20
   7   6 -13    8.49    8.04
  -7  -6  13   17.85    8.14
   7  -6 -14    4.36    6.05
   7   6 -14   12.29    8.41
  -7  -6  14   14.72    8.08
   7  -6 -15    9.98    6.52
   7   6 -15    4.27    8.22
  -7  -6  15    2.14    6.17
   7  -6 -16   74.71   13.83
  -7  -6  16   86.31   15.37
   7  -6 -17   64.46   12.10
  -7  -6  17   61.72   13.87
   7  -6 -18   68.72   12.82
   7   6 -18   54.41   15.32
  -7  -6  18  107.16   16.15
   7  -6 -19    5.96    5.03
   7   6 -19    1.68    8.12
  -7  -6  19    6.04    7.55
   7  -6 -20    5.50    4.93
   7   6 -20   10.00    8.42
  -7  -6  20   -2.24    6.66
   7  -6 -21    3.93    5.07
   7   6 -21    2.49    7.50
  -7  -6  21    3.69    6.92
   7   6 -22   14.04    9.44
  -7  -6  22   30.14    9.39
   7   6 -23    8.44    8.71
  -7  -6  23   13.17    7.43
   7   6 -24   12.35   10.60
  -7  -6  24   18.14    8.40
   7   6 -25   -4.08    9.91
  -7  -6  25   -1.07    6.86
   7   6 -26    5.09   10.26
  -7  -6  26   32.11   10.38
   7   6 -27    8.35   10.50
  -7  -6  27   11.48    7.48
   7   6 -28   -0.55    9.50
  -7  -6  28   26.77    9.06
   7   6 -29   12.01   11.29
  -7  -6  29    6.95    7.75
   7   6 -30    2.91    8.74
  -7  -6  30    2.85    6.85
   7   6 -31    1.63   11.10
  -7  -6  31   -0.86    7.37
   7   6 -32    9.19   11.03
  -7  -6  32   19.86    8.78
   7   6 -33    2.84    8.79
  -7  -6  33    1.09    6.59
   7   6 -34    2.21   10.50
  -7  -6  34    3.71    7.02
   7   6 -35    1.99    9.42
  -7  -6  35   -3.55    7.63
   7   6 -36   -0.00    9.83
  -7  -6  36   -1.36    6.53
  -7   7   1    2.43   11.07
   7  -7  -1   19.10   11.99
   7   7  -1    2.57    7.94
  -7   7   2   12.86   11.80
   7  -7  -2   41.42   13.03
   7   7  -2   14.64    7.23
  -7   7   3    6.65   11.79
   7  -7  -3    4.32   10.23
   7   7  -3   21.56    8.39
  -7   7   4  272.23   40.21
   7  -7  -4  260.23   39.41
   7   7  -4  229.63   35.84
   7  -7  -5  113.12   21.13
   7   7  -5   98.31   17.08
  -7  -7   5   56.46   17.49
   7  -7  -6    8.57    6.62
   7   7  -6   14.23    9.28
  -7  -7   6    5.01    5.98
   7  -7  -7   68.54   13.92
   7   7  -7   80.61   15.22
  -7  -7   7   68.68   13.54
   7  -7  -8    2.52    6.91
   7   7  -8   19.43    8.50
  -7  -7   8   13.82    7.15
   7  -7  -9   26.36    9.25
   7   7  -9   39.39   11.64
  -7  -7   9   24.19    8.82
   7  -7 -10   85.04   13.68
   7   7 -10  107.48   16.74
  -7  -7  10   35.65   12.34
   7  -7 -11   40.81    9.97
   7   7 -11   28.32   10.80
  -7  -7  11   44.50   10.59
   7  -7 -12    7.24    6.91
   7   7 -12    6.01    8.92
  -7  -7  12   -9.02    7.70
   7  -7 -13   18.52    8.81
   7   7 -13   30.76   11.53
  -7  -7  13   28.07    9.10
   7  -7 -14  166.54   23.87
   7   7 -14  139.28   25.55
  -7  -7  14  154.32   23.81
   7  -7 -15    0.17    5.84
   7   7 -15   -0.86    8.05
  -7  -7  15    3.61    6.80
   7  -7 -16   -2.54    5.75
  -7  -7  16    5.46    7.69
   7  -7 -17   -2.19    5.46
  -7  -7  17   -1.38    6.18
   7  -7 -18    2.39    5.54
   7   7 -18    6.54    8.69
  -7  -7  18   13.09    7.84
   7  -7 -19    5.57    5.70
   7   7 -19    6.59    9.38
  -7  -7  19    3.63    6.12
   7   7 -20   32.45   11.04
  -7  -7  20   20.47    9.15
   7   7 -21    3.26    8.54
  -7  -7  21    7.68    7.49
   7   7 -22    1.67    6.96
  -7  -7  22   -3.81    6.21
   7   7 -23   -1.60    8.81
  -7  -7  23    3.56    6.35
   7   7 -24   24.91   11.92
  -7  -7  24   45.11   11.80
   7   7 -25   22.66   11.10
  -7  -7  25   -5.18    7.33
   7   7 -26   33.41   11.99
  -7  -7  26    7.42    7.45
   7   7 -27    2.30    9.17
  -7  -7  27    4.41    6.01
   7   7 -28    3.76    9.07
  -7  -7  28   -2.67    7.71
   7   7 -29    7.85   10.37
  -7  -7  29   -0.84    6.83
   7   7 -30    6.57    9.85
  -7  -7  30   21.10    9.19
   7   7 -31    9.95   10.80
  -7  -7  31   -2.19    7.66
   7   7 -32    3.46   10.29
  -7  -7  32    4.63    7.65
   7   7 -33   -1.65   10.98
  -7  -7  33   -1.87    6.92
   7   7 -34    8.53   10.87
  -7  -7  34   15.38    8.37
   7   7 -35   -3.37   10.54
  -7  -7  35   -3.68    7.92
  -7  -7  36    4.40    7.09
  -7  -7  37    1.68    6.43
  -7  -7  38   11.50    9.25
   7  -8  -1   45.86   11.03
  -7  -8   1   37.10   13.76
  -7  -8   2   87.68   18.83
  -7  -8   3    8.25    7.11
   7   8  -4   27.67    9.38
  -7  -8   4   30.52    9.35
   7   8  -5    7.82    8.77
  -7  -8   5   11.47    8.04
   7   8  -6   23.19    9.74
  -7  -8   6    6.17    7.11
   7   8  -7    3.54    8.64
  -7  -8   7    8.29    6.88
   7   8  -8   31.41   11.82
  -7  -8   8   62.55   12.03
   7   8  -9   -1.59    7.57
  -7  -8   9    4.92    6.22
   7  -8 -10   14.21    8.02
   7   8 -10   21.87   10.16
  -7  -8  10   25.80    8.28
   7  -8 -11    6.18    6.59
   7   8 -11    3.01    8.94
  -7  -8  11   10.57    7.77
   7  -8 -12  165.35   25.06
   7   8 -12  186.59   28.46
  -7  -8  12  155.91   25.38
   7  -8 -13   -1.20    6.29
   7   8 -13    1.25    8.09
  -7  -8  13   -0.61    6.87
   7  -8 -14    8.84    6.21
   7   8 -14    9.33    8.85
  -7  -8  14    3.62    6.82
   7  -8 -15   10.10    6.73
   7   8 -15   -0.02    9.39
  -7  -8  15    4.49    6.89
   7  -8 -16   87.75   14.43
  -7  -8  16   64.00   14.76
   7  -8 -17   -0.24    6.09
  -7  -8  17    2.99    6.49
   7   8 -18    4.34    8.89
  -7  -8  18    8.28    7.83
   7   8 -19   -0.16    8.91
  -7  -8  19    7.10    7.84
   7   8 -20   12.95   10.38
  -7  -8  20    6.99    8.10
   7   8 -21   -3.00    8.79
  -7  -8  21   -0.61    6.62
   7   8 -22    5.12   10.82
  -7  -8  22   24.14    8.89
   7   8 -23   12.07   10.42
  -7  -8  23   25.99    9.22
   7   8 -24   21.58   10.34
  -7  -8  24    6.83    7.75
   7   8 -25    1.07    9.24
  -7  -8  25   -3.85    7.00
   7   8 -26   22.88   12.36
  -7  -8  26   20.20    9.34
   7   8 -27   -0.71    8.05
  -7  -8  27    8.66    7.56
   7   8 -28   29.76   13.11
  -7  -8  28    6.32    7.59
   7   8 -29    1.01   10.37
  -7  -8  29   -2.46    7.43
   7   8 -30    6.16   11.46
  -7  -8  30    2.12    6.98
   7   8 -31    1.89   10.22
  -7  -8  31   -1.44    6.18
   7   8 -32    2.80    9.39
  -7  -8  32    5.30    7.18
   7   8 -33   -3.00   11.56
  -7  -8  33   -0.74    7.48
   7   8 -34   -0.17    9.79
  -7  -8  34   -2.16    6.79
   7   8 -35   -2.75   11.21
  -7  -8  35   -0.88    6.90
   7  -9  -1   -5.56    7.33
  -7  -9   1    8.08    6.27
   7  -9  -2   34.38   11.12
  -7  -9   2   41.12    9.94
   7  -9  -3    1.61    6.21
  -7  -9   3    0.29    6.49
   7  -9  -4   74.20   13.58
  -7  -9   4   50.65   11.98
   7  -9  -5    0.76    7.39
  -7  -9   5    6.32    7.04
  -7  -9   6   14.75    7.89
  -7  -9   7   18.37    7.85
  -7  -9   8   25.73    9.66
  -7  -9   9    0.11    5.94
  -7  -9  10  114.82   19.48
  -7  -9  11   -1.83    6.57
   7   9 -12   -3.76    8.71
  -7  -9  12   13.45    7.86
   7   9 -13    9.64    9.42
  -7  -9  13   13.37    8.18
   7  -9 -14   54.28   12.77
   7   9 -14   99.24   18.83
  -7  -9  14   73.65   13.89
   7  -9 -15    2.56    5.74
   7   9 -15    0.24    9.09
  -7  -9  15    3.21    6.66
   7  -9 -16    1.85    5.60
  -7  -9  16   10.66    6.72
  -7  -9  17   -3.73    7.19
   7   9 -18   21.47   11.58
  -7  -9  18   24.97    9.26
   7   9 -19    0.56   10.33
  -7  -9  19   -1.68    7.30
   7   9 -20   26.29   12.81
  -7  -9  20   17.76    8.07
   7   9 -21   -1.53    9.40
  -7  -9  21    1.35    6.80
   7   9 -22    0.92    9.09
  -7  -9  22   -0.39    6.93
   7   9 -23    1.15   10.35
  -7  -9  23    5.14    6.42
   7   9 -24    8.56   11.22
  -7  -9  24    6.42    7.75
   7   9 -25   -1.95    9.69
  -7  -9  25   -3.96    6.69
   7   9 -26    2.20    9.79
  -7  -9  26    8.74    7.38
   7   9 -27    1.30   10.23
  -7  -9  27    2.67    6.70
   7   9 -28   -0.01   10.78
  -7  -9  28   -2.44    7.27
   7   9 -29   11.22   10.68
  -7  -9  29   -1.36    6.82
   7   9 -30    5.67   10.82
  -7  -9  30    9.48    8.30
   7   9 -31   -0.04    9.82
  -7  -9  31    5.76    7.55
   7   9 -32   -2.97   10.28
  -7  -9  32    9.21    8.64
   7   9 -33    0.00    9.13
  -7  -9  33   -2.84    7.46
   7   9 -34    2.72   10.77
   7 -10  -1   18.72    8.92
  -7 -10   1   12.08    7.68
   7 -10  -2   31.61   10.36
  -7 -10   2   64.98   11.78
   7 -10  -3   -2.76    7.43
  -7 -10   3    0.96    5.64
   7 -10  -4   -2.66    6.94
  -7 -10   4    1.22    7.04
   7 -10  -5    4.85    7.09
  -7 -10   5   10.62    7.38
   7 -10  -6  132.18   22.81
  -7 -10   6  159.51   23.54
   7 -10  -7    1.90    6.97
  -7 -10   7   -2.88    6.62
   7 -10  -8    0.29    6.74
  -7 -10   8    9.18    6.90
   7 -10  -9    1.61    7.91
  -7 -10   9   -3.19    6.61
  -7 -10  10   -4.37    7.24
  -7 -10  11    0.67    5.83
  -7 -10  12   70.61   14.21
  -7 -10  13   -1.67    7.62
  -7 -10  14    7.12    7.58
  -7 -10  15    2.80    7.35
  -7 -10  16   60.87   13.58
  -7 -10  17   -1.64    8.46
  -7 -10  18   23.61    8.91
  -7 -10  19   -2.71    8.60
  -7 -10  20    8.79    7.12
  -7 -10  21    5.67    6.76
  -7 -10  23    4.90    6.29
  -7 -10  24    0.47    6.70
   7  10 -25    1.86    9.83
  -7 -10  25   -1.79    8.02
   7  10 -26   10.13   10.64
  -7 -10  26    9.15    8.60
   7  10 -27   -2.34   10.05
  -7 -10  27   -0.81    8.49
   7  10 -28   13.99   10.70
  -7 -10  28   -2.86    7.65
   7  10 -29   -3.53   10.71
  -7 -10  29   -0.46    6.79
   7  10 -30   10.50   11.95
  -7 -10  30    6.45    7.84
   7  10 -31   -2.63   10.65
   7  10 -32    1.23    9.82
   7  10 -33   -0.24   10.01
   7  10 -34    2.81   10.50
   7 -11  -1    5.31    6.95
  -7 -11   1   -4.05    6.65
   7 -11  -2    0.63    6.91
  -7 -11   2    3.37    6.33
   7 -11  -3   11.46    7.67
  -7 -11   3    0.69    6.56
   7 -11  -4   45.62   11.68
  -7 -11   4   31.63    9.77
   7 -11  -5    9.90    8.46
  -7 -11   5   13.48    7.22
   7 -11  -6   -4.40    7.50
  -7 -11   6    8.29    7.43
   7 -11  -7   12.40    7.45
   7 -11  -8   20.84    9.24
  -7 -11   8   17.86    7.90
   7 -11  -9   12.29    7.94
  -7 -11   9   -1.03    6.18
   7 -11 -10   15.16    8.22
  -7 -11  10   17.49    8.53
   7 -11 -11    1.02    6.68
  -7 -11  11    6.15    7.08
   7 -11 -12    9.49    6.87
  -7 -11  12   -2.43    7.47
  -7 -11  13    0.78    5.82
  -7 -11  14   31.53   10.39
  -7 -11  15    1.38    8.21
  -7 -11  16    8.11    7.28
  -7 -11  17    8.37    8.01
  -7 -11  18   20.16    8.55
  -7 -11  19   -0.95    7.32
  -7 -11  20   30.58   10.61
  -7 -11  21   -0.07    7.59
  -7 -11  22   -5.38    6.83
  -7 -11  23    5.91    7.72
  -7 -11  24   11.30    9.12
  -7 -11  25   -1.75    7.66
  -7 -11  26   -2.44    7.61
  -7 -11  27   -0.35    7.20
  -7 -11  28    1.95    7.40
   7 -12  -1    7.66    7.57
  -7 -12   1    4.64    7.56
   7 -12  -2   19.84    8.54
  -7 -12   2   12.89    8.03
   7 -12  -3   -3.99    7.85
  -7 -12   3   -2.60    6.35
   7 -12  -4   -5.83    7.26
  -7 -12   4   -4.98    7.23
   7 -12  -5   10.91    7.09
  -7 -12   5    5.45    7.26
   7 -12  -6   54.01   11.39
  -7 -12   6   25.74    9.93
   7 -12  -7   -0.28    6.69
  -7 -12   7    0.49    7.39
   7 -12  -8   11.99    8.09
  -7 -12   8    9.31    8.54
   7 -12  -9   -8.17    8.19
  -7 -12   9   -0.56    6.38
   7 -12 -10   10.24    7.43
  -7 -12  10   17.91    7.93
   7 -12 -11   -1.02    6.66
  -7 -12  11    4.08    5.99
  -7 -12  12   19.34    9.11
  -7 -12  13   -5.39    7.47
  -7 -12  14   -2.64    7.25
  -7 -12  15   -1.19    7.03
  -7 -12  16   27.44    9.68
  -7 -12  17   -0.67    6.83
  -7 -12  18    1.74    7.28
  -7 -12  19    5.47    7.00
  -7 -12  20    0.57    8.73
  -7 -12  21    1.83    5.96
  -7 -12  22   -1.82    7.19
  -7 -12  23   -0.74    6.36
  -7 -12  24    2.29    7.02
  -7 -12  25   -0.42    7.00
   7 -13  -1   -1.78    6.76
  -7 -13   1   -0.53    6.88
   7 -13  -2    8.65    8.31
  -7 -13   2    5.29    6.44
   7 -13  -3   21.09    9.37
  -7 -13   3    6.18    7.28
   7 -13  -4   29.44   11.09
  -7 -13   4   76.15   13.62
   7 -13  -5    4.83    8.15
  -7 -13   5   15.79    8.71
   7 -13  -6    3.82    7.22
  -7 -13   6   -0.28    6.40
   7 -13  -7   -4.51    7.41
  -7 -13   7   -5.55    7.67
   7 -13  -8    1.08    6.84
  -7 -13   8    2.11    7.72
   7 -13  -9   15.78    9.05
  -7 -13   9    7.98    8.22
  -7 -13  10   19.69    9.34
  -7 -13  11    3.31    7.70
  -7 -13  12   -3.07    7.67
  -7 -13  13   -1.11    7.55
  -7 -13  14   11.93    8.79
  -7 -13  15    0.95    7.39
  -7 -13  16    0.60    6.90
  -7 -13  17   -1.08    7.44
  -7 -13  18   -0.45    7.03
  -7 -13  19    7.68    8.14
  -7 -13  20   11.17    8.26
  -7 -13  21    0.13    7.82
  -7 -13  22   -1.11    6.36
   7 -14  -1    6.16    7.75
  -7 -14   1    0.53    6.67
   7 -14  -2    9.20    8.16
  -7 -14   2   17.99    8.23
   7 -14  -3    4.99    8.14
  -7 -14   3    3.56    7.57
   7 -14  -4   -1.47    8.08
  -7 -14   4    2.35    8.27
   7 -14  -5    2.35    7.64
  -7 -14   5   -2.46    6.70
   7 -14  -6   21.31    9.52
  -7 -14   6   14.73    9.09
   7 -14  -7   39.93   11.27
  -7 -14   7   24.48    9.30
  -7 -14   8   13.86    8.39
  -7 -14   9   10.56    8.03
  -7 -14  10    1.23    7.50
  -7 -14  11   -4.14    7.50
  -7 -14  12    9.93    7.62
  -7 -14  13    2.15    7.89
  -7 -14  14   -1.44    6.96
  -7 -14  15   -0.87    6.55
  -7 -14  16   -0.81    7.37
  -7 -14  17   11.69    7.29
  -7 -14  18   -4.47    8.48
  -7 -14  19   -0.53    6.77
   7 -15  -1   -4.60    7.53
  -7 -15   1    2.96    7.00
   7 -15  -2   -2.41    7.47
  -7 -15   2   -0.07    6.86
   7 -15  -3    3.50    8.74
  -7 -15   3    4.34    7.03
   7 -15  -4   13.91    9.04
  -7 -15   4   10.36    7.21
   7 -15  -5   -3.58    7.75
  -7 -15   5    0.96    6.64
  -7 -15   6   -5.24    8.03
  -7 -15   7   -0.87    7.82
  -7 -15   8    6.05    8.07
  -7 -15   9   12.19    7.77
  -7 -15  10   -1.12    6.69
  -7 -15  11    0.59    7.58
  -7 -15  12   -4.21    7.91
  -7 -15  13   -4.26    7.79
  -7 -15  14    3.76    7.19
  -7 -15  15    5.80    7.99
  -7 -15  16    4.32    6.81
   7 -16  -1   10.48    8.72
  -7 -16   1    0.22    7.41
   7 -16  -2    6.37    8.11
  -7 -16   2    3.07    7.48
   7 -16  -3   -2.93    7.00
  -7 -16   3   -3.03    7.95
  -7 -16   4   -6.28    8.65
  -7 -16   5   -0.19    8.03
  -7 -16   6   12.63    8.91
  -7 -16   7    7.14    8.06
  -7 -16   8    6.99    8.13
  -7 -16   9   -0.63    7.65
  -7 -16  10    5.10    8.34
  -7 -16  11    1.49    7.56
  -7 -16  12    7.60    7.92
   7 -17  -1   -1.53    7.18
  -7 -17   3   -1.12    7.46
  -7 -17   4    2.39    7.06
  -7 -17   5    0.32    7.44
  -7 -17   6   -6.16    8.04
  -7 -17   7   -2.56    7.63
  -7 -17   8    2.91    7.60
  -6   0   1   -0.55    4.86
  -6   0   1   -0.99    9.59
   6   0  -1    2.50    5.84
   6   0  -1    1.31    9.26
  -6   0   2  384.55   49.89
  -6   0   2  322.13   52.00
   6   0  -2  376.28   49.97
   6   0  -2  444.85   53.66
  -6   0   3    4.46   11.02
   6   0  -3    0.54    4.91
   6   0  -3    1.78   11.22
  -6   0   4   15.38    6.43
  -6   0   4   18.86   11.59
   6   0  -4   15.39    6.85
   6   0  -4   14.69   11.01
  -6   0   5   -1.20    5.54
  -6   0   5   -5.25   10.74
   6   0  -5   -1.72    5.46
   6   0  -5   -0.64   10.16
  -6   0   6 1230.55  154.05
  -6   0   6 1302.55  156.84
   6   0  -6 1145.27  153.69
   6   0  -6 1293.49  156.92
  -6   0   7    2.14    5.72
  -6   0   7   -1.01    9.18
   6   0  -7   -1.66    5.38
   6   0  -7    2.37    8.15
  -6   0   8   20.92    6.96
  -6   0   8   18.89   10.37
   6   0  -8   16.84    5.92
   6   0  -8   33.46   10.90
  -6   0   9    0.79    5.08
  -6   0   9   -1.96    8.54
   6   0  -9    0.96    4.31
   6   0  -9   11.95    8.97
  -6   0  10  216.51   30.37
  -6   0  10  205.43   32.47
   6   0 -10  207.73   29.91
   6   0 -10  289.39   34.70
  -6   0  11   -2.44    4.95
  -6   0  11    3.23    7.50
   6   0 -11   -1.13    4.29
   6   0 -11    2.02    8.57
  -6   0  12  301.69   36.04
  -6   0  12  209.80   37.20
   6   0 -12  280.39   35.57
   6   0 -12  233.43   38.19
  -6   0  13   -0.61    4.34
  -6   0  13    6.78    7.86
   6   0 -13   -2.89    4.04
   6   0 -13    5.60    8.34
  -6   0  14   49.06   12.24
  -6   0  14   80.90   15.79
   6   0 -14  119.26   13.73
   6   0 -14   94.84   17.05
  -6   0  15   -5.17    7.72
   6   0 -15    0.03    4.52
   6   0 -15   -0.42    8.58
   6   0 -16  271.89   35.72
   6   0 -16  239.70   38.73
  -6   0  17    1.57    5.83
   6   0 -17   -3.15    4.93
   6   0 -17    5.11    9.09
  -6   0  18  186.74   26.69
   6   0 -18  175.04   29.35
  -6   0  19   -0.85    6.64
  -6   0  20    1.08    5.49
  -6   0  21   -1.84    6.28
  -6   0  22  132.74   20.55
  -6   0  23   -2.75    5.76
  -6   0  24   -0.61    5.11
   6   0 -25   -1.49    6.12
   6   0 -26   40.44   10.62
   6   0 -27    3.47    6.21
   6   0 -28   45.72   11.05
   6   0 -29    0.58    6.89
   6   0 -30   19.86    8.33
   6   0 -31   -0.26    6.02
   6   0 -32   69.32   14.24
   6   0 -33    1.03    6.88
   6   0 -34    8.21    7.63
   6   0 -35   -2.55    7.13
   6   0 -36   14.53    8.32
   6   0 -37   -4.79    9.31
   6   0 -38    0.63    7.42
  -6   1   1   21.85   11.75
   6  -1  -1    8.13    6.20
   6  -1  -1   10.19    9.65
   6   1  -1    5.38    5.31
   6   1  -1    5.63   10.26
  -6  -1   1    2.28    5.63
  -6  -1   1   10.44   10.26
  -6   1   2  588.97   78.05
  -6   1   2  629.67   81.16
   6  -1  -2  611.37   78.44
   6  -1  -2  640.38   81.35
   6   1  -2  624.78   78.08
   6   1  -2  535.12   80.11
  -6  -1   2  613.27   78.12
  -6  -1   2  624.36   80.87
  -6   1   3   15.97    7.36
  -6   1   3   34.03   11.89
   6  -1  -3   28.97    8.47
   6  -1  -3   34.56   13.54
   6   1  -3   31.17    7.73
   6   1  -3   49.45   12.62
  -6  -1   3   32.07    8.19
  -6  -1   3   12.70   12.29
  -6   1   4  877.68  110.41
  -6   1   4  912.40  113.25
   6  -1  -4  770.48  110.16
   6  -1  -4  784.88  112.57
   6   1  -4  924.85  110.32
   6   1  -4  884.14  112.85
  -6  -1   4  935.74  110.54
  -6  -1   4  852.63  112.62
  -6   1   5  141.92   19.16
  -6   1   5  129.94   22.43
   6  -1  -5  141.12   19.40
   6  -1  -5  128.44   22.66
   6   1  -5  133.21   18.97
   6   1  -5  114.42   21.27
  -6  -1   5  108.40   18.74
  -6  -1   5  103.27   21.67
  -6   1   6   67.73   13.40
  -6   1   6   79.69   17.10
   6  -1  -6   71.66   13.95
   6  -1  -6  109.89   18.29
   6   1  -6   90.60   13.67
   6   1  -6  109.00   18.43
  -6  -1   6   94.41   14.34
  -6  -1   6   70.01   16.70
  -6   1   7  223.74   33.06
  -6   1   7  218.86   35.35
   6  -1  -7  265.11   33.37
   6  -1  -7  217.94   36.10
   6   1  -7  292.85   33.31
   6   1  -7  242.55   36.01
  -6  -1   7  220.63   32.95
  -6  -1   7  247.80   36.08
  -6   1   8  681.84   81.71
  -6   1   8  619.30   83.70
   6  -1  -8  715.74   81.72
   6  -1  -8  805.28   85.91
   6   1  -8  437.29   80.34
   6   1  -8  670.96   84.40
  -6  -1   8  681.18   81.65
  -6  -1   8  797.25   85.28
  -6   1   9   17.50    6.01
  -6   1   9   10.94    9.16
   6  -1  -9    5.92    5.01
   6  -1  -9   12.64   10.91
   6   1  -9   10.01    5.02
   6   1  -9    8.59    9.10
  -6  -1   9   14.82    5.19
  -6  -1   9    3.45    8.76
  -6   1  10  122.19   16.09
  -6   1  10  101.97   18.39
   6  -1 -10  102.85   15.45
   6  -1 -10   99.89   19.00
   6   1 -10   93.18   15.02
   6   1 -10   50.27   17.09
  -6  -1  10  108.96   15.62
  -6  -1  10  105.11   18.77
  -6   1  11   29.57    6.76
  -6   1  11    6.90    7.89
   6  -1 -11   19.99    5.99
   6  -1 -11   13.91    9.43
   6   1 -11   18.68    5.80
   6   1 -11   25.63   10.23
  -6  -1  11    9.88    5.14
  -6  -1  11    5.17    8.48
  -6   1  12  347.32   45.42
  -6   1  12  329.90   47.31
   6  -1 -12  307.89   44.77
   6  -1 -12  314.24   47.97
   6   1 -12  398.35   45.67
   6   1 -12  348.96   48.45
  -6  -1  12  343.24   45.22
  -6  -1  12  345.46   48.02
  -6   1  13   54.15   11.02
  -6   1  13   52.93   12.64
   6  -1 -13   72.98   11.19
   6  -1 -13   57.47   14.01
   6   1 -13   59.88   11.12
   6   1 -13   73.85   15.40
  -6  -1  13   81.67   15.31
  -6   1  14  147.97   22.33
  -6   1  14  115.08   23.59
   6  -1 -14  167.45   21.95
   6  -1 -14  141.11   25.49
   6   1 -14  144.60   22.20
   6   1 -14  179.42   26.30
  -6  -1  14  189.58   24.04
  -6  -1  14  150.30   24.94
  -6   1  15    4.56    5.01
  -6   1  15   24.76    8.35
   6  -1 -15    7.68    4.45
   6  -1 -15   12.59    9.35
   6   1 -15    5.61    5.04
   6   1 -15   -1.20    8.22
  -6  -1  15    9.02    6.41
  -6   1  16    5.59    5.05
  -6   1  16    0.65    7.31
   6  -1 -16    3.59    4.17
   6  -1 -16    4.07    8.42
   6   1 -16    3.39    9.06
  -6  -1  16    8.50    6.16
   6  -1 -17    9.68    4.64
   6  -1 -17    9.73   10.03
   6   1 -17   12.26    9.19
  -6  -1  17    0.00    5.52
   6  -1 -18  255.73   35.23
   6  -1 -18  216.20   38.00
   6   1 -18  266.51   39.09
  -6  -1  18  288.70   36.33
  -6   1  19   43.40   10.17
   6  -1 -19   55.71    9.83
  -6  -1  19   42.95   10.13
  -6   1  20   -0.93    5.64
  -6  -1  20    2.79    5.62
  -6   1  21    0.40    4.99
  -6  -1  21   -1.31    6.06
  -6   1  22   16.94    7.07
  -6   1  23   14.60    6.65
   6   1 -23    4.65    6.88
  -6   1  24   26.65    7.45
   6   1 -24   24.74    8.99
  -6   1  25    2.59    6.15
   6   1 -25    4.24    6.59
  -6   1  26    2.98    5.34
   6   1 -26    4.24    6.35
  -6   1  27   -3.74    5.25
   6   1 -27   -0.70    6.33
  -6  -1  27   -1.72    5.44
   6  -1 -28   83.30   14.15
   6   1 -28   84.11   15.63
  -6  -1  28   53.71   13.36
   6  -1 -29   -0.38    6.45
   6   1 -29    2.81    6.36
  -6  -1  29   -3.55    6.43
   6  -1 -30   25.32    8.45
   6   1 -30    6.45    7.04
  -6  -1  30   15.89    7.45
   6  -1 -31    0.04    6.05
   6   1 -31   -2.11    7.62
   6  -1 -32    2.24    6.33
   6   1 -32    0.03    7.58
   6  -1 -33    0.44    6.71
   6   1 -33   -5.15    8.28
   6  -1 -34   21.01    8.58
   6   1 -34   32.71    9.42
   6  -1 -35   -0.74    6.87
   6   1 -35   -2.01    8.19
   6  -1 -36    2.15    7.18
   6   1 -36    0.38    6.67
   6  -1 -37    1.06    6.58
   6   1 -37   -3.71    8.06
   6  -1 -38    3.70    7.18
   6   1 -38    0.73    8.98
  -6   2   1    7.12    5.35
  -6   2   1    7.36    9.94
   6  -2  -1   11.31    6.38
   6  -2  -1    3.33    9.79
   6   2  -1    7.99    5.44
   6   2  -1   10.86    9.76
  -6  -2   1   12.32    6.35
  -6  -2   1    7.42    8.65
  -6   2   2   15.81    6.73
  -6   2   2   13.01   11.13
   6  -2  -2   10.12    7.27
   6  -2  -2    8.69   10.65
   6   2  -2   33.64    6.71
   6   2  -2   22.89   10.97
  -6  -2   2   16.00    6.66
  -6  -2   2   21.41    9.85
  -6   2   3   -0.05    5.12
  -6   2   3   -3.98   10.06
   6  -2  -3    7.16    5.47
   6  -2  -3   -1.22    9.80
   6   2  -3   -0.30    4.61
   6   2  -3    2.13    8.67
  -6  -2   3    4.54    4.95
  -6  -2   3    3.47    8.50
  -6   2   4   58.68   11.50
  -6   2   4   68.62   15.47
   6  -2  -4   41.49   11.21
   6  -2  -4   67.55   15.82
   6   2  -4   75.75   11.19
   6   2  -4   66.34   14.72
  -6  -2   4   53.90   10.71
  -6  -2   4   83.72   15.40
  -6   2   5   12.75    6.17
  -6   2   5   10.67   10.01
   6  -2  -5    6.53    6.17
   6  -2  -5    8.86   10.12
   6   2  -5   19.12    5.97
   6   2  -5   18.96   11.36
  -6  -2   5   22.36    6.40
  -6  -2   5    7.66    9.24
  -6   2   6  298.87   40.15
  -6   2   6  326.14   43.29
   6  -2  -6  288.65   40.27
   6  -2  -6  340.55   43.94
   6   2  -6  282.54   39.63
   6   2  -6  288.10   42.48
  -6  -2   6  328.74   40.12
  -6  -2   6  258.21   42.10
  -6   2   7   65.73   11.88
  -6   2   7   64.07   14.40
   6  -2  -7   59.96   11.89
   6  -2  -7   57.43   14.75
   6   2  -7   69.81   11.13
   6   2  -7   73.20   15.42
  -6  -2   7   62.42   11.30
  -6  -2   7   78.02   14.97
  -6   2   8    6.67    5.34
  -6   2   8    9.45    9.52
   6  -2  -8    3.01    4.94
   6  -2  -8    4.53    8.74
   6   2  -8   15.20    5.19
   6   2  -8    6.45    8.70
  -6  -2   8    2.99    5.06
  -6  -2   8    7.64    8.75
  -6   2   9    1.22    4.90
  -6   2   9   -3.33    8.45
   6  -2  -9    6.84    5.21
   6  -2  -9   -5.28    9.51
   6   2  -9    0.90    4.24
   6   2  -9    5.03    9.29
  -6  -2   9    3.76    4.10
  -6  -2   9    3.85    7.76
  -6   2  10  312.98   35.95
  -6   2  10  254.86   37.63
   6  -2 -10  248.97   35.27
   6  -2 -10  432.41   41.62
   6   2 -10  262.01   35.37
   6   2 -10  290.77   38.64
  -6  -2  10  140.18   36.16
  -6   2  11  297.92   37.21
  -6   2  11  306.81   39.72
   6  -2 -11  246.73   36.50
   6  -2 -11  311.76   40.84
   6   2 -11  247.44   36.76
   6   2 -11  258.75   39.75
  -6  -2  11  292.57   39.97
  -6   2  12   92.50   15.13
  -6   2  12   84.24   16.75
   6  -2 -12   97.03   14.91
   6  -2 -12  122.70   19.42
   6   2 -12   95.58   15.10
   6   2 -12   93.81   18.90
  -6  -2  12   76.11   15.60
  -6  -2  12  112.30   18.67
  -6   2  13    6.27    4.93
  -6   2  13    8.91    7.44
   6  -2 -13    4.33    4.51
   6  -2 -13   14.17   10.00
   6   2 -13   10.60    5.62
   6   2 -13    8.52    8.12
  -6  -2  13   10.82    6.00
  -6  -2  13   13.26    8.73
  -6   2  14  157.23   20.14
  -6   2  14  114.07   21.16
   6  -2 -14  144.18   19.27
   6  -2 -14  162.86   23.39
   6   2 -14  107.27   22.39
  -6  -2  14  101.77   19.42
  -6   2  15   41.91    8.65
   6  -2 -15   48.66    7.99
   6  -2 -15   16.51   10.39
   6   2 -15   21.32   12.07
  -6  -2  15   23.40    8.53
  -6   2  16   69.85   11.42
   6  -2 -16   52.80   10.49
   6  -2 -16   61.48   15.35
   6   2 -16   56.42   14.97
  -6  -2  16   73.14   12.09
  -6   2  17   39.60    7.46
   6  -2 -17   15.74    6.21
   6  -2 -17   12.73   11.46
   6   2 -17   24.67   10.38
  -6  -2  17   30.74    8.06
  -6   2  18    7.23    5.95
   6  -2 -18   13.74    5.08
   6  -2 -18   24.46   11.65
   6   2 -18   11.01    9.62
  -6  -2  18   16.54    6.65
  -6   2  19   24.71    7.37
   6  -2 -19   15.08    6.01
  -6  -2  19   22.35    7.54
  -6   2  20  200.53   25.75
   6  -2 -20  149.44   23.89
   6   2 -20  165.45   25.59
  -6   2  21    5.94    5.89
   6   2 -21    6.05    7.21
  -6   2  22   26.16    7.72
   6   2 -22   20.97    8.84
  -6   2  23    2.75    5.51
   6   2 -23    4.62    7.22
  -6   2  24    6.85    5.60
   6   2 -24   10.53    8.11
  -6  -2  24    3.40    7.26
  -6   2  25    8.06    6.06
   6   2 -25   15.93    7.68
  -6  -2  25   22.44    7.90
  -6   2  26   47.44   10.28
   6   2 -26   37.35   11.12
  -6  -2  26   52.60   11.02
   6   2 -27   -0.88    6.46
  -6  -2  27   -0.94    5.27
   6   2 -28   16.73    8.97
  -6  -2  28   16.30    7.90
   6   2 -29    2.28    7.18
  -6  -2  29    4.83    7.35
   6  -2 -30    9.43    6.37
   6   2 -30    7.89    7.47
  -6  -2  30   13.88    7.49
   6  -2 -31   -2.19    5.56
   6   2 -31   -2.98    7.94
  -6  -2  31    6.90    6.21
   6  -2 -32   27.54    8.27
   6   2 -32   13.19    8.77
  -6  -2  32   31.45    9.56
   6  -2 -33    7.77    6.01
   6   2 -33    0.00    7.70
   6  -2 -34    8.08    6.87
   6   2 -34   -1.76    8.92
   6  -2 -35   -0.02    7.20
   6   2 -35    5.59    8.41
   6  -2 -36   19.50    8.47
   6   2 -36   14.15    9.38
   6  -2 -37    0.48    6.78
   6   2 -37    5.66    9.35
   6  -2 -38    3.26    6.93
  -6   3   1    3.55    5.71
  -6   3   1    2.81   10.26
   6  -3  -1    3.44    5.96
   6  -3  -1    3.35    9.87
   6   3  -1   -1.00    4.41
   6   3  -1   11.99    9.63
  -6  -3   1   -0.59    5.03
  -6  -3   1    8.02    8.58
  -6   3   2  152.90   20.78
  -6   3   2  154.59   24.95
   6  -3  -2  110.01   20.39
   6  -3  -2  152.36   24.72
   6   3  -2  141.44   20.07
   6   3  -2  112.29   22.23
  -6  -3   2  133.70   20.07
  -6  -3   2  204.05   25.03
  -6   3   3  137.89   20.96
  -6   3   3  158.85   25.09
   6  -3  -3  126.23   21.01
   6  -3  -3  144.63   24.28
   6   3  -3  144.67   20.50
   6   3  -3  150.85   23.84
  -6  -3   3  140.32   20.46
  -6  -3   3  150.52   24.01
  -6   3   4   40.92    9.26
  -6   3   4   63.41   14.06
   6  -3  -4   35.60    9.34
   6  -3  -4   44.59   12.83
   6   3  -4   44.65    8.48
   6   3  -4   42.04   12.19
  -6  -3   4   29.39    8.05
  -6  -3   4   39.69   11.77
  -6   3   5   16.93    6.08
  -6   3   5    5.28    9.58
   6  -3  -5    1.41    5.36
   6  -3  -5   11.15   10.40
   6   3  -5    7.72    5.14
   6   3  -5    6.68    8.79
  -6  -3   5   11.98    5.42
  -6  -3   5    1.04    8.64
  -6   3   6    8.87    5.70
  -6   3   6   15.41    9.88
   6  -3  -6    9.04    5.86
   6  -3  -6   19.71   10.69
   6   3  -6    7.86    5.01
   6   3  -6   11.11    9.68
  -6  -3   6    7.52    5.21
  -6  -3   6    4.87    9.64
  -6   3   7   16.90    6.68
  -6   3   7   23.37    9.96
   6  -3  -7   23.60    7.40
   6  -3  -7   18.98   10.81
   6   3  -7   21.17    6.46
   6   3  -7   19.91   10.87
  -6  -3   7   15.23    5.59
  -6  -3   7   28.28   10.89
  -6   3   8  352.93   49.00
  -6   3   8  359.81   51.38
   6  -3  -8  410.68   49.64
   6  -3  -8  370.55   52.15
   6   3  -8  362.02   49.01
   6   3  -8  381.01   51.95
  -6  -3   8  371.65   51.84
  -6   3   9   64.69   12.39
  -6   3   9   60.87   15.06
   6  -3  -9   79.23   12.70
   6  -3  -9   84.29   16.38
   6   3  -9   73.58   12.45
   6   3  -9   89.64   16.81
  -6  -3   9   59.41   13.41
  -6  -3   9   83.62   15.55
  -6   3  10   24.08    7.24
  -6   3  10   21.98    9.93
   6  -3 -10   23.61    7.12
   6  -3 -10   16.06   11.38
   6   3 -10   26.17    7.16
   6   3 -10   33.72   10.87
  -6  -3  10   35.08    8.42
  -6  -3  10   40.06   11.57
  -6   3  11    5.64    5.42
  -6   3  11    7.98    8.57
   6  -3 -11   19.14    6.27
   6  -3 -11   15.00   10.29
   6   3 -11    9.84    8.47
  -6  -3  11   12.23    6.84
  -6  -3  11    9.04    9.73
  -6   3  12   84.52   13.06
  -6   3  12   63.55   14.48
   6  -3 -12   71.60   12.48
   6  -3 -12   69.81   16.28
   6   3 -12   95.73   17.03
  -6  -3  12   70.53   13.43
  -6   3  13  137.30   20.46
   6  -3 -13  132.82   20.08
   6  -3 -13  159.25   24.56
   6   3 -13  136.44   23.67
  -6  -3  13  137.75   21.00
  -6   3  14  166.03   25.93
   6  -3 -14  199.31   26.13
   6  -3 -14  215.07   30.74
   6   3 -14  211.07   30.10
  -6  -3  14  167.90   26.99
  -6   3  15   20.48    8.71
   6  -3 -15   27.61    6.75
   6  -3 -15   23.44    9.73
   6   3 -15   10.99    6.83
   6   3 -15   27.41   11.94
  -6  -3  15   22.68    7.82
  -6   3  16   30.80    7.80
  -6   3  16   20.20    8.73
   6  -3 -16   45.47    7.98
   6  -3 -16   41.46   12.88
   6   3 -16   18.44    8.16
   6   3 -16   24.10   11.63
  -6  -3  16   45.09    9.49
  -6   3  17   89.51   14.29
   6  -3 -17   74.74   13.30
   6  -3 -17   76.48   18.16
   6   3 -17  134.30   20.43
  -6   3  18  163.86   22.06
   6  -3 -18  136.36   20.95
   6   3 -18  146.29   26.37
  -6   3  19   71.69   11.63
   6  -3 -19   53.04   10.44
  -6   3  20   -0.47    5.14
   6  -3 -20    1.13    4.09
   6   3 -20   -0.93    7.15
  -6   3  21    4.85    6.21
   6  -3 -21   -1.73    4.21
   6   3 -21   -1.86    6.59
  -6  -3  21   -3.92    6.38
  -6   3  22   70.89   13.11
   6  -3 -22   56.68   12.22
   6   3 -22   81.83   15.18
  -6  -3  22   94.95   14.65
  -6   3  23   13.57    6.79
   6   3 -23   20.93    8.49
  -6  -3  23   12.18    7.59
  -6   3  24   75.75   14.09
   6   3 -24   67.14   15.73
  -6  -3  24  116.49   16.52
  -6   3  25    2.40    5.39
   6   3 -25   -4.12    7.68
  -6  -3  25   -0.57    6.31
   6   3 -26   -0.94    7.50
  -6  -3  26   -1.53    5.98
   6   3 -27    0.58    6.44
  -6  -3  27   -1.34    5.63
   6   3 -28   35.78   11.23
  -6  -3  28   27.99    9.26
   6   3 -29    1.68    7.57
  -6  -3  29    3.07    6.71
   6   3 -30   16.05   10.45
  -6  -3  30   28.71    8.92
   6   3 -31   -4.28    9.44
  -6  -3  31    0.40    5.95
   6  -3 -32    0.72    5.59
   6   3 -32    1.40    8.72
  -6  -3  32    3.43    6.04
   6  -3 -33    7.99    5.88
   6   3 -33    2.13    7.86
  -6  -3  33    3.61    6.59
   6  -3 -34   15.01    7.44
   6   3 -34   15.07    9.37
   6  -3 -35    1.56    6.03
   6   3 -35    0.41    8.88
   6  -3 -36    6.41    6.65
   6   3 -36    1.79    8.61
   6  -3 -37    2.69    6.22
   6   3 -37    0.05    8.97
  -6   4   1  247.79   27.22
  -6   4   1  153.59   29.75
   6  -4  -1  165.28   26.83
   6  -4  -1  172.77   29.50
   6   4  -1  171.75   25.74
   6   4  -1  193.75   29.25
  -6  -4   1  209.85   26.37
  -6  -4   1  165.16   28.47
  -6   4   2    4.98    5.35
  -6   4   2   16.42   10.72
   6  -4  -2   26.61    7.61
   6  -4  -2   27.93   11.37
   6   4  -2   17.26    5.77
   6   4  -2   19.22    9.63
  -6  -4   2   13.84    5.36
  -6  -4   2   15.86    9.24
  -6   4   3    6.88    5.12
  -6   4   3    4.10   10.07
   6  -4  -3    5.00    5.93
   6  -4  -3    2.64    8.94
   6   4  -3   13.97    5.13
   6   4  -3   13.94    9.35
  -6  -4   3    8.71    5.29
  -6  -4   3    4.31    8.20
  -6   4   4    7.92    5.83
  -6   4   4    2.00    8.98
   6  -4  -4    8.51    5.85
   6  -4  -4   17.15   10.33
   6   4  -4   13.87    4.95
   6   4  -4    8.45    9.20
  -6  -4   4   13.74    5.53
  -6  -4   4    9.93    8.14
  -6   4   5  270.38   36.37
  -6   4   5  257.54   39.30
   6  -4  -5  264.21   36.67
   6  -4  -5  350.17   41.22
   6   4  -5  263.04   36.12
   6   4  -5  263.09   38.70
  -6  -4   5  232.38   38.27
  -6   4   6  245.40   32.83
  -6   4   6  244.57   36.05
   6  -4  -6  241.27   33.09
   6  -4  -6  257.17   36.95
   6   4  -6  226.50   32.72
   6   4  -6  220.49   35.15
  -6  -4   6  242.10   33.89
  -6  -4   6  234.43   35.78
  -6   4   7   69.31   13.07
  -6   4   7   74.44   16.58
   6  -4  -7   98.75   14.23
   6  -4  -7   85.97   17.30
   6   4  -7   75.72   13.48
   6   4  -7   99.63   17.00
  -6  -4   7   62.42   13.53
  -6  -4   7   80.89   16.09
  -6   4   8    8.53    4.94
  -6   4   8    2.37    9.11
   6  -4  -8    7.50    5.26
   6  -4  -8   -3.54    8.33
   6   4  -8   -3.98    8.27
  -6  -4   8   15.84    6.09
  -6  -4   8    7.43    8.22
  -6   4   9   80.98   12.17
  -6   4   9   36.11   13.32
   6  -4  -9   79.21   12.21
   6  -4  -9   58.96   15.75
   6   4  -9   62.55   14.52
  -6  -4   9   58.53   12.24
  -6  -4   9   73.68   16.18
  -6   4  10   36.52    8.16
  -6   4  10   42.29   10.75
   6  -4 -10   25.42    7.99
   6  -4 -10   46.84   13.45
   6   4 -10   34.98    9.16
   6   4 -10   35.14   11.77
  -6  -4  10   26.59    8.30
  -6   4  11   73.90   17.00
   6  -4 -11  144.03   18.72
   6  -4 -11  145.18   22.61
   6   4 -11  128.52   19.77
   6   4 -11  140.82   22.14
  -6  -4  11  143.41   19.37
  -6   4  12  120.20   16.50
   6  -4 -12  104.49   16.28
   6  -4 -12   41.42   17.67
   6   4 -12  116.65   17.87
   6   4 -12  115.08   20.14
  -6  -4  12  123.32   17.83
  -6   4  13   49.62    9.80
   6  -4 -13   50.75    9.68
   6  -4 -13   52.88   14.62
   6   4 -13   66.52   11.60
   6   4 -13   53.35   14.17
  -6  -4  13   31.65    9.41
  -6   4  14    0.06    4.52
  -6   4  14   -2.24    7.28
   6  -4 -14    1.20    4.41
   6  -4 -14    9.70    9.14
   6   4 -14   -0.82    5.88
   6   4 -14    3.39    9.63
  -6   4  15  106.15   18.58
  -6   4  15  138.26   21.11
   6  -4 -15  139.62   18.89
   6  -4 -15  167.68   24.73
   6   4 -15  120.08   20.45
   6   4 -15  103.43   21.97
  -6   4  16  145.78   21.21
   6  -4 -16  148.05   20.73
   6   4 -16  126.86   22.46
   6   4 -16  149.02   25.38
  -6   4  17   11.61    5.75
   6  -4 -17   13.58    5.12
   6   4 -17   22.15   11.88
  -6   4  18   58.15   10.09
   6  -4 -18   39.95    8.92
   6   4 -18   62.15   15.72
  -6   4  19  123.56   17.13
   6  -4 -19   95.15   15.50
  -6  -4  19   94.27   17.35
  -6   4  20  159.27   21.17
   6  -4 -20  129.87   20.01
   6   4 -20  128.56   22.94
  -6  -4  20  138.60   21.85
   6  -4 -21    1.33    4.24
   6   4 -21    4.94    7.85
  -6  -4  21    4.20    6.45
   6  -4 -22    0.26    4.43
   6   4 -22   19.28    8.95
  -6  -4  22   14.02    7.72
  -6   4  23    2.44    5.07
   6  -4 -23    0.63    4.56
   6   4 -23    0.13    7.72
  -6  -4  23    1.91    6.74
   6   4 -24   15.64    9.37
  -6  -4  24    3.32    6.02
   6   4 -25   13.82    8.81
  -6  -4  25   15.16    7.66
   6   4 -26    9.42    8.73
  -6  -4  26   20.00    7.91
   6   4 -27    7.69    9.72
  -6  -4  27   15.76    7.73
   6   4 -28   13.82    9.66
  -6  -4  28   15.68    7.71
   6   4 -29    0.48    8.18
  -6  -4  29    2.75    5.88
   6   4 -30   22.07    9.76
  -6  -4  30   11.67    7.50
   6   4 -31   -2.34   10.06
  -6  -4  31    3.35    5.97
   6   4 -32    9.22   10.15
  -6  -4  32    1.48    6.62
   6   4 -33    1.33    9.21
  -6  -4  33   14.56    7.55
   6  -4 -34   -0.07    5.33
   6   4 -34   -1.27    9.08
  -6  -4  34    3.29    6.65
   6  -4 -35    9.15    6.17
   6   4 -35    2.78    9.30
   6  -4 -36   17.74    7.62
   6   4 -36    2.14    9.82
   6  -4 -37   -2.68    7.06
   6   4 -37    6.75    9.14
  -6   5   1   20.60   11.65
   6  -5  -1    8.09    6.97
   6  -5  -1   15.76   10.73
   6   5  -1   21.73    5.60
  -6  -5   1   18.84    6.04
  -6  -5   1    7.68    9.39
  -6   5   2  115.46   16.77
  -6   5   2   97.43   20.27
   6  -5  -2  104.84   17.44
   6  -5  -2   96.99   19.61
   6   5  -2   95.32   16.24
   6   5  -2  118.94   17.55
  -6  -5   2  121.89   18.22
  -6  -5   2   92.30   18.99
  -6   5   3  122.49   19.13
  -6   5   3  183.45   25.27
   6  -5  -3  142.87   20.31
   6  -5  -3  178.83   25.10
   6   5  -3  146.33   19.84
   6   5  -3  157.56   20.61
   6   5  -3   55.53   19.50
  -6  -5   3  127.45   20.14
  -6  -5   3  115.46   21.75
  -6   5   4  119.05   17.81
  -6   5   4  132.00   22.16
   6  -5  -4  123.91   18.74
   6  -5  -4   96.10   20.92
   6   5  -4   88.72   17.92
   6   5  -4  146.35   21.47
  -6  -5   4  128.05   18.98
  -6  -5   4  121.59   20.91
  -6   5   5    6.94    4.95
  -6   5   5   -0.47    7.90
   6  -5  -5    3.40    5.53
   6  -5  -5    2.20    8.74
   6   5  -5    2.91    5.51
   6   5  -5    4.14    7.57
  -6  -5   5   -0.95    5.15
  -6  -5   5    6.99    8.47
  -6   5   6   -0.85    4.86
  -6   5   6   11.25    9.79
   6  -5  -6   -1.01    4.72
   6  -5  -6   -1.57    8.28
   6   5  -6   -1.03    5.05
   6   5  -6   -0.48    8.07
  -6  -5   6   -1.86    6.35
  -6  -5   6    3.41    8.41
  -6   5   7   69.46   11.83
  -6   5   7   91.16   16.12
   6  -5  -7   72.04   12.60
   6  -5  -7   62.72   15.69
   6   5  -7   69.44   13.47
   6   5  -7   46.32   13.90
  -6  -5   7   65.93   12.53
  -6  -5   7   68.87   15.62
  -6   5   8   44.09    9.93
  -6   5   8   43.79   12.92
   6  -5  -8   57.13   10.87
   6  -5  -8   35.22   13.94
   6   5  -8   56.54   11.42
   6   5  -8   73.42   14.89
  -6  -5   8   51.41   10.83
  -6  -5   8   72.09   14.46
  -6   5   9   75.22   15.00
  -6   5   9   89.44   18.16
   6  -5  -9  140.85   16.94
   6  -5  -9   82.02   18.93
   6   5  -9   96.97   16.85
   6   5  -9  105.32   18.95
  -6  -5   9  102.74   16.23
  -6   5  10   34.89    8.27
   6  -5 -10   44.65    9.15
   6  -5 -10   11.62   11.74
   6   5 -10   43.99   10.48
   6   5 -10   58.28   12.92
  -6  -5  10   35.87    9.18
  -6   5  11    2.70    5.29
   6  -5 -11    1.31    5.14
   6  -5 -11    4.87    8.63
   6   5 -11    5.47    6.92
   6   5 -11   -3.11    9.67
  -6   5  12   15.81    8.57
   6  -5 -12   10.41    5.38
   6  -5 -12    7.78    8.97
   6   5 -12    2.47    6.70
   6   5 -12    5.11   10.16
  -6   5  13  281.54   33.89
  -6   5  13  230.92   35.26
   6  -5 -13  239.76   33.61
   6  -5 -13  228.85   37.04
   6   5 -13  234.34   35.32
   6   5 -13  228.13   36.56
  -6   5  14  282.31   37.85
  -6   5  14  243.17   38.98
   6  -5 -14  281.41   37.96
   6  -5 -14  276.18   41.45
   6   5 -14  303.16   40.43
   6   5 -14  310.72   42.07
  -6   5  15    3.97    5.23
   6  -5 -15   -0.75    4.30
   6   5 -15    1.54    6.73
   6   5 -15    5.86    9.17
  -6   5  16    3.38    5.11
   6  -5 -16    7.05    4.95
   6   5 -16    5.69    7.32
   6   5 -16    1.83    9.69
  -6  -5  16   15.56    6.76
  -6   5  17    4.59    4.99
   6  -5 -17   -3.20    4.50
   6   5 -17   -3.05   10.30
  -6  -5  17    2.11    6.16
  -6   5  18  146.54   21.31
   6  -5 -18  133.51   20.81
   6   5 -18  170.72   26.85
  -6  -5  18  150.30   22.81
  -6   5  19   21.84    7.24
   6  -5 -19   35.35    7.13
  -6  -5  19   20.94    8.01
   6  -5 -20   23.77    5.89
   6   5 -20   19.80    9.35
  -6  -5  20   10.13    7.93
   6  -5 -21    1.00    4.10
   6   5 -21   -5.42    9.03
  -6  -5  21    3.93    6.80
   6  -5 -22   -0.81    4.12
   6   5 -22   -3.97    8.17
  -6  -5  22   -1.43    5.38
   6   5 -23   12.04    9.98
  -6  -5  23   30.31    8.95
   6   5 -24   16.67    9.81
  -6  -5  24   28.34    9.39
   6   5 -25   -0.88    9.54
  -6  -5  25    7.91    6.42
   6   5 -26    6.64    9.91
  -6  -5  26   -4.92    6.75
   6   5 -27   -2.71    9.04
  -6  -5  27   -1.42    6.61
   6   5 -28    9.47    9.27
  -6  -5  28   23.50    8.68
   6   5 -29    9.21   10.23
  -6  -5  29   16.85    7.40
   6   5 -30    5.16    8.95
  -6  -5  30    8.99    6.64
   6   5 -31    2.23    9.22
  -6  -5  31   -3.41    7.27
   6   5 -32    4.25    8.94
  -6  -5  32   12.70    7.55
   6   5 -33    4.99    9.12
   6   5 -34    7.79   10.01
  -6  -5  34   -0.30    6.80
   6  -5 -35    4.31    5.83
   6   5 -35   -2.25    9.57
  -6  -5  35    1.80    7.30
   6  -5 -36    2.54    6.42
   6   5 -36    3.00    9.32
   6  -5 -37    3.61    5.82
   6   5 -37   -4.03    9.81
  -6   6   1  184.67   28.78
   6  -6  -1  167.72   24.24
   6  -6  -1  174.27   27.51
   6   6  -1  172.03   24.54
  -6  -6   1  130.17   23.09
  -6  -6   1  168.43   26.32
  -6   6   2   31.92   12.91
   6  -6  -2   45.05    9.71
   6  -6  -2   23.03   11.71
   6   6  -2   41.27    9.59
  -6  -6   2   39.45    9.49
  -6  -6   2   35.02   11.22
  -6   6   3   10.15    9.41
   6  -6  -3    1.21    5.89
   6  -6  -3    9.29   10.50
   6   6  -3    8.47    6.36
  -6  -6   3    7.26    5.68
  -6  -6   3   11.39    9.66
  -6   6   4   20.72   11.31
   6  -6  -4   16.31    7.11
   6  -6  -4   56.42   13.05
   6   6  -4   13.95    7.49
  -6  -6   4   20.25    6.92
  -6  -6   4   12.33    9.77
  -6   6   5  164.33   26.43
   6  -6  -5  153.88   23.05
   6  -6  -5  159.51   25.88
   6   6  -5  148.28   23.42
  -6  -6   5  133.11   22.40
  -6  -6   5  175.61   26.16
  -6   6   6   82.29   18.06
   6  -6  -6   78.89   14.32
   6  -6  -6   76.53   17.99
   6   6  -6   98.22   15.90
  -6  -6   6   93.21   14.70
  -6  -6   6   63.59   16.74
  -6   6   7   70.39   12.69
  -6   6   7   72.05   16.71
   6  -6  -7   92.14   14.00
   6  -6  -7   88.07   18.24
   6   6  -7   61.98   13.87
  -6  -6   7   75.97   13.47
  -6   6   8    6.59    4.98
  -6   6   8   14.56    9.37
   6  -6  -8    7.59    6.43
   6  -6  -8   23.18   11.66
   6   6  -8   13.22    6.96
  -6   6   9  109.80   17.41
   6  -6  -9  116.54   18.13
   6  -6  -9  129.60   22.68
   6   6  -9  111.20   19.60
  -6   6  10   97.08   14.88
   6  -6 -10   93.15   15.36
   6  -6 -10   90.00   18.80
   6   6 -10   79.80   16.53
  -6   6  11   88.29   12.71
  -6   6  11   57.51   13.76
   6  -6 -11   60.62   12.22
   6  -6 -11   74.45   16.82
   6   6 -11   67.79   14.61
  -6   6  12   61.76   11.63
   6  -6 -12   69.52   12.26
   6  -6 -12   60.89   16.50
   6   6 -12   89.92   15.42
   6   6 -12   54.82   15.38
  -6   6  13    1.09    4.60
   6  -6 -13    9.25    5.74
   6   6 -13    1.58    6.79
   6   6 -13    0.06    9.06
  -6  -6  13    4.47    5.56
  -6   6  14    0.00    4.28
   6  -6 -14   -0.49    4.96
   6   6 -14    7.00    8.40
   6   6 -14    3.21    9.67
  -6  -6  14   -0.17    5.56
  -6   6  15   58.43   11.53
   6  -6 -15   69.46   12.34
   6   6 -15   71.01   14.70
   6   6 -15   63.24   16.03
  -6  -6  15   87.01   14.02
  -6   6  16    2.41    4.94
   6  -6 -16    7.37    6.41
   6   6 -16    7.38    7.86
   6   6 -16    6.89    9.82
  -6  -6  16    8.91    7.21
  -6   6  17   17.88    6.47
   6  -6 -17   19.67    6.04
   6   6 -17    0.73    9.88
  -6  -6  17   14.11    8.12
   6  -6 -18   54.43   11.05
   6   6 -18   73.04   17.04
  -6  -6  18   72.71   13.66
   6  -6 -19   18.62    6.02
  -6  -6  19   36.00    9.38
   6  -6 -20    5.82    4.35
   6   6 -20   -0.25    8.40
  -6  -6  20    7.26    6.32
   6   6 -21    7.09    9.88
  -6  -6  21   22.68    8.46
   6   6 -22    3.35    9.15
  -6  -6  22   17.70    8.15
   6   6 -23    6.53    9.92
  -6  -6  23   38.60    9.27
   6   6 -24   -0.40    7.74
  -6  -6  24    8.65    6.59
   6   6 -25   34.07   12.36
  -6  -6  25   14.97    7.89
   6   6 -26   19.53   10.33
  -6  -6  26   28.36    9.05
   6   6 -27    9.74    9.81
  -6  -6  27   23.71    8.98
   6   6 -28   -0.00    9.02
  -6  -6  28   -1.56    6.85
   6   6 -29   -3.50    9.15
  -6  -6  29    5.86    6.63
   6   6 -30   -8.27   10.30
  -6  -6  30    3.53    6.71
   6   6 -31    8.52   10.47
  -6  -6  31   26.58    9.35
   6   6 -32   10.14    9.65
  -6  -6  32    7.65    8.16
   6   6 -33    8.33   11.80
  -6  -6  33   19.71    9.00
   6   6 -34   -0.85    8.71
  -6  -6  34    8.42    7.81
   6   6 -35    5.18    9.46
  -6  -6  35    0.04    7.02
   6   6 -36   -0.75    8.72
  -6  -6  36    2.96    6.67
   6  -6 -37    1.34    5.19
  -6   7   1    3.83   10.56
   6  -7  -1   15.70    6.60
   6  -7  -1   18.74   11.09
   6   7  -1   15.54    6.97
  -6  -7   1    5.81    5.74
  -6  -7   1   14.56    9.33
  -6   7   2   16.54   11.34
   6  -7  -2    7.18    6.93
   6  -7  -2   12.76   11.13
   6   7  -2   17.45    7.94
  -6  -7   2   11.16    6.15
  -6  -7   2   25.79    9.87
  -6   7   3  205.24   41.53
   6  -7  -3  305.74   39.13
   6  -7  -3  244.65   41.27
   6   7  -3  327.69   40.29
  -6  -7   3  284.12   38.46
  -6  -7   3  278.94   41.22
  -6   7   4   32.93   15.63
   6  -7  -4   81.72   13.95
   6  -7  -4   52.39   15.84
   6   7  -4   85.12   15.37
  -6  -7   4   98.50   14.25
  -6   7   5   14.54   11.67
   6  -7  -5   29.07    8.57
   6  -7  -5   41.39   13.17
   6   7  -5   26.03    9.11
  -6   7   6   35.69   13.41
   6  -7  -6   15.68    7.33
   6  -7  -6    3.95   10.58
   6   7  -6   36.69    9.68
  -6   7   7   25.92   11.47
   6  -7  -7   18.00    7.82
   6  -7  -7    9.50   11.17
   6   7  -7   12.20    8.01
   6  -7  -8   54.07   10.28
   6  -7  -8   33.28   12.97
   6   7  -8   26.89   10.34
   6  -7  -9  109.74   18.60
   6  -7  -9  113.82   22.16
   6   7  -9  124.78   20.78
   6  -7 -10    0.12    5.76
   6   7 -10   -1.88    7.05
  -6  -7  10   -3.08    5.46
  -6   7  11    3.52    5.07
   6  -7 -11    4.99    5.11
   6   7 -11   -0.05    7.41
  -6  -7  11   -0.91    6.66
  -6   7  12   13.14    5.96
   6  -7 -12   23.54    7.17
   6   7 -12   22.70    9.79
  -6  -7  12    6.22    6.29
  -6   7  13  186.54   24.91
   6  -7 -13  162.57   24.96
   6   7 -13  155.74   27.25
  -6  -7  13  176.62   26.00
  -6   7  14    4.95    5.08
   6  -7 -14   -1.45    5.56
   6   7 -14    0.56    8.29
  -6  -7  14   13.10    7.90
  -6   7  15    4.54    4.88
   6  -7 -15    0.41    5.59
   6   7 -15    3.69    9.30
  -6  -7  15   -0.87    5.84
   6  -7 -16    5.93    6.06
   6   7 -16   -0.90    9.06
  -6  -7  16    4.55    6.69
   6  -7 -17    2.49    5.74
  -6  -7  17    6.67    6.88
   6  -7 -18    2.53    4.96
  -6  -7  18   12.24    6.76
   6  -7 -19   69.72   12.16
   6   7 -19   79.51   16.74
  -6  -7  19   71.63   14.66
   6   7 -20   20.85   10.21
  -6  -7  20   10.67    7.91
   6   7 -21    2.30    9.03
  -6  -7  21   -1.94    6.22
   6   7 -22    2.24    8.29
  -6  -7  22    4.61    7.12
   6   7 -23   22.02   10.47
  -6  -7  23   19.02    8.70
   6   7 -24   17.81   10.89
  -6  -7  24   12.89    7.92
   6   7 -25   18.10   11.80
  -6  -7  25   29.11    9.29
   6   7 -26   -0.83    9.22
  -6  -7  26   -7.36    8.07
   6   7 -27    5.92   10.01
  -6  -7  27   11.65    7.72
   6   7 -28   13.97   10.71
  -6  -7  28    1.31    6.79
   6   7 -29   13.51   10.60
  -6  -7  29   36.31   10.38
   6   7 -30    4.52    9.91
  -6  -7  30    0.99    7.59
   6   7 -31    0.46    9.27
  -6  -7  31   -0.14    6.15
   6   7 -32    4.63   10.06
  -6  -7  32    1.41    7.77
   6   7 -33    5.33    9.93
  -6  -7  33   11.69    8.35
   6   7 -34   -1.00   10.84
  -6  -7  34    2.92    7.11
   6   7 -35    9.37   12.15
  -6  -7  35    6.15    8.02
   6   7 -36   -3.13    9.79
  -6  -7  36    1.14    7.26
  -6  -7  37   -4.15    6.98
  -6  -7  38   -4.49    9.01
  -6   8   1  131.22   24.63
   6  -8  -1  140.93   23.68
   6   8  -1  132.93   20.94
  -6  -8   1  109.14   18.99
  -6   8   2   -3.44   11.38
   6  -8  -2   11.69    6.63
   6  -8  -2    5.78   10.76
   6   8  -2   12.22    7.52
  -6   8   3    0.16   10.36
   6  -8  -3    2.33    6.56
   6  -8  -3   -3.27    8.87
   6   8  -3   -1.90    7.92
  -6   8   4   -6.01   11.81
   6  -8  -4   -1.47    6.73
   6  -8  -4   -2.47   10.86
   6   8  -4    0.66    7.64
   6  -8  -5  217.31   32.48
   6   8  -5  244.93   34.57
   6  -8  -6    1.08    6.36
   6   8  -6    6.22    6.94
   6  -8  -7  115.40   16.57
   6   8  -7   72.50   16.88
  -6  -8   7   83.12   15.59
   6  -8  -8    4.76    6.77
   6   8  -8   10.40    8.42
  -6  -8   8    0.04    5.48
   6  -8  -9  166.34   25.15
   6   8  -9  142.00   26.65
  -6  -8   9  192.04   26.18
   6  -8 -10   52.06   10.94
   6   8 -10   35.24   11.59
  -6  -8  10   41.44   10.41
   6  -8 -11   96.76   18.38
   6   8 -11  117.25   21.49
  -6  -8  11  148.06   20.44
   6  -8 -12   23.31    7.98
   6   8 -12   13.92   10.06
  -6  -8  12   36.67    9.28
   6  -8 -13   -0.20    6.33
   6   8 -13    6.94    7.93
  -6  -8  13    4.09    7.10
   6  -8 -14   11.05    6.67
   6   8 -14   -4.20    8.26
  -6  -8  14    6.03    6.96
   6  -8 -15  115.70   17.93
   6   8 -15   84.00   20.58
  -6  -8  15  126.50   20.11
   6  -8 -16    0.95    5.87
   6   8 -16    1.64    8.39
  -6  -8  16    2.23    6.25
   6  -8 -17   19.72    7.09
  -6  -8  17   27.28    8.75
  -6  -8  18   -1.24    7.61
   6   8 -19   24.22   10.98
  -6  -8  19   19.74    8.55
   6   8 -20    2.34    9.49
  -6  -8  20   -0.14    6.98
   6   8 -21    4.23    9.17
  -6  -8  21    5.64    7.25
   6   8 -22   -1.41    8.63
  -6  -8  22    8.30    7.21
   6   8 -23    0.99   10.85
  -6  -8  23   25.58    9.11
   6   8 -24   -4.51    9.86
  -6  -8  24    2.48    6.43
   6   8 -25   24.99   14.25
  -6  -8  25    7.86    7.33
   6   8 -26    5.50   10.63
  -6  -8  26    4.80    7.41
   6   8 -27   14.97   10.00
  -6  -8  27    5.26    7.82
   6   8 -28   -2.83    9.58
  -6  -8  28    0.79    7.01
   6   8 -29    0.12   10.70
  -6  -8  29    4.27    7.24
   6   8 -30    1.68   10.79
  -6  -8  30    1.39    7.25
   6   8 -31   10.18   11.24
  -6  -8  31   -0.32    6.29
   6   8 -32   -3.78   10.95
  -6  -8  32    2.36    7.28
   6   8 -33   -0.59    9.44
  -6  -8  33    3.98    7.81
   6   8 -34   -4.80   10.87
  -6  -8  34    1.72    7.94
   6   8 -35    3.15    9.68
  -6  -8  35    7.60    8.36
   6   8 -36    0.28   10.42
  -6  -8  36    1.24    6.91
  -6  -8  37   -0.92    6.99
  -6  -9   4   16.66    7.11
  -6  -9   5    2.38    5.87
   6  -9  -6   20.87    8.06
   6   9  -6   18.31    9.54
  -6  -9   6   11.59    7.45
   6  -9  -7    7.54    6.96
   6   9  -7   16.78   10.48
  -6  -9   7   13.38    7.12
   6  -9  -8    2.49    6.82
   6   9  -8   -2.20    7.19
  -6  -9   8    3.26    6.60
   6  -9  -9   93.75   16.82
   6   9  -9  123.69   20.38
  -6  -9   9   89.75   16.95
   6  -9 -10    1.83    6.21
   6   9 -10    1.57    7.95
  -6  -9  10    5.67    6.67
   6  -9 -11    0.23    6.25
   6   9 -11   -1.18    9.43
  -6  -9  11   -2.30    5.98
   6  -9 -12    0.85    6.02
   6   9 -12   13.16    9.34
  -6  -9  12    2.90    6.15
   6  -9 -13   85.74   14.73
   6   9 -13   66.59   17.37
  -6  -9  13   93.44   15.94
   6  -9 -14    9.22    7.15
   6   9 -14    5.81   10.09
  -6  -9  14    7.44    6.78
   6  -9 -15   25.57    7.71
   6   9 -15   16.59   10.56
  -6  -9  15   11.29    7.73
   6  -9 -16    5.24    5.91
   6   9 -16    4.58    9.74
  -6  -9  16    8.40    6.75
  -6  -9  17   19.32    8.38
  -6  -9  18    5.90    7.22
   6   9 -19   36.30   13.12
  -6  -9  19   52.93   11.92
   6   9 -20    8.37    8.52
  -6  -9  20    6.84    6.45
   6   9 -21    0.25    8.87
  -6  -9  21    0.77    5.68
   6   9 -22   10.77   10.50
  -6  -9  22   -3.46    7.07
   6   9 -23   61.35   16.13
  -6  -9  23   52.07   12.79
   6   9 -24   -0.33    9.37
  -6  -9  24    4.12    7.48
   6   9 -25    6.79   11.46
  -6  -9  25   17.65    8.66
   6   9 -26   -4.10    9.63
  -6  -9  26   -0.78    7.53
   6   9 -27    2.11    9.23
  -6  -9  27    0.30    8.09
   6   9 -28   -4.37   10.44
  -6  -9  28   10.93    7.24
   6   9 -29   -0.04    9.68
  -6  -9  29    6.81    8.03
   6   9 -30    3.01   10.27
  -6  -9  30    5.08    7.04
   6   9 -31   -2.81   11.02
  -6  -9  31    7.48    7.70
   6   9 -32   -5.03   11.50
  -6  -9  32   -2.10    8.16
   6   9 -33    1.62    9.56
  -6  -9  33    3.41    7.91
   6   9 -34   -5.24    9.98
  -6  -9  34    4.26    7.76
   6   9 -35   -1.07   10.31
  -6  -9  35    9.29    7.09
   6 -10  -1   23.51    9.20
  -6 -10   1   45.68    9.81
   6 -10  -2   19.94    8.49
  -6 -10   2   17.23    7.72
   6 -10  -3    3.69    6.18
  -6 -10   3   -3.42    6.39
  -6 -10   4    9.24    6.69
  -6 -10   5   78.31   14.69
  -6 -10   6   -3.57    7.02
  -6 -10   7   32.55    9.76
  -6 -10   8   -1.30    6.25
  -6 -10   9   -0.25    6.60
   6 -10 -10    4.89    6.53
  -6 -10  10    8.55    8.93
   6 -10 -11  128.89   20.55
  -6 -10  11  121.55   20.62
   6 -10 -12   -1.63    6.41
  -6 -10  12   -2.90    7.36
   6 -10 -13    4.04    5.72
  -6 -10  13   -0.51    6.98
   6 -10 -14    5.82    5.99
  -6 -10  14    9.56    7.47
  -6 -10  15  100.77   18.06
   6  10 -16   -4.19    9.00
  -6 -10  16    1.02    7.42
  -6 -10  17   28.58    9.83
  -6 -10  18   -1.68    5.88
   6  10 -19    4.44    9.36
  -6 -10  19   10.59    8.75
   6  10 -20   -4.28    9.79
  -6 -10  20    1.62    7.25
   6  10 -21   16.30   13.51
  -6 -10  21   86.49   14.03
   6  10 -22   -0.39    9.97
  -6 -10  22    4.63    8.22
   6  10 -23   -2.64    9.39
  -6 -10  23   -0.09    7.28
   6  10 -24    1.75    9.82
  -6 -10  24   -0.44    6.42
   6  10 -25    5.07   11.02
  -6 -10  25   13.97    8.53
   6  10 -26   -2.32    9.90
  -6 -10  26    0.00    7.82
   6  10 -27   10.24   11.12
  -6 -10  27    3.62    7.79
   6  10 -28    3.70   11.62
  -6 -10  28   -1.75    7.82
   6  10 -29    7.09   11.35
  -6 -10  29    5.88    7.95
   6  10 -30   -2.19    9.35
  -6 -10  30    2.57    6.60
   6  10 -31   -1.83   10.65
  -6 -10  31   -4.66    7.84
   6  10 -32   -5.72   11.53
  -6 -10  32   -2.29    7.02
   6  10 -33    4.05   11.38
   6  10 -34    2.91   10.87
   6  10 -35   -1.37   11.14
   6 -11  -1   12.13    6.99
  -6 -11   1    1.55    6.06
   6 -11  -2   -5.73    7.87
  -6 -11   2    2.94    5.35
   6 -11  -3   50.36   11.90
  -6 -11   3   49.17   11.24
   6 -11  -4   11.74    7.05
  -6 -11   4    1.12    7.26
   6 -11  -5    1.11    6.00
  -6 -11   5   -1.53    6.22
   6 -11  -6    6.22    6.73
  -6 -11   6   -2.99    6.57
   6 -11  -7   19.16    7.82
  -6 -11   7    7.40    6.41
  -6 -11   8   15.05    7.63
  -6 -11   9   29.93    9.31
  -6 -11  10   -0.65    6.06
  -6 -11  11   -3.41    6.45
  -6 -11  12    2.60    6.59
  -6 -11  13   49.30   11.61
  -6 -11  14   -3.78    6.80
  -6 -11  15   39.36   10.67
  -6 -11  16    0.64    7.18
  -6 -11  17   12.43    9.26
  -6 -11  18   -3.40    7.64
  -6 -11  19   21.28    9.21
  -6 -11  20   -1.88    7.48
  -6 -11  21   -3.01    7.27
  -6 -11  22   -1.38    6.94
  -6 -11  23   23.79    9.85
  -6 -11  24   -1.98    6.72
  -6 -11  25   -3.08    7.22
  -6 -11  26   -2.46    7.11
  -6 -11  27    1.51    6.89
  -6 -11  28    0.03    7.39
  -6 -11  29    0.64    8.51
  -6 -11  30    2.81    7.66
   6 -12  -1   42.12   12.19
  -6 -12   1   75.58   13.10
   6 -12  -2    4.44    7.14
  -6 -12   2    2.59    6.47
   6 -12  -3    3.30    6.33
  -6 -12   3    3.23    6.93
   6 -12  -4    4.81    6.52
  -6 -12   4   -1.17    6.52
   6 -12  -5   32.34   10.50
  -6 -12   5   45.36   10.95
   6 -12  -6    0.45    6.67
  -6 -12   6   -0.46    7.15
   6 -12  -7   -1.09    7.13
  -6 -12   7   16.01    7.99
   6 -12  -8   -2.47    7.03
  -6 -12   8    0.01    5.85
   6 -12  -9    5.78    6.79
  -6 -12   9   12.32    6.70
   6 -12 -10   -1.63    6.80
  -6 -12  10   -2.99    7.54
  -6 -12  11   31.68   10.20
  -6 -12  12    6.76    7.16
  -6 -12  13    2.21    7.39
  -6 -12  14   -2.05    7.50
  -6 -12  15   42.67   11.41
  -6 -12  16   -3.00    7.47
  -6 -12  17    8.39    8.53
  -6 -12  18   -5.01    7.53
  -6 -12  19   -4.29    7.67
  -6 -12  20   -3.13    8.02
  -6 -12  21   33.74   10.17
  -6 -12  22    3.25    7.21
  -6 -12  23    6.72    8.24
  -6 -12  24   11.84    8.02
  -6 -12  25    9.21    8.38
  -6 -12  26   -3.60    8.67
  -6 -12  27   14.22    9.09
   6 -13  -1   -0.72    7.01
  -6 -13   1    0.38    6.61
   6 -13  -2    0.66    7.39
  -6 -13   2    2.34    6.88
   6 -13  -3   48.99   12.61
  -6 -13   3   41.87   11.27
   6 -13  -4   15.08    8.58
  -6 -13   4   23.85    8.68
   6 -13  -5   11.11    8.30
  -6 -13   5    2.45    6.52
   6 -13  -6    2.53    8.08
  -6 -13   6    8.38    7.50
   6 -13  -7    9.86    7.09
  -6 -13   7   14.86    8.78
   6 -13  -8    8.83    7.63
  -6 -13   8   16.99    8.02
   6 -13  -9   61.25   12.68
  -6 -13   9   36.96   11.53
  -6 -13  10    5.77    7.98
  -6 -13  11    0.76    6.40
  -6 -13  12    8.26    7.89
  -6 -13  13   32.87   10.57
  -6 -13  14    1.42    7.23
  -6 -13  15   17.10    8.37
  -6 -13  16    0.23    6.48
  -6 -13  17   -2.77    6.84
  -6 -13  18   12.24    7.21
  -6 -13  19   15.24    8.31
  -6 -13  20   -0.31    7.27
  -6 -13  21    0.64    8.57
  -6 -13  22   12.25    8.53
  -6 -13  23    6.13    7.79
  -6 -13  24    1.07    7.89
   6 -14  -1   62.03   12.35
  -6 -14   1   11.51    8.81
   6 -14  -2    2.25    7.48
  -6 -14   2   -0.59    7.13
   6 -14  -3    9.12    7.25
  -6 -14   3    1.75    6.37
   6 -14  -4    7.54    7.92
  -6 -14   4    5.12    6.78
   6 -14  -5   21.31    9.77
  -6 -14   5   10.69    7.62
   6 -14  -6   15.86    9.49
  -6 -14   6   43.01   10.67
   6 -14  -7   24.93    9.59
  -6 -14   7   15.70    8.05
  -6 -14   8    4.57    8.59
  -6 -14   9    6.39    7.66
  -6 -14  10    6.90    8.20
  -6 -14  11    2.18    8.17
  -6 -14  12    2.56    7.08
  -6 -14  13   -1.52    7.73
  -6 -14  14   -2.38    7.75
  -6 -14  15    4.31    7.10
  -6 -14  16    5.69    8.05
  -6 -14  17    5.33    7.38
  -6 -14  18    0.97    7.30
  -6 -14  19   -1.04    7.37
  -6 -14  20   11.26    8.34
  -6 -14  21   19.04    9.86
   6 -15  -1    3.12    7.50
  -6 -15   1   -0.00    6.15
   6 -15  -2    8.44    8.04
  -6 -15   2   12.79    7.35
   6 -15  -3    8.24    8.64
  -6 -15   3   -0.42    6.54
   6 -15  -4    5.77    7.56
  -6 -15   4   -0.24    6.07
   6 -15  -5    2.60    6.73
  -6 -15   5   -5.34    7.92
  -6 -15   6    0.83    7.01
  -6 -15   7   23.82    8.66
  -6 -15   8    5.45    8.10
  -6 -15   9    2.01    6.35
  -6 -15  10    3.72    7.74
  -6 -15  11   -2.21    6.44
  -6 -15  12    6.66    8.28
  -6 -15  13    3.43    6.79
  -6 -15  14    2.41    7.57
  -6 -15  15   -2.63    8.58
  -6 -15  16   15.71    8.05
  -6 -15  17   -0.54    9.45
  -6 -15  18    1.10    7.86
   6 -16  -1    2.29    7.44
  -6 -16   1    5.53    7.49
   6 -16  -2    2.33    6.51
  -6 -16   2    4.94    8.04
   6 -16  -3    0.45    6.97
  -6 -16   3   -1.49    6.87
  -6 -16   4   -1.55    6.25
  -6 -16   5   -1.53    7.72
  -6 -16   6   10.67    8.74
  -6 -16   7   -3.42    7.98
  -6 -16   8   -1.72    7.01
  -6 -16   9    5.47    7.61
  -6 -16  10   -1.44    8.34
  -6 -16  11    6.18    8.46
  -6 -16  12    5.25    7.27
  -6 -16  13   -1.16    8.45
  -6 -16  14    8.33    7.65
   6 -17  -1    3.43    8.54
  -6 -17   2   -0.00    6.85
  -6 -17   3   12.28    8.17
  -6 -17   4   16.11    8.79
  -6 -17   5   -0.00    6.80
  -6 -17   6   -0.66    7.93
  -6 -17   7   -2.51    6.96
  -6 -17   8    0.27    7.21
  -6 -17   9   -2.27    7.99
  -6 -17  10   -1.79    7.05
  -6 -18   5    3.02    7.55
  -6 -18   6    3.77    7.87
  -6 -18   7   -0.00    8.10
  -5   0   1    3.45    4.74
  -5   0   1   -1.45    9.13
   5   0  -1    1.77    5.20
   5   0  -1    1.69    9.67
  -5   0   2   -1.41    4.74
  -5   0   2   -2.49    8.03
   5   0  -2    0.36    4.77
   5   0  -2    0.04    7.49
  -5   0   3   91.90   13.15
  -5   0   3   86.57   16.36
   5   0  -3   62.41   12.57
   5   0  -3   76.67   16.54
  -5   0   4   -1.07    4.60
  -5   0   4   11.92   10.11
   5   0  -4   -2.03    5.11
   5   0  -4   -2.90    9.60
  -5   0   5 2427.76  301.28
  -5   0   5 2406.43  303.15
   5   0  -5 2354.99  301.05
   5   0  -5 2536.12  303.57
  -5   0   6   -3.61    5.47
  -5   0   6   -7.87    9.15
   5   0  -6   -0.81    4.48
   5   0  -6    4.43    9.21
  -5   0   7   50.05   10.62
  -5   0   7   54.43   14.48
   5   0  -7   72.22   10.77
   5   0  -7   66.86   14.31
  -5   0   8    0.77    4.93
  -5   0   8   -0.80    8.04
   5   0  -8    1.84    4.57
   5   0  -8   -2.65    9.61
  -5   0   9  596.54   79.24
  -5   0   9  711.99   81.94
   5   0  -9  618.84   79.13
   5   0  -9  592.01   81.46
  -5   0  10    1.49    4.37
  -5   0  10   -0.89    7.77
   5   0 -10   -2.53    4.08
   5   0 -10   -1.35    7.35
  -5   0  11   14.35    5.83
  -5   0  11   34.47    9.67
   5   0 -11   28.16    6.41
   5   0 -11   21.46   10.58
  -5   0  12   -0.34    3.74
  -5   0  12    0.31    7.01
   5   0 -12   -2.00    4.37
   5   0 -12    4.45    7.66
  -5   0  13   11.79    5.39
  -5   0  13    5.75    7.52
   5   0 -13    8.35    4.37
   5   0 -13   12.60    9.91
  -5   0  14   -2.35    4.18
   5   0 -14   -1.67    4.37
   5   0 -14    1.11    7.58
  -5   0  15  122.80   19.06
  -5   0  15  108.71   17.77
   5   0 -15  138.93   18.81
   5   0 -15  151.55   22.54
  -5   0  16    4.51    4.78
  -5   0  16    2.88    3.95
   5   0 -16   -1.18    7.93
  -5   0  17   77.60   11.30
  -5   0  17   36.62    9.04
   5   0 -17   85.83   14.55
  -5   0  18   -0.99    4.75
  -5   0  18   -3.72    4.52
   5   0 -18   -2.39    8.89
  -5   0  19  186.26   22.13
  -5   0  19  136.72   20.50
   5   0 -19  107.38   23.06
  -5   0  20    0.89    5.21
  -5   0  20    0.75    4.09
   5   0 -20    0.84    8.41
  -5   0  21  277.90   37.83
  -5   0  22    1.57    5.33
  -5   0  23   -1.32    5.04
   5   0 -23    0.54    6.59
  -5   0  24    0.22    5.02
   5   0 -24   -2.28    5.24
  -5   0  25   21.92    7.36
   5   0 -25   37.90    9.19
  -5   0  26   -1.98    5.36
   5   0 -26   -3.04    7.17
  -5   0  27   55.95   10.25
   5   0 -27   25.50    9.43
  -5   0  28   -0.71    4.88
   5   0 -28    0.16    5.59
   5   0 -29    9.89    7.54
   5   0 -30   -5.82    7.83
   5   0 -31   36.79   10.71
   5   0 -32   -3.00    7.79
   5   0 -33    3.25    6.03
   5   0 -34   -5.85    7.96
   5   0 -35    4.67    7.69
   5   0 -36    0.28    7.74
   5   0 -37    6.48    8.65
   5   0 -38   -0.06    7.63
   5   0 -39    1.16    7.35
  -5   1   1  487.02   61.46
  -5   1   1  503.91   64.32
   5  -1  -1  438.86   61.37
   5  -1  -1  490.82   64.14
   5   1  -1  467.97   61.23
   5   1  -1  513.77   63.85
  -5  -1   1  453.93   61.19
  -5  -1   1  506.35   63.75
  -5   1   2    1.92    5.14
  -5   1   2   -4.58    9.05
   5  -1  -2   -0.99    5.82
   5  -1  -2    5.56    9.55
   5   1  -2   -2.23    4.89
   5   1  -2   13.30   10.39
  -5  -1   2   12.30    5.78
  -5  -1   2   13.85    9.45
  -5   1   3  546.07   65.23
  -5   1   3  550.91   67.70
   5  -1  -3  452.98   64.98
   5  -1  -3  531.60   67.66
   5   1  -3  482.05   64.70
   5   1  -3  525.36   67.26
  -5  -1   3  475.45   64.88
  -5  -1   3  555.86   67.53
  -5   1   4   10.18    5.81
  -5   1   4   14.61   10.00
   5  -1  -4    3.92    5.88
   5  -1  -4   17.72   10.18
   5   1  -4    6.82    5.41
   5   1  -4   15.82    8.99
  -5  -1   4   16.36    5.70
  -5  -1   4   13.10    9.84
  -5   1   5  106.26   17.26
  -5   1   5  114.37   19.98
   5  -1  -5  114.19   17.38
   5  -1  -5  116.95   20.25
   5   1  -5  127.07   17.03
   5   1  -5   90.67   20.32
  -5  -1   5  112.76   17.18
  -5  -1   5  136.35   20.38
  -5   1   6  302.44   60.14
  -5   1   6  324.45   61.74
   5  -1  -6  610.52   61.75
   5  -1  -6  338.33   62.32
   5   1  -6  601.27   61.42
   5   1  -6  621.34   64.74
  -5  -1   6  638.24   61.80
  -5  -1   6  579.95   64.15
  -5   1   7  593.15   82.26
  -5   1   7  632.97   84.27
   5  -1  -7  624.42   82.26
   5  -1  -7  668.81   84.81
   5   1  -7  717.51   82.42
   5   1  -7  621.88   84.52
  -5  -1   7  625.94   82.20
  -5  -1   7  723.06   85.03
  -5   1   8   -4.51    5.49
  -5   1   8    0.28    7.94
   5  -1  -8    0.59    4.84
   5  -1  -8    2.48    8.57
   5   1  -8   -0.73    4.38
   5   1  -8   -4.21    9.34
  -5  -1   8   -0.00    4.90
  -5  -1   8    2.61    8.24
  -5   1   9   29.02    7.13
  -5   1   9   50.62   11.14
   5  -1  -9   22.65    6.84
   5  -1  -9   40.34   11.28
   5   1  -9   26.84    6.40
   5   1  -9   29.96   11.01
  -5  -1   9   19.51    6.64
  -5  -1   9   23.88   10.05
  -5   1  10    2.21    4.71
  -5   1  10    1.32    7.89
   5  -1 -10    6.52    4.58
   5  -1 -10   11.12    8.97
   5   1 -10    5.04    4.05
   5   1 -10    1.95    9.10
  -5  -1  10   -2.31    4.66
  -5  -1  10    1.79    8.12
  -5   1  11  214.34   30.91
  -5   1  11  231.55   32.78
   5  -1 -11  217.69   30.50
   5  -1 -11  227.77   33.66
   5   1 -11  221.25   30.78
   5   1 -11  283.73   35.00
  -5  -1  11  224.71   30.65
  -5  -1  11  257.41   33.70
  -5   1  12   16.57    5.80
  -5   1  12    8.27    7.61
   5  -1 -12   12.21    5.09
   5  -1 -12   14.06    9.41
   5   1 -12   10.18    5.39
   5   1 -12   32.10   10.61
  -5  -1  12   20.69    5.55
  -5  -1  12   26.16    9.92
  -5   1  13  400.71   54.76
  -5   1  13  384.15   56.27
   5  -1 -13  419.63   54.57
   5  -1 -13  442.00   57.56
   5   1 -13  431.36   55.67
   5   1 -13  404.89   57.45
  -5  -1  13  464.68   56.19
  -5  -1  13  437.47   54.79
  -5   1  14   -1.47    4.19
   5  -1 -14   -1.14    3.49
   5  -1 -14    2.73    7.37
   5   1 -14   -0.36    7.86
  -5  -1  14   -0.15    4.56
  -5  -1  14   -2.55    4.09
  -5   1  15   67.80   10.66
   5  -1 -15   59.34   10.06
   5  -1 -15   68.55   13.94
   5   1 -15   44.69   12.58
  -5  -1  15   48.61   10.63
  -5  -1  15   67.10   10.55
  -5   1  16    5.23    4.36
   5  -1 -16    4.93    3.72
   5  -1 -16    7.44    8.70
   5   1 -16   -2.59    8.48
  -5  -1  16    3.39    4.72
  -5  -1  16    1.60    3.92
  -5   1  17   15.58    6.82
  -5   1  17   28.00    6.53
   5  -1 -17   29.05    6.89
   5  -1 -17   44.75   10.92
   5   1 -17   25.29   10.73
  -5  -1  17   18.67    7.08
  -5  -1  17   30.10    6.54
  -5   1  18    3.00    4.55
  -5   1  18    2.21    4.35
   5  -1 -18    2.28    7.67
   5   1 -18    0.01    8.76
  -5  -1  18    4.77    5.05
  -5   1  19  153.98   22.94
  -5   1  19  155.76   22.39
   5  -1 -19  180.17   26.13
   5   1 -19  157.27   26.00
  -5  -1  19  157.13   23.17
  -5   1  20    1.60    4.80
  -5   1  20    2.47    4.18
   5  -1 -20    3.93    9.54
   5   1 -20    4.94    8.86
  -5  -1  20    6.86    5.09
  -5   1  21    0.84    4.88
  -5   1  21    3.02    4.52
   5   1 -21    1.62    6.35
  -5  -1  21    1.15    5.58
  -5   1  22   16.37    5.86
  -5   1  22    1.09    4.42
   5   1 -22   14.08    7.03
  -5  -1  22   13.38    5.83
  -5   1  23   58.74   10.48
  -5   1  23   38.34    9.01
   5   1 -23   45.43   11.23
  -5  -1  23   76.43   11.60
  -5   1  24    5.46    4.96
   5   1 -24    3.26    6.64
  -5  -1  24    6.60    5.88
  -5   1  25   20.27    7.29
   5   1 -25   22.75    8.14
  -5  -1  25   34.30    8.28
  -5   1  26    5.04    5.18
   5  -1 -26    4.98    6.98
   5   1 -26   11.72    7.44
  -5   1  27   87.59   14.65
   5  -1 -27  101.92   15.88
   5   1 -27   73.97   15.78
   5  -1 -28   10.88    6.94
   5   1 -28   12.48    8.13
   5  -1 -29   30.79    9.07
   5   1 -29   34.26   10.22
   5  -1 -30    4.16    6.51
   5   1 -30    2.77    6.83
  -5  -1  30   -5.35    6.38
   5  -1 -31   -3.62    6.86
   5   1 -31    8.00    7.18
   5  -1 -32    3.12    6.31
   5   1 -32   -6.22    7.79
   5  -1 -33   47.99   10.97
   5   1 -33   29.72   11.18
   5  -1 -34    0.99    7.20
   5   1 -34    4.59    8.38
   5  -1 -35   12.66    8.41
   5   1 -35    4.38    9.29
   5  -1 -36   -0.00    7.17
   5   1 -36    0.29    8.69
   5  -1 -37    5.40    7.66
   5   1 -37   11.67    8.94
   5  -1 -38    0.00    7.18
   5   1 -38   -3.76    8.83
   5  -1 -39   -0.31    6.44
  -5   2   1    3.00    5.45
  -5   2   1    0.25    9.20
   5  -2  -1    8.54    6.04
   5  -2  -1   11.96    9.59
   5   2  -1    4.18    4.69
   5   2  -1   -3.00    8.85
  -5  -2   1   10.24    5.37
  -5  -2   1    0.39   10.05
  -5   2   2   16.17    6.39
  -5   2   2   20.39   11.31
   5  -2  -2   18.23    7.11
   5  -2  -2   17.14   10.46
   5   2  -2   13.21    4.80
   5   2  -2   12.15    9.07
  -5  -2   2    8.45    5.86
  -5  -2   2    6.51   10.09
  -5   2   3  175.73   21.30
  -5   2   3  160.40   24.72
   5  -2  -3  173.32   21.63
   5  -2  -3  165.55   24.45
   5   2  -3  162.56   20.65
   5   2  -3  194.51   24.62
  -5  -2   3   78.36   19.48
  -5  -2   3  174.02   24.03
  -5   2   4   71.71   12.60
  -5   2   4   82.70   16.47
   5  -2  -4   61.87   12.37
   5  -2  -4   63.97   15.83
   5   2  -4   90.76   12.10
   5   2  -4   72.89   15.61
  -5  -2   4   67.70   11.83
  -5  -2   4   70.75   15.50
  -5   2   5  559.65   74.04
  -5   2   5  682.14   77.08
   5  -2  -5  569.95   74.27
   5  -2  -5  600.69   76.81
   5   2  -5  522.46   73.52
   5   2  -5  615.00   76.49
  -5  -2   5  572.21   73.79
  -5  -2   5  626.89   76.60
  -5   2   6   10.68    5.89
  -5   2   6   11.41    9.35
   5  -2  -6    5.23    5.67
   5  -2  -6    3.73    9.74
   5   2  -6    2.05    3.94
   5   2  -6    5.76    9.14
  -5  -2   6    7.41    4.63
  -5  -2   6    8.29    9.10
  -5   2   7   96.48   13.12
  -5   2   7   81.99   15.40
   5  -2  -7   67.66   12.46
   5  -2  -7   65.67   15.40
   5   2  -7   71.87   11.61
   5   2  -7   68.92   15.23
  -5  -2   7   72.60   11.75
  -5  -2   7   43.97   14.27
  -5   2   8    0.50    5.25
  -5   2   8    7.78    8.50
   5  -2  -8    9.95    5.62
   5  -2  -8    6.19    9.26
   5   2  -8   13.04    5.05
   5   2  -8   12.36    9.70
  -5  -2   8   12.81    8.98
  -5   2   9  723.33   86.42
  -5   2   9  641.20   87.70
   5  -2  -9  695.30   86.22
   5  -2  -9  706.33   88.88
   5   2  -9  642.35   86.28
   5   2  -9  753.48   89.22
  -5  -2   9  649.75   85.88
  -5  -2   9  630.05   88.31
  -5   2  10    2.50    5.30
  -5   2  10   11.84    7.51
   5  -2 -10    4.53    4.96
   5  -2 -10   -2.83    9.08
   5   2 -10    2.50    4.57
   5   2 -10    8.42    8.57
  -5  -2  10   -1.29    5.73
  -5  -2  10    9.64    4.75
  -5  -2  10    1.20    7.45
  -5   2  11    5.67    4.90
  -5   2  11    0.88    6.89
   5  -2 -11    6.31    4.50
   5  -2 -11    5.26    7.48
   5   2 -11    3.11    7.97
  -5  -2  11    8.86    6.62
  -5  -2  11    3.82    4.66
  -5  -2  11    8.25    8.78
  -5   2  12   71.47   12.92
   5  -2 -12   82.87   12.74
   5  -2 -12   71.98   15.58
   5   2 -12   83.63   16.08
  -5  -2  12   78.60   13.62
  -5  -2  12   87.51   12.79
  -5   2  13   76.93   12.45
   5  -2 -13   88.46   12.20
   5  -2 -13   74.77   15.17
   5   2 -13   67.35   15.23
  -5  -2  13   63.87   12.67
  -5  -2  13   73.40   11.99
  -5   2  14   36.69    8.43
   5  -2 -14   46.31    8.09
   5  -2 -14   29.48   12.08
   5   2 -14   55.73   12.50
  -5  -2  14   36.80    9.18
  -5  -2  14   52.27    8.55
  -5   2  15  301.61   45.30
  -5   2  15  333.63   47.17
   5  -2 -15  325.83   45.06
   5  -2 -15  417.89   48.93
   5   2 -15  290.33   47.88
  -5  -2  15  385.52   46.61
  -5  -2  15  407.85   45.85
  -5   2  16   -0.18    4.34
   5  -2 -16    3.33    3.76
   5  -2 -16   -0.71    7.64
   5   2 -16    0.08    5.39
   5   2 -16    9.02    8.40
  -5  -2  16    2.78    4.84
  -5   2  17   10.82    5.02
   5  -2 -17    2.87    3.63
   5   2 -17    7.18    6.42
   5   2 -17    4.43    8.55
  -5  -2  17    1.69    5.13
  -5   2  18   -0.25    4.25
   5  -2 -18    1.80    3.76
   5   2 -18   -1.76    5.34
   5   2 -18   -1.44    8.34
  -5  -2  18    0.64    4.37
  -5   2  19  141.28   19.45
  -5   2  19  105.97   18.37
   5  -2 -19  129.96   18.84
   5   2 -19  140.69   22.95
  -5  -2  19  133.62   19.56
  -5   2  20   69.11   10.60
  -5   2  20   40.20    8.98
   5   2 -20   48.77   13.85
  -5  -2  20   42.22   10.21
  -5   2  21    1.45    4.78
  -5   2  21    0.66    4.63
   5   2 -21   -1.12    6.85
  -5  -2  21    9.41    6.02
  -5   2  22   12.03    6.17
  -5   2  22   10.58    5.62
   5   2 -22   25.67    8.00
  -5  -2  22   13.11    6.46
  -5   2  23   12.89    6.13
  -5   2  23   23.58    6.28
   5   2 -23   14.78    7.69
  -5   2  24    5.75    5.28
   5   2 -24   -3.38    6.87
  -5   2  25  109.22   16.64
   5   2 -25   99.47   18.62
  -5   2  26   14.91    6.17
   5   2 -26   18.75    8.21
   5   2 -27   71.92   14.02
  -5  -2  27   51.64   11.79
   5  -2 -28    1.13    5.49
   5   2 -28   -0.43    7.69
  -5  -2  28   -3.43    6.18
   5  -2 -29   45.54   10.34
   5   2 -29   42.56   12.32
  -5  -2  29   44.36   10.40
   5  -2 -30    7.64    6.25
   5   2 -30    4.49    7.33
  -5  -2  30    8.49    6.51
   5  -2 -31   52.73   10.86
   5   2 -31   40.37   12.27
  -5  -2  31   43.17   10.60
   5  -2 -32    5.06    6.26
   5   2 -32    1.63    7.91
   5  -2 -33    2.03    5.94
   5   2 -33    0.51    8.36
   5  -2 -34    0.38    5.88
   5   2 -34   -4.55    8.05
   5  -2 -35    5.19    6.77
   5   2 -35    1.20    8.23
   5  -2 -36   -0.30    6.19
   5   2 -36    0.87    7.37
   5  -2 -37    1.65    7.91
   5   2 -37   -0.25    8.25
   5  -2 -38   -5.21    8.24
   5   2 -38    1.63    8.28
   5  -2 -39    3.09    7.07
  -5   3   1  319.93   39.27
  -5   3   1  284.33   42.18
   5  -3  -1  267.16   39.39
   5  -3  -1  280.00   41.96
   5   3  -1  272.85   38.43
   5   3  -1  399.18   42.43
  -5  -3   1  307.93   38.87
  -5  -3   1  246.24   40.91
  -5   3   2   70.35   11.18
  -5   3   2   72.27   15.31
   5  -3  -2   62.15   11.34
   5  -3  -2   59.04   14.20
   5   3  -2   57.21    9.95
   5   3  -2   77.22   14.51
  -5  -3   2   41.91    9.78
  -5  -3   2   61.41   13.85
  -5   3   3  112.62   16.16
  -5   3   3  112.62   19.76
   5  -3  -3   98.89   16.58
   5  -3  -3  116.47   20.49
   5   3  -3   91.26   15.45
   5   3  -3  125.28   19.33
  -5  -3   3  105.60   15.67
  -5  -3   3  111.36   19.58
  -5   3   4    4.12    5.31
  -5   3   4   14.33   10.84
   5  -3  -4    0.49    5.62
   5  -3  -4   10.40   10.02
   5   3  -4    8.84    5.11
   5   3  -4    2.25    8.64
  -5  -3   4    0.44    5.08
  -5  -3   4    0.34   10.85
  -5   3   5  242.55   30.99
  -5   3   5  211.14   33.51
   5  -3  -5  210.19   30.91
   5  -3  -5  244.67   33.98
   5   3  -5  221.30   30.57
   5   3  -5  224.69   33.15
  -5  -3   5  252.79   30.72
  -5  -3   5  186.82   32.70
  -5   3   6  207.74   28.06
  -5   3   6  218.93   30.78
   5  -3  -6  205.41   28.13
   5  -3  -6  194.93   30.68
   5   3  -6  178.51   27.44
   5   3  -6  204.20   30.44
  -5  -3   6  209.44   27.62
  -5  -3   6  214.12   30.67
  -5   3   7   74.64   11.74
  -5   3   7   60.67   13.97
   5  -3  -7   68.62   11.71
   5  -3  -7   55.99   15.14
   5   3  -7   78.38   11.96
   5   3  -7   71.81   14.39
  -5  -3   7   58.85   12.29
  -5  -3   7   61.83   10.88
  -5  -3   7   56.08   14.21
  -5   3   8  106.94   16.08
  -5   3   8  111.40   18.42
   5  -3  -8  118.74   16.44
   5  -3  -8   82.48   19.20
   5   3  -8   92.53   15.90
   5   3  -8  128.01   19.73
  -5  -3   8   86.96   16.42
  -5  -3   8   97.12   15.31
  -5  -3   8  138.18   19.61
  -5   3   9   81.99   12.84
  -5   3   9   62.31   14.82
   5  -3  -9   60.20   12.12
   5  -3  -9   85.72   15.88
   5   3  -9   76.16   15.56
  -5  -3   9   99.64   13.80
  -5  -3   9   79.69   12.45
  -5  -3   9   70.47   15.79
  -5   3  10   11.53    6.07
   5  -3 -10   21.70    5.81
   5  -3 -10   -0.57    9.19
   5   3 -10    5.45    8.21
  -5  -3  10   13.52    6.30
  -5  -3  10   11.78    4.42
  -5   3  11    0.09    4.58
   5  -3 -11   -0.50    4.34
   5  -3 -11    3.47    7.74
   5   3 -11   13.82    9.60
  -5  -3  11   -1.85    5.19
  -5  -3  11    0.05    4.30
  -5   3  12   19.81    6.45
   5  -3 -12   27.52    6.80
   5  -3 -12   48.69   11.68
   5   3 -12   43.14    9.21
   5   3 -12   23.71    9.73
  -5  -3  12   36.45    7.99
  -5  -3  12   22.59    6.17
  -5   3  13  163.60   26.57
  -5   3  13  214.96   28.65
   5  -3 -13  195.23   26.62
   5  -3 -13  247.28   30.79
   5   3 -13  219.02   28.66
   5   3 -13  208.05   30.11
  -5  -3  13  174.23   27.64
  -5   3  14   14.41    5.60
  -5   3  14   17.65    7.95
   5  -3 -14   24.83    5.73
   5   3 -14   26.41    7.64
   5   3 -14   16.29    9.33
  -5  -3  14   18.62    6.10
  -5   3  15    5.57    4.90
  -5   3  15    5.79    7.19
   5  -3 -15   17.36    5.23
   5   3 -15    4.48    6.26
   5   3 -15    5.14    8.21
  -5  -3  15   16.58    6.28
  -5   3  16   82.06   10.53
  -5   3  16   32.42   10.18
   5  -3 -16   53.14    9.01
   5   3 -16   41.03   10.46
   5   3 -16   52.01   13.82
  -5  -3  16   49.79   10.23
  -5   3  17   96.02   13.80
   5  -3 -17   80.18   12.95
   5   3 -17   76.17   15.10
   5   3 -17   79.58   17.47
  -5  -3  17   89.10   14.55
  -5   3  18   15.43    5.46
   5  -3 -18    8.89    4.41
   5   3 -18   20.10    7.83
   5   3 -18    1.36    8.17
  -5  -3  18   12.59    6.67
  -5   3  19    3.20    4.49
   5  -3 -19   -0.26    3.76
   5  -3 -19   -2.03    8.36
   5   3 -19   -3.03    8.89
  -5  -3  19   -1.89    5.01
  -5   3  20   -0.52    4.92
  -5   3  20    1.52    4.33
   5  -3 -20    1.48    3.97
   5   3 -20   -1.98    9.79
  -5  -3  20   -0.51    5.72
  -5   3  21   43.55    9.63
  -5   3  21   53.28    9.50
   5   3 -21   38.29   11.33
  -5   3  22  105.48   15.87
  -5   3  22  104.95   15.70
   5   3 -22   81.65   17.27
  -5   3  23  113.94   17.02
   5   3 -23  101.01   19.03
  -5   3  24    5.56    5.33
   5   3 -24   16.83    8.54
   5   3 -25   12.53    7.85
  -5  -3  25    5.47    6.36
   5   3 -26   -5.83    9.32
  -5  -3  26    8.55    6.33
   5   3 -27   41.29   11.93
  -5  -3  27   23.62    8.52
   5   3 -28   -2.20    7.80
  -5  -3  28   -0.41    6.88
   5   3 -29   22.34   10.12
  -5  -3  29   26.45    8.92
   5  -3 -30    0.43    5.18
   5   3 -30   -1.19    7.05
  -5  -3  30   -2.15    6.19
   5  -3 -31    5.39    5.70
   5   3 -31   -2.04    8.25
  -5  -3  31   -0.12    5.71
   5  -3 -32   15.30    7.02
   5   3 -32   12.83    8.50
  -5  -3  32    9.87    7.34
   5  -3 -33   -0.65    5.77
   5   3 -33   20.67   10.03
  -5  -3  33    6.36    7.04
   5  -3 -34    1.54    5.95
   5   3 -34   -1.50    7.63
   5  -3 -35    4.37    6.70
   5   3 -35    2.86    9.10
   5  -3 -36    1.45    6.60
   5   3 -36   -0.57    8.32
   5  -3 -37    7.35    6.75
   5   3 -37   21.06   10.41
   5  -3 -38    4.43    7.00
   5   3 -38    5.96    9.69
   5  -3 -39   10.53    8.59
  -5   4   1   98.41   13.73
  -5   4   1   93.65   18.17
   5  -4  -1   90.24   14.25
   5  -4  -1   90.18   17.51
   5   4  -1   81.19   13.03
   5   4  -1   59.48   15.32
  -5  -4   1   77.00   12.93
  -5  -4   1   72.21   15.96
  -5   4   2   14.68    5.92
  -5   4   2   18.80   11.65
   5  -4  -2    8.12    5.95
   5  -4  -2   12.07   10.37
   5   4  -2   14.12    5.13
   5   4  -2   12.50    9.62
  -5  -4   2   17.40    5.54
  -5  -4   2   22.03    9.64
  -5   4   3   34.19    7.89
  -5   4   3   46.84   13.19
   5  -4  -3   46.40    9.19
   5  -4  -3   40.20   12.81
   5   4  -3   46.95    8.47
   5   4  -3   26.81   11.31
  -5  -4   3   35.99    7.61
  -5  -4   3   28.92   10.63
  -5   4   4   65.74   11.28
  -5   4   4   42.20   13.77
   5  -4  -4   67.99   11.73
   5  -4  -4   80.09   15.59
   5   4  -4   51.80   10.67
   5   4  -4   55.15   13.45
  -5  -4   4   55.11   11.64
  -5  -4   4   70.98   10.82
  -5  -4   4   82.73   14.91
  -5   4   5  165.16   24.24
  -5   4   5  206.99   27.91
   5  -4  -5  131.78   24.19
   5  -4  -5  208.05   28.56
   5   4  -5  197.54   25.52
   5   4  -5  191.58   27.18
  -5  -4   5  154.85   24.89
  -5  -4   5  176.94   24.00
  -5  -4   5  209.85   27.97
  -5   4   6    2.07    4.47
  -5   4   6   -2.64    8.26
   5  -4  -6   -0.16    5.33
   5  -4  -6    0.42    8.63
   5   4  -6   -2.60    5.69
   5   4  -6   -5.35    8.60
  -5  -4   6   -1.80    6.32
  -5  -4   6   -0.56    4.15
  -5  -4   6   12.47    9.21
  -5   4   7    8.43    5.25
  -5   4   7    5.05    9.20
   5  -4  -7   10.52    5.66
   5  -4  -7   13.10    9.45
   5   4  -7    5.99    5.78
   5   4  -7   -0.76    8.53
  -5  -4   7   10.69    5.59
  -5  -4   7    2.19    4.48
  -5  -4   7    4.40    9.18
  -5   4   8   85.59   12.72
  -5   4   8   73.96   14.74
   5  -4  -8   68.32   12.58
   5  -4  -8   41.98   14.68
   5   4  -8   80.21   13.45
   5   4  -8   75.99   15.38
  -5  -4   8   66.90   13.13
  -5  -4   8   89.95   12.39
  -5   4   9  109.69   16.71
   5  -4  -9  112.73   17.05
   5  -4  -9  145.72   21.36
   5   4  -9  109.52   17.89
   5   4  -9  121.20   20.53
  -5  -4   9   92.29   17.16
  -5  -4   9  119.66   16.70
  -5   4  10  210.68   26.25
   5  -4 -10  185.16   26.02
   5  -4 -10  159.12   28.40
   5   4 -10  181.35   27.24
   5   4 -10  186.89   29.14
  -5  -4  10  184.21   26.68
  -5   4  11  163.77   24.63
  -5   4  11  184.27   26.47
   5  -4 -11  169.19   24.83
   5  -4 -11  123.82   26.86
   5   4 -11  221.27   27.19
   5   4 -11  188.40   27.89
  -5  -4  11  212.37   26.23
  -5   4  12    6.53    4.75
  -5   4  12    5.18    6.61
   5  -4 -12   15.07    5.47
   5   4 -12    3.91    5.99
   5   4 -12    4.36    8.11
  -5  -4  12    9.30    5.16
  -5   4  13    0.59    3.96
  -5   4  13    1.56    6.59
   5  -4 -13    7.92    4.35
   5   4 -13   -2.06    5.99
   5   4 -13    0.89    7.35
  -5  -4  13    8.82    6.18
  -5   4  14   29.88    7.20
  -5   4  14   38.40    8.45
   5  -4 -14   34.42    6.81
   5   4 -14   21.50    7.91
   5   4 -14   18.98    9.89
  -5  -4  14   18.74    7.27
  -5   4  15  335.57   43.23
  -5   4  15  362.15   44.46
   5  -4 -15  305.77   42.71
   5   4 -15  319.69   45.03
   5   4 -15  330.40   46.49
  -5  -4  15  320.99   44.11
  -5   4  16   78.48   12.93
  -5   4  16   76.80   14.07
   5  -4 -16   70.35   12.24
   5  -4 -16   85.88   15.83
   5   4 -16   80.10   15.09
   5   4 -16  109.32   18.23
  -5  -4  16   84.81   14.20
  -5   4  17  116.42   15.79
   5  -4 -17   88.15   14.58
   5  -4 -17  105.86   18.37
   5   4 -17   74.36   16.81
   5   4 -17  107.05   19.65
  -5  -4  17  127.63   17.31
  -5   4  18   -1.98    4.48
   5  -4 -18    1.84    3.66
   5  -4 -18   -0.76    8.02
   5   4 -18   -1.74    6.38
   5   4 -18    3.07    8.54
  -5   4  19  213.20   29.07
   5  -4 -19  214.36   28.49
   5   4 -19  197.14   33.17
  -5   4  20    6.74    5.14
   5  -4 -20    4.77    4.00
   5  -4 -21   40.47    8.36
   5   4 -21   57.74   12.55
  -5   4  22    3.03    4.99
   5   4 -22   -5.08    8.00
  -5  -4  22    2.39    5.88
  -5   4  23   -0.32    4.43
   5   4 -23    2.30    6.77
  -5  -4  23   -1.02    6.14
   5   4 -24   -4.71    8.77
  -5  -4  24   -3.07    6.46
   5   4 -25   42.72   11.06
  -5  -4  25   15.02    7.45
   5   4 -26   20.22    9.97
  -5  -4  26   18.67    8.11
   5   4 -27   18.67   10.85
  -5  -4  27   23.65    8.71
   5   4 -28   -2.57    8.47
  -5  -4  28   -1.44    6.17
   5   4 -29    9.21    8.71
  -5  -4  29   25.75    8.39
   5   4 -30   12.69    9.19
  -5  -4  30   15.60    7.31
   5   4 -31   25.03   10.73
  -5  -4  31   13.18    7.11
   5  -4 -32    3.52    5.84
   5   4 -32   11.42    9.55
  -5  -4  32   12.61    7.75
   5  -4 -33   -1.44    5.21
   5   4 -33   -2.09    8.63
  -5  -4  33    1.50    7.09
   5  -4 -34    2.21    5.92
   5   4 -34    4.97    8.32
  -5  -4  34    9.62    6.72
   5  -4 -35    9.46    6.66
   5   4 -35   17.57   10.58
   5  -4 -36    9.56    7.16
   5   4 -36   19.75   10.11
   5  -4 -37   10.94    7.36
   5   4 -37    4.69   10.47
   5  -4 -38   -0.09    6.92
   5   4 -38    0.48   10.05
  -5   5   1  234.30   28.14
  -5   5   1  182.20   31.28
   5  -5  -1  180.73   28.12
   5  -5  -1  223.77   31.58
   5   5  -1  189.93   28.21
   5   5  -1  223.39   30.13
  -5  -5   1  194.23   28.19
  -5  -5   1  211.39   27.35
  -5  -5   1  163.24   29.25
  -5   5   2   52.13   10.41
  -5   5   2   75.14   15.84
   5  -5  -2   67.17   11.78
   5  -5  -2   65.86   14.55
   5   5  -2   62.60   11.53
   5   5  -2   60.51   13.57
  -5  -5   2   49.34   10.94
  -5  -5   2   70.58   10.51
  -5  -5   2   44.43   13.44
  -5   5   3  144.78   20.07
  -5   5   3  182.03   25.04
   5  -5  -3  160.23   21.00
   5  -5  -3  146.39   24.28
   5   5  -3  193.57   22.16
   5   5  -3  133.81   22.59
  -5  -5   3  155.55   20.94
  -5  -5   3   83.91   18.69
  -5  -5   3  162.28   23.34
  -5   5   4   42.35    8.22
  -5   5   4   32.44   11.90
   5  -5  -4   38.08    9.07
   5  -5  -4   47.16   12.09
   5   5  -4   32.86    9.14
   5   5  -4   43.82   11.82
  -5  -5   4   42.29    8.95
  -5  -5   4   47.12    8.30
  -5  -5   4   24.31   11.60
  -5   5   5   20.68    6.12
  -5   5   5   22.72   10.13
   5  -5  -5   11.53    6.39
   5  -5  -5   26.76   10.26
   5   5  -5   31.56    8.05
   5   5  -5   23.84    9.90
  -5  -5   5   18.42    6.61
  -5  -5   5   27.75    6.12
  -5  -5   5   13.56    9.23
  -5   5   6   16.93    5.53
  -5   5   6   16.93    8.99
   5  -5  -6    8.36    5.54
   5  -5  -6    6.63    9.39
   5   5  -6   19.09    6.93
   5   5  -6   13.00    9.81
  -5  -5   6   13.67    6.65
  -5  -5   6   24.60    5.62
  -5  -5   6    6.70    7.59
  -5   5   7  307.77   33.72
  -5   5   7  251.41   35.66
   5  -5  -7  153.90   32.60
   5  -5  -7  268.53   36.74
   5   5  -7  363.35   36.28
   5   5  -7  242.25   35.65
  -5  -5   7  244.05   33.87
  -5   5   8  130.74   20.24
   5  -5  -8  149.16   20.91
   5  -5  -8  146.27   24.05
   5   5  -8  159.64   22.43
   5   5  -8  156.16   23.84
  -5  -5   8  125.11   20.82
  -5   5   9    9.90    4.91
   5  -5  -9    8.14    5.23
   5  -5  -9   17.07    8.84
   5   5  -9   16.33    7.73
   5   5  -9   11.97    8.88
  -5  -5   9    6.29    5.85
  -5   5  10    6.25    4.44
  -5   5  10    3.65    7.06
   5  -5 -10    1.16    4.18
   5  -5 -10   -2.54    8.83
   5   5 -10   -0.74    5.82
   5   5 -10   -3.74    7.37
  -5  -5  10   -0.64    5.20
  -5   5  11   13.94    5.29
  -5   5  11   16.45    8.17
   5  -5 -11   20.89    6.09
   5   5 -11   21.66    8.49
   5   5 -11   16.91    9.50
  -5  -5  11    9.91    5.32
  -5   5  12  335.81   36.45
  -5   5  12  233.11   36.89
   5  -5 -12  272.96   36.09
   5   5 -12  218.87   37.11
   5   5 -12  253.12   38.88
  -5  -5  12  269.90   36.86
  -5   5  13  283.92   35.51
  -5   5  13  245.60   36.28
   5  -5 -13  241.20   35.21
   5   5 -13  290.39   37.98
   5   5 -13  260.01   38.73
  -5  -5  13  269.39   36.46
  -5   5  14   27.12    6.19
  -5   5  14   27.63    8.26
   5  -5 -14   13.64    5.65
   5  -5 -14   11.09    8.39
   5   5 -14    7.27    7.26
   5   5 -14    1.32    8.82
  -5  -5  14   34.79    7.99
  -5   5  15    0.15    4.22
  -5   5  15    0.51    6.13
   5  -5 -15    4.57    4.67
   5  -5 -15   -0.96    9.01
   5   5 -15    4.11    7.03
   5   5 -15    3.11    8.71
  -5   5  16   61.38   10.08
  -5   5  16   35.11   10.53
   5  -5 -16   64.44    9.82
   5  -5 -16   46.62   13.00
   5   5 -16   60.32   12.85
   5   5 -16   51.20   13.49
  -5   5  17   98.26   14.15
  -5   5  17   88.47   14.60
   5  -5 -17   94.64   13.60
   5  -5 -17   87.59   17.49
   5   5 -17   55.57   15.49
   5   5 -17   92.88   18.86
  -5   5  18   41.58    7.85
   5  -5 -18   23.32    6.61
   5   5 -18   46.41   12.81
  -5   5  19   79.17   13.75
   5  -5 -19   97.09   13.43
   5   5 -19  110.84   19.84
  -5  -5  19   69.76   15.11
   5  -5 -20    3.19    4.24
  -5  -5  20   -3.74    6.78
   5  -5 -21    3.30    3.98
   5   5 -21    1.67    7.93
  -5  -5  21    6.64    7.12
   5  -5 -22   60.83   10.20
   5   5 -22   47.08   14.23
  -5  -5  22   63.34   12.73
   5   5 -23   16.91   10.59
  -5  -5  23   60.85   11.05
   5   5 -24    6.43    8.48
  -5  -5  24   13.90    7.22
   5   5 -25   -0.13    7.84
  -5  -5  25   -4.75    6.85
   5   5 -26   -4.26    8.56
  -5  -5  26    0.25    5.37
   5   5 -27   14.72    9.86
  -5  -5  27   25.94    8.56
   5   5 -28   30.16   12.52
  -5  -5  28   29.76    9.19
   5   5 -29   13.20   10.98
  -5  -5  29   18.86    8.65
   5   5 -30   -7.16    9.97
  -5  -5  30   -0.76    6.61
   5   5 -31    6.29    8.29
  -5  -5  31   -2.27    6.34
   5   5 -32    5.01    9.46
  -5  -5  32   13.76    7.71
   5   5 -33    5.31    9.02
  -5  -5  33    6.09    7.31
   5  -5 -34    4.41    5.74
   5   5 -34   -1.29    9.77
  -5  -5  34   19.47    8.48
   5  -5 -35    7.40    6.30
   5   5 -35   -2.23    9.22
  -5  -5  35    3.23    6.36
   5  -5 -36   11.97    6.61
   5   5 -36    1.79   10.32
   5  -5 -37   -0.51    6.19
   5   5 -37    4.30    9.73
   5  -5 -38    2.33    5.90
  -5   6   1   12.54    5.70
  -5   6   1   17.51   10.66
   5  -6  -1   20.15    6.76
   5  -6  -1   15.28   10.68
   5   6  -1   26.29    7.53
  -5  -6   1   15.39    6.67
  -5  -6   1   24.10    6.09
  -5  -6   1   14.00    9.34
  -5   6   2    2.02    4.36
  -5   6   2    2.32    8.94
   5  -6  -2    6.32    5.53
   5  -6  -2    5.46    7.99
   5   6  -2    0.72    5.17
   5   6  -2    8.79    8.19
  -5  -6   2   -0.70    5.01
  -5  -6   2    0.05    3.69
  -5  -6   2    1.54    7.59
  -5   6   3  106.42   14.40
  -5   6   3   93.12   18.28
   5  -6  -3   72.95   14.27
   5  -6  -3   84.68   17.68
   5   6  -3   82.45   14.95
   5   6  -3   75.80   16.14
  -5  -6   3   90.20   14.55
  -5  -6   3   94.66   13.49
  -5  -6   3   67.30   15.69
  -5   6   4  121.67   18.08
  -5   6   4   79.19   20.18
   5  -6  -4  139.69   19.28
   5  -6  -4  174.48   23.35
   5   6  -4  110.48   19.23
   5   6  -4  117.29   20.84
  -5  -6   4  128.80   18.93
  -5   6   5   86.30   14.66
  -5   6   5   80.06   18.26
   5  -6  -5  100.21   15.80
   5  -6  -5   50.10   17.05
   5   6  -5  126.25   17.37
   5   6  -5  112.03   18.40
  -5  -6   5  115.83   16.02
  -5   6   6   17.92    6.25
  -5   6   6    7.49    8.47
   5  -6  -6   28.23    7.36
   5  -6  -6   39.42   11.70
   5   6  -6   34.92    8.57
   5   6  -6   35.46   10.59
  -5  -6   6   14.21    6.41
  -5   6   7   82.69   12.70
   5  -6  -7   64.70   12.87
   5  -6  -7   98.42   16.85
   5   6  -7   61.80   13.70
   5   6  -7   53.44   14.13
  -5  -6   7  103.39   14.26
  -5   6   8   31.28    7.18
   5  -6  -8   42.64    8.30
   5  -6  -8   34.93   11.51
   5   6  -8   22.38    8.80
   5   6  -8   20.40   10.48
  -5  -6   8   30.97    7.74
  -5   6   9  121.39   16.05
  -5   6   9   91.52   18.24
   5  -6  -9   99.87   16.20
   5  -6  -9  102.15   19.78
   5   6  -9   70.86   16.97
   5   6  -9  117.72   19.37
  -5  -6   9  115.93   16.96
  -5   6  10  118.29   18.16
  -5   6  10  137.74   20.71
   5  -6 -10  129.37   18.89
   5  -6 -10  153.84   22.44
   5   6 -10   89.32   19.71
   5   6 -10  144.01   21.95
  -5  -6  10  121.87   19.27
  -5   6  11  107.31   15.46
  -5   6  11   97.78   17.41
   5  -6 -11   71.08   15.10
   5   6 -11  178.36   20.54
   5   6 -11  107.30   19.06
  -5  -6  11  100.53   16.54
  -5   6  12   20.28    5.78
  -5   6  12   10.30    8.25
   5  -6 -12   26.33    6.51
   5   6 -12    8.44    7.99
   5   6 -12   14.74    9.26
  -5   6  13    5.57    4.58
  -5   6  13   10.39    7.23
   5  -6 -13    5.28    4.91
   5   6 -13    3.33    7.44
   5   6 -13   -1.28    8.21
  -5   6  14  100.02   15.57
  -5   6  14   97.44   16.83
   5  -6 -14  108.69   16.17
   5  -6 -14  105.21   19.00
   5   6 -14  106.71   18.79
   5   6 -14  100.91   19.61
  -5   6  15   69.45   12.75
  -5   6  15   96.27   14.38
   5  -6 -15   82.09   13.21
   5  -6 -15   89.06   17.24
   5   6 -15   66.96   15.52
   5   6 -15   87.35   17.30
  -5   6  16   -3.71    4.43
   5  -6 -16    0.49    4.31
   5  -6 -16   -1.22    8.80
   5   6 -16    1.16    6.70
   5   6 -16    1.49    8.94
  -5  -6  16    7.99    6.59
  -5   6  17   87.77   12.44
   5  -6 -17   63.30   11.50
   5   6 -17   77.17   15.33
   5   6 -17   43.94   15.83
  -5  -6  17   84.51   14.17
   5  -6 -18   12.30    5.07
   5   6 -18   40.26   12.96
  -5  -6  18   21.25    7.54
   5  -6 -19   34.28    7.10
   5   6 -19   46.34   13.46
  -5  -6  19   19.43    8.31
   5  -6 -20    1.89    3.68
   5   6 -20    2.21    7.01
  -5  -6  20    0.40    6.03
   5   6 -21   -1.33    9.26
  -5  -6  21   21.97    8.35
   5   6 -22   16.03   10.71
  -5  -6  22   47.60   10.54
   5   6 -23    1.48    8.67
  -5  -6  23    0.50    7.34
   5   6 -24    9.24    9.35
  -5  -6  24   10.42    8.24
   5   6 -25   17.04   10.17
  -5  -6  25    6.64    7.45
   5   6 -26   38.92   13.03
  -5  -6  26   44.61   10.84
   5   6 -27    3.88   10.12
  -5  -6  27    9.41    7.05
   5   6 -28    3.47    9.24
  -5  -6  28    0.56    7.41
   5   6 -29   -3.78    8.27
  -5  -6  29    8.55    7.08
   5   6 -30   27.37   12.01
  -5  -6  30   25.11    9.74
   5   6 -31    6.50   10.40
  -5  -6  31    7.32    6.60
   5   6 -32    0.94    8.70
  -5  -6  32   11.26    7.83
   5   6 -33   -0.51    8.70
  -5  -6  33   -5.54    7.79
   5   6 -34   -3.44    9.72
  -5  -6  34    3.68    6.98
   5  -6 -35    4.33    5.79
   5   6 -35   -2.53    9.89
  -5  -6  35   -0.05    7.31
   5  -6 -36   23.15    7.23
   5   6 -36    5.25   10.77
  -5  -6  36   12.64    8.13
   5  -6 -37   10.31    7.03
   5   6 -37    6.92   10.43
   5  -6 -38    2.67    6.18
  -5   7   1    1.94   10.59
   5  -7  -1    5.39    5.38
   5  -7  -1    4.90    9.12
   5   7  -1    6.99    6.23
  -5  -7   1    7.87    5.42
  -5  -7   1    5.50    7.87
  -5   7   2  171.81   28.86
   5  -7  -2  140.61   24.98
   5  -7  -2  163.20   28.36
   5   7  -2  167.53   26.14
  -5  -7   2  244.50   26.34
  -5   7   3  121.99   18.34
  -5   7   3  129.32   22.65
   5  -7  -3  110.25   18.77
   5  -7  -3  141.07   22.88
   5   7  -3  125.64   19.99
  -5  -7   3  123.49   18.82
  -5   7   4   90.39   13.39
  -5   7   4  126.59   18.89
   5  -7  -4   57.14   13.22
   5  -7  -4   90.79   18.42
   5   7  -4   71.46   14.72
  -5  -7   4   76.03   13.54
  -5   7   5    3.01    5.08
  -5   7   5    7.56    8.25
   5  -7  -5    7.82    6.23
   5  -7  -5    4.03    9.61
   5   7  -5    6.50    7.14
  -5  -7   5   20.87    6.42
  -5   7   6   38.80    7.48
   5  -7  -6   23.15    7.32
   5  -7  -6   38.74   12.86
   5   7  -6   22.63    8.92
  -5  -7   6   15.30    7.29
  -5   7   7  163.79   21.16
   5  -7  -7  132.98   21.36
   5  -7  -7  130.95   24.09
   5   7  -7  160.00   23.71
  -5  -7   7  134.36   21.40
  -5   7   8  332.46   41.85
  -5   7   8  284.00   44.27
   5  -7  -8  306.39   42.26
   5  -7  -8  290.45   45.01
   5   7  -8  348.48   44.84
  -5  -7   8  311.96   42.69
  -5   7   9   30.63    6.94
  -5   7   9   20.56   10.19
   5  -7  -9   16.32    6.42
   5  -7  -9   17.80   10.43
   5   7  -9   16.83    9.44
  -5   7  10   14.57    5.48
  -5   7  10    7.32    7.97
   5  -7 -10   27.52    7.30
   5   7 -10   21.40   10.13
  -5   7  11   22.00    5.72
  -5   7  11    8.10    8.82
   5  -7 -11   18.64    6.80
   5   7 -11   20.11    8.87
  -5   7  12  139.68   21.27
  -5   7  12  172.97   24.01
   5  -7 -12  145.73   22.01
   5   7 -12  158.83   24.96
  -5   7  13   90.96   11.36
   5  -7 -13   37.97   10.14
   5  -7 -13   59.05   14.90
   5   7 -13   53.73   13.59
  -5  -7  13   69.21   12.99
  -5   7  14    0.53    4.06
   5  -7 -14   -1.91    4.61
   5   7 -14    8.78    8.19
  -5  -7  14    3.03    6.57
  -5   7  15   41.28    8.99
   5  -7 -15   55.48   10.15
   5   7 -15   48.49   13.26
  -5  -7  15   68.34   12.04
  -5   7  16   11.35    5.42
   5  -7 -16    8.48    5.51
   5   7 -16    3.32    8.21
  -5  -7  16    9.93    6.95
   5  -7 -17   -1.21    4.68
   5   7 -17   -3.02    7.46
  -5  -7  17    7.08    6.64
   5  -7 -18  112.08   14.26
  -5  -7  18   52.42   15.31
   5  -7 -19   -1.59    3.95
  -5  -7  19   -0.00    6.09
   5   7 -20    4.99    8.43
  -5  -7  20    8.83    6.42
   5   7 -21   -4.38    9.48
  -5  -7  21   10.93    6.87
   5   7 -22   55.12   13.83
  -5  -7  22   22.26    9.33
   5   7 -23   12.01    9.69
  -5  -7  23   27.42    9.01
   5   7 -24   16.92   10.77
  -5  -7  24   31.81    9.46
   5   7 -25    4.53    8.13
  -5  -7  25   -4.26    7.78
   5   7 -26   -0.00    9.38
  -5  -7  26   -5.80    7.29
   5   7 -27   18.13   10.94
  -5  -7  27   25.56    9.11
   5   7 -28   21.64   10.52
  -5  -7  28   31.60    9.91
   5   7 -29    1.22    7.79
  -5  -7  29   -2.32    8.43
   5   7 -30   -1.85    9.35
  -5  -7  30   -0.58    6.50
   5   7 -31   12.85    9.85
  -5  -7  31   -0.10    8.13
   5   7 -32    8.27    9.02
  -5  -7  32    3.85    8.46
   5   7 -33   -1.56   10.35
  -5  -7  33    0.00    8.07
   5   7 -34    7.61    9.60
  -5  -7  34   25.11   10.00
   5   7 -35    2.77    9.72
  -5  -7  35    7.79    7.87
   5  -7 -36    0.86    4.63
   5   7 -36   -3.75    9.88
  -5  -7  36    1.93    8.22
   5  -7 -37    3.13    5.51
   5   7 -37    0.76    9.40
  -5  -7  37    7.45    7.87
   5  -7 -38    6.63    5.75
  -5   8   1   13.20   12.07
   5  -8  -1   16.11    7.87
   5  -8  -1   38.68   12.40
   5   8  -1   21.91    8.35
  -5  -8   1   18.62    6.66
  -5   8   2    5.70    9.23
   5  -8  -2    8.73    6.06
   5  -8  -2   10.55    9.68
   5   8  -2   28.48    8.60
  -5  -8   2   13.42    6.47
  -5   8   3   22.37   11.92
   5  -8  -3   22.09    7.64
   5  -8  -3   17.63   10.65
   5   8  -3   22.17    9.53
  -5  -8   3   12.70    6.50
  -5   8   4  435.60   60.38
   5  -8  -4  460.76   57.48
   5  -8  -4  447.80   60.22
   5   8  -4  370.86   58.05
  -5  -8   4  441.96   57.14
  -5   8   5   47.36   13.73
   5  -8  -5   39.63    9.55
   5  -8  -5   24.31   11.88
   5   8  -5   71.06   12.75
  -5  -8   5   32.47    9.01
  -5   8   6  139.55   20.35
   5  -8  -6  134.06   20.79
   5  -8  -6  116.09   23.08
   5   8  -6  157.53   23.68
  -5   8   7    1.89    4.39
   5  -8  -7    1.06    5.27
   5  -8  -7   -1.06    9.45
   5   8  -7    4.32    7.37
  -5   8   8  107.36   17.16
  -5   8   8  118.55   21.40
   5  -8  -8  107.65   17.88
   5  -8  -8  116.59   21.64
   5   8  -8  131.25   21.04
  -5   8   9  143.34   20.06
   5  -8  -9  115.97   20.38
   5  -8  -9  143.55   24.21
   5   8  -9  153.22   23.63
  -5   8  10   53.22   10.48
   5  -8 -10   48.26   11.01
   5   8 -10   70.31   14.72
  -5  -8  10   79.64   13.11
  -5   8  11   22.98    6.69
   5  -8 -11   33.67    8.59
   5   8 -11   28.58   11.68
  -5  -8  11   30.07    8.10
  -5   8  12   38.35    7.67
   5  -8 -12   41.86    9.10
   5   8 -12   23.22   10.19
  -5  -8  12   21.64    8.16
  -5   8  13   21.93    5.53
   5  -8 -13    3.79    5.65
   5   8 -13    4.39    8.63
  -5  -8  13    5.80    6.18
  -5   8  14  128.10   19.07
   5  -8 -14  150.24   20.11
   5   8 -14  100.48   22.53
  -5  -8  14  133.96   21.07
   5  -8 -15    0.77    5.09
   5   8 -15    5.72    9.03
  -5  -8  15    5.35    6.08
   5  -8 -16   28.68    7.79
   5   8 -16   23.34   11.44
  -5  -8  16   41.21   10.06
   5  -8 -17    3.99    4.92
   5   8 -17   10.14    9.36
  -5  -8  17    2.38    5.88
  -5  -8  18    0.00    7.50
  -5  -8  19    5.04    6.92
   5   8 -20   47.31   14.52
  -5  -8  20   80.63   14.23
   5   8 -21    2.48    9.22
  -5  -8  21    2.44    6.21
   5   8 -22    2.61    8.94
  -5  -8  22   10.62    7.15
   5   8 -23   10.40   10.39
  -5  -8  23    5.84    8.37
   5   8 -24   13.95   10.02
  -5  -8  24   34.70   10.40
   5   8 -25   -0.53    9.41
  -5  -8  25   -1.41    7.15
   5   8 -26   13.16    9.52
  -5  -8  26    1.47    7.43
   5   8 -27    9.99    9.72
  -5  -8  27   -6.71    8.79
   5   8 -28    0.81    9.30
  -5  -8  28    3.12    7.87
   5   8 -29    1.17    9.84
  -5  -8  29    0.21    5.81
   5   8 -30    9.40   11.96
  -5  -8  30   13.81    7.41
   5   8 -31   19.06   12.21
  -5  -8  31   24.11    9.33
   5   8 -32   13.89   11.58
  -5  -8  32   10.43    8.24
   5   8 -33    8.50   10.56
  -5  -8  33    2.78    7.48
   5   8 -34   -2.27    9.76
  -5  -8  34   -2.27    7.75
   5   8 -35   -3.68    9.69
  -5  -8  35   -4.86    8.43
   5   8 -36   10.58   10.33
  -5  -8  36    5.65    8.28
   5  -8 -37   -0.60    4.45
  -5  -8  37   -0.19    6.85
  -5  -8  38   -1.00    7.92
  -5  -8  39   -1.04    6.93
  -5   9   1    2.60    9.95
   5  -9  -1    9.09    6.38
   5  -9  -1    1.71    8.78
   5   9  -1   -1.54    7.52
  -5  -9   1    3.52    5.52
  -5   9   2  217.36   29.57
   5  -9  -2  130.96   22.58
   5  -9  -2  144.69   25.96
   5   9  -2  165.81   24.78
  -5  -9   2  139.17   22.27
   5  -9  -3   22.67    7.65
   5   9  -3   23.62    9.56
   5  -9  -4    0.01    4.98
   5   9  -4    1.66    6.67
  -5  -9   4   -0.51    5.82
   5  -9  -5    6.23    5.88
   5   9  -5    8.16    8.28
  -5  -9   5    6.00    6.34
   5  -9  -6   58.14   10.73
   5   9  -6   51.00   12.84
  -5  -9   6   34.27   10.42
   5  -9  -7   16.24    6.88
   5   9  -7    5.69    8.67
  -5  -9   7    1.93    6.61
  -5  -9   7    9.20    6.51
   5  -9  -8  141.44   21.83
   5   9  -8  148.00   24.74
  -5  -9   8  154.03   22.49
  -5  -9   8  128.28   22.52
   5  -9  -9    3.41    5.94
   5   9  -9   13.19   10.38
  -5  -9   9   11.81    6.57
  -5  -9   9    9.77    7.46
  -5   9  10    0.40    4.16
   5  -9 -10    2.07    5.22
   5   9 -10    3.47    8.12
  -5  -9  10    5.60    6.43
  -5  -9  10    3.77    6.88
  -5   9  11    1.83    4.60
   5  -9 -11   -0.48    5.20
   5   9 -11    7.52    8.54
  -5  -9  11    5.27    6.01
  -5   9  12  198.18   27.87
   5  -9 -12  196.55   28.79
   5   9 -12  165.74   30.99
  -5  -9  12  246.05   30.94
   5  -9 -13    0.50    5.49
   5   9 -13    4.04    8.62
  -5  -9  13    0.73    6.44
   5  -9 -14   38.01    9.17
   5   9 -14   42.91   12.33
  -5  -9  14   34.11    9.87
   5  -9 -15    1.85    5.83
   5   9 -15    2.21    9.96
  -5  -9  15    2.25    6.93
   5   9 -16   27.47   11.93
  -5  -9  16   27.44    9.78
   5   9 -17    6.05    9.10
  -5  -9  17    5.27    6.50
  -5  -9  18   66.56   14.28
  -5  -9  19    4.77    6.47
   5   9 -20   -0.04    8.77
  -5  -9  20    7.32    7.44
   5   9 -21   -4.00    9.41
  -5  -9  21   -0.76    8.08
   5   9 -22   71.21   19.05
  -5  -9  22   88.11   16.20
   5   9 -23   -2.77    9.44
  -5  -9  23    1.66    6.47
   5   9 -24   17.30   10.97
  -5  -9  24    7.12    7.74
   5   9 -25   -3.29    8.96
  -5  -9  25    0.56    7.21
   5   9 -26    0.93   10.17
  -5  -9  26   19.87    8.10
   5   9 -27    1.03    9.61
  -5  -9  27    8.08    7.07
   5   9 -28   20.94   10.59
  -5  -9  28   10.52    8.50
   5   9 -29    1.68    8.35
  -5  -9  29    2.84    8.62
   5   9 -30    7.71    8.84
  -5  -9  30    7.38    7.37
   5   9 -31   -2.47    9.37
  -5  -9  31   -1.26    7.28
   5   9 -32    6.15    9.43
  -5  -9  32    4.04    8.47
   5   9 -33    6.06    9.45
  -5  -9  33    5.62    8.54
   5   9 -34   14.13   12.08
  -5  -9  34   17.13    8.91
   5   9 -35    2.60    9.67
  -5  -9  35   -3.06    7.72
   5   9 -36   -3.97   11.59
  -5  -9  36    3.18    7.04
   5 -10  -4   12.52    6.72
  -5 -10   4    8.10    6.63
   5 -10  -5   -1.08    5.61
  -5 -10   5   -0.65    5.32
   5 -10  -6   35.88    9.42
  -5 -10   6   46.64   10.65
   5 -10  -7    3.68    6.94
  -5 -10   7    9.43    6.18
   5 -10  -8    1.73    5.76
  -5 -10   8    3.11    5.88
   5 -10  -9    3.04    6.13
  -5 -10   9    0.44    6.17
   5 -10 -10  112.38   19.14
   5  10 -10  104.24   21.90
  -5 -10  10  130.51   19.93
   5 -10 -11    0.44    6.24
   5  10 -11    8.22    9.49
  -5 -10  11    0.09    5.97
   5 -10 -12    1.74    4.90
   5  10 -12    0.09    8.94
  -5 -10  12    2.91    6.63
   5 -10 -13    5.57    5.85
   5  10 -13    6.13    9.79
  -5 -10  13    1.58    6.58
   5 -10 -14   51.05   10.47
   5  10 -14   20.46   12.43
  -5 -10  14   73.55   13.06
   5  10 -15   -6.38    9.73
  -5 -10  15    1.35    6.80
   5  10 -16   28.50   11.79
  -5 -10  16   12.21    8.77
  -5 -10  17    0.78    6.56
  -5 -10  18    6.09    7.79
   5  10 -19    3.24    8.97
  -5 -10  19   -0.44    7.03
   5  10 -20   35.54   14.15
  -5 -10  20   27.43   10.41
   5  10 -21   -0.42   10.01
  -5 -10  21    1.08    5.79
   5  10 -22    4.82   10.28
  -5 -10  22   10.56    8.61
   5  10 -23    3.42    9.10
  -5 -10  23   -6.40    7.68
   5  10 -24   -0.11   10.86
  -5 -10  24    6.76    7.84
   5  10 -25    0.08    9.25
  -5 -10  25    2.75    5.45
   5  10 -26   13.09   12.20
  -5 -10  26   14.59    8.51
   5  10 -27    0.41   10.64
  -5 -10  27   -1.35    7.53
   5  10 -28   -5.22   10.65
  -5 -10  28   -3.57    7.73
   5  10 -29   -1.13   11.23
  -5 -10  29   17.11    8.78
   5  10 -30    9.92   10.92
  -5 -10  30   22.42    9.69
   5  10 -31   -4.69   12.48
  -5 -10  31   -3.13    7.85
   5  10 -32    1.04   11.28
  -5 -10  32   -2.23    7.67
   5  10 -33   -0.62   10.81
  -5 -10  33    0.32    7.21
   5  10 -34   -2.12   10.48
  -5 -10  34    4.42    8.45
   5  10 -35    1.17    9.61
   5 -11  -1    6.50    7.72
  -5 -11   1   24.05    7.86
   5 -11  -2   78.27   15.00
  -5 -11   2   74.69   14.27
  -5 -11   3   16.09    7.32
  -5 -11   4   10.72    7.28
  -5 -11   5   -0.35    7.15
  -5 -11   6    9.96    7.48
  -5 -11   7   -2.34    6.70
   5 -11  -8   47.30   10.62
  -5 -11   8   38.42   10.89
   5 -11  -9    5.58    6.61
  -5 -11   9   10.27    6.91
   5 -11 -10   -0.02    5.80
  -5 -11  10    2.82    7.31
   5 -11 -11   -1.59    6.45
  -5 -11  11   -0.93    6.43
   5 -11 -12   62.42   12.66
  -5 -11  12   64.10   13.46
  -5 -11  13    0.36    7.22
  -5 -11  14   42.81   11.82
  -5 -11  15   11.49    8.26
  -5 -11  16   15.30    9.57
  -5 -11  17    2.12    8.66
  -5 -11  18   32.95   10.46
  -5 -11  19    0.26    6.41
  -5 -11  20    7.96    6.79
  -5 -11  21   -0.88    8.21
  -5 -11  22   34.64   11.56
  -5 -11  24    5.96    8.51
  -5 -11  25    4.08    6.85
  -5 -11  26    2.00    8.10
  -5 -11  27    7.78    7.35
   5  11 -28   -5.55   12.49
  -5 -11  28    0.82    8.00
   5  11 -29    0.75   11.26
  -5 -11  29   -0.31    8.21
   5  11 -30   -0.82    9.65
  -5 -11  30    2.71    8.34
   5  11 -31    5.76   10.32
  -5 -11  31   -0.72    6.73
   5  11 -32    8.48   11.10
   5  11 -33   -0.13   10.36
   5  11 -34   -4.49   10.43
   5  11 -35   -5.79   11.23
   5 -12  -1    2.49    6.95
  -5 -12   1   -0.75    5.92
   5 -12  -2    1.69    5.94
  -5 -12   2    3.61    6.10
   5 -12  -3   -1.49    6.25
  -5 -12   3    8.03    7.30
   5 -12  -4   90.89   16.09
  -5 -12   4   85.35   16.24
   5 -12  -5   17.90    8.11
  -5 -12   5   23.76    8.82
   5 -12  -6    7.02    6.93
  -5 -12   6   10.17    7.25
  -5 -12   7    0.59    5.81
  -5 -12   8   16.28    7.89
  -5 -12   9    9.64    8.27
  -5 -12  10   31.21    9.83
  -5 -12  11    0.51    7.09
  -5 -12  12    1.60    6.33
  -5 -12  13    4.58    6.92
  -5 -12  14   24.15    9.06
  -5 -12  15    6.44    8.04
  -5 -12  16   30.83    9.68
  -5 -12  17    3.93    7.23
  -5 -12  18    5.03    7.96
  -5 -12  19    7.54    8.50
  -5 -12  20   23.07   10.05
  -5 -12  21   -3.55    8.24
  -5 -12  22   10.45    7.90
  -5 -12  23    2.42    8.61
  -5 -12  24   14.13    7.67
  -5 -12  25    1.42    6.85
  -5 -12  26    3.23    8.29
  -5 -12  27    0.48    7.81
  -5 -12  28   -3.55    7.68
   5 -13  -1   18.42    8.06
  -5 -13   1   27.17    8.89
   5 -13  -2   63.79   13.26
  -5 -13   2   53.06   12.75
   5 -13  -3    3.77    6.67
  -5 -13   3    5.18    8.06
   5 -13  -4   20.03    9.06
  -5 -13   4   32.44    9.92
   5 -13  -5   -2.19    6.42
  -5 -13   5   14.01    7.89
   5 -13  -6   39.83   11.15
  -5 -13   6   70.80   13.38
   5 -13  -7    6.00    7.15
  -5 -13   7    9.03    7.13
   5 -13  -8   49.27   12.26
  -5 -13   8   61.04   13.16
   5 -13  -9   -0.43    6.43
  -5 -13   9    6.84    6.94
  -5 -13  10   -3.29    8.19
  -5 -13  11   14.11    8.37
  -5 -13  12   39.50   11.01
  -5 -13  13   -2.58    6.98
  -5 -13  14    8.43    7.21
  -5 -13  15    0.55    6.87
  -5 -13  16    8.23    7.79
  -5 -13  17    2.29    7.38
  -5 -13  18    5.63    7.66
  -5 -13  19    2.73    7.61
  -5 -13  20   -3.66    8.84
  -5 -13  21    0.82    6.06
  -5 -13  22    4.55    7.56
  -5 -13  23    1.96    7.13
  -5 -13  24    7.83    8.37
  -5 -13  25    4.03    8.47
   5 -14  -1    5.95    7.47
  -5 -14   1    4.96    6.99
   5 -14  -2    4.13    6.49
  -5 -14   2    8.87    6.61
   5 -14  -3    9.56    7.62
  -5 -14   3    5.87    7.28
   5 -14  -4   35.65   10.22
  -5 -14   4   12.80    8.41
   5 -14  -5   10.47    7.79
  -5 -14   5   21.94    8.52
   5 -14  -6   10.80    7.43
  -5 -14   6   14.78    7.90
   5 -14  -7    3.63    6.85
  -5 -14   7    2.49    6.22
  -5 -14   8   -2.71    7.07
  -5 -14   9    2.55    7.61
  -5 -14  10   44.81   12.39
  -5 -14  11   10.50    7.68
  -5 -14  12   -2.90    6.57
  -5 -14  13   -0.17    7.20
  -5 -14  14    9.53    8.08
  -5 -14  15   -0.30    7.49
  -5 -14  16    3.00    7.16
  -5 -14  17   -2.37    7.48
  -5 -14  18    3.04    6.72
  -5 -14  19    7.15    7.71
  -5 -14  20    0.45    7.33
  -5 -14  21   -6.51    8.36
  -5 -14  22   10.92    8.65
   5 -15  -1    2.80    7.82
  -5 -15   1    2.24    7.23
   5 -15  -2   18.37    8.73
  -5 -15   2   10.13    6.95
   5 -15  -3   15.37    8.69
  -5 -15   3   13.04    8.00
   5 -15  -4    2.72    6.27
  -5 -15   4    5.56    7.44
   5 -15  -5    2.95    6.65
  -5 -15   5   -2.44    6.78
  -5 -15   6    1.39    7.52
  -5 -15   7    2.37    7.68
  -5 -15   8    8.23    7.30
  -5 -15   9    4.80    7.33
  -5 -15  10   -0.78    6.00
  -5 -15  11   -2.32    7.84
  -5 -15  12   -2.26    7.46
  -5 -15  13    2.26    7.16
  -5 -15  14    5.84    7.70
  -5 -15  15    3.03    8.12
  -5 -15  16   -2.86    7.20
  -5 -15  17   15.38    8.92
  -5 -15  18   12.05    8.72
  -5 -15  19   -2.39    7.13
   5 -16  -1   -0.01    6.63
  -5 -16   1   -5.14    7.72
   5 -16  -2   -3.80    8.35
  -5 -16   2   -1.99    6.52
   5 -16  -3    1.65    7.00
  -5 -16   3    7.14    7.80
  -5 -16   4    0.66    6.34
  -5 -16   5    4.53    7.06
  -5 -16   6    5.41    7.55
  -5 -16   7   -2.06    6.40
  -5 -16   8    8.27    7.74
  -5 -16   9    2.53    8.02
  -5 -16  10   -6.19    7.31
  -5 -16  11    0.49    6.40
  -5 -16  12    0.01    6.58
  -5 -16  13    4.24    7.22
  -5 -16  14    3.77    8.12
  -5 -16  15    5.04    7.67
  -5 -16  16    1.22    7.60
   5 -17  -1    3.62    7.76
  -5 -17   2   -0.64    7.09
  -5 -17   3    6.12    7.34
  -5 -17   4   -0.62    7.53
  -5 -17   5    2.45    7.23
  -5 -17   6    4.52    7.50
  -5 -17   7    6.20    7.13
  -5 -17   8    3.12    7.45
  -5 -17   9    2.81    7.91
  -5 -17  10   -2.37    7.31
  -5 -17  11    2.25    7.67
  -5 -17  12    9.18    8.81
  -5 -18   4    2.85    8.00
  -5 -18   5    3.16    8.06
  -5 -18   6    1.71    6.56
  -5 -18   7    2.01    8.37
  -5 -18   8    1.50    8.00
  -4   0   1   -2.29    3.76
  -4   0   1    3.02    6.68
   4   0  -1   -0.03    3.90
   4   0  -1    2.29    7.12
  -4   0   2   21.76    6.07
  -4   0   2   20.91    8.17
   4   0  -2   28.12    6.14
   4   0  -2   16.92    8.03
  -4   0   3    1.86    4.56
  -4   0   3   -2.12    6.68
   4   0  -3   -1.32    4.06
   4   0  -3   -3.00    6.95
  -4   0   4 1238.29  150.48
  -4   0   4 1234.57  152.03
   4   0  -4 1118.70  150.15
   4   0  -4 1269.00  152.25
  -4   0   5   -1.33    4.02
  -4   0   5   -2.95    6.88
   4   0  -5    1.67    3.35
   4   0  -5   -1.26    7.79
  -4   0   6  649.42   87.14
  -4   0   6  695.44   88.86
   4   0  -6  727.47   87.24
   4   0  -6  690.77   88.97
  -4   0   7    0.49    3.97
  -4   0   7   -6.35    7.21
   4   0  -7   -3.58    4.15
   4   0  -7   -0.56    7.23
  -4   0   8 3088.02  359.04
  -4   0   8 2764.72  360.44
   4   0  -8 2731.48  358.66
   4   0  -8 3004.34  360.85
  -4   0   9   -2.65    4.80
  -4   0   9    5.78    8.12
   4   0  -9   -2.36    3.93
   4   0  -9   -0.55    7.46
  -4   0  10   21.97    6.35
  -4   0  10   25.68    9.48
   4   0 -10   30.80    6.27
   4   0 -10   54.00   11.38
  -4   0  11    1.37    4.16
  -4   0  11    3.09    7.23
   4   0 -11   -1.77    3.90
   4   0 -11    1.71    8.15
  -4   0  12    4.88    4.39
   4   0 -12   11.19    5.10
   4   0 -12   21.83    9.07
  -4   0  13   -0.87    5.26
  -4   0  13    1.67    4.00
   4   0 -13    1.45    4.19
   4   0 -13    6.62    7.57
  -4   0  14 1405.07  181.07
  -4   0  14 1473.71  180.28
   4   0 -14 1434.69  182.41
  -4   0  15   -1.35    4.92
  -4   0  15   -2.54    4.46
   4   0 -15    3.45    7.48
  -4   0  16   54.30    9.39
  -4   0  16   47.13    8.49
   4   0 -16   35.30   10.76
  -4   0  17    3.82    4.32
  -4   0  17    1.98    3.34
   4   0 -17    0.97    6.47
  -4   0  18  155.23   23.99
  -4   0  18  178.97   23.69
   4   0 -18  196.43   26.89
  -4   0  19   -1.52    4.22
  -4   0  19    0.66    3.51
   4   0 -19   -1.63    8.16
  -4   0  20  194.92   25.76
  -4   0  20  194.43   24.99
   4   0 -20  136.09   27.31
  -4   0  21   -1.54    4.71
  -4   0  21    0.79    3.96
   4   0 -21   -0.77    7.54
  -4   0  22   28.51    6.98
  -4   0  22   24.27    6.15
   4   0 -22   26.50    7.43
  -4   0  23   -0.89    3.98
  -4   0  23    1.16    3.74
   4   0 -23   -2.59    6.52
  -4   0  24   40.58    9.01
  -4   0  24   46.33    8.22
   4   0 -24   36.89    9.41
  -4   0  25   -0.65    4.80
   4   0 -25   -2.34    5.53
  -4   0  26   72.70   12.83
   4   0 -26   70.44   13.60
  -4   0  27   -0.34    5.27
   4   0 -27   -2.19    6.39
  -4   0  28    6.30    5.69
   4   0 -28   10.60    7.28
  -4   0  29   -1.12    4.82
   4   0 -29   -3.49    6.09
   4   0 -30   54.98   12.11
   4   0 -31    1.95    6.72
   4   0 -32   -0.47    7.27
   4   0 -33    0.85    6.79
   4   0 -34    3.80    7.16
   4   0 -35   -1.52    7.24
   4   0 -36   37.20   11.38
   4   0 -37    1.91    8.05
   4   0 -38    7.43    7.65
   4   0 -39    0.73    7.87
  -4   1   1   12.08    4.78
  -4   1   1   10.58    8.00
   4  -1  -1   18.45    5.20
   4  -1  -1   13.44    7.81
   4   1  -1   19.65    5.32
   4   1  -1   26.85    8.92
  -4  -1   1    5.75    4.94
  -4  -1   1   15.44    8.76
  -4   1   2 1029.19  117.53
  -4   1   2  814.18  118.55
   4  -1  -2 1044.38  117.69
   4  -1  -2 1112.42  119.85
   4   1  -2  909.28  117.04
   4   1  -2 1064.08  119.41
  -4  -1   2  937.12  117.24
  -4  -1   2  647.92  117.70
  -4   1   3   35.08    6.44
  -4   1   3   18.69    8.00
   4  -1  -3   28.20    6.44
   4  -1  -3   20.92    9.41
   4   1  -3   11.44    4.71
   4   1  -3    4.84    7.18
  -4  -1   3   31.76    6.17
  -4  -1   3   21.05    8.17
  -4   1   4    2.76    4.24
  -4   1   4    3.33    7.22
   4  -1  -4    2.61    4.37
   4  -1  -4    0.25    7.62
   4   1  -4    2.45    3.50
   4   1  -4    0.26    6.62
  -4  -1   4    1.12    4.00
  -4  -1   4    7.22    6.72
  -4   1   5    7.23    4.49
  -4   1   5   17.70    8.30
   4  -1  -5   12.11    5.10
   4  -1  -5   14.21    7.88
   4   1  -5    5.80    3.99
   4   1  -5   13.02    7.19
  -4  -1   5   12.17    4.94
  -4  -1   5   16.54    7.70
  -4   1   6  417.74   55.97
  -4   1   6  528.49   58.27
   4  -1  -6  476.87   56.21
   4  -1  -6  533.98   58.62
   4   1  -6  403.43   55.66
   4   1  -6  437.62   57.85
  -4  -1   6  397.69   55.74
  -4  -1   6  398.24   57.42
  -4   1   7   51.83    8.81
  -4   1   7   46.91   10.90
   4  -1  -7   51.48    8.58
   4  -1  -7   33.68   10.73
   4   1  -7   56.47    8.59
   4   1  -7   39.82   11.51
  -4  -1   7   44.63    8.34
  -4  -1   7   44.07   11.03
  -4   1   8 1421.67  153.39
  -4   1   8 1196.43  154.25
   4  -1  -8 1098.79  152.58
   4  -1  -8 1214.91  154.67
   4   1  -8 1155.54  152.85
   4   1  -8 1283.89  155.05
  -4  -1   8 1265.88  152.89
  -4  -1   8 1197.75  154.78
  -4   1   9   -0.42    4.59
  -4   1   9    8.73    7.54
   4  -1  -9    2.72    3.90
   4  -1  -9   -3.10    8.72
   4   1  -9   -2.08    4.16
   4   1  -9    3.78    8.48
  -4  -1   9    1.36    3.91
  -4  -1   9   -2.87    7.42
  -4   1  10  530.75   69.09
  -4   1  10  544.61   70.60
   4  -1 -10  551.94   68.91
   4  -1 -10  556.57   71.03
   4   1 -10  523.94   69.44
   4   1 -10  571.52   71.48
  -4  -1  10  534.68   70.37
  -4  -1  10  539.26   68.99
  -4  -1  10  544.60   71.58
  -4   1  11  198.80   23.72
   4  -1 -11  153.02   22.84
   4  -1 -11  160.58   25.62
   4   1 -11  161.90   23.79
   4   1 -11  180.45   25.90
  -4  -1  11  184.60   24.22
  -4  -1  11  162.17   23.07
  -4   1  12  241.54   47.77
   4  -1 -12  408.61   48.51
   4  -1 -12  455.02   51.39
   4   1 -12  479.47   51.99
  -4  -1  12  398.68   49.43
  -4  -1  12  462.65   48.87
  -4   1  13  104.10   15.40
   4  -1 -13  112.15   15.28
   4  -1 -13   97.67   17.49
   4   1 -13  121.08   18.85
  -4  -1  13  109.64   16.32
  -4  -1  13   97.09   15.18
  -4   1  14    0.06    3.32
   4  -1 -14   -0.55    3.43
   4  -1 -14    0.38    7.31
   4   1 -14   -0.15    6.95
  -4  -1  14   -2.12    4.58
  -4  -1  14   -2.24    3.32
  -4   1  15   21.71    7.08
  -4   1  15   30.25    6.97
   4  -1 -15   36.70    6.96
   4  -1 -15   32.68    9.67
   4   1 -15   52.60   11.23
  -4  -1  15   34.25    7.68
  -4  -1  15   38.27    7.00
  -4   1  16  264.51   36.57
  -4   1  16  281.38   36.16
   4   1 -16  344.46   39.99
  -4  -1  16  268.50   36.81
  -4  -1  16  255.79   36.00
  -4   1  17   -0.59    4.15
  -4   1  17    0.46    3.38
   4   1 -17    0.46    5.02
   4   1 -17    5.43    7.45
  -4  -1  17    1.48    4.14
  -4  -1  17   -0.54    3.22
  -4   1  18  316.25   40.75
  -4   1  18  329.60   40.39
   4   1 -18  277.72   41.29
   4   1 -18  274.03   42.89
  -4  -1  18  313.07   41.06
  -4  -1  18  310.29   40.34
  -4   1  19   22.60    6.62
  -4   1  19   18.30    5.24
   4   1 -19   22.60    7.33
   4   1 -19   22.37    9.67
  -4  -1  19   19.16    6.10
  -4  -1  19   18.02    5.19
  -4   1  20   34.71    7.34
  -4   1  20   31.18    6.74
   4   1 -20   47.34   11.31
  -4  -1  20   28.05    8.00
  -4  -1  20   28.37    6.55
  -4   1  21   12.96    4.99
  -4   1  21    5.13    4.06
   4   1 -21    9.58    8.80
  -4  -1  21    6.28    5.19
  -4  -1  21    7.20    4.77
  -4   1  22  257.27   34.02
  -4   1  22  246.82   33.46
   4   1 -22  212.17   34.90
  -4  -1  22  288.69   34.89
  -4   1  23    8.28    5.20
  -4   1  23    3.53    4.10
   4  -1 -23   11.94    6.07
   4   1 -23   11.93    7.11
  -4  -1  23    3.63    4.89
  -4   1  24    7.38    5.22
  -4   1  24   14.81    5.00
   4  -1 -24   12.90    6.06
   4   1 -24   17.49    7.46
  -4  -1  24    7.39    5.91
  -4   1  25   25.54    6.50
   4  -1 -25   14.65    6.96
   4   1 -25   18.56    9.32
  -4  -1  25   17.88    7.30
  -4   1  26   58.39   11.21
   4  -1 -26   66.24   12.12
   4   1 -26   73.19   13.41
  -4  -1  26   60.23   11.88
  -4   1  27    5.48    5.03
   4  -1 -27    0.33    5.32
   4   1 -27    5.55    7.83
  -4  -1  27    3.64    6.04
   4  -1 -28   27.32    9.23
   4   1 -28   54.66   11.45
  -4  -1  28   36.09    9.09
   4  -1 -29    0.53    6.80
   4   1 -29    3.76    6.80
   4  -1 -30   11.17    7.57
   4   1 -30   -1.42    6.65
   4  -1 -31    1.48    7.08
   4   1 -31    0.04    7.28
   4  -1 -32   25.53    8.94
   4   1 -32   31.54   10.28
   4  -1 -33   -0.42    6.46
   4   1 -33   -3.61    8.44
   4  -1 -34    9.03    7.83
   4   1 -34    3.14    7.65
   4  -1 -35    2.07    6.70
   4   1 -35   -3.91    8.68
   4  -1 -36   11.70    7.62
   4   1 -36   19.20    9.56
   4  -1 -37   -0.78    7.85
   4   1 -37   -2.83    7.67
   4  -1 -38   -0.61    7.80
   4   1 -38    4.51    8.54
   4  -1 -39   -2.69    6.89
   4   1 -39    2.33    8.58
  -4   2   1   73.12   11.69
  -4   2   1  100.23   15.69
   4  -2  -1   99.19   12.70
   4  -2  -1   86.89   14.75
   4   2  -1   81.13   11.59
   4   2  -1   38.79   13.01
  -4  -2   1   74.51   11.54
  -4  -2   1   52.17   13.59
  -4   2   2  213.95   27.03
  -4   2   2  264.00   30.39
   4  -2  -2  169.95   26.74
   4  -2  -2  208.16   29.12
   4   2  -2  211.36   26.56
   4   2  -2  220.05   29.04
  -4  -2   2  209.00   26.58
  -4  -2   2  126.77   27.64
  -4   2   3   11.93    4.94
  -4   2   3   22.85    8.89
   4  -2  -3   15.55    5.42
   4  -2  -3   23.82    8.40
   4   2  -3   16.64    4.65
   4   2  -3   13.20    8.35
  -4  -2   3    8.76    4.24
  -4  -2   3   20.96    8.45
  -4   2   4 1768.19  203.22
  -4   2   4 1763.02  205.07
   4  -2  -4 1090.10  202.30
   4  -2  -4 1888.54  205.58
   4   2  -4 1693.66  203.03
   4   2  -4 1819.31  205.05
  -4  -2   4 1794.46  203.07
  -4  -2   4 1800.20  205.16
  -4   2   5   40.16    7.84
  -4   2   5   32.99    9.85
   4  -2  -5   42.23    7.98
   4  -2  -5   31.94   10.72
   4   2  -5   38.15    7.30
   4   2  -5   39.09   10.49
  -4  -2   5   43.64    7.63
  -4  -2   5   50.92   10.97
  -4   2   6   14.47    5.63
  -4   2   6    7.09    7.59
   4  -2  -6   15.78    5.31
   4  -2  -6   10.21    8.62
   4   2  -6   18.63    5.11
   4   2  -6   20.33    8.93
  -4  -2   6    8.67    4.09
  -4  -2   6    4.97    7.30
  -4   2   7  361.04   45.69
  -4   2   7  342.47   47.12
   4  -2  -7  334.81   45.60
   4  -2  -7  353.07   47.75
   4   2  -7  350.98   45.77
   4   2  -7  396.66   48.26
  -4  -2   7  348.60   45.36
  -4  -2   7  342.13   47.55
  -4   2   8  768.37  101.77
  -4   2   8  805.72  103.15
   4  -2  -8  724.85  101.61
   4  -2  -8  836.75  103.94
   4   2  -8  809.02  102.92
   4   2  -8  871.45  104.10
  -4  -2   8  728.00  102.64
  -4  -2   8  943.14  102.04
  -4  -2   8  847.77  104.49
  -4   2   9  241.39   27.29
   4  -2  -9  201.85   26.67
   4  -2  -9  240.02   29.96
   4   2  -9  235.54   29.87
  -4  -2   9  171.92   27.27
  -4  -2   9  158.57   26.27
  -4   2  10   87.22   12.50
   4  -2 -10   72.63   12.07
   4  -2 -10   45.69   14.61
   4   2 -10  100.30   16.24
  -4  -2  10   87.20   13.34
  -4  -2  10   78.59   12.08
  -4   2  11   57.36    9.72
   4  -2 -11   43.15    8.71
   4  -2 -11   59.97   12.52
   4   2 -11   47.25   12.80
  -4  -2  11   72.12   10.77
  -4  -2  11   51.60    9.01
  -4   2  12    0.48    4.47
  -4   2  12    2.24    6.36
   4  -2 -12    3.28    3.46
   4   2 -12    5.95    7.91
  -4  -2  12   -1.83    5.11
  -4  -2  12    1.58    3.74
  -4   2  13   10.34    5.31
  -4   2  13   15.65    7.17
   4  -2 -13   14.92    4.55
   4   2 -13   12.19    6.50
   4   2 -13   28.52   10.09
  -4  -2  13   10.38    5.78
  -4  -2  13   25.19    5.39
  -4   2  14  736.00   95.29
   4  -2 -14  701.06   94.89
   4   2 -14  883.36   97.48
   4   2 -14  752.49   98.00
  -4  -2  14  687.97   95.73
  -4  -2  14  830.45   95.67
  -4   2  15   52.40    9.38
   4  -2 -15   56.69    8.93
   4   2 -15   70.82   11.43
   4   2 -15   60.85   12.60
  -4  -2  15   56.68   10.12
  -4  -2  15   40.87    8.78
  -4   2  16   21.36    5.42
   4  -2 -16   14.00    4.58
   4   2 -16   18.40    6.94
   4   2 -16    6.67    8.49
  -4  -2  16   15.81    6.32
  -4  -2  16   13.64    4.81
  -4   2  17    1.71    4.71
  -4   2  17    0.54    3.42
   4  -2 -17    4.66    3.60
   4  -2 -17    3.76    6.60
   4   2 -17   -0.83    5.04
   4   2 -17    0.06    8.03
  -4  -2  17    0.93    4.36
  -4  -2  17    0.87    3.55
  -4   2  18  161.83   19.40
  -4   2  18  149.90   18.98
   4  -2 -18  112.78   20.73
   4   2 -18  142.66   20.57
   4   2 -18  100.23   21.16
  -4  -2  18  110.32   19.25
  -4  -2  18  125.92   18.71
  -4   2  19  125.25   17.86
  -4   2  19  115.30   17.49
   4  -2 -19  138.76   20.48
   4   2 -19  128.08   19.52
   4   2 -19   90.85   20.34
  -4  -2  19  136.27   18.98
  -4   2  20   32.42    7.74
  -4   2  20   42.31    7.92
   4  -2 -20   37.14   10.18
   4   2 -20   41.84   11.83
  -4  -2  20   48.42    9.05
  -4   2  21    2.75    4.23
  -4   2  21    3.59    4.44
   4  -2 -21   -2.34    7.70
   4   2 -21    1.80    7.94
  -4  -2  21    1.60    4.61
  -4   2  22    6.94    4.54
  -4   2  22   16.42    5.03
   4   2 -22    4.26    6.83
  -4  -2  22   10.67    5.88
  -4   2  23    1.17    3.90
  -4   2  23   -3.39    4.27
   4   2 -23    5.24    7.16
  -4  -2  23    0.71    5.76
  -4   2  24  166.66   22.56
   4   2 -24  188.97   25.62
  -4  -2  24  128.83   22.92
  -4   2  25   20.61    5.96
   4   2 -25   12.38    8.32
  -4  -2  25   12.35    6.92
  -4   2  26   64.54   11.33
   4  -2 -26   65.08   12.34
   4   2 -26   69.64   14.53
   4  -2 -27    7.95    6.11
   4   2 -27   -1.62    7.68
   4  -2 -28   41.74    9.34
   4   2 -28   32.89   10.81
   4  -2 -29   11.58    6.51
   4   2 -29   21.31    9.65
   4  -2 -30   88.15   15.11
   4   2 -30  122.93   18.32
  -4  -2  30   67.11   14.55
   4  -2 -31    4.45    6.69
   4   2 -31   -0.57    7.06
  -4  -2  31   -1.05    6.32
   4  -2 -32    1.67    5.62
   4   2 -32   -4.31    8.61
   4  -2 -33    1.41    5.94
   4   2 -33    5.54    8.57
   4  -2 -34   16.50    7.91
   4   2 -34   16.52    8.76
   4  -2 -35    6.61    6.62
   4   2 -35    0.04    7.30
   4  -2 -36   13.56    8.08
   4   2 -36    5.84    8.56
   4  -2 -37    4.96    7.28
   4   2 -37    1.17    8.21
   4  -2 -38    1.07    7.29
   4   2 -38    1.83    8.36
   4  -2 -39    5.18    7.51
   4   2 -39    4.24    8.45
  -4   3   1   39.28    8.20
  -4   3   1   44.66   11.59
   4  -3  -1   30.53    8.18
   4  -3  -1   51.79   11.97
   4   3  -1   41.40    7.61
   4   3  -1   41.72   10.32
  -4  -3   1   51.24    7.94
  -4  -3   1   44.63   11.13
  -4   3   2  361.91   38.15
  -4   3   2  340.04   40.81
   4  -3  -2  325.14   38.25
   4  -3  -2  335.69   40.56
   4   3  -2  147.56   36.45
   4   3  -2  332.39   39.75
  -4  -3   2  379.63   37.91
  -4  -3   2  368.90   40.32
  -4   3   3    3.80    4.48
  -4   3   3    9.43    8.46
   4  -3  -3    5.77    5.16
   4  -3  -3    7.02    8.43
   4   3  -3    5.32    3.83
   4   3  -3    0.57    7.35
  -4  -3   3    5.14    3.52
  -4  -3   3    3.15    8.14
  -4   3   4   16.45    5.29
  -4   3   4    6.26    8.32
   4  -3  -4   14.74    5.76
   4  -3  -4   12.51    9.49
   4   3  -4   15.41    5.13
   4   3  -4   19.37    8.42
  -4  -3   4   14.85    6.73
  -4  -3   4   15.38    4.77
  -4  -3   4   27.98    8.82
  -4   3   5   35.11    7.86
  -4   3   5   24.74   10.62
   4  -3  -5   36.20    7.91
   4  -3  -5   53.08   12.15
   4   3  -5   39.32    8.26
   4   3  -5   27.18   10.36
  -4  -3   5   74.46    9.97
  -4  -3   5   43.89    7.60
  -4  -3   5   28.82   10.89
  -4   3   6   51.74    9.73
  -4   3   6   64.67   12.61
   4  -3  -6   51.32    9.96
   4  -3  -6   83.63   14.17
   4   3  -6   51.20   12.52
  -4  -3   6   41.12   10.70
  -4  -3   6   56.99    9.39
  -4  -3   6   86.63   13.84
  -4   3   7  693.68   61.97
   4  -3  -7  441.94   60.92
   4  -3  -7  503.98   63.36
   4   3  -7  594.54   62.97
   4   3  -7  212.06   61.05
  -4  -3   7  451.10   61.46
  -4  -3   7  516.79   60.97
  -4  -3   7  545.05   64.29
  -4   3   8  104.50   13.24
   4  -3  -8   69.95   13.13
   4  -3  -8  115.99   17.21
   4   3  -8   78.38   13.61
   4   3  -8   80.10   15.74
  -4  -3   8   73.61   13.51
  -4  -3   8   77.32   12.51
  -4   3   9   -4.13    4.53
   4  -3  -9    3.72    4.80
   4  -3  -9    7.61    7.63
   4   3  -9    4.82    5.33
   4   3  -9   -4.06    9.08
  -4  -3   9   -2.16    5.16
  -4  -3   9   -0.56    4.02
  -4   3  10  228.33   29.93
  -4   3  10  234.84   31.28
   4  -3 -10  212.61   29.73
   4   3 -10  193.24   30.74
   4   3 -10  237.75   32.81
  -4  -3  10  189.42   30.22
  -4  -3  10  270.58   30.28
  -4   3  11  399.17   50.47
  -4   3  11  369.21   51.31
   4  -3 -11  401.92   50.32
   4   3 -11  371.99   51.61
   4   3 -11  403.53   53.23
  -4  -3  11  401.65   51.26
  -4  -3  11  379.18   50.46
  -4   3  12  322.18   35.57
  -4   3  12  345.72   36.81
   4  -3 -12  305.85   35.11
   4   3 -12  324.94   37.22
   4   3 -12  322.63   38.89
  -4  -3  12  117.92   34.32
  -4  -3  12  314.30   35.71
  -4   3  13   94.37   13.37
  -4   3  13  110.79   15.05
   4  -3 -13   88.59   12.91
   4   3 -13   88.34   14.92
   4   3 -13   98.10   16.46
  -4  -3  13   74.13   13.79
  -4  -3  13   71.50   13.10
  -4   3  14    8.61    4.25
  -4   3  14    3.50    5.36
   4  -3 -14    4.07    3.58
   4  -3 -14   -1.18    6.68
   4   3 -14    4.72    5.96
   4   3 -14    1.87    7.95
  -4  -3  14   17.06    5.94
  -4  -3  14    7.31    4.70
  -4   3  15   59.93    9.04
   4  -3 -15   43.08    7.75
   4  -3 -15   42.11   10.94
   4   3 -15   46.55   10.08
   4   3 -15   60.04   13.25
  -4  -3  15   44.60    9.40
  -4  -3  15   40.94    8.50
  -4   3  16  264.96   33.66
   4  -3 -16  256.81   33.15
   4  -3 -16  253.74   35.43
   4   3 -16  252.80   35.50
   4   3 -16  264.96   37.28
  -4  -3  16  222.91   34.26
  -4   3  17   19.52    5.59
   4  -3 -17   24.14    5.10
   4  -3 -17   10.59    7.53
   4   3 -17   13.71    6.99
   4   3 -17   14.66    9.53
  -4  -3  17   22.73    6.65
  -4   3  18   56.82    9.78
  -4   3  18   57.08    9.53
   4  -3 -18   48.23    8.78
   4  -3 -18   62.31   12.07
   4   3 -18   51.49   11.20
   4   3 -18   60.64   13.25
  -4  -3  18   45.71   10.20
  -4   3  19    6.00    4.33
  -4   3  19    0.64    4.16
   4  -3 -19    5.34    6.82
   4   3 -19    8.87    7.09
  -4  -3  19   -0.43    4.68
  -4   3  20   14.24    5.14
  -4   3  20   20.88    5.37
   4  -3 -20   21.57    8.28
  -4  -3  20    2.20    5.16
  -4   3  21   52.58    8.86
  -4   3  21   42.61    9.00
   4  -3 -21   49.92   12.23
  -4  -3  21   49.47   10.64
  -4   3  22   70.08   10.73
  -4   3  22   60.11   10.34
   4   3 -22   52.19   13.17
  -4  -3  22   49.49   11.65
  -4   3  23   70.97   10.90
   4   3 -23   45.79   13.06
  -4   3  24   10.51    4.97
   4   3 -24    9.41    8.14
   4   3 -25    1.31    7.12
   4   3 -26   83.66   16.00
   4   3 -27   14.64    8.99
  -4  -3  27   12.03    7.75
   4  -3 -28   79.44   13.84
   4   3 -28  115.85   18.86
  -4  -3  28   69.46   14.37
   4  -3 -29   -0.33    5.16
   4   3 -29    7.48    8.43
  -4  -3  29    9.11    6.97
   4  -3 -30    6.17    5.84
   4   3 -30    7.31    8.79
  -4  -3  30   10.38    7.26
   4  -3 -31    3.68    5.63
   4   3 -31   13.75    9.42
  -4  -3  31    8.92    7.16
   4  -3 -32   38.79    8.92
   4   3 -32    7.24   10.16
  -4  -3  32   45.06   10.13
   4  -3 -33    3.98    6.57
   4   3 -33   -1.10    9.14
  -4  -3  33    8.58    7.06
   4  -3 -34    7.78    6.53
   4   3 -34    0.16    6.97
   4  -3 -35   -0.42    6.49
   4   3 -35   -3.29    8.93
   4  -3 -36    7.20    7.02
   4   3 -36   15.81    9.78
   4  -3 -37    5.48    6.60
   4   3 -37   10.83    9.82
   4  -3 -38    5.31    7.32
   4   3 -38   10.38    9.42
   4  -3 -39    0.32    6.15
   4   3 -39   -3.38   10.59
  -4   4   1   66.43   11.17
  -4   4   1   72.57   15.71
   4  -4  -1   77.12   12.21
   4  -4  -1   88.86   15.77
   4   4  -1   70.70   11.22
   4   4  -1   66.55   11.73
   4   4  -1   50.92   13.11
  -4  -4   1   66.14   12.08
  -4  -4   1   67.19   10.72
  -4  -4   1   52.60   13.81
  -4   4   2  148.96   20.15
  -4   4   2  147.51   23.15
   4  -4  -2  113.80   20.08
   4  -4  -2  143.79   23.43
   4   4  -2  139.16   20.56
   4   4  -2  188.44   23.01
  -4  -4   2  138.11   20.41
  -4  -4   2  137.72   19.41
  -4  -4   2  134.69   22.22
  -4   4   3   72.27   12.10
  -4   4   3   72.62   15.46
   4  -4  -3   64.51   12.47
   4  -4  -3   77.81   16.24
   4   4  -3   80.55   13.18
   4   4  -3   87.29   15.65
  -4  -4   3   91.82   13.30
  -4  -4   3   78.99   11.92
  -4  -4   3   74.42   15.25
  -4   4   4  309.81   41.10
  -4   4   4  356.14   44.04
   4  -4  -4  333.32   41.73
   4  -4  -4  374.04   44.65
   4   4  -4  355.30   42.48
   4   4  -4  285.57   42.72
  -4  -4   4  252.53   41.21
  -4  -4   4  301.62   40.82
  -4  -4   4  333.05   43.71
  -4   4   5    9.96    4.97
  -4   4   5    5.08    9.01
   4  -4  -5   13.41    5.71
   4  -4  -5    8.13    9.69
   4   4  -5   -0.09    5.03
   4   4  -5    5.63    9.69
  -4  -4   5    5.60    4.90
  -4  -4   5    1.61    3.97
  -4  -4   5    2.56    8.42
  -4   4   6   82.33   12.64
   4  -4  -6   88.76   13.24
   4  -4  -6   72.30   15.39
   4   4  -6   86.98   14.33
   4   4  -6   89.03   15.96
  -4  -4   6   86.47   13.56
  -4  -4   6   66.88   12.18
  -4   4   7    2.86    4.44
   4  -4  -7    7.41    5.05
   4  -4  -7    8.87    8.79
   4   4  -7    3.87    6.03
   4   4  -7   -5.05    8.92
  -4  -4   7    5.89    5.32
  -4  -4   7    8.32    4.69
  -4   4   8  152.80   18.49
   4  -4  -8  121.84   18.27
   4  -4  -8  137.73   21.26
   4   4  -8  106.72   19.31
   4   4  -8  150.29   21.42
  -4  -4   8  121.45   18.77
  -4  -4   8  109.75   17.95
  -4   4   9  327.63   42.53
  -4   4   9  316.75   43.81
   4  -4  -9  311.47   42.53
   4   4  -9  348.04   44.23
   4   4  -9  359.51   45.63
  -4  -4   9  332.18   43.25
  -4  -4   9  307.79   42.59
  -4   4  10  271.82   34.13
  -4   4  10  238.35   34.95
   4  -4 -10  259.90   34.15
   4   4 -10  249.19   35.45
   4   4 -10  267.68   36.83
  -4  -4  10  252.09   34.74
  -4  -4  10  250.68   34.22
  -4   4  11   27.05    6.45
  -4   4  11   28.45    7.67
   4  -4 -11   28.86    6.29
   4   4 -11   22.32    7.31
   4   4 -11   18.10    7.32
   4   4 -11   28.78    9.76
  -4  -4  11   34.45    7.69
  -4  -4  11   22.08    6.47
  -4   4  12   62.06    9.50
  -4   4  12   51.42   10.33
   4  -4 -12   56.27    9.21
   4  -4 -12   38.56   11.13
   4   4 -12   50.59   10.40
   4   4 -12   55.09   11.21
   4   4 -12   40.20   12.09
  -4  -4  12   48.22    9.70
  -4  -4  12   48.65    9.57
  -4   4  13  112.43   16.37
  -4   4  13   99.91   16.81
   4  -4 -13  118.35   16.32
   4  -4 -13  139.62   19.66
   4   4 -13  103.81   17.21
   4   4 -13  136.37   19.06
   4   4 -13  110.91   19.69
  -4  -4  13   97.39   17.16
  -4  -4  13  112.32   17.00
  -4   4  14  272.72   38.99
  -4   4  14  300.74   39.66
   4  -4 -14  297.46   38.85
   4  -4 -14  283.80   41.06
   4   4 -14  334.63   41.71
   4   4 -14  316.12   42.90
  -4  -4  14  315.22   40.41
  -4   4  15   93.44   13.93
   4  -4 -15  106.33   13.81
   4  -4 -15   92.13   16.10
   4   4 -15   73.74   15.55
   4   4 -15  108.28   18.43
  -4  -4  15   80.69   14.58
  -4   4  16   17.57    5.39
   4  -4 -16   28.37    5.30
   4  -4 -16   25.84    8.68
   4   4 -16   12.75    7.76
   4   4 -16   28.36    9.58
  -4  -4  16    8.52    5.87
  -4   4  17    6.73    3.77
   4  -4 -17    4.88    3.18
   4  -4 -17    4.63    7.00
   4   4 -17    7.27    7.01
  -4  -4  17   -0.98    4.27
  -4   4  18  115.25   16.25
   4  -4 -18  111.95   15.60
   4  -4 -18  115.31   18.46
   4   4 -18   92.09   18.46
  -4  -4  18  109.11   17.47
  -4   4  19   99.73   13.25
   4  -4 -19   73.65   12.43
   4  -4 -19   78.22   15.29
  -4  -4  19   82.24   14.33
  -4   4  20   64.74   10.70
  -4   4  20   73.09   10.69
   4  -4 -20   36.22   12.53
  -4   4  21   23.96    5.89
  -4   4  21   14.59    5.61
   4  -4 -21   19.27    9.20
  -4   4  22    4.82    4.60
   4   4 -22   -0.25    7.11
  -4   4  23   24.16    5.98
   4   4 -23    7.71    8.44
   4   4 -24  118.06   18.25
  -4  -4  24   58.27   13.42
   4   4 -25   43.11   13.48
  -4  -4  25   56.29   11.36
   4   4 -26   62.20   15.44
  -4  -4  26   88.30   15.08
   4   4 -27   -1.17    8.32
  -4  -4  27    4.34    5.79
   4   4 -28   28.70   12.06
  -4  -4  28   61.35   11.83
   4   4 -29   21.49   10.89
  -4  -4  29   14.34    7.49
   4  -4 -30   14.40    6.48
   4   4 -30   12.16    9.25
  -4  -4  30   13.60    6.86
   4  -4 -31    8.48    6.15
   4   4 -31    6.86    8.11
  -4  -4  31    9.44    6.40
   4  -4 -32    2.03    5.56
   4   4 -32   -1.17    7.85
  -4  -4  32   -0.92    6.01
   4  -4 -33    0.90    5.38
   4   4 -33    0.68    7.92
  -4  -4  33    5.53    6.78
   4  -4 -34    3.59    6.77
   4   4 -34   24.04   11.71
  -4  -4  34   10.06    7.84
   4  -4 -35    0.80    4.57
   4   4 -35   -0.24    7.75
   4  -4 -36    4.00    6.98
   4   4 -36    2.21    9.14
   4  -4 -37   -1.96    6.89
   4   4 -37    0.18    8.92
   4  -4 -38   -2.26    6.88
   4   4 -38   -5.83   10.49
   4  -4 -39    1.39    6.62
  -4   5   1   74.22   13.22
  -4   5   1   82.59   17.19
   4  -5  -1   85.51   14.34
   4  -5  -1   94.06   17.62
   4   5  -1   92.31   14.59
   4   5  -1   86.44   16.23
  -4  -5   1   91.48   13.95
  -4  -5   1   91.67   13.07
  -4  -5   1   74.49   15.90
  -4   5   2  294.07   41.22
  -4   5   2  463.83   46.46
   4  -5  -2  321.32   41.83
   4  -5  -2  285.13   43.89
   4   5  -2  343.17   42.64
   4   5  -2  345.29   43.47
  -4  -5   2  293.72   41.48
  -4  -5   2  291.71   40.74
  -4  -5   2  298.80   43.45
  -4   5   3  179.32   26.56
  -4   5   3  178.08   29.58
   4  -5  -3  217.87   27.50
   4  -5  -3  201.35   30.38
   4   5  -3  195.96   27.85
   4   5  -3  216.11   29.28
  -4  -5   3  175.54   26.97
  -4  -5   3  197.03   26.45
  -4  -5   3  231.04   29.85
  -4   5   4   41.76    7.97
  -4   5   4   22.77   10.57
   4  -5  -4   44.45    8.76
   4  -5  -4   43.82   11.63
   4   5  -4   33.30    9.06
   4   5  -4   14.72    9.48
  -4  -5   4   58.96    9.14
  -4  -5   4   35.34    7.41
  -4   5   5   49.83    7.93
  -4   5   5   33.20   11.36
   4  -5  -5   39.59    8.49
   4  -5  -5   45.71   12.10
   4   5  -5   54.15   10.12
   4   5  -5   24.43   10.51
  -4  -5   5   17.56    7.82
  -4  -5   5   36.85    7.46
  -4   5   6   86.46   13.06
   4  -5  -6  100.93   13.96
   4  -5  -6   87.07   17.10
   4   5  -6   65.21   14.17
   4   5  -6   90.71   16.31
  -4  -5   6   65.02   13.21
  -4  -5   6   93.24   13.32
  -4   5   7  208.85   30.87
   4  -5  -7  218.13   31.32
   4  -5  -7  232.26   34.00
   4   5  -7  282.58   33.00
   4   5  -7  245.48   33.05
   4   5  -7  241.39   33.67
  -4  -5   7  217.24   31.59
  -4  -5   7  246.18   31.56
  -4   5   8   43.55    8.15
  -4   5   8   41.68   10.79
   4  -5  -8   47.22    8.59
   4   5  -8   29.15    8.70
   4   5  -8   31.22    9.13
   4   5  -8   29.82   10.55
  -4  -5   8   43.44    8.95
  -4  -5   8   45.85    8.37
  -4   5   9   43.22    7.36
  -4   5   9   36.59    9.43
   4  -5  -9   30.46    7.48
   4   5  -9   36.61    8.52
   4   5  -9   42.68   10.02
   4   5  -9   40.79   11.12
  -4  -5   9   28.83    8.25
  -4  -5   9   26.46    7.33
  -4   5  10   26.64    6.41
  -4   5  10   28.60    8.40
   4  -5 -10   33.04    6.88
   4   5 -10   27.92    7.80
   4   5 -10   14.41    7.79
   4   5 -10   15.69    9.81
  -4  -5  10   40.09    7.91
  -4   5  11  274.23   38.76
  -4   5  11  284.99   39.89
   4  -5 -11  312.95   39.27
   4  -5 -11  281.44   41.21
   4   5 -11  317.99   41.59
   4   5 -11  310.23   42.29
  -4  -5  11  313.65   40.34
  -4   5  12  314.54   43.94
  -4   5  12  393.87   45.28
   4  -5 -12  303.92   44.04
   4  -5 -12  302.02   46.36
   4   5 -12  317.33   46.22
   4   5 -12  351.42   47.66
  -4  -5  12  436.82   46.21
  -4   5  13   57.09    8.97
  -4   5  13   36.43    9.27
   4  -5 -13   49.28    8.71
   4  -5 -13   49.48   11.92
   4   5 -13   53.69   12.04
   4   5 -13   28.73   11.46
  -4  -5  13   57.26   10.38
  -4   5  14   19.33    5.50
  -4   5  14   28.89    6.76
   4  -5 -14   13.39    4.95
   4  -5 -14    6.96    7.94
   4   5 -14   15.47    7.75
   4   5 -14   11.94    8.50
  -4  -5  14   22.84    7.11
  -4   5  15  116.54   15.75
  -4   5  15  108.72   15.96
   4  -5 -15  107.79   15.50
   4  -5 -15  109.47   18.44
   4   5 -15  113.57   18.53
  -4  -5  15   83.40   16.77
  -4   5  16  159.27   19.03
   4  -5 -16   99.03   17.89
   4  -5 -16  163.07   21.99
   4   5 -16  145.48   22.10
  -4  -5  16  135.23   20.34
  -4   5  17  101.75   14.86
   4  -5 -17  100.51   14.44
   4  -5 -17   95.37   17.18
   4   5 -17   86.53   17.53
  -4  -5  17  110.44   16.64
  -4   5  18  147.29   19.96
   4  -5 -18  135.83   19.31
   4  -5 -18  137.67   22.09
   4   5 -18  150.86   23.56
  -4   5  19   -0.51    4.02
   4  -5 -19    0.69    3.33
   4  -5 -19    3.05    7.73
   4  -5 -20    1.46    3.11
   4  -5 -20    5.51    6.88
  -4   5  21   22.19    6.19
   4  -5 -21   31.68    6.18
   4   5 -21    9.98    9.21
  -4  -5  21   48.82    9.68
   4   5 -22   85.59   20.29
  -4  -5  22  145.16   19.89
   4   5 -23   18.33   10.02
  -4  -5  23    2.31    6.51
   4   5 -24    1.70    8.62
  -4  -5  24    7.15    5.97
   4   5 -25    5.38    8.39
  -4  -5  25    1.91    6.07
   4   5 -26   17.96   11.19
  -4  -5  26   21.46    8.64
   4   5 -27   29.87   12.41
  -4  -5  27   67.60   12.27
   4   5 -28   12.05    9.48
  -4  -5  28   20.36    8.22
   4   5 -29   27.21   10.67
  -4  -5  29    5.90    7.21
   4   5 -30   -4.01   10.05
  -4  -5  30    0.08    6.25
   4   5 -31   15.55   10.36
  -4  -5  31   13.33    7.71
   4  -5 -32   10.50    5.72
   4   5 -32   17.89   10.06
  -4  -5  32   13.27    8.04
   4  -5 -33   18.33    6.32
   4   5 -33    5.13    9.76
  -4  -5  33    5.42    7.27
   4  -5 -34   -1.60    5.09
   4   5 -34   -2.33   10.37
  -4  -5  34   -3.23    6.93
   4  -5 -35   -1.09    5.58
   4   5 -35   -2.98    9.33
  -4  -5  35   -0.74    6.89
   4  -5 -36    5.97    5.90
   4   5 -36   -3.77    9.35
   4  -5 -37    8.85    6.77
   4   5 -37    2.73    8.81
   4  -5 -38    2.61    6.38
   4   5 -38    4.66    8.89
   4  -5 -39   -0.13    5.65
  -4   6   1   50.41    9.95
  -4   6   1   65.92   14.99
   4  -6  -1   58.75   10.84
   4  -6  -1   39.88   12.71
   4   6  -1   65.46   11.30
   4   6  -1   69.89   12.76
  -4  -6   1   49.86   10.09
  -4  -6   1   62.66    9.72
  -4  -6   1   47.17   12.32
  -4   6   2   91.72   13.29
  -4   6   2   87.05   16.94
   4  -6  -2   66.16   13.15
   4  -6  -2  115.13   17.51
   4   6  -2   86.57   14.76
   4   6  -2   77.00   14.96
  -4  -6   2   82.19   13.34
  -4  -6   2   78.32   12.60
  -4   6   3   85.42   12.10
  -4   6   3   46.50   14.12
   4  -6  -3   85.96   12.60
   4  -6  -3   76.84   15.18
   4   6  -3   72.75   13.67
   4   6  -3   18.76   12.03
  -4  -6   3   83.50   12.43
  -4  -6   3   79.54   11.49
  -4   6   4  177.19   23.02
  -4   6   4  132.19   25.05
   4  -6  -4  168.69   23.28
   4  -6  -4  175.06   25.79
   4   6  -4  176.58   23.88
   4   6  -4  167.06   24.31
   4   6  -4  141.35   24.58
  -4  -6   4  154.97   23.06
  -4  -6   4  156.19   22.66
  -4   6   5   81.01   14.26
   4  -6  -5  112.00   15.60
   4  -6  -5   82.03   17.59
   4   6  -5   93.31   15.57
   4   6  -5  137.13   17.60
   4   6  -5   78.53   16.38
  -4  -6   5   96.20   15.24
  -4  -6   5  105.84   15.14
  -4   6   6   54.04    8.84
   4  -6  -6   50.39    9.53
   4  -6  -6   25.86   11.02
   4   6  -6   43.04    9.89
   4   6  -6   63.39   11.73
   4   6  -6   56.66   12.73
  -4  -6   6   49.69    9.46
  -4  -6   6   38.88    8.60
  -4   6   7   -0.99    3.50
  -4   6   7   -1.52    7.22
   4  -6  -7   -0.10    4.40
   4  -6  -7   -2.21    8.72
   4   6  -7    3.03    5.10
   4   6  -7   -0.06    6.76
   4   6  -7   -2.82    7.61
  -4  -6   7    0.34    5.25
  -4  -6   7   -2.67    4.78
  -4   6   8  345.60   41.31
  -4   6   8  312.04   43.29
   4  -6  -8  322.40   41.65
   4   6  -8  299.01   43.27
   4   6  -8  289.53   43.59
  -4  -6   8  274.00   41.66
  -4  -6   8  335.62   42.77
  -4   6   9  368.03   49.64
  -4   6   9  389.08   51.57
   4  -6  -9  374.42   50.04
   4   6  -9  420.66   52.62
   4   6  -9  406.92   53.21
  -4  -6   9  410.31   51.18
  -4  -6   9  348.61   50.98
  -4   6  10    4.30    4.10
  -4   6  10    3.89    5.86
   4  -6 -10    8.31    4.44
   4   6 -10    1.38    6.70
   4   6 -10   13.54    8.53
  -4  -6  10    1.96    4.87
  -4  -6  10    3.30    5.69
  -4   6  11    3.18    3.54
  -4   6  11   -1.36    6.08
   4  -6 -11    4.00    4.95
   4  -6 -11    5.61    6.91
   4   6 -11   -2.35    6.36
   4   6 -11    3.37    8.06
  -4  -6  11    6.14    5.64
  -4  -6  11    2.25    4.70
  -4   6  12    5.50    4.04
  -4   6  12   -0.04    5.54
   4  -6 -12   11.71    4.56
   4  -6 -12    2.37    7.00
   4   6 -12    4.19    6.81
   4   6 -12   -2.19    7.25
  -4  -6  12    0.65    5.21
  -4  -6  12   13.73    6.08
  -4   6  13  124.71   17.96
  -4   6  13  113.26   18.52
   4  -6 -13  144.35   18.55
   4  -6 -13  141.72   21.26
   4   6 -13  100.57   20.41
   4   6 -13  120.04   21.57
  -4  -6  13  138.76   19.87
  -4   6  14  134.08   14.86
  -4   6  14   93.69   14.63
   4  -6 -14   54.91   13.58
   4  -6 -14  105.66   17.57
   4   6 -14  134.36   19.19
  -4  -6  14  124.32   16.96
  -4   6  15   89.16   13.22
  -4   6  15   67.76   13.02
   4  -6 -15   91.68   13.38
   4  -6 -15  117.74   17.47
   4   6 -15  103.06   17.49
  -4   6  16   43.96    8.06
   4  -6 -16   46.43    8.04
   4  -6 -16   29.95   10.96
   4   6 -16   45.50   11.94
  -4   6  17    0.13    3.57
   4  -6 -17   -0.47    3.56
   4  -6 -17    9.64    8.10
   4   6 -17   -0.03    7.49
  -4   6  18   82.51   12.25
   4  -6 -18   78.66   11.74
   4  -6 -18   63.32   15.31
   4   6 -18   74.81   16.02
   4  -6 -19   57.12    9.15
   4  -6 -19   63.99   13.76
  -4  -6  19   55.78   11.92
   4  -6 -20   29.34    6.21
  -4  -6  20   52.19   10.43
   4   6 -21   27.49   10.76
  -4  -6  21    9.34    6.70
   4   6 -22    9.13    8.51
  -4  -6  22   -1.37    6.87
   4   6 -23    5.57    8.63
  -4  -6  23   15.79    8.19
   4   6 -24    7.87    9.06
  -4  -6  24   -3.61    6.74
   4   6 -25   17.59   11.13
  -4  -6  25   31.22    9.53
   4   6 -26   18.10   10.71
  -4  -6  26   22.20    8.48
   4   6 -27   -2.27    8.04
  -4  -6  27   -3.21    7.41
   4   6 -28    8.42    9.51
  -4  -6  28   15.67    7.07
   4   6 -29    9.52   11.32
  -4  -6  29   25.09    8.52
   4   6 -30    3.98    9.99
  -4  -6  30    4.10    6.91
   4   6 -31   15.80   10.69
  -4  -6  31   13.82    7.99
   4   6 -32   -1.79    9.45
  -4  -6  32   -3.70    7.80
   4  -6 -33   14.87    5.83
   4   6 -33   21.70   11.01
  -4  -6  33    5.95    7.44
   4  -6 -34    0.76    4.90
   4   6 -34    4.57    8.84
   4  -6 -35   17.15    6.61
   4   6 -35   17.15   11.08
  -4  -6  35   12.91    8.66
   4  -6 -36    1.45    5.81
   4   6 -36    5.33    9.36
  -4  -6  36   13.49    8.82
   4  -6 -37    1.90    6.04
   4   6 -37    5.91   10.42
   4  -6 -38   -0.07    5.31
   4   6 -38    3.04    9.06
   4  -6 -39    1.20    5.63
  -4   7   1  287.87   39.88
  -4   7   1  307.44   43.57
   4  -7  -1  304.73   40.57
   4  -7  -1  391.01   44.21
   4   7  -1  340.36   41.76
  -4  -7   1  301.48   40.07
  -4  -7   1  277.15   39.37
  -4  -7   1  265.63   40.37
  -4   7   2   40.65    8.05
  -4   7   2   31.53   12.43
   4  -7  -2   38.64    8.58
   4  -7  -2   36.19   11.48
   4   7  -2   36.96    8.43
   4   7  -2   53.07   10.47
  -4  -7   2   34.00    8.21
  -4  -7   2   30.86    7.46
  -4  -7   2   46.84    9.37
  -4   7   3  133.46   16.04
  -4   7   3   82.43   17.78
   4  -7  -3   78.57   15.61
   4  -7  -3  110.17   18.58
   4   7  -3   92.08   15.92
   4   7  -3  130.14   18.09
  -4  -7   3   87.10   15.55
  -4  -7   3  109.54   15.63
  -4  -7   3   93.12   16.28
  -4   7   4   11.53    5.40
  -4   7   4   36.58   10.16
   4  -7  -4   23.54    7.15
   4  -7  -4   35.08   10.88
   4   7  -4   22.89    6.98
   4   7  -4    6.76    6.97
  -4  -7   4   21.57    6.47
  -4  -7   4   16.85    6.00
  -4  -7   4   35.99    7.78
  -4   7   5  169.73   23.90
   4  -7  -5  156.65   24.11
   4  -7  -5  176.95   27.29
   4   7  -5  240.22   27.66
   4   7  -5  165.64   26.13
  -4  -7   5  149.16   24.24
  -4  -7   5  178.06   25.24
  -4   7   6  232.10   28.35
   4  -7  -6  197.48   28.51
   4  -7  -6  202.80   31.20
   4   7  -6  215.07   30.63
   4   7  -6  202.36   30.38
  -4  -7   6  200.30   28.91
  -4  -7   6  183.96   29.14
  -4   7   7  500.61   61.30
  -4   7   7  478.30   63.65
   4  -7  -7  493.51   61.81
   4  -7  -7  473.62   64.19
   4   7  -7  518.20   64.13
   4   7  -7  427.66   63.46
  -4  -7   7  471.44   62.15
  -4  -7   7  423.00   62.33
  -4   7   8    4.28    4.27
  -4   7   8    3.05    7.60
   4  -7  -8   -1.10    4.61
   4   7  -8    4.76    7.48
   4   7  -8   -1.78    7.23
  -4  -7   8   -1.10    5.12
  -4  -7   8   -2.02    5.50
  -4   7   9   13.43    5.55
  -4   7   9   19.21    9.25
   4  -7  -9   17.88    6.14
   4   7  -9   12.48    7.73
   4   7  -9   26.32    9.89
  -4  -7   9   27.00    7.22
  -4  -7   9   47.53    9.10
  -4   7  10   16.00    4.81
  -4   7  10   15.26    7.49
   4  -7 -10    6.74    5.40
   4  -7 -10    0.95    6.99
   4   7 -10    6.02    7.47
   4   7 -10    9.44    8.22
  -4  -7  10   18.27    6.67
  -4  -7  10   15.07    6.28
  -4   7  11  155.15   21.22
  -4   7  11  137.31   22.58
   4  -7 -11  149.22   21.69
   4  -7 -11  169.52   24.68
   4   7 -11  140.28   24.11
   4   7 -11  134.76   24.41
  -4  -7  11  158.12   22.95
  -4  -7  11  166.50   23.38
  -4   7  12   17.14    5.18
  -4   7  12    6.65    6.80
   4  -7 -12   25.74    6.14
   4  -7 -12   17.35    9.57
   4   7 -12   22.49    9.12
   4   7 -12   10.09    8.78
  -4  -7  12   25.05    7.50
  -4   7  13   45.28    8.25
  -4   7  13   61.77    9.82
   4  -7 -13   36.95    8.59
   4  -7 -13   41.15   11.57
   4   7 -13   34.26   11.84
  -4   7  14    3.16    3.70
  -4   7  14   -3.21    5.01
   4  -7 -14    8.65    4.82
   4  -7 -14   12.41    8.57
   4   7 -14   13.61    8.86
  -4   7  15   80.15   11.65
  -4   7  15   59.03   11.33
   4  -7 -15   81.51   12.14
   4  -7 -15   78.37   15.50
   4   7 -15   73.96   15.95
  -4   7  16   -2.42    3.66
  -4   7  16    0.12    3.88
   4  -7 -16   -0.83    4.15
   4  -7 -16    2.92    7.48
   4   7 -16    4.61    8.69
  -4  -7  16    1.64    6.60
   4  -7 -17   23.70    6.31
   4  -7 -17   26.33    9.73
   4   7 -17   28.65   11.49
  -4  -7  17   27.24    9.02
   4  -7 -18    0.44    3.99
   4   7 -18   -0.75    8.49
  -4  -7  18    1.80    5.83
  -4  -7  19   -1.59    6.17
  -4  -7  20    0.47    7.62
   4   7 -21   39.41   15.07
  -4  -7  21   87.57   14.32
   4   7 -22   62.26   15.22
  -4  -7  22   51.06   12.68
   4   7 -23   44.99   15.09
  -4  -7  23   91.98   15.06
   4   7 -24   -0.04    9.16
  -4  -7  24    6.52    6.16
   4   7 -25    5.14    9.00
  -4  -7  25    4.60    7.80
   4   7 -26    2.85    8.60
  -4  -7  26    5.84    6.66
   4   7 -27    8.02   10.99
  -4  -7  27   28.35    9.36
   4   7 -28    2.99    9.18
  -4  -7  28    4.67    7.79
   4   7 -29    2.75    9.80
  -4  -7  29   14.39    8.27
   4   7 -30    6.90   10.79
  -4  -7  30   -0.24    7.79
   4   7 -31   19.62   11.07
  -4  -7  31   19.75    9.60
   4   7 -32    0.55    9.78
  -4  -7  32    9.48    7.82
   4   7 -33   15.57   12.04
  -4  -7  33   41.63   11.14
   4  -7 -34    5.84    4.57
   4   7 -34    7.30    9.12
  -4  -7  34    2.90    6.19
   4  -7 -35    1.76    4.66
   4   7 -35   -2.44    9.32
  -4  -7  35    6.60    7.84
   4  -7 -36   -2.05    4.83
   4   7 -36   -2.50   10.09
  -4  -7  36    0.32    7.37
   4  -7 -37    6.34    5.77
   4   7 -37   14.42   11.01
  -4  -7  37   -7.58    8.49
   4  -7 -38    1.12    5.55
   4  -7 -39    2.91    5.96
  -4   8   1   14.07   10.39
   4  -8  -1   20.84    7.15
   4  -8  -1    2.90    8.02
   4   8  -1   15.73    6.12
   4   8  -1   16.18    7.34
  -4  -8   1   18.03    5.70
  -4  -8   1    9.77    4.87
  -4  -8   1   13.37    5.78
  -4   8   2   26.43    7.04
  -4   8   2   14.88   10.63
   4  -8  -2   43.24    8.41
   4  -8  -2   18.09    9.87
   4   8  -2   22.15    8.60
  -4  -8   2   29.63    7.86
  -4  -8   2   21.11    7.76
  -4   8   3  111.20   20.31
  -4   8   3  142.82   24.37
   4  -8  -3  160.19   21.69
   4  -8  -3  208.84   26.30
   4   8  -3  154.85   22.96
  -4  -8   3  145.76   21.34
  -4  -8   3  135.77   21.92
  -4   8   4   26.91    6.68
  -4   8   4   19.25   10.81
   4  -8  -4   15.01    6.71
   4  -8  -4   26.41   10.39
   4   8  -4   36.07    9.69
  -4  -8   4   15.64    6.55
  -4  -8   4   36.32    8.35
  -4   8   5   64.49   11.07
   4  -8  -5   58.79   11.49
   4  -8  -5   70.17   14.80
   4   8  -5   83.13   14.22
  -4  -8   5   58.88   11.73
  -4  -8   5   55.98   12.11
  -4   8   6   46.02    8.84
  -4   8   6   36.54   12.44
   4  -8  -6   42.49    9.09
   4  -8  -6   66.07   14.01
   4   8  -6   54.02   12.32
  -4  -8   6   35.88    9.16
  -4  -8   6   47.00   10.66
  -4   8   7    3.53    4.22
  -4   8   7    0.96    8.26
   4  -8  -7   -2.47    5.00
   4  -8  -7    0.13    8.75
   4   8  -7    1.90    6.97
  -4  -8   7    2.88    5.34
  -4  -8   7    0.52    5.83
  -4   8   8   36.57    7.13
  -4   8   8   18.98   10.30
   4  -8  -8   17.41    6.80
   4   8  -8   17.05    9.56
  -4  -8   8   31.25    8.40
  -4  -8   8   45.19    9.52
  -4   8   9  418.00   53.77
  -4   8   9  429.03   56.12
   4  -8  -9  430.41   54.38
   4   8  -9  374.54   56.32
  -4  -8   9  399.88   55.56
  -4   8  10    5.19    4.45
  -4   8  10    3.81    7.77
   4  -8 -10    7.96    5.49
   4  -8 -10    4.31    7.59
   4   8 -10    3.17    7.62
  -4  -8  10    4.55    6.21
  -4   8  11   22.69    5.88
  -4   8  11   25.43    8.77
   4  -8 -11   39.25    7.62
   4  -8 -11   14.32    9.48
   4   8 -11   19.55    9.43
  -4  -8  11   28.06    8.59
  -4   8  12    1.45    3.51
  -4   8  12    1.23    6.56
   4  -8 -12    9.42    5.25
   4  -8 -12    0.66    9.07
   4   8 -12   -1.05    7.99
  -4  -8  12    3.17    6.47
  -4   8  13  165.54   18.35
   4  -8 -13   88.39   17.57
   4  -8 -13  132.35   21.96
   4   8 -13   97.69   20.93
  -4  -8  13  135.26   20.00
  -4   8  14   14.34    4.90
   4  -8 -14    8.78    5.39
   4   8 -14    6.59    9.17
  -4  -8  14   13.07    7.81
   4  -8 -15   44.13    8.77
   4   8 -15   26.34   11.77
  -4  -8  15   52.40   11.30
   4  -8 -16    3.68    4.92
   4   8 -16    7.53    9.63
  -4  -8  16   -0.14    6.39
   4  -8 -17    3.42    4.41
   4   8 -17   -2.28    8.05
  -4  -8  17    1.47    6.70
  -4  -8  18   20.02    7.77
  -4  -8  19  115.48   19.66
   4   8 -20   -1.61    9.98
  -4  -8  20   -2.05    6.37
   4   8 -21   60.79   15.23
  -4  -8  21   46.75   11.52
   4   8 -22   11.90   10.75
  -4  -8  22    8.69    8.13
   4   8 -23   34.29   13.04
  -4  -8  23   40.11   11.05
   4   8 -24    6.50    9.47
  -4  -8  24   11.37    7.91
   4   8 -25   26.67   12.30
  -4  -8  25   39.15   10.46
   4   8 -26   -1.75    9.18
  -4  -8  26    0.33    7.01
   4   8 -27    3.01    9.26
  -4  -8  27    7.69    7.34
   4   8 -28   -8.38   10.60
  -4  -8  28    3.00    6.75
   4   8 -29   32.11   12.72
  -4  -8  29   44.10   12.84
   4   8 -30    0.13    7.89
  -4  -8  30   -3.04    7.87
   4   8 -31   11.54   12.26
  -4  -8  31   14.01    9.19
   4   8 -32   -4.28   10.57
  -4  -8  32    0.23    7.53
   4   8 -33    6.96   11.07
  -4  -8  33    2.38    7.72
   4   8 -34   -5.45    9.12
  -4  -8  34   -0.71    6.47
   4   8 -35   18.71   12.78
  -4  -8  35   42.70   11.44
   4  -8 -36    1.23    4.96
   4   8 -36    2.94   10.40
  -4  -8  36   12.07    8.15
   4  -8 -37   -1.56    5.02
   4   8 -37   -1.62   10.56
  -4  -8  37    1.50    7.54
   4  -8 -38   -2.10    5.23
  -4  -8  38    4.21    6.88
  -4   9   1  185.46   31.64
   4  -9  -1  213.75   28.83
   4  -9  -1  207.15   30.93
   4   9  -1  217.41   30.26
  -4  -9   1  184.22   28.12
  -4  -9   1  188.65   28.99
  -4   9   2    6.10   10.08
   4  -9  -2    1.31    5.14
   4  -9  -2    2.16    8.06
   4   9  -2    0.51    6.64
  -4  -9   2    2.03    4.94
  -4  -9   2    7.26    5.97
  -4   9   3   28.56   12.21
   4  -9  -3   19.84    6.74
   4  -9  -3   13.55   10.09
   4   9  -3   19.71    8.17
  -4  -9   3   25.42    7.28
  -4  -9   3   26.65    7.85
   4  -9  -4    4.56    5.39
   4  -9  -4    4.10    8.07
   4   9  -4   -3.14    7.02
  -4  -9   4   -0.17    4.99
  -4  -9   4    4.26    6.40
  -4   9   5  115.76   16.42
   4  -9  -5   88.27   16.52
   4  -9  -5  100.33   19.69
   4   9  -5  120.36   19.73
  -4  -9   5  101.87   17.95
  -4   9   6    7.61    5.10
  -4   9   6   -3.73    9.21
   4  -9  -6    2.89    5.30
   4  -9  -6    1.43    8.45
   4   9  -6    2.64    7.43
  -4  -9   6    4.82    6.87
  -4   9   7  386.90   45.40
   4  -9  -7  299.61   45.40
   4  -9  -7  311.69   47.90
   4   9  -7  342.05   48.20
  -4  -9   7  356.26   47.23
  -4   9   8    0.53    3.89
   4  -9  -8   -1.02    5.54
   4   9  -8    0.22    9.13
  -4  -9   8   -1.27    6.76
  -4   9   9   37.61    7.74
   4  -9  -9   23.66    7.61
   4   9  -9   33.36   11.61
  -4  -9   9   28.06    8.62
  -4  -9   9   39.75   10.04
  -4   9  10   -0.38    3.96
   4  -9 -10    5.09    5.68
   4   9 -10   -2.03    7.82
  -4  -9  10    5.52    6.95
  -4  -9  10    0.38    6.91
  -4   9  11  203.78   28.82
   4  -9 -11  218.22   29.62
   4   9 -11  191.45   32.43
  -4  -9  11  217.91   31.11
  -4  -9  11  227.18   31.89
  -4   9  12    3.03    4.20
   4  -9 -12   -0.05    4.90
   4   9 -12    2.93    8.54
  -4  -9  12    4.35    6.01
   4  -9 -13    4.46    5.23
   4   9 -13    6.51    8.72
  -4  -9  13   13.64    7.82
   4  -9 -14    9.55    5.76
   4   9 -14   15.53   10.99
  -4  -9  14   13.34    8.16
   4  -9 -15   50.51   10.00
   4   9 -15   35.87   12.91
  -4  -9  15   60.20   12.53
   4   9 -16    7.68    8.98
  -4  -9  16   -5.49    7.74
   4   9 -17   92.73   20.88
  -4  -9  17  110.05   18.65
  -4  -9  18   -1.85    5.74
  -4  -9  19   -1.03    5.82
   4   9 -20   -4.19    8.74
  -4  -9  20   -0.81    6.12
   4   9 -21   47.05   13.92
  -4  -9  21   50.29   12.00
   4   9 -22   -3.26    8.82
  -4  -9  22   -4.05    7.09
   4   9 -23   30.93   13.32
  -4  -9  23   55.96   12.21
   4   9 -24   -4.65    9.95
  -4  -9  24   -2.43    8.17
   4   9 -25    0.24   10.74
  -4  -9  25    3.22    6.74
   4   9 -26   -2.33    8.89
  -4  -9  26    2.69    7.48
   4   9 -27   16.45   11.86
  -4  -9  27   50.39   12.08
   4   9 -28    4.95    8.79
  -4  -9  28   -0.50    7.13
   4   9 -29   -5.21   11.02
  -4  -9  29    1.32    6.59
   4   9 -30    2.65   10.77
  -4  -9  30   11.23    8.40
   4   9 -31   16.71   11.32
  -4  -9  31   13.60    9.19
   4   9 -32    0.48    8.37
  -4  -9  32   14.31    7.44
   4   9 -33   -4.87   10.20
  -4  -9  33    6.55    7.99
   4   9 -34   -6.43   10.58
  -4  -9  34    1.61    8.77
   4   9 -35   -3.25   10.77
  -4  -9  35    7.44    8.58
   4   9 -36   -0.64   10.78
  -4  -9  36    3.29    7.79
   4  -9 -37   12.37    5.44
  -4  -9  37    6.79    7.92
   4  -9 -38    4.90    5.23
   4 -10  -1   -1.89    5.99
  -4 -10   1    0.02    6.17
   4 -10  -2    1.09    5.48
   4 -10  -3   52.40   10.88
   4 -10  -4    5.17    5.33
   4 -10  -5   18.89    7.61
   4  10  -5   17.90    9.48
   4 -10  -6    0.60    5.33
   4  10  -6   18.95    9.47
  -4 -10   6    1.13    6.49
  -4 -10   6   -1.95    6.79
   4 -10  -7   22.44    7.33
   4  10  -7   31.99   10.68
  -4 -10   7   16.72    7.86
  -4 -10   7   11.23    8.15
  -4  10   8    9.88    5.14
   4 -10  -8   14.79    6.34
   4  10  -8    1.04    7.48
  -4 -10   8    6.47    6.61
  -4 -10   8    0.75    6.87
  -4  10   9   13.92    5.51
   4 -10  -9   13.79    6.31
   4  10  -9   12.46   10.44
  -4 -10   9    9.29    7.43
  -4 -10   9   24.04    8.98
  -4  10  10    5.87    4.61
   4 -10 -10    3.15    5.27
   4  10 -10    1.39    8.37
  -4 -10  10    3.94    6.77
  -4 -10  10    2.34    6.12
   4 -10 -11   22.18    7.20
   4  10 -11    1.41    8.79
  -4 -10  11   23.97    8.70
  -4 -10  11   17.98    9.04
   4 -10 -12   -0.45    5.19
   4  10 -12   -3.58    8.37
  -4 -10  12    2.12    6.51
   4 -10 -13   15.52    6.58
   4  10 -13   14.49    9.74
  -4 -10  13   38.53    9.42
   4 -10 -14    1.93    5.64
   4  10 -14   -0.24    9.10
  -4 -10  14   -1.59    6.65
   4  10 -15   88.70   17.43
  -4 -10  15   44.62   12.39
   4  10 -16   15.49   11.82
  -4 -10  16   13.55    8.45
   4  10 -17    1.76    9.85
  -4 -10  17   12.44    6.97
  -4 -10  18   -2.50    8.21
  -4 -10  19   59.69   13.20
   4  10 -20   -3.75   10.95
  -4 -10  20    8.14    7.44
   4  10 -21   10.74   10.75
  -4 -10  21    4.04    7.62
   4  10 -22   -6.93   10.14
  -4 -10  22   -0.01    6.35
   4  10 -23   17.22   11.58
  -4 -10  23   11.48    8.54
   4  10 -24   -3.96   11.64
  -4 -10  24   17.66    8.19
   4  10 -25   35.87   13.70
  -4 -10  25   38.33   11.07
   4  10 -26    4.57    9.56
  -4 -10  26    1.18    7.57
   4  10 -27    3.14   10.05
  -4 -10  27    4.93    8.65
   4  10 -28   -0.72    9.43
  -4 -10  28   -5.07    8.22
   4  10 -29    2.01   11.44
  -4 -10  29   25.89    9.10
   4  10 -30    7.19   11.78
  -4 -10  30   -0.47    7.43
   4  10 -31   -5.04    9.30
  -4 -10  31   10.07    7.73
   4  10 -32    1.21    9.84
  -4 -10  32    5.09    7.23
   4  10 -33    2.38   10.05
  -4 -10  33   10.89    8.67
   4  10 -34    9.00   11.06
  -4 -10  34   -3.20    7.92
   4  10 -35   -0.78   10.22
  -4 -10  35    0.61    7.57
   4  10 -36   -2.08   10.99
  -4 -11   3   -2.95    6.45
   4 -11  -4   12.67    7.22
  -4 -11   4   13.73    7.26
   4 -11  -5   22.68    7.74
  -4 -11   5   10.21    7.59
   4 -11  -6   -0.96    5.56
  -4 -11   6    4.28    7.01
   4 -11  -7   38.06    9.99
  -4 -11   7   68.19   12.15
   4 -11  -8    0.48    5.19
  -4 -11   8   -5.10    6.31
   4 -11  -9   -2.69    5.75
  -4 -11   9   -1.64    6.14
   4 -11 -10   -0.35    4.92
  -4 -11  10    0.95    6.50
   4 -11 -11  130.40   20.33
  -4 -11  11  136.94   21.66
   4 -11 -12   -2.86    5.57
  -4 -11  12    1.06    5.81
  -4 -11  13   46.53   11.58
  -4 -11  14    9.88    7.31
  -4 -11  15   10.77    7.24
  -4 -11  16   10.21    7.65
  -4 -11  17   56.78   13.60
  -4 -11  18   -0.51    6.50
  -4 -11  19   -0.63    6.60
   4  11 -20   -1.92   10.53
  -4 -11  20    0.63    6.87
   4  11 -21   16.70   11.80
  -4 -11  21   35.74   10.30
   4  11 -22   -1.18   10.95
  -4 -11  22   -0.84    6.77
   4  11 -23    9.66   10.75
  -4 -11  23    3.55    6.98
   4  11 -24  -11.33   13.20
  -4 -11  24    0.51    7.04
   4  11 -25    1.10   10.52
  -4 -11  25   -1.25    7.71
   4  11 -26   -4.86   10.74
  -4 -11  26    0.68    5.86
   4  11 -27    9.82   11.63
  -4 -11  27   23.96    9.91
   4  11 -28   -3.79   10.16
  -4 -11  28   -0.42    8.19
   4  11 -29   -3.92   10.82
  -4 -11  29   -0.10    6.91
   4  11 -30   -0.87    9.60
  -4 -11  30    1.40    7.00
   4  11 -31   21.32   11.77
  -4 -11  31    7.93    8.96
   4  11 -32   -1.08   11.28
  -4 -11  32   -3.92    9.43
   4  11 -33    9.59   10.59
   4  11 -34   11.86   12.58
   4  11 -35    0.92   11.02
   4 -12  -1   -2.29    5.88
  -4 -12   1    0.87    6.07
   4 -12  -2    0.59    6.34
  -4 -12   2    2.50    6.18
   4 -12  -3   77.83   15.55
  -4 -12   3  103.00   16.63
  -4 -12   4   21.90    8.32
  -4 -12   5   23.85    8.63
  -4 -12   6    2.40    6.04
  -4 -12   7   -1.65    6.86
   4 -12  -8    3.27    6.18
  -4 -12   8   12.29    8.17
   4 -12  -9   74.67   14.16
  -4 -12   9   83.96   15.82
   4 -12 -10   -0.68    5.53
  -4 -12  10   -0.48    6.56
  -4 -12  11    6.21    7.20
  -4 -12  12    2.96    8.76
  -4 -12  13   38.13   11.43
  -4 -12  14   16.46    7.63
  -4 -12  15   24.76    9.09
  -4 -12  16   -2.95    7.02
  -4 -12  17   -3.60    7.05
  -4 -12  18   -3.57    6.32
  -4 -12  19   17.26    8.41
  -4 -12  20    8.42    7.39
  -4 -12  21    1.64    6.93
  -4 -12  22    2.33    7.03
  -4 -12  23    8.79    7.04
  -4 -12  24    2.65    7.25
  -4 -12  25   16.77    9.43
  -4 -12  26    0.65    7.67
  -4 -12  27    4.10    8.43
  -4 -12  28   -0.15    8.79
  -4 -12  29    4.62    7.53
   4 -13  -1   77.45   14.62
  -4 -13   1   65.64   13.57
   4 -13  -2    4.12    6.82
  -4 -13   2    3.97    6.23
   4 -13  -3    4.86    6.54
  -4 -13   3    1.57    6.60
[truncated: 812,235 more chars]
