# Supplementary material for: LED-pump-X-ray-multiprobe crystallography for sub-second timescales
Source: Commun Chem. 2022 Aug 26;5:102. doi: 10.1038/s42004-022-00716-1 (PMC9814726; doi:10.1038/s42004-022-00716-1)
Supplement: Supplementary file 10 — Supplementary Data 1 [file 42004_2022_716_MOESM10_ESM.zip › CIFs/4s_274K/274K_4s_t4_excit.cif]

# SUBMISSION DETAILS
 
_publ_contact_author_name       'Hatcher, Lauren'
_publ_contact_author_address
;
School of Chemistry
Cardiff University
Main Building
Park Place 
Cardiff
CF10 3AT
United Kingdom
;
_publ_contact_author_email       'HatcherL1@cardiff.ac.uk'
_publ_requested_category          FM
_publ_section_comment
; 
?
;
_publ_section_references
;
Diamond General Data Aquisition (GDA) software: http://www.opengda.org/

XIA2: Winter, G. (2010) J. Appl. Cryst. 43, 186-190.
POINTLESS: Evans, P. (2006) Acta Cryst. D62, 72-82.
AIMLESS: Evans, P. R. and Murshudov, G. N. (2013) Acta Cryst. D69, 1204-1214.
DIALS: Winter, G., et al. Acta Cryst. (2018) D74, 85-97.
CCP4: Winn, M. D. et al. (2011) Acta Cryst. D67, 235-242.
   
SHELXL: Sheldrick G. M. (2015). Acta Cryst. C71, 3-8.
SHELXT:	Sheldrick, G. M. (2015). Acta Cryst. A71, 3-8.
 
OLEX2: Dolomanov, O.V.; Bourhis, L.J.; Gildea, R.J.; Howard, J.A.K.; Puschmann,
 H., OLEX2: A complete structure solution, refinement and analysis program 
 (2009). J. Appl. Cryst., 42, 339-341.

MERCURY: Macrae, C. F., Bruno, I. J., Chisholm, J. A., Edgington,
P. R., McCabe, P., Pidcock, E., Rodriguez-Monge, L., Taylor, R.,
van de Streek, J. & Wood, P. A. (2008). J. Appl. Cryst. 41, 466-470.
;

####
 
data_274K_4s_t4_excit
 
_audit_creation_method            'SHELXL-2018/3'
_shelx_SHELXL_version_number      '2018/3'
_chemical_name_systematic         
;
Nitro-(N,N,N',N'-tetrabutyldiethylenetriamine)palladium(II)
tetraphenylborate, tetrahydrofuran solvate
;
_chemical_name_common             ?
_chemical_melting_point           ?
_chemical_formula_moiety          
;
C20 H45 N4 O2 Pd, C24 H20 B, C4 H8 O
;
_chemical_formula_sum            'C48 H73 B N4 O3 Pd' 
_chemical_formula_weight          871.31

loop_
 _atom_type_symbol
 _atom_type_description
 _atom_type_scat_dispersion_real
 _atom_type_scat_dispersion_imag
 _atom_type_scat_source
 'C'  'C'   0.0010   0.0010
 'International Tables Vol C Tables 4.2.6.8 and 6.1.1.4'
 'H'  'H'   0.0000   0.0000
 'International Tables Vol C Tables 4.2.6.8 and 6.1.1.4'
 'B'  'B'   0.0000   0.0000
 'International Tables Vol C Tables 4.2.6.8 and 6.1.1.4'
 'N'  'N'   0.0030   0.0020
 'International Tables Vol C Tables 4.2.6.8 and 6.1.1.4'
 'O'  'O'   0.0050   0.0030
 'International Tables Vol C Tables 4.2.6.8 and 6.1.1.4'
 'Pd'  'Pd'  -2.5040   0.6150
 'International Tables Vol C Tables 4.2.6.8 and 6.1.1.4'
 
_space_group_crystal_system       monoclinic
_space_group_IT_number            14
_space_group_name_H-M_alt         'P 21/n'
_space_group_name_Hall            '-P 2yn'
 
_shelx_space_group_comment
;
The symmetry employed for this shelxl refinement is uniquely defined
by the following loop, which should always be used as a source of
symmetry information in preference to the above space-group names.
They are only intended as comments.
;
 
loop_
 _space_group_symop_operation_xyz
 'x, y, z'
 '-x+1/2, y+1/2, -z+1/2'
 '-x, -y, -z'
 'x-1/2, -y-1/2, z-1/2'
 
_cell_length_a                    11.6729(4)
_cell_length_b                    13.5845(5)
_cell_length_c                    30.1967(10)
_cell_angle_alpha                 90
_cell_angle_beta                  93.363(3)
_cell_angle_gamma                 90
_cell_volume                      4780.1(3)
_cell_formula_units_Z             4
_cell_measurement_temperature     274(2)
_cell_measurement_reflns_used     8038
_cell_measurement_theta_max       19.6695518898
_cell_measurement_theta_min       1.22341296344
 
_exptl_crystal_description        Plate
_exptl_crystal_colour             Yellow
_exptl_crystal_density_meas       ?
_exptl_crystal_density_method     ?
_exptl_crystal_density_diffrn     1.211          
_exptl_crystal_F_000              1856
_exptl_transmission_factor_min    ?
_exptl_transmission_factor_max    ?
_exptl_crystal_size_max           0.100
_exptl_crystal_size_mid           0.100
_exptl_crystal_size_min           0.050
_exptl_absorpt_coefficient_mu     0.202
_shelx_estimated_absorpt_T_min    0.980
_shelx_estimated_absorpt_T_max    0.990
_exptl_absorpt_correction_T_min   0.996806591922
_exptl_absorpt_correction_T_max   1.0
_exptl_absorpt_correction_type    empirical
_exptl_absorpt_process_details    
;
CCP4 7.0.058: AIMLESS, version 0.7.1 : 27/03/18
Scaling & analysis of unmerged intensities, absorption correction using spherical harmonics
;
_exptl_absorpt_special_details    ?
_diffrn_ambient_temperature       274(2)
_diffrn_radiation_wavelength      0.534
_diffrn_measurement_device_type   'Photon counting pixel array'
_diffrn_radiation_type            Synchrotron
_diffrn_measurement_method        'shutterless scans'
_diffrn_radiation_source          'Diamond Light Source Beamline I19-2'
_diffrn_radiation_monochromator   'Silicon 111'
_diffrn_detector_area_resol_mean  ?
_diffrn_reflns_number             32582
_diffrn_reflns_av_unetI/netI      0.1388
_diffrn_reflns_av_R_equivalents   0.1036
_diffrn_reflns_limit_h_min        -14
_diffrn_reflns_limit_h_max        14
_diffrn_reflns_limit_k_min        -16
_diffrn_reflns_limit_k_max        11
_diffrn_reflns_limit_l_min        -37
_diffrn_reflns_limit_l_max        35
_diffrn_reflns_theta_min          1.380
_diffrn_reflns_theta_max          19.496
_diffrn_reflns_theta_full         18.687
_diffrn_measured_fraction_theta_max   0.996
_diffrn_measured_fraction_theta_full  0.996
_diffrn_reflns_Laue_measured_fraction_max    0.996
_diffrn_reflns_Laue_measured_fraction_full   0.996
_diffrn_reflns_point_group_measured_fraction_max   0.996
_diffrn_reflns_point_group_measured_fraction_full  0.996
_reflns_number_total              9744
_reflns_number_gt                 4634
_reflns_threshold_expression      'I > 2\s(I)'
_reflns_Friedel_coverage          0.000
_reflns_Friedel_fraction_max      .
_reflns_Friedel_fraction_full     .
 
_reflns_special_details
;
 Reflections were merged by SHELXL according to the crystal
 class for the calculation of statistics and refinement.
 
 _reflns_Friedel_fraction is defined as the number of unique
 Friedel pairs measured divided by the number that would be
 possible theoretically, ignoring centric projections and
 systematic absences.
;
 
_computing_data_collection        'Diamond GDA (http://www.opengda.org/)'
_computing_cell_refinement        'DIALS (Winter, 2018)'
_computing_data_reduction         'XIA2 (Winter 2010)'
_computing_structure_solution     'SHELXT (Sheldrick, 2015)'
_computing_structure_refinement   'SHELXL (Sheldrick, 2015)'
_computing_molecular_graphics     'OLEX2 (Dolomanov et al., 2009)'
_computing_publication_material   'MERCURY (Macrae et al., 2008)'
_refine_special_details           ?
_refine_ls_structure_factor_coef  Fsqd
_refine_ls_matrix_type            full
_refine_ls_weighting_scheme       calc
_refine_ls_weighting_details
'w=1/[\s^2^(Fo^2^)+(0.0371P)^2^] where P=(Fo^2^+2Fc^2^)/3'
_atom_sites_solution_primary      ?
_atom_sites_solution_secondary    ?
_atom_sites_solution_hydrogens    geom
_refine_ls_hydrogen_treatment     constr
_refine_ls_extinction_method      none
_refine_ls_extinction_coef        .
_refine_ls_number_reflns          9744
_refine_ls_number_parameters      526
_refine_ls_number_restraints      490
_refine_ls_R_factor_all           0.1316
_refine_ls_R_factor_gt            0.0616
_refine_ls_wR_factor_ref          0.1423
_refine_ls_wR_factor_gt           0.1201
_refine_ls_goodness_of_fit_ref    0.885
_refine_ls_restrained_S_all       0.884
_refine_ls_shift/su_max           0.001
_refine_ls_shift/su_mean          0.000
 
loop_
 _atom_site_label
 _atom_site_type_symbol
 _atom_site_fract_x
 _atom_site_fract_y
 _atom_site_fract_z
 _atom_site_U_iso_or_equiv
 _atom_site_adp_type
 _atom_site_occupancy
 _atom_site_site_symmetry_order  
 _atom_site_calc_flag
 _atom_site_refinement_flags_posn
 _atom_site_refinement_flags_adp
 _atom_site_refinement_flags_occupancy
 _atom_site_disorder_assembly
 _atom_site_disorder_group
Pd1 Pd 0.33961(3) 0.77540(3) 0.34686(2) 0.05069(15) Uani 1 1 d . . . . .
N2 N 0.3457(3) 0.9277(2) 0.33800(10) 0.0580(9) Uani 1 1 d . . . . .
N3 N 0.4546(3) 0.7988(2) 0.39815(10) 0.0504(8) Uani 1 1 d . . . . .
H3 H 0.531739 0.788398 0.387803 0.060 Uiso 1 1 calc R U . . .
N4 N 0.3308(3) 0.6317(2) 0.37133(11) 0.0528(8) Uani 1 1 d . . . . .
C1 C 0.4414(4) 0.9633(3) 0.36983(14) 0.0665(12) Uani 1 1 d . . . . .
H1A H 0.514236 0.957560 0.356129 0.080 Uiso 1 1 calc R U . . .
H1B H 0.429401 1.032036 0.376863 0.080 Uiso 1 1 calc R U . . .
C2 C 0.4444(4) 0.9031(3) 0.41160(13) 0.0626(12) Uani 1 1 d . . . . .
H2A H 0.509459 0.921992 0.431228 0.075 Uiso 1 1 calc R U . . .
H2B H 0.374707 0.913032 0.426996 0.075 Uiso 1 1 calc R U . . .
C3 C 0.4337(4) 0.7234(3) 0.43265(13) 0.0561(11) Uani 1 1 d . . . . .
H3A H 0.364338 0.738807 0.447414 0.067 Uiso 1 1 calc R U . . .
H3B H 0.497562 0.721353 0.454691 0.067 Uiso 1 1 calc R U . . .
C4 C 0.4214(4) 0.6262(3) 0.40892(13) 0.0562(11) Uani 1 1 d . . . . .
H4A H 0.400842 0.575668 0.429710 0.067 Uiso 1 1 calc R U . . .
H4B H 0.494306 0.608080 0.397342 0.067 Uiso 1 1 calc R U . . .
C5 C 0.2306(4) 0.9656(3) 0.35163(15) 0.0714(13) Uani 1 1 d . . . . .
H5A H 0.170938 0.934260 0.332881 0.086 Uiso 1 1 calc R U . . .
H5B H 0.220743 0.944267 0.381830 0.086 Uiso 1 1 calc R U . . .
C6 C 0.2116(5) 1.0756(4) 0.34949(18) 0.0961(17) Uani 1 1 d . . . . .
H6A H 0.217336 1.098100 0.319215 0.115 Uiso 1 1 calc R U . . .
H6B H 0.270703 1.108537 0.367933 0.115 Uiso 1 1 calc R U . . .
C7 C 0.0941(5) 1.1025(4) 0.3653(2) 0.117(2) Uani 1 1 d . . . . .
H7A H 0.035650 1.063668 0.349203 0.140 Uiso 1 1 calc R U . . .
H7B H 0.091568 1.087053 0.396580 0.140 Uiso 1 1 calc R U . . .
C8 C 0.0692(7) 1.2096(5) 0.3582(3) 0.182(4) Uani 1 1 d . . . . .
H8A H 0.036455 1.219609 0.328662 0.273 Uiso 1 1 calc R U . . .
H8B H 0.139116 1.246555 0.362275 0.273 Uiso 1 1 calc R U . . .
H8C H 0.015961 1.231391 0.379232 0.273 Uiso 1 1 calc R U . . .
C9 C 0.3656(4) 0.9604(3) 0.29186(13) 0.0660(12) Uani 1 1 d . . . . .
H9A H 0.374357 1.031436 0.291958 0.079 Uiso 1 1 calc R U . . .
H9B H 0.297867 0.944884 0.273034 0.079 Uiso 1 1 calc R U . . .
C10 C 0.4685(4) 0.9157(4) 0.27156(14) 0.0785(14) Uani 1 1 d . . . . .
H10A H 0.465935 0.844720 0.274659 0.094 Uiso 1 1 calc R U . . .
H10B H 0.538002 0.939178 0.287332 0.094 Uiso 1 1 calc R U . . .
C11 C 0.4717(5) 0.9422(4) 0.22273(16) 0.0954(17) Uani 1 1 d . . . . .
H11A H 0.407698 0.910635 0.206429 0.114 Uiso 1 1 calc R U . . .
H11B H 0.462343 1.012808 0.219383 0.114 Uiso 1 1 calc R U . . .
C12 C 0.5804(5) 0.9119(5) 0.2033(2) 0.135(2) Uani 1 1 d . . . . .
H12A H 0.580395 0.934500 0.173137 0.203 Uiso 1 1 calc R U . . .
H12B H 0.586531 0.841390 0.203855 0.203 Uiso 1 1 calc R U . . .
H12C H 0.644350 0.940092 0.220192 0.203 Uiso 1 1 calc R U . . .
C13 C 0.2126(4) 0.6244(3) 0.38865(14) 0.0602(11) Uani 1 1 d . . . . .
H13A H 0.157004 0.637598 0.364216 0.072 Uiso 1 1 calc R U . . .
H13B H 0.204933 0.676266 0.410363 0.072 Uiso 1 1 calc R U . . .
C14 C 0.1802(4) 0.5279(3) 0.40980(16) 0.0722(13) Uani 1 1 d . . . . .
H14A H 0.187101 0.474884 0.388602 0.087 Uiso 1 1 calc R U . . .
H14B H 0.232870 0.514583 0.435145 0.087 Uiso 1 1 calc R U . . .
C15 C 0.0588(4) 0.5310(4) 0.42470(18) 0.0860(16) Uani 1 1 d . . . . .
H15A H 0.052773 0.584420 0.445734 0.103 Uiso 1 1 calc R U . . .
H15B H 0.007046 0.545447 0.399209 0.103 Uiso 1 1 calc R U . . .
C16 C 0.0201(4) 0.4371(4) 0.44588(18) 0.0939(17) Uani 1 1 d . . . . .
H16A H 0.017627 0.385070 0.424348 0.141 Uiso 1 1 calc R U . . .
H16B H -0.055007 0.446449 0.456570 0.141 Uiso 1 1 calc R U . . .
H16C H 0.072980 0.420109 0.470217 0.141 Uiso 1 1 calc R U . . .
C17 C 0.3490(4) 0.5516(3) 0.33892(14) 0.0627(12) Uani 1 1 d . . . . .
H17A H 0.283011 0.548935 0.317882 0.075 Uiso 1 1 calc R U . . .
H17B H 0.353058 0.489380 0.354675 0.075 Uiso 1 1 calc R U . . .
C18 C 0.4552(4) 0.5630(4) 0.31375(15) 0.0800(15) Uani 1 1 d . . . . .
H18A H 0.522226 0.562807 0.334309 0.096 Uiso 1 1 calc R U . . .
H18B H 0.452846 0.625446 0.298172 0.096 Uiso 1 1 calc R U . . .
C19 C 0.4643(6) 0.4785(4) 0.28024(19) 0.120(2) Uani 1 1 d . . . . .
H19A H 0.457810 0.416541 0.295901 0.144 Uiso 1 1 calc R U . . .
H19B H 0.399605 0.482769 0.258645 0.144 Uiso 1 1 calc R U . . .
C20 C 0.5676(6) 0.4767(5) 0.2570(2) 0.153(3) Uani 1 1 d . . . . .
H20A H 0.562065 0.426422 0.234633 0.230 Uiso 1 1 calc R U . . .
H20B H 0.631583 0.462963 0.277504 0.230 Uiso 1 1 calc R U . . .
H20C H 0.578467 0.539476 0.243280 0.230 Uiso 1 1 calc R U . . .
C21 C 0.6563(4) 0.3745(3) 0.42671(14) 0.0534(10) Uani 1 1 d . . . . .
C22 C 0.7092(4) 0.4237(3) 0.39305(15) 0.0682(13) Uani 1 1 d . . . . .
H22 H 0.725976 0.389632 0.367524 0.082 Uiso 1 1 calc R U . . .
C23 C 0.7374(4) 0.5227(4) 0.39686(19) 0.0873(16) Uani 1 1 d . . . . .
H23 H 0.772398 0.553608 0.373725 0.105 Uiso 1 1 calc R U . . .
C24 C 0.7151(4) 0.5754(4) 0.43352(19) 0.0827(15) Uani 1 1 d . . . . .
H24 H 0.736107 0.641328 0.435952 0.099 Uiso 1 1 calc R U . . .
C25 C 0.6611(4) 0.5298(3) 0.46674(16) 0.0694(13) Uani 1 1 d . . . . .
H25 H 0.644723 0.565128 0.491971 0.083 Uiso 1 1 calc R U . . .
C26 C 0.6307(4) 0.4320(3) 0.46335(14) 0.0626(12) Uani 1 1 d . . . . .
H26 H 0.591992 0.403303 0.486091 0.075 Uiso 1 1 calc R U . . .
C27 C 0.7343(4) 0.2018(3) 0.45862(14) 0.0542(10) Uani 1 1 d . . . . .
C28 C 0.8096(4) 0.2502(3) 0.48852(15) 0.0656(12) Uani 1 1 d . . . . .
H28 H 0.804676 0.318365 0.490243 0.079 Uiso 1 1 calc R U . . .
C29 C 0.8916(5) 0.2032(4) 0.51595(17) 0.0875(16) Uani 1 1 d . . . . .
H29 H 0.939396 0.239893 0.535371 0.105 Uiso 1 1 calc R U . . .
C30 C 0.9026(5) 0.1041(4) 0.51459(18) 0.0879(16) Uani 1 1 d . . . . .
H30 H 0.956226 0.072243 0.533543 0.106 Uiso 1 1 calc R U . . .
C31 C 0.8340(5) 0.0514(4) 0.4851(2) 0.0897(16) Uani 1 1 d . . . . .
H31 H 0.842450 -0.016508 0.483071 0.108 Uiso 1 1 calc R U . . .
C32 C 0.7514(4) 0.0998(3) 0.45808(17) 0.0766(14) Uani 1 1 d . . . . .
H32 H 0.704845 0.062245 0.438555 0.092 Uiso 1 1 calc R U . . .
C33 C 0.5058(4) 0.2303(3) 0.44429(13) 0.0518(9) Uani 1 1 d . . . . .
C34 C 0.4795(4) 0.1449(3) 0.46694(13) 0.0553(11) Uani 1 1 d . . . . .
H34 H 0.537983 0.099959 0.473773 0.066 Uiso 1 1 calc R U . . .
C35 C 0.3704(4) 0.1238(3) 0.47981(14) 0.0660(12) Uani 1 1 d . . . . .
H35 H 0.357092 0.065172 0.494596 0.079 Uiso 1 1 calc R U . . .
C36 C 0.2813(4) 0.1884(3) 0.47095(16) 0.0746(14) Uani 1 1 d . . . . .
H36 H 0.208219 0.175127 0.480106 0.089 Uiso 1 1 calc R U . . .
C37 C 0.3035(5) 0.2734(4) 0.44815(18) 0.0811(15) Uani 1 1 d . . . . .
H37 H 0.244500 0.317855 0.441254 0.097 Uiso 1 1 calc R U . . .
C38 C 0.4123(4) 0.2928(3) 0.43554(17) 0.0760(14) Uani 1 1 d . . . . .
H38 H 0.424411 0.350945 0.420269 0.091 Uiso 1 1 calc R U . . .
C39 C 0.6371(5) 0.2132(3) 0.37466(15) 0.0675(12) Uani 1 1 d . . . . .
C40 C 0.5433(5) 0.2205(3) 0.34432(15) 0.0802(14) Uani 1 1 d . . . . .
H40 H 0.474477 0.244802 0.353823 0.096 Uiso 1 1 calc R U . . .
C41 C 0.5491(6) 0.1924(4) 0.29995(18) 0.1030(19) Uani 1 1 d . . . . .
H41 H 0.484934 0.198719 0.280398 0.124 Uiso 1 1 calc R U . . .
C42 C 0.6495(7) 0.1556(5) 0.2853(2) 0.123(2) Uani 1 1 d . . . . .
H42 H 0.654005 0.136912 0.255858 0.148 Uiso 1 1 calc R U . . .
C43 C 0.7435(7) 0.1465(5) 0.3146(2) 0.139(3) Uani 1 1 d . . . . .
H43 H 0.811846 0.120844 0.305251 0.167 Uiso 1 1 calc R U . . .
C44 C 0.7355(6) 0.1758(5) 0.35826(18) 0.113(2) Uani 1 1 d . . . . .
H44 H 0.800274 0.169853 0.377523 0.136 Uiso 1 1 calc R U . . .
B1 B 0.6338(5) 0.2549(4) 0.42661(16) 0.0562(10) Uani 1 1 d . . . . .
O3 O 0.6894(10) 0.8030(16) 0.3657(6) 0.091(3) Uani 0.649(16) 1 d D . P A 1
C45 C 0.7374(11) 0.7747(14) 0.3252(6) 0.099(2) Uani 0.649(16) 1 d D . P A 1
H45A H 0.727876 0.826886 0.303370 0.119 Uiso 0.649(16) 1 calc R U P A 1
H45B H 0.700022 0.715792 0.313279 0.119 Uiso 0.649(16) 1 calc R U P A 1
C46 C 0.8623(10) 0.7555(13) 0.3363(5) 0.113(3) Uani 0.649(16) 1 d D . P A 1
H46A H 0.876003 0.687286 0.344518 0.136 Uiso 0.649(16) 1 calc R U P A 1
H46B H 0.908699 0.772496 0.311833 0.136 Uiso 0.649(16) 1 calc R U P A 1
C47 C 0.8851(9) 0.8211(12) 0.3740(4) 0.113(3) Uani 0.649(16) 1 d D . P A 1
H47A H 0.933146 0.787905 0.396669 0.136 Uiso 0.649(16) 1 calc R U P A 1
H47B H 0.925537 0.879130 0.364605 0.136 Uiso 0.649(16) 1 calc R U P A 1
C48 C 0.7800(10) 0.8489(10) 0.3915(4) 0.099(2) Uani 0.649(16) 1 d D . P A 1
H48A H 0.771314 0.919885 0.390260 0.119 Uiso 0.649(16) 1 calc R U P A 1
H48B H 0.778600 0.828258 0.422178 0.119 Uiso 0.649(16) 1 calc R U P A 1
O3A O 0.6723(19) 0.809(3) 0.3602(12) 0.091(3) Uani 0.351(16) 1 d D . P A 2
C45A C 0.7289(19) 0.756(3) 0.3269(11) 0.099(2) Uani 0.351(16) 1 d D . P A 2
H45C H 0.701079 0.775711 0.297339 0.119 Uiso 0.351(16) 1 calc R U P A 2
H45D H 0.718942 0.685328 0.330032 0.119 Uiso 0.351(16) 1 calc R U P A 2
C46A C 0.8533(18) 0.786(2) 0.3364(11) 0.113(3) Uani 0.351(16) 1 d D . P A 2
H46C H 0.894832 0.734569 0.353010 0.136 Uiso 0.351(16) 1 calc R U P A 2
H46D H 0.890357 0.796828 0.308896 0.136 Uiso 0.351(16) 1 calc R U P A 2
C47A C 0.8510(18) 0.8755(19) 0.3621(7) 0.113(3) Uani 0.351(16) 1 d D . P A 2
H47C H 0.912111 0.875270 0.385252 0.136 Uiso 0.351(16) 1 calc R U P A 2
H47D H 0.860811 0.932247 0.343180 0.136 Uiso 0.351(16) 1 calc R U P A 2
C48A C 0.7428(18) 0.8788(16) 0.3808(7) 0.099(2) Uani 0.351(16) 1 d D . P A 2
H48C H 0.751620 0.865756 0.412356 0.119 Uiso 0.351(16) 1 calc R U P A 2
H48D H 0.709143 0.943683 0.376533 0.119 Uiso 0.351(16) 1 calc R U P A 2
O1 O 0.1263(3) 0.7604(3) 0.29870(12) 0.1114(12) Uani 0.807(5) 1 d D . P B 3
O2 O 0.2622(3) 0.7239(2) 0.25918(13) 0.1114(12) Uani 0.807(5) 1 d D . P B 3
N1 N 0.2269(3) 0.74946(13) 0.29395(11) 0.0693(13) Uani 0.807(5) 1 d D . P B 3
O1A O 0.2057(13) 0.7587(2) 0.3056(3) 0.1114(12) Uani 0.193(5) 1 d D . P B 4
O2A O 0.3168(11) 0.7179(3) 0.2565(4) 0.1114(12) Uani 0.193(5) 1 d D . P B 4
N1A N 0.2096(10) 0.7314(2) 0.2644(3) 0.0693(13) Uani 0.193(5) 1 d D . P B 4
 
loop_
 _atom_site_aniso_label
 _atom_site_aniso_U_11
 _atom_site_aniso_U_22
 _atom_site_aniso_U_33
 _atom_site_aniso_U_23
 _atom_site_aniso_U_13
 _atom_site_aniso_U_12
Pd1 0.0541(2) 0.0505(3) 0.0471(2) 0.00119(18) 0.00012(16) -0.00252(19)
N2 0.068(2) 0.054(2) 0.0510(18) 0.0058(16) -0.0003(15) 0.0003(16)
N3 0.053(2) 0.0503(17) 0.0470(18) 0.0012(13) -0.0011(16) -0.0045(16)
N4 0.055(2) 0.052(2) 0.0518(19) -0.0036(14) 0.0024(14) -0.0024(16)
C1 0.080(3) 0.056(3) 0.062(2) 0.0038(19) -0.008(2) -0.007(2)
C2 0.077(3) 0.051(2) 0.058(2) -0.0009(17) -0.007(2) -0.004(2)
C3 0.068(3) 0.057(2) 0.043(2) 0.0028(15) 0.000(2) -0.005(2)
C4 0.059(3) 0.054(2) 0.055(2) 0.0013(18) -0.0023(18) 0.001(2)
C5 0.077(3) 0.063(2) 0.074(3) -0.004(2) 0.002(2) 0.009(2)
C6 0.109(4) 0.064(3) 0.114(4) -0.004(3) -0.004(3) 0.020(3)
C7 0.104(4) 0.098(4) 0.146(5) -0.030(4) -0.015(4) 0.033(3)
C8 0.174(8) 0.098(4) 0.267(10) -0.043(5) -0.036(7) 0.049(5)
C9 0.079(3) 0.064(3) 0.054(2) 0.014(2) -0.001(2) -0.006(2)
C10 0.088(4) 0.081(4) 0.067(2) 0.006(3) 0.010(2) -0.004(3)
C11 0.100(4) 0.117(5) 0.071(3) 0.013(3) 0.020(3) -0.012(3)
C12 0.110(5) 0.200(7) 0.100(4) -0.011(5) 0.036(4) -0.009(4)
C13 0.053(2) 0.057(3) 0.070(3) 0.002(2) 0.003(2) -0.006(2)
C14 0.068(3) 0.069(3) 0.081(3) 0.015(2) 0.015(3) -0.003(2)
C15 0.067(3) 0.079(3) 0.114(4) 0.007(3) 0.023(3) -0.008(3)
C16 0.080(4) 0.084(3) 0.121(4) 0.011(3) 0.029(3) -0.008(3)
C17 0.072(3) 0.051(3) 0.065(3) -0.0089(19) 0.001(2) -0.001(2)
C18 0.082(3) 0.091(4) 0.067(3) -0.010(2) 0.011(2) 0.004(3)
C19 0.136(6) 0.120(5) 0.109(4) -0.040(3) 0.043(4) -0.001(4)
C20 0.157(7) 0.171(7) 0.139(6) -0.028(5) 0.067(5) 0.015(5)
C21 0.050(3) 0.052(2) 0.057(2) 0.0066(15) -0.0044(19) 0.0025(18)
C22 0.065(3) 0.065(2) 0.075(3) 0.013(2) 0.010(2) -0.004(2)
C23 0.080(4) 0.065(3) 0.119(4) 0.023(2) 0.014(3) -0.008(3)
C24 0.069(4) 0.054(3) 0.123(4) 0.015(2) -0.009(3) -0.001(3)
C25 0.070(3) 0.050(2) 0.085(3) -0.002(2) -0.019(2) 0.006(2)
C26 0.077(3) 0.049(2) 0.062(2) 0.0047(18) 0.000(2) 0.002(2)
C27 0.056(3) 0.047(2) 0.060(2) 0.0032(18) 0.0099(17) 0.0024(18)
C28 0.067(3) 0.055(3) 0.073(3) -0.008(2) -0.002(2) 0.011(2)
C29 0.084(4) 0.082(3) 0.093(4) -0.009(3) -0.020(3) 0.018(3)
C30 0.066(4) 0.082(3) 0.116(4) 0.015(3) 0.002(3) 0.024(3)
C31 0.072(4) 0.060(3) 0.138(4) 0.011(3) 0.007(3) 0.018(2)
C32 0.062(3) 0.047(2) 0.120(4) -0.002(2) -0.001(3) 0.000(2)
C33 0.060(2) 0.043(2) 0.051(2) -0.0050(18) -0.0006(19) -0.0007(17)
C34 0.064(2) 0.049(2) 0.053(3) 0.0016(18) 0.001(2) 0.003(2)
C35 0.068(3) 0.061(3) 0.070(3) 0.006(2) 0.006(2) -0.004(2)
C36 0.064(3) 0.066(3) 0.095(4) 0.000(2) 0.014(3) 0.000(2)
C37 0.065(3) 0.066(3) 0.112(4) 0.010(3) 0.008(3) 0.007(3)
C38 0.066(2) 0.059(3) 0.104(4) 0.016(3) 0.007(3) 0.007(2)
C39 0.090(3) 0.058(3) 0.055(2) -0.003(2) 0.0092(18) -0.011(3)
C40 0.110(4) 0.068(3) 0.062(2) 0.006(2) -0.007(2) -0.026(3)
C41 0.164(6) 0.082(4) 0.062(2) 0.004(3) -0.004(3) -0.040(4)
C42 0.197(6) 0.106(5) 0.069(4) -0.010(4) 0.022(3) -0.027(4)
C43 0.175(6) 0.165(6) 0.080(3) -0.033(4) 0.036(3) 0.019(5)
C44 0.117(4) 0.150(5) 0.074(3) -0.028(3) 0.021(3) 0.017(4)
B1 0.062(2) 0.053(2) 0.054(2) -0.0005(18) 0.0027(19) 0.0010(19)
O3 0.076(4) 0.099(4) 0.100(5) -0.005(4) 0.008(3) -0.001(4)
C45 0.086(3) 0.108(5) 0.104(3) -0.014(3) 0.006(2) -0.001(2)
C46 0.082(3) 0.118(7) 0.140(4) -0.007(4) 0.011(3) 0.001(3)
C47 0.082(3) 0.118(7) 0.140(4) -0.007(4) 0.011(3) 0.001(3)
C48 0.086(3) 0.108(5) 0.104(3) -0.014(3) 0.006(2) -0.001(2)
O3A 0.076(4) 0.099(4) 0.100(5) -0.005(4) 0.008(3) -0.001(4)
C45A 0.086(3) 0.108(5) 0.104(3) -0.014(3) 0.006(2) -0.001(2)
C46A 0.082(3) 0.118(7) 0.140(4) -0.007(4) 0.011(3) 0.001(3)
C47A 0.082(3) 0.118(7) 0.140(4) -0.007(4) 0.011(3) 0.001(3)
C48A 0.086(3) 0.108(5) 0.104(3) -0.014(3) 0.006(2) -0.001(2)
O1 0.072(3) 0.183(3) 0.0777(18) -0.0236(18) -0.0063(18) 0.007(2)
O2 0.072(3) 0.183(3) 0.0777(18) -0.0236(18) -0.0063(18) 0.007(2)
N1 0.071(3) 0.070(3) 0.066(2) 0.007(2) -0.005(2) -0.001(2)
O1A 0.072(3) 0.183(3) 0.0777(18) -0.0236(18) -0.0063(18) 0.007(2)
O2A 0.072(3) 0.183(3) 0.0777(18) -0.0236(18) -0.0063(18) 0.007(2)
N1A 0.071(3) 0.070(3) 0.066(2) 0.007(2) -0.005(2) -0.001(2)
 
_geom_special_details
;
 All esds (except the esd in the dihedral angle between two l.s. planes)
 are estimated using the full covariance matrix.  The cell esds are taken
 into account individually in the estimation of esds in distances, angles
 and torsion angles; correlations between esds in cell parameters are only
 used when they are defined by crystal symmetry.  An approximate (isotropic)
 treatment of cell esds is used for estimating esds involving l.s. planes.
;
 
loop_
 _geom_bond_atom_site_label_1
 _geom_bond_atom_site_label_2
 _geom_bond_distance
 _geom_bond_site_symmetry_2
 _geom_bond_publ_flag
Pd1 O1A 1.955(16) . ?
Pd1 N3 2.015(3) . ?
Pd1 N1 2.040(3) . ?
Pd1 N2 2.087(3) . ?
Pd1 N4 2.091(3) . ?
N2 C9 1.494(5) . ?
N2 C1 1.510(5) . ?
N2 C5 1.518(5) . ?
N3 C2 1.481(5) . ?
N3 C3 1.491(5) . ?
N3 H3 0.9800 . ?
N4 C17 1.487(5) . ?
N4 C13 1.508(5) . ?
N4 C4 1.508(5) . ?
C1 C2 1.502(5) . ?
C1 H1A 0.9700 . ?
C1 H1B 0.9700 . ?
C2 H2A 0.9700 . ?
C2 H2B 0.9700 . ?
C3 C4 1.506(5) . ?
C3 H3A 0.9700 . ?
C3 H3B 0.9700 . ?
C4 H4A 0.9700 . ?
C4 H4B 0.9700 . ?
C5 C6 1.512(6) . ?
C5 H5A 0.9700 . ?
C5 H5B 0.9700 . ?
C6 C7 1.523(7) . ?
C6 H6A 0.9700 . ?
C6 H6B 0.9700 . ?
C7 C8 1.497(7) . ?
C7 H7A 0.9700 . ?
C7 H7B 0.9700 . ?
C8 H8A 0.9600 . ?
C8 H8B 0.9600 . ?
C8 H8C 0.9600 . ?
C9 C10 1.507(6) . ?
C9 H9A 0.9700 . ?
C9 H9B 0.9700 . ?
C10 C11 1.520(6) . ?
C10 H10A 0.9700 . ?
C10 H10B 0.9700 . ?
C11 C12 1.488(7) . ?
C11 H11A 0.9700 . ?
C11 H11B 0.9700 . ?
C12 H12A 0.9600 . ?
C12 H12B 0.9600 . ?
C12 H12C 0.9600 . ?
C13 C14 1.516(5) . ?
C13 H13A 0.9700 . ?
C13 H13B 0.9700 . ?
C14 C15 1.513(6) . ?
C14 H14A 0.9700 . ?
C14 H14B 0.9700 . ?
C15 C16 1.507(6) . ?
C15 H15A 0.9700 . ?
C15 H15B 0.9700 . ?
C16 H16A 0.9600 . ?
C16 H16B 0.9600 . ?
C16 H16C 0.9600 . ?
C17 C18 1.499(6) . ?
C17 H17A 0.9700 . ?
C17 H17B 0.9700 . ?
C18 C19 1.538(6) . ?
C18 H18A 0.9700 . ?
C18 H18B 0.9700 . ?
C19 C20 1.431(7) . ?
C19 H19A 0.9700 . ?
C19 H19B 0.9700 . ?
C20 H20A 0.9600 . ?
C20 H20B 0.9600 . ?
C20 H20C 0.9600 . ?
C21 C22 1.391(5) . ?
C21 C26 1.401(5) . ?
C21 B1 1.646(6) . ?
C22 C23 1.387(6) . ?
C22 H22 0.9300 . ?
C23 C24 1.357(7) . ?
C23 H23 0.9300 . ?
C24 C25 1.364(6) . ?
C24 H24 0.9300 . ?
C25 C26 1.377(5) . ?
C25 H25 0.9300 . ?
C26 H26 0.9300 . ?
C27 C28 1.388(6) . ?
C27 C32 1.400(5) . ?
C27 B1 1.643(7) . ?
C28 C29 1.384(6) . ?
C28 H28 0.9300 . ?
C29 C30 1.353(6) . ?
C29 H29 0.9300 . ?
C30 C31 1.365(7) . ?
C30 H30 0.9300 . ?
C31 C32 1.391(6) . ?
C31 H31 0.9300 . ?
C32 H32 0.9300 . ?
C33 C34 1.390(5) . ?
C33 C38 1.396(6) . ?
C33 B1 1.650(7) . ?
C34 C35 1.384(6) . ?
C34 H34 0.9300 . ?
C35 C36 1.375(6) . ?
C35 H35 0.9300 . ?
C36 C37 1.376(6) . ?
C36 H36 0.9300 . ?
C37 C38 1.373(6) . ?
C37 H37 0.9300 . ?
C38 H38 0.9300 . ?
C39 C44 1.375(7) . ?
C39 C40 1.389(6) . ?
C39 B1 1.670(7) . ?
C40 C41 1.398(7) . ?
C40 H40 0.9300 . ?
C41 C42 1.371(9) . ?
C41 H41 0.9300 . ?
C42 C43 1.374(9) . ?
C42 H42 0.9300 . ?
C43 C44 1.385(7) . ?
C43 H43 0.9300 . ?
C44 H44 0.9300 . ?
O3 C48 1.419(9) . ?
O3 C45 1.428(11) . ?
C45 C46 1.501(13) . ?
C45 H45A 0.9700 . ?
C45 H45B 0.9700 . ?
C46 C47 1.456(11) . ?
C46 H46A 0.9700 . ?
C46 H46B 0.9700 . ?
C47 C48 1.415(10) . ?
C47 H47A 0.9700 . ?
C47 H47B 0.9700 . ?
C48 H48A 0.9700 . ?
C48 H48B 0.9700 . ?
O3A C48A 1.382(16) . ?
O3A C45A 1.430(15) . ?
C45A C46A 1.518(15) . ?
C45A H45C 0.9700 . ?
C45A H45D 0.9700 . ?
C46A C47A 1.447(15) . ?
C46A H46C 0.9700 . ?
C46A H46D 0.9700 . ?
C47A C48A 1.414(15) . ?
C47A H47C 0.9700 . ?
C47A H47D 0.9700 . ?
C48A H48C 0.9700 . ?
C48A H48D 0.9700 . ?
O1 N1 1.2004(10) . ?
O2 N1 1.2011(10) . ?
O1A N1A 1.3002(10) . ?
O2A N1A 1.3003(10) . ?
 
loop_
 _geom_angle_atom_site_label_1
 _geom_angle_atom_site_label_2
 _geom_angle_atom_site_label_3
 _geom_angle
 _geom_angle_site_symmetry_1
 _geom_angle_site_symmetry_3
 _geom_angle_publ_flag
O1A Pd1 N3 168.7(3) . . ?
N3 Pd1 N1 178.24(15) . . ?
O1A Pd1 N2 93.73(12) . . ?
N3 Pd1 N2 85.19(13) . . ?
N1 Pd1 N2 95.51(10) . . ?
O1A Pd1 N4 93.62(11) . . ?
N3 Pd1 N4 85.40(12) . . ?
N1 Pd1 N4 94.17(10) . . ?
N2 Pd1 N4 166.58(12) . . ?
C9 N2 C1 110.4(3) . . ?
C9 N2 C5 109.9(3) . . ?
C1 N2 C5 110.6(3) . . ?
C9 N2 Pd1 115.0(3) . . ?
C1 N2 Pd1 105.4(2) . . ?
C5 N2 Pd1 105.3(3) . . ?
C2 N3 C3 116.5(3) . . ?
C2 N3 Pd1 107.5(2) . . ?
C3 N3 Pd1 107.5(2) . . ?
C2 N3 H3 108.4 . . ?
C3 N3 H3 108.4 . . ?
Pd1 N3 H3 108.4 . . ?
C17 N4 C13 110.4(3) . . ?
C17 N4 C4 109.7(3) . . ?
C13 N4 C4 110.6(3) . . ?
C17 N4 Pd1 116.0(3) . . ?
C13 N4 Pd1 104.4(2) . . ?
C4 N4 Pd1 105.4(2) . . ?
C2 C1 N2 109.9(3) . . ?
C2 C1 H1A 109.7 . . ?
N2 C1 H1A 109.7 . . ?
C2 C1 H1B 109.7 . . ?
N2 C1 H1B 109.7 . . ?
H1A C1 H1B 108.2 . . ?
N3 C2 C1 106.8(3) . . ?
N3 C2 H2A 110.4 . . ?
C1 C2 H2A 110.4 . . ?
N3 C2 H2B 110.4 . . ?
C1 C2 H2B 110.4 . . ?
H2A C2 H2B 108.6 . . ?
N3 C3 C4 106.5(3) . . ?
N3 C3 H3A 110.4 . . ?
C4 C3 H3A 110.4 . . ?
N3 C3 H3B 110.4 . . ?
C4 C3 H3B 110.4 . . ?
H3A C3 H3B 108.6 . . ?
C3 C4 N4 110.9(3) . . ?
C3 C4 H4A 109.4 . . ?
N4 C4 H4A 109.4 . . ?
C3 C4 H4B 109.4 . . ?
N4 C4 H4B 109.5 . . ?
H4A C4 H4B 108.0 . . ?
C6 C5 N2 117.0(4) . . ?
C6 C5 H5A 108.0 . . ?
N2 C5 H5A 108.0 . . ?
C6 C5 H5B 108.0 . . ?
N2 C5 H5B 108.0 . . ?
H5A C5 H5B 107.3 . . ?
C5 C6 C7 110.9(5) . . ?
C5 C6 H6A 109.5 . . ?
C7 C6 H6A 109.5 . . ?
C5 C6 H6B 109.5 . . ?
C7 C6 H6B 109.5 . . ?
H6A C6 H6B 108.0 . . ?
C8 C7 C6 111.1(6) . . ?
C8 C7 H7A 109.4 . . ?
C6 C7 H7A 109.4 . . ?
C8 C7 H7B 109.4 . . ?
C6 C7 H7B 109.4 . . ?
H7A C7 H7B 108.0 . . ?
C7 C8 H8A 109.5 . . ?
C7 C8 H8B 109.5 . . ?
H8A C8 H8B 109.5 . . ?
C7 C8 H8C 109.5 . . ?
H8A C8 H8C 109.5 . . ?
H8B C8 H8C 109.5 . . ?
N2 C9 C10 115.5(4) . . ?
N2 C9 H9A 108.4 . . ?
C10 C9 H9A 108.4 . . ?
N2 C9 H9B 108.4 . . ?
C10 C9 H9B 108.4 . . ?
H9A C9 H9B 107.5 . . ?
C9 C10 C11 111.4(4) . . ?
C9 C10 H10A 109.4 . . ?
C11 C10 H10A 109.4 . . ?
C9 C10 H10B 109.4 . . ?
C11 C10 H10B 109.4 . . ?
H10A C10 H10B 108.0 . . ?
C12 C11 C10 112.8(5) . . ?
C12 C11 H11A 109.0 . . ?
C10 C11 H11A 109.0 . . ?
C12 C11 H11B 109.0 . . ?
C10 C11 H11B 109.0 . . ?
H11A C11 H11B 107.8 . . ?
C11 C12 H12A 109.5 . . ?
C11 C12 H12B 109.5 . . ?
H12A C12 H12B 109.5 . . ?
C11 C12 H12C 109.5 . . ?
H12A C12 H12C 109.5 . . ?
H12B C12 H12C 109.5 . . ?
N4 C13 C14 117.3(3) . . ?
N4 C13 H13A 108.0 . . ?
C14 C13 H13A 108.0 . . ?
N4 C13 H13B 108.0 . . ?
C14 C13 H13B 108.0 . . ?
H13A C13 H13B 107.2 . . ?
C15 C14 C13 111.2(4) . . ?
C15 C14 H14A 109.4 . . ?
C13 C14 H14A 109.4 . . ?
C15 C14 H14B 109.4 . . ?
C13 C14 H14B 109.4 . . ?
H14A C14 H14B 108.0 . . ?
C16 C15 C14 114.3(4) . . ?
C16 C15 H15A 108.7 . . ?
C14 C15 H15A 108.7 . . ?
C16 C15 H15B 108.7 . . ?
C14 C15 H15B 108.7 . . ?
H15A C15 H15B 107.6 . . ?
C15 C16 H16A 109.5 . . ?
C15 C16 H16B 109.5 . . ?
H16A C16 H16B 109.5 . . ?
C15 C16 H16C 109.5 . . ?
H16A C16 H16C 109.5 . . ?
H16B C16 H16C 109.5 . . ?
N4 C17 C18 114.4(4) . . ?
N4 C17 H17A 108.7 . . ?
C18 C17 H17A 108.7 . . ?
N4 C17 H17B 108.7 . . ?
C18 C17 H17B 108.7 . . ?
H17A C17 H17B 107.6 . . ?
C17 C18 C19 110.4(4) . . ?
C17 C18 H18A 109.6 . . ?
C19 C18 H18A 109.6 . . ?
C17 C18 H18B 109.6 . . ?
C19 C18 H18B 109.6 . . ?
H18A C18 H18B 108.1 . . ?
C20 C19 C18 115.3(6) . . ?
C20 C19 H19A 108.4 . . ?
C18 C19 H19A 108.4 . . ?
C20 C19 H19B 108.4 . . ?
C18 C19 H19B 108.4 . . ?
H19A C19 H19B 107.5 . . ?
C19 C20 H20A 109.5 . . ?
C19 C20 H20B 109.5 . . ?
H20A C20 H20B 109.5 . . ?
C19 C20 H20C 109.5 . . ?
H20A C20 H20C 109.5 . . ?
H20B C20 H20C 109.5 . . ?
C22 C21 C26 115.7(4) . . ?
C22 C21 B1 123.4(4) . . ?
C26 C21 B1 120.7(4) . . ?
C23 C22 C21 121.2(5) . . ?
C23 C22 H22 119.4 . . ?
C21 C22 H22 119.4 . . ?
C24 C23 C22 121.6(5) . . ?
C24 C23 H23 119.2 . . ?
C22 C23 H23 119.2 . . ?
C23 C24 C25 118.6(5) . . ?
C23 C24 H24 120.7 . . ?
C25 C24 H24 120.7 . . ?
C24 C25 C26 120.8(5) . . ?
C24 C25 H25 119.6 . . ?
C26 C25 H25 119.6 . . ?
C25 C26 C21 122.0(4) . . ?
C25 C26 H26 119.0 . . ?
C21 C26 H26 119.0 . . ?
C28 C27 C32 113.0(4) . . ?
C28 C27 B1 125.3(4) . . ?
C32 C27 B1 121.7(4) . . ?
C29 C28 C27 124.1(5) . . ?
C29 C28 H28 118.0 . . ?
C27 C28 H28 118.0 . . ?
C30 C29 C28 120.2(5) . . ?
C30 C29 H29 119.9 . . ?
C28 C29 H29 119.9 . . ?
C29 C30 C31 119.3(5) . . ?
C29 C30 H30 120.4 . . ?
C31 C30 H30 120.4 . . ?
C30 C31 C32 119.7(5) . . ?
C30 C31 H31 120.2 . . ?
C32 C31 H31 120.2 . . ?
C31 C32 C27 123.7(5) . . ?
C31 C32 H32 118.2 . . ?
C27 C32 H32 118.2 . . ?
C34 C33 C38 114.0(4) . . ?
C34 C33 B1 124.0(4) . . ?
C38 C33 B1 121.9(4) . . ?
C35 C34 C33 123.0(4) . . ?
C35 C34 H34 118.5 . . ?
C33 C34 H34 118.5 . . ?
C36 C35 C34 120.7(5) . . ?
C36 C35 H35 119.7 . . ?
C34 C35 H35 119.7 . . ?
C35 C36 C37 118.1(5) . . ?
C35 C36 H36 120.9 . . ?
C37 C36 H36 120.9 . . ?
C38 C37 C36 120.2(5) . . ?
C38 C37 H37 119.9 . . ?
C36 C37 H37 119.9 . . ?
C37 C38 C33 123.9(5) . . ?
C37 C38 H38 118.1 . . ?
C33 C38 H38 118.1 . . ?
C44 C39 C40 115.5(5) . . ?
C44 C39 B1 122.0(5) . . ?
C40 C39 B1 122.3(5) . . ?
C39 C40 C41 122.2(6) . . ?
C39 C40 H40 118.9 . . ?
C41 C40 H40 118.9 . . ?
C42 C41 C40 119.9(7) . . ?
C42 C41 H41 120.1 . . ?
C40 C41 H41 120.1 . . ?
C41 C42 C43 119.4(7) . . ?
C41 C42 H42 120.3 . . ?
C43 C42 H42 120.3 . . ?
C42 C43 C44 119.4(7) . . ?
C42 C43 H43 120.3 . . ?
C44 C43 H43 120.3 . . ?
C39 C44 C43 123.6(6) . . ?
C39 C44 H44 118.2 . . ?
C43 C44 H44 118.2 . . ?
C27 B1 C21 108.9(4) . . ?
C27 B1 C33 110.5(4) . . ?
C21 B1 C33 110.3(4) . . ?
C27 B1 C39 110.4(4) . . ?
C21 B1 C39 108.9(4) . . ?
C33 B1 C39 107.8(4) . . ?
C48 O3 C45 105.7(8) . . ?
O3 C45 C46 106.2(12) . . ?
O3 C45 H45A 110.5 . . ?
C46 C45 H45A 110.5 . . ?
O3 C45 H45B 110.5 . . ?
C46 C45 H45B 110.5 . . ?
H45A C45 H45B 108.7 . . ?
C47 C46 C45 101.5(8) . . ?
C47 C46 H46A 111.5 . . ?
C45 C46 H46A 111.5 . . ?
C47 C46 H46B 111.5 . . ?
C45 C46 H46B 111.5 . . ?
H46A C46 H46B 109.3 . . ?
C48 C47 C46 109.4(8) . . ?
C48 C47 H47A 109.8 . . ?
C46 C47 H47A 109.8 . . ?
C48 C47 H47B 109.8 . . ?
C46 C47 H47B 109.8 . . ?
H47A C47 H47B 108.2 . . ?
C47 C48 O3 108.2(8) . . ?
C47 C48 H48A 110.1 . . ?
O3 C48 H48A 110.1 . . ?
C47 C48 H48B 110.1 . . ?
O3 C48 H48B 110.1 . . ?
H48A C48 H48B 108.4 . . ?
C48A O3A C45A 112.0(13) . . ?
O3A C45A C46A 102.1(12) . . ?
O3A C45A H45C 111.3 . . ?
C46A C45A H45C 111.3 . . ?
O3A C45A H45D 111.3 . . ?
C46A C45A H45D 111.3 . . ?
H45C C45A H45D 109.2 . . ?
C47A C46A C45A 106.2(13) . . ?
C47A C46A H46C 110.5 . . ?
C45A C46A H46C 110.5 . . ?
C47A C46A H46D 110.5 . . ?
C45A C46A H46D 110.5 . . ?
H46C C46A H46D 108.7 . . ?
C48A C47A C46A 106.6(14) . . ?
C48A C47A H47C 110.4 . . ?
C46A C47A H47C 110.4 . . ?
C48A C47A H47D 110.4 . . ?
C46A C47A H47D 110.4 . . ?
H47C C47A H47D 108.6 . . ?
O3A C48A C47A 108.7(13) . . ?
O3A C48A H48C 109.9 . . ?
C47A C48A H48C 109.9 . . ?
O3A C48A H48D 109.9 . . ?
C47A C48A H48D 109.9 . . ?
H48C C48A H48D 108.3 . . ?
O1 N1 O2 121.86(16) . . ?
O1 N1 Pd1 118.4(3) . . ?
O2 N1 Pd1 119.7(3) . . ?
N1A O1A Pd1 124.8(7) . . ?
O1A N1A O2A 107.70(12) . . ?
 
loop_
 _geom_torsion_atom_site_label_1
 _geom_torsion_atom_site_label_2
 _geom_torsion_atom_site_label_3
 _geom_torsion_atom_site_label_4
 _geom_torsion
 _geom_torsion_site_symmetry_1
 _geom_torsion_site_symmetry_2
 _geom_torsion_site_symmetry_3
 _geom_torsion_site_symmetry_4
 _geom_torsion_publ_flag
C9 N2 C1 C2 -160.3(4) . . . . ?
C5 N2 C1 C2 77.8(4) . . . . ?
Pd1 N2 C1 C2 -35.5(4) . . . . ?
C3 N3 C2 C1 -167.1(4) . . . . ?
Pd1 N3 C2 C1 -46.5(4) . . . . ?
N2 C1 C2 N3 55.4(5) . . . . ?
C2 N3 C3 C4 167.0(3) . . . . ?
Pd1 N3 C3 C4 46.4(4) . . . . ?
N3 C3 C4 N4 -54.0(4) . . . . ?
C17 N4 C4 C3 159.1(3) . . . . ?
C13 N4 C4 C3 -78.8(4) . . . . ?
Pd1 N4 C4 C3 33.5(4) . . . . ?
C9 N2 C5 C6 -56.8(5) . . . . ?
C1 N2 C5 C6 65.3(5) . . . . ?
Pd1 N2 C5 C6 178.7(3) . . . . ?
N2 C5 C6 C7 -178.5(4) . . . . ?
C5 C6 C7 C8 -173.3(5) . . . . ?
C1 N2 C9 C10 66.4(5) . . . . ?
C5 N2 C9 C10 -171.4(4) . . . . ?
Pd1 N2 C9 C10 -52.7(5) . . . . ?
N2 C9 C10 C11 171.9(4) . . . . ?
C9 C10 C11 C12 171.6(5) . . . . ?
C17 N4 C13 C14 55.9(5) . . . . ?
C4 N4 C13 C14 -65.8(5) . . . . ?
Pd1 N4 C13 C14 -178.8(3) . . . . ?
N4 C13 C14 C15 -178.9(4) . . . . ?
C13 C14 C15 C16 179.7(4) . . . . ?
C13 N4 C17 C18 169.5(4) . . . . ?
C4 N4 C17 C18 -68.3(5) . . . . ?
Pd1 N4 C17 C18 51.0(5) . . . . ?
N4 C17 C18 C19 -178.3(4) . . . . ?
C17 C18 C19 C20 -174.7(6) . . . . ?
C26 C21 C22 C23 2.0(6) . . . . ?
B1 C21 C22 C23 -173.0(4) . . . . ?
C21 C22 C23 C24 0.3(8) . . . . ?
C22 C23 C24 C25 -1.6(8) . . . . ?
C23 C24 C25 C26 0.5(7) . . . . ?
C24 C25 C26 C21 1.9(7) . . . . ?
C22 C21 C26 C25 -3.1(6) . . . . ?
B1 C21 C26 C25 172.1(4) . . . . ?
C32 C27 C28 C29 -1.5(7) . . . . ?
B1 C27 C28 C29 178.2(5) . . . . ?
C27 C28 C29 C30 0.2(8) . . . . ?
C28 C29 C30 C31 1.7(8) . . . . ?
C29 C30 C31 C32 -2.3(9) . . . . ?
C30 C31 C32 C27 1.0(8) . . . . ?
C28 C27 C32 C31 0.9(7) . . . . ?
B1 C27 C32 C31 -178.9(5) . . . . ?
C38 C33 C34 C35 -0.1(6) . . . . ?
B1 C33 C34 C35 -177.1(4) . . . . ?
C33 C34 C35 C36 -0.8(7) . . . . ?
C34 C35 C36 C37 1.4(7) . . . . ?
C35 C36 C37 C38 -1.1(8) . . . . ?
C36 C37 C38 C33 0.2(8) . . . . ?
C34 C33 C38 C37 0.4(7) . . . . ?
B1 C33 C38 C37 177.5(5) . . . . ?
C44 C39 C40 C41 -0.6(7) . . . . ?
B1 C39 C40 C41 175.0(4) . . . . ?
C39 C40 C41 C42 0.6(8) . . . . ?
C40 C41 C42 C43 0.2(10) . . . . ?
C41 C42 C43 C44 -0.8(11) . . . . ?
C40 C39 C44 C43 -0.1(9) . . . . ?
B1 C39 C44 C43 -175.7(6) . . . . ?
C42 C43 C44 C39 0.8(11) . . . . ?
C28 C27 B1 C21 13.5(6) . . . . ?
C32 C27 B1 C21 -166.9(4) . . . . ?
C28 C27 B1 C33 -107.8(5) . . . . ?
C32 C27 B1 C33 71.8(5) . . . . ?
C28 C27 B1 C39 133.0(4) . . . . ?
C32 C27 B1 C39 -47.3(6) . . . . ?
C22 C21 B1 C27 99.5(5) . . . . ?
C26 C21 B1 C27 -75.3(5) . . . . ?
C22 C21 B1 C33 -139.1(4) . . . . ?
C26 C21 B1 C33 46.1(5) . . . . ?
C22 C21 B1 C39 -20.9(6) . . . . ?
C26 C21 B1 C39 164.3(4) . . . . ?
C34 C33 B1 C27 -28.8(5) . . . . ?
C38 C33 B1 C27 154.4(4) . . . . ?
C34 C33 B1 C21 -149.3(4) . . . . ?
C38 C33 B1 C21 34.0(6) . . . . ?
C34 C33 B1 C39 91.9(5) . . . . ?
C38 C33 B1 C39 -84.9(5) . . . . ?
C44 C39 B1 C27 -25.4(6) . . . . ?
C40 C39 B1 C27 159.3(4) . . . . ?
C44 C39 B1 C21 94.1(5) . . . . ?
C40 C39 B1 C21 -81.2(5) . . . . ?
C44 C39 B1 C33 -146.2(5) . . . . ?
C40 C39 B1 C33 38.5(5) . . . . ?
C48 O3 C45 C46 29(2) . . . . ?
O3 C45 C46 C47 -28(2) . . . . ?
C45 C46 C47 C48 17.5(18) . . . . ?
C46 C47 C48 O3 -0.3(18) . . . . ?
C45 O3 C48 C47 -18(2) . . . . ?
C48A O3A C45A C46A 13(5) . . . . ?
O3A C45A C46A C47A -20(4) . . . . ?
C45A C46A C47A C48A 20(4) . . . . ?
C45A O3A C48A C47A 0(4) . . . . ?
C46A C47A C48A O3A -13(3) . . . . ?
Pd1 O1A N1A O2A 0.00(2) . . . . ?
 
_refine_diff_density_max    0.431
_refine_diff_density_min   -0.619
_refine_diff_density_rms    0.067

_shelx_res_file
;
TITL shelxt in P 1 21/n 1
    76_pdno2_tr_274k_100s_04_decay.res
    created by SHELXL-2018/3 at 09:44:50 on 31-Mar-2020
CELL 0.534 11.6729 13.5845 30.1967 90 93.363 90
ZERR 4 0.000442 0.000466 0.000991 0 0.003113 0
LATT 1
SYMM 0.5-X,0.5+Y,0.5-Z
SFAC C H B N O Pd
DISP B 0 0 4.561
DISP C 0.001 0.001 6.94
DISP H -0 0 0.611
DISP N 0.003 0.002 10.693
DISP O 0.005 0.003 16.398
DISP Pd -2.504 0.615 1934.604
UNIT 192 292 4 16 12 4
DFIX 1.2 0.001 N1 O1 N1 O2
DFIX 1.3 0.001 O1A N1A N1A O2A
DANG 2.1 0.001 O1 O2 O1A O2A
FLAT 0.001 Pd1 O1 O2 N1 O1A O2A N1A
RIGU 0.001 0.002
EADP O3 O3A
EADP C45 C45A C48 C48A
EADP C46 C46A C47 C47A
EADP O1 O1A O2 O2A
EADP N1 N1A

L.S. 20
PLAN  5
SIZE 0.1 0.1 0.05
TEMP 1
BOND $H
list 4
CONF
fmap 2
acta
SHEL 999 0.8
REM <olex2.extras>
REM <HklSrc "%.\\76_PdNO2_TR_274K_100S_04_decay.hkl">
REM </olex2.extras>

WGHT    0.037100
FVAR       0.23616   0.64889   0.80737
PD1   6    0.339610    0.775400    0.346863    11.00000    0.05415    0.05049 =
         0.04710    0.00119    0.00012   -0.00252
N2    4    0.345728    0.927654    0.337998    11.00000    0.06824    0.05423 =
         0.05103    0.00579   -0.00026    0.00030
N3    4    0.454643    0.798768    0.398153    11.00000    0.05340    0.05027 =
         0.04699    0.00125   -0.00107   -0.00447
AFIX  13
H3    2    0.531739    0.788398    0.387803    11.00000   -1.20000
AFIX   0
N4    4    0.330794    0.631738    0.371331    11.00000    0.05486    0.05170 =
         0.05182   -0.00361    0.00236   -0.00244
C1    1    0.441420    0.963271    0.369830    11.00000    0.07985    0.05636 =
         0.06182    0.00385   -0.00753   -0.00678
AFIX  23
H1A   2    0.514236    0.957560    0.356129    11.00000   -1.20000
H1B   2    0.429401    1.032036    0.376863    11.00000   -1.20000
AFIX   0
C2    1    0.444415    0.903094    0.411599    11.00000    0.07700    0.05140 =
         0.05808   -0.00088   -0.00729   -0.00361
AFIX  23
H2A   2    0.509459    0.921992    0.431228    11.00000   -1.20000
H2B   2    0.374707    0.913032    0.426996    11.00000   -1.20000
AFIX   0
C3    1    0.433729    0.723436    0.432648    11.00000    0.06806    0.05704 =
         0.04265    0.00277   -0.00049   -0.00486
AFIX  23
H3A   2    0.364338    0.738807    0.447414    11.00000   -1.20000
H3B   2    0.497562    0.721353    0.454691    11.00000   -1.20000
AFIX   0
C4    1    0.421446    0.626191    0.408916    11.00000    0.05869    0.05379 =
         0.05539    0.00127   -0.00227    0.00058
AFIX  23
H4A   2    0.400842    0.575668    0.429710    11.00000   -1.20000
H4B   2    0.494306    0.608080    0.397342    11.00000   -1.20000
AFIX   0
C5    1    0.230637    0.965572    0.351633    11.00000    0.07695    0.06332 =
         0.07366   -0.00376    0.00248    0.00907
AFIX  23
H5A   2    0.170938    0.934260    0.332881    11.00000   -1.20000
H5B   2    0.220743    0.944267    0.381830    11.00000   -1.20000
AFIX   0
C6    1    0.211587    1.075632    0.349495    11.00000    0.10945    0.06371 =
         0.11390   -0.00387   -0.00440    0.02007
AFIX  23
H6A   2    0.217336    1.098100    0.319215    11.00000   -1.20000
H6B   2    0.270703    1.108537    0.367933    11.00000   -1.20000
AFIX   0
C7    1    0.094087    1.102514    0.365291    11.00000    0.10436    0.09761 =
         0.14619   -0.03011   -0.01536    0.03282
AFIX  23
H7A   2    0.035650    1.063668    0.349203    11.00000   -1.20000
H7B   2    0.091568    1.087053    0.396580    11.00000   -1.20000
AFIX   0
C8    1    0.069172    1.209617    0.358232    11.00000    0.17406    0.09850 =
         0.26708   -0.04348   -0.03627    0.04909
AFIX 137
H8A   2    0.036455    1.219609    0.328662    11.00000   -1.50000
H8B   2    0.139116    1.246555    0.362275    11.00000   -1.50000
H8C   2    0.015961    1.231391    0.379232    11.00000   -1.50000
AFIX   0
C9    1    0.365638    0.960425    0.291863    11.00000    0.07888    0.06418 =
         0.05445    0.01354   -0.00145   -0.00635
AFIX  23
H9A   2    0.374357    1.031436    0.291958    11.00000   -1.20000
H9B   2    0.297867    0.944884    0.273034    11.00000   -1.20000
AFIX   0
C10   1    0.468506    0.915745    0.271560    11.00000    0.08818    0.08087 =
         0.06698    0.00623    0.00965   -0.00440
AFIX  23
H10A  2    0.465935    0.844720    0.274659    11.00000   -1.20000
H10B  2    0.538002    0.939178    0.287332    11.00000   -1.20000
AFIX   0
C11   1    0.471681    0.942197    0.222734    11.00000    0.09965    0.11726 =
         0.07100    0.01287    0.01987   -0.01216
AFIX  23
H11A  2    0.407698    0.910635    0.206429    11.00000   -1.20000
H11B  2    0.462343    1.012808    0.219383    11.00000   -1.20000
AFIX   0
C12   1    0.580379    0.911854    0.203251    11.00000    0.10966    0.20035 =
         0.09984   -0.01138    0.03558   -0.00899
AFIX 137
H12A  2    0.580395    0.934500    0.173137    11.00000   -1.50000
H12B  2    0.586531    0.841390    0.203855    11.00000   -1.50000
H12C  2    0.644350    0.940092    0.220192    11.00000   -1.50000
AFIX   0
C13   1    0.212550    0.624403    0.388653    11.00000    0.05347    0.05688 =
         0.07025    0.00180    0.00341   -0.00587
AFIX  23
H13A  2    0.157004    0.637598    0.364216    11.00000   -1.20000
H13B  2    0.204933    0.676266    0.410363    11.00000   -1.20000
AFIX   0
C14   1    0.180226    0.527900    0.409800    11.00000    0.06772    0.06862 =
         0.08142    0.01520    0.01466   -0.00299
AFIX  23
H14A  2    0.187101    0.474884    0.388602    11.00000   -1.20000
H14B  2    0.232870    0.514583    0.435145    11.00000   -1.20000
AFIX   0
C15   1    0.058764    0.530971    0.424696    11.00000    0.06697    0.07891 =
         0.11424    0.00709    0.02307   -0.00813
AFIX  23
H15A  2    0.052773    0.584420    0.445734    11.00000   -1.20000
H15B  2    0.007046    0.545447    0.399209    11.00000   -1.20000
AFIX   0
C16   1    0.020079    0.437131    0.445881    11.00000    0.08024    0.08355 =
         0.12063    0.01097    0.02935   -0.00768
AFIX 137
H16A  2    0.017627    0.385070    0.424348    11.00000   -1.50000
H16B  2   -0.055007    0.446449    0.456570    11.00000   -1.50000
H16C  2    0.072980    0.420109    0.470217    11.00000   -1.50000
AFIX   0
C17   1    0.348996    0.551629    0.338924    11.00000    0.07216    0.05094 =
         0.06474   -0.00891    0.00146   -0.00125
AFIX  23
H17A  2    0.283011    0.548935    0.317882    11.00000   -1.20000
H17B  2    0.353058    0.489380    0.354675    11.00000   -1.20000
AFIX   0
C18   1    0.455182    0.562967    0.313750    11.00000    0.08250    0.09107 =
         0.06714   -0.01010    0.01130    0.00399
AFIX  23
H18A  2    0.522226    0.562807    0.334309    11.00000   -1.20000
H18B  2    0.452846    0.625446    0.298172    11.00000   -1.20000
AFIX   0
C19   1    0.464272    0.478461    0.280245    11.00000    0.13565    0.12006 =
         0.10887   -0.04008    0.04254   -0.00069
AFIX  23
H19A  2    0.457810    0.416541    0.295901    11.00000   -1.20000
H19B  2    0.399605    0.482769    0.258645    11.00000   -1.20000
AFIX   0
C20   1    0.567596    0.476684    0.257004    11.00000    0.15722    0.17118 =
         0.13896   -0.02778    0.06735    0.01469
AFIX 137
H20A  2    0.562065    0.426422    0.234633    11.00000   -1.50000
H20B  2    0.631583    0.462963    0.277504    11.00000   -1.50000
H20C  2    0.578467    0.539476    0.243280    11.00000   -1.50000
AFIX   0

C21   1    0.656311    0.374549    0.426715    11.00000    0.05024    0.05183 =
         0.05723    0.00660   -0.00441    0.00246
C22   1    0.709196    0.423725    0.393054    11.00000    0.06547    0.06465 =
         0.07513    0.01340    0.00966   -0.00367
AFIX  43
H22   2    0.725976    0.389632    0.367524    11.00000   -1.20000
AFIX   0
C23   1    0.737381    0.522686    0.396855    11.00000    0.07951    0.06465 =
         0.11870    0.02280    0.01408   -0.00816
AFIX  43
H23   2    0.772398    0.553608    0.373725    11.00000   -1.20000
AFIX   0
C24   1    0.715072    0.575432    0.433517    11.00000    0.06917    0.05441 =
         0.12297    0.01469   -0.00860   -0.00084
AFIX  43
H24   2    0.736107    0.641328    0.435952    11.00000   -1.20000
AFIX   0
C25   1    0.661140    0.529792    0.466736    11.00000    0.07036    0.04981 =
         0.08535   -0.00224   -0.01918    0.00625
AFIX  43
H25   2    0.644723    0.565128    0.491971    11.00000   -1.20000
AFIX   0
C26   1    0.630726    0.432046    0.463349    11.00000    0.07671    0.04865 =
         0.06188    0.00465   -0.00043    0.00234
AFIX  43
H26   2    0.591992    0.403303    0.486091    11.00000   -1.20000
AFIX   0
C27   1    0.734337    0.201786    0.458621    11.00000    0.05642    0.04697 =
         0.06011    0.00323    0.00989    0.00244
C28   1    0.809633    0.250159    0.488524    11.00000    0.06732    0.05545 =
         0.07342   -0.00832   -0.00179    0.01063
AFIX  43
H28   2    0.804676    0.318365    0.490243    11.00000   -1.20000
AFIX   0
C29   1    0.891641    0.203200    0.515945    11.00000    0.08411    0.08201 =
         0.09336   -0.00861   -0.02018    0.01826
AFIX  43
H29   2    0.939396    0.239893    0.535371    11.00000   -1.20000
AFIX   0
C30   1    0.902577    0.104093    0.514589    11.00000    0.06569    0.08152 =
         0.11613    0.01544    0.00162    0.02398
AFIX  43
H30   2    0.956226    0.072243    0.533543    11.00000   -1.20000
AFIX   0
C31   1    0.833993    0.051389    0.485095    11.00000    0.07160    0.05977 =
         0.13776    0.01058    0.00705    0.01804
AFIX  43
H31   2    0.842450   -0.016508    0.483071    11.00000   -1.20000
AFIX   0
C32   1    0.751380    0.099770    0.458078    11.00000    0.06235    0.04726 =
         0.11952   -0.00237   -0.00087   -0.00003
AFIX  43
H32   2    0.704845    0.062245    0.438555    11.00000   -1.20000
AFIX   0
C33   1    0.505831    0.230297    0.444285    11.00000    0.06046    0.04316 =
         0.05140   -0.00500   -0.00057   -0.00067
C34   1    0.479524    0.144931    0.466942    11.00000    0.06378    0.04920 =
         0.05275    0.00156    0.00133    0.00342
AFIX  43
H34   2    0.537983    0.099959    0.473773    11.00000   -1.20000
AFIX   0
C35   1    0.370366    0.123755    0.479806    11.00000    0.06811    0.06055 =
         0.06966    0.00588    0.00617   -0.00386
AFIX  43
H35   2    0.357092    0.065172    0.494596    11.00000   -1.20000
AFIX   0
C36   1    0.281319    0.188429    0.470949    11.00000    0.06396    0.06562 =
         0.09525    0.00010    0.01441    0.00010
AFIX  43
H36   2    0.208219    0.175127    0.480106    11.00000   -1.20000
AFIX   0
C37   1    0.303465    0.273402    0.448146    11.00000    0.06503    0.06630 =
         0.11235    0.01019    0.00771    0.00736
AFIX  43
H37   2    0.244500    0.317855    0.441254    11.00000   -1.20000
AFIX   0
C38   1    0.412293    0.292766    0.435539    11.00000    0.06578    0.05877 =
         0.10380    0.01628    0.00701    0.00721
AFIX  43
H38   2    0.424411    0.350945    0.420269    11.00000   -1.20000
AFIX   0
C39   1    0.637098    0.213222    0.374658    11.00000    0.09036    0.05791 =
         0.05493   -0.00268    0.00920   -0.01091
C40   1    0.543344    0.220477    0.344317    11.00000    0.10989    0.06755 =
         0.06187    0.00568   -0.00696   -0.02649
AFIX  43
H40   2    0.474477    0.244802    0.353823    11.00000   -1.20000
AFIX   0
C41   1    0.549088    0.192414    0.299952    11.00000    0.16425    0.08175 =
         0.06185    0.00415   -0.00371   -0.04043
AFIX  43
H41   2    0.484934    0.198719    0.280398    11.00000   -1.20000
AFIX   0
C42   1    0.649536    0.155570    0.285338    11.00000    0.19679    0.10601 =
         0.06930   -0.01040    0.02236   -0.02657
AFIX  43
H42   2    0.654005    0.136912    0.255858    11.00000   -1.20000
AFIX   0
C43   1    0.743480    0.146475    0.314635    11.00000    0.17489    0.16501 =
         0.08019   -0.03306    0.03578    0.01906
AFIX  43
H43   2    0.811846    0.120844    0.305251    11.00000   -1.20000
AFIX   0
C44   1    0.735506    0.175799    0.358258    11.00000    0.11660    0.15019 =
         0.07439   -0.02771    0.02093    0.01735
AFIX  43
H44   2    0.800274    0.169853    0.377523    11.00000   -1.20000
AFIX   0
B1    3    0.633783    0.254924    0.426607    11.00000    0.06161    0.05345 =
         0.05356   -0.00052    0.00267    0.00103

PART 1
O3    5    0.689435    0.803026    0.365711    21.00000    0.07559    0.09864 =
         0.10010   -0.00541    0.00797   -0.00086
C45   1    0.737365    0.774677    0.325191    21.00000    0.08613    0.10778 =
         0.10404   -0.01402    0.00578   -0.00051
AFIX  23
H45A  2    0.727876    0.826886    0.303370    21.00000   -1.20000
H45B  2    0.700022    0.715792    0.313279    21.00000   -1.20000
AFIX   0
C46   1    0.862345    0.755521    0.336347    21.00000    0.08187    0.11799 =
         0.13960   -0.00699    0.01100    0.00053
AFIX  23
H46A  2    0.876003    0.687286    0.344518    21.00000   -1.20000
H46B  2    0.908699    0.772496    0.311833    21.00000   -1.20000
AFIX   0
C47   1    0.885124    0.821060    0.373994    21.00000    0.08187    0.11799 =
         0.13960   -0.00699    0.01100    0.00053
AFIX  23
H47A  2    0.933146    0.787905    0.396669    21.00000   -1.20000
H47B  2    0.925537    0.879130    0.364605    21.00000   -1.20000
AFIX   0
C48   1    0.780017    0.848906    0.391464    21.00000    0.08613    0.10778 =
         0.10404   -0.01402    0.00578   -0.00051
AFIX  23
H48A  2    0.771314    0.919885    0.390260    21.00000   -1.20000
H48B  2    0.778600    0.828258    0.422178    21.00000   -1.20000
AFIX   0
SAME 0.02 0.04 O3 > C48
PART 0
PART 2
O3A   5    0.672262    0.808713    0.360238   -21.00000    0.07559    0.09864 =
         0.10010   -0.00541    0.00797   -0.00086
C45A  1    0.728911    0.755823    0.326892   -21.00000    0.08613    0.10778 =
         0.10404   -0.01402    0.00578   -0.00051
AFIX  23
H45C  2    0.701079    0.775711    0.297339   -21.00000   -1.20000
H45D  2    0.718942    0.685328    0.330032   -21.00000   -1.20000
AFIX   0
C46A  1    0.853277    0.785667    0.336373   -21.00000    0.08187    0.11799 =
         0.13960   -0.00699    0.01100    0.00053
AFIX  23
H46C  2    0.894832    0.734569    0.353010   -21.00000   -1.20000
H46D  2    0.890357    0.796828    0.308896   -21.00000   -1.20000
AFIX   0
C47A  1    0.850969    0.875477    0.362067   -21.00000    0.08187    0.11799 =
         0.13960   -0.00699    0.01100    0.00053
AFIX  23
H47C  2    0.912111    0.875270    0.385252   -21.00000   -1.20000
H47D  2    0.860811    0.932247    0.343180   -21.00000   -1.20000
AFIX   0
C48A  1    0.742796    0.878829    0.380760   -21.00000    0.08613    0.10778 =
         0.10404   -0.01402    0.00578   -0.00051
AFIX  23
H48C  2    0.751620    0.865756    0.412356   -21.00000   -1.20000
H48D  2    0.709143    0.943683    0.376533   -21.00000   -1.20000
AFIX   0

PART 0
PART 3
O1    5    0.126307    0.760387    0.298695    31.00000    0.07183    0.18345 =
         0.07773   -0.02357   -0.00634    0.00657
O2    5    0.262162    0.723918    0.259184    31.00000    0.07183    0.18345 =
         0.07773   -0.02357   -0.00634    0.00657
N1    4    0.226901    0.749458    0.293951    31.00000    0.07099    0.06972 =
         0.06626    0.00710   -0.00453   -0.00119
PART 0
PART 4
O1A   5    0.205653    0.758726    0.305565   -31.00000    0.07183    0.18345 =
         0.07773   -0.02357   -0.00634    0.00657
O2A   5    0.316839    0.717931    0.256534   -31.00000    0.07183    0.18345 =
         0.07773   -0.02357   -0.00634    0.00657
N1A   4    0.209648    0.731430    0.264416   -31.00000    0.07099    0.06972 =
         0.06626    0.00710   -0.00453   -0.00119
HKLF 4


REM  shelxt in P 1 21/n 1
REM wR2 = 0.1423, GooF = S = 0.885, Restrained GooF = 0.884 for all data
REM R1 = 0.0616 for 4634 Fo > 4sig(Fo) and 0.1316 for all 9744 data
REM 526 parameters refined using 490 restraints

END

WGHT      0.0369      0.0000

REM Highest difference peak  0.431,  deepest hole -0.619,  1-sigma level  0.067
Q1    1   0.3412  0.6814  0.3460  11.00000  0.05    0.43
Q2    1   0.1529  0.7840  0.2666  11.00000  0.05    0.32
Q3    1   0.8599  0.8552  0.3939  11.00000  0.05    0.31
Q4    1   0.1412  0.7032  0.2787  11.00000  0.05    0.31
Q5    1   0.4412  0.2665  0.3880  11.00000  0.05    0.30
;
_shelx_res_checksum   14721

_shelx_hkl_file
;
  15   0  -1   -7.28    7.45
  15   0  -2    2.25    6.09
  15   0  -3   17.74    9.32
  15   0  -4   -2.07    7.02
  15   0  -5   -1.37    6.64
  15   0  -6   -4.77    7.14
  15   0  -7   10.82    5.88
  15   0  -8   -0.07    6.41
  15   0  -9   21.65    9.38
  15   0 -10    1.92    7.02
  15   0 -11   -5.00    7.35
  15   0 -12    0.38    6.03
  15   0 -13   -0.65    5.93
  15   0 -14    3.93    7.09
  15   0 -15   23.02    9.19
  15  -1  -1    1.24    7.93
  15   1  -1    8.05    6.92
  15  -1  -2    4.85    7.90
  15   1  -2    3.31    7.47
  15  -1  -3    4.49    7.35
  15   1  -3   -0.35    5.87
  15  -1  -4   -0.66    7.47
  15   1  -4   -5.95    7.00
  15  -1  -5   10.09    8.17
  15   1  -5   15.46    7.94
  15  -1  -6   -0.22    5.88
  15   1  -6    1.11    7.14
  15  -1  -7   -0.67    6.87
  15   1  -7    5.78    6.90
  15  -1  -8   -2.66    6.61
  15   1  -8   -1.20    6.63
  15  -1  -9    1.08    6.26
  15   1  -9    2.14    6.52
  15  -1 -10   -2.73    6.95
  15   1 -10   -0.43    6.56
  15  -1 -11    1.33    6.70
  15   1 -11    5.46    7.80
  15  -1 -12   -3.09    7.13
  15   1 -12   -3.39    6.91
  15  -1 -13    0.00    5.85
  15   1 -13    7.09    6.84
  15  -1 -14   -5.67    7.39
  15   1 -14   -0.00    5.48
  15  -1 -15   -5.02    7.74
  15  -1 -16   -4.96    7.06
  15  -2  -1   -4.69    7.81
  15   2  -1    4.11    6.97
  15  -2  -2   -4.95    8.87
  15   2  -2    2.19    5.34
  15  -2  -3    0.79    7.61
  15   2  -3   18.46    8.24
  15  -2  -4    2.27    7.80
  15   2  -4    2.12    7.27
  15  -2  -5   14.76    8.14
  15   2  -5    7.00    6.52
  15  -2  -6   -5.28    7.24
  15   2  -6    8.80    6.96
  15  -2  -7    2.95    7.42
  15   2  -7    6.18    7.46
  15  -2  -8    5.76    7.60
  15   2  -8   -0.53    6.82
  15  -2  -9    7.83    8.00
  15   2  -9    1.05    6.43
  15  -2 -10    3.34    6.43
  15   2 -10   13.27    6.99
  15  -2 -11   -2.28    6.91
  15   2 -11    2.66    6.59
  15  -2 -12    1.63    6.73
  15   2 -12   -2.05    7.04
  15  -2 -13    0.72    6.23
  15   2 -13    4.35    6.55
  15  -2 -14   10.19    7.53
  15  -2 -15    1.37    6.25
  15  -2 -16    1.01    6.56
  15  -2 -17   -0.07    6.10
  15  -3  -1    5.97    8.79
  15   3  -1    1.87    6.69
  15  -3  -2   -3.49    8.07
  15   3  -2   -3.85    7.13
  15  -3  -3   -0.27    7.31
  15   3  -3    3.49    6.74
  15  -3  -4    7.82    8.64
  15   3  -4   11.62    6.88
  15  -3  -5    1.01    7.96
  15   3  -5    3.47    7.10
  15  -3  -6   -2.67    7.90
  15   3  -6   -2.16    7.64
  15  -3  -7   19.54    8.97
  15   3  -7    6.02    7.43
  15  -3  -8    9.55    7.18
  15   3  -8    6.66    7.32
  15  -3  -9    7.13    7.62
  15   3  -9    3.41    6.16
  15  -3 -10    4.57    7.20
  15   3 -10    3.36    6.27
  15  -3 -11    7.76    8.06
  15   3 -11    4.71    6.82
  15  -3 -12    0.52    6.98
  15  -3 -13   -1.41    6.21
  15  -3 -14    2.53    8.17
  15  -3 -15   10.35    7.28
  15  -3 -16    5.15    7.22
  15  -3 -17    0.59    6.99
  15  -4  -1   -4.34    8.17
  15   4  -1    0.58    6.77
  15  -4  -2   -3.82    8.16
  15   4  -2   -1.89    6.61
  15  -4  -3    2.69    8.00
  15   4  -3    0.79    7.10
  15  -4  -4    0.41    8.07
  15   4  -4    6.60    7.16
  15  -4  -5   20.44    8.58
  15   4  -5    4.45    6.73
  15  -4  -6    3.13    7.10
  15   4  -6   -5.64    7.51
  15  -4  -7    1.07    7.32
  15   4  -7    0.35    5.82
  15  -4  -8    3.03    8.49
  15   4  -8    2.41    6.62
  15  -4  -9    9.28    8.00
  15   4  -9   16.89    8.01
  15  -4 -10   -1.36    7.64
  15  -4 -11    9.80    8.02
  15  -4 -12    0.62    7.24
  15  -4 -13    6.50    7.46
  15  -4 -14   -3.94    7.06
  15  -4 -15    6.44    6.92
  15  -4 -16   -2.44    6.91
  15  -5  -1   -5.66    9.08
  15   5  -1    4.12    5.95
  15  -5  -2    0.78    8.24
  15   5  -2   -0.04    5.71
  15  -5  -3    7.92    8.50
  15   5  -3   -1.05    7.24
  15  -5  -4   -3.56    8.56
  15   5  -4    3.56    5.96
  15  -5  -5   10.77    9.16
  15   5  -5   -1.25    7.11
  15  -5  -6    8.54    8.93
  15   5  -6    5.99    6.37
  15  -5  -7    9.56    9.17
  15  -5  -8   -3.63    8.73
  15  -5  -9   -4.99    8.54
  15  -5 -10    0.70    7.50
  15  -5 -11    2.06    6.63
  15  -5 -12    1.39    6.69
  15  -5 -13    7.72    7.57
  15  -5 -14   -0.36    6.28
  15  -5 -15    4.44    7.23
  15   6  -1   -0.64    6.24
 -15  -6   1    0.30   12.00
  15   6  -2   -3.16    6.67
  15   6  -3   -2.80    7.32
 -15  -7   1    2.33   13.41
 -15  -7   2    6.19   15.14
 -15  -8   1   -5.15   13.41
 -15  -8   2    4.78   12.40
 -15  -9   1   -4.57   12.73
 -15  -9   2   -4.22   12.98
  14   0  -1    4.92    7.41
  14   0  -2   16.82    8.10
  14   0  -3    0.37    6.21
  14   0  -4   13.59    8.30
  14   0  -5    2.76    7.81
  14   0  -6   10.32    8.82
  14   0  -7    0.15    5.78
  14   0  -8    7.66    6.58
  14   0  -9   -3.63    6.53
  14   0 -10   12.94    7.32
  14   0 -11   -3.66    6.77
  14   0 -12    5.98    7.34
  14   0 -13    1.98    6.92
  14   0 -14   -0.63    6.81
  14   0 -15   -2.52    5.89
  14   0 -16   12.74    7.44
  14   0 -17    1.18    6.33
  14   0 -18    5.95    6.67
  14   0 -19   -2.20    6.46
  14   0 -20   -4.38    6.15
  14   0 -21   -0.43    6.35
  14   0 -22   16.91    8.03
  14   0 -23    2.49    6.23
 -14   0  24   17.45    9.58
  14   0 -24    4.10    7.44
 -14   0  25   -4.17    9.43
  14   0 -25   -4.40    6.44
 -14   0  26   -1.50    8.04
  14  -1  -1    0.14    6.94
  14   1  -1   -0.18    6.43
  14  -1  -2    1.55    6.71
  14   1  -2    6.06    6.48
  14  -1  -3   -2.33    6.60
  14   1  -3    3.29    5.61
  14  -1  -4    5.47    6.28
  14   1  -4   -0.06    6.59
  14  -1  -5   -2.89    6.86
  14   1  -5   -2.45    7.01
  14  -1  -6   11.92    7.18
  14   1  -6   11.58    7.75
  14  -1  -7    2.16    6.18
  14   1  -7   -4.04    6.84
  14  -1  -8   -1.20    6.67
  14   1  -8   -5.87    7.06
  14  -1  -9   -3.64    7.19
  14   1  -9   -1.81    6.43
  14  -1 -10    8.77    6.85
  14   1 -10   15.47    7.68
  14  -1 -11    0.01    7.26
  14   1 -11   -0.50    6.35
  14  -1 -12    4.80    5.97
  14   1 -12    7.20    6.63
  14  -1 -13    0.69    5.95
  14   1 -13   -0.00    6.33
  14  -1 -14    1.46    6.70
  14   1 -14    8.87    6.74
  14  -1 -15   -1.83    6.91
  14   1 -15   -3.42    6.43
  14  -1 -16   -1.30    6.57
  14   1 -16    5.41    6.76
  14  -1 -17    1.96    6.48
  14   1 -17   -1.47    5.19
  14  -1 -18    0.00    6.31
  14   1 -18   -0.51    6.20
  14  -1 -19   -0.74    5.74
  14   1 -19    5.31    6.43
  14  -1 -20    0.41    5.86
  14   1 -20    1.14    6.79
  14  -1 -21   -2.87    7.13
  14   1 -21    2.55    6.76
  14  -1 -22    7.99    6.81
  14   1 -22   -6.80    7.34
 -14  -1  22   -4.23    7.89
  14  -1 -23    3.80    7.46
  14   1 -23    9.44    7.96
 -14  -1  23    3.04    8.82
  14  -1 -24   -1.60    5.87
 -14  -1  24   -2.20    8.31
  14  -1 -25   -3.86    7.26
 -14   1  26   10.78    9.70
  14  -1 -26    7.84    6.97
 -14   1  27   -3.87    7.79
  14  -2  -1    0.45    6.44
  14   2  -1   -6.19    7.45
  14  -2  -2   12.00    9.42
  14   2  -2    7.98    7.74
  14  -2  -3   -1.33    7.69
  14   2  -3    2.46    6.38
  14  -2  -4   10.88    9.18
  14   2  -4    3.97    6.57
  14  -2  -5   -0.88    7.49
  14   2  -5   -1.90    6.57
  14  -2  -6    6.90    7.73
  14   2  -6    2.27    6.70
  14  -2  -7   -0.85    6.68
  14   2  -7   -2.37    6.13
  14  -2  -8   10.19    8.11
  14   2  -8   -4.68    6.76
  14  -2  -9   -1.15    6.75
  14   2  -9    6.48    6.77
  14  -2 -10    5.97    6.94
  14   2 -10   -2.17    6.17
  14  -2 -11    1.57    7.30
  14   2 -11    1.90    5.94
  14  -2 -12    5.54    6.89
  14   2 -12    4.38    6.60
  14  -2 -13   -1.60    6.94
  14   2 -13    0.95    5.75
  14  -2 -14    9.19    6.61
  14   2 -14   11.90    7.78
  14  -2 -15    0.00    7.51
  14   2 -15   -1.82    6.42
  14  -2 -16   -3.92    6.67
  14   2 -16    0.19    6.63
  14  -2 -17   -2.53    7.95
  14   2 -17   -0.00    5.78
  14  -2 -18    3.23    7.02
  14   2 -18    5.13    6.50
  14  -2 -19   -2.37    6.86
  14   2 -19    5.19    6.49
  14  -2 -20   -2.00    6.61
  14   2 -20   -1.60    6.01
 -14  -2  20    2.54    6.63
  14  -2 -21    1.73    6.70
  14   2 -21    6.45    7.71
 -14  -2  21   -2.71    8.50
  14  -2 -22    6.86    6.74
  14   2 -22   -1.34    6.94
 -14  -2  22   -1.56    8.00
  14  -2 -23   -2.17    6.38
  14  -2 -24   -3.87    6.84
  14  -2 -25    1.79    6.22
  14  -2 -26   -0.32    6.46
  14  -3  -1    1.08    8.18
  14   3  -1   -4.85    6.66
 -14  -3   1   22.19   15.51
  14  -3  -2   -0.69    7.53
  14   3  -2   -4.24    7.21
  14  -3  -3    6.72    8.65
  14   3  -3    6.45    6.03
  14  -3  -4    0.15    6.54
  14   3  -4   -0.73    6.18
  14  -3  -5   -1.79    7.91
  14   3  -5    0.00    6.07
  14  -3  -6    0.00    6.55
  14   3  -6    8.60    6.43
  14  -3  -7    0.77    7.61
  14   3  -7   -0.65    6.03
  14  -3  -8   -4.34    7.28
  14   3  -8    3.34    6.06
  14  -3  -9    6.70    7.42
  14   3  -9   -3.54    6.90
  14  -3 -10    3.69    7.67
  14   3 -10    8.70    6.94
  14  -3 -11    2.36    7.37
  14   3 -11    0.31    6.69
  14  -3 -12   -0.24    6.43
  14   3 -12    4.01    6.58
  14  -3 -13   -0.85    5.91
  14   3 -13    1.26    6.59
  14  -3 -14   -1.50    6.56
  14   3 -14   11.96    6.96
  14  -3 -15   -3.41    7.05
  14   3 -15   -1.29    6.47
  14  -3 -16    3.15    7.56
  14   3 -16    2.05    7.69
  14  -3 -17    2.93    6.10
  14   3 -17   -5.58    7.53
  14  -3 -18    3.87    6.14
  14   3 -18   -4.30    7.23
 -14  -3  18   -9.54    9.59
  14  -3 -19   -0.77    6.24
  14   3 -19    1.84    6.74
 -14  -3  19   -3.67    7.44
  14  -3 -20    5.60    8.18
  14   3 -20    3.74    7.43
 -14  -3  20    2.87    8.38
  14  -3 -21    0.41    6.25
  14  -3 -22   -0.69    5.82
  14  -3 -23   -1.90    6.26
  14  -3 -24   -4.56    6.58
  14  -3 -25    4.52    6.94
  14  -4  -1    0.35    8.48
  14   4  -1    2.32    6.95
 -14  -4   1   -0.22   12.16
  14  -4  -2    7.97    9.37
  14   4  -2   -1.64    5.96
 -14  -4   2   -1.96   11.78
  14  -4  -3   -2.58    7.30
  14   4  -3    5.34    6.33
  14  -4  -4    0.82    7.28
  14   4  -4   -2.49    6.10
  14  -4  -5   -1.84    7.79
  14   4  -5    0.50    5.93
  14  -4  -6    7.17    8.21
  14   4  -6   -3.99    6.06
  14  -4  -7    2.92    7.50
  14   4  -7    6.56    6.87
  14  -4  -8   -4.43    8.19
  14   4  -8    0.69    6.81
  14  -4  -9   10.57    8.16
  14   4  -9   -0.73    5.49
  14  -4 -10   -2.75    7.83
  14   4 -10   10.76    7.92
  14  -4 -11    7.74    7.65
  14   4 -11    1.26    6.68
  14  -4 -12   15.40    8.43
  14   4 -12    4.32    8.03
  14  -4 -13   16.58    7.68
  14   4 -13    6.21    7.26
  14  -4 -14    7.10    8.57
  14   4 -14   -0.58    6.35
  14  -4 -15   -0.94    6.44
  14   4 -15   -1.93    7.88
  14  -4 -16    5.34    6.99
  14   4 -16    1.94    7.93
 -14  -4  16    0.68    8.22
  14  -4 -17    3.85    7.27
  14   4 -17   10.34    7.65
 -14  -4  17   11.92    8.79
  14  -4 -18   -3.07    6.04
 -14  -4  18    4.90    8.53
  14  -4 -19    2.04    6.62
  14  -4 -20   -8.40    8.08
  14  -4 -21    0.71    6.39
  14  -4 -22    1.08    6.70
  14  -4 -23   -3.93    7.22
  14  -5  -1    1.11    8.79
  14   5  -1    2.06    6.78
 -14  -5   1    7.74   14.26
  14  -5  -2   11.71    8.82
  14   5  -2   -1.34    5.67
 -14  -5   2   13.74   14.19
  14  -5  -3   -2.29    8.66
  14   5  -3   -0.24    5.98
 -14  -5   3   -1.20   12.61
  14  -5  -4    2.84    8.62
  14   5  -4    5.27    7.45
  14  -5  -5    4.36    7.85
  14   5  -5    8.36    7.10
  14  -5  -6    7.19    8.83
  14   5  -6    3.40    6.27
  14  -5  -7   -1.40    9.10
  14   5  -7   -3.68    6.86
  14  -5  -8   -1.23    6.69
  14   5  -8    0.26    6.79
  14  -5  -9    0.39    8.05
  14   5  -9    4.00    6.74
  14  -5 -10    2.77    7.31
  14   5 -10   11.00    7.53
  14  -5 -11    5.92    7.99
  14   5 -11    5.12    6.69
  14  -5 -12    4.15    6.68
  14   5 -12   -3.15    6.61
  14  -5 -13   -0.87    6.79
  14   5 -13   -5.27    7.31
 -14  -5  13   -2.56    8.45
  14  -5 -14    2.40    6.87
  14   5 -14   -4.48    6.45
 -14  -5  14   -1.67    8.14
  14  -5 -15    8.07    7.48
  14   5 -15   -3.78    8.21
 -14  -5  15   -3.72    7.97
  14  -5 -16    4.75    6.57
 -14  -5  16    8.34    9.64
  14  -5 -17    4.16    6.21
  14  -5 -18   -0.09    6.28
  14  -5 -19   -1.55    6.72
  14  -5 -20    5.97    6.97
  14  -5 -21   -0.35    5.64
  14  -5 -22   -5.14    6.88
  14  -6  -1   20.14   10.60
  14   6  -1    7.88    7.24
 -14  -6   1   12.19   15.75
  14  -6  -2   12.28    9.47
  14   6  -2    5.90    6.11
 -14  -6   2   -3.64   13.42
  14  -6  -3    3.18    9.24
  14   6  -3    2.26    6.60
 -14  -6   3   -2.19   14.07
  14  -6  -4   -0.71    7.74
  14   6  -4    3.21    6.47
 -14  -6   4    1.77   13.13
  14  -6  -5   -5.29    9.08
  14   6  -5    7.14    6.23
  14  -6  -6    1.63    9.65
  14   6  -6    9.37    7.15
  14  -6  -7    5.15    9.16
  14   6  -7    1.77    7.12
  14  -6  -8    0.04    6.74
  14   6  -8   -2.82    6.67
  14  -6  -9    5.40    8.15
  14   6  -9    3.46    6.88
 -14  -6   9    8.97    7.72
  14  -6 -10   -2.03    9.45
  14   6 -10   -3.24    6.87
 -14  -6  10    9.46    7.84
  14  -6 -11   -0.55    7.57
  14   6 -11   -1.69    6.64
 -14  -6  11    0.44    8.08
  14  -6 -12   -7.30    8.55
  14   6 -12    9.72    7.26
 -14  -6  12    1.60    7.91
  14  -6 -13    5.09    7.82
 -14  -6  13    0.51    7.80
  14  -6 -14    4.05    7.05
  14  -6 -15   -2.25    6.92
  14  -6 -16   -5.86    7.27
  14  -6 -17    3.79    6.19
  14  -6 -18    9.65    7.40
  14  -6 -19   -3.19    6.56
  14  -6 -20   -1.83    6.97
  14  -7  -1   -5.92    8.29
  14   7  -1    0.07    6.38
 -14  -7   1   25.11   14.54
  14  -7  -2   -1.65    8.20
  14   7  -2   -0.12    5.83
 -14  -7   2   -6.29   12.44
  14  -7  -3    6.33    8.82
  14   7  -3    6.21    7.22
 -14  -7   3   -2.46   12.46
  14  -7  -4    5.48    8.15
  14   7  -4    4.17    6.92
 -14  -7   4    1.41   12.37
  14  -7  -5    6.68    8.63
  14   7  -5    3.99    6.63
 -14  -7   5    7.40    8.42
  14  -7  -6   -4.74    8.48
  14   7  -6    3.17    7.43
 -14  -7   6    7.46    8.72
  14  -7  -7   -2.65    7.71
  14   7  -7    1.20    6.91
 -14  -7   7    4.55    7.65
  14  -7  -8   -2.53    8.32
  14   7  -8    6.48    6.97
 -14  -7   8    7.33    8.62
  14  -7  -9    0.08    8.37
 -14  -7   9   -0.04    8.08
  14  -7 -10    3.66    8.78
 -14  -7  10   -4.57    8.38
  14  -7 -11    9.74    9.97
 -14  -7  11    3.21    8.49
  14  -7 -12    8.34    8.53
  14  -7 -13   -3.75    7.60
  14  -7 -14   -2.30    7.13
  14  -7 -15   -0.03    7.27
  14  -7 -16    0.63    6.69
  14  -7 -17   -0.42    7.18
  14  -7 -18    6.68    7.62
  14  -8  -1   13.90    9.12
  14   8  -1    6.29    6.87
 -14  -8   1    6.96    8.05
 -14  -8   1   -9.18   13.44
  14  -8  -2   -1.63    8.41
  14   8  -2    1.76    7.00
 -14  -8   2    0.23    7.78
 -14  -8   2    4.90   13.55
  14  -8  -3   22.98   10.67
  14   8  -3    5.96    7.54
 -14  -8   3   -0.84    7.84
 -14  -8   3    6.82   12.78
  14  -8  -4    6.27    8.10
  14   8  -4    1.79    7.67
 -14  -8   4   -3.12    8.39
 -14  -8   4   -5.41   10.78
  14  -8  -5    3.47    9.79
 -14  -8   5    1.14    8.19
 -14  -8   5    2.07   12.70
  14  -8  -6    0.85    9.05
 -14  -8   6    3.42    7.77
  14  -8  -7   -3.35    9.79
 -14  -8   7    5.25    7.78
  14  -8  -8   -3.81    8.18
  14  -8  -9   10.18   10.24
  14  -8 -10   -3.37    8.79
  14  -8 -11   -2.34    7.77
  14  -8 -12   -1.24    8.62
  14  -8 -13   12.51    9.21
  14  -8 -14   -0.85    7.08
  14  -8 -15   -1.65    7.86
  14  -8 -16   -4.20    7.01
  14  -8 -17   -6.77    8.82
 -14  -9   1   12.69    8.87
 -14  -9   1   -4.85   14.05
 -14  -9   2    0.05    7.10
 -14  -9   2   -3.23   13.86
 -14  -9   3    2.13    8.43
 -14  -9   3   -8.40   13.28
  14  -9  -4    3.96    9.33
 -14  -9   4    3.67   14.15
  14  -9  -5    0.03    8.47
 -14  -9   5    7.17   13.94
  14  -9  -6   -2.84    8.10
  14  -9  -7   10.48    8.64
  14  -9  -8   -0.12    9.00
  14  -9  -9   -3.40    8.62
  14  -9 -10    3.45    9.36
  14  -9 -11   10.67    9.99
  14  -9 -12   -4.21    9.49
  14  -9 -13    0.33    8.93
  14  -9 -14   -0.02    7.96
  14  -9 -15   -3.95    8.31
 -14 -10   1   -5.73   12.82
 -14 -10   2    4.22   11.99
 -14 -10   3    7.18   11.84
 -14 -10   4   16.90   13.72
 -14 -10   5   -4.34   12.03
  14 -10 -12   -0.26    8.86
  14 -10 -13    7.61    8.80
 -14 -11   4    7.10   11.82
 -13   0   1   26.47   14.79
  13   0  -1   36.23   10.97
  13   0  -2    2.41    6.06
  13   0  -3   10.65    7.47
  13   0  -4    0.61    6.30
  13   0  -5    0.16    7.21
  13   0  -6   -2.55    6.82
  13   0  -7   11.49    6.98
  13   0  -8    1.29    5.45
  13   0  -9    3.88    6.41
  13   0 -10   -2.24    6.27
  13   0 -11   20.42    8.27
  13   0 -12   -2.21    6.96
  13   0 -13    5.30    7.23
  13   0 -14   -3.47    6.80
  13   0 -15   -2.50    7.12
  13   0 -16   -1.19    5.89
  13   0 -17   19.49    7.92
  13   0 -18    3.77    6.69
  13   0 -19   14.42    7.33
  13   0 -20   -0.33    6.01
  13   0 -21    3.38    6.52
  13   0 -22    3.23    6.41
  13   0 -23   -0.37    7.19
 -13   0  24   -2.90    7.59
  13   0 -24    0.21    5.70
 -13   0  25    3.09    7.80
  13   0 -25   -0.00    5.93
 -13   0  26   -5.82    8.84
 -13   0  27   -7.42    9.54
 -13   0  28   -1.06    7.60
  13  -1  -1   -5.33    8.86
  13   1  -1    3.34    6.60
 -13  -1   1    8.43   12.29
  13  -1  -2    0.56    6.50
  13   1  -2   -0.87    5.99
 -13  -1   2    1.26   11.71
  13  -1  -3   10.06    7.37
  13   1  -3   -1.14    6.79
  13  -1  -4    2.98    6.68
  13   1  -4    2.09    6.66
  13  -1  -5   41.30   10.81
  13   1  -5   46.05   11.55
  13  -1  -6   -1.39    6.42
  13   1  -6   -2.19    6.61
  13  -1  -7    3.82    6.27
  13   1  -7    1.82    6.18
  13  -1  -8   -1.47    5.85
  13   1  -8    1.06    6.07
  13  -1  -9   33.04    9.34
  13   1  -9    9.81    7.12
  13  -1 -10   -2.92    6.79
  13   1 -10   -1.15    6.08
  13  -1 -11    8.38    6.89
  13   1 -11    1.78    6.33
  13  -1 -12   -0.35    6.43
  13   1 -12   -2.19    6.29
  13  -1 -13    1.70    6.22
  13   1 -13   -2.29    5.80
  13  -1 -14    0.74    6.12
  13   1 -14   -1.12    6.36
  13  -1 -15   14.65    8.02
  13   1 -15   20.40    8.55
  13  -1 -16   -0.30    6.27
  13   1 -16   -4.48    6.84
  13  -1 -17   -3.07    6.49
  13   1 -17    6.46    6.58
  13  -1 -18    3.07    6.39
  13   1 -18   -0.00    6.37
  13  -1 -19    3.43    6.58
  13   1 -19   17.75    7.72
  13  -1 -20    2.16    6.37
  13   1 -20    0.01    5.82
  13  -1 -21    2.09    6.72
  13   1 -21    2.77    6.45
  13  -1 -22   -0.57    5.78
  13   1 -22    1.31    6.10
 -13  -1  22   -2.76    7.70
  13  -1 -23    6.19    6.73
  13   1 -23   -6.27    6.90
 -13  -1  23    0.91    7.64
  13  -1 -24   -1.64    5.92
 -13  -1  24   -0.64    7.31
  13  -1 -25    3.81    6.51
 -13  -1  25    3.07    7.18
 -13   1  26   -3.55    7.75
  13  -1 -26    5.90    5.95
 -13  -1  26   -0.08    7.08
 -13   1  27    7.54    7.57
 -13  -1  27    0.00    7.48
 -13  -1  28   -2.43    6.76
 -13  -1  29    3.84    8.32
 -13  -1  30   -0.87    7.39
  13  -2  -1   68.04   11.49
  13   2  -1   13.16    7.48
 -13  -2   1   18.27   15.56
  13  -2  -2   -6.83    7.92
  13   2  -2    5.92    6.74
 -13  -2   2    3.98   12.31
  13  -2  -3    1.41    6.25
  13   2  -3   11.66    7.28
 -13  -2   3    2.98   13.21
  13  -2  -4   11.77    7.44
  13   2  -4    5.40    6.70
 -13  -2   4   13.32   12.66
  13  -2  -5   -1.63    6.97
  13   2  -5    2.72    5.86
  13  -2  -6   -1.26    7.58
  13   2  -6    0.97    5.55
  13  -2  -7    5.81    7.36
  13   2  -7   22.64    7.74
  13  -2  -8    4.46    6.58
  13   2  -8   -0.76    5.46
  13  -2  -9   -0.95    6.35
  13   2  -9   13.09    7.03
  13  -2 -10   -1.23    6.16
  13   2 -10    3.16    5.66
  13  -2 -11   33.94    8.76
  13   2 -11   10.48    7.35
  13  -2 -12    2.77    6.51
  13   2 -12    3.83    6.55
  13  -2 -13    5.69    6.18
  13   2 -13   11.95    7.09
  13  -2 -14    0.18    5.97
  13   2 -14    2.28    6.19
  13  -2 -15    9.68    7.38
  13   2 -15    9.25    7.01
  13  -2 -16    3.13    6.22
  13   2 -16   -4.62    7.14
  13  -2 -17    3.62    6.87
  13   2 -17    7.34    6.36
  13  -2 -18   -0.53    6.24
  13   2 -18    2.52    6.32
  13  -2 -19    8.34    6.97
  13   2 -19    0.57    6.78
  13  -2 -20    0.77    6.37
  13   2 -20   -0.58    6.07
 -13  -2  20    5.04    8.01
  13  -2 -21    0.00    5.36
  13   2 -21   -0.06    5.83
 -13  -2  21   11.14    8.48
  13  -2 -22    5.95    6.44
 -13  -2  22   -3.93    8.42
  13  -2 -23    8.65    6.87
 -13  -2  23   19.92    9.51
  13  -2 -24   12.41    6.86
 -13  -2  24   -5.17    8.35
  13  -2 -25   -3.88    6.40
 -13  -2  25   -5.90    8.78
  13  -2 -26    2.36    5.93
 -13  -2  26   -1.63    6.76
 -13  -2  27   13.42    8.78
 -13  -2  28    1.27    7.60
 -13  -2  29    6.14    7.93
  13  -3  -1   -2.10    8.71
  13   3  -1    7.22    6.59
 -13  -3   1   -8.12   13.20
  13  -3  -2   -6.83    8.66
  13   3  -2   -1.80    6.69
 -13  -3   2   13.86   12.95
  13  -3  -3    2.52    7.79
  13   3  -3    5.48    6.19
 -13  -3   3  -12.82   13.23
  13  -3  -4   10.33    7.40
  13   3  -4   -3.00    5.87
 -13  -3   4   -4.71   12.55
  13  -3  -5   24.47    9.58
  13   3  -5   12.27    6.66
  13  -3  -6   -0.80    7.12
  13   3  -6    3.43    5.52
  13  -3  -7   -1.30    7.39
  13   3  -7   -0.54    6.68
  13  -3  -8    4.93    7.24
  13   3  -8    8.24    6.92
  13  -3  -9   14.03    8.17
  13   3  -9    5.96    6.29
  13  -3 -10    4.74    6.97
  13   3 -10   -0.00    6.36
  13  -3 -11    1.93    7.28
  13   3 -11    7.33    6.44
  13  -3 -12    0.05    7.02
  13   3 -12    6.22    5.77
  13  -3 -13    0.64    6.96
  13   3 -13    1.78    6.53
  13  -3 -14    6.60    6.15
  13   3 -14   -0.85    5.54
  13  -3 -15   11.20    7.23
  13   3 -15   14.09    7.54
  13  -3 -16    3.54    6.80
  13   3 -16    3.87    6.43
  13  -3 -17   -3.68    6.05
  13   3 -17   -4.41    7.13
  13  -3 -18    4.15    6.42
  13   3 -18   11.05    6.62
 -13  -3  18   -3.38    7.18
  13  -3 -19    1.86    6.16
  13   3 -19   13.82    7.48
 -13  -3  19    2.86    7.62
  13  -3 -20    1.89    6.46
 -13  -3  20   11.66    8.87
  13  -3 -21    9.26    6.90
 -13  -3  21    2.20    8.42
  13  -3 -22   -2.42    7.14
 -13  -3  22    0.73    6.81
  13  -3 -23    0.24    6.04
 -13  -3  23    3.59    6.86
  13  -3 -24    2.61    6.10
 -13  -3  24    0.60    7.65
  13  -3 -25    5.76    6.11
 -13  -3  25   -0.06    7.98
 -13  -3  26   -0.00    6.62
  13   3 -27   -0.28    7.14
 -13  -3  27   -2.83    7.69
  13  -4  -1   20.89    9.80
  13   4  -1    9.04    7.06
 -13  -4   1   21.08   13.55
  13  -4  -2   -0.17    6.81
  13   4  -2    5.03    6.50
 -13  -4   2   -0.92   12.15
  13  -4  -3    3.82    7.92
  13   4  -3    9.89    6.07
 -13  -4   3    7.42   12.96
  13  -4  -4   -0.65    8.26
  13   4  -4    1.47    5.80
 -13  -4   4    4.96   14.14
  13  -4  -5   -0.01    6.88
  13   4  -5    0.81    5.26
 -13  -4   5   -6.14   13.57
  13  -4  -6    3.40    7.09
  13   4  -6    4.62    7.40
  13  -4  -7   12.01    8.25
  13   4  -7   12.77    6.64
  13  -4  -8    7.23   10.50
  13   4  -8    4.23    6.02
  13  -4  -9    2.56    7.24
  13   4  -9    6.34    6.63
  13  -4 -10   -3.79    6.88
  13   4 -10   -0.46    6.30
  13  -4 -11    9.28    8.42
  13   4 -11   14.20    7.19
  13  -4 -12   -1.45    7.23
  13   4 -12   -0.54    6.64
  13  -4 -13    7.98    7.77
  13   4 -13    7.79    7.42
  13  -4 -14   -3.52    7.81
  13   4 -14   -3.62    6.77
  13  -4 -15    2.24    6.69
  13   4 -15   -3.87    6.69
 -13  -4  15    0.41    8.69
  13  -4 -16    7.08    6.56
  13   4 -16    0.47    6.26
 -13  -4  16    2.78    8.76
  13  -4 -17    2.26    6.66
  13   4 -17    4.81    6.70
 -13  -4  17    3.31    7.78
  13  -4 -18   -5.86    7.09
 -13  -4  18   10.29    7.53
  13  -4 -19    5.58    7.11
 -13  -4  19    2.98    7.45
  13  -4 -20   -3.71    7.61
 -13  -4  20   -0.44    6.93
  13  -4 -21    1.33    6.75
 -13  -4  21    1.86    7.99
  13  -4 -22    0.17    5.91
 -13  -4  22   10.06    8.15
  13  -4 -23    2.70    6.07
 -13  -4  23    2.21    6.84
  13   4 -24   -0.88    8.41
 -13  -4  24   -5.46    9.46
  13   4 -25   -1.91    7.12
 -13  -4  25   -5.03    8.66
  13   4 -26    3.90    9.07
  13   4 -27    0.20    7.78
  13   4 -28    7.25    9.09
  13  -5  -1   15.28    8.24
  13   5  -1   12.78    7.24
 -13  -5   1    2.87   11.22
  13  -5  -2   -3.68    7.79
  13   5  -2    5.21    6.45
 -13  -5   2   -3.11   12.20
  13  -5  -3    9.95    7.60
  13   5  -3    8.40    6.14
 -13  -5   3    8.65   14.42
  13  -5  -4   -3.83    7.73
  13   5  -4    3.32    6.22
 -13  -5   4   -3.30   12.49
  13  -5  -5    4.13    8.42
  13   5  -5    8.95    7.31
 -13  -5   5    2.40   11.65
  13  -5  -6    2.50    7.95
  13   5  -6    0.63    6.41
 -13  -5   6   -2.70   12.66
  13  -5  -7   -1.67    8.03
  13  -5  -8   -1.29    7.12
  13   5  -8    6.45    5.71
  13  -5  -9    2.41    7.41
  13   5  -9    3.18    7.30
  13  -5 -10    0.44    7.11
  13   5 -10   13.98    8.01
  13  -5 -11    7.82    7.58
  13   5 -11    1.34    7.09
  13  -5 -12   21.80    8.39
  13   5 -12   -1.36    5.51
 -13  -5  12   -0.03    8.50
  13  -5 -13    9.33    7.07
  13   5 -13   -1.71    6.20
 -13  -5  13   -0.98    8.27
  13  -5 -14   22.34    8.54
  13   5 -14    0.32    7.05
 -13  -5  14   16.49    9.05
  13  -5 -15   24.09    8.63
 -13  -5  15    7.03   10.02
  13  -5 -16    8.90    7.59
 -13  -5  16    6.60    7.99
  13  -5 -17   -2.70    6.74
 -13  -5  17   -3.33    7.78
  13  -5 -18    4.42    6.38
 -13  -5  18    8.02    8.22
  13  -5 -19    0.96    6.15
 -13  -5  19    4.86    7.11
  13  -5 -20    1.25    5.82
 -13  -5  20    5.45    8.37
  13  -5 -21    0.83    5.83
 -13  -5  21   -1.25    8.07
  13  -5 -22   -5.68    7.45
 -13  -5  22   -2.44    8.04
  13   5 -26    7.89    9.32
  13   5 -27   -3.52    8.54
  13   5 -28   -2.40    8.28
  13  -6  -1   14.91    9.70
  13   6  -1   -4.24    6.46
 -13  -6   1   -1.91   12.54
  13  -6  -2   -1.28    7.09
  13   6  -2   -0.89    5.95
 -13  -6   2    3.39   12.56
  13  -6  -3   -6.82    9.19
  13   6  -3    0.82    5.64
 -13  -6   3    1.20   13.16
  13  -6  -4    7.13    8.01
  13   6  -4   -1.04    5.78
 -13  -6   4   -0.04   12.32
  13  -6  -5    0.12    8.94
  13   6  -5    0.32    5.97
 -13  -6   5    1.37   11.28
  13  -6  -6   -2.69    8.52
  13   6  -6   19.49    8.07
 -13  -6   6   13.77   13.93
  13  -6  -7    0.00    7.22
  13   6  -7   -1.51    6.95
  13  -6  -8   -0.13    8.60
  13   6  -8    9.01    7.09
  13  -6  -9    9.53    8.40
  13   6  -9   -4.21    7.74
 -13  -6   9    7.00    8.77
  13  -6 -10    2.22    7.43
  13   6 -10   -3.87    7.19
 -13  -6  10   13.30    9.41
  13  -6 -11    1.87    7.99
  13   6 -11   -4.14    7.10
 -13  -6  11    3.85    7.62
  13  -6 -12    7.99    7.69
 -13  -6  12    9.92    9.62
  13  -6 -13   -2.61    8.04
 -13  -6  13   -1.52    7.18
  13  -6 -14    2.33    7.30
 -13  -6  14    2.00    8.76
  13  -6 -15   -2.77    6.30
 -13  -6  15   -6.75    8.59
  13  -6 -16   -2.13    6.64
 -13  -6  16    1.49    7.15
  13  -6 -17    2.99    6.51
 -13  -6  17   -0.51    8.56
  13  -6 -18   -0.04    5.86
 -13  -6  18   -1.95    7.58
  13  -6 -19    3.73    6.10
 -13  -6  19    9.86    8.85
  13  -6 -20   -0.80    5.99
 -13  -6  20    3.40    8.51
  13  -7  -1   -7.09    9.37
  13   7  -1    2.49    6.40
 -13  -7   1    3.47   12.92
  13  -7  -2   -0.60    7.74
  13   7  -2    0.80    5.98
 -13  -7   2    9.27   13.21
  13  -7  -3   -0.01    8.15
  13   7  -3   -2.31    5.77
 -13  -7   3   -2.80   12.46
  13  -7  -4   24.24    9.64
  13   7  -4   12.82    7.80
 -13  -7   4    1.59   12.58
  13  -7  -5    5.39    7.25
  13   7  -5    3.55    7.00
 -13  -7   5    1.81    9.00
 -13  -7   5   -2.87   13.19
  13  -7  -6   -1.37    7.74
  13   7  -6    4.59    6.23
 -13  -7   6    2.72    7.45
 -13  -7   6    2.79   11.81
  13  -7  -7   -7.06    8.90
  13   7  -7   -4.55    7.36
 -13  -7   7    0.01    7.61
 -13  -7   7   -8.08   13.46
  13  -7  -8    6.48    7.56
  13   7  -8   -3.31    7.02
 -13  -7   8    0.91    7.36
  13  -7  -9    1.11    8.23
 -13  -7   9    3.76    8.87
  13  -7 -10    2.17    7.53
 -13  -7  10    0.20    7.56
  13  -7 -11   -1.58    7.51
 -13  -7  11    1.25    8.16
  13  -7 -12   -0.48    6.39
 -13  -7  12    0.65    6.01
  13  -7 -13    4.97    8.38
 -13  -7  13   -8.65    8.98
  13  -7 -14    4.34    8.33
 -13  -7  14   -0.68    8.15
  13  -7 -15   -1.01    6.65
 -13  -7  15    1.28    6.79
  13  -7 -16   -0.84    7.32
 -13  -7  16    5.76    8.64
  13  -7 -17    3.37    6.69
 -13  -7  17   -3.42    6.79
  13  -7 -18   -2.09    6.40
 -13  -7  18    0.10    8.15
  13  -7 -19   -4.66    7.46
  13  -8  -1   -0.86    7.49
  13   8  -1    2.87    6.37
 -13  -8   1    3.90    7.57
 -13  -8   1    0.16   12.32
  13  -8  -2   14.21    9.01
  13   8  -2    6.07    6.97
 -13  -8   2   -0.74    8.01
 -13  -8   2   24.54   14.80
  13  -8  -3    1.79    8.48
  13   8  -3    2.85    6.22
 -13  -8   3   -6.21    9.02
 -13  -8   3   -3.92   13.41
  13  -8  -4   -7.05    8.91
 -13  -8   4    0.58    8.38
 -13  -8   4   -1.30   12.69
  13  -8  -5    9.73    9.49
 -13  -8   5    7.17    8.32
 -13  -8   5    8.84   12.45
  13  -8  -6   10.37    8.86
 -13  -8   6   14.50    8.82
 -13  -8   6   20.56   14.10
  13  -8  -7    3.27    9.28
 -13  -8   7    2.54    8.45
 -13  -8   7   -9.75   12.57
  13  -8  -8   18.28    9.53
 -13  -8   8   16.88    9.47
  13  -8  -9   -1.44    7.09
 -13  -8   9    1.67    8.59
  13  -8 -10    4.13    7.45
 -13  -8  10   -1.50    6.62
  13  -8 -11   -6.20    8.79
 -13  -8  11   16.07    8.05
  13  -8 -12    0.64    7.74
 -13  -8  12    5.07    8.24
  13  -8 -13   -1.60    8.82
 -13  -8  13   -2.63    7.29
  13  -8 -14    7.97    8.20
 -13  -8  14    7.29    7.95
  13  -8 -15    2.50    7.47
 -13  -8  15   -9.12    8.85
  13  -8 -16   -2.87    7.40
  13  -8 -17   -6.22    7.47
  13  -9  -1   -2.35    8.74
 -13  -9   1    3.29    7.72
 -13  -9   1   12.15   13.42
  13  -9  -2    0.21    8.57
 -13  -9   2    0.72    7.79
 -13  -9   2   10.43   14.30
  13  -9  -3    0.18    9.03
 -13  -9   3   -1.96    8.09
 -13  -9   3   -4.70   13.76
  13  -9  -4    9.12    8.45
 -13  -9   4    1.49    8.36
 -13  -9   4   -1.27   12.03
  13  -9  -5    4.94    9.44
 -13  -9   5    5.34    8.43
 -13  -9   5   -3.05   11.26
  13  -9  -6    8.76    8.67
 -13  -9   6   -2.63    7.57
 -13  -9   6    8.16   13.07
  13  -9  -7    1.18    8.58
 -13  -9   7   -6.53    8.95
 -13  -9   7    3.66   12.15
  13  -9  -8    2.74    7.18
 -13  -9   8   -2.88    7.11
  13  -9  -9    3.06    7.79
 -13  -9   9   -5.93    6.60
  13  -9 -10    1.36    7.73
 -13  -9  10   19.30    9.99
  13  -9 -11   10.69    9.04
 -13  -9  11    2.12    8.10
  13  -9 -12   -5.34    9.08
 -13  -9  12    6.17    6.99
  13  -9 -13   -7.69    8.61
  13  -9 -14   -3.01    7.29
  13  -9 -15   -4.44    8.05
  13 -10  -1    2.94    8.94
 -13 -10   1   16.49    8.21
 -13 -10   1    6.49   13.63
  13 -10  -2    1.56    8.33
 -13 -10   2    7.18    7.82
 -13 -10   2   -4.82   11.69
  13 -10  -3    2.06    9.92
 -13 -10   3   -4.46    7.73
 -13 -10   3   -6.92   12.98
  13 -10  -4    1.55    9.23
 -13 -10   4   -0.13    7.81
 -13 -10   4    1.23   12.63
  13 -10  -5   -9.45   10.35
 -13 -10   5   -5.35    7.63
 -13 -10   5   -5.04   12.19
  13 -10  -6   13.25    9.07
 -13 -10   6    1.09    6.62
 -13 -10   6    0.34   11.82
  13 -10  -7   -0.28    7.80
 -13 -10   7   -5.14    8.06
 -13 -10   7   -6.75   11.73
  13 -10  -8    5.72    9.20
 -13 -10   8   10.85    9.27
  13 -10  -9   -0.44    7.79
  13 -10 -10   -4.22    8.20
  13 -10 -11    1.96    8.55
  13 -10 -12    7.58    9.09
  13 -10 -13    7.54    9.24
  13 -10 -14   10.35   10.03
 -13 -11   1    3.37    7.43
 -13 -11   1   -9.91   12.78
  13 -11  -2    7.58    8.37
 -13 -11   2    5.61    7.54
 -13 -11   2   -2.16   12.16
  13 -11  -3   -0.85    9.17
 -13 -11   3    2.33    7.96
 -13 -11   3   13.57   12.66
  13 -11  -4    2.23    8.35
 -13 -11   4    5.78    8.21
 -13 -11   4    4.31   11.21
  13 -11  -5    3.54    9.28
 -13 -11   5    6.85    8.20
  13 -11  -6   -0.30    8.98
  13 -11  -7    2.81    8.67
  13 -11  -8    3.84    7.53
  13 -11  -9   -5.64    9.75
  13 -11 -10    4.76    9.56
  13 -11 -11   15.46    8.94
  13 -11 -12    4.61    9.25
  13 -12  -8    2.33    9.02
  13 -12  -9    2.01    8.28
  13 -12 -10   -1.36    9.15
 -12   0   1   -8.96   13.16
  12   0  -1   -4.56    7.21
  12   0  -2   17.13    8.41
  12   0  -3   -1.59    5.88
  12   0  -4    5.43    6.38
  12   0  -5   -2.97    7.17
  12   0  -6   67.32   13.70
  12   0  -7    4.78    7.11
  12   0  -8   -1.01    5.87
  12   0  -9   -0.67    6.53
  12   0 -10   49.25   11.51
  12   0 -11    5.56    6.45
  12   0 -12   24.95    8.86
  12   0 -13   -0.60    6.16
  12   0 -14    0.43    6.23
  12   0 -15   -2.61    5.38
  12   0 -16    7.25    7.01
  12   0 -17   -0.08    5.81
  12   0 -18    4.29    5.67
  12   0 -19    6.74    6.14
  12   0 -20    4.03    5.45
  12   0 -21    1.07    6.41
  12   0 -22    6.38    6.14
 -12   0  23   -2.88    7.43
  12   0 -23    1.27    6.43
 -12   0  24   -1.98    7.11
  12   0 -24   -1.02    5.71
 -12   0  25    3.18    7.41
 -12   0  26    1.99    7.93
 -12   0  27   -0.17    6.45
 -12   0  28    3.00    7.65
 -12   0  29   12.32    8.88
  12  -1  -1    4.46    8.08
  12   1  -1   -0.77    6.54
 -12  -1   1    3.34   11.90
  12  -1  -2   22.88   10.09
  12   1  -2   36.85    9.91
 -12  -1   2   35.77   15.47
  12  -1  -3   -0.49    6.92
  12   1  -3    0.70    5.89
  12  -1  -4   55.04   13.74
  12   1  -4   77.28   14.04
  12  -1  -5   -6.33    6.66
  12   1  -5   -4.39    7.37
  12  -1  -6    3.73    7.12
  12   1  -6    3.33    6.67
  12  -1  -7    3.09    6.74
  12   1  -7    7.63    6.88
  12  -1  -8   54.15   12.54
  12   1  -8   53.59   12.09
  12  -1  -9    3.01    6.91
  12   1  -9   -5.19    6.40
  12  -1 -10    8.40    6.51
  12   1 -10   16.88    7.16
  12  -1 -11   -4.43    6.77
  12   1 -11   -1.21    5.51
  12  -1 -12    0.04    5.93
  12   1 -12    3.66    5.60
  12  -1 -13   -0.04    6.24
  12   1 -13    2.13    6.10
  12  -1 -14   40.13    9.91
  12   1 -14   30.44    9.28
  12  -1 -15   -3.57    5.86
  12   1 -15   -0.44    5.60
  12  -1 -16   -5.03    6.52
  12   1 -16    1.51    5.72
  12  -1 -17   -3.09    5.94
  12   1 -17   -1.90    5.64
  12  -1 -18   14.78    7.50
  12   1 -18    9.46    6.11
  12  -1 -19   -1.96    6.49
  12   1 -19    0.45    6.21
  12  -1 -20    8.70    6.46
  12   1 -20    7.79    7.08
  12  -1 -21    4.82    5.91
  12   1 -21    9.64    6.87
  12  -1 -22   -0.26    6.12
  12   1 -22   -0.13    5.61
 -12  -1  22   -2.72    8.56
  12  -1 -23    3.37    6.40
  12   1 -23    0.43    5.87
 -12  -1  23   -4.02    7.54
  12  -1 -24   -0.00    5.75
 -12  -1  24   15.49    8.23
 -12   1  25   -2.09    7.43
  12  -1 -25    4.42    6.07
 -12  -1  25    5.97    7.51
 -12   1  26   -5.58    8.10
  12  -1 -26    1.64    6.59
 -12  -1  26   -1.71    8.49
 -12   1  27   -3.05    7.85
 -12  -1  27    2.78    8.11
 -12  -1  28    7.68    7.60
 -12  -1  29    0.49    6.78
 -12  -1  30    3.95    6.74
  12  -2  -1    5.60    7.45
  12   2  -1   -2.17    7.01
 -12  -2   1    0.39   12.76
  12  -2  -2   22.62    9.46
  12   2  -2   19.70    8.25
 -12  -2   2    9.62   12.51
  12  -2  -3   -6.42    8.43
  12   2  -3   -5.33    7.12
 -12  -2   3   17.09   13.27
  12  -2  -4    0.89    6.40
  12   2  -4    6.28    6.03
 -12  -2   4   18.35   12.42
  12  -2  -5    3.79    7.54
  12   2  -5    3.10    7.34
  12  -2  -6   27.31    9.90
  12   2  -6   30.20    9.10
  12  -2  -7    3.42    6.72
  12   2  -7    3.56    6.55
  12  -2  -8    1.87    6.54
  12   2  -8    5.50    6.37
  12  -2  -9   -3.34    7.24
  12   2  -9    0.32    4.89
  12  -2 -10   16.86    8.45
  12   2 -10   24.06    8.00
  12  -2 -11    7.49    7.08
  12   2 -11    4.00    6.30
  12  -2 -12   -3.72    7.04
  12   2 -12   11.48    6.77
  12  -2 -13   -3.09    6.29
  12   2 -13   12.80    6.39
  12  -2 -14   -0.53    5.68
  12   2 -14    1.51    6.03
  12  -2 -15   -0.76    5.81
  12   2 -15    1.06    5.66
  12  -2 -16   10.74    6.61
  12   2 -16    3.85    5.94
  12  -2 -17   -0.07    5.15
  12   2 -17   -1.06    5.68
  12  -2 -18    0.95    5.99
  12   2 -18   -5.76    6.72
  12  -2 -19    3.54    7.17
  12   2 -19   -4.51    6.87
 -12  -2  19    3.64    7.48
  12  -2 -20   -2.31    6.34
  12   2 -20    2.83    7.01
 -12  -2  20    4.10    7.97
  12  -2 -21   -2.90    6.51
  12   2 -21   10.77    7.00
 -12  -2  21    2.58    7.02
  12  -2 -22    7.55    5.98
 -12  -2  22    9.52    8.06
  12  -2 -23    0.53    5.91
 -12  -2  23    1.35    8.24
  12  -2 -24   -3.21    6.16
 -12  -2  24    6.16    7.50
  12  -2 -25    4.07    6.47
 -12  -2  25    3.18    7.26
  12  -2 -26   10.23    7.51
 -12  -2  26   17.51    8.34
 -12  -2  27    1.85    7.28
 -12  -2  28   -3.75    7.88
  12   2 -29   -2.51    8.22
 -12  -2  29   -2.46    7.11
 -12  -2  30    2.38    7.78
 -12  -2  31   -1.02    6.97
  12  -3  -1   -1.51    7.14
  12   3  -1   -4.14    6.97
 -12  -3   1   -5.81   13.78
  12  -3  -2   20.59   10.18
  12   3  -2   13.06    7.83
 -12  -3   2   33.00   14.46
  12  -3  -3   22.56   10.31
  12   3  -3    9.00    7.13
 -12  -3   3   -3.23   12.02
  12  -3  -4    0.07    7.85
  12   3  -4   24.72    7.69
 -12  -3   4   12.77   14.11
  12  -3  -5    4.00    7.12
  12   3  -5   23.48    7.68
 -12  -3   5   -4.86   11.54
  12  -3  -6   -1.20    8.05
  12   3  -6    3.46    5.66
 -12  -3   6    3.62   12.24
  12  -3  -7    7.81    7.60
  12   3  -7   -0.06    5.84
 -12  -3   7    1.55   12.20
  12  -3  -8   23.54   10.52
  12   3  -8   18.72    7.95
  12  -3  -9    7.84    6.88
  12   3  -9    9.18    5.76
  12  -3 -10   16.06    9.07
  12   3 -10   25.20    8.43
  12  -3 -11   -3.67    6.90
  12   3 -11    0.39    5.87
  12  -3 -12    1.25    5.97
  12   3 -12    6.60    6.55
  12  -3 -13    7.09    7.05
  12   3 -13    7.88    6.89
  12  -3 -14   15.78    7.60
  12   3 -14   24.08    8.41
  12  -3 -15    0.96    6.37
  12   3 -15    4.50    6.51
  12  -3 -16    3.59    5.55
  12   3 -16    1.96    6.21
  12  -3 -17    1.49    5.49
  12   3 -17    1.42    6.38
 -12  -3  17    3.94    8.14
  12  -3 -18   -0.38    5.94
  12   3 -18    2.44    6.63
 -12  -3  18    8.32    8.86
  12  -3 -19    7.49    7.25
  12   3 -19    9.48    7.32
 -12  -3  19   -3.22    8.65
  12  -3 -20    6.36    5.58
 -12  -3  20    9.03    7.72
  12  -3 -21   -0.66    5.26
 -12  -3  21    2.44    6.88
  12  -3 -22    0.68    5.60
 -12  -3  22   -4.49    7.40
  12  -3 -23    5.71    6.33
 -12  -3  23   -1.31    8.20
  12  -3 -24   21.19    8.19
 -12  -3  24   24.70    9.75
  12  -3 -25    6.95    6.23
 -12  -3  25   -0.58    8.47
  12   3 -26   -0.69    7.36
 -12  -3  26    4.60    8.75
  12   3 -27    5.48    8.29
 -12  -3  27   -0.83    7.12
  12   3 -28   -1.95    8.23
 -12  -3  28    0.31    6.85
  12   3 -29   -2.50    7.82
 -12  -3  29   -5.74    8.03
 -12  -3  30    1.52    7.06
 -12  -3  31   -2.61    7.05
 -12  -3  32   -4.69    8.13
  12  -4  -1    4.31    7.97
  12   4  -1    6.96    6.39
 -12  -4   1    3.85   12.49
  12  -4  -2    3.79    8.10
  12   4  -2   10.55    6.57
 -12  -4   2   26.52   13.96
  12  -4  -3   -1.38    8.06
  12   4  -3   -2.14    6.37
 -12  -4   3   19.50   13.89
  12  -4  -4    3.73    8.30
  12   4  -4    8.42    7.17
 -12  -4   4   -0.74   12.34
  12  -4  -5    2.19    7.99
  12   4  -5   -3.71    6.79
 -12  -4   5   -1.74   13.13
  12  -4  -6   10.47    8.84
  12   4  -6   30.18    8.17
 -12  -4   6    9.38   13.24
  12  -4  -7    8.21    8.92
  12   4  -7   13.64    7.58
 -12  -4   7   19.08   13.63
  12  -4  -8   -2.70    6.48
  12   4  -8   -3.32    6.31
 -12  -4   8   -0.61   11.45
  12  -4  -9    5.47    7.94
  12   4  -9   13.44    7.06
  12  -4 -10   -3.49    7.22
  12   4 -10   18.63    6.78
  12  -4 -11    9.04    7.52
  12   4 -11    3.67    6.33
  12  -4 -12    3.97    7.52
  12   4 -12   13.96    7.29
  12  -4 -13   -4.59    7.45
  12   4 -13    2.19    6.46
  12  -4 -14    4.39    6.72
  12   4 -14    1.60    6.36
  12  -4 -15   -0.81    6.04
  12   4 -15    7.85    7.08
 -12  -4  15   -2.86    7.93
  12  -4 -16   13.24    7.62
  12   4 -16   -5.62    7.19
 -12  -4  16   24.21    9.43
  12  -4 -17   -1.17    5.87
 -12  -4  17   24.09    9.39
  12  -4 -18    5.28    6.86
 -12  -4  18   22.28    9.23
  12  -4 -19   -3.54    5.76
 -12  -4  19    4.31    8.33
  12  -4 -20    6.27    6.47
 -12  -4  20   -0.17    7.65
  12  -4 -21   -0.62    5.80
 -12  -4  21    9.22    7.95
  12  -4 -22   -0.44    6.12
 -12  -4  22    6.76    7.69
  12  -4 -23    5.06    6.23
  12   4 -23   -0.50    8.14
 -12  -4  23    5.76    7.93
  12  -4 -24   -0.32    5.74
  12   4 -24   -3.41    9.89
 -12  -4  24    8.02    7.52
  12   4 -25    5.23    8.87
 -12  -4  25    5.75    7.01
  12   4 -26    0.79    8.10
 -12  -4  26    9.32    7.86
  12   4 -27    5.78    8.62
 -12  -4  27    2.70    7.60
  12   4 -28    2.11    8.23
 -12  -4  28   -0.39    6.29
  12   4 -29   -3.08    7.96
 -12  -4  29   -3.24    7.13
 -12  -4  30    2.45    6.94
  12  -5  -1    9.01    8.69
  12   5  -1    3.70    6.51
 -12  -5   1    3.59   11.67
  12  -5  -2    9.91    8.18
  12   5  -2    4.19    5.78
 -12  -5   2    5.03   13.65
  12  -5  -3    3.53    6.87
  12   5  -3   -0.04    5.74
 -12  -5   3   12.36   13.27
  12  -5  -4   10.10    8.59
  12   5  -4    1.09    5.77
 -12  -5   4   -0.26   12.71
  12  -5  -5    1.56    7.98
  12   5  -5    7.63    7.34
 -12  -5   5   12.48   13.49
  12  -5  -6    1.70    7.24
  12   5  -6   -4.25    6.02
 -12  -5   6   -1.79   11.59
  12  -5  -7   -5.09    7.89
  12   5  -7    0.67    5.77
 -12  -5   7    0.20   12.39
  12  -5  -8    3.83    7.74
  12   5  -8    5.33    7.09
 -12  -5   8   11.84   12.44
  12  -5  -9   17.62    8.98
  12   5  -9   11.17    6.90
  12  -5 -10   15.84    8.29
  12   5 -10    5.72    6.00
  12  -5 -11    3.37    8.08
  12   5 -11   -0.06    6.64
  12  -5 -12    3.15    7.90
  12   5 -12    2.33    6.76
 -12  -5  12   -3.44    7.97
  12  -5 -13    9.35    7.96
  12   5 -13   10.17    8.10
 -12  -5  13   28.62   10.30
  12  -5 -14   13.27    7.74
  12   5 -14    6.03    6.05
 -12  -5  14   32.22    9.39
  12  -5 -15   -7.84    7.46
 -12  -5  15   -3.02    8.74
  12  -5 -16   -0.01    6.23
 -12  -5  16   -3.78    8.78
  12  -5 -17   -0.40    5.67
 -12  -5  17   -4.80    8.32
  12  -5 -18   14.29    7.06
 -12  -5  18    6.46    7.98
  12  -5 -19   -2.80    6.17
  12   5 -19   -0.32    7.97
 -12  -5  19    5.58    8.82
  12  -5 -20    0.54    5.46
  12   5 -20    7.34    8.42
 -12  -5  20    4.31    7.80
  12  -5 -21   -3.81    5.95
  12   5 -21   -4.04    8.63
 -12  -5  21   -3.94    8.35
  12  -5 -22   -0.93    6.18
  12   5 -22   -0.71    7.49
 -12  -5  22    1.24    7.77
  12   5 -23    2.24    8.62
 -12  -5  23    4.33    7.73
  12   5 -24   -1.76    8.46
 -12  -5  24   10.34    8.20
  12   5 -25   -0.30    8.44
 -12  -5  25    5.80    7.87
  12   5 -26    4.44    9.01
 -12  -5  26    4.17    8.31
  12   5 -27    0.88    9.34
 -12  -5  27    4.95    7.44
  12   5 -28    1.54    8.86
  12   5 -29   -0.18    9.88
  12  -6  -1   22.73    9.34
  12   6  -1   10.41    6.76
 -12  -6   1   10.51   14.06
  12  -6  -2   -3.57    7.84
  12   6  -2    5.16    5.80
 -12  -6   2    3.68   12.11
  12  -6  -3    0.87    7.86
  12   6  -3   -1.33    5.86
 -12  -6   3    1.51   13.06
  12  -6  -4   -7.14    8.32
  12   6  -4    0.95    4.87
 -12  -6   4   -2.46   12.78
  12  -6  -5   15.19    9.12
  12   6  -5   13.17    7.54
 -12  -6   5   -5.37   12.16
  12  -6  -6   15.74    9.26
  12   6  -6    3.11    6.03
 -12  -6   6   11.76   12.84
  12  -6  -7   10.82    7.68
  12   6  -7    8.90    6.22
 -12  -6   7    4.67   14.37
  12  -6  -8    1.32    7.42
  12   6  -8    7.88    5.88
 -12  -6   8    6.82    7.75
 -12  -6   8    6.87   12.46
  12  -6  -9   -0.10    7.61
  12   6  -9    4.90    6.62
 -12  -6   9   10.14    8.71
 -12  -6   9    4.76   12.95
  12  -6 -10    0.76    7.84
  12   6 -10    2.58    6.68
 -12  -6  10    2.49    6.89
  12  -6 -11   31.28   10.95
 -12  -6  11   29.64   11.44
  12  -6 -12    7.64    7.32
 -12  -6  12   11.31    9.34
  12  -6 -13   -0.95    6.87
 -12  -6  13   -3.82    7.46
  12  -6 -14    8.42    8.00
 -12  -6  14    6.66    8.32
  12  -6 -15    4.75    7.15
 -12  -6  15    5.85    7.78
  12  -6 -16    2.93    5.88
 -12  -6  16    6.90    8.27
  12  -6 -17   -2.98    6.94
 -12  -6  17   -3.37    7.71
  12  -6 -18   -1.17    5.96
 -12  -6  18    2.21    7.50
  12  -6 -19   -3.94    6.50
 -12  -6  19   -0.74    6.76
  12  -6 -20   -1.48    6.88
 -12  -6  20    7.96    8.18
 -12  -6  21   -2.57    7.82
 -12  -6  22    3.32    7.29
 -12  -6  23   -4.17    8.39
 -12  -6  24    4.57    6.67
  12   6 -25   12.91   10.03
 -12  -6  25    7.46    7.89
  12   6 -26    0.76    8.18
  12   6 -27   -2.02    8.42
  12   6 -28   26.91   10.85
  12   6 -29   -4.29    9.02
  12  -7  -1   28.46   10.33
  12   7  -1   -0.00    5.79
 -12  -7   1  -10.88   12.85
  12  -7  -2    4.94    7.82
  12   7  -2    2.20    6.98
 -12  -7   2   -2.91   13.12
  12  -7  -3    9.02    9.05
  12   7  -3   13.88    8.24
 -12  -7   3   13.35   13.31
  12  -7  -4    3.17    7.60
  12   7  -4    4.52    6.36
 -12  -7   4   13.24    8.98
 -12  -7   4   -2.20   11.72
  12  -7  -5   -0.44    7.66
  12   7  -5   -0.99    5.83
 -12  -7   5    3.85    7.60
 -12  -7   5   -0.97   11.35
  12  -7  -6    4.49    7.28
  12   7  -6   -3.89    7.31
 -12  -7   6   -1.99    7.95
 -12  -7   6   -7.23   12.14
  12  -7  -7    2.44    8.78
  12   7  -7   -1.52    5.41
 -12  -7   7   -6.30    8.75
 -12  -7   7    0.92   11.26
  12  -7  -8    0.58    7.19
 -12  -7   8    1.98    7.92
 -12  -7   8   -1.00   10.06
  12  -7  -9   13.77    9.30
 -12  -7   9   41.93   11.10
 -12  -7   9   27.15   13.72
  12  -7 -10   -2.65    7.97
 -12  -7  10    2.66    7.42
  12  -7 -11   -3.82    8.60
 -12  -7  11   -0.24    6.97
  12  -7 -12    1.08    7.63
 -12  -7  12    9.01    7.58
  12  -7 -13    4.35    7.14
 -12  -7  13    7.20    7.09
  12  -7 -14    2.19    7.51
 -12  -7  14    1.72    7.70
  12  -7 -15    1.46    7.27
 -12  -7  15    3.23    7.39
  12  -7 -16    0.68    6.43
 -12  -7  16   -1.06    6.70
  12  -7 -17    0.07    6.13
 -12  -7  17    2.19    7.52
  12  -7 -18    0.32    6.10
 -12  -7  18   -0.24    6.53
  12  -7 -19    8.17    6.86
 -12  -7  19   13.73    8.05
 -12  -7  20   -1.41    7.39
 -12  -7  21    8.58    7.73
 -12  -7  22   -3.72    7.72
 -12  -7  23    4.08    8.38
  12  -8  -1   15.56   10.63
  12   8  -1   16.25    7.45
 -12  -8   1   28.18    9.83
 -12  -8   1    3.18   14.72
  12  -8  -2    6.77    8.68
  12   8  -2   -5.91    6.75
 -12  -8   2    2.34    8.45
 -12  -8   2   -0.80   13.16
  12  -8  -3    5.11    8.28
 -12  -8   3    4.21    7.84
 -12  -8   3   -4.41   12.51
  12  -8  -4    0.61    8.09
 -12  -8   4   -2.69    7.86
 -12  -8   4   -5.95   11.83
  12  -8  -5   18.78    8.68
 -12  -8   5    3.09    7.67
 -12  -8   5    4.59   13.21
  12  -8  -6   -3.27    8.35
 -12  -8   6   -3.22    8.40
 -12  -8   6    5.16   12.15
  12  -8  -7    8.88    7.99
 -12  -8   7   25.96    9.67
 -12  -8   7    4.85   13.03
  12  -8  -8    5.48    7.66
 -12  -8   8    3.68    7.88
 -12  -8   8   -0.50   11.18
  12  -8  -9   -0.11    8.28
 -12  -8   9    9.43    7.35
 -12  -8   9   -5.10   11.49
  12  -8 -10    3.35    8.36
 -12  -8  10    1.74    7.03
  12  -8 -11   15.72    8.57
 -12  -8  11    5.71    8.17
  12  -8 -12   -4.07    7.65
 -12  -8  12    3.49    8.51
  12  -8 -13    5.93    7.97
 -12  -8  13    2.60    7.98
  12  -8 -14   -4.98    7.53
 -12  -8  14    3.23    8.41
  12  -8 -15    6.07    8.60
 -12  -8  15    7.25    8.35
  12  -8 -16    1.69    8.19
 -12  -8  16   -3.37    8.59
  12  -8 -17   -0.69    6.85
 -12  -8  17    7.20    8.44
 -12  -8  18    4.87    7.57
 -12  -8  19    3.48    8.33
 -12  -8  20    5.38    7.09
  12  -9  -1    3.98    8.45
 -12  -9   1    3.76    6.76
 -12  -9   1    1.38   11.05
  12  -9  -2   -6.20    8.50
 -12  -9   2   -2.68    9.22
 -12  -9   2    5.01   12.01
  12  -9  -3   13.90    9.78
 -12  -9   3   16.78    9.75
 -12  -9   3   24.89   13.50
  12  -9  -4   -4.82    7.63
 -12  -9   4   -2.90    7.68
 -12  -9   4   -1.92   11.58
  12  -9  -5   12.47    9.14
 -12  -9   5    3.07    9.09
 -12  -9   5    3.03   11.62
  12  -9  -6   -1.57    8.40
 -12  -9   6   -3.37    7.28
 -12  -9   6   23.02   12.90
  12  -9  -7    3.91    9.04
 -12  -9   7    5.93    7.85
 -12  -9   7    5.36   10.65
  12  -9  -8   -2.81    8.13
 -12  -9   8   -1.55    7.40
 -12  -9   8   -1.92   10.57
  12  -9  -9   12.83   10.65
 -12  -9   9   47.29   11.43
  12  -9 -10   -1.29    8.47
 -12  -9  10    2.85    6.81
  12  -9 -11    1.40    7.69
 -12  -9  11   -5.05    8.05
  12  -9 -12   -1.16    8.05
 -12  -9  12    1.49    7.16
  12  -9 -13    3.07    8.13
 -12  -9  13    2.19    7.28
  12  -9 -14    0.05    7.98
 -12  -9  14    0.08    8.07
  12  -9 -15   -4.67    7.79
 -12  -9  15    6.03    8.56
 -12  -9  16   -2.69    6.97
 -12  -9  17   -0.61    6.93
 -12  -9  18   -0.75    7.60
  12 -10  -1   -2.93    7.51
 -12 -10   1   -3.03    6.91
 -12 -10   1   12.65   12.34
  12 -10  -2    1.55    8.35
 -12 -10   2   -1.83    7.12
 -12 -10   2   -1.94   12.75
  12 -10  -3    2.97    9.90
 -12 -10   3    4.06    6.88
 -12 -10   3   -5.73   12.83
  12 -10  -4    2.73    8.02
 -12 -10   4   -7.15    8.16
 -12 -10   4   13.13   11.83
  12 -10  -5   -0.18    8.01
 -12 -10   5    2.67    7.22
 -12 -10   5   -2.64   11.69
  12 -10  -6    6.80    8.06
 -12 -10   6    3.94    8.50
 -12 -10   6    0.87   10.83
  12 -10  -7    9.29    8.29
 -12 -10   7   11.36    8.32
  12 -10  -8    3.42    8.02
 -12 -10   8    0.81    7.40
  12 -10  -9   16.27    9.17
 -12 -10   9    6.35    7.64
  12 -10 -10   12.65    9.04
 -12 -10  10   -8.88    8.90
  12 -10 -11    4.92    9.29
 -12 -10  11   10.67    8.27
  12 -10 -12    3.02    7.93
 -12 -10  12    7.23    7.59
  12 -10 -13   -2.17    7.42
 -12 -10  13   -1.53    6.85
  12 -10 -14    0.91    7.42
 -12 -10  14   -3.13    7.77
 -12 -10  15   -1.30    8.03
  12 -11  -1    1.92    8.06
 -12 -11   1   -2.24    6.99
 -12 -11   1    1.62   11.18
  12 -11  -2    3.47    8.37
 -12 -11   2    2.94    7.37
 -12 -11   2    4.49   11.39
  12 -11  -3    7.38    8.46
 -12 -11   3   -4.14    8.04
 -12 -11   3   12.75   12.11
  12 -11  -4    1.57    8.07
 -12 -11   4    0.00    6.55
  12 -11  -5    7.61    8.69
 -12 -11   5    7.53    7.65
  12 -11  -6    4.78    9.03
 -12 -11   6    3.66    8.01
  12 -11  -7    2.27    8.37
 -12 -11   7    0.90    8.19
  12 -11  -8   -1.15    8.25
 -12 -11   8    0.57    8.51
  12 -11  -9   -0.94    8.76
 -12 -11   9   -0.14    7.58
  12 -11 -10    4.51    7.65
 -12 -11  10    2.00    7.93
  12 -11 -11   11.26    9.17
 -12 -11  11   -2.51    7.03
  12 -11 -12   10.65    9.13
  12 -12  -1    1.93    8.64
 -12 -12   1   10.10    8.08
  12 -12  -2   -5.03    8.33
 -12 -12   2   -3.03    8.42
  12 -12  -3   -0.39    7.98
 -12 -12   3    1.54    6.54
  12 -12  -4    0.83    7.99
 -12 -12   4   -2.36    7.16
  12 -12  -5    3.97    7.48
 -12 -12   5   11.90    8.42
  12 -12  -6    2.27    8.63
 -12 -12   6   -0.84    7.25
  12 -12  -7   -0.02    8.17
 -12 -12   7    2.95    6.45
  12 -12  -8    3.77    8.78
 -12 -12   8   -4.38    7.54
  12 -12  -9   -3.67    8.98
  12 -12 -10   -3.40    8.17
 -12 -13   1   -2.26    7.61
  12 -13  -2    2.73    8.18
 -12 -13   2   -5.36    7.39
  12 -13  -3   12.76   10.00
 -12 -13   3    3.18    7.33
  12 -13  -4   16.26    9.71
 -12 -13   4   -3.39    7.93
  12 -13  -5    2.14    8.13
  12 -13  -6   -5.88    8.10
  12 -13  -7    1.07    8.11
  12 -13  -8   -4.25    8.75
  11   0  -1  134.20   23.08
 -11   0   2    1.20   10.96
  11   0  -2   -1.90    7.87
 -11   0   3   27.09   14.74
  11   0  -3   30.47    9.97
 -11   0   4   -3.74   12.41
  11   0  -4   -7.24    7.25
 -11   0   5   75.27   22.85
  11   0  -5  113.29   18.48
 -11   0   6    3.11   13.40
  11   0  -6    0.09    6.32
 -11   0   7  -10.13   13.15
  11   0  -7    1.31    5.87
  11   0  -8   -2.15    6.19
  11   0  -9   39.30   10.01
  11   0 -10   -1.73    5.22
  11   0 -11   45.01   10.94
  11   0 -12    1.23    4.89
  11   0 -13    0.89    5.33
  11   0 -14   -2.40    6.15
  11   0 -15   16.51    7.00
  11   0 -16    4.80    5.68
  11   0 -17   15.03    6.77
  11   0 -18   -1.55    5.86
  11   0 -19    4.71    6.02
  11   0 -20    1.70    5.60
  11   0 -21    9.99    6.29
  11   0 -22   -2.54    6.12
 -11   0  23    0.77    6.34
  11   0 -23   -3.63    5.94
 -11   0  24    1.81    6.08
  11   0 -24    0.57    5.28
 -11   0  25   -2.18    6.79
 -11   0  26    3.78    6.63
 -11   0  27   11.92    8.31
 -11   0  28   -0.06    7.51
 -11   0  29    5.27    6.98
 -11   1   1   78.67   21.44
  11  -1  -1   86.81   16.97
  11   1  -1   91.49   16.56
 -11   1   2    8.87   12.06
  11  -1  -2    7.12    7.35
  11   1  -2    1.65    6.20
 -11   1   3   19.52   15.20
  11  -1  -3   58.12   11.79
  11   1  -3   40.87   11.08
 -11  -1   3   42.21   16.09
 -11   1   4    5.80   13.02
  11  -1  -4   -3.20    6.55
  11   1  -4    3.84    5.65
 -11  -1   4    2.40   11.08
 -11   1   5    3.21   13.30
  11  -1  -5   -0.10    6.88
  11   1  -5   12.42    6.80
 -11  -1   5   -1.35   12.74
 -11   1   6   -2.46   12.66
  11  -1  -6    1.58    6.20
  11   1  -6   -2.41    5.98
 -11  -1   6    2.45   12.34
  11  -1  -7   41.52   11.41
  11   1  -7   62.25   12.30
 -11  -1   7   60.47   18.37
  11  -1  -8   -1.37    6.43
  11   1  -8   11.75    6.99
 -11  -1   8   -0.53   10.18
  11  -1  -9   45.85    9.57
  11   1  -9   11.22    8.18
  11  -1 -10   -2.29    5.92
  11   1 -10   -3.79    6.04
  11  -1 -11   10.82    7.05
  11   1 -11    6.14    6.44
  11  -1 -12   12.86    6.88
  11   1 -12    0.55    5.80
  11  -1 -13   46.87    9.98
  11   1 -13   32.27    9.02
  11  -1 -14    1.98    6.30
  11   1 -14    3.00    5.76
  11  -1 -15    1.59    6.10
  11   1 -15   -4.70    6.52
  11  -1 -16    1.42    5.07
  11   1 -16   -2.62    5.84
  11  -1 -17   21.42    7.70
  11   1 -17   11.34    6.71
  11  -1 -18   -2.82    5.72
  11   1 -18    1.98    5.78
  11  -1 -19    6.00    6.08
  11   1 -19    3.60    6.82
  11  -1 -20   -1.97    6.56
  11   1 -20    2.08    6.53
  11  -1 -21    4.48    6.45
  11   1 -21    4.67    7.02
 -11  -1  21    2.64    7.47
  11  -1 -22    5.91    6.14
  11   1 -22   -1.60    6.02
 -11  -1  22   -4.49    9.20
  11  -1 -23   20.31    7.57
 -11  -1  23   10.53    8.07
 -11   1  24   -1.58    6.93
  11  -1 -24   -4.32    6.43
 -11  -1  24   -5.03    7.58
 -11   1  25   19.30    8.18
  11  -1 -25    2.95    6.89
 -11  -1  25   11.39    7.57
 -11   1  26    3.34    7.35
 -11  -1  26    3.21    7.40
 -11   1  27    7.96    7.27
 -11  -1  27    9.79    8.36
 -11  -1  28    1.86    7.04
 -11  -1  29    5.59    7.55
 -11  -1  30    1.51    7.25
  11   1 -31    7.85    7.88
 -11   2   1   25.49   14.90
  11  -2  -1   18.10    8.93
  11   2  -1   22.85    7.67
 -11   2   2   -2.26   12.52
  11  -2  -2   11.59    7.29
  11   2  -2    1.13    5.75
 -11   2   3   30.82   13.54
  11  -2  -3   12.55    9.00
  11   2  -3   23.50    7.83
 -11   2   4    4.06   12.11
  11  -2  -4    4.26    7.13
  11   2  -4    5.22    6.50
  11  -2  -5   55.34   13.37
  11   2  -5   47.61   11.04
 -11  -2   5   58.72   17.67
  11  -2  -6   26.18    8.60
  11   2  -6    6.30    7.49
 -11  -2   6    8.00   12.64
  11  -2  -7   11.05    7.42
  11   2  -7   11.73    6.74
 -11  -2   7   -3.57   12.53
  11  -2  -8   27.89    8.22
  11   2  -8    5.48    6.97
 -11  -2   8   -6.22   12.63
  11  -2  -9   25.59    9.06
  11   2  -9   38.82    9.16
 -11  -2   9    8.89   11.90
  11  -2 -10    7.40    6.16
  11   2 -10    4.02    6.14
  11  -2 -11   31.62    9.36
  11   2 -11   28.10    8.53
  11  -2 -12    6.34    6.28
  11   2 -12    3.06    5.82
  11  -2 -13   -0.59    5.51
  11   2 -13   -6.41    6.48
  11  -2 -14   -0.05    6.17
  11   2 -14   11.83    6.49
  11  -2 -15   24.63    8.10
  11   2 -15   19.54    7.95
  11  -2 -16    3.16    5.42
  11   2 -16    6.42    6.07
  11  -2 -17    0.20    5.55
  11   2 -17    2.30    5.85
  11  -2 -18   -3.71    5.52
  11   2 -18   -1.48    6.33
  11  -2 -19   -1.17    6.66
  11   2 -19   10.46    6.42
 -11  -2  19    7.61    8.76
  11  -2 -20    8.44    6.12
  11   2 -20   -5.02    5.98
 -11  -2  20   -0.85    8.03
  11  -2 -21   10.64    6.94
 -11  -2  21   28.23    9.69
  11  -2 -22   -3.42    5.88
 -11  -2  22    0.65    7.57
  11  -2 -23    6.24    5.79
 -11  -2  23   -2.61    7.18
  11  -2 -24    2.69    5.83
 -11  -2  24   -4.95    8.01
  11  -2 -25    0.06    5.96
 -11  -2  25   13.63    9.13
 -11   2  26    1.09    7.53
  11  -2 -26   -0.76    5.86
 -11  -2  26    3.66    7.20
  11  -2 -27   26.59    7.73
 -11  -2  27    9.99    7.51
  11   2 -28    1.14    7.64
 -11  -2  28   -3.85    7.99
  11   2 -29    5.39    7.27
 -11  -2  29   -0.95    6.59
  11   2 -30   -4.77    8.36
 -11  -2  30    1.69    7.58
  11   2 -31   -4.12    8.65
 -11  -2  31    2.19    7.49
 -11   3   1    5.72   12.39
  11  -3  -1    5.07    8.13
  11   3  -1    7.48    5.95
 -11  -3   1    1.43   12.43
 -11   3   2   24.00   14.92
  11  -3  -2   23.19   10.50
  11   3  -2   23.09    7.69
 -11  -3   2   13.51   13.58
  11  -3  -3   23.85   10.32
  11   3  -3   42.34   10.39
 -11  -3   3   52.68   16.18
  11  -3  -4   17.81    8.67
  11   3  -4    7.98    6.55
  11  -3  -5    3.25    7.87
  11   3  -5    6.99    6.05
  11  -3  -6    2.45    8.05
  11   3  -6   13.36    6.76
  11  -3  -7   58.02   12.69
  11   3  -7   44.77   11.09
  11  -3  -8    9.59    7.39
  11   3  -8   -3.53    6.79
 -11  -3   8    2.94   12.32
  11  -3  -9   -0.34    5.96
  11   3  -9    8.30    6.09
 -11  -3   9   -2.44   11.39
  11  -3 -10   10.71    6.97
  11   3 -10    0.15    4.86
 -11  -3  10    2.11   12.15
  11  -3 -11    6.36    7.50
  11   3 -11    4.65    5.40
  11  -3 -12   -1.25    5.81
  11   3 -12    8.92    6.19
  11  -3 -13   15.00    7.87
  11   3 -13   28.09    8.94
  11  -3 -14   -1.32    5.79
  11   3 -14   -0.46    5.51
  11  -3 -15   -7.48    6.62
  11   3 -15    2.85    5.99
  11  -3 -16   -2.77    5.51
  11   3 -16   -1.20    5.86
 -11  -3  16    0.76    8.12
  11  -3 -17   13.25    6.89
  11   3 -17    3.97    6.12
 -11  -3  17    1.08    7.67
  11  -3 -18    0.76    6.07
  11   3 -18   -1.42    6.43
 -11  -3  18    7.14    8.27
  11  -3 -19    8.73    6.35
 -11  -3  19    7.35    7.69
  11  -3 -20    1.49    5.73
 -11  -3  20    8.53    8.48
  11  -3 -21    5.86    6.16
 -11  -3  21   -0.07    6.99
  11  -3 -22    6.82    6.22
 -11  -3  22   11.92    7.47
  11  -3 -23   29.82    8.10
 -11  -3  23   16.92    9.35
  11  -3 -24   -0.86    6.11
 -11  -3  24   16.08    8.79
  11  -3 -25    3.54    5.16
  11   3 -25    3.45    8.19
 -11  -3  25    5.48    7.63
  11   3 -26    0.51    7.47
 -11  -3  26   -0.20    7.14
  11   3 -27    7.03    8.51
 -11  -3  27   14.60    9.53
  11   3 -28   -2.45    7.62
 -11  -3  28    5.76    7.69
  11   3 -29    2.10    8.13
 -11  -3  29    9.69    7.87
  11   3 -30    0.14    8.34
 -11  -3  30   -1.38    6.88
  11   3 -31   -1.29    9.05
 -11  -3  31   -1.60    7.21
 -11  -3  32    1.61    6.72
 -11  -3  33    1.21    7.25
  11  -4  -1   33.72   11.37
  11   4  -1   63.28   11.21
 -11  -4   1   15.37   13.88
  11  -4  -2   -2.15    6.92
  11   4  -2    4.58    5.46
 -11  -4   2    3.59   13.05
  11  -4  -3    6.13    7.62
  11   4  -3    0.01    5.11
 -11  -4   3    6.24   10.60
  11  -4  -4    2.13    7.17
  11   4  -4    1.94    5.81
 -11  -4   4   -0.02   13.68
  11  -4  -5   36.19   11.76
  11   4  -5   51.51   10.98
 -11  -4   5   39.14   16.22
  11  -4  -6   12.18    8.25
  11   4  -6   22.58    8.09
  11  -4  -7    5.33    8.23
  11   4  -7   12.84    7.05
  11  -4  -8   26.06    8.72
  11   4  -8   -0.54    5.52
  11  -4  -9   28.27   10.69
  11   4  -9   42.45   10.62
  11  -4 -10    6.93    7.93
  11   4 -10    9.48    7.23
  11  -4 -11   11.58    7.58
  11   4 -11   21.93    8.09
  11  -4 -12   -0.14    6.03
  11   4 -12   -4.87    6.18
  11  -4 -13    1.15    6.01
  11   4 -13   -2.50    5.90
  11  -4 -14    1.45    6.60
  11   4 -14    3.42    6.76
 -11  -4  14   12.46    9.39
  11  -4 -15    9.89    7.63
  11   4 -15    8.91    6.44
 -11  -4  15   22.03    9.64
  11  -4 -16    3.19    5.47
 -11  -4  16    1.44    7.75
  11  -4 -17   -1.79    6.38
 -11  -4  17    8.55    7.04
  11  -4 -18    0.00    5.26
 -11  -4  18   10.18    7.44
  11  -4 -19   -1.09    5.45
 -11  -4  19   18.45    8.80
  11  -4 -20    0.00    5.23
 -11  -4  20    9.37    7.71
  11  -4 -21   -0.31    6.00
 -11  -4  21   15.42    8.55
  11  -4 -22    4.72    6.85
  11   4 -22   -1.89    8.08
 -11  -4  22   16.41    7.88
  11  -4 -23    5.60    6.62
  11   4 -23   -3.83    7.62
 -11  -4  23   -2.88    6.41
  11  -4 -24    5.61    6.04
  11   4 -24   10.02    8.93
 -11  -4  24    2.60    7.95
  11   4 -25   15.40   10.15
 -11  -4  25   15.04    8.90
  11   4 -26    8.78    8.96
 -11  -4  26    8.93    8.01
  11   4 -27   12.90    9.62
 -11  -4  27    6.22    7.86
  11   4 -28    0.94    8.10
 -11  -4  28   -2.85    7.13
  11   4 -29   -1.44    8.59
 -11  -4  29   13.60    8.20
  11   4 -30    4.81    9.33
 -11  -4  30   -5.05    7.11
  11   4 -31   -4.12    9.15
 -11  -4  31    9.07    8.37
 -11  -4  32    1.22    7.84
 -11  -4  33   -0.02    6.06
 -11  -4  34   -1.35    7.01
  11  -5  -1    1.73    7.66
  11   5  -1   -5.23    6.34
 -11  -5   1    2.85   12.73
  11  -5  -2   25.54    9.61
  11   5  -2   32.58    8.98
 -11  -5   2   18.83   13.25
  11  -5  -3   30.28   10.21
  11   5  -3   26.74    9.58
 -11  -5   3   33.69   15.43
  11  -5  -4    4.00    7.11
  11   5  -4    1.10    6.61
 -11  -5   4    1.33   12.22
  11  -5  -5    8.02    8.15
  11   5  -5    2.44    5.58
 -11  -5   5    1.06   11.98
  11  -5  -6    5.57    8.02
  11   5  -6    9.83    7.03
 -11  -5   6   23.63   14.61
  11  -5  -7   36.29   11.45
  11   5  -7   32.91    9.66
 -11  -5   7   21.41   13.34
  11  -5  -8    8.51    8.97
  11   5  -8    6.24    6.49
 -11  -5   8    8.26   12.61
  11  -5  -9   13.96    8.89
  11   5  -9   32.02    8.11
 -11  -5   9    6.71   13.36
  11  -5 -10   -3.83    7.59
  11   5 -10    8.59    7.15
  11  -5 -11   14.50    8.26
  11   5 -11    8.99    6.20
 -11  -5  11    4.49    7.32
  11  -5 -12   16.21    7.49
  11   5 -12    6.52    6.35
 -11  -5  12   28.23   10.51
  11  -5 -13   36.96    9.85
  11   5 -13   20.35    7.94
 -11  -5  13   15.78    9.34
  11  -5 -14   -3.35    7.10
 -11  -5  14    7.06    8.39
  11  -5 -15   -1.61    6.98
 -11  -5  15    0.48    6.93
  11  -5 -16    1.11    5.83
 -11  -5  16   -1.27    6.56
  11  -5 -17    3.08    5.80
  11   5 -17   -4.53    7.63
 -11  -5  17    3.10    8.16
  11  -5 -18    8.39    6.13
  11   5 -18    6.37    7.88
 -11  -5  18   28.03   10.17
  11  -5 -19   19.35    7.05
  11   5 -19    1.99    7.38
 -11  -5  19   15.15    8.05
  11  -5 -20    5.16    6.21
  11   5 -20   -0.98    6.92
 -11  -5  20   22.11    8.38
  11  -5 -21    6.50    6.11
  11   5 -21   -1.49    7.84
 -11  -5  21    8.57    7.22
  11  -5 -22    1.45    6.00
  11   5 -22   13.13    8.82
 -11  -5  22    7.75    7.87
  11   5 -23    9.51    9.44
 -11  -5  23   24.49    9.45
  11   5 -24   -4.96    8.86
 -11  -5  24    4.71    7.72
  11   5 -25    8.32    9.68
 -11  -5  25   -1.97    7.45
  11   5 -26   -0.07    8.12
 -11  -5  26    0.13    7.09
  11   5 -27   -2.55    8.39
 -11  -5  27   -0.74    6.28
  11   5 -28    3.34    8.21
 -11  -5  28    5.31    7.04
  11   5 -29   -2.76    8.34
 -11  -5  29    2.72    6.80
  11   5 -30   -6.57    8.65
 -11  -5  30    0.51    7.94
  11   5 -31   -2.17    9.66
 -11  -5  31   -2.10    7.01
 -11  -5  32    6.08    7.94
  11  -6  -1   16.79    9.18
  11   6  -1    4.53    6.02
 -11  -6   1    5.61   12.46
  11  -6  -2    0.59    6.96
  11   6  -2   -1.65    5.53
 -11  -6   2    8.01   12.63
  11  -6  -3    1.35    8.54
  11   6  -3    2.37    5.62
 -11  -6   3   -0.95   12.30
  11  -6  -4    5.54    7.87
  11   6  -4    6.71    6.50
 -11  -6   4   25.83   14.00
  11  -6  -5   -0.52    7.85
  11   6  -5   29.51    8.59
 -11  -6   5    3.52   11.17
  11  -6  -6    0.16    7.71
  11   6  -6   12.06    7.31
 -11  -6   6   20.47   13.39
  11  -6  -7   -2.34    7.49
  11   6  -7    1.48    6.45
 -11  -6   7    8.33    7.99
 -11  -6   7   -0.58   11.69
  11  -6  -8   -1.42    6.85
  11   6  -8   18.75    8.25
 -11  -6   8    3.18    7.56
 -11  -6   8   14.80   12.63
  11  -6  -9   -1.96    7.10
  11   6  -9    4.37    7.39
 -11  -6   9    8.85    8.11
 -11  -6   9   -5.09   10.45
  11  -6 -10   10.09    8.35
 -11  -6  10   30.89    9.95
 -11  -6  10   -5.39   11.27
  11  -6 -11   11.40    7.89
 -11  -6  11    3.23    8.43
 -11  -6  11    0.07   10.99
  11  -6 -12   -1.87    8.11
 -11  -6  12    9.31    7.43
  11  -6 -13    2.31    7.60
 -11  -6  13   -2.26    7.81
  11  -6 -14    6.63    7.12
 -11  -6  14   14.71    8.89
  11  -6 -15    1.13    6.91
 -11  -6  15    0.89    7.95
  11  -6 -16    6.39    6.67
  11   6 -16    9.24    9.58
 -11  -6  16   11.87    8.39
  11  -6 -17    1.44    5.99
  11   6 -17   -1.33    8.21
 -11  -6  17   -5.40    8.21
  11  -6 -18   -1.10    6.19
  11   6 -18    5.24    9.25
 -11  -6  18    3.60    6.82
  11  -6 -19    8.77    6.58
  11   6 -19    8.51    8.30
 -11  -6  19    8.17    7.81
  11  -6 -20    3.05    5.28
  11   6 -20    0.63    7.22
 -11  -6  20   12.92    8.60
  11  -6 -21    1.84    6.08
  11   6 -21    8.11    9.14
 -11  -6  21    8.35    7.75
  11   6 -22    1.85    8.22
 -11  -6  22    4.86    6.79
  11   6 -23    0.05    8.39
 -11  -6  23    2.78    7.44
  11   6 -24   19.01   10.47
 -11  -6  24    3.15    7.76
  11   6 -25    7.47    8.55
 -11  -6  25    3.04    7.40
  11   6 -26    9.47    9.31
 -11  -6  26    6.76    8.34
  11   6 -27    4.79    8.98
 -11  -6  27    2.30    6.85
  11   6 -28   -0.91    8.22
 -11  -6  28   -2.03    7.14
  11   6 -29    7.78    9.46
 -11  -6  29    2.15    6.99
  11   6 -30   -7.03   10.91
  11   6 -31    4.95    8.89
  11  -7  -1   16.16    9.84
  11   7  -1    4.93    6.35
 -11  -7   1    4.30   12.26
  11  -7  -2   29.02   10.47
  11   7  -2   34.97    9.55
 -11  -7   2   33.45   14.58
  11  -7  -3    6.31    7.73
  11   7  -3    7.69    6.71
 -11  -7   3   -0.07    7.93
 -11  -7   3  -12.41   14.19
  11  -7  -4   24.93    8.87
  11   7  -4   12.17    6.82
 -11  -7   4    6.64    8.93
 -11  -7   4    9.61   11.58
  11  -7  -5    1.48    7.89
  11   7  -5   -4.85    6.07
 -11  -7   5   -7.56    9.26
 -11  -7   5   11.93   12.11
  11  -7  -6    1.57    8.18
  11   7  -6   11.69    6.73
 -11  -7   6    0.52    7.49
 -11  -7   6    2.75   12.49
  11  -7  -7    5.67    7.35
 -11  -7   7    9.89    8.26
 -11  -7   7   -0.29   11.80
  11  -7  -8    4.95    8.03
 -11  -7   8   12.23   10.18
 -11  -7   8   15.40   13.10
  11  -7  -9   23.78    9.71
 -11  -7   9   18.03    8.91
 -11  -7   9    8.34   13.12
  11  -7 -10    1.49    6.43
 -11  -7  10    3.13    7.17
 -11  -7  10    0.59    9.81
  11  -7 -11   -4.09    7.87
 -11  -7  11    0.19    6.57
 -11  -7  11    8.50   10.29
  11  -7 -12   10.17    8.87
 -11  -7  12   34.02    9.56
  11  -7 -13    4.90    8.11
 -11  -7  13    8.38    7.33
  11  -7 -14    7.21    7.50
 -11  -7  14   22.36    8.39
  11  -7 -15   -3.73    6.83
 -11  -7  15    0.24    7.37
  11  -7 -16   -0.45    6.50
 -11  -7  16    1.13    7.33
  11  -7 -17   -3.29    7.00
 -11  -7  17   -4.71    7.73
  11  -7 -18    6.60    7.41
 -11  -7  18   28.77    9.53
  11  -7 -19   -1.07    6.13
 -11  -7  19    7.48    7.29
 -11  -7  20   -0.32    7.50
 -11  -7  21    0.24    7.30
 -11  -7  22   22.03    9.17
 -11  -7  23   13.62    8.99
  11   7 -24   -0.07    8.76
 -11  -7  24    0.06    6.08
  11   7 -25   -1.25    9.07
 -11  -7  25    0.36    7.98
  11   7 -26   -1.03    9.28
 -11  -7  26   -0.59    6.97
  11   7 -27    3.77    9.71
 -11  -7  27   -0.34    7.04
  11   7 -28   -1.26    6.96
  11   7 -29   -1.71   10.40
  11   7 -30   -2.18    9.51
  11   7 -31    1.87    9.68
  11  -8  -1    0.40    7.14
  11   8  -1   -1.23    6.37
 -11  -8   1    3.33    7.16
 -11  -8   1   -2.06   12.11
  11  -8  -2    5.91    8.19
 -11  -8   2   14.32    9.19
 -11  -8   2   -0.00   10.56
  11  -8  -3   -1.34    7.29
 -11  -8   3   -1.78    7.59
 -11  -8   3   -5.35   11.93
  11  -8  -4   30.93   10.52
 -11  -8   4   39.28   11.36
 -11  -8   4   11.28   13.57
  11  -8  -5    1.07    6.78
 -11  -8   5   12.05    7.85
 -11  -8   5   -2.06   10.78
  11  -8  -6   15.48   10.12
 -11  -8   6   19.23    9.43
 -11  -8   6    5.09   12.18
  11  -8  -7   10.10    8.57
 -11  -8   7   -1.31    7.11
 -11  -8   7   -0.86   11.77
  11  -8  -8    9.17    7.73
 -11  -8   8    1.79    7.68
 -11  -8   8   11.03   13.11
  11  -8  -9   16.13    8.94
 -11  -8   9   -2.38    6.79
 -11  -8   9   -3.65   11.89
  11  -8 -10   19.32    8.76
 -11  -8  10   25.45    9.64
 -11  -8  10   -5.87   10.66
  11  -8 -11   -0.12    8.04
 -11  -8  11   -3.50    7.81
  11  -8 -12    2.14    7.20
 -11  -8  12   -0.61    6.93
  11  -8 -13   -1.38    6.58
 -11  -8  13    1.44    8.55
  11  -8 -14   -3.58    8.24
 -11  -8  14   -1.10    6.42
  11  -8 -15   -1.91    6.86
 -11  -8  15    5.61    7.65
  11  -8 -16    1.26    8.69
 -11  -8  16   44.14   10.34
  11  -8 -17    0.95    7.05
 -11  -8  17   -2.49    7.59
 -11  -8  18    9.67    8.11
 -11  -8  19   -1.23    6.58
 -11  -8  20    7.94    8.71
 -11  -8  21    1.34    7.67
 -11  -8  22    8.95    7.58
 -11  -8  23    1.04    7.68
 -11  -8  24    0.02    7.25
 -11  -8  25   -1.77    7.26
  11  -9  -1   -0.68    7.88
 -11  -9   1    2.32    6.34
 -11  -9   1    0.26    9.86
  11  -9  -2   43.74   11.63
 -11  -9   2   46.00   11.38
 -11  -9   2   15.62   14.78
  11  -9  -3   -3.06    7.52
 -11  -9   3   -3.63    6.68
 -11  -9   3    1.95    9.48
  11  -9  -4   14.78    7.95
 -11  -9   4   -2.54    7.06
 -11  -9   4   -7.47   13.01
  11  -9  -5   -1.78    7.02
 -11  -9   5    0.73    6.99
 -11  -9   5    5.56   11.35
  11  -9  -6    3.64    7.70
 -11  -9   6    1.65    7.44
 -11  -9   6    6.90   10.46
  11  -9  -7    3.18    8.58
 -11  -9   7   -5.15    8.01
 -11  -9   7    0.25   10.93
  11  -9  -8   11.04    9.47
 -11  -9   8   38.36   10.18
  11  -9  -9    0.99    7.88
 -11  -9   9   -1.02    6.82
  11  -9 -10   -4.88    8.26
 -11  -9  10   -2.95    6.91
  11  -9 -11    5.86    8.01
 -11  -9  11   -1.90    6.85
  11  -9 -12   -1.98    7.58
 -11  -9  12   19.94    9.43
  11  -9 -13    7.69    8.26
 -11  -9  13   -0.18    8.16
  11  -9 -14    1.44    7.18
 -11  -9  14   14.94    8.05
  11  -9 -15    8.55    7.66
 -11  -9  15   -5.62    7.23
  11  -9 -16    3.03    7.25
 -11  -9  16    4.44    6.46
 -11  -9  17    3.49    7.00
 -11  -9  18    2.96    7.12
 -11  -9  19   -8.49    8.92
 -11  -9  20   -2.66    7.20
 -11  -9  21    3.88    7.27
 -11  -9  22    2.83    7.47
  11 -10  -1   -4.48    8.64
 -11 -10   1   -0.28    6.07
 -11 -10   1   -2.67   10.26
  11 -10  -2   -3.84    8.30
 -11 -10   2    4.47    7.01
 -11 -10   2   12.24   11.17
  11 -10  -3   14.56    8.82
 -11 -10   3    6.80    7.12
 -11 -10   3   -7.35   10.80
  11 -10  -4   18.41    9.20
 -11 -10   4   14.37    8.62
 -11 -10   4   18.38   12.67
  11 -10  -5   -1.84    8.86
 -11 -10   5    4.67    6.41
  11 -10  -6   10.03    8.25
 -11 -10   6   20.65    9.34
  11 -10  -7   -0.40    8.43
 -11 -10   7    1.86    7.34
  11 -10  -8    4.26    9.70
 -11 -10   8    5.52    7.78
  11 -10  -9    4.91    8.17
 -11 -10   9    4.04    6.50
  11 -10 -10    6.25    7.93
 -11 -10  10    3.21    7.89
  11 -10 -11    4.69    7.81
 -11 -10  11   -3.27    7.36
  11 -10 -12    3.10    8.21
 -11 -10  12    5.49    6.94
  11 -10 -13    0.45    7.73
 -11 -10  13    7.32    7.78
  11 -10 -14   10.72    8.63
 -11 -10  14    1.42    6.55
 -11 -10  15   -1.00    7.21
 -11 -10  16   10.45    7.73
 -11 -10  17   -4.97    7.81
 -11 -10  18   -1.56    7.21
 -11 -10  19   -2.92    7.80
  11 -11  -1    0.03    8.17
 -11 -11   1    5.18    7.40
 -11 -11   1    2.02   10.80
  11 -11  -2    9.51    9.41
 -11 -11   2    5.28    7.10
  11 -11  -3   -0.76    8.20
 -11 -11   3   -0.68    7.81
  11 -11  -4    3.87    7.74
 -11 -11   4    2.72    6.71
  11 -11  -5    7.85    8.68
 -11 -11   5   -1.77    6.73
  11 -11  -6   14.43    7.80
 -11 -11   6    8.59    7.27
  11 -11  -7    0.44    8.05
 -11 -11   7    5.46    6.61
  11 -11  -8   10.81    9.01
 -11 -11   8   17.46    8.92
  11 -11  -9   -1.26    7.92
 -11 -11   9   -0.00    6.09
  11 -11 -10   -3.10    8.47
 -11 -11  10   -0.73    7.19
  11 -11 -11    0.23    7.79
 -11 -11  11   -2.32    6.99
  11 -11 -12    2.50    8.10
 -11 -11  12   25.57    8.78
 -11 -11  13   18.32    9.53
 -11 -11  14    5.65    8.16
 -11 -11  15   -8.94    9.05
 -11 -11  16   -4.01    7.37
  11 -12  -1    6.49    8.24
 -11 -12   1    2.62    6.83
  11 -12  -2    7.99    8.33
 -11 -12   2    5.05    7.71
  11 -12  -3    4.65    8.45
 -11 -12   3    6.02    7.50
  11 -12  -4    9.85    8.84
 -11 -12   4   20.59    8.62
  11 -12  -5   -6.86    8.23
 -11 -12   5   -0.58    8.10
  11 -12  -6   23.74   10.73
 -11 -12   6    8.17    7.99
  11 -12  -7   -3.56    8.55
 -11 -12   7   -2.67    7.73
  11 -12  -8   -4.49    8.39
 -11 -12   8    1.01    8.27
  11 -12  -9   -6.44    9.24
 -11 -12   9   -3.46    8.73
  11 -12 -10    5.71    8.35
 -11 -12  10    5.87    8.41
 -11 -12  11   -1.76    7.41
 -11 -12  12   18.63    9.37
 -11 -12  13    0.25    7.39
  11 -13  -1   -4.38    8.81
 -11 -13   1   -3.90    7.49
  11 -13  -2    6.53    7.99
 -11 -13   2   -0.79    7.15
  11 -13  -3    5.38    7.96
 -11 -13   3    5.16    8.27
  11 -13  -4    0.08    8.76
 -11 -13   4    6.51    8.05
  11 -13  -5   -1.17    7.67
 -11 -13   5   -1.72    7.22
  11 -13  -6    1.89    7.49
 -11 -13   6    9.67    7.60
  11 -13  -7   -3.14    8.31
 -11 -13   7   -0.85    8.14
  11 -13  -8    7.79    8.59
 -11 -13   8    3.05    7.89
 -11 -13   9    0.82    8.45
  11 -14  -1    1.31    7.26
 -11 -14   1    2.48    6.88
  11 -14  -2   -0.80    8.27
 -11 -14   2    4.62    6.58
  11 -14  -3   -2.84    8.60
 -11 -14   3   -0.92    6.65
  11 -14  -4   -0.08    8.10
 -11 -14   4    8.96    7.82
  11 -14  -5    9.99    9.87
 -11 -14   5   -0.01    6.99
  11 -14  -6   -2.07    8.27
  11 -14  -7    3.75    9.08
 -11 -15   1   -0.11    7.00
 -10   0   1    0.08   10.67
  10   0  -1   -0.36    6.79
 -10   0   2   21.05   13.85
  10   0  -2   22.56    8.95
 -10   0   3    0.00   10.06
  10   0  -3    6.99    7.97
 -10   0   4  137.73   26.37
  10   0  -4  118.91   20.85
 -10   0   5   -2.36   11.49
  10   0  -5   -6.85    6.56
 -10   0   6   13.82   13.07
  10   0  -6   32.21    9.12
 -10   0   7   -0.33   11.57
  10   0  -7    2.68    5.98
 -10   0   8   27.87   12.63
  10   0  -8    7.61    6.23
 -10   0   9  -13.32   13.59
  10   0  -9    9.20    6.14
  10   0  -9   -4.86   10.66
 -10   0  10   84.27   22.74
  10   0 -10  110.04   17.99
  10   0 -11    0.08    5.10
  10   0 -12   -4.90    6.07
  10   0 -13   -2.07    5.44
  10   0 -14   25.76    8.35
  10   0 -15    2.57    6.20
  10   0 -16   32.29    9.23
  10   0 -17    0.90    5.22
  10   0 -18   26.57    8.13
  10   0 -19   -0.86    5.84
  10   0 -20   47.25   10.87
  10   0 -21    2.65    6.35
 -10   0  22    1.77    7.24
  10   0 -22   -1.17    6.22
 -10   0  23    2.16    6.64
  10   0 -23    1.46    5.58
 -10   0  24    5.85    8.01
 -10   0  25   -2.57    7.41
 -10   0  26   28.78    9.95
 -10   0  27    2.91    6.92
 -10   0  28    5.38    7.31
 -10   0  29    1.46    6.78
  10   0 -32   -1.74    6.53
 -10   1   1   -8.79   11.58
  10  -1  -1   -2.71    7.11
  10   1  -1    0.71    7.04
 -10  -1   1    1.53   10.82
 -10   1   2   78.61   23.37
  10  -1  -2  118.87   20.70
  10   1  -2  140.56   20.59
 -10  -1   2  114.99   24.94
 -10   1   3   11.04   12.32
  10  -1  -3   17.30    8.37
  10   1  -3    1.22    5.30
 -10  -1   3   -3.53   10.41
 -10   1   4    5.17   10.93
  10  -1  -4    2.09    6.35
  10   1  -4    1.36    6.56
 -10  -1   4   -2.28   11.30
 -10   1   5   11.86   12.32
  10  -1  -5    4.06    7.00
  10   1  -5   15.22    6.47
 -10  -1   5   -4.80   12.83
 -10   1   6   68.57   18.86
  10  -1  -6   64.12   14.79
  10   1  -6   93.40   15.39
 -10  -1   6   68.39   19.05
 -10   1   7   -3.45   11.17
  10  -1  -7   -2.21    6.27
  10  -1  -7    2.32   12.38
  10   1  -7    0.54    5.86
 -10  -1   7    4.74   11.70
 -10   1   8   63.06   17.43
  10  -1  -8   29.41    9.77
  10  -1  -8   58.13   17.17
  10   1  -8   47.36   10.56
 -10  -1   8   43.22   15.72
 -10   1   9   -3.58   11.07
  10  -1  -9    5.11    6.49
  10   1  -9   -6.76    6.68
 -10  -1   9   -5.30   11.98
  10  -1 -10   -6.73    6.80
  10   1 -10    0.90    5.53
 -10  -1  10    1.12   10.15
  10  -1 -11    6.57    6.26
  10   1 -11   11.43    6.91
 -10  -1  11   17.65   12.21
  10  -1 -12   64.08   14.55
  10   1 -12   93.06   15.02
  10  -1 -13    0.31    4.91
  10   1 -13    0.89    5.59
  10  -1 -14    8.57    6.02
  10   1 -14    7.99    5.71
  10  -1 -15   -0.43    4.94
  10   1 -15    2.65    5.71
  10  -1 -16   31.33    7.83
  10   1 -16    6.09    6.25
  10  -1 -17   -1.12    5.04
  10   1 -17    2.03    5.74
  10  -1 -18    8.58    6.12
  10   1 -18   35.53    8.51
  10  -1 -19    4.10    5.45
  10   1 -19   -3.62    5.46
  10  -1 -20    0.46    5.00
  10   1 -20   -3.17    5.78
 -10  -1  20   -1.19    7.74
  10  -1 -21    1.23    5.71
  10   1 -21    4.72    5.53
 -10  -1  21    1.76    7.86
  10  -1 -22   77.06   14.05
 -10  -1  22   57.98   14.41
  10  -1 -23   -0.48    5.55
 -10  -1  23    7.07    7.16
 -10   1  24    6.31    7.57
  10  -1 -24    0.60    5.31
 -10  -1  24   -0.20    6.49
 -10   1  25   -2.43    7.31
 -10  -1  25   -0.32    6.54
 -10   1  26   -0.99    6.64
 -10  -1  26    5.49    6.54
 -10   1  27   -1.87    6.26
 -10  -1  27   -2.89    7.52
 -10  -1  28   10.95    7.69
 -10  -1  29   -2.56    6.93
  10   1 -30    0.05    6.24
 -10  -1  30   -2.18    6.99
  10   1 -31   -2.25    7.20
  10   1 -32   -0.47    7.06
  10   1 -33   -0.19    7.75
 -10   2   1   -3.12   12.08
  10  -2  -1    5.62    7.05
  10   2  -1   -1.56    6.23
 -10  -2   1    0.85   11.43
 -10   2   2    3.03   11.26
  10  -2  -2   -4.40    8.02
  10   2  -2   -2.44    5.89
 -10  -2   2    8.53   11.60
 -10   2   3   -0.98   11.64
  10  -2  -3   -3.87    6.31
  10   2  -3    5.44    6.09
 -10  -2   3    8.72   10.90
 -10   2   4   78.74   23.54
  10  -2  -4  167.24   22.82
  10   2  -4  124.26   20.42
 -10  -2   4  103.41   24.70
 -10   2   5   42.66   15.70
  10  -2  -5   38.94   10.74
  10   2  -5   38.86    9.99
 -10  -2   5   22.48   15.48
 -10   2   6   38.88   14.78
  10  -2  -6   25.48    8.94
  10  -2  -6   28.31   14.31
  10   2  -6   26.83    8.50
 -10  -2   6   27.78   13.60
 -10   2   7    7.19   12.65
  10  -2  -7    0.15    7.03
  10   2  -7   12.40    6.68
 -10  -2   7    7.89   12.30
  10  -2  -8   24.75    8.90
  10   2  -8   27.43    8.27
 -10  -2   8   19.90   13.90
  10  -2  -9    8.96    7.05
  10   2  -9    2.23    5.99
 -10  -2   9   -4.19   11.71
  10  -2 -10   77.92   14.11
  10   2 -10   78.13   14.47
 -10  -2  10   44.38   17.89
  10  -2 -11    2.10    5.67
  10   2 -11    1.33    6.35
 -10  -2  11    9.02   12.37
  10  -2 -12   -1.63    5.94
  10   2 -12    0.60    5.28
  10  -2 -13    1.21    5.96
  10   2 -13    2.52    5.39
  10  -2 -14   29.29    7.82
  10   2 -14   14.56    6.80
  10  -2 -15   11.13    6.15
  10   2 -15   24.22    7.63
  10  -2 -16    1.86    5.31
  10   2 -16    3.62    5.75
  10  -2 -17   -4.45    5.63
  10   2 -17   -3.80    5.74
  10  -2 -18   26.82    7.51
 -10  -2  18    5.97    7.65
  10  -2 -19    4.02    5.54
  10   2 -19    0.19    5.65
 -10  -2  19   -2.62    7.93
  10  -2 -20   25.88    8.05
 -10  -2  20   24.40   10.71
  10  -2 -21    1.43    6.09
 -10  -2  21   -2.82    7.93
  10  -2 -22    3.51    5.38
 -10  -2  22    0.59    6.16
  10  -2 -23    0.06    5.26
 -10  -2  23   -6.17    7.45
  10  -2 -24   11.37    6.93
 -10  -2  24   11.42    7.38
 -10   2  25    1.71    6.78
  10  -2 -25    5.26    5.55
 -10  -2  25    2.80    6.83
 -10   2  26   21.36    8.71
  10  -2 -26    6.62    6.89
 -10  -2  26   21.52    8.65
  10   2 -27    4.41    7.67
 -10  -2  27    3.45    7.09
  10   2 -28   -1.20    6.47
 -10  -2  28    4.77    7.17
  10   2 -29   -3.30    6.60
 -10  -2  29   -1.63    6.61
  10   2 -30    3.22    7.97
 -10  -2  30   14.45    7.63
  10   2 -31    2.83    7.61
 -10  -2  31    4.14    7.65
  10   2 -32   -2.28    7.92
  10   2 -33   -3.00    8.00
 -10   3   1   -3.42   13.11
  10  -3  -1   12.52    8.40
  10   3  -1   22.33    7.59
 -10   3   2   65.46   20.73
  10  -3  -2  101.96   17.80
  10   3  -2   85.13   15.73
 -10   3   3   26.73   15.53
  10  -3  -3   26.97   11.93
  10   3  -3   85.23   12.22
 -10   3   4   -2.08   10.21
  10  -3  -4    0.00    7.36
  10   3  -4    2.58    5.94
 -10  -3   4    5.39   11.96
 -10   3   5    7.85   12.42
  10  -3  -5   11.73    8.14
  10  -3  -5   -0.99   12.28
  10   3  -5    8.52    5.92
 -10  -3   5    5.33   12.33
  10  -3  -6   21.76    9.89
  10   3  -6   28.35    8.58
 -10  -3   6   22.25   13.85
  10  -3  -7    4.03    7.42
  10   3  -7    7.93    6.36
 -10  -3   7   17.04   12.55
  10  -3  -8   40.96   12.61
  10   3  -8   57.19   11.46
 -10  -3   8   53.60   18.56
  10  -3  -9    1.52    6.44
  10   3  -9    8.33    5.85
 -10  -3   9    5.22   12.35
  10  -3 -10   -0.92    6.16
  10   3 -10    2.78    5.60
 -10  -3  10    5.30   11.19
  10  -3 -11   13.99    7.00
  10   3 -11    9.87    6.42
 -10  -3  11   10.83   12.16
  10  -3 -12   21.04    7.90
  10   3 -12   29.31    8.10
 -10  -3  12    2.68   11.97
  10  -3 -13    0.45    5.57
  10   3 -13   -3.58    6.06
  10  -3 -14    2.17    5.97
  10   3 -14    0.05    5.92
  10  -3 -15    4.29    5.44
  10   3 -15   17.39    6.86
 -10  -3  15    3.52    7.42
  10  -3 -16   44.72    9.63
  10   3 -16   25.13    8.85
 -10  -3  16   31.01   10.57
  10  -3 -17   25.53    7.40
  10   3 -17   15.91    7.46
 -10  -3  17   13.67    9.03
  10  -3 -18    9.25    6.04
 -10  -3  18   25.61    9.65
  10  -3 -19    6.98    6.43
 -10  -3  19   10.77    7.07
  10  -3 -20    0.27    4.90
 -10  -3  20    4.12    6.92
  10  -3 -21   13.02    6.38
 -10  -3  21   -0.53    6.98
  10  -3 -22   19.67    7.31
 -10  -3  22   30.24   10.67
  10  -3 -23    2.09    5.17
 -10  -3  23   -1.05    7.16
  10  -3 -24   -0.79    4.91
  10   3 -24    6.19    8.48
 -10  -3  24    0.70    6.86
  10  -3 -25    3.48    5.49
  10   3 -25    0.40    6.57
 -10  -3  25   -0.12    6.49
  10   3 -26   -3.07    8.51
 -10  -3  26   -3.58    7.90
  10   3 -27    2.90    7.21
 -10  -3  27   12.07    7.61
  10   3 -28   20.70   10.05
 -10  -3  28   11.11    8.23
  10   3 -29   -1.46    7.33
 -10  -3  29    4.72    6.96
  10   3 -30    2.34    8.18
 -10  -3  30   10.72    8.20
  10   3 -31   -1.69    8.98
 -10  -3  31    2.40    6.40
  10   3 -32    0.09    8.17
 -10  -3  32   -3.87    6.82
  10   3 -33   -1.27    7.76
 -10  -3  33    3.68    6.63
 -10   4   1    5.46   13.78
  10  -4  -1    0.02    6.87
  10   4  -1    4.04    5.98
 -10  -4   1    3.44   11.27
 -10   4   2   11.22   14.24
  10  -4  -2   10.75    7.55
  10   4  -2   -2.76    6.15
 -10   4   3   -0.51   13.37
  10  -4  -3    6.97    7.63
  10   4  -3    9.15    6.66
  10  -4  -4   81.00   16.80
  10   4  -4   75.48   14.61
  10  -4  -5   33.64   10.29
  10   4  -5   26.24    8.61
  10  -4  -6   37.97   11.23
  10   4  -6   40.70    9.96
  10  -4  -7    1.38    7.20
  10   4  -7   -1.97    5.82
 -10  -4   7    0.99   10.90
  10  -4  -8   48.35   12.63
  10   4  -8   73.32   12.93
 -10  -4   8   52.32   16.94
  10  -4  -9    5.18    7.50
  10   4  -9    3.53    5.44
 -10  -4   9   15.17   11.92
  10  -4 -10   10.16    8.32
  10   4 -10   14.71    7.36
 -10  -4  10   16.10   13.56
  10  -4 -11    9.92    7.25
  10   4 -11    9.41    6.49
 -10  -4  11   12.82   12.09
  10  -4 -12   -4.19    6.91
  10   4 -12   -1.00    5.31
 -10  -4  12   -3.50   13.11
  10  -4 -13    1.09    6.35
  10   4 -13   -1.95    6.13
 -10  -4  13   -3.79    7.69
  10  -4 -14   19.06    8.15
  10   4 -14   20.41    8.40
 -10  -4  14   24.53    9.57
  10  -4 -15   13.59    6.96
 -10  -4  15   19.53    8.90
  10  -4 -16    5.02    6.06
 -10  -4  16   11.32    8.16
  10  -4 -17   -3.07    6.54
 -10  -4  17    4.20    7.15
  10  -4 -18   -2.48    5.49
 -10  -4  18   16.28    7.47
  10  -4 -19    4.96    6.15
 -10  -4  19   15.02    8.16
  10  -4 -20   33.02    8.76
  10   4 -20   38.70   10.93
 -10  -4  20   25.35    9.27
  10  -4 -21    6.57    5.90
  10   4 -21   14.37    7.88
 -10  -4  21   33.14    9.60
  10  -4 -22    1.93    5.16
  10   4 -22    3.42    7.27
 -10  -4  22    0.57    5.94
  10  -4 -23    8.33    6.00
  10   4 -23   13.37    8.39
  10  -4 -24    0.33    5.56
  10   4 -24    9.70    8.59
 -10  -4  24    4.60    8.10
  10   4 -25   -0.04    7.14
 -10  -4  25    9.80    7.07
  10   4 -26    0.09    8.07
 -10  -4  26    1.42    6.76
  10   4 -27   -1.31    8.86
 -10  -4  27   -4.95    7.63
  10   4 -28   -0.84    8.97
 -10  -4  28   -6.10    8.10
  10   4 -29    2.20    8.01
 -10  -4  29   -2.56    7.02
  10   4 -30    0.43    8.72
 -10  -4  30   -2.13    7.53
  10   4 -31    2.48    8.55
 -10  -4  31    0.84    7.08
  10   4 -32   -1.00    8.00
 -10  -4  32   10.61    7.05
  10   4 -33    0.00    7.44
 -10  -4  33   -0.71    6.86
 -10  -4  34   -2.65    7.50
  10  -5  -1   65.13   13.73
  10   5  -1   48.26   11.52
 -10  -5   1   54.33   17.23
  10  -5  -2  122.94   23.37
  10   5  -2  166.01   22.71
 -10  -5   2   93.96   26.18
  10  -5  -3   18.99    8.74
  10   5  -3   12.93    6.81
 -10  -5   3    8.75   12.91
  10  -5  -4    1.34    6.53
  10   5  -4   -1.47    5.44
 -10  -5   4   -0.86   13.04
  10  -5  -5    0.75    7.07
  10   5  -5    0.30    5.49
  10  -5  -6   25.42    9.80
  10   5  -6   30.90    9.30
  10  -5  -7   50.50   12.10
  10   5  -7   32.55    9.78
  10  -5  -8   20.44    8.96
  10   5  -8   27.51    8.50
  10  -5  -9    0.72    7.27
  10   5  -9   -1.81    5.72
  10  -5 -10   -0.41    6.80
  10   5 -10   -0.64    5.73
 -10  -5  10   -5.00    8.03
 -10  -5  10   10.57   11.44
  10  -5 -11    4.01    6.55
  10   5 -11    6.24    6.31
 -10  -5  11   -1.58    7.91
 -10  -5  11   -0.11   11.95
  10  -5 -12   20.33    9.61
 -10  -5  12   58.91   12.11
 -10  -5  12   42.69   15.20
  10  -5 -13   11.75    6.64
 -10  -5  13    8.71    7.73
 -10  -5  13   28.72   13.28
  10  -5 -14   -1.69    6.48
 -10  -5  14    3.75    7.59
  10  -5 -15    0.83    6.32
 -10  -5  15    2.25    8.10
  10  -5 -16    1.99    5.84
  10   5 -16    2.30    6.67
 -10  -5  16   13.93    8.31
  10  -5 -17   10.67    7.05
  10   5 -17   17.26    9.32
 -10  -5  17   35.31    9.21
  10  -5 -18    1.88    5.24
  10   5 -18    4.37    8.76
 -10  -5  18   22.78    9.10
  10  -5 -19    2.73    5.80
  10   5 -19    2.04    7.32
 -10  -5  19    9.27    7.68
  10  -5 -20    1.08    4.89
  10   5 -20   10.19    7.74
 -10  -5  20   -0.72    6.78
  10  -5 -21   -1.17    5.12
  10   5 -21    5.00    8.32
 -10  -5  21   16.20    8.12
  10  -5 -22   12.59    6.94
  10   5 -22   19.02    9.99
 -10  -5  22   16.94    8.80
  10   5 -23    9.50    9.80
 -10  -5  23   18.21    8.39
  10   5 -24   -2.79    8.71
 -10  -5  24    5.72    7.00
  10   5 -25   -0.09    7.76
 -10  -5  25   -4.52    7.38
  10   5 -26   -4.61    8.11
 -10  -5  26    0.79    6.50
  10   5 -27   15.64   10.03
 -10  -5  27    1.57    7.13
  10   5 -28    0.85    7.86
 -10  -5  28    4.92    7.65
  10   5 -29   -3.54    9.12
 -10  -5  29   14.07    8.45
  10   5 -30    8.42    8.69
 -10  -5  30   -0.74    6.87
  10   5 -31   -3.12    9.20
 -10  -5  31    8.44    7.74
  10   5 -32    5.87   10.30
 -10  -5  32    2.93    8.02
 -10  -5  33    2.22    7.85
 -10  -5  34   -0.00    6.46
 -10  -5  35   -2.64    7.57
  10  -6  -1    4.03    8.35
  10   6  -1    0.18    5.45
 -10  -6   1   -3.22   11.89
  10  -6  -2    6.55    7.15
  10   6  -2   10.86    6.71
 -10  -6   2    3.99    9.94
  10  -6  -3    8.12    9.13
  10   6  -3   20.50    7.03
 -10  -6   3   11.73   11.33
  10  -6  -4    2.88    6.68
  10   6  -4   13.56    6.99
 -10  -6   4   18.76   13.09
  10  -6  -5   21.15    9.59
  10   6  -5    7.77    6.69
 -10  -6   5    6.52   11.78
  10  -6  -6   19.40    9.67
  10   6  -6   21.73    8.21
 -10  -6   6   33.19   10.37
 -10  -6   6   35.73   15.01
  10  -6  -7   -0.87    6.87
  10   6  -7   15.13    6.97
 -10  -6   7    1.84    7.51
 -10  -6   7    4.71   10.90
  10  -6  -8    3.92    8.28
  10   6  -8    3.85    5.84
 -10  -6   8    4.04    8.22
 -10  -6   8    2.18   12.96
  10  -6  -9   19.47   10.19
 -10  -6   9   33.46   10.75
  10  -6 -10   13.33    8.69
  10   6 -10   25.73    9.65
 -10  -6  10   13.12    8.44
  10  -6 -11   -3.27    6.85
  10   6 -11   -0.94    6.69
 -10  -6  11   12.47    8.23
  10  -6 -12    0.62    7.25
 -10  -6  12    0.13    6.85
  10  -6 -13   11.64    7.64
 -10  -6  13    1.81    7.78
  10  -6 -14    0.88    6.40
  10   6 -14   14.65    9.07
 -10  -6  14    4.85    6.81
  10  -6 -15   16.36    7.91
  10   6 -15   11.47    9.21
 -10  -6  15   20.92    9.71
  10  -6 -16    7.14    6.42
  10   6 -16    3.35    8.66
 -10  -6  16    2.08    5.99
  10  -6 -17    0.88    5.70
  10   6 -17   12.31    8.53
 -10  -6  17   -1.54    6.88
  10  -6 -18   15.04    6.42
  10   6 -18    4.79    8.14
 -10  -6  18    7.96    8.17
  10  -6 -19   13.49    6.45
  10   6 -19   17.82   10.17
 -10  -6  19   10.25    7.90
  10  -6 -20    4.01    5.62
  10   6 -20    0.63    9.51
 -10  -6  20   -2.07    7.31
  10  -6 -21    3.75    5.33
  10   6 -21    0.11    7.92
 -10  -6  21    0.33    6.79
  10   6 -22   -2.43    8.17
 -10  -6  22   -1.54    6.90
  10   6 -23    9.87    9.90
 -10  -6  23   18.97    8.90
  10   6 -24   -3.88    9.43
 -10  -6  24   14.40    7.84
  10   6 -25    6.26    8.98
 -10  -6  25    1.69    7.26
  10   6 -26   -4.53    8.80
 -10  -6  26    9.71    8.13
  10   6 -27   -0.02    8.25
 -10  -6  27    0.28    5.82
  10   6 -28   -1.37    9.59
 -10  -6  28   -1.49    6.96
  10   6 -29   19.17   10.84
 -10  -6  29    3.45    7.49
  10   6 -30    4.05    8.02
 -10  -6  30    2.96    8.12
  10   6 -31   -1.32    8.55
 -10  -6  31    0.11    6.82
  10   6 -32   -3.38    9.83
 -10  -6  32    3.08    7.45
 -10  -6  33   -0.18    7.17
  10  -7  -1   89.25   15.29
  10   7  -1   48.10   11.80
 -10  -7   1   45.67   16.26
  10  -7  -2   -0.26    7.64
  10   7  -2    7.35    6.32
 -10  -7   2    0.21    8.59
 -10  -7   2    5.95   10.87
  10  -7  -3   14.38    9.34
  10   7  -3   19.03    7.71
 -10  -7   3   26.19    9.43
 -10  -7   3   25.65   12.53
  10  -7  -4   -0.00    7.13
  10   7  -4   -0.18    5.40
 -10  -7   4    0.07    6.26
 -10  -7   4    7.61   11.78
  10  -7  -5   32.55   10.70
 -10  -7   5   35.87   10.33
 -10  -7   5   24.93   14.43
  10  -7  -6   -2.54    7.75
 -10  -7   6    4.73    7.13
 -10  -7   6    4.34   10.00
  10  -7  -7   28.07    9.56
 -10  -7   7   14.73    9.08
 -10  -7   7   45.18   15.51
  10  -7  -8   12.28    7.51
 -10  -7   8    7.71    7.83
 -10  -7   8   22.97   13.06
  10  -7  -9   -7.00    8.62
 -10  -7   9   -2.57    7.42
 -10  -7   9   -2.11   11.54
  10  -7 -10    2.11    7.47
 -10  -7  10    3.82    6.88
 -10  -7  10   -3.48    8.98
  10  -7 -11    9.55    8.03
 -10  -7  11    3.46    8.13
 -10  -7  11    9.52    9.92
  10  -7 -12    3.19    7.20
 -10  -7  12    5.14    8.42
  10  -7 -13   16.01    9.26
 -10  -7  13   28.11    9.35
  10  -7 -14    1.87    7.35
 -10  -7  14   -2.91    7.18
  10  -7 -15   -5.94    7.59
 -10  -7  15    3.04    6.90
  10  -7 -16    6.95    7.05
  10   7 -16    4.44    8.17
 -10  -7  16   12.83    8.20
  10  -7 -17   12.02    6.94
  10   7 -17    9.04    8.82
 -10  -7  17   14.98    9.57
  10  -7 -18    1.21    5.91
  10   7 -18    1.72    8.29
 -10  -7  18    4.88    7.43
  10  -7 -19    0.57    5.48
  10   7 -19   -3.01    8.78
 -10  -7  19    0.20    7.30
  10   7 -20    4.64    9.49
 -10  -7  20   -0.34    5.87
  10   7 -21    1.28    9.94
 -10  -7  21    6.05    7.69
  10   7 -22   -5.21    9.18
 -10  -7  22   -0.77    6.90
  10   7 -23    9.91   10.07
 -10  -7  23   11.58    7.24
  10   7 -24    0.53    8.80
 -10  -7  24    0.71    6.57
  10   7 -25   12.99    9.63
 -10  -7  25    2.60    7.24
  10   7 -26    9.82    9.83
 -10  -7  26    0.56    7.58
  10   7 -27   15.05   10.88
 -10  -7  27   14.50    8.54
  10   7 -28   -3.46   10.17
 -10  -7  28    6.45    7.05
  10   7 -29   -1.00    9.44
 -10  -7  29    2.26    6.11
  10   7 -30   -2.12    9.51
 -10  -7  30    3.43    8.32
  10   7 -31    4.06    9.43
  10   7 -32    5.05    9.43
  10  -8  -1    5.96    8.24
 -10  -8   1    6.87    7.71
 -10  -8   1    0.82    9.59
  10  -8  -2    0.75    7.29
 -10  -8   2    6.56    6.75
 -10  -8   2    9.87   13.47
  10  -8  -3   21.42    8.68
 -10  -8   3   26.40    9.06
 -10  -8   3    4.07   11.62
  10  -8  -4    7.44    7.63
 -10  -8   4   15.84    8.74
 -10  -8   4   13.16   11.88
  10  -8  -5   56.55   12.75
 -10  -8   5   61.75   13.33
 -10  -8   5   30.92   15.72
  10  -8  -6   -3.12    8.52
 -10  -8   6    3.67    7.78
 -10  -8   6    6.14   11.56
  10  -8  -7    5.85    8.05
 -10  -8   7   -0.37    7.46
 -10  -8   7    5.57   12.29
  10  -8  -8    0.65    7.05
 -10  -8   8    4.08    7.19
 -10  -8   8   -8.31   11.48
  10  -8  -9    1.89    8.65
 -10  -8   9   17.64    8.26
  10  -8 -10    8.63    7.66
 -10  -8  10    3.18    6.69
  10  -8 -11    6.97    8.27
 -10  -8  11   23.33    9.11
  10  -8 -12    1.19    6.72
 -10  -8  12    1.76    7.52
  10  -8 -13    7.43    7.90
 -10  -8  13    6.80    7.95
  10  -8 -14   -4.67    7.88
 -10  -8  14   -3.55    7.25
  10  -8 -15   14.54    8.19
 -10  -8  15   20.23    8.99
  10  -8 -16   -6.34    7.44
 -10  -8  16   -3.46    7.69
  10  -8 -17    0.07    5.98
 -10  -8  17   -4.55    6.90
 -10  -8  18    3.51    6.98
 -10  -8  19   14.06    9.02
 -10  -8  20   -0.69    6.73
 -10  -8  21    5.87    8.29
 -10  -8  22    1.59    7.35
 -10  -8  23   -2.21    7.67
 -10  -8  24    0.06    6.38
 -10  -8  25   24.07    9.43
  10   8 -26   -1.93    9.91
 -10  -8  26   -0.18    6.67
  10   8 -27    7.80    9.64
 -10  -8  27   -1.79    8.43
  10   8 -28    6.25    8.96
 -10  -8  28   -4.88    9.23
  10   8 -29   -4.13    8.80
  10   8 -30    1.09    8.87
  10   8 -31    0.95    9.85
  10   8 -32   -0.94   10.82
  10  -9  -1   40.27   10.41
 -10  -9   1   26.55    9.65
 -10  -9   1    9.26   13.37
  10  -9  -2    2.69    8.08
 -10  -9   2    1.27    7.22
 -10  -9   2   15.92   11.66
  10  -9  -3   30.49    9.69
 -10  -9   3   28.55    9.78
 -10  -9   3   25.13   14.04
  10  -9  -4    0.26    7.53
 -10  -9   4    0.97    6.97
 -10  -9   4    0.00    8.48
  10  -9  -5    4.82    7.47
 -10  -9   5   14.34    7.62
 -10  -9   5    2.25   10.48
  10  -9  -6   -4.91    7.96
 -10  -9   6   -2.66    7.96
 -10  -9   6   12.14   10.39
  10  -9  -7   43.79   11.52
 -10  -9   7   23.54    9.75
  10  -9  -8    0.30    8.00
 -10  -9   8    3.60    6.71
  10  -9  -9   -5.07    8.27
 -10  -9   9    6.54    6.67
  10  -9 -10   -7.94    8.65
 -10  -9  10    5.47    6.58
  10  -9 -11   32.97   10.04
 -10  -9  11   23.08    9.73
  10  -9 -12    9.71    8.11
 -10  -9  12   -6.67    7.59
  10  -9 -13   -0.49    7.14
 -10  -9  13    2.68    7.57
  10  -9 -14    2.83    6.85
 -10  -9  14   -0.30    6.60
  10  -9 -15   -6.51    7.35
 -10  -9  15   -0.80    6.99
  10  -9 -16   -3.61    7.64
 -10  -9  16    4.84    7.15
 -10  -9  17   33.54   11.08
 -10  -9  18   -3.80    7.62
 -10  -9  19    0.12    6.70
 -10  -9  20   -4.17    8.15
 -10  -9  21    3.92    7.68
 -10  -9  22   -0.77    7.32
 -10  -9  23    1.63    8.29
 -10  -9  24    8.74    8.07
 -10  -9  25    0.88    6.57
 -10  -9  26    5.01    7.21
  10 -10  -1    6.53    7.99
 -10 -10   1   10.85    6.53
 -10 -10   1    1.82   10.40
  10 -10  -2    2.11    7.52
 -10 -10   2   -5.39    7.19
 -10 -10   2   -0.19   10.37
  10 -10  -3   12.95    8.02
 -10 -10   3    4.27    7.64
 -10 -10   3    6.20    9.84
  10 -10  -4    0.52    8.58
 -10 -10   4   -0.63    7.58
  10 -10  -5   45.41   11.83
 -10 -10   5   25.04   10.22
  10 -10  -6   -0.77    6.70
 -10 -10   6   -2.20    7.08
  10 -10  -7    5.56    6.85
 -10 -10   7   21.01    9.48
  10 -10  -8    0.68    7.02
 -10 -10   8   -0.90    7.23
  10 -10  -9   15.43    9.72
 -10 -10   9   20.86    8.94
  10 -10 -10   -7.83    8.00
 -10 -10  10    5.17    6.50
  10 -10 -11    2.59    7.31
 -10 -10  11    4.93    7.36
  10 -10 -12   -3.52    7.81
 -10 -10  12   -3.64    7.43
  10 -10 -13   11.89    8.00
 -10 -10  13   14.03    9.53
  10 -10 -14    6.99    7.09
 -10 -10  14    5.36    7.81
 -10 -10  15    4.15    7.17
 -10 -10  16    4.12    7.60
 -10 -10  17    1.64    6.73
 -10 -10  18   -1.43    6.48
 -10 -10  19    2.91    7.13
 -10 -10  20   -3.73    7.02
 -10 -10  21   13.44    9.88
 -10 -10  22    0.19    8.07
 -10 -10  23   10.07    9.21
  10 -11  -1    5.22    9.00
 -10 -11   1    9.59    7.39
  10 -11  -2    0.51    8.00
 -10 -11   2   -2.09    6.96
  10 -11  -3   13.63    8.57
 -10 -11   3   19.50    9.12
  10 -11  -4    8.12    7.67
 -10 -11   4   -0.29    7.54
  10 -11  -5    4.85    7.32
 -10 -11   5   -0.82    6.94
  10 -11  -6   -2.17    7.05
 -10 -11   6   -1.10    7.06
  10 -11  -7   23.78   10.42
 -10 -11   7   34.66   10.57
  10 -11  -8   12.69    9.06
 -10 -11   8    5.20    7.25
  10 -11  -9   -0.38    7.13
 -10 -11   9   -6.97    7.82
  10 -11 -10    3.81    7.47
 -10 -11  10    2.81    6.87
  10 -11 -11    6.94    7.41
 -10 -11  11   10.96    7.99
  10 -11 -12    0.79    7.54
 -10 -11  12   -0.12    6.70
 -10 -11  13    3.84    7.73
 -10 -11  14   -2.29    7.61
 -10 -11  15    1.83    6.83
 -10 -11  16    2.77    6.49
 -10 -11  17   10.59    8.76
 -10 -11  18   -3.72    7.08
 -10 -11  19    7.19    7.62
 -10 -11  20   -0.11    6.06
  10 -12  -1    2.74    6.83
 -10 -12   1    4.87    7.35
  10 -12  -2    1.19    8.33
 -10 -12   2   -2.43    6.37
  10 -12  -3   11.26    9.10
 -10 -12   3    9.94    6.92
  10 -12  -4   16.68    9.01
 -10 -12   4    4.35    7.21
  10 -12  -5   17.10    9.05
 -10 -12   5    9.88    7.75
  10 -12  -6    0.03    8.01
 -10 -12   6   -0.67    8.12
  10 -12  -7   -1.58    7.12
 -10 -12   7   -3.01    7.54
  10 -12  -8    6.01    7.88
 -10 -12   8   -0.61    6.53
  10 -12  -9   16.85    8.18
 -10 -12   9    3.59    6.23
  10 -12 -10    1.59    6.81
 -10 -12  10   -2.81    6.75
 -10 -12  11    3.77    7.04
 -10 -12  12    0.36    7.64
 -10 -12  13    3.81    7.55
 -10 -12  14    0.19    7.10
 -10 -12  15    5.06    7.70
 -10 -12  16   -0.83    7.21
 -10 -12  17   -0.37    8.22
  10 -13  -1    5.79    7.92
 -10 -13   1    9.60    7.68
  10 -13  -2   -0.23    7.55
 -10 -13   2    4.58    7.41
  10 -13  -3   16.95    8.95
 -10 -13   3    9.29    8.61
  10 -13  -4    4.53    9.36
 -10 -13   4   -2.00    7.24
  10 -13  -5    3.95    8.34
 -10 -13   5    3.31    7.82
  10 -13  -6   16.83    9.01
 -10 -13   6    3.30    6.54
  10 -13  -7   -3.12    7.99
 -10 -13   7   20.21    8.47
  10 -13  -8    4.35    7.32
 -10 -13   8    2.12    7.76
  10 -13  -9    9.06    8.19
 -10 -13   9    3.07    6.92
 -10 -13  10   -2.03    6.50
 -10 -13  11   -0.90    8.22
 -10 -13  12    5.62    7.65
 -10 -13  13    6.88    7.71
 -10 -13  14   -2.29    7.73
  10 -14  -1    4.17    9.16
 -10 -14   1    4.61    7.36
  10 -14  -2   -7.45    9.75
 -10 -14   2    5.07    7.90
  10 -14  -3   -1.07    8.42
 -10 -14   3    7.73    7.00
  10 -14  -4    8.30    8.20
 -10 -14   4    2.84    7.85
  10 -14  -5   -3.50    7.61
 -10 -14   5    8.92    8.27
  10 -14  -6   -0.74    7.15
 -10 -14   6   -1.75    7.53
  10 -14  -7   -3.64    8.00
 -10 -14   7   -0.80    7.72
 -10 -14   8    0.57    7.60
 -10 -14   9   -0.95    6.70
 -10 -14  10   -1.37    7.06
  10 -15  -1   -2.49    7.97
 -10 -15   1   -6.02    7.80
  10 -15  -2    0.36    8.27
 -10 -15   2   12.82    8.29
  10 -15  -3    9.00    8.30
 -10 -15   3    1.40    7.18
  10 -15  -4    2.71    8.61
 -10 -15   4   -0.15    6.66
  10 -15  -5   -3.74    9.73
 -10 -15   5   -3.13    6.65
 -10 -15   6    2.91    6.32
  10 -16  -3    0.96    8.38
  -9   0   1   13.10   11.43
  -9   0   2   -1.59    9.30
  -9   0   3  100.60   22.06
  -9   0   4    8.25   10.14
   9   0  -4    0.55    9.77
  -9   0   5   42.99   14.46
   9   0  -5   23.57   13.55
  -9   0   6    7.53   10.88
   9   0  -6    1.42    5.60
   9   0  -6   -5.19   10.69
  -9   0   7  155.28   27.53
   9   0  -7  137.85   22.38
   9   0  -7  129.92   27.40
  -9   0   8   -4.60    9.96
   9   0  -8   -1.19    5.90
   9   0  -8    2.29   10.66
  -9   0   9   18.98   13.64
   9   0  -9   63.93   11.62
   9   0  -9   87.65   17.29
  -9   0  10   -1.22    8.75
   9   0 -10    2.08    5.24
   9   0 -10   -5.73   12.15
  -9   0  11   14.16   11.60
   9   0 -11   25.55    7.42
   9   0 -11   17.40   13.09
  -9   0  12    3.65    9.85
   9   0 -12   -3.51    6.15
   9   0 -12    8.13   11.54
   9   0 -13   88.99   15.75
   9   0 -14   -1.07    5.76
   9   0 -15   20.63    7.26
   9   0 -16    2.77    5.91
   9   0 -17   34.89    9.01
   9   0 -18   -0.20    5.38
   9   0 -19   75.24   14.13
   9   0 -20   -4.79    5.35
  -9   0  21    9.92    7.50
   9   0 -21   16.02    6.74
  -9   0  22   -1.17    6.37
   9   0 -22    3.38    4.56
  -9   0  23   38.55   10.80
  -9   0  24   -4.09    6.97
  -9   0  25   28.42    9.15
  -9   0  26    2.22    6.17
  -9   0  27   -2.70    6.63
  -9   0  28   -4.85    6.31
  -9   0  29   17.77    8.04
   9   0 -31   12.87    7.58
   9   0 -32    3.53    5.85
   9   0 -33    2.73    7.41
   9   0 -34    4.72    7.35
  -9   1   1  326.32   50.69
  -9  -1   1  310.43   49.89
  -9   1   2   -6.01   10.86
   9  -1  -2    4.92   10.50
  -9  -1   2   12.29   11.57
  -9   1   3    2.04    9.93
   9  -1  -3   12.04   10.98
  -9  -1   3    2.22   10.56
  -9   1   4   37.43   14.43
   9  -1  -4   43.82   15.15
  -9  -1   4   52.48   14.98
  -9   1   5  158.58   25.10
   9  -1  -5   92.74   23.26
   9   1  -5  112.50   19.39
  -9  -1   5  128.23   25.14
  -9   1   6   -7.69   11.56
   9  -1  -6   -1.21   11.45
   9   1  -6    4.85    5.30
   9   1  -6    0.00   10.92
  -9  -1   6   10.20   12.35
  -9   1   7   68.73   16.59
   9  -1  -7   50.67   11.25
   9  -1  -7   41.29   15.56
   9   1  -7   41.92   10.03
   9   1  -7   29.93   14.47
  -9  -1   7   65.25   16.80
  -9   1   8   -2.75   10.24
   9  -1  -8    5.42    5.95
   9  -1  -8    1.76   11.60
   9   1  -8   -5.29    5.89
   9   1  -8    0.62   11.27
  -9  -1   8   -1.59   10.42
  -9   1   9   29.73   12.26
   9  -1  -9   22.23    7.30
   9  -1  -9    7.23   10.62
   9   1  -9   27.68    7.56
   9   1  -9   12.09   12.06
  -9  -1   9   26.65   12.24
  -9   1  10   -4.48   11.15
   9  -1 -10   -4.92    5.92
   9  -1 -10   -1.98   11.46
   9   1 -10   -3.75    5.84
   9   1 -10    6.96   10.83
  -9  -1  10    7.68   10.09
  -9   1  11   73.70   18.72
   9  -1 -11   89.21   15.09
   9  -1 -11   68.61   19.62
   9   1 -11   88.46   15.39
   9   1 -11   98.76   19.94
  -9  -1  11   58.02   18.27
   9  -1 -12    4.82    6.09
   9   1 -12    5.60    6.08
   9   1 -12   -6.84   11.96
  -9  -1  12    6.57   10.80
   9  -1 -13    2.25    5.01
   9   1 -13   -1.54    5.25
  -9  -1  13    4.68    9.69
   9  -1 -14   -3.47    5.38
   9   1 -14   -0.82    4.79
   9  -1 -15   82.67   14.14
   9   1 -15   68.66   13.64
   9  -1 -16   16.08    7.28
   9   1 -16   14.45    6.41
   9  -1 -17   41.86    9.70
   9   1 -17   42.51    9.91
   9  -1 -18    3.06    5.52
   9   1 -18   -1.16    5.71
   9  -1 -19    3.65    4.76
   9   1 -19    7.63    5.94
  -9  -1  19    7.94    7.43
   9  -1 -20    3.59    5.07
   9   1 -20   -3.24    5.88
  -9  -1  20   21.98    8.25
   9  -1 -21   74.17   14.76
  -9  -1  21   94.52   16.58
   9  -1 -22   -0.45    4.99
  -9  -1  22    2.79    6.50
  -9   1  23    5.44    7.04
   9  -1 -23    5.95    5.79
  -9  -1  23    9.60    6.85
  -9   1  24   -0.91    6.56
  -9  -1  24    0.56    5.62
  -9   1  25   13.49    7.76
  -9  -1  25   14.29    7.59
  -9   1  26   -3.94    7.55
  -9  -1  26    1.16    6.75
  -9   1  27   14.01    7.84
  -9  -1  27   25.11    8.54
  -9   1  28    3.12    6.01
   9   1 -28   -0.14    7.19
  -9  -1  28   -1.28    7.06
   9   1 -29    0.37    7.90
  -9  -1  29    4.08    6.53
   9   1 -30   -3.41    7.12
  -9  -1  30    3.80    6.19
   9   1 -31    6.52    7.93
   9   1 -32    4.02    7.08
   9  -1 -33    7.94    7.11
   9   1 -33   -1.13    6.68
   9  -1 -34   -4.28    7.36
   9   1 -34   -0.00    7.08
  -9   2   1   35.24   14.57
   9  -2  -1   33.66   10.74
   9  -2  -1   56.44   14.83
  -9  -2   1   56.47   15.15
  -9   2   2   -1.95   11.52
   9  -2  -2    3.49    7.95
   9  -2  -2   33.51   12.71
  -9  -2   2    7.59   11.17
  -9   2   3  105.09   23.54
   9  -2  -3  106.84   19.88
   9  -2  -3  118.01   23.50
   9   2  -3  136.23   19.56
  -9  -2   3   96.06   22.61
  -9   2   4    1.80   10.53
   9  -2  -4    8.40    7.29
   9  -2  -4    6.61   10.33
   9   2  -4    5.91    5.55
  -9  -2   4   14.05   10.41
  -9   2   5    2.87   10.58
   9  -2  -5   20.21    7.83
   9  -2  -5   28.83   14.27
   9   2  -5   12.56    6.91
  -9  -2   5   15.63   11.38
  -9   2   6    0.31   10.18
   9  -2  -6    0.00    5.79
   9  -2  -6   -2.69   11.32
   9   2  -6    2.93    5.45
  -9  -2   6   -4.83    9.17
  -9   2   7   46.74   14.78
   9  -2  -7   53.55   12.13
   9  -2  -7   45.85   15.99
   9   2  -7   44.62   10.32
  -9  -2   7   44.34   16.17
  -9   2   8   17.95   12.12
   9  -2  -8   30.02    9.68
   9  -2  -8   29.06   13.25
   9   2  -8   31.45    8.54
  -9  -2   8   39.40   13.21
  -9   2   9   29.91   12.98
   9  -2  -9   39.31    8.97
   9  -2  -9   37.68   14.70
   9   2  -9   20.40    7.86
   9   2  -9   28.79   12.98
  -9  -2   9   29.56   12.42
  -9   2  10   10.73    9.88
   9  -2 -10    5.10    6.63
   9  -2 -10   -3.56   10.87
   9   2 -10    4.95    4.87
   9   2 -10   -2.52    9.24
  -9  -2  10   -4.24   10.55
   9  -2 -11   -0.18    4.81
   9   2 -11   -2.84    5.51
   9   2 -11   10.16   10.44
  -9  -2  11   -3.56   11.33
   9  -2 -12   14.74    6.39
   9   2 -12   15.37    7.11
   9   2 -12   14.35   11.59
  -9  -2  12   12.89   11.95
   9  -2 -13   26.83    8.79
   9   2 -13   74.39   11.28
   9   2 -13   32.71   13.69
  -9  -2  13   45.50   14.85
   9  -2 -14   43.31    9.76
   9   2 -14   37.24   10.10
   9  -2 -15    9.90    6.52
   9   2 -15   12.24    6.28
   9  -2 -16    1.45    5.35
   9   2 -16    2.30    5.82
   9  -2 -17   26.00    8.80
   9   2 -17   46.11    9.61
  -9  -2  17   48.68   11.64
   9  -2 -18   -1.87    4.75
   9   2 -18    0.16    6.33
  -9  -2  18    3.70    7.12
   9  -2 -19   81.83   16.48
  -9  -2  19  120.53   18.52
   9  -2 -20   -2.77    5.35
  -9  -2  20   12.72    7.50
   9  -2 -21    9.12    5.75
  -9  -2  21   -0.26    6.67
   9  -2 -22   10.93    5.65
  -9  -2  22   10.68    8.17
   9  -2 -23   70.55   12.52
  -9  -2  23   48.25   12.55
  -9   2  24   -2.08    6.88
   9  -2 -24    2.92    5.26
  -9  -2  24    2.16    6.39
  -9   2  25   12.74    8.00
   9  -2 -25   10.59    6.01
   9   2 -25   -1.10    6.44
  -9  -2  25   -2.77    6.46
  -9   2  26    9.07    6.16
   9   2 -26   -1.37    6.11
  -9  -2  26    0.18    5.43
   9   2 -27    4.20    6.61
  -9  -2  27   -4.91    7.45
   9   2 -28    0.30    8.07
  -9  -2  28    2.14    6.15
   9   2 -29    6.24    8.93
  -9  -2  29   14.44    7.42
   9   2 -30    0.43    7.76
  -9  -2  30    0.96    6.01
   9   2 -31   -0.74    8.06
  -9  -2  31   -2.49    7.04
   9   2 -32   -2.17    7.14
  -9  -2  32   -0.30    6.62
   9   2 -33   -0.17    7.48
   9   2 -34   -3.87    7.25
  -9   3   1  162.59   30.54
   9  -3  -1  179.14   27.08
   9  -3  -1  161.89   30.36
   9   3  -1  155.90   25.55
  -9  -3   1  174.50   30.23
  -9   3   2   42.74   15.13
   9  -3  -2   42.34   10.51
   9  -3  -2   33.41   13.79
   9   3  -2   30.55    8.42
  -9  -3   2   22.42   13.40
  -9   3   3    8.50   10.92
   9  -3  -3   -2.31    7.33
   9  -3  -3    0.28   10.84
   9   3  -3    1.96    5.74
  -9  -3   3    4.28   11.03
  -9   3   4    0.00   10.14
   9  -3  -4    9.14    7.51
   9  -3  -4   -0.50   11.09
   9   3  -4    5.20    5.98
  -9  -3   4   -0.21    9.43
  -9   3   5   35.04   15.99
   9  -3  -5   52.76   13.21
   9  -3  -5   87.52   19.50
   9   3  -5   79.04   12.88
  -9  -3   5   70.72   17.10
  -9   3   6   17.26   12.91
   9  -3  -6   41.65   10.80
   9  -3  -6   12.48   13.00
   9   3  -6   37.58    9.14
  -9  -3   6   39.73   13.40
  -9   3   7   14.27   11.38
   9  -3  -7   19.34    8.34
   9  -3  -7   22.98   13.58
   9   3  -7   34.52    8.11
  -9  -3   7   16.40   12.87
  -9   3   8   -1.02   11.13
   9  -3  -8   -4.45    6.53
   9  -3  -8   15.40   12.90
   9   3  -8   -0.85    5.15
  -9  -3   8    0.55   11.05
   9  -3  -9   11.90    7.44
   9   3  -9    9.69    6.31
  -9  -3   9   -3.04   10.96
   9  -3 -10    5.75    7.13
   9   3 -10    5.69    5.88
  -9  -3  10   16.98   12.00
   9  -3 -11  184.18   25.64
   9   3 -11  146.06   24.57
  -9  -3  11  133.10   28.31
   9  -3 -12   10.82    7.32
   9   3 -12   32.41    8.37
  -9  -3  12   12.06   11.48
   9  -3 -13   11.69    7.76
   9   3 -13    7.31    6.96
  -9  -3  13   14.14   11.63
   9  -3 -14    2.94    5.74
   9   3 -14   -1.32    5.86
  -9  -3  14   -3.83    7.96
  -9  -3  14    1.45   10.98
   9  -3 -15   76.83   13.79
   9   3 -15   68.55   13.53
  -9  -3  15   63.01   14.77
   9  -3 -16   23.04    7.17
  -9  -3  16    9.55    7.77
   9  -3 -17   19.78    7.77
  -9  -3  17   45.96   10.21
   9  -3 -18   -1.51    5.12
  -9  -3  18   -6.42    7.53
   9  -3 -19   -2.75    5.08
  -9  -3  19    6.91    7.12
   9  -3 -20   10.81    6.17
  -9  -3  20    5.22    7.68
   9  -3 -21   41.59   10.82
  -9  -3  21   85.77   14.05
   9  -3 -22   10.63    6.19
   9   3 -22    8.38    7.54
  -9  -3  22    8.08    7.13
   9  -3 -23    0.07    4.86
   9   3 -23   12.09    8.42
  -9  -3  23   10.55    7.00
   9  -3 -24   -3.31    5.25
   9   3 -24   -3.38    7.67
  -9  -3  24   -4.01    7.20
   9  -3 -25   18.60    6.45
   9   3 -25   15.35    8.47
  -9  -3  25    4.71    7.01
   9   3 -26    6.06    8.19
  -9  -3  26    4.63    7.84
   9   3 -27    1.10    6.51
  -9  -3  27    1.12    5.83
   9   3 -28    1.15    8.39
  -9  -3  28   -3.46    6.63
   9   3 -29   -0.60    7.31
  -9  -3  29   13.94    7.14
   9   3 -30    0.53    8.70
  -9  -3  30    1.08    6.56
   9   3 -31    3.97    8.85
  -9  -3  31   10.37    8.10
   9   3 -32   -4.94    8.42
  -9  -3  32   -4.16    6.76
   9   3 -33    5.29    8.70
  -9  -3  33   -1.95    7.45
   9   3 -34   -4.23    8.41
  -9   4   1   -0.17   12.18
   9  -4  -1    1.94    6.83
   9  -4  -1    3.81   11.98
   9   4  -1    2.17    5.50
  -9   4   2   54.53   18.18
   9  -4  -2   59.04   12.05
   9  -4  -2   39.51   15.60
   9   4  -2   43.65   10.31
  -9  -4   2   21.40   13.65
  -9   4   3   59.29   16.94
   9  -4  -3   29.18   10.66
   9  -4  -3   24.63   14.72
   9   4  -3   38.83    9.44
  -9  -4   3   34.56   13.65
  -9   4   4   41.94   16.82
   9  -4  -4   38.67   11.93
   9  -4  -4   41.14   15.71
   9   4  -4   53.64   10.71
  -9  -4   4   57.94   16.66
  -9   4   5   64.20   18.87
   9  -4  -5   73.17   14.62
   9  -4  -5   82.92   19.66
   9   4  -5   74.20   13.20
  -9  -4   5   34.90   18.01
  -9   4   6   -2.27   11.92
   9  -4  -6    0.10    6.68
   9  -4  -6   14.55   12.48
   9   4  -6   -2.31    6.11
  -9  -4   6   -1.64   10.28
   9  -4  -7   68.54   15.38
   9   4  -7   73.47   14.31
  -9  -4   7   89.43   18.90
   9  -4  -8   78.11   16.53
   9   4  -8   96.63   15.83
  -9  -4   8   75.49   19.99
   9  -4  -9   33.87   11.21
   9   4  -9   56.45   11.06
  -9  -4   9   90.28   18.06
   9  -4 -10   -1.78    6.40
   9   4 -10   -1.33    5.45
  -9  -4  10   -2.64   11.71
   9  -4 -11    3.91    6.31
   9   4 -11    6.33    5.27
  -9  -4  11   11.14   12.27
   9  -4 -12    5.58    6.46
   9   4 -12    3.17    7.28
  -9  -4  12    6.44    6.80
  -9  -4  12    6.69   10.52
   9  -4 -13   24.92    8.64
   9   4 -13   26.44    8.43
  -9  -4  13   34.44   10.35
  -9  -4  13   31.15   14.21
   9  -4 -14    3.14    5.80
  -9  -4  14    5.24    7.85
  -9  -4  14    0.77   11.02
   9  -4 -15   19.04    7.30
  -9  -4  15   17.84    9.70
   9  -4 -16    0.24    5.48
  -9  -4  16   -0.91    7.86
   9  -4 -17   26.20    7.22
  -9  -4  17   10.59    7.38
   9  -4 -18   58.16   12.15
   9   4 -18   59.09   13.88
  -9  -4  18   68.67   14.41
   9  -4 -19   43.70    9.60
   9   4 -19   38.36   10.99
  -9  -4  19   32.04   10.34
   9  -4 -20    2.45    5.24
   9   4 -20   -3.19    8.16
  -9  -4  20    3.72    6.82
   9  -4 -21    3.63    5.50
   9   4 -21    1.54    7.26
  -9  -4  21   -2.03    7.25
   9  -4 -22    3.28    5.11
   9   4 -22    2.16    6.71
  -9  -4  22   14.36    8.26
   9  -4 -23   26.22    7.44
   9   4 -23   43.10   11.03
  -9  -4  23    6.46    8.13
   9  -4 -24   17.83    6.20
   9   4 -24    9.52    8.10
  -9  -4  24   12.13    8.45
   9   4 -25   22.70    8.63
  -9  -4  25   -2.42    6.29
   9   4 -26   -2.19    7.95
  -9  -4  26    1.61    7.20
   9   4 -27    1.34    7.73
  -9  -4  27   -0.42    5.31
   9   4 -28    2.97    8.38
  -9  -4  28    8.67    7.14
   9   4 -29   14.94    9.63
  -9  -4  29    7.51    6.90
   9   4 -30    0.41    8.42
  -9  -4  30   -0.72    7.22
   9   4 -31   -1.07    8.46
  -9  -4  31   -2.56    7.18
   9   4 -32   -4.23    9.46
  -9  -4  32    0.99    6.72
   9   4 -33   -0.34    8.97
  -9  -4  33   11.79    7.44
   9   4 -34    0.09    8.41
  -9  -4  34   -2.08    7.46
  -9   5   1   67.59   22.27
   9  -5  -1  132.29   19.83
   9  -5  -1  120.49   23.99
   9   5  -1   91.59   17.08
  -9   5   2   35.52   16.51
   9  -5  -2   70.87   13.98
   9  -5  -2   59.24   17.48
   9   5  -2   53.87   11.86
  -9   5   3    5.89   13.45
   9  -5  -3   10.51    8.53
   9  -5  -3    8.61   12.91
   9   5  -3   12.73    6.21
  -9   5   4   24.91   15.84
   9  -5  -4   76.49   13.02
   9   5  -4   32.78    9.93
   9  -5  -5   25.88    9.62
   9   5  -5   40.09    9.04
   9  -5  -6   26.37    9.88
   9   5  -6   41.91    9.63
  -9  -5   6   30.08   14.35
   9  -5  -7   70.16   14.65
   9   5  -7   70.39   13.64
  -9  -5   7   72.73   18.67
   9  -5  -8   -2.98    7.64
   9   5  -8   -1.79    5.25
  -9  -5   8    0.52    6.40
  -9  -5   8   -6.12   11.23
   9  -5  -9   -4.09    7.51
   9   5  -9   -2.19    5.59
  -9  -5   9   -4.94    7.40
  -9  -5   9   -4.43   11.10
   9  -5 -10    1.70    7.57
   9   5 -10    5.12    6.22
  -9  -5  10   -2.40    7.55
  -9  -5  10    1.53    9.92
   9  -5 -11   38.54   12.31
  -9  -5  11   72.38   13.79
  -9  -5  11   63.35   17.56
   9  -5 -12    9.88    7.62
  -9  -5  12    7.95    7.71
  -9  -5  12   12.56   10.60
   9  -5 -13    1.56    6.20
  -9  -5  13   -1.64    6.80
  -9  -5  13   -2.24    9.96
   9  -5 -14   12.92    8.21
  -9  -5  14   45.63   10.13
   9  -5 -15   14.59    7.58
  -9  -5  15   19.80    8.50
   9  -5 -16   18.67    7.63
   9   5 -16   22.33    9.53
  -9  -5  16   26.53    9.09
   9  -5 -17   20.30    7.96
   9   5 -17   28.02   10.05
  -9  -5  17   40.56   10.60
   9  -5 -18    3.62    5.66
   9   5 -18    2.58    7.77
  -9  -5  18    9.55    7.78
   9  -5 -19   -0.50    5.15
   9   5 -19   -3.87    7.59
  -9  -5  19   -1.75    6.27
   9  -5 -20    5.61    5.74
   9   5 -20   -0.39    7.79
  -9  -5  20    1.07    7.55
   9  -5 -21    9.81    6.33
   9   5 -21   17.72    9.31
  -9  -5  21    5.55    6.54
   9  -5 -22   27.38    7.37
   9   5 -22    0.39    7.89
  -9  -5  22   24.69    8.95
   9   5 -23    0.24    8.22
  -9  -5  23   14.42    7.87
   9   5 -24    4.45    8.32
  -9  -5  24    9.13    7.16
   9   5 -25   10.86    9.21
  -9  -5  25   -4.19    7.49
   9   5 -26    6.93    8.87
  -9  -5  26   13.36    7.70
   9   5 -27   11.05   10.19
  -9  -5  27    6.86    6.98
   9   5 -28   12.10    9.32
  -9  -5  28   -4.61    7.41
   9   5 -29   -0.65    8.67
  -9  -5  29    1.38    7.83
   9   5 -30    0.78    8.82
  -9  -5  30    5.60    7.60
   9   5 -31    2.16    7.62
  -9  -5  31    0.08    8.15
   9   5 -32   -6.60   10.86
  -9  -5  32   10.12    8.30
   9   5 -33   -5.17   10.40
  -9  -5  33    9.98    7.42
   9   5 -34    3.51    8.27
  -9  -5  34    0.21    6.63
  -9  -5  35   -1.81    6.75
  -9   6   1   -0.60   11.25
   9  -6  -1   -1.27    7.27
   9   6  -1   -3.86    6.04
  -9  -6   1    1.64    9.86
   9  -6  -2  128.46   19.15
   9   6  -2   72.26   16.28
  -9  -6   2  126.32   23.49
   9  -6  -3   27.05    9.81
   9   6  -3   27.61    8.80
  -9  -6   3   22.10   14.16
   9  -6  -4   18.55    9.08
   9   6  -4   30.98    9.12
   9  -6  -5   19.65    8.67
   9   6  -5    6.42    6.75
  -9  -6   5   18.07    9.12
   9  -6  -6    5.32    7.52
   9   6  -6    5.60    5.82
  -9  -6   6    9.29    7.37
   9  -6  -7   20.43    9.00
   9   6  -7   20.92    7.51
   9   6  -7   18.59    9.27
  -9  -6   7   55.78   11.21
   9  -6  -8   56.15   13.39
   9   6  -8   68.09   14.70
  -9  -6   8   66.44   14.04
   9  -6  -9   16.35    8.18
   9   6  -9   14.33    7.74
  -9  -6   9    7.22    7.16
   9  -6 -10    8.16    8.05
   9   6 -10   -1.90    7.47
  -9  -6  10   -2.01    7.12
  -9  -6  10   -3.47   10.17
   9  -6 -11   -1.26    6.41
   9   6 -11   -4.32    7.04
  -9  -6  11    4.95    7.96
  -9  -6  11   -0.95    9.29
   9  -6 -12   22.71    9.29
   9   6 -12   28.95   11.32
  -9  -6  12   52.94   11.50
   9  -6 -13   18.39    7.80
  -9  -6  13    7.01    8.33
   9  -6 -14   28.91    9.39
  -9  -6  14   33.46   10.16
   9  -6 -15    1.64    6.01
  -9  -6  15    8.57    7.64
   9  -6 -16   -1.43    5.87
   9   6 -16   -3.04    8.08
  -9  -6  16    2.80    7.61
   9  -6 -17    7.01    5.87
   9   6 -17    5.45    8.73
  -9  -6  17   18.26    9.03
   9  -6 -18   29.50    9.23
   9   6 -18   32.78   12.44
  -9  -6  18   41.70   11.05
   9  -6 -19    7.60    5.05
   9   6 -19   19.85   10.14
  -9  -6  19    7.30    7.04
   9  -6 -20    2.16    5.02
   9   6 -20    8.12    7.32
  -9  -6  20   13.12    7.47
   9  -6 -21    6.64    5.58
   9   6 -21    5.30    8.15
  -9  -6  21    3.02    6.65
   9   6 -22    2.73    8.21
  -9  -6  22    3.46    6.72
   9   6 -23   -1.22    7.82
  -9  -6  23   12.32    7.54
   9   6 -24    8.36    8.76
  -9  -6  24   10.05    8.14
   9   6 -25    3.49    7.91
  -9  -6  25   -1.02    6.41
   9   6 -26   10.81    9.75
  -9  -6  26    4.85    7.22
   9   6 -27   -5.07    8.78
  -9  -6  27    5.26    7.23
   9   6 -28    3.12    8.32
  -9  -6  28   18.39    8.42
   9   6 -29    1.43    9.77
  -9  -6  29    1.82    7.34
   9   6 -30   10.83    9.69
  -9  -6  30    0.31    6.07
   9   6 -31   -0.67    9.35
  -9  -6  31    5.24    6.74
   9   6 -32   -5.42   10.76
  -9  -6  32    2.70    7.01
   9   6 -33    1.23    8.76
  -9  -6  33    1.11    7.75
   9   6 -34    0.71    8.92
  -9  -6  34   12.63    7.80
  -9  -6  35   -0.00    7.50
  -9  -6  36    1.92    7.88
   9  -7  -1    9.09    7.29
   9   7  -1   13.06    7.08
  -9  -7   1   15.76    8.70
  -9  -7   1   12.44   10.36
   9  -7  -2   -0.44    6.38
   9   7  -2    7.18    6.54
  -9  -7   2    1.39    6.37
  -9  -7   2    4.64   11.04
   9  -7  -3   -1.24    6.51
  -9  -7   3    0.83    7.73
  -9  -7   3    4.31   11.16
   9  -7  -4   50.96   11.41
  -9  -7   4   28.22    9.88
  -9  -7   4   27.14   13.01
   9  -7  -5    4.76    6.56
  -9  -7   5   10.44    7.54
  -9  -7   5   -7.36   12.22
   9  -7  -6   39.71   12.20
  -9  -7   6   69.21   13.34
  -9  -7   6   60.34   16.28
   9  -7  -7    2.67    7.63
  -9  -7   7   -0.05    6.60
  -9  -7   7    4.84   12.81
   9  -7  -8    0.43    6.75
  -9  -7   8    1.88    6.48
  -9  -7   8   -2.04   11.23
   9  -7  -9   10.82    7.68
   9   7  -9   12.52    7.23
  -9  -7   9   16.20    8.01
   9  -7 -10    8.73    8.34
   9   7 -10   24.46    9.81
  -9  -7  10   27.61    9.17
   9  -7 -11   29.23    9.11
   9   7 -11    0.68    7.80
  -9  -7  11   12.89    7.87
   9  -7 -12   27.93    9.43
   9   7 -12    4.74    9.14
  -9  -7  12   42.14    9.70
   9  -7 -13    1.76    7.65
   9   7 -13   -3.14    8.91
  -9  -7  13    1.25    7.20
   9  -7 -14    0.51    7.21
  -9  -7  14    3.12    6.17
   9  -7 -15   -1.99    6.91
  -9  -7  15   -0.43    6.48
   9  -7 -16   42.53   10.86
   9   7 -16   41.25   12.69
  -9  -7  16   41.84   11.50
   9  -7 -17    8.01    6.50
   9   7 -17    4.69    8.99
  -9  -7  17    2.84    7.54
   9  -7 -18    1.93    5.83
   9   7 -18    6.78    9.51
  -9  -7  18   -1.48    7.56
   9  -7 -19   -3.86    5.76
   9   7 -19   -0.96    7.72
  -9  -7  19   -1.81    7.69
   9   7 -20   10.95    9.51
  -9  -7  20   15.43    8.22
   9   7 -21    5.47    8.50
  -9  -7  21    3.25    7.60
   9   7 -22   22.71   11.28
  -9  -7  22   21.44    9.23
   9   7 -23    5.86    8.69
  -9  -7  23   -5.66    7.48
   9   7 -24   -0.42    8.68
  -9  -7  24   12.17    7.56
   9   7 -25    1.46    8.07
  -9  -7  25    0.75    6.49
   9   7 -26    3.85    8.57
  -9  -7  26   23.18    9.25
   9   7 -27    3.71   10.13
  -9  -7  27   20.78    8.93
   9   7 -28    5.87   10.34
  -9  -7  28    7.32    8.12
   9   7 -29    1.87    9.01
  -9  -7  29   -0.26    7.64
   9   7 -30    9.06    9.82
  -9  -7  30   -0.75    6.86
   9   7 -31   -4.66    9.68
  -9  -7  31    5.94    7.09
   9   7 -32    3.43    8.89
  -9  -7  32    8.38    7.32
   9   7 -33    5.13    9.31
  -9  -7  33   -3.55    7.00
   9  -8  -1   21.24    9.42
  -9  -8   1   26.03    9.42
  -9  -8   1   12.41   14.29
   9  -8  -2   24.39    8.89
  -9  -8   2   15.32    8.57
  -9  -8   2   15.65   11.62
   9  -8  -3   -7.19    8.33
  -9  -8   3    0.38    6.95
  -9  -8   3    1.11   10.94
   9  -8  -4   49.40   12.20
  -9  -8   4   50.07   11.99
  -9  -8   4   42.28   14.61
   9  -8  -5    4.87    7.60
  -9  -8   5    3.68    6.87
  -9  -8   5   10.89   11.73
   9  -8  -6    0.86    6.80
  -9  -8   6    1.95    6.98
  -9  -8   6    7.44   10.32
   9  -8  -7    1.78    6.52
  -9  -8   7   -2.75    6.72
  -9  -8   7    0.65    9.73
   9  -8  -8   68.02   15.00
  -9  -8   8   79.58   15.30
   9  -8  -9    3.81    7.81
  -9  -8   9    9.52    7.42
   9  -8 -10   18.39    8.67
  -9  -8  10   12.81    7.27
   9  -8 -11    8.08    8.59
  -9  -8  11    9.05    7.35
   9  -8 -12   16.10    9.14
  -9  -8  12   20.41    8.27
   9  -8 -13   -0.38    6.21
  -9  -8  13    1.66    6.82
   9  -8 -14    5.29    8.03
  -9  -8  14   19.89    7.76
   9  -8 -15   -2.21    7.00
  -9  -8  15    4.29    6.74
   9  -8 -16    4.49    6.53
  -9  -8  16   -0.88    6.87
   9  -8 -17    3.56    6.29
   9   8 -17    4.84    8.83
  -9  -8  17   20.23    8.02
   9   8 -18   25.45   10.76
  -9  -8  18   28.22   10.11
   9   8 -19    7.02    8.82
  -9  -8  19    8.50    7.55
   9   8 -20   10.63   10.01
  -9  -8  20    7.93    8.12
   9   8 -21    4.20    9.35
  -9  -8  21    5.57    7.35
   9   8 -22    4.73    8.40
  -9  -8  22    2.16    6.23
   9   8 -23   -4.88   10.41
  -9  -8  23   -0.57    7.48
   9   8 -24    9.38    9.62
  -9  -8  24   10.57    8.19
   9   8 -25   -4.66    9.27
  -9  -8  25   -1.09    7.60
   9   8 -26    1.58    9.80
  -9  -8  26   -0.13    7.77
   9   8 -27   -2.67    8.30
  -9  -8  27   -0.67    7.45
   9   8 -28   -3.40    9.37
  -9  -8  28   -3.36    8.37
   9   8 -29   -2.04    9.20
  -9  -8  29   -1.76    6.77
   9   8 -30    3.41   10.38
  -9  -8  30    3.67    7.53
   9   8 -31   -0.89    9.80
  -9  -8  31   -0.41    6.30
   9   8 -32    0.73   10.45
   9   8 -33   -6.68   10.87
   9  -9  -1    0.88    7.53
  -9  -9   1   -1.15    6.96
  -9  -9   1   -2.48   10.87
   9  -9  -2   28.15   11.27
  -9  -9   2   35.97   10.01
  -9  -9   2   23.34   12.52
   9  -9  -3    2.71    7.07
  -9  -9   3   -3.32    7.57
  -9  -9   3    4.13    9.31
   9  -9  -4    9.33    7.39
  -9  -9   4    0.64    5.78
  -9  -9   4   -4.58   10.81
   9  -9  -5    0.20    7.83
  -9  -9   5    7.72    7.09
   9  -9  -6   57.28   14.10
  -9  -9   6   70.60   14.36
   9  -9  -7   -1.77    6.80
  -9  -9   7   -1.46    6.26
   9  -9  -8    5.22    6.66
  -9  -9   8   -0.21    7.04
   9  -9  -9   -2.45    7.21
  -9  -9   9    5.41    6.58
   9  -9 -10    1.28    7.47
  -9  -9  10   12.68    7.33
  -9  -9  11   -0.00    7.22
   9  -9 -12   34.56   10.04
  -9  -9  12   30.64   10.27
   9  -9 -13   -1.40    6.46
  -9  -9  13    4.89    7.43
   9  -9 -14    4.88    6.38
  -9  -9  14   -1.09    5.84
   9  -9 -15    3.77    6.28
  -9  -9  15   -1.29    7.21
   9  -9 -16   10.27    7.51
  -9  -9  16   43.61   10.14
  -9  -9  17    2.14    7.17
  -9  -9  18   -4.27    6.84
  -9  -9  19    4.99    6.61
  -9  -9  20   -0.40    6.53
  -9  -9  21   -0.37    9.03
  -9  -9  22   20.87    9.27
  -9  -9  23    0.36    7.12
  -9  -9  24    0.28    7.52
  -9  -9  25    0.45    7.05
  -9  -9  26    2.45    7.74
  -9  -9  27    4.42    7.73
  -9  -9  28   -1.34    7.16
   9   9 -31   -0.62    9.70
   9   9 -32    4.44   11.76
   9   9 -33   -5.82    9.43
   9 -10  -1    2.68    6.76
  -9 -10   1    2.28    6.42
  -9 -10   1    2.65   10.02
   9 -10  -2    4.44    7.63
  -9 -10   2   21.94    8.19
   9 -10  -3   -2.07    7.82
  -9 -10   3    3.15    6.66
   9 -10  -4   28.39   10.24
  -9 -10   4   61.19   12.08
   9 -10  -5   -0.49    7.51
  -9 -10   5   -2.46    7.06
   9 -10  -6    3.44    8.33
  -9 -10   6    8.89    6.47
   9 -10  -7   10.38    6.85
  -9 -10   7    9.78    6.79
   9 -10  -8   15.93    8.73
  -9 -10   8   23.98    9.32
   9 -10  -9    9.09    7.57
  -9 -10   9    5.40    7.65
   9 -10 -10   14.56    8.20
  -9 -10  10    0.48    5.88
   9 -10 -11   -0.31    7.86
  -9 -10  11    1.67    6.66
   9 -10 -12   11.07    8.06
  -9 -10  12    1.62    6.81
   9 -10 -13    1.44    7.13
  -9 -10  13    5.40    6.61
   9 -10 -14   12.41    9.01
  -9 -10  14   30.10    9.47
  -9 -10  15    7.71    7.04
  -9 -10  16   -0.61    7.06
  -9 -10  17   -6.99    7.28
  -9 -10  18   17.54    8.60
  -9 -10  19   -2.26    7.47
  -9 -10  20    6.10    7.15
  -9 -10  21   20.87    7.96
  -9 -10  22    1.82    7.39
  -9 -10  23    5.32    6.95
  -9 -10  24    8.25    7.66
  -9 -10  25    3.16    8.23
  -9 -10  26    3.86    6.81
   9 -11  -1   -3.03    8.42
  -9 -11   1   -0.30    5.78
   9 -11  -2   24.50    9.94
  -9 -11   2   30.15    9.53
   9 -11  -3   -1.96    8.05
  -9 -11   3   -1.19    6.73
   9 -11  -4    2.21    7.59
  -9 -11   4    1.19    7.02
   9 -11  -5   -1.07    6.06
  -9 -11   5   -1.52    6.84
   9 -11  -6    7.46    7.33
  -9 -11   6   30.49    8.98
   9 -11  -7   -4.63    6.92
  -9 -11   7   -1.41    6.86
   9 -11  -8   -2.76    8.15
  -9 -11   8   -0.99    7.08
   9 -11  -9    0.39    7.30
  -9 -11   9    0.57    7.29
   9 -11 -10   25.06    9.15
  -9 -11  10   37.62   10.80
   9 -11 -11    4.32    7.05
  -9 -11  11   -0.70    6.42
   9 -11 -12    2.21    7.16
  -9 -11  12   15.73    8.19
  -9 -11  13   -3.85    7.09
  -9 -11  14   12.48    7.93
  -9 -11  15    5.10    7.12
  -9 -11  16   27.46   10.70
  -9 -11  17   -0.67    7.28
  -9 -11  18    0.89    7.16
  -9 -11  19    1.31    6.22
  -9 -11  20    6.91    9.01
  -9 -11  21    1.36    7.18
  -9 -11  22   -3.77    8.43
  -9 -11  23   -4.62    7.94
   9 -12  -1    7.80    8.16
  -9 -12   1    7.38    7.55
   9 -12  -2   -0.31    7.97
  -9 -12   2    4.83    6.48
   9 -12  -3    0.12    7.15
  -9 -12   3    6.95    7.43
   9 -12  -4   23.33    9.61
  -9 -12   4   11.22    8.48
   9 -12  -5    3.20    6.66
  -9 -12   5   -2.24    6.24
   9 -12  -6    0.71    7.24
  -9 -12   6    0.44    6.47
   9 -12  -7   -1.13    7.12
  -9 -12   7    0.92    5.61
   9 -12  -8   18.18    9.49
  -9 -12   8   34.45   10.62
   9 -12  -9   -5.47    8.25
  -9 -12   9    0.16    6.48
   9 -12 -10    1.74    7.65
  -9 -12  10    4.20    7.03
   9 -12 -11   -3.79    7.65
  -9 -12  11    1.39    7.61
  -9 -12  12    9.69    7.33
  -9 -12  13    1.41    6.34
  -9 -12  14   11.92    7.70
  -9 -12  15   -2.74    7.32
  -9 -12  16    5.49    6.88
  -9 -12  17   -0.05    6.44
  -9 -12  18    1.03    8.13
  -9 -12  19    5.01    5.83
  -9 -12  20    9.87    8.40
   9 -13  -1    9.50    8.60
  -9 -13   1   12.37    7.96
   9 -13  -2    0.98    8.19
  -9 -13   2   -3.15    6.18
   9 -13  -3   -3.61    7.72
  -9 -13   3    0.82    6.00
   9 -13  -4    2.73    7.00
  -9 -13   4    0.27    6.80
   9 -13  -5    0.61    7.78
  -9 -13   5   11.51    7.78
   9 -13  -6    0.65    7.87
  -9 -13   6   17.60    8.57
   9 -13  -7   -4.13    7.74
  -9 -13   7    5.50    7.70
   9 -13  -8   10.94    7.91
  -9 -13   8   -0.32    6.17
   9 -13  -9   -4.72    7.55
  -9 -13   9   -2.91    7.83
  -9 -13  10   15.94    8.42
  -9 -13  11    4.30    8.12
  -9 -13  12    6.40    7.87
  -9 -13  13    5.32    8.31
  -9 -13  14   -6.97    8.47
  -9 -13  15   -3.38    8.20
  -9 -13  16   12.68    7.88
  -9 -13  17    6.44    8.42
   9 -14  -1    4.97    6.84
  -9 -14   1   -0.43    7.33
   9 -14  -2    5.15    8.26
  -9 -14   2   15.44    8.34
   9 -14  -3    1.92    8.47
  -9 -14   3    5.21    7.70
   9 -14  -4    6.09    8.61
  -9 -14   4   11.94    8.29
   9 -14  -5    0.09    7.80
  -9 -14   5    3.92    6.52
   9 -14  -6   -0.28    8.35
  -9 -14   6    6.97    6.36
   9 -14  -7   -8.38    8.65
  -9 -14   7   10.29    7.16
  -9 -14   8    9.85    7.49
  -9 -14   9   -2.99    7.58
  -9 -14  10    5.52    7.54
  -9 -14  11    0.89    8.38
  -9 -14  12    4.20    7.48
  -9 -14  13   -0.76    7.50
  -9 -14  14   13.46    9.37
   9 -15  -1   -2.33    7.44
  -9 -15   1   14.96    7.34
   9 -15  -2   -2.28    8.08
  -9 -15   2    8.50    7.15
   9 -15  -3    5.98    8.05
  -9 -15   3    7.63    8.05
   9 -15  -4   -2.29    8.15
  -9 -15   4   -5.58    7.52
   9 -15  -5   -2.30    8.20
  -9 -15   5    0.58    6.73
  -9 -15   6    6.10    7.51
  -9 -15   7   -0.85    6.50
  -9 -15   8   -0.18    8.23
  -9 -15   9    6.44    8.64
  -9 -15  10   -0.76    6.99
   9 -16  -1   -1.97    7.00
   9 -16  -2    4.74    8.53
  -9 -16   2   -0.31    6.50
   9 -16  -3    0.50    7.13
  -9 -16   3   -2.78    6.07
  -9 -16   4    0.01    7.15
  -9 -16   5    4.21    7.76
  -9 -16   6    3.01    7.29
  -8   0   1    3.88    9.44
   8   0  -1    1.77    5.12
   8   0  -1   -1.90    9.00
  -8   0   2  463.23   71.27
   8   0  -2  514.92   68.90
   8   0  -2  458.31   71.07
  -8   0   3    7.55   10.24
   8   0  -3   -1.48    5.46
   8   0  -3   -8.41   10.98
  -8   0   4   57.51   15.45
   8   0  -4   71.31   13.09
   8   0  -4   69.66   16.85
  -8   0   5   -3.51    8.96
   8   0  -5    2.60    5.15
   8   0  -5   -2.33    9.69
  -8   0   6   85.99   19.14
   8   0  -6  107.86   16.44
   8   0  -6   75.43   19.78
  -8   0   7   -1.82    8.98
   8   0  -7    0.83    4.78
   8   0  -7    9.07   10.11
  -8   0   8  129.08   25.08
   8   0  -8  122.83   21.03
   8   0  -8  183.04   26.92
  -8   0   9    3.81    8.38
   8   0  -9    4.10    4.42
   8   0  -9   -2.44    9.83
  -8   0  10   -3.88    9.27
   8   0 -10    7.54   10.84
  -8   0  11   10.19   11.10
   8   0 -11   -1.00    9.19
  -8   0  12  118.02   26.54
   8   0 -12  202.91   28.89
  -8   0  13    0.19    8.79
   8   0 -13    3.24   10.25
  -8   0  14   61.40   15.64
   8   0 -14   47.89   14.75
   8   0 -18   79.05   14.29
   8   0 -19   -1.53    5.25
  -8   0  20   -0.09    6.09
   8   0 -20   10.33    6.01
  -8   0  21   -2.49    7.22
  -8   0  22   75.21   14.84
  -8   0  23   -1.78    6.47
  -8   0  24   22.92    8.09
  -8   0  25   -0.71    5.63
  -8   0  26    0.72    6.94
  -8   0  27   -1.15    5.83
  -8   0  28   40.87   10.56
  -8   0  29   -1.71    6.56
   8   0 -29   -0.26    5.85
   8   0 -30   -2.09    6.90
   8   0 -31   -0.58    5.93
   8   0 -32   11.22    8.35
   8   0 -33    1.61    7.62
   8   0 -34   10.85    7.25
   8   0 -35   -1.59    7.10
  -8   1   1   56.74   16.44
   8  -1  -1   62.73   12.76
   8  -1  -1   90.53   17.06
   8   1  -1   70.51   12.81
   8   1  -1   63.76   15.80
  -8  -1   1   38.55   14.54
  -8   1   2    2.39    9.62
   8  -1  -2    9.08    7.04
   8  -1  -2   10.87   10.57
   8   1  -2    0.90    4.99
   8   1  -2    8.81    9.53
  -8  -1   2    2.59    8.86
  -8   1   3   -5.43    9.74
   8  -1  -3    3.30    6.22
   8  -1  -3    1.60    8.76
   8   1  -3    5.27    5.26
   8   1  -3   -1.30    9.66
  -8  -1   3    7.65    9.50
  -8   1   4   30.30   12.60
   8  -1  -4   48.70   10.04
   8  -1  -4   45.67   13.62
   8   1  -4   38.01    8.82
   8   1  -4   23.68   12.83
  -8  -1   4   41.74   14.52
  -8   1   5   -2.62    8.66
   8  -1  -5    2.61    6.29
   8  -1  -5   11.17    9.84
   8   1  -5    4.39    5.12
   8   1  -5    1.64    9.46
  -8  -1   5    1.00    9.71
  -8   1   6   56.03   16.57
   8  -1  -6   98.52   14.89
   8  -1  -6   52.10   17.60
   8   1  -6   76.55   13.67
   8   1  -6   64.92   17.15
  -8  -1   6  103.95   18.31
  -8   1   7    4.00    9.75
   8  -1  -7   -0.21    5.20
   8  -1  -7   10.65   11.06
   8   1  -7   -0.06    5.10
   8   1  -7    6.15   10.19
  -8  -1   7   -0.13    9.17
  -8   1   8    0.39    9.11
   8  -1  -8   -0.55    4.70
   8  -1  -8   15.65   11.15
   8   1  -8   -3.25    9.71
  -8  -1   8    0.02   10.59
  -8   1   9    6.55    8.77
   8  -1  -9    8.15    5.85
   8  -1  -9   29.72   12.17
   8   1  -9   26.15   10.94
  -8  -1   9   10.77    9.87
  -8   1  10  168.04   26.65
   8  -1 -10  135.68   22.21
   8  -1 -10  138.21   26.37
   8   1 -10  151.61   26.51
  -8  -1  10  125.61   25.74
  -8   1  11   14.22   10.37
   8  -1 -11    7.70   11.53
   8   1 -11    6.91   10.48
  -8  -1  11    3.68   10.16
  -8   1  12    6.46    8.46
   8  -1 -12    4.32    9.51
   8   1 -12    3.98   10.62
  -8  -1  12   11.93   10.26
  -8   1  13   -6.40    9.83
   8  -1 -13   -3.88   10.89
   8   1 -13    8.81   10.54
  -8  -1  13   -0.51   10.20
   8   1 -14   93.03   19.56
  -8  -1  14   75.00   18.24
   8   1 -15   29.11   13.26
  -8  -1  15   39.76   13.74
   8   1 -16   40.52    9.40
   8   1 -17   -0.38    4.96
   8   1 -18    3.25    5.24
  -8  -1  18    3.02    7.45
  -8  -1  19    8.47    7.21
   8  -1 -20   22.32    7.65
  -8  -1  20   16.89    8.14
   8  -1 -21    2.84    5.27
  -8  -1  21    1.67    6.35
  -8   1  22   44.99   11.97
   8  -1 -22   60.74   12.06
  -8  -1  22   71.29   13.14
  -8   1  23   -2.86    6.75
  -8  -1  23   -2.87    6.73
  -8   1  24   13.07    6.96
  -8  -1  24   11.14    6.83
  -8   1  25   -2.30    5.31
  -8  -1  25   -1.43    6.11
  -8   1  26    5.33    6.60
  -8  -1  26    7.89    7.52
  -8   1  27    5.13    5.72
   8   1 -27   -2.57    6.90
  -8  -1  27    1.40    6.04
  -8   1  28    9.29    6.10
   8   1 -28    4.06    6.75
  -8  -1  28   -2.21    6.11
   8   1 -29   -2.77    6.28
  -8  -1  29   -0.00    5.89
   8   1 -30   16.22    9.36
  -8  -1  30   31.21    8.78
   8   1 -31   -1.57    6.28
   8  -1 -32    1.03    6.08
   8   1 -32    7.30    8.18
   8  -1 -33   -0.39    6.17
   8   1 -33    2.79    7.32
   8  -1 -34    5.33    7.48
   8   1 -34   -3.48    8.10
   8  -1 -35   -1.75    6.91
   8   1 -35    2.87    7.42
  -8   2   1   -0.33   10.27
   8  -2  -1   -0.90    6.00
   8  -2  -1   -7.11   11.28
   8   2  -1    1.51    4.63
  -8  -2   1   -3.67    9.18
  -8   2   2   57.48   15.54
   8  -2  -2   78.65   12.50
   8  -2  -2   64.59   15.50
   8   2  -2   32.27    9.60
  -8  -2   2   49.14   14.12
  -8   2   3   19.47   11.55
   8  -2  -3   16.67    7.34
   8  -2  -3   14.86   10.11
   8   2  -3   13.01    6.05
   8   2  -3   21.20   10.38
  -8  -2   3   15.03    9.94
  -8   2   4   12.81   11.67
   8  -2  -4   49.64   10.10
   8  -2  -4   24.04   12.93
   8   2  -4   29.60    8.05
   8   2  -4   64.78   14.37
  -8  -2   4   32.15   12.64
  -8   2   5   -0.03    9.05
   8  -2  -5    1.54    6.08
   8  -2  -5   -2.42    9.75
   8   2  -5    1.29   10.09
  -8  -2   5    1.01    8.65
  -8   2   6   41.17   15.33
   8  -2  -6   93.37   13.81
   8  -2  -6   60.24   16.68
   8   2  -6   68.03   16.02
  -8  -2   6   45.55   15.52
  -8   2   7   22.32   11.45
   8  -2  -7   27.97    8.88
   8  -2  -7   54.03   15.04
   8   2  -7   45.73   13.86
  -8  -2   7   72.91   14.69
  -8   2   8   95.12   21.35
   8  -2  -8  117.41   18.71
   8  -2  -8  129.88   22.98
   8   2  -8  101.47   21.44
  -8  -2   8  105.61   22.21
  -8   2   9    0.66    9.26
   8  -2  -9   13.79    6.31
   8  -2  -9   13.74   10.33
   8   2  -9    3.31    8.88
  -8  -2   9   11.34   10.40
  -8   2  10    0.31    9.69
   8  -2 -10    0.15    4.99
   8  -2 -10   -1.92   11.56
   8   2 -10    0.77    9.77
  -8  -2  10    2.10    9.75
  -8   2  11    6.69    8.83
   8  -2 -11    0.80    4.74
   8  -2 -11    2.52   11.33
   8   2 -11    2.61    9.02
  -8  -2  11    0.14    9.10
  -8   2  12   68.53   15.79
   8  -2 -12   63.38   17.02
   8   2 -12   68.86   16.96
  -8  -2  12   41.87   15.39
   8  -2 -13   41.52   14.31
   8   2 -13   42.12   13.37
  -8  -2  13   29.21   12.66
   8   2 -14   12.98    7.14
   8   2 -14   27.85   12.57
  -8  -2  14   18.41   11.06
   8   2 -15   16.75    6.95
   8   2 -15   15.47   11.70
  -8  -2  15   21.73   12.90
   8   2 -16   10.76    6.97
  -8  -2  16   15.50    8.54
  -8  -2  17   16.12    7.76
  -8  -2  18  143.04   23.80
  -8  -2  19   -1.34    6.50
  -8  -2  20   -0.13    6.87
  -8  -2  21   -3.20    6.16
   8  -2 -22   32.48    8.70
  -8  -2  22   41.53   10.28
  -8   2  23   -1.27    6.67
   8  -2 -23   -2.42    5.30
  -8  -2  23   -2.51    6.87
  -8   2  24   12.18    6.93
   8   2 -24    0.86    7.36
  -8  -2  24    8.49    7.40
  -8   2  25   -4.24    6.08
   8   2 -25    6.49    7.33
  -8  -2  25    2.09    5.72
  -8   2  26    0.42    5.03
   8   2 -26   -3.12    7.05
  -8  -2  26    1.67    6.53
   8   2 -27   -0.69    7.30
  -8  -2  27   -3.09    7.09
   8   2 -28   20.19    8.46
  -8  -2  28   18.51    7.82
   8   2 -29    2.44    6.70
  -8  -2  29   -0.73    6.44
   8   2 -30    2.94    6.72
  -8  -2  30   -1.76    6.84
   8   2 -31   -1.56    7.98
  -8  -2  31   -6.86    7.08
   8   2 -32   -2.75    7.16
  -8  -2  32    3.76    6.00
   8   2 -33    4.22    8.37
   8  -2 -34    7.53    5.72
   8   2 -34    1.50    8.78
   8  -2 -35    6.54    6.87
   8   2 -35   -3.56    8.33
  -8   3   1   97.97   19.58
   8  -3  -1   59.45   17.20
   8   3  -1   79.43   13.37
  -8  -3   1   58.60   16.62
  -8   3   2    3.87   10.65
   8  -3  -2    0.46    5.70
   8  -3  -2    4.27    9.88
   8   3  -2    0.96    4.83
  -8  -3   2    9.87    9.66
  -8   3   3   36.58   14.14
   8  -3  -3   38.32   10.68
   8  -3  -3   39.82   12.90
  -8  -3   3   44.99   13.64
  -8   3   4  184.65   26.86
   8  -3  -4  113.50   20.75
   8  -3  -4  105.97   23.74
  -8  -3   4  133.21   24.30
  -8   3   5   -1.05    9.58
   8  -3  -5    6.28    6.86
   8  -3  -5   22.21   11.00
  -8  -3   5   18.72   10.89
  -8   3   6   40.61   13.48
   8  -3  -6   34.11    9.71
   8  -3  -6   25.25   12.73
  -8  -3   6   51.47   13.51
  -8   3   7   26.37   11.88
   8  -3  -7   10.27    7.18
   8  -3  -7    7.58   10.93
   8   3  -7   16.85   10.28
  -8  -3   7    2.42    9.20
  -8   3   8    5.48    8.33
   8  -3  -8    4.63    6.62
   8  -3  -8    5.76   10.08
   8   3  -8   10.00    9.90
  -8  -3   8    1.95    9.05
  -8   3   9   16.88   10.16
   8  -3  -9   -1.19    5.94
   8  -3  -9   16.45   11.26
   8   3  -9   -6.45    9.63
  -8  -3   9    3.08    8.89
  -8   3  10   45.79   15.84
   8  -3 -10   81.58   13.63
   8  -3 -10   72.29   18.16
   8   3 -10   68.17   17.10
  -8  -3  10   59.90   15.89
  -8   3  11   64.91   17.14
   8  -3 -11   65.46   13.42
   8  -3 -11   69.72   17.97
   8   3 -11   65.84   13.14
   8   3 -11   98.74   17.90
  -8  -3  11   63.01   16.59
   8  -3 -12   -0.56    4.71
   8   3 -12   -3.21    5.55
   8   3 -12    2.74   10.69
  -8  -3  12   -7.57   10.60
   8   3 -13    1.45    6.17
   8   3 -13   18.86   11.22
  -8  -3  13   11.80    8.07
  -8  -3  13   15.77   10.56
   8   3 -14   21.02    7.59
   8   3 -14    4.10   10.56
  -8  -3  14   15.90    7.92
  -8  -3  14   26.21   11.72
   8   3 -15   18.64   12.59
  -8  -3  15   24.27    9.29
  -8  -3  15   25.10   11.36
  -8  -3  16   81.20   15.88
  -8  -3  17   -1.10    6.38
  -8  -3  18    5.51    7.19
  -8  -3  19   20.40    8.10
   8   3 -20   52.80   13.83
  -8  -3  20   80.99   14.21
   8   3 -21   16.54    7.78
  -8  -3  21    8.28    7.75
   8   3 -22   13.36    7.70
  -8  -3  22    4.16    7.05
   8   3 -23   -2.08    7.16
  -8  -3  23   -0.01    6.30
   8   3 -24   14.00    8.37
  -8  -3  24   14.83    7.98
   8  -3 -25   11.33    6.09
   8   3 -25   14.09    8.40
  -8  -3  25   23.87    9.09
   8   3 -26    2.13    7.62
  -8  -3  26    3.73    6.81
   8   3 -27   -1.94    7.57
  -8  -3  27   -3.11    7.29
   8   3 -28   -2.33    7.55
  -8  -3  28   -1.69    5.65
   8   3 -29   -1.31    8.51
  -8  -3  29    3.06    5.65
   8   3 -30   14.36    9.84
  -8  -3  30   13.91    7.11
   8   3 -31    1.56    7.58
  -8  -3  31    3.82    7.11
   8   3 -32    2.09    8.17
  -8  -3  32   10.09    7.07
   8   3 -33    5.11    8.01
  -8  -3  33   -0.05    5.72
   8   3 -34    2.46    8.09
   8  -3 -35   -0.56    6.28
   8   3 -35    0.90    8.56
  -8   4   1   56.14   16.11
   8  -4  -1   80.43   15.76
  -8  -4   1   22.73   12.82
  -8   4   2   26.28   13.80
   8  -4  -2    9.95   11.52
  -8  -4   2   42.83   12.66
  -8   4   3   23.04   13.99
   8  -4  -3   33.77   13.16
  -8  -4   3   20.72   12.45
  -8   4   4  121.87   23.80
   8  -4  -4  112.82   23.47
  -8  -4   4  118.19   23.00
  -8   4   5    4.09   10.09
   8  -4  -5    8.21   10.75
  -8  -4   5   -1.62    9.14
  -8   4   6   25.34   12.84
   8  -4  -6   40.10   14.14
  -8  -4   6   60.63   14.18
  -8   4   7  103.01   20.91
   8  -4  -7  134.21   23.26
  -8  -4   7   81.58   21.06
  -8   4   8    8.47   11.00
   8  -4  -8   21.25   11.87
  -8  -4   8   31.31   12.13
  -8   4   9    5.64    8.79
   8  -4  -9    0.22    9.66
   8   4  -9    9.72    5.65
  -8  -4   9   10.92   10.49
   8  -4 -10   16.60   11.88
   8   4 -10   -1.15    5.28
  -8  -4  10    2.17    8.34
  -8  -4  10    2.33   10.48
   8   4 -11    6.34    5.08
  -8  -4  11    3.25    6.54
  -8  -4  11   13.51   10.62
   8   4 -12   67.02   17.92
  -8  -4  12   86.97   15.59
  -8  -4  12   75.67   17.39
   8   4 -13   12.92   11.42
  -8  -4  13    9.42    7.38
  -8  -4  13    9.41   10.79
   8   4 -14   20.08   12.06
  -8  -4  14   64.40   11.91
   8   4 -15   -0.06   11.37
  -8  -4  15   -2.14    7.21
  -8  -4  16   19.74    8.05
   8   4 -17   15.62    9.71
  -8  -4  17   34.40    9.32
   8   4 -18   60.06   13.95
  -8  -4  18   72.64   14.12
   8   4 -19   15.77    8.24
  -8  -4  19    7.81    7.58
   8   4 -20    6.99    8.17
  -8  -4  20   13.74    7.01
   8   4 -21    0.64    7.21
  -8  -4  21   -0.69    5.92
   8   4 -22   17.65    8.60
  -8  -4  22   13.12    8.18
   8   4 -23   13.65    8.40
  -8  -4  23    1.93    6.27
   8   4 -24    7.30    7.43
  -8  -4  24    5.77    6.96
   8   4 -25   -0.53    8.64
  -8  -4  25    0.02    6.27
   8   4 -26   -1.18    7.50
  -8  -4  26   -2.56    6.52
   8   4 -27   -3.39    8.63
  -8  -4  27    7.95    6.44
   8   4 -28    7.64    8.28
  -8  -4  28    7.68    6.91
   8   4 -29   -3.25    6.97
  -8  -4  29    9.23    6.30
   8   4 -30    2.82    8.84
  -8  -4  30    0.54    6.34
   8   4 -31    3.44    8.44
  -8  -4  31    3.27    5.65
   8   4 -32   -0.72    8.32
  -8  -4  32    8.13    7.59
   8   4 -33   -2.03    8.41
  -8  -4  33   13.21    8.62
   8   4 -34    6.97    9.66
  -8  -4  34   11.94    7.18
   8   4 -35   -2.36    7.98
  -8   5   1    7.01   10.90
   8  -5  -1   39.22   13.49
  -8  -5   1   10.57   11.20
  -8   5   2   10.00   13.54
   8  -5  -2   24.80   12.84
  -8  -5   2   17.78   11.64
  -8   5   3   73.26   17.67
   8  -5  -3   58.42   15.94
  -8  -5   3   34.92   14.43
  -8   5   4   34.38   13.52
   8  -5  -4   32.13   12.90
  -8  -5   4   13.76   13.41
  -8   5   5   54.21   17.18
   8  -5  -5   68.23   17.29
  -8  -5   5   62.64   16.76
  -8   5   6   72.13   17.70
   8  -5  -6   63.01   17.60
   8   5  -6   54.31   12.38
  -8  -5   6   86.83   18.28
  -8   5   7   -3.26   10.29
   8  -5  -7   -0.58    9.75
   8   5  -7   -0.88    5.41
  -8  -5   7   -5.00    7.25
  -8  -5   7   -5.07   10.16
   8   5  -8    5.64    5.88
  -8  -5   8   11.46    7.90
  -8  -5   8   12.32   11.39
  -8  -5   9    2.69    7.17
  -8  -5   9   12.34   11.23
  -8  -5  10  200.84   28.38
  -8  -5  10  140.28   29.50
   8   5 -11   24.11    9.29
  -8  -5  11   38.96    9.88
  -8  -5  11   34.25   12.47
   8   5 -12   -3.09    7.09
  -8  -5  12    2.28    6.63
   8   5 -13    3.51    6.86
  -8  -5  13   -0.97    6.68
   8   5 -14   11.50    8.08
  -8  -5  14    1.98    5.56
  -8  -5  15   20.07    8.05
  -8  -5  16   37.57   10.78
   8   5 -17   16.01    8.58
  -8  -5  17   11.00    7.78
   8   5 -18    0.95    8.03
  -8  -5  18   -0.41    6.95
   8   5 -19   19.26    9.44
  -8  -5  19   19.87    8.44
   8   5 -20   27.75   11.38
  -8  -5  20   37.46   10.35
   8   5 -21    6.05    9.21
  -8  -5  21   39.49    9.58
   8   5 -22    5.98    8.52
  -8  -5  22   13.25    7.71
   8   5 -23    1.58    7.32
  -8  -5  23   -1.44    6.73
   8   5 -24   12.95    9.25
  -8  -5  24    8.85    7.37
   8   5 -25   16.74    9.12
  -8  -5  25   18.43    8.60
   8   5 -26    7.60    9.05
  -8  -5  26    5.05    5.95
   8   5 -27    0.37    9.27
  -8  -5  27    3.95    6.92
   8   5 -28    7.62    7.73
  -8  -5  28    2.86    5.82
   8   5 -29   -0.57    8.09
  -8  -5  29    1.37    6.42
   8   5 -30    7.13    9.02
  -8  -5  30   17.47    7.86
   8   5 -31   -2.62    9.65
  -8  -5  31   10.51    8.34
   8   5 -32   -2.66    9.08
  -8  -5  32    8.49    7.25
   8   5 -33   -0.23    7.55
  -8  -5  33    1.93    5.97
   8   5 -34    7.07    8.76
  -8  -5  34    1.92    6.78
   8   5 -35    8.62    9.91
  -8  -5  35    7.65    7.85
  -8   6   1   66.24   20.31
   8  -6  -1   80.34   15.56
   8  -6  -1   96.12   20.54
  -8   6   2   70.90   19.53
   8  -6  -2   58.80   13.78
   8  -6  -2   71.51   19.09
  -8   6   3  103.41   22.80
   8  -6  -3   69.88   20.37
   8   6  -3   82.95   15.80
   8   6  -3  113.15   17.81
  -8  -6   3  101.88   17.53
  -8   6   4   29.48   14.29
   8  -6  -4   11.01   11.06
   8   6  -4   22.49    7.58
   8   6  -4   22.33    7.92
  -8  -6   4   22.67    8.60
   8   6  -5   15.83    6.43
   8   6  -5   18.00    7.24
  -8  -6   5   11.74    8.02
  -8  -6   5   12.67   11.11
   8   6  -6   35.35   10.59
  -8  -6   6   43.52   10.60
  -8  -6   6   33.71   13.97
   8   6  -7   33.05   10.39
  -8  -6   7   34.59    9.24
  -8  -6   7   36.39   12.41
   8   6  -8   44.49   10.80
  -8  -6   8   38.78   10.28
  -8  -6   8   16.61   11.67
   8   6  -9   -2.00    6.35
  -8  -6   9    6.32    6.58
  -8  -6   9   -2.40    9.00
   8   6 -10    1.92    6.91
  -8  -6  10   14.49    7.66
  -8  -6  10   13.58   11.19
   8   6 -11   10.21    7.53
  -8  -6  11   12.22    7.87
   8   6 -12   35.18   10.33
  -8  -6  12   13.64    8.80
   8   6 -13    7.47    8.37
  -8  -6  13    4.75    7.99
   8   6 -14   37.97   11.70
  -8  -6  14   41.47   11.28
  -8  -6  15   15.80    7.25
  -8  -6  16    1.12    8.22
   8   6 -17   94.32   17.61
  -8  -6  17   69.31   15.19
   8   6 -18   11.70    9.19
  -8  -6  18   27.68    9.76
   8   6 -19    4.39    8.13
  -8  -6  19   12.96    7.83
   8   6 -20    1.85    8.35
  -8  -6  20    4.55    7.68
   8   6 -21   -4.37    7.83
  -8  -6  21   -2.77    7.30
   8   6 -22   -1.35    7.37
  -8  -6  22    6.08    7.29
   8   6 -23   30.71   10.69
  -8  -6  23   16.25    8.72
   8   6 -24    8.16    8.74
  -8  -6  24    4.05    7.32
   8   6 -25    0.06    7.95
  -8  -6  25   11.51    8.04
   8   6 -26   -3.14    8.87
  -8  -6  26   -2.62    6.73
   8   6 -27    5.62    8.85
  -8  -6  27   -0.23    5.86
   8   6 -28   14.13    9.90
  -8  -6  28    0.88    8.45
   8   6 -29    8.13    9.82
  -8  -6  29    8.29    7.33
   8   6 -30    7.12    9.93
  -8  -6  30   -4.95    7.53
   8   6 -31   -0.31    9.13
  -8  -6  31   -3.18    7.57
   8   6 -32    0.87    8.53
  -8  -6  32    4.74    6.22
   8   6 -33   11.47   10.94
  -8  -6  33   19.50    8.89
   8   6 -34   -0.19    9.24
  -8  -6  34   -6.22    7.73
   8   6 -35   -0.85    9.16
  -8  -6  35    7.16    6.74
  -8  -6  36    1.10    6.92
  -8   7   1   46.15   18.34
   8  -7  -1   87.43   15.89
  -8  -7   1   96.41   15.67
  -8  -7   1   62.06   17.12
   8  -7  -2    9.19    7.11
  -8  -7   2   -0.17    6.31
  -8  -7   2   -8.10   10.68
   8  -7  -3   41.47   10.48
  -8  -7   3   39.77   10.70
   8  -7  -4   -3.39    6.30
   8   7  -4   -0.28    6.88
  -8  -7   4    2.93    6.59
   8  -7  -5   68.91   14.53
   8   7  -5   51.28   14.52
  -8  -7   5  108.63   15.73
   8  -7  -6   26.34    8.64
   8   7  -6   28.33    9.75
  -8  -7   6    9.11    8.10
   8   7  -7    0.04    6.93
  -8  -7   7   -2.75    6.61
   8   7  -8   -1.56    7.11
  -8  -7   8   -2.34    6.53
   8   7  -9   33.85   11.76
  -8  -7   9   48.12   11.28
   8   7 -10    7.06    8.25
  -8  -7  10    3.28    6.21
   8   7 -11   38.41   12.29
  -8  -7  11   56.02   12.23
   8   7 -12   -1.58    7.58
  -8  -7  12    1.21    6.37
   8   7 -13   32.95   11.09
  -8  -7  13   23.45    9.60
   8   7 -14   16.89    9.82
  -8  -7  14   11.78    7.46
  -8  -7  15   68.91   14.52
  -8  -7  16    5.51    7.18
   8   7 -17   -2.75    8.50
  -8  -7  17    1.36    6.18
   8   7 -18   10.09    9.20
  -8  -7  18    0.07    7.86
   8   7 -19    1.15    8.08
  -8  -7  19   -0.02    6.93
   8   7 -20   -5.32    9.27
  -8  -7  20    8.32    7.59
   8   7 -21   20.72   10.77
  -8  -7  21    9.18    7.54
   8   7 -22    8.34    9.95
  -8  -7  22    4.17    6.81
   8   7 -23    6.16    8.40
  -8  -7  23    3.56    6.57
   8   7 -24   -1.39    7.70
  -8  -7  24    3.02    6.85
   8   7 -25   11.72    9.98
  -8  -7  25   17.47    8.76
   8   7 -26    6.37    8.70
  -8  -7  26    3.19    6.22
   8   7 -27   -0.46    9.09
  -8  -7  27   16.03    8.30
   8   7 -28   -4.60    9.49
  -8  -7  28    4.95    7.03
   8   7 -29   -1.32    9.60
  -8  -7  29   -2.46    7.74
   8   7 -30    3.70    8.46
  -8  -7  30    0.42    6.18
   8   7 -31    1.88    7.88
  -8  -7  31   11.77    9.35
   8   7 -32   -5.73    9.78
  -8  -7  32   -1.50    6.47
   8   7 -33    1.09    8.20
  -8  -7  33   -0.00    6.17
   8   7 -34   -0.04    9.20
  -8  -7  34    2.58    7.42
  -8  -7  35    9.14    7.58
  -8  -7  36    2.75    7.25
   8  -8  -1   84.90   16.14
  -8  -8   1   69.44   15.14
  -8  -8   1   84.79   18.35
   8  -8  -2   -0.10    7.07
  -8  -8   2   -3.16    6.36
  -8  -8   2    0.93   10.80
   8  -8  -3   39.03   10.35
  -8  -8   3   29.33    9.20
  -8  -8   3   15.81   11.65
   8  -8  -4   13.03    7.61
  -8  -8   4   16.05    8.04
  -8  -8   4    2.51   10.50
   8  -8  -5    6.14    7.72
  -8  -8   5    7.11    6.91
  -8  -8   5    7.75   11.26
   8  -8  -6   -2.10    6.84
  -8  -8   6    5.93    6.88
   8  -8  -7  104.05   19.04
  -8  -8   7  110.15   19.52
   8  -8  -8    0.25    5.84
  -8  -8   8    5.08    6.61
   8  -8  -9   -0.50    6.23
  -8  -8   9   11.80    7.39
   8  -8 -10    3.10    6.81
   8   8 -10    9.79    8.96
  -8  -8  10   26.25    8.78
   8  -8 -11    5.06    6.90
   8   8 -11    5.87    8.44
  -8  -8  11    8.45    7.28
   8   8 -12    6.53    9.11
  -8  -8  12    3.96    7.53
   8   8 -13   40.69   12.40
  -8  -8  13   30.36   10.12
   8   8 -14   -0.02    7.27
  -8  -8  14    2.73    7.32
  -8  -8  15   22.75    9.28
  -8  -8  16   -1.13    6.02
   8   8 -17   18.44   10.80
  -8  -8  17   42.85   10.27
   8   8 -18    1.52    8.76
  -8  -8  18    1.73    5.72
   8   8 -19    2.70    9.01
  -8  -8  19    8.34    6.98
   8   8 -20   -1.31    8.60
  -8  -8  20   -4.78    7.32
   8   8 -21    8.93    9.31
  -8  -8  21    4.85    7.35
   8   8 -22    2.05    7.37
  -8  -8  22   -2.04    7.36
   8   8 -23   33.56   11.63
  -8  -8  23   22.87    9.02
   8   8 -24    2.02    9.10
  -8  -8  24    4.20    7.29
   8   8 -25    0.62   10.04
  -8  -8  25   11.57    7.41
   8   8 -26    3.07    9.01
  -8  -8  26    5.14    6.96
   8   8 -27   10.84   10.15
  -8  -8  27   13.66    7.94
   8   8 -28   -3.14    9.66
  -8  -8  28   -1.87    6.84
   8   8 -29   10.58   10.09
  -8  -8  29    7.35    7.47
   8   8 -30    0.58    8.26
  -8  -8  30   -0.50    7.55
   8   8 -31   -2.51    9.08
  -8  -8  31    9.49    8.93
   8   8 -32   -0.54    7.81
  -8  -8  32   -1.05    7.99
   8   8 -33   -0.78   10.20
  -8  -8  33   -2.40    7.96
   8   8 -34    2.97   10.32
   8  -9  -1   79.61   16.05
  -8  -9   1   66.87   14.60
  -8  -9   1   87.97   17.73
   8  -9  -2    2.48    7.72
  -8  -9   2    8.93    6.79
  -8  -9   2    8.72   10.11
   8  -9  -3   25.44    8.93
  -8  -9   3   33.55    9.48
   8  -9  -4    5.45    6.78
  -8  -9   4    5.30    6.14
   8  -9  -5   58.44   13.85
  -8  -9   5   72.17   14.37
   8  -9  -6    2.84    7.58
  -8  -9   6    1.11    6.99
   8  -9  -7   -2.01    6.85
  -8  -9   7    6.48    6.71
   8  -9  -8    1.13    7.08
  -8  -9   8    1.12    7.12
   8  -9  -9   -1.52    6.05
  -8  -9   9    2.43    6.51
   8  -9 -10    1.96    6.38
  -8  -9  10    0.55    6.98
   8  -9 -11   93.91   17.35
  -8  -9  11   85.72   16.80
   8  -9 -12    7.26    7.48
  -8  -9  12   -0.41    7.21
   8  -9 -13    1.45    6.76
  -8  -9  13    7.46    6.88
   8  -9 -14   -4.52    7.34
  -8  -9  14    4.90    6.75
   8  -9 -15   27.67    9.48
  -8  -9  15   44.55   10.87
  -8  -9  16    2.13    7.30
  -8  -9  17   -0.14    5.88
  -8  -9  18    1.72    7.98
   8   9 -19   14.76   10.04
  -8  -9  19    8.97    7.92
   8   9 -20    0.26    7.92
  -8  -9  20    8.36    8.06
   8   9 -21   20.69   10.58
  -8  -9  21   12.46    8.31
   8   9 -22    5.39    8.63
  -8  -9  22   17.67    7.93
   8   9 -23    3.69    8.54
  -8  -9  23   -0.19    6.54
   8   9 -24    9.82    8.82
  -8  -9  24    3.08    7.43
   8   9 -25    0.25    9.42
  -8  -9  25    2.43    7.30
   8   9 -26   -0.45    9.05
  -8  -9  26   -5.18    7.47
   8   9 -27    2.30    9.96
  -8  -9  27    7.04    7.50
   8   9 -28   -2.35    9.75
  -8  -9  28   11.84    8.74
   8   9 -29    1.70    9.55
  -8  -9  29    5.80    7.20
   8   9 -30    0.76    9.62
  -8  -9  30    5.70    8.42
   8   9 -31   10.42   10.71
  -8  -9  31   -0.09    7.92
   8   9 -32   -5.22   12.20
   8   9 -33   -0.71   10.69
   8   9 -34    4.88   11.32
   8 -10  -1   25.57    9.67
  -8 -10   1   26.77    8.78
   8 -10  -2   -0.28    8.25
  -8 -10   2   -0.58    6.78
   8 -10  -3   43.29   11.62
  -8 -10   3   30.34    9.91
   8 -10  -4    8.37    7.81
  -8 -10   4    9.72    7.55
   8 -10  -5    2.86    7.26
  -8 -10   5   -2.34    6.89
   8 -10  -6    2.25    6.90
  -8 -10   6    4.74    5.95
   8 -10  -7   99.52   17.41
  -8 -10   7   75.94   16.45
   8 -10  -8    4.28    7.19
  -8 -10   8    1.41    6.46
   8 -10  -9   -3.31    6.39
  -8 -10   9   11.72    7.25
   8 -10 -10   -1.23    6.88
  -8 -10  10   -4.91    6.79
   8 -10 -11    6.49    7.95
  -8 -10  11   28.17    8.67
   8 -10 -12    2.35    6.74
  -8 -10  12    1.68    6.14
   8 -10 -13   38.21   11.18
  -8 -10  13   64.19   12.99
   8 -10 -14   -0.28    6.02
  -8 -10  14    2.08    7.37
  -8 -10  15    3.63    7.08
  -8 -10  16   -3.03    7.51
  -8 -10  17   28.23    9.57
  -8 -10  18   -0.37    7.19
  -8 -10  19   17.31    8.50
  -8 -10  20   12.00    8.72
  -8 -10  21    0.21    7.13
  -8 -10  22   -0.73    7.75
  -8 -10  23    7.31    7.82
  -8 -10  24    7.78    7.56
  -8 -10  25    2.78    7.75
  -8 -10  26   -1.93    7.89
  -8 -10  27    2.87    7.48
  -8 -10  28   -4.36    7.59
   8 -11  -1   21.36    9.58
  -8 -11   1   35.10    9.54
   8 -11  -2    8.62    8.38
  -8 -11   2    2.25    6.94
   8 -11  -3    6.45    7.32
  -8 -11   3   15.02    7.53
   8 -11  -4   -0.85    7.57
  -8 -11   4   -2.09    6.47
   8 -11  -5   27.97   10.03
  -8 -11   5   22.21    8.77
   8 -11  -6    1.13    6.80
  -8 -11   6   -1.29    6.89
   8 -11  -7   -0.63    7.33
  -8 -11   7    2.77    7.82
   8 -11  -8   17.68    8.20
  -8 -11   8    6.68    7.65
   8 -11  -9   14.20    8.07
  -8 -11   9   27.22    9.25
   8 -11 -10   -0.41    5.88
  -8 -11  10    0.61    7.28
   8 -11 -11   10.74    7.89
  -8 -11  11   26.24    9.12
   8 -11 -12   -3.12    6.89
  -8 -11  12    3.61    7.80
  -8 -11  13    1.59    7.55
  -8 -11  14   -6.63    7.32
  -8 -11  15   50.59   12.86
  -8 -11  16   -0.05    7.04
  -8 -11  17   -6.05    7.65
  -8 -11  18   -0.00    6.14
  -8 -11  19   13.89    7.77
  -8 -11  20    1.01    7.63
  -8 -11  21    1.41    7.47
  -8 -11  22   -4.32    7.90
  -8 -11  23   -2.31    6.01
  -8 -11  24   10.02    7.92
  -8 -11  25   22.82    9.93
  -8 -11  26    2.78    8.24
   8 -12  -1    0.93    7.85
  -8 -12   1    3.52    6.77
   8 -12  -2    2.16    7.22
  -8 -12   2    0.78    6.81
   8 -12  -3   37.76   10.84
  -8 -12   3   24.88    9.20
   8 -12  -4    3.61    7.25
  -8 -12   4    6.39    7.35
   8 -12  -5   -4.28    7.86
  -8 -12   5    8.57    5.73
   8 -12  -6   -1.10    6.67
  -8 -12   6   -0.28    7.10
   8 -12  -7   28.68   10.01
  -8 -12   7   18.36    8.29
   8 -12  -8    3.06    7.22
  -8 -12   8    3.31    7.49
   8 -12  -9   10.94    8.42
  -8 -12   9   29.12    9.35
   8 -12 -10   10.45    8.30
  -8 -12  10   10.97    7.24
   8 -12 -11    7.56    7.34
  -8 -12  11   -2.43    6.22
  -8 -12  12   -3.39    7.40
  -8 -12  13   24.65    9.35
  -8 -12  14   -0.01    7.03
  -8 -12  15   -2.44    6.85
  -8 -12  16   -1.56    6.68
  -8 -12  17    8.72    7.42
  -8 -12  18    4.40    6.66
  -8 -12  19   18.63   10.18
  -8 -12  20   -4.97    8.53
  -8 -12  21    6.16    6.98
  -8 -12  22   -0.27    7.11
  -8 -12  23    0.51    6.16
   8 -13  -1   11.70    8.57
  -8 -13   1   21.59    9.09
   8 -13  -2   12.93    7.47
  -8 -13   2    1.41    7.11
   8 -13  -3   -2.46    7.32
  -8 -13   3   -3.08    6.13
   8 -13  -4    0.60    7.12
  -8 -13   4    1.22    7.59
   8 -13  -5   21.00    9.61
  -8 -13   5   25.53    9.69
   8 -13  -6    2.42    8.26
  -8 -13   6   -1.09    6.53
   8 -13  -7   -6.75    7.76
  -8 -13   7    0.84    6.19
   8 -13  -8    4.74    7.56
  -8 -13   8    2.76    7.23
   8 -13  -9    6.11    6.82
  -8 -13   9   18.45    8.26
  -8 -13  10    2.59    6.73
  -8 -13  11   22.70    9.82
  -8 -13  12    6.51    6.99
  -8 -13  13   -5.90    7.69
  -8 -13  14   -1.83    8.01
  -8 -13  15    6.99    8.29
  -8 -13  16    7.00    6.88
  -8 -13  17    0.42    6.54
  -8 -13  18   -5.90    8.27
  -8 -13  19   -2.74    7.92
  -8 -13  20    3.75    8.25
   8 -14  -1   17.99    8.06
  -8 -14   1   11.16    8.44
   8 -14  -2   20.53    9.60
  -8 -14   2   16.85    8.53
   8 -14  -3    4.77    8.51
  -8 -14   3    0.40    6.99
   8 -14  -4    5.17    7.97
  -8 -14   4    7.32    6.98
   8 -14  -5    1.48    7.29
  -8 -14   5    3.01    7.71
   8 -14  -6    3.14    7.65
  -8 -14   6    4.50    6.90
   8 -14  -7   -6.20    8.40
  -8 -14   7    6.91    6.74
  -8 -14   8    8.84    7.13
  -8 -14   9    7.89    7.32
  -8 -14  10   -2.72    6.61
  -8 -14  11   -5.16    8.13
  -8 -14  12    0.76    7.45
  -8 -14  13    3.97    7.28
  -8 -14  14    0.94    8.01
  -8 -14  15    6.40    7.36
  -8 -14  16   -0.20    6.32
  -8 -14  17   -4.27    8.36
   8 -15  -1   -2.83    8.42
  -8 -15   1   -3.80    6.88
   8 -15  -2   -4.93    8.44
  -8 -15   2   -2.69    6.43
   8 -15  -3   -0.98    7.72
  -8 -15   3    4.71    6.34
   8 -15  -4   10.48    7.42
  -8 -15   4    4.72    7.41
   8 -15  -5    8.58    7.58
  -8 -15   5    9.08    8.39
  -8 -15   6    7.51    7.92
  -8 -15   7   -3.11    6.68
  -8 -15   8   10.31    7.84
  -8 -15   9    1.15    6.53
  -8 -15  10    1.96    6.82
  -8 -15  11   10.79    7.69
  -8 -15  12    5.34    7.23
  -8 -15  13   -0.80    7.16
   8 -16  -1    2.07    7.96
  -8 -16   1    5.28    7.90
   8 -16  -2    0.25    7.85
  -8 -16   2    3.91    7.12
   8 -16  -3   -0.59    7.85
  -8 -16   3    3.73    6.97
  -8 -16   4   -2.57    8.29
  -8 -16   5    2.10    7.53
  -8 -16   6   -0.93    7.24
  -8 -16   7   -1.21    6.19
  -8 -16   8    1.69    7.58
  -8 -16   9    5.06    7.53
   8 -17  -1    0.70    7.58
  -8 -17   4   -0.47    7.27
  -8 -17   5   -1.14    6.80
  -8 -17   6    4.19    6.77
  -7   0   1  836.15  114.19
   7   0  -1  794.03  111.56
   7   0  -1  802.38  113.87
  -7   0   2    2.11    8.19
   7   0  -2    1.07    5.72
   7   0  -2   -3.30    9.06
  -7   0   3   23.72   10.42
   7   0  -3   21.08    7.30
   7   0  -3   21.35   10.92
  -7   0   4   -2.18    8.61
   7   0  -4    2.39    5.09
   7   0  -4   -1.47    8.66
  -7   0   5   41.02   11.25
   7   0  -5   33.87    7.86
   7   0  -5   25.81   12.22
  -7   0   6   -0.84    7.87
   7   0  -6    2.08    4.60
   7   0  -6    1.61    8.67
  -7   0   7  329.48   47.35
   7   0  -7  286.48   43.87
   7   0  -7  336.55   47.65
  -7   0   8    3.99    8.60
   7   0  -8    0.42    4.76
   7   0  -8   -5.16    9.72
  -7   0   9   11.86    8.94
   7   0  -9   17.79    5.67
   7   0  -9   19.95   10.69
  -7   0  10   -0.52    8.91
   7   0 -10   -0.00    4.11
   7   0 -10    0.86    7.92
  -7   0  11  337.63   47.17
   7   0 -11  309.93   43.58
   7   0 -11  264.19   45.94
  -7   0  12   10.62    9.56
   7   0 -12    1.13    4.90
   7   0 -12    2.62    9.17
  -7   0  13  101.73   18.54
   7   0 -13   74.38   13.78
   7   0 -13   81.61   17.61
  -7   0  14   -1.38    6.59
   7   0 -14   -3.68    4.77
   7   0 -14   -4.77    9.72
  -7   0  15    9.71    8.73
   7   0 -15    1.35    3.82
   7   0 -15    4.60    9.02
  -7   0  16    1.89    9.11
   7   0 -16    7.78    5.23
   7   0 -16    0.86    9.47
   7   0 -17  543.95   76.21
  -7   0  18    1.97    6.00
   7   0 -18   -0.04    4.77
  -7   0  25   -0.42    5.26
  -7   0  26   -0.07    6.00
  -7   0  27   87.74   16.16
  -7   0  28   -0.74    5.78
   7   0 -28    1.97    6.16
  -7   0  29    3.45    5.92
   7   0 -29   18.58    8.13
   7   0 -30    3.76    6.66
   7   0 -31   15.15    7.89
   7   0 -32    1.45    6.37
   7   0 -33   22.22    9.01
   7   0 -34    0.19    7.15
   7   0 -35   -3.39    6.53
   7   0 -36   -0.24    6.85
   7   0 -37    8.72    8.19
  -7   1   1   -3.59    9.71
   7  -1  -1   -2.20    6.13
   7  -1  -1    5.33    9.70
   7   1  -1   -1.94    5.12
   7   1  -1    5.09    9.98
  -7  -1   1   -2.65    8.07
  -7   1   2   44.80   14.19
   7  -1  -2   55.50   10.29
   7  -1  -2   23.55   12.60
   7   1  -2   40.64    9.34
   7   1  -2   42.32   13.73
  -7  -1   2   48.07   12.85
  -7   1   3  257.07   39.55
   7  -1  -3  219.93   36.62
   7  -1  -3  266.51   39.85
   7   1  -3  263.73   36.57
   7   1  -3  250.25   39.31
  -7  -1   3  259.51   39.56
  -7   1   4    3.78    9.10
   7  -1  -4    3.11    5.61
   7  -1  -4    2.67    9.21
   7   1  -4   -1.00    4.45
   7   1  -4   -2.31    9.22
  -7  -1   4   -5.90    8.96
  -7   1   5   67.87   15.22
   7  -1  -5   59.18   12.49
   7  -1  -5   97.78   17.31
   7   1  -5   58.03   11.90
   7   1  -5   92.53   17.11
  -7  -1   5   72.76   16.14
  -7   1   6    5.70    8.10
   7  -1  -6   -0.58    4.46
   7  -1  -6   -1.74    9.74
   7   1  -6    3.62    3.92
   7   1  -6   -1.01    8.42
  -7  -1   6   -1.53    9.29
  -7   1   7   39.14   12.51
   7  -1  -7   29.95    8.34
   7  -1  -7   42.26   13.15
   7   1  -7   40.42    8.26
   7   1  -7   41.69   12.23
  -7  -1   7   30.65   11.69
  -7   1   8   10.89    8.66
   7  -1  -8   16.58    5.97
   7  -1  -8    3.42    9.13
   7   1  -8   18.30    5.97
   7   1  -8   17.13   10.08
  -7  -1   8   20.08    9.70
  -7   1   9  297.75   48.17
   7  -1  -9  298.72   45.57
   7  -1  -9  400.88   50.24
   7   1  -9  357.97   45.93
   7   1  -9  254.62   47.62
  -7  -1   9  327.21   48.91
  -7   1  10   21.47    9.88
   7  -1 -10   36.50    7.30
   7  -1 -10   17.64   10.06
   7   1 -10   25.89    6.82
   7   1 -10   17.38   10.35
  -7  -1  10   14.54   10.45
  -7   1  11   43.85   14.21
   7  -1 -11   62.34   11.23
   7  -1 -11   77.59   16.01
   7   1 -11   55.07   11.15
   7   1 -11   58.05   15.25
  -7  -1  11   72.66   15.92
  -7   1  12    2.54    7.84
   7  -1 -12   -1.48    4.76
   7  -1 -12   -4.00    8.25
   7   1 -12    2.61    4.60
   7   1 -12   -1.48    8.91
  -7  -1  12    3.32    7.90
  -7   1  13  181.92   28.39
   7  -1 -13  189.53   25.23
   7  -1 -13  186.11   28.88
   7   1 -13  182.00   25.30
   7   1 -13  154.55   28.25
  -7  -1  13   88.56   26.16
  -7   1  14   12.73    7.97
   7  -1 -14    1.26    4.47
   7  -1 -14   -1.78    9.66
   7   1 -14    2.63    4.72
   7   1 -14    2.35    9.64
  -7  -1  14   -0.87    7.96
  -7   1  15  116.80   20.96
   7  -1 -15  109.50   17.87
   7  -1 -15  119.76   21.94
   7   1 -15  120.95   18.20
   7   1 -15  124.46   22.28
  -7  -1  15   73.27   19.24
  -7   1  16    7.63    8.64
   7  -1 -16   12.57    5.95
   7  -1 -16    7.80    9.07
   7   1 -16   28.72   12.25
  -7  -1  16   23.98    8.07
  -7  -1  16   34.80   10.31
   7  -1 -17   14.36    6.12
   7   1 -17    8.21   11.29
   7  -1 -18   -0.92    4.88
   7  -1 -19  132.90   21.10
  -7   1  20    7.63    6.08
   7  -1 -20   -0.39    5.42
  -7   1  21   73.50   14.12
  -7  -1  22   -1.40    6.20
  -7  -1  23   35.86    9.98
  -7  -1  24   32.09    9.39
   7   1 -25   55.35   12.03
  -7  -1  25   41.98   11.02
   7   1 -26    0.02    7.00
  -7  -1  26   -2.98    5.65
   7   1 -27    4.19    7.28
  -7  -1  27   -0.82    6.12
  -7   1  28    0.36    5.18
   7   1 -28   -2.11    6.91
  -7  -1  28   -1.55    6.49
   7   1 -29   39.10   11.96
  -7  -1  29   75.45   13.02
   7  -1 -30    3.20    5.84
   7   1 -30   19.21    7.41
  -7  -1  30    1.34    5.60
   7  -1 -31   13.97    7.03
   7   1 -31   18.20    9.01
   7  -1 -32    2.50    6.09
   7   1 -32    1.88    7.47
   7  -1 -33    0.00    7.11
   7   1 -33   14.52    8.30
   7  -1 -34   -1.02    6.18
   7   1 -34   -0.91    7.45
   7  -1 -35   20.00    8.86
   7   1 -35   25.59    9.91
   7  -1 -36   -1.26    6.43
   7   1 -36   -3.40    7.62
   7  -1 -37   -1.57    6.75
   7   1 -37    0.57    8.18
  -7   2   1   48.05   13.85
   7  -2  -1   64.49   11.47
   7  -2  -1   42.89   14.46
   7   2  -1   55.56   10.02
   7   2  -1   33.19   13.15
  -7  -2   1   39.74   13.39
  -7   2   2   55.61   14.21
   7  -2  -2   59.32   10.86
   7  -2  -2   18.16   11.96
   7   2  -2   47.30    9.10
   7   2  -2   40.66   13.33
  -7  -2   2   41.01   12.37
  -7   2   3    6.46    9.86
   7  -2  -3    4.33    5.49
   7  -2  -3    5.32    8.83
   7   2  -3    2.84    4.36
   7   2  -3   -1.07    7.99
  -7  -2   3    9.89    9.27
  -7   2   4    4.03    9.11
   7  -2  -4    4.88    5.40
   7  -2  -4   -6.39    8.66
   7   2  -4    0.15    4.24
   7   2  -4    0.03    8.53
  -7  -2   4   13.24    9.63
  -7   2   5  230.20   36.55
   7  -2  -5  161.58   33.29
   7  -2  -5  233.89   37.22
   7   2  -5  252.16   33.61
   7   2  -5  282.86   37.20
  -7  -2   5  287.14   37.66
  -7   2   6   22.16   10.27
   7  -2  -6   10.47    5.75
   7  -2  -6   12.83   10.66
   7   2  -6   15.55    5.51
   7   2  -6    6.36    9.74
  -7  -2   6   11.32    9.55
  -7   2   7  220.47   36.21
   7  -2  -7  237.00   34.22
   7  -2  -7  249.27   37.71
   7   2  -7  239.84   33.69
   7   2  -7  246.78   37.06
  -7  -2   7  179.42   35.81
  -7   2   8   18.29    9.45
   7  -2  -8    5.28    5.18
   7  -2  -8   -3.51    9.57
   7   2  -8   -0.35    4.16
   7   2  -8   11.12    8.93
  -7  -2   8   -2.88    9.40
  -7   2   9   68.01   15.95
   7  -2  -9   75.13   13.17
   7  -2  -9   60.85   16.52
   7   2  -9   78.91   13.11
   7   2  -9   79.95   16.76
  -7  -2   9   59.88   16.07
  -7   2  10   13.68   10.12
   7  -2 -10   14.38    5.18
   7  -2 -10    8.23    9.54
   7   2 -10    3.41    4.31
   7   2 -10   17.34    9.73
  -7  -2  10    6.67    9.32
  -7   2  11   80.63   21.88
   7  -2 -11  156.37   20.71
   7  -2 -11  146.63   24.73
   7   2 -11  131.27   20.09
   7   2 -11   85.71   22.05
  -7  -2  11  168.84   24.63
  -7   2  12   43.74   12.31
   7  -2 -12   39.07    8.50
   7  -2 -12   47.22   14.38
   7   2 -12   55.84    9.50
   7   2 -12   16.94   11.28
  -7  -2  12   25.32   10.88
  -7   2  13   59.20   14.38
   7  -2 -13   66.71   11.76
   7  -2 -13   63.79   15.83
   7   2 -13   63.11   11.90
   7   2 -13   76.82   16.73
  -7  -2  13   45.69   14.37
  -7   2  14    5.34    8.05
   7  -2 -14   -0.22    4.16
   7  -2 -14   18.18   10.41
   7   2 -14    2.85    9.78
  -7  -2  14   -3.58    9.05
  -7   2  15   24.93   10.13
   7  -2 -15   14.57    6.06
   7  -2 -15   39.26   12.25
   7   2 -15   25.19   12.20
   7  -2 -16   59.22   11.36
   7   2 -16   67.05   15.90
   7  -2 -17   61.74   12.01
   7   2 -17   85.83   17.53
   7  -2 -18   51.27   10.28
   7  -2 -19    1.28    5.18
   7  -2 -20   12.21    5.83
  -7  -2  20   10.38    7.19
   7  -2 -21   79.61   13.22
  -7  -2  21   61.66   13.65
  -7   2  22   16.44    6.90
   7  -2 -22    6.66    4.73
   7   2 -22    9.50    6.93
  -7  -2  22    6.87    7.15
  -7   2  23   25.31    8.90
   7   2 -23   24.73    9.73
  -7  -2  23   38.99    9.42
   7   2 -24    3.25    6.91
  -7  -2  24    4.86    6.21
   7   2 -25   10.53    8.43
  -7  -2  25    6.54    6.52
   7   2 -26   -0.19    7.80
  -7  -2  26    1.34    6.18
   7   2 -27   34.96    9.84
  -7  -2  27   12.33    7.60
   7   2 -28    8.79    8.06
  -7  -2  28    7.68    6.33
   7   2 -29   -0.01    6.84
  -7  -2  29   11.52    6.17
   7   2 -30   -1.72    7.87
  -7  -2  30    2.79    6.16
   7   2 -31   10.83    8.24
  -7  -2  31   15.56    7.51
   7  -2 -32   -3.09    6.11
   7   2 -32    3.46    6.54
  -7  -2  32    2.09    5.51
   7  -2 -33   14.26    7.24
   7   2 -33   26.64    9.44
   7  -2 -34    3.76    6.29
   7   2 -34   -2.85    7.82
   7  -2 -35   -0.16    6.26
   7   2 -35   10.11    7.64
   7  -2 -36    2.14    6.70
   7   2 -36    4.07    7.72
  -7   3   1    0.53   10.23
   7  -3  -1   -2.33    5.64
   7  -3  -1   -2.82    8.79
   7   3  -1   -0.33    4.05
   7   3  -1   -1.58    8.70
  -7  -3   1   -1.29    8.29
  -7   3   2  141.10   27.39
   7  -3  -2  170.71   24.77
   7  -3  -2  143.36   27.41
   7   3  -2  161.15   23.74
   7   3  -2  150.54   26.57
  -7  -3   2  146.69   26.76
  -7   3   3   46.56   13.63
   7  -3  -3   54.61   10.08
   7  -3  -3   59.63   14.37
   7   3  -3   27.49    8.00
   7   3  -3   53.57   12.61
  -7  -3   3   28.55   11.99
  -7   3   4   16.20    9.63
   7  -3  -4    5.80    6.35
   7  -3  -4   20.23   10.47
   7   3  -4    5.66    5.04
   7   3  -4    2.06    8.98
  -7  -3   4   -0.19    7.40
  -7   3   5   69.08   18.63
   7  -3  -5   87.84   16.14
   7  -3  -5   69.40   18.73
   7   3  -5  101.69   15.61
   7   3  -5   99.27   18.66
  -7  -3   5  120.48   20.00
  -7   3   6   33.52   10.77
   7  -3  -6   18.83    6.78
   7  -3  -6   36.64   11.94
   7   3  -6    9.50    5.55
   7   3  -6   24.42    9.81
  -7  -3   6   15.07   10.20
  -7   3   7   -1.36    9.04
   7  -3  -7    3.50    5.57
   7  -3  -7    1.37    9.31
   7   3  -7    5.61    4.87
   7   3  -7    5.18    8.64
  -7  -3   7    3.21    8.62
  -7   3   8    0.61    7.52
   7  -3  -8    2.60    5.26
   7  -3  -8   -0.55    8.68
   7   3  -8   -1.40    4.81
   7   3  -8   -0.22    7.53
  -7  -3   8   -0.97    8.40
  -7   3   9  221.20   32.75
   7  -3  -9  217.93   30.23
   7  -3  -9  256.65   34.98
   7   3  -9  194.64   29.59
   7   3  -9  119.63   30.71
  -7  -3   9  223.76   33.34
  -7   3  10   87.28   17.16
   7  -3 -10   75.67   14.07
   7  -3 -10   78.42   18.13
   7   3 -10   87.33   13.86
   7   3 -10   93.68   18.27
  -7  -3  10   39.87   15.31
  -7   3  11    9.39    8.22
   7  -3 -11    1.01    4.76
   7  -3 -11    9.35   10.79
   7   3 -11    7.28    5.61
   7   3 -11    8.27    9.24
  -7  -3  11    4.08    6.92
  -7  -3  11   -1.67    9.02
  -7   3  12   -1.98    8.17
   7  -3 -12   -0.08    4.73
   7  -3 -12    4.74    9.92
   7   3 -12    7.64    8.90
  -7  -3  12   -7.57    9.36
  -7   3  13   71.73   16.71
   7  -3 -13   82.12   13.22
   7  -3 -13   59.47   17.15
   7   3 -13   71.12   17.07
  -7  -3  13   70.32   16.38
  -7   3  14  113.37   21.67
   7  -3 -14  117.00   19.20
   7  -3 -14  126.95   23.95
   7   3 -14  125.67   23.46
   7  -3 -15  161.73   25.02
   7   3 -15  176.07   29.19
   7  -3 -16   13.21    5.42
   7   3 -16   14.72   11.54
   7  -3 -17    5.67    5.27
   7   3 -17   -0.98   10.23
  -7  -3  17    2.20    6.14
   7  -3 -18   26.06    6.88
   7   3 -18   24.06    9.14
  -7  -3  18   20.61    8.64
   7  -3 -19  278.65   42.29
   7   3 -19  286.33   44.02
  -7  -3  19  329.72   44.09
   7  -3 -20    2.55    4.96
   7   3 -20   -0.76    7.12
  -7  -3  20    1.93    6.87
   7  -3 -21    8.21    5.42
   7   3 -21    7.23    7.95
  -7  -3  21    2.45    6.31
   7  -3 -22    1.81    4.51
   7   3 -22    0.24    7.65
  -7  -3  22   -1.62    6.02
  -7   3  23   16.53    7.57
   7  -3 -23   14.04    5.97
   7   3 -23   16.07    9.03
  -7  -3  23   15.82    7.52
  -7   3  24    7.27    5.88
   7   3 -24    7.92    8.58
  -7  -3  24    9.43    7.00
  -7   3  25   24.13    7.67
   7   3 -25    8.97    8.74
  -7  -3  25   22.63    8.41
   7   3 -26    1.16    7.78
  -7  -3  26    1.15    6.26
   7   3 -27   -1.80    7.26
  -7  -3  27    0.94    5.37
   7   3 -28    5.89    7.69
  -7  -3  28    3.30    6.30
   7   3 -29    5.78    9.74
  -7  -3  29   17.16    7.78
   7   3 -30    9.74    7.86
  -7  -3  30    0.64    6.28
   7   3 -31   22.66    9.59
  -7  -3  31   -0.22    5.85
   7   3 -32   -1.66    8.20
  -7  -3  32   -0.31    6.11
   7   3 -33    2.17    7.17
  -7  -3  33   12.36    6.93
   7  -3 -34   -2.79    6.58
   7   3 -34    5.82    7.19
   7  -3 -35   10.59    7.40
   7   3 -35   23.13    9.68
   7  -3 -36   -1.72    5.35
   7   3 -36   -2.99    7.65
  -7   4   1   60.80   16.08
   7  -4  -1   69.44   13.31
   7  -4  -1   87.76   17.77
   7   4  -1   59.90   11.81
  -7  -4   1   73.14   15.54
  -7   4   2  107.50   20.55
   7  -4  -2   85.85   16.11
   7  -4  -2  102.30   19.87
   7   4  -2   88.08   15.45
  -7  -4   2  109.26   19.99
  -7   4   3   -1.41    8.61
   7  -4  -3   13.15    6.35
   7  -4  -3   26.03   11.59
   7   4  -3   13.67    5.66
  -7  -4   3    6.68    9.81
  -7   4   4   13.29   10.88
   7  -4  -4   38.10    9.12
   7  -4  -4   10.19   10.30
   7   4  -4   27.76    7.03
   7   4  -4   26.77   11.09
  -7  -4   4   38.04   12.56
  -7   4   5   52.54   16.04
   7  -4  -5   70.27   14.05
   7  -4  -5  122.18   19.23
   7   4  -5   78.30   13.49
   7   4  -5   70.73   15.90
  -7  -4   5   67.43   16.66
  -7   4   6   63.28   15.72
   7  -4  -6   66.64   13.34
   7  -4  -6   79.68   17.35
   7   4  -6   71.76   12.72
   7   4  -6   72.44   15.79
  -7  -4   6   60.59   16.32
  -7   4   7   59.16   13.33
   7  -4  -7   30.06    8.74
   7  -4  -7   14.93   11.43
   7   4  -7   37.51    8.16
   7   4  -7   27.79   10.97
  -7  -4   7   45.06   12.67
  -7   4   8   46.92   13.13
   7  -4  -8   85.97   12.68
   7  -4  -8   61.02   15.73
   7   4  -8   43.68   10.91
   7   4  -8   53.45   14.34
  -7  -4   8   55.66   12.53
  -7  -4   8   76.40   15.34
  -7   4   9   19.25   11.08
   7  -4  -9   29.56    8.07
   7  -4  -9   13.18   10.87
   7   4  -9   19.10   10.76
  -7  -4   9   28.53   11.38
  -7   4  10   12.47    8.21
   7  -4 -10    1.13    5.29
   7  -4 -10    5.78    9.99
   7   4 -10   -3.84    9.47
  -7  -4  10    4.05    9.35
  -7   4  11  121.89   21.14
   7  -4 -11  114.74   18.95
   7  -4 -11   96.95   22.13
   7   4 -11  115.27   21.76
  -7  -4  11  105.77   21.12
  -7   4  12  120.47   22.61
   7  -4 -12  123.01   20.47
   7  -4 -12  121.78   24.33
   7   4 -12  117.49   23.85
  -7  -4  12  153.96   24.05
   7  -4 -13  124.79   20.80
   7  -4 -13  119.78   24.69
   7   4 -13  152.64   25.05
   7  -4 -14   37.52    8.25
   7   4 -14   24.72    8.95
   7   4 -14   21.76   12.90
   7  -4 -15   55.32   10.84
   7   4 -15   48.88   12.49
   7   4 -15   52.20   15.13
  -7  -4  15   68.28   12.79
   7  -4 -16   30.12    8.05
   7   4 -16   44.25   13.99
  -7  -4  16   40.96   10.37
   7  -4 -17  147.71   23.14
   7   4 -17  161.11   28.01
  -7  -4  17  149.72   24.45
   7  -4 -18   32.91    7.28
   7   4 -18   23.67    9.52
  -7  -4  18   21.01    8.12
   7  -4 -19   15.74    5.93
   7   4 -19   10.97    8.08
  -7  -4  19   10.83    7.24
   7  -4 -20   35.31    8.73
   7   4 -20   41.85   11.40
  -7  -4  20   53.42   11.01
   7  -4 -21   31.08    7.96
   7   4 -21   34.73   11.00
  -7  -4  21   40.84   10.53
   7  -4 -22   44.35    9.52
   7   4 -22   42.62   12.57
  -7  -4  22   55.13   11.95
   7  -4 -23    8.04    5.17
   7   4 -23    8.05    8.41
  -7  -4  23    5.72    6.34
   7  -4 -24    3.78    5.02
   7   4 -24    3.57    7.99
  -7  -4  24   13.68    7.32
   7   4 -25    1.97    8.77
  -7  -4  25   10.35    6.93
   7   4 -26   20.72    9.60
  -7  -4  26   18.09    8.27
   7   4 -27    2.29    7.72
  -7  -4  27    7.70    6.65
   7   4 -28    1.94    7.10
  -7  -4  28    1.47    6.88
   7   4 -29   -1.47    7.63
  -7  -4  29    3.77    6.69
   7   4 -30   -0.85    8.35
  -7  -4  30   -0.17    6.77
   7   4 -31    7.77   10.05
  -7  -4  31   -0.26    6.74
   7   4 -32    1.98    8.76
  -7  -4  32    4.10    6.67
   7   4 -33   10.20    9.18
  -7  -4  33   15.60    7.86
   7   4 -34    3.55    9.17
  -7  -4  34   -3.31    8.02
   7   4 -35   -1.01    9.10
   7  -4 -36    4.68    5.43
   7   4 -36    7.40    8.90
  -7   5   1    1.17    9.81
   7  -5  -1    1.99    6.51
   7  -5  -1   -3.82    9.89
   7   5  -1   -0.51    4.30
  -7  -5   1    1.79    8.10
  -7   5   2    4.25    9.32
   7  -5  -2    0.83    5.81
   7  -5  -2    4.20    8.76
   7   5  -2    4.23    4.69
  -7  -5   2    5.71    9.61
  -7   5   3   61.49   15.33
   7  -5  -3   31.79   10.18
   7  -5  -3   28.84   13.07
   7   5  -3   49.32    9.50
  -7  -5   3   50.19   13.55
  -7   5   4   89.17   22.14
   7  -5  -4  121.03   19.37
   7  -5  -4  113.99   23.17
   7   5  -4  116.70   18.55
  -7  -5   4  122.57   22.13
  -7   5   5   32.27   13.90
   7  -5  -5   39.84    9.54
   7  -5  -5   40.19   14.20
   7   5  -5   43.64    9.30
  -7  -5   5   43.59   10.56
  -7  -5   5   40.20   12.44
  -7   5   6   -1.15    8.43
   7  -5  -6    3.52    5.00
   7  -5  -6    4.93    9.34
  -7  -5   6   -0.53    8.80
  -7   5   7    7.92    9.54
   7  -5  -7   22.16    7.42
   7  -5  -7   21.29   11.20
  -7  -5   7    6.14   10.47
  -7   5   8   86.27   17.12
   7  -5  -8   78.30   13.91
   7  -5  -8   86.96   18.23
   7   5  -8   51.96   13.87
  -7  -5   8   81.13   17.12
  -7   5   9  130.11   22.96
   7  -5  -9  122.19   20.54
   7  -5  -9  137.22   24.41
   7   5  -9  119.08   20.88
  -7  -5   9  109.96   22.39
  -7   5  10   29.46   11.42
   7  -5 -10   36.66    9.24
   7  -5 -10   23.68   12.34
   7   5 -10   53.70   10.71
  -7  -5  10   20.45   11.38
   7  -5 -11   88.05   14.40
   7  -5 -11   99.75   19.72
   7   5 -11   65.54   14.60
   7   5 -11   46.89   15.62
   7  -5 -12    1.05    5.18
   7   5 -12    6.16    6.70
   7   5 -12   16.89   10.90
  -7  -5  12    7.81    6.97
   7  -5 -13   26.38    8.79
   7   5 -13   54.35   11.72
   7   5 -13   46.64   13.98
  -7  -5  13   26.99    9.30
   7  -5 -14   51.37   11.19
   7   5 -14   44.80   12.07
   7   5 -14   42.86   14.52
  -7  -5  14   50.96   11.73
   7  -5 -15  141.17   23.92
   7   5 -15  162.19   26.19
   7   5 -15  157.78   28.02
  -7  -5  15  164.88   25.29
   7  -5 -16    0.38    4.79
   7   5 -16   -1.60   12.17
  -7  -5  16    5.60    6.63
   7  -5 -17    2.29    4.65
   7   5 -17    1.47   11.09
  -7  -5  17    7.26    6.90
   7  -5 -18    5.67    4.88
   7   5 -18    2.31    6.84
  -7  -5  18    9.72    7.31
   7  -5 -19   29.38    7.76
   7   5 -19   36.08   10.86
  -7  -5  19   35.66    9.71
   7  -5 -20   39.63    8.83
   7   5 -20   52.45   12.75
  -7  -5  20   35.14   10.24
   7  -5 -21    7.31    4.78
   7   5 -21    1.42    7.70
  -7  -5  21    9.79    6.39
   7  -5 -22   -0.69    4.08
   7   5 -22   -1.44    6.72
  -7  -5  22   -0.63    6.04
   7   5 -23    8.01    8.29
  -7  -5  23   13.63    7.54
   7   5 -24   24.84    9.81
  -7  -5  24   17.70    8.11
   7   5 -25    8.66    9.03
  -7  -5  25   18.59    7.82
   7   5 -26    5.57    9.99
  -7  -5  26   17.77    7.78
   7   5 -27    4.84    7.84
  -7  -5  27   -0.18    5.01
   7   5 -28    2.69    8.11
  -7  -5  28    2.01    5.44
   7   5 -29   16.70    9.28
  -7  -5  29   11.20    7.58
   7   5 -30    9.09    9.21
  -7  -5  30    4.52    6.78
   7   5 -31   11.23    9.34
  -7  -5  31   15.70    8.22
   7   5 -32    0.80    7.90
  -7  -5  32   -0.38    7.59
   7   5 -33   -3.56    8.06
  -7  -5  33    3.03    6.33
   7   5 -34   -0.48    9.32
  -7  -5  34   12.15    7.26
   7   5 -35    2.55    9.59
  -7  -5  35    6.95    6.73
   7   5 -36    4.23    9.32
  -7   6   1   92.43   19.42
   7  -6  -1   65.87   18.18
   7   6  -1   78.21   14.44
   7   6  -1  109.08   16.13
  -7  -6   1   68.90   14.71
  -7  -6   1   86.97   17.72
  -7   6   2   70.23   18.48
   7  -6  -2   68.96   13.35
   7  -6  -2   48.91   16.16
   7   6  -2   62.27   12.09
   7   6  -2   74.48   13.67
  -7  -6   2   79.77   13.62
  -7  -6   2   39.76   15.74
  -7   6   3   29.22   13.57
   7  -6  -3   55.48   10.82
   7  -6  -3   48.67   14.42
   7   6  -3   22.64    8.39
  -7  -6   3   20.60   11.29
  -7   6   4   14.48   10.73
   7  -6  -4    9.96    7.09
   7  -6  -4   14.90   10.99
   7   6  -4    7.78    6.52
  -7  -6   4    5.15    9.23
  -7   6   5   -1.76   10.41
   7  -6  -5    1.88    6.09
   7  -6  -5    5.81   11.16
   7   6  -5   -1.23    6.40
  -7  -6   5    1.14    8.70
  -7   6   6   96.93   20.48
   7  -6  -6   93.14   16.88
   7  -6  -6   85.24   20.73
   7   6  -6  108.90   18.12
  -7  -6   6   87.03   19.11
  -7   6   7  165.72   27.41
   7  -6  -7  175.63   24.73
   7  -6  -7  129.78   28.11
   7   6  -7  145.45   25.00
  -7  -6   7  126.58   26.08
  -7   6   8   68.87   16.55
   7  -6  -8   64.76   12.95
   7  -6  -8   70.13   17.08
   7   6  -8   64.02   13.77
  -7  -6   8   50.56   14.87
   7  -6  -9    0.73    5.68
   7   6  -9   10.37    6.73
  -7  -6   9    1.41    6.19
   7  -6 -10   75.19   14.79
   7   6 -10  101.57   16.63
  -7  -6  10   68.28   15.01
   7  -6 -11  102.35   19.58
   7   6 -11  124.01   21.42
  -7  -6  11  140.55   21.22
   7  -6 -12   10.38    7.09
   7   6 -12   10.13    8.69
  -7  -6  12   19.54    8.70
   7  -6 -13   16.58    6.62
   7   6 -13    5.88    8.10
  -7  -6  13   12.21    8.57
   7  -6 -14    5.92    6.23
   7   6 -14   19.31    8.45
  -7  -6  14   10.03    6.67
   7  -6 -15    1.69    5.33
   7   6 -15    6.58    8.02
  -7  -6  15    1.19    6.82
   7  -6 -16   67.88   11.14
  -7  -6  16   31.94   11.16
   7  -6 -17   57.70   11.10
  -7  -6  17   50.73   12.15
   7  -6 -18   84.19   13.14
   7   6 -18   45.45   14.39
  -7  -6  18   74.22   14.78
   7  -6 -19    3.05    4.93
   7   6 -19    8.70    8.88
  -7  -6  19    6.13    7.47
   7  -6 -20    0.59    4.52
   7   6 -20   -2.70    7.80
  -7  -6  20    6.41    7.49
   7  -6 -21    3.31    4.85
   7   6 -21    3.40    7.56
  -7  -6  21    1.49    5.70
   7   6 -22   16.13   10.16
  -7  -6  22   54.02   10.95
   7   6 -23   15.08    9.34
  -7  -6  23   20.33    8.80
   7   6 -24   17.49   10.46
  -7  -6  24   13.47    6.97
   7   6 -25   13.03    9.09
  -7  -6  25   -3.02    7.18
   7   6 -26   24.88   10.71
  -7  -6  26   24.92   10.09
   7   6 -27    0.82    9.20
  -7  -6  27    5.98    6.87
   7   6 -28   17.29    9.83
  -7  -6  28   22.85    8.36
   7   6 -29    2.40    9.82
  -7  -6  29   11.17    8.17
   7   6 -30    1.97    7.39
  -7  -6  30   10.20    7.24
   7   6 -31   -5.71    9.06
  -7  -6  31    9.38    7.37
   7   6 -32    4.02    8.86
  -7  -6  32   10.65    8.25
   7   6 -33    8.17   10.12
  -7  -6  33   -2.32    6.54
   7   6 -34    2.79    9.27
  -7  -6  34    8.50    7.08
   7   6 -35   -7.24    9.94
  -7  -6  35   -6.60    7.21
   7   6 -36   -1.95    8.78
  -7  -6  36    3.15    7.19
  -7   7   1    2.43    9.98
   7  -7  -1   -0.87    9.24
   7   7  -1    2.59    7.32
  -7   7   2   27.64   13.65
   7  -7  -2   31.88   13.94
   7   7  -2   41.78   10.40
  -7   7   3    4.55   11.71
   7  -7  -3   17.60   10.41
   7   7  -3    6.40    7.76
  -7   7   4  182.00   34.37
   7  -7  -4  207.64   35.14
   7   7  -4  210.97   32.07
   7  -7  -5   71.14   17.79
   7   7  -5   87.68   15.72
  -7  -7   5   55.78   15.79
   7  -7  -6    6.27    6.59
   7   7  -6    1.01    7.27
  -7  -7   6    7.13    6.41
  -7  -7   6    2.11    9.10
   7  -7  -7   50.31   13.03
   7   7  -7   73.82   14.94
  -7  -7   7   85.34   14.04
   7  -7  -8   22.55    7.77
   7   7  -8   11.66    8.02
  -7  -7   8   23.42    7.95
   7  -7  -9   26.92    9.43
   7   7  -9   39.69   11.04
  -7  -7   9   42.81    9.80
   7  -7 -10   97.26   18.64
   7   7 -10  103.51   20.29
  -7  -7  10  138.40   19.94
   7  -7 -11   30.61    9.94
   7   7 -11   24.15   10.65
  -7  -7  11   66.50   12.05
   7  -7 -12    5.67    6.11
   7   7 -12   -4.01    7.61
  -7  -7  12    7.74    6.63
   7  -7 -13   10.07    7.57
   7   7 -13   24.74   10.69
  -7  -7  13   46.02    9.61
   7  -7 -14  148.29   23.76
   7   7 -14  122.83   25.23
  -7  -7  14  163.60   24.59
   7  -7 -15    0.91    5.65
   7   7 -15    6.58    8.80
  -7  -7  15   -5.01    6.51
   7  -7 -16    0.15    5.06
  -7  -7  16    5.83    6.63
   7  -7 -17   -3.56    5.32
  -7  -7  17   -3.75    6.77
   7  -7 -18    6.77    5.70
   7   7 -18    9.25    9.86
  -7  -7  18   -1.35    6.67
   7  -7 -19    0.42    4.81
   7   7 -19    4.92    8.94
  -7  -7  19   18.15    7.11
   7   7 -20   12.29    9.23
  -7  -7  20   28.76    9.11
   7   7 -21    0.56    8.61
  -7  -7  21    3.64    6.68
   7   7 -22    1.34    8.17
  -7  -7  22    0.92    5.90
   7   7 -23   12.61    9.38
  -7  -7  23    7.85    7.42
   7   7 -24   31.69   12.39
  -7  -7  24   31.40   10.54
   7   7 -25   10.10    9.34
  -7  -7  25    3.41    6.62
   7   7 -26   18.85   10.77
  -7  -7  26   16.35    8.04
   7   7 -27   -2.45    8.45
  -7  -7  27    1.63    6.96
   7   7 -28   -1.57    9.85
  -7  -7  28   11.62    8.25
   7   7 -29    2.16    9.35
  -7  -7  29   -3.83    7.13
   7   7 -30   13.70    8.95
  -7  -7  30    7.21    7.51
   7   7 -31    3.45    8.93
  -7  -7  31    2.16    7.35
   7   7 -32    3.45    8.05
  -7  -7  32   -1.57    7.15
   7   7 -33    0.87    8.54
  -7  -7  33   -2.88    7.44
   7   7 -34   11.22   10.73
  -7  -7  34    0.00    7.23
   7   7 -35    5.10    8.71
  -7  -7  35    7.69    7.87
  -7  -7  36    0.30    7.07
  -7  -7  37   -6.02    7.21
  -7  -7  38   -1.71    7.25
   7  -8  -1   31.93   10.32
  -7  -8   1   35.43   13.07
  -7  -8   2   79.27   18.07
  -7  -8   3   11.35    7.34
   7   8  -4   20.91    9.12
  -7  -8   4   37.54    9.72
   7   8  -5    3.19    7.03
  -7  -8   5   19.05    8.06
   7   8  -6   32.49   10.22
  -7  -8   6   25.23    9.09
   7   8  -7   -0.37    7.14
  -7  -8   7    3.37    6.51
   7   8  -8   64.81   14.69
  -7  -8   8   53.63   12.40
   7   8  -9    2.54    7.75
  -7  -8   9   -2.58    6.49
   7  -8 -10   22.23    7.59
   7   8 -10    9.34    8.37
  -7  -8  10    6.94    7.49
   7  -8 -11    6.86    6.13
   7   8 -11    7.30    9.88
  -7  -8  11    6.69    6.57
   7  -8 -12  117.17   20.99
   7   8 -12  120.05   23.05
  -7  -8  12  149.91   22.70
   7  -8 -13   -3.34    5.79
   7   8 -13    0.80    8.75
  -7  -8  13   -3.30    7.03
   7  -8 -14   14.10    6.45
   7   8 -14    4.56    7.72
  -7  -8  14    6.76    6.70
   7  -8 -15   -3.93    6.50
   7   8 -15    2.03    8.31
  -7  -8  15   -0.70    5.96
   7  -8 -16   27.72    9.76
  -7  -8  16   70.46   12.35
   7  -8 -17   -3.35    5.83
  -7  -8  17   -4.28    7.00
   7   8 -18   15.68    9.60
  -7  -8  18   18.29    8.60
   7   8 -19    2.50    8.41
  -7  -8  19   -4.22    6.92
   7   8 -20   12.89    9.91
  -7  -8  20   16.21    7.92
   7   8 -21    6.82   10.14
  -7  -8  21    1.64    7.60
   7   8 -22   12.13    9.89
  -7  -8  22   30.57    9.71
   7   8 -23   26.46   10.58
  -7  -8  23   17.87    8.94
   7   8 -24    1.16    9.15
  -7  -8  24    1.74    6.23
   7   8 -25   -0.01    9.28
  -7  -8  25    0.19    6.49
   7   8 -26   19.59   11.51
  -7  -8  26    7.55    7.87
   7   8 -27   -0.60    9.49
  -7  -8  27   15.55    7.86
   7   8 -28   22.62   12.44
  -7  -8  28   36.85   10.54
   7   8 -29   -4.26   10.19
  -7  -8  29   -2.86    7.17
   7   8 -30   -0.01    8.42
  -7  -8  30   -2.57    7.05
   7   8 -31    8.25    9.90
  -7  -8  31    5.74    7.06
   7   8 -32   -0.91    9.52
  -7  -8  32   -4.65    7.67
   7   8 -33   -8.31   11.41
  -7  -8  33   -0.79    6.85
   7   8 -34   -5.24    9.89
  -7  -8  34    0.21    6.79
   7   8 -35   -2.29    9.72
  -7  -8  35    8.08    7.15
   7  -9  -1    0.51    6.53
  -7  -9   1   -2.11    6.49
   7  -9  -2   30.20   10.44
  -7  -9   2   39.21    9.92
   7  -9  -3   11.72    7.27
  -7  -9   3    8.14    6.58
   7  -9  -4   35.88   10.18
  -7  -9   4   26.92    9.85
   7  -9  -5    1.61    6.10
  -7  -9   5    4.65    6.30
  -7  -9   6   33.39    9.38
  -7  -9   7    8.44    6.16
  -7  -9   8   40.89   10.83
  -7  -9   9   -1.75    6.21
  -7  -9  10  100.39   18.65
  -7  -9  11    1.91    6.66
   7   9 -12    0.98    8.43
  -7  -9  12    2.62    6.91
   7   9 -13    2.29    8.56
  -7  -9  13    8.07    7.99
   7  -9 -14   64.49   13.86
   7   9 -14   73.34   17.14
  -7  -9  14   77.32   15.02
   7  -9 -15    3.42    5.83
   7   9 -15   -0.22    7.31
  -7  -9  15   -4.27    6.76
   7  -9 -16    4.00    6.45
  -7  -9  16    6.36    7.69
  -7  -9  17    2.10    6.24
   7   9 -18    8.24   10.03
  -7  -9  18   20.34    9.00
   7   9 -19    2.47    9.88
  -7  -9  19   -1.55    6.94
   7   9 -20   36.40   12.34
  -7  -9  20   14.69    9.34
   7   9 -21    4.40    8.01
  -7  -9  21   -3.44    6.45
   7   9 -22   -2.66    9.03
  -7  -9  22    1.82    6.47
   7   9 -23   13.95   10.25
  -7  -9  23   10.92    6.64
   7   9 -24   25.99   12.71
  -7  -9  24   34.18    9.92
   7   9 -25   -4.36    9.84
  -7  -9  25    4.02    8.23
   7   9 -26   -6.90   10.60
  -7  -9  26    4.42    7.17
   7   9 -27   -2.09   10.10
  -7  -9  27   12.30    8.09
   7   9 -28    4.06    8.32
  -7  -9  28    1.36    6.93
   7   9 -29   -4.64    9.11
  -7  -9  29    0.65    6.52
   7   9 -30   14.67   10.18
  -7  -9  30    4.23    6.30
   7   9 -31   13.35   11.02
  -7  -9  31   -2.33    7.04
   7   9 -32   -6.55    9.85
  -7  -9  32    2.58    7.72
   7   9 -33    4.12    8.31
  -7  -9  33   -4.07    8.16
   7   9 -34    8.76   12.32
   7 -10  -1   13.92    8.16
  -7 -10   1    6.77    7.20
   7 -10  -2   30.79   10.82
  -7 -10   2   51.77   10.69
   7 -10  -3    0.64    7.43
  -7 -10   3   -0.56    6.26
   7 -10  -4   -2.22    6.90
  -7 -10   4    3.40    6.50
   7 -10  -5    6.82    7.14
  -7 -10   5    4.06    6.81
   7 -10  -6  127.72   21.78
  -7 -10   6  118.10   21.15
   7 -10  -7    1.43    6.70
  -7 -10   7   -0.29    5.98
   7 -10  -8   -2.57    6.48
  -7 -10   8   10.72    7.45
   7 -10  -9    3.12    7.09
  -7 -10   9    2.84    6.45
  -7 -10  10   -0.64    7.23
  -7 -10  11   12.44    8.19
  -7 -10  12   32.16    9.67
  -7 -10  13    6.53    7.30
  -7 -10  14   14.92    8.08
  -7 -10  15    6.18    6.53
  -7 -10  16   77.71   15.98
  -7 -10  17    0.10    7.77
  -7 -10  18   16.08    8.43
  -7 -10  19    4.58    7.67
  -7 -10  20   -1.63    6.46
  -7 -10  21   10.06    7.27
  -7 -10  23   -2.26    6.76
  -7 -10  24    0.00    6.38
   7  10 -25    5.55   10.21
  -7 -10  25   -5.74    7.83
   7  10 -26   11.46   11.27
  -7 -10  26    8.56    8.04
   7  10 -27   -5.36   10.02
  -7 -10  27    4.65    6.67
   7  10 -28   -0.12    8.61
  -7 -10  28   10.35    8.56
   7  10 -29   -1.31    9.49
  -7 -10  29    8.37    8.51
   7  10 -30   -0.89   10.20
  -7 -10  30   -0.95    6.87
   7  10 -31   -7.36   10.80
   7  10 -32   22.36   12.69
   7  10 -33   -0.05    9.91
   7  10 -34    6.63   12.14
   7 -11  -1    2.73    6.73
  -7 -11   1   -0.84    5.54
   7 -11  -2    5.49    7.31
  -7 -11   2   -2.39    6.19
   7 -11  -3    0.30    6.75
  -7 -11   3    0.13    6.35
   7 -11  -4   12.42    8.09
  -7 -11   4   16.14    7.95
   7 -11  -5   19.41    8.71
  -7 -11   5   25.76    9.95
   7 -11  -6   -1.07    7.15
  -7 -11   6    0.03    5.73
   7 -11  -7   24.10    8.43
   7 -11  -8    8.77    7.28
  -7 -11   8   30.80    8.30
   7 -11  -9    5.99    7.29
  -7 -11   9    8.51    5.72
   7 -11 -10   18.09    7.83
  -7 -11  10   22.00    8.65
   7 -11 -11    9.86    7.22
  -7 -11  11   -3.13    7.36
   7 -11 -12    1.49    6.65
  -7 -11  12   -2.24    6.19
  -7 -11  13   -0.51    6.05
  -7 -11  14   17.69    8.72
  -7 -11  15   -0.83    5.96
  -7 -11  16   -3.68    7.04
  -7 -11  17   -3.01    6.05
  -7 -11  18    9.47    7.56
  -7 -11  19    2.68    7.08
  -7 -11  20   27.85    9.64
  -7 -11  21   -4.64    7.23
  -7 -11  22   -4.33    8.23
  -7 -11  23   -2.58    8.24
  -7 -11  24    5.99    7.14
  -7 -11  25   -0.35    6.79
  -7 -11  26   -0.44    7.20
  -7 -11  27   -1.21    6.76
  -7 -11  28   -5.20    7.04
   7 -12  -1    0.15    7.19
  -7 -12   1    1.95    6.33
   7 -12  -2    1.43    7.60
  -7 -12   2   18.48    8.03
   7 -12  -3    3.37    6.97
  -7 -12   3   -1.86    5.98
   7 -12  -4    4.36    6.24
  -7 -12   4    4.96    6.93
   7 -12  -5    3.94    6.55
  -7 -12   5    5.19    7.18
   7 -12  -6   37.49   10.99
  -7 -12   6   54.04   11.99
   7 -12  -7    8.78    7.38
  -7 -12   7    2.36    7.14
   7 -12  -8    1.43    7.22
  -7 -12   8   19.22    7.79
   7 -12  -9    2.34    6.67
  -7 -12   9    3.74    6.84
   7 -12 -10   25.90    8.87
  -7 -12  10   17.55    7.60
   7 -12 -11   -2.09    6.58
  -7 -12  11   -2.12    7.15
  -7 -12  12   21.73    9.32
  -7 -12  13    5.62    7.67
  -7 -12  14    0.68    6.63
  -7 -12  15   -3.10    7.12
  -7 -12  16   39.51   11.30
  -7 -12  17   10.39    7.60
  -7 -12  18    8.91    7.83
  -7 -12  19   -2.74    7.43
  -7 -12  20    5.62    7.91
  -7 -12  21   -2.25    6.77
  -7 -12  22    5.79    7.74
  -7 -12  23   -0.38    7.61
  -7 -12  24    5.06    6.88
  -7 -12  25   -4.10    7.56
   7 -13  -1    0.34    7.45
  -7 -13   1   -6.81    7.34
   7 -13  -2    9.68    6.82
  -7 -13   2    2.45    6.59
   7 -13  -3   13.61    8.08
  -7 -13   3    6.24    6.99
   7 -13  -4   59.83   15.02
  -7 -13   4   86.99   15.66
   7 -13  -5    2.44    7.41
  -7 -13   5    5.84    7.71
   7 -13  -6   -1.25    6.66
  -7 -13   6   -1.16    6.14
   7 -13  -7    0.05    6.69
  -7 -13   7    0.24    6.57
   7 -13  -8    7.86    7.33
  -7 -13   8    9.52    7.20
   7 -13  -9    9.39    7.43
  -7 -13   9    4.97    7.21
  -7 -13  10   13.96    9.07
  -7 -13  11   -0.02    6.86
  -7 -13  12    0.02    7.23
  -7 -13  13    1.02    7.33
  -7 -13  14   22.15    9.85
  -7 -13  15    0.92    7.37
  -7 -13  16   -1.86    7.57
  -7 -13  17   -1.51    6.95
  -7 -13  18    1.98    8.34
  -7 -13  19    1.26    7.51
  -7 -13  20    8.11    7.77
  -7 -13  21   -0.03    8.86
  -7 -13  22    4.09    7.73
   7 -14  -1    3.27    8.20
  -7 -14   1   24.55    8.77
   7 -14  -2    4.77    7.67
  -7 -14   2    7.28    7.78
   7 -14  -3    4.65    7.11
  -7 -14   3   -0.91    7.01
   7 -14  -4   -1.42    6.47
  -7 -14   4   -3.63    7.72
   7 -14  -5    0.59    7.02
  -7 -14   5   -3.04    6.54
   7 -14  -6   24.63    9.39
  -7 -14   6   11.00    8.56
   7 -14  -7   14.49    8.43
  -7 -14   7   22.04    8.98
  -7 -14   8    1.83    7.15
  -7 -14   9    1.86    7.07
  -7 -14  10    4.96    8.45
  -7 -14  11    1.56    7.78
  -7 -14  12    2.71    6.82
  -7 -14  13   -2.25    7.02
  -7 -14  14    0.42    6.87
  -7 -14  15   -4.08    6.81
  -7 -14  16   -0.92    7.84
  -7 -14  17    2.43    7.39
  -7 -14  18   10.13    7.91
  -7 -14  19    0.20    5.52
   7 -15  -1   -0.16    6.68
  -7 -15   1   -5.35    7.46
   7 -15  -2   -5.57    7.03
  -7 -15   2   -0.43    6.11
   7 -15  -3    6.99    8.29
  -7 -15   3   13.09    7.70
   7 -15  -4    9.02    8.10
  -7 -15   4    5.17    6.99
   7 -15  -5   -1.80    7.01
  -7 -15   5   10.83    7.09
  -7 -15   6   -4.69    7.02
  -7 -15   7   -1.15    6.81
  -7 -15   8   -0.36    6.06
  -7 -15   9    8.32    7.83
  -7 -15  10    1.79    7.32
  -7 -15  11    3.83    7.21
  -7 -15  12   -1.82    8.06
  -7 -15  13    4.48    7.51
  -7 -15  14    6.84    7.83
  -7 -15  15   10.51    9.95
  -7 -15  16   -2.43    6.99
   7 -16  -1    2.89    7.03
  -7 -16   1    4.80    7.69
   7 -16  -2    4.37    8.30
  -7 -16   2   -0.53    6.83
   7 -16  -3    1.53    7.71
  -7 -16   3   -3.05    6.75
  -7 -16   4   -1.91    6.63
  -7 -16   5    0.58    7.00
  -7 -16   6   11.99    8.03
  -7 -16   7   12.17    8.06
  -7 -16   8    4.26    7.19
  -7 -16   9    1.97    7.31
  -7 -16  10   15.09    8.46
  -7 -16  11   -0.54    8.28
  -7 -16  12   -3.41    6.94
   7 -17  -1    6.82    8.65
  -7 -17   3    0.23    7.40
  -7 -17   4    5.25    7.85
  -7 -17   5   -4.54    7.20
  -7 -17   6    0.52    6.72
  -7 -17   7   -3.29    7.91
  -7 -17   8   -3.64    8.12
  -6   0   1   -1.31    5.34
  -6   0   1   -0.20    9.55
   6   0  -1   -1.75    5.59
   6   0  -1   -3.55    9.03
  -6   0   2  339.65   48.74
  -6   0   2  355.09   51.17
   6   0  -2  324.80   48.78
   6   0  -2  373.88   51.77
  -6   0   3    8.95   10.11
   6   0  -3   -0.00    4.77
   6   0  -3   -5.11    9.61
  -6   0   4   16.20    6.42
  -6   0   4   12.68    9.98
   6   0  -4   21.61    6.45
   6   0  -4   14.58   10.36
  -6   0   5    2.58    5.75
  -6   0   5   -1.08    9.21
   6   0  -5   -0.06    4.51
   6   0  -5    1.77    8.59
  -6   0   6 1173.83  161.19
  -6   0   6 1298.22  163.69
   6   0  -6 1097.58  160.80
   6   0  -6 1265.18  163.71
  -6   0   7    0.22    4.95
  -6   0   7   -2.84    9.25
   6   0  -7   -0.00    4.11
   6   0  -7   -4.41    8.88
  -6   0   8   19.05    6.74
  -6   0   8   15.10    8.86
   6   0  -8   20.01    5.97
   6   0  -8   17.14   10.03
  -6   0   9   -3.44    5.25
  -6   0   9   -8.24    8.87
   6   0  -9    0.77    4.01
   6   0  -9   -2.05    8.00
  -6   0  10  185.95   29.35
  -6   0  10  252.24   32.70
   6   0 -10  182.96   28.83
   6   0 -10  213.97   32.13
  -6   0  11    0.73    4.89
  -6   0  11   -0.58    6.81
   6   0 -11    0.55    3.96
   6   0 -11   -0.78    7.96
  -6   0  12  308.95   37.51
  -6   0  12  218.59   38.54
   6   0 -12  236.70   36.66
   6   0 -12  255.79   39.58
  -6   0  13   -0.89    4.30
  -6   0  13   -3.79    7.81
   6   0 -13   -1.60    4.44
   6   0 -13   -0.74    7.79
  -6   0  14  112.60   16.92
  -6   0  14  124.87   19.56
   6   0 -14   90.47   16.24
   6   0 -14   96.66   19.61
  -6   0  15   -1.75    6.57
   6   0 -15   -2.16    4.11
   6   0 -15   -2.01    8.75
   6   0 -16  245.52   36.52
   6   0 -16  263.98   39.56
  -6   0  17    0.37    5.16
   6   0 -17    0.00    4.15
   6   0 -17    5.22    9.48
  -6   0  18  187.42   23.99
   6   0 -18  102.02   24.34
  -6   0  19    0.15    5.75
  -6   0  20    5.03    5.52
  -6   0  21   -0.12    5.22
  -6   0  22  113.89   18.94
  -6   0  23   -0.12    4.78
  -6   0  24   -1.30    5.16
   6   0 -26   56.20   12.20
   6   0 -27    2.80    6.45
   6   0 -28   31.55   10.07
   6   0 -29    0.46    5.39
   6   0 -30   12.31    8.05
   6   0 -31    3.05    5.43
   6   0 -32   64.66   14.38
   6   0 -33   -4.02    7.76
   6   0 -34    2.85    7.17
   6   0 -35    0.03    6.88
   6   0 -36    2.45    7.11
   6   0 -37   -1.42    7.73
   6   0 -38    4.10    8.64
  -6   1   1   -3.16   10.23
   6  -1  -1    9.77    6.40
   6  -1  -1    4.90    9.75
   6   1  -1    3.99    5.33
   6   1  -1    2.21    9.56
  -6  -1   1    9.48    5.35
  -6  -1   1   12.94    9.95
  -6   1   2  526.54   78.35
  -6   1   2  688.12   81.95
   6  -1  -2  553.30   78.78
   6  -1  -2  654.87   81.77
   6   1  -2  520.59   78.16
   6   1  -2  608.47   81.12
  -6  -1   2  604.01   78.67
  -6  -1   2  485.96   80.04
  -6   1   3   38.84    8.49
  -6   1   3   20.95   11.81
   6  -1  -3   20.59    8.01
   6  -1  -3   56.98   13.86
   6   1  -3   40.22    8.23
   6   1  -3   24.16   11.42
  -6  -1   3   45.06    8.94
  -6  -1   3   29.38   12.29
  -6   1   4  836.66  111.70
  -6   1   4  737.86  113.35
   6  -1  -4  790.91  111.72
   6  -1  -4  902.07  114.70
   6   1  -4  854.64  111.52
   6   1  -4  821.46  113.79
  -6  -1   4  818.61  111.65
  -6  -1   4  715.48  113.15
  -6   1   5  114.72   18.98
  -6   1   5  139.85   22.16
   6  -1  -5  112.63   18.90
   6  -1  -5  134.49   22.67
   6   1  -5  121.06   18.59
   6   1  -5  119.01   21.52
  -6  -1   5  104.86   18.93
  -6  -1   5  132.08   22.57
  -6   1   6   90.04   15.27
  -6   1   6   88.77   17.87
   6  -1  -6   90.01   15.40
   6  -1  -6   95.77   18.36
   6   1  -6   93.63   14.83
   6   1  -6  111.63   18.80
  -6  -1   6  114.73   15.63
  -6  -1   6   37.36   16.10
  -6   1   7  244.14   34.05
  -6   1   7  192.77   35.59
   6  -1  -7  247.72   34.02
   6  -1  -7  227.90   36.61
   6   1  -7  263.10   33.80
   6   1  -7  189.94   35.59
  -6  -1   7  214.93   33.75
  -6  -1   7  247.40   36.64
  -6   1   8  692.69   96.16
  -6   1   8  701.76   98.19
   6  -1  -8  648.75   95.83
   6  -1  -8  742.36   98.88
   6   1  -8  775.39   96.16
   6   1  -8  652.86   98.03
  -6  -1   8  640.87   95.88
  -6  -1   8  780.79   99.01
  -6   1   9    9.35    5.39
  -6   1   9   -0.02    8.13
   6  -1  -9    9.22    4.98
   6  -1  -9   21.84   10.31
   6   1  -9    7.96    4.87
   6   1  -9   15.59    9.56
  -6  -1   9    5.35    4.72
  -6  -1   9   15.21    9.01
  -6   1  10  107.27   15.91
  -6   1  10  106.91   18.92
   6  -1 -10   77.64   14.97
   6  -1 -10   83.52   17.81
   6   1 -10   96.29   15.38
   6   1 -10  114.13   19.25
  -6  -1  10   98.25   15.49
  -6  -1  10   89.14   18.53
  -6   1  11   15.58    6.24
  -6   1  11    6.04    8.78
   6  -1 -11   13.96    5.24
   6  -1 -11   15.84    9.53
   6   1 -11   14.24    5.20
   6   1 -11    5.78   10.26
  -6  -1  11   19.49    5.66
  -6  -1  11   18.04    9.35
  -6   1  12  337.21   44.04
  -6   1  12  324.74   45.89
   6  -1 -12  336.06   43.60
   6  -1 -12  275.55   45.77
   6   1 -12  250.45   43.17
   6   1 -12  294.92   46.08
  -6  -1  12  339.21   43.71
  -6  -1  12  279.29   45.64
  -6   1  13   55.79    9.98
  -6   1  13   43.81   11.78
   6  -1 -13   64.29    9.77
   6  -1 -13   41.33   12.30
   6   1 -13   36.65    8.92
   6   1 -13   39.11   13.31
  -6  -1  13   42.63   11.86
  -6   1  14  129.19   21.38
  -6   1  14  125.18   23.03
   6  -1 -14  137.30   20.96
   6  -1 -14  156.61   24.66
   6   1 -14  155.67   21.67
   6   1 -14  122.94   23.95
  -6  -1  14  135.26   23.66
  -6   1  15    5.12    4.90
  -6   1  15    0.84    7.04
   6  -1 -15    8.62    4.29
   6  -1 -15    8.03    8.92
   6   1 -15    3.69    4.28
   6   1 -15   20.59    9.80
  -6  -1  15    4.28    5.94
  -6   1  16    3.89    5.35
  -6   1  16    7.68    6.59
   6  -1 -16    6.29    4.32
   6  -1 -16    5.71    7.87
   6   1 -16    7.71    9.07
  -6  -1  16   11.36    6.10
   6  -1 -17    2.39    4.07
   6  -1 -17   10.89    8.68
   6   1 -17   13.33    9.06
  -6  -1  17    4.41    6.03
   6  -1 -18  222.87   27.73
   6  -1 -18  238.13   31.67
   6   1 -18  179.05   30.46
  -6  -1  18  125.90   27.20
  -6   1  19   38.42    9.18
   6  -1 -19   32.48    7.77
  -6  -1  19   27.43    8.24
  -6   1  20    3.64    4.94
  -6  -1  20   -0.50    5.77
  -6   1  21    4.10    5.39
  -6  -1  21    7.33    5.53
  -6   1  22   16.69    7.18
  -6   1  23    0.96    5.37
   6   1 -23   13.55    7.15
  -6   1  24   28.20    8.22
   6   1 -24   31.86    9.24
  -6   1  25   -2.44    5.71
   6   1 -25    0.43    6.17
  -6   1  26    0.37    5.49
   6   1 -26    8.38    6.63
  -6   1  27   -0.17    5.16
   6   1 -27   -4.58    7.88
  -6  -1  27   -1.69    5.72
   6  -1 -28   55.91   10.82
   6   1 -28   19.71    9.85
  -6  -1  28   57.28   11.45
   6  -1 -29   -1.53    5.72
   6   1 -29    4.88    5.70
  -6  -1  29   -0.00    6.17
   6  -1 -30   29.09    8.22
   6   1 -30   12.41    7.87
  -6  -1  30   23.40    8.18
   6  -1 -31    0.18    6.10
   6   1 -31    3.06    6.64
   6  -1 -32   -0.22    5.86
   6   1 -32    1.33    7.07
   6  -1 -33    0.80    5.51
   6   1 -33   -0.05    7.56
   6  -1 -34   14.24    8.47
   6   1 -34   23.33    9.00
   6  -1 -35    0.13    7.40
   6   1 -35   10.08    8.11
   6  -1 -36    3.43    7.15
   6   1 -36   -3.91    7.80
   6  -1 -37   -3.23    7.47
   6   1 -37   -1.89    7.89
   6  -1 -38    1.52    6.43
   6   1 -38    8.08    7.54
  -6   2   1    1.78    5.36
  -6   2   1   -1.37    9.38
   6  -2  -1    1.52    5.69
   6  -2  -1    2.96    9.77
   6   2  -1    4.29    4.72
   6   2  -1   -1.29    8.09
  -6  -2   1    4.04    5.51
  -6  -2   1   11.80    9.57
  -6   2   2   22.63    6.85
  -6   2   2    7.69    9.79
   6  -2  -2   35.21    7.98
   6  -2  -2   14.27   10.10
   6   2  -2   19.78    5.73
   6   2  -2   15.10   10.07
  -6  -2   2   19.24    6.76
  -6  -2   2    2.42    9.51
  -6   2   3    4.89    5.48
  -6   2   3    3.30    9.00
   6  -2  -3    1.53    5.94
   6  -2  -3    7.05    8.70
   6   2  -3    2.75    4.16
   6   2  -3   -0.61    8.84
  -6  -2   3   -0.10    4.41
  -6  -2   3    1.13    9.23
  -6   2   4   39.81    9.61
  -6   2   4   66.31   14.70
   6  -2  -4   54.06   10.53
   6  -2  -4   37.41   13.28
   6   2  -4   62.43    9.73
   6   2  -4   42.23   12.97
  -6  -2   4   48.96    9.80
  -6  -2   4   23.76   12.53
  -6   2   5   14.12    6.53
  -6   2   5   20.53   11.26
   6  -2  -5   19.52    6.83
   6  -2  -5    7.07   10.28
   6   2  -5   18.46    5.93
   6   2  -5   11.25    9.64
  -6  -2   5   14.28    5.90
  -6  -2   5   23.41   10.20
  -6   2   6  289.12   39.75
  -6   2   6  279.42   41.87
   6  -2  -6  284.88   39.87
   6  -2  -6  318.25   43.32
   6   2  -6  245.52   39.04
   6   2  -6  258.72   41.59
  -6  -2   6  280.83   39.47
  -6  -2   6  263.83   41.89
  -6   2   7   51.28   10.35
  -6   2   7   65.75   13.50
   6  -2  -7   62.13   11.03
   6  -2  -7   62.84   14.16
   6   2  -7   45.25    9.62
   6   2  -7   71.07   14.15
  -6  -2   7   45.84    9.59
  -6  -2   7   21.12   11.48
  -6   2   8   -1.37    4.78
  -6   2   8    0.27    8.84
   6  -2  -8   10.58    5.27
   6  -2  -8   -3.02    8.84
   6   2  -8    6.27    4.41
   6   2  -8    8.42    9.43
  -6  -2   8    8.09    5.23
  -6  -2   8    0.06    8.40
  -6   2   9    0.08    4.51
  -6   2   9    4.72    7.49
   6  -2  -9    3.93    5.05
   6  -2  -9   -2.11    8.96
   6   2  -9    0.12    4.27
   6   2  -9    4.94    8.78
  -6  -2   9    0.33    4.17
  -6  -2   9   -1.57    7.72
  -6   2  10  214.67   33.09
  -6   2  10  283.88   36.22
   6  -2 -10  239.84   33.26
   6  -2 -10   94.04   33.54
   6   2 -10  272.45   33.63
   6   2 -10  277.80   36.56
  -6  -2  10  313.43   37.51
  -6   2  11  251.76   38.24
  -6   2  11  276.34   40.54
   6  -2 -11  254.30   38.02
   6  -2 -11  256.52   40.95
   6   2 -11  271.47   38.46
   6   2 -11  277.09   41.15
  -6  -2  11  292.80   41.28
  -6   2  12   28.89   11.37
  -6   2  12   90.60   15.83
   6  -2 -12   79.83   12.29
   6  -2 -12   92.18   15.92
   6   2 -12   93.41   12.98
   6   2 -12   86.09   16.28
  -6  -2  12   69.66   13.20
  -6  -2  12   71.88   15.14
  -6   2  13   13.25    5.52
  -6   2  13   13.25    7.12
   6  -2 -13   11.18    4.82
   6  -2 -13    1.84    8.63
   6   2 -13   14.85    5.65
   6   2 -13    5.84    8.13
  -6  -2  13    8.36    5.90
  -6  -2  13    6.24    7.62
  -6   2  14  116.97   18.49
  -6   2  14  110.21   20.20
   6  -2 -14  133.56   18.09
   6  -2 -14   76.26   19.81
   6   2 -14  114.03   21.35
  -6  -2  14  112.79   18.79
  -6   2  15   38.06    7.58
   6  -2 -15   21.18    6.34
   6  -2 -15   35.05   10.88
   6   2 -15   35.20   11.30
  -6  -2  15   14.73    7.05
  -6   2  16   45.07   10.31
   6  -2 -16   47.71    9.72
   6  -2 -16   76.47   14.43
   6   2 -16   46.61   13.55
  -6  -2  16   67.81   11.40
  -6   2  17   23.63    6.66
   6  -2 -17   18.43    5.80
   6  -2 -17   28.28   11.01
   6   2 -17   35.72   12.44
  -6  -2  17   24.85    7.59
  -6   2  18   19.55    6.30
   6  -2 -18   13.49    5.17
   6  -2 -18   19.76   10.90
   6   2 -18   13.98   10.68
  -6  -2  18    7.93    5.98
  -6   2  19    7.73    6.31
   6  -2 -19   12.86    5.11
  -6  -2  19   20.62    7.33
  -6   2  20  160.69   25.51
   6  -2 -20  155.31   24.63
   6   2 -20  179.65   26.44
  -6   2  21    0.79    5.48
   6   2 -21    3.79    6.49
  -6   2  22   33.03    7.91
   6   2 -22   19.18    8.53
  -6   2  23    2.09    4.93
   6   2 -23   -0.95    7.01
  -6   2  24    6.35    5.78
   6   2 -24   15.39    7.06
  -6  -2  24   17.92    7.50
  -6   2  25   10.81    6.29
   6   2 -25   23.69    8.73
  -6  -2  25   26.04    7.87
  -6   2  26   56.05   10.95
   6   2 -26   43.23   11.93
  -6  -2  26   52.33   11.73
   6   2 -27    2.22    6.17
  -6  -2  27    4.57    5.97
   6   2 -28   12.68    8.05
  -6  -2  28   23.30    8.31
   6   2 -29   11.61    7.92
  -6  -2  29   -0.57    5.84
   6  -2 -30    6.01    5.83
   6   2 -30    6.05    7.79
  -6  -2  30    4.99    6.21
   6  -2 -31    2.50    5.58
   6   2 -31    0.36    7.35
  -6  -2  31    3.35    5.86
   6  -2 -32    8.79    6.74
   6   2 -32   21.46    9.32
  -6  -2  32   20.36    7.43
   6  -2 -33    6.47    5.79
   6   2 -33   13.78    8.10
   6  -2 -34   -0.15    5.43
   6   2 -34    2.38    7.93
   6  -2 -35    2.38    7.06
   6   2 -35   -2.54    7.83
   6  -2 -36   12.75    7.80
   6   2 -36   10.97    9.23
   6  -2 -37   -3.91    7.38
   6   2 -37   -3.50    9.37
   6  -2 -38    1.49    7.01
  -6   3   1    5.14    5.27
  -6   3   1   -0.19    9.93
   6  -3  -1    5.76    5.52
   6  -3  -1    7.79   10.10
   6   3  -1    0.13    4.18
   6   3  -1    5.99    8.21
  -6  -3   1    9.88    5.24
  -6  -3   1    0.00    8.54
  -6   3   2  123.51   20.40
  -6   3   2  121.55   24.27
   6  -3  -2  123.20   20.85
   6  -3  -2  144.85   24.28
   6   3  -2  143.08   20.32
   6   3  -2  136.12   23.03
  -6  -3   2  152.10   20.72
  -6  -3   2   95.66   22.14
  -6   3   3  155.61   21.77
  -6   3   3  121.98   24.47
   6  -3  -3  105.03   21.19
   6  -3  -3  175.44   25.25
   6   3  -3  137.88   21.01
   6   3  -3  175.53   24.73
  -6  -3   3  133.85   21.11
  -6  -3   3  136.30   24.06
  -6   3   4   50.64    9.18
  -6   3   4   32.71   12.07
   6  -3  -4   39.64    8.93
   6  -3  -4   33.22   11.55
   6   3  -4   26.59    7.47
   6   3  -4   45.54   11.69
  -6  -3   4   29.62    7.74
  -6  -3   4   34.51   11.87
  -6   3   5   12.34    5.37
  -6   3   5    3.10    8.29
   6  -3  -5    5.64    5.43
   6  -3  -5    8.57   10.39
   6   3  -5    4.93    4.22
   6   3  -5   13.85    9.61
  -6  -3   5    7.70    4.86
  -6  -3   5   -0.31    8.81
  -6   3   6    5.27    5.21
  -6   3   6   10.14    8.63
   6  -3  -6   12.78    5.93
   6  -3  -6   14.49    9.83
   6   3  -6   10.39    5.00
   6   3  -6   13.83    9.97
  -6  -3   6    8.98    4.83
  -6  -3   6    4.78    9.35
  -6   3   7   23.63    6.89
  -6   3   7   30.31    9.90
   6  -3  -7   24.77    7.16
   6  -3  -7    9.06   10.14
   6   3  -7   18.39    6.00
   6   3  -7   26.25   10.62
  -6  -3   7   20.43    5.69
  -6  -3   7   19.02   10.46
  -6   3   8  352.56   46.38
  -6   3   8  352.49   48.55
   6  -3  -8  258.26   45.86
   6  -3  -8  311.12   48.94
   6   3  -8  364.34   46.52
   6   3  -8  299.45   48.20
  -6  -3   8  352.28   48.99
  -6   3   9   52.29   11.05
  -6   3   9   65.94   14.14
   6  -3  -9   56.64   11.46
   6  -3  -9   80.37   15.47
   6   3  -9   58.41   11.28
   6   3  -9   65.63   15.22
  -6  -3   9   86.65   15.52
  -6   3  10   21.68    6.35
  -6   3  10   15.58    8.94
   6  -3 -10   19.64    6.47
   6  -3 -10   18.68   11.21
   6   3 -10   19.23    6.00
   6   3 -10   13.77    9.62
  -6  -3  10   20.11    7.44
  -6  -3  10   18.66    9.88
  -6   3  11    5.84    5.45
  -6   3  11    8.25    7.43
   6  -3 -11    6.72    4.91
   6  -3 -11   13.29    9.11
   6   3 -11    1.73    9.11
  -6  -3  11   13.40    6.11
  -6  -3  11    5.03    7.96
  -6   3  12   70.59   13.15
  -6   3  12   65.65   15.41
   6  -3 -12   81.85   13.23
   6  -3 -12   85.95   17.24
   6   3 -12   97.81   17.66
  -6  -3  12   70.53   13.87
  -6   3  13  151.33   21.04
   6  -3 -13  119.24   20.17
   6  -3 -13  103.87   23.43
   6   3 -13  150.12   24.38
  -6  -3  13  142.79   21.56
  -6   3  14  166.36   24.27
   6  -3 -14  140.38   23.63
   6  -3 -14  200.49   28.35
   6   3 -14  194.72   28.60
  -6  -3  14  146.02   25.03
  -6   3  15   25.59    8.90
   6  -3 -15    9.22    4.88
   6  -3 -15   29.62   10.12
   6   3 -15    4.13    9.78
  -6  -3  15   31.04    7.63
  -6   3  16   38.06    7.86
  -6   3  16   17.89    9.27
   6  -3 -16   28.20    6.75
   6  -3 -16   34.81   11.83
   6   3 -16   26.50    8.37
   6   3 -16    4.31   10.23
  -6  -3  16   35.60    8.65
  -6   3  17   76.12   13.06
   6  -3 -17   71.22   12.21
   6  -3 -17   65.45   16.24
   6   3 -17   69.40   16.70
  -6   3  18   39.57   11.54
   6  -3 -18   99.81   12.64
   6   3 -18  108.48   18.50
  -6   3  19   20.14    7.27
   6  -3 -19   32.11    6.80
  -6   3  20    2.89    4.75
   6  -3 -20   -0.53    4.27
   6   3 -20   10.36    7.40
  -6   3  21    2.65    5.41
   6  -3 -21   -0.65    3.93
   6   3 -21   -0.19    6.32
  -6  -3  21    0.01    6.68
  -6   3  22   70.05   12.39
   6  -3 -22   61.27   11.40
   6   3 -22   35.98   12.78
  -6  -3  22   77.71   13.33
  -6   3  23   25.55    7.25
   6   3 -23   11.65    8.63
  -6  -3  23   12.70    7.43
  -6   3  24   83.15   12.56
   6   3 -24   37.36   12.93
  -6  -3  24   67.80   13.68
   6   3 -25   -1.72    7.90
  -6  -3  25   -1.94    6.59
   6   3 -26    0.34    7.15
  -6  -3  26   10.15    7.30
   6   3 -27   -2.22    6.91
  -6  -3  27   -2.95    5.21
   6   3 -28   23.39    9.85
  -6  -3  28   23.64    8.86
   6   3 -29    5.30    7.71
  -6  -3  29   16.11    7.42
   6   3 -30   23.80    9.24
  -6  -3  30   22.23    8.20
   6   3 -31   -0.78    8.38
  -6  -3  31    0.47    6.18
   6  -3 -32    3.18    5.18
   6   3 -32    3.43    8.08
  -6  -3  32    7.56    6.85
   6  -3 -33    5.92    5.82
   6   3 -33    3.73    7.72
  -6  -3  33   10.06    6.69
   6  -3 -34   10.30    6.55
   6   3 -34    9.65    8.57
   6  -3 -35   -1.09    6.48
   6   3 -35    5.32    7.98
   6  -3 -36    1.09    5.80
   6   3 -36    1.80    7.72
   6  -3 -37    4.33    6.67
   6   3 -37    6.73    8.20
  -6   4   1   83.40   22.11
  -6   4   1  159.09   26.90
   6  -4  -1  145.58   23.44
   6  -4  -1  182.62   27.23
   6   4  -1  187.91   23.16
   6   4  -1  216.19   26.76
  -6  -4   1  160.43   22.92
  -6  -4   1  183.53   26.18
  -6   4   2   12.21    5.60
  -6   4   2   21.23   10.95
   6  -4  -2   27.82    7.00
   6  -4  -2   15.81   10.67
   6   4  -2   19.76    5.93
   6   4  -2   22.83    9.72
  -6  -4   2   12.28    5.44
  -6  -4   2   13.10   11.00
  -6   4   3    8.54    4.67
  -6   4   3    3.58   10.29
   6  -4  -3    4.31    6.27
   6  -4  -3   11.89    9.50
   6   4  -3    9.54    4.82
   6   4  -3    8.88    8.35
  -6  -4   3    2.98    4.05
  -6  -4   3    7.37    8.86
  -6   4   4   16.09    6.12
  -6   4   4   19.66   10.11
   6  -4  -4    8.59    6.44
   6  -4  -4   13.24   10.71
   6   4  -4    6.78    4.65
   6   4  -4    1.93    8.18
  -6  -4   4   13.47    5.10
  -6  -4   4   17.27   10.15
  -6   4   5  264.68   35.51
  -6   4   5  257.28   38.42
   6  -4  -5  264.62   35.77
   6  -4  -5  204.97   37.96
   6   4  -5  214.46   34.86
   6   4  -5  246.31   37.38
  -6  -4   5  234.58   37.59
  -6   4   6  242.23   34.92
  -6   4   6  264.36   38.04
   6  -4  -6  217.18   35.02
   6  -4  -6  236.52   37.90
   6   4  -6  236.39   34.90
   6   4  -6  222.77   36.84
  -6  -4   6  272.20   36.14
  -6  -4   6  229.10   37.50
  -6   4   7   72.49   12.64
  -6   4   7   57.80   14.73
   6  -4  -7   59.61   12.63
   6  -4  -7  110.78   18.58
   6   4  -7   70.92   12.52
   6   4  -7   68.88   15.51
  -6  -4   7   86.30   13.66
  -6  -4   7   61.35   14.80
  -6   4   8    3.93    4.88
  -6   4   8    6.57    8.17
   6  -4  -8    4.51    5.30
   6  -4  -8    0.15    8.74
   6   4  -8    2.42    8.60
  -6  -4   8   11.07    6.53
  -6  -4   8    9.07    8.16
  -6   4   9   63.51   11.31
  -6   4   9   52.02   13.01
   6  -4  -9   67.37   11.86
   6  -4  -9   52.44   14.44
   6   4  -9   56.32   14.51
  -6  -4   9   66.89   12.09
  -6  -4   9   43.77   13.17
  -6   4  10   37.13    7.48
  -6   4  10   19.05    9.15
   6  -4 -10   19.98    6.89
   6  -4 -10   26.22   11.59
   6   4 -10   23.90    7.61
   6   4 -10   22.91   10.49
  -6  -4  10   27.82    8.15
  -6  -4  10   36.09   10.52
  -6   4  11  206.29   23.23
   6  -4 -11  123.98   22.27
   6  -4 -11  178.91   26.80
   6   4 -11  134.52   23.20
   6   4 -11  139.14   25.11
  -6  -4  11  117.77   22.38
  -6   4  12  114.52   17.94
   6  -4 -12   97.45   17.70
   6  -4 -12  110.95   21.27
   6   4 -12  126.48   19.31
   6   4 -12  114.51   21.09
  -6  -4  12  109.33   18.53
  -6   4  13   29.73    8.03
   6  -4 -13   29.62    7.78
   6  -4 -13   28.31   11.87
   6   4 -13   38.33    9.56
   6   4 -13   51.96   13.35
  -6  -4  13   39.95    9.67
  -6   4  14    3.28    5.09
  -6   4  14    6.10    7.99
   6  -4 -14    3.05    4.47
   6  -4 -14    5.81    8.97
   6   4 -14    3.89    7.20
   6   4 -14   -0.27    8.71
  -6   4  15  136.89   19.04
  -6   4  15  121.03   20.89
   6  -4 -15  108.37   18.19
   6  -4 -15   89.94   21.63
   6   4 -15  121.73   20.29
   6   4 -15  105.36   22.10
  -6   4  16  151.75   22.32
   6  -4 -16  141.98   21.79
   6   4 -16  151.19   23.99
   6   4 -16  118.17   25.25
  -6   4  17   16.02    5.98
   6  -4 -17   10.60    5.23
   6   4 -17    8.20   10.11
  -6   4  18   45.23    9.88
   6  -4 -18   54.34    9.72
   6   4 -18   50.04   14.00
  -6   4  19  109.86   17.96
   6  -4 -19   98.46   17.07
  -6  -4  19  135.76   19.88
  -6   4  20  144.47   20.82
   6  -4 -20  111.34   19.76
   6   4 -20  131.06   22.77
  -6  -4  20  146.10   22.23
   6  -4 -21   13.52    5.31
   6   4 -21    4.44    7.57
  -6  -4  21   22.83    8.08
   6  -4 -22   12.80    5.23
   6   4 -22    3.48    7.55
  -6  -4  22    0.12    6.23
  -6   4  23   -1.33    5.21
   6  -4 -23    2.46    4.30
   6   4 -23    1.74    6.94
  -6  -4  23   -2.88    6.27
   6   4 -24   -3.34    7.70
  -6  -4  24    3.44    5.59
   6   4 -25   11.16    8.47
  -6  -4  25    3.76    6.81
   6   4 -26    3.56    9.02
  -6  -4  26   26.33    8.14
   6   4 -27    1.64    7.70
  -6  -4  27   10.49    6.39
   6   4 -28    5.86    8.75
  -6  -4  28   13.12    6.94
   6   4 -29   -3.33    8.36
  -6  -4  29    3.65    6.05
   6   4 -30    2.21    8.51
  -6  -4  30   16.90    7.16
   6   4 -31    5.93    8.03
  -6  -4  31    0.95    6.15
   6   4 -32   16.52    9.63
  -6  -4  32   14.11    7.61
   6   4 -33   10.21    8.52
  -6  -4  33    8.87    7.05
   6  -4 -34   -2.79    5.67
   6   4 -34    2.03    7.58
  -6  -4  34   -4.14    7.64
   6  -4 -35    0.50    5.91
   6   4 -35    4.38    9.89
   6  -4 -36    9.47    7.03
   6   4 -36    1.82    9.70
   6  -4 -37   -0.33    6.13
   6   4 -37    4.82    7.87
  -6   5   1   35.69   11.57
   6  -5  -1   10.54    6.75
   6  -5  -1   26.06   11.38
   6   5  -1   14.97    5.41
  -6  -5   1   19.47    5.69
  -6  -5   1   21.99   10.29
  -6   5   2  101.13   20.02
   6  -5  -2   97.56   15.73
   6  -5  -2   87.22   18.78
   6   5  -2   92.51   14.83
  -6  -5   2   60.43   16.69
  -6   5   3  135.84   21.10
  -6   5   3  142.75   25.02
   6  -5  -3  158.34   22.11
   6  -5  -3  156.47   25.26
   6   5  -3  114.52   20.70
   6   5  -3  122.78   21.54
   6   5  -3  159.02   24.10
  -6  -5   3  123.72   21.47
  -6  -5   3  148.20   24.35
  -6   5   4  127.32   18.53
  -6   5   4   69.75   20.63
   6  -5  -4  108.92   18.68
   6  -5  -4  149.61   23.10
   6   5  -4  114.71   18.34
   6   5  -4  110.44   18.96
   6   5  -4  125.74   21.01
  -6  -5   4  124.60   19.13
  -6  -5   4   96.86   20.44
  -6   5   5   -1.91    4.67
  -6   5   5    5.87    8.99
   6  -5  -5    1.11    5.23
   6  -5  -5    0.89    8.84
   6   5  -5   -0.03    4.86
   6   5  -5   -1.04    7.87
  -6  -5   5    6.33    5.66
  -6  -5   5    0.45    7.65
  -6   5   6    3.27    4.54
  -6   5   6    2.22    9.25
   6  -5  -6    7.54    4.99
   6  -5  -6   -2.44    9.64
   6   5  -6    3.90    6.08
   6   5  -6   -0.90    8.00
  -6  -5   6    0.56    5.12
  -6  -5   6    5.73    8.73
  -6   5   7   48.66   11.41
  -6   5   7   45.20   14.44
   6  -5  -7   74.80   12.69
   6  -5  -7   63.19   15.44
   6   5  -7   84.69   13.65
   6   5  -7   97.19   15.93
  -6  -5   7   60.34   12.54
  -6  -5   7   80.04   15.51
  -6   5   8   36.89    8.76
  -6   5   8   58.98   12.61
   6  -5  -8   52.17    9.77
   6  -5  -8   41.54   12.70
   6   5  -8   33.91    9.66
   6   5  -8   51.48   12.58
  -6  -5   8   31.02    9.10
  -6  -5   8   56.91   12.68
  -6   5   9   92.19   15.09
  -6   5   9   70.07   16.69
   6  -5  -9   91.68   15.49
   6  -5  -9   88.02   18.29
   6   5  -9  106.43   16.85
   6   5  -9   83.02   17.77
  -6  -5   9   87.62   15.45
  -6   5  10   35.94    8.39
   6  -5 -10   38.75    8.90
   6  -5 -10   37.01   12.36
   6   5 -10   41.81   10.23
   6   5 -10   31.84   10.95
  -6  -5  10   41.21    9.43
  -6   5  11    1.83    4.29
   6  -5 -11    0.68    5.62
   6  -5 -11   -5.06    9.40
   6   5 -11    1.77    5.82
   6   5 -11    4.63    8.44
  -6   5  12    6.07    7.65
   6  -5 -12   13.73    5.98
   6  -5 -12   14.39   10.26
   6   5 -12    6.45    6.48
   6   5 -12   15.75    9.60
  -6   5  13  248.93   36.15
  -6   5  13  266.08   38.11
   6  -5 -13  229.87   36.24
   6  -5 -13  245.43   39.71
   6   5 -13  254.60   38.11
   6   5 -13  257.50   39.80
  -6   5  14  280.13   40.58
  -6   5  14  249.79   41.74
   6  -5 -14  298.70   40.78
   6  -5 -14  325.46   44.78
   6   5 -14  292.25   42.58
   6   5 -14  243.87   43.43
  -6   5  15    1.85    4.70
   6  -5 -15   -0.84    4.55
   6   5 -15    0.84    6.48
   6   5 -15    1.51    9.98
  -6   5  16    7.09    5.17
   6  -5 -16   15.64    5.43
   6   5 -16   15.59    7.76
   6   5 -16    7.74    9.50
  -6  -5  16   11.96    6.87
  -6   5  17    2.36    4.80
   6  -5 -17   -0.45    4.24
   6   5 -17   -5.07   11.16
  -6  -5  17   -1.36    5.11
  -6   5  18  122.79   19.45
   6  -5 -18  118.52   19.16
   6   5 -18  108.53   23.57
  -6  -5  18  144.52   21.52
  -6   5  19   20.67    6.48
   6  -5 -19   21.95    5.97
  -6  -5  19   19.18    8.84
   6  -5 -20   10.82    4.96
   6   5 -20   26.06   10.14
  -6  -5  20   18.50    8.58
   6  -5 -21    0.03    3.85
   6   5 -21   -0.11    6.55
  -6  -5  21    8.56    6.78
   6  -5 -22   -1.53    4.00
   6   5 -22   -0.42    7.39
  -6  -5  22    0.77    5.81
   6   5 -23   39.14   12.27
  -6  -5  23   61.89   12.40
   6   5 -24   16.56    9.77
  -6  -5  24   33.04    9.38
   6   5 -25   18.68    8.97
  -6  -5  25   13.21    6.74
   6   5 -26    3.95    8.20
  -6  -5  26   -4.44    6.77
   6   5 -27    6.58    8.50
  -6  -5  27    2.53    6.45
   6   5 -28    2.72    8.02
  -6  -5  28    2.28    6.92
   6   5 -29    6.64    9.62
  -6  -5  29   22.37    8.74
   6   5 -30    7.63    9.25
  -6  -5  30   21.64    8.31
   6   5 -31    2.53    7.71
  -6  -5  31   -1.67    6.30
   6   5 -32    6.16    8.29
  -6  -5  32    0.75    6.96
   6   5 -33   15.07    9.62
   6   5 -34   14.49   10.12
  -6  -5  34   12.54    8.74
   6   5 -35   -5.21   10.23
  -6  -5  35   12.62    8.43
   6  -5 -36    4.63    6.41
   6   5 -36    1.72    9.18
   6  -5 -37   -1.34    5.83
   6   5 -37    1.20    8.01
  -6   6   1  171.67   27.39
   6  -6  -1  136.46   22.70
   6  -6  -1  159.65   26.05
   6   6  -1  139.02   22.82
  -6  -6   1  150.87   22.53
  -6  -6   1  112.88   23.79
  -6   6   2   27.59   11.37
   6  -6  -2   42.30    9.44
   6  -6  -2   38.12   11.93
   6   6  -2   19.17    8.16
  -6  -6   2   54.11    9.25
  -6  -6   2   41.60   12.12
  -6   6   3    3.44    8.30
   6  -6  -3   11.66    6.16
   6  -6  -3    4.25    9.30
   6   6  -3    5.11    6.42
  -6  -6   3    0.40    5.36
  -6  -6   3   19.47    9.14
  -6   6   4   26.32   10.95
   6  -6  -4   11.64    6.94
   6  -6  -4   17.48   10.90
   6   6  -4   20.33    7.58
  -6  -6   4   12.82    6.50
  -6  -6   4   26.69   10.09
  -6   6   5  142.55   25.77
   6  -6  -5  141.29   22.93
   6  -6  -5  136.73   25.44
   6   6  -5  146.12   23.82
  -6  -6   5  171.05   23.62
  -6  -6   5  124.40   24.52
  -6   6   6   83.00   18.20
   6  -6  -6   81.96   14.55
   6  -6  -6  102.33   18.57
   6   6  -6   83.24   15.50
  -6  -6   6   84.63   14.76
  -6  -6   6   58.83   16.07
  -6   6   7   57.47   10.91
  -6   6   7   27.15   13.21
   6  -6  -7   67.23   11.64
   6  -6  -7   70.23   15.88
   6   6  -7   49.81   12.34
  -6  -6   7   70.07   12.20
  -6   6   8   17.47    5.72
  -6   6   8   13.91    8.78
   6  -6  -8    5.78    6.17
   6  -6  -8    5.76    9.86
   6   6  -8   24.83    8.19
  -6   6   9  116.12   19.60
   6  -6  -9  147.76   20.71
   6  -6  -9  130.46   23.89
   6   6  -9  110.69   21.01
  -6   6  10   82.59   13.97
   6  -6 -10   93.00   14.62
   6  -6 -10   70.73   17.28
   6   6 -10   68.13   15.33
  -6   6  11   68.80   11.07
  -6   6  11   45.27   12.93
   6  -6 -11   44.40   10.88
   6  -6 -11   65.87   14.89
   6   6 -11   53.74   12.79
  -6   6  12   67.69   11.49
   6  -6 -12   66.03   11.84
   6  -6 -12   55.40   15.87
   6   6 -12   53.01   12.94
   6   6 -12   43.61   14.87
  -6   6  13    6.21    4.97
   6  -6 -13    2.75    5.20
   6   6 -13    7.13    7.52
   6   6 -13    5.62    8.92
  -6  -6  13    8.01    6.52
  -6   6  14    1.76    4.67
   6  -6 -14    6.77    5.02
   6   6 -14   -2.57    7.32
   6   6 -14    0.61    8.14
  -6  -6  14    2.56    5.88
  -6   6  15   62.29   11.83
   6  -6 -15   63.36   12.04
   6   6 -15   67.68   14.64
   6   6 -15   58.30   16.18
  -6  -6  15   70.02   13.76
  -6   6  16    8.88    5.25
   6  -6 -16    5.87    5.72
   6   6 -16    3.57    7.94
   6   6 -16    5.67    9.56
  -6  -6  16    7.25    7.10
  -6   6  17   34.29    7.32
   6  -6 -17   12.91    5.85
   6   6 -17   17.19   11.76
  -6  -6  17   32.49    8.92
   6  -6 -18   51.21    9.03
   6   6 -18   40.89   14.39
  -6  -6  18   30.00   10.24
   6  -6 -19   14.86    5.72
   6   6 -19   21.64    9.09
  -6  -6  19   24.74    8.91
   6  -6 -20    4.11    4.26
   6   6 -20   -1.65    6.99
  -6  -6  20    3.94    6.96
   6   6 -21    7.69    9.03
  -6  -6  21   26.79    7.98
   6   6 -22    5.64    8.73
  -6  -6  22   10.23    7.06
   6   6 -23   13.74    9.59
  -6  -6  23   16.05    8.51
   6   6 -24    7.55    7.95
  -6  -6  24   -0.11    6.52
   6   6 -25   40.95   12.03
  -6  -6  25   34.19   10.29
   6   6 -26    9.15    9.06
  -6  -6  26   35.62    8.93
   6   6 -27   16.49   10.20
  -6  -6  27   17.59    8.33
   6   6 -28    0.02    8.53
  -6  -6  28    5.57    6.91
   6   6 -29   -5.46    8.91
  -6  -6  29    2.35    6.36
   6   6 -30   -1.72    8.37
  -6  -6  30   -1.60    6.93
   6   6 -31   20.05   11.14
  -6  -6  31   27.13    9.00
   6   6 -32    5.92    9.51
  -6  -6  32    2.15    6.88
   6   6 -33    6.07    9.96
  -6  -6  33   13.36    8.24
   6   6 -34   -0.21    9.24
  -6  -6  34    2.27    7.29
   6   6 -35   -7.04   10.46
  -6  -6  35   -0.27    6.84
   6   6 -36   -7.74    9.04
  -6  -6  36    2.06    6.92
   6  -6 -37   -0.00    5.26
  -6   7   1   12.33   11.54
   6  -7  -1    5.73    6.04
   6  -7  -1   10.78   10.23
   6   7  -1   26.12    7.73
  -6  -7   1    6.23    5.84
  -6  -7   1   35.16   10.35
  -6   7   2   17.42   11.90
   6  -7  -2    4.24    6.05
   6  -7  -2    8.27   10.23
   6   7  -2   10.07    6.68
  -6  -7   2    7.34    5.83
  -6  -7   2    7.18    8.58
  -6   7   3  258.99   39.90
   6  -7  -3  257.53   36.33
   6  -7  -3  258.38   39.57
   6   7  -3  245.33   36.92
  -6  -7   3  209.92   35.48
  -6  -7   3  252.29   38.41
  -6   7   4   54.90   17.00
   6  -7  -4   68.46   13.44
   6  -7  -4   56.97   16.74
   6   7  -4   64.52   14.18
  -6  -7   4   81.17   13.36
  -6  -7   4   72.75   15.13
  -6   7   5   21.91   11.16
   6  -7  -5   30.45    8.05
   6  -7  -5   22.06   10.93
   6   7  -5   19.82    8.83
  -6   7   6   26.28   11.31
   6  -7  -6   18.91    7.21
   6  -7  -6    9.64   10.69
   6   7  -6   20.52    8.18
  -6   7   7   17.97   11.01
   6  -7  -7   25.32    7.83
   6  -7  -7   56.28   13.77
   6   7  -7   18.19    8.09
   6  -7  -8   45.08   10.45
   6  -7  -8   54.26   15.32
   6   7  -8   51.57   12.18
   6  -7  -9  160.48   23.86
   6  -7  -9  133.07   26.94
   6   7  -9  148.05   25.60
   6  -7 -10    3.97    5.79
   6   7 -10   -2.11    6.86
  -6  -7  10    4.84    5.84
  -6   7  11    3.36    4.41
   6  -7 -11   -1.95    5.27
   6   7 -11   -1.56    6.96
  -6  -7  11    9.66    6.66
  -6   7  12   12.23    5.72
   6  -7 -12   29.59    7.46
   6   7 -12   17.53    8.59
  -6  -7  12   11.32    6.36
  -6   7  13  167.11   23.67
   6  -7 -13  154.46   24.01
   6   7 -13  116.97   24.90
  -6  -7  13  165.59   25.16
  -6   7  14   -3.03    4.87
   6  -7 -14    6.16    5.57
   6   7 -14    1.43    8.35
  -6  -7  14    3.12    6.10
  -6   7  15    1.05    4.74
   6  -7 -15    8.15    5.82
   6   7 -15    4.80    8.53
  -6  -7  15    2.98    6.90
   6  -7 -16    8.91    5.53
   6   7 -16    0.39    9.00
  -6  -7  16    1.09    6.48
   6  -7 -17    1.26    5.16
  -6  -7  17    7.57    6.45
   6  -7 -18    9.14    5.08
  -6  -7  18    3.06    6.24
   6  -7 -19   50.02   10.70
   6   7 -19   60.81   15.82
  -6  -7  19   82.42   14.04
   6   7 -20    9.13    8.96
  -6  -7  20   17.72    6.99
   6   7 -21    1.35    7.96
  -6  -7  21   -0.60    6.79
   6   7 -22   14.75    8.55
  -6  -7  22   -0.49    7.32
   6   7 -23   23.98   11.08
  -6  -7  23   41.37   10.14
   6   7 -24   -1.92    7.89
  -6  -7  24    6.01    6.69
   6   7 -25   13.66    9.72
  -6  -7  25   27.79    9.48
   6   7 -26    5.48    9.82
  -6  -7  26   -0.59    6.23
   6   7 -27   -3.14    8.25
  -6  -7  27   12.73    8.06
   6   7 -28    1.94    9.86
  -6  -7  28    5.54    7.18
   6   7 -29   12.83   10.35
  -6  -7  29   20.19    8.27
   6   7 -30   -4.85    9.05
  -6  -7  30   -4.53    7.18
   6   7 -31    6.18    9.92
  -6  -7  31    5.28    7.57
   6   7 -32   -5.62   10.02
  -6  -7  32    4.06    7.13
   6   7 -33    1.96    9.26
  -6  -7  33   15.27    8.59
   6   7 -34   -3.49    9.17
  -6  -7  34    1.25    7.44
   6   7 -35   12.34   10.43
  -6  -7  35    6.66    8.25
   6   7 -36   -4.77   10.61
  -6  -7  36   -2.20    6.08
  -6  -7  37   -4.01    7.50
  -6  -7  38    6.88    7.69
  -6   8   1   78.72   22.35
   6  -8  -1   88.18   21.63
   6   8  -1  123.67   20.36
  -6  -8   1  143.81   19.74
  -6   8   2   23.70   11.85
   6  -8  -2   -0.00    6.46
   6  -8  -2    9.82   10.37
   6   8  -2   11.43    7.33
  -6   8   3   -2.70   10.28
   6  -8  -3   -0.01    6.03
   6  -8  -3    3.24    8.63
   6   8  -3   -0.38    6.63
  -6   8   4    7.98   10.75
   6  -8  -4   -0.87    5.74
   6  -8  -4   -1.01    9.64
   6   8  -4   -1.34    6.23
   6  -8  -5  219.04   28.70
   6   8  -5  141.29   28.61
   6  -8  -6   11.53    7.00
   6   8  -6   -1.31    7.49
   6  -8  -7   90.06   17.24
   6   8  -7  124.25   20.12
  -6  -8   7   98.88   17.60
   6  -8  -8    6.32    6.22
   6   8  -8   -0.52    7.01
  -6  -8   8    2.30    6.13
   6  -8  -9  129.37   23.03
   6   8  -9  125.82   24.60
  -6  -8   9  184.60   24.39
   6  -8 -10   29.92    9.01
   6   8 -10   40.82   11.62
  -6  -8  10   44.33    9.79
   6  -8 -11  109.58   17.18
   6   8 -11   99.52   19.49
  -6  -8  11   81.87   17.14
   6  -8 -12   19.43    7.57
   6   8 -12   25.94   10.34
  -6  -8  12   29.80    8.56
   6  -8 -13    2.35    5.94
   6   8 -13    6.60    8.35
  -6  -8  13    2.27    6.49
   6  -8 -14   -1.50    5.97
   6   8 -14   -3.35    7.66
  -6  -8  14   11.19    7.24
   6  -8 -15   81.14   17.12
   6   8 -15  121.38   21.04
  -6  -8  15  125.68   19.38
   6  -8 -16   -2.66    5.72
   6   8 -16   -4.08    9.27
  -6  -8  16    9.75    7.81
   6  -8 -17   22.37    7.11
  -6  -8  17   20.39    8.92
  -6  -8  18   -3.00    7.32
   6   8 -19   -0.73    9.02
  -6  -8  19   32.70    9.42
   6   8 -20   11.82    9.71
  -6  -8  20    5.37    7.09
   6   8 -21    8.88   10.05
  -6  -8  21   20.35    8.05
   6   8 -22   10.98   10.03
  -6  -8  22   -0.40    6.16
   6   8 -23   -0.08    8.91
  -6  -8  23    4.97    6.22
   6   8 -24    8.90    9.38
  -6  -8  24    1.48    5.97
   6   8 -25    6.79   10.56
  -6  -8  25   26.57    9.14
   6   8 -26   -0.26    9.00
  -6  -8  26    9.30    7.26
   6   8 -27    6.32    9.89
  -6  -8  27   16.52    8.57
   6   8 -28   -0.52    8.25
  -6  -8  28    9.10    7.04
   6   8 -29    3.22    9.65
  -6  -8  29   -0.65    6.64
   6   8 -30    6.46    9.75
  -6  -8  30   -3.31    6.68
   6   8 -31   -2.51    9.95
  -6  -8  31    6.81    6.57
   6   8 -32    4.14    9.83
  -6  -8  32    4.01    7.32
   6   8 -33   20.01   10.48
  -6  -8  33    2.14    8.00
   6   8 -34   -7.34   10.66
  -6  -8  34    4.38    7.83
   6   8 -35   -2.99   10.06
  -6  -8  35   -1.02    6.44
   6   8 -36   -0.69   10.29
  -6  -8  36   -0.35    6.68
  -6  -8  37   -0.83    7.26
  -6  -9   4   29.42    9.12
  -6  -9   5    1.28    5.46
   6  -9  -6   26.24    8.49
   6   9  -6   14.85    8.80
  -6  -9   6    6.89    6.94
   6  -9  -7   14.74    7.48
   6   9  -7   18.87    9.31
  -6  -9   7   14.70    7.27
   6  -9  -8   -1.39    6.15
   6   9  -8    0.86    6.77
  -6  -9   8    9.44    6.57
   6  -9  -9  118.24   18.83
  -6  -9   9   99.74   18.68
   6  -9 -10    0.54    6.04
   6   9 -10    8.86    8.64
  -6  -9  10    5.41    6.79
   6  -9 -11   -0.00    6.46
   6   9 -11   -0.00    7.87
  -6  -9  11   -2.40    5.97
   6  -9 -12    5.32    5.52
   6   9 -12   -1.81    8.66
  -6  -9  12    7.03    6.65
   6  -9 -13   74.17   15.65
   6   9 -13   94.74   18.83
  -6  -9  13  120.36   17.90
   6  -9 -14    5.16    6.46
   6   9 -14   -0.60    7.85
  -6  -9  14    8.17    6.49
   6  -9 -15   20.36    7.40
   6   9 -15    8.46    9.75
  -6  -9  15   22.28    8.50
   6  -9 -16   12.49    6.65
   6   9 -16    3.23    8.42
  -6  -9  16   14.34    7.74
  -6  -9  17    4.16    5.69
  -6  -9  18   -0.80    7.06
   6   9 -19   42.32   13.27
  -6  -9  19   37.99   11.06
   6   9 -20    2.27    9.38
  -6  -9  20    2.02    6.63
   6   9 -21    5.86    7.96
  -6  -9  21   -0.57    5.90
   6   9 -22   -4.40    8.91
  -6  -9  22   -0.74    6.67
   6   9 -23   28.59   13.01
  -6  -9  23   37.78   10.33
   6   9 -24    4.49    8.77
  -6  -9  24   -3.50    7.23
   6   9 -25   -2.12    9.79
  -6  -9  25   16.68    8.13
   6   9 -26    1.60    9.02
  -6  -9  26    2.28    6.25
   6   9 -27    7.71    9.96
  -6  -9  27    7.53    7.65
   6   9 -28   -1.07    9.83
  -6  -9  28    4.38    7.83
   6   9 -29    5.33    9.60
  -6  -9  29    9.75    7.21
   6   9 -30   20.16   11.19
  -6  -9  30    7.15    8.34
   6   9 -31    6.49   10.76
  -6  -9  31   10.08    7.61
   6   9 -32    4.34   10.06
  -6  -9  32   -0.69    7.28
   6   9 -33   -7.70   11.18
  -6  -9  33    1.70    7.33
   6   9 -34   -7.66   10.98
  -6  -9  34    1.25    7.26
   6   9 -35    7.26   10.63
  -6  -9  35    0.59    7.21
   6 -10  -1   34.08   10.44
  -6 -10   1   43.38    9.87
   6 -10  -2   11.80    6.88
  -6 -10   2    8.52    6.48
   6 -10  -3    3.85    6.29
  -6 -10   3   -0.00    5.80
  -6 -10   4   12.90    7.26
  -6 -10   5   52.03   12.01
  -6 -10   6    5.41    6.56
  -6 -10   7   26.62    8.97
  -6 -10   8   -4.06    7.11
  -6 -10   9   -3.44    7.18
   6 -10 -10    6.31    6.69
  -6 -10  10   -0.69    6.44
   6 -10 -11   97.63   18.24
  -6 -10  11  125.61   20.52
   6 -10 -12   -3.11    6.65
  -6 -10  12    0.00    5.82
   6 -10 -13   17.88    7.16
  -6 -10  13   13.82    7.64
   6 -10 -14   10.49    6.27
  -6 -10  14    4.48    7.45
  -6 -10  15   78.29   16.02
   6  10 -16    0.19    9.70
  -6 -10  16   -1.82    7.30
  -6 -10  17   29.31    9.21
  -6 -10  18   -0.36    6.28
   6  10 -19    5.52    9.69
  -6 -10  19    1.30    6.83
   6  10 -20   -4.81   11.15
  -6 -10  20    5.71    7.04
   6  10 -21   32.93   13.49
  -6 -10  21   71.82   14.09
   6  10 -22   16.38   11.03
  -6 -10  22    0.50    7.12
   6  10 -23    4.66   10.52
  -6 -10  23   -0.12    6.79
   6  10 -24    4.36    9.22
  -6 -10  24   -5.55    7.97
   6  10 -25    1.01    9.08
  -6 -10  25   13.38    8.26
   6  10 -26   -0.06    9.39
  -6 -10  26    3.92    6.89
   6  10 -27   18.23   12.01
  -6 -10  27    9.68    7.84
   6  10 -28    0.99    9.90
  -6 -10  28   -1.12    6.90
   6  10 -29    0.80    9.35
  -6 -10  29   -2.09    8.41
   6  10 -30    5.57   10.37
  -6 -10  30   -3.75    7.99
   6  10 -31   -3.97    9.48
  -6 -10  31    3.37    6.24
   6  10 -32   -1.47   10.56
  -6 -10  32   -2.29    7.40
   6  10 -33   11.33   10.81
   6  10 -34    2.89    9.67
   6  10 -35    7.16   10.82
   6 -11  -1    8.01    6.91
  -6 -11   1    5.16    6.61
   6 -11  -2    2.44    7.36
  -6 -11   2    2.85    5.59
   6 -11  -3   36.28   10.76
  -6 -11   3   58.45   11.59
   6 -11  -4   -0.30    6.51
  -6 -11   4   -2.32    7.11
   6 -11  -5   -1.68    6.87
  -6 -11   5   -2.53    6.39
   6 -11  -6   -0.39    5.88
  -6 -11   6    2.27    6.54
   6 -11  -7    6.99    6.50
  -6 -11   7   13.74    6.98
  -6 -11   8   12.21    7.10
  -6 -11   9   37.62   10.28
  -6 -11  10    3.48    6.89
  -6 -11  11    0.00    6.60
  -6 -11  12    8.82    6.96
  -6 -11  13   32.96   10.34
  -6 -11  14   -5.11    8.15
  -6 -11  15   13.45    7.80
  -6 -11  16   -1.46    7.34
  -6 -11  17   18.71    8.33
  -6 -11  18   -0.91    7.84
  -6 -11  19   52.63   13.00
  -6 -11  20    5.46    6.60
  -6 -11  21    0.10    6.84
  -6 -11  22   -3.05    7.43
  -6 -11  23   24.61    9.31
  -6 -11  24    3.18    7.14
  -6 -11  25   11.85    8.06
  -6 -11  26   -0.89    7.75
  -6 -11  27    8.91    8.39
  -6 -11  28    0.42    6.80
  -6 -11  29    5.93    8.20
  -6 -11  30    6.41    8.52
   6 -12  -1   71.14   12.28
  -6 -12   1   17.27    9.36
   6 -12  -2    3.64    6.82
  -6 -12   2    0.56    6.20
   6 -12  -3    1.88    6.27
  -6 -12   3    2.73    6.45
   6 -12  -4    8.26    6.42
  -6 -12   4    7.10    6.03
   6 -12  -5   32.86   10.16
  -6 -12   5   58.35   11.56
   6 -12  -6    0.98    6.07
  -6 -12   6    4.06    6.98
   6 -12  -7    1.93    6.02
  -6 -12   7   10.53    7.58
   6 -12  -8    7.99    6.68
  -6 -12   8   -3.46    6.14
   6 -12  -9    2.93    6.29
  -6 -12   9   14.59    7.87
   6 -12 -10    0.06    5.97
  -6 -12  10   -1.13    6.37
  -6 -12  11   33.52   10.36
  -6 -12  12    2.84    6.24
  -6 -12  13    1.98    7.10
  -6 -12  14   -5.38    7.42
  -6 -12  15   35.16   10.59
  -6 -12  16   -0.23    6.79
  -6 -12  17   16.73    7.75
  -6 -12  18   -0.99    6.05
  -6 -12  19    7.38    8.25
  -6 -12  20    3.01    7.00
  -6 -12  21   12.96    8.81
  -6 -12  22    4.52    7.36
  -6 -12  23    1.64    7.95
  -6 -12  24   -1.82    6.67
  -6 -12  25    7.05    8.39
  -6 -12  26   -2.74    7.30
  -6 -12  27    4.74    8.80
   6 -13  -1    7.67    7.67
  -6 -13   1   24.74    8.24
   6 -13  -2   -2.55    7.16
  -6 -13   2    5.72    7.18
   6 -13  -3   25.86   10.43
  -6 -13   3   59.79   11.90
   6 -13  -4   14.70    7.87
  -6 -13   4   17.78    8.26
   6 -13  -5    3.62    6.93
  -6 -13   5   11.79    6.97
   6 -13  -6    4.97    7.38
  -6 -13   6   19.43    8.54
   6 -13  -7   -0.20    5.31
  -6 -13   7   10.05    7.38
   6 -13  -8   15.70    8.39
  -6 -13   8    0.29    5.98
   6 -13  -9   10.00    8.36
  -6 -13   9   42.49   10.57
  -6 -13  10    2.52    6.85
  -6 -13  11   -3.93    6.64
  -6 -13  12   31.31   10.07
  -6 -13  13   16.26    8.06
  -6 -13  14   -1.33    7.37
  -6 -13  15    6.54    7.13
  -6 -13  16   -0.54    7.16
  -6 -13  17    4.99    8.01
  -6 -13  18    3.07    7.93
  -6 -13  19   11.48    8.32
  -6 -13  20   -0.29    6.24
  -6 -13  21   -7.48    9.66
  -6 -13  22   -4.73    7.83
  -6 -13  23   19.92    8.62
  -6 -13  24   -3.11    7.58
   6 -14  -1   17.94    8.64
  -6 -14   1   22.74    9.15
   6 -14  -2    7.44    7.06
  -6 -14   2   12.70    8.24
   6 -14  -3   -2.57    6.94
  -6 -14   3   -0.89    6.33
   6 -14  -4   12.91    8.77
  -6 -14   4    9.54    6.73
   6 -14  -5   22.38    9.32
  -6 -14   5   30.86    9.58
   6 -14  -6    5.71    7.47
  -6 -14   6    4.58    6.98
   6 -14  -7    6.73    7.53
  -6 -14   7   12.38    7.90
  -6 -14   8   -0.63    7.20
  -6 -14   9    6.04    6.92
  -6 -14  10    6.54    8.25
  -6 -14  11    2.42    6.70
  -6 -14  12   -1.60    6.71
  -6 -14  13    2.14    7.24
  -6 -14  14   -5.76    7.75
  -6 -14  15    0.64    6.19
  -6 -14  16   24.34   10.22
  -6 -14  17   13.25    8.25
  -6 -14  18    9.13    8.00
  -6 -14  19   -2.08    8.15
  -6 -14  20   -2.52    7.20
  -6 -14  21   12.92    8.02
   6 -15  -1   -1.63    7.00
  -6 -15   1   -0.55    6.40
   6 -15  -2    7.72    7.74
  -6 -15   2   13.12    8.07
   6 -15  -3   14.19    8.86
  -6 -15   3   15.43    7.76
   6 -15  -4    0.25    6.58
  -6 -15   4    3.89    7.30
   6 -15  -5   -2.87    6.47
  -6 -15   5    2.62    7.14
  -6 -15   6    2.96    6.64
  -6 -15   7    5.50    7.17
  -6 -15   8   -0.70    7.76
  -6 -15   9    0.85    6.00
  -6 -15  10   -0.00    7.59
  -6 -15  11   -2.99    6.68
  -6 -15  12   -3.21    8.15
  -6 -15  13   -3.38    7.34
  -6 -15  14    7.32    7.74
  -6 -15  15   -5.23    8.10
  -6 -15  16   -2.32    7.13
  -6 -15  17   -2.55    8.03
  -6 -15  18    1.36    7.85
   6 -16  -1    5.40    8.11
  -6 -16   1    1.99    6.82
   6 -16  -2   -2.39    7.48
  -6 -16   2   -0.62    6.62
   6 -16  -3   -1.12    7.01
  -6 -16   3   -5.12    7.66
  -6 -16   4   -3.50    6.71
  -6 -16   5   -2.75    7.28
  -6 -16   6   -0.18    7.39
  -6 -16   7   -4.05    7.12
  -6 -16   8    1.10    5.48
  -6 -16   9    1.10    7.01
  -6 -16  10    4.35    7.22
  -6 -16  11    1.45    7.32
  -6 -16  12   10.49    8.03
  -6 -16  13   -4.46    8.25
  -6 -16  14   -3.53    7.98
   6 -17  -1    1.91    7.11
  -6 -17   2    5.01    7.01
  -6 -17   3    1.88    6.90
  -6 -17   4   -0.35    7.39
  -6 -17   5   -4.73    7.37
  -6 -17   6    1.43    7.25
  -6 -17   7   -2.30    7.12
  -6 -17   8   -0.79    8.50
  -6 -17   9   -5.60    7.95
  -6 -17  10    7.96    7.79
  -6 -18   5    0.56    6.67
  -6 -18   6    1.25    7.84
  -6 -18   7   -2.48    7.78
  -5   0   1   -1.04    4.78
  -5   0   1   -1.46    8.85
   5   0  -1   -0.70    4.83
   5   0  -1    5.30   10.14
  -5   0   2   -1.03    4.48
  -5   0   2    2.10    7.38
   5   0  -2   -0.87    5.11
   5   0  -2    0.50    7.99
  -5   0   3   84.17   13.27
  -5   0   3   60.49   15.11
   5   0  -3   73.86   12.86
   5   0  -3   75.96   16.43
  -5   0   4   -1.64    5.15
  -5   0   4    0.00    7.68
   5   0  -4   -0.57    4.61
   5   0  -4    5.29    8.74
  -5   0   5 2267.75  306.61
  -5   0   5 2280.32  308.21
   5   0  -5 2225.59  306.35
   5   0  -5 2322.74  308.39
  -5   0   6   -1.89    5.29
  -5   0   6    6.92    8.73
   5   0  -6   -0.04    4.49
   5   0  -6   -1.34    9.30
  -5   0   7   52.90   10.22
  -5   0   7   73.03   14.40
   5   0  -7   44.66    9.85
   5   0  -7   53.16   13.25
  -5   0   8   -1.28    4.91
  -5   0   8   -2.79    8.99
   5   0  -8    4.27    4.34
   5   0  -8   -3.83    9.26
  -5   0   9  597.13   74.28
  -5   0   9  355.07   74.62
   5   0  -9  580.36   73.98
   5   0  -9  615.06   76.49
  -5   0  10    0.79    4.32
  -5   0  10   -0.14    7.32
   5   0 -10    1.83    4.09
   5   0 -10   -3.40    9.01
  -5   0  11   19.20    5.90
  -5   0  11   17.71    9.16
   5   0 -11   25.98    6.17
   5   0 -11   32.51   10.85
  -5   0  12    0.11    4.58
  -5   0  12    1.76    7.71
   5   0 -12    3.11    3.78
   5   0 -12    1.91    7.29
  -5   0  13   11.75    4.86
  -5   0  13    4.26    7.04
   5   0 -13    4.67    3.86
   5   0 -13   17.56    8.62
  -5   0  14   -0.70    4.10
   5   0 -14   -0.75    3.72
   5   0 -14    5.14    7.85
  -5   0  15  116.50   20.17
  -5   0  15  137.54   19.50
   5   0 -15  135.42   19.80
   5   0 -15  109.79   22.10
  -5   0  16    0.28    4.99
  -5   0  16    2.36    3.55
   5   0 -16   -3.61    8.03
  -5   0  17   96.93   16.73
  -5   0  17  122.56   16.41
   5   0 -17   75.32   18.15
  -5   0  18    0.21    4.59
  -5   0  18    1.01    3.73
   5   0 -18   -4.90    8.52
  -5   0  19  160.15   24.33
  -5   0  19  151.49   23.48
   5   0 -19  176.51   27.44
  -5   0  20   -0.88    4.57
  -5   0  20   -0.57    3.53
   5   0 -20    1.67    8.46
  -5   0  21  239.06   35.22
  -5   0  22   -2.73    5.39
  -5   0  23    0.62    5.09
   5   0 -23    1.61    5.48
  -5   0  24    0.68    4.99
   5   0 -24   -2.14    5.59
  -5   0  25   49.21    9.40
   5   0 -25   18.93    8.79
  -5   0  26   -1.55    5.55
   5   0 -26   -0.99    5.49
  -5   0  27   47.78   10.81
   5   0 -27   56.07   12.03
  -5   0  28    0.92    4.70
   5   0 -28    2.34    6.61
   5   0 -29   11.10    7.32
   5   0 -30   -0.44    6.34
   5   0 -31   25.36    8.79
   5   0 -32    0.04    6.62
   5   0 -33    1.02    5.88
   5   0 -34    0.79    6.70
   5   0 -35    4.11    6.68
   5   0 -36   -1.06    6.48
   5   0 -37   14.51    7.97
   5   0 -38   -2.70    7.48
   5   0 -39   11.88    7.93
  -5   1   1  442.12   62.91
  -5   1   1  472.05   65.39
   5  -1  -1  478.78   63.28
   5  -1  -1  562.75   66.01
   5   1  -1  444.07   62.81
   5   1  -1  427.61   64.71
  -5  -1   1  384.78   62.70
  -5  -1   1  508.71   65.20
  -5   1   2    6.06    5.38
  -5   1   2   -5.42    9.09
   5  -1  -2    6.69    5.63
   5  -1  -2   11.15    8.84
   5   1  -2    1.46    4.77
   5   1  -2    5.42   10.05
  -5  -1   2    2.75    5.57
  -5  -1   2    1.42    8.68
  -5   1   3  453.16   63.76
  -5   1   3  466.32   65.80
   5  -1  -3  442.37   63.92
   5  -1  -3  471.69   66.25
   5   1  -3  453.43   63.56
   5   1  -3  482.11   65.77
  -5  -1   3  446.02   63.75
  -5  -1   3  483.47   65.78
  -5   1   4   13.40    5.42
  -5   1   4    5.50    9.08
   5  -1  -4   14.43    5.92
   5  -1  -4    9.80   10.32
   5   1  -4    7.16    4.80
   5   1  -4    8.55    8.61
  -5  -1   4    9.90    5.55
  -5  -1   4   17.82    9.14
  -5   1   5  104.91   16.48
  -5   1   5   83.69   18.15
   5  -1  -5  113.93   16.54
   5  -1  -5  116.91   19.80
   5   1  -5   90.69   15.93
   5   1  -5  118.60   19.46
  -5  -1   5  107.14   16.45
  -5  -1   5   83.71   18.56
  -5   1   6  740.44   86.02
  -5   1   6  665.03   87.55
   5  -1  -6  607.34   85.53
   5  -1  -6  657.78   87.86
   5   1  -6  552.74   85.12
   5   1  -6  550.36   86.94
  -5  -1   6  630.21   85.53
  -5  -1   6  600.06   87.35
  -5   1   7  561.87   81.59
  -5   1   7  605.20   83.47
   5  -1  -7  595.39   81.57
   5  -1  -7  650.57   84.04
   5   1  -7  512.57   81.19
   5   1  -7  607.46   83.61
  -5  -1   7  652.96   81.70
  -5  -1   7  628.19   83.93
  -5   1   8   -1.36    5.29
  -5   1   8    5.06    8.43
   5  -1  -8    0.61    4.37
   5  -1  -8   -0.00    7.78
   5   1  -8    1.29    4.16
   5   1  -8    6.17    9.04
  -5  -1   8    1.60    4.70
  -5  -1   8    4.79    8.60
  -5   1   9   20.97    6.93
  -5   1   9   32.67   10.30
   5  -1  -9   30.66    6.68
   5  -1  -9   24.75   10.29
   5   1  -9   26.64    6.57
   5   1  -9   45.48   11.96
  -5  -1   9   23.88    6.66
  -5  -1   9   28.54   10.32
  -5   1  10    5.64    4.98
  -5   1  10   -2.19    8.78
   5  -1 -10    0.02    4.09
   5  -1 -10    3.57    8.82
   5   1 -10    0.39    4.60
   5   1 -10    4.17    7.83
  -5  -1  10    3.03    3.78
  -5  -1  10   -0.23    8.04
  -5   1  11  203.44   30.30
  -5   1  11  247.46   32.59
   5  -1 -11  193.58   29.83
   5  -1 -11  232.03   32.76
   5   1 -11  235.03   30.47
   5   1 -11  135.97   31.45
  -5  -1  11  221.80   30.08
  -5  -1  11  197.22   32.37
  -5   1  12   21.15    6.21
  -5   1  12   44.67    9.82
   5  -1 -12    8.57    4.35
   5  -1 -12   21.87    9.76
   5   1 -12    8.40    4.80
   5   1 -12   13.70    8.32
  -5  -1  12   13.61    4.82
  -5  -1  12   10.08    7.51
  -5   1  13  436.41   57.50
  -5   1  13  378.20   58.64
   5  -1 -13  411.13   57.10
   5  -1 -13  450.92   59.85
   5   1 -13  395.84   57.59
   5   1 -13  380.18   59.48
  -5  -1  13  416.55   58.18
  -5  -1  13  406.94   57.09
  -5   1  14   -1.56    4.03
   5  -1 -14    3.33    3.64
   5  -1 -14    2.47    6.87
   5   1 -14    4.28    8.33
  -5  -1  14    0.29    4.71
  -5  -1  14    0.94    3.87
  -5   1  15   47.61    9.53
   5  -1 -15   46.01    9.00
   5  -1 -15   42.44   12.43
   5   1 -15   49.34   12.90
  -5  -1  15   57.89   10.34
  -5  -1  15   54.37    9.42
  -5   1  16    3.55    4.03
   5  -1 -16    4.35    3.85
   5  -1 -16   -1.73    8.38
   5   1 -16   -0.90    7.57
  -5  -1  16    0.92    5.10
  -5  -1  16    6.94    3.85
  -5   1  17   20.44    6.94
  -5   1  17   36.35    6.95
   5  -1 -17   20.12    6.12
   5  -1 -17   25.78    9.84
   5   1 -17   26.30   10.50
  -5  -1  17   31.79    7.65
  -5  -1  17   28.60    6.52
  -5   1  18    9.55    5.10
  -5   1  18    6.97    4.32
   5  -1 -18    4.57    9.30
   5   1 -18    3.92    9.23
  -5  -1  18    1.95    4.70
  -5   1  19  139.39   22.01
  -5   1  19  139.66   21.37
   5  -1 -19  143.28   24.60
   5   1 -19  156.33   25.44
  -5  -1  19  139.22   22.21
  -5   1  20    1.79    4.64
  -5   1  20    2.95    3.85
   5  -1 -20   -2.04    8.38
   5   1 -20    7.29    8.65
  -5  -1  20    7.37    5.15
  -5   1  21    0.95    4.73
  -5   1  21    5.94    4.50
   5   1 -21    1.15    5.51
  -5  -1  21    2.05    5.04
  -5   1  22   20.75    6.43
  -5   1  22    3.89    4.20
   5   1 -22    9.73    6.71
  -5  -1  22    9.25    5.77
  -5   1  23   42.81    9.54
  -5   1  23   37.87    8.86
   5   1 -23   55.39   11.50
  -5  -1  23   58.09   10.82
  -5   1  24    5.63    5.23
   5   1 -24    6.17    6.42
  -5  -1  24    4.75    5.85
  -5   1  25   18.14    6.39
   5   1 -25   19.60    7.78
  -5  -1  25   11.59    6.52
  -5   1  26   10.06    5.47
   5  -1 -26    3.36    5.58
   5   1 -26    6.55    6.91
  -5   1  27   75.32   13.21
   5  -1 -27   70.03   13.36
   5   1 -27   64.16   14.31
   5  -1 -28    6.02    6.24
   5   1 -28   21.92    8.70
   5  -1 -29   34.36    8.99
   5   1 -29   21.62    9.49
   5  -1 -30    1.71    6.56
   5   1 -30    2.26    7.15
  -5  -1  30   -0.60    6.03
   5  -1 -31   -3.88    6.46
   5   1 -31   -0.39    7.17
   5  -1 -32   -2.24    6.44
   5   1 -32    2.22    7.29
   5  -1 -33   34.08   10.21
   5   1 -33   40.05   10.67
   5  -1 -34    6.89    6.57
   5   1 -34    1.08    6.99
   5  -1 -35    8.92    7.49
   5   1 -35    9.43    8.50
   5  -1 -36    2.16    6.72
   5   1 -36    5.77    8.14
   5  -1 -37   10.43    7.35
   5   1 -37    4.60    7.75
   5  -1 -38    0.45    7.05
   5   1 -38   -3.51    8.09
   5  -1 -39   -1.79    7.57
  -5   2   1   15.86    5.72
  -5   2   1    9.89   10.84
   5  -2  -1    4.10    5.80
   5  -2  -1    5.86    9.37
   5   2  -1    6.90    4.69
   5   2  -1   -3.99    8.91
  -5  -2   1    3.98    4.95
  -5  -2   1    6.75    9.36
  -5   2   2   27.70    6.88
  -5   2   2   30.35   10.88
   5  -2  -2   24.21    7.33
   5  -2  -2   12.39    9.96
   5   2  -2   11.79    5.61
   5   2  -2   19.86   10.09
  -5  -2   2   20.40    6.63
  -5  -2   2   20.49    9.77
  -5   2   3  170.22   26.92
  -5   2   3  163.31   29.76
   5  -2  -3  175.50   27.43
   5  -2  -3  203.78   30.14
   5   2  -3  146.63   26.45
   5   2  -3  203.80   29.47
  -5  -2   3  242.38   27.53
  -5  -2   3  213.19   29.90
  -5   2   4   80.77   13.05
  -5   2   4   93.68   17.03
   5  -2  -4   60.41   12.84
   5  -2  -4   73.81   16.02
   5   2  -4   65.88   12.17
   5   2  -4   62.42   15.29
  -5  -2   4   78.86   12.61
  -5  -2   4  100.27   16.56
  -5   2   5  562.44   76.40
  -5   2   5  531.62   78.05
   5  -2  -5  550.67   76.59
   5  -2  -5  542.19   78.67
   5   2  -5  530.34   76.08
   5   2  -5  577.46   78.38
  -5  -2   5  531.65   76.04
  -5  -2   5  637.64   78.96
  -5   2   6   10.92    5.83
  -5   2   6   12.53    8.78
   5  -2  -6    6.72    5.49
   5  -2  -6    3.67   10.14
   5   2  -6   13.10    4.86
   5   2  -6    5.98    9.43
  -5  -2   6    8.63    5.06
  -5  -2   6    8.88    8.47
  -5   2   7   82.16   12.83
  -5   2   7   67.17   14.28
   5  -2  -7   97.98   13.47
   5  -2  -7   69.98   15.46
   5   2  -7   63.03   11.85
   5   2  -7   41.76   13.96
  -5  -2   7   72.90   12.22
  -5  -2   7   80.56   16.15
  -5   2   8    4.95    5.23
  -5   2   8   15.50    8.26
   5  -2  -8    5.03    5.36
   5  -2  -8   14.87    8.98
   5   2  -8    5.99    4.96
   5   2  -8   10.01    9.49
  -5  -2   8    7.23    9.11
  -5   2   9  582.70   90.74
  -5   2   9  695.66   92.66
   5  -2  -9  657.56   90.88
   5  -2  -9  735.83   93.49
   5   2  -9  652.22   91.15
   5   2  -9  704.59   93.37
  -5  -2   9  686.03   90.81
  -5  -2   9  646.45   93.02
  -5   2  10    2.06    4.45
  -5   2  10    0.44    6.73
   5  -2 -10    5.44    4.56
   5  -2 -10   -0.96    9.41
   5   2 -10    0.98    4.24
   5   2 -10    7.35    8.81
  -5  -2  10    1.44    4.95
  -5  -2  10   -1.54    3.93
  -5  -2  10    5.42    7.76
  -5   2  11   12.81    5.10
  -5   2  11    1.67    6.48
   5  -2 -11    0.75    3.88
   5  -2 -11    4.66    7.45
   5   2 -11    4.11    4.55
   5   2 -11    2.52    7.43
  -5  -2  11    4.89    5.22
  -5  -2  11    6.53    4.27
  -5  -2  11    2.87    6.85
  -5   2  12   67.94   12.39
   5  -2 -12   67.67   11.89
   5  -2 -12   55.32   14.74
   5   2 -12   95.60   16.34
  -5  -2  12   85.80   13.44
  -5  -2  12   72.86   12.21
  -5   2  13   74.82   12.27
   5  -2 -13   84.96   11.94
   5  -2 -13   59.49   13.86
   5   2 -13   76.05   15.31
  -5  -2  13   47.05   12.08
  -5  -2  13   71.14   11.73
  -5   2  14   42.43    7.61
   5  -2 -14   26.92    6.58
   5  -2 -14   27.76    9.64
   5   2 -14   37.57   11.28
  -5  -2  14   43.01    8.38
  -5  -2  14   18.08    6.02
  -5   2  15  353.71   46.21
  -5   2  15  279.06   46.57
   5  -2 -15  331.18   45.63
   5  -2 -15  349.20   48.21
   5   2 -15  309.95   48.51
  -5  -2  15  314.05   46.46
  -5  -2  15  326.32   45.73
  -5   2  16    1.47    4.30
   5  -2 -16   -0.83    3.40
   5  -2 -16    4.86    7.98
   5   2 -16    4.85    7.58
  -5  -2  16   -2.00    5.13
  -5   2  17    0.23    4.54
   5  -2 -17    1.90    3.81
   5   2 -17    3.91    5.38
   5   2 -17    6.90    8.40
  -5  -2  17    3.14    4.99
  -5   2  18    0.14    4.03
   5  -2 -18   -0.12    3.40
   5   2 -18   -0.30    5.15
   5   2 -18    7.86    8.84
  -5  -2  18    2.27    4.42
  -5   2  19  128.91   19.54
  -5   2  19  117.63   19.05
   5  -2 -19  124.08   18.96
   5   2 -19  110.69   22.51
  -5  -2  19  124.50   20.02
  -5   2  20   56.01   10.76
  -5   2  20   57.39   10.61
   5   2 -20   75.01   15.37
  -5  -2  20   49.14   11.16
  -5   2  21   -1.02    4.79
  -5   2  21    4.74    4.59
   5   2 -21    0.76    6.15
  -5  -2  21    9.31    6.23
  -5   2  22    5.31    5.18
  -5   2  22    5.46    5.02
   5   2 -22   11.99    7.16
  -5  -2  22    9.04    5.61
  -5   2  23   17.99    6.22
  -5   2  23   15.12    5.84
   5   2 -23   15.23    8.11
  -5   2  24   -3.24    5.43
   5   2 -24    0.78    6.90
  -5   2  25   69.63   14.52
   5   2 -25  136.91   18.36
  -5   2  26   12.66    5.59
   5   2 -26   13.31    7.64
   5   2 -27   46.98   12.50
  -5  -2  27   61.29   12.34
   5  -2 -28    3.17    5.17
   5   2 -28    2.50    6.85
  -5  -2  28    3.92    6.06
   5  -2 -29   38.55    8.98
   5   2 -29   34.30   10.62
  -5  -2  29   28.11    8.86
   5  -2 -30   -3.62    6.79
   5   2 -30    7.56    7.39
  -5  -2  30   12.11    6.67
   5  -2 -31   49.28   10.75
   5   2 -31   35.67   11.71
  -5  -2  31   39.40    9.90
   5  -2 -32    6.33    6.34
   5   2 -32   -1.81    7.38
   5  -2 -33    2.53    6.16
   5   2 -33   -1.42    6.90
   5  -2 -34    1.00    6.48
   5   2 -34   -1.17    6.55
   5  -2 -35   15.43    6.97
   5   2 -35   -0.85    7.23
   5  -2 -36   -0.30    6.18
   5   2 -36   -2.83    8.48
   5  -2 -37    6.11    7.17
   5   2 -37    4.10    8.04
   5  -2 -38   -2.47    6.80
   5   2 -38    5.38    7.88
   5  -2 -39   -0.87    6.23
  -5   3   1  293.75   39.81
  -5   3   1  255.72   42.57
   5  -3  -1  281.18   40.01
   5  -3  -1  297.22   42.57
   5   3  -1  293.41   39.39
   5   3  -1  234.14   40.94
  -5  -3   1  280.51   39.38
  -5  -3   1  254.63   41.38
  -5   3   2   60.47   10.88
  -5   3   2   72.08   15.13
   5  -3  -2   54.28   11.12
   5  -3  -2   30.42   13.39
   5   3  -2   73.40   10.66
   5   3  -2   50.78   13.12
  -5  -3   2   53.46   10.33
  -5  -3   2   53.62   13.75
  -5   3   3  110.47   16.96
  -5   3   3   94.42   19.39
   5  -3  -3   91.66   16.69
   5  -3  -3  105.03   20.72
   5   3  -3  111.85   16.59
   5   3  -3  108.59   19.23
  -5  -3   3  105.05   16.26
  -5  -3   3  103.33   19.49
  -5   3   4    6.59    5.40
  -5   3   4   -3.81    8.79
   5  -3  -4   15.69    6.17
   5  -3  -4    6.41   10.61
   5   3  -4    7.99    4.88
   5   3  -4    1.94    7.57
  -5  -3   4    2.01    4.41
  -5  -3   4    5.76   10.09
  -5   3   5  216.14   32.89
  -5   3   5  259.37   35.94
   5  -3  -5  233.77   33.23
   5  -3  -5  225.34   35.68
   5   3  -5  230.38   32.81
   5   3  -5  199.85   34.66
  -5  -3   5  231.70   32.63
  -5  -3   5  225.38   35.55
  -5   3   6  227.64   30.03
  -5   3   6  201.20   31.65
   5  -3  -6  186.28   29.83
   5  -3  -6  211.10   32.48
   5   3  -6  180.82   29.40
   5   3  -6  238.22   32.50
  -5  -3   6  214.31   29.49
  -5  -3   6  178.69   32.11
  -5   3   7   60.57   10.87
  -5   3   7   60.13   13.21
   5  -3  -7   57.64   11.31
   5  -3  -7   91.13   15.41
   5   3  -7   65.53   11.05
   5   3  -7   46.12   13.40
  -5  -3   7   52.03   11.66
  -5  -3   7   54.82   10.34
  -5  -3   7   66.45   14.31
  -5   3   8   96.92   15.68
  -5   3   8   92.15   18.07
   5  -3  -8  105.04   16.00
   5  -3  -8  126.88   19.57
   5   3  -8   81.28   15.47
   5   3  -8  112.86   18.81
  -5  -3   8  111.00   16.62
  -5  -3   8   89.77   15.10
  -5  -3   8   79.30   18.03
  -5   3   9   60.03   12.33
  -5   3   9   65.33   14.14
   5  -3  -9   69.69   12.63
   5  -3  -9   70.46   15.73
   5   3  -9   97.19   16.57
  -5  -3   9   87.82   13.55
  -5  -3   9   78.20   12.47
  -5  -3   9   71.00   14.60
  -5   3  10   19.49    6.03
   5  -3 -10   12.79    5.82
   5  -3 -10   21.59   10.06
   5   3 -10   34.45   11.42
  -5  -3  10   20.00    7.06
  -5  -3  10   19.94    5.68
  -5   3  11    0.05    4.47
   5  -3 -11    0.87    4.23
   5  -3 -11   -0.20    7.18
   5   3 -11    5.16    7.69
  -5  -3  11   -0.91    4.72
  -5  -3  11   -0.69    3.76
  -5   3  12   23.98    6.70
   5  -3 -12   22.85    5.93
   5  -3 -12   23.38    9.80
   5   3 -12   26.39    7.90
   5   3 -12   30.09    9.80
  -5  -3  12    7.92    6.18
  -5  -3  12   20.10    5.81
  -5   3  13  185.47   27.08
  -5   3  13  182.40   28.42
   5  -3 -13  171.00   26.60
   5  -3 -13  211.80   29.86
   5   3 -13  189.44   28.12
   5   3 -13  186.80   30.19
  -5  -3  13  176.59   27.76
  -5   3  14   16.66    5.48
  -5   3  14   13.91    7.51
   5  -3 -14   22.13    5.24
   5   3 -14   27.67    7.80
   5   3 -14   22.30   10.33
  -5  -3  14   12.98    6.48
  -5   3  15   10.82    4.95
  -5   3  15    5.94    6.62
   5  -3 -15   13.33    4.73
   5   3 -15   17.62    6.69
   5   3 -15    7.69    9.13
  -5  -3  15   19.36    6.25
  -5   3  16   15.27    7.72
  -5   3  16   55.83   10.46
   5  -3 -16   58.09    8.44
   5   3 -16   39.80    9.83
   5   3 -16   82.58   14.21
  -5  -3  16   54.33    9.75
  -5   3  17   75.84   12.41
   5  -3 -17   73.01   11.87
   5   3 -17   61.33   13.59
   5   3 -17   80.10   16.77
  -5  -3  17   69.18   13.03
  -5   3  18   14.02    5.36
   5  -3 -18   13.97    4.59
   5   3 -18    0.93    6.04
   5   3 -18   25.71   10.22
  -5  -3  18   10.64    5.54
  -5   3  19   -3.78    4.62
   5  -3 -19    2.98    3.67
   5  -3 -19   -2.77    7.77
   5   3 -19   -4.65    8.92
  -5  -3  19   -4.29    5.60
  -5   3  20   -2.33    4.86
  -5   3  20    3.87    4.89
   5  -3 -20    0.52    3.61
   5   3 -20   -4.04    9.00
  -5  -3  20    0.77    5.72
  -5   3  21   56.36   10.97
  -5   3  21   69.92   11.45
   5   3 -21   51.22   12.73
  -5   3  22   89.40   14.63
  -5   3  22   96.61   14.81
   5   3 -22   66.00   15.70
  -5   3  23   99.86   16.22
   5   3 -23   92.61   18.37
  -5   3  24    8.88    5.37
   5   3 -24   12.78    7.88
   5   3 -25   -1.82    6.20
  -5  -3  25   -5.04    6.35
   5   3 -26    3.96    6.96
  -5  -3  26    0.26    5.27
   5   3 -27   17.25   11.19
  -5  -3  27   55.01   10.52
   5   3 -28    9.54    8.19
  -5  -3  28    7.07    6.61
   5   3 -29   29.81   10.44
  -5  -3  29   26.68    8.39
   5  -3 -30   -0.59    4.48
   5   3 -30   -2.66    7.15
  -5  -3  30   -1.29    5.65
   5  -3 -31   -1.64    6.46
   5   3 -31   -0.44    7.99
  -5  -3  31    5.81    6.31
   5  -3 -32    8.91    6.65
   5   3 -32   -1.20    7.45
  -5  -3  32   -1.35    6.64
   5  -3 -33   11.48    6.26
   5   3 -33   14.85    8.61
  -5  -3  33   30.39    8.29
   5  -3 -34   -0.59    6.11
   5   3 -34    2.02    8.50
   5  -3 -35   -2.76    6.46
   5   3 -35   -0.65    7.55
   5  -3 -36    0.08    5.64
   5   3 -36    7.45    7.97
   5  -3 -37    4.45    6.64
   5   3 -37    5.33    8.52
   5  -3 -38    2.39    6.06
   5   3 -38   -0.83    7.87
   5  -3 -39    6.91    7.12
  -5   4   1   95.97   14.15
  -5   4   1   54.50   16.46
   5  -4  -1   72.85   14.40
   5  -4  -1  103.26   18.30
   5   4  -1   66.04   13.11
   5   4  -1   74.84   16.01
  -5  -4   1  101.37   13.71
  -5  -4   1  100.48   17.38
  -5   4   2   14.66    5.70
  -5   4   2    7.22    9.86
   5  -4  -2   13.58    6.38
   5  -4  -2   19.25    9.60
   5   4  -2   19.06    5.72
   5   4  -2   12.47    9.07
  -5  -4   2   15.22    5.04
  -5  -4   2   16.04    9.25
  -5   4   3   32.54    7.79
  -5   4   3   19.88   11.17
   5  -4  -3   34.08    8.34
   5  -4  -3   42.95   12.42
   5   4  -3   42.55    7.85
   5   4  -3   38.76   11.11
  -5  -4   3   28.05    7.08
  -5  -4   3   43.70   11.19
  -5   4   4   85.97   11.87
  -5   4   4   85.17   16.20
   5  -4  -4   54.70   11.71
   5  -4  -4   44.93   14.10
   5   4  -4   45.12   10.58
   5   4  -4   73.98   14.47
  -5  -4   4   69.70   12.38
  -5  -4   4   66.45   10.85
  -5  -4   4   46.51   13.72
  -5   4   5  157.08   24.70
  -5   4   5  188.62   28.42
   5  -4  -5  178.79   25.26
   5  -4  -5  196.44   28.25
   5   4  -5  172.85   25.05
   5   4  -5  175.30   27.37
  -5  -4   5  128.30   24.84
  -5  -4   5  154.78   24.35
  -5  -4   5  210.01   28.20
  -5   4   6    0.23    4.59
  -5   4   6    2.57    8.04
   5  -4  -6   -0.72    4.96
   5  -4  -6    0.20    8.52
   5   4  -6    2.61    4.58
   5   4  -6   -2.58    8.62
  -5  -4   6   -1.76    5.45
  -5  -4   6    7.04    4.32
  -5  -4   6    0.02    8.28
  -5   4   7    7.93    4.75
  -5   4   7    7.63    8.14
   5  -4  -7    1.26    4.62
   5  -4  -7   10.34    9.53
   5   4  -7    3.88    5.03
   5   4  -7    4.18    8.39
  -5  -4   7    9.11    5.35
  -5  -4   7    4.39    3.85
  -5  -4   7    5.09    8.13
  -5   4   8   84.41   12.26
  -5   4   8   73.26   13.76
   5  -4  -8   67.96   12.38
   5  -4  -8  103.16   16.59
   5   4  -8   57.95   12.44
   5   4  -8   58.92   14.81
  -5  -4   8   61.04   12.31
  -5  -4   8   67.50   11.53
  -5  -4   8   51.32   13.75
  -5   4   9   99.85   16.63
   5  -4  -9  111.64   16.94
   5  -4  -9  107.40   19.54
   5   4  -9   87.78   17.26
   5   4  -9  110.46   19.53
  -5  -4   9  119.93   17.70
  -5  -4   9  101.62   16.34
  -5   4  10  169.51   25.51
   5  -4 -10  169.10   25.68
   5  -4 -10  174.27   28.36
   5   4 -10  190.32   27.05
   5   4 -10  194.42   28.83
  -5  -4  10  152.07   25.98
  -5   4  11  189.42   25.99
  -5   4  11  187.89   27.46
   5  -4 -11  167.50   25.95
   5  -4 -11  209.38   29.60
   5   4 -11  208.42   27.66
   5   4 -11  152.65   28.18
  -5  -4  11  134.82   25.95
  -5   4  12    8.14    4.63
  -5   4  12   -0.55    6.45
   5  -4 -12   10.11    4.85
   5   4 -12    3.48    5.85
   5   4 -12   16.68    9.53
  -5  -4  12    4.34    4.92
  -5   4  13    0.06    3.90
  -5   4  13    5.14    6.84
   5  -4 -13    1.28    4.02
   5   4 -13    1.48    5.37
   5   4 -13   -0.12    8.53
  -5  -4  13   -3.05    5.70
  -5   4  14   28.76    7.41
  -5   4  14   50.28    9.87
   5  -4 -14   31.56    6.95
   5   4 -14   33.36    9.25
   5   4 -14   36.33   11.62
  -5  -4  14   24.65    7.42
  -5   4  15  284.46   43.80
  -5   4  15  330.36   45.22
   5  -4 -15  333.58   43.80
   5   4 -15  293.55   45.53
   5   4 -15  314.57   47.43
  -5  -4  15  304.38   44.90
  -5   4  16   65.52   10.65
  -5   4  16   29.76   10.81
   5  -4 -16   61.35    9.97
   5  -4 -16   52.89   13.22
   5   4 -16   56.80   12.52
   5   4 -16   64.82   14.98
  -5  -4  16   68.10   11.91
  -5   4  17   93.35   14.27
   5  -4 -17   78.55   13.34
   5  -4 -17   77.19   16.42
   5   4 -17   77.16   15.73
   5   4 -17   61.93   17.06
  -5  -4  17  115.82   16.05
  -5   4  18    0.52    4.42
   5  -4 -18    3.35    3.78
   5  -4 -18    2.59    7.27
   5   4 -18    0.25    7.10
   5   4 -18   -2.27    8.81
  -5   4  19  160.67   26.56
   5  -4 -19  203.64   26.61
   5   4 -19  171.98   30.25
  -5   4  20    4.80    5.26
   5  -4 -20    6.33    4.17
   5  -4 -21   61.92   10.60
   5   4 -21   56.77   13.62
  -5   4  22    0.21    4.48
   5   4 -22    4.88    6.93
  -5  -4  22    3.71    6.53
  -5   4  23    0.06    4.40
   5   4 -23    2.06    7.67
  -5  -4  23    4.08    5.72
   5   4 -24    2.04    7.99
  -5  -4  24   -3.33    6.67
   5   4 -25   24.40    9.74
  -5  -4  25   23.28    8.36
   5   4 -26   15.23    8.97
  -5  -4  26   15.47    7.38
   5   4 -27    3.94    8.88
  -5  -4  27    8.13    6.65
   5   4 -28   -1.70    7.96
  -5  -4  28   -2.34    5.79
   5   4 -29   20.69    9.65
  -5  -4  29   17.91    7.89
   5   4 -30   12.54    9.45
  -5  -4  30   27.69    8.55
   5   4 -31   -2.23    9.09
  -5  -4  31   25.68    7.50
   5  -4 -32    0.25    5.08
   5   4 -32    8.27    8.93
  -5  -4  32   10.50    7.02
   5  -4 -33    4.12    5.60
   5   4 -33   -0.50    8.53
  -5  -4  33   -1.09    6.35
   5  -4 -34    3.74    5.96
   5   4 -34    5.15    9.09
  -5  -4  34   10.76    7.30
   5  -4 -35    2.28    6.36
   5   4 -35   19.66    9.39
   5  -4 -36    0.61    6.10
   5   4 -36   12.12   10.49
   5  -4 -37    8.06    6.37
   5   4 -37   10.21   10.29
   5  -4 -38    1.44    6.44
   5   4 -38    0.16    8.97
  -5   5   1  218.96   30.14
  -5   5   1  193.43   32.91
   5  -5  -1  208.00   30.53
   5  -5  -1  213.12   33.11
   5   5  -1  203.66   29.97
   5   5  -1  195.80   30.42
   5   5  -1  209.95   31.78
  -5  -5   1  206.86   30.47
  -5  -5   1  207.38   29.50
  -5  -5   1  170.00   31.58
  -5   5   2   62.39   10.92
  -5   5   2   62.96   15.33
   5  -5  -2   75.87   11.99
   5  -5  -2  112.83   16.73
   5   5  -2   64.48   11.80
   5   5  -2   60.23   13.64
  -5  -5   2   26.17   10.26
  -5  -5   2   63.10   10.33
  -5  -5   2   62.82   14.10
  -5   5   3  165.01   23.49
  -5   5   3  106.76   25.30
   5  -5  -3  143.38   23.78
   5  -5  -3  148.38   26.62
   5   5  -3  149.31   24.13
   5   5  -3  172.18   26.14
  -5  -5   3  147.77   23.69
  -5  -5   3  209.27   23.60
  -5  -5   3  124.67   25.05
  -5   5   4   38.38    7.32
  -5   5   4   44.02   11.99
   5  -5  -4   16.79    7.50
   5  -5  -4   50.02   12.86
   5   5  -4   28.90    8.04
   5   5  -4   16.84    9.09
  -5  -5   4   35.97    8.02
  -5  -5   4   29.25    6.86
  -5  -5   4   32.07   10.85
  -5   5   5   20.28    5.87
  -5   5   5   28.20   10.65
   5  -5  -5   18.92    6.17
   5  -5  -5   12.91    8.85
   5   5  -5   12.85    6.72
   5   5  -5   27.74    9.76
  -5  -5   5   11.27    5.89
  -5  -5   5   19.59    5.39
  -5  -5   5   23.50    9.95
  -5   5   6   14.45    5.32
  -5   5   6    7.96    8.85
   5  -5  -6    9.15    5.46
   5  -5  -6    8.15    9.45
   5   5  -6    9.98    6.13
   5   5  -6   11.20    9.38
  -5  -5   6   16.42    6.49
  -5  -5   6   15.11    4.75
  -5  -5   6    7.53    8.36
  -5   5   7  247.98   36.88
  -5   5   7  303.97   39.94
   5  -5  -7  257.87   37.31
   5  -5  -7  223.22   39.18
   5   5  -7  233.42   37.89
   5   5  -7  289.68   39.79
  -5  -5   7  268.89   37.72
  -5   5   8  148.42   19.79
   5  -5  -8  119.95   19.74
   5  -5  -8  124.77   22.60
   5   5  -8  163.95   21.66
   5   5  -8   73.95   20.75
  -5  -5   8  127.36   20.38
  -5   5   9    9.15    4.79
   5  -5  -9    7.96    5.30
   5  -5  -9   14.97    8.38
   5   5  -9   12.81    7.40
   5   5  -9   14.42    8.68
  -5  -5   9    1.63    4.98
  -5   5  10    3.87    4.33
  -5   5  10    8.02    7.62
   5  -5 -10   -1.34    4.23
   5  -5 -10    0.84    7.71
   5   5 -10    1.45    6.20
   5   5 -10    4.00    7.37
  -5  -5  10   -0.07    5.14
  -5   5  11   20.36    5.19
  -5   5  11    8.21    6.96
   5  -5 -11   13.18    5.43
   5   5 -11    8.71    7.04
   5   5 -11   15.85    9.13
  -5  -5  11   15.13    6.56
  -5   5  12  123.04   29.14
  -5   5  12  246.21   31.93
   5  -5 -12  287.36   31.18
   5   5 -12  249.41   32.63
   5   5 -12  216.16   33.14
  -5  -5  12  255.56   31.65
  -5   5  13  283.60   37.35
  -5   5  13  209.93   37.80
   5  -5 -13  247.88   37.23
   5   5 -13  267.08   39.11
   5   5 -13  312.34   41.10
  -5  -5  13  262.42   38.22
  -5   5  14   22.27    5.84
  -5   5  14   18.83    7.56
   5  -5 -14    8.52    5.33
   5   5 -14   17.35    7.79
   5   5 -14   18.54   10.46
  -5  -5  14   13.53    6.91
  -5   5  15    5.71    4.71
  -5   5  15    1.12    6.61
   5  -5 -15    4.25    4.15
   5  -5 -15    0.25    9.25
   5   5 -15   -0.52    6.29
   5   5 -15    6.99    8.55
  -5   5  16   51.91    9.55
  -5   5  16   47.32   10.37
   5  -5 -16   42.05    8.83
   5  -5 -16   64.90   13.73
   5   5 -16   58.47   12.42
   5   5 -16   36.78   12.85
  -5   5  17   88.91   14.48
  -5   5  17   86.75   14.86
   5  -5 -17   85.60   13.97
   5  -5 -17   61.23   16.98
   5   5 -17  105.11   17.72
   5   5 -17  105.44   19.14
  -5   5  18   15.06    6.10
   5  -5 -18   29.90    6.23
   5   5 -18   40.71   12.39
  -5   5  19   86.66   14.02
   5  -5 -19   73.30   13.10
   5   5 -19   79.41   18.01
  -5  -5  19  106.42   16.15
   5  -5 -20    1.08    3.57
  -5  -5  20    6.53    6.58
   5  -5 -21    1.62    4.01
   5   5 -21    0.76    7.93
  -5  -5  21    0.67    5.32
   5  -5 -22   44.97    8.74
   5   5 -22   38.68   11.61
  -5  -5  22   53.68   11.30
   5   5 -23   16.80    9.37
  -5  -5  23   38.60    9.16
   5   5 -24   13.49    9.98
  -5  -5  24    5.44    6.55
   5   5 -25   11.93    8.06
  -5  -5  25    0.60    5.95
   5   5 -26   -1.50    6.42
  -5  -5  26   -4.47    5.92
   5   5 -27    3.15    8.64
  -5  -5  27    1.08    6.29
   5   5 -28   35.08   11.78
  -5  -5  28   18.35    7.96
   5   5 -29   13.72    9.89
  -5  -5  29    5.34    6.53
   5   5 -30   -3.19    8.16
  -5  -5  30    4.23    6.56
   5   5 -31   -3.42    7.91
  -5  -5  31   -3.16    6.08
   5   5 -32   11.52    8.71
  -5  -5  32    5.28    6.59
   5   5 -33    9.39    9.68
  -5  -5  33   21.82    8.67
   5  -5 -34    4.01    5.42
   5   5 -34    2.43    9.10
  -5  -5  34   -3.56    6.55
   5  -5 -35    1.68    5.60
   5   5 -35   -0.90    8.51
  -5  -5  35   -4.16    6.88
   5  -5 -36   -0.25    5.09
   5   5 -36    7.25   10.55
   5  -5 -37    1.85    5.96
   5   5 -37    2.10    9.60
   5  -5 -38    5.69    5.85
  -5   6   1   22.16    6.40
  -5   6   1   14.96   11.15
   5  -6  -1   23.19    7.13
   5  -6  -1   29.74   10.81
   5   6  -1   28.81    7.61
  -5  -6   1   17.86    6.52
  -5  -6   1   17.24    5.53
  -5  -6   1   17.00    8.80
  -5   6   2    4.53    4.60
  -5   6   2   -2.27    9.31
   5  -6  -2    4.69    4.88
   5  -6  -2   -2.28    7.84
   5   6  -2    2.88    5.60
   5   6  -2    1.27    6.99
  -5  -6   2   -0.49    4.75
  -5  -6   2    9.00    4.31
  -5  -6   2    2.59    8.22
  -5   6   3   77.06   13.62
  -5   6   3   53.29   16.57
   5  -6  -3   99.10   14.76
   5  -6  -3   57.30   17.01
   5   6  -3   88.43   15.35
   5   6  -3   96.52   16.82
  -5  -6   3   94.34   14.70
  -5  -6   3   84.74   13.41
  -5  -6   3   69.21   16.07
  -5   6   4  129.69   19.65
  -5   6   4  108.16   22.59
   5  -6  -4  141.30   20.55
   5  -6  -4   61.03   20.75
   5   6  -4  167.93   21.64
   5   6  -4  138.26   22.42
  -5  -6   4  140.31   20.40
  -5  -6   4  123.16   21.77
  -5   6   5  103.98   15.21
  -5   6   5  110.22   19.31
   5  -6  -5   81.27   15.32
   5  -6  -5   82.95   18.32
   5   6  -5   95.45   16.66
   5   6  -5   92.33   18.06
  -5  -6   5   82.25   15.35
  -5   6   6   19.86    5.98
  -5   6   6    6.96    9.04
   5  -6  -6   19.99    7.13
   5  -6  -6   22.23   10.41
   5   6  -6   23.71    8.42
   5   6  -6   33.14   10.57
  -5  -6   6   23.60    6.98
  -5   6   7   79.08   12.50
   5  -6  -7   62.03   12.65
   5  -6  -7   98.70   17.03
   5   6  -7   76.85   14.62
   5   6  -7   66.99   15.12
  -5  -6   7   64.89   13.06
  -5   6   8   22.47    6.72
   5  -6  -8   28.90    7.72
   5  -6  -8   31.35   10.92
   5   6  -8   39.16    9.75
   5   6  -8   26.72   10.33
  -5  -6   8   34.07    8.11
  -5   6   9  106.24   15.22
  -5   6   9   98.25   17.80
   5  -6  -9   90.55   15.28
   5  -6  -9  106.50   19.05
   5   6  -9   71.97   16.44
   5   6  -9   79.47   17.89
  -5  -6   9   86.22   15.55
  -5   6  10  123.70   18.48
  -5   6  10   93.09   19.77
   5  -6 -10  104.93   18.58
   5  -6 -10  142.64   22.69
   5   6 -10  113.68   20.27
   5   6 -10  137.38   22.42
  -5  -6  10  135.73   19.90
  -5   6  11   91.50   12.68
  -5   6  11   76.31   14.34
   5  -6 -11   87.90   13.14
   5   6 -11   27.81   12.41
   5   6 -11   89.39   16.69
  -5  -6  11   78.97   13.52
  -5   6  12    9.72    4.86
  -5   6  12   20.03    7.80
   5  -6 -12   12.40    5.53
   5   6 -12   22.76    7.91
   5   6 -12    6.45    9.86
  -5   6  13    4.76    4.23
  -5   6  13    2.97    6.09
   5  -6 -13    4.71    4.56
   5   6 -13    5.83    6.65
   5   6 -13    9.92    9.36
  -5   6  14   88.62   15.10
  -5   6  14  118.73   17.21
   5  -6 -14   91.93   15.46
   5  -6 -14   78.89   18.23
   5   6 -14   83.26   17.41
   5   6 -14  116.42   20.07
  -5   6  15   71.15   12.44
  -5   6  15   89.03   14.11
   5  -6 -15   59.12   12.40
   5  -6 -15   96.99   17.44
   5   6 -15   72.44   15.17
   5   6 -15   71.59   15.94
  -5   6  16   -0.62    4.33
   5  -6 -16   -0.09    4.30
   5  -6 -16    7.06   10.10
   5   6 -16   -3.27    7.56
   5   6 -16   -2.47    7.68
  -5  -6  16   -0.05    6.11
  -5   6  17   82.58   13.24
   5  -6 -17   80.18   12.98
   5   6 -17   86.53   16.55
   5   6 -17   55.94   16.39
  -5  -6  17   77.25   14.99
   5  -6 -18   22.77    5.83
   5   6 -18   10.17   10.62
  -5  -6  18   31.86    8.57
   5  -6 -19   30.96    6.83
   5   6 -19   20.52   12.21
  -5  -6  19   36.97    9.55
   5  -6 -20    5.99    4.03
   5   6 -20    0.85    7.90
  -5  -6  20   -3.76    6.72
   5   6 -21   15.29    8.15
  -5  -6  21   10.95    7.19
   5   6 -22   35.80   11.60
  -5  -6  22   26.23    8.81
   5   6 -23    2.82    8.17
  -5  -6  23    3.21    6.68
   5   6 -24    2.62    7.71
  -5  -6  24    5.57    7.02
   5   6 -25   11.40    8.20
  -5  -6  25    8.22    6.91
   5   6 -26   29.03   11.95
  -5  -6  26   63.74   12.17
   5   6 -27   15.92    9.04
  -5  -6  27    6.45    7.20
   5   6 -28   -1.58    8.37
  -5  -6  28   -1.02    6.13
   5   6 -29   -2.81    8.00
  -5  -6  29    2.03    6.48
   5   6 -30   11.23   10.07
  -5  -6  30   20.91    8.99
   5   6 -31   -1.60    8.92
  -5  -6  31    4.74    6.66
   5   6 -32    6.11    9.40
  -5  -6  32    7.33    7.61
   5   6 -33    4.25    8.86
  -5  -6  33   -3.51    6.20
   5   6 -34   -1.30    9.51
  -5  -6  34   10.50    7.57
   5  -6 -35    0.68    4.95
   5   6 -35   -0.44   10.05
  -5  -6  35    8.13    7.93
   5  -6 -36    8.73    5.81
   5   6 -36   -5.02   10.61
  -5  -6  36    3.78    7.98
   5  -6 -37   -0.34    5.53
   5   6 -37   -2.23    9.95
   5  -6 -38    1.00    5.01
  -5   7   1   17.03    9.72
   5  -7  -1    1.89    6.13
   5  -7  -1    6.57    8.61
   5   7  -1   15.92    6.48
  -5  -7   1    1.83    5.14
  -5  -7   1   10.41    7.72
  -5   7   2  154.53   24.80
   5  -7  -2  188.84   21.87
   5  -7  -2  203.87   25.32
   5   7  -2  174.30   22.32
  -5  -7   2   66.00   19.24
  -5   7   3   94.56   16.47
  -5   7   3   72.51   19.00
   5  -7  -3  121.28   17.70
   5  -7  -3  106.99   20.27
   5   7  -3  120.67   18.38
  -5  -7   3   99.66   17.07
  -5   7   4   79.84   14.10
  -5   7   4   91.60   17.99
   5  -7  -4   90.99   15.40
   5  -7  -4   89.68   17.84
   5   7  -4   98.17   16.26
  -5  -7   4   76.05   14.55
  -5   7   5   16.38    5.53
  -5   7   5   11.88    8.48
   5  -7  -5   24.64    7.30
   5  -7  -5   18.92   10.24
   5   7  -5   22.12    7.66
  -5  -7   5   16.66    6.18
  -5   7   6   30.71    7.41
   5  -7  -6   26.04    8.01
   5  -7  -6   30.74   11.80
   5   7  -6   37.34    9.31
  -5  -7   6   32.02    8.33
  -5   7   7  125.90   19.61
   5  -7  -7  134.04   20.45
   5  -7  -7  140.28   23.40
   5   7  -7  133.94   21.76
  -5  -7   7  110.82   20.25
  -5   7   8  272.20   39.97
   5  -7  -8  279.21   40.50
   5  -7  -8  291.72   43.78
   5   7  -8  285.32   42.32
  -5  -7   8  278.31   40.98
  -5   7   9   25.26    6.41
  -5   7   9   13.10    9.30
   5  -7  -9   22.87    6.66
   5  -7  -9   29.05   11.75
   5   7  -9    8.92    7.67
  -5   7  10   14.62    5.31
  -5   7  10   16.38    7.77
   5  -7 -10   12.62    5.77
   5   7 -10   27.73    9.10
  -5   7  11   21.77    5.83
  -5   7  11   16.05    8.24
   5  -7 -11   10.75    6.18
   5   7 -11   20.45    7.92
  -5   7  12  144.55   21.39
  -5   7  12  149.60   23.33
   5  -7 -12  145.08   21.86
   5   7 -12  115.05   23.36
  -5   7  13   80.88   13.10
   5  -7 -13   93.09   13.92
   5  -7 -13   66.06   16.58
   5   7 -13   71.77   15.76
  -5  -7  13   61.54   14.41
  -5   7  14    0.53    3.97
   5  -7 -14    1.97    4.79
   5   7 -14   -0.02    6.80
  -5  -7  14    1.13    6.07
  -5   7  15   52.58    9.97
   5  -7 -15   42.35   10.14
   5   7 -15   63.08   13.68
  -5  -7  15   71.85   12.37
  -5   7  16    9.67    4.76
   5  -7 -16    5.03    5.01
   5   7 -16    6.64    7.56
  -5  -7  16    7.27    6.58
   5  -7 -17    2.88    4.86
   5   7 -17    9.86    8.53
  -5  -7  17   -4.66    6.70
   5  -7 -18  131.47   21.45
  -5  -7  18  174.53   24.49
   5  -7 -19   -4.12    4.23
  -5  -7  19   -2.67    7.13
   5   7 -20   -4.64    7.61
  -5  -7  20    0.64    6.35
   5   7 -21    0.29    8.97
  -5  -7  21    0.30    6.37
   5   7 -22   39.84   12.00
  -5  -7  22   20.73    9.42
   5   7 -23   21.29   10.87
  -5  -7  23   23.10    8.56
   5   7 -24   19.27   10.37
  -5  -7  24   33.91    9.88
   5   7 -25   -1.76    7.91
  -5  -7  25    3.30    7.33
   5   7 -26    1.98    9.21
  -5  -7  26    3.62    7.29
   5   7 -27   -3.25    9.44
  -5  -7  27   39.48    9.80
   5   7 -28   13.65    9.44
  -5  -7  28   35.14   10.43
   5   7 -29    0.05    8.06
  -5  -7  29   -1.42    7.19
   5   7 -30    7.52    8.82
  -5  -7  30    1.86    6.65
   5   7 -31   -1.64    9.17
  -5  -7  31    0.47    7.71
   5   7 -32    4.76   10.45
  -5  -7  32    5.11    8.01
   5   7 -33   10.92    9.05
  -5  -7  33    6.48    7.81
   5   7 -34   22.48   12.90
  -5  -7  34   24.20    9.64
   5   7 -35    1.78    9.07
  -5  -7  35   -0.61    7.54
   5  -7 -36    0.92    4.21
   5   7 -36    2.73   10.64
  -5  -7  36   11.83    8.36
   5  -7 -37   -1.71    5.09
   5   7 -37   -5.80   10.74
  -5  -7  37   -0.68    7.15
   5  -7 -38    1.23    5.10
  -5   8   1   16.25   11.21
   5  -8  -1   16.00    7.33
   5  -8  -1   30.79   10.87
   5   8  -1   11.96    7.62
  -5  -8   1    4.27    5.67
  -5   8   2   21.00   11.15
   5  -8  -2    3.08    5.94
   5  -8  -2   10.13    9.65
   5   8  -2   13.39    6.65
  -5  -8   2    3.57    5.33
  -5   8   3    4.80    9.94
   5  -8  -3   26.43    7.68
   5  -8  -3   18.89   10.36
   5   8  -3   14.63    7.83
  -5  -8   3    6.18    6.15
  -5   8   4  361.82   59.56
   5  -8  -4  420.78   57.48
   5  -8  -4  402.75   59.85
   5   8  -4  379.02   58.25
  -5  -8   4  425.21   57.51
  -5   8   5   19.72   11.85
   5  -8  -5   47.08   10.21
   5  -8  -5   53.49   14.41
   5   8  -5   53.39   11.69
  -5  -8   5   59.49   11.06
  -5   8   6   92.49   14.86
   5  -8  -6   73.36   14.99
   5  -8  -6   94.43   18.34
   5   8  -6   97.44   17.38
  -5   8   7    1.40    4.82
   5  -8  -7   -1.61    5.49
   5  -8  -7   -6.66   10.28
   5   8  -7   -2.08    5.97
  -5   8   8  102.41   16.18
  -5   8   8  134.81   20.64
   5  -8  -8  112.08   17.18
   5  -8  -8  120.48   20.42
   5   8  -8   49.38   17.33
  -5   8   9  148.47   18.02
   5  -8  -9  140.18   18.73
   5  -8  -9  120.68   21.91
   5   8  -9   42.32   17.81
  -5   8  10   87.12   11.85
   5  -8 -10   54.45   12.16
   5   8 -10   36.86   12.92
  -5  -8  10   66.82   13.04
  -5   8  11   27.57    6.49
   5  -8 -11   21.14    7.42
   5   8 -11   19.26    9.58
  -5  -8  11   18.51    7.77
  -5   8  12   23.54    6.25
   5  -8 -12    7.07    6.73
   5   8 -12   17.82    9.43
  -5  -8  12   34.71    8.84
  -5   8  13   -0.93    4.24
   5  -8 -13    2.27    4.98
   5   8 -13   -2.95    7.51
  -5  -8  13    6.57    6.02
  -5   8  14  131.55   19.44
   5  -8 -14  145.39   20.34
   5   8 -14  119.89   22.69
  -5  -8  14   95.91   20.62
   5  -8 -15    8.08    5.78
   5   8 -15    4.75    7.49
  -5  -8  15    6.12    5.91
   5  -8 -16   24.35    6.77
   5   8 -16   25.38   10.48
  -5  -8  16   15.97    7.87
   5  -8 -17    0.72    4.68
   5   8 -17    7.71    8.41
  -5  -8  17    0.03    6.55
  -5  -8  18   -5.39    7.36
  -5  -8  19    8.53    7.32
   5   8 -20   45.22   14.05
  -5  -8  20   59.25   13.05
   5   8 -21   -6.48   10.46
  -5  -8  21   -0.82    7.19
   5   8 -22    7.79    7.97
  -5  -8  22   13.24    7.65
   5   8 -23   10.37   10.44
  -5  -8  23    6.14    7.77
   5   8 -24   16.22   11.48
  -5  -8  24   38.90   10.00
   5   8 -25   -3.45    9.88
  -5  -8  25    3.71    6.83
   5   8 -26    0.11   10.11
  -5  -8  26    6.39    7.52
   5   8 -27   -3.02    8.73
  -5  -8  27   -0.71    6.51
   5   8 -28   -1.40    9.18
  -5  -8  28   -2.44    7.41
   5   8 -29   -1.91    9.46
  -5  -8  29   -2.33    7.01
   5   8 -30    8.06   10.67
  -5  -8  30   16.02    8.16
   5   8 -31   13.87   11.08
  -5  -8  31    9.10    8.03
   5   8 -32    1.51   11.94
  -5  -8  32    8.76    7.39
   5   8 -33   -4.31    9.88
  -5  -8  33    0.20    6.11
   5   8 -34    4.94    9.89
  -5  -8  34    7.68    7.84
   5   8 -35    0.27   10.22
  -5  -8  35   -5.21    8.12
   5   8 -36    7.46   10.38
  -5  -8  36   -3.16    8.12
  -5  -8  37   15.82    9.01
  -5  -8  38   -2.29    7.45
  -5  -8  39    8.22    7.41
  -5   9   1   -6.33    9.56
   5  -9  -1    3.96    5.80
   5  -9  -1    0.62    9.31
   5   9  -1    1.74    5.93
  -5  -9   1    3.83    6.01
  -5   9   2  119.92   27.33
   5  -9  -2  161.36   24.38
   5  -9  -2  132.04   26.48
   5   9  -2  178.81   25.84
  -5  -9   2  153.33   23.94
   5  -9  -3   11.00    6.73
   5   9  -3   21.75    8.63
   5  -9  -4    0.88    5.39
   5   9  -4   -1.35    7.57
   5  -9  -5    8.44    6.19
   5   9  -5    3.24    7.57
   5  -9  -6   34.86    8.56
   5   9  -6   18.21   10.09
  -5  -9   6   42.15    9.56
   5  -9  -7    5.80    6.24
   5   9  -7    2.67    7.35
  -5  -9   7    7.14    7.15
  -5  -9   7   15.38    7.00
   5  -9  -8   99.17   18.74
   5   9  -8   98.07   21.00
  -5  -9   8  131.06   20.13
  -5  -9   8  139.95   20.60
   5  -9  -9    8.33    5.80
   5   9  -9    3.04    8.08
  -5  -9   9    9.92    6.64
  -5  -9   9    8.89    6.73
  -5   9  10   -0.94    4.13
   5  -9 -10    6.05    5.27
   5   9 -10    7.87    7.85
  -5  -9  10    2.60    6.23
  -5  -9  10   -0.17    5.94
  -5   9  11    1.92    4.55
   5  -9 -11    6.95    5.70
   5   9 -11   18.39    8.81
  -5  -9  11   -1.40    6.66
  -5   9  12  188.81   23.89
   5  -9 -12  173.87   24.64
   5   9 -12  200.06   27.99
  -5  -9  12   86.86   23.82
   5  -9 -13    6.90    5.85
   5   9 -13    3.93    8.83
  -5  -9  13    7.51    6.59
   5  -9 -14   38.06    8.95
   5   9 -14   18.26   11.53
  -5  -9  14   48.56   10.11
   5  -9 -15   -0.85    5.61
   5   9 -15   -2.60    8.03
  -5  -9  15   17.60    7.92
   5   9 -16   33.78   13.04
  -5  -9  16   46.58   10.84
   5   9 -17    7.26    9.08
  -5  -9  17    0.27    6.24
  -5  -9  18   68.20   14.00
  -5  -9  19    4.12    7.17
   5   9 -20    4.52    8.68
  -5  -9  20   -0.77    6.56
   5   9 -21   -3.73   10.13
  -5  -9  21    9.19    7.28
   5   9 -22   19.02   11.80
  -5  -9  22   22.81    8.61
   5   9 -23   -7.35    9.72
  -5  -9  23    3.26    6.29
   5   9 -24   32.11   12.21
  -5  -9  24    8.23    7.13
   5   9 -25    4.19    8.55
  -5  -9  25   -6.90    8.05
   5   9 -26    2.53    8.99
  -5  -9  26   11.69    7.44
   5   9 -27   -4.45   10.31
  -5  -9  27   -0.12    6.66
   5   9 -28   32.03   12.03
  -5  -9  28    7.48    8.15
   5   9 -29    2.55    8.38
  -5  -9  29    1.88    7.34
   5   9 -30   -1.70    9.72
  -5  -9  30    5.32    6.93
   5   9 -31    3.55   10.58
  -5  -9  31    5.46    7.87
   5   9 -32    0.11   10.18
  -5  -9  32    5.63    7.05
   5   9 -33   -4.06    9.96
  -5  -9  33   -3.61    7.34
   5   9 -34    6.19   11.19
  -5  -9  34    1.74    6.94
   5   9 -35    0.37    9.36
  -5  -9  35    1.90    6.91
   5   9 -36   -4.42   10.81
  -5  -9  36   -3.21    8.16
   5 -10  -4   15.56    6.81
  -5 -10   4   14.17    7.31
   5 -10  -5    1.29    5.55
  -5 -10   5   -0.87    5.82
   5 -10  -6   26.63    8.70
  -5 -10   6   45.33   10.09
   5 -10  -7    1.98    5.91
  -5 -10   7   -2.62    6.52
   5 -10  -8    1.71    5.41
  -5 -10   8    2.74    6.06
   5 -10  -9   -0.17    5.39
  -5 -10   9    8.09    6.36
   5 -10 -10   98.59   18.12
  -5 -10  10  116.64   19.14
   5 -10 -11    0.61    6.15
   5  10 -11   -3.91    9.25
  -5 -10  11   -1.34    6.51
   5 -10 -12    3.05    5.04
   5  10 -12   10.41    9.51
  -5 -10  12    2.31    6.21
   5 -10 -13    2.09    5.33
   5  10 -13   -3.00    8.40
  -5 -10  13    0.28    7.16
   5 -10 -14   53.20   10.77
   5  10 -14   32.23   13.34
  -5 -10  14   54.57   12.20
   5  10 -15    3.31    8.64
  -5 -10  15   -3.07    7.38
   5  10 -16   40.24   12.34
  -5 -10  16   15.84    9.32
  -5 -10  17    0.62    6.72
  -5 -10  18   -1.97    7.88
   5  10 -19   -2.68   10.46
  -5 -10  19    6.35    7.25
   5  10 -20    3.37   11.08
  -5 -10  20   43.13   10.10
   5  10 -21   11.62   10.28
  -5 -10  21   -0.63    5.82
   5  10 -22    7.30   10.38
  -5 -10  22    4.68    7.63
   5  10 -23    0.28    9.76
  -5 -10  23   -1.43    7.16
   5  10 -24   -2.01   11.24
  -5 -10  24   12.63    8.42
   5  10 -25    0.56    9.08
  -5 -10  25   -0.28    6.20
   5  10 -26   20.52   11.36
  -5 -10  26   14.96    7.91
   5  10 -27   -1.36    9.99
  -5 -10  27   -1.46    6.64
   5  10 -28    0.93    9.22
  -5 -10  28    7.64    7.78
   5  10 -29   -2.86    8.94
  -5 -10  29    7.71    6.76
   5  10 -30    4.47   10.83
  -5 -10  30   -6.18    8.33
   5  10 -31   -2.68   10.44
  -5 -10  31    8.47    7.86
   5  10 -32    2.01   10.19
  -5 -10  32    3.74    7.59
   5  10 -33    5.03   10.74
  -5 -10  33    4.14    8.05
   5  10 -34   -2.80   11.48
  -5 -10  34    2.87    8.30
   5  10 -35   -1.11   10.63
   5 -11  -1   18.47    8.31
  -5 -11   1   26.25    8.16
   5 -11  -2  112.45   20.32
  -5 -11   2  124.45   20.23
  -5 -11   3   16.29    7.37
  -5 -11   4    3.08    5.86
  -5 -11   5   -1.06    6.26
  -5 -11   6   12.52    7.56
  -5 -11   7    1.15    6.97
   5 -11  -8   45.80    9.75
  -5 -11   8   16.26    8.47
   5 -11  -9    6.96    6.38
  -5 -11   9   -5.66    7.25
   5 -11 -10    6.11    5.60
  -5 -11  10    3.83    6.58
   5 -11 -11    2.32    5.82
  -5 -11  11    2.20    6.27
   5 -11 -12   51.26   11.94
  -5 -11  12   69.61   13.85
  -5 -11  13   -2.72    6.72
  -5 -11  14    4.82    8.34
  -5 -11  15    5.43    7.49
  -5 -11  16   11.14    7.88
  -5 -11  17   -4.46    7.94
  -5 -11  18   35.76   10.88
  -5 -11  19    8.25    8.03
  -5 -11  20    2.36    5.83
  -5 -11  21    9.10    7.12
  -5 -11  22   16.68    8.98
  -5 -11  24   15.17    8.19
  -5 -11  25   -1.44    7.10
  -5 -11  26    4.74    8.20
  -5 -11  27    0.56    7.95
   5  11 -28    6.26   12.20
  -5 -11  28    2.68    8.04
   5  11 -29   -2.53    9.81
  -5 -11  29    7.68    8.38
   5  11 -30   -0.00    9.93
  -5 -11  30    1.02    7.32
   5  11 -31    1.01   11.62
  -5 -11  31   -2.87    7.59
   5  11 -32    5.68   12.60
   5  11 -33   -1.35   10.08
   5  11 -34    6.13   10.49
   5  11 -35   -0.37    9.69
   5 -12  -1    0.14    5.88
  -5 -12   1    4.13    6.50
   5 -12  -2    5.19    6.46
  -5 -12   2    4.54    6.19
   5 -12  -3    7.53    7.57
  -5 -12   3    7.64    7.40
   5 -12  -4   89.34   16.27
  -5 -12   4   78.49   16.01
   5 -12  -5   16.92    8.46
  -5 -12   5   25.42    8.69
   5 -12  -6    5.76    6.84
  -5 -12   6   15.47    7.14
  -5 -12   7   -4.80    7.02
  -5 -12   8    6.66    6.99
  -5 -12   9   21.44    8.10
  -5 -12  10   36.86   10.20
  -5 -12  11   -5.50    7.29
  -5 -12  12    0.21    7.58
  -5 -12  13   -0.98    5.69
  -5 -12  14   11.81    7.82
  -5 -12  15   10.52    7.62
  -5 -12  16   11.45    8.33
  -5 -12  17   -0.78    7.00
  -5 -12  18   12.19    8.39
  -5 -12  19    2.25    7.40
  -5 -12  20   29.38    9.92
  -5 -12  21   -2.32    7.71
  -5 -12  22    7.97    6.98
  -5 -12  23   -2.43    7.69
  -5 -12  24    8.75    7.86
  -5 -12  25    4.12    7.72
  -5 -12  26    4.65    7.27
  -5 -12  27   -2.20    8.02
  -5 -12  28    1.63    7.62
   5 -13  -1   26.03    9.88
  -5 -13   1   36.15    9.60
   5 -13  -2   49.87   11.70
  -5 -13   2   34.58   10.21
   5 -13  -3   -0.29    6.36
  -5 -13   3    5.51    7.04
   5 -13  -4   18.00    7.71
  -5 -13   4   43.91    9.90
   5 -13  -5    0.48    6.24
  -5 -13   5    0.23    6.02
   5 -13  -6   43.71   11.40
  -5 -13   6   52.20   11.70
   5 -13  -7   10.45    7.15
  -5 -13   7   23.62    8.33
   5 -13  -8   51.57   10.53
  -5 -13   8   20.50   10.04
   5 -13  -9    6.35    6.62
  -5 -13   9   -0.18    6.70
  -5 -13  10   -4.21    6.90
  -5 -13  11   16.54    8.10
  -5 -13  12   10.20    6.72
  -5 -13  13    8.60    7.20
  -5 -13  14    3.07    6.99
  -5 -13  15   -6.16    7.76
  -5 -13  16    2.28    6.46
  -5 -13  17   11.59    8.06
  -5 -13  18   10.48    8.49
  -5 -13  19   -0.48    7.40
  -5 -13  20    2.85    6.76
  -5 -13  21   -2.82    7.83
  -5 -13  22    7.52    9.04
  -5 -13  23   -1.67    6.96
  -5 -13  24    0.63    7.28
  -5 -13  25   11.14    8.59
   5 -14  -1    3.02    6.76
  -5 -14   1   -3.28    6.50
   5 -14  -2   -1.88    5.78
  -5 -14   2    3.99    5.98
   5 -14  -3    3.37    6.42
  -5 -14   3    1.05    6.17
   5 -14  -4   23.56    8.79
  -5 -14   4   13.29    7.57
   5 -14  -5   27.76    9.04
  -5 -14   5   14.59    7.71
   5 -14  -6   17.78    7.81
  -5 -14   6   17.95    8.40
   5 -14  -7    9.53    6.60
  -5 -14   7    0.51    7.00
  -5 -14   8   -1.95    6.58
  -5 -14   9    7.39    7.66
  -5 -14  10   32.68   10.39
  -5 -14  11    3.23    6.25
  -5 -14  12   -1.36    6.61
  -5 -14  13    0.50    6.28
  -5 -14  14   12.49    7.78
  -5 -14  15   15.38    8.04
  -5 -14  16   11.15    7.64
  -5 -14  17   -4.98    7.93
  -5 -14  18   -0.48    6.54
  -5 -14  19    4.88    7.69
  -5 -14  20    7.21    8.84
  -5 -14  21    6.37    7.97
  -5 -14  22    0.71    7.87
   5 -15  -1    1.95    6.77
  -5 -15   1   12.56    7.99
   5 -15  -2    6.81    7.19
  -5 -15   2    0.58    6.69
   5 -15  -3    7.32    7.63
  -5 -15   3    7.15    7.80
   5 -15  -4   -4.34    6.97
  -5 -15   4   -1.90    6.74
   5 -15  -5    8.54    6.91
  -5 -15   5   -1.48    5.98
  -5 -15   6    4.02    7.83
  -5 -15   7    6.59    7.38
  -5 -15   8    3.72    6.20
  -5 -15   9    2.45    7.25
  -5 -15  10   -0.73    6.65
  -5 -15  11   11.18    7.79
  -5 -15  12   33.86   10.79
  -5 -15  13    0.64    6.28
  -5 -15  14    0.45    7.24
  -5 -15  15    1.29    6.02
  -5 -15  16   -1.27    6.72
  -5 -15  17   -0.03    8.14
  -5 -15  18    9.97    8.26
  -5 -15  19   -3.50    8.23
   5 -16  -1   -2.79    7.96
  -5 -16   1   -1.03    6.41
   5 -16  -2   -2.26    6.40
  -5 -16   2   -1.31    6.28
   5 -16  -3   -2.84    6.60
  -5 -16   3    3.91    7.03
  -5 -16   4    0.55    7.13
  -5 -16   5    4.63    8.52
  -5 -16   6    4.64    8.21
  -5 -16   7   -1.49    7.57
  -5 -16   8   -1.28    6.19
  -5 -16   9   -0.51    8.07
  -5 -16  10   -0.91    8.36
  -5 -16  11   -3.77    7.96
  -5 -16  12   -1.04    6.67
  -5 -16  13    4.07    7.63
  -5 -16  14    4.38    7.53
  -5 -16  15   13.20    9.66
  -5 -16  16    4.23    8.46
   5 -17  -1   -6.76    8.74
  -5 -17   2    1.70    7.41
  -5 -17   3   12.69    9.20
  -5 -17   4    3.04    6.76
  -5 -17   5    2.59    7.01
  -5 -17   6    0.07    6.42
  -5 -17   7    5.41    8.65
  -5 -17   8    1.27    7.18
  -5 -17   9    2.18    8.74
  -5 -17  10    2.45    7.16
  -5 -17  11   -1.01    6.81
  -5 -17  12   -4.41    8.09
  -5 -18   4    5.98    7.45
  -5 -18   5    0.00    7.03
  -5 -18   6    0.97    8.46
  -5 -18   7   -4.68    8.44
  -5 -18   8   -3.55    7.96
  -4   0   1    1.49    3.77
  -4   0   1   -2.84    6.57
   4   0  -1    1.49    4.27
   4   0  -1    0.22    6.38
  -4   0   2   28.02    5.76
  -4   0   2   14.52    7.60
   4   0  -2   10.70    5.29
   4   0  -2   15.13    8.27
  -4   0   3    2.90    4.46
  -4   0   3    3.13    6.11
   4   0  -3   -2.75    3.97
   4   0  -3    1.85    6.38
  -4   0   4 1121.63  154.10
  -4   0   4 1154.57  155.38
   4   0  -4 1091.35  153.89
   4   0  -4 1219.78  155.64
  -4   0   5    0.49    3.92
  -4   0   5   -0.98    6.06
   4   0  -5    1.08    3.15
   4   0  -5    4.20    6.79
  -4   0   6  623.27   84.98
  -4   0   6  603.16   86.22
   4   0  -6  639.24   84.82
   4   0  -6  590.00   86.24
  -4   0   7    0.70    4.14
  -4   0   7   -2.31    6.94
   4   0  -7    0.15    3.89
   4   0  -7   -0.61    6.45
  -4   0   8 2889.88  393.19
  -4   0   8 2931.98  394.92
   4   0  -8 2939.53  393.22
   4   0  -8 2892.58  394.73
  -4   0   9    2.59    3.98
  -4   0   9   -2.72    7.36
   4   0  -9    2.13    3.73
   4   0  -9    3.23    7.78
  -4   0  10   20.70    5.91
  -4   0  10   34.90    9.23
   4   0 -10   19.37    5.77
   4   0 -10   44.10    9.71
  -4   0  11    1.29    3.52
  -4   0  11   -0.26    6.14
   4   0 -11    0.42    3.91
   4   0 -11   -1.51    7.35
  -4   0  12   11.99    4.64
   4   0 -12   18.60    5.25
   4   0 -12    9.32    8.10
  -4   0  13   -1.14    5.01
  -4   0  13   -2.41    3.57
   4   0 -13    0.85    3.36
   4   0 -13   -0.51    6.82
  -4   0  14 1237.76  177.57
  -4   0  14 1329.65  176.88
   4   0 -14 1353.90  179.08
  -4   0  15   -0.08    4.05
  -4   0  15   -2.90    3.92
   4   0 -15    4.56    7.33
  -4   0  16   41.05    8.48
  -4   0  16   43.80    8.01
   4   0 -16   34.82   10.67
  -4   0  17   -0.93    4.68
  -4   0  17    2.17    3.43
   4   0 -17    4.94    6.96
  -4   0  18  185.34   26.85
  -4   0  18  169.37   26.07
   4   0 -18  201.29   29.12
  -4   0  19   -1.69    3.99
  -4   0  19    0.95    2.95
   4   0 -19   -3.07    7.70
  -4   0  20  126.33   20.70
  -4   0  20  128.81   20.16
   4   0 -20  175.24   24.03
  -4   0  21   -3.98    4.95
  -4   0  21    1.26    3.52
   4   0 -21    0.35    8.74
  -4   0  22   -1.40    4.75
  -4   0  22   22.51    5.01
   4   0 -22   13.72    5.71
  -4   0  23    1.26    4.24
  -4   0  23    3.30    3.73
   4   0 -23   -2.07    5.30
  -4   0  24   34.47    7.72
  -4   0  24   20.93    6.45
   4   0 -24   37.05    9.17
  -4   0  25   -0.74    5.32
   4   0 -25   -2.17    5.30
  -4   0  26   55.85   11.37
   4   0 -26   58.66   11.99
  -4   0  27   -0.09    5.76
   4   0 -27   -1.95    7.13
  -4   0  28   13.41    6.09
   4   0 -28   21.64    8.39
  -4   0  29    1.18    4.89
   4   0 -29   -0.25    6.35
   4   0 -30   42.01   10.75
   4   0 -31   -2.53    7.24
   4   0 -32   -3.21    6.39
   4   0 -33    2.05    6.57
   4   0 -34    1.92    6.94
   4   0 -35   -0.71    7.22
   4   0 -36   20.92    9.01
   4   0 -37    0.63    7.13
   4   0 -38    9.97    8.72
   4   0 -39   -2.28    7.86
  -4   1   1   11.83    5.13
  -4   1   1    6.51    7.97
   4  -1  -1   22.75    6.18
   4  -1  -1   27.33    8.91
   4   1  -1   20.35    5.21
   4   1  -1   27.05    8.38
  -4  -1   1   21.12    5.95
  -4  -1   1   21.72    8.07
  -4   1   2  906.43  134.53
  -4   1   2 1121.25  136.67
   4  -1  -2  987.96  134.78
   4  -1  -2 1094.03  136.64
   4   1  -2  943.99  134.40
   4   1  -2  946.62  135.79
  -4  -1   2  925.17  134.53
  -4  -1   2 1255.94  136.80
  -4   1   3   25.13    6.10
  -4   1   3    3.51    7.72
   4  -1  -3   24.63    6.05
   4  -1  -3   26.33    9.36
   4   1  -3   16.79    4.92
   4   1  -3   18.92    7.82
  -4  -1   3   23.38    5.90
  -4  -1   3   20.17    7.74
  -4   1   4    7.31    4.35
  -4   1   4    0.31    7.01
   4  -1  -4    0.59    4.05
   4  -1  -4   -0.69    7.91
   4   1  -4    0.68    3.42
   4   1  -4    0.26    6.20
  -4  -1   4    0.19    3.67
  -4  -1   4    0.58    6.66
  -4   1   5   23.18    5.68
  -4   1   5   13.91    7.51
   4  -1  -5   12.96    4.77
   4  -1  -5    6.64    7.02
   4   1  -5   12.82    4.13
   4   1  -5    5.58    7.32
  -4  -1   5    9.25    4.10
  -4  -1   5    6.02    7.01
  -4   1   6  403.98   53.81
  -4   1   6  452.25   55.42
   4  -1  -6  251.68   53.06
   4  -1  -6  500.17   56.11
   4   1  -6  405.66   53.58
   4   1  -6  439.46   55.64
  -4  -1   6  392.83   53.52
  -4  -1   6  506.59   56.26
  -4   1   7   52.99    9.85
  -4   1   7   55.70   11.70
   4  -1  -7   60.31    9.58
   4  -1  -7   49.34   12.12
   4   1  -7   66.73    9.77
   4   1  -7   28.72   11.52
  -4  -1   7   52.64    9.43
  -4  -1   7   56.79   12.37
  -4   1   8 1192.09  157.65
  -4   1   8 1168.15  158.81
   4  -1  -8 1108.00  157.26
   4  -1  -8 1187.11  158.96
   4   1  -8 1181.78  157.64
   4   1  -8 1181.40  159.22
  -4  -1   8 1105.58  157.25
  -4  -1   8 1228.38  159.47
  -4   1   9   -0.81    4.47
  -4   1   9   -6.57    7.52
   4  -1  -9    1.11    3.69
   4  -1  -9    0.89    7.50
   4   1  -9   -0.74    4.09
   4   1  -9    3.59    8.14
  -4  -1   9   -0.93    3.46
  -4  -1   9    5.69    7.78
  -4   1  10  516.93   72.78
  -4   1  10  597.97   74.45
   4  -1 -10  497.14   72.42
   4  -1 -10  580.81   74.53
   4   1 -10  495.49   72.89
   4   1 -10  558.57   74.99
  -4  -1  10  524.07   72.59
  -4  -1  10  536.46   74.57
  -4   1  11  148.93   24.07
   4  -1 -11  161.73   23.92
   4  -1 -11  174.37   26.12
   4   1 -11  174.64   24.62
   4   1 -11  147.39   26.16
  -4  -1  11  179.93   25.03
  -4  -1  11  172.85   24.22
  -4   1  12  573.19   63.37
   4  -1 -12  431.41   62.71
   4  -1 -12  431.29   64.49
   4   1 -12  403.87   64.68
  -4  -1  12  438.04   63.46
  -4  -1  12  437.59   62.78
  -4   1  13  109.10   15.03
   4  -1 -13   57.64   14.13
   4  -1 -13  105.54   17.61
   4   1 -13  112.26   18.84
  -4  -1  13  155.27   16.77
  -4  -1  13  104.90   14.91
  -4   1  14    0.84    3.39
   4  -1 -14    4.32    3.69
   4  -1 -14   -4.22    7.60
   4   1 -14   -1.11    7.37
  -4  -1  14   -0.58    4.32
  -4  -1  14   -0.34    3.37
  -4   1  15   37.31    8.28
  -4   1  15   47.64    8.04
   4  -1 -15   34.35    7.81
   4  -1 -15   57.03   11.41
   4   1 -15   38.34   11.42
  -4  -1  15   45.55    8.81
  -4  -1  15   42.47    8.06
  -4   1  16  208.19   32.88
  -4   1  16  222.56   32.52
   4   1 -16  181.84   34.54
  -4  -1  16  222.90   33.23
  -4  -1  16  296.07   33.24
  -4   1  17   -1.13    3.93
  -4   1  17    0.62    3.14
   4   1 -17   -1.37    4.64
   4   1 -17   -2.49    8.14
  -4  -1  17   -0.13    4.06
  -4  -1  17   -0.88    3.18
  -4   1  18  320.12   40.86
  -4   1  18  278.72   40.01
   4   1 -18  262.29   40.95
   4   1 -18  296.94   43.08
  -4  -1  18  260.66   40.61
  -4  -1  18  292.82   40.27
  -4   1  19   17.02    5.87
  -4   1  19   18.46    5.23
   4   1 -19   12.83    6.31
   4   1 -19    7.49    8.30
  -4  -1  19   22.93    6.28
  -4  -1  19   29.73    5.83
  -4   1  20   11.60    5.81
  -4   1  20   21.63    5.93
   4   1 -20   39.71   10.56
  -4  -1  20   29.59    7.62
  -4  -1  20   38.63    6.71
  -4   1  21    4.04    4.64
  -4   1  21    3.00    3.80
   4   1 -21   12.00    8.34
  -4  -1  21    0.53    4.18
  -4  -1  21    5.93    4.29
  -4   1  22  221.37   34.59
  -4   1  22  243.79   34.19
   4   1 -22  234.26   35.88
  -4  -1  22  257.18   35.30
  -4   1  23   16.00    5.58
  -4   1  23    5.44    4.25
   4   1 -23    7.07    6.22
  -4  -1  23    6.32    5.87
  -4   1  24   15.96    5.78
  -4   1  24    9.08    4.75
   4  -1 -24   15.24    6.19
   4   1 -24   11.64    6.77
  -4  -1  24   20.71    6.69
  -4   1  25   27.82    6.83
   4  -1 -25    7.86    6.63
   4   1 -25   22.05    8.55
  -4  -1  25   16.87    6.93
  -4   1  26   73.53   12.57
   4  -1 -26   70.93   13.28
   4   1 -26   74.30   13.91
  -4  -1  26   56.95   12.42
  -4   1  27    0.99    3.86
   4  -1 -27    2.67    5.31
   4   1 -27    5.63    7.36
  -4  -1  27   -3.72    5.45
   4  -1 -28   50.16   11.15
   4   1 -28   48.54   11.48
  -4  -1  28   41.04    9.81
   4  -1 -29   -2.16    6.21
   4   1 -29   -2.88    6.92
   4  -1 -30   -0.00    5.74
   4   1 -30    0.75    6.69
   4  -1 -31    7.67    6.36
   4   1 -31   -0.97    7.17
   4  -1 -32   40.90    9.51
   4   1 -32   19.75    9.80
   4  -1 -33   -2.91    6.41
   4   1 -33    2.68    7.39
   4  -1 -34   14.26    7.58
   4   1 -34    6.26    7.34
   4  -1 -35    3.30    6.69
   4   1 -35    5.45    7.82
   4  -1 -36    2.07    6.25
   4   1 -36   20.62    8.31
   4  -1 -37   -2.97    7.60
   4   1 -37    5.29    7.06
   4  -1 -38    9.98    8.05
   4   1 -38   10.11    8.36
   4  -1 -39   -1.22    6.85
   4   1 -39    4.57    7.55
  -4   2   1   65.83   11.03
  -4   2   1   81.35   14.37
   4  -2  -1   87.05   11.72
   4  -2  -1   21.74   12.23
   4   2  -1   65.27   10.65
   4   2  -1   69.41   13.52
  -4  -2   1   76.76   11.05
  -4  -2   1   49.40   12.66
  -4   2   2  189.71   27.57
  -4   2   2  195.90   29.99
   4  -2  -2  170.94   27.51
   4  -2  -2  199.27   29.64
   4   2  -2  181.75   27.14
   4   2  -2  184.33   28.88
  -4  -2   2  190.22   27.22
  -4  -2   2  248.00   29.89
  -4   2   3   14.85    4.96
  -4   2   3   16.84    8.22
   4  -2  -3   12.43    5.59
   4  -2  -3   16.78    9.29
   4   2  -3   15.66    4.68
   4   2  -3   17.61    8.60
  -4  -2   3   17.34    5.03
  -4  -2   3   15.27    8.17
  -4   2   4 1625.48  226.60
  -4   2   4 1650.75  228.11
   4  -2  -4 1861.84  227.08
   4  -2  -4 1731.46  228.47
   4   2  -4 1716.00  226.73
   4   2  -4 1615.78  227.90
  -4  -2   4 1537.46  226.32
  -4  -2   4 1742.66  228.37
  -4   2   5   33.28    8.17
  -4   2   5   33.15   10.43
   4  -2  -5   51.35    8.72
   4  -2  -5   51.86   12.19
   4   2  -5   45.46    8.09
   4   2  -5   31.37   10.55
  -4  -2   5   47.89    8.10
  -4  -2   5   50.54   10.99
  -4   2   6    3.98    4.97
  -4   2   6   31.52    9.84
   4  -2  -6   21.51    6.01
   4  -2  -6   11.17    9.27
   4   2  -6   16.02    5.15
   4   2  -6   15.46    8.46
  -4  -2   6   24.51    5.17
  -4  -2   6   16.81    8.18
  -4   2   7  327.32   43.57
  -4   2   7  255.43   44.27
   4  -2  -7  314.08   43.58
   4  -2  -7  321.40   45.54
   4   2  -7  308.24   43.57
   4   2  -7  343.99   45.67
  -4  -2   7  304.09   43.22
  -4  -2   7  312.24   45.38
  -4   2   8  763.29   84.51
  -4   2   8  779.03   85.92
   4  -2  -8  711.17   84.30
   4  -2  -8  782.31   86.58
   4   2  -8  739.22   85.14
   4   2  -8  818.92   86.98
  -4  -2   8  678.11   85.34
  -4  -2   8  308.25   83.02
  -4  -2   8  780.26   86.98
  -4   2   9  188.26   26.60
   4  -2  -9  195.71   26.52
   4  -2  -9  201.63   28.68
   4   2  -9  160.06   28.45
  -4  -2   9  159.72   26.88
  -4  -2   9  187.33   26.47
  -4  -2   9  181.06   28.36
  -4   2  10   72.38   11.37
   4  -2 -10   64.15   10.82
   4  -2 -10   66.20   14.32
   4   2 -10   72.65   15.22
  -4  -2  10   60.18   11.67
  -4  -2  10   61.91   10.93
  -4   2  11   57.89    9.76
   4  -2 -11   58.05    9.32
   4  -2 -11   71.69   13.02
   4   2 -11   58.10   13.10
  -4  -2  11   51.14   10.23
  -4  -2  11   39.56    9.03
  -4   2  12    0.47    4.10
  -4   2  12    8.41    6.51
   4  -2 -12   -0.56    3.16
   4   2 -12    6.21    8.25
  -4  -2  12   -0.27    5.02
  -4  -2  12    3.56    3.70
  -4   2  13   10.91    5.19
  -4   2  13   12.29    6.77
   4  -2 -13   10.25    4.24
   4   2 -13   12.80    5.89
   4   2 -13   16.88    9.13
  -4  -2  13   10.40    5.47
  -4  -2  13   18.51    4.96
  -4   2  14  753.50  101.94
   4  -2 -14  759.06  101.69
   4   2 -14  779.48  103.31
   4   2 -14  786.72  104.45
  -4  -2  14  718.23  102.43
  -4  -2  14  697.79  101.87
  -4   2  15   65.31    9.95
   4  -2 -15   45.83    8.84
   4   2 -15   54.10   10.53
   4   2 -15   76.93   13.75
  -4  -2  15   36.78    9.59
  -4  -2  15   54.09    9.43
  -4   2  16   17.42    5.35
   4  -2 -16   18.63    4.79
   4   2 -16   19.09    6.48
   4   2 -16   15.52    8.84
  -4  -2  16   14.06    5.75
  -4  -2  16   14.31    4.86
  -4   2  17    4.77    4.31
  -4   2  17   -1.62    3.79
   4  -2 -17    5.28    3.70
   4  -2 -17    6.40    6.66
   4   2 -17    5.58    5.25
   4   2 -17    7.12    7.15
  -4  -2  17   11.65    5.18
  -4  -2  17    2.42    3.62
  -4   2  18  143.25   18.33
  -4   2  18  134.65   17.89
   4  -2 -18   84.48   19.08
   4   2 -18   46.05   17.49
   4   2 -18  136.23   20.98
  -4  -2  18  155.11   19.39
  -4  -2  18  153.86   18.45
  -4   2  19  135.16   19.57
  -4   2  19  138.65   19.35
   4  -2 -19  110.58   21.27
   4   2 -19  128.01   20.95
   4   2 -19  135.72   22.54
  -4  -2  19  109.18   20.04
  -4   2  20   19.80    6.82
  -4   2  20   35.80    7.17
   4  -2 -20   51.52   10.81
   4   2 -20   34.12   10.27
  -4  -2  20   39.64    8.35
  -4   2  21    4.17    4.07
  -4   2  21    5.07    4.22
   4  -2 -21    6.58    7.77
   4   2 -21    1.39    7.62
  -4  -2  21    0.12    4.78
  -4   2  22   21.41    5.56
  -4   2  22   12.46    4.85
   4   2 -22    5.56    6.83
  -4  -2  22   13.36    5.78
  -4   2  23   -1.59    4.09
  -4   2  23    2.28    4.06
   4   2 -23   -2.10    5.99
  -4  -2  23    0.95    4.94
  -4   2  24  137.63   19.99
   4   2 -24   98.77   21.27
  -4  -2  24  138.61   20.91
  -4   2  25   21.29    6.06
   4   2 -25   14.56    7.80
  -4  -2  25   14.49    6.55
  -4   2  26   45.65    9.24
   4  -2 -26   52.17    9.98
   4   2 -26   34.01   11.29
   4  -2 -27   10.28    5.29
   4   2 -27   -1.89    6.97
   4  -2 -28   30.21    7.97
   4   2 -28    8.62    7.93
   4  -2 -29   22.93    7.40
   4   2 -29    5.98    8.59
   4  -2 -30   72.74   12.06
   4   2 -30   47.12   12.06
  -4  -2  30   40.89   11.07
   4  -2 -31    3.29    6.65
   4   2 -31   -0.66    7.32
  -4  -2  31   -1.29    5.93
   4  -2 -32    0.59    6.31
   4   2 -32   -1.39    6.10
   4  -2 -33   -1.19    5.80
   4   2 -33   -0.84    6.27
   4  -2 -34   12.75    7.70
   4   2 -34   12.55    7.85
   4  -2 -35   -1.76    6.50
   4   2 -35    0.72    6.80
   4  -2 -36    8.60    7.23
   4   2 -36    1.87    7.76
   4  -2 -37    0.34    6.34
   4   2 -37   -0.47    6.55
   4  -2 -38    1.22    6.85
   4   2 -38   -2.80    8.04
   4  -2 -39   -3.91    7.00
   4   2 -39    3.61    6.58
  -4   3   1   33.52    7.53
  -4   3   1   35.43   11.52
   4  -3  -1   43.76    8.18
   4  -3  -1   54.36   11.39
   4   3  -1   39.86    7.15
   4   3  -1   30.74    9.55
  -4  -3   1   29.41    6.84
  -4  -3   1   32.59   10.08
  -4   3   2  336.49   47.35
  -4   3   2  296.45   49.21
   4  -3  -2  296.51   47.32
   4  -3  -2  366.48   49.71
   4   3  -2  481.96   47.91
   4   3  -2  328.58   48.68
  -4  -3   2  309.97   46.88
  -4  -3   2  301.16   48.67
  -4   3   3    2.45    3.81
  -4   3   3   10.61    8.82
   4  -3  -3    0.67    4.82
   4  -3  -3    6.78    7.56
   4   3  -3    5.84    3.88
   4   3  -3    1.96    7.10
  -4  -3   3    7.84    3.69
  -4  -3   3    3.19    7.35
  -4   3   4   13.64    5.45
  -4   3   4    8.17    8.05
   4  -3  -4   11.97    5.26
   4  -3  -4   13.44    8.69
   4   3  -4   12.50    5.02
   4   3  -4    4.21    7.88
  -4  -3   4   21.48    4.74
  -4  -3   4   26.27    9.19
  -4   3   5   38.24    8.22
  -4   3   5   50.48   12.04
   4  -3  -5   37.69    8.43
   4  -3  -5   33.83   11.24
   4   3  -5   47.67    8.54
   4   3  -5   49.63   11.36
  -4  -3   5   54.97    9.37
  -4  -3   5   39.35    7.93
  -4  -3   5   35.62   11.11
  -4   3   6   60.39   10.16
  -4   3   6   73.57   12.85
   4  -3  -6   48.20   10.39
   4  -3  -6   63.33   14.30
   4   3  -6   73.39   13.37
  -4  -3   6   46.31   10.60
  -4  -3   6   56.97    9.79
  -4  -3   6   51.83   12.87
  -4   3   7  223.99   55.38
   4  -3  -7  492.69   56.75
   4  -3  -7  501.75   59.06
   4   3  -7  731.78   60.89
  -4  -3   7  472.48   57.15
  -4  -3   7  448.62   56.31
  -4  -3   7  431.17   58.41
  -4   3   8   80.69   12.56
   4  -3  -8   65.23   12.39
   4  -3  -8   81.91   15.57
   4   3  -8   67.60   13.01
   4   3  -8   84.45   15.86
  -4  -3   8   72.30   13.11
  -4  -3   8   72.42   12.07
  -4   3   9   -0.31    4.21
   4  -3  -9    1.69    4.79
   4  -3  -9   -2.24    8.86
   4   3  -9    0.34    5.25
   4   3  -9    0.47    7.90
  -4  -3   9   -1.03    5.18
  -4  -3   9   -0.49    3.94
  -4   3  10  217.07   24.39
  -4   3  10  221.10   25.91
   4  -3 -10  185.59   24.08
   4   3 -10  179.40   25.04
   4   3 -10  187.07   26.79
  -4  -3  10  194.76   24.85
  -4  -3  10   83.29   22.91
  -4   3  11  370.00   50.77
  -4   3  11  366.11   51.73
   4  -3 -11  354.78   50.57
   4   3 -11  368.57   51.97
   4   3 -11  377.60   53.46
  -4  -3  11  373.48   51.52
  -4  -3  11  347.91   50.82
  -4   3  12  329.80   46.11
  -4   3  12  309.35   46.88
   4  -3 -12  307.67   45.74
   4   3 -12  298.79   47.11
   4   3 -12  358.36   48.98
  -4  -3  12  366.86   47.14
  -4  -3  12  356.21   46.51
  -4   3  13   92.04   14.68
  -4   3  13   84.13   15.35
   4  -3 -13   91.30   14.21
   4   3 -13  105.87   16.56
   4   3 -13   95.20   17.31
  -4  -3  13  113.13   16.03
  -4  -3  13   81.90   14.58
  -4   3  14    9.66    4.48
  -4   3  14   -0.39    4.87
   4  -3 -14    4.05    3.29
   4  -3 -14    4.53    6.90
   4   3 -14    3.96    5.62
   4   3 -14    1.14    6.84
  -4  -3  14    4.29    4.71
  -4  -3  14    8.04    4.30
  -4   3  15   46.99    8.33
   4  -3 -15   39.44    7.56
   4  -3 -15   47.36   10.97
   4   3 -15   26.53    9.13
   4   3 -15   49.83   11.72
  -4  -3  15   43.32    9.18
  -4  -3  15   47.87    8.45
  -4   3  16  261.54   34.19
   4  -3 -16  208.27   33.44
   4  -3 -16  251.97   35.90
   4   3 -16  251.29   35.91
   4   3 -16  243.85   36.81
  -4  -3  16  241.32   34.98
  -4   3  17   10.38    4.61
   4  -3 -17   18.93    4.33
   4  -3 -17    1.52    6.62
   4   3 -17   16.55    6.40
   4   3 -17   27.88    8.80
  -4  -3  17    0.94    5.06
  -4   3  18   39.35    8.60
   4  -3 -18   40.94    8.12
   4  -3 -18   74.93   12.31
   4   3 -18   61.75   11.04
   4   3 -18   40.92   11.40
  -4  -3  18   43.59    9.77
  -4   3  19    4.10    3.94
  -4   3  19    2.08    4.33
   4  -3 -19    7.85    6.57
   4   3 -19    5.58    5.67
  -4  -3  19   12.12    5.42
  -4   3  20   12.29    5.13
  -4   3  20   17.57    5.39
   4  -3 -20   15.36    7.70
  -4  -3  20   13.92    6.27
  -4   3  21   59.12   10.04
  -4   3  21   54.28   10.12
   4  -3 -21   43.00   12.33
  -4  -3  21   60.12   11.62
  -4   3  22   53.35   10.99
  -4   3  22   66.68   11.40
   4   3 -22   74.67   14.04
  -4  -3  22   69.07   12.61
  -4   3  23   49.03    9.39
   4   3 -23   50.63   11.94
  -4   3  24    1.34    4.31
   4   3 -24    2.81    7.51
   4   3 -25   23.64    8.82
   4   3 -26   79.09   15.93
   4   3 -27   14.48    8.06
  -4  -3  27   14.95    7.31
   4  -3 -28   70.76   10.06
   4   3 -28   39.59   11.23
  -4  -3  28   12.35    8.10
   4  -3 -29    3.73    5.39
   4   3 -29   -5.06    7.66
  -4  -3  29    8.48    6.73
   4  -3 -30    5.07    5.32
   4   3 -30   16.44    8.76
  -4  -3  30    6.53    6.36
   4  -3 -31   10.72    6.38
   4   3 -31   13.94    9.20
  -4  -3  31   15.77    7.05
   4  -3 -32   43.53   10.10
   4   3 -32   23.62   10.40
  -4  -3  32   64.30   11.52
   4  -3 -33   -0.66    6.18
   4   3 -33    4.63    7.72
  -4  -3  33    5.82    6.80
   4  -3 -34   -2.88    5.86
   4   3 -34    6.88    7.68
   4  -3 -35   -1.09    5.69
   4   3 -35   -3.58    8.08
   4  -3 -36    1.31    5.55
   4   3 -36    0.81    8.42
   4  -3 -37    0.01    6.46
   4   3 -37   -2.12    8.27
   4  -3 -38    4.24    6.57
   4   3 -38    9.29    8.97
   4  -3 -39   -2.09    6.71
   4   3 -39   -0.97    8.57
  -4   4   1   76.16   10.80
  -4   4   1   49.35   14.65
   4  -4  -1   39.62   10.22
   4  -4  -1   58.86   14.36
   4   4  -1   63.09   10.17
   4   4  -1   43.81   10.26
   4   4  -1   64.07   13.01
  -4  -4   1   54.55   10.99
  -4  -4   1   75.37   10.38
  -4  -4   1   60.48   13.02
  -4   4   2  150.96   20.87
  -4   4   2  134.21   23.75
   4  -4  -2  123.18   20.86
   4  -4  -2  143.46   23.57
   4   4  -2  131.39   21.04
   4   4  -2  151.64   22.77
  -4  -4   2  138.16   21.08
  -4  -4   2  128.33   20.22
  -4  -4   2  156.23   23.30
  -4   4   3   63.79   12.01
  -4   4   3   75.93   15.79
   4  -4  -3   57.95   12.37
   4  -4  -3   82.59   15.74
   4   4  -3   90.15   13.37
   4   4  -3   53.29   14.48
  -4  -4   3   73.78   12.84
  -4  -4   3   79.59   12.05
  -4  -4   3  113.66   16.40
  -4   4   4  327.17   43.92
  -4   4   4  339.18   46.38
   4  -4  -4  285.97   44.00
   4  -4  -4  355.44   46.64
   4   4  -4  298.01   44.50
   4   4  -4  338.62   45.84
  -4  -4   4  295.62   44.19
  -4  -4   4  288.97   43.53
  -4  -4   4  335.38   46.03
  -4   4   5   10.43    4.58
  -4   4   5    4.54    8.58
   4  -4  -5   -0.52    4.90
   4  -4  -5    3.84    8.61
   4   4  -5   10.09    5.93
   4   4  -5    3.41    8.71
  -4  -4   5    0.92    5.01
  -4  -4   5    3.52    4.01
  -4  -4   5   12.09    8.53
  -4   4   6   71.18   13.15
   4  -4  -6   59.28   13.05
   4  -4  -6  112.89   17.26
   4   4  -6   92.32   14.89
   4   4  -6   82.69   16.21
  -4  -4   6   80.64   13.96
  -4  -4   6  107.49   13.76
  -4   4   7    7.54    4.59
   4  -4  -7    3.25    4.60
   4  -4  -7    1.13    8.93
   4   4  -7    7.68    5.97
   4   4  -7    4.26    8.66
  -4  -4   7    1.27    4.71
  -4  -4   7   13.38    4.44
  -4   4   8  123.07   16.59
   4  -4  -8   89.72   16.32
   4  -4  -8  116.80   19.61
   4   4  -8  103.77   17.67
   4   4  -8  103.99   19.39
  -4  -4   8   94.20   16.83
  -4  -4   8  108.87   16.43
  -4   4   9  308.90   42.87
  -4   4   9  313.97   44.09
   4  -4  -9  282.71   42.83
   4   4  -9  318.06   44.33
   4   4  -9  344.39   45.72
  -4  -4   9  276.06   43.22
  -4  -4   9  313.37   43.04
  -4   4  10  244.74   32.93
  -4   4  10  227.00   34.10
   4  -4 -10  237.81   32.99
   4   4 -10  218.21   34.11
   4   4 -10  287.32   36.33
  -4  -4  10  215.96   33.41
  -4  -4  10  204.19   32.84
  -4   4  11   38.58    6.95
  -4   4  11   17.57    7.47
   4  -4 -11   24.00    6.31
   4   4 -11   25.68    7.51
   4   4 -11   20.54    7.96
   4   4 -11   30.48    9.66
  -4  -4  11   21.09    7.00
  -4  -4  11   33.88    6.75
  -4   4  12   49.79    8.87
  -4   4  12   54.48   10.26
   4  -4 -12   42.94    8.43
   4  -4 -12   55.81   12.07
   4   4 -12   42.23    9.43
   4   4 -12   50.01   10.71
   4   4 -12   52.58   12.03
  -4  -4  12   49.36    9.80
  -4  -4  12   36.49    8.67
  -4   4  13   96.71   14.88
  -4   4  13   99.15   15.75
   4  -4 -13  107.93   14.85
   4  -4 -13   39.88   15.94
   4   4 -13  107.89   16.14
   4   4 -13   86.76   16.55
   4   4 -13  115.64   18.22
  -4  -4  13  102.73   15.95
  -4  -4  13   89.41   15.00
  -4   4  14  266.14   40.21
  -4   4  14  315.93   41.01
   4  -4 -14  275.31   39.96
   4  -4 -14  307.13   42.36
   4   4 -14  300.82   42.36
   4   4 -14  251.17   42.61
  -4  -4  14  299.08   41.56
  -4   4  15  102.57   15.03
   4  -4 -15   99.24   14.68
   4  -4 -15   99.39   17.15
   4   4 -15   85.31   16.69
   4   4 -15  101.05   18.04
  -4  -4  15   83.27   15.88
  -4   4  16   23.82    5.54
   4  -4 -16   16.91    4.67
   4  -4 -16    8.42    7.47
   4   4 -16   14.06    7.64
   4   4 -16   22.71    8.71
  -4  -4  16   26.69    7.14
  -4   4  17    3.65    3.94
   4  -4 -17    7.15    3.59
   4  -4 -17    1.01    6.50
   4   4 -17    3.88    6.23
  -4  -4  17   -0.80    5.54
  -4   4  18  114.89   17.38
   4  -4 -18  109.55   16.83
   4  -4 -18  110.12   19.26
   4   4 -18  131.21   20.14
  -4  -4  18  106.44   18.50
  -4   4  19   86.23   13.15
   4  -4 -19   77.59   12.65
   4  -4 -19   68.32   14.84
  -4  -4  19   86.08   14.59
  -4   4  20   50.37   10.59
  -4   4  20   70.14   11.07
   4  -4 -20   64.76   10.44
   4  -4 -20   71.60   13.62
  -4   4  21   26.67    6.11
  -4   4  21   16.77    5.55
   4  -4 -21   15.95    8.06
  -4   4  22    2.88    4.47
   4   4 -22   -1.83    7.26
  -4   4  23   28.90    6.70
   4   4 -23   33.05   11.11
   4   4 -24   61.13   15.42
  -4  -4  24   87.44   14.88
   4   4 -25   39.77   11.71
  -4  -4  25   48.03   10.91
   4   4 -26   49.62   13.74
  -4  -4  26   77.56   14.10
   4   4 -27   -0.55    7.43
  -4  -4  27   -0.39    5.53
   4   4 -28   29.16   10.95
  -4  -4  28   20.91    8.13
   4   4 -29   11.48    8.58
  -4  -4  29   15.10    7.07
   4  -4 -30    9.34    5.78
   4   4 -30   16.45    8.87
  -4  -4  30   17.61    8.05
   4  -4 -31   -0.16    4.75
   4   4 -31    1.13    8.03
  -4  -4  31    1.93    6.42
   4  -4 -32   -1.25    5.49
   4   4 -32    2.84    8.13
  -4  -4  32    7.05    6.27
   4  -4 -33    3.35    5.37
   4   4 -33    4.46    8.09
  -4  -4  33    6.71    6.80
   4  -4 -34   16.85    6.74
   4   4 -34   12.31    8.69
  -4  -4  34    9.52    8.16
   4  -4 -35    0.41    5.86
   4   4 -35   -1.36    7.76
   4  -4 -36   -0.69    6.07
   4   4 -36   -0.00    9.01
   4  -4 -37    2.28    6.28
   4   4 -37    7.93    8.92
   4  -4 -38    5.77    6.67
   4   4 -38   -0.70    8.45
   4  -4 -39    1.72    6.23
  -4   5   1   77.72   13.08
  -4   5   1   72.21   16.50
   4  -5  -1   83.00   14.05
   4  -5  -1   82.60   16.88
   4   5  -1   93.50   14.33
   4   5  -1   79.04   15.58
  -4  -5   1   63.79   13.02
  -4  -5   1   74.90   12.61
  -4  -5   1  102.02   16.46
  -4   5   2  323.94   41.40
  -4   5   2  213.90   42.88
   4  -5  -2  303.16   41.63
   4  -5  -2  294.76   43.74
   4   5  -2  342.06   42.44
   4   5  -2  301.81   43.10
  -4  -5   2  284.65   41.45
  -4  -5   2  272.33   40.75
  -4  -5   2  265.22   42.79
  -4   5   3  164.96   24.94
  -4   5   3  159.47   27.65
   4  -5  -3  172.69   25.43
   4  -5  -3  203.37   28.56
   4   5  -3  170.27   26.11
   4   5  -3  188.47   27.35
  -4  -5   3  169.31   25.36
  -4  -5   3  169.56   24.85
  -4  -5   3  139.55   26.64
  -4   5   4   44.36    8.52
  -4   5   4   24.45   11.66
   4  -5  -4   33.22    8.50
   4  -5  -4   43.96   12.21
   4   5  -4   35.12    9.77
   4   5  -4   42.03   11.12
  -4  -5   4   50.59    9.07
  -4  -5   4   38.40    7.81
  -4   5   5   55.34    9.58
  -4   5   5   30.55   12.00
   4  -5  -5   46.93    9.71
   4  -5  -5   49.00   12.61
   4   5  -5   62.57   11.09
   4   5  -5   60.40   13.01
  -4  -5   5   36.75    9.82
  -4  -5   5   61.29    9.58
  -4   5   6   99.75   12.16
   4  -5  -6   74.22   11.94
   4  -5  -6  107.87   16.62
   4   5  -6   67.43   13.11
   4   5  -6   57.01   14.16
  -4  -5   6   25.48   10.95
  -4  -5   6   73.92   11.40
  -4   5   7  209.95   32.94
   4  -5  -7  237.80   33.42
   4  -5  -7  279.70   36.26
   4   5  -7  246.87   34.26
   4   5  -7  199.16   34.07
   4   5  -7  221.34   35.36
  -4  -5   7  229.26   33.85
  -4  -5   7  247.27   33.43
  -4   5   8   33.45    7.43
  -4   5   8   41.98   10.54
   4  -5  -8   28.21    7.42
   4   5  -8   30.42    8.30
   4   5  -8   38.75    9.22
   4   5  -8   36.10   11.24
  -4  -5   8   31.35    8.27
  -4  -5   8   45.83    7.94
  -4   5   9   38.16    7.02
  -4   5   9   28.57    8.84
   4  -5  -9   39.75    7.45
   4   5  -9   21.25    7.63
   4   5  -9   35.21    9.40
   4   5  -9   35.45   10.86
  -4  -5   9   36.42    7.92
  -4  -5   9   20.27    6.88
  -4   5  10   32.71    6.83
  -4   5  10   27.62    8.29
   4  -5 -10   28.94    6.93
   4   5 -10   24.39    7.54
   4   5 -10   42.18    9.47
   4   5 -10   39.16   10.74
  -4  -5  10   24.47    7.46
  -4  -5  10   28.81    7.12
  -4   5  11  291.86   40.74
  -4   5  11  283.87   41.57
   4  -5 -11  286.28   40.95
   4  -5 -11  297.15   43.04
   4   5 -11  265.06   42.40
   4   5 -11  296.36   43.52
  -4  -5  11  301.78   41.97
  -4   5  12  337.77   34.44
  -4   5  12  212.73   34.13
   4  -5 -12  289.83   34.35
   4  -5 -12  241.30   36.19
   4   5 -12  350.71   37.38
   4   5 -12  339.55   38.06
  -4  -5  12  100.92   33.32
  -4   5  13   35.57    8.24
  -4   5  13   50.50    9.57
   4  -5 -13   42.81    8.31
   4  -5 -13   41.49   11.32
   4   5 -13   59.21   11.67
   4   5 -13   46.67   12.02
  -4  -5  13   52.67    9.92
  -4   5  14   18.22    5.34
  -4   5  14   18.79    6.49
   4  -5 -14   13.41    4.95
   4  -5 -14   13.77    8.24
   4   5 -14   23.12    8.21
   4   5 -14   19.99    8.32
  -4  -5  14   15.42    6.15
  -4   5  15  108.82   16.98
  -4   5  15  111.07   17.28
   4  -5 -15  125.74   17.00
   4  -5 -15  110.81   19.74
   4   5 -15  105.09   19.33
  -4  -5  15   94.42   18.21
  -4   5  16  139.97   21.35
   4  -5 -16  166.88   21.28
   4  -5 -16  108.81   22.82
   4   5 -16  151.46   23.91
  -4  -5  16  136.03   22.71
  -4   5  17  117.79   15.61
   4  -5 -17   94.38   14.84
   4  -5 -17   96.10   17.54
   4   5 -17   62.08   17.03
  -4  -5  17  113.11   17.45
  -4   5  18  117.02   18.45
   4  -5 -18  122.40   18.09
   4  -5 -18  146.73   21.29
   4   5 -18  110.64   21.08
  -4   5  19    1.52    3.81
   4  -5 -19    1.20    3.24
   4  -5 -19    2.21    7.15
   4  -5 -20    1.53    3.19
   4  -5 -20    0.22    7.37
  -4   5  21   37.27    8.13
   4  -5 -21   38.97    7.24
   4   5 -21   40.87   11.71
  -4  -5  21   43.29   10.15
   4   5 -22  130.63   21.44
  -4  -5  22   98.10   19.14
   4   5 -23    3.23    7.63
  -4  -5  23   17.10    7.19
   4   5 -24    2.42    8.37
  -4  -5  24    2.07    6.20
   4   5 -25   -0.48    7.49
  -4  -5  25   -0.18    5.96
   4   5 -26    5.69    9.45
  -4  -5  26   15.17    7.09
   4   5 -27   18.51   10.91
  -4  -5  27   30.87    8.92
   4   5 -28   10.79    8.54
  -4  -5  28   24.22    8.61
   4   5 -29    6.34    8.43
  -4  -5  29    9.34    7.30
   4   5 -30   -0.69    8.59
  -4  -5  30    0.76    6.31
   4   5 -31    0.74    9.20
  -4  -5  31   16.94    8.22
   4  -5 -32    7.82    5.37
   4   5 -32   -1.29    8.53
  -4  -5  32   13.00    8.21
   4  -5 -33    7.10    5.23
   4   5 -33    7.34   11.36
  -4  -5  33    8.50    7.01
   4  -5 -34    0.40    5.11
   4   5 -34   -0.28    8.06
  -4  -5  34   -1.59    5.58
   4  -5 -35   -0.22    4.81
   4   5 -35    5.88    8.72
  -4  -5  35    2.50    6.71
   4  -5 -36   -1.48    5.99
   4   5 -36   -0.35    8.21
   4  -5 -37    4.79    5.95
   4   5 -37    4.14    9.30
   4  -5 -38    1.56    5.87
   4   5 -38   10.55    9.75
   4  -5 -39   -1.75    5.84
  -4   6   1   47.47    8.46
  -4   6   1   37.51   12.60
   4  -6  -1   59.66    9.64
   4  -6  -1   47.86   12.03
   4   6  -1   58.03    9.88
   4   6  -1   59.88   11.69
  -4  -6   1   47.30    8.90
  -4  -6   1   12.93    6.98
  -4  -6   1   47.98   10.99
  -4   6   2   75.21   13.05
  -4   6   2   89.27   16.78
   4  -6  -2   86.03   13.62
   4  -6  -2   87.81   16.59
   4   6  -2   91.04   14.40
   4   6  -2   66.54   15.05
  -4  -6   2   57.45   12.76
  -4  -6   2   83.13   12.79
  -4   6   3   89.06   14.09
  -4   6   3  115.10   18.29
   4  -6  -3   95.17   14.77
   4  -6  -3   71.57   17.10
   4   6  -3   79.47   15.38
   4   6  -3  132.66   17.74
  -4  -6   3   68.75   14.38
  -4  -6   3   79.62   13.89
  -4   6   4  113.98   20.81
  -4   6   4  147.49   24.05
   4  -6  -4  128.56   21.48
   4  -6  -4  146.59   24.21
   4   6  -4  131.92   22.21
   4   6  -4  176.61   24.39
  -4  -6   4  143.87   21.66
  -4  -6   4  161.44   21.30
  -4   6   5   81.58   12.93
   4  -6  -5   72.76   13.30
   4  -6  -5   65.80   15.58
   4   6  -5   66.96   13.32
   4   6  -5   99.27   15.35
   4   6  -5   94.90   15.99
  -4  -6   5   61.57   13.31
  -4  -6   5   93.58   13.31
  -4   6   6   43.15    8.38
   4  -6  -6   39.68    8.76
   4  -6  -6   35.83   11.64
   4   6  -6   49.23    9.48
   4   6  -6   47.59   10.23
   4   6  -6   27.73   10.45
  -4  -6   6   49.05    9.67
  -4  -6   6   41.72    8.42
  -4   6   7   -2.31    4.10
  -4   6   7    2.06    7.98
   4  -6  -7   -0.20    4.32
   4  -6  -7   -4.78    8.33
   4   6  -7   -0.78    4.77
   4   6  -7    2.69    5.81
   4   6  -7    4.29    7.77
  -4  -6   7   -1.88    4.38
  -4  -6   7   -0.39    3.33
  -4   6   8  318.11   44.88
  -4   6   8  345.91   47.00
   4  -6  -8  320.49   45.25
   4   6  -8  289.51   46.45
   4   6  -8  305.02   47.23
  -4  -6   8  333.83   46.05
  -4   6   9  321.36   50.98
  -4   6   9  426.26   53.32
   4  -6  -9  381.81   51.60
   4   6  -9  371.01   53.24
   4   6  -9  449.79   54.67
  -4  -6   9  330.31   52.08
  -4   6  10    2.29    3.83
  -4   6  10    4.47    6.42
   4  -6 -10   -0.43    3.77
   4   6 -10    8.29    6.52
   4   6 -10   -2.77    7.72
  -4  -6  10    7.00    5.46
  -4   6  11    0.40    3.67
  -4   6  11    5.06    6.11
   4  -6 -11    4.84    4.75
   4  -6 -11   -0.22    6.43
   4   6 -11    2.24    6.07
   4   6 -11   -1.87    8.01
  -4  -6  11    3.22    4.79
  -4   6  12    2.08    3.69
  -4   6  12    3.30    5.67
   4  -6 -12    2.22    4.12
   4  -6 -12   -0.52    6.91
   4   6 -12    2.53    6.41
   4   6 -12    4.51    7.56
  -4  -6  12    9.38    5.22
  -4   6  13  131.91   19.35
  -4   6  13  131.25   20.07
   4  -6 -13  103.01   19.30
   4  -6 -13  146.68   22.60
   4   6 -13  134.02   21.98
   4   6 -13  164.33   23.43
  -4  -6  13  130.08   20.95
  -4   6  14  113.89   17.60
  -4   6  14  116.45   18.22
   4  -6 -14  116.69   17.85
   4  -6 -14  118.18   20.49
   4   6 -14   98.31   20.16
  -4  -6  14  129.92   19.67
  -4   6  15   93.05   14.33
  -4   6  15  103.63   14.74
   4  -6 -15   87.43   14.31
   4  -6 -15   62.17   16.28
   4   6 -15   99.73   17.65
  -4   6  16   46.05    7.88
   4  -6 -16   36.46    7.55
   4  -6 -16   42.73   11.34
   4   6 -16   26.40   10.42
  -4   6  17    4.07    3.76
   4  -6 -17    3.72    3.72
   4  -6 -17    5.33    7.88
   4   6 -17   -1.79    7.64
  -4   6  18   67.54   10.50
   4  -6 -18   70.35   10.11
   4  -6 -18   35.28   12.78
   4   6 -18   39.67   12.84
   4  -6 -19   64.87   11.00
   4  -6 -19   78.40   15.59
  -4  -6  19   78.86   14.27
   4  -6 -20   36.26    7.19
  -4  -6  20   56.06   11.32
   4   6 -21   10.93    8.86
  -4  -6  21   13.57    7.31
   4   6 -22   -0.38    6.93
  -4  -6  22   -2.75    6.43
   4   6 -23    5.88    7.87
  -4  -6  23    6.04    6.23
   4   6 -24    3.90    9.44
  -4  -6  24    8.64    6.79
   4   6 -25   27.95   11.17
  -4  -6  25   15.49    7.66
   4   6 -26   20.84   10.53
  -4  -6  26    5.61    7.57
   4   6 -27   -1.05    7.77
  -4  -6  27   -3.13    7.24
   4   6 -28   -2.32    7.79
  -4  -6  28    4.96    6.44
   4   6 -29   27.04   11.77
  -4  -6  29   37.72    9.74
   4   6 -30   -3.86    8.64
  -4  -6  30    7.69    7.04
   4   6 -31   -3.59    9.45
  -4  -6  31    8.07    7.43
   4   6 -32    9.85    9.20
  -4  -6  32    0.70    7.35
   4  -6 -33    8.39    5.20
   4   6 -33    8.87    9.95
  -4  -6  33    9.17    7.09
   4  -6 -34    0.37    4.99
   4   6 -34    2.30    9.30
   4  -6 -35    5.11    5.72
   4   6 -35    9.88   10.06
  -4  -6  35    9.26    7.58
   4  -6 -36    2.97    5.70
   4   6 -36   -3.83   10.17
  -4  -6  36    2.17    7.64
   4  -6 -37   -1.12    5.41
   4   6 -37   -4.01   11.20
   4  -6 -38   -3.24    5.43
   4   6 -38   -2.05   10.11
   4  -6 -39   -0.17    5.91
  -4   7   1  277.25   38.85
  -4   7   1  298.23   42.37
   4  -7  -1  262.39   39.23
   4  -7  -1  160.88   39.78
   4   7  -1  255.03   39.63
  -4  -7   1  316.70   39.47
  -4  -7   1  326.04   38.97
  -4  -7   1  257.18   39.33
  -4   7   2   39.89    7.56
  -4   7   2   34.84   11.22
   4  -7  -2   35.83    7.90
   4  -7  -2   39.96   11.34
   4   7  -2   27.68    8.62
  -4  -7   2   25.32    7.77
  -4  -7   2   36.64    7.51
  -4  -7   2   26.73    7.55
  -4   7   3   36.53   11.27
  -4   7   3   66.32   14.96
   4  -7  -3  100.00   13.44
   4  -7  -3  120.02   16.90
   4   7  -3   61.41   12.61
   4   7  -3   59.52   13.42
  -4  -7   3   94.45   13.36
  -4  -7   3   97.39   12.83
  -4  -7   3   70.80   12.99
  -4   7   4   13.66    5.17
  -4   7   4    9.09    8.92
   4  -7  -4   19.03    6.38
   4  -7  -4    8.72    8.85
   4   7  -4   25.58    6.51
   4   7  -4    3.93    5.82
  -4  -7   4   15.17    6.09
  -4  -7   4   20.58    5.57
  -4  -7   4    9.44    6.36
  -4   7   5  180.93   24.72
   4  -7  -5  161.85   25.05
   4  -7  -5  216.41   28.56
   4   7  -5  121.53   25.49
   4   7  -5  148.85   26.75
  -4  -7   5  160.78   25.09
  -4  -7   5  182.38   25.96
  -4   7   6  205.75   28.71
   4  -7  -6  165.07   28.76
   4  -7  -6  167.18   30.92
   4   7  -6  205.78   30.67
   4   7  -6  197.37   31.05
  -4  -7   6  208.61   29.68
  -4  -7   6  228.49   30.26
  -4   7   7  465.94   61.13
  -4   7   7  428.37   63.17
   4  -7  -7  439.08   61.46
   4  -7  -7  452.52   63.81
   4   7  -7  409.14   62.79
   4   7  -7  412.44   63.22
  -4  -7   7  463.04   62.09
  -4  -7   7  410.99   62.15
  -4   7   8   -2.59    3.84
  -4   7   8   -1.92    8.12
   4  -7  -8    2.30    4.33
   4   7  -8    1.10    6.07
   4   7  -8   -2.60    7.58
  -4  -7   8    1.44    5.17
  -4  -7   8    5.50    5.59
  -4   7   9   14.35    4.98
  -4   7   9   17.49    8.44
   4  -7  -9   14.30    5.52
   4   7  -9   16.30    7.83
   4   7  -9   30.98    9.56
  -4  -7   9    9.26    5.82
  -4  -7   9   12.29    6.46
  -4   7  10   11.59    4.49
  -4   7  10   15.15    7.15
   4  -7 -10    4.27    4.64
   4  -7 -10    7.79    8.55
   4   7 -10    2.68    6.48
   4   7 -10   12.82    7.44
  -4  -7  10    9.29    5.40
  -4  -7  10    6.09    5.31
  -4   7  11  140.73   20.38
  -4   7  11  145.22   21.78
   4  -7 -11  128.99   20.53
   4  -7 -11  106.68   22.67
   4   7 -11  137.11   23.17
   4   7 -11  134.03   23.59
  -4  -7  11  135.97   21.97
  -4  -7  11  147.38   22.10
  -4   7  12   26.22    5.41
  -4   7  12   21.95    7.23
   4  -7 -12   19.69    5.77
   4  -7 -12    6.85    8.79
   4   7 -12    3.37    6.78
   4   7 -12    5.35    8.12
  -4  -7  12   17.11    6.79
  -4   7  13   39.47    7.67
  -4   7  13   37.80    9.06
   4  -7 -13   35.19    8.04
   4  -7 -13   35.03   10.76
   4   7 -13   53.12   11.73
  -4   7  14    7.08    3.95
  -4   7  14    1.45    5.20
   4  -7 -14    1.48    4.29
   4  -7 -14    3.64    8.37
   4   7 -14   -2.54    7.64
  -4   7  15   71.20   10.77
  -4   7  15   49.90   10.69
   4  -7 -15   55.19   10.74
   4  -7 -15   53.02   13.49
   4   7 -15  112.17   16.22
  -4   7  16    0.81    3.38
  -4   7  16    1.46    3.93
   4  -7 -16    3.63    4.12
   4  -7 -16    0.35    8.69
   4   7 -16   -2.49    7.54
  -4  -7  16   -0.88    5.83
   4  -7 -17   12.47    4.89
   4   7 -17   21.36    9.61
  -4  -7  17   27.55    8.33
   4  -7 -18    1.50    3.47
   4   7 -18    1.54    7.59
  -4  -7  18   -3.96    6.34
  -4  -7  19    0.53    5.71
  -4  -7  20   -0.86    6.83
   4   7 -21   79.43   17.12
  -4  -7  21   73.41   14.65
   4   7 -22   38.01   11.48
  -4  -7  22   17.91    7.89
   4   7 -23   40.48   13.52
  -4  -7  23   46.75   11.73
   4   7 -24   -4.10    9.05
  -4  -7  24    0.71    6.23
   4   7 -25    7.59   10.03
  -4  -7  25    1.82    6.78
   4   7 -26    5.69    9.62
  -4  -7  26    4.90    6.59
   4   7 -27   19.61   10.38
  -4  -7  27    8.89    7.86
   4   7 -28   -2.37    8.57
  -4  -7  28   16.80    8.27
   4   7 -29   12.43    9.48
  -4  -7  29    6.29    7.50
   4   7 -30    0.56    8.81
  -4  -7  30   -1.51    7.43
   4   7 -31   13.70   11.00
  -4  -7  31   20.84    8.40
   4   7 -32    4.91   10.11
  -4  -7  32    5.32    6.73
   4   7 -33   26.61   11.48
  -4  -7  33   29.44    9.35
   4   7 -34    5.82    9.06
  -4  -7  34    1.02    7.58
   4  -7 -35    0.11    4.88
   4   7 -35    0.07    9.66
  -4  -7  35   -4.73    8.04
   4  -7 -36    3.74    5.08
   4   7 -36    3.02    9.12
  -4  -7  36    1.97    6.53
   4  -7 -37    1.96    5.40
   4   7 -37    6.07   10.44
  -4  -7  37    8.27    8.78
   4  -7 -38    2.06    5.05
   4  -7 -39    3.46    5.30
  -4   8   1   24.67   10.47
   4  -8  -1   19.41    6.33
   4  -8  -1   13.11    8.57
   4   8  -1    9.84    5.89
   4   8  -1    9.22    6.33
  -4  -8   1   17.92    6.37
  -4  -8   1   19.22    5.41
  -4  -8   1   22.14    6.55
  -4   8   2   31.43    7.39
  -4   8   2   10.48   10.32
   4  -8  -2   32.23    7.66
   4  -8  -2   24.86   10.22
   4   8  -2   19.46    8.51
  -4  -8   2   31.97    7.62
  -4  -8   2   14.36    7.22
  -4   8   3  147.33   22.79
  -4   8   3  121.03   25.37
   4  -8  -3  139.76   23.19
   4  -8  -3  138.29   25.57
   4   8  -3  149.67   24.63
  -4  -8   3  169.31   23.67
  -4  -8   3  178.76   24.52
  -4   8   4   14.80    5.43
  -4   8   4   28.15    9.78
   4  -8  -4   17.25    6.14
   4  -8  -4   12.62    9.27
   4   8  -4   17.90    7.83
  -4  -8   4   24.70    6.63
  -4  -8   4   29.13    8.03
  -4   8   5   65.18   11.24
   4  -8  -5   51.51   11.30
   4  -8  -5   64.30   14.39
   4   8  -5   64.78   13.53
  -4  -8   5   64.98   12.01
  -4  -8   5   71.84   12.99
  -4   8   6   44.54    8.68
  -4   8   6   45.40   11.84
   4  -8  -6   34.09    8.71
   4  -8  -6   35.94   12.08
   4   8  -6   44.05   11.34
  -4  -8   6   57.40   10.12
  -4  -8   6   40.62   10.08
  -4   8   7    5.24    4.11
  -4   8   7    3.89    7.90
   4  -8  -7    1.75    4.74
   4  -8  -7    1.37    7.77
   4   8  -7   -0.76    5.84
  -4  -8   7   -0.53    4.99
  -4  -8   7   -0.29    5.30
  -4   8   8   34.72    6.95
  -4   8   8   27.06   10.88
   4  -8  -8   43.24    7.99
   4   8  -8    9.15    7.90
  -4  -8   8   18.09    7.22
  -4  -8   8   17.30    7.90
  -4   8   9  408.06   55.59
  -4   8   9  373.76   57.42
   4  -8  -9  379.69   55.91
   4   8  -9  415.10   58.40
  -4  -8   9  410.15   57.39
  -4   8  10    0.69    3.63
  -4   8  10   -0.42    7.66
   4  -8 -10   -0.43    4.76
   4  -8 -10    9.08    8.11
   4   8 -10   -1.73    7.45
  -4  -8  10    6.39    6.01
  -4   8  11   22.82    5.76
  -4   8  11    7.86    7.10
   4  -8 -11   26.07    6.59
   4  -8 -11   20.22    9.48
   4   8 -11   26.48    9.71
  -4  -8  11   30.36    8.27
  -4   8  12    2.75    3.65
  -4   8  12    4.15    6.29
   4  -8 -12    3.07    4.40
   4  -8 -12    3.99    8.31
   4   8 -12   -0.56    7.39
  -4  -8  12   -1.58    6.49
  -4   8  13  117.35   20.48
   4  -8 -13  180.81   21.86
   4  -8 -13  118.15   23.54
   4   8 -13  139.06   24.38
  -4  -8  13  147.86   23.02
  -4   8  14    4.34    4.20
   4  -8 -14   15.04    5.25
   4   8 -14    9.47    8.53
  -4  -8  14    8.36    6.35
   4  -8 -15   32.16    7.89
   4   8 -15   56.67   13.05
  -4  -8  15   33.53    9.94
   4  -8 -16    1.95    4.47
   4   8 -16   -1.51    8.29
  -4  -8  16   -1.08    5.92
   4  -8 -17    0.62    4.52
   4   8 -17   -1.81    7.84
  -4  -8  17   -0.51    5.53
  -4  -8  18   14.72    7.32
  -4  -8  19   67.94   14.43
   4   8 -20   -4.08    8.60
  -4  -8  20   -3.89    7.54
   4   8 -21   45.09   14.84
  -4  -8  21   73.07   13.60
   4   8 -22    5.44    9.86
  -4  -8  22   10.40    6.98
   4   8 -23   30.39   11.56
  -4  -8  23   14.42    8.01
   4   8 -24    2.75    8.96
  -4  -8  24    3.20    6.49
   4   8 -25   20.21   12.32
  -4  -8  25   61.43   11.87
   4   8 -26    0.60    8.39
  -4  -8  26    7.93    6.64
   4   8 -27   -1.14    9.05
  -4  -8  27    3.66    6.70
   4   8 -28   -3.25    8.48
  -4  -8  28   -1.23    6.18
   4   8 -29   26.49   10.99
  -4  -8  29   10.73    8.37
   4   8 -30   -3.09    8.84
  -4  -8  30    1.57    6.36
   4   8 -31    6.12    9.85
  -4  -8  31   17.07    9.11
   4   8 -32   -5.75   10.15
  -4  -8  32   -1.01    7.21
   4   8 -33    5.15    9.40
  -4  -8  33   -0.16    6.96
   4   8 -34    2.12   10.94
  -4  -8  34    2.22    6.60
   4   8 -35   19.83   11.71
  -4  -8  35   13.94    8.58
   4  -8 -36    2.74    4.61
   4   8 -36    8.21   10.48
  -4  -8  36   -1.75    7.66
   4  -8 -37    2.67    4.69
   4   8 -37    7.04   11.96
  -4  -8  37   -7.37    7.98
   4  -8 -38    1.78    4.99
  -4  -8  38   -4.07    7.38
  -4   9   1  209.40   33.51
   4  -9  -1  263.29   30.82
   4  -9  -1  142.63   31.07
   4   9  -1  163.14   30.16
  -4  -9   1  209.73   29.66
  -4  -9   1  190.37   30.21
  -4   9   2   -2.80    8.53
   4  -9  -2    1.45    5.08
   4  -9  -2   -0.69    8.87
   4   9  -2   -0.81    6.56
  -4  -9   2    2.26    5.18
  -4  -9   2    0.11    5.41
  -4   9   3   15.95   10.38
   4  -9  -3   20.84    6.79
   4  -9  -3   24.93   10.01
   4   9  -3    7.27    6.87
  -4  -9   3   19.44    6.56
  -4  -9   3   16.89    7.15
   4  -9  -4    1.00    5.14
   4  -9  -4    5.68    8.52
   4   9  -4   -3.67    7.00
  -4  -9   4    1.56    4.99
  -4  -9   4    2.67    5.32
  -4   9   5  138.71   18.35
   4  -9  -5  121.03   18.76
   4  -9  -5   71.71   19.84
   4   9  -5   94.00   19.53
  -4  -9   5  119.20   19.63
  -4   9   6   -0.48    4.53
  -4   9   6   -0.41    8.69
   4  -9  -6    3.14    5.48
   4  -9  -6    2.17    8.19
   4   9  -6    0.96    6.01
  -4  -9   6   -2.37    6.37
  -4   9   7  270.67   41.69
   4  -9  -7  290.20   42.43
   4  -9  -7  285.12   44.85
   4   9  -7  315.95   45.02
  -4  -9   7  328.52   44.08
  -4   9   8    1.74    4.20
   4  -9  -8    0.45    4.59
   4   9  -8   -2.35    7.68
  -4  -9   8   -1.49    6.14
  -4   9   9   27.71    6.57
   4  -9  -9   20.54    6.77
   4   9  -9   23.94    9.78
  -4  -9   9   23.17    8.45
  -4  -9   9   20.20    8.13
  -4   9  10    5.07    4.14
   4  -9 -10   -0.20    4.97
   4   9 -10    1.95    7.21
  -4  -9  10    1.37    5.63
  -4  -9  10    4.51    6.35
  -4   9  11  208.83   30.14
   4  -9 -11  190.78   30.49
   4   9 -11  184.29   33.13
  -4  -9  11  249.48   32.53
  -4  -9  11  206.81   32.16
  -4   9  12    0.74    3.66
   4  -9 -12    3.56    4.94
   4   9 -12   -2.09    7.59
  -4  -9  12    0.73    6.02
   4  -9 -13    0.75    4.86
   4   9 -13   16.81    9.96
  -4  -9  13    1.69    6.13
   4  -9 -14    4.94    5.06
   4   9 -14   13.89   10.69
  -4  -9  14    6.43    6.98
   4  -9 -15   57.15   10.66
   4   9 -15   58.06   15.06
  -4  -9  15   53.51   12.34
   4   9 -16   -0.46    8.24
  -4  -9  16   -1.52    6.56
   4   9 -17   77.12   18.94
  -4  -9  17  101.08   17.59
  -4  -9  18   -3.08    5.99
  -4  -9  19    0.18    5.48
   4   9 -20   -2.51    8.75
  -4  -9  20   -1.84    6.85
   4   9 -21   34.50   12.86
  -4  -9  21   61.26   12.94
   4   9 -22    0.77    8.23
  -4  -9  22   -3.26    7.04
   4   9 -23   14.74   11.86
  -4  -9  23   33.85    9.53
   4   9 -24   -0.35    8.41
  -4  -9  24   -5.39    7.52
   4   9 -25    8.21   10.95
  -4  -9  25    0.30    7.32
   4   9 -26    0.21    8.06
  -4  -9  26   -0.61    5.76
   4   9 -27   11.56   11.17
  -4  -9  27   26.92    9.39
   4   9 -28    0.89    9.44
  -4  -9  28   -0.84    6.93
   4   9 -29    1.61    9.38
  -4  -9  29   -1.16    7.83
   4   9 -30    3.71   10.12
  -4  -9  30    4.15    8.39
   4   9 -31    4.31   11.03
  -4  -9  31    6.89    7.29
   4   9 -32   -6.50   10.93
  -4  -9  32   -2.88    6.39
   4   9 -33    9.41   10.52
  -4  -9  33   17.48    9.19
   4   9 -34    1.83    9.90
  -4  -9  34   -0.67    7.04
   4   9 -35   10.07   10.96
  -4  -9  35   -0.15    6.93
   4   9 -36    0.99    9.73
  -4  -9  36    0.11    7.54
   4  -9 -37    1.15    4.41
  -4  -9  37   -4.23    7.42
   4  -9 -38    2.36    5.18
   4 -10  -1   -2.62    5.07
  -4 -10   1   -0.89    5.69
   4 -10  -2    2.80    5.00
   4 -10  -3   50.31   11.08
   4 -10  -4    5.99    5.03
   4 -10  -5   18.87    7.41
   4  10  -5   12.80    9.28
   4 -10  -6    4.85    5.44
   4  10  -6    9.06    8.16
  -4 -10   6    1.41    5.42
  -4 -10   6   10.06    7.12
   4 -10  -7   18.52    6.65
   4  10  -7   31.95   10.94
  -4 -10   7   19.73    7.68
  -4 -10   7   21.40    8.73
  -4  10   8   12.65    4.98
   4 -10  -8    3.20    5.28
   4  10  -8    4.56    9.26
  -4 -10   8    4.05    5.73
  -4 -10   8    0.07    6.71
  -4  10   9    9.76    4.85
   4 -10  -9    3.39    5.80
   4  10  -9   33.09   11.02
  -4 -10   9    6.00    7.55
  -4 -10   9    7.02    7.29
  -4  10  10   -3.58    4.79
   4 -10 -10   -0.67    5.29
   4  10 -10   -2.62    8.33
  -4 -10  10    4.64    6.78
  -4 -10  10   -2.26    6.14
   4 -10 -11   14.08    6.63
   4  10 -11    6.40    8.34
  -4 -10  11   26.04    7.41
  -4 -10  11    9.12    8.06
   4 -10 -12    3.93    5.06
   4  10 -12   -2.56    9.19
  -4 -10  12    0.15    7.08
   4 -10 -13   26.16    6.81
   4  10 -13   27.40   10.94
  -4 -10  13    5.19    7.38
   4 -10 -14    2.25    5.09
   4  10 -14   -2.68    9.21
  -4 -10  14   -4.00    7.00
   4  10 -15   87.59   19.29
  -4 -10  15   83.95   16.38
   4  10 -16   14.82   10.29
  -4 -10  16    1.92    6.41
   4  10 -17    1.16    9.51
  -4 -10  17    5.09    6.91
  -4 -10  18    2.38    8.17
  -4 -10  19   27.28    9.40
   4  10 -20    6.27    9.59
  -4 -10  20   -1.52    6.85
   4  10 -21    3.07   10.24
  -4 -10  21    4.57    6.73
   4  10 -22    5.56    9.76
  -4 -10  22    0.97    6.27
   4  10 -23   20.81   11.18
  -4 -10  23   25.85   10.46
   4  10 -24   -4.71   10.52
  -4 -10  24    4.57    7.52
   4  10 -25   -0.51    9.61
  -4 -10  25   17.32    7.68
   4  10 -26    1.18    8.57
  -4 -10  26   -0.79    7.10
   4  10 -27    0.88    9.18
  -4 -10  27   -2.68    7.00
   4  10 -28    9.04   11.56
  -4 -10  28   -1.33    8.56
   4  10 -29   25.23   12.87
  -4 -10  29   20.50    9.02
   4  10 -30   -0.97   10.12
  -4 -10  30    5.02    8.02
   4  10 -31   -7.10   11.69
  -4 -10  31   -5.03    7.80
   4  10 -32    0.69   10.23
  -4 -10  32    0.78    7.07
   4  10 -33   11.78   11.51
  -4 -10  33    2.03    7.02
   4  10 -34   -0.28    9.57
  -4 -10  34    1.89    7.73
   4  10 -35   -1.11    9.87
  -4 -10  35   -0.96    7.85
   4  10 -36   -4.84   10.78
  -4 -11   3   11.96    6.96
   4 -11  -4   10.02    6.59
  -4 -11   4   19.75    7.49
   4 -11  -5    5.41    6.41
  -4 -11   5   18.31    6.94
   4 -11  -6    6.40    5.82
  -4 -11   6    4.32    5.66
   4 -11  -7   63.00   11.58
  -4 -11   7   47.69   11.53
   4 -11  -8    2.39    5.53
  -4 -11   8   13.39    6.96
   4 -11  -9   -1.88    5.67
  -4 -11   9   -1.30    6.36
   4 -11 -10   -1.54    5.41
  -4 -11  10   -1.25    6.14
   4 -11 -11   91.79   16.74
  -4 -11  11  109.13   18.59
   4 -11 -12    1.77    5.02
  -4 -11  12   -3.76    6.82
  -4 -11  13   33.94   10.17
  -4 -11  14    9.53    7.26
  -4 -11  15   52.93   12.56
  -4 -11  16    6.62    6.78
  -4 -11  17   42.89   11.45
  -4 -11  18    6.47    7.79
  -4 -11  19    1.93    6.35
   4  11 -20    8.61    9.24
  -4 -11  20   -4.60    7.09
   4  11 -21   18.55   12.16
  -4 -11  21   46.11   10.45
   4  11 -22    3.05   10.47
  -4 -11  22    6.65    6.81
   4  11 -23    8.54   10.72
  -4 -11  23   -0.10    7.07
   4  11 -24   -1.44   10.37
  -4 -11  24   -0.72    6.95
   4  11 -25   20.64   11.42
  -4 -11  25    5.20    8.29
   4  11 -26   -2.17   10.37
  -4 -11  26    4.31    7.50
   4  11 -27   31.98   13.38
  -4 -11  27   14.94    8.77
   4  11 -28   -2.93   10.97
  -4 -11  28    5.19    7.35
   4  11 -29   -6.25   10.91
  -4 -11  29    3.53    7.65
   4  11 -30    5.14   10.41
  -4 -11  30   -2.01    7.31
   4  11 -31    8.81   11.27
  -4 -11  31   18.39    9.49
   4  11 -32   -8.10   11.52
  -4 -11  32   -4.04    7.67
   4  11 -33   -4.12   11.92
   4  11 -34   -7.59   11.54
   4  11 -35    2.01   12.20
   4 -12  -1    3.58    5.87
  -4 -12   1   -4.99    6.55
   4 -12  -2    4.09    6.22
  -4 -12   2    2.92    6.52
   4 -12  -3   66.02   14.02
  -4 -12   3   77.86   14.92
  -4 -12   4   27.75    8.89
  -4 -12   5   33.09    9.89
  -4 -12   6    4.42    7.09
  -4 -12   7   -3.52    6.75
   4 -12  -8    8.75    6.40
  -4 -12   8   13.73    7.69
   4 -12  -9   63.05   13.06
  -4 -12   9   70.69   14.48
   4 -12 -10   -0.19    5.28
  -4 -12  10   -1.64    7.26
  -4 -12  11   18.42    8.14
  -4 -12  12   17.32    8.23
  -4 -12  13   23.61    9.14
  -4 -12  14    8.21    7.69
  -4 -12  15   21.99    9.01
  -4 -12  16   -0.36    7.17
  -4 -12  17    1.48    7.45
  -4 -12  18    4.28    7.58
  -4 -12  19   51.37   12.96
  -4 -12  20   -2.57    6.91
  -4 -12  21    7.99    7.69
  -4 -12  22    5.65    6.59
  -4 -12  23    1.89    7.81
  -4 -12  24   -0.49    7.31
  -4 -12  25   19.28    9.50
  -4 -12  26   -5.70    8.20
  -4 -12  27   -3.20    7.88
  -4 -12  28   -0.55    6.31
  -4 -12  29    5.04    8.48
   4 -13  -1   65.74   12.09
  -4 -13   1   28.77   10.52
   4 -13  -2   -1.32    6.24
  -4 -13   2    6.52    6.13
   4 -13  -3   18.95    8.35
  -4 -13   3   15.72    8.47
   4 -13  -4    1.56    6.97
  -4 -13   4   -1.92    6.85
   4 -13  -5   44.61   12.60
  -4 -13   5   86.12   14.67
   4 -13  -6   11.60    6.93
  -4 -13   6   15.71    7.93
  -4 -13   7   21.64    8.94
  -4 -13   8    2.20    6.47
  -4 -13   9   -0.88    6.25
  -4 -13  10    7.80    6.52
  -4 -13  11   46.88   12.12
  -4 -13  12    5.38    7.61
  -4 -13  13   15.21    8.38
  -4 -13  14    0.59    6.70
  -4 -13  15    4.46    7.23
  -4 -13  16   -0.50    6.99
  -4 -13  17   26.55    9.69
  -4 -13  18   -4.77    8.08
  -4 -13  19    1.37    6.97
  -4 -13  20   -2.54    6.56
  -4 -13  21   15.16    9.88
  -4 -13  22   13.49    8.22
  -4 -13  23   -5.61    8.49
  -4 -13  24    1.12    7.92
  -4 -13  25   -3.89    8.51
  -4 -13  26   -2.86    7.64
  -4 -13  27   12.94    8.41
   4 -14  -1   -0.53    6.29
  -4 -14   1   -3.15    6.45
   4 -14  -2    3.76    6.26
  -4 -14   2    0.03    6.70
   4 -14  -3   17.92    8.13
  -4 -14   3   12.45    8.39
   4 -14  -4   11.46    8.03
  -4 -14   4   16.23    8.13
   4 -14  -5   11.81    7.90
  -4 -14   5   13.64    7.52
   4 -14  -6    4.35    6.03
  -4 -14   6   -2.40    7.26
   4 -14  -7    3.95    5.71
  -4 -14   7   -0.36    6.65
  -4 -14   8    9.26    7.23
[truncated: 809,712 more chars]
