# Supplementary material for: LED-pump-X-ray-multiprobe crystallography for sub-second timescales
Source: Commun Chem. 2022 Aug 26;5:102. doi: 10.1038/s42004-022-00716-1 (PMC9814726; doi:10.1038/s42004-022-00716-1)
Supplement: Supplementary file 10 — Supplementary Data 1 [file 42004_2022_716_MOESM10_ESM.zip › CIFs/4s_274K/274K_4s_t5_excit.cif]

# SUBMISSION DETAILS
 
_publ_contact_author_name       'Hatcher, Lauren'
_publ_contact_author_address
;
School of Chemistry
Cardiff University
Main Building
Park Place 
Cardiff
CF10 3AT
United Kingdom
;
_publ_contact_author_email       'HatcherL1@cardiff.ac.uk'
_publ_requested_category          FM
_publ_section_comment
; 
?
;
_publ_section_references
;
Diamond General Data Aquisition (GDA) software: http://www.opengda.org/

XIA2: Winter, G. (2010) J. Appl. Cryst. 43, 186-190.
POINTLESS: Evans, P. (2006) Acta Cryst. D62, 72-82.
AIMLESS: Evans, P. R. and Murshudov, G. N. (2013) Acta Cryst. D69, 1204-1214.
DIALS: Winter, G., et al. Acta Cryst. (2018) D74, 85-97.
CCP4: Winn, M. D. et al. (2011) Acta Cryst. D67, 235-242.
   
SHELXL: Sheldrick G. M. (2015). Acta Cryst. C71, 3-8.
SHELXT:	Sheldrick, G. M. (2015). Acta Cryst. A71, 3-8.
 
OLEX2: Dolomanov, O.V.; Bourhis, L.J.; Gildea, R.J.; Howard, J.A.K.; Puschmann,
 H., OLEX2: A complete structure solution, refinement and analysis program 
 (2009). J. Appl. Cryst., 42, 339-341.

MERCURY: Macrae, C. F., Bruno, I. J., Chisholm, J. A., Edgington,
P. R., McCabe, P., Pidcock, E., Rodriguez-Monge, L., Taylor, R.,
van de Streek, J. & Wood, P. A. (2008). J. Appl. Cryst. 41, 466-470.
;

####
 
data_274K_4s_t5_excit
 
_audit_creation_method            'SHELXL-2018/3'
_shelx_SHELXL_version_number      '2018/3'
_chemical_name_systematic         
;
Nitro-(N,N,N',N'-tetrabutyldiethylenetriamine)palladium(II)
tetraphenylborate, tetrahydrofuran solvate
;
_chemical_name_common             ?
_chemical_melting_point           ?
_chemical_formula_moiety          
;
C20 H45 N4 O2 Pd, C24 H20 B, C4 H8 O
;
_chemical_formula_sum            'C48 H73 B N4 O3 Pd' 
_chemical_formula_weight          871.31

loop_
 _atom_type_symbol
 _atom_type_description
 _atom_type_scat_dispersion_real
 _atom_type_scat_dispersion_imag
 _atom_type_scat_source
 'C'  'C'   0.0010   0.0010
 'International Tables Vol C Tables 4.2.6.8 and 6.1.1.4'
 'H'  'H'   0.0000   0.0000
 'International Tables Vol C Tables 4.2.6.8 and 6.1.1.4'
 'B'  'B'   0.0000   0.0000
 'International Tables Vol C Tables 4.2.6.8 and 6.1.1.4'
 'N'  'N'   0.0030   0.0020
 'International Tables Vol C Tables 4.2.6.8 and 6.1.1.4'
 'O'  'O'   0.0050   0.0030
 'International Tables Vol C Tables 4.2.6.8 and 6.1.1.4'
 'Pd'  'Pd'  -2.5040   0.6150
 'International Tables Vol C Tables 4.2.6.8 and 6.1.1.4'
 
_space_group_crystal_system       monoclinic
_space_group_IT_number            14
_space_group_name_H-M_alt         'P 21/n'
_space_group_name_Hall            '-P 2yn'
 
_shelx_space_group_comment
;
The symmetry employed for this shelxl refinement is uniquely defined
by the following loop, which should always be used as a source of
symmetry information in preference to the above space-group names.
They are only intended as comments.
;
 
loop_
 _space_group_symop_operation_xyz
 'x, y, z'
 '-x+1/2, y+1/2, -z+1/2'
 '-x, -y, -z'
 'x-1/2, -y-1/2, z-1/2'
 
_cell_length_a                    11.6691(5)
_cell_length_b                    13.5816(5)
_cell_length_c                    30.1912(10)
_cell_angle_alpha                 90
_cell_angle_beta                  93.351(3)
_cell_angle_gamma                 90
_cell_volume                      4776.7(3)
_cell_formula_units_Z             4
_cell_measurement_temperature     274(2)
_cell_measurement_reflns_used     7966
_cell_measurement_theta_max       20.6307271723
_cell_measurement_theta_min       1.23920709348
 
_exptl_crystal_description        Plate
_exptl_crystal_colour             Yellow
_exptl_crystal_density_meas       ?
_exptl_crystal_density_method     ?
_exptl_crystal_density_diffrn     1.212          
_exptl_crystal_F_000              1856
_exptl_transmission_factor_min    ?
_exptl_transmission_factor_max    ?
_exptl_crystal_size_max           0.100
_exptl_crystal_size_mid           0.100
_exptl_crystal_size_min           0.050
_exptl_absorpt_coefficient_mu     0.202
_shelx_estimated_absorpt_T_min    0.980
_shelx_estimated_absorpt_T_max    0.990
_exptl_absorpt_correction_T_min   0.996375123735
_exptl_absorpt_correction_T_max   1.0
_exptl_absorpt_correction_type    empirical
_exptl_absorpt_process_details    
;
CCP4 7.0.058: AIMLESS, version 0.7.1 : 27/03/18
Scaling & analysis of unmerged intensities, absorption correction using spherical harmonics
;
_exptl_absorpt_special_details    ?
_diffrn_ambient_temperature       274(2)
_diffrn_radiation_wavelength      0.534
_diffrn_measurement_device_type   'Photon counting pixel array'
_diffrn_radiation_type            Synchrotron
_diffrn_measurement_method        'shutterless scans'
_diffrn_radiation_source          'Diamond Light Source Beamline I19-2'
_diffrn_radiation_monochromator   'Silicon 111'
_diffrn_detector_area_resol_mean  ?
_diffrn_reflns_number             32570
_diffrn_reflns_av_unetI/netI      0.1369
_diffrn_reflns_av_R_equivalents   0.1023
_diffrn_reflns_limit_h_min        -14
_diffrn_reflns_limit_h_max        14
_diffrn_reflns_limit_k_min        -16
_diffrn_reflns_limit_k_max        11
_diffrn_reflns_limit_l_min        -37
_diffrn_reflns_limit_l_max        35
_diffrn_reflns_theta_min          1.380
_diffrn_reflns_theta_max          19.496
_diffrn_reflns_theta_full         18.687
_diffrn_measured_fraction_theta_max   0.996
_diffrn_measured_fraction_theta_full  0.995
_diffrn_reflns_Laue_measured_fraction_max    0.996
_diffrn_reflns_Laue_measured_fraction_full   0.995
_diffrn_reflns_point_group_measured_fraction_max   0.996
_diffrn_reflns_point_group_measured_fraction_full  0.995
_reflns_number_total              9738
_reflns_number_gt                 4582
_reflns_threshold_expression      'I > 2\s(I)'
_reflns_Friedel_coverage          0.000
_reflns_Friedel_fraction_max      .
_reflns_Friedel_fraction_full     .
 
_reflns_special_details
;
 Reflections were merged by SHELXL according to the crystal
 class for the calculation of statistics and refinement.
 
 _reflns_Friedel_fraction is defined as the number of unique
 Friedel pairs measured divided by the number that would be
 possible theoretically, ignoring centric projections and
 systematic absences.
;
 
_computing_data_collection        'Diamond GDA (http://www.opengda.org/)'
_computing_cell_refinement        'DIALS (Winter, 2018)'
_computing_data_reduction         'XIA2 (Winter 2010)'
_computing_structure_solution     'SHELXT (Sheldrick, 2015)'
_computing_structure_refinement   'SHELXL (Sheldrick, 2015)'
_computing_molecular_graphics     'OLEX2 (Dolomanov et al., 2009)'
_computing_publication_material   'MERCURY (Macrae et al., 2008)'
_refine_special_details           ?
_refine_ls_structure_factor_coef  Fsqd
_refine_ls_matrix_type            full
_refine_ls_weighting_scheme       calc
_refine_ls_weighting_details
'w=1/[\s^2^(Fo^2^)+(0.0380P)^2^] where P=(Fo^2^+2Fc^2^)/3'
_atom_sites_solution_primary      ?
_atom_sites_solution_secondary    ?
_atom_sites_solution_hydrogens    geom
_refine_ls_hydrogen_treatment     constr
_refine_ls_extinction_method      none
_refine_ls_extinction_coef        .
_refine_ls_number_reflns          9738
_refine_ls_number_parameters      526
_refine_ls_number_restraints      490
_refine_ls_R_factor_all           0.1320
_refine_ls_R_factor_gt            0.0609
_refine_ls_wR_factor_ref          0.1388
_refine_ls_wR_factor_gt           0.1181
_refine_ls_goodness_of_fit_ref    0.881
_refine_ls_restrained_S_all       0.880
_refine_ls_shift/su_max           0.001
_refine_ls_shift/su_mean          0.000
 
loop_
 _atom_site_label
 _atom_site_type_symbol
 _atom_site_fract_x
 _atom_site_fract_y
 _atom_site_fract_z
 _atom_site_U_iso_or_equiv
 _atom_site_adp_type
 _atom_site_occupancy
 _atom_site_site_symmetry_order  
 _atom_site_calc_flag
 _atom_site_refinement_flags_posn
 _atom_site_refinement_flags_adp
 _atom_site_refinement_flags_occupancy
 _atom_site_disorder_assembly
 _atom_site_disorder_group
Pd1 Pd 0.33967(3) 0.77541(3) 0.34688(2) 0.05072(14) Uani 1 1 d . . . . .
N2 N 0.3458(3) 0.9280(2) 0.33812(10) 0.0574(9) Uani 1 1 d . . . . .
N3 N 0.4542(3) 0.7983(2) 0.39824(10) 0.0502(8) Uani 1 1 d . . . . .
H3 H 0.531190 0.787638 0.387817 0.060 Uiso 1 1 calc R U . . .
N4 N 0.3306(3) 0.6320(2) 0.37163(10) 0.0509(8) Uani 1 1 d . . . . .
C1 C 0.4418(4) 0.9631(3) 0.36977(13) 0.0671(12) Uani 1 1 d . . . . .
H1A H 0.430069 1.031885 0.376880 0.081 Uiso 1 1 calc R U . . .
H1B H 0.514400 0.957301 0.355908 0.081 Uiso 1 1 calc R U . . .
C2 C 0.4453(4) 0.9025(3) 0.41179(13) 0.0638(12) Uani 1 1 d . . . . .
H2A H 0.511063 0.920896 0.431177 0.077 Uiso 1 1 calc R U . . .
H2B H 0.376158 0.912886 0.427488 0.077 Uiso 1 1 calc R U . . .
C3 C 0.4339(4) 0.7230(3) 0.43268(12) 0.0545(10) Uani 1 1 d . . . . .
H3A H 0.364768 0.738444 0.447663 0.065 Uiso 1 1 calc R U . . .
H3B H 0.498075 0.720852 0.454561 0.065 Uiso 1 1 calc R U . . .
C4 C 0.4210(4) 0.6259(3) 0.40902(12) 0.0537(10) Uani 1 1 d . . . . .
H4A H 0.493737 0.607435 0.397408 0.064 Uiso 1 1 calc R U . . .
H4B H 0.400095 0.575480 0.429825 0.064 Uiso 1 1 calc R U . . .
C5 C 0.2315(4) 0.9660(3) 0.35160(15) 0.0707(12) Uani 1 1 d . . . . .
H5A H 0.221393 0.944386 0.381750 0.085 Uiso 1 1 calc R U . . .
H5B H 0.171863 0.934710 0.332769 0.085 Uiso 1 1 calc R U . . .
C6 C 0.2117(5) 1.0763(4) 0.34969(18) 0.0967(17) Uani 1 1 d . . . . .
H6A H 0.217435 1.099140 0.319463 0.116 Uiso 1 1 calc R U . . .
H6B H 0.270489 1.109264 0.368246 0.116 Uiso 1 1 calc R U . . .
C7 C 0.0937(5) 1.1025(4) 0.3655(2) 0.122(2) Uani 1 1 d . . . . .
H7A H 0.035439 1.063822 0.349177 0.147 Uiso 1 1 calc R U . . .
H7B H 0.090929 1.086540 0.396713 0.147 Uiso 1 1 calc R U . . .
C8 C 0.0693(7) 1.2088(5) 0.3587(3) 0.183(4) Uani 1 1 d . . . . .
H8A H 0.023660 1.217739 0.331522 0.275 Uiso 1 1 calc R U . . .
H8B H 0.140238 1.244083 0.357230 0.275 Uiso 1 1 calc R U . . .
H8C H 0.028184 1.233329 0.383043 0.275 Uiso 1 1 calc R U . . .
C9 C 0.3660(4) 0.9602(3) 0.29205(14) 0.0654(12) Uani 1 1 d . . . . .
H9A H 0.374799 1.031256 0.292099 0.078 Uiso 1 1 calc R U . . .
H9B H 0.298097 0.944783 0.273273 0.078 Uiso 1 1 calc R U . . .
C10 C 0.4679(4) 0.9160(3) 0.27157(14) 0.0735(13) Uani 1 1 d . . . . .
H10A H 0.465017 0.844936 0.274512 0.088 Uiso 1 1 calc R U . . .
H10B H 0.537482 0.938975 0.287447 0.088 Uiso 1 1 calc R U . . .
C11 C 0.4721(5) 0.9426(4) 0.22286(15) 0.0977(18) Uani 1 1 d . . . . .
H11A H 0.408049 0.911438 0.206392 0.117 Uiso 1 1 calc R U . . .
H11B H 0.463179 1.013302 0.219579 0.117 Uiso 1 1 calc R U . . .
C12 C 0.5808(5) 0.9120(5) 0.20350(19) 0.134(2) Uani 1 1 d . . . . .
H12A H 0.579609 0.931920 0.172972 0.200 Uiso 1 1 calc R U . . .
H12B H 0.588409 0.841675 0.205366 0.200 Uiso 1 1 calc R U . . .
H12C H 0.644595 0.942484 0.219661 0.200 Uiso 1 1 calc R U . . .
C13 C 0.2124(4) 0.6241(3) 0.38881(14) 0.0616(11) Uani 1 1 d . . . . .
H13A H 0.204295 0.676126 0.410394 0.074 Uiso 1 1 calc R U . . .
H13B H 0.157040 0.636842 0.364275 0.074 Uiso 1 1 calc R U . . .
C14 C 0.1803(4) 0.5285(3) 0.40997(15) 0.0699(13) Uani 1 1 d . . . . .
H14A H 0.232791 0.515618 0.435397 0.084 Uiso 1 1 calc R U . . .
H14B H 0.187652 0.475320 0.388893 0.084 Uiso 1 1 calc R U . . .
C15 C 0.0587(4) 0.5309(3) 0.42475(17) 0.0815(15) Uani 1 1 d . . . . .
H15A H 0.052252 0.584191 0.445865 0.098 Uiso 1 1 calc R U . . .
H15B H 0.007038 0.545386 0.399241 0.098 Uiso 1 1 calc R U . . .
C16 C 0.0204(4) 0.4370(4) 0.44571(17) 0.0945(17) Uani 1 1 d . . . . .
H16A H 0.022197 0.384385 0.424546 0.142 Uiso 1 1 calc R U . . .
H16B H -0.056401 0.444912 0.454944 0.142 Uiso 1 1 calc R U . . .
H16C H 0.070951 0.421857 0.471015 0.142 Uiso 1 1 calc R U . . .
C17 C 0.3491(4) 0.5518(3) 0.33894(14) 0.0632(12) Uani 1 1 d . . . . .
H17A H 0.283193 0.549397 0.317867 0.076 Uiso 1 1 calc R U . . .
H17B H 0.352701 0.489444 0.354642 0.076 Uiso 1 1 calc R U . . .
C18 C 0.4555(4) 0.5622(4) 0.31369(15) 0.0802(14) Uani 1 1 d . . . . .
H18A H 0.522552 0.561177 0.334229 0.096 Uiso 1 1 calc R U . . .
H18B H 0.453964 0.624931 0.298292 0.096 Uiso 1 1 calc R U . . .
C19 C 0.4636(6) 0.4781(4) 0.27988(19) 0.122(2) Uani 1 1 d . . . . .
H19A H 0.456070 0.415828 0.295187 0.146 Uiso 1 1 calc R U . . .
H19B H 0.399663 0.483479 0.258009 0.146 Uiso 1 1 calc R U . . .
C20 C 0.5682(6) 0.4768(5) 0.2573(2) 0.161(3) Uani 1 1 d . . . . .
H20A H 0.563795 0.426747 0.234827 0.241 Uiso 1 1 calc R U . . .
H20B H 0.631385 0.463065 0.278176 0.241 Uiso 1 1 calc R U . . .
H20C H 0.579433 0.539783 0.243787 0.241 Uiso 1 1 calc R U . . .
C21 C 0.6566(4) 0.3743(3) 0.42712(13) 0.0541(10) Uani 1 1 d . . . . .
C22 C 0.7089(4) 0.4238(3) 0.39346(15) 0.0688(13) Uani 1 1 d . . . . .
H22 H 0.724880 0.389456 0.367892 0.083 Uiso 1 1 calc R U . . .
C23 C 0.7379(4) 0.5225(4) 0.39671(19) 0.0862(15) Uani 1 1 d . . . . .
H23 H 0.773257 0.552852 0.373507 0.103 Uiso 1 1 calc R U . . .
C24 C 0.7155(4) 0.5755(4) 0.43334(19) 0.0835(15) Uani 1 1 d . . . . .
H24 H 0.737056 0.641289 0.435766 0.100 Uiso 1 1 calc R U . . .
C25 C 0.6603(4) 0.5301(3) 0.46676(17) 0.0747(13) Uani 1 1 d . . . . .
H25 H 0.642518 0.565661 0.491778 0.090 Uiso 1 1 calc R U . . .
C26 C 0.6312(4) 0.4320(3) 0.46323(14) 0.0623(12) Uani 1 1 d . . . . .
H26 H 0.592856 0.403159 0.486053 0.075 Uiso 1 1 calc R U . . .
C27 C 0.7340(4) 0.2015(3) 0.45868(13) 0.0549(10) Uani 1 1 d . . . . .
C28 C 0.8097(4) 0.2507(3) 0.48879(15) 0.0649(12) Uani 1 1 d . . . . .
H28 H 0.804527 0.318884 0.490744 0.078 Uiso 1 1 calc R U . . .
C29 C 0.8917(5) 0.2028(4) 0.51579(17) 0.0837(15) Uani 1 1 d . . . . .
H29 H 0.940416 0.239321 0.534939 0.100 Uiso 1 1 calc R U . . .
C30 C 0.9020(5) 0.1039(4) 0.51474(17) 0.0856(15) Uani 1 1 d . . . . .
H30 H 0.954908 0.071685 0.533895 0.103 Uiso 1 1 calc R U . . .
C31 C 0.8333(5) 0.0521(4) 0.48506(19) 0.0907(17) Uani 1 1 d . . . . .
H31 H 0.841689 -0.015836 0.482990 0.109 Uiso 1 1 calc R U . . .
C32 C 0.7512(4) 0.0997(3) 0.45798(17) 0.0775(14) Uani 1 1 d . . . . .
H32 H 0.705106 0.062054 0.438331 0.093 Uiso 1 1 calc R U . . .
C33 C 0.5060(4) 0.2307(3) 0.44412(13) 0.0518(9) Uani 1 1 d . . . . .
C34 C 0.4793(4) 0.1453(3) 0.46696(13) 0.0544(10) Uani 1 1 d . . . . .
H34 H 0.537918 0.100455 0.473904 0.065 Uiso 1 1 calc R U . . .
C35 C 0.3705(4) 0.1237(3) 0.47980(14) 0.0652(12) Uani 1 1 d . . . . .
H35 H 0.357498 0.065003 0.494575 0.078 Uiso 1 1 calc R U . . .
C36 C 0.2806(4) 0.1883(3) 0.47094(15) 0.0711(13) Uani 1 1 d . . . . .
H36 H 0.207399 0.174775 0.479946 0.085 Uiso 1 1 calc R U . . .
C37 C 0.3034(4) 0.2735(3) 0.44827(17) 0.0806(14) Uani 1 1 d . . . . .
H37 H 0.244443 0.318063 0.441584 0.097 Uiso 1 1 calc R U . . .
C38 C 0.4124(4) 0.2935(3) 0.43535(16) 0.0733(13) Uani 1 1 d . . . . .
H38 H 0.424291 0.351734 0.420043 0.088 Uiso 1 1 calc R U . . .
C39 C 0.6370(5) 0.2131(3) 0.37491(14) 0.0653(12) Uani 1 1 d . . . . .
C40 C 0.5449(5) 0.2198(3) 0.34469(15) 0.0797(14) Uani 1 1 d . . . . .
H40 H 0.475961 0.243611 0.354407 0.096 Uiso 1 1 calc R U . . .
C41 C 0.5488(6) 0.1928(4) 0.29981(18) 0.1002(18) Uani 1 1 d . . . . .
H41 H 0.484802 0.199895 0.280224 0.120 Uiso 1 1 calc R U . . .
C42 C 0.6497(7) 0.1559(5) 0.2859(2) 0.120(2) Uani 1 1 d . . . . .
H42 H 0.654072 0.136672 0.256434 0.144 Uiso 1 1 calc R U . . .
C43 C 0.7438(7) 0.1469(5) 0.3145(2) 0.142(3) Uani 1 1 d . . . . .
H43 H 0.812140 0.121959 0.304745 0.170 Uiso 1 1 calc R U . . .
C44 C 0.7364(5) 0.1753(4) 0.35833(17) 0.1096(19) Uani 1 1 d . . . . .
H44 H 0.801117 0.168665 0.377569 0.131 Uiso 1 1 calc R U . . .
B1 B 0.6329(5) 0.2555(4) 0.42653(16) 0.0579(10) Uani 1 1 d . . . . .
O3 O 0.6887(11) 0.8027(19) 0.3661(7) 0.093(3) Uani 0.622(16) 1 d D . P A 1
C45 C 0.7367(11) 0.7742(15) 0.3257(6) 0.098(2) Uani 0.622(16) 1 d D . P A 1
H45A H 0.727574 0.826346 0.303860 0.118 Uiso 0.622(16) 1 calc R U P A 1
H45B H 0.699288 0.715312 0.313818 0.118 Uiso 0.622(16) 1 calc R U P A 1
C46 C 0.8615(10) 0.7549(12) 0.3372(5) 0.110(3) Uani 0.622(16) 1 d D . P A 1
H46A H 0.874644 0.686339 0.344966 0.132 Uiso 0.622(16) 1 calc R U P A 1
H46B H 0.907988 0.772012 0.312708 0.132 Uiso 0.622(16) 1 calc R U P A 1
C47 C 0.8862(9) 0.8184(12) 0.3748(4) 0.110(3) Uani 0.622(16) 1 d D . P A 1
H47A H 0.932765 0.783645 0.397406 0.132 Uiso 0.622(16) 1 calc R U P A 1
H47B H 0.928496 0.875761 0.365787 0.132 Uiso 0.622(16) 1 calc R U P A 1
C48 C 0.7808(10) 0.8481(10) 0.3921(4) 0.098(2) Uani 0.622(16) 1 d D . P A 1
H48A H 0.773439 0.919198 0.390732 0.118 Uiso 0.622(16) 1 calc R U P A 1
H48B H 0.778659 0.827914 0.422875 0.118 Uiso 0.622(16) 1 calc R U P A 1
O3A O 0.6747(19) 0.809(3) 0.3600(12) 0.093(3) Uani 0.378(16) 1 d D . P A 2
C45A C 0.7295(17) 0.755(3) 0.3262(11) 0.098(2) Uani 0.378(16) 1 d D . P A 2
H45C H 0.698627 0.773711 0.296836 0.118 Uiso 0.378(16) 1 calc R U P A 2
H45D H 0.721126 0.684745 0.330004 0.118 Uiso 0.378(16) 1 calc R U P A 2
C46A C 0.8535(16) 0.7869(18) 0.3337(9) 0.110(3) Uani 0.378(16) 1 d D . P A 2
H46C H 0.898229 0.734168 0.347862 0.132 Uiso 0.378(16) 1 calc R U P A 2
H46D H 0.885547 0.801682 0.305527 0.132 Uiso 0.378(16) 1 calc R U P A 2
C47A C 0.8579(16) 0.8720(18) 0.3613(7) 0.110(3) Uani 0.378(16) 1 d D . P A 2
H47C H 0.919007 0.865954 0.384289 0.132 Uiso 0.378(16) 1 calc R U P A 2
H47D H 0.871418 0.930453 0.343883 0.132 Uiso 0.378(16) 1 calc R U P A 2
C48A C 0.7494(17) 0.8776(15) 0.3802(6) 0.098(2) Uani 0.378(16) 1 d D . P A 2
H48C H 0.758539 0.864622 0.411809 0.118 Uiso 0.378(16) 1 calc R U P A 2
H48D H 0.717905 0.943226 0.376059 0.118 Uiso 0.378(16) 1 calc R U P A 2
O1 O 0.1262(3) 0.7606(3) 0.29856(12) 0.1124(13) Uani 0.793(5) 1 d D . P B 3
O2 O 0.2627(3) 0.7238(2) 0.25941(14) 0.1124(13) Uani 0.793(5) 1 d D . P B 3
N1 N 0.2270(3) 0.74954(13) 0.29408(11) 0.0709(13) Uani 0.793(5) 1 d D . P B 3
O1A O 0.2082(13) 0.7583(2) 0.3051(3) 0.1124(13) Uani 0.207(5) 1 d D . P B 4
O2A O 0.3180(11) 0.7168(3) 0.2556(4) 0.1124(13) Uani 0.207(5) 1 d D . P B 4
N1A N 0.2111(9) 0.7309(2) 0.2639(3) 0.0709(13) Uani 0.207(5) 1 d D . P B 4
 
loop_
 _atom_site_aniso_label
 _atom_site_aniso_U_11
 _atom_site_aniso_U_22
 _atom_site_aniso_U_33
 _atom_site_aniso_U_23
 _atom_site_aniso_U_13
 _atom_site_aniso_U_12
Pd1 0.0551(2) 0.0493(2) 0.0475(2) 0.00127(17) 0.00039(16) -0.00250(19)
N2 0.066(2) 0.052(2) 0.0537(18) 0.0046(15) -0.0014(15) 0.0000(16)
N3 0.056(2) 0.0479(17) 0.0465(18) -0.0004(13) 0.0014(16) -0.0048(16)
N4 0.055(2) 0.0459(19) 0.0512(18) -0.0018(14) 0.0019(13) -0.0036(16)
C1 0.083(3) 0.055(3) 0.062(2) 0.0016(19) -0.009(2) -0.010(2)
C2 0.084(4) 0.050(2) 0.055(2) -0.0048(17) -0.009(2) -0.007(2)
C3 0.065(3) 0.055(2) 0.043(2) 0.0042(15) -0.0014(19) 0.000(2)
C4 0.056(3) 0.051(2) 0.053(2) 0.0036(17) 0.0002(18) -0.003(2)
C5 0.075(3) 0.067(2) 0.070(3) 0.004(2) 0.004(2) 0.011(2)
C6 0.118(4) 0.067(3) 0.104(4) -0.002(3) -0.006(3) 0.022(3)
C7 0.118(5) 0.089(4) 0.157(6) -0.041(4) -0.008(4) 0.031(3)
C8 0.168(8) 0.097(4) 0.278(10) -0.042(5) -0.044(7) 0.053(4)
C9 0.075(3) 0.061(3) 0.060(2) 0.013(2) 0.001(2) -0.008(2)
C10 0.075(3) 0.082(3) 0.063(2) 0.009(2) 0.005(2) -0.006(2)
C11 0.111(5) 0.118(5) 0.066(3) 0.015(3) 0.018(3) -0.002(3)
C12 0.114(5) 0.190(7) 0.100(4) -0.006(4) 0.035(4) -0.008(4)
C13 0.056(2) 0.056(2) 0.073(3) 0.003(2) 0.005(2) -0.008(2)
C14 0.071(3) 0.061(3) 0.080(3) 0.007(2) 0.015(2) -0.006(2)
C15 0.072(3) 0.078(3) 0.097(4) 0.000(3) 0.025(3) -0.011(3)
C16 0.085(4) 0.082(3) 0.119(4) 0.007(3) 0.031(3) -0.012(3)
C17 0.076(3) 0.050(2) 0.063(3) -0.0091(18) 0.000(2) 0.001(2)
C18 0.087(4) 0.088(3) 0.066(3) -0.010(2) 0.012(2) 0.009(3)
C19 0.138(6) 0.121(5) 0.110(4) -0.043(3) 0.040(4) -0.002(4)
C20 0.176(7) 0.163(7) 0.152(6) -0.032(5) 0.081(5) 0.019(5)
C21 0.053(3) 0.053(2) 0.055(2) 0.0052(16) -0.0044(19) 0.0007(19)
C22 0.070(3) 0.063(2) 0.074(3) 0.010(2) 0.010(2) -0.006(2)
C23 0.072(4) 0.062(3) 0.125(4) 0.024(2) 0.009(3) -0.009(3)
C24 0.065(4) 0.047(3) 0.136(4) 0.013(2) -0.010(3) -0.003(2)
C25 0.075(4) 0.049(2) 0.098(3) -0.001(2) -0.018(3) 0.006(2)
C26 0.081(3) 0.049(2) 0.057(2) 0.0072(18) 0.002(2) 0.002(2)
C27 0.060(3) 0.047(2) 0.059(2) 0.0012(18) 0.0135(17) 0.0018(18)
C28 0.066(3) 0.054(3) 0.074(3) -0.006(2) 0.0009(19) 0.010(2)
C29 0.079(4) 0.079(3) 0.091(3) -0.005(3) -0.014(3) 0.015(3)
C30 0.074(4) 0.077(3) 0.105(4) 0.017(3) 0.001(3) 0.020(3)
C31 0.073(4) 0.062(3) 0.136(4) 0.011(3) 0.000(3) 0.015(2)
C32 0.066(3) 0.049(2) 0.116(4) -0.006(2) -0.003(3) 0.004(2)
C33 0.060(2) 0.045(2) 0.050(2) -0.0011(18) -0.0022(18) -0.0005(17)
C34 0.061(2) 0.047(2) 0.056(3) 0.0023(18) 0.001(2) 0.0004(19)
C35 0.066(3) 0.062(3) 0.069(3) 0.009(2) 0.006(2) -0.003(2)
C36 0.063(3) 0.063(3) 0.088(3) -0.002(2) 0.009(3) -0.001(2)
C37 0.061(3) 0.060(3) 0.121(4) 0.011(3) 0.003(3) 0.007(2)
C38 0.065(2) 0.054(3) 0.101(4) 0.015(2) 0.003(3) 0.005(2)
C39 0.086(3) 0.055(3) 0.056(2) -0.002(2) 0.0125(18) -0.012(2)
C40 0.105(4) 0.069(3) 0.064(2) 0.007(2) -0.004(2) -0.023(3)
C41 0.157(5) 0.079(4) 0.064(2) 0.007(3) 0.000(3) -0.038(4)
C42 0.185(6) 0.106(5) 0.071(4) -0.010(4) 0.022(3) -0.026(4)
C43 0.172(6) 0.173(7) 0.083(3) -0.042(4) 0.029(3) 0.026(5)
C44 0.112(4) 0.144(5) 0.075(3) -0.026(3) 0.025(3) 0.018(4)
B1 0.065(2) 0.054(2) 0.055(2) -0.0007(18) 0.0062(19) 0.000(2)
O3 0.082(3) 0.100(4) 0.098(5) -0.010(4) 0.008(3) -0.003(3)
C45 0.091(3) 0.105(5) 0.099(3) -0.013(3) 0.005(2) -0.002(2)
C46 0.087(3) 0.118(8) 0.124(4) -0.003(4) 0.010(3) 0.001(3)
C47 0.087(3) 0.118(8) 0.124(4) -0.003(4) 0.010(3) 0.001(3)
C48 0.091(3) 0.105(5) 0.099(3) -0.013(3) 0.005(2) -0.002(2)
O3A 0.082(3) 0.100(4) 0.098(5) -0.010(4) 0.008(3) -0.003(3)
C45A 0.091(3) 0.105(5) 0.099(3) -0.013(3) 0.005(2) -0.002(2)
C46A 0.087(3) 0.118(8) 0.124(4) -0.003(4) 0.010(3) 0.001(3)
C47A 0.087(3) 0.118(8) 0.124(4) -0.003(4) 0.010(3) 0.001(3)
C48A 0.091(3) 0.105(5) 0.099(3) -0.013(3) 0.005(2) -0.002(2)
O1 0.076(3) 0.179(3) 0.0800(18) -0.0248(17) -0.0094(18) 0.007(2)
O2 0.076(3) 0.179(3) 0.0800(18) -0.0248(17) -0.0094(18) 0.007(2)
N1 0.075(3) 0.069(3) 0.067(2) 0.008(2) -0.008(2) -0.002(2)
O1A 0.076(3) 0.179(3) 0.0800(18) -0.0248(17) -0.0094(18) 0.007(2)
O2A 0.076(3) 0.179(3) 0.0800(18) -0.0248(17) -0.0094(18) 0.007(2)
N1A 0.075(3) 0.069(3) 0.067(2) 0.008(2) -0.008(2) -0.002(2)
 
_geom_special_details
;
 All esds (except the esd in the dihedral angle between two l.s. planes)
 are estimated using the full covariance matrix.  The cell esds are taken
 into account individually in the estimation of esds in distances, angles
 and torsion angles; correlations between esds in cell parameters are only
 used when they are defined by crystal symmetry.  An approximate (isotropic)
 treatment of cell esds is used for estimating esds involving l.s. planes.
;
 
loop_
 _geom_bond_atom_site_label_1
 _geom_bond_atom_site_label_2
 _geom_bond_distance
 _geom_bond_site_symmetry_2
 _geom_bond_publ_flag
Pd1 O1A 1.943(15) . ?
Pd1 N3 2.011(3) . ?
Pd1 N1 2.037(3) . ?
Pd1 N2 2.091(3) . ?
Pd1 N4 2.091(3) . ?
N2 C9 1.490(5) . ?
N2 C1 1.507(5) . ?
N2 C5 1.509(5) . ?
N3 C2 1.479(5) . ?
N3 C3 1.487(5) . ?
N3 H3 0.9800 . ?
N4 C17 1.494(5) . ?
N4 C4 1.502(4) . ?
N4 C13 1.505(5) . ?
C1 C2 1.511(5) . ?
C1 H1A 0.9700 . ?
C1 H1B 0.9700 . ?
C2 H2A 0.9700 . ?
C2 H2B 0.9700 . ?
C3 C4 1.503(5) . ?
C3 H3A 0.9700 . ?
C3 H3B 0.9700 . ?
C4 H4A 0.9700 . ?
C4 H4B 0.9700 . ?
C5 C6 1.517(6) . ?
C5 H5A 0.9700 . ?
C5 H5B 0.9700 . ?
C6 C7 1.525(7) . ?
C6 H6A 0.9700 . ?
C6 H6B 0.9700 . ?
C7 C8 1.483(7) . ?
C7 H7A 0.9700 . ?
C7 H7B 0.9700 . ?
C8 H8A 0.9600 . ?
C8 H8B 0.9600 . ?
C8 H8C 0.9600 . ?
C9 C10 1.497(6) . ?
C9 H9A 0.9700 . ?
C9 H9B 0.9700 . ?
C10 C11 1.518(6) . ?
C10 H10A 0.9700 . ?
C10 H10B 0.9700 . ?
C11 C12 1.487(7) . ?
C11 H11A 0.9700 . ?
C11 H11B 0.9700 . ?
C12 H12A 0.9600 . ?
C12 H12B 0.9600 . ?
C12 H12C 0.9600 . ?
C13 C14 1.503(5) . ?
C13 H13A 0.9700 . ?
C13 H13B 0.9700 . ?
C14 C15 1.512(6) . ?
C14 H14A 0.9700 . ?
C14 H14B 0.9700 . ?
C15 C16 1.503(6) . ?
C15 H15A 0.9700 . ?
C15 H15B 0.9700 . ?
C16 H16A 0.9600 . ?
C16 H16B 0.9600 . ?
C16 H16C 0.9600 . ?
C17 C18 1.500(6) . ?
C17 H17A 0.9700 . ?
C17 H17B 0.9700 . ?
C18 C19 1.539(6) . ?
C18 H18A 0.9700 . ?
C18 H18B 0.9700 . ?
C19 C20 1.432(8) . ?
C19 H19A 0.9700 . ?
C19 H19B 0.9700 . ?
C20 H20A 0.9600 . ?
C20 H20B 0.9600 . ?
C20 H20C 0.9600 . ?
C21 C26 1.389(5) . ?
C21 C22 1.389(5) . ?
C21 B1 1.637(6) . ?
C22 C23 1.385(6) . ?
C22 H22 0.9300 . ?
C23 C24 1.358(7) . ?
C23 H23 0.9300 . ?
C24 C25 1.375(6) . ?
C24 H24 0.9300 . ?
C25 C26 1.377(5) . ?
C25 H25 0.9300 . ?
C26 H26 0.9300 . ?
C27 C32 1.398(5) . ?
C27 C28 1.399(6) . ?
C27 B1 1.655(7) . ?
C28 C29 1.383(6) . ?
C28 H28 0.9300 . ?
C29 C30 1.350(6) . ?
C29 H29 0.9300 . ?
C30 C31 1.362(7) . ?
C30 H30 0.9300 . ?
C31 C32 1.383(6) . ?
C31 H31 0.9300 . ?
C32 H32 0.9300 . ?
C33 C34 1.394(5) . ?
C33 C38 1.399(6) . ?
C33 B1 1.637(7) . ?
C34 C35 1.381(5) . ?
C34 H34 0.9300 . ?
C35 C36 1.381(6) . ?
C35 H35 0.9300 . ?
C36 C37 1.378(6) . ?
C36 H36 0.9300 . ?
C37 C38 1.379(6) . ?
C37 H37 0.9300 . ?
C38 H38 0.9300 . ?
C39 C40 1.372(6) . ?
C39 C44 1.388(7) . ?
C39 B1 1.665(6) . ?
C40 C41 1.407(6) . ?
C40 H40 0.9300 . ?
C41 C42 1.369(8) . ?
C41 H41 0.9300 . ?
C42 C43 1.363(8) . ?
C42 H42 0.9300 . ?
C43 C44 1.386(7) . ?
C43 H43 0.9300 . ?
C44 H44 0.9300 . ?
O3 C45 1.425(12) . ?
O3 C48 1.433(10) . ?
C45 C46 1.500(13) . ?
C45 H45A 0.9700 . ?
C45 H45B 0.9700 . ?
C46 C47 1.442(11) . ?
C46 H46A 0.9700 . ?
C46 H46B 0.9700 . ?
C47 C48 1.422(10) . ?
C47 H47A 0.9700 . ?
C47 H47B 0.9700 . ?
C48 H48A 0.9700 . ?
C48 H48B 0.9700 . ?
O3A C48A 1.394(16) . ?
O3A C45A 1.434(14) . ?
C45A C46A 1.514(15) . ?
C45A H45C 0.9700 . ?
C45A H45D 0.9700 . ?
C46A C47A 1.423(14) . ?
C46A H46C 0.9700 . ?
C46A H46D 0.9700 . ?
C47A C48A 1.421(14) . ?
C47A H47C 0.9700 . ?
C47A H47D 0.9700 . ?
C48A H48C 0.9700 . ?
C48A H48D 0.9700 . ?
O1 N1 1.2006(10) . ?
O2 N1 1.2016(10) . ?
O1A N1A 1.3002(10) . ?
O2A N1A 1.3002(10) . ?
 
loop_
 _geom_angle_atom_site_label_1
 _geom_angle_atom_site_label_2
 _geom_angle_atom_site_label_3
 _geom_angle
 _geom_angle_site_symmetry_1
 _geom_angle_site_symmetry_3
 _geom_angle_publ_flag
O1A Pd1 N3 169.5(3) . . ?
N3 Pd1 N1 178.33(14) . . ?
O1A Pd1 N2 93.89(12) . . ?
N3 Pd1 N2 85.32(12) . . ?
N1 Pd1 N2 95.58(10) . . ?
O1A Pd1 N4 93.80(11) . . ?
N3 Pd1 N4 85.04(12) . . ?
N1 Pd1 N4 94.31(10) . . ?
N2 Pd1 N4 166.23(12) . . ?
C9 N2 C1 110.3(3) . . ?
C9 N2 C5 110.0(3) . . ?
C1 N2 C5 110.9(3) . . ?
C9 N2 Pd1 114.7(2) . . ?
C1 N2 Pd1 105.3(2) . . ?
C5 N2 Pd1 105.5(2) . . ?
C2 N3 C3 116.6(3) . . ?
C2 N3 Pd1 107.9(2) . . ?
C3 N3 Pd1 107.9(2) . . ?
C2 N3 H3 108.1 . . ?
C3 N3 H3 108.1 . . ?
Pd1 N3 H3 108.1 . . ?
C17 N4 C4 109.5(3) . . ?
C17 N4 C13 110.3(3) . . ?
C4 N4 C13 110.7(3) . . ?
C17 N4 Pd1 115.5(2) . . ?
C4 N4 Pd1 105.8(2) . . ?
C13 N4 Pd1 104.9(2) . . ?
N2 C1 C2 110.1(3) . . ?
N2 C1 H1A 109.6 . . ?
C2 C1 H1A 109.6 . . ?
N2 C1 H1B 109.6 . . ?
C2 C1 H1B 109.6 . . ?
H1A C1 H1B 108.2 . . ?
N3 C2 C1 106.8(3) . . ?
N3 C2 H2A 110.4 . . ?
C1 C2 H2A 110.4 . . ?
N3 C2 H2B 110.4 . . ?
C1 C2 H2B 110.4 . . ?
H2A C2 H2B 108.6 . . ?
N3 C3 C4 106.6(3) . . ?
N3 C3 H3A 110.4 . . ?
C4 C3 H3A 110.4 . . ?
N3 C3 H3B 110.4 . . ?
C4 C3 H3B 110.4 . . ?
H3A C3 H3B 108.6 . . ?
N4 C4 C3 110.8(3) . . ?
N4 C4 H4A 109.5 . . ?
C3 C4 H4A 109.5 . . ?
N4 C4 H4B 109.5 . . ?
C3 C4 H4B 109.5 . . ?
H4A C4 H4B 108.1 . . ?
N2 C5 C6 117.6(4) . . ?
N2 C5 H5A 107.9 . . ?
C6 C5 H5A 107.9 . . ?
N2 C5 H5B 107.9 . . ?
C6 C5 H5B 107.9 . . ?
H5A C5 H5B 107.2 . . ?
C5 C6 C7 110.9(5) . . ?
C5 C6 H6A 109.5 . . ?
C7 C6 H6A 109.5 . . ?
C5 C6 H6B 109.5 . . ?
C7 C6 H6B 109.5 . . ?
H6A C6 H6B 108.0 . . ?
C8 C7 C6 110.7(6) . . ?
C8 C7 H7A 109.5 . . ?
C6 C7 H7A 109.5 . . ?
C8 C7 H7B 109.5 . . ?
C6 C7 H7B 109.5 . . ?
H7A C7 H7B 108.1 . . ?
C7 C8 H8A 109.5 . . ?
C7 C8 H8B 109.5 . . ?
H8A C8 H8B 109.5 . . ?
C7 C8 H8C 109.5 . . ?
H8A C8 H8C 109.5 . . ?
H8B C8 H8C 109.5 . . ?
N2 C9 C10 116.1(3) . . ?
N2 C9 H9A 108.3 . . ?
C10 C9 H9A 108.3 . . ?
N2 C9 H9B 108.3 . . ?
C10 C9 H9B 108.3 . . ?
H9A C9 H9B 107.4 . . ?
C9 C10 C11 112.1(4) . . ?
C9 C10 H10A 109.2 . . ?
C11 C10 H10A 109.2 . . ?
C9 C10 H10B 109.2 . . ?
C11 C10 H10B 109.2 . . ?
H10A C10 H10B 107.9 . . ?
C12 C11 C10 113.0(5) . . ?
C12 C11 H11A 109.0 . . ?
C10 C11 H11A 109.0 . . ?
C12 C11 H11B 109.0 . . ?
C10 C11 H11B 109.0 . . ?
H11A C11 H11B 107.8 . . ?
C11 C12 H12A 109.5 . . ?
C11 C12 H12B 109.5 . . ?
H12A C12 H12B 109.5 . . ?
C11 C12 H12C 109.5 . . ?
H12A C12 H12C 109.5 . . ?
H12B C12 H12C 109.5 . . ?
C14 C13 N4 117.7(3) . . ?
C14 C13 H13A 107.9 . . ?
N4 C13 H13A 107.9 . . ?
C14 C13 H13B 107.9 . . ?
N4 C13 H13B 107.9 . . ?
H13A C13 H13B 107.2 . . ?
C13 C14 C15 111.6(4) . . ?
C13 C14 H14A 109.3 . . ?
C15 C14 H14A 109.3 . . ?
C13 C14 H14B 109.3 . . ?
C15 C14 H14B 109.3 . . ?
H14A C14 H14B 108.0 . . ?
C16 C15 C14 114.4(4) . . ?
C16 C15 H15A 108.7 . . ?
C14 C15 H15A 108.7 . . ?
C16 C15 H15B 108.7 . . ?
C14 C15 H15B 108.7 . . ?
H15A C15 H15B 107.6 . . ?
C15 C16 H16A 109.5 . . ?
C15 C16 H16B 109.5 . . ?
H16A C16 H16B 109.5 . . ?
C15 C16 H16C 109.5 . . ?
H16A C16 H16C 109.5 . . ?
H16B C16 H16C 109.5 . . ?
N4 C17 C18 115.0(4) . . ?
N4 C17 H17A 108.5 . . ?
C18 C17 H17A 108.5 . . ?
N4 C17 H17B 108.5 . . ?
C18 C17 H17B 108.5 . . ?
H17A C17 H17B 107.5 . . ?
C17 C18 C19 110.6(4) . . ?
C17 C18 H18A 109.5 . . ?
C19 C18 H18A 109.5 . . ?
C17 C18 H18B 109.5 . . ?
C19 C18 H18B 109.5 . . ?
H18A C18 H18B 108.1 . . ?
C20 C19 C18 114.3(5) . . ?
C20 C19 H19A 108.7 . . ?
C18 C19 H19A 108.7 . . ?
C20 C19 H19B 108.7 . . ?
C18 C19 H19B 108.7 . . ?
H19A C19 H19B 107.6 . . ?
C19 C20 H20A 109.5 . . ?
C19 C20 H20B 109.5 . . ?
H20A C20 H20B 109.5 . . ?
C19 C20 H20C 109.5 . . ?
H20A C20 H20C 109.5 . . ?
H20B C20 H20C 109.5 . . ?
C26 C21 C22 115.1(4) . . ?
C26 C21 B1 121.4(4) . . ?
C22 C21 B1 123.4(4) . . ?
C23 C22 C21 122.2(5) . . ?
C23 C22 H22 118.9 . . ?
C21 C22 H22 118.9 . . ?
C24 C23 C22 120.9(5) . . ?
C24 C23 H23 119.6 . . ?
C22 C23 H23 119.6 . . ?
C23 C24 C25 118.7(5) . . ?
C23 C24 H24 120.6 . . ?
C25 C24 H24 120.6 . . ?
C24 C25 C26 120.1(5) . . ?
C24 C25 H25 120.0 . . ?
C26 C25 H25 120.0 . . ?
C25 C26 C21 123.0(4) . . ?
C25 C26 H26 118.5 . . ?
C21 C26 H26 118.5 . . ?
C32 C27 C28 113.4(4) . . ?
C32 C27 B1 121.8(4) . . ?
C28 C27 B1 124.8(4) . . ?
C29 C28 C27 123.2(4) . . ?
C29 C28 H28 118.4 . . ?
C27 C28 H28 118.4 . . ?
C30 C29 C28 120.9(5) . . ?
C30 C29 H29 119.5 . . ?
C28 C29 H29 119.5 . . ?
C29 C30 C31 118.7(5) . . ?
C29 C30 H30 120.7 . . ?
C31 C30 H30 120.7 . . ?
C30 C31 C32 120.5(5) . . ?
C30 C31 H31 119.7 . . ?
C32 C31 H31 119.7 . . ?
C31 C32 C27 123.3(5) . . ?
C31 C32 H32 118.4 . . ?
C27 C32 H32 118.4 . . ?
C34 C33 C38 114.0(4) . . ?
C34 C33 B1 124.3(4) . . ?
C38 C33 B1 121.6(4) . . ?
C35 C34 C33 123.4(4) . . ?
C35 C34 H34 118.3 . . ?
C33 C34 H34 118.3 . . ?
C36 C35 C34 120.7(4) . . ?
C36 C35 H35 119.6 . . ?
C34 C35 H35 119.6 . . ?
C37 C36 C35 117.6(5) . . ?
C37 C36 H36 121.2 . . ?
C35 C36 H36 121.2 . . ?
C36 C37 C38 121.0(5) . . ?
C36 C37 H37 119.5 . . ?
C38 C37 H37 119.5 . . ?
C37 C38 C33 123.3(4) . . ?
C37 C38 H38 118.4 . . ?
C33 C38 H38 118.4 . . ?
C40 C39 C44 115.1(5) . . ?
C40 C39 B1 122.4(5) . . ?
C44 C39 B1 122.4(5) . . ?
C39 C40 C41 123.7(6) . . ?
C39 C40 H40 118.1 . . ?
C41 C40 H40 118.1 . . ?
C42 C41 C40 118.0(7) . . ?
C42 C41 H41 121.0 . . ?
C40 C41 H41 121.0 . . ?
C43 C42 C41 120.9(7) . . ?
C43 C42 H42 119.6 . . ?
C41 C42 H42 119.6 . . ?
C42 C43 C44 119.2(7) . . ?
C42 C43 H43 120.4 . . ?
C44 C43 H43 120.4 . . ?
C43 C44 C39 123.2(6) . . ?
C43 C44 H44 118.4 . . ?
C39 C44 H44 118.4 . . ?
C21 B1 C33 110.8(4) . . ?
C21 B1 C27 108.4(4) . . ?
C33 B1 C27 110.2(3) . . ?
C21 B1 C39 109.7(3) . . ?
C33 B1 C39 108.0(4) . . ?
C27 B1 C39 109.7(4) . . ?
C45 O3 C48 105.4(8) . . ?
O3 C45 C46 106.0(13) . . ?
O3 C45 H45A 110.5 . . ?
C46 C45 H45A 110.5 . . ?
O3 C45 H45B 110.5 . . ?
C46 C45 H45B 110.5 . . ?
H45A C45 H45B 108.7 . . ?
C47 C46 C45 102.9(8) . . ?
C47 C46 H46A 111.2 . . ?
C45 C46 H46A 111.2 . . ?
C47 C46 H46B 111.2 . . ?
C45 C46 H46B 111.2 . . ?
H46A C46 H46B 109.1 . . ?
C48 C47 C46 108.8(8) . . ?
C48 C47 H47A 109.9 . . ?
C46 C47 H47A 109.9 . . ?
C48 C47 H47B 109.9 . . ?
C46 C47 H47B 109.9 . . ?
H47A C47 H47B 108.3 . . ?
C47 C48 O3 108.3(8) . . ?
C47 C48 H48A 110.0 . . ?
O3 C48 H48A 110.0 . . ?
C47 C48 H48B 110.0 . . ?
O3 C48 H48B 110.0 . . ?
H48A C48 H48B 108.4 . . ?
C48A O3A C45A 111.0(12) . . ?
O3A C45A C46A 102.2(11) . . ?
O3A C45A H45C 111.3 . . ?
C46A C45A H45C 111.3 . . ?
O3A C45A H45D 111.3 . . ?
C46A C45A H45D 111.3 . . ?
H45C C45A H45D 109.2 . . ?
C47A C46A C45A 108.6(12) . . ?
C47A C46A H46C 110.0 . . ?
C45A C46A H46C 110.0 . . ?
C47A C46A H46D 110.0 . . ?
C45A C46A H46D 110.0 . . ?
H46C C46A H46D 108.4 . . ?
C48A C47A C46A 106.1(13) . . ?
C48A C47A H47C 110.5 . . ?
C46A C47A H47C 110.5 . . ?
C48A C47A H47D 110.5 . . ?
C46A C47A H47D 110.5 . . ?
H47C C47A H47D 108.7 . . ?
O3A C48A C47A 109.7(12) . . ?
O3A C48A H48C 109.7 . . ?
C47A C48A H48C 109.7 . . ?
O3A C48A H48D 109.7 . . ?
C47A C48A H48D 109.7 . . ?
H48C C48A H48D 108.2 . . ?
O1 N1 O2 121.78(16) . . ?
O1 N1 Pd1 118.8(3) . . ?
O2 N1 Pd1 119.4(3) . . ?
N1A O1A Pd1 126.3(7) . . ?
O2A N1A O1A 107.70(12) . . ?
 
loop_
 _geom_torsion_atom_site_label_1
 _geom_torsion_atom_site_label_2
 _geom_torsion_atom_site_label_3
 _geom_torsion_atom_site_label_4
 _geom_torsion
 _geom_torsion_site_symmetry_1
 _geom_torsion_site_symmetry_2
 _geom_torsion_site_symmetry_3
 _geom_torsion_site_symmetry_4
 _geom_torsion_publ_flag
C9 N2 C1 C2 -159.8(4) . . . . ?
C5 N2 C1 C2 78.1(4) . . . . ?
Pd1 N2 C1 C2 -35.6(4) . . . . ?
C3 N3 C2 C1 -167.2(4) . . . . ?
Pd1 N3 C2 C1 -45.7(4) . . . . ?
N2 C1 C2 N3 55.0(5) . . . . ?
C2 N3 C3 C4 167.5(3) . . . . ?
Pd1 N3 C3 C4 46.0(4) . . . . ?
C17 N4 C4 C3 158.7(3) . . . . ?
C13 N4 C4 C3 -79.5(4) . . . . ?
Pd1 N4 C4 C3 33.5(4) . . . . ?
N3 C3 C4 N4 -53.6(4) . . . . ?
C9 N2 C5 C6 -57.1(5) . . . . ?
C1 N2 C5 C6 65.1(5) . . . . ?
Pd1 N2 C5 C6 178.6(3) . . . . ?
N2 C5 C6 C7 -178.5(4) . . . . ?
C5 C6 C7 C8 -173.5(5) . . . . ?
C1 N2 C9 C10 66.0(5) . . . . ?
C5 N2 C9 C10 -171.3(4) . . . . ?
Pd1 N2 C9 C10 -52.6(5) . . . . ?
N2 C9 C10 C11 172.4(4) . . . . ?
C9 C10 C11 C12 171.6(5) . . . . ?
C17 N4 C13 C14 56.3(5) . . . . ?
C4 N4 C13 C14 -65.0(4) . . . . ?
Pd1 N4 C13 C14 -178.7(3) . . . . ?
N4 C13 C14 C15 -178.9(4) . . . . ?
C13 C14 C15 C16 179.3(4) . . . . ?
C4 N4 C17 C18 -68.1(4) . . . . ?
C13 N4 C17 C18 169.9(4) . . . . ?
Pd1 N4 C17 C18 51.2(4) . . . . ?
N4 C17 C18 C19 -177.9(4) . . . . ?
C17 C18 C19 C20 -174.2(6) . . . . ?
C26 C21 C22 C23 2.7(6) . . . . ?
B1 C21 C22 C23 -173.7(4) . . . . ?
C21 C22 C23 C24 -0.4(8) . . . . ?
C22 C23 C24 C25 -1.8(8) . . . . ?
C23 C24 C25 C26 1.5(7) . . . . ?
C24 C25 C26 C21 1.0(7) . . . . ?
C22 C21 C26 C25 -3.0(6) . . . . ?
B1 C21 C26 C25 173.4(4) . . . . ?
C32 C27 C28 C29 -1.2(7) . . . . ?
B1 C27 C28 C29 178.6(4) . . . . ?
C27 C28 C29 C30 -0.8(8) . . . . ?
C28 C29 C30 C31 2.9(8) . . . . ?
C29 C30 C31 C32 -2.9(9) . . . . ?
C30 C31 C32 C27 0.7(8) . . . . ?
C28 C27 C32 C31 1.3(7) . . . . ?
B1 C27 C32 C31 -178.6(5) . . . . ?
C38 C33 C34 C35 0.2(6) . . . . ?
B1 C33 C34 C35 -177.0(4) . . . . ?
C33 C34 C35 C36 -1.0(7) . . . . ?
C34 C35 C36 C37 1.1(7) . . . . ?
C35 C36 C37 C38 -0.6(7) . . . . ?
C36 C37 C38 C33 -0.2(8) . . . . ?
C34 C33 C38 C37 0.4(7) . . . . ?
B1 C33 C38 C37 177.7(4) . . . . ?
C44 C39 C40 C41 -1.2(7) . . . . ?
B1 C39 C40 C41 174.1(4) . . . . ?
C39 C40 C41 C42 1.4(8) . . . . ?
C40 C41 C42 C43 -0.9(10) . . . . ?
C41 C42 C43 C44 0.3(11) . . . . ?
C42 C43 C44 C39 -0.1(11) . . . . ?
C40 C39 C44 C43 0.5(8) . . . . ?
B1 C39 C44 C43 -174.7(5) . . . . ?
C26 C21 B1 C33 45.2(5) . . . . ?
C22 C21 B1 C33 -138.6(4) . . . . ?
C26 C21 B1 C27 -75.9(5) . . . . ?
C22 C21 B1 C27 100.3(5) . . . . ?
C26 C21 B1 C39 164.3(4) . . . . ?
C22 C21 B1 C39 -19.5(6) . . . . ?
C34 C33 B1 C21 -148.4(4) . . . . ?
C38 C33 B1 C21 34.6(5) . . . . ?
C34 C33 B1 C27 -28.4(5) . . . . ?
C38 C33 B1 C27 154.6(4) . . . . ?
C34 C33 B1 C39 91.5(5) . . . . ?
C38 C33 B1 C39 -85.6(5) . . . . ?
C32 C27 B1 C21 -166.7(4) . . . . ?
C28 C27 B1 C21 13.4(6) . . . . ?
C32 C27 B1 C33 71.9(5) . . . . ?
C28 C27 B1 C33 -108.0(5) . . . . ?
C32 C27 B1 C39 -46.9(5) . . . . ?
C28 C27 B1 C39 133.2(4) . . . . ?
C40 C39 B1 C21 -81.8(5) . . . . ?
C44 C39 B1 C21 93.1(5) . . . . ?
C40 C39 B1 C33 39.1(5) . . . . ?
C44 C39 B1 C33 -146.0(5) . . . . ?
C40 C39 B1 C27 159.2(4) . . . . ?
C44 C39 B1 C27 -25.9(6) . . . . ?
C48 O3 C45 C46 29(2) . . . . ?
O3 C45 C46 C47 -28(2) . . . . ?
C45 C46 C47 C48 16.4(19) . . . . ?
C46 C47 C48 O3 0.8(19) . . . . ?
C45 O3 C48 C47 -19(2) . . . . ?
C48A O3A C45A C46A 10(4) . . . . ?
O3A C45A C46A C47A -15(4) . . . . ?
C45A C46A C47A C48A 15(3) . . . . ?
C45A O3A C48A C47A -1(4) . . . . ?
C46A C47A C48A O3A -9(3) . . . . ?
Pd1 O1A N1A O2A 0.00(2) . . . . ?
 
_refine_diff_density_max    0.353
_refine_diff_density_min   -0.435
_refine_diff_density_rms    0.065

_shelx_res_file
;
TITL shelxt in P 1 21/n 1
    76_pdno2_tr_274k_100s_05_decay.res
    created by SHELXL-2018/3 at 09:48:31 on 31-Mar-2020
CELL 0.534 11.6691 13.5816 30.1912 90 93.351 90
ZERR 4 0.000457 0.000472 0.001018 0 0.003141 0
LATT 1
SYMM 0.5-X,0.5+Y,0.5-Z
SFAC C H B N O Pd
DISP B 0 0 4.561
DISP C 0.001 0.001 6.94
DISP H -0 0 0.611
DISP N 0.003 0.002 10.693
DISP O 0.005 0.003 16.398
DISP Pd -2.504 0.615 1934.604
UNIT 192 292 4 16 12 4
DFIX 1.2 0.001 N1 O1 N1 O2
DFIX 1.3 0.001 O1A N1A N1A O2A
DANG 2.1 0.001 O1 O2 O1A O2A
FLAT 0.001 Pd1 O1 O2 N1 O1A O2A N1A
RIGU 0.001 0.002
EADP O3 O3A
EADP C45 C45A C48 C48A
EADP C46 C46A C47 C47A
EADP O1 O1A O2 O2A
EADP N1 N1A

L.S. 20
PLAN  5
SIZE 0.1 0.1 0.05
TEMP 1
BOND $H
list 4
CONF
fmap 2
acta
SHEL 999 0.8
OMIT -1 0 5
OMIT 1 1 1
REM <olex2.extras>
REM <HklSrc "%.\\76_PdNO2_TR_274K_100S_05_decay.hkl">
REM </olex2.extras>

WGHT    0.038000
FVAR       0.23846   0.62241   0.79295
PD1   6    0.339673    0.775413    0.346885    11.00000    0.05505    0.04926 =
         0.04754    0.00127    0.00039   -0.00250
N2    4    0.345819    0.927968    0.338118    11.00000    0.06610    0.05192 =
         0.05370    0.00457   -0.00145    0.00004
N3    4    0.454185    0.798270    0.398241    11.00000    0.05590    0.04794 =
         0.04651   -0.00035    0.00144   -0.00481
AFIX  13
H3    2    0.531190    0.787638    0.387817    11.00000   -1.20000
AFIX   0
N4    4    0.330599    0.632018    0.371626    11.00000    0.05538    0.04593 =
         0.05116   -0.00181    0.00195   -0.00358
C1    1    0.441783    0.963101    0.369771    11.00000    0.08268    0.05492 =
         0.06215    0.00163   -0.00915   -0.01011
AFIX  23
H1A   2    0.430069    1.031885    0.376880    11.00000   -1.20000
H1B   2    0.514400    0.957301    0.355908    11.00000   -1.20000
AFIX   0
C2    1    0.445335    0.902487    0.411790    11.00000    0.08415    0.05010 =
         0.05549   -0.00483   -0.00944   -0.00720
AFIX  23
H2A   2    0.511063    0.920896    0.431177    11.00000   -1.20000
H2B   2    0.376158    0.912886    0.427488    11.00000   -1.20000
AFIX   0
C3    1    0.433852    0.723019    0.432684    11.00000    0.06521    0.05503 =
         0.04279    0.00420   -0.00137   -0.00019
AFIX  23
H3A   2    0.364768    0.738444    0.447663    11.00000   -1.20000
H3B   2    0.498075    0.720852    0.454561    11.00000   -1.20000
AFIX   0
C4    1    0.421007    0.625901    0.409022    11.00000    0.05608    0.05147 =
         0.05320    0.00360    0.00021   -0.00259
AFIX  23
H4A   2    0.493737    0.607435    0.397408    11.00000   -1.20000
H4B   2    0.400095    0.575480    0.429825    11.00000   -1.20000
AFIX   0
C5    1    0.231471    0.965961    0.351598    11.00000    0.07501    0.06657 =
         0.07041    0.00392    0.00363    0.01075
AFIX  23
H5A   2    0.221393    0.944386    0.381750    11.00000   -1.20000
H5B   2    0.171863    0.934710    0.332769    11.00000   -1.20000
AFIX   0
C6    1    0.211654    1.076283    0.349690    11.00000    0.11796    0.06700 =
         0.10374   -0.00219   -0.00627    0.02234
AFIX  23
H6A   2    0.217435    1.099140    0.319463    11.00000   -1.20000
H6B   2    0.270489    1.109264    0.368246    11.00000   -1.20000
AFIX   0
C7    1    0.093700    1.102480    0.365476    11.00000    0.11836    0.08934 =
         0.15716   -0.04129   -0.00785    0.03119
AFIX  23
H7A   2    0.035439    1.063822    0.349177    11.00000   -1.20000
H7B   2    0.090929    1.086540    0.396713    11.00000   -1.20000
AFIX   0
C8    1    0.069293    1.208785    0.358722    11.00000    0.16760    0.09744 =
         0.27779   -0.04244   -0.04447    0.05292
AFIX 137
H8A   2    0.023660    1.217739    0.331522    11.00000   -1.50000
H8B   2    0.140238    1.244083    0.357230    11.00000   -1.50000
H8C   2    0.028184    1.233329    0.383043    11.00000   -1.50000
AFIX   0
C9    1    0.366018    0.960235    0.292045    11.00000    0.07507    0.06063 =
         0.06000    0.01254    0.00091   -0.00816
AFIX  23
H9A   2    0.374799    1.031256    0.292099    11.00000   -1.20000
H9B   2    0.298097    0.944783    0.273273    11.00000   -1.20000
AFIX   0
C10   1    0.467896    0.916001    0.271572    11.00000    0.07538    0.08244 =
         0.06273    0.00931    0.00550   -0.00648
AFIX  23
H10A  2    0.465017    0.844936    0.274512    11.00000   -1.20000
H10B  2    0.537482    0.938975    0.287447    11.00000   -1.20000
AFIX   0
C11   1    0.472051    0.942619    0.222860    11.00000    0.11074    0.11776 =
         0.06591    0.01513    0.01753   -0.00198
AFIX  23
H11A  2    0.408049    0.911438    0.206392    11.00000   -1.20000
H11B  2    0.463179    1.013302    0.219579    11.00000   -1.20000
AFIX   0
C12   1    0.580807    0.911956    0.203498    11.00000    0.11408    0.19036 =
         0.09974   -0.00613    0.03470   -0.00829
AFIX 137
H12A  2    0.579609    0.931920    0.172972    11.00000   -1.50000
H12B  2    0.588409    0.841675    0.205366    11.00000   -1.50000
H12C  2    0.644595    0.942484    0.219661    11.00000   -1.50000
AFIX   0
C13   1    0.212446    0.624062    0.388811    11.00000    0.05591    0.05584 =
         0.07311    0.00255    0.00462   -0.00759
AFIX  23
H13A  2    0.204295    0.676126    0.410394    11.00000   -1.20000
H13B  2    0.157040    0.636842    0.364275    11.00000   -1.20000
AFIX   0
C14   1    0.180270    0.528533    0.409966    11.00000    0.07066    0.06078 =
         0.07957    0.00682    0.01527   -0.00644
AFIX  23
H14A  2    0.232791    0.515618    0.435397    11.00000   -1.20000
H14B  2    0.187652    0.475320    0.388893    11.00000   -1.20000
AFIX   0
C15   1    0.058685    0.530919    0.424755    11.00000    0.07188    0.07753 =
         0.09736    0.00019    0.02487   -0.01145
AFIX  23
H15A  2    0.052252    0.584191    0.445865    11.00000   -1.20000
H15B  2    0.007038    0.545386    0.399241    11.00000   -1.20000
AFIX   0
C16   1    0.020401    0.437041    0.445707    11.00000    0.08539    0.08160 =
         0.11943    0.00735    0.03140   -0.01244
AFIX 137
H16A  2    0.022197    0.384385    0.424546    11.00000   -1.50000
H16B  2   -0.056401    0.444912    0.454944    11.00000   -1.50000
H16C  2    0.070951    0.421857    0.471015    11.00000   -1.50000
AFIX   0
C17   1    0.349138    0.551784    0.338944    11.00000    0.07649    0.04981 =
         0.06301   -0.00908    0.00048    0.00091
AFIX  23
H17A  2    0.283193    0.549397    0.317867    11.00000   -1.20000
H17B  2    0.352701    0.489444    0.354642    11.00000   -1.20000
AFIX   0
C18   1    0.455461    0.562219    0.313689    11.00000    0.08724    0.08822 =
         0.06590   -0.00997    0.01156    0.00862
AFIX  23
H18A  2    0.522552    0.561177    0.334229    11.00000   -1.20000
H18B  2    0.453964    0.624931    0.298292    11.00000   -1.20000
AFIX   0
C19   1    0.463635    0.478073    0.279877    11.00000    0.13794    0.12050 =
         0.10992   -0.04293    0.03972   -0.00234
AFIX  23
H19A  2    0.456070    0.415828    0.295187    11.00000   -1.20000
H19B  2    0.399663    0.483479    0.258009    11.00000   -1.20000
AFIX   0
C20   1    0.568173    0.476813    0.257307    11.00000    0.17565    0.16266 =
         0.15211   -0.03233    0.08141    0.01901
AFIX 137
H20A  2    0.563795    0.426747    0.234827    11.00000   -1.50000
H20B  2    0.631385    0.463065    0.278176    11.00000   -1.50000
H20C  2    0.579433    0.539783    0.243787    11.00000   -1.50000
AFIX   0

C21   1    0.656590    0.374282    0.427123    11.00000    0.05277    0.05342 =
         0.05527    0.00522   -0.00440    0.00068
C22   1    0.708856    0.423752    0.393464    11.00000    0.07030    0.06320 =
         0.07361    0.01028    0.00951   -0.00592
AFIX  43
H22   2    0.724880    0.389456    0.367892    11.00000   -1.20000
AFIX   0
C23   1    0.737915    0.522484    0.396715    11.00000    0.07205    0.06245 =
         0.12461    0.02380    0.00883   -0.00947
AFIX  43
H23   2    0.773257    0.552852    0.373507    11.00000   -1.20000
AFIX   0
C24   1    0.715477    0.575504    0.433339    11.00000    0.06521    0.04732 =
         0.13605    0.01342   -0.01026   -0.00321
AFIX  43
H24   2    0.737056    0.641289    0.435766    11.00000   -1.20000
AFIX   0
C25   1    0.660266    0.530109    0.466759    11.00000    0.07456    0.04916 =
         0.09772   -0.00093   -0.01849    0.00560
AFIX  43
H25   2    0.642518    0.565661    0.491778    11.00000   -1.20000
AFIX   0
C26   1    0.631208    0.432028    0.463229    11.00000    0.08068    0.04922 =
         0.05663    0.00718    0.00209    0.00211
AFIX  43
H26   2    0.592856    0.403159    0.486053    11.00000   -1.20000
AFIX   0
C27   1    0.734018    0.201532    0.458684    11.00000    0.06000    0.04684 =
         0.05891    0.00121    0.01348    0.00180
C28   1    0.809661    0.250706    0.488795    11.00000    0.06584    0.05421 =
         0.07426   -0.00565    0.00095    0.00993
AFIX  43
H28   2    0.804527    0.318884    0.490744    11.00000   -1.20000
AFIX   0
C29   1    0.891673    0.202833    0.515790    11.00000    0.07867    0.07903 =
         0.09116   -0.00484   -0.01445    0.01548
AFIX  43
H29   2    0.940416    0.239321    0.534939    11.00000   -1.20000
AFIX   0
C30   1    0.901988    0.103860    0.514743    11.00000    0.07424    0.07743 =
         0.10469    0.01747    0.00084    0.01961
AFIX  43
H30   2    0.954908    0.071685    0.533895    11.00000   -1.20000
AFIX   0
C31   1    0.833295    0.052074    0.485059    11.00000    0.07306    0.06247 =
         0.13600    0.01097    0.00030    0.01494
AFIX  43
H31   2    0.841689   -0.015836    0.482990    11.00000   -1.20000
AFIX   0
C32   1    0.751191    0.099669    0.457983    11.00000    0.06597    0.04934 =
         0.11620   -0.00566   -0.00338    0.00388
AFIX  43
H32   2    0.705106    0.062054    0.438331    11.00000   -1.20000
AFIX   0
C33   1    0.505977    0.230714    0.444121    11.00000    0.06025    0.04460 =
         0.04994   -0.00108   -0.00224   -0.00046
C34   1    0.479332    0.145260    0.466957    11.00000    0.06067    0.04668 =
         0.05560    0.00228    0.00065    0.00042
AFIX  43
H34   2    0.537918    0.100455    0.473904    11.00000   -1.20000
AFIX   0
C35   1    0.370454    0.123681    0.479799    11.00000    0.06555    0.06157 =
         0.06881    0.00931    0.00627   -0.00340
AFIX  43
H35   2    0.357498    0.065003    0.494575    11.00000   -1.20000
AFIX   0
C36   1    0.280625    0.188277    0.470938    11.00000    0.06345    0.06268 =
         0.08767   -0.00162    0.00905   -0.00072
AFIX  43
H36   2    0.207399    0.174775    0.479946    11.00000   -1.20000
AFIX   0
C37   1    0.303413    0.273465    0.448268    11.00000    0.06061    0.06013 =
         0.12087    0.01099    0.00338    0.00675
AFIX  43
H37   2    0.244443    0.318063    0.441584    11.00000   -1.20000
AFIX   0
C38   1    0.412414    0.293539    0.435348    11.00000    0.06481    0.05388 =
         0.10099    0.01480    0.00286    0.00531
AFIX  43
H38   2    0.424291    0.351734    0.420043    11.00000   -1.20000
AFIX   0
C39   1    0.636980    0.213067    0.374911    11.00000    0.08573    0.05525 =
         0.05576   -0.00157    0.01251   -0.01217
C40   1    0.544887    0.219836    0.344687    11.00000    0.10483    0.06888 =
         0.06423    0.00662   -0.00367   -0.02309
AFIX  43
H40   2    0.475961    0.243611    0.354407    11.00000   -1.20000
AFIX   0
C41   1    0.548804    0.192841    0.299807    11.00000    0.15683    0.07913 =
         0.06399    0.00680   -0.00022   -0.03765
AFIX  43
H41   2    0.484802    0.199895    0.280224    11.00000   -1.20000
AFIX   0
C42   1    0.649675    0.155886    0.285853    11.00000    0.18495    0.10585 =
         0.07125   -0.01047    0.02181   -0.02623
AFIX  43
H42   2    0.654072    0.136672    0.256434    11.00000   -1.20000
AFIX   0
C43   1    0.743780    0.146866    0.314496    11.00000    0.17211    0.17346 =
         0.08275   -0.04184    0.02892    0.02644
AFIX  43
H43   2    0.812140    0.121959    0.304745    11.00000   -1.20000
AFIX   0
C44   1    0.736370    0.175260    0.358331    11.00000    0.11198    0.14397 =
         0.07495   -0.02596    0.02465    0.01753
AFIX  43
H44   2    0.801117    0.168665    0.377569    11.00000   -1.20000
AFIX   0
B1    3    0.632874    0.255516    0.426530    11.00000    0.06453    0.05444 =
         0.05490   -0.00072    0.00618   -0.00033

PART 1
O3    5    0.688673    0.802736    0.366099    21.00000    0.08237    0.10041 =
         0.09763   -0.01009    0.00809   -0.00263
C45   1    0.736682    0.774191    0.325732    21.00000    0.09087    0.10466 =
         0.09864   -0.01283    0.00547   -0.00157
AFIX  23
H45A  2    0.727574    0.826346    0.303860    21.00000   -1.20000
H45B  2    0.699288    0.715312    0.313818    21.00000   -1.20000
AFIX   0
C46   1    0.861493    0.754864    0.337170    21.00000    0.08717    0.11837 =
         0.12447   -0.00256    0.00958    0.00073
AFIX  23
H46A  2    0.874644    0.686339    0.344966    21.00000   -1.20000
H46B  2    0.907988    0.772012    0.312708    21.00000   -1.20000
AFIX   0
C47   1    0.886151    0.818403    0.374805    21.00000    0.08717    0.11837 =
         0.12447   -0.00256    0.00958    0.00073
AFIX  23
H47A  2    0.932765    0.783645    0.397406    21.00000   -1.20000
H47B  2    0.928496    0.875761    0.365787    21.00000   -1.20000
AFIX   0
C48   1    0.780794    0.848109    0.392117    21.00000    0.09087    0.10466 =
         0.09864   -0.01283    0.00547   -0.00157
AFIX  23
H48A  2    0.773439    0.919198    0.390732    21.00000   -1.20000
H48B  2    0.778659    0.827914    0.422875    21.00000   -1.20000
AFIX   0
SAME 0.02 0.04 O3 > C48
PART 0
PART 2
O3A   5    0.674730    0.808701    0.360041   -21.00000    0.08237    0.10041 =
         0.09763   -0.01009    0.00809   -0.00263
C45A  1    0.729454    0.755251    0.326200   -21.00000    0.09087    0.10466 =
         0.09864   -0.01283    0.00547   -0.00157
AFIX  23
H45C  2    0.698627    0.773711    0.296836   -21.00000   -1.20000
H45D  2    0.721126    0.684745    0.330004   -21.00000   -1.20000
AFIX   0
C46A  1    0.853528    0.786858    0.333702   -21.00000    0.08717    0.11837 =
         0.12447   -0.00256    0.00958    0.00073
AFIX  23
H46C  2    0.898229    0.734168    0.347862   -21.00000   -1.20000
H46D  2    0.885547    0.801682    0.305527   -21.00000   -1.20000
AFIX   0
C47A  1    0.857894    0.871953    0.361254   -21.00000    0.08717    0.11837 =
         0.12447   -0.00256    0.00958    0.00073
AFIX  23
H47C  2    0.919007    0.865954    0.384289   -21.00000   -1.20000
H47D  2    0.871418    0.930453    0.343883   -21.00000   -1.20000
AFIX   0
C48A  1    0.749447    0.877570    0.380203   -21.00000    0.09087    0.10466 =
         0.09864   -0.01283    0.00547   -0.00157
AFIX  23
H48C  2    0.758539    0.864622    0.411809   -21.00000   -1.20000
H48D  2    0.717905    0.943226    0.376059   -21.00000   -1.20000
AFIX   0

PART 0
PART 3
O1    5    0.126245    0.760576    0.298563    31.00000    0.07631    0.17916 =
         0.07997   -0.02478   -0.00937    0.00666
O2    5    0.262748    0.723757    0.259407    31.00000    0.07631    0.17916 =
         0.07997   -0.02478   -0.00937    0.00666
N1    4    0.226994    0.749542    0.294083    31.00000    0.07499    0.06907 =
         0.06709    0.00822   -0.00802   -0.00175
PART 0
PART 4
O1A   5    0.208214    0.758299    0.305055   -31.00000    0.07631    0.17916 =
         0.07997   -0.02478   -0.00937    0.00666
O2A   5    0.317981    0.716827    0.255618   -31.00000    0.07631    0.17916 =
         0.07997   -0.02478   -0.00937    0.00666
N1A   4    0.211090    0.730851    0.263878   -31.00000    0.07499    0.06907 =
         0.06709    0.00822   -0.00802   -0.00175
HKLF 4


REM  shelxt in P 1 21/n 1
REM wR2 = 0.1388, GooF = S = 0.881, Restrained GooF = 0.880 for all data
REM R1 = 0.0609 for 4582 Fo > 4sig(Fo) and 0.1320 for all 9738 data
REM 526 parameters refined using 490 restraints

END

WGHT      0.0378      0.0000

REM Highest difference peak  0.353,  deepest hole -0.435,  1-sigma level  0.065
Q1    1   0.8127  0.8622  0.3159  11.00000  0.05    0.35
Q2    1   0.3351  0.6787  0.3473  11.00000  0.05    0.35
Q3    1   0.2343  0.7842  0.2528  11.00000  0.05    0.33
Q4    1   0.1431  0.7878  0.2710  11.00000  0.05    0.31
Q5    1   0.2333  0.6756  0.2662  11.00000  0.05    0.29
;
_shelx_res_checksum   66851

_shelx_hkl_file
;
  15   0  -1   -2.82    8.82
  15   0  -2    2.58    6.48
  15   0  -3   20.03    8.91
  15   0  -4   -3.11    7.22
  15   0  -5    1.38    7.34
  15   0  -6   -1.56    7.22
  15   0  -7    3.71    6.88
  15   0  -8   -0.69    6.89
  15   0  -9   26.54    9.83
  15   0 -10   -1.26    7.17
  15   0 -11    1.99    6.25
  15   0 -12    0.46    6.20
  15   0 -13   -1.08    6.54
  15   0 -14    3.22    7.12
  15   0 -15    5.30    7.17
  15  -1  -1    0.70    7.86
  15   1  -1    1.79    6.07
  15  -1  -2    0.51    7.68
  15   1  -2    1.29    7.62
  15  -1  -3    1.83    8.35
  15   1  -3    7.80    7.12
  15  -1  -4    4.02    6.57
  15   1  -4    0.82    7.79
  15  -1  -5    2.03    7.71
  15   1  -5    2.30    7.73
  15  -1  -6    0.49    6.86
  15   1  -6   -2.39    6.73
  15  -1  -7    0.00    6.78
  15   1  -7    3.00    7.88
  15  -1  -8   -6.77    7.56
  15   1  -8    0.30    6.84
  15  -1  -9   -2.33    6.36
  15   1  -9   12.20    7.54
  15  -1 -10   -6.25    7.27
  15   1 -10    6.42    7.29
  15  -1 -11    8.94    7.06
  15   1 -11   19.46    8.22
  15  -1 -12    1.52    6.65
  15   1 -12    0.41    7.09
  15  -1 -13   -0.72    6.75
  15   1 -13    6.06    6.65
  15  -1 -14    3.30    7.29
  15   1 -14    0.71    6.19
  15  -1 -15   -3.20    7.15
  15  -1 -16    2.64    6.65
  15  -2  -1   -3.04    7.60
  15   2  -1    8.62    7.15
  15  -2  -2    1.03    8.35
  15   2  -2   -0.30    6.70
  15  -2  -3   16.26    9.09
  15   2  -3    9.89    7.59
  15  -2  -4   -1.53    7.79
  15   2  -4   -4.27    7.68
  15  -2  -5   12.39    7.43
  15   2  -5    6.44    7.83
  15  -2  -6    2.78    7.02
  15   2  -6    1.04    6.88
  15  -2  -7    4.07    8.02
  15   2  -7    0.37    6.43
  15  -2  -8   -2.20    7.69
  15   2  -8    0.31    5.89
  15  -2  -9    0.44    7.43
  15   2  -9   20.95    7.94
  15  -2 -10   -2.06    7.01
  15   2 -10    2.12    6.42
  15  -2 -11   -2.69    7.41
  15   2 -11   -0.60    6.94
  15  -2 -12   -6.67    8.06
  15   2 -12   -1.29    6.86
  15  -2 -13    0.38    7.22
  15  -2 -14    7.67    7.08
  15  -2 -15    5.48    7.59
  15  -2 -16    0.17    6.50
  15  -2 -17    4.40    6.91
  15  -3  -1    0.82    9.59
  15   3  -1    2.69    7.21
  15  -3  -2    0.00    8.70
  15   3  -2   -3.77    6.46
  15  -3  -3   -3.83    8.50
  15   3  -3   -3.10    6.85
  15  -3  -4    3.13    8.76
  15   3  -4    5.36    6.63
  15  -3  -5    3.91    7.60
  15   3  -5   -2.52    6.59
  15  -3  -6   -5.54    7.58
  15   3  -6   12.38    7.99
  15  -3  -7   11.82    8.39
  15   3  -7   19.10    7.22
  15  -3  -8   -2.72    7.73
  15   3  -8   -0.64    6.30
  15  -3  -9    4.77    7.60
  15   3  -9   -1.23    6.84
  15  -3 -10    0.09    7.70
  15   3 -10   -0.04    6.59
  15  -3 -11   14.10    8.15
  15   3 -11    8.04    7.73
  15  -3 -12   -4.33    7.20
  15  -3 -13   -8.29    7.18
  15  -3 -14   -5.38    7.37
  15  -3 -15   -4.50    7.10
  15  -3 -16   -3.28    7.43
  15  -3 -17    7.58    7.56
  15  -4  -1   -6.71    9.86
  15   4  -1    1.15    6.36
  15  -4  -2    6.32    8.51
  15   4  -2   12.52    7.45
  15  -4  -3   -1.19    8.90
  15   4  -3   -1.63    6.83
  15  -4  -4   -2.01    8.47
  15   4  -4    5.25    6.65
  15  -4  -5    4.26    8.73
  15   4  -5    6.80    6.58
  15  -4  -6   -3.08    8.85
  15   4  -6   -1.11    7.23
  15  -4  -7    2.56    7.57
  15   4  -7   -1.86    6.05
  15  -4  -8    3.40    7.55
  15   4  -8   -1.11    6.38
  15  -4  -9   10.46    7.90
  15  -4 -10   10.09    7.71
  15  -4 -11   -2.08    8.32
  15  -4 -12   -0.36    7.04
  15  -4 -13    2.59    6.16
  15  -4 -14   -7.64    8.69
  15  -4 -15    0.13    7.87
  15  -4 -16   -5.74    8.11
  15  -5  -1   10.37    9.79
  15   5  -1    0.62    6.88
  15  -5  -2   -3.99    8.99
  15   5  -2    5.08    6.57
  15  -5  -3    3.32    7.36
  15   5  -3   -3.82    7.13
  15  -5  -4    9.55    8.78
  15   5  -4   -4.41    6.26
  15  -5  -5   -5.75    9.55
  15   5  -5   -6.63    7.06
  15  -5  -6   -0.18    8.81
  15   5  -6    4.60    7.75
  15  -5  -7    8.20    8.99
  15  -5  -8   -1.35    7.88
  15  -5  -9    4.92    8.20
  15  -5 -10    0.62    6.93
  15  -5 -11   15.30    9.39
  15  -5 -12   -2.31    8.19
  15  -5 -13   -3.67    7.74
  15  -5 -14    0.49    7.12
  15   6  -1    2.07    6.61
 -15  -6   1    2.14   14.68
  15   6  -2   -2.83    6.96
  15   6  -3    4.11    7.02
 -15  -7   1   -6.91   14.33
 -15  -7   2   27.95   16.21
 -15  -8   1    0.66   14.15
 -15  -8   2   11.75   14.83
 -15  -9   1    3.73   13.13
 -15  -9   2   -9.71   13.92
  14   0  -1   -3.28    8.03
  14   0  -2    6.77    7.28
  14   0  -3   -1.63    7.97
  14   0  -4   17.06    8.74
  14   0  -5    3.46    6.48
  14   0  -6    5.06    7.06
  14   0  -7   -0.09    5.75
  14   0  -8   17.86    8.03
  14   0  -9    1.33    6.20
  14   0 -10    5.24    6.62
  14   0 -11   13.00    7.65
  14   0 -12   14.99    7.64
  14   0 -13    3.68    6.28
  14   0 -14    3.34    7.44
  14   0 -15   -3.40    7.83
  14   0 -16    1.35    7.30
  14   0 -17    1.87    6.43
  14   0 -18    1.02    6.26
  14   0 -19    3.02    7.26
  14   0 -20    1.02    6.35
  14   0 -21   -0.69    6.01
  14   0 -22    3.74    6.63
  14   0 -23   -3.50    5.77
 -14   0  24    1.74    8.46
  14   0 -24   -0.18    7.87
 -14   0  25    2.38    8.62
 -14   0  26   -1.29    8.56
  14  -1  -1   -2.43    6.52
  14   1  -1    7.48    6.97
  14  -1  -2    1.08    7.96
  14   1  -2   -2.13    7.28
  14  -1  -3    1.46    7.35
  14   1  -3    3.01    6.30
  14  -1  -4    0.00    6.62
  14   1  -4    0.69    6.97
  14  -1  -5    7.80    8.51
  14   1  -5    1.83    6.19
  14  -1  -6   13.97    7.76
  14   1  -6    8.27    7.81
  14  -1  -7   -2.99    7.16
  14   1  -7   -2.32    7.48
  14  -1  -8    0.00    6.19
  14   1  -8    8.70    6.53
  14  -1  -9   -3.88    7.17
  14   1  -9   -3.46    7.23
  14  -1 -10    6.85    6.75
  14   1 -10   10.02    6.70
  14  -1 -11    0.89    6.17
  14   1 -11   -2.22    7.04
  14  -1 -12   -1.09    6.78
  14   1 -12   -3.02    6.30
  14  -1 -13    4.32    7.01
  14   1 -13   -1.56    5.70
  14  -1 -14    0.00    6.81
  14   1 -14    0.37    6.35
  14  -1 -15    3.54    7.15
  14   1 -15   -2.38    6.45
  14  -1 -16    3.94    7.27
  14   1 -16   -2.64    6.96
  14  -1 -17    9.27    6.42
  14   1 -17    3.99    6.60
  14  -1 -18   -1.42    6.43
  14   1 -18   -1.62    6.21
  14  -1 -19   -6.15    6.76
  14   1 -19    1.42    7.17
  14  -1 -20    7.31    6.57
  14   1 -20    8.61    8.01
  14  -1 -21   -2.65    6.19
  14   1 -21   -7.66    7.41
  14  -1 -22    1.56    6.70
  14   1 -22   -0.59    7.16
 -14  -1  22   -0.38    8.56
  14  -1 -23   -4.90    6.67
  14   1 -23    0.62    7.60
 -14  -1  23   -0.01    8.58
  14  -1 -24    1.40    6.67
 -14  -1  24    0.37    7.84
  14  -1 -25    5.65    7.51
 -14   1  26   17.04    9.92
  14  -1 -26   -1.84    6.86
 -14   1  27   -0.56    9.33
  14  -2  -1   -2.88    6.89
  14   2  -1    3.09    6.72
  14  -2  -2   17.71    9.40
  14   2  -2   11.97    7.73
  14  -2  -3    3.95    7.76
  14   2  -3    1.50    6.64
  14  -2  -4   17.16    9.34
  14   2  -4   11.15    7.51
  14  -2  -5   -3.82    6.63
  14   2  -5    4.41    7.05
  14  -2  -6    0.27    7.71
  14   2  -6   -4.24    6.03
  14  -2  -7   -2.77    7.76
  14   2  -7    5.45    6.72
  14  -2  -8    2.35    6.69
  14   2  -8    5.78    7.00
  14  -2  -9   -1.54    5.84
  14   2  -9    6.46    6.17
  14  -2 -10   -0.57    6.96
  14   2 -10   -1.88    6.42
  14  -2 -11    2.33    6.53
  14   2 -11   -1.55    5.98
  14  -2 -12    7.21    8.35
  14   2 -12    7.84    6.97
  14  -2 -13    5.13    7.62
  14   2 -13   -0.53    5.96
  14  -2 -14    3.18    6.62
  14   2 -14   11.51    7.15
  14  -2 -15    4.81    6.13
  14   2 -15    3.90    6.76
  14  -2 -16    1.77    6.58
  14   2 -16   -5.73    6.96
  14  -2 -17   -1.82    7.16
  14   2 -17    7.46    6.29
  14  -2 -18   11.49    7.54
  14   2 -18    4.11    7.09
  14  -2 -19    2.94    6.11
  14   2 -19    5.46    7.34
  14  -2 -20    3.39    6.68
  14   2 -20   -0.87    6.79
 -14  -2  20   -3.68    9.54
  14  -2 -21   -4.81    6.34
  14   2 -21   -0.95    7.36
 -14  -2  21   12.18    9.23
  14  -2 -22   16.13    7.35
 -14  -2  22    8.13    9.51
  14  -2 -23    1.22    6.84
  14  -2 -24    0.16    5.76
  14  -2 -25    4.79    6.54
  14  -2 -26   11.13    7.20
  14  -3  -1    4.39    7.64
  14   3  -1    3.10    7.08
 -14  -3   1   26.95   15.52
  14  -3  -2   -6.70    9.52
  14   3  -2    2.53    6.20
  14  -3  -3   -2.68    8.51
  14   3  -3    1.62    7.00
  14  -3  -4    2.06    6.76
  14   3  -4    5.67    6.46
  14  -3  -5   -5.77    8.58
  14   3  -5    0.53    5.77
  14  -3  -6    8.46    8.34
  14   3  -6   17.42    8.55
  14  -3  -7   -2.34    7.54
  14   3  -7    0.00    6.26
  14  -3  -8    2.13    6.86
  14   3  -8   -1.32    6.19
  14  -3  -9   -0.16    7.04
  14   3  -9    1.98    6.50
  14  -3 -10    4.76    7.79
  14   3 -10   11.86    7.79
  14  -3 -11   -0.49    6.32
  14   3 -11    0.19    5.88
  14  -3 -12   -2.68    7.10
  14   3 -12   -3.59    5.96
  14  -3 -13   -0.78    6.83
  14   3 -13    1.80    5.64
  14  -3 -14   -1.56    7.11
  14   3 -14   -2.32    7.20
  14  -3 -15    6.02    6.85
  14   3 -15    3.25    6.96
  14  -3 -16    9.37    7.55
  14   3 -16    9.12    7.79
  14  -3 -17   -1.66    6.87
  14   3 -17   -0.36    6.85
  14  -3 -18   12.82    6.71
  14   3 -18   -0.63    6.85
 -14  -3  18    1.78    8.90
  14  -3 -19    3.49    6.73
  14   3 -19   -0.05    7.28
 -14  -3  19    9.91    9.56
  14  -3 -20    2.96    6.44
 -14  -3  20   15.28   10.73
  14  -3 -21   -0.42    6.32
  14  -3 -22   -0.88    6.18
  14  -3 -23    5.90    6.38
  14  -3 -24   12.54    7.11
  14  -4  -1    4.63    8.57
  14   4  -1   -0.70    6.83
 -14  -4   1   16.15   13.70
  14  -4  -2    5.46    8.49
  14   4  -2   -0.62    5.57
 -14  -4   2   -9.69   14.45
  14  -4  -3   -1.71    8.38
  14   4  -3    6.40    7.27
  14  -4  -4   -3.73    8.55
  14   4  -4   -0.63    5.73
  14  -4  -5   -0.19    7.72
  14   4  -5   -3.68    6.93
  14  -4  -6    2.81    8.44
  14   4  -6    2.81    6.36
  14  -4  -7    4.56    7.44
  14   4  -7   -1.77    7.73
  14  -4  -8    9.02    8.24
  14   4  -8    5.55    7.04
  14  -4  -9    8.60    7.70
  14   4  -9   -1.93    7.09
  14  -4 -10   19.91    8.38
  14   4 -10    0.59    6.65
  14  -4 -11    6.51    7.93
  14   4 -11    2.14    7.50
  14  -4 -12    7.41    7.47
  14   4 -12   11.79    7.25
  14  -4 -13   12.40    8.27
  14   4 -13   -0.52    7.78
  14  -4 -14    5.16    7.17
  14   4 -14   15.49    7.80
  14  -4 -15   -6.35    7.95
  14   4 -15   -0.61    6.58
 -14  -4  15  -10.04   11.16
  14  -4 -16    3.30    7.25
  14   4 -16   10.09    7.75
 -14  -4  16   15.79    9.95
  14  -4 -17   -2.84    6.92
  14   4 -17   -2.94    7.77
 -14  -4  17    0.64    8.56
  14  -4 -18    3.80    6.77
 -14  -4  18   13.49   10.19
  14  -4 -19   -2.80    7.27
  14  -4 -20   -4.77    7.25
  14  -4 -21    6.30    6.22
  14  -4 -22    0.84    6.65
  14  -4 -23    1.88    6.78
  14  -5  -1    3.80    8.25
  14   5  -1   17.16    7.77
 -14  -5   1   -8.20   15.96
  14  -5  -2    3.90    9.28
  14   5  -2   -3.07    6.36
 -14  -5   2   19.21   13.23
  14  -5  -3    7.04    8.03
  14   5  -3    1.56    6.78
 -14  -5   3   16.12   14.35
  14  -5  -4    1.04    6.94
  14   5  -4    6.72    6.63
  14  -5  -5   -1.32    8.18
  14   5  -5    4.03    6.91
  14  -5  -6    1.79    8.38
  14   5  -6   10.74    7.09
  14  -5  -7   -0.00    9.35
  14   5  -7   -3.78    6.29
  14  -5  -8    0.38    7.95
  14   5  -8   -2.03    7.09
  14  -5  -9   -1.21    7.66
  14   5  -9    1.61    6.85
  14  -5 -10    3.29    8.34
  14   5 -10   14.40    8.40
  14  -5 -11   -4.60    8.37
  14   5 -11   -1.63    6.77
  14  -5 -12    4.27    7.55
  14   5 -12   10.64    8.17
 -14  -5  12   -1.10    9.06
  14  -5 -13   -1.81    7.11
  14   5 -13   -8.23    9.43
 -14  -5  13   -8.74   10.42
  14  -5 -14    5.87    7.42
  14   5 -14    1.29    7.96
 -14  -5  14   -0.41    8.68
  14  -5 -15   -3.05    7.78
 -14  -5  15    0.70    9.49
  14  -5 -16   -0.40    7.23
 -14  -5  16   10.63    9.47
  14  -5 -17   -0.38    6.88
  14  -5 -18   -2.93    6.88
  14  -5 -19    1.08    6.53
  14  -5 -20    3.75    7.22
  14  -5 -21    8.73    7.05
  14  -6  -1    7.09    9.51
  14   6  -1   -0.19    5.84
 -14  -6   1   18.93   16.37
  14  -6  -2   -1.61    8.35
  14   6  -2    8.33    7.14
 -14  -6   2   -4.85   14.43
  14  -6  -3    8.55    8.69
  14   6  -3    5.57    7.68
 -14  -6   3   -4.70   15.22
  14  -6  -4    7.91    7.92
  14   6  -4    4.41    6.43
 -14  -6   4    3.97   13.78
  14  -6  -5    8.40    8.32
  14   6  -5   -0.22    6.40
  14  -6  -6    2.08    8.74
  14   6  -6   -5.01    7.00
  14  -6  -7   -8.36    9.54
  14   6  -7    2.96    6.41
  14  -6  -8   -0.90    7.89
  14   6  -8   -1.71    7.11
  14  -6  -9   -3.91    9.05
  14   6  -9    4.22    6.97
 -14  -6   9   -2.35    8.90
  14  -6 -10    2.11    7.32
  14   6 -10   -1.31    7.82
 -14  -6  10    6.14   10.00
  14  -6 -11   -1.37    7.65
  14   6 -11    6.49    8.03
 -14  -6  11    1.87    9.44
  14  -6 -12    4.56    7.50
 -14  -6  12   -0.55    8.16
  14  -6 -13    0.39    7.38
 -14  -6  13   -8.32    9.22
  14  -6 -14   -5.60    8.19
  14  -6 -15    3.07    7.82
  14  -6 -16   -2.35    7.77
  14  -6 -17   14.73    8.72
  14  -6 -18    6.89    7.97
  14  -6 -19   -3.54    6.89
  14  -6 -20    1.19    6.86
  14  -7  -1    1.31    9.30
  14   7  -1    6.22    7.25
 -14  -7   1   10.37   15.28
  14  -7  -2   -0.80    9.25
  14   7  -2    0.20    5.94
 -14  -7   2    9.97   13.45
  14  -7  -3    6.01    9.34
  14   7  -3    2.03    6.75
 -14  -7   3   -0.64   11.90
  14  -7  -4    0.23    8.61
  14   7  -4    2.72    7.65
 -14  -7   4   -2.75   14.23
  14  -7  -5   29.54   11.33
  14   7  -5   16.36    8.61
 -14  -7   5    9.63    9.98
  14  -7  -6   -2.78    9.53
  14   7  -6   -0.25    6.33
 -14  -7   6    5.12    9.37
  14  -7  -7   -3.10    9.50
  14   7  -7    3.68    7.47
 -14  -7   7   -3.21   10.01
  14  -7  -8   -9.39    9.09
  14   7  -8   -0.47    6.26
 -14  -7   8   -0.69    7.92
  14  -7  -9    8.34    8.92
 -14  -7   9    1.29    8.40
  14  -7 -10    2.74    7.40
 -14  -7  10   -0.76    7.77
  14  -7 -11   -3.40    7.90
  14  -7 -12    5.62    8.36
  14  -7 -13    3.85    8.18
  14  -7 -14    6.66    7.60
  14  -7 -15   -6.24    8.65
  14  -7 -16    1.40    7.02
  14  -7 -17   12.04    8.61
  14  -7 -18   -2.60    6.88
  14  -8  -1   17.77    9.93
  14   8  -1   -0.43    5.90
 -14  -8   1    5.91    8.36
 -14  -8   1    2.20   12.99
  14  -8  -2    5.02    8.31
  14   8  -2    0.00    6.21
 -14  -8   2   -4.17    9.10
 -14  -8   2   -1.34   14.25
  14  -8  -3    7.71   10.12
  14   8  -3    7.94    8.22
 -14  -8   3   10.65    8.81
 -14  -8   3    0.95   12.62
  14  -8  -4    7.09    8.40
  14   8  -4   -0.21    6.81
 -14  -8   4   -2.98    8.38
 -14  -8   4    3.93   12.90
  14  -8  -5    2.49    8.39
 -14  -8   5   -4.20    9.19
 -14  -8   5   -3.99   13.61
  14  -8  -6    0.11    9.25
 -14  -8   6   -1.64    7.91
  14  -8  -7    4.22    8.90
 -14  -8   7    5.24    8.53
  14  -8  -8   -0.01    7.76
  14  -8  -9   14.26    9.33
  14  -8 -10    9.34    8.65
  14  -8 -11   -0.64    7.07
  14  -8 -12   -5.82    8.93
  14  -8 -13    6.14    8.31
  14  -8 -14   -1.25    7.74
  14  -8 -15   -5.98    8.53
  14  -8 -16    4.53    8.10
  14  -8 -17    5.89    7.41
 -14  -9   1    5.42    8.10
 -14  -9   1    9.73   15.21
 -14  -9   2   -0.13    8.12
 -14  -9   2   -3.87   13.76
 -14  -9   3   -0.63    8.15
 -14  -9   3   -7.62   13.37
  14  -9  -4   -7.54    9.48
 -14  -9   4   -0.23   13.81
  14  -9  -5   14.55   10.80
 -14  -9   5   -7.34   13.92
  14  -9  -6   -5.23    9.77
  14  -9  -7    3.88    9.19
  14  -9  -8   -4.76    9.02
  14  -9  -9   -1.44    7.77
  14  -9 -10   -3.56    9.74
  14  -9 -11   -7.36   10.30
  14  -9 -12   -2.65    8.04
  14  -9 -13   10.78    9.03
  14  -9 -14    1.03    7.90
  14  -9 -15   -2.19    8.81
 -14 -10   1   -2.83   12.39
 -14 -10   2    1.97   12.49
 -14 -10   3    4.37   11.82
 -14 -10   4   -3.81   12.22
 -14 -10   5   10.29   14.69
  14 -10 -13    2.94    8.32
 -14 -11   4  -11.20   13.84
 -13   0   1   41.97   17.74
  13   0  -1   19.29    9.63
  13   0  -2   -5.37    6.88
  13   0  -3   18.53    8.40
  13   0  -4    0.17    5.82
  13   0  -5    5.87    7.16
  13   0  -6    0.50    6.38
  13   0  -7   19.53    8.43
  13   0  -8   -0.87    6.06
  13   0  -9   -0.40    6.81
  13   0 -10   -3.86    7.29
  13   0 -11    6.89    7.02
  13   0 -12   -1.56    6.26
  13   0 -13   13.21    8.14
  13   0 -14   -0.24    5.90
  13   0 -15   -1.65    6.71
  13   0 -16    9.59    7.45
  13   0 -17   19.81    7.32
  13   0 -18    0.79    6.65
  13   0 -19    6.62    6.71
  13   0 -20   -1.79    7.04
  13   0 -21    1.93    5.74
  13   0 -22    0.12    7.14
  13   0 -23    5.06    7.33
 -13   0  24    0.90    7.91
  13   0 -24   -4.61    7.06
 -13   0  25   11.38    9.86
  13   0 -25    2.33    7.75
 -13   0  26    3.61    8.27
 -13   0  27   10.22    8.92
 -13   0  28   -2.22    7.89
  13  -1  -1    1.82    8.01
  13   1  -1    2.13    6.96
 -13  -1   1   -6.23   12.16
  13  -1  -2   -0.01    7.92
  13   1  -2    5.25    6.65
 -13  -1   2    3.52   13.63
  13  -1  -3   -1.59    7.54
  13   1  -3    6.95    7.53
  13  -1  -4   -3.86    7.09
  13   1  -4   -0.55    6.48
  13  -1  -5   33.04   10.19
  13   1  -5   24.36    9.77
  13  -1  -6    0.13    7.50
  13   1  -6   -5.47    6.79
  13  -1  -7    6.25    7.09
  13   1  -7   -0.98    6.59
  13  -1  -8    0.51    6.73
  13   1  -8   -3.01    6.37
  13  -1  -9    5.76    7.45
  13   1  -9   14.51    7.20
  13  -1 -10    6.77    6.99
  13   1 -10   -1.49    6.69
  13  -1 -11    0.55    6.81
  13   1 -11   -0.11    5.90
  13  -1 -12   -1.40    7.45
  13   1 -12   -5.38    7.25
  13  -1 -13    1.07    6.48
  13   1 -13    0.48    6.02
  13  -1 -14    0.28    6.55
  13   1 -14   -7.58    6.93
  13  -1 -15    6.84    7.33
  13   1 -15   21.03    8.27
  13  -1 -16   -2.46    6.70
  13   1 -16    3.94    6.19
  13  -1 -17   -7.22    6.31
  13   1 -17   -1.24    5.94
  13  -1 -18    3.32    5.94
  13   1 -18    9.41    6.89
  13  -1 -19   -2.46    6.12
  13   1 -19    0.62    6.59
  13  -1 -20   -1.99    5.87
  13   1 -20    2.20    6.33
  13  -1 -21   -0.72    6.16
  13   1 -21    5.12    6.85
  13  -1 -22    1.13    5.38
  13   1 -22   -3.01    7.71
 -13  -1  22   -1.40    9.17
  13  -1 -23   -2.85    7.56
  13   1 -23    7.21    7.80
 -13  -1  23   -1.59    7.33
  13  -1 -24   -0.08    6.66
 -13  -1  24   -0.01    8.35
 -13   1  25   20.77    9.31
  13  -1 -25   24.77    9.10
 -13  -1  25    4.31    8.15
 -13   1  26   -0.00    8.32
  13  -1 -26   -1.07    7.51
 -13  -1  26    0.88    8.10
 -13   1  27   -0.43    7.97
 -13  -1  27    2.48    7.59
 -13  -1  28   -7.55    8.78
 -13  -1  29   16.07    9.79
 -13  -1  30   -3.10    7.71
  13  -2  -1   29.65    9.86
  13   2  -1   31.79   10.29
 -13  -2   1   32.40   15.68
  13  -2  -2    1.62    8.23
  13   2  -2    1.98    6.54
 -13  -2   2    2.88   12.19
  13  -2  -3    8.64    8.25
  13   2  -3    3.75    6.79
 -13  -2   3    1.88   14.90
  13  -2  -4   -3.70    7.71
  13   2  -4    3.65    6.21
  13  -2  -5   -2.58    7.34
  13   2  -5    2.28    7.04
  13  -2  -6   -3.12    7.81
  13   2  -6    1.86    6.87
  13  -2  -7   24.09    8.87
  13   2  -7   14.69    7.34
  13  -2  -8   -0.58    7.05
  13   2  -8   -0.80    6.61
  13  -2  -9    2.99    6.30
  13   2  -9   -1.80    5.87
  13  -2 -10   -3.98    6.63
  13   2 -10    0.45    6.00
  13  -2 -11   12.23    7.69
  13   2 -11    8.24    7.50
  13  -2 -12    4.37    6.85
  13   2 -12    4.81    5.76
  13  -2 -13   10.13    7.62
  13   2 -13    8.10    6.34
  13  -2 -14   -8.05    7.17
  13   2 -14    3.30    5.53
  13  -2 -15    1.17    6.48
  13   2 -15    0.04    6.08
  13  -2 -16   -1.72    6.24
  13   2 -16    1.37    6.47
  13  -2 -17   -1.40    7.02
  13   2 -17   -1.14    7.39
  13  -2 -18    0.92    5.64
  13   2 -18   -4.27    7.07
  13  -2 -19   -0.52    6.24
  13   2 -19   -0.40    6.44
  13  -2 -20    1.08    5.70
  13   2 -20   -3.15    7.83
 -13  -2  20    5.46    8.49
  13  -2 -21   -1.45    5.29
  13   2 -21   -0.54    7.31
 -13  -2  21   -0.00    7.72
  13  -2 -22    6.03    5.39
 -13  -2  22    3.85    8.07
  13  -2 -23    4.53    6.93
 -13  -2  23    7.84    8.32
  13  -2 -24    7.73    6.60
 -13  -2  24   -3.18    7.50
  13  -2 -25    0.44    6.83
 -13  -2  25   -0.40    8.91
  13  -2 -26    0.77    6.29
 -13  -2  26   -1.32    8.66
 -13  -2  27   10.42    9.04
 -13  -2  28   -2.63    7.67
 -13  -2  29   -4.64    9.83
  13  -3  -1   12.42    9.39
  13   3  -1   -1.10    6.49
 -13  -3   1    7.86   13.29
  13  -3  -2    2.02    7.41
  13   3  -2    6.02    6.71
 -13  -3   2    6.44   12.29
  13  -3  -3   -6.09    8.39
  13   3  -3    8.91    6.85
 -13  -3   3   17.94   13.83
  13  -3  -4   13.62    8.76
  13   3  -4   -1.10    6.70
 -13  -3   4    9.09   14.04
  13  -3  -5   13.73    9.57
  13   3  -5    5.84    5.84
  13  -3  -6    0.01    7.74
  13   3  -6   -2.66    5.89
  13  -3  -7   -1.75    8.15
  13   3  -7    5.63    6.44
  13  -3  -8    1.80    7.14
  13   3  -8    0.85    6.31
  13  -3  -9   21.98    8.81
  13   3  -9   -2.52    6.91
  13  -3 -10    0.68    5.47
  13   3 -10    3.15    6.65
  13  -3 -11   12.69    8.79
  13   3 -11    5.96    7.09
  13  -3 -12   -0.99    7.25
  13   3 -12    0.00    5.75
  13  -3 -13   -0.85    6.60
  13   3 -13    3.42    6.50
  13  -3 -14   -1.32    5.83
  13   3 -14   10.64    7.22
  13  -3 -15   16.91    8.75
  13   3 -15    6.70    7.15
  13  -3 -16    2.64    6.42
  13   3 -16   -0.40    6.43
  13  -3 -17    4.82    6.30
  13   3 -17    6.52    6.84
 -13  -3  17    2.74    8.52
  13  -3 -18    4.58    6.70
  13   3 -18   -2.91    7.30
 -13  -3  18   -3.85    8.34
  13  -3 -19    6.50    6.51
  13   3 -19    5.01    7.51
 -13  -3  19    4.11    9.08
  13  -3 -20    3.04    5.91
 -13  -3  20    1.23    9.09
  13  -3 -21   -1.23    6.91
 -13  -3  21    4.76    7.83
  13  -3 -22   -2.29    6.52
 -13  -3  22   -4.39    7.92
  13  -3 -23    5.59    6.59
 -13  -3  23    4.64    7.43
  13  -3 -24   -1.34    5.87
 -13  -3  24   11.62    8.76
  13  -3 -25    1.89    6.74
 -13  -3  25   -0.60    7.97
  13   3 -26    3.26    7.32
 -13  -3  26   -1.49    7.27
  13   3 -27   -7.11    9.04
 -13  -3  27    1.09    8.11
  13  -4  -1   16.60    8.72
  13   4  -1    2.19    5.91
 -13  -4   1    0.29   13.12
  13  -4  -2   15.32    9.00
  13   4  -2    7.60    6.60
 -13  -4   2   -3.72   11.36
  13  -4  -3   -1.32    8.35
  13   4  -3    4.75    5.84
 -13  -4   3   -2.33   13.18
  13  -4  -4   -2.13    9.19
  13   4  -4    4.31    6.04
 -13  -4   4   -2.95   12.56
  13  -4  -5   -5.32    7.46
  13   4  -5    1.68    7.45
 -13  -4   5   -1.35   12.45
  13  -4  -6   -4.88    8.97
  13   4  -6    1.72    6.05
  13  -4  -7   13.71    9.85
  13   4  -7   20.47    7.63
  13  -4  -8    7.64    9.35
  13   4  -8   -0.17    7.31
  13  -4  -9   -4.21    8.78
  13   4  -9    7.75    6.25
  13  -4 -10    2.02    7.79
  13   4 -10   -3.29    6.87
  13  -4 -11   12.64    8.50
  13   4 -11    0.89    6.43
  13  -4 -12   -1.19    7.92
  13   4 -12   -1.71    6.94
  13  -4 -13   12.93    8.50
  13   4 -13    0.22    6.63
  13  -4 -14    0.20    6.07
  13   4 -14    2.01    7.37
  13  -4 -15    1.83    6.27
  13   4 -15   -1.08    6.27
 -13  -4  15   -1.33    7.93
  13  -4 -16   -0.67    6.99
  13   4 -16    0.84    7.12
 -13  -4  16   -0.09    8.32
  13  -4 -17    9.60    6.21
  13   4 -17    8.10    7.20
 -13  -4  17   -3.58    8.65
  13  -4 -18   -0.09    5.67
 -13  -4  18   -1.52    8.08
  13  -4 -19    3.56    7.00
 -13  -4  19   -1.04    6.54
  13  -4 -20   -3.54    6.32
 -13  -4  20    0.00    7.18
  13  -4 -21    5.90    6.09
 -13  -4  21    6.71    8.35
  13  -4 -22    3.69    6.41
 -13  -4  22   -4.40    8.70
  13  -4 -23    6.63    6.79
  13   4 -23   -1.09    8.50
 -13  -4  23   -1.49    8.27
  13   4 -24   -0.24    8.95
 -13  -4  24    2.25    8.35
  13   4 -25   -1.16    8.93
 -13  -4  25    7.11    8.83
  13   4 -26    0.06    8.74
  13   4 -27   -3.00    8.62
  13   4 -28   -2.65    9.25
  13  -5  -1   -1.49    8.42
  13   5  -1   -1.82    6.15
 -13  -5   1   -0.77   12.06
  13  -5  -2    5.02    7.97
  13   5  -2   -2.81    6.75
 -13  -5   2    4.22   13.18
  13  -5  -3    5.38    8.53
  13   5  -3   24.66    8.52
 -13  -5   3   -3.06   12.79
  13  -5  -4   -0.88    8.94
  13   5  -4    2.77    4.98
 -13  -5   4   -4.33   13.20
  13  -5  -5    2.09    8.94
  13   5  -5    7.14    6.54
 -13  -5   5    5.19   11.31
  13  -5  -6    4.47    8.47
  13   5  -6   -3.69    6.58
 -13  -5   6    1.98   13.36
  13  -5  -7   -4.92    8.29
  13  -5  -8    1.22    8.85
  13   5  -8   -0.46    6.68
  13  -5  -9    3.26    7.41
  13   5  -9   18.79    7.63
  13  -5 -10   11.10    7.54
  13   5 -10   -0.34    7.01
  13  -5 -11   13.13    8.81
  13   5 -11   16.95    6.99
  13  -5 -12   -2.02    7.19
  13   5 -12    6.01    7.49
 -13  -5  12    3.92    8.82
  13  -5 -13    6.46    7.61
  13   5 -13    7.07    7.87
 -13  -5  13   -1.72    7.68
  13  -5 -14    4.73    7.91
  13   5 -14    2.35    8.43
 -13  -5  14   -4.65    8.50
  13  -5 -15    6.37    7.76
 -13  -5  15   10.94    9.98
  13  -5 -16    4.72    6.95
 -13  -5  16    0.81    8.00
  13  -5 -17    3.12    6.69
 -13  -5  17    1.84    7.68
  13  -5 -18   -1.47    6.45
 -13  -5  18    0.76    8.93
  13  -5 -19    3.40    6.77
 -13  -5  19    3.06    8.80
  13  -5 -20    1.06    6.43
 -13  -5  20    7.81    8.96
  13  -5 -21    3.44    6.37
 -13  -5  21    1.21    7.67
  13  -5 -22   -3.28    7.32
 -13  -5  22   -4.76    8.72
  13   5 -26    3.94    9.91
  13   5 -27    0.32    7.59
  13   5 -28   -0.75    9.52
  13  -6  -1   10.91    8.09
  13   6  -1   -0.07    5.79
 -13  -6   1   11.11   13.11
  13  -6  -2   -2.93    7.80
  13   6  -2   -0.00    6.61
 -13  -6   2    5.47   13.33
  13  -6  -3   -1.51    8.39
  13   6  -3    5.96    6.45
 -13  -6   3    6.30   13.50
  13  -6  -4    3.19    8.25
  13   6  -4    6.96    5.58
 -13  -6   4    0.02   12.69
  13  -6  -5   -0.76    9.46
  13   6  -5    6.80    6.68
 -13  -6   5    4.60   12.56
  13  -6  -6    4.86    8.76
  13   6  -6    5.19    6.74
 -13  -6   6   29.44   15.01
  13  -6  -7   -0.36    7.49
  13   6  -7   -0.72    5.99
  13  -6  -8    4.95    8.45
  13   6  -8    5.36    7.27
 -13  -6   8    8.85    8.97
  13  -6  -9    5.72    8.05
  13   6  -9    5.80    7.33
 -13  -6   9    2.57    9.64
  13  -6 -10   10.01    9.13
  13   6 -10    2.96    7.42
 -13  -6  10    1.41    9.84
  13  -6 -11    1.03    7.62
  13   6 -11    1.01    6.56
 -13  -6  11   -2.41    7.47
  13  -6 -12   -0.75    6.79
 -13  -6  12   10.95    8.38
  13  -6 -13    5.61    7.92
 -13  -6  13   19.48    8.92
  13  -6 -14   -3.56    7.01
 -13  -6  14   -8.66    9.21
  13  -6 -15    1.29    7.35
 -13  -6  15    4.11    7.96
  13  -6 -16    7.34    7.29
 -13  -6  16    5.82    8.84
  13  -6 -17    8.33    7.24
 -13  -6  17   -1.47    8.23
  13  -6 -18   -2.20    7.28
 -13  -6  18    0.00    8.61
  13  -6 -19    1.34    6.51
 -13  -6  19   -0.23    7.42
  13  -6 -20    3.08    6.28
 -13  -6  20   -0.11    8.09
  13  -7  -1    0.87    9.12
  13   7  -1   -1.28    6.51
 -13  -7   1   -2.83   12.16
  13  -7  -2    2.44   10.25
  13   7  -2    1.41    6.33
 -13  -7   2   -5.95   13.80
  13  -7  -3    3.35    8.76
  13   7  -3   -3.55    6.78
 -13  -7   3    5.88   13.53
  13  -7  -4   61.35   13.72
  13   7  -4   10.06    7.78
 -13  -7   4   30.72   10.92
 -13  -7   4   19.84   15.65
  13  -7  -5   -3.56    7.92
  13   7  -5    1.13    7.28
 -13  -7   5   -4.33   10.54
 -13  -7   5   -1.32   12.51
  13  -7  -6    6.78    8.62
  13   7  -6   -1.46    6.13
 -13  -7   6   13.81    8.67
 -13  -7   6   -2.08   12.40
  13  -7  -7   -2.89    7.23
  13   7  -7    2.87    7.34
 -13  -7   7   -0.31    8.99
 -13  -7   7    6.76   13.56
  13  -7  -8   -3.00    7.84
 -13  -7   8   10.80    9.68
  13  -7  -9    0.68    8.50
 -13  -7   9    5.57    9.66
  13  -7 -10    4.46    8.06
 -13  -7  10    6.21    9.04
  13  -7 -11    1.42    7.54
 -13  -7  11   -4.67    8.55
  13  -7 -12   -1.04    8.10
 -13  -7  12   -3.85    7.86
  13  -7 -13    4.13    7.64
 -13  -7  13   -0.63    7.54
  13  -7 -14    9.65    8.57
 -13  -7  14    4.77    7.18
  13  -7 -15   -3.13    7.25
 -13  -7  15    0.00    8.63
  13  -7 -16    6.23    7.82
 -13  -7  16    0.04    8.81
  13  -7 -17    1.49    6.92
 -13  -7  17   -3.45    9.02
  13  -7 -18   -2.14    6.71
 -13  -7  18   12.94    7.80
  13  -7 -19    8.50    7.65
  13  -8  -1   12.97    9.29
  13   8  -1    2.91    6.50
 -13  -8   1   -3.25    9.48
 -13  -8   1   -5.75   14.24
  13  -8  -2   18.59   10.10
  13   8  -2   20.71    8.51
 -13  -8   2   -2.45    7.94
 -13  -8   2   17.92   14.07
  13  -8  -3   -3.58    8.44
  13   8  -3    2.92    7.39
 -13  -8   3    9.39    8.99
 -13  -8   3   -2.44   12.84
  13  -8  -4   -0.60    8.60
 -13  -8   4   13.55    9.85
 -13  -8   4   -0.80   12.10
  13  -8  -5    5.26    7.69
 -13  -8   5    5.23    8.84
 -13  -8   5   -8.21   14.08
  13  -8  -6   17.18    9.10
 -13  -8   6   -0.58    7.79
 -13  -8   6    9.08   13.94
  13  -8  -7    4.31    7.87
 -13  -8   7   -2.69    9.06
 -13  -8   7   -0.06   12.31
  13  -8  -8   13.52    8.42
 -13  -8   8    5.59    9.20
  13  -8  -9   -3.64    8.11
 -13  -8   9    0.78    7.21
  13  -8 -10    0.83    8.87
 -13  -8  10    1.21    7.97
  13  -8 -11   -0.50    8.67
 -13  -8  11    0.87    7.79
  13  -8 -12   -1.15    8.39
 -13  -8  12    4.56    8.98
  13  -8 -13    4.49    8.30
 -13  -8  13    3.50    8.32
  13  -8 -14    6.99    8.34
 -13  -8  14   10.99    9.56
  13  -8 -15   -4.05    7.93
 -13  -8  15    7.51    8.55
  13  -8 -16   12.40    8.44
  13  -8 -17    0.44    7.39
  13  -9  -1    6.02    8.17
 -13  -9   1    8.01    7.73
 -13  -9   1   -7.48   12.84
  13  -9  -2    1.00    8.95
 -13  -9   2    2.48    7.43
 -13  -9   2    9.45   13.39
  13  -9  -3    1.71    8.45
 -13  -9   3   -7.61    8.48
 -13  -9   3   -6.53   12.96
  13  -9  -4   13.01    9.80
 -13  -9   4   27.93   10.38
 -13  -9   4   -5.28   12.14
  13  -9  -5    1.01    8.68
 -13  -9   5    5.53    7.79
 -13  -9   5    1.07   11.64
  13  -9  -6   16.99    9.45
 -13  -9   6   -2.21    8.15
 -13  -9   6   -1.57   11.51
  13  -9  -7   -3.95    8.98
 -13  -9   7    7.60    8.77
 -13  -9   7    1.50   12.05
  13  -9  -8    8.22    7.47
 -13  -9   8   -5.35    8.47
  13  -9  -9    1.23    7.64
 -13  -9   9   -4.25    8.66
  13  -9 -10    0.15    7.91
 -13  -9  10   11.10    8.01
  13  -9 -11    2.66    8.80
 -13  -9  11   -0.63    7.22
  13  -9 -12   -2.67    7.93
 -13  -9  12   -4.87    7.67
  13  -9 -13    7.93    9.36
  13  -9 -14    3.26    8.40
  13  -9 -15    2.89    8.09
  13 -10  -1   -3.91    8.67
 -13 -10   1    4.49    8.79
 -13 -10   1   -5.64   13.77
  13 -10  -2   -2.95    9.01
 -13 -10   2    5.84    8.66
 -13 -10   2   -3.02   10.78
  13 -10  -3    2.44    8.40
 -13 -10   3   -0.69    7.84
 -13 -10   3    2.02   13.70
  13 -10  -4    4.10    8.47
 -13 -10   4   -1.78    8.37
 -13 -10   4  -12.15   14.16
  13 -10  -5   -1.29    8.53
 -13 -10   5    1.93    8.22
 -13 -10   5    2.47   12.99
  13 -10  -6    0.81    8.45
 -13 -10   6   -4.29    8.95
 -13 -10   6   41.17   15.58
  13 -10  -7   -4.64    8.32
 -13 -10   7   -0.31    7.72
  13 -10  -8    6.72    9.48
 -13 -10   8    4.41    7.46
  13 -10  -9   -7.64    9.57
  13 -10 -10   12.31    9.25
  13 -10 -11   -5.27    8.70
  13 -10 -12   -3.32    8.65
  13 -10 -13   -5.90    7.96
 -13 -11   1    1.73    7.95
 -13 -11   1   -0.00   13.03
  13 -11  -2   -2.64    8.39
 -13 -11   2   -2.16    9.47
 -13 -11   2   34.29   14.79
  13 -11  -3   -2.90    8.05
 -13 -11   3   -0.06    7.48
 -13 -11   3   -0.93   12.48
  13 -11  -4    4.26    8.79
 -13 -11   4    1.31    7.30
  13 -11  -5   23.20   10.10
 -13 -11   5   -3.37    6.87
  13 -11  -6   -2.71    9.20
  13 -11  -7   -7.84    9.60
  13 -11  -8   -4.30    9.18
  13 -11  -9   -4.44    9.90
  13 -11 -10    4.70    8.60
  13 -11 -11   11.07    9.89
  13 -11 -12   -0.61    9.00
  13 -12  -8   14.72    9.51
  13 -12  -9   -0.62    9.16
  13 -12 -10    0.14    8.57
 -12   0   1    1.45   13.87
  12   0  -1    6.86    6.76
  12   0  -2   13.94    8.22
  12   0  -3    5.36    6.68
  12   0  -4    3.30    6.79
  12   0  -5    3.29    5.77
  12   0  -6   61.00   13.05
  12   0  -7   -0.98    6.01
  12   0  -8    2.42    7.70
  12   0  -9    5.48    7.08
  12   0 -10   46.63   10.98
  12   0 -11    3.26    6.72
  12   0 -12   34.21   10.26
  12   0 -13   -1.43    5.69
  12   0 -14    0.68    6.20
  12   0 -15   -3.87    6.27
  12   0 -16   25.16    8.33
  12   0 -17    1.41    5.72
  12   0 -18   -4.59    5.85
  12   0 -19   -1.72    5.77
  12   0 -20    3.29    6.39
  12   0 -21   -0.24    7.18
  12   0 -22    3.24    5.69
 -12   0  23    3.94    8.14
  12   0 -23    1.08    7.00
 -12   0  24    5.48    8.28
  12   0 -24    3.58    7.02
 -12   0  25   -0.38    7.24
 -12   0  26    7.10    8.43
 -12   0  27   -2.41    7.78
 -12   0  28    0.45    6.92
 -12   0  29   -1.28    7.77
  12  -1  -1    0.41    6.50
  12   1  -1    4.19    7.30
 -12  -1   1   -2.98   14.36
  12  -1  -2   42.31   10.93
  12   1  -2   35.49   10.38
 -12  -1   2    7.32   13.80
  12  -1  -3   -3.33    6.74
  12   1  -3   -3.78    7.64
  12  -1  -4   38.22   10.46
  12   1  -4   26.96    9.73
  12  -1  -5   -0.97    6.71
  12   1  -5    4.46    5.85
  12  -1  -6   -7.18    8.00
  12   1  -6    0.20    7.56
  12  -1  -7    9.94    7.97
  12   1  -7    0.84    6.01
  12  -1  -8   71.82   14.15
  12   1  -8   55.86   13.10
  12  -1  -9    1.21    6.30
  12   1  -9   -1.08    6.02
  12  -1 -10   12.08    7.03
  12   1 -10    5.01    6.08
  12  -1 -11    2.19    6.26
  12   1 -11   -1.65    5.69
  12  -1 -12    1.98    5.81
  12   1 -12   -1.22    6.48
  12  -1 -13    3.39    7.14
  12   1 -13    1.01    5.60
  12  -1 -14   40.32    9.52
  12   1 -14   23.18    9.02
  12  -1 -15   -3.86    6.02
  12   1 -15    0.45    5.90
  12  -1 -16   -2.90    6.13
  12   1 -16   -2.23    5.71
  12  -1 -17    0.49    5.72
  12   1 -17    0.00    5.21
  12  -1 -18   17.09    7.02
  12   1 -18    0.40    5.89
  12  -1 -19    1.30    6.31
  12   1 -19    2.97    5.95
  12  -1 -20    1.17    6.18
  12   1 -20    0.88    6.28
  12  -1 -21    0.87    6.45
  12   1 -21   -0.29    6.70
 -12  -1  21    6.49    9.60
  12  -1 -22    2.73    5.58
  12   1 -22    1.75    5.85
 -12  -1  22   -4.31    8.60
  12  -1 -23   -7.15    6.23
 -12  -1  23    1.55    8.06
  12  -1 -24    9.53    7.74
 -12  -1  24    8.85    7.96
 -12   1  25    2.65    8.03
  12  -1 -25   -2.27    7.24
 -12  -1  25   -0.64    7.74
 -12   1  26    2.80    7.56
  12  -1 -26    0.67    7.44
 -12  -1  26    8.13    8.43
 -12   1  27    1.26    7.65
 -12  -1  27    9.21    8.12
 -12  -1  28   14.14    9.27
 -12  -1  29   -2.80    8.00
 -12  -1  30    8.37    7.94
  12  -2  -1   -4.84    7.39
  12   2  -1    1.01    5.86
 -12  -2   1   -1.17   13.41
  12  -2  -2   29.33   10.22
  12   2  -2   14.37    8.19
 -12  -2   2   31.77   15.23
  12  -2  -3   -3.26    7.58
  12   2  -3   -1.86    7.03
 -12  -2   3   -2.01   12.29
  12  -2  -4   12.15    8.48
  12   2  -4    6.23    8.11
 -12  -2   4   20.27   15.02
  12  -2  -5    2.89    7.35
  12   2  -5    5.45    7.08
  12  -2  -6   22.38    9.83
  12   2  -6   52.28   11.07
  12  -2  -7   13.27    7.62
  12   2  -7    8.55    6.66
  12  -2  -8    2.67    7.16
  12   2  -8    1.78    6.62
  12  -2  -9   -3.32    7.89
  12   2  -9    0.74    6.86
  12  -2 -10   18.62    8.58
  12   2 -10   40.20    9.29
  12  -2 -11    1.70    6.50
  12   2 -11   19.37    7.28
  12  -2 -12   13.02    7.53
  12   2 -12    6.83    6.71
  12  -2 -13   -3.97    6.49
  12   2 -13   -3.54    5.77
  12  -2 -14    3.91    6.52
  12   2 -14   -2.72    5.90
  12  -2 -15   10.33    7.03
  12   2 -15    1.25    6.36
  12  -2 -16   10.42    6.74
  12   2 -16    3.24    6.27
  12  -2 -17   -2.92    6.98
  12   2 -17    5.09    6.07
  12  -2 -18   -1.38    6.75
  12   2 -18    0.00    5.71
  12  -2 -19   -4.23    6.34
  12   2 -19    0.75    6.95
 -12  -2  19   15.39    8.82
  12  -2 -20   14.99    7.13
  12   2 -20    1.22    6.42
 -12  -2  20   12.06    8.59
  12  -2 -21    0.68    5.93
 -12  -2  21    3.95    8.69
  12  -2 -22    5.85    6.62
 -12  -2  22    7.19    8.17
  12  -2 -23   -3.04    5.71
 -12  -2  23   -0.98    8.68
  12  -2 -24   -4.87    6.87
 -12  -2  24   -0.15    8.28
  12  -2 -25   -0.35    6.11
 -12  -2  25    3.56    7.55
 -12   2  26   23.51    9.92
  12  -2 -26   15.61    7.43
 -12  -2  26    5.26    7.59
 -12  -2  27    1.00    8.47
 -12  -2  28    4.13    7.74
  12   2 -29   -5.35    8.76
 -12  -2  29   -4.66    7.94
 -12  -2  30    1.81    7.75
 -12  -2  31   -4.73    8.04
  12  -3  -1   -1.36    8.03
  12   3  -1    5.26    6.21
 -12  -3   1   11.89   13.63
  12  -3  -2   18.60   10.62
  12   3  -2   26.31    8.32
 -12  -3   2   13.25   13.95
  12  -3  -3   17.88    8.34
  12   3  -3   10.65    7.72
 -12  -3   3    8.57   13.19
  12  -3  -4    9.33    9.32
  12   3  -4   26.10    8.74
 -12  -3   4   15.87   14.93
  12  -3  -5    4.35    7.80
  12   3  -5   10.39    6.03
 -12  -3   5    5.74   12.36
  12  -3  -6    1.96    6.66
  12   3  -6    1.04    6.07
 -12  -3   6   12.70   13.90
  12  -3  -7   -3.31    8.90
  12   3  -7    8.17    6.44
 -12  -3   7   -6.47   14.68
  12  -3  -8   17.98    9.98
  12   3  -8   16.33    7.32
  12  -3  -9   -0.27    6.39
  12   3  -9    9.65    7.36
  12  -3 -10   10.96    9.09
  12   3 -10   13.36    7.45
  12  -3 -11    0.25    6.56
  12   3 -11   -0.34    5.71
  12  -3 -12   12.61    7.01
  12   3 -12    5.33    6.62
  12  -3 -13   -2.10    7.07
  12   3 -13    3.98    6.14
  12  -3 -14   25.73    8.88
  12   3 -14   12.38    7.19
  12  -3 -15    1.40    6.07
  12   3 -15    6.00    6.67
  12  -3 -16    5.46    6.75
  12   3 -16    3.84    7.23
  12  -3 -17   -1.90    5.87
  12   3 -17   -1.81    6.75
 -12  -3  17   11.53    8.83
  12  -3 -18   -0.69    6.39
  12   3 -18   -3.76    7.12
 -12  -3  18    0.58    7.67
  12  -3 -19    2.49    6.39
 -12  -3  19    7.12    9.98
  12  -3 -20    3.44    6.22
 -12  -3  20   11.31    9.60
  12  -3 -21    2.80    5.39
 -12  -3  21   -0.41    7.99
  12  -3 -22   -4.36    6.40
 -12  -3  22   -2.80    8.45
  12  -3 -23   -2.36    6.26
 -12  -3  23    7.34    8.17
  12  -3 -24    7.82    6.22
 -12  -3  24   14.53    8.35
  12  -3 -25    6.35    6.34
 -12  -3  25   -2.73    7.99
  12   3 -26   -2.80    8.58
 -12  -3  26    6.79    7.77
  12   3 -27   -4.00    9.01
 -12  -3  27   -2.21    7.74
  12   3 -28    3.00   10.02
 -12  -3  28   -1.72    7.84
  12   3 -29   -4.70    9.34
 -12  -3  29   -3.35    7.78
 -12  -3  30    6.99    7.92
 -12  -3  31   -3.32    7.30
 -12  -3  32   -7.53    8.64
  12  -4  -1   11.83    9.01
  12   4  -1   16.42    7.19
 -12  -4   1   -0.17   12.97
  12  -4  -2   13.11    8.13
  12   4  -2    6.43    6.29
 -12  -4   2    2.31   11.70
  12  -4  -3   -0.87    8.09
  12   4  -3    4.90    6.00
 -12  -4   3    2.43   12.68
  12  -4  -4   -8.82    8.38
  12   4  -4    0.24    6.26
 -12  -4   4    0.25   11.40
  12  -4  -5    6.21    8.19
  12   4  -5   -3.94    5.87
 -12  -4   5   -5.13   11.81
  12  -4  -6   28.03    9.88
  12   4  -6   19.08    8.24
 -12  -4   6   17.75   12.96
  12  -4  -7   19.74   10.20
  12   4  -7   26.70    8.53
 -12  -4   7   40.48   15.48
  12  -4  -8   11.10    7.37
  12   4  -8   -2.23    6.37
 -12  -4   8   -9.63   13.52
  12  -4  -9    9.37    8.57
  12   4  -9    8.59    6.16
  12  -4 -10   21.16    8.74
  12   4 -10   15.56    7.85
  12  -4 -11   11.80    8.46
  12   4 -11   14.31    7.76
  12  -4 -12   10.11    7.86
  12   4 -12   10.37    7.18
  12  -4 -13    0.87    7.35
  12   4 -13    0.26    6.79
  12  -4 -14    2.16    6.82
  12   4 -14    2.36    6.02
 -12  -4  14   -7.50    9.68
  12  -4 -15    0.97    6.63
  12   4 -15   -1.39    7.49
 -12  -4  15    1.94    8.32
  12  -4 -16   24.87    8.59
  12   4 -16    1.82    7.81
 -12  -4  16   27.70   10.86
  12  -4 -17    1.07    5.75
 -12  -4  17   -4.42    8.31
  12  -4 -18   13.37    7.58
 -12  -4  18   -0.41    7.93
  12  -4 -19   -0.68    5.81
 -12  -4  19    2.48    7.16
  12  -4 -20    0.10    5.74
 -12  -4  20    5.71    8.47
  12  -4 -21    2.61    6.08
 -12  -4  21   15.26    9.37
  12  -4 -22   10.92    7.04
  12   4 -22    6.90    8.16
 -12  -4  22    2.91    8.22
  12  -4 -23    0.09    6.15
  12   4 -23    3.96    7.95
 -12  -4  23    1.86    7.36
  12   4 -24   -0.51    8.74
 -12  -4  24    2.16    7.44
  12   4 -25   -3.83    7.81
 -12  -4  25   -1.82    7.95
  12   4 -26    2.96    9.00
 -12  -4  26   25.08    9.12
  12   4 -27    4.97    8.43
 -12  -4  27    2.24    8.22
  12   4 -28    8.39    8.09
 -12  -4  28   -0.74    6.87
  12   4 -29   -2.51    9.13
 -12  -4  29   -1.00    7.51
 -12  -4  30   10.22    8.92
  12  -5  -1   -5.56    8.61
  12   5  -1   -1.54    6.48
 -12  -5   1   -7.96   12.40
  12  -5  -2   15.31    9.86
  12   5  -2    2.42    6.29
 -12  -5   2    3.59   12.84
  12  -5  -3    6.23    8.02
  12   5  -3    3.71    5.99
 -12  -5   3    7.98   12.88
  12  -5  -4   15.18    9.20
  12   5  -4    9.60    6.74
 -12  -5   4   19.06   12.44
  12  -5  -5   -2.82    8.66
  12   5  -5   -2.98    7.09
 -12  -5   5   -1.61   10.16
  12  -5  -6   -2.58    7.41
  12   5  -6   -2.08    5.90
 -12  -5   6   -4.94   14.09
  12  -5  -7   -1.31    7.29
  12   5  -7    6.07    6.40
 -12  -5   7   -6.87   14.09
  12  -5  -8    3.49    8.22
  12   5  -8   26.48    8.23
 -12  -5   8    6.67   13.01
  12  -5  -9   -0.27    7.85
  12   5  -9   22.00    7.30
  12  -5 -10   -0.74    8.18
  12   5 -10    9.23    6.61
  12  -5 -11   -0.29    7.38
  12   5 -11   -3.65    7.07
 -12  -5  11   -7.22    9.25
  12  -5 -12   -3.64    7.69
  12   5 -12   -6.03    7.41
 -12  -5  12    1.19    7.77
  12  -5 -13   12.55    8.96
  12   5 -13   32.98    9.72
 -12  -5  13   11.40    9.78
  12  -5 -14    4.42    7.07
 -12  -5  14   18.66    9.69
  12  -5 -15   -1.04    6.64
 -12  -5  15    5.69    8.74
  12  -5 -16   -3.66    6.86
 -12  -5  16    0.99    8.16
  12  -5 -17    0.55    5.98
 -12  -5  17    0.76    8.75
  12  -5 -18    7.70    6.66
  12   5 -18   12.42    9.01
 -12  -5  18   21.05   10.33
  12  -5 -19   -2.39    6.44
  12   5 -19   -1.09    8.56
 -12  -5  19   -1.42    7.95
  12  -5 -20   -1.12    6.06
  12   5 -20   -0.14    6.92
 -12  -5  20   -0.83    7.27
  12  -5 -21    0.80    5.84
  12   5 -21   -1.84    9.62
 -12  -5  21    9.17    8.01
  12  -5 -22   -4.61    6.97
  12   5 -22   -0.25    9.20
 -12  -5  22   -3.37    8.54
  12   5 -23   -2.76    9.06
 -12  -5  23   -2.70    8.39
  12   5 -24    0.47    9.05
 -12  -5  24   26.96    9.61
  12   5 -25   -3.56    8.97
 -12  -5  25    4.49    8.69
  12   5 -26   -2.24   10.05
 -12  -5  26   -4.17    8.27
  12   5 -27    1.07    8.87
 -12  -5  27    4.57    7.67
  12   5 -28   -1.38   10.36
  12   5 -29   -1.36    9.80
  12  -6  -1   -0.04    8.35
  12   6  -1   17.51    7.15
 -12  -6   1   13.95   13.45
  12  -6  -2    3.50    9.05
  12   6  -2    3.92    5.63
 -12  -6   2   -0.71   12.33
  12  -6  -3   -3.66    8.48
  12   6  -3    9.29    7.01
 -12  -6   3    0.01   12.51
  12  -6  -4   -0.75    8.31
  12   6  -4   -0.12    5.77
 -12  -6   4    0.84   11.52
  12  -6  -5    9.20   10.22
  12   6  -5   16.73    7.86
 -12  -6   5   12.70   14.59
  12  -6  -6   12.63    9.34
  12   6  -6   35.32    9.60
 -12  -6   6    3.93   14.57
  12  -6  -7   14.37    8.82
  12   6  -7   13.13    7.73
 -12  -6   7   16.32   14.20
  12  -6  -8   -1.87    7.97
  12   6  -8    4.31    6.59
 -12  -6   8   12.73    8.49
 -12  -6   8   -1.75   12.96
  12  -6  -9    0.31    8.35
  12   6  -9   -2.60    7.58
 -12  -6   9    1.44    7.53
 -12  -6   9    2.58   12.60
  12  -6 -10    4.96    8.07
  12   6 -10   11.29    8.10
 -12  -6  10   13.43    8.25
  12  -6 -11   28.75   10.26
 -12  -6  11   26.19   11.25
  12  -6 -12   -0.83    7.04
 -12  -6  12   14.87    9.01
  12  -6 -13    5.44    7.70
 -12  -6  13   -3.04    8.09
  12  -6 -14   -0.25    5.82
 -12  -6  14    1.16    8.15
  12  -6 -15    7.67    7.56
 -12  -6  15    6.80    7.05
  12  -6 -16    3.16    6.82
 -12  -6  16   20.48    9.10
  12  -6 -17   -1.84    6.13
 -12  -6  17   -0.83    7.83
  12  -6 -18    3.02    6.35
 -12  -6  18   20.60    8.89
  12  -6 -19    0.42    6.37
 -12  -6  19   -3.94    7.83
  12  -6 -20   -0.44    6.75
 -12  -6  20   -2.33    8.04
 -12  -6  21   -0.74    8.83
 -12  -6  22   -0.78    8.67
 -12  -6  23    0.73    7.88
 -12  -6  24    4.30    8.03
  12   6 -25    6.98    9.91
 -12  -6  25   -2.81    8.02
  12   6 -26   -2.58    9.26
  12   6 -27   -1.38    9.52
  12   6 -28   -7.42   10.25
  12   6 -29   -2.88    9.64
  12  -7  -1    1.44    8.03
  12   7  -1   -2.55    6.14
 -12  -7   1   -4.62   12.56
  12  -7  -2   20.86    9.10
  12   7  -2   12.01    7.82
 -12  -7   2    4.71   14.02
  12  -7  -3   -0.23    7.68
  12   7  -3    6.01    6.66
 -12  -7   3    3.77   12.97
  12  -7  -4    4.41    9.29
  12   7  -4   -1.88    6.72
 -12  -7   4    1.28    6.63
 -12  -7   4    2.93   10.27
  12  -7  -5    1.06    8.74
  12   7  -5   -4.02    6.98
 -12  -7   5    1.40    8.30
 -12  -7   5    2.32   11.20
  12  -7  -6    3.24    6.79
  12   7  -6    5.36    6.43
 -12  -7   6   -2.89    9.54
 -12  -7   6   15.51   12.26
  12  -7  -7   10.65    9.11
 -12  -7   7   14.14    8.77
 -12  -7   7   14.43   12.55
  12  -7  -8   -3.34    9.68
 -12  -7   8    3.98    9.17
 -12  -7   8    2.51   11.06
  12  -7  -9   20.81    9.48
 -12  -7   9   24.43   10.61
 -12  -7   9    5.65   13.77
  12  -7 -10    4.47    8.44
 -12  -7  10    3.71    7.09
  12  -7 -11   -2.42    9.52
 -12  -7  11    0.57    7.97
  12  -7 -12   -2.20    8.04
 -12  -7  12   -3.24    8.54
  12  -7 -13   -0.38    7.79
 -12  -7  13    6.61    7.56
  12  -7 -14   13.33    8.99
 -12  -7  14    1.10    7.76
  12  -7 -15   -0.00    6.34
 -12  -7  15    2.36    7.43
  12  -7 -16    4.99    7.06
 -12  -7  16    0.69    8.37
  12  -7 -17   -0.53    6.40
 -12  -7  17    2.52    7.86
  12  -7 -18   -0.34    6.74
 -12  -7  18    4.58    7.59
  12  -7 -19   -1.48    6.52
 -12  -7  19    9.36    9.32
 -12  -7  20   -1.56    8.93
 -12  -7  21   -1.30    8.06
 -12  -7  22   -4.45    8.77
 -12  -7  23    8.70    8.40
  12  -8  -1   37.86   12.22
  12   8  -1   30.88    9.51
 -12  -8   1   14.86    8.84
 -12  -8   1   -0.39   12.99
  12  -8  -2   -4.50    8.67
  12   8  -2   -0.60    7.23
 -12  -8   2   -3.17    8.44
 -12  -8   2    4.87   11.32
  12  -8  -3   -2.28    8.40
 -12  -8   3   -1.11    8.11
 -12  -8   3    0.74   12.20
  12  -8  -4   -3.46    8.90
 -12  -8   4   -0.83    9.05
 -12  -8   4   -2.75   12.47
  12  -8  -5   12.15    8.59
 -12  -8   5    1.10    8.43
 -12  -8   5   12.33   13.08
  12  -8  -6   10.12    9.14
 -12  -8   6    1.28    8.98
 -12  -8   6   -4.71   13.67
  12  -8  -7   21.68   10.11
 -12  -8   7   24.80   10.79
 -12  -8   7   36.37   15.25
  12  -8  -8    6.81    8.18
 -12  -8   8   -3.71    8.24
 -12  -8   8   -0.78   11.60
  12  -8  -9   -5.34    9.05
 -12  -8   9    1.85    7.75
 -12  -8   9   -5.58   13.82
  12  -8 -10   -5.17    8.06
 -12  -8  10    9.82    8.32
  12  -8 -11    3.78    8.76
 -12  -8  11   -1.87    8.66
  12  -8 -12   -3.51    8.93
 -12  -8  12    0.74    7.65
  12  -8 -13   -3.43    7.56
 -12  -8  13   -4.74    9.23
  12  -8 -14   -0.00    7.73
 -12  -8  14    1.43    6.55
  12  -8 -15    8.13    8.68
 -12  -8  15    5.75    8.40
  12  -8 -16    0.80    6.89
 -12  -8  16    6.84    7.35
  12  -8 -17    0.00    6.52
 -12  -8  17   12.77    8.21
 -12  -8  18    0.97    7.68
 -12  -8  19    0.17    7.54
 -12  -8  20   21.70    9.47
  12  -9  -1   -0.45    9.31
 -12  -9   1   -1.57    7.36
 -12  -9   1   -6.52   13.41
  12  -9  -2    0.76    9.01
 -12  -9   2    7.23    7.72
 -12  -9   2    5.61   12.15
  12  -9  -3   28.70   11.35
 -12  -9   3    9.91    9.34
 -12  -9   3   -3.83   11.67
  12  -9  -4    9.89    8.55
 -12  -9   4    2.28    7.62
 -12  -9   4   -3.68   13.19
  12  -9  -5    2.83    8.68
 -12  -9   5    2.79    7.53
 -12  -9   5   10.75   12.20
  12  -9  -6   -1.99    8.40
 -12  -9   6    3.99    7.65
 -12  -9   6    1.66   12.02
  12  -9  -7    5.90    8.10
 -12  -9   7   -3.80    8.24
 -12  -9   7   -3.69   13.55
  12  -9  -8    8.90    8.33
 -12  -9   8   -8.30    8.21
 -12  -9   8   -7.88   12.93
  12  -9  -9   15.92   10.56
 -12  -9   9   24.95   10.12
  12  -9 -10   -7.27    8.68
 -12  -9  10    4.93    8.08
  12  -9 -11   -0.00    7.71
 -12  -9  11   11.45    8.31
  12  -9 -12   -9.25    9.35
 -12  -9  12   -5.82    8.40
  12  -9 -13    4.39    8.85
 -12  -9  13    0.05    7.80
  12  -9 -14    2.65    7.95
 -12  -9  14   -1.96    8.19
  12  -9 -15   -3.00    8.71
 -12  -9  15    8.37    7.93
 -12  -9  16   -4.86    8.23
 -12  -9  17   -2.50    6.90
 -12  -9  18   -2.37    8.28
  12 -10  -1    5.19    8.05
 -12 -10   1    6.70    8.13
 -12 -10   1   -7.72   12.07
  12 -10  -2    0.97    8.51
 -12 -10   2    2.64    7.30
 -12 -10   2   -3.73   14.35
  12 -10  -3    4.21    9.17
 -12 -10   3    4.70    7.26
 -12 -10   3   -6.02   12.95
  12 -10  -4    6.02    9.24
 -12 -10   4    3.66    8.28
 -12 -10   4   -5.21   12.99
  12 -10  -5    5.95    8.93
 -12 -10   5   14.26    8.16
 -12 -10   5   -1.39   14.28
  12 -10  -6   -1.55    8.07
 -12 -10   6   -4.23    7.46
  12 -10  -7    1.08    8.37
 -12 -10   7    3.08    8.18
  12 -10  -8    3.90    8.90
 -12 -10   8   -6.69    7.91
  12 -10  -9   -8.00    9.18
 -12 -10   9   21.49    8.60
  12 -10 -10    3.46    8.38
 -12 -10  10    8.11    8.26
  12 -10 -11    2.86    8.10
 -12 -10  11    3.01    7.77
  12 -10 -12   -8.60    9.71
 -12 -10  12   -0.36    6.68
  12 -10 -13   -4.53    8.67
 -12 -10  13   -5.83    8.47
  12 -10 -14    3.71    7.68
 -12 -10  14    1.17    7.11
 -12 -10  15    7.77    8.06
  12 -11  -1    5.56    9.03
 -12 -11   1   -2.08    7.46
 -12 -11   1   -0.34   12.08
  12 -11  -2   -4.54    8.58
 -12 -11   2   15.57    8.63
 -12 -11   2   11.45   12.36
  12 -11  -3   12.32    9.51
 -12 -11   3    8.53    7.61
  12 -11  -4   13.02    8.69
 -12 -11   4    1.67    7.16
  12 -11  -5    6.06    9.01
 -12 -11   5    6.37    9.33
  12 -11  -6    0.19    7.56
 -12 -11   6   -2.27    7.87
  12 -11  -7    1.38    8.06
 -12 -11   7   -4.38    8.09
  12 -11  -8   -3.65    8.93
 -12 -11   8    1.61    8.39
  12 -11  -9    1.90    7.53
 -12 -11   9    1.94    8.18
  12 -11 -10   -0.58    8.37
 -12 -11  10   -0.42    8.27
  12 -11 -11   -5.10    9.10
 -12 -11  11   -3.39    9.39
  12 -11 -12   -1.53    8.15
  12 -12  -1    6.00    8.58
 -12 -12   1    6.17    8.08
  12 -12  -2   -1.62    9.08
 -12 -12   2   -0.18    7.95
  12 -12  -3   -4.54    8.57
 -12 -12   3   -1.14    7.63
  12 -12  -4   -3.01    8.42
 -12 -12   4   -2.48    7.25
  12 -12  -5    1.86    8.34
 -12 -12   5   -6.21    9.20
  12 -12  -6   -4.08    8.81
 -12 -12   6   -2.73    7.92
  12 -12  -7    8.18    9.29
 -12 -12   7    4.79    7.43
  12 -12  -8   -0.54    8.35
 -12 -12   8   -1.20    6.77
  12 -12  -9    8.44    8.61
  12 -12 -10    3.54    7.56
 -12 -13   1    5.09    7.67
  12 -13  -2   -1.89   10.22
 -12 -13   2    3.01    7.20
  12 -13  -3    3.94    8.27
 -12 -13   3    3.94    7.38
  12 -13  -4   16.08    9.68
 -12 -13   4   -7.70    7.85
  12 -13  -5    4.62    8.41
  12 -13  -6   -2.87    9.41
  12 -13  -7    2.78    9.92
  12 -13  -8   14.82    9.70
  11   0  -1   54.69   12.59
 -11   0   2   -4.85   14.34
  11   0  -2    1.36    8.44
 -11   0   3   24.53   14.15
  11   0  -3   19.30    9.00
 -11   0   4   -7.65   12.99
  11   0  -4   -6.07    7.11
 -11   0   5   48.11   20.48
  11   0  -5  101.19   16.29
 -11   0   6    5.70   12.40
  11   0  -6   -1.59    6.41
 -11   0   7   -4.92   14.73
  11   0  -7    2.80    6.51
  11   0  -8    1.52    5.84
  11   0  -9   21.20    8.58
  11   0 -10   -1.18    6.28
  11   0 -11   36.53   10.67
  11   0 -12   -2.26    5.73
  11   0 -13   -4.20    6.58
  11   0 -14   11.76    6.96
  11   0 -15   16.31    6.71
  11   0 -16   -1.68    6.53
  11   0 -17    7.73    5.51
  11   0 -18   -1.01    5.76
  11   0 -19    9.50    6.07
  11   0 -20   -0.65    5.14
  11   0 -21   10.57    7.30
  11   0 -22    0.08    5.50
 -11   0  23   -1.26    8.55
  11   0 -23   -2.72    6.54
 -11   0  24    0.14    7.22
 -11   0  25    8.27    7.91
 -11   0  26    3.46    7.56
 -11   0  27    0.13    7.48
 -11   0  28   -2.47    6.98
 -11   0  29   -1.42    7.01
 -11   1   1   82.08   22.58
  11  -1  -1  101.23   17.20
  11   1  -1   84.33   16.29
 -11   1   2   -6.47   13.75
  11  -1  -2   -1.75    8.19
  11   1  -2   -1.67    6.09
 -11   1   3   42.72   16.72
  11  -1  -3   55.89   12.26
  11   1  -3   40.93   10.63
 -11  -1   3   38.63   15.86
 -11   1   4   11.44   12.81
  11  -1  -4   -2.81    7.79
  11   1  -4    1.68    6.28
 -11  -1   4   -8.80   13.41
 -11   1   5    3.00   11.70
  11  -1  -5   -3.98    7.89
  11   1  -5   11.70    6.47
 -11  -1   5  -13.71   14.38
 -11   1   6    3.43   11.91
  11  -1  -6    0.25    7.06
  11   1  -6   -1.83    5.58
 -11  -1   6    0.22   11.68
  11  -1  -7   41.89   10.28
  11   1  -7   27.49   10.11
 -11  -1   7   40.70   16.17
  11  -1  -8   -5.24    7.71
  11   1  -8   -8.34    6.95
 -11  -1   8    6.41   13.41
  11  -1  -9   13.07    7.78
  11   1  -9   33.02    9.29
  11  -1 -10    1.76    5.87
  11   1 -10   -2.88    7.55
  11  -1 -11    7.30    7.36
  11   1 -11   16.81    6.82
  11  -1 -12    4.11    6.28
  11   1 -12    1.89    5.68
  11  -1 -13   28.69    8.80
  11   1 -13   16.24    7.11
  11  -1 -14   -4.37    6.09
  11   1 -14   -0.28    6.56
  11  -1 -15    4.76    5.75
  11   1 -15    0.62    5.44
  11  -1 -16   -1.00    5.37
  11   1 -16   -1.65    5.59
  11  -1 -17   18.41    7.44
  11   1 -17   11.06    6.19
  11  -1 -18    0.54    5.70
  11   1 -18   -1.25    5.76
  11  -1 -19    0.38    5.95
  11   1 -19    6.38    6.46
  11  -1 -20   -6.06    7.20
  11   1 -20   -3.47    5.94
  11  -1 -21   -0.02    5.37
  11   1 -21    0.25    5.71
 -11  -1  21    4.87    7.29
  11  -1 -22    2.08    6.64
  11   1 -22   -3.67    7.27
 -11  -1  22    4.79    8.59
  11  -1 -23   26.99    9.20
 -11  -1  23   41.31   11.95
 -11   1  24    1.82    7.63
  11  -1 -24   -3.45    6.57
 -11  -1  24   -2.17    7.24
 -11   1  25   -0.77    7.83
  11  -1 -25    1.09    6.19
 -11  -1  25   -4.46    7.64
 -11   1  26   -0.79    7.14
 -11  -1  26   -3.36    7.81
 -11   1  27    7.02    8.41
 -11  -1  27   15.23    8.70
 -11  -1  28   -1.36    6.83
 -11  -1  29   14.04    8.71
  11   1 -30    0.01    7.44
 -11  -1  30   -2.98    6.90
  11   1 -31    5.65    8.13
 -11   2   1   30.72   14.82
  11  -2  -1   17.97    9.39
  11   2  -1   14.83    7.69
 -11   2   2    1.54   11.59
  11  -2  -2   -1.75    7.89
  11   2  -2    5.62    6.75
 -11   2   3   28.12   14.42
  11  -2  -3   11.34    8.76
  11   2  -3    6.32    7.52
 -11   2   4    1.00   12.96
  11  -2  -4    4.37    8.11
  11   2  -4    4.10    6.28
  11  -2  -5   30.51   10.63
  11   2  -5   36.51    9.78
 -11  -2   5   21.81   15.51
  11  -2  -6    9.37    7.47
  11   2  -6   18.70    7.62
 -11  -2   6    5.53   12.73
  11  -2  -7    8.38    7.62
  11   2  -7    7.72    6.68
 -11  -2   7    5.00   12.10
  11  -2  -8    2.72    6.43
  11   2  -8   -3.55    6.89
 -11  -2   8   46.54   16.29
  11  -2  -9   24.43    8.11
  11   2  -9   12.94    7.26
 -11  -2   9   25.61   14.21
  11  -2 -10    5.92    6.36
  11   2 -10    8.13    6.50
  11  -2 -11   14.69    8.03
  11   2 -11   28.01    8.05
  11  -2 -12    1.51    5.65
  11   2 -12   -2.50    6.38
  11  -2 -13    0.09    6.00
  11   2 -13   -2.62    5.81
  11  -2 -14    6.39    6.53
  11   2 -14    1.74    5.55
  11  -2 -15   17.19    7.56
  11   2 -15   26.38    8.15
  11  -2 -16    1.07    6.14
  11   2 -16    3.46    6.15
  11  -2 -17   10.82    6.07
  11   2 -17    2.64    6.00
  11  -2 -18   -0.08    5.58
  11   2 -18   -3.44    6.46
 -11  -2  18    1.27    6.51
  11  -2 -19    3.88    6.37
  11   2 -19    2.87    6.99
 -11  -2  19   16.69    9.21
  11  -2 -20    1.24    5.82
  11   2 -20    5.25    6.59
 -11  -2  20    3.99    6.84
  11  -2 -21   28.81    8.69
 -11  -2  21   42.24   11.36
  11  -2 -22   -2.04    6.02
 -11  -2  22    4.55    7.39
  11  -2 -23    2.32    5.40
 -11  -2  23    0.27    7.99
  11  -2 -24   -0.46    5.82
 -11  -2  24    1.57    8.29
  11  -2 -25    5.49    6.51
 -11  -2  25   -0.67    7.58
 -11   2  26    0.09    6.66
  11  -2 -26    3.19    6.52
 -11  -2  26    5.33    7.60
 -11  -2  27   16.59    8.36
  11   2 -28    9.60    8.11
 -11  -2  28    1.05    8.61
  11   2 -29    2.96    7.79
 -11  -2  29   -4.08    7.74
  11   2 -30    1.06    8.16
 -11  -2  30    3.64    7.20
  11   2 -31   14.21    9.48
 -11  -2  31   13.12    7.91
 -11   3   1   23.22   13.77
  11  -3  -1   12.81    8.30
  11   3  -1    7.59    6.34
 -11  -3   1   -0.02   12.02
 -11   3   2    3.22   12.76
  11  -3  -2    2.55    7.81
  11   3  -2    9.44    7.06
 -11  -3   2   26.22   14.15
  11  -3  -3   67.23   13.76
  11   3  -3   50.53   12.17
 -11  -3   3   56.87   18.47
  11  -3  -4    7.26    8.43
  11   3  -4    7.66    6.55
  11  -3  -5    4.94    8.10
  11   3  -5    5.33    5.81
  11  -3  -6   10.31    9.46
  11   3  -6   11.80    6.14
  11  -3  -7   15.02   10.44
  11   3  -7   38.45    8.84
  11  -3  -8    2.90    7.41
  11   3  -8   12.16    6.82
 -11  -3   8   11.82   13.62
  11  -3  -9    6.90    6.92
  11   3  -9   12.17    6.75
 -11  -3   9    8.08   11.27
  11  -3 -10    2.72    7.48
  11   3 -10    0.08    5.84
 -11  -3  10   -1.66   11.66
  11  -3 -11   11.99    7.59
  11   3 -11   13.10    7.06
  11  -3 -12    8.22    6.91
  11   3 -12   -1.17    7.27
  11  -3 -13   11.62    7.21
  11   3 -13   11.57    7.87
  11  -3 -14   -0.12    6.17
  11   3 -14   -1.10    6.23
  11  -3 -15   -0.25    6.27
  11   3 -15    0.01    6.50
  11  -3 -16   -1.24    5.18
  11   3 -16   -1.34    7.15
 -11  -3  16    1.30    7.21
  11  -3 -17   14.47    6.88
  11   3 -17   -3.99    6.78
 -11  -3  17   22.91    9.62
  11  -3 -18   -0.29    6.51
 -11  -3  18   17.18    8.71
  11  -3 -19   11.07    7.08
 -11  -3  19   18.27    9.42
  11  -3 -20   -1.92    6.01
 -11  -3  20    8.26    8.33
  11  -3 -21    2.91    6.75
 -11  -3  21   -3.05    8.04
  11  -3 -22   14.41    7.02
 -11  -3  22   -1.99    7.45
  11  -3 -23   21.76    7.89
 -11  -3  23   31.65   10.24
  11  -3 -24    2.11    5.80
 -11  -3  24    3.39    6.90
  11  -3 -25    5.81    6.36
  11   3 -25   -1.72    7.62
 -11  -3  25   -5.33    7.84
  11   3 -26    6.61    8.50
 -11  -3  26    3.79    7.39
  11   3 -27   14.59    9.05
 -11  -3  27   22.26    9.96
  11   3 -28    6.97    8.59
 -11  -3  28   -0.28    7.91
  11   3 -29    1.86    8.93
 -11  -3  29    8.57    8.17
  11   3 -30   -0.37    7.82
 -11  -3  30    6.65    6.72
  11   3 -31   -4.02    8.34
 -11  -3  31   -3.43    8.10
 -11  -3  32   -5.56    7.79
 -11  -3  33    4.48    7.34
  11  -4  -1   44.14   11.44
  11   4  -1   29.36    9.35
 -11  -4   1   37.63   16.04
  11  -4  -2   -1.33    7.56
  11   4  -2   -3.77    6.24
 -11  -4   2   -3.53   11.74
  11  -4  -3   -2.27    8.16
  11   4  -3   -0.31    5.77
 -11  -4   3    5.32   11.81
  11  -4  -4    7.89    6.81
  11   4  -4    4.42    5.87
 -11  -4   4   -0.26   12.93
  11  -4  -5   22.16   11.63
  11   4  -5   46.23    9.93
 -11  -4   5   17.00   15.37
  11  -4  -6   10.83    7.49
  11   4  -6   12.93    6.53
  11  -4  -7   -0.00    7.97
  11   4  -7   11.24    6.89
  11  -4  -8    2.90    7.66
  11   4  -8    5.30    6.67
  11  -4  -9   31.27   10.32
  11   4  -9   27.32    9.06
  11  -4 -10    4.52    7.22
  11   4 -10   12.90    7.50
  11  -4 -11    6.75    7.54
  11   4 -11   22.61    8.43
  11  -4 -12   -0.70    6.60
  11   4 -12   -6.19    7.02
  11  -4 -13    8.46    6.73
  11   4 -13    7.39    6.99
 -11  -4  13   -3.49    7.63
  11  -4 -14    8.80    6.77
  11   4 -14    2.96    6.71
 -11  -4  14    2.72    8.64
  11  -4 -15    6.99    7.15
  11   4 -15   16.36    8.26
 -11  -4  15   27.80    9.49
  11  -4 -16    1.44    6.34
 -11  -4  16   -0.08    7.16
  11  -4 -17   -1.65    6.11
 -11  -4  17   -6.07    8.21
  11  -4 -18    0.00    5.40
 -11  -4  18    3.28    7.41
  11  -4 -19    0.01    5.36
 -11  -4  19   -5.81    8.23
  11  -4 -20    0.38    5.75
 -11  -4  20    0.00    6.80
  11  -4 -21   16.76    8.05
  11   4 -21    3.43    8.44
 -11  -4  21   15.84    8.86
  11  -4 -22   -4.32    6.13
  11   4 -22    3.76    8.37
 -11  -4  22    1.01    6.77
  11  -4 -23    2.05    5.98
  11   4 -23   -3.49    7.54
 -11  -4  23   -1.40    7.56
  11  -4 -24    1.61    5.81
  11   4 -24   -3.04    7.95
 -11  -4  24    1.75    7.54
  11   4 -25    9.81   10.47
 -11  -4  25    8.67    8.10
  11   4 -26    1.30    8.27
 -11  -4  26    1.69    7.59
  11   4 -27   -1.86    8.28
 -11  -4  27    3.25    8.32
  11   4 -28    1.53    9.83
 -11  -4  28   -1.23    7.15
  11   4 -29    3.49    9.67
 -11  -4  29    2.76    7.44
  11   4 -30   10.55    8.49
 -11  -4  30   -2.17    6.91
  11   4 -31   -2.31    8.56
 -11  -4  31    1.11    7.48
 -11  -4  32   -0.02    7.63
 -11  -4  33    1.89    7.36
 -11  -4  34   -2.80    7.42
  11  -5  -1   -1.80    7.32
  11   5  -1    6.75    6.68
 -11  -5   1    4.67   12.47
  11  -5  -2   34.30   10.96
  11   5  -2   29.89    8.99
 -11  -5   2   22.54   14.92
  11  -5  -3   40.90   11.24
  11   5  -3   25.65    9.39
 -11  -5   3   51.12   16.03
  11  -5  -4   -1.79    7.49
  11   5  -4   -3.91    6.58
 -11  -5   4   24.21   14.97
  11  -5  -5   -1.76    8.69
  11   5  -5   -0.03    4.93
 -11  -5   5    3.57   12.23
  11  -5  -6    9.12    7.72
  11   5  -6   16.31    7.10
 -11  -5   6   11.34   13.05
  11  -5  -7   11.23    9.67
  11   5  -7   11.89    7.71
 -11  -5   7   17.31   12.42
  11  -5  -8    8.17    9.39
  11   5  -8    8.18    6.67
 -11  -5   8   17.17   13.27
  11  -5  -9   20.28    9.61
  11   5  -9    5.69    6.61
 -11  -5   9   36.54   14.75
  11  -5 -10   -2.25    6.89
  11   5 -10   -1.80    6.52
 -11  -5  10    2.03    7.71
  11  -5 -11   -0.81    7.13
  11   5 -11    2.16    6.55
 -11  -5  11    7.63    9.12
  11  -5 -12   25.31    9.14
  11   5 -12   16.27    8.81
 -11  -5  12   23.55   10.19
  11  -5 -13   49.43   11.83
 -11  -5  13   24.64   10.64
  11  -5 -14   -5.32    7.78
 -11  -5  14   12.94    9.33
  11  -5 -15   -5.08    6.99
 -11  -5  15    4.97    7.54
  11  -5 -16   -2.80    5.81
 -11  -5  16   -0.47    7.62
  11  -5 -17    0.47    6.23
  11   5 -17    5.22    7.89
 -11  -5  17   -2.38    8.33
  11  -5 -18   14.88    7.25
  11   5 -18   12.56    8.67
 -11  -5  18   30.28    9.35
  11  -5 -19   14.23    7.53
  11   5 -19   27.83   10.07
 -11  -5  19   21.88    9.00
  11  -5 -20   -4.75    6.38
  11   5 -20   -0.83    7.44
 -11  -5  20   -1.15    7.72
  11  -5 -21    3.02    6.11
  11   5 -21    0.57    7.84
 -11  -5  21   -2.33    6.87
  11  -5 -22    2.65    5.96
  11   5 -22   -5.96    9.88
 -11  -5  22    7.82    7.30
  11   5 -23   12.29    9.29
 -11  -5  23   19.33    8.83
  11   5 -24    7.43    9.70
 -11  -5  24    1.30    7.54
  11   5 -25   -0.32    8.07
 -11  -5  25   -0.98    6.92
  11   5 -26   -0.29    9.83
 -11  -5  26    1.52    7.51
  11   5 -27    1.89    9.52
 -11  -5  27   -3.36    7.07
  11   5 -28   13.37    9.81
 -11  -5  28    2.13    8.05
  11   5 -29   -0.40    9.58
 -11  -5  29   13.47    8.62
  11   5 -30   -2.48    8.87
 -11  -5  30    3.65    6.93
  11   5 -31   -7.19   10.30
 -11  -5  31   -0.64    7.29
 -11  -5  32   -5.79    7.46
  11  -6  -1   23.44    9.64
  11   6  -1   16.26    7.61
 -11  -6   1   18.42   14.28
  11  -6  -2    5.32    7.30
  11   6  -2   -1.94    5.95
 -11  -6   2   -2.22   13.57
  11  -6  -3    4.20    8.61
  11   6  -3    6.08    6.44
 -11  -6   3    8.48   13.37
  11  -6  -4   29.87   10.43
  11   6  -4   22.84    8.11
 -11  -6   4   15.26   13.58
  11  -6  -5    7.96    8.02
  11   6  -5   17.89    7.66
 -11  -6   5    5.50   12.25
  11  -6  -6   17.93    9.55
  11   6  -6   26.61    9.07
 -11  -6   6   10.80   12.73
  11  -6  -7   -4.68    7.58
  11   6  -7    2.54    6.27
 -11  -6   7    9.36    8.18
 -11  -6   7   14.63   13.25
  11  -6  -8    9.10    7.98
  11   6  -8   11.01    8.80
 -11  -6   8   15.29   10.00
 -11  -6   8   10.81   12.57
  11  -6  -9    7.12    7.77
  11   6  -9    0.02    6.73
 -11  -6   9   15.10    9.21
 -11  -6   9   -7.68   13.72
  11  -6 -10    5.34    7.66
 -11  -6  10   21.62    8.85
 -11  -6  10   -6.89   12.36
  11  -6 -11    5.46    8.87
 -11  -6  11    8.27    8.75
 -11  -6  11    4.42   12.96
  11  -6 -12   -1.58    7.85
 -11  -6  12   -1.75    7.31
  11  -6 -13    0.68    7.33
 -11  -6  13   -4.84    8.59
  11  -6 -14   11.58    7.99
 -11  -6  14    5.83    8.04
  11  -6 -15    9.67    7.14
 -11  -6  15   25.19   10.67
  11  -6 -16    4.59    7.21
  11   6 -16   26.89   11.38
 -11  -6  16   18.88    8.86
  11  -6 -17    0.67    6.19
  11   6 -17    4.17    9.08
 -11  -6  17    3.73    6.60
  11  -6 -18    3.48    7.15
  11   6 -18    6.06    8.93
 -11  -6  18    1.23    7.72
  11  -6 -19    9.45    7.33
  11   6 -19    2.43    8.84
 -11  -6  19   10.31    7.61
  11  -6 -20    2.98    6.28
  11   6 -20   -0.43    8.21
 -11  -6  20    1.89    7.79
  11  -6 -21    7.02    6.16
  11   6 -21   -0.59    8.94
 -11  -6  21   17.79    8.90
  11   6 -22    5.79    8.52
 -11  -6  22   -2.22    7.05
  11   6 -23    1.92    9.80
 -11  -6  23    6.71    7.37
  11   6 -24    3.36    8.57
 -11  -6  24    4.44    8.04
  11   6 -25   -3.12    9.12
 -11  -6  25   -1.99    7.05
  11   6 -26    1.54    9.59
 -11  -6  26   10.02    8.45
  11   6 -27   -6.68   10.49
 -11  -6  27   -1.39    6.61
  11   6 -28   -5.64    9.40
 -11  -6  28    7.62    8.02
  11   6 -29    0.84    9.08
 -11  -6  29    0.61    6.32
  11   6 -30   -1.10    8.87
  11   6 -31    9.15   11.17
  11  -7  -1   -1.97    9.23
  11   7  -1   -2.31    5.87
 -11  -7   1    5.51   12.46
  11  -7  -2   15.35   10.31
  11   7  -2   32.50    9.50
 -11  -7   2   41.24   15.37
  11  -7  -3    3.13    8.58
  11   7  -3    3.09    7.63
 -11  -7   3   -2.93    8.17
 -11  -7   3    0.69   12.55
  11  -7  -4    9.45    9.00
  11   7  -4    5.98    6.57
 -11  -7   4   18.31    9.61
 -11  -7   4   23.16   13.70
  11  -7  -5   -0.10    6.59
  11   7  -5    2.22    6.14
 -11  -7   5   -0.30    7.29
 -11  -7   5    6.33   11.39
  11  -7  -6   12.18    8.12
 -11  -7   6   11.18    8.15
 -11  -7   6    6.70   13.16
  11  -7  -7    0.63    6.26
 -11  -7   7    2.94    7.66
 -11  -7   7    8.10   12.08
  11  -7  -8   34.25   10.65
 -11  -7   8   19.08    9.90
 -11  -7   8   18.21   13.00
  11  -7  -9    3.64    8.39
 -11  -7   9   14.12    9.33
 -11  -7   9    2.86   13.40
  11  -7 -10    0.00    6.42
 -11  -7  10   -2.98    8.32
 -11  -7  10    5.68   11.65
  11  -7 -11   -1.79    7.38
 -11  -7  11   -0.55    7.68
 -11  -7  11   -4.33   12.36
  11  -7 -12   22.79    9.93
 -11  -7  12   21.35    9.40
  11  -7 -13    1.89    8.28
 -11  -7  13   23.63    8.99
  11  -7 -14   18.48    8.34
 -11  -7  14    2.65    8.64
  11  -7 -15    3.11    7.50
 -11  -7  15    0.50    6.81
  11  -7 -16   -3.64    7.48
 -11  -7  16   -1.63    7.25
  11  -7 -17   -1.29    7.52
 -11  -7  17    3.74    7.06
  11  -7 -18    1.52    7.23
 -11  -7  18   22.61    9.88
  11  -7 -19   -0.00    6.14
 -11  -7  19   -1.55    5.69
 -11  -7  20   -5.60    7.75
 -11  -7  21    1.19    8.05
 -11  -7  22    8.22    8.23
 -11  -7  23   17.05    9.10
  11   7 -24    4.54   10.51
 -11  -7  24   13.34    8.41
  11   7 -25   -3.43   10.34
 -11  -7  25    4.20    7.51
  11   7 -26   -2.00    9.99
 -11  -7  26   -2.58    7.83
  11   7 -27   -1.70    9.25
 -11  -7  27   -4.30    7.90
  11   7 -28   -1.68    9.87
  11   7 -29   -1.40   11.59
  11   7 -30    1.04   11.50
  11   7 -31   -2.24   11.54
  11  -8  -1   12.32    8.36
  11   8  -1   -1.06    6.53
 -11  -8   1   -0.20    7.52
 -11  -8   1    2.42   12.67
  11  -8  -2    1.19    8.18
 -11  -8   2    6.40    7.78
 -11  -8   2    5.38   12.70
  11  -8  -3   -2.07    7.60
 -11  -8   3    2.66    7.15
 -11  -8   3   -1.09   12.44
  11  -8  -4   17.67   10.72
 -11  -8   4   51.62   11.73
 -11  -8   4   18.30   13.82
  11  -8  -5    0.80    6.90
 -11  -8   5   -5.10    8.09
 -11  -8   5    4.67   11.53
  11  -8  -6   31.69   10.97
 -11  -8   6   21.38    9.53
 -11  -8   6    7.94   12.92
  11  -8  -7   -3.15    8.89
 -11  -8   7    0.22    8.50
 -11  -8   7   -4.02   12.36
  11  -8  -8   -0.04    7.35
 -11  -8   8   -0.32    8.10
 -11  -8   8   -5.11   12.12
  11  -8  -9   -4.61    8.76
 -11  -8   9    2.26    7.28
 -11  -8   9    2.32   11.56
  11  -8 -10   23.54   10.49
 -11  -8  10   15.46    8.60
  11  -8 -11   10.04    8.73
 -11  -8  11    1.84    7.07
  11  -8 -12    5.11    7.83
 -11  -8  12    4.73    8.47
  11  -8 -13   -0.36    7.78
 -11  -8  13   -2.40    6.83
  11  -8 -14   -1.24    8.33
 -11  -8  14    6.69    8.14
  11  -8 -15    7.82    8.17
 -11  -8  15   10.36    7.75
  11  -8 -16    7.40    7.89
 -11  -8  16    8.61    9.04
  11  -8 -17    1.82    6.92
 -11  -8  17   13.35    8.40
 -11  -8  18   -6.68    7.80
 -11  -8  19   -3.02    7.75
 -11  -8  20    8.29    7.73
 -11  -8  21    5.16    8.24
 -11  -8  22   15.79    8.88
 -11  -8  23   -2.65    7.79
 -11  -8  24   10.27    8.60
 -11  -8  25    3.46    8.44
  11  -9  -1   -1.15    8.71
 -11  -9   1    4.97    7.08
 -11  -9   1    1.72   10.53
  11  -9  -2    4.57    8.89
 -11  -9   2   36.28    9.87
 -11  -9   2   24.59   15.26
  11  -9  -3    1.68    8.05
 -11  -9   3   -4.89    7.79
 -11  -9   3   -3.33   11.63
  11  -9  -4   -1.22    8.01
 -11  -9   4    9.45    8.12
 -11  -9   4   12.50   14.66
  11  -9  -5   -4.21    7.80
 -11  -9   5    4.42    8.23
 -11  -9   5   -3.50   11.47
  11  -9  -6   15.04    8.59
 -11  -9   6    9.74    8.00
 -11  -9   6    0.86   12.48
  11  -9  -7   -2.86    8.21
 -11  -9   7   -3.67    7.35
 -11  -9   7    3.29   11.76
  11  -9  -8   10.06    8.72
 -11  -9   8   23.00   10.26
  11  -9  -9    8.04    8.76
 -11  -9   9    5.12    7.48
  11  -9 -10    0.27    7.30
 -11  -9  10   -3.97    8.02
  11  -9 -11    7.45    8.07
 -11  -9  11   -0.07    6.88
  11  -9 -12    2.84    7.81
 -11  -9  12   12.47    8.36
  11  -9 -13    2.75    6.98
 -11  -9  13    0.91    6.69
  11  -9 -14    0.44    7.47
 -11  -9  14   11.05    7.22
  11  -9 -15    2.29    7.42
 -11  -9  15   -2.55    8.57
  11  -9 -16   -3.59    8.03
 -11  -9  16    8.41    7.63
 -11  -9  17   -1.98    7.58
 -11  -9  18    3.96    7.77
 -11  -9  19   -0.19    7.85
 -11  -9  20    4.66    9.04
 -11  -9  21   -0.98    7.95
 -11  -9  22   17.66    9.07
  11 -10  -1    4.85    7.82
 -11 -10   1   -2.24    8.79
 -11 -10   1   11.06   13.89
  11 -10  -2   -1.65    7.12
 -11 -10   2   -0.81    7.89
 -11 -10   2   -0.36   11.31
  11 -10  -3   -2.99    8.41
 -11 -10   3   -0.00    6.90
 -11 -10   3    9.06   12.50
  11 -10  -4    4.65    7.56
 -11 -10   4   19.13    8.48
 -11 -10   4    9.63   11.82
  11 -10  -5   -1.94    6.97
 -11 -10   5   -1.18    6.62
  11 -10  -6   24.93    9.69
 -11 -10   6    3.94    7.37
  11 -10  -7   -3.53    8.12
 -11 -10   7   -1.77    7.17
  11 -10  -8    3.72    7.71
 -11 -10   8    8.62    8.17
  11 -10  -9    0.28    8.34
 -11 -10   9   -0.61    7.82
  11 -10 -10   19.21    9.98
 -11 -10  10   23.57    9.61
  11 -10 -11   -0.52    8.24
 -11 -10  11   10.57    7.97
  11 -10 -12   -0.39    7.43
 -11 -10  12    2.70    7.74
  11 -10 -13   -1.77    8.02
 -11 -10  13   14.39    8.66
  11 -10 -14   11.96    8.81
 -11 -10  14   -1.81    7.02
 -11 -10  15   -0.65    7.52
 -11 -10  16   22.16    9.19
 -11 -10  17   -1.15    6.52
 -11 -10  18    7.50    7.72
 -11 -10  19   -0.95    8.13
  11 -11  -1    2.87    7.79
 -11 -11   1   -2.35    7.58
 -11 -11   1    7.30   10.40
  11 -11  -2   17.99    9.70
 -11 -11   2    3.54    8.09
  11 -11  -3    3.63    9.11
 -11 -11   3   -3.12    7.05
  11 -11  -4    6.19    8.43
 -11 -11   4    3.08    7.68
  11 -11  -5    6.00    8.07
 -11 -11   5    1.02    6.49
  11 -11  -6    1.71    8.50
 -11 -11   6   -0.39    7.54
  11 -11  -7   -5.01    8.02
 -11 -11   7   -0.66    6.64
  11 -11  -8   11.41    8.47
 -11 -11   8   15.19    8.71
  11 -11  -9   -0.03    6.55
 -11 -11   9   -6.21    8.13
  11 -11 -10   -5.46    8.97
 -11 -11  10    1.45    7.17
  11 -11 -11   -1.12    8.33
 -11 -11  11    6.54    8.02
  11 -11 -12   10.15    8.88
 -11 -11  12   10.21    7.99
 -11 -11  13   -0.97    8.33
 -11 -11  14    5.53    7.39
 -11 -11  15    0.96    7.62
 -11 -11  16    1.80    7.08
  11 -12  -1    0.72    8.46
 -11 -12   1   -1.82    6.89
  11 -12  -2    3.33    9.53
 -11 -12   2   -0.45    6.66
  11 -12  -3   15.76    9.02
 -11 -12   3    1.80    7.23
  11 -12  -4    3.61    8.17
 -11 -12   4   14.06    7.71
  11 -12  -5   -3.77    9.13
 -11 -12   5   -1.06    7.61
  11 -12  -6    4.90    8.74
 -11 -12   6   15.55    8.48
  11 -12  -7   -7.77    7.91
 -11 -12   7    1.18    7.07
  11 -12  -8    1.85    8.16
 -11 -12   8    3.02    7.44
  11 -12  -9   -5.18    8.55
 -11 -12   9   -3.45    8.36
  11 -12 -10   -2.50    7.72
 -11 -12  10    8.71    7.96
 -11 -12  11    6.17    7.91
 -11 -12  12    3.42    7.56
 -11 -12  13    0.12    7.79
  11 -13  -1    0.81    8.36
 -11 -13   1   18.60    8.59
  11 -13  -2   -1.19    7.99
 -11 -13   2    6.12    7.26
  11 -13  -3   -3.66    8.56
 -11 -13   3    0.29    8.07
  11 -13  -4    2.21    7.92
 -11 -13   4    3.82    7.71
  11 -13  -5    2.82    9.01
 -11 -13   5   -2.36    7.84
  11 -13  -6   -7.45    8.35
 -11 -13   6   -1.46    7.40
  11 -13  -7    0.72    7.72
 -11 -13   7   -4.78    8.52
  11 -13  -8    2.36    7.97
 -11 -13   8    6.44    8.03
 -11 -13   9   -2.65    7.91
  11 -14  -1   -4.59    8.10
 -11 -14   1   -3.97    8.65
  11 -14  -2    5.20    8.42
 -11 -14   2    2.02    6.85
  11 -14  -3    8.92    9.25
 -11 -14   3    1.12    6.57
  11 -14  -4   -3.88    9.03
 -11 -14   4    7.40    8.00
  11 -14  -5    4.69    8.16
 -11 -14   5   -3.25    8.22
  11 -14  -6   -3.10    8.88
 -11 -15   1   -4.37    8.88
 -10   0   1   -3.62   12.29
  10   0  -1    0.00    6.80
 -10   0   2   26.10   14.82
  10   0  -2   14.73    8.84
 -10   0   3    0.04   10.87
  10   0  -3    4.63    7.77
 -10   0   4  126.20   26.39
  10   0  -4  139.61   21.92
 -10   0   5   -5.22   12.06
  10   0  -5    4.99    6.92
 -10   0   6   25.62   14.53
  10   0  -6   23.98    7.78
 -10   0   7   -5.79   11.93
  10   0  -7    3.06    6.40
 -10   0   8    0.00   10.98
  10   0  -8   32.40    8.42
 -10   0   9    5.05   12.90
  10   0  -9   -3.88    5.79
  10   0  -9    8.47   12.51
 -10   0  10   81.29   21.39
  10   0 -10  118.04   18.16
  10   0 -11   -1.18    5.19
  10   0 -12   -3.41    5.93
  10   0 -13   -0.33    5.34
  10   0 -14   23.23    8.25
  10   0 -15    0.01    5.30
  10   0 -16   37.86    9.57
  10   0 -17   -3.88    5.48
  10   0 -18   16.63    7.42
  10   0 -19   -0.19    5.26
  10   0 -20   34.68    9.27
  10   0 -21    4.28    5.50
 -10   0  22    5.59    8.16
  10   0 -22    1.21    6.18
 -10   0  23   -1.96    7.30
 -10   0  24    5.77    7.52
 -10   0  25   -2.42    7.12
 -10   0  26   21.48    9.33
 -10   0  27   -2.92    7.17
 -10   0  28    2.06    7.22
 -10   0  29   -1.96    6.59
  10   0 -32   -3.12    7.91
 -10   1   1  -12.32   12.83
  10  -1  -1    7.97    7.73
  10   1  -1   -6.83    7.88
 -10  -1   1   -2.41   11.00
 -10   1   2  150.19   26.61
  10  -1  -2  100.90   20.95
  10   1  -2  163.43   21.64
 -10  -1   2  103.19   26.21
 -10   1   3   11.31   11.55
  10  -1  -3   13.68    7.73
  10   1  -3   13.03    7.42
 -10  -1   3   -2.13   12.02
 -10   1   4   -2.25   11.81
  10  -1  -4    1.46    6.54
  10   1  -4   -0.00    5.68
 -10  -1   4    8.88   11.35
 -10   1   5   14.92   13.58
  10  -1  -5    8.69    7.91
  10   1  -5    9.78    7.46
 -10  -1   5   -3.65   12.38
 -10   1   6   95.17   21.89
  10  -1  -6   83.88   16.28
  10   1  -6   95.37   16.20
 -10  -1   6   80.86   20.76
 -10   1   7    1.54   11.27
  10  -1  -7    3.37    6.68
  10  -1  -7    1.94   12.76
  10   1  -7    7.69    5.90
 -10  -1   7   -9.51   13.31
 -10   1   8   23.53   14.38
  10  -1  -8   40.70   10.31
  10  -1  -8   53.94   17.65
  10   1  -8   52.37   10.59
 -10  -1   8   24.05   13.87
 -10   1   9   -4.34   12.70
  10  -1  -9   -4.74    6.36
  10   1  -9    0.45    6.11
 -10  -1   9   -1.91   11.82
  10  -1 -10    3.85    7.09
  10   1 -10   -3.49    6.42
 -10  -1  10   -8.29   12.21
  10  -1 -11   17.19    7.07
  10   1 -11   10.67    6.45
 -10  -1  11    8.21   10.74
  10  -1 -12   48.07   11.79
  10   1 -12   78.72   13.21
  10  -1 -13    0.54    6.18
  10   1 -13    4.20    6.05
  10  -1 -14   15.99    7.12
  10   1 -14    8.69    6.05
  10  -1 -15   11.84    6.12
  10   1 -15   -1.91    5.75
  10  -1 -16   17.97    7.49
  10   1 -16   34.48    8.80
  10  -1 -17   -0.17    5.01
  10   1 -17    2.22    5.17
  10  -1 -18    3.71    5.38
  10   1 -18   16.09    7.83
  10  -1 -19    0.71    5.46
  10   1 -19    6.72    5.81
  10  -1 -20    4.74    6.10
  10   1 -20    2.22    6.09
 -10  -1  20   -1.88    8.14
  10  -1 -21   -4.35    6.66
  10   1 -21    7.11    5.82
 -10  -1  21    1.40    7.95
  10  -1 -22   45.41   12.08
 -10  -1  22  105.88   16.02
 -10   1  23    3.45    7.08
  10  -1 -23   -1.45    6.49
 -10  -1  23   -4.34    7.05
 -10   1  24    7.55    7.87
  10  -1 -24   -0.00    5.61
 -10  -1  24   -1.17    6.69
 -10   1  25   -1.75    6.71
 -10  -1  25    1.68    7.11
 -10   1  26    5.36    7.01
 -10  -1  26    1.58    7.34
 -10   1  27   -0.19    5.99
 -10  -1  27    0.52    7.21
 -10  -1  28   11.45    7.43
  10   1 -29   -2.55    7.77
 -10  -1  29    1.20    6.34
  10   1 -30   -0.32    7.00
 -10  -1  30    0.57    6.15
  10   1 -31    0.51    7.54
  10   1 -32    9.58    8.59
  10   1 -33   -0.32    7.73
 -10   2   1   -6.62   11.89
  10  -2  -1   -5.42    8.02
  10   2  -1    9.76    6.13
 -10  -2   1    5.05   14.35
 -10   2   2    9.72   12.38
  10  -2  -2    4.64    8.67
  10   2  -2    3.46    6.42
 -10  -2   2    6.48   12.14
 -10   2   3   -6.82   12.75
  10  -2  -3   -2.43    8.07
  10   2  -3    4.17    5.48
 -10  -2   3    0.27   12.33
 -10   2   4  150.95   26.25
  10  -2  -4  145.07   21.52
  10   2  -4  106.18   19.87
 -10  -2   4  111.29   24.82
 -10   2   5    9.70   14.25
  10  -2  -5   52.99   11.09
  10   2  -5   36.55    8.94
 -10  -2   5   25.59   15.13
 -10   2   6   13.59   12.51
  10  -2  -6   19.68    9.12
  10  -2  -6   13.55   14.06
  10   2  -6   16.69    7.33
 -10  -2   6   27.90   13.26
 -10   2   7   16.48   12.42
  10  -2  -7   -1.84    7.10
  10   2  -7    5.14    5.80
 -10  -2   7   23.64   13.05
  10  -2  -8    7.15    7.91
  10   2  -8   10.26    6.21
 -10  -2   8    8.22   14.30
  10  -2  -9   16.02    7.77
  10   2  -9    4.54    6.73
 -10  -2   9   -0.16   12.17
  10  -2 -10   78.79   14.35
  10   2 -10   71.74   13.61
 -10  -2  10   67.52   19.78
  10  -2 -11    3.17    5.97
  10   2 -11   19.54    6.79
 -10  -2  11    0.68   12.20
  10  -2 -12   -0.69    5.04
  10   2 -12   -5.32    6.23
  10  -2 -13   -3.66    6.77
  10   2 -13    3.05    4.75
  10  -2 -14   15.33    7.67
  10   2 -14   27.11    8.14
  10  -2 -15    9.47    6.14
  10   2 -15    3.80    6.26
  10  -2 -16    8.12    6.59
  10   2 -16    4.15    5.88
  10  -2 -17    0.37    5.16
  10   2 -17    1.26    5.85
  10  -2 -18    1.80    5.72
 -10  -2  18   10.36    8.12
  10  -2 -19    5.46    5.93
  10   2 -19    4.11    6.63
 -10  -2  19    7.20    7.90
  10  -2 -20   36.12    9.20
 -10  -2  20   38.49   11.54
  10  -2 -21   -3.54    6.67
 -10  -2  21    4.62    7.75
  10  -2 -22   -0.03    5.32
 -10  -2  22    0.81    8.25
  10  -2 -23   -0.29    5.47
 -10  -2  23   -0.72    7.02
  10  -2 -24   13.10    7.01
 -10  -2  24   17.20    8.69
 -10   2  25    7.12    7.99
  10  -2 -25    1.88    6.21
 -10  -2  25   -3.86    7.25
 -10   2  26    9.97    8.23
 -10  -2  26   13.27    7.30
  10   2 -27    2.09    8.03
 -10  -2  27    1.75    7.01
  10   2 -28   -0.98    7.37
 -10  -2  28    3.33    6.76
  10   2 -29    1.29    7.37
 -10  -2  29    3.77    7.18
  10   2 -30    5.08    8.90
 -10  -2  30    8.16    7.37
  10   2 -31   -0.61    7.97
 -10  -2  31   11.52    7.29
  10   2 -32    2.46    8.71
  10   2 -33    6.98    8.43
 -10   3   1   -0.17   12.54
  10  -3  -1    6.07    7.65
  10   3  -1   11.41    7.30
 -10   3   2   86.10   22.72
  10  -3  -2   86.73   17.44
  10   3  -2  114.92   17.23
 -10   3   3   42.29   17.81
  10  -3  -3   66.80   13.59
  10   3  -3   56.82   12.26
 -10   3   4   -2.00   12.60
  10  -3  -4   -3.53    7.67
  10   3  -4    0.80    5.53
 -10  -3   4    1.32   11.57
 -10   3   5   30.51   15.03
  10  -3  -5    0.79    7.99
  10  -3  -5   12.45   13.67
  10   3  -5    2.32    5.74
 -10  -3   5    5.41   12.99
  10  -3  -6   13.61    8.86
  10   3  -6   26.94    8.01
 -10  -3   6   26.99   13.71
  10  -3  -7    7.31    7.82
  10   3  -7   11.22    6.49
 -10  -3   7   -1.03   11.29
  10  -3  -8   55.88   12.53
  10   3  -8   55.67   11.10
 -10  -3   8   34.44   14.95
  10  -3  -9   -1.55    7.07
  10   3  -9   14.07    6.74
 -10  -3   9    8.41   11.85
  10  -3 -10   -0.10    6.63
  10   3 -10    6.19    6.44
 -10  -3  10    4.25   11.95
  10  -3 -11    4.71    6.93
  10   3 -11    7.32    6.43
 -10  -3  11   20.86   12.69
  10  -3 -12   23.39    8.45
  10   3 -12   32.15    8.69
 -10  -3  12   25.95   15.83
  10  -3 -13   -1.07    5.45
  10   3 -13   -0.44    6.18
  10  -3 -14    0.49    6.04
  10   3 -14   -0.75    6.50
  10  -3 -15   13.86    7.34
  10   3 -15    9.21    6.64
 -10  -3  15    3.38    8.14
  10  -3 -16   20.48    7.69
  10   3 -16   28.75    8.91
 -10  -3  16   28.16   10.85
  10  -3 -17   30.45    8.09
 -10  -3  17   22.00    9.64
  10  -3 -18   11.02    6.70
 -10  -3  18   15.79   10.33
  10  -3 -19    2.40    5.48
 -10  -3  19   -7.22    8.07
  10  -3 -20    3.92    5.85
 -10  -3  20    0.92    7.43
  10  -3 -21    4.67    5.69
 -10  -3  21   18.23    9.65
  10  -3 -22   31.45    9.04
 -10  -3  22   63.39   12.65
  10  -3 -23    3.89    6.07
  10   3 -23    8.97    7.34
 -10  -3  23    4.64    6.76
  10  -3 -24   -2.29    5.42
  10   3 -24    6.43    8.20
 -10  -3  24   -4.83    7.83
  10  -3 -25   -4.22    6.07
  10   3 -25   -0.88    8.04
 -10  -3  25   -4.61    7.05
  10   3 -26    4.71    8.29
 -10  -3  26    4.63    7.40
  10   3 -27    2.80    8.65
 -10  -3  27    2.47    7.46
  10   3 -28    5.49    9.80
 -10  -3  28   22.70    8.50
  10   3 -29   -0.65    8.08
 -10  -3  29   -1.62    7.28
  10   3 -30   -3.66    9.23
 -10  -3  30    2.17    7.19
  10   3 -31   -1.31    8.58
 -10  -3  31    4.12    7.31
  10   3 -32   12.30    9.29
 -10  -3  32    4.77    7.52
  10   3 -33   -1.69    7.17
 -10  -3  33   -1.76    6.74
 -10   4   1   -5.08   12.12
  10  -4  -1    0.08    6.91
  10   4  -1    3.03    6.00
 -10  -4   1   -7.37   12.42
 -10   4   2   -4.35   13.64
  10  -4  -2    7.03    7.59
  10   4  -2   -1.11    5.76
 -10   4   3   20.12   14.63
  10  -4  -3    0.68    8.43
  10   4  -3    5.39    6.26
  10  -4  -4   83.87   16.94
  10   4  -4   88.30   15.29
  10  -4  -5   44.75   11.73
  10   4  -5   41.29    9.96
  10  -4  -6   41.20   11.11
  10   4  -6   38.98    9.78
  10  -4  -7   -2.21    6.61
  10   4  -7   -1.74    5.85
 -10  -4   7    2.89   11.76
  10  -4  -8   41.04   12.22
  10   4  -8   69.09   12.53
 -10  -4   8   77.59   18.24
  10  -4  -9    6.07    7.91
  10   4  -9    8.75    6.61
 -10  -4   9   18.66   13.30
  10  -4 -10   31.45   10.11
  10   4 -10   15.27    7.78
 -10  -4  10   26.24   13.52
  10  -4 -11   11.61    7.13
  10   4 -11   13.12    6.81
 -10  -4  11   11.98   12.27
  10  -4 -12    2.88    7.10
  10   4 -12   -2.25    6.73
 -10  -4  12    9.35   12.22
  10  -4 -13    4.23    7.12
  10   4 -13    1.18    7.01
 -10  -4  13   -1.75    8.06
  10  -4 -14   12.65    6.98
  10   4 -14   11.63    8.29
 -10  -4  14   25.97    9.84
  10  -4 -15   11.70    7.30
 -10  -4  15   21.86    9.32
  10  -4 -16    8.33    7.07
 -10  -4  16    8.57    8.20
  10  -4 -17   -5.17    6.09
 -10  -4  17   -4.67    7.42
  10  -4 -18   -0.17    5.94
 -10  -4  18    1.46    7.27
  10  -4 -19    0.92    5.22
 -10  -4  19    3.89    7.57
  10  -4 -20   17.29    7.09
  10   4 -20   25.22    9.87
 -10  -4  20   29.16   10.01
  10  -4 -21   15.93    7.61
  10   4 -21   30.34    9.92
 -10  -4  21   20.00    9.45
  10  -4 -22   -4.67    6.04
  10   4 -22   -1.48    8.66
 -10  -4  22   -0.00    7.16
  10  -4 -23    6.62    5.96
  10   4 -23    8.49    8.47
  10  -4 -24    9.20    6.38
  10   4 -24   12.33    8.82
 -10  -4  24   19.62    8.63
  10   4 -25   10.40    8.58
 -10  -4  25   10.51    8.73
  10   4 -26    1.29    8.98
 -10  -4  26   -3.83    7.44
  10   4 -27    0.22    7.73
 -10  -4  27    1.17    6.32
  10   4 -28    7.67    8.93
 -10  -4  28    8.30    7.61
  10   4 -29    7.37    9.26
 -10  -4  29   -3.67    6.94
  10   4 -30    0.34    8.24
 -10  -4  30    7.78    7.00
  10   4 -31    2.68    7.73
 -10  -4  31   -3.07    7.57
  10   4 -32    2.47    8.86
 -10  -4  32   -0.82    6.59
  10   4 -33   -5.10    9.67
 -10  -4  33    5.59    7.84
 -10  -4  34    0.49    7.37
  10  -5  -1   54.22   12.38
  10   5  -1   33.69    9.07
 -10  -5   1   24.87   14.81
  10  -5  -2  177.34   25.61
  10   5  -2  140.53   22.90
 -10  -5   2  129.56   27.60
  10  -5  -3    9.98    9.06
  10   5  -3   13.55    6.70
 -10  -5   3   13.70   12.61
  10  -5  -4   -1.62    7.56
  10   5  -4   -1.56    5.97
 -10  -5   4   10.34   14.42
  10  -5  -5   -3.60    8.42
  10   5  -5    7.03    5.86
  10  -5  -6   44.57   10.70
  10   5  -6   20.37    8.19
  10  -5  -7   24.36    9.86
  10   5  -7   32.76    9.06
  10  -5  -8   13.36    9.55
  10   5  -8   42.19    9.44
  10  -5  -9    2.16    7.21
  10   5  -9   -0.00    5.48
 -10  -5   9   -0.77    7.86
  10  -5 -10   -3.23    6.32
  10   5 -10    0.56    6.74
 -10  -5  10   -1.64    8.46
 -10  -5  10   11.74   12.01
  10  -5 -11    4.77    7.73
  10   5 -11    0.26    5.75
 -10  -5  11    6.70    7.06
 -10  -5  11   34.03   14.39
  10  -5 -12   28.71   10.11
 -10  -5  12   39.76   11.64
 -10  -5  12   33.02   14.27
  10  -5 -13   21.09    8.39
 -10  -5  13   35.07   10.12
 -10  -5  13   40.60   14.45
  10  -5 -14    3.32    6.56
 -10  -5  14   14.17    7.09
  10  -5 -15    0.53    6.27
  10   5 -15    4.00    6.55
 -10  -5  15   11.03    8.73
  10  -5 -16    8.36    6.47
  10   5 -16    5.28    7.43
 -10  -5  16    5.57    6.55
  10  -5 -17   17.79    8.34
  10   5 -17   29.26   11.23
 -10  -5  17   42.61   11.12
  10  -5 -18    4.05    6.35
  10   5 -18   21.31   10.37
 -10  -5  18   25.69    9.78
  10  -5 -19    1.28    5.72
  10   5 -19    1.73    8.09
 -10  -5  19    3.70    7.71
  10  -5 -20   -1.74    5.48
  10   5 -20   -1.68    6.96
 -10  -5  20    2.13    6.94
  10  -5 -21    6.84    6.03
  10   5 -21    5.00    8.27
 -10  -5  21   -0.00    6.74
  10  -5 -22   10.28    6.43
  10   5 -22   17.69    9.67
 -10  -5  22   18.48    8.16
  10   5 -23   -2.52    9.28
 -10  -5  23   16.32    8.35
  10   5 -24   -1.24    8.54
 -10  -5  24    0.94    7.24
  10   5 -25   -2.58    7.13
 -10  -5  25   -2.86    7.54
  10   5 -26    2.76    8.32
 -10  -5  26   -2.65    7.95
  10   5 -27    6.44    9.29
 -10  -5  27    1.43    8.67
  10   5 -28   -1.55    9.90
 -10  -5  28    4.85    7.73
  10   5 -29   -1.39    7.65
 -10  -5  29    2.42    7.30
  10   5 -30   -2.96    9.16
 -10  -5  30    2.97    6.94
  10   5 -31    0.64    9.64
 -10  -5  31   10.35    8.05
  10   5 -32    0.82    9.68
 -10  -5  32    3.12    7.07
 -10  -5  33    7.79    8.39
 -10  -5  34   -0.66    8.01
 -10  -5  35   -0.17    8.04
  10  -6  -1    5.75    8.65
  10   6  -1    3.98    6.01
 -10  -6   1    2.09   10.54
  10  -6  -2   10.52    8.02
  10   6  -2    9.06    6.51
 -10  -6   2   -9.22   11.94
  10  -6  -3   19.97    9.08
  10   6  -3   16.47    6.98
 -10  -6   3    2.97   11.95
  10  -6  -4   -1.07    7.20
  10   6  -4    8.98    6.35
 -10  -6   4   13.24   12.37
  10  -6  -5    6.40    8.40
  10   6  -5    8.41    6.37
 -10  -6   5    6.44   11.47
  10  -6  -6   20.94    9.76
  10   6  -6   30.80    9.63
 -10  -6   6   26.86   10.91
 -10  -6   6   32.73   15.49
  10  -6  -7   -6.82    7.82
  10   6  -7    4.68    6.56
 -10  -6   7    7.95    8.48
 -10  -6   7   -6.72   11.13
  10  -6  -8   10.43    7.97
  10   6  -8    1.87    7.23
 -10  -6   8    9.86    7.52
 -10  -6   8   12.19   11.69
  10  -6  -9   39.63   12.30
 -10  -6   9   78.10   14.27
  10  -6 -10   21.27    9.36
  10   6 -10   28.93   10.67
 -10  -6  10   15.59    9.93
  10  -6 -11    6.43    8.05
  10   6 -11    4.45    7.76
 -10  -6  11    6.96    7.68
  10  -6 -12   -1.19    6.89
 -10  -6  12    1.15    7.26
  10  -6 -13   18.82    9.33
 -10  -6  13   16.94    9.31
  10  -6 -14   -1.36    7.46
  10   6 -14   13.52    8.75
 -10  -6  14   -4.05    8.21
  10  -6 -15   14.86    8.25
  10   6 -15   29.25   11.14
 -10  -6  15   25.10    9.18
  10  -6 -16    1.20    5.98
  10   6 -16   -4.14    7.23
 -10  -6  16   13.29    8.72
  10  -6 -17   10.10    6.74
  10   6 -17    4.06    8.28
 -10  -6  17    1.59    8.09
  10  -6 -18    7.47    7.22
  10   6 -18    9.04    9.80
 -10  -6  18   13.81    8.81
  10  -6 -19    9.77    6.78
  10   6 -19    9.81    9.56
 -10  -6  19   20.32    8.50
  10  -6 -20    5.56    6.54
  10   6 -20   13.93   10.19
 -10  -6  20    5.60    7.54
  10  -6 -21    4.70    5.76
  10   6 -21   13.23    9.43
 -10  -6  21    7.15    7.76
  10   6 -22    2.33    9.97
 -10  -6  22   -4.14    6.54
  10   6 -23    0.63    8.91
 -10  -6  23    0.84    8.43
  10   6 -24    2.21   10.22
 -10  -6  24   -1.71    7.83
  10   6 -25   -0.87    8.28
 -10  -6  25    4.40    7.45
  10   6 -26    6.67    8.99
 -10  -6  26    0.96    6.92
  10   6 -27   -5.60   10.57
 -10  -6  27   10.44    8.56
  10   6 -28    4.99    9.59
 -10  -6  28    3.77    7.32
  10   6 -29    9.74    9.88
 -10  -6  29    0.53    7.53
  10   6 -30    0.23    8.94
 -10  -6  30   -2.96    6.74
  10   6 -31    2.98   10.24
 -10  -6  31    6.66    7.31
  10   6 -32   13.40   10.32
 -10  -6  32    4.05    8.13
 -10  -6  33   -3.72    6.82
  10  -7  -1   33.03   12.20
  10   7  -1   48.37   11.33
 -10  -7   1   91.12   15.49
 -10  -7   1   71.50   17.93
  10  -7  -2    3.89    8.00
  10   7  -2   13.39    7.03
 -10  -7   2  -11.49    9.54
 -10  -7   2   -0.76   10.74
  10  -7  -3   20.62    9.31
  10   7  -3    9.17    7.81
 -10  -7   3   42.90   10.14
 -10  -7   3   29.44   13.01
  10  -7  -4   -9.48    8.73
  10   7  -4   -1.52    6.95
 -10  -7   4    2.07    6.64
 -10  -7   4   -3.91   11.57
  10  -7  -5   41.19   11.45
 -10  -7   5   26.95   10.51
 -10  -7   5   38.85   15.62
  10  -7  -6   11.61    8.92
 -10  -7   6    2.95    7.05
 -10  -7   6   -0.02   11.71
  10  -7  -7   40.67   11.79
 -10  -7   7   38.42   11.14
 -10  -7   7   17.73   13.42
  10  -7  -8    6.66    6.81
 -10  -7   8   11.09    8.04
 -10  -7   8   -5.19   11.51
  10  -7  -9   -2.15    7.51
 -10  -7   9    0.62    8.24
 -10  -7   9    2.22   11.69
  10  -7 -10   -4.87    7.32
 -10  -7  10   -3.24    7.33
 -10  -7  10    5.99   11.09
  10  -7 -11   17.74    9.25
 -10  -7  11   15.49    8.82
  10  -7 -12    0.92    6.94
 -10  -7  12    7.24    8.40
  10  -7 -13   11.13    8.33
 -10  -7  13   49.42   11.35
  10  -7 -14   -6.39    7.52
 -10  -7  14    1.17    6.88
  10  -7 -15    7.53    6.66
 -10  -7  15    7.06    6.81
  10  -7 -16    6.77    7.27
  10   7 -16    1.27    8.27
 -10  -7  16   10.37    7.91
  10  -7 -17   12.44    7.12
  10   7 -17   19.84   10.67
 -10  -7  17   28.76   10.37
  10  -7 -18    6.83    6.70
  10   7 -18    7.80    9.03
 -10  -7  18    4.72    7.30
  10  -7 -19    2.18    6.80
  10   7 -19   -1.87    8.92
 -10  -7  19    3.24    7.85
  10   7 -20   -3.06    9.56
 -10  -7  20    2.00    6.73
  10   7 -21    4.59    9.34
 -10  -7  21   10.03    8.77
  10   7 -22    4.49   10.41
 -10  -7  22   -3.17    7.44
  10   7 -23    5.65   10.08
 -10  -7  23    4.51    7.70
  10   7 -24    0.57    8.12
 -10  -7  24   -1.64    7.20
  10   7 -25    2.54    9.11
 -10  -7  25    5.39    7.42
  10   7 -26    4.82    9.29
 -10  -7  26    2.31    7.38
  10   7 -27   11.92    9.84
 -10  -7  27    2.86    8.35
  10   7 -28   16.84   10.76
 -10  -7  28   -3.61    7.40
  10   7 -29   -5.72    9.50
 -10  -7  29   -0.53    7.25
  10   7 -30    7.80   10.08
 -10  -7  30   -0.57    6.32
  10   7 -31    7.65    9.74
  10   7 -32    1.03   10.32
  10  -8  -1   15.32    8.40
 -10  -8   1    6.42    7.03
 -10  -8   1   16.83   11.79
  10  -8  -2   -0.29    7.81
 -10  -8   2   -4.79    6.92
 -10  -8   2   -0.62   12.70
  10  -8  -3    6.05    8.51
 -10  -8   3   20.61    8.67
 -10  -8   3    9.73   13.21
  10  -8  -4   14.32    8.08
 -10  -8   4   15.30    8.10
 -10  -8   4    5.97   12.25
  10  -8  -5   34.71   11.47
 -10  -8   5   59.63   13.17
 -10  -8   5   18.25   14.36
  10  -8  -6    4.87    8.28
 -10  -8   6   15.11    9.97
 -10  -8   6    9.49   12.83
  10  -8  -7   17.49    9.21
 -10  -8   7   -3.30    7.50
 -10  -8   7   -5.13   13.82
  10  -8  -8   -5.54    7.68
 -10  -8   8    8.69    7.30
 -10  -8   8   -7.50   12.64
  10  -8  -9   29.32   10.34
 -10  -8   9   18.85    9.45
  10  -8 -10    8.46    6.87
 -10  -8  10   -5.73    8.53
  10  -8 -11   23.89    9.33
 -10  -8  11   19.73    9.80
  10  -8 -12   -4.36    7.68
 -10  -8  12    4.25    7.79
  10  -8 -13    9.97    7.32
 -10  -8  13   -1.58    7.61
  10  -8 -14   -2.85    6.62
 -10  -8  14    5.33    7.25
  10  -8 -15    1.30    6.69
 -10  -8  15   25.20    8.54
  10  -8 -16   -4.42    7.33
 -10  -8  16    0.26    7.41
  10  -8 -17    7.57    7.63
 -10  -8  17   -0.36    6.16
 -10  -8  18   -4.21    6.93
 -10  -8  19    9.28    8.01
 -10  -8  20   -4.39    6.77
 -10  -8  21   -0.48    7.47
 -10  -8  22   15.57    8.73
 -10  -8  23    2.16    7.04
 -10  -8  24    1.50    7.24
 -10  -8  25    3.50    7.79
  10   8 -26   -0.25    9.28
 -10  -8  26   -2.23    7.33
  10   8 -27    6.11   10.58
 -10  -8  27   -1.98    7.56
  10   8 -28   -3.38   11.42
 -10  -8  28    1.78    7.81
  10   8 -29   -1.46    9.98
  10   8 -30    0.07    9.39
  10   8 -31   -2.40    9.18
  10   8 -32   -0.27   11.14
  10  -9  -1   32.69   10.99
 -10  -9   1   34.96   10.62
 -10  -9   1   28.65   14.88
  10  -9  -2   12.10    8.36
 -10  -9   2   -4.21    7.99
 -10  -9   2    2.97   11.39
  10  -9  -3   31.55   10.51
 -10  -9   3    6.49    7.94
 -10  -9   3   -5.14   12.41
  10  -9  -4   -3.92    8.68
 -10  -9   4    5.90    7.64
 -10  -9   4    0.78   10.38
  10  -9  -5   11.56    8.32
 -10  -9   5    7.04    8.06
 -10  -9   5   -0.08    9.75
  10  -9  -6    2.90    7.94
 -10  -9   6   -2.50    7.69
 -10  -9   6   -4.13   10.96
  10  -9  -7   38.66   10.76
 -10  -9   7   38.87   10.85
  10  -9  -8   11.11    8.57
 -10  -9   8    2.68    7.57
  10  -9  -9   -6.85    7.68
 -10  -9   9    0.47    7.25
  10  -9 -10    2.63    7.71
 -10  -9  10    1.21    7.49
  10  -9 -11   23.03    9.03
 -10  -9  11    6.02    8.25
  10  -9 -12    2.58    6.95
 -10  -9  12   -1.80    7.36
  10  -9 -13    8.07    8.28
 -10  -9  13    0.07    8.08
  10  -9 -14   -5.26    7.99
 -10  -9  14   -4.07    7.32
  10  -9 -15    2.37    7.74
 -10  -9  15   -5.16    7.26
  10  -9 -16    3.57    7.41
 -10  -9  16    3.39    6.65
 -10  -9  17   62.79   14.29
 -10  -9  18   -3.52    7.47
 -10  -9  19   -5.96    8.46
 -10  -9  20   -6.57    7.71
 -10  -9  21    3.92    7.68
 -10  -9  22   -4.83    7.28
 -10  -9  23    7.48    8.22
 -10  -9  24   -6.93    8.95
 -10  -9  25    2.88    8.86
  10 -10  -1    5.83    9.33
 -10 -10   1   12.55    7.77
 -10 -10   1   -4.10   12.77
  10 -10  -2    0.47    7.38
 -10 -10   2   -3.46    7.22
 -10 -10   2   -2.69   11.98
  10 -10  -3   20.81    9.27
 -10 -10   3   16.07    8.78
 -10 -10   3    6.79   11.59
  10 -10  -4    1.60    8.50
 -10 -10   4   -7.07    8.21
  10 -10  -5   25.93   10.86
 -10 -10   5   37.33   11.40
  10 -10  -6    4.33    6.79
 -10 -10   6    0.41    7.24
  10 -10  -7    3.82    7.10
 -10 -10   7   12.63    8.41
  10 -10  -8    2.89    7.48
 -10 -10   8   -0.49    6.86
  10 -10  -9   37.92   10.92
 -10 -10   9   17.43    8.93
  10 -10 -10   -2.23    7.40
 -10 -10  10    0.76    6.42
  10 -10 -11    2.18    7.68
 -10 -10  11    2.19    6.68
  10 -10 -12   -2.17    7.40
 -10 -10  12    5.57    8.11
  10 -10 -13   12.59    8.09
 -10 -10  13   21.91    9.43
  10 -10 -14    1.21    8.43
 -10 -10  14    4.97    6.19
 -10 -10  15   12.13    7.68
 -10 -10  16    1.39    8.19
 -10 -10  17   -6.12    7.65
 -10 -10  18    0.49    7.20
 -10 -10  19   10.90    8.86
 -10 -10  20   -2.74    7.21
 -10 -10  21    0.76    8.84
 -10 -10  22   -0.01    7.97
 -10 -10  23    0.44    7.70
  10 -11  -1    7.09    8.64
 -10 -11   1   25.19    8.70
  10 -11  -2   -4.56    9.26
 -10 -11   2   -6.42    7.94
  10 -11  -3   13.49    8.99
 -10 -11   3    3.89    7.40
  10 -11  -4    1.71    7.72
 -10 -11   4    8.38    7.97
  10 -11  -5    2.93    7.51
 -10 -11   5    6.07    7.41
  10 -11  -6    2.50    7.29
 -10 -11   6   10.88    7.68
  10 -11  -7    3.14    8.55
 -10 -11   7   31.21    9.53
  10 -11  -8    9.17    8.39
 -10 -11   8    1.70    6.79
  10 -11  -9    2.36    7.15
 -10 -11   9   -5.81    8.24
  10 -11 -10   -1.72    7.87
 -10 -11  10   12.34    7.87
  10 -11 -11   10.65    9.66
 -10 -11  11   29.99    9.83
  10 -11 -12    6.46    8.45
 -10 -11  12   -4.80    7.67
 -10 -11  13   -3.08    7.36
 -10 -11  14    1.10    6.31
 -10 -11  15    1.96    6.83
 -10 -11  16   -2.76    6.77
 -10 -11  17    0.45    7.15
 -10 -11  18   -2.90    7.84
 -10 -11  19    0.04    8.13
 -10 -11  20    7.13    7.62
  10 -12  -1   10.27    8.40
 -10 -12   1   -1.32    7.10
  10 -12  -2    3.58    8.36
 -10 -12   2    9.67    8.21
  10 -12  -3    7.89    8.40
 -10 -12   3    6.07    6.66
  10 -12  -4   -1.03    8.85
 -10 -12   4   -4.50    7.54
  10 -12  -5    4.30    8.15
 -10 -12   5   22.71    8.96
  10 -12  -6    1.42    6.89
 -10 -12   6   -3.44    8.22
  10 -12  -7    0.79    7.88
 -10 -12   7   -4.48    6.81
  10 -12  -8    2.60    7.57
 -10 -12   8    2.84    7.07
  10 -12  -9    7.07    8.38
 -10 -12   9    6.97    6.99
  10 -12 -10    0.54    7.91
 -10 -12  10   -2.75    8.34
 -10 -12  11    1.76    7.19
 -10 -12  12    4.11    8.67
 -10 -12  13    5.03    6.84
 -10 -12  14   -0.09    7.47
 -10 -12  15   23.90    9.70
 -10 -12  16   -0.97    8.06
 -10 -12  17    4.00    8.18
  10 -13  -1   -3.72    7.88
 -10 -13   1   11.95    7.94
  10 -13  -2    7.48    9.08
 -10 -13   2    0.37    6.31
  10 -13  -3    3.47    9.11
 -10 -13   3   19.84    8.66
  10 -13  -4    8.67    8.91
 -10 -13   4    7.17    7.87
  10 -13  -5   -7.18    9.26
 -10 -13   5    1.82    7.80
  10 -13  -6   -4.42    8.53
 -10 -13   6    4.70    8.08
  10 -13  -7   16.61    9.39
 -10 -13   7    2.46    8.25
  10 -13  -8    0.96    8.41
 -10 -13   8    4.44    8.53
  10 -13  -9    0.59    7.85
 -10 -13   9    5.70    9.04
 -10 -13  10    6.51    7.93
 -10 -13  11   -0.59    7.82
 -10 -13  12   17.74    8.90
 -10 -13  13    8.81    8.62
 -10 -13  14   -2.45    8.19
  10 -14  -1   -7.81    9.72
 -10 -14   1   -2.04    7.13
  10 -14  -2   -1.96    8.04
 -10 -14   2   -5.35    8.11
  10 -14  -3   -1.46    8.31
 -10 -14   3   -4.98    7.78
  10 -14  -4    9.38    8.18
 -10 -14   4   -1.51    7.91
  10 -14  -5    6.80    9.11
 -10 -14   5   -0.15    7.44
  10 -14  -6   -3.64    7.69
 -10 -14   6    5.71    7.80
  10 -14  -7    1.30    7.51
 -10 -14   7    0.91    6.91
 -10 -14   8   -0.80    7.72
 -10 -14   9   11.29    8.36
 -10 -14  10   17.97    9.85
  10 -15  -1    9.86    8.82
 -10 -15   1    2.95    7.98
  10 -15  -2    5.02    8.89
 -10 -15   2    2.57    7.78
  10 -15  -3   -7.84    9.24
 -10 -15   3    1.39    7.67
  10 -15  -4    2.26    8.47
 -10 -15   4   -3.35    7.41
  10 -15  -5    7.13    9.05
 -10 -15   5   -2.82    7.04
 -10 -15   6    3.82    8.69
  10 -16  -3    0.08    9.05
  -9   0   1    7.33   12.40
  -9   0   2   -1.92   10.07
  -9   0   3  172.33   30.13
  -9   0   4    2.37   10.80
   9   0  -4   -0.35   12.45
  -9   0   5   22.50   13.07
   9   0  -5   43.86   14.76
  -9   0   6    0.30   11.13
   9   0  -6    0.00    6.62
   9   0  -6   -7.82   11.70
  -9   0   7  155.72   27.57
   9   0  -7  131.31   21.32
   9   0  -7  143.05   26.46
  -9   0   8    0.97    9.75
   9   0  -8   -6.40    6.71
   9   0  -8   -5.06   11.63
  -9   0   9  104.05   19.95
   9   0  -9   56.17   11.92
   9   0  -9   53.87   17.14
  -9   0  10    0.88   10.87
   9   0 -10   -0.65    5.10
   9   0 -10   -3.74   11.51
  -9   0  11   17.31   11.94
   9   0 -11   24.00    7.62
   9   0 -11   12.05   13.04
  -9   0  12   -0.02   10.71
   9   0 -12   -1.64    5.88
   9   0 -12   -2.11   12.87
   9   0 -13  123.53   19.53
   9   0 -14   -0.86    5.65
   9   0 -15   23.42    7.45
   9   0 -16    2.62    5.73
   9   0 -17   20.18    7.52
   9   0 -18    0.45    5.10
   9   0 -19   48.02   10.67
   9   0 -20    7.36    5.80
  -9   0  21    3.53    7.33
   9   0 -21    5.39    6.18
  -9   0  22   -2.58    7.21
  -9   0  23   76.15   15.34
  -9   0  24    3.63    7.17
  -9   0  25   24.85    9.14
  -9   0  26    1.39    6.48
  -9   0  27    3.89    6.85
  -9   0  28    0.90    6.22
  -9   0  29   40.94   10.54
   9   0 -30   -2.40    5.87
   9   0 -31    7.79    7.12
   9   0 -32    0.45    7.69
   9   0 -33    9.93    7.98
   9   0 -34    2.75    7.12
  -9   1   1  332.32   51.09
  -9  -1   1  351.32   51.04
  -9   1   2    1.93   11.21
   9  -1  -2   -4.24   11.14
  -9  -1   2   -1.71   10.66
  -9   1   3    0.96    9.64
   9  -1  -3   -3.43   11.11
  -9  -1   3    0.48   10.54
  -9   1   4   70.24   16.47
   9  -1  -4   40.70   15.78
  -9  -1   4   45.02   15.82
  -9   1   5   77.67   22.16
   9  -1  -5  129.38   24.80
   9   1  -5  139.83   19.63
  -9  -1   5  126.77   24.26
  -9   1   6    0.86   10.69
   9  -1  -6    6.35   11.52
   9   1  -6    2.46    5.45
   9   1  -6   -1.88   10.85
  -9  -1   6   11.00   11.73
  -9   1   7   42.89   14.18
   9  -1  -7   29.24    9.71
   9  -1  -7   30.49   14.48
   9   1  -7   52.54    9.88
   9   1  -7   38.58   13.91
  -9  -1   7   42.17   15.07
  -9   1   8    9.73   12.49
   9  -1  -8    0.37    5.28
   9  -1  -8    1.91   11.95
   9   1  -8    1.64    5.37
   9   1  -8   -3.30   10.65
  -9  -1   8    5.60   11.57
  -9   1   9   22.39   12.84
   9  -1  -9   14.75    6.92
   9  -1  -9   28.59   12.95
   9   1  -9   12.37    7.38
   9   1  -9   10.41   13.10
  -9  -1   9   31.88   13.44
  -9   1  10    1.15   11.02
   9  -1 -10    2.89    5.60
   9  -1 -10    2.08   10.85
   9   1 -10    0.30    5.54
   9   1 -10    9.57   11.09
  -9  -1  10    5.99   10.27
  -9   1  11   95.18   22.32
   9  -1 -11  123.70   18.77
   9  -1 -11  142.08   24.62
   9   1 -11  123.19   18.69
   9   1 -11  109.61   23.31
  -9  -1  11   87.02   22.75
   9  -1 -12    3.18    5.44
   9   1 -12   -0.65    4.93
   9   1 -12   -0.99   11.11
  -9  -1  12   -5.53   12.47
   9  -1 -13    5.04    5.62
   9   1 -13    0.37    4.72
  -9  -1  13   12.32   11.55
   9  -1 -14   -2.14    5.50
   9   1 -14    1.81    5.17
   9  -1 -15   51.23   11.15
   9   1 -15   57.62   11.34
   9  -1 -16   15.87    7.05
   9   1 -16   10.75    6.64
   9  -1 -17   27.66    8.11
   9   1 -17   31.02    8.62
   9  -1 -18   -0.61    5.50
   9   1 -18    2.71    6.43
   9  -1 -19   13.26    6.18
   9   1 -19   -0.25    6.61
  -9  -1  19    6.55    7.44
   9  -1 -20    5.95    5.89
   9   1 -20    7.93    6.30
  -9  -1  20    1.65    6.88
   9  -1 -21   51.76   12.80
  -9  -1  21  114.11   16.33
  -9   1  22    6.34    6.63
   9  -1 -22   -0.61    6.38
  -9  -1  22   -0.13    7.18
  -9   1  23    6.31    7.46
   9  -1 -23    2.55    5.66
  -9  -1  23   -0.93    6.72
  -9   1  24   -4.29    7.82
  -9  -1  24    0.60    6.50
  -9   1  25    9.60    7.49
  -9  -1  25    7.05    7.63
  -9   1  26    2.18    7.23
  -9  -1  26   -3.87    7.59
  -9   1  27   19.88    8.02
  -9  -1  27   21.26    8.59
  -9   1  28   -1.31    6.74
   9   1 -28    0.00    6.80
  -9  -1  28    8.36    7.35
   9   1 -29   -1.97    7.99
  -9  -1  29    0.74    6.47
   9   1 -30    1.18    7.52
  -9  -1  30   -2.90    6.46
   9   1 -31   15.65    9.22
   9   1 -32   -5.36    8.95
   9  -1 -33   14.91    8.51
   9   1 -33    0.32    7.76
   9  -1 -34    1.19    7.45
   9   1 -34    3.95    8.28
  -9   2   1   55.98   16.81
   9  -2  -1   51.69   10.90
   9  -2  -1   22.49   14.31
  -9  -2   1   33.81   14.74
  -9   2   2    0.30   11.76
   9  -2  -2    9.69    8.11
   9  -2  -2    0.98   11.20
  -9  -2   2   14.94   12.39
  -9   2   3  110.19   23.90
   9  -2  -3  106.02   19.49
   9  -2  -3  153.85   24.94
   9   2  -3  125.21   18.95
  -9  -2   3  104.77   22.77
  -9   2   4    7.43   11.32
   9  -2  -4   13.14    7.30
   9  -2  -4    8.88   11.25
   9   2  -4    4.94    5.96
  -9  -2   4   -5.91   10.25
  -9   2   5    6.56   10.79
   9  -2  -5   12.00    7.32
   9  -2  -5   14.52   12.05
   9   2  -5    8.13    6.96
  -9  -2   5   19.30   13.14
  -9   2   6    1.68   11.27
   9  -2  -6    9.52    7.05
   9  -2  -6   -1.94   12.21
   9   2  -6    4.63    5.77
  -9  -2   6    2.26   10.99
  -9   2   7   38.44   15.39
   9  -2  -7   51.26   12.02
   9  -2  -7   58.43   16.84
   9   2  -7   65.21   11.52
  -9  -2   7   55.94   16.26
  -9   2   8   23.95   13.06
   9  -2  -8   23.19    8.54
   9  -2  -8   28.82   13.60
   9   2  -8   22.48    7.08
  -9  -2   8   12.45   11.54
  -9   2   9   40.66   14.50
   9  -2  -9   49.18   10.49
   9  -2  -9   35.75   14.20
   9   2  -9   34.10    8.81
   9   2  -9   27.42   14.06
  -9  -2   9   51.97   14.81
  -9   2  10    2.20   10.08
   9  -2 -10   -0.59    7.05
   9  -2 -10    0.90   10.13
   9   2 -10   -0.92    6.07
   9   2 -10   -0.17   10.59
  -9  -2  10   -5.46   10.95
   9  -2 -11    0.71    5.94
   9   2 -11    3.64    5.80
   9   2 -11   14.70   12.16
  -9  -2  11   -8.99   11.53
   9  -2 -12   14.12    6.91
   9   2 -12   12.81    6.58
   9   2 -12   29.64   13.53
  -9  -2  12   11.12   10.98
   9  -2 -13   34.30    8.61
   9   2 -13   23.77    8.21
   9   2 -13   21.18   12.91
  -9  -2  13   44.37   14.54
   9  -2 -14   26.86    7.98
   9   2 -14   20.46    8.44
   9  -2 -15   19.06    7.43
   9   2 -15   13.67    6.95
   9  -2 -16   -2.45    5.44
   9   2 -16   -2.65    6.06
   9  -2 -17   55.51    9.95
   9   2 -17   29.69    9.22
  -9  -2  17   18.96    9.96
   9  -2 -18    2.29    5.66
  -9  -2  18   -5.26    8.74
   9  -2 -19  100.45   15.97
  -9  -2  19   78.73   16.46
   9  -2 -20    4.81    5.52
  -9  -2  20   10.51    8.83
   9  -2 -21   13.98    6.50
  -9  -2  21    2.13    7.15
   9  -2 -22    1.56    4.79
  -9  -2  22   11.22    8.10
   9  -2 -23   46.74   11.12
  -9  -2  23   62.90   12.70
  -9   2  24   -4.00    7.04
   9  -2 -24    1.58    5.36
  -9  -2  24    2.28    6.26
  -9   2  25   17.29    8.77
   9   2 -25   12.65    8.07
  -9  -2  25   11.47    8.06
  -9   2  26    2.98    6.50
   9   2 -26    1.00    7.92
  -9  -2  26    1.62    6.98
   9   2 -27   -4.61    7.86
  -9  -2  27   -0.39    6.74
   9   2 -28    2.61    7.67
  -9  -2  28   -2.18    7.16
   9   2 -29    6.45    8.45
  -9  -2  29    4.84    6.61
   9   2 -30   -0.02    8.43
  -9  -2  30   -5.31    7.38
   9   2 -31   -1.45    7.59
  -9  -2  31    4.87    6.87
   9   2 -32   -5.88    8.69
  -9  -2  32   -1.37    6.09
   9   2 -33    8.15    9.16
   9   2 -34   -1.94    8.52
  -9   3   1  136.26   29.12
   9  -3  -1  167.63   25.88
   9  -3  -1  157.42   28.58
   9   3  -1  176.97   24.75
  -9  -3   1  160.83   28.58
  -9   3   2   24.44   14.06
   9  -3  -2   20.43   10.37
   9  -3  -2   65.90   16.75
   9   3  -2   43.06    8.95
  -9  -3   2   34.37   15.17
  -9   3   3   -4.37   12.11
   9  -3  -3    4.39    7.29
   9  -3  -3    5.97   12.09
   9   3  -3    1.75    5.36
  -9  -3   3   -5.16   11.01
  -9   3   4  -11.04   11.24
   9  -3  -4    6.96    7.97
   9  -3  -4    4.95   12.35
   9   3  -4    7.04    5.89
  -9  -3   4   13.31   10.98
  -9   3   5   84.13   18.91
   9  -3  -5   89.31   14.17
   9  -3  -5   56.35   17.47
   9   3  -5   46.89   11.76
  -9  -3   5   61.75   17.64
  -9   3   6   17.02   13.02
   9  -3  -6   45.71   11.18
   9  -3  -6   38.55   15.74
   9   3  -6   45.81    9.28
  -9  -3   6   22.45   14.17
  -9   3   7   22.20   12.52
   9  -3  -7   15.10    8.51
   9  -3  -7   36.29   14.01
   9   3  -7   35.33    7.96
  -9  -3   7    2.88   11.65
  -9   3   8   -4.14   11.90
   9  -3  -8   10.57    6.75
   9  -3  -8   13.75   12.93
   9   3  -8    3.19    6.18
  -9  -3   8   -2.07   11.22
   9  -3  -9    6.93    7.23
   9   3  -9   16.38    6.41
  -9  -3   9   -2.36   10.13
   9  -3 -10   -4.19    6.77
   9   3 -10    6.07    5.88
  -9  -3  10   -5.05   10.55
   9  -3 -11  130.87   21.13
   9   3 -11  130.45   20.86
  -9  -3  11  147.07   25.85
   9  -3 -12   19.04    7.57
   9   3 -12    8.55    7.06
  -9  -3  12   20.68   12.16
   9  -3 -13   10.49    7.68
   9   3 -13   14.44    7.00
  -9  -3  13   22.70   13.69
   9  -3 -14    1.67    5.82
   9   3 -14   -2.68    6.13
  -9  -3  14   -6.03    8.41
  -9  -3  14    4.49   11.68
   9  -3 -15   44.75   11.08
   9   3 -15   60.39   12.69
  -9  -3  15   86.48   15.02
   9  -3 -16   14.90    7.09
  -9  -3  16    5.83    8.06
   9  -3 -17   22.93    7.75
  -9  -3  17   11.33    9.23
   9  -3 -18    1.35    5.49
  -9  -3  18    3.84    8.92
   9  -3 -19    1.97    4.90
  -9  -3  19    9.21    8.28
   9  -3 -20   13.14    6.23
  -9  -3  20    8.36    8.85
   9  -3 -21   38.82    9.28
  -9  -3  21   43.66   11.95
   9  -3 -22    5.68    5.94
   9   3 -22   12.99    8.77
  -9  -3  22    4.09    7.79
   9  -3 -23    4.10    5.00
   9   3 -23   14.79    9.14
  -9  -3  23   15.02    8.28
   9  -3 -24    0.16    5.46
   9   3 -24    7.27    8.60
  -9  -3  24    2.30    6.99
   9  -3 -25    3.46    5.08
   9   3 -25    1.02    8.01
  -9  -3  25   18.36    8.28
   9   3 -26    1.39    8.36
  -9  -3  26    4.18    7.35
   9   3 -27    0.47    7.51
  -9  -3  27    6.26    7.45
   9   3 -28   -1.01    7.82
  -9  -3  28   -1.41    6.45
   9   3 -29   -2.90    8.26
  -9  -3  29    3.24    7.16
   9   3 -30   -0.29    7.52
  -9  -3  30    1.38    7.38
   9   3 -31   16.77    9.21
  -9  -3  31    0.42    7.56
   9   3 -32   -8.09    9.22
  -9  -3  32   -0.37    7.20
   9   3 -33   -3.40    7.83
  -9  -3  33   -2.39    7.00
   9   3 -34   -1.30    9.16
  -9   4   1   -8.70   13.68
   9  -4  -1    4.38    6.63
   9  -4  -1   13.18   13.56
   9   4  -1   -3.16    5.92
  -9   4   2   35.65   16.02
   9  -4  -2   32.79   11.10
   9  -4  -2   41.74   15.35
   9   4  -2   51.78   10.26
  -9  -4   2   54.47   15.94
  -9   4   3   38.28   16.03
   9  -4  -3   77.94   13.60
   9  -4  -3   67.21   18.15
   9   4  -3   52.83   10.74
  -9  -4   3   30.24   15.17
  -9   4   4   60.60   17.89
   9  -4  -4   65.31   12.46
   9  -4  -4   42.94   16.29
   9   4  -4   41.22   10.05
  -9  -4   4   32.89   14.53
  -9   4   5   54.38   17.94
   9  -4  -5   59.87   13.32
   9  -4  -5   49.04   17.79
   9   4  -5   68.74   12.10
  -9  -4   5   62.02   17.87
  -9   4   6    5.68   11.63
   9  -4  -6   -0.42    6.70
   9  -4  -6   -7.61   13.17
   9   4  -6    5.26    6.00
  -9  -4   6  -10.70   12.14
   9  -4  -7   67.67   13.03
   9   4  -7   51.58   11.50
  -9  -4   7   62.90   16.67
   9  -4  -8  104.82   17.13
   9   4  -8   92.46   15.21
  -9  -4   8   54.02   18.42
   9  -4  -9   61.42   12.78
   9   4  -9   52.68   11.65
  -9  -4   9   52.46   15.85
   9  -4 -10    2.24    6.39
   9   4 -10    3.85    5.72
  -9  -4  10    1.90   11.37
   9  -4 -11    4.43    6.99
   9   4 -11   10.11    6.00
  -9  -4  11    7.36    7.36
  -9  -4  11    2.17   11.63
   9  -4 -12   -2.41    6.30
   9   4 -12   10.81    7.78
  -9  -4  12    7.87    8.61
  -9  -4  12   -1.38   10.28
   9  -4 -13   27.15    9.04
   9   4 -13   35.48   10.78
  -9  -4  13   41.22   11.55
  -9  -4  13   45.29   16.51
   9  -4 -14    2.28    6.01
  -9  -4  14   21.71    8.96
  -9  -4  14   -2.60   11.16
   9  -4 -15    8.66    7.05
  -9  -4  15   34.63    9.89
   9  -4 -16    3.45    6.53
  -9  -4  16    3.92    8.18
   9  -4 -17   15.28    8.12
  -9  -4  17   34.09    9.89
   9  -4 -18   73.76   13.79
   9   4 -18   75.75   15.94
  -9  -4  18   77.73   15.32
   9  -4 -19   79.43   12.44
   9   4 -19   36.43   13.53
  -9  -4  19   64.86   14.01
   9  -4 -20   -1.97    5.02
   9   4 -20    5.72    7.31
  -9  -4  20   -2.96    6.68
   9  -4 -21   -0.86    5.11
   9   4 -21   15.17    8.92
  -9  -4  21    1.79    7.43
   9  -4 -22    4.95    5.64
   9   4 -22   -0.04    7.51
  -9  -4  22   20.47    7.49
   9  -4 -23   37.18    8.79
   9   4 -23   34.82   10.85
  -9  -4  23   34.80   10.33
   9  -4 -24    7.13    5.18
   9   4 -24   12.23    9.92
  -9  -4  24    9.35    8.00
   9   4 -25   10.90    8.64
  -9  -4  25    1.92    6.87
   9   4 -26    0.00    8.03
  -9  -4  26    6.85    6.95
   9   4 -27    1.61    7.92
  -9  -4  27   -2.02    6.09
   9   4 -28    9.02    8.88
  -9  -4  28    4.70    7.49
   9   4 -29   12.01   10.16
  -9  -4  29    4.02    7.01
   9   4 -30    2.22    8.55
  -9  -4  30    1.17    7.46
   9   4 -31    8.46   10.07
  -9  -4  31   -3.21    7.89
   9   4 -32   -4.43    8.89
  -9  -4  32   -2.89    7.13
   9   4 -33   -1.22    8.06
  -9  -4  33   17.38    7.92
   9   4 -34   -3.09    9.34
  -9  -4  34   -1.87    7.78
  -9   5   1  155.87   26.56
   9  -5  -1  143.39   20.82
   9  -5  -1  124.18   23.58
   9   5  -1   89.05   17.77
  -9   5   2   55.81   17.76
   9  -5  -2   47.60   12.52
   9  -5  -2   53.53   17.66
   9   5  -2   60.34   11.77
  -9   5   3    0.63   11.82
   9  -5  -3    1.45    7.90
   9  -5  -3    4.05   12.67
   9   5  -3   11.68    6.28
  -9   5   4   34.94   17.56
   9  -5  -4   62.66   13.51
   9   5  -4   74.75   12.78
   9  -5  -5   24.82    9.58
   9   5  -5   25.61    8.13
   9  -5  -6   53.37   12.48
   9   5  -6   41.27   10.06
  -9  -5   6   56.53   15.55
   9  -5  -7   75.94   14.14
   9   5  -7   53.54   12.33
  -9  -5   7   62.28   17.34
   9  -5  -8    2.36    6.95
   9   5  -8    7.52    5.92
  -9  -5   8    2.92    8.16
  -9  -5   8    7.57   10.60
   9  -5  -9   11.87    8.08
   9   5  -9    3.45    6.47
  -9  -5   9    2.85    7.11
  -9  -5   9    7.08   11.20
   9  -5 -10    0.91    7.28
   9   5 -10   16.28    6.98
  -9  -5  10   -3.22    8.50
  -9  -5  10    4.38   12.26
   9  -5 -11   65.15   13.59
  -9  -5  11   51.84   13.46
  -9  -5  11   80.20   17.65
   9  -5 -12   20.01    9.29
  -9  -5  12   38.09   10.65
  -9  -5  12   23.59   12.42
   9  -5 -13   -0.46    6.25
  -9  -5  13    0.94    7.53
  -9  -5  13   -2.28   10.90
   9  -5 -14   14.10    7.73
  -9  -5  14   11.02    7.58
   9  -5 -15   13.23    7.31
  -9  -5  15   13.16    8.19
   9  -5 -16   27.15    8.33
   9   5 -16   21.18    9.61
  -9  -5  16   16.29    8.28
   9  -5 -17   32.21    8.39
   9   5 -17   28.83   10.78
  -9  -5  17   24.02    8.97
   9  -5 -18    7.53    5.41
   9   5 -18    3.68    8.30
  -9  -5  18   -5.75    9.27
   9  -5 -19   -0.90    5.77
   9   5 -19   -1.94    7.43
  -9  -5  19    0.66    7.24
   9  -5 -20   13.67    6.47
   9   5 -20    4.67    8.33
  -9  -5  20    5.26    7.37
   9  -5 -21   19.17    7.20
   9   5 -21   19.31    9.49
  -9  -5  21   24.04    8.68
   9  -5 -22   18.67    7.32
   9   5 -22   19.95   10.18
  -9  -5  22   15.35    8.61
   9   5 -23    3.08    8.82
  -9  -5  23    8.33    7.59
   9   5 -24    1.63    8.49
  -9  -5  24    1.06    6.37
   9   5 -25    0.62    7.68
  -9  -5  25   -0.59    7.26
   9   5 -26    9.52    8.96
  -9  -5  26   18.66    8.58
   9   5 -27   -0.56    8.93
  -9  -5  27   12.90    7.74
   9   5 -28   -2.93    8.53
  -9  -5  28   -4.29    6.60
   9   5 -29    1.56    8.51
  -9  -5  29    3.23    7.12
   9   5 -30    7.99    9.73
  -9  -5  30   12.76    8.63
   9   5 -31    5.79    8.99
  -9  -5  31    2.67    6.78
   9   5 -32    6.19   11.22
  -9  -5  32   10.59    8.04
   9   5 -33   -6.29    9.80
  -9  -5  33    3.78    7.96
   9   5 -34    0.16    8.80
  -9  -5  34   -4.09    8.11
  -9  -5  35   -3.62    7.50
  -9   6   1   -1.36   12.15
   9  -6  -1    2.36    7.89
   9   6  -1    0.15    5.04
  -9  -6   1   -6.45   11.56
   9  -6  -2  101.46   17.95
   9   6  -2   88.45   15.95
  -9  -6   2  105.60   21.89
   9  -6  -3   36.03   10.29
   9   6  -3    9.62    7.03
  -9  -6   3   20.58   14.03
   9  -6  -4   18.66    9.55
   9   6  -4   17.04    7.95
  -9  -6   4   20.18    8.70
   9  -6  -5   22.03    8.91
   9   6  -5   28.50    9.34
  -9  -6   5   18.25    9.24
   9  -6  -6    7.50    7.75
   9   6  -6   16.32    7.82
  -9  -6   6   17.36    8.74
   9  -6  -7   21.88    9.77
   9   6  -7   23.72    9.55
  -9  -6   7   23.88    9.67
   9  -6  -8   80.40   15.78
   9   6  -8   82.43   16.86
  -9  -6   8   92.82   16.90
   9  -6  -9   14.41    8.39
   9   6  -9    2.73    7.24
  -9  -6   9    7.69    7.65
   9  -6 -10    2.25    6.80
   9   6 -10   -4.99    8.11
  -9  -6  10    3.05    7.38
  -9  -6  10    3.30   11.29
   9  -6 -11   -2.85    6.88
   9   6 -11   -0.74    7.85
  -9  -6  11    0.30    7.58
  -9  -6  11    8.15   10.63
   9  -6 -12   35.02    9.91
   9   6 -12   37.63   11.40
  -9  -6  12   26.29    9.27
   9  -6 -13   30.14    8.69
  -9  -6  13   11.85    8.51
   9  -6 -14   18.71    9.39
  -9  -6  14   37.94    9.77
   9  -6 -15    3.20    6.61
  -9  -6  15    1.22    6.87
   9  -6 -16    3.52    6.59
   9   6 -16    3.98    7.87
  -9  -6  16    0.59    6.99
   9  -6 -17   16.04    7.14
   9   6 -17   13.48    9.35
  -9  -6  17    8.10    7.30
   9  -6 -18   25.29    8.69
   9   6 -18   45.10   12.49
  -9  -6  18   41.98   10.54
   9  -6 -19    2.33    5.55
   9   6 -19   13.31    9.78
  -9  -6  19    6.59    7.15
   9  -6 -20   13.63    6.48
   9   6 -20   -3.27    7.32
  -9  -6  20    4.72    7.00
   9  -6 -21    2.14    5.03
   9   6 -21   -3.67    8.98
  -9  -6  21    4.36    7.48
   9   6 -22   -1.75    7.17
  -9  -6  22    4.05    6.31
   9   6 -23   10.03    9.45
  -9  -6  23   16.14    8.72
   9   6 -24    4.06    9.00
  -9  -6  24    6.03    7.54
   9   6 -25    8.07    9.99
  -9  -6  25    2.77    5.98
   9   6 -26    2.60    9.90
  -9  -6  26    0.58    7.77
   9   6 -27   -0.08    8.55
  -9  -6  27   -3.11    7.72
   9   6 -28   11.65    9.57
  -9  -6  28    3.38    7.32
   9   6 -29   -1.41    9.12
  -9  -6  29    6.80    8.01
   9   6 -30    5.22   11.01
  -9  -6  30    9.67    7.62
   9   6 -31    0.07    9.38
  -9  -6  31   -1.58    7.75
   9   6 -32    4.49    9.62
  -9  -6  32   -0.30    7.27
   9   6 -33   -7.50   11.01
  -9  -6  33   -5.07    7.08
   9   6 -34   -0.61    9.83
  -9  -6  34   -0.21    6.95
  -9  -6  35   -4.94    8.23
  -9  -6  36   -3.38    7.57
   9  -7  -1   15.22    9.08
   9   7  -1   20.94    8.93
  -9  -7   1   34.17    9.40
  -9  -7   1   -0.88   11.44
   9  -7  -2    4.76    7.21
   9   7  -2   12.47    8.17
  -9  -7   2   16.48    7.87
  -9  -7   2   -0.80   10.82
   9  -7  -3   -4.69    8.05
  -9  -7   3   -3.34    7.77
  -9  -7   3    0.88   10.34
   9  -7  -4   31.06   10.32
  -9  -7   4   28.64    9.75
  -9  -7   4   14.00   11.73
   9  -7  -5    6.84    7.54
  -9  -7   5    3.13    7.71
  -9  -7   5   -5.07   12.82
   9  -7  -6   55.37   12.20
  -9  -7   6   58.60   12.38
  -9  -7   6   14.09   12.75
   9  -7  -7   -2.38    7.55
  -9  -7   7    3.51    7.81
  -9  -7   7   -4.68   12.64
   9  -7  -8    6.89    7.48
  -9  -7   8    6.11    7.89
  -9  -7   8    7.29   12.53
   9  -7  -9   12.93    7.96
   9   7  -9   16.56    8.72
  -9  -7   9    0.49    6.88
   9  -7 -10   30.63    9.68
   9   7 -10   17.13   10.14
  -9  -7  10   36.84   10.33
   9  -7 -11   12.90    9.08
   9   7 -11   32.58   10.90
  -9  -7  11   24.24    9.41
   9  -7 -12   69.37   14.01
   9   7 -12   63.23   15.67
  -9  -7  12   57.24   13.73
   9  -7 -13   10.16    8.48
   9   7 -13    3.09    7.42
  -9  -7  13    3.41    7.80
   9  -7 -14    7.92    6.85
  -9  -7  14    4.43    7.59
   9  -7 -15    0.72    6.59
  -9  -7  15    5.60    7.24
   9  -7 -16   36.45   10.16
   9   7 -16   33.08   12.18
  -9  -7  16   55.21   11.99
   9  -7 -17   -4.11    6.94
   9   7 -17    0.74    8.88
  -9  -7  17    7.22    7.12
   9  -7 -18   -1.65    5.96
   9   7 -18    0.42    9.03
  -9  -7  18   -0.32    6.86
   9  -7 -19    6.36    5.51
   9   7 -19   -3.82    8.07
  -9  -7  19    1.46    6.87
   9   7 -20    7.68    9.83
  -9  -7  20    6.23    8.07
   9   7 -21    2.29    8.81
  -9  -7  21    2.70    7.60
   9   7 -22   30.19   11.91
  -9  -7  22   21.85    9.42
   9   7 -23    6.22    9.38
  -9  -7  23    3.05    7.64
   9   7 -24   -0.16    8.50
  -9  -7  24   -1.31    6.44
   9   7 -25   -2.87   10.38
  -9  -7  25   -1.35    6.96
   9   7 -26   -1.92   10.15
  -9  -7  26    9.05    8.29
   9   7 -27   10.00    9.39
  -9  -7  27    0.33    6.88
   9   7 -28    1.04   10.56
  -9  -7  28    4.38    7.23
   9   7 -29   -0.89    9.86
  -9  -7  29    1.14    7.40
   9   7 -30   -5.93    9.85
  -9  -7  30    4.84    7.75
   9   7 -31   -2.48    8.62
  -9  -7  31   -0.32    6.56
   9   7 -32    7.71   10.16
  -9  -7  32    1.01    7.69
   9   7 -33   -3.11    9.77
  -9  -7  33   -0.85    6.48
   9  -8  -1   24.09    9.58
  -9  -8   1   11.19    7.89
  -9  -8   1    6.84   12.31
   9  -8  -2   17.71    8.45
  -9  -8   2   15.76    7.87
  -9  -8   2   -2.01   11.44
   9  -8  -3    0.77    7.71
  -9  -8   3    2.46    6.43
  -9  -8   3   -0.60   11.00
   9  -8  -4   60.97   12.88
  -9  -8   4   49.02   12.32
  -9  -8   4   40.07   15.31
   9  -8  -5   -3.99    6.93
  -9  -8   5   -3.50    7.08
  -9  -8   5    5.43   12.85
   9  -8  -6    6.45    7.09
  -9  -8   6    3.75    6.58
  -9  -8   6   -3.55   10.17
   9  -8  -7   -2.96    7.88
  -9  -8   7    1.47    5.84
  -9  -8   7   -7.86    9.61
   9  -8  -8   53.54   13.68
  -9  -8   8   85.76   14.77
   9  -8  -9   11.56    8.69
  -9  -8   9   13.69    7.91
   9  -8 -10   14.76    8.29
  -9  -8  10    8.05    7.94
   9  -8 -11   -0.79    7.74
  -9  -8  11   12.07    7.74
   9  -8 -12   44.51   10.57
  -9  -8  12    7.16    8.61
   9  -8 -13   -4.54    6.96
  -9  -8  13   -4.86    7.77
   9  -8 -14   18.85    9.60
  -9  -8  14   33.64    9.67
   9  -8 -15   -1.25    7.28
  -9  -8  15    2.62    7.00
   9  -8 -16   -1.18    6.48
  -9  -8  16   -0.86    7.98
   9  -8 -17    7.67    6.68
   9   8 -17    3.34    9.71
  -9  -8  17    5.47    6.92
   9   8 -18   22.95   11.52
  -9  -8  18   13.64    7.66
   9   8 -19   -0.64    8.87
  -9  -8  19   -1.00    6.89
   9   8 -20    9.08    9.25
  -9  -8  20    5.26    8.10
   9   8 -21   -3.34    9.49
  -9  -8  21   -0.21    6.28
   9   8 -22   15.19   10.49
  -9  -8  22   -0.54    8.13
   9   8 -23   -0.07    9.10
  -9  -8  23   -0.69    6.92
   9   8 -24   18.92   11.43
  -9  -8  24    6.21    7.58
   9   8 -25    5.82    8.66
  -9  -8  25    3.49    6.78
   9   8 -26    0.00    9.20
  -9  -8  26    6.95    8.22
   9   8 -27    2.99    9.13
  -9  -8  27    5.45    7.96
   9   8 -28   10.79   10.24
  -9  -8  28   -1.39    9.09
   9   8 -29    0.16    9.32
  -9  -8  29   -0.22    7.25
   9   8 -30   -0.36   10.07
  -9  -8  30    2.79    7.75
   9   8 -31    5.54    9.87
  -9  -8  31    0.09    8.46
   9   8 -32   -1.20   10.60
   9   8 -33   -1.36    9.65
   9  -9  -1   -2.62    8.89
  -9  -9   1    5.52    7.00
  -9  -9   1   -0.67   11.54
   9  -9  -2   29.47   10.72
  -9  -9   2   27.75    9.47
  -9  -9   2   34.10   12.93
   9  -9  -3   -5.35    8.22
  -9  -9   3    1.70    7.78
  -9  -9   3    5.22   11.35
   9  -9  -4    6.54    6.90
  -9  -9   4    5.24    6.95
  -9  -9   4    2.35   11.68
   9  -9  -5   -0.54    7.62
  -9  -9   5    5.99    6.75
   9  -9  -6   45.35   14.20
  -9  -9   6   99.49   15.74
   9  -9  -7    0.86    6.46
  -9  -9   7   -2.71    7.24
   9  -9  -8    0.77    7.07
  -9  -9   8   -5.03    8.22
   9  -9  -9   -1.60    7.44
  -9  -9   9    0.71    7.07
   9  -9 -10    4.99    7.57
  -9  -9  10   27.10    9.17
  -9  -9  11   -0.56    6.35
   9  -9 -12   44.13   11.66
  -9  -9  12   50.63   11.69
   9  -9 -13    3.24    7.38
  -9  -9  13   -3.74    8.27
   9  -9 -14    4.17    6.93
  -9  -9  14   -0.93    6.79
   9  -9 -15    5.92    6.90
  -9  -9  15    0.26    6.38
   9  -9 -16   15.03    8.52
  -9  -9  16   42.55   10.44
  -9  -9  17   -3.81    7.36
  -9  -9  18    8.20    6.57
  -9  -9  19    5.37    8.43
  -9  -9  20    8.55    7.71
  -9  -9  21    4.85    7.44
  -9  -9  22   13.80    8.71
  -9  -9  23   -4.63    6.87
  -9  -9  24    0.10    6.63
  -9  -9  25   -3.86    7.45
  -9  -9  26   24.12    9.28
  -9  -9  27    8.03    7.30
  -9  -9  28    0.19    7.91
   9   9 -31   -0.48   10.05
   9   9 -32    3.83   11.10
   9   9 -33   -6.95   10.83
   9 -10  -1    9.21    8.55
  -9 -10   1   12.20    8.17
  -9 -10   1   -0.21   10.90
   9 -10  -2   31.32   10.04
  -9 -10   2    9.59    8.25
   9 -10  -3    1.57    7.35
  -9 -10   3   -3.69    6.62
   9 -10  -4   40.40   11.29
  -9 -10   4   41.66   10.70
   9 -10  -5    8.20    8.01
  -9 -10   5   -2.51    7.05
   9 -10  -6   14.00    8.51
  -9 -10   6    4.35    6.90
   9 -10  -7   10.59    8.14
  -9 -10   7   -2.33    7.02
   9 -10  -8   10.41    8.33
  -9 -10   8   24.94    9.86
   9 -10  -9    2.76    7.48
  -9 -10   9    4.35    7.66
   9 -10 -10    6.76    7.32
  -9 -10  10    5.86    6.82
   9 -10 -11   17.51    7.71
  -9 -10  11    1.01    6.64
   9 -10 -12   12.27    8.28
  -9 -10  12   -0.68    7.26
   9 -10 -13   -3.96    7.46
  -9 -10  13   -2.10    7.38
   9 -10 -14   13.92    8.74
  -9 -10  14   20.20    8.31
  -9 -10  15   -2.01    7.34
  -9 -10  16   -0.62    8.23
  -9 -10  17   -5.64    9.27
  -9 -10  18   24.91    9.70
  -9 -10  19    3.41    7.63
  -9 -10  20    9.07    8.15
  -9 -10  21    2.80    7.75
  -9 -10  22   13.33    7.78
  -9 -10  23   -4.03    7.50
  -9 -10  24   10.11    8.11
  -9 -10  25    7.65    8.14
  -9 -10  26   -1.09    7.23
   9 -11  -1   -1.92    7.82
  -9 -11   1   -0.00    7.10
   9 -11  -2   34.79   12.37
  -9 -11   2   66.39   12.45
   9 -11  -3    6.27    8.33
  -9 -11   3    4.66    7.07
   9 -11  -4   13.34    9.11
  -9 -11   4   28.72    8.56
   9 -11  -5   -0.00    6.91
  -9 -11   5    3.20    6.32
   9 -11  -6    9.84    7.48
  -9 -11   6    7.66    8.18
   9 -11  -7    0.61    6.93
  -9 -11   7   -5.69    7.65
   9 -11  -8    6.17    7.48
  -9 -11   8   -4.31    6.82
   9 -11  -9   -1.11    7.34
  -9 -11   9   10.46    7.86
   9 -11 -10   19.08    8.39
  -9 -11  10   18.06    7.88
   9 -11 -11    5.35    8.11
  -9 -11  11    4.14    7.24
   9 -11 -12   17.10    8.53
  -9 -11  12    6.71    7.71
  -9 -11  13    0.55    6.29
  -9 -11  14   -0.86    6.78
  -9 -11  15    0.29    7.30
  -9 -11  16    9.62    8.16
  -9 -11  17   -0.03    6.03
  -9 -11  18    1.06    7.38
  -9 -11  19    1.47    7.05
  -9 -11  20   11.33    8.19
  -9 -11  21   -2.51    7.90
  -9 -11  22   12.82    8.62
  -9 -11  23    1.16    7.76
   9 -12  -1    0.37    7.09
  -9 -12   1    4.21    6.63
   9 -12  -2    5.81    8.73
  -9 -12   2   14.40    7.44
   9 -12  -3   -1.52    6.88
  -9 -12   3    3.52    7.58
   9 -12  -4   27.14   10.18
  -9 -12   4    4.70    7.37
   9 -12  -5    0.49    7.26
  -9 -12   5    0.50    7.43
   9 -12  -6    1.20    8.08
  -9 -12   6   -1.79    6.78
   9 -12  -7   10.22    8.11
  -9 -12   7    0.67    6.99
   9 -12  -8   19.82    8.97
  -9 -12   8    3.62    7.34
   9 -12  -9   -2.44    7.32
  -9 -12   9   -1.77    6.50
   9 -12 -10    0.71    8.13
  -9 -12  10    1.69    6.64
   9 -12 -11    2.17    7.94
  -9 -12  11    3.50    7.01
  -9 -12  12   -2.49    6.28
  -9 -12  13    4.24    7.68
  -9 -12  14   14.61    8.27
  -9 -12  15   -0.65    7.30
  -9 -12  16    0.40    7.44
  -9 -12  17    2.55    6.67
  -9 -12  18   -5.66    9.10
  -9 -12  19    0.23    8.37
  -9 -12  20   18.51   10.40
   9 -13  -1    4.84    7.42
  -9 -13   1    2.61    6.54
   9 -13  -2    0.30    7.25
  -9 -13   2   10.84    7.31
   9 -13  -3   10.18    8.16
  -9 -13   3   -4.76    8.70
   9 -13  -4   -1.02    7.30
  -9 -13   4    0.16    6.84
   9 -13  -5   -3.68    8.23
  -9 -13   5    4.68    7.05
   9 -13  -6   16.16    9.56
  -9 -13   6    7.14    8.06
   9 -13  -7   11.87    8.21
  -9 -13   7   -5.63    8.08
   9 -13  -8   -2.99    7.24
  -9 -13   8    0.66    6.40
   9 -13  -9    0.94    6.61
  -9 -13   9    1.64    7.54
  -9 -13  10    2.08    7.20
  -9 -13  11   -5.24    8.24
  -9 -13  12   -4.35    7.78
  -9 -13  13   -3.13    7.95
  -9 -13  14    2.93    7.26
  -9 -13  15    5.56    8.29
  -9 -13  16    8.78    8.41
  -9 -13  17    4.01    7.81
   9 -14  -1   -1.64    8.33
  -9 -14   1   17.19    8.44
   9 -14  -2   21.54    9.85
  -9 -14   2   12.93    8.37
   9 -14  -3    2.13    8.53
  -9 -14   3    7.09    7.35
   9 -14  -4    1.34    7.94
  -9 -14   4    6.07    7.13
   9 -14  -5   -4.02    8.82
  -9 -14   5   -1.39    7.01
   9 -14  -6   -3.35    8.36
  -9 -14   6    3.75    6.81
   9 -14  -7   -3.33    7.58
  -9 -14   7    1.82    6.96
  -9 -14   8    9.99    8.06
  -9 -14   9   -1.51    7.85
  -9 -14  10    9.68    7.85
  -9 -14  11    5.01    7.91
  -9 -14  12    5.25    7.23
  -9 -14  13    2.20    7.43
  -9 -14  14    0.42    7.59
   9 -15  -1    0.48    8.66
  -9 -15   1   -1.20    6.98
   9 -15  -2    1.58    7.87
  -9 -15   2    0.95    6.94
   9 -15  -3   -2.03    7.41
  -9 -15   3    8.43    7.54
   9 -15  -4   -1.25    8.20
  -9 -15   4    4.23    7.25
   9 -15  -5   -1.31    8.38
  -9 -15   5   -1.98    7.85
  -9 -15   6   -4.83    7.89
  -9 -15   7    0.88    7.92
  -9 -15   8    2.66    7.07
  -9 -15   9    1.18    7.43
  -9 -15  10   -4.84    7.04
   9 -16  -1   -2.82    7.86
   9 -16  -2   -3.53    8.70
  -9 -16   2   -5.09    8.15
   9 -16  -3    3.70    8.43
  -9 -16   3    0.42    7.42
  -9 -16   4    0.01    7.47
  -9 -16   5    1.05    7.73
  -9 -16   6   10.29    8.45
  -8   0   1   -2.31   10.39
   8   0  -1   -3.58    7.07
   8   0  -1   26.43   11.78
  -8   0   2  446.10   68.70
   8   0  -2  514.80   66.26
   8   0  -2  519.62   69.61
  -8   0   3   -2.59    9.75
   8   0  -3   -2.57    5.91
   8   0  -3    6.35   10.46
  -8   0   4   86.20   18.78
   8   0  -4  104.19   15.35
   8   0  -4   56.80   17.91
  -8   0   5    4.05    9.35
   8   0  -5    0.01    4.77
   8   0  -5    4.45   10.18
  -8   0   6   65.38   16.51
   8   0  -6   73.13   12.87
   8   0  -6   76.20   17.31
  -8   0   7   10.60   10.12
   8   0  -7    0.82    4.58
   8   0  -7    4.33   10.83
  -8   0   8  207.51   32.86
   8   0  -8  219.81   29.34
   8   0  -8  168.54   32.42
  -8   0   9   -1.83    9.76
   8   0  -9   -1.87    4.00
   8   0  -9   -1.25   10.15
  -8   0  10   -2.16    9.33
   8   0 -10   -4.14    9.65
  -8   0  11   -2.56    9.76
   8   0 -11   -1.03    8.59
  -8   0  12  121.26   25.34
   8   0 -12  196.42   28.49
  -8   0  13   -4.50    9.56
   8   0 -13   -0.14   10.74
  -8   0  14   45.69   15.48
   8   0 -14   74.83   16.77
   8   0 -18   72.62   13.27
   8   0 -19    2.36    4.98
  -8   0  20   -0.33    6.97
   8   0 -20    2.65    5.94
  -8   0  21   -1.89    7.45
  -8   0  22   87.73   16.39
  -8   0  23    1.36    7.11
  -8   0  24   10.33    7.88
  -8   0  25    0.02    6.92
  -8   0  26   -5.21    6.68
  -8   0  27   -2.90    6.94
  -8   0  28   62.88   13.26
  -8   0  29    9.55    7.07
   8   0 -29   -1.95    6.74
   8   0 -30    0.01    6.63
   8   0 -31    3.14    7.13
   8   0 -32   13.40    8.17
   8   0 -33    1.72    6.89
   8   0 -34   15.21    9.39
   8   0 -35   -3.87    8.56
  -8   1   1   85.06   17.34
   8  -1  -1   46.60   11.87
   8  -1  -1   66.28   15.24
   8   1  -1   54.64   11.54
   8   1  -1   47.76   15.19
  -8  -1   1   55.19   14.98
  -8   1   2    0.44   10.21
   8  -1  -2   -1.95    6.12
   8  -1  -2    4.18    9.57
   8   1  -2   -0.49    5.75
   8   1  -2    6.03   10.27
  -8  -1   2   15.04   10.41
  -8   1   3    3.25    9.15
   8  -1  -3    3.09    5.79
   8  -1  -3    2.28    9.75
   8   1  -3    6.81    6.08
   8   1  -3   -2.52    9.56
  -8  -1   3   -5.12    9.95
  -8   1   4   32.39   13.24
   8  -1  -4   35.99   10.04
   8  -1  -4   58.04   14.77
   8   1  -4   51.77    9.93
   8   1  -4   60.77   14.76
  -8  -1   4   53.61   15.00
  -8   1   5   13.85   11.28
   8  -1  -5    5.94    5.95
   8  -1  -5    1.51    9.42
   8   1  -5   -0.16    4.60
   8   1  -5    4.86    8.92
  -8  -1   5   11.01    9.99
  -8   1   6   93.16   17.52
   8  -1  -6   41.41   10.94
   8  -1  -6   92.85   18.20
   8   1  -6   54.51   11.52
   8   1  -6   88.12   17.70
  -8  -1   6   84.27   16.63
  -8   1   7    1.01   10.15
   8  -1  -7    0.96    5.39
   8  -1  -7    0.00   10.34
   8   1  -7    2.74    4.36
   8   1  -7   11.32   10.87
  -8  -1   7   10.10   10.73
  -8   1   8   -3.91   10.20
   8  -1  -8    1.92    5.33
   8  -1  -8   -0.23   10.22
   8   1  -8   -1.63    9.18
  -8  -1   8   -5.12   10.23
  -8   1   9   18.36   10.39
   8  -1  -9    3.74    5.38
   8  -1  -9   35.31   11.90
   8   1  -9    4.57   10.50
  -8  -1   9    9.81   10.35
  -8   1  10  104.31   23.25
   8  -1 -10  133.03   20.24
   8  -1 -10  146.63   24.62
   8   1 -10  123.06   23.41
  -8  -1  10  135.54   23.86
  -8   1  11   -2.46    8.97
   8  -1 -11   -1.98   11.69
   8   1 -11   -0.27    9.61
  -8  -1  11    0.75    9.38
  -8   1  12    7.31    9.96
   8  -1 -12   12.39   11.34
   8   1 -12   10.89   10.69
  -8  -1  12   -0.13    8.83
  -8   1  13  -10.34   10.00
   8  -1 -13   -4.36   11.96
   8   1 -13   -4.32   10.68
  -8  -1  13   -0.75    9.94
   8   1 -14   57.12   15.48
  -8  -1  14   38.03   14.23
   8   1 -15   36.05   15.00
  -8  -1  15   41.12   13.57
   8   1 -16   38.13    9.05
   8   1 -17    1.64    5.32
   8   1 -18   -2.30    6.48
  -8  -1  18    7.99    7.44
  -8  -1  19    6.29    7.16
   8  -1 -20   10.25    6.73
  -8  -1  20   23.81    8.86
  -8   1  21   -5.27    6.88
   8  -1 -21    3.43    5.66
  -8  -1  21    4.03    7.01
  -8   1  22   65.04   13.01
   8  -1 -22   43.19   11.86
  -8  -1  22   96.42   14.52
  -8   1  23    4.66    7.50
  -8  -1  23   -0.93    5.96
  -8   1  24    6.76    6.61
  -8  -1  24    5.68    6.92
  -8   1  25   -2.01    6.72
  -8  -1  25    0.81    5.99
  -8   1  26   13.41    7.74
   8   1 -26    3.91    6.79
  -8  -1  26   17.13    7.43
  -8   1  27    4.82    6.88
   8   1 -27    9.15    7.08
  -8  -1  27   -0.00    5.92
  -8   1  28    3.09    6.53
   8   1 -28    9.57    7.37
  -8  -1  28   -2.80    6.42
   8   1 -29   -1.01    7.17
  -8  -1  29   -1.22    5.49
   8   1 -30   11.17    8.73
  -8  -1  30   26.18    8.69
   8  -1 -31   -2.21    6.99
   8   1 -31    3.92    7.51
   8  -1 -32   24.51    8.20
   8   1 -32    5.12    9.60
   8  -1 -33    1.31    7.00
   8   1 -33    6.47    9.07
   8  -1 -34    0.38    7.20
   8   1 -34    6.37    8.66
   8  -1 -35    1.54    7.31
   8   1 -35   -3.11    8.18
  -8   2   1   -3.30   10.87
   8  -2  -1   -1.70    5.50
   8  -2  -1    5.01    9.81
   8   2  -1    3.11    4.38
  -8  -2   1   -4.25   10.54
  -8   2   2   38.91   15.52
   8  -2  -2   64.18   13.59
   8  -2  -2   80.46   18.25
   8   2  -2  101.65   13.65
  -8  -2   2   73.11   17.53
  -8   2   3   11.81   11.00
   8  -2  -3   20.19    6.88
   8  -2  -3   14.14   11.83
   8   2  -3    5.00    5.92
   8   2  -3   14.73   10.55
  -8  -2   3   21.12   11.28
  -8   2   4   36.47   13.64
   8  -2  -4   24.45    8.24
   8  -2  -4   40.80   13.99
   8   2  -4   36.59    7.99
   8   2  -4   30.93   12.46
  -8  -2   4   29.81   12.97
  -8   2   5    1.69    9.29
   8  -2  -5   11.66    7.29
   8  -2  -5    1.22   10.17
   8   2  -5   11.11   10.46
  -8  -2   5    1.49    9.25
  -8   2   6   85.89   19.29
   8  -2  -6   74.57   14.90
   8  -2  -6  102.40   19.66
   8   2  -6  119.18   20.09
  -8  -2   6   75.89   18.59
  -8   2   7   36.68   13.14
   8  -2  -7   36.70    9.38
   8  -2  -7   30.54   13.14
   8   2  -7   35.71   13.60
  -8  -2   7   46.16   13.72
  -8   2   8   80.57   18.76
   8  -2  -8   95.89   16.05
   8  -2  -8   75.71   20.01
   8   2  -8  111.84   20.06
  -8  -2   8  103.92   19.36
  -8   2   9   10.65   10.25
   8  -2  -9    7.29    6.00
   8  -2  -9   11.22   11.70
   8   2  -9   18.02   10.98
  -8  -2   9   10.79   11.10
  -8   2  10    7.24    9.37
   8  -2 -10   -1.87    5.82
   8  -2 -10   11.25   10.79
   8   2 -10    0.00   10.21
  -8  -2  10    0.22    9.11
  -8   2  11   -0.40    8.58
   8  -2 -11    7.50    5.23
   8  -2 -11   -0.55   10.64
   8   2 -11   -3.05    9.84
  -8  -2  11    0.85   10.30
  -8   2  12   32.32   13.39
   8  -2 -12   44.95   15.26
   8   2 -12   47.10   14.63
  -8  -2  12   53.85   15.06
   8  -2 -13   19.09   12.66
   8   2 -13   50.48   14.39
  -8  -2  13   27.67   12.86
   8   2 -14   26.59    7.58
   8   2 -14   10.92   11.01
  -8  -2  14   16.54   11.45
   8   2 -15   26.89    8.41
   8   2 -15   52.46   14.46
  -8  -2  15   15.19    9.29
  -8  -2  15   24.01   12.68
   8   2 -16   49.83   11.51
  -8  -2  16   71.04   13.74
  -8  -2  17   29.84    9.77
  -8  -2  18  175.11   27.25
  -8  -2  19   -2.17    6.87
  -8  -2  20    0.12    6.11
  -8  -2  21   -1.80    5.41
   8  -2 -22   16.32    7.33
  -8  -2  22   38.23    9.45
  -8   2  23    5.28    7.07
   8  -2 -23   -1.90    5.34
  -8  -2  23   -3.64    7.07
  -8   2  24   19.99    7.80
   8   2 -24    1.94    6.95
  -8  -2  24   11.73    7.53
  -8   2  25   -0.91    5.68
   8   2 -25   -2.63    7.80
  -8  -2  25   -4.10    7.38
  -8   2  26    1.25    5.62
   8   2 -26    2.84    6.86
  -8  -2  26    3.09    7.49
   8   2 -27   -5.92    8.29
  -8  -2  27    2.47    6.96
   8   2 -28   17.87    8.67
  -8  -2  28   21.47    7.98
   8   2 -29    4.80    7.81
  -8  -2  29    1.02    7.06
   8   2 -30    4.87    8.69
  -8  -2  30    7.24    7.15
   8   2 -31   -1.91    8.13
  -8  -2  31    2.79    6.81
   8   2 -32    4.18    8.46
  -8  -2  32   -1.16    6.17
   8  -2 -33    4.73    6.81
   8   2 -33    0.00    7.11
   8  -2 -34   -1.52    6.36
   8   2 -34   10.31   10.24
   8  -2 -35    4.26    7.39
   8   2 -35    0.01    7.51
  -8   3   1   73.28   18.45
   8  -3  -1   50.97   17.24
   8   3  -1   81.36   13.33
  -8  -3   1  102.39   19.11
  -8   3   2    2.53   11.48
   8  -3  -2   -1.80    5.64
   8  -3  -2   -1.92   10.72
   8   3  -2    5.64    5.56
  -8  -3   2    5.10   10.36
  -8   3   3   24.51   13.75
   8  -3  -3   30.82   10.51
   8  -3  -3   38.76   14.44
  -8  -3   3   35.25   12.63
  -8   3   4   99.60   22.18
   8  -3  -4  100.70   17.87
   8  -3  -4  100.96   22.50
  -8  -3   4  142.69   22.92
  -8   3   5   32.39   12.20
   8  -3  -5   14.59    7.64
   8  -3  -5   18.83   12.40
  -8  -3   5   21.33   12.27
  -8   3   6   33.45   12.59
   8  -3  -6   40.57    9.83
   8  -3  -6   47.26   14.02
  -8  -3   6   19.13   12.46
  -8   3   7   14.44   11.24
   8  -3  -7   29.17    8.10
   8  -3  -7   18.38   12.43
   8   3  -7   25.88   12.07
  -8  -3   7    3.01   10.23
  -8   3   8    0.25    9.77
   8  -3  -8    9.36    6.92
   8  -3  -8    0.32   11.56
   8   3  -8    5.99   10.47
  -8  -3   8    9.67   10.44
  -8   3   9   -5.81    9.94
   8  -3  -9    3.36    5.40
   8  -3  -9   -4.46   12.38
   8   3  -9    4.63    9.93
  -8  -3   9    6.15   10.37
  -8   3  10   58.39   17.03
   8  -3 -10   90.17   14.39
   8  -3 -10   71.61   18.27
   8   3 -10   52.68   17.52
  -8  -3  10  110.73   18.90
  -8   3  11   41.57   16.02
   8  -3 -11   80.15   13.38
   8  -3 -11   83.06   18.31
   8   3 -11   76.67   12.87
   8   3 -11   41.96   15.94
  -8  -3  11   85.38   17.57
   8  -3 -12    4.96    5.80
   8   3 -12    3.55    4.91
   8   3 -12   -7.13   11.43
  -8  -3  12    7.63    9.55
   8   3 -13    7.24    6.18
   8   3 -13    1.67    9.81
  -8  -3  13   16.22    8.38
  -8  -3  13   -6.24   10.30
   8   3 -14   24.05    8.00
   8   3 -14   17.86   11.06
  -8  -3  14   16.80    8.76
  -8  -3  14    8.00   11.31
   8   3 -15   15.54   12.38
  -8  -3  15   21.81    9.35
  -8  -3  16   70.39   14.72
  -8  -3  17   -2.18    7.12
  -8  -3  18    3.82    6.53
  -8  -3  19   28.36    9.48
   8   3 -20   91.34   17.32
  -8  -3  20  101.74   17.33
   8   3 -21    1.07    7.74
  -8  -3  21    3.12    6.66
   8   3 -22   16.97    7.95
  -8  -3  22    2.12    7.48
   8   3 -23    5.27    7.19
  -8  -3  23   -3.81    6.52
   8   3 -24   19.42    8.76
  -8  -3  24   22.67    8.21
   8  -3 -25    7.36    5.86
   8   3 -25    6.48    7.92
  -8  -3  25   16.81    7.61
   8   3 -26    0.01    8.45
  -8  -3  26   15.01    7.43
   8   3 -27   -2.51    8.15
  -8  -3  27    0.75    7.08
   8   3 -28   -1.51    8.18
  -8  -3  28   -3.31    6.37
   8   3 -29    2.36    7.84
  -8  -3  29    2.36    5.92
   8   3 -30   14.55    9.41
  -8  -3  30   -0.37    6.51
   8   3 -31    4.10    8.49
  -8  -3  31   -1.94    6.92
   8   3 -32    6.58    8.74
  -8  -3  32    3.48    5.70
   8   3 -33    2.25    8.37
  -8  -3  33    6.83    5.75
   8   3 -34    7.15    9.30
   8  -3 -35    4.38    6.49
   8   3 -35   -3.61    8.07
  -8   4   1  115.56   21.50
   8  -4  -1   92.25   19.52
  -8  -4   1   84.16   19.01
  -8   4   2   -0.44   12.67
   8  -4  -2   27.16   12.83
  -8  -4   2   20.22   11.38
  -8   4   3   38.07   14.95
   8  -4  -3   13.02   12.19
  -8  -4   3   20.07   11.99
  -8   4   4  102.11   22.35
   8  -4  -4  133.95   23.35
  -8  -4   4  116.54   22.61
  -8   4   5    0.55   11.15
   8  -4  -5   23.36   11.95
  -8  -4   5   15.99   11.00
  -8   4   6   43.38   14.31
   8  -4  -6   31.72   14.64
  -8  -4   6   27.72   12.60
  -8   4   7  101.10   20.05
   8  -4  -7   86.44   20.23
  -8  -4   7   71.65   17.96
  -8   4   8   19.16   11.71
   8  -4  -8   18.22   13.98
  -8  -4   8    5.62   11.09
  -8   4   9    4.33    9.99
   8  -4  -9   -2.41   12.37
   8   4  -9    1.07    4.62
  -8  -4   9    2.40    9.87
   8  -4 -10    0.68   12.02
   8   4 -10    1.71    5.30
  -8  -4  10    1.05    7.80
  -8  -4  10    1.43   10.00
   8   4 -11    2.46    6.29
  -8  -4  11    2.24    7.12
  -8  -4  11    3.86   11.36
   8   4 -12  106.31   20.06
  -8  -4  12   57.36   14.72
  -8  -4  12  107.24   19.96
   8   4 -13    2.87   10.78
  -8  -4  13   21.47    8.39
  -8  -4  13   14.23   12.13
   8   4 -14   49.88   15.64
  -8  -4  14   76.05   14.10
   8   4 -15   -0.62   11.35
  -8  -4  15   -1.32    7.47
  -8  -4  16   16.07    8.19
   8   4 -17   20.12    9.69
  -8  -4  17   14.55    8.48
   8   4 -18  121.89   18.66
  -8  -4  18   79.26   17.46
   8   4 -19    3.68    7.18
  -8  -4  19    8.38    7.32
   8   4 -20    7.35    8.27
  -8  -4  20    6.77    6.72
   8   4 -21    2.87    8.68
  -8  -4  21    1.95    7.06
   8   4 -22   19.53    9.92
  -8  -4  22   26.39    8.97
   8   4 -23    1.32    6.88
  -8  -4  23    4.89    6.17
   8   4 -24   15.78    9.57
  -8  -4  24    4.19    6.34
   8   4 -25    2.30    9.00
  -8  -4  25   -1.23    6.35
   8   4 -26    5.99    9.10
  -8  -4  26   -0.28    6.10
   8   4 -27    1.02    8.00
  -8  -4  27    2.56    7.01
   8   4 -28   10.14    8.73
  -8  -4  28   11.78    7.47
   8   4 -29   12.83    9.56
  -8  -4  29   -1.72    6.65
   8   4 -30    4.49    8.72
  -8  -4  30   -1.15    7.02
   8   4 -31   -5.52    9.17
  -8  -4  31   -0.48    7.08
   8   4 -32   12.15    9.37
  -8  -4  32    7.98    7.13
   8   4 -33   15.80   10.83
  -8  -4  33    7.75    7.56
   8   4 -34    6.79    9.80
  -8  -4  34    5.64    7.07
   8   4 -35   -5.28   10.56
  -8   5   1   17.52   12.71
   8  -5  -1   25.50   12.45
  -8  -5   1   15.25   11.58
  -8   5   2   15.58   12.47
   8  -5  -2   19.07   12.23
  -8  -5   2   19.14   11.74
  -8   5   3   77.90   19.54
   8  -5  -3  102.93   20.81
  -8  -5   3   84.83   19.12
  -8   5   4    4.36   10.83
   8  -5  -4   41.50   14.59
  -8  -5   4   13.74   10.74
  -8   5   5   64.56   17.11
   8  -5  -5   67.02   17.33
  -8  -5   5   48.18   14.99
  -8   5   6   75.35   19.37
   8  -5  -6   89.29   19.69
   8   5  -6   85.63   15.29
  -8  -5   6   82.20   18.79
  -8   5   7   -2.68   10.93
   8  -5  -7   11.42   11.58
   8   5  -7   -4.64    6.16
  -8  -5   7    0.18    7.32
  -8  -5   7   -0.50   10.74
   8   5  -8    8.10    6.07
  -8  -5   8   -1.15    7.10
  -8  -5   8   17.80   11.81
  -8  -5   9   11.95    8.54
  -8  -5   9    6.78   11.62
  -8  -5  10  189.64   25.89
  -8  -5  10  124.27   27.36
   8   5 -11   48.72   11.07
  -8  -5  11   36.15    9.93
  -8  -5  11   22.17   13.08
   8   5 -12   -1.61    6.98
  -8  -5  12   -0.24    6.54
   8   5 -13   -2.98    7.18
  -8  -5  13    6.19    7.41
   8   5 -14   14.01    8.00
  -8  -5  14    4.20    6.84
  -8  -5  15   33.30   10.29
  -8  -5  16   73.49   14.82
   8   5 -17   -2.80    8.63
  -8  -5  17    5.88    7.21
   8   5 -18   -0.64    7.55
  -8  -5  18    0.34    6.53
   8   5 -19   12.83    8.43
  -8  -5  19    6.19    7.27
   8   5 -20   32.40   12.15
  -8  -5  20   30.19    9.73
   8   5 -21    7.45    9.11
  -8  -5  21   23.30    8.90
   8   5 -22   28.61   10.42
  -8  -5  22    0.27    7.11
   8   5 -23    3.55    7.07
  -8  -5  23   -0.37    6.13
   8   5 -24   12.56   10.57
  -8  -5  24    9.35    7.51
   8   5 -25    6.31    9.08
  -8  -5  25    6.97    7.87
   8   5 -26   19.74    8.68
  -8  -5  26   -2.46    7.05
   8   5 -27    6.08    8.48
  -8  -5  27   -0.47    7.69
   8   5 -28    0.65    9.89
  -8  -5  28   -3.19    6.87
   8   5 -29    7.91   10.49
  -8  -5  29    3.55    6.87
   8   5 -30    2.56    8.60
  -8  -5  30   12.20    8.04
   8   5 -31   18.27   10.62
  -8  -5  31   -0.53    6.51
   8   5 -32    9.80    9.87
  -8  -5  32    3.40    7.42
   8   5 -33    6.18   10.17
  -8  -5  33   -3.76    7.51
   8   5 -34   -0.08    8.91
  -8  -5  34    4.20    7.93
   8   5 -35   -1.35    9.20
  -8  -5  35    1.67    6.98
  -8   6   1   73.56   19.63
   8  -6  -1   77.66   14.80
   8  -6  -1   77.77   19.03
  -8   6   2   35.06   17.01
   8  -6  -2   56.24   13.13
   8  -6  -2   89.17   18.37
   8   6  -2   74.71   13.55
  -8   6   3   61.06   18.15
   8  -6  -3   33.26   15.63
   8   6  -3   96.49   14.60
   8   6  -3   68.91   14.84
  -8  -6   3   98.37   15.40
  -8   6   4   29.89   14.63
   8  -6  -4   58.30   16.31
   8   6  -4   40.64    9.15
   8   6  -4   31.31    9.37
  -8  -6   4   11.48    8.31
   8   6  -5   15.25    8.27
  -8  -6   5   11.25    8.00
  -8  -6   5   10.38   10.94
   8   6  -6   26.38   10.11
  -8  -6   6   36.95   11.02
  -8  -6   6   35.08   12.94
   8   6  -7   34.38   10.59
  -8  -6   7   22.49    8.74
  -8  -6   7   28.79   14.02
   8   6  -8   24.81    9.19
  -8  -6   8   17.66    8.62
  -8  -6   8   24.38   12.01
   8   6  -9   -2.20    7.45
  -8  -6   9    3.47    6.48
  -8  -6   9   -5.25   10.94
   8   6 -10   10.79    8.43
  -8  -6  10   13.63    8.08
   8   6 -11    1.84    7.73
  -8  -6  11   14.34    7.88
   8   6 -12    2.98    7.01
  -8  -6  12   22.35    9.23
   8   6 -13   18.37   10.10
  -8  -6  13   23.16    8.99
   8   6 -14   59.98   13.66
  -8  -6  14   38.02   11.34
  -8  -6  15    4.50    6.81
  -8  -6  16    7.14    6.97
   8   6 -17   46.73   14.94
  -8  -6  17   86.50   14.51
   8   6 -18   14.65   10.47
  -8  -6  18   18.55    7.93
   8   6 -19   -2.99    9.44
  -8  -6  19    3.30    6.90
   8   6 -20    6.37    8.11
  -8  -6  20    5.20    7.19
   8   6 -21    3.25    8.17
  -8  -6  21    0.30    6.20
   8   6 -22    6.97    9.21
  -8  -6  22    1.45    6.58
   8   6 -23   22.13   10.39
  -8  -6  23   12.53    7.31
   8   6 -24    6.01    8.98
  -8  -6  24    2.20    7.01
   8   6 -25    7.09    9.50
  -8  -6  25    7.22    7.85
   8   6 -26    3.93    8.57
  -8  -6  26   -5.67    8.07
   8   6 -27   19.08   10.43
  -8  -6  27   11.07    7.92
   8   6 -28    5.23   10.20
  -8  -6  28   17.52    8.31
   8   6 -29    7.69    9.32
  -8  -6  29    4.09    6.91
   8   6 -30   -5.81    8.70
  -8  -6  30   -3.96    7.42
   8   6 -31    1.61   10.69
  -8  -6  31    6.22    7.40
   8   6 -32    2.71    9.14
  -8  -6  32   -1.65    7.04
   8   6 -33   21.90   11.99
  -8  -6  33    5.43    8.69
   8   6 -34   -1.36   10.16
  -8  -6  34   -3.46    7.45
   8   6 -35    2.27    9.55
  -8  -6  35    2.55    7.06
  -8  -6  36    3.25    7.77
  -8   7   1   54.99   20.37
   8  -7  -1   88.01   16.24
  -8  -7   1   90.93   15.89
  -8  -7   1   85.64   18.50
   8  -7  -2   -1.54    7.77
  -8  -7   2    4.21    8.09
  -8  -7   2    2.49   10.15
   8  -7  -3   14.77    8.58
  -8  -7   3   42.49    9.71
   8  -7  -4   -0.72    7.76
   8   7  -4    2.87    7.89
  -8  -7   4    0.97    6.28
   8  -7  -5   75.05   13.02
   8   7  -5   82.22   13.72
  -8  -7   5   20.41    9.95
   8  -7  -6   -0.49    6.14
   8   7  -6   17.04    8.50
  -8  -7   6   12.63    7.89
   8   7  -7    0.78    6.94
  -8  -7   7   -0.14    6.99
   8   7  -8   -2.58    8.77
  -8  -7   8   -1.33    7.90
   8   7  -9   51.64   13.11
  -8  -7   9   44.09   11.24
   8   7 -10   15.52    9.76
  -8  -7  10   11.18    7.15
   8   7 -11   80.89   14.94
  -8  -7  11   42.17   12.05
   8   7 -12   -3.84    8.36
  -8  -7  12    4.59    6.52
   8   7 -13   31.56   11.35
  -8  -7  13    9.97    7.77
   8   7 -14   16.23    9.50
  -8  -7  14   19.91    8.30
  -8  -7  15   54.83   12.65
  -8  -7  16    7.46    7.48
   8   7 -17    2.54    8.05
  -8  -7  17    0.00    6.42
   8   7 -18   -2.11    8.81
  -8  -7  18    6.77    7.05
   8   7 -19   -3.22    9.40
  -8  -7  19   -2.34    6.29
   8   7 -20   12.19    9.17
  -8  -7  20    8.29    6.88
   8   7 -21   55.55   14.62
  -8  -7  21   53.29   12.77
   8   7 -22    4.29   10.13
  -8  -7  22    1.12    6.95
   8   7 -23    0.04    7.74
  -8  -7  23   -0.20    6.50
   8   7 -24   -3.83    9.01
  -8  -7  24   -3.87    7.20
   8   7 -25    9.88   10.45
  -8  -7  25   22.22    8.95
   8   7 -26    5.46    9.45
  -8  -7  26    1.59    6.87
   8   7 -27   17.00   11.14
  -8  -7  27   12.73    8.40
   8   7 -28   -4.12    9.04
  -8  -7  28    2.08    7.00
   8   7 -29    0.92    9.78
  -8  -7  29   -3.94    8.42
   8   7 -30   -0.22    9.73
  -8  -7  30    3.17    7.61
   8   7 -31   -2.84   11.48
  -8  -7  31    3.22    7.43
   8   7 -32    0.46   10.90
  -8  -7  32    6.27    8.63
   8   7 -33    1.07   10.17
  -8  -7  33    0.00    6.37
   8   7 -34   -2.10    9.16
  -8  -7  34    8.11    7.42
  -8  -7  35   14.47    8.21
  -8  -7  36    2.51    6.86
   8  -8  -1   70.85   14.89
  -8  -8   1   80.43   14.24
  -8  -8   1   56.24   17.20
   8  -8  -2   -2.22    7.21
  -8  -8   2   -5.92    6.93
  -8  -8   2   -0.56   10.55
   8  -8  -3   25.53    9.73
  -8  -8   3   44.86   10.03
  -8  -8   3    6.46   10.78
   8  -8  -4    8.92    8.16
  -8  -8   4   12.77    7.80
  -8  -8   4    7.49   12.41
   8  -8  -5    1.23    7.23
  -8  -8   5    2.07    6.06
  -8  -8   5   -0.03   11.61
   8  -8  -6   -0.66    6.43
  -8  -8   6   -4.16    7.04
   8  -8  -7   95.85   19.00
  -8  -8   7  131.86   19.97
   8  -8  -8   -0.90    7.28
  -8  -8   8    4.04    7.27
   8  -8  -9   14.31    7.46
  -8  -8   9   15.59    8.03
   8  -8 -10    7.27    7.52
   8   8 -10   12.58    8.91
  -8  -8  10    8.21    7.02
   8  -8 -11   -2.21    7.44
   8   8 -11    5.67    8.06
  -8  -8  11    1.90    6.90
   8   8 -12   -0.29    8.22
  -8  -8  12    1.03    7.65
   8   8 -13   33.90   12.01
  -8  -8  13   40.29   11.13
   8   8 -14   -2.18    8.48
  -8  -8  14   -0.00    6.71
  -8  -8  15    1.53    7.32
  -8  -8  16   -0.35    6.91
   8   8 -17   27.48   12.07
  -8  -8  17   31.86    9.96
   8   8 -18   11.07   10.11
  -8  -8  18   -1.70    6.61
   8   8 -19    2.46    8.26
  -8  -8  19    8.71    7.39
   8   8 -20    7.78    9.00
  -8  -8  20   -2.14    6.27
   8   8 -21   -0.13    8.95
  -8  -8  21   10.01    7.53
   8   8 -22   -2.24    8.97
  -8  -8  22    3.02    7.29
   8   8 -23   17.38   11.89
  -8  -8  23   16.37    8.18
   8   8 -24   -2.32    9.84
  -8  -8  24    7.73    7.58
   8   8 -25   20.21   10.88
  -8  -8  25    4.38    8.64
   8   8 -26   -1.46    9.81
  -8  -8  26    7.75    7.81
   8   8 -27    6.15   11.09
  -8  -8  27   13.34    9.42
   8   8 -28    8.59   11.16
  -8  -8  28   -2.75    9.18
   8   8 -29   11.31   11.67
  -8  -8  29   29.03    9.83
   8   8 -30   -2.17   10.23
  -8  -8  30    2.26    7.80
   8   8 -31    5.82   11.17
  -8  -8  31    0.76    7.52
   8   8 -32   -3.05   10.52
  -8  -8  32    0.53    6.83
   8   8 -33   -4.63   10.87
  -8  -8  33    1.05    7.44
   8   8 -34   -4.03   11.46
   8  -9  -1  113.82   19.26
  -8  -9   1   95.22   18.24
  -8  -9   1  124.46   22.19
   8  -9  -2    3.31    7.61
  -8  -9   2   -0.51    6.58
  -8  -9   2    9.19   10.62
   8  -9  -3   55.15   13.16
  -8  -9   3   66.45   13.55
   8  -9  -4    9.89    6.89
  -8  -9   4   15.48    7.75
   8  -9  -5   25.63   10.47
  -8  -9   5   25.70    9.74
   8  -9  -6    2.33    7.13
  -8  -9   6    4.47    7.34
   8  -9  -7   -3.55    7.10
  -8  -9   7    6.97    7.28
   8  -9  -8   -2.07    6.81
  -8  -9   8   -1.56    6.13
   8  -9  -9    1.59    8.59
  -8  -9   9   20.90    7.79
   8  -9 -10    0.20    6.43
  -8  -9  10    6.43    6.33
   8  -9 -11   83.34   15.54
  -8  -9  11   77.51   15.31
   8  -9 -12    3.92    6.63
  -8  -9  12   -1.02    7.14
   8  -9 -13   -3.05    5.64
  -8  -9  13    2.09    7.32
   8  -9 -14    6.48    6.53
  -8  -9  14    2.36    6.51
   8  -9 -15   29.36   10.34
  -8  -9  15   59.76   12.37
  -8  -9  16    0.18    6.84
  -8  -9  17   -0.68    7.79
  -8  -9  18    8.36    7.76
   8   9 -19    2.59    9.24
  -8  -9  19    7.79    7.67
   8   9 -20    1.16    9.91
  -8  -9  20    4.36    7.21
   8   9 -21   23.48   11.35
  -8  -9  21    4.91    9.23
   8   9 -22    7.44   10.15
  -8  -9  22    6.85    8.09
   8   9 -23   -2.07   10.45
  -8  -9  23    0.29    7.91
   8   9 -24   -5.64   10.79
  -8  -9  24   -1.22    7.66
   8   9 -25   22.09   11.34
  -8  -9  25   16.10    9.23
   8   9 -26    0.79    9.68
  -8  -9  26    0.09    6.54
   8   9 -27   -0.79   10.47
  -8  -9  27    3.11    7.40
   8   9 -28    6.17   10.45
  -8  -9  28    5.33    7.86
   8   9 -29   -0.27   10.04
  -8  -9  29    5.74    7.63
   8   9 -30   12.00   10.18
  -8  -9  30    3.44    8.42
   8   9 -31    6.47   10.90
  -8  -9  31   -2.84    8.34
   8   9 -32   11.77   10.95
   8   9 -33    1.59   10.57
   8   9 -34   -1.45    9.78
   8 -10  -1   37.41    9.92
  -8 -10   1   23.06    8.45
   8 -10  -2    4.84    7.07
  -8 -10   2    2.74    6.81
   8 -10  -3   41.91   11.45
  -8 -10   3   32.55   10.13
   8 -10  -4   12.41    7.67
  -8 -10   4   19.68    8.02
   8 -10  -5   -4.44    7.02
  -8 -10   5   -0.08    6.92
   8 -10  -6    0.34    6.52
  -8 -10   6    6.94    7.43
   8 -10  -7   60.33   14.10
  -8 -10   7   65.82   13.69
   8 -10  -8   10.63    7.43
  -8 -10   8   -4.71    7.30
   8 -10  -9    6.56    7.07
  -8 -10   9   10.31    7.82
   8 -10 -10   13.95    8.00
  -8 -10  10   -6.03    7.54
   8 -10 -11    9.33    6.87
  -8 -10  11    0.66    6.10
   8 -10 -12    0.36    6.65
  -8 -10  12    0.67    6.20
   8 -10 -13   42.24   11.65
  -8 -10  13   63.36   13.19
   8 -10 -14    5.70    6.46
  -8 -10  14    4.14    7.63
  -8 -10  15    5.42    8.48
  -8 -10  16   -7.04    7.91
  -8 -10  17   61.30   13.51
  -8 -10  18   -1.67    7.37
  -8 -10  19    8.33    8.17
  -8 -10  20    0.68    7.23
  -8 -10  21   23.98    9.49
  -8 -10  22    3.39    7.69
  -8 -10  23    5.84    8.26
  -8 -10  24   11.73    9.16
  -8 -10  25    2.21    9.03
  -8 -10  26    0.45    8.18
  -8 -10  27   17.34    9.87
  -8 -10  28   -0.60    7.74
   8 -11  -1   29.34    9.96
  -8 -11   1   31.96    9.89
   8 -11  -2   14.82    8.32
  -8 -11   2    4.69    7.08
   8 -11  -3   21.27    9.06
  -8 -11   3   14.42    7.80
   8 -11  -4    9.28    8.83
  -8 -11   4    2.20    5.97
   8 -11  -5   22.20    9.06
  -8 -11   5   14.53    8.35
   8 -11  -6   -0.68    7.12
  -8 -11   6    0.57    6.26
   8 -11  -7   12.98    7.82
  -8 -11   7    1.46    7.53
   8 -11  -8    7.61    7.17
  -8 -11   8    1.74    6.53
   8 -11  -9   19.82    8.92
  -8 -11   9   25.82    9.35
   8 -11 -10   -5.38    7.50
  -8 -11  10    3.31    6.89
   8 -11 -11   13.85    7.86
  -8 -11  11   17.08    7.96
   8 -11 -12   -8.52    7.49
  -8 -11  12    5.03    7.72
  -8 -11  13    3.36    7.65
  -8 -11  14    2.09    7.06
  -8 -11  15   42.13   11.50
  -8 -11  16   -0.44    7.40
  -8 -11  17    4.23    7.66
  -8 -11  18    6.37    7.10
  -8 -11  19   10.79    7.94
  -8 -11  20   -1.55    7.71
  -8 -11  21   12.80    8.69
  -8 -11  22   16.49    8.67
  -8 -11  23   -4.69    8.19
  -8 -11  24   -2.95    8.13
  -8 -11  25    8.88    8.87
  -8 -11  26   -1.96    9.17
   8 -12  -1   -7.05    9.32
  -8 -12   1    3.20    6.74
   8 -12  -2    1.23    7.10
  -8 -12   2   -1.55    6.56
   8 -12  -3   38.11   12.39
  -8 -12   3   49.77   11.63
   8 -12  -4   -0.50    7.63
  -8 -12   4    2.27    7.66
   8 -12  -5    3.73    7.14
  -8 -12   5   -3.05    6.23
   8 -12  -6   -1.74    7.76
  -8 -12   6   -0.34    6.52
   8 -12  -7    1.82    8.47
  -8 -12   7   29.97    9.00
   8 -12  -8    4.42    8.23
  -8 -12   8   11.90    8.10
   8 -12  -9   19.52    8.77
  -8 -12   9   15.86    9.09
   8 -12 -10   -0.15    7.06
  -8 -12  10   -0.00    6.46
   8 -12 -11   16.63    8.87
  -8 -12  11   18.69    8.53
  -8 -12  12   -2.26    7.35
  -8 -12  13   38.62   11.00
  -8 -12  14    1.28    7.19
  -8 -12  15    2.97    6.83
  -8 -12  16   -2.53    7.93
  -8 -12  17   11.97    7.82
  -8 -12  18    2.03    7.70
  -8 -12  19   26.88   10.03
  -8 -12  20    1.38    7.37
  -8 -12  21   14.27    8.49
  -8 -12  22   15.29    7.79
  -8 -12  23   15.80    9.20
   8 -13  -1   17.00    8.76
  -8 -13   1   10.27    7.93
   8 -13  -2    5.07    8.30
  -8 -13   2   14.22    8.00
   8 -13  -3   -0.56    6.67
  -8 -13   3    5.44    6.39
   8 -13  -4   12.33    9.05
  -8 -13   4   19.78    8.81
   8 -13  -5   13.58    8.92
  -8 -13   5   40.90   11.26
   8 -13  -6   -1.22    7.34
  -8 -13   6    6.25    8.04
   8 -13  -7    5.05    7.01
  -8 -13   7    2.27    7.03
   8 -13  -8    9.15    8.49
  -8 -13   8    1.29    7.23
   8 -13  -9   19.60    8.87
  -8 -13   9    2.59    7.52
  -8 -13  10    5.27    7.70
  -8 -13  11    1.82    6.93
  -8 -13  12   -0.97    7.67
  -8 -13  13   -0.13    6.67
  -8 -13  14    1.52    7.98
  -8 -13  15   12.52    8.97
  -8 -13  16   -0.36    7.57
  -8 -13  17   -3.00    7.62
  -8 -13  18    7.51    7.67
  -8 -13  19    1.25    7.85
  -8 -13  20    5.95    8.26
   8 -14  -1   12.05    8.13
  -8 -14   1    9.45    8.50
   8 -14  -2   23.53    9.64
  -8 -14   2    4.90    8.06
   8 -14  -3    3.81    8.52
  -8 -14   3    2.88    7.09
   8 -14  -4    4.41    8.62
  -8 -14   4    5.99    7.54
   8 -14  -5    8.34    7.93
  -8 -14   5    5.32    7.73
   8 -14  -6    2.49    8.54
  -8 -14   6    2.13    7.79
   8 -14  -7    8.34    8.40
  -8 -14   7   -3.39    8.15
  -8 -14   8    2.02    6.16
  -8 -14   9    4.28    7.31
  -8 -14  10   15.34    8.71
  -8 -14  11    4.66    7.24
  -8 -14  12    6.51    7.90
  -8 -14  13    5.56    7.56
  -8 -14  14   -2.02    8.47
  -8 -14  15   -1.21    7.67
  -8 -14  16   -3.82    8.36
  -8 -14  17    0.78    7.32
   8 -15  -1   18.23    8.66
  -8 -15   1    6.78    8.10
   8 -15  -2    2.51    7.39
  -8 -15   2   -2.34    8.01
   8 -15  -3    5.86    8.73
  -8 -15   3   -1.41    7.89
   8 -15  -4    4.07    8.33
  -8 -15   4   13.62    8.32
   8 -15  -5    4.04    8.12
  -8 -15   5   11.58    7.75
  -8 -15   6   -0.42    7.01
  -8 -15   7    2.16    8.38
  -8 -15   8    0.84    7.00
  -8 -15   9    0.48    7.09
  -8 -15  10   24.71   10.13
  -8 -15  11   -3.39    8.31
  -8 -15  12    3.24    7.75
  -8 -15  13    3.81    7.30
   8 -16  -1    5.48    8.88
  -8 -16   1   -3.93    7.80
   8 -16  -2   -2.87    7.94
  -8 -16   2   -1.45    7.97
   8 -16  -3    2.52    7.96
  -8 -16   3   -2.26    6.83
  -8 -16   4    1.76    7.08
  -8 -16   5   -0.99    7.31
  -8 -16   6    1.52    7.60
  -8 -16   7    0.16    7.09
  -8 -16   8    5.91    7.95
  -8 -16   9   -1.22    8.24
   8 -17  -1    4.11    8.87
  -8 -17   4    1.46    8.25
  -8 -17   5    4.55    8.39
  -8 -17   6    5.52    8.60
  -7   0   1  753.83  112.34
   7   0  -1  891.25  110.33
   7   0  -1  884.35  112.98
  -7   0   2   -0.58    8.46
   7   0  -2    1.26    5.70
   7   0  -2    1.60    9.17
  -7   0   3   16.36   10.16
   7   0  -3   21.22    6.56
   7   0  -3   17.50   10.79
  -7   0   4   -4.45    9.51
   7   0  -4   -2.82    5.50
   7   0  -4    2.18    9.29
  -7   0   5    9.03   10.23
   7   0  -5   36.20    8.15
   7   0  -5   51.81   13.14
  -7   0   6   -0.76    8.88
   7   0  -6    7.11    4.88
   7   0  -6   -8.28   10.43
  -7   0   7  290.79   40.77
   7   0  -7  250.13   36.98
   7   0  -7  307.71   41.38
  -7   0   8   -5.57   10.97
   7   0  -8    1.14    4.28
   7   0  -8    4.57    8.96
  -7   0   9   12.84    9.43
   7   0  -9   14.39    5.67
   7   0  -9    1.86    9.64
  -7   0  10    4.04    8.75
   7   0 -10    0.38    4.11
   7   0 -10    3.07   10.25
  -7   0  11  305.49   47.18
   7   0 -11  321.95   44.18
   7   0 -11  375.80   48.51
  -7   0  12   -5.49    9.74
   7   0 -12    2.03    4.61
   7   0 -12   -3.33    8.70
  -7   0  13   54.51   15.72
   7   0 -13   81.03   12.77
   7   0 -13   73.91   16.75
  -7   0  14    5.19    8.90
   7   0 -14    0.26    4.78
   7   0 -14   -0.05    9.89
  -7   0  15   21.91    9.78
   7   0 -15   16.10    5.71
   7   0 -15    2.58    9.44
  -7   0  16   -5.20    9.54
   7   0 -16    4.00    4.87
   7   0 -16    4.62   10.48
   7   0 -17  415.05   55.64
  -7   0  18   -1.40    7.15
   7   0 -18   -0.82    5.09
  -7   0  25   -0.05    6.42
  -7   0  26   -3.21    5.10
  -7   0  27   82.35   14.49
   7   0 -27   68.83   14.13
  -7   0  28   -5.39    6.85
   7   0 -28    1.58    7.06
  -7   0  29   20.86    7.77
   7   0 -29   15.38    8.45
   7   0 -30   -0.09    6.69
   7   0 -31   10.21    8.49
   7   0 -32    4.60    6.71
   7   0 -33   23.17    9.77
   7   0 -34   -3.36    7.56
   7   0 -35    3.42    7.15
   7   0 -36   -1.36    7.48
   7   0 -37   15.13    8.66
  -7   1   1    0.01    9.14
   7  -1  -1    7.64    6.03
   7  -1  -1   -3.88    9.84
   7   1  -1    2.39    5.15
   7   1  -1   -1.41    9.01
  -7  -1   1    2.60    9.88
  -7   1   2   35.66   12.63
   7  -1  -2   27.00    8.40
   7  -1  -2   43.83   12.90
   7   1  -2   39.79    8.68
   7   1  -2   35.05   12.70
  -7  -1   2   25.68   11.37
  -7   1   3  286.64   41.87
   7  -1  -3  255.33   38.82
   7  -1  -3  324.30   42.85
   7   1  -3  322.29   38.97
   7   1  -3  249.18   41.20
  -7  -1   3  261.89   41.39
  -7   1   4   -2.36    9.46
   7  -1  -4    4.10    5.45
   7  -1  -4   -1.32    9.38
   7   1  -4    0.35    5.23
   7   1  -4   -1.92    9.56
  -7  -1   4   11.81   10.54
  -7   1   5  106.78   18.70
   7  -1  -5   85.44   14.63
   7  -1  -5   95.11   18.99
   7   1  -5   82.66   14.26
   7   1  -5   82.02   17.87
  -7  -1   5   83.32   18.20
  -7   1   6   -1.73    8.09
   7  -1  -6    9.57    5.25
   7  -1  -6   -4.36    9.41
   7   1  -6    1.92    4.70
   7   1  -6    2.17    9.17
  -7  -1   6    0.56    8.68
  -7   1   7   21.50   10.99
   7  -1  -7   33.13    8.03
   7  -1  -7   63.22   14.27
   7   1  -7   33.69    7.60
   7   1  -7   33.94   11.92
  -7  -1   7   25.92   11.63
  -7   1   8   15.39   10.10
   7  -1  -8   14.02    6.02
   7  -1  -8   12.01   11.20
   7   1  -8   18.70    5.75
   7   1  -8   10.13    9.91
  -7  -1   8    9.06    8.94
  -7   1   9  298.67   35.29
   7  -1  -9  272.83   30.80
   7  -1  -9  127.38   31.80
   7   1  -9  160.34   29.28
   7   1  -9  272.95   34.75
  -7  -1   9  303.43   35.47
  -7   1  10   23.90    9.81
   7  -1 -10   16.80    6.19
   7  -1 -10    5.18   10.00
   7   1 -10   17.50    5.73
   7   1 -10    0.41    9.46
  -7  -1  10   -0.16    9.37
  -7   1  11   73.10   15.73
   7  -1 -11   66.92   11.72
   7  -1 -11   72.01   16.45
   7   1 -11   75.93   11.90
   7   1 -11   45.75   15.75
  -7  -1  11   55.39   15.56
  -7   1  12    4.72    7.32
   7  -1 -12    3.81    4.50
   7  -1 -12    8.57    9.15
   7   1 -12    2.75    5.01
   7   1 -12   -0.55    8.45
  -7  -1  12    5.28    7.88
  -7   1  13  171.44   29.02
   7  -1 -13  212.06   26.39
   7  -1 -13  161.26   29.43
   7   1 -13  170.93   25.95
   7   1 -13  167.79   29.33
  -7  -1  13  201.87   30.14
  -7   1  14   15.68   10.19
   7  -1 -14    4.82    5.05
   7  -1 -14   -4.64    9.81
   7   1 -14    4.64    4.97
   7   1 -14   -0.23    9.96
  -7  -1  14   -0.01    9.72
  -7   1  15   76.25   18.28
   7  -1 -15   85.04   14.82
   7  -1 -15  110.05   20.47
   7   1 -15   80.91   14.77
   7   1 -15  157.20   21.57
  -7  -1  15  103.94   19.10
  -7   1  16   19.48   10.18
   7  -1 -16   47.87    8.13
   7  -1 -16   17.95   11.79
   7   1 -16   23.94   11.83
  -7  -1  16   21.84    8.26
   7  -1 -17   14.86    6.40
   7   1 -17    5.18   10.62
   7  -1 -18    3.01    4.72
   7  -1 -19  147.04   22.17
  -7   1  20    3.85    6.77
   7  -1 -20    9.55    6.11
  -7   1  21   62.90   12.74
  -7  -1  22   -0.50    7.03
  -7  -1  23   46.75   11.14
  -7  -1  24   34.30    9.87
   7   1 -25   45.35   11.63
  -7  -1  25   49.07   11.26
   7   1 -26    0.04    6.44
  -7  -1  26   -1.37    5.38
   7   1 -27    3.63    6.70
  -7  -1  27    7.28    6.66
  -7   1  28    2.09    5.53
   7   1 -28    2.06    7.08
  -7  -1  28   -2.40    6.13
   7   1 -29   42.07   10.50
  -7  -1  29   10.55    7.04
   7  -1 -30    1.55    6.84
   7   1 -30    0.41    8.02
  -7  -1  30    4.76    6.81
   7  -1 -31    8.80    7.17
   7   1 -31   22.56    9.52
   7  -1 -32    0.44    6.22
   7   1 -32    3.44    7.35
   7  -1 -33    3.99    7.29
   7   1 -33    6.23    8.36
   7  -1 -34    5.27    7.07
   7   1 -34    6.60    7.73
   7  -1 -35   16.78    7.88
   7   1 -35   19.84    8.82
   7  -1 -36    0.70    6.42
   7   1 -36   -7.90    9.38
   7  -1 -37    8.74    7.52
   7   1 -37   -2.39    8.05
  -7   2   1   47.19   14.40
   7  -2  -1   78.09   11.80
   7  -2  -1   55.46   14.74
   7   2  -1   45.43   10.04
   7   2  -1   36.30   13.37
  -7  -2   1   65.75   14.77
  -7   2   2   58.18   14.83
   7  -2  -2   48.57   10.95
   7  -2  -2   48.02   14.25
   7   2  -2   47.08    9.71
   7   2  -2   68.57   14.59
  -7  -2   2   46.21   13.64
  -7   2   3   23.81   11.36
   7  -2  -3    7.62    6.48
   7  -2  -3    3.98    8.90
   7   2  -3    0.89    4.38
   7   2  -3    6.64    9.05
  -7  -2   3    9.43    9.61
  -7   2   4    8.36    9.68
   7  -2  -4    1.92    5.28
   7  -2  -4    1.24   10.05
   7   2  -4    6.98    4.41
   7   2  -4    4.81   10.16
  -7  -2   4   16.15    9.95
  -7   2   5  258.72   40.33
   7  -2  -5  289.44   38.06
   7  -2  -5  284.36   41.45
   7   2  -5  273.31   37.17
   7   2  -5  280.20   40.48
  -7  -2   5  239.95   39.91
  -7   2   6   14.81    9.29
   7  -2  -6    8.86    6.09
   7  -2  -6   14.49   10.52
   7   2  -6   12.60    5.61
   7   2  -6   10.34   10.18
  -7  -2   6   19.58   10.72
  -7   2   7  224.09   36.01
   7  -2  -7  229.65   33.35
   7  -2  -7  276.83   37.73
   7   2  -7  249.80   32.97
   7   2  -7  206.92   35.59
  -7  -2   7  250.17   36.71
  -7   2   8    7.87   10.47
   7  -2  -8    6.48    5.32
   7  -2  -8    7.29   11.43
   7   2  -8    2.78    4.57
   7   2  -8    3.76   10.25
  -7  -2   8    2.02    8.46
  -7   2   9   52.79   15.19
   7  -2  -9   83.91   12.72
   7  -2  -9   44.85   15.21
   7   2  -9   61.75   11.40
   7   2  -9   73.94   15.65
  -7  -2   9   73.18   15.66
  -7   2  10    3.07    9.33
   7  -2 -10   22.46    6.31
   7  -2 -10   22.02   10.90
   7   2 -10   12.79    5.41
   7   2 -10   11.32    9.72
  -7  -2  10   22.17    9.72
  -7   2  11  196.40   26.63
   7  -2 -11  146.10   22.17
   7  -2 -11  128.86   25.56
   7   2 -11  147.23   22.04
   7   2 -11  188.38   26.75
  -7  -2  11  124.44   24.77
  -7   2  12   14.63   10.37
   7  -2 -12   43.43    8.38
   7  -2 -12   39.91   13.43
   7   2 -12   38.26    8.36
   7   2 -12   18.28   11.50
  -7  -2  12   50.40   12.96
  -7   2  13   62.67   14.33
   7  -2 -13   55.23   10.82
   7  -2 -13   59.17   15.33
   7   2 -13   56.68   11.57
   7   2 -13   85.49   16.20
  -7  -2  13   79.45   16.22
  -7   2  14    5.87    8.62
   7  -2 -14    2.03    4.67
   7  -2 -14    1.51    9.62
   7   2 -14    0.54    9.51
  -7  -2  14    8.47    9.73
  -7   2  15   17.89   11.38
   7  -2 -15   30.59    7.87
   7  -2 -15   39.34   12.96
   7   2 -15   31.90   12.56
   7  -2 -16   82.85   13.41
   7   2 -16   74.91   17.96
   7  -2 -17   46.52    8.98
   7   2 -17   26.18   13.66
   7  -2 -18   35.31    8.03
   7  -2 -19   -0.99    4.60
   7  -2 -20    9.22    5.60
  -7  -2  20   12.91    7.31
   7  -2 -21   72.12   12.90
  -7  -2  21   67.33   13.69
  -7   2  22   11.09    6.77
   7  -2 -22    5.17    6.01
   7   2 -22    7.19    7.36
  -7  -2  22   10.43    7.21
  -7   2  23   26.82    9.42
   7   2 -23   35.65   10.87
  -7  -2  23   39.25    9.92
   7   2 -24    5.81    7.24
  -7  -2  24   -1.01    6.58
   7   2 -25    2.75    7.41
  -7  -2  25    6.89    7.41
   7   2 -26   -4.29    7.35
  -7  -2  26   -2.26    5.88
   7   2 -27    0.00    6.81
  -7  -2  27    9.96    6.48
   7   2 -28   15.74    8.52
  -7  -2  28    2.01    5.40
   7   2 -29    0.44    6.85
  -7  -2  29    2.91    5.90
   7   2 -30    4.11    8.49
  -7  -2  30   -1.70    6.31
   7   2 -31    2.93    8.40
  -7  -2  31    5.79    6.88
   7  -2 -32    2.43    6.40
   7   2 -32    2.68    7.37
  -7  -2  32    2.41    5.76
   7  -2 -33   11.61    7.81
   7   2 -33   15.75    9.40
   7  -2 -34    3.21    6.71
   7   2 -34   -4.44    8.72
   7  -2 -35    0.45    7.20
   7   2 -35    0.88    8.91
   7  -2 -36    2.38    6.82
   7   2 -36   -2.88    9.51
  -7   3   1   -5.98   12.02
   7  -3  -1    5.30    5.85
   7  -3  -1   -0.42    9.35
   7   3  -1   -0.04    3.89
   7   3  -1    0.32    9.82
  -7  -3   1   -0.74    7.99
  -7   3   2  164.55   28.05
   7  -3  -2  190.29   25.15
   7  -3  -2  177.61   28.40
   7   3  -2  146.81   23.49
   7   3  -2  157.15   26.77
  -7  -3   2  178.97   27.62
  -7   3   3   67.12   15.48
   7  -3  -3   46.21   10.59
   7  -3  -3   46.42   14.19
   7   3  -3   50.60    9.37
   7   3  -3   41.74   12.78
  -7  -3   3   46.14   13.40
  -7   3   4   11.69    9.43
   7  -3  -4    7.71    5.93
   7  -3  -4   18.47   10.93
   7   3  -4    7.40    4.53
   7   3  -4    6.63    9.36
  -7  -3   4   14.60    9.82
  -7   3   5   81.70   18.72
   7  -3  -5   91.76   15.74
   7  -3  -5   70.35   18.62
   7   3  -5  108.41   15.30
   7   3  -5   83.51   17.79
  -7  -3   5  110.48   19.14
  -7   3   6   20.99   10.81
   7  -3  -6   12.72    6.21
   7  -3  -6    5.58   10.16
   7   3  -6   14.24    5.26
   7   3  -6    9.39    9.18
  -7  -3   6   24.15   10.46
  -7   3   7    2.58    8.57
   7  -3  -7    1.25    5.05
   7  -3  -7    7.30   10.43
   7   3  -7    2.47    4.37
   7   3  -7   -0.27    9.53
  -7  -3   7    4.21    9.03
  -7   3   8    1.73    8.47
   7  -3  -8   -2.98    5.54
   7  -3  -8    4.92    9.87
   7   3  -8    2.18    4.51
   7   3  -8   -2.40    9.11
  -7  -3   8    2.23    8.01
  -7   3   9  266.20   36.38
   7  -3  -9  205.52   32.53
   7  -3  -9  198.62   36.03
   7   3  -9  243.00   32.62
   7   3  -9  280.88   36.77
  -7  -3   9  226.78   35.56
  -7   3  10   64.65   15.93
   7  -3 -10   89.59   13.41
   7  -3 -10   69.37   17.05
   7   3 -10   37.71   11.18
   7   3 -10  102.74   17.39
  -7  -3  10   97.16   16.97
  -7   3  11    2.19    9.35
   7  -3 -11    0.99    5.36
   7  -3 -11    1.95    9.33
   7   3 -11    9.03    5.43
   7   3 -11   -2.95    9.81
  -7  -3  11   16.50    7.04
  -7  -3  11   12.49    9.90
  -7   3  12   -2.98    8.15
   7  -3 -12   -2.27    4.82
   7  -3 -12   -0.07    9.46
   7   3 -12   -6.57    9.88
  -7  -3  12   -2.22    8.71
  -7   3  13   87.50   16.75
   7  -3 -13   59.85   12.31
   7  -3 -13   69.60   16.63
   7   3 -13   72.25   16.59
  -7  -3  13  114.23   19.50
  -7   3  14   70.30   15.95
   7  -3 -14   68.22   12.59
   7  -3 -14  102.23   18.53
   7   3 -14   69.66   17.01
   7  -3 -15  150.04   22.92
   7   3 -15  183.79   28.17
   7  -3 -16   15.38    6.01
   7   3 -16   20.55   11.87
   7  -3 -17    0.75    4.55
   7   3 -17    5.06   10.56
  -7  -3  17    9.92    8.07
   7  -3 -18   25.67    7.20
   7   3 -18   24.73    9.07
  -7  -3  18   27.78    8.79
   7  -3 -19  269.75   39.09
   7   3 -19  300.42   41.46
  -7  -3  19  307.42   40.89
   7  -3 -20   -1.57    4.81
   7   3 -20    0.15    7.02
  -7  -3  20    2.38    6.80
   7  -3 -21    5.14    5.60
   7   3 -21   20.75    8.75
  -7  -3  21    8.79    7.15
   7  -3 -22   -1.12    4.58
   7   3 -22   -2.55    7.01
  -7  -3  22    3.90    6.89
  -7   3  23   22.28    8.70
   7  -3 -23   11.77    6.09
   7   3 -23   31.17    9.55
  -7  -3  23   17.65    8.36
  -7   3  24    9.96    6.72
   7   3 -24   -3.12    7.56
  -7  -3  24    1.46    6.30
  -7   3  25   38.17    8.90
   7   3 -25   12.83   10.10
  -7  -3  25   34.99    9.07
   7   3 -26   -0.54    7.20
  -7  -3  26   -1.55    6.29
   7   3 -27    2.45    6.87
  -7  -3  27   -5.31    6.96
   7   3 -28    7.74    8.54
  -7  -3  28   -0.41    5.88
   7   3 -29   17.78    9.63
  -7  -3  29   25.12    9.20
   7   3 -30   -1.44    8.31
  -7  -3  30    5.34    6.65
   7   3 -31    1.28    8.90
  -7  -3  31    5.50    7.04
   7   3 -32   -0.71    9.56
  -7  -3  32   -2.01    6.88
   7   3 -33   -1.54    7.45
  -7  -3  33    5.38    7.25
   7  -3 -34   -0.14    6.93
   7   3 -34   -1.37    8.76
   7  -3 -35    6.87    7.21
   7   3 -35   24.91   10.62
   7  -3 -36   -2.70    6.48
   7   3 -36   -0.22    8.71
  -7   4   1   77.61   17.44
   7  -4  -1   72.71   13.46
   7  -4  -1   61.93   16.63
   7   4  -1   66.23   11.93
  -7  -4   1   96.44   16.93
  -7   4   2   40.51   16.39
   7  -4  -2  106.58   15.46
   7  -4  -2   83.05   18.24
   7   4  -2   81.24   13.43
  -7  -4   2   90.33   18.11
  -7   4   3   16.30   11.37
   7  -4  -3   14.08    7.27
   7  -4  -3   25.05   11.07
   7   4  -3   16.04    6.06
  -7  -4   3   18.21   10.20
  -7   4   4   21.22   12.69
   7  -4  -4   30.69    8.52
   7  -4  -4   34.12   13.10
   7   4  -4   32.05    7.52
   7   4  -4   32.94   10.91
  -7  -4   4   35.00   11.68
  -7   4   5   54.37   15.77
   7  -4  -5   77.27   13.17
   7  -4  -5   76.82   17.14
   7   4  -5   60.58   11.87
   7   4  -5   63.05   14.91
  -7  -4   5   93.36   17.17
  -7   4   6   65.88   15.25
   7  -4  -6   61.62   11.79
   7  -4  -6   56.55   15.97
   7   4  -6   53.60   10.73
   7   4  -6   65.19   14.73
  -7  -4   6   45.62   14.43
  -7   4   7   46.37   13.20
   7  -4  -7   39.45    9.88
   7  -4  -7   41.25   14.56
   7   4  -7   40.88    9.03
   7   4  -7   54.21   13.23
  -7  -4   7   56.45   13.90
  -7   4   8   59.93   14.60
   7  -4  -8   54.62   11.05
   7  -4  -8   45.99   15.06
   7   4  -8   49.88   10.85
   7   4  -8   43.71   13.64
  -7  -4   8   82.45   12.82
  -7  -4   8   33.46   13.63
  -7   4   9   27.88   11.32
   7  -4  -9   25.58    8.10
   7  -4  -9   25.43   12.19
   7   4  -9   18.42   10.95
  -7  -4   9   23.14   11.13
  -7   4  10   -2.75    8.25
   7  -4 -10    4.94    5.93
   7  -4 -10   -2.98   10.25
   7   4 -10    4.11    9.31
  -7  -4  10   17.31   10.35
  -7   4  11   89.32   19.86
   7  -4 -11  112.23   17.49
   7  -4 -11  144.04   23.10
   7   4 -11   78.90   19.97
  -7  -4  11  120.06   21.75
  -7   4  12  141.31   22.77
   7  -4 -12  109.92   19.51
   7  -4 -12  155.08   24.95
   7   4 -12  141.99   23.75
   7  -4 -13  110.23   19.06
   7  -4 -13  117.67   23.44
   7   4 -13  137.01   20.72
   7   4 -13  142.20   23.71
   7  -4 -14   17.74    7.17
   7   4 -14   40.49    9.93
   7   4 -14   26.31   13.72
   7  -4 -15   53.30   10.29
   7   4 -15   41.44   11.49
   7   4 -15   57.94   14.97
  -7  -4  15   40.80   11.58
   7  -4 -16   13.23    6.45
   7   4 -16   45.69   14.02
  -7  -4  16   24.59    8.71
   7  -4 -17  139.12   22.37
   7   4 -17  202.46   28.53
  -7  -4  17  158.00   24.32
   7  -4 -18   15.23    5.82
   7   4 -18    3.57    7.25
  -7  -4  18   20.02    8.01
   7  -4 -19   17.84    6.56
   7   4 -19   11.44    8.80
  -7  -4  19   17.57    7.99
   7  -4 -20   53.07    9.31
   7   4 -20   24.72   10.55
  -7  -4  20   50.79   11.23
   7  -4 -21   43.52    9.65
   7   4 -21   58.09   12.93
  -7  -4  21   62.59   12.58
   7  -4 -22   36.84    9.02
   7   4 -22   44.63   12.59
  -7  -4  22   63.48   11.93
   7  -4 -23    7.95    5.16
   7   4 -23    1.57    8.75
  -7  -4  23    7.32    6.37
   7  -4 -24    6.93    4.74
   7   4 -24   -1.14    6.89
  -7  -4  24    4.00    5.56
   7   4 -25   -0.92    8.43
  -7  -4  25   -4.82    6.87
   7   4 -26    0.06    8.27
  -7  -4  26    5.00    6.19
   7   4 -27   27.47    9.95
  -7  -4  27   11.92    7.90
   7   4 -28    8.80    8.49
  -7  -4  28   16.69    8.01
   7   4 -29    1.56    8.18
  -7  -4  29    2.01    5.65
   7   4 -30   -1.42    8.00
  -7  -4  30    3.28    6.48
   7   4 -31   20.42   10.58
  -7  -4  31    1.34    6.78
   7   4 -32    1.25    8.01
  -7  -4  32    1.68    8.08
   7   4 -33    8.24    8.92
  -7  -4  33    2.02    7.61
   7   4 -34    0.39    9.36
  -7  -4  34   -3.67    6.97
   7  -4 -35   -4.04    6.22
   7   4 -35    6.81    9.17
   7  -4 -36    2.19    6.62
   7   4 -36    6.64    9.06
  -7   5   1    8.91   10.38
   7  -5  -1    3.65    6.00
   7  -5  -1    1.05    9.54
   7   5  -1    6.51    4.54
  -7  -5   1   -1.04    8.30
  -7   5   2    1.69   11.34
   7  -5  -2   -3.64    5.93
   7  -5  -2   10.74    9.44
   7   5  -2   -2.80    4.38
  -7  -5   2   -1.48    9.66
  -7   5   3   31.67   13.74
   7  -5  -3   56.67   10.71
   7  -5  -3   45.10   13.67
   7   5  -3   33.44    8.23
  -7  -5   3   33.42   11.74
  -7   5   4   90.97   22.86
   7  -5  -4  141.85   21.01
   7  -5  -4  123.76   23.61
   7   5  -4  134.36   20.04
  -7  -5   4  147.65   23.28
  -7   5   5   37.70   13.81
   7  -5  -5   39.01    9.27
   7  -5  -5   20.67   12.15
   7   5  -5   32.00    8.93
  -7  -5   5   32.20    9.86
  -7  -5   5   64.46   13.95
  -7   5   6    0.62    9.33
   7  -5  -6   -0.70    4.96
   7  -5  -6   -1.96    9.09
  -7  -5   6    4.58    8.93
  -7   5   7    4.86   10.37
   7  -5  -7   12.02    6.84
   7  -5  -7   16.84   11.60
   7   5  -7    5.70    6.06
  -7  -5   7    8.94    9.37
  -7   5   8   86.57   17.30
   7  -5  -8  103.50   15.21
   7  -5  -8   69.32   17.60
   7   5  -8   62.78   14.72
  -7  -5   8   86.54   17.72
  -7   5   9  117.68   21.65
   7  -5  -9  133.31   19.41
   7  -5  -9  135.55   23.61
   7   5  -9   86.22   18.76
  -7  -5   9  135.71   22.89
  -7   5  10   24.74   11.53
   7  -5 -10   30.33    8.67
   7  -5 -10   41.45   13.79
   7   5 -10   27.08    9.33
  -7  -5  10   77.73   14.96
   7  -5 -11   79.93   14.55
   7  -5 -11   68.91   18.74
   7   5 -11   69.42   15.38
   7   5 -11  138.24   20.91
   7  -5 -12    1.67    5.78
   7   5 -12    0.93    6.86
   7   5 -12    1.93    9.74
  -7  -5  12   -1.39    6.80
   7  -5 -13   41.79    9.64
   7   5 -13   47.46   11.19
   7   5 -13   42.64   14.37
  -7  -5  13   39.17   10.70
   7  -5 -14   55.39   10.43
   7   5 -14   33.31   10.93
   7   5 -14   66.11   15.21
  -7  -5  14   39.51   10.77
   7  -5 -15  173.99   24.85
   7   5 -15  179.01   27.05
   7   5 -15  177.53   28.92
  -7  -5  15  146.27   25.35
   7  -5 -16   -0.81    4.66
   7   5 -16   -1.97   10.73
  -7  -5  16    2.62    6.43
   7  -5 -17    1.89    5.02
   7   5 -17    4.06   12.42
  -7  -5  17    3.95    7.34
   7  -5 -18    9.81    5.47
   7   5 -18    4.79    8.20
  -7  -5  18    1.97    7.59
   7  -5 -19   38.85    9.24
   7   5 -19   31.11   11.06
  -7  -5  19   42.05   10.20
   7  -5 -20   33.74    8.06
   7   5 -20   42.39   12.21
  -7  -5  20   40.47   10.15
   7  -5 -21   15.29    5.74
   7   5 -21   19.25    9.95
  -7  -5  21    9.97    7.45
   7  -5 -22   -0.27    3.59
   7   5 -22    6.13    8.32
  -7  -5  22   -0.92    6.67
   7   5 -23    8.17    9.43
  -7  -5  23   -5.18    6.48
   7   5 -24   18.83    9.61
  -7  -5  24   11.43    7.58
   7   5 -25    4.40    8.61
  -7  -5  25   19.35    7.44
   7   5 -26    7.53    9.93
  -7  -5  26    9.86    7.66
   7   5 -27   -1.98    9.37
  -7  -5  27    1.95    7.19
   7   5 -28    2.15    8.99
  -7  -5  28   10.08    7.06
   7   5 -29    0.09    8.92
  -7  -5  29   11.02    7.92
   7   5 -30    9.26    9.01
  -7  -5  30   -0.45    6.11
   7   5 -31   25.13   10.52
  -7  -5  31    9.46    7.66
   7   5 -32   -6.82    9.92
  -7  -5  32   16.61    8.01
   7   5 -33   -0.32    8.97
  -7  -5  33    7.05    6.81
   7   5 -34    3.99    9.55
  -7  -5  34   14.46    8.18
   7   5 -35    1.71   10.38
  -7  -5  35    3.78    7.83
   7   5 -36    2.46    9.73
  -7   6   1   93.88   20.23
   7  -6  -1   75.34   17.99
   7   6  -1   82.34   14.10
   7   6  -1   88.87   15.24
  -7  -6   1   76.14   14.71
  -7  -6   1   68.53   17.62
  -7   6   2  105.16   20.61
   7  -6  -2   70.52   13.61
   7  -6  -2   54.56   16.67
   7   6  -2   68.34   12.83
   7   6  -2   69.78   13.98
  -7  -6   2   69.51   13.45
  -7  -6   2   74.35   16.13
  -7   6   3   30.84   15.20
   7  -6  -3   59.19   11.12
   7  -6  -3   37.37   14.37
   7   6  -3   48.63   11.09
  -7  -6   3   46.64   13.90
  -7   6   4    6.25   10.22
   7  -6  -4   15.61    6.66
   7  -6  -4    0.37    8.65
   7   6  -4   11.36    7.09
  -7  -6   4    5.44    9.25
  -7   6   5   -1.72   10.26
   7  -6  -5   -5.17    6.38
   7  -6  -5    2.37    9.97
   7   6  -5   -1.81    6.54
  -7  -6   5    2.57    9.57
  -7   6   6   81.41   18.44
   7  -6  -6   87.18   15.28
   7  -6  -6   99.46   20.09
   7   6  -6   78.68   15.94
  -7  -6   6   87.10   18.27
  -7   6   7  152.05   25.37
   7  -6  -7  137.36   21.05
   7  -6  -7  118.35   24.32
   7   6  -7  132.07   21.87
  -7  -6   7  126.07   23.96
  -7   6   8   30.17   14.72
   7  -6  -8   55.93   12.28
   7  -6  -8   84.24   17.84
   7   6  -8   65.71   13.08
  -7  -6   8   62.01   15.67
   7  -6  -9   -0.82    6.09
   7   6  -9   -0.45    7.46
  -7  -6   9   -0.26    6.32
   7  -6 -10   71.16   13.72
   7   6 -10   87.43   16.03
  -7  -6  10   75.49   14.19
   7  -6 -11  120.92   20.19
   7   6 -11  122.22   21.60
  -7  -6  11  142.22   21.43
   7  -6 -12    7.61    6.36
   7   6 -12    8.76    8.06
  -7  -6  12    7.98    7.07
   7  -6 -13    2.82    6.15
   7   6 -13   16.10    8.83
  -7  -6  13    8.88    7.40
   7  -6 -14   11.17    6.50
   7   6 -14    2.09    7.43
  -7  -6  14   18.62    7.94
   7  -6 -15    2.65    5.86
   7   6 -15    3.95    8.05
  -7  -6  15    5.43    7.05
   7  -6 -16   37.12    9.15
  -7  -6  16   42.31   10.29
   7  -6 -17   62.97   11.73
  -7  -6  17   48.71   11.59
   7  -6 -18   85.34   14.28
   7   6 -18   87.53   17.64
  -7  -6  18   87.38   16.43
   7  -6 -19    0.98    5.08
   7   6 -19    0.99    8.68
  -7  -6  19    0.48    7.46
   7  -6 -20   -0.11    4.91
   7   6 -20   -2.82    8.94
  -7  -6  20    3.59    6.75
   7  -6 -21   -0.09    4.39
   7   6 -21    0.32    8.78
  -7  -6  21   -0.23    6.74
   7   6 -22   33.00   11.68
  -7  -6  22   31.95   10.27
   7   6 -23    9.05    8.85
  -7  -6  23   11.23    7.74
   7   6 -24   10.05   10.08
  -7  -6  24    2.27    6.46
   7   6 -25   -5.45   10.67
  -7  -6  25    1.31    8.27
   7   6 -26   38.52   12.46
  -7  -6  26   37.18   10.98
   7   6 -27   16.21    9.57
  -7  -6  27    0.00    6.31
   7   6 -28   12.95    9.72
  -7  -6  28    7.24    8.51
   7   6 -29    2.76   10.01
  -7  -6  29   -0.70    6.88
   7   6 -30    4.05   10.32
  -7  -6  30   -4.05    6.51
   7   6 -31   12.91    9.72
  -7  -6  31    3.59    7.44
   7   6 -32   14.07   10.65
  -7  -6  32   18.82    8.69
   7   6 -33    1.12   10.05
  -7  -6  33    9.84    7.61
   7   6 -34    2.32    9.55
  -7  -6  34   11.84    7.06
   7   6 -35    1.87    9.74
  -7  -6  35   -0.33    7.70
   7   6 -36    0.70    9.40
  -7  -6  36   10.86    8.37
  -7   7   1    5.43   12.01
   7  -7  -1    4.22   11.13
   7   7  -1    0.63    6.08
  -7   7   2   22.66   13.81
   7  -7  -2   34.02   13.39
   7   7  -2   28.94    8.97
  -7   7   3   20.75   12.42
   7  -7  -3   -2.04   10.79
   7   7  -3    2.12    7.32
  -7   7   4  234.96   33.08
   7  -7  -4  238.98   32.42
   7   7  -4  137.93   27.25
   7  -7  -5   82.94   19.85
   7   7  -5  100.14   17.34
  -7  -7   5   84.97   18.90
   7  -7  -6   14.40    7.16
   7   7  -6    6.63    7.82
  -7  -7   6   15.51    7.90
   7  -7  -7   80.87   14.97
   7   7  -7   92.79   16.76
  -7  -7   7   71.85   14.65
   7  -7  -8   31.07    8.76
   7   7  -8   20.45    9.38
  -7  -7   8   17.36    7.65
   7  -7  -9   24.43    8.55
   7   7  -9   15.13    8.98
  -7  -7   9   27.09    8.98
   7  -7 -10   84.52   14.59
   7   7 -10   85.50   16.34
  -7  -7  10   64.72   14.60
   7  -7 -11   25.60    9.16
   7   7 -11   34.57   11.27
  -7  -7  11   56.35   11.38
   7  -7 -12    0.17    6.33
   7   7 -12    2.05    8.09
  -7  -7  12   10.63    7.38
   7  -7 -13   28.65    8.67
   7   7 -13   14.52    9.74
  -7  -7  13   11.66    8.52
   7  -7 -14  145.63   23.93
   7   7 -14  148.92   26.08
  -7  -7  14  188.34   25.63
   7  -7 -15   -5.24    7.03
   7   7 -15    2.67    8.01
  -7  -7  15    6.31    6.61
   7  -7 -16    6.06    5.99
  -7  -7  16    2.40    6.45
   7  -7 -17    4.88    5.68
  -7  -7  17    8.32    6.63
   7  -7 -18    0.70    5.34
   7   7 -18   15.20   10.33
  -7  -7  18   26.04    8.58
   7  -7 -19    1.21    4.99
   7   7 -19   -0.95    7.94
  -7  -7  19    9.14    6.87
   7   7 -20   15.46   10.66
  -7  -7  20   43.11   10.30
   7   7 -21    3.98    9.55
  -7  -7  21    1.17    6.92
   7   7 -22    6.40    9.31
  -7  -7  22   -2.57    6.73
   7   7 -23   -0.15    7.54
  -7  -7  23    5.26    7.12
   7   7 -24   36.50   13.19
  -7  -7  24   44.96   12.32
   7   7 -25   -0.00    8.59
  -7  -7  25   10.48    7.26
   7   7 -26    2.91   10.04
  -7  -7  26    9.99    6.99
   7   7 -27   -4.02    8.42
  -7  -7  27    2.09    7.10
   7   7 -28    3.98    9.98
  -7  -7  28   -2.03    8.21
   7   7 -29    3.51    9.43
  -7  -7  29   -5.60    7.32
   7   7 -30    1.47    9.15
  -7  -7  30    8.40    8.09
   7   7 -31    3.08   10.17
  -7  -7  31    2.06    8.03
   7   7 -32   -0.08    9.65
  -7  -7  32    4.80    7.59
   7   7 -33   -1.36    8.93
  -7  -7  33   -1.12    8.16
   7   7 -34    9.94   10.13
  -7  -7  34   12.57    8.31
   7   7 -35   12.75   11.70
  -7  -7  35   -2.44    7.66
  -7  -7  36    0.04    6.17
  -7  -7  37   -6.06    7.97
  -7  -7  38    1.69    7.46
   7  -8  -1   62.16   12.83
  -7  -8   1   52.88   15.04
  -7  -8   2  115.89   22.45
  -7  -8   3    8.55    7.36
   7   8  -4   34.82   10.56
  -7  -8   4   38.75   10.39
   7   8  -5    9.32    8.40
  -7  -8   5   16.24    8.08
   7   8  -6   25.43    9.60
  -7  -8   6   11.28    7.85
   7   8  -7   -3.05    8.11
  -7  -8   7    3.31    6.93
   7   8  -8    3.12    8.28
  -7  -8   8   64.17   10.58
   7   8  -9    4.15    9.76
  -7  -8   9    0.03    5.81
   7  -8 -10   11.14    8.17
   7   8 -10   20.08   10.55
  -7  -8  10   15.25    7.83
   7  -8 -11    1.43    6.43
   7   8 -11    4.99    8.80
  -7  -8  11    0.37    6.27
   7  -8 -12  123.38   20.25
   7   8 -12  123.13   22.72
  -7  -8  12  128.50   20.78
   7  -8 -13    0.29    5.94
   7   8 -13   -2.08    8.36
  -7  -8  13   10.09    7.76
   7  -8 -14    9.70    7.34
   7   8 -14   13.34    9.15
  -7  -8  14    6.43    6.59
   7  -8 -15    6.43    5.56
   7   8 -15    3.26    9.39
  -7  -8  15    3.69    6.25
   7  -8 -16   66.86   13.41
  -7  -8  16   83.74   15.21
   7  -8 -17    3.05    6.23
  -7  -8  17   -2.66    7.05
   7   8 -18   -0.49    9.71
  -7  -8  18   13.18    7.76
   7   8 -19   -4.99    8.51
  -7  -8  19   -1.83    7.38
   7   8 -20   12.53    9.31
  -7  -8  20    9.01    7.77
   7   8 -21   -6.44   10.33
  -7  -8  21    2.91    6.82
   7   8 -22    4.91    9.53
  -7  -8  22   26.11    8.66
   7   8 -23   32.47   11.47
  -7  -8  23   21.74    9.06
   7   8 -24    1.27    9.90
  -7  -8  24    6.59    6.89
   7   8 -25   -1.51    8.86
  -7  -8  25    7.91    8.08
   7   8 -26    9.97   10.03
  -7  -8  26   18.67    9.38
   7   8 -27    5.83    9.94
  -7  -8  27    4.91    6.35
   7   8 -28   15.77   11.19
  -7  -8  28    5.57    7.41
   7   8 -29    3.10    9.27
  -7  -8  29    0.89    6.98
   7   8 -30    0.67   10.59
  -7  -8  30   -0.83    7.24
   7   8 -31    0.73    9.46
  -7  -8  31   -0.86    7.87
   7   8 -32    8.18   11.13
  -7  -8  32    1.81    7.42
   7   8 -33   -2.38   10.04
  -7  -8  33    0.84    7.85
   7   8 -34    4.50   10.38
  -7  -8  34    3.37    7.97
   7   8 -35   -3.62    9.97
  -7  -8  35    5.36    7.55
   7  -9  -1    0.13    7.50
  -7  -9   1   -1.78    6.60
   7  -9  -2   61.46   12.94
  -7  -9   2   54.08   11.66
   7  -9  -3   -6.92    6.74
  -7  -9   3   13.80    7.18
   7  -9  -4   29.29    9.52
  -7  -9   4   50.71   10.68
   7  -9  -5    0.37    6.24
  -7  -9   5    1.19    6.73
  -7  -9   6   42.23   10.51
  -7  -9   7   29.38    9.01
  -7  -9   8   23.54    9.30
  -7  -9   9   -2.34    6.66
  -7  -9  10  135.11   22.26
  -7  -9  11   -3.86    6.62
   7   9 -12    5.26    8.69
  -7  -9  12    0.84    6.31
   7   9 -13    8.13   10.16
  -7  -9  13   21.89    7.84
   7  -9 -14   50.66   11.92
   7   9 -14   55.13   15.39
  -7  -9  14   75.69   13.56
   7  -9 -15    1.03    5.90
   7   9 -15   -6.22    9.74
  -7  -9  15   -1.50    7.24
   7  -9 -16   21.88    7.61
  -7  -9  16   17.62    8.13
  -7  -9  17   -1.25    7.37
   7   9 -18   20.55   11.10
  -7  -9  18   27.99    9.03
   7   9 -19    5.97    9.98
  -7  -9  19    2.05    6.87
   7   9 -20   16.17   12.17
  -7  -9  20   23.06    9.19
   7   9 -21    7.87   11.02
  -7  -9  21    2.03    5.95
   7   9 -22    4.57    9.62
  -7  -9  22    0.68    6.79
   7   9 -23   -5.31    9.16
  -7  -9  23   -5.29    7.36
   7   9 -24   42.53   13.57
  -7  -9  24   17.69    8.75
   7   9 -25    2.61    9.33
  -7  -9  25   -0.73    7.83
   7   9 -26    8.88   10.15
  -7  -9  26    6.22    8.21
   7   9 -27    0.71    9.30
  -7  -9  27    2.42    7.29
   7   9 -28   -0.28    9.83
  -7  -9  28    5.07    8.11
   7   9 -29   -4.10   10.53
  -7  -9  29    2.01    7.33
   7   9 -30   11.03   10.20
  -7  -9  30    0.78    6.89
   7   9 -31    6.83    9.82
  -7  -9  31   -1.48    7.70
   7   9 -32   -3.90   11.07
  -7  -9  32    1.25    8.60
   7   9 -33    8.58   10.87
  -7  -9  33    8.50    7.91
   7   9 -34    7.13   12.00
   7 -10  -1    7.62    8.15
  -7 -10   1   11.20    6.55
   7 -10  -2   27.74    9.03
  -7 -10   2   27.74    8.67
   7 -10  -3   -3.14    6.79
  -7 -10   3    0.56    6.81
   7 -10  -4    2.63    6.67
  -7 -10   4    0.68    6.41
   7 -10  -5   -4.26    7.00
  -7 -10   5    1.53    6.09
   7 -10  -6   86.45   16.87
  -7 -10   6  101.61   17.03
   7 -10  -7   -3.82    7.88
  -7 -10   7   -3.52    6.91
   7 -10  -8    1.06    6.50
  -7 -10   8    3.56    6.40
   7 -10  -9    2.37    6.29
  -7 -10   9   -1.78    6.28
  -7 -10  10    4.00    6.62
  -7 -10  11    2.18    6.46
  -7 -10  12   48.71   11.87
  -7 -10  13    0.08    5.98
  -7 -10  14    7.93    7.82
  -7 -10  15    0.07    6.70
  -7 -10  16   58.39   13.60
  -7 -10  17    0.00    6.64
  -7 -10  18   45.58   11.49
  -7 -10  19    6.45    8.29
  -7 -10  20    0.48    6.07
  -7 -10  21    0.01    7.47
  -7 -10  23    1.39    7.57
  -7 -10  24   11.06    7.91
   7  10 -25   15.85   10.57
  -7 -10  25    3.31    8.00
   7  10 -26   25.54   13.06
  -7 -10  26   16.75    9.37
   7  10 -27   -3.99   10.30
  -7 -10  27   -1.78    8.04
   7  10 -28    0.47   11.65
  -7 -10  28    4.45    8.08
   7  10 -29    1.63   10.28
  -7 -10  29    1.12    8.47
   7  10 -30   10.85   12.23
  -7 -10  30    6.03    8.71
   7  10 -31    5.92   10.54
   7  10 -32    2.38   11.21
   7  10 -33   -2.19   11.59
   7  10 -34    9.69   11.46
   7 -11  -1   -2.17    6.62
  -7 -11   1   -1.07    6.02
   7 -11  -2   12.30    8.13
  -7 -11   2    3.04    7.32
   7 -11  -3   -4.38    7.79
  -7 -11   3    6.69    6.52
   7 -11  -4   29.97   10.10
  -7 -11   4   20.79    8.52
   7 -11  -5   24.50    8.87
  -7 -11   5   37.11    9.79
   7 -11  -6   -2.91    6.87
  -7 -11   6   -0.15    6.48
   7 -11  -7    9.25    7.51
   7 -11  -8   12.04    8.46
  -7 -11   8    8.21    7.27
   7 -11  -9   -5.00    7.69
  -7 -11   9   -5.66    6.75
   7 -11 -10   16.66    8.08
  -7 -11  10   44.88   10.60
   7 -11 -11    4.33    7.51
  -7 -11  11    1.62    7.05
   7 -11 -12   -0.92    6.32
  -7 -11  12    1.84    6.33
  -7 -11  13   -2.59    8.09
  -7 -11  14   11.58    8.00
  -7 -11  15   -3.55    7.75
  -7 -11  16    6.90    8.74
  -7 -11  17    2.71    6.95
  -7 -11  18   14.84    7.90
  -7 -11  19   12.22    7.96
  -7 -11  20   21.90    8.84
  -7 -11  21   -5.42    8.40
  -7 -11  22   -0.00    7.26
  -7 -11  23   -5.24    8.04
  -7 -11  24   11.41    8.34
  -7 -11  25   -2.01    8.16
  -7 -11  26    0.12    6.83
  -7 -11  27    0.82    6.81
  -7 -11  28    3.10    7.63
   7 -12  -1    4.49    7.52
  -7 -12   1   -0.77    6.73
   7 -12  -2   20.33    8.73
  -7 -12   2   13.37    8.15
   7 -12  -3   -3.03    7.16
  -7 -12   3   -0.45    6.50
   7 -12  -4   -2.72    7.52
  -7 -12   4    0.42    7.25
   7 -12  -5    6.39    7.17
  -7 -12   5   12.29    7.48
   7 -12  -6   35.44   10.47
  -7 -12   6   48.57   11.22
   7 -12  -7   -1.89    7.88
  -7 -12   7   -7.37    7.65
   7 -12  -8   11.34    7.72
  -7 -12   8   12.59    9.20
   7 -12  -9    1.27    7.28
  -7 -12   9    1.90    6.36
   7 -12 -10   12.95    8.33
  -7 -12  10   16.17    8.37
   7 -12 -11    5.57    6.24
  -7 -12  11    6.54    7.21
  -7 -12  12   30.08   10.43
  -7 -12  13   -2.27    7.12
  -7 -12  14    8.36    7.26
  -7 -12  15   -1.54    6.96
  -7 -12  16   20.74    9.03
  -7 -12  17   -0.23    7.45
  -7 -12  18    2.22    8.57
  -7 -12  19    1.10    7.09
  -7 -12  20   11.96    9.63
  -7 -12  21    3.41    7.45
  -7 -12  22    5.49    8.30
  -7 -12  23    3.09    8.21
  -7 -12  24   -0.59    7.42
  -7 -12  25    4.33    7.53
   7 -13  -1    5.92    7.39
  -7 -13   1    1.67    6.56
   7 -13  -2   13.37    8.13
  -7 -13   2   15.47    7.96
   7 -13  -3   12.29    8.80
  -7 -13   3   12.35    7.34
   7 -13  -4   37.63   11.55
  -7 -13   4   51.37   11.96
   7 -13  -5    1.27    7.52
  -7 -13   5    4.98    7.27
   7 -13  -6   -4.47    7.62
  -7 -13   6   -6.16    7.95
   7 -13  -7   -3.53    7.43
  -7 -13   7    0.24    6.66
   7 -13  -8    6.27    7.64
  -7 -13   8   20.65    8.64
   7 -13  -9   -3.19    7.37
  -7 -13   9   12.00    7.69
  -7 -13  10   25.94   10.28
  -7 -13  11    7.13    7.71
  -7 -13  12   -4.10    7.52
  -7 -13  13    3.25    7.69
  -7 -13  14   24.15   10.21
  -7 -13  15   -6.40    8.60
  -7 -13  16   -0.91    6.94
  -7 -13  17    1.32    7.69
  -7 -13  18    0.86    6.67
  -7 -13  19   -1.17    7.91
  -7 -13  20   -0.72    6.85
  -7 -13  21    6.44    8.81
  -7 -13  22   -4.65    9.27
   7 -14  -1    1.20    7.37
  -7 -14   1   12.37    7.84
   7 -14  -2    7.70    8.37
  -7 -14   2   10.46    8.23
   7 -14  -3    2.75    6.96
  -7 -14   3   -4.93    7.55
   7 -14  -4    3.71    8.86
  -7 -14   4   -2.44    7.14
   7 -14  -5    8.34    8.07
  -7 -14   5    3.71    6.68
   7 -14  -6    1.60    7.73
  -7 -14   6   29.06    9.33
   7 -14  -7   11.43    8.92
  -7 -14   7   25.88    9.80
  -7 -14   8    6.33    7.27
  -7 -14   9   -2.66    6.99
  -7 -14  10    9.71    7.32
  -7 -14  11   -1.78    7.53
  -7 -14  12    1.78    7.15
  -7 -14  13    4.70    8.78
  -7 -14  14   -1.36    7.94
  -7 -14  15    2.45    7.32
  -7 -14  16    1.54    6.45
  -7 -14  17    2.53    6.88
  -7 -14  18    5.07    8.07
  -7 -14  19   -0.86    7.55
   7 -15  -1   -6.52    7.67
  -7 -15   1    0.77    7.32
   7 -15  -2    5.04    7.29
  -7 -15   2   -2.78    7.08
   7 -15  -3   13.68    8.13
  -7 -15   3   13.05    7.94
   7 -15  -4    8.70    8.42
  -7 -15   4    4.52    6.43
   7 -15  -5   -3.35    7.13
  -7 -15   5   -1.91    6.37
  -7 -15   6   -4.06    7.75
  -7 -15   7   -0.48    6.51
  -7 -15   8    2.90    8.51
  -7 -15   9    0.71    7.29
  -7 -15  10   -1.62    6.78
  -7 -15  11   -1.13    7.93
  -7 -15  12   -0.83    6.10
  -7 -15  13   -3.79    7.26
  -7 -15  14    0.25    6.66
  -7 -15  15   15.37    9.11
  -7 -15  16    1.53    7.70
   7 -16  -1    6.31    8.43
  -7 -16   1    1.08    6.68
   7 -16  -2   -2.43    7.96
  -7 -16   2   -5.18    8.23
   7 -16  -3   -3.26    9.30
  -7 -16   3    8.44    7.48
  -7 -16   4   -1.02    7.97
  -7 -16   5   -3.65    6.66
  -7 -16   6   15.71    8.41
  -7 -16   7    6.95    7.68
  -7 -16   8   -1.35    6.94
  -7 -16   9    3.49    7.69
  -7 -16  10   -0.77    6.46
  -7 -16  11    2.40    7.14
  -7 -16  12   -0.73    7.14
   7 -17  -1    1.70    7.29
  -7 -17   3    3.01    8.16
  -7 -17   4    1.78    7.01
  -7 -17   5    2.37    7.31
  -7 -17   6   -1.51    7.22
  -7 -17   7    2.39    7.57
  -7 -17   8   -4.55    8.32
  -6   0   1   -1.83    6.01
  -6   0   1   -1.22    9.85
   6   0  -1    9.51    6.06
   6   0  -1    8.36    9.57
  -6   0   2  364.18   47.83
  -6   0   2  375.65   50.53
   6   0  -2  333.80   47.86
   6   0  -2  369.40   50.76
  -6   0   3   -0.54    9.80
   6   0  -3   -3.96    6.05
   6   0  -3    4.00    9.84
  -6   0   4   11.64    6.46
  -6   0   4    6.53    9.34
   6   0  -4   14.51    6.15
   6   0  -4   22.96   11.51
  -6   0   5   -0.42    5.58
  -6   0   5   -3.98    9.72
   6   0  -5   -3.93    4.91
   6   0  -5    7.90   11.10
  -6   0   6 1226.56  158.70
  -6   0   6 1244.32  161.07
   6   0  -6 1257.90  158.62
   6   0  -6 1234.81  161.08
  -6   0   7    0.67    5.05
  -6   0   7    3.61    9.69
   6   0  -7   -0.10    4.26
   6   0  -7   11.72    8.80
  -6   0   8   17.93    6.40
  -6   0   8   14.65    9.62
   6   0  -8   27.29    6.52
   6   0  -8   13.06   10.14
  -6   0   9   -3.21    5.18
  -6   0   9    8.16    9.05
   6   0  -9   -1.01    3.96
   6   0  -9   -6.06    8.08
  -6   0  10  198.06   28.97
  -6   0  10  211.80   31.57
   6   0 -10  209.58   28.73
   6   0 -10  216.61   31.90
  -6   0  11   -0.08    4.59
  -6   0  11    0.15    7.42
   6   0 -11   -1.08    3.86
   6   0 -11   -2.94    8.88
  -6   0  12  279.30   38.26
  -6   0  12  303.65   40.94
   6   0 -12  278.94   38.02
   6   0 -12  269.76   41.23
  -6   0  13    4.47    4.34
  -6   0  13   -3.75    7.74
   6   0 -13   -1.48    4.18
   6   0 -13    4.63    8.53
  -6   0  14   62.06   12.36
  -6   0  14   90.80   16.02
   6   0 -14   78.85   12.52
   6   0 -14   87.64   17.36
  -6   0  15    3.41    8.31
   6   0 -15   -2.98    4.62
   6   0 -15   12.30   10.00
   6   0 -16  242.90   33.95
   6   0 -16  251.94   37.24
  -6   0  17   -0.37    5.33
   6   0 -17   -0.18    5.04
   6   0 -17   -1.72    8.43
  -6   0  18  154.08   23.23
   6   0 -18  145.35   25.62
  -6   0  19    3.20    6.01
  -6   0  20    0.83    5.55
  -6   0  21    1.92    5.20
  -6   0  22  124.26   19.66
  -6   0  23    1.30    5.23
  -6   0  24   -1.96    5.09
   6   0 -25   -0.57    5.80
   6   0 -26   53.15   11.68
   6   0 -27   -0.76    5.27
   6   0 -28   36.55    9.70
   6   0 -29   -1.33    6.59
   6   0 -30   14.68    7.89
   6   0 -31    0.61    6.77
   6   0 -32   47.21   12.17
   6   0 -33   -0.43    6.55
   6   0 -34   -3.32    7.82
   6   0 -35   -0.66    7.28
   6   0 -36   -0.72    7.19
   6   0 -37    4.76    7.71
   6   0 -38    7.56    7.90
  -6   1   1   12.45   10.29
   6  -1  -1    9.44    6.21
   6  -1  -1   -2.52    9.83
   6   1  -1   10.91    5.75
   6   1  -1    6.29    9.78
  -6  -1   1    1.79    5.71
  -6  -1   1   11.43    9.45
  -6   1   2  604.59   74.59
  -6   1   2  553.47   76.95
   6  -1  -2  516.89   74.44
   6  -1  -2  523.72   76.88
   6   1  -2  580.89   74.32
   6   1  -2  589.90   77.07
  -6  -1   2  586.35   74.46
  -6  -1   2  596.44   77.05
  -6   1   3   23.30    7.71
  -6   1   3   27.00   12.15
   6  -1  -3   43.76    9.27
   6  -1  -3   33.72   13.96
   6   1  -3   43.01    8.10
   6   1  -3   20.50   12.09
  -6  -1   3   30.01    8.58
  -6  -1   3   24.47   12.05
  -6   1   4  829.92  102.05
  -6   1   4  855.15  104.72
   6  -1  -4  790.59  102.06
   6  -1  -4  759.24  104.44
   6   1  -4  722.56  101.49
   6   1  -4  762.70  104.03
  -6  -1   4  859.73  102.11
  -6  -1   4  730.01  103.95
  -6   1   5  116.76   17.87
  -6   1   5  112.72   21.32
   6  -1  -5  136.87   18.34
   6  -1  -5  135.13   22.18
   6   1  -5  101.30   17.47
   6   1  -5  135.11   21.28
  -6  -1   5   93.19   17.25
  -6  -1   5  142.92   22.40
  -6   1   6   82.26   14.69
  -6   1   6  107.77   18.56
   6  -1  -6   96.12   15.23
   6  -1  -6  114.27   19.35
   6   1  -6   91.12   14.22
   6   1  -6  119.55   19.14
  -6  -1   6   90.23   14.90
  -6  -1   6   58.19   17.04
  -6   1   7  225.46   31.90
  -6   1   7  218.57   34.26
   6  -1  -7  234.24   31.95
   6  -1  -7  269.26   35.47
   6   1  -7  243.68   31.67
   6   1  -7  204.97   34.13
  -6  -1   7  248.85   31.98
  -6  -1   7  179.86   33.77
  -6   1   8  664.55   77.93
  -6   1   8  759.33   81.17
   6  -1  -8  643.33   77.70
   6  -1  -8  665.11   80.78
   6   1  -8  406.28   76.51
   6   1  -8  641.51   80.47
  -6  -1   8  635.94   77.69
  -6  -1   8  654.03   80.44
  -6   1   9    4.51    5.24
  -6   1   9    9.19    9.32
   6  -1  -9   15.65    5.40
   6  -1  -9    8.31    9.64
   6   1  -9    1.99    4.27
   6   1  -9   10.11    9.38
  -6  -1   9    9.69    4.89
  -6  -1   9   22.12    9.87
  -6   1  10   93.24   14.57
  -6   1  10   82.08   16.91
   6  -1 -10   83.62   13.76
   6  -1 -10  138.44   18.60
   6   1 -10   76.16   13.44
   6   1 -10   88.38   17.55
  -6  -1  10   72.88   13.65
  -6  -1  10  122.24   18.37
  -6   1  11   24.28    6.42
  -6   1  11   13.39    9.01
   6  -1 -11   21.24    5.75
   6  -1 -11    8.86    9.20
   6   1 -11   15.45    5.51
   6   1 -11    5.89    9.97
  -6  -1  11    6.12    5.38
  -6  -1  11   15.41    9.00
  -6   1  12  347.77   43.64
  -6   1  12  312.00   45.36
   6  -1 -12  306.83   42.97
   6  -1 -12  313.41   46.03
   6   1 -12  404.98   43.92
   6   1 -12  306.21   45.91
  -6  -1  12  295.59   42.99
  -6  -1  12  276.54   45.29
  -6   1  13   61.67   10.65
  -6   1  13   43.00   12.32
   6  -1 -13   57.15    9.99
   6  -1 -13   67.48   14.08
   6   1 -13   60.61   10.38
   6   1 -13   33.19   12.54
  -6  -1  13   57.07   13.81
  -6   1  14  112.93   18.86
  -6   1  14   86.31   20.02
   6  -1 -14  136.74   18.65
   6  -1 -14  141.72   22.63
   6   1 -14  143.95   19.42
   6   1 -14  127.48   22.39
  -6  -1  14  135.82   21.88
  -6   1  15    6.62    5.01
  -6   1  15    3.81    8.11
   6  -1 -15    5.75    4.43
   6  -1 -15   11.40   10.22
   6   1 -15   -2.52    4.92
   6   1 -15   12.58   10.08
  -6  -1  15   16.94    6.74
  -6   1  16   13.36    5.24
  -6   1  16   -0.39    6.61
   6  -1 -16    3.36    4.30
   6  -1 -16    8.46    9.74
   6   1 -16   10.50    9.95
  -6  -1  16    6.81    5.91
   6  -1 -17   10.98    4.85
   6  -1 -17    7.32    8.99
   6   1 -17   10.56    9.93
  -6  -1  17    2.38    5.46
   6  -1 -18  260.94   33.12
   6  -1 -18  169.41   34.81
   6   1 -18  202.50   35.71
  -6  -1  18  281.70   34.13
  -6   1  19   39.17    9.44
   6  -1 -19   49.65    9.28
  -6  -1  19   37.32    9.46
  -6   1  20    7.39    6.53
  -6  -1  20    4.82    5.92
  -6   1  21    1.58    5.75
  -6  -1  21    2.13    5.46
  -6   1  22   15.90    7.14
  -6   1  23    7.42    6.72
   6   1 -23   15.38    7.28
  -6   1  24   26.61    7.83
   6   1 -24   29.33    9.09
  -6   1  25   -1.75    6.01
   6   1 -25   -0.34    5.70
  -6   1  26    1.55    5.62
   6   1 -26    0.88    6.57
  -6   1  27   -2.40    5.14
   6   1 -27   -0.55    7.59
  -6  -1  27   -0.79    5.32
   6  -1 -28   71.74   13.35
   6   1 -28   44.87   13.45
  -6  -1  28   86.60   13.92
   6  -1 -29    1.54    6.24
   6   1 -29    2.34    6.14
  -6  -1  29   -2.18    6.01
   6  -1 -30   36.02    9.56
   6   1 -30   12.29    7.74
  -6  -1  30   29.48    8.72
   6  -1 -31   -5.01    6.89
   6   1 -31    1.66    6.56
   6  -1 -32    0.19    6.42
   6   1 -32   -1.20    8.42
   6  -1 -33    3.69    7.35
   6   1 -33   -1.06    7.61
   6  -1 -34   20.75    9.39
   6   1 -34   22.31    9.36
   6  -1 -35    0.99    7.08
   6   1 -35   -2.50    8.35
   6  -1 -36    3.79    7.78
   6   1 -36   -4.43    9.25
   6  -1 -37   -2.10    7.39
   6   1 -37   -0.62    7.88
   6  -1 -38    5.19    7.98
   6   1 -38   12.10    9.27
  -6   2   1    7.36    5.65
  -6   2   1    2.16   10.18
   6  -2  -1    1.16    6.41
   6  -2  -1    8.03   10.26
   6   2  -1    3.96    5.00
   6   2  -1    4.21    8.25
  -6  -2   1    7.42    5.77
  -6  -2   1   16.07    9.87
  -6   2   2   23.96    6.66
  -6   2   2    2.43    9.86
   6  -2  -2   18.66    7.20
   6  -2  -2   23.03   11.69
   6   2  -2   13.77    5.81
   6   2  -2   12.53   10.27
  -6  -2   2   20.34    6.30
  -6  -2   2   15.88   10.44
  -6   2   3    1.98    5.31
  -6   2   3    6.61    9.36
   6  -2  -3   -0.81    5.24
   6  -2  -3   10.71    9.85
   6   2  -3    7.90    4.63
   6   2  -3   -2.62    9.55
  -6  -2   3    6.79    6.04
  -6  -2   3   -0.70    8.55
  -6   2   4   25.20    8.64
  -6   2   4   48.49   13.31
   6  -2  -4   41.19    9.48
   6  -2  -4   55.66   14.22
   6   2  -4   49.16    9.00
   6   2  -4   46.43   12.90
  -6  -2   4   48.54    9.02
  -6  -2   4   55.57   13.70
  -6   2   5   15.11    5.65
  -6   2   5    4.90    9.91
   6  -2  -5    7.52    5.61
   6  -2  -5   26.68   11.32
   6   2  -5    9.88    5.04
   6   2  -5    6.00    9.84
  -6  -2   5   12.33    5.55
  -6  -2   5    1.64    9.03
  -6   2   6  290.41   38.48
  -6   2   6  323.15   41.60
   6  -2  -6  287.13   38.68
   6  -2  -6  301.60   41.71
   6   2  -6  255.58   37.78
   6   2  -6  335.19   41.65
  -6  -2   6  266.23   38.05
  -6  -2   6  255.06   40.60
  -6   2   7   81.78   11.69
  -6   2   7   35.30   12.93
   6  -2  -7   67.21   11.64
   6  -2  -7   81.88   16.20
   6   2  -7   54.07   10.60
   6   2  -7   42.45   14.21
  -6  -2   7   62.93   11.24
  -6  -2   7   94.01   15.67
  -6   2   8    0.20    5.88
  -6   2   8   24.08    9.90
   6  -2  -8   -0.43    4.99
   6  -2  -8    9.10   10.18
   6   2  -8    8.77    4.94
   6   2  -8    3.02    8.98
  -6  -2   8    2.56    4.85
  -6  -2   8   10.44    8.69
  -6   2   9    2.19    4.94
  -6   2   9   -1.86    7.90
   6  -2  -9    2.91    4.90
   6  -2  -9   -6.29    8.35
   6   2  -9    4.21    4.31
   6   2  -9    0.93    9.54
  -6  -2   9    0.28    4.56
  -6  -2   9   -3.58    8.63
  -6   2  10  243.63   35.11
  -6   2  10  261.89   37.68
   6  -2 -10  275.69   35.25
   6  -2 -10  343.00   39.74
   6   2 -10  263.88   35.22
   6   2 -10  274.22   38.21
  -6  -2  10  175.97   36.47
  -6   2  11  286.75   36.42
  -6   2  11  240.70   37.88
   6  -2 -11  275.51   36.14
   6  -2 -11  291.01   39.60
   6   2 -11  246.49   36.13
   6   2 -11  256.18   39.02
  -6  -2  11  258.86   38.85
  -6   2  12   89.15   14.26
  -6   2  12   91.94   16.94
   6  -2 -12   80.67   13.51
   6  -2 -12   98.01   17.33
   6   2 -12   93.08   14.30
   6   2 -12   58.11   16.35
  -6  -2  12   86.63   14.89
  -6  -2  12   89.63   16.91
  -6   2  13   15.52    5.80
  -6   2  13   14.88    8.09
   6  -2 -13   10.81    4.98
   6  -2 -13   23.70   10.13
   6   2 -13   16.85    6.62
   6   2 -13   12.16    9.81
  -6  -2  13   24.29    7.11
  -6  -2  13   20.30    9.01
  -6   2  14  115.30   17.15
  -6   2  14  119.62   19.44
   6  -2 -14  101.71   16.45
   6  -2 -14  121.87   20.36
   6   2 -14  111.32   21.22
  -6  -2  14  101.89   17.78
  -6   2  15   28.12    7.40
   6  -2 -15   28.42    7.08
   6  -2 -15   33.51   11.54
   6   2 -15   21.12   10.25
  -6  -2  15   31.50    8.34
  -6   2  16   47.69    9.64
   6  -2 -16   52.77    9.12
   6  -2 -16   51.33   12.95
   6   2 -16   30.23   12.43
  -6  -2  16   53.08   10.54
  -6   2  17   19.63    6.24
   6  -2 -17   14.98    5.34
   6  -2 -17   23.67   11.09
   6   2 -17    5.80    9.69
  -6  -2  17   26.13    7.30
  -6   2  18   18.18    6.47
   6  -2 -18   19.24    5.34
   6  -2 -18   -0.42   10.62
   6   2 -18    0.05   10.88
  -6  -2  18   22.88    7.51
  -6   2  19   14.02    6.21
   6  -2 -19   14.11    5.82
  -6  -2  19   18.64    7.46
  -6   2  20  200.92   26.51
   6  -2 -20  161.37   25.23
   6   2 -20  171.10   26.64
  -6   2  21    0.42    5.49
   6   2 -21   -4.64    7.11
  -6   2  22   30.29    8.57
   6   2 -22   29.70    9.55
  -6   2  23    1.84    4.85
   6   2 -23   -4.48    8.36
  -6   2  24   10.73    5.62
   6   2 -24    2.21    7.33
  -6  -2  24   11.37    7.96
  -6   2  25   11.86    5.85
   6   2 -25   15.04    7.79
  -6  -2  25   11.10    7.57
  -6   2  26   56.81   10.91
   6   2 -26   39.28   12.10
  -6  -2  26   54.95   11.67
   6   2 -27    9.47    6.93
  -6  -2  27    3.03    6.20
   6   2 -28    5.24    8.29
  -6  -2  28   36.40    8.48
   6   2 -29   -1.74    7.85
  -6  -2  29   -2.18    5.71
   6  -2 -30   23.89    7.26
   6   2 -30    1.48    7.20
  -6  -2  30   16.58    7.54
   6  -2 -31    3.58    5.62
   6   2 -31   -4.27    8.14
  -6  -2  31   -1.49    6.09
   6  -2 -32   27.77    8.41
   6   2 -32   26.28   10.31
  -6  -2  32   13.13    7.64
   6  -2 -33    3.01    6.09
   6   2 -33   11.39    9.33
   6  -2 -34   -2.49    6.87
   6   2 -34    1.42    7.71
   6  -2 -35    1.56    5.99
   6   2 -35   -2.60    8.18
   6  -2 -36   16.41    8.44
   6   2 -36    1.49    8.87
   6  -2 -37    0.03    6.99
   6   2 -37   -1.53    8.05
   6  -2 -38    4.82    7.72
  -6   3   1   -0.25    4.90
  -6   3   1   -5.50   10.59
   6  -3  -1   -4.21    5.79
   6  -3  -1    3.60   10.43
   6   3  -1   -1.13    4.40
   6   3  -1    1.45    9.01
  -6  -3   1   -0.28    4.45
  -6  -3   1    9.53   10.21
  -6   3   2  163.47   21.95
  -6   3   2  130.46   24.63
   6  -3  -2  134.03   21.88
   6  -3  -2  124.78   24.46
   6   3  -2  160.89   21.34
   6   3  -2  131.78   23.75
  -6  -3   2  139.18   21.40
  -6  -3   2  191.26   25.44
  -6   3   3  148.47   19.93
  -6   3   3  144.07   23.48
   6  -3  -3  144.34   20.25
   6  -3  -3  123.91   22.91
   6   3  -3  114.98   18.89
   6   3  -3  147.33   22.78
  -6  -3   3  122.09   19.14
  -6  -3   3  120.32   22.27
  -6   3   4   37.74    8.08
  -6   3   4   40.48   12.10
   6  -3  -4   24.00    8.01
   6  -3  -4   38.15   13.51
   6   3  -4   20.06    6.57
   6   3  -4   59.90   12.42
  -6  -3   4   42.52    7.93
  -6  -3   4   20.95   11.09
  -6   3   5   13.77    5.88
  -6   3   5    8.33    9.19
   6  -3  -5    2.45    5.38
   6  -3  -5    9.18   10.33
   6   3  -5    7.61    5.23
   6   3  -5    1.93    8.58
  -6  -3   5   20.22    5.63
  -6  -3   5   33.55   11.60
  -6   3   6    8.39    5.59
  -6   3   6   23.33    9.60
   6  -3  -6    8.05    6.09
   6  -3  -6    0.93    8.99
   6   3  -6    6.98    4.41
   6   3  -6   18.94    9.70
  -6  -3   6    6.11    4.85
  -6  -3   6   12.86    9.23
  -6   3   7    7.49    5.13
  -6   3   7   19.04    9.55
   6  -3  -7    8.34    6.46
   6  -3  -7   27.76   10.60
   6   3  -7   18.38    5.92
   6   3  -7   10.75    9.62
  -6  -3   7   17.90    5.63
  -6  -3   7   25.72   10.56
  -6   3   8  378.09   49.87
  -6   3   8  366.04   51.99
   6  -3  -8  411.24   50.35
   6  -3  -8  409.71   53.58
   6   3  -8  348.39   49.83
   6   3  -8  353.46   52.35
  -6  -3   8  353.25   52.27
  -6   3   9   57.77   11.20
  -6   3   9   43.71   13.12
   6  -3  -9   58.45   11.56
   6  -3  -9   86.06   15.96
   6   3  -9   69.17   11.75
   6   3  -9   82.04   15.77
  -6  -3   9   78.96   12.97
  -6  -3   9   67.75   14.92
  -6   3  10   22.37    6.41
  -6   3  10   14.57   10.02
   6  -3 -10   27.82    6.85
   6  -3 -10   23.73   11.10
   6   3 -10   25.09    6.81
   6   3 -10   27.26   12.04
  -6  -3  10    8.04    6.93
  -6  -3  10   28.19   10.08
  -6   3  11   16.45    5.61
  -6   3  11    7.74    8.32
   6  -3 -11    5.15    4.99
   6  -3 -11    8.90    9.22
   6   3 -11   16.15   10.46
  -6  -3  11   20.36    7.26
  -6  -3  11   17.85   10.43
  -6   3  12   89.03   13.39
  -6   3  12   82.83   15.42
   6  -3 -12   57.38   12.30
   6  -3 -12   84.38   16.72
   6   3 -12   72.31   16.13
  -6  -3  12   97.72   14.54
  -6   3  13  118.30   20.87
   6  -3 -13  160.05   21.10
   6  -3 -13  150.12   24.68
   6   3 -13  143.40   25.04
  -6  -3  13  160.52   22.45
  -6   3  14  183.83   26.01
   6  -3 -14  198.70   25.81
   6  -3 -14  189.69   29.59
   6   3 -14  165.46   28.93
  -6  -3  14  165.03   26.70
  -6   3  15   14.77    6.34
  -6   3  15    5.96    9.24
   6  -3 -15   17.23    5.49
   6  -3 -15   12.35    9.22
   6   3 -15   12.51    6.95
   6   3 -15   24.08   11.09
  -6  -3  15    6.31    7.03
  -6   3  16   15.59    6.63
  -6   3  16   22.75    9.75
   6  -3 -16   37.35    7.00
   6  -3 -16   29.13   11.41
   6   3 -16   21.42    8.23
   6   3 -16   27.55   12.20
  -6  -3  16   44.78    8.99
  -6   3  17   83.82   13.87
   6  -3 -17   79.09   13.03
   6  -3 -17  106.32   18.21
   6   3 -17   70.73   17.37
  -6   3  18  148.18   19.13
   6  -3 -18  107.23   17.95
   6   3 -18  117.04   22.66
  -6   3  19   51.96    9.76
   6  -3 -19   42.66    8.87
  -6   3  20    3.26    5.39
   6  -3 -20    0.97    4.69
   6   3 -20    1.27    6.54
  -6   3  21    1.36    5.73
   6  -3 -21    3.77    5.15
   6   3 -21    1.60    7.15
  -6  -3  21   -4.70    6.43
  -6   3  22   52.01   10.85
   6  -3 -22   43.42    9.76
   6   3 -22   40.18   12.26
  -6  -3  22   62.85   11.55
  -6   3  23   10.96    5.96
   6   3 -23    6.68    8.02
  -6  -3  23   21.33    7.94
  -6   3  24   83.94   13.59
   6   3 -24   70.00   15.35
  -6  -3  24   70.93   14.27
   6   3 -25    2.21    7.54
  -6  -3  25    0.79    6.26
   6   3 -26   12.66    8.11
  -6  -3  26    4.55    6.27
   6   3 -27   -3.99    7.80
  -6  -3  27   -2.66    6.06
   6   3 -28   22.87    9.15
  -6  -3  28   21.00    8.05
   6   3 -29    9.06    7.61
  -6  -3  29    3.06    6.03
   6   3 -30   49.34   12.41
  -6  -3  30   43.11   11.42
   6   3 -31   -3.84    8.95
  -6  -3  31   -0.96    6.55
   6  -3 -32    0.60    6.17
   6   3 -32    1.28    8.59
  -6  -3  32    2.50    6.73
   6  -3 -33    4.87    5.97
   6   3 -33   20.31    9.73
  -6  -3  33   -1.37    6.39
   6  -3 -34    9.04    7.44
   6   3 -34   20.76   10.52
   6  -3 -35    4.68    6.03
   6   3 -35   -7.55    9.17
   6  -3 -36   -2.46    6.69
   6   3 -36   -2.86    8.01
   6  -3 -37    0.28    6.70
   6   3 -37    8.75    9.07
  -6   4   1  248.76   27.01
  -6   4   1  175.94   29.81
   6  -4  -1  159.55   26.28
   6  -4  -1  161.19   28.64
   6   4  -1  186.73   25.70
   6   4  -1  160.54   27.85
  -6  -4   1  198.84   25.98
  -6  -4   1  146.91   28.42
  -6   4   2   18.32    6.44
  -6   4   2    5.25   10.76
   6  -4  -2   22.72    7.50
   6  -4  -2   19.93   10.43
   6   4  -2   22.65    5.61
   6   4  -2   10.20    8.88
  -6  -4   2   10.01    5.35
  -6  -4   2   12.86    9.49
  -6   4   3    1.98    4.30
  -6   4   3    6.79   10.88
   6  -4  -3   -1.73    5.10
   6  -4  -3    8.97    8.84
   6   4  -3    3.15    4.62
   6   4  -3    1.96    8.53
  -6  -4   3    4.16    4.41
  -6  -4   3    5.37    8.99
  -6   4   4    8.04    5.18
  -6   4   4    7.23   10.59
   6  -4  -4   10.30    5.95
   6  -4  -4   17.21   10.96
   6   4  -4   16.75    5.46
   6   4  -4   25.83   10.50
  -6  -4   4    9.09    4.88
  -6  -4   4   18.07    9.68
  -6   4   5  287.14   35.28
  -6   4   5  201.81   37.33
   6  -4  -5  274.93   35.57
   6  -4  -5  300.78   39.18
   6   4  -5  240.28   34.82
   6   4  -5  197.24   36.56
  -6  -4   5  283.30   38.30
  -6   4   6  266.61   34.42
  -6   4   6  202.72   36.33
   6  -4  -6  254.03   34.68
   6  -4  -6  244.99   37.63
   6   4  -6  228.98   34.34
   6   4  -6  249.55   36.89
  -6  -4   6  259.12   35.32
  -6  -4   6  293.41   38.18
  -6   4   7   76.61   13.02
  -6   4   7   95.66   16.68
   6  -4  -7   80.75   13.69
   6  -4  -7   78.55   17.82
   6   4  -7   63.79   13.11
   6   4  -7  114.25   17.50
  -6  -4   7   64.84   13.52
  -6  -4   7   81.38   16.45
  -6   4   8    1.22    4.84
  -6   4   8    7.69    8.24
   6  -4  -8    2.83    5.68
   6  -4  -8    1.56    8.96
   6   4  -8   -0.28    8.24
  -6  -4   8    4.47    5.99
  -6  -4   8    9.94    9.70
  -6   4   9   52.14   11.23
  -6   4   9   83.99   15.07
   6  -4  -9   87.91   12.69
   6  -4  -9   68.48   15.73
   6   4  -9   56.58   14.41
  -6  -4   9   51.14   12.16
  -6  -4   9   92.65   16.06
  -6   4  10   30.46    7.84
  -6   4  10    9.53    9.19
   6  -4 -10   38.21    8.05
   6  -4 -10   36.73   13.52
   6   4 -10   40.43    9.47
   6   4 -10   24.59   10.41
  -6  -4  10   27.14    8.34
  -6   4  11   75.27   17.13
   6  -4 -11  135.75   18.42
   6  -4 -11  151.27   23.02
   6   4 -11  117.94   19.58
   6   4 -11  170.02   23.05
  -6  -4  11  138.39   19.33
  -6   4  12  111.81   15.60
   6  -4 -12   94.74   15.53
   6  -4 -12   59.28   17.89
   6   4 -12  112.30   17.32
   6   4 -12  124.19   19.74
  -6  -4  12   83.45   16.09
  -6   4  13   32.81    7.94
   6  -4 -13   36.30    7.96
   6  -4 -13   38.77   13.16
   6   4 -13   30.11    8.84
   6   4 -13   24.70   11.47
  -6  -4  13   32.56    8.79
  -6   4  14   -0.38    4.83
  -6   4  14   -1.31    7.40
   6  -4 -14    4.91    4.66
   6  -4 -14    3.73    9.29
   6   4 -14    3.88    6.92
   6   4 -14    6.39   10.42
  -6   4  15  102.10   18.01
  -6   4  15  120.76   20.46
   6  -4 -15  140.28   18.41
   6  -4 -15  117.16   22.37
   6   4 -15  114.79   20.04
   6   4 -15  141.59   23.29
  -6   4  16  143.25   20.93
   6  -4 -16  138.77   20.46
   6   4 -16  118.81   22.27
   6   4 -16  184.39   26.12
  -6   4  17    8.48    5.46
   6  -4 -17   15.41    5.39
   6   4 -17    7.00   10.76
  -6   4  18   57.65    9.88
   6  -4 -18   48.42    9.04
   6   4 -18   19.66   13.33
  -6   4  19  100.28   16.98
   6  -4 -19  109.50   16.56
  -6  -4  19  130.00   19.21
  -6   4  20  134.89   20.23
   6  -4 -20  140.72   19.70
   6   4 -20  106.03   21.85
  -6  -4  20  148.72   21.76
   6  -4 -21    9.76    4.95
   6   4 -21    5.36    8.45
  -6  -4  21   22.21    7.62
   6  -4 -22   11.82    5.43
   6   4 -22    1.20    7.62
  -6  -4  22   11.47    7.11
  -6   4  23    2.47    5.83
   6  -4 -23   -1.27    4.48
   6   4 -23    1.85    6.95
  -6  -4  23   -2.02    5.61
   6   4 -24   -5.75    8.51
  -6  -4  24   -1.90    6.56
   6   4 -25   16.36    8.74
  -6  -4  25    5.65    7.01
   6   4 -26    9.62    8.67
  -6  -4  26   11.18    6.73
   6   4 -27   -0.78    8.39
  -6  -4  27   21.04    8.19
   6   4 -28   14.31    9.31
  -6  -4  28   11.94    7.73
   6   4 -29   -0.50    8.27
  -6  -4  29    0.41    5.64
   6   4 -30   20.60   10.03
  -6  -4  30   10.40    7.41
   6   4 -31    6.85    9.72
  -6  -4  31   -3.27    6.60
   6   4 -32   11.30    9.80
  -6  -4  32    9.69    6.77
   6   4 -33    4.41    9.21
  -6  -4  33    3.58    6.45
   6  -4 -34   -0.22    5.07
   6   4 -34    1.69    8.72
  -6  -4  34   -1.27    6.29
   6  -4 -35    3.82    5.99
   6   4 -35    0.15    8.59
   6  -4 -36   16.08    7.71
   6   4 -36   11.48   10.48
   6  -4 -37    2.91    6.24
   6   4 -37    4.15    9.57
  -6   5   1   32.61   12.14
   6  -5  -1    9.67    6.40
   6  -5  -1   23.73   10.59
   6   5  -1   17.29    5.33
  -6  -5   1   15.03    5.85
  -6  -5   1   11.61    9.49
  -6   5   2   94.35   19.22
   6  -5  -2   78.53   14.30
   6  -5  -2   84.07   17.17
   6   5  -2   69.82   13.36
   6   5  -2   87.44   14.41
  -6  -5   2  103.67   15.48
  -6  -5   2   72.86   16.08
  -6   5   3  157.03   18.79
  -6   5   3  179.01   24.23
   6  -5  -3  121.04   18.86
   6  -5  -3  154.46   23.27
   6   5  -3  127.84   18.39
   6   5  -3   96.20   18.27
   6   5  -3   76.60   19.55
  -6  -5   3  124.25   19.23
  -6  -5   3   73.70   19.47
  -6   5   4  108.05   16.20
  -6   5   4  114.82   20.76
   6  -5  -4  132.37   17.61
   6  -5  -4   55.67   18.58
   6   5  -4   97.96   16.89
   6   5  -4  119.94   19.32
  -6  -5   4   96.33   16.67
  -6  -5   4   98.22   18.98
  -6   5   5    7.94    4.91
  -6   5   5    0.55    8.73
   6  -5  -5    4.44    4.92
   6  -5  -5   -1.17    7.92
   6   5  -5    8.00    6.10
   6   5  -5    8.63    9.23
  -6  -5   5    8.91    6.16
  -6  -5   5    1.07    8.53
  -6   5   6    0.99    4.15
  -6   5   6   -3.39    9.31
   6  -5  -6   -0.25    5.29
   6  -5  -6    1.63    8.91
   6   5  -6    3.90    5.21
   6   5  -6   -7.50    9.59
  -6  -5   6    3.10    5.46
  -6  -5   6   -0.13    7.73
  -6   5   7   69.84   11.39
  -6   5   7  101.06   16.06
   6  -5  -7   45.64   11.22
   6  -5  -7   76.34   16.83
   6   5  -7   66.43   12.61
   6   5  -7   30.50   12.88
  -6  -5   7   79.96   12.84
  -6  -5   7   54.26   14.48
  -6   5   8   39.48    8.90
  -6   5   8   57.67   13.23
   6  -5  -8   41.92    9.31
   6  -5  -8   46.22   13.56
   6   5  -8   49.28   10.50
   6   5  -8   53.17   12.99
  -6  -5   8   39.32   10.10
  -6  -5   8   49.33   12.58
  -6   5   9  104.02   15.02
  -6   5   9   69.90   16.34
   6  -5  -9   99.23   15.17
   6  -5  -9   97.29   18.82
   6   5  -9   67.89   15.10
   6   5  -9   87.80   17.94
  -6  -5   9  100.82   15.62
  -6   5  10   50.32    8.83
   6  -5 -10   23.31    7.83
   6  -5 -10   43.56   13.57
   6   5 -10   47.71   10.13
   6   5 -10   24.24   11.14
  -6  -5  10   25.10    8.57
  -6   5  11    0.57    4.02
   6  -5 -11    3.00    5.74
   6  -5 -11    5.51    8.67
   6   5 -11   -0.62    6.54
   6   5 -11    7.23    9.49
  -6   5  12    3.80    7.95
   6  -5 -12   23.74    6.50
   6  -5 -12   11.22    9.76
   6   5 -12    5.22    7.31
   6   5 -12   -2.45    9.67
  -6   5  13  215.72   30.63
  -6   5  13  220.55   32.64
   6  -5 -13  228.57   30.92
   6  -5 -13  223.54   34.96
   6   5 -13  201.59   32.33
   6   5 -13  231.74   34.39
  -6   5  14  301.30   37.66
  -6   5  14  240.03   38.64
   6  -5 -14  242.34   37.14
   6  -5 -14  239.97   40.55
   6   5 -14  359.58   40.80
   6   5 -14  289.86   41.39
  -6   5  15   -2.89    4.67
   6  -5 -15    3.47    4.41
   6   5 -15   -1.23    6.73
   6   5 -15    0.29   10.95
  -6   5  16    9.30    5.53
   6  -5 -16    9.11    4.85
   6   5 -16    8.47    7.98
   6   5 -16   17.66   11.00
  -6  -5  16   13.97    6.72
  -6   5  17    4.95    5.07
   6  -5 -17    1.58    4.99
   6   5 -17   -0.67   10.17
  -6  -5  17   -2.40    6.11
  -6   5  18  148.11   20.19
   6  -5 -18  144.29   19.84
   6   5 -18  138.58   24.59
  -6  -5  18  100.97   20.49
  -6   5  19   31.21    7.95
   6  -5 -19   38.45    7.46
  -6  -5  19   23.08    8.66
   6  -5 -20   22.16    5.83
   6   5 -20   10.58    8.96
  -6  -5  20   25.92    9.10
   6  -5 -21    0.99    4.11
   6   5 -21    4.01    7.76
  -6  -5  21    4.39    6.42
   6  -5 -22   -1.60    4.08
   6   5 -22   -4.18    8.27
  -6  -5  22    1.77    6.57
   6   5 -23   44.65   12.96
  -6  -5  23   43.45   10.56
   6   5 -24   12.68    8.96
  -6  -5  24   16.24    8.81
   6   5 -25    4.86    8.11
  -6  -5  25    0.26    7.29
   6   5 -26   10.23    8.76
  -6  -5  26    1.51    5.76
   6   5 -27   -0.69    8.63
  -6  -5  27   -2.26    7.47
   6   5 -28   10.71    9.37
  -6  -5  28    8.10    7.24
   6   5 -29    6.33    9.40
  -6  -5  29   25.12    9.76
   6   5 -30    3.28   10.22
  -6  -5  30   12.94    7.37
   6   5 -31    3.80    9.70
  -6  -5  31    1.50    6.45
   6   5 -32    3.06    8.85
  -6  -5  32   -1.25    6.77
   6   5 -33   -1.67   10.51
   6   5 -34   -3.60    8.95
  -6  -5  34   -0.79    7.45
   6  -5 -35    1.98    5.75
   6   5 -35    4.20    9.50
  -6  -5  35   11.06    7.75
   6  -5 -36    1.93    6.04
   6   5 -36    8.47   10.19
   6  -5 -37   -0.48    5.48
   6   5 -37   -4.69    8.89
  -6   6   1  159.22   26.03
   6  -6  -1  144.56   21.58
   6  -6  -1  161.40   25.20
   6   6  -1  122.04   21.68
  -6  -6   1  142.79   21.49
  -6  -6   1  136.30   23.75
  -6   6   2   48.99   13.58
   6  -6  -2   33.07    8.82
   6  -6  -2   25.45   11.44
   6   6  -2   31.50    8.71
  -6  -6   2   37.93    9.27
  -6  -6   2   23.74   10.35
  -6   6   3   -5.05    8.88
   6  -6  -3   10.47    6.59
   6  -6  -3   17.93   10.52
   6   6  -3    7.66    6.54
  -6  -6   3    2.27    6.25
  -6  -6   3    3.07   10.49
  -6   6   4   25.58   11.28
   6  -6  -4   18.35    7.13
   6  -6  -4   17.57   10.48
   6   6  -4   -0.05    5.54
  -6  -6   4   24.18    7.43
  -6  -6   4   22.19    9.67
  -6   6   5  155.85   24.34
   6  -6  -5  119.14   20.18
   6  -6  -5  119.75   23.11
   6   6  -5  158.23   21.87
  -6  -6   5  126.22   20.56
  -6  -6   5  133.35   23.12
  -6   6   6   88.48   18.97
   6  -6  -6   86.92   15.30
   6  -6  -6  104.29   19.18
   6   6  -6   83.39   15.90
  -6  -6   6   89.78   15.37
  -6  -6   6   92.68   18.12
  -6   6   7   62.60   12.14
  -6   6   7   72.01   16.34
   6  -6  -7   82.52   13.41
   6  -6  -7   65.62   16.43
   6   6  -7   70.63   14.33
  -6  -6   7   87.31   14.02
  -6   6   8   16.28    5.61
  -6   6   8   -1.53    8.27
   6  -6  -8    7.55    6.12
   6  -6  -8    8.37    9.24
   6   6  -8   15.96    7.28
  -6   6   9   99.80   16.85
   6  -6  -9  124.53   17.97
   6  -6  -9   97.88   20.93
   6   6  -9  118.51   18.93
  -6   6  10   76.53   13.43
   6  -6 -10   69.04   13.70
   6  -6 -10  109.98   19.16
   6   6 -10   98.81   16.32
  -6   6  11   71.47   11.54
  -6   6  11   48.99   12.97
   6  -6 -11   52.96   11.73
   6  -6 -11   92.46   17.27
   6   6 -11   71.27   14.08
  -6   6  12   78.31   12.44
   6  -6 -12   75.01   12.77
   6  -6 -12   47.23   16.28
   6   6 -12   63.67   14.25
   6   6 -12   78.59   16.58
  -6   6  13   -0.04    4.57
   6  -6 -13    6.54    5.50
   6   6 -13    0.87    7.92
   6   6 -13   -0.72    9.18
  -6  -6  13    7.24    6.63
  -6   6  14   -0.92    4.58
   6  -6 -14    4.80    5.99
   6   6 -14    4.04    7.55
   6   6 -14   -0.75   10.00
  -6  -6  14    7.83    7.06
  -6   6  15   76.20   11.90
   6  -6 -15   67.26   12.00
   6   6 -15   99.11   16.07
   6   6 -15   66.25   16.95
  -6  -6  15   38.17   12.08
  -6   6  16    2.49    5.00
   6  -6 -16    8.72    5.66
   6   6 -16   -1.75    7.78
   6   6 -16    7.96   10.81
  -6  -6  16    2.86    6.78
  -6   6  17   19.41    6.43
   6  -6 -17   21.53    6.31
   6   6 -17   22.28   11.86
  -6  -6  17   11.83    7.58
   6  -6 -18   53.05    8.83
   6   6 -18   11.09   12.85
  -6  -6  18   32.46    9.67
   6  -6 -19   16.30    5.86
   6   6 -19   16.69    9.10
  -6  -6  19   17.52    8.47
   6  -6 -20    0.89    4.36
   6   6 -20    3.82    7.99
  -6  -6  20    6.32    6.57
   6   6 -21   34.36   11.49
  -6  -6  21   10.97    7.30
   6   6 -22    4.34    8.83
  -6  -6  22   16.33    8.43
   6   6 -23   22.08   11.61
  -6  -6  23   22.17    7.96
   6   6 -24    1.89    9.65
  -6  -6  24    2.23    6.11
   6   6 -25   29.05   12.34
  -6  -6  25   39.05   11.07
   6   6 -26   41.67   11.93
  -6  -6  26   24.04    9.30
   6   6 -27   -1.01    8.71
  -6  -6  27   34.11    9.71
   6   6 -28    4.32    9.21
  -6  -6  28   -2.90    6.61
   6   6 -29    2.89    8.37
  -6  -6  29   -0.21    6.93
   6   6 -30   -3.05    9.84
  -6  -6  30   -0.59    6.92
   6   6 -31   22.68   12.92
  -6  -6  31   14.05    8.81
   6   6 -32   12.82   10.17
  -6  -6  32   -0.03    7.28
   6   6 -33    3.61   10.56
  -6  -6  33   -1.50    6.87
   6   6 -34    2.71   10.44
  -6  -6  34    8.52    7.07
   6   6 -35   -1.49   10.15
  -6  -6  35    3.31    7.09
   6   6 -36    5.97   10.44
  -6  -6  36    5.94    7.58
   6  -6 -37    6.82    5.94
  -6   7   1   16.72   13.58
   6  -7  -1    9.48    6.31
   6  -7  -1    8.79   10.31
   6   7  -1   14.49    7.12
  -6  -7   1   10.09    6.54
  -6  -7   1    4.51    8.99
  -6   7   2    8.16   11.41
   6  -7  -2   -0.61    5.65
   6  -7  -2   22.83   10.30
   6   7  -2   22.63    7.99
  -6  -7   2   15.84    7.52
  -6  -7   2   12.57    9.29
  -6   7   3  242.34   39.84
   6  -7  -3  278.61   37.01
   6  -7  -3  273.47   40.11
   6   7  -3  241.08   37.13
  -6  -7   3  259.51   36.54
  -6  -7   3  269.38   39.27
  -6   7   4   63.74   17.53
   6  -7  -4   76.00   14.25
   6  -7  -4   93.84   18.63
   6   7  -4   77.22   15.09
  -6  -7   4   86.41   14.47
  -6   7   5   15.55   11.26
   6  -7  -5   17.47    7.39
   6  -7  -5   16.40   11.17
   6   7  -5   19.91    8.08
  -6   7   6   11.60   10.36
   6  -7  -6    9.17    6.30
   6  -7  -6   18.06   10.30
   6   7  -6   20.73    8.46
  -6   7   7   14.15   10.38
   6  -7  -7   15.04    7.26
   6  -7  -7   24.85   11.83
   6   7  -7   19.60    9.11
   6  -7  -8   48.10    9.57
   6  -7  -8   27.01   13.34
   6   7  -8   24.03   10.83
   6  -7  -9  113.08   18.10
   6  -7  -9  124.03   22.12
   6   7  -9  105.03   20.11
   6  -7 -10    3.29    5.56
   6   7 -10   -2.56    7.77
  -6  -7  10   -2.24    5.74
  -6   7  11    0.87    4.80
   6  -7 -11   -2.01    5.59
   6   7 -11   -1.06    7.91
  -6  -7  11   -0.00    6.01
  -6   7  12   22.01    6.55
   6  -7 -12   17.68    7.16
   6   7 -12   17.46    9.34
  -6  -7  12   27.36    8.78
  -6   7  13  121.96   20.72
   6  -7 -13  137.44   21.55
   6   7 -13  176.49   25.21
  -6  -7  13  161.01   22.72
  -6   7  14    5.96    5.23
   6  -7 -14    0.01    5.26
   6   7 -14   -2.52    8.42
  -6  -7  14    2.13    5.62
  -6   7  15   -0.04    4.74
   6  -7 -15    0.39    6.09
   6   7 -15    2.37    9.39
  -6  -7  15    3.89    6.60
   6  -7 -16    7.03    5.66
   6   7 -16   21.31    9.51
  -6  -7  16   -0.54    7.34
   6  -7 -17    1.57    4.97
  -6  -7  17   -4.12    7.22
   6  -7 -18    2.17    4.76
  -6  -7  18   12.84    6.53
   6  -7 -19   58.97   11.19
   6   7 -19   76.95   16.42
  -6  -7  19   71.21   13.84
   6   7 -20    1.73    8.89
  -6  -7  20   13.26    7.56
   6   7 -21   -4.77    8.67
  -6  -7  21   -1.20    7.52
   6   7 -22   -0.36    8.89
  -6  -7  22    2.43    6.58
   6   7 -23   15.85   10.02
  -6  -7  23   16.91    8.21
   6   7 -24    9.47    9.89
  -6  -7  24    7.18    7.33
   6   7 -25   22.10   11.10
  -6  -7  25   26.57    9.40
   6   7 -26    9.08   10.43
  -6  -7  26   -1.10    7.41
   6   7 -27   -6.80   10.42
  -6  -7  27   -0.11    6.61
   6   7 -28   17.44    9.91
  -6  -7  28   13.48    8.27
   6   7 -29    6.68    9.71
  -6  -7  29   36.87    9.96
   6   7 -30   -1.14    9.58
  -6  -7  30   -0.32    7.02
   6   7 -31    1.17   10.39
  -6  -7  31    3.96    7.27
   6   7 -32   -4.79   10.35
  -6  -7  32    1.84    7.10
   6   7 -33   -1.51   10.64
  -6  -7  33    9.18    8.56
   6   7 -34    2.69    9.34
  -6  -7  34    0.47    7.49
   6   7 -35   -2.10   10.13
  -6  -7  35    6.00    8.44
   6   7 -36   11.91   11.57
  -6  -7  36    4.20    7.86
  -6  -7  37    1.37    8.51
  -6  -7  38    9.80    8.53
  -6   8   1  125.91   24.72
   6  -8  -1  170.96   24.63
   6   8  -1  120.49   20.50
  -6  -8   1  105.37   19.26
  -6   8   2   -0.50   10.59
   6  -8  -2    8.98    6.65
   6  -8  -2    7.03    9.32
   6   8  -2    7.49    7.96
  -6   8   3   -4.50   10.34
   6  -8  -3    0.56    6.15
   6  -8  -3   -2.56    9.54
   6   8  -3   -1.52    6.82
  -6   8   4   -8.04   13.20
   6  -8  -4    0.94    6.53
   6  -8  -4   -0.48    8.80
   6   8  -4   -2.72    7.33
   6  -8  -5  205.25   30.43
   6   8  -5  211.66   31.85
   6  -8  -6    3.60    5.95
   6   8  -6    8.52    7.73
   6  -8  -7   86.15   15.99
   6   8  -7   78.50   17.33
  -6  -8   7  110.30   16.46
   6  -8  -8    1.24    5.62
   6   8  -8    1.95    7.37
  -6  -8   8    1.16    5.92
   6  -8  -9  149.89   23.66
   6   8  -9  127.42   25.14
  -6  -8   9  203.90   25.64
   6  -8 -10   39.18    9.65
   6   8 -10   36.06   11.94
  -6  -8  10   33.94    9.56
   6  -8 -11  102.10   17.13
   6   8 -11  106.51   20.14
  -6  -8  11  104.15   17.82
   6  -8 -12   19.70    7.96
   6   8 -12   32.45   11.45
  -6  -8  12   28.03    9.16
   6  -8 -13    2.83    5.88
   6   8 -13    3.89    8.10
  -6  -8  13   12.35    7.42
   6  -8 -14   11.70    6.34
   6   8 -14    7.93    8.57
  -6  -8  14    2.05    6.72
   6  -8 -15  108.94   18.41
   6   8 -15  103.83   21.95
  -6  -8  15  140.64   20.63
   6  -8 -16    5.91    5.53
   6   8 -16    6.65    9.63
  -6  -8  16    4.71    7.56
   6  -8 -17   41.58    9.14
  -6  -8  17   27.10    9.04
  -6  -8  18    2.39    6.76
   6   8 -19   17.89   11.19
  -6  -8  19   24.91    8.93
   6   8 -20    1.09    8.85
  -6  -8  20   -0.24    7.06
   6   8 -21   -0.22    9.02
  -6  -8  21   24.76    8.87
   6   8 -22    9.13   10.73
  -6  -8  22    6.36    6.57
   6   8 -23   25.93   11.52
  -6  -8  23    5.71    6.83
   6   8 -24    6.45    9.92
  -6  -8  24   -1.78    7.22
   6   8 -25    9.76   10.49
  -6  -8  25   20.08    8.53
   6   8 -26    1.74    8.71
  -6  -8  26    7.60    7.04
   6   8 -27   22.58   10.95
  -6  -8  27   30.54    9.93
   6   8 -28   -5.64   10.30
  -6  -8  28    2.30    8.33
   6   8 -29   -0.25    9.69
  -6  -8  29   -0.25    7.13
   6   8 -30    2.12    9.70
  -6  -8  30    4.18    6.75
   6   8 -31    8.50    9.25
  -6  -8  31    7.32    7.75
   6   8 -32    8.06   10.57
  -6  -8  32   14.27    8.44
   6   8 -33    6.87   10.60
  -6  -8  33   13.42    8.25
   6   8 -34   12.78   10.85
  -6  -8  34   -1.73    7.59
   6   8 -35    0.55    9.77
  -6  -8  35    2.58    7.18
   6   8 -36   -1.87   11.23
  -6  -8  36    3.20    7.05
  -6  -8  37    3.77    7.95
  -6  -9   4    2.83    6.02
  -6  -9   5   -2.25    5.62
   6  -9  -6   30.30    8.69
   6   9  -6   21.13    9.92
  -6  -9   6   21.59    8.77
   6  -9  -7   20.39    7.57
   6   9  -7   14.35   10.24
  -6  -9   7   16.14    7.51
   6  -9  -8    4.78    6.46
   6   9  -8    0.01    9.10
  -6  -9   8    0.56    6.18
   6  -9  -9   96.10   16.13
   6   9  -9  127.66   20.02
  -6  -9   9   72.65   15.36
   6  -9 -10    8.82    6.42
   6   9 -10    1.85    9.49
  -6  -9  10    2.88    5.91
   6  -9 -11   -2.18    5.59
   6   9 -11    7.46    8.72
  -6  -9  11   -2.83    6.63
   6  -9 -12    2.51    6.02
   6   9 -12    2.37    8.61
  -6  -9  12   -0.70    6.00
   6  -9 -13  103.17   16.22
   6   9 -13   63.56   17.54
  -6  -9  13  104.54   17.02
   6  -9 -14    2.07    6.19
   6   9 -14    6.06    9.75
  -6  -9  14    8.13    7.11
   6  -9 -15    7.72    7.16
   6   9 -15   21.37   10.26
  -6  -9  15   19.49    8.58
   6  -9 -16    2.50    5.88
   6   9 -16   27.00   11.58
  -6  -9  16   12.28    8.15
  -6  -9  17   12.99    8.05
  -6  -9  18    3.71    6.65
   6   9 -19   31.49   12.29
  -6  -9  19   30.65    9.35
   6   9 -20   -3.93   10.68
  -6  -9  20    3.90    7.21
   6   9 -21    2.61    8.91
  -6  -9  21   -3.46    6.54
   6   9 -22   -2.81    9.26
  -6  -9  22    1.90    7.86
   6   9 -23   21.89   12.58
  -6  -9  23   29.47    9.58
   6   9 -24    1.96   10.08
  -6  -9  24   -0.71    6.54
   6   9 -25    0.97   10.17
  -6  -9  25   12.59    7.26
   6   9 -26   -4.95   10.63
  -6  -9  26    5.63    7.15
   6   9 -27   10.06   10.21
  -6  -9  27   -0.11    6.80
   6   9 -28   -5.09   10.36
  -6  -9  28   -1.83    6.93
   6   9 -29    7.24   11.42
  -6  -9  29   13.34    8.56
   6   9 -30   -0.62    9.45
  -6  -9  30   -0.93    7.73
   6   9 -31    3.53   11.06
  -6  -9  31   -1.73    7.95
   6   9 -32    0.67   10.67
  -6  -9  32   -2.34    7.79
   6   9 -33    4.81   10.76
  -6  -9  33    1.27    8.71
   6   9 -34   -0.47   10.36
  -6  -9  34    1.23    6.48
   6   9 -35   -5.21   10.95
  -6  -9  35   -3.60    8.61
   6 -10  -1   30.97    9.42
  -6 -10   1   24.79    8.03
   6 -10  -2   10.51    7.39
  -6 -10   2   18.95    7.41
   6 -10  -3   -4.18    6.78
  -6 -10   3    5.27    6.54
  -6 -10   4    6.29    6.30
  -6 -10   5   36.59   10.07
  -6 -10   6    0.91    6.18
  -6 -10   7   19.43    7.45
  -6 -10   8   -0.20    5.66
  -6 -10   9    6.96    7.46
   6 -10 -10   -0.38    6.18
  -6 -10  10   -0.51    6.46
   6 -10 -11   95.80   17.91
  -6 -10  11  140.77   20.37
   6 -10 -12   -0.29    6.74
  -6 -10  12   -1.02    7.25
   6 -10 -13   11.61    6.33
  -6 -10  13    8.09    6.76
   6 -10 -14    9.15    6.34
  -6 -10  14    2.81    7.83
  -6 -10  15  103.76   18.56
   6  10 -16   -5.52    9.58
  -6 -10  16   -3.20    7.75
  -6 -10  17   36.22   10.97
  -6 -10  18   -3.26    8.00
   6  10 -19   26.87   11.17
  -6 -10  19    4.82    8.06
   6  10 -20    1.27    9.26
  -6 -10  20    1.97    5.35
   6  10 -21   60.64   16.03
  -6 -10  21   71.86   15.00
   6  10 -22   -2.59   11.05
  -6 -10  22   -1.09    7.33
   6  10 -23    0.84    9.45
  -6 -10  23    3.46    6.72
   6  10 -24   -0.59    8.86
  -6 -10  24   -5.61    7.76
   6  10 -25    8.31   11.90
  -6 -10  25   10.45    9.02
   6  10 -26    1.79   10.05
  -6 -10  26   -5.47    7.97
   6  10 -27   16.30   11.06
  -6 -10  27   -3.98    7.29
   6  10 -28    2.13    9.85
  -6 -10  28    5.31    7.44
   6  10 -29   -1.28    9.67
  -6 -10  29   -1.28    7.05
   6  10 -30   -1.09   10.58
  -6 -10  30   -4.62    8.96
   6  10 -31    8.77   10.80
  -6 -10  31    1.66    6.30
   6  10 -32   -1.17    8.59
  -6 -10  32    6.10    7.61
   6  10 -33    7.72   11.27
   6  10 -34   -0.50   10.64
   6  10 -35   -6.42   11.17
   6 -11  -1    8.01    7.02
  -6 -11   1    6.12    6.75
   6 -11  -2    5.95    6.52
  -6 -11   2   -1.59    6.28
   6 -11  -3   31.86    9.95
  -6 -11   3   39.73   10.17
   6 -11  -4    6.18    7.34
  -6 -11   4   -0.17    6.90
   6 -11  -5   10.27    7.43
  -6 -11   5   -1.01    7.04
   6 -11  -6   -2.25    6.31
  -6 -11   6    0.70    6.32
   6 -11  -7   10.35    6.99
  -6 -11   7    0.58    6.05
  -6 -11   8   16.96    8.42
  -6 -11   9   46.46   11.36
  -6 -11  10   -1.58    6.70
  -6 -11  11   -2.49    7.39
  -6 -11  12   13.38    7.94
  -6 -11  13   38.47   10.49
  -6 -11  14    1.43    6.95
  -6 -11  15   18.51    8.25
  -6 -11  16   -1.11    7.05
  -6 -11  17   22.92    9.41
  -6 -11  18    4.35    7.90
  -6 -11  19   25.33   10.17
  -6 -11  20   -1.09    7.24
  -6 -11  21    1.20    8.25
  -6 -11  22    2.23    7.80
  -6 -11  23   35.19   11.79
  -6 -11  24   -1.62    7.25
  -6 -11  25    7.29    8.12
  -6 -11  26    8.96    8.00
  -6 -11  27   -2.45    6.95
  -6 -11  28    4.13    7.36
  -6 -11  29   13.11    8.72
  -6 -11  30   -4.26    8.55
   6 -12  -1   51.01   12.15
  -6 -12   1   53.90   11.85
   6 -12  -2    2.20    6.86
  -6 -12   2    3.33    5.77
   6 -12  -3   -1.25    6.53
  -6 -12   3    4.04    7.61
   6 -12  -4    1.11    6.55
  -6 -12   4   13.76    7.23
   6 -12  -5   51.37   12.69
  -6 -12   5   70.75   13.69
   6 -12  -6   -0.06    5.72
  -6 -12   6    0.37    7.96
   6 -12  -7   11.23    7.22
  -6 -12   7    7.14    7.19
   6 -12  -8   -4.93    7.17
  -6 -12   8   -0.09    5.72
   6 -12  -9    4.10    7.59
  -6 -12   9   12.87    7.69
   6 -12 -10   17.17    8.20
  -6 -12  10    1.02    7.27
  -6 -12  11   24.43    9.51
  -6 -12  12    1.05    6.94
  -6 -12  13    8.02    7.84
  -6 -12  14   -2.64    6.16
  -6 -12  15   16.43    8.53
  -6 -12  16   -1.00    6.97
  -6 -12  17    6.76    8.05
  -6 -12  18    5.39    6.25
  -6 -12  19   -0.38    7.83
  -6 -12  20    6.36    7.66
  -6 -12  21    7.68    8.23
  -6 -12  22    4.46    7.98
  -6 -12  23    6.97    7.70
  -6 -12  24    2.55    6.93
  -6 -12  25   -1.75    6.99
  -6 -12  26   -0.21    6.73
  -6 -12  27   -1.91    7.33
   6 -13  -1    7.35    8.39
  -6 -13   1    7.40    7.50
   6 -13  -2    1.85    7.46
  -6 -13   2   16.85    8.46
   6 -13  -3   33.82   10.93
  -6 -13   3   30.86    9.89
   6 -13  -4   15.09    8.24
  -6 -13   4   17.78    8.31
   6 -13  -5   16.13    8.98
  -6 -13   5   11.17    7.40
   6 -13  -6    3.83    7.11
  -6 -13   6    1.19    6.87
   6 -13  -7    3.17    6.80
  -6 -13   7   11.37    8.42
   6 -13  -8   14.30    7.75
  -6 -13   8    4.39    7.02
   6 -13  -9   23.04    9.50
  -6 -13   9   40.10   10.70
  -6 -13  10    1.13    7.38
  -6 -13  11   -0.76    6.70
  -6 -13  12   23.00    8.85
  -6 -13  13   -0.26    7.33
  -6 -13  14   -1.42    7.68
  -6 -13  15    9.91    8.64
  -6 -13  16    4.76    7.17
  -6 -13  17    8.37    7.57
  -6 -13  18   14.58    8.42
  -6 -13  19   36.69   11.46
  -6 -13  20    5.55    7.17
  -6 -13  21    1.60    6.29
  -6 -13  22   -6.54    8.37
  -6 -13  23   17.98    8.62
  -6 -13  24    1.35    7.98
   6 -14  -1   31.83    9.95
  -6 -14   1   -1.07    6.89
   6 -14  -2    1.28    7.09
  -6 -14   2    6.62    7.32
   6 -14  -3   -0.51    7.28
  -6 -14   3   -0.58    6.92
   6 -14  -4    6.53    7.43
  -6 -14   4   16.69    7.89
   6 -14  -5   19.53    8.17
  -6 -14   5   18.07    9.12
   6 -14  -6   20.02    8.69
  -6 -14   6   20.34    9.19
   6 -14  -7    3.62    7.11
  -6 -14   7   14.24    9.01
  -6 -14   8    4.35    7.13
  -6 -14   9    9.57    7.68
  -6 -14  10   12.04    8.49
  -6 -14  11   10.90    8.38
  -6 -14  12   16.86    8.82
  -6 -14  13   -0.35    6.78
  -6 -14  14   -4.80    7.66
  -6 -14  15    9.68    8.58
  -6 -14  16   15.34    8.79
  -6 -14  17   -2.56    7.73
  -6 -14  18   -7.75    9.17
  -6 -14  19    2.10    8.42
  -6 -14  20   -1.31    8.23
  -6 -14  21   19.33    9.35
   6 -15  -1    2.64    7.14
  -6 -15   1    3.19    6.15
   6 -15  -2   12.95    8.44
  -6 -15   2    7.89    7.44
   6 -15  -3   15.36    7.83
  -6 -15   3   15.55    8.70
   6 -15  -4   10.13    7.63
  -6 -15   4   -1.93    7.95
   6 -15  -5   -1.91    7.01
  -6 -15   5   -1.47    7.69
  -6 -15   6    0.05    6.38
  -6 -15   7    9.88    7.28
  -6 -15   8    6.03    7.83
  -6 -15   9    3.97    6.73
  -6 -15  10    2.29    7.47
  -6 -15  11   -2.22    7.01
  -6 -15  12   -0.86    6.75
  -6 -15  13    5.75    7.12
  -6 -15  14    6.66    7.39
  -6 -15  15    4.33    7.79
  -6 -15  16   -0.92    8.06
  -6 -15  17   -7.22    9.11
  -6 -15  18   12.21    8.49
   6 -16  -1    4.51    8.14
  -6 -16   1    5.68    7.97
   6 -16  -2   -0.60    6.94
  -6 -16   2   -4.87    7.52
   6 -16  -3    4.61    7.01
  -6 -16   3   12.37    8.13
  -6 -16   4   -1.81    7.44
  -6 -16   5   -1.72    7.78
  -6 -16   6    1.35    8.38
  -6 -16   7    7.77    8.34
  -6 -16   8    0.01    7.14
  -6 -16   9    2.64    8.33
  -6 -16  10   -0.58    7.14
  -6 -16  11   10.57    7.94
  -6 -16  12    5.77    7.54
  -6 -16  13    2.38    7.66
  -6 -16  14    1.18    7.68
   6 -17  -1   -5.18    7.67
  -6 -17   2   -2.28    7.35
  -6 -17   3   -3.07    7.51
  -6 -17   4    3.86    7.58
  -6 -17   5   -0.55    8.00
  -6 -17   6    3.67    7.53
  -6 -17   7    2.40    8.46
  -6 -17   8    6.53    8.61
  -6 -17   9    3.89    7.61
  -6 -17  10    8.77    8.41
  -6 -18   5   -6.42    8.75
  -6 -18   6    0.32    7.48
  -6 -18   7   -1.51    7.55
  -5   0   1    6.24    5.05
  -5   0   1    2.34    9.23
   5   0  -1   -3.33    5.60
   5   0  -1    1.20    8.85
  -5   0   2   -0.46    4.78
  -5   0   2    2.65    8.76
   5   0  -2   -0.81    5.72
   5   0  -2   -1.96    8.47
  -5   0   3   95.70   13.59
  -5   0   3   58.52   15.04
   5   0  -3   83.08   13.07
   5   0  -3   76.74   16.29
  -5   0   4   -0.38    5.06
  -5   0   4    1.10    8.41
   5   0  -4   -3.34    4.97
   5   0  -4    1.70    8.88
  -5   0   5 2253.98  285.20
  -5   0   5 2275.94  287.06
   5   0  -5 2176.02  284.94
   5   0  -5 2373.15  287.33
  -5   0   6   -3.72    4.98
  -5   0   6    2.76    9.22
   5   0  -6   -0.35    3.93
   5   0  -6   -8.09   10.14
  -5   0   7   47.53   10.05
  -5   0   7   39.63   13.89
   5   0  -7   69.81   10.27
   5   0  -7   61.92   13.60
  -5   0   8   -2.02    5.18
  -5   0   8   -4.29    8.52
   5   0  -8   -0.17    4.17
   5   0  -8    2.11    9.42
  -5   0   9  546.62   77.04
  -5   0   9  683.64   79.81
   5   0  -9  620.12   77.09
   5   0  -9  567.37   79.25
  -5   0  10   -2.19    4.84
  -5   0  10    2.20    8.24
   5   0 -10   -2.89    4.12
   5   0 -10    0.72    8.91
  -5   0  11   18.88    6.36
  -5   0  11   39.89   10.11
   5   0 -11   19.98    5.73
   5   0 -11   26.80   10.11
  -5   0  12   -0.02    4.20
  -5   0  12    8.59    7.11
   5   0 -12    0.72    4.02
   5   0 -12   -0.29    6.80
  -5   0  13    9.47    4.64
  -5   0  13    3.31    6.65
   5   0 -13    3.51    4.23
   5   0 -13    2.35    8.76
  -5   0  14    0.16    3.69
   5   0 -14   -1.10    3.75
   5   0 -14    0.00    7.46
  -5   0  15   82.20   17.55
  -5   0  15  134.31   17.62
   5   0 -15  137.73   18.26
   5   0 -15  137.52   21.16
  -5   0  16    1.11    4.25
  -5   0  16    0.81    3.69
   5   0 -16    0.85    7.60
  -5   0  17   83.22   11.57
  -5   0  17   35.89    8.95
   5   0 -17   76.20   13.69
  -5   0  18   -1.51    4.84
  -5   0  18   -0.68    3.79
   5   0 -18    1.85    8.62
  -5   0  19  156.62   21.10
  -5   0  19  156.00   20.17
   5   0 -19   83.88   21.82
  -5   0  20   -2.12    5.06
  -5   0  20    0.44    3.68
   5   0 -20    0.06    9.29
  -5   0  21  241.41   33.88
  -5   0  22    0.40    5.32
  -5   0  23    0.54    5.09
   5   0 -23    2.55    5.62
  -5   0  24    1.06    5.02
   5   0 -24   -0.77    5.88
  -5   0  25    6.89    5.81
   5   0 -25   30.12    8.44
  -5   0  26    1.55    5.16
   5   0 -26   -2.64    6.08
  -5   0  27   43.71   10.10
   5   0 -27   58.89   11.82
  -5   0  28    2.18    5.38
   5   0 -28    1.19    6.44
   5   0 -29    3.38    6.50
   5   0 -30   -1.34    6.69
   5   0 -31   26.34    9.12
   5   0 -32    7.84    7.42
   5   0 -33   -0.99    7.27
   5   0 -34   -3.39    7.30
   5   0 -35   10.25    8.03
   5   0 -36   -3.08    7.90
   5   0 -37   19.54    9.16
   5   0 -38   -4.00    8.32
   5   0 -39    7.16    8.34
  -5   1   1  471.77   59.27
  -5   1   1  496.93   61.98
   5  -1  -1  434.98   59.33
   5  -1  -1  448.57   61.69
   5   1  -1  401.74   58.87
   5   1  -1  520.29   61.81
  -5  -1   1  471.91   59.26
  -5  -1   1  418.70   60.92
  -5   1   2    2.62    5.60
  -5   1   2    1.65    9.61
   5  -1  -2    4.70    5.64
   5  -1  -2    0.54    9.15
   5   1  -2    4.22    4.57
   5   1  -2    0.13    9.41
  -5  -1   2    3.11    5.74
  -5  -1   2    5.30    8.93
  -5   1   3  431.00   59.99
  -5   1   3  450.16   62.34
   5  -1  -3  476.52   60.41
   5  -1  -3  548.04   63.49
   5   1  -3  447.47   59.87
   5   1  -3  474.61   62.32
  -5  -1   3  450.24   60.07
  -5  -1   3  451.20   62.07
  -5   1   4    5.32    5.78
  -5   1   4    5.33    9.60
   5  -1  -4   11.41    6.19
   5  -1  -4   15.93   11.15
   5   1  -4    7.69    5.05
   5   1  -4    8.11    8.80
  -5  -1   4    9.96    6.24
  -5  -1   4   26.10    9.93
  -5   1   5  117.71   17.51
  -5   1   5   96.05   19.28
   5  -1  -5  123.33   17.69
   5  -1  -5  110.89   20.40
   5   1  -5  119.32   17.05
   5   1  -5   92.15   19.49
  -5  -1   5  110.66   17.13
  -5  -1   5  159.81   21.25
  -5   1   6  290.61   60.16
  -5   1   6  447.88   62.70
   5  -1  -6  635.85   61.87
   5  -1  -6  311.51   61.97
   5   1  -6  546.54   61.10
   5   1  -6  571.18   64.01
  -5  -1   6  600.00   61.57
  -5  -1   6  525.05   63.66
  -5   1   7  604.77   79.51
  -5   1   7  599.68   81.25
   5  -1  -7  638.83   79.48
   5  -1  -7  565.65   81.30
   5   1  -7  628.54   79.27
   5   1  -7  568.38   81.27
  -5  -1   7  631.61   79.42
  -5  -1   7  629.32   81.62
  -5   1   8    0.53    5.10
  -5   1   8   -9.19    9.09
   5  -1  -8    1.99    4.36
   5  -1  -8   -5.11    8.72
   5   1  -8   -0.92    4.40
   5   1  -8    9.73    9.98
  -5  -1   8    0.73    4.64
  -5  -1   8    7.53    8.76
  -5   1   9   29.01    6.87
  -5   1   9   28.04    9.73
   5  -1  -9   14.48    5.64
   5  -1  -9   35.93   11.48
   5   1  -9   13.40    5.72
   5   1  -9   16.46   10.44
  -5  -1   9   28.14    6.33
  -5  -1   9   10.35    9.05
  -5   1  10    0.61    4.60
  -5   1  10   -5.82    9.58
   5  -1 -10    4.25    4.39
   5  -1 -10   -8.09    9.61
   5   1 -10    0.58    4.00
   5   1 -10    4.12    8.13
  -5  -1  10   -1.93    4.44
  -5  -1  10    2.93    8.86
  -5   1  11  239.25   30.75
  -5   1  11  226.41   32.34
   5  -1 -11  211.84   30.15
   5  -1 -11  266.06   33.57
   5   1 -11  215.53   30.42
   5   1 -11  247.66   33.67
  -5  -1  11  183.37   30.05
  -5  -1  11  272.71   33.55
  -5   1  12   14.12    5.59
  -5   1  12   20.95    8.56
   5  -1 -12   11.94    4.85
   5  -1 -12   12.21   10.06
   5   1 -12    8.58    5.00
   5   1 -12   20.15    9.25
  -5  -1  12   21.96    5.35
  -5  -1  12   18.61    8.79
  -5   1  13  420.73   53.91
  -5   1  13  377.86   55.31
   5  -1 -13  389.72   53.45
   5  -1 -13  471.60   56.92
   5   1 -13  396.91   54.46
   5   1 -13  453.12   56.91
  -5  -1  13  440.24   54.99
  -5  -1  13  384.81   53.52
  -5   1  14   -0.69    4.11
   5  -1 -14    4.32    3.89
   5  -1 -14   -2.33    7.27
   5   1 -14    3.55    8.29
  -5  -1  14   -1.34    4.93
  -5  -1  14   -2.22    3.80
  -5   1  15   51.52    9.39
   5  -1 -15   62.33    9.45
   5  -1 -15   51.95   12.76
   5   1 -15   37.77   11.71
  -5  -1  15   50.28   10.30
  -5  -1  15   49.01    9.25
  -5   1  16    9.46    4.62
   5  -1 -16    6.72    4.42
   5  -1 -16    8.91    8.06
   5   1 -16    9.37    8.56
  -5  -1  16    4.97    4.99
  -5  -1  16    8.88    4.19
  -5   1  17   24.96    7.46
  -5   1  17   34.73    6.60
   5  -1 -17   10.49    5.62
   5  -1 -17   20.99    9.48
   5   1 -17   18.11   10.23
  -5  -1  17   15.86    6.41
  -5  -1  17   26.98    6.02
  -5   1  18   -3.60    5.08
  -5   1  18    2.49    4.25
   5  -1 -18    2.67    7.74
   5   1 -18    1.54    8.39
  -5  -1  18    4.03    4.91
  -5   1  19  201.21   25.26
  -5   1  19  158.18   24.06
   5  -1 -19  161.55   27.11
   5   1 -19  188.65   27.74
  -5  -1  19  160.71   24.92
  -5   1  20    6.85    4.99
  -5   1  20    8.00    4.74
   5  -1 -20    6.44    8.57
   5   1 -20    3.26    8.78
  -5  -1  20    9.51    5.46
  -5   1  21    6.08    5.38
  -5   1  21   -0.71    4.44
   5   1 -21    6.20    5.86
  -5  -1  21    2.97    5.64
  -5   1  22    9.10    5.93
  -5   1  22   10.96    5.06
   5   1 -22   18.57    7.90
  -5  -1  22   19.84    6.74
  -5   1  23   53.04   10.53
  -5   1  23   47.38    9.79
   5   1 -23   54.93   11.86
  -5  -1  23   73.47   11.57
  -5   1  24    5.81    5.06
   5   1 -24    6.76    6.78
  -5  -1  24   -1.22    5.74
  -5   1  25   22.26    6.90
   5   1 -25   11.31    7.75
  -5  -1  25   26.96    7.71
  -5   1  26   12.09    5.59
   5  -1 -26    6.06    6.61
   5   1 -26    0.58    7.40
  -5   1  27   62.86   12.15
   5  -1 -27   71.83   13.02
   5   1 -27   65.87   13.79
   5  -1 -28   12.65    7.37
   5   1 -28   16.25    8.01
   5  -1 -29   33.63    9.37
   5   1 -29   38.75   10.67
   5  -1 -30    4.42    6.52
   5   1 -30   -1.70    7.11
  -5  -1  30    7.87    6.52
   5  -1 -31   -0.65    6.81
   5   1 -31   -1.33    6.62
   5  -1 -32   -3.36    6.77
   5   1 -32    4.18    6.39
   5  -1 -33   53.90   11.52
   5   1 -33   32.37   10.67
   5  -1 -34    0.89    6.50
   5   1 -34   -0.00    7.62
   5  -1 -35    7.41    7.97
   5   1 -35    4.55    8.76
   5  -1 -36    2.31    7.57
   5   1 -36   -0.63    7.76
   5  -1 -37    8.15    7.91
   5   1 -37    7.72    8.41
   5  -1 -38   -2.50    7.73
   5   1 -38   -2.53    8.85
   5  -1 -39    2.62    7.24
  -5   2   1   15.68    6.03
  -5   2   1    9.66   10.87
   5  -2  -1    6.83    5.83
   5  -2  -1   -2.08    8.97
   5   2  -1    6.00    4.81
   5   2  -1   -2.72    9.67
  -5  -2   1    8.36    4.99
  -5  -2   1    5.07   10.61
  -5   2   2   12.31    6.10
  -5   2   2   15.47   10.29
   5  -2  -2   15.62    6.29
   5  -2  -2   10.98    9.74
   5   2  -2    8.95    5.42
   5   2  -2   19.80    9.87
  -5  -2   2    9.74    5.65
  -5  -2   2    6.56   10.01
  -5   2   3  141.90   21.43
  -5   2   3  179.49   25.42
   5  -2  -3  143.53   21.76
   5  -2  -3  217.51   26.02
   5   2  -3  171.57   21.44
   5   2  -3  168.97   24.66
  -5  -2   3  102.91   20.67
  -5  -2   3  170.97   24.50
  -5   2   4   73.43   12.46
  -5   2   4   57.82   14.87
   5  -2  -4   65.44   12.38
   5  -2  -4   65.98   16.17
   5   2  -4   72.22   12.10
   5   2  -4   78.52   15.43
  -5  -2   4   70.09   11.77
  -5  -2   4  126.13   17.18
  -5   2   5  548.65   72.44
  -5   2   5  625.36   74.96
   5  -2  -5  532.12   72.58
   5  -2  -5  577.81   75.19
   5   2  -5  505.62   72.07
   5   2  -5  595.04   74.80
  -5  -2   5  567.42   72.28
  -5  -2   5  605.90   75.02
  -5   2   6   11.00    5.47
  -5   2   6    1.24    8.61
   5  -2  -6   11.73    6.37
   5  -2  -6    7.23   10.60
   5   2  -6    7.53    4.79
   5   2  -6    5.13    9.16
  -5  -2   6    3.51    4.44
  -5  -2   6   12.92    9.42
  -5   2   7   82.82   12.41
  -5   2   7   69.87   14.79
   5  -2  -7   63.60   11.85
   5  -2  -7   72.57   15.21
   5   2  -7   77.96   11.79
   5   2  -7   73.11   15.47
  -5  -2   7   58.48   11.30
  -5  -2   7   72.86   15.35
  -5   2   8    6.33    5.05
  -5   2   8    6.51    8.62
   5  -2  -8    6.39    5.28
   5  -2  -8   13.35   10.12
   5   2  -8    5.28    4.42
   5   2  -8    7.82    9.73
  -5  -2   8   20.80   10.67
  -5   2   9  676.48   87.45
  -5   2   9  734.55   89.44
   5  -2  -9  667.02   87.30
   5  -2  -9  679.65   89.80
   5   2  -9  643.53   87.55
   5   2  -9  721.47   89.96
  -5  -2   9  672.09   87.15
  -5  -2   9  660.06   89.59
  -5   2  10   -0.69    4.62
  -5   2  10    2.38    7.24
   5  -2 -10    4.77    4.64
   5  -2 -10    4.92    8.64
   5   2 -10    1.01    4.68
   5   2 -10    0.36    8.69
  -5  -2  10    2.22    5.38
  -5  -2  10    0.55    4.06
  -5  -2  10    1.96    8.69
  -5   2  11    6.76    5.07
  -5   2  11    6.59    7.02
   5  -2 -11    9.13    4.75
   5  -2 -11    5.51    7.72
   5   2 -11    6.56    7.79
  -5  -2  11   13.03    6.31
  -5  -2  11   10.60    4.42
  -5  -2  11   18.47    8.63
  -5   2  12   70.22   11.74
   5  -2 -12   71.29   11.19
   5  -2 -12   52.81   14.21
   5   2 -12   58.64   14.41
  -5  -2  12   72.27   12.63
  -5  -2  12   73.10   11.40
  -5   2  13   76.09   11.81
   5  -2 -13   67.93   11.07
   5  -2 -13   73.47   14.80
   5   2 -13   82.38   15.26
  -5  -2  13   70.16   12.19
  -5  -2  13   58.13   10.98
  -5   2  14   39.77    8.84
   5  -2 -14   44.50    8.33
   5  -2 -14   24.63   11.42
   5   2 -14   41.13   12.20
  -5  -2  14   81.16   11.26
  -5  -2  14   54.91    8.83
  -5   2  15  318.51   43.72
  -5   2  15  310.88   45.04
   5  -2 -15  343.79   43.49
   5  -2 -15  325.23   46.18
   5   2 -15  331.43   46.73
  -5  -2  15  311.37   44.32
  -5  -2  15  343.60   43.68
  -5   2  16    0.93    4.71
   5  -2 -16    1.90    3.82
   5  -2 -16    8.04    9.01
   5   2 -16    1.00    4.40
   5   2 -16    3.75    8.29
  -5  -2  16   -1.52    5.30
  -5   2  17    1.23    4.37
   5  -2 -17    2.24    3.83
   5   2 -17    4.11    5.23
   5   2 -17    8.99    9.30
  -5  -2  17    4.23    5.54
  -5   2  18   -2.00    4.57
   5  -2 -18    2.15    3.76
   5   2 -18   -2.26    6.26
   5   2 -18   -5.92   10.24
  -5  -2  18    7.00    5.40
  -5   2  19  104.06   17.81
  -5   2  19  114.01   17.50
   5  -2 -19  124.64   17.87
   5   2 -19  138.71   22.44
  -5  -2  19  117.42   18.37
  -5   2  20   52.17   10.00
  -5   2  20   54.61    9.68
   5   2 -20   50.09   13.08
  -5  -2  20   39.22   10.01
  -5   2  21   -0.97    4.71
  -5   2  21    2.06    4.75
   5   2 -21    1.02    6.66
  -5  -2  21    7.48    6.52
  -5   2  22    3.32    5.28
  -5   2  22   17.67    6.11
   5   2 -22   14.84    7.31
  -5  -2  22   10.84    6.14
  -5   2  23   13.22    6.14
  -5   2  23   19.36    6.14
   5   2 -23    3.53    6.82
  -5   2  24   -1.22    5.07
   5   2 -24   -0.13    6.42
  -5   2  25   80.76   13.30
   5   2 -25   73.80   15.54
  -5   2  26    6.09    5.26
   5   2 -26    6.49    7.44
   5   2 -27   54.44   13.62
  -5  -2  27   80.74   13.82
   5  -2 -28   -2.92    5.75
   5   2 -28   -2.23    7.14
  -5  -2  28   -2.84    6.03
   5  -2 -29   36.05    9.92
   5   2 -29   40.41   11.61
  -5  -2  29   42.16    9.95
   5  -2 -30   -0.38    6.25
   5   2 -30    5.62    7.53
  -5  -2  30    9.56    6.98
   5  -2 -31   50.21   10.62
   5   2 -31   19.63   10.08
  -5  -2  31   63.45   11.38
   5  -2 -32    1.54    6.20
   5   2 -32   -0.29    7.33
   5  -2 -33   -2.32    5.92
   5   2 -33    8.29    8.50
   5  -2 -34    0.00    6.43
   5   2 -34   -4.38    7.47
   5  -2 -35    7.52    7.28
   5   2 -35    7.73    8.66
   5  -2 -36    3.04    6.94
   5   2 -36    2.42    8.10
   5  -2 -37    6.05    7.24
   5   2 -37    9.25    8.65
   5  -2 -38    5.52    8.29
   5   2 -38   -0.50    8.01
   5  -2 -39   -0.09    7.63
  -5   3   1  258.18   37.58
  -5   3   1  284.30   40.93
   5  -3  -1  300.54   38.32
   5  -3  -1  283.85   40.56
   5   3  -1  282.86   37.32
   5   3  -1  336.70   40.37
  -5  -3   1  292.23   37.53
  -5  -3   1  210.63   39.17
  -5   3   2   62.77   10.40
  -5   3   2   48.99   14.17
   5  -3  -2   64.91   10.89
   5  -3  -2   42.98   13.03
   5   3  -2   50.56    9.51
   5   3  -2   49.87   13.18
  -5  -3   2   48.71    9.54
  -5  -3   2   61.24   13.78
  -5   3   3   93.29   15.66
  -5   3   3   95.96   19.10
   5  -3  -3   95.00   16.07
   5  -3  -3  105.08   19.97
   5   3  -3  101.39   15.43
   5   3  -3  105.69   18.79
  -5  -3   3  112.78   15.58
  -5  -3   3  128.70   19.67
  -5   3   4   11.37    5.83
  -5   3   4   13.27   10.23
   5  -3  -4    3.74    5.57
   5  -3  -4    4.57   10.06
   5   3  -4    6.43    4.93
   5   3  -4    7.45    9.43
  -5  -3   4    5.27    4.84
  -5  -3   4    4.73   10.34
  -5   3   5  223.93   30.09
  -5   3   5  169.91   31.78
   5  -3  -5  231.42   30.38
   5  -3  -5  227.06   33.30
   5   3  -5  230.21   30.08
   5   3  -5  202.82   32.18
  -5  -3   5  213.40   29.68
  -5  -3   5  233.57   33.00
  -5   3   6  211.60   28.43
  -5   3   6  187.07   30.30
   5  -3  -6  171.23   28.36
   5  -3  -6  194.88   31.10
   5   3  -6  203.07   28.15
   5   3  -6  262.17   31.88
  -5  -3   6  224.90   28.20
  -5  -3   6  187.23   30.71
  -5   3   7   71.18   11.72
  -5   3   7   76.75   14.66
   5  -3  -7   64.24   11.82
   5  -3  -7   54.21   15.48
   5   3  -7   66.36   11.92
   5   3  -7  103.00   16.47
  -5  -3   7   51.18   11.99
  -5  -3   7   76.73   11.51
  -5  -3   7   83.58   15.93
  -5   3   8  108.65   15.41
  -5   3   8   91.46   17.93
   5  -3  -8  106.27   15.51
   5  -3  -8   86.29   18.73
   5   3  -8  111.77   16.13
   5   3  -8   96.69   17.91
  -5  -3   8   99.02   16.22
  -5  -3   8   90.78   14.78
  -5  -3   8   84.10   17.77
  -5   3   9   71.41   11.97
  -5   3   9   64.91   13.95
   5  -3  -9   75.27   12.03
   5  -3  -9   82.34   15.99
   5   3  -9   96.44   15.95
  -5  -3   9   56.82   12.03
  -5  -3   9   72.31   11.71
  -5  -3   9   59.63   14.53
  -5   3  10   22.88    6.00
   5  -3 -10   10.19    5.57
   5  -3 -10   13.22   10.21
   5   3 -10   20.81    9.78
  -5  -3  10   24.22    7.37
  -5  -3  10   17.78    5.60
  -5   3  11   -0.19    4.43
   5  -3 -11    2.76    4.68
   5  -3 -11    7.76    8.28
   5   3 -11   -1.68    8.34
  -5  -3  11   -0.33    5.47
  -5  -3  11    2.73    3.98
  -5   3  12   29.94    7.21
   5  -3 -12   29.71    6.96
   5  -3 -12   56.55   11.92
   5   3 -12   31.39    8.57
   5   3 -12   41.16   11.23
  -5  -3  12   26.15    7.99
  -5  -3  12   35.25    6.97
  -5   3  13  185.79   27.06
  -5   3  13  197.00   28.56
   5  -3 -13  207.31   26.93
   5  -3 -13  214.15   29.80
   5   3 -13  211.21   28.60
   5   3 -13  188.97   29.97
  -5  -3  13  167.71   27.73
  -5   3  14   20.10    5.99
  -5   3  14   18.45    7.75
   5  -3 -14   21.21    5.28
   5   3 -14    9.35    6.54
   5   3 -14   25.02   11.03
  -5  -3  14   24.00    6.81
  -5   3  15   14.64    5.15
  -5   3  15    6.76    6.99
   5  -3 -15   18.36    4.89
   5   3 -15   10.11    6.50
   5   3 -15   17.56   10.00
  -5  -3  15   13.95    6.33
  -5   3  16   71.80   10.33
  -5   3  16   47.18   10.91
   5  -3 -16   47.51    8.74
   5   3 -16   36.44   10.63
   5   3 -16   47.08   13.28
  -5  -3  16   60.68   11.08
  -5   3  17   87.35   12.45
   5  -3 -17   68.83   11.46
   5   3 -17   62.73   13.55
   5   3 -17   67.08   15.68
  -5  -3  17   75.11   13.05
  -5   3  18   16.30    5.96
   5  -3 -18   12.09    4.41
   5   3 -18   19.57    7.31
   5   3 -18    4.09    9.16
  -5  -3  18   15.94    6.38
  -5   3  19    3.05    5.04
   5  -3 -19    1.41    3.61
   5  -3 -19   -0.41    8.39
   5   3 -19    1.87   10.40
  -5  -3  19    1.98    5.22
  -5   3  20    5.07    5.26
  -5   3  20   -1.51    4.51
   5  -3 -20   -0.89    4.15
   5   3 -20    1.52    9.64
  -5  -3  20    3.63    5.97
  -5   3  21   58.21   10.79
  -5   3  21   69.83   10.97
   5   3 -21   41.12   11.68
  -5   3  22   79.21   14.18
  -5   3  22  120.06   15.11
   5   3 -22   64.36   15.77
  -5   3  23   96.46   15.27
   5   3 -23   88.72   17.45
  -5   3  24    9.46    5.36
   5   3 -24    6.00    7.13
   5   3 -25   -1.29    7.36
  -5  -3  25    1.83    5.44
   5   3 -26   -3.57    7.32
  -5  -3  26    2.38    5.98
   5   3 -27   22.51   10.10
  -5  -3  27   38.52    9.57
   5   3 -28   12.57    8.55
  -5  -3  28    6.37    6.91
   5   3 -29   52.95   12.27
  -5  -3  29   29.33    9.75
   5  -3 -30    3.83    5.39
   5   3 -30    0.48    7.58
  -5  -3  30   -5.66    6.27
   5  -3 -31    5.43    6.04
   5   3 -31    5.76    9.23
  -5  -3  31    1.84    6.03
   5  -3 -32   10.46    6.61
   5   3 -32   -2.71    7.92
  -5  -3  32   -1.60    6.00
   5  -3 -33    7.18    6.32
   5   3 -33   24.47    9.97
  -5  -3  33   22.63    7.82
   5  -3 -34   -1.31    6.50
   5   3 -34   -1.19    8.31
   5  -3 -35    0.55    6.43
   5   3 -35   -1.90    8.04
   5  -3 -36    2.00    6.29
   5   3 -36   -1.78    7.32
   5  -3 -37    4.13    6.60
   5   3 -37   -1.07    9.91
   5  -3 -38    2.34    6.94
   5   3 -38   -3.81    8.32
   5  -3 -39    0.91    6.68
  -5   4   1   88.45   13.54
  -5   4   1   81.20   17.71
   5  -4  -1   81.15   13.98
   5  -4  -1  104.61   17.89
   5   4  -1   69.87   12.68
   5   4  -1  101.55   16.86
  -5  -4   1   79.90   12.86
  -5  -4   1   80.36   16.37
  -5   4   2   20.84    6.21
  -5   4   2   -3.77   10.40
   5  -4  -2    7.63    6.29
   5  -4  -2    9.97    9.41
   5   4  -2   19.45    5.63
   5   4  -2   14.19    9.60
  -5  -4   2   16.09    5.32
  -5  -4   2   21.21   10.13
  -5   4   3   28.30    7.24
  -5   4   3   38.36   12.63
   5  -4  -3   23.94    7.65
   5  -4  -3   25.46   12.23
   5   4  -3   21.93    6.67
   5   4  -3   49.34   12.25
  -5  -4   3   33.62    6.96
  -5  -4   3   44.43   11.12
  -5   4   4   63.88   11.62
  -5   4   4   55.68   14.47
   5  -4  -4   73.96   12.40
   5  -4  -4   69.34   15.30
   5   4  -4   89.09   12.50
   5   4  -4   55.01   14.14
  -5  -4   4   62.77   12.88
  -5  -4   4   66.58   11.16
  -5  -4   4   66.90   14.31
  -5   4   5  134.04   20.73
  -5   4   5  149.26   24.31
   5  -4  -5  129.17   21.00
   5  -4  -5  163.69   24.89
   5   4  -5  204.15   24.78
  -5  -4   5  135.15   21.43
  -5  -4   5  128.90   20.29
  -5  -4   5  194.67   24.61
  -5   4   6    3.96    4.76
  -5   4   6    1.61    8.60
   5  -4  -6    3.27    4.88
   5  -4  -6    2.21    9.12
   5   4  -6    1.82    5.43
   5   4  -6   -2.09    8.34
  -5  -4   6    0.96    5.11
  -5  -4   6    0.72    3.72
  -5  -4   6    0.01    8.19
  -5   4   7    7.32    5.16
  -5   4   7   11.77    8.88
   5  -4  -7    9.15    5.88
   5  -4  -7    7.81    9.38
   5   4  -7    6.16    5.68
   5   4  -7   -1.83    9.55
  -5  -4   7    2.36    6.08
  -5  -4   7    4.84    4.62
  -5  -4   7   23.71   10.31
  -5   4   8   87.58   12.85
  -5   4   8   68.99   14.81
   5  -4  -8   73.21   12.78
   5  -4  -8   58.87   15.64
   5   4  -8   72.49   13.41
   5   4  -8   71.63   15.40
  -5  -4   8   86.60   13.68
  -5  -4   8   78.81   12.30
  -5   4   9   91.93   15.66
   5  -4  -9  112.78   16.40
   5  -4  -9   92.47   19.01
   5   4  -9  126.57   17.57
   5   4  -9   73.47   18.37
  -5  -4   9  110.25   16.78
  -5  -4   9  110.72   15.75
  -5   4  10  187.97   24.89
   5  -4 -10  166.83   24.67
   5  -4 -10  134.41   27.04
   5   4 -10  171.09   25.89
   5   4 -10  204.56   28.16
  -5  -4  10  182.84   25.57
  -5   4  11  136.59   24.12
  -5   4  11  156.36   25.90
   5  -4 -11  220.96   25.51
   5  -4 -11  152.65   27.20
   5   4 -11  188.55   26.26
   5   4 -11  206.71   27.99
  -5  -4  11  193.91   25.65
  -5   4  12    6.98    5.02
  -5   4  12   -0.92    6.65
   5  -4 -12    4.58    4.38
   5   4 -12    5.72    5.95
   5   4 -12   20.06    9.14
  -5  -4  12    2.67    5.16
  -5   4  13   -0.26    4.24
  -5   4  13   -0.53    6.84
   5  -4 -13   -0.56    3.77
   5   4 -13   -0.35    5.95
   5   4 -13   -1.65    8.32
  -5  -4  13   -1.20    4.98
  -5   4  14   25.67    6.45
  -5   4  14   17.06    7.65
   5  -4 -14   21.31    6.00
   5   4 -14   22.40    8.31
   5   4 -14   28.19   10.15
  -5  -4  14   20.93    6.92
  -5   4  15  355.43   42.70
  -5   4  15  299.24   43.23
   5  -4 -15  298.40   42.00
   5   4 -15  328.33   44.52
   5   4 -15  280.88   45.35
  -5  -4  15  335.78   43.65
  -5   4  16   73.21   10.71
  -5   4  16   83.44   12.53
   5  -4 -16   50.40    9.56
   5  -4 -16   25.67   11.67
   5   4 -16   49.58   11.90
   5   4 -16   68.33   14.55
  -5  -4  16   69.15   11.81
  -5   4  17   77.08   12.71
   5  -4 -17   74.41   12.07
   5  -4 -17   94.96   16.51
   5   4 -17   59.56   13.91
   5   4 -17   84.20   17.20
  -5  -4  17   98.34   14.55
  -5   4  18   -1.32    4.13
   5  -4 -18    5.55    3.92
   5  -4 -18    3.28    7.33
   5   4 -18   -1.67    7.04
   5   4 -18   -2.06    9.28
  -5   4  19  194.69   26.90
   5  -4 -19  193.40   26.44
   5   4 -19  180.70   30.82
  -5   4  20    4.80    5.37
   5  -4 -20   12.59    4.60
   5  -4 -21   61.10   10.76
   5   4 -21   69.32   14.12
  -5   4  22    5.39    4.93
   5   4 -22    5.65    7.24
  -5  -4  22   -0.32    5.91
  -5   4  23    4.57    5.26
   5   4 -23    4.39    7.55
  -5  -4  23    1.56    6.26
   5   4 -24    3.03    8.77
  -5  -4  24    0.15    6.45
   5   4 -25   24.35    9.39
  -5  -4  25   19.12    7.71
   5   4 -26   22.88    9.97
  -5  -4  26   22.90    8.01
   5   4 -27    9.82   10.46
  -5  -4  27   38.74    9.67
   5   4 -28    1.02    7.92
  -5  -4  28    4.87    6.89
   5   4 -29   15.59    9.61
  -5  -4  29   27.97    8.76
   5   4 -30   20.02    9.09
  -5  -4  30   14.57    7.51
   5   4 -31   13.51    9.08
  -5  -4  31   19.72    8.06
   5  -4 -32    7.05    5.63
   5   4 -32   11.28    9.01
  -5  -4  32    6.52    7.08
   5  -4 -33   -0.75    6.05
   5   4 -33    3.10    9.29
  -5  -4  33    3.41    6.89
   5  -4 -34    0.41    5.53
   5   4 -34   -0.82    8.96
  -5  -4  34    7.51    6.88
   5  -4 -35    7.81    6.79
   5   4 -35    9.16    8.87
   5  -4 -36    8.75    6.85
   5   4 -36    4.74    8.62
   5  -4 -37   -0.95    6.14
   5   4 -37    1.91    9.50
   5  -4 -38   -0.56    6.73
   5   4 -38   -2.74    9.96
  -5   5   1  211.69   27.69
  -5   5   1  244.03   32.16
   5  -5  -1  179.98   27.83
   5  -5  -1  211.72   30.82
   5   5  -1  209.19   28.37
   5   5  -1  172.22   29.07
  -5  -5   1  177.43   27.81
  -5  -5   1  196.51   26.96
  -5  -5   1  196.46   29.64
  -5   5   2   62.42   11.00
  -5   5   2   49.81   14.37
   5  -5  -2   71.64   11.92
   5  -5  -2   77.97   15.84
   5   5  -2   61.12   11.75
   5   5  -2   67.67   13.77
  -5  -5   2   42.36   11.09
  -5  -5   2   65.87   10.36
  -5  -5   2   60.60   13.93
  -5   5   3  157.12   18.48
  -5   5   3  129.42   22.19
   5  -5  -3  157.73   19.20
   5  -5  -3  150.72   22.60
   5   5  -3  160.74   19.69
   5   5  -3  115.11   20.47
  -5  -5   3  144.29   18.98
  -5  -5   3   59.48   16.42
  -5  -5   3  149.65   21.39
  -5   5   4   49.18    8.46
  -5   5   4   24.34   11.25
   5  -5  -4   42.97    8.96
   5  -5  -4   46.48   13.58
   5   5  -4   37.35    9.17
   5   5  -4   34.23   11.27
  -5  -5   4   37.64    8.97
  -5  -5   4   43.77    7.90
  -5  -5   4   35.33   11.02
  -5   5   5   15.46    5.77
  -5   5   5   14.78    9.91
   5  -5  -5   12.67    5.99
   5  -5  -5   14.84   10.12
   5   5  -5   17.58    6.61
   5   5  -5   23.10    8.97
  -5  -5   5    4.59    5.14
  -5  -5   5   17.13    4.97
  -5  -5   5   20.35    9.39
  -5   5   6    7.24    4.90
  -5   5   6   27.67   11.13
   5  -5  -6    9.00    5.27
   5  -5  -6   14.25    9.88
   5   5  -6   15.98    6.47
   5   5  -6   13.69    9.52
  -5  -5   6   19.58    6.58
  -5  -5   6   13.89    4.99
  -5   5   7  232.47   31.93
  -5   5   7  255.91   34.88
   5  -5  -7  174.18   31.60
   5  -5  -7  250.76   35.53
   5   5  -7  309.21   34.54
   5   5  -7  280.01   35.27
  -5  -5   7  226.30   32.66
  -5   5   8  138.10   18.76
   5  -5  -8  139.17   19.11
   5  -5  -8  106.21   21.37
   5   5  -8  127.91   20.10
   5   5  -8  102.03   20.83
  -5  -5   8  120.48   19.39
  -5   5   9    9.89    5.20
   5  -5  -9   20.98    6.10
   5  -5  -9   16.12    8.95
   5   5  -9   20.12    8.22
   5   5  -9   10.62    9.06
  -5  -5   9   12.40    5.62
  -5   5  10    1.27    3.94
  -5   5  10    5.02    7.84
   5  -5 -10    0.49    4.79
   5  -5 -10    3.44    8.48
   5   5 -10    1.50    5.59
   5   5 -10    8.41    8.30
  -5  -5  10   -0.83    5.03
  -5   5  11    9.17    5.09
  -5   5  11    1.15    7.31
   5  -5 -11   12.39    5.47
   5   5 -11   15.56    7.26
   5   5 -11   21.89    9.86
  -5  -5  11    6.50    5.51
  -5   5  12  362.97   37.28
  -5   5  12  240.69   37.68
   5  -5 -12  260.75   36.60
   5   5 -12  273.49   38.57
   5   5 -12  229.19   38.88
  -5  -5  12  239.78   37.14
  -5   5  13  316.39   37.52
  -5   5  13  278.39   38.48
   5  -5 -13  245.06   37.05
   5   5 -13  267.00   39.29
   5   5 -13  255.78   39.91
  -5  -5  13  285.52   38.46
  -5   5  14   24.88    5.84
  -5   5  14   22.19    7.53
   5  -5 -14    9.35    4.96
   5   5 -14   -1.79    6.61
   5   5 -14    7.19    8.22
  -5  -5  14    6.10    6.64
  -5   5  15    7.94    4.75
  -5   5  15    7.37    6.86
   5  -5 -15    2.35    4.16
   5  -5 -15    1.17    8.57
   5   5 -15    1.53    6.48
   5   5 -15    5.27    8.81
  -5   5  16   51.19    9.48
  -5   5  16   54.59   10.76
   5  -5 -16   56.97    9.29
   5  -5 -16   55.99   13.03
   5   5 -16   33.11   11.14
   5   5 -16   53.07   14.15
  -5   5  17   97.17   14.34
  -5   5  17   95.48   14.84
   5  -5 -17   81.04   13.52
   5  -5 -17   98.62   17.57
   5   5 -17   72.09   17.67
  -5   5  18   33.10    7.60
   5  -5 -18   34.71    7.13
   5   5 -18   44.31   13.83
  -5   5  19   76.73   12.64
   5  -5 -19   87.23   12.18
   5   5 -19   56.39   16.38
  -5  -5  19   70.15   14.02
   5  -5 -20   -0.20    3.71
  -5  -5  20    0.55    6.26
   5  -5 -21   -0.07    3.88
   5   5 -21    1.06    7.98
  -5  -5  21   -0.09    6.08
   5  -5 -22   46.25    8.57
   5   5 -22   48.53   13.63
  -5  -5  22   43.66   11.07
   5   5 -23   49.35   12.81
  -5  -5  23   34.36   10.15
   5   5 -24   19.16   10.10
  -5  -5  24   11.35    7.95
   5   5 -25   -4.01    7.99
  -5  -5  25    2.35    6.50
   5   5 -26   -1.21    8.87
  -5  -5  26   -0.67    6.30
   5   5 -27   14.23    9.74
  -5  -5  27    6.21    7.41
   5   5 -28   19.96   10.97
  -5  -5  28   17.18    8.03
   5   5 -29    2.03    8.54
  -5  -5  29    7.37    7.18
   5   5 -30    0.70    8.83
  -5  -5  30   -4.68    7.48
   5   5 -31   -2.42    8.38
  -5  -5  31    1.25    6.48
   5   5 -32   10.61   10.29
  -5  -5  32   -2.06    7.37
   5   5 -33   11.37    9.26
  -5  -5  33    6.38    6.99
   5  -5 -34    2.55    5.87
   5   5 -34   21.64   10.92
  -5  -5  34   -1.99    6.73
   5  -5 -35    1.41    5.57
   5   5 -35    0.31    9.20
  -5  -5  35    5.68    7.33
   5  -5 -36    2.17    5.77
   5   5 -36    2.51    9.16
   5  -5 -37    2.35    6.72
   5   5 -37   -6.34    8.91
   5  -5 -38    1.80    6.10
  -5   6   1   19.56    6.05
  -5   6   1   47.06   13.19
   5  -6  -1   16.42    6.22
   5  -6  -1   23.54   10.73
   5   6  -1   14.21    6.45
  -5  -6   1   22.08    6.51
  -5  -6   1   18.29    5.42
  -5  -6   1   11.76    8.75
  -5   6   2    0.33    4.59
  -5   6   2   -5.85    9.59
   5  -6  -2    2.39    5.12
   5  -6  -2    4.62    8.56
   5   6  -2    7.35    5.66
   5   6  -2   11.89    8.33
  -5  -6   2    0.05    4.67
  -5  -6   2    1.94    3.80
  -5  -6   2    4.30    8.04
  -5   6   3   68.62   11.79
  -5   6   3   80.34   16.06
   5  -6  -3   82.43   12.98
   5  -6  -3   71.47   15.78
   5   6  -3  109.71   14.56
   5   6  -3   80.98   15.34
  -5  -6   3   48.00   11.81
  -5  -6   3   72.01   11.38
  -5  -6   3   45.45   14.14
  -5   6   4  127.15   17.44
  -5   6   4   88.66   19.93
   5  -6  -4   97.01   17.38
   5  -6  -4  139.88   21.10
   5   6  -4  110.23   18.35
   5   6  -4  126.20   20.03
  -5  -6   4  114.46   17.98
  -5   6   5   82.46   14.32
  -5   6   5  111.89   19.03
   5  -6  -5   92.75   15.35
   5  -6  -5   75.97   17.91
   5   6  -5  102.98   16.61
   5   6  -5  112.34   17.99
  -5  -6   5   89.82   15.24
  -5   6   6   15.65    5.75
  -5   6   6   36.99   10.23
   5  -6  -6   27.30    7.78
   5  -6  -6   19.63   10.78
   5   6  -6   30.86    8.47
   5   6  -6   31.73   10.40
  -5  -6   6   14.78    6.84
  -5   6   7   78.85   12.70
   5  -6  -7   60.68   12.90
   5  -6  -7   77.34   16.04
   5   6  -7   81.56   14.73
   5   6  -7   81.36   15.83
  -5  -6   7   96.54   14.16
  -5   6   8   37.42    7.55
   5  -6  -8   29.48    7.66
   5  -6  -8   31.71   11.24
   5   6  -8   37.06    9.66
   5   6  -8   29.35   11.18
  -5  -6   8   32.93    8.05
  -5   6   9  112.05   15.86
  -5   6   9  108.00   18.48
   5  -6  -9  102.90   16.22
   5  -6  -9   89.26   18.97
   5   6  -9   94.88   17.99
   5   6  -9  111.56   19.43
  -5  -6   9   97.75   16.57
  -5   6  10  144.33   18.89
  -5   6  10  103.79   20.14
   5  -6 -10  120.98   18.84
   5  -6 -10  138.33   22.33
   5   6 -10  122.49   20.83
   5   6 -10  132.59   21.93
  -5  -6  10  119.72   19.35
  -5   6  11  101.35   15.16
  -5   6  11  102.81   17.46
   5  -6 -11   92.57   15.40
   5   6 -11  147.58   19.02
   5   6 -11  103.88   19.04
  -5  -6  11   71.45   15.50
  -5   6  12   13.96    5.03
  -5   6  12   24.20    8.22
   5  -6 -12    6.52    5.49
   5   6 -12   18.89    8.56
   5   6 -12   16.83    9.33
  -5   6  13    3.63    4.52
  -5   6  13    7.48    7.29
   5  -6 -13    5.74    5.05
   5   6 -13    6.60    7.75
   5   6 -13   -0.00    8.31
  -5   6  14   90.12   14.65
  -5   6  14  114.10   16.64
   5  -6 -14   86.02   14.98
   5  -6 -14   67.98   17.20
   5   6 -14  111.57   18.22
   5   6 -14  129.98   20.25
  -5   6  15   84.38   12.30
  -5   6  15   85.93   13.59
   5  -6 -15   60.88   11.83
   5  -6 -15   44.77   15.28
   5   6 -15   67.16   15.16
   5   6 -15   76.50   16.33
  -5   6  16   -0.03    4.27
   5  -6 -16   -1.84    4.33
   5  -6 -16    0.60    8.53
   5   6 -16   -0.48    7.13
   5   6 -16   -7.70    9.57
  -5  -6  16    2.45    5.90
  -5   6  17   68.11   11.34
   5  -6 -17   73.14   11.18
   5   6 -17   61.85   14.43
   5   6 -17   66.39   15.83
  -5  -6  17   53.13   12.69
   5  -6 -18   22.39    5.81
   5   6 -18   20.41   11.00
  -5  -6  18   14.32    7.47
   5  -6 -19   33.55    6.95
   5   6 -19   39.28   12.39
  -5  -6  19   22.33    8.38
   5  -6 -20    4.70    4.09
   5   6 -20    3.61    8.02
  -5  -6  20    5.89    6.46
   5   6 -21   17.49    9.92
  -5  -6  21    8.81    7.36
   5   6 -22   12.30    9.78
  -5  -6  22   51.85   10.73
   5   6 -23    9.15    8.30
  -5  -6  23   -3.46    6.49
   5   6 -24   10.00    9.28
  -5  -6  24   10.92    7.47
   5   6 -25   24.85   10.27
  -5  -6  25   15.55    9.05
   5   6 -26   26.78   11.83
  -5  -6  26   20.42    8.45
   5   6 -27    4.06    9.04
  -5  -6  27    7.41    7.39
   5   6 -28    1.61    8.37
  -5  -6  28   -3.41    7.17
   5   6 -29    1.16    8.21
  -5  -6  29    3.08    6.57
   5   6 -30   24.78   10.19
  -5  -6  30    6.28    7.85
   5   6 -31   -2.62    8.97
  -5  -6  31   21.62    8.07
   5   6 -32   10.56   10.24
  -5  -6  32    5.38    7.31
   5   6 -33   -5.91   10.70
  -5  -6  33   -4.44    7.28
   5   6 -34   12.66   10.27
  -5  -6  34   18.85    8.66
   5  -6 -35    0.30    5.62
   5   6 -35   -6.35   12.26
  -5  -6  35   -1.25    6.61
   5  -6 -36    4.27    6.37
   5   6 -36   12.73   11.02
  -5  -6  36    3.71    6.66
   5  -6 -37    1.42    6.24
   5   6 -37   -3.27   10.03
   5  -6 -38    6.81    6.67
  -5   7   1   31.28   11.98
   5  -7  -1    7.59    5.38
   5  -7  -1    9.26    8.82
   5   7  -1    9.52    6.15
  -5  -7   1   10.12    5.24
  -5  -7   1    3.60    8.32
  -5   7   2  160.97   28.52
   5  -7  -2  152.04   25.18
   5  -7  -2  175.55   28.15
   5   7  -2  187.21   26.47
  -5  -7   2  193.52   25.53
  -5   7   3  110.84   16.37
  -5   7   3  112.00   20.42
   5  -7  -3  101.45   16.77
   5  -7  -3   96.91   19.28
   5   7  -3  100.81   17.78
  -5  -7   3  105.94   16.73
  -5   7   4   80.43   12.48
  -5   7   4   46.97   15.40
   5  -7  -4   49.42   12.20
   5  -7  -4   94.67   17.30
   5   7  -4   82.16   14.68
  -5  -7   4   90.99   13.35
  -5   7   5    6.76    5.42
  -5   7   5   13.03    9.12
   5  -7  -5   24.92    7.64
   5  -7  -5   21.95    9.97
   5   7  -5    4.09    6.94
  -5  -7   5   22.04    6.99
  -5   7   6   28.65    7.43
   5  -7  -6   26.47    8.08
   5  -7  -6   40.19   12.86
   5   7  -6   41.41   10.58
  -5  -7   6   46.49    9.28
  -5   7   7  115.45   18.14
   5  -7  -7  120.08   18.92
   5  -7  -7  134.31   22.24
   5   7  -7  127.09   20.74
  -5  -7   7  128.29   19.39
  -5   7   8  317.24   41.78
   5  -7  -8  328.50   42.41
   5  -7  -8  253.80   44.28
   5   7  -8  311.99   44.08
  -5  -7   8  319.19   42.76
  -5   7   9   33.12    7.31
  -5   7   9   33.73   11.07
   5  -7  -9   29.09    7.82
   5  -7  -9   19.96   10.80
   5   7  -9   36.36   10.20
  -5   7  10   16.29    5.43
  -5   7  10   11.03    8.35
   5  -7 -10   11.82    5.89
   5   7 -10    6.46    8.42
  -5   7  11    9.49    5.02
  -5   7  11   14.48    8.19
   5  -7 -11   10.88    5.44
   5   7 -11   22.72    8.47
  -5   7  12  134.55   19.20
  -5   7  12  111.65   20.74
   5  -7 -12  151.15   20.06
   5   7 -12  114.59   21.73
  -5   7  13   92.97   12.30
   5  -7 -13   46.62   11.62
   5  -7 -13   57.76   15.87
   5   7 -13   72.66   15.18
  -5  -7  13   91.50   14.18
  -5   7  14    1.47    4.30
   5  -7 -14    1.01    4.70
   5   7 -14   -2.34    7.49
  -5  -7  14    4.21    5.86
  -5   7  15   50.07    9.71
   5  -7 -15   60.55   10.57
   5   7 -15   51.02   13.66
  -5  -7  15   60.67   12.26
  -5   7  16   11.15    4.98
   5  -7 -16   14.19    6.01
   5   7 -16    9.59    9.35
  -5  -7  16   10.17    7.57
   5  -7 -17    1.61    4.64
   5   7 -17    1.13    7.77
  -5  -7  17    9.74    7.52
   5  -7 -18  109.17   14.21
  -5  -7  18   55.52   15.42
   5  -7 -19    1.07    4.09
  -5  -7  19   -3.28    6.94
   5   7 -20   -2.58    8.60
  -5  -7  20   -2.92    6.83
   5   7 -21   12.21    9.62
  -5  -7  21    5.73    7.24
   5   7 -22   48.99   12.79
  -5  -7  22   40.33   10.59
   5   7 -23   20.90   11.16
  -5  -7  23   13.89    8.20
   5   7 -24   16.03   10.56
  -5  -7  24   36.31   10.32
   5   7 -25    2.96    9.02
  -5  -7  25    5.35    6.49
   5   7 -26   -1.80   11.28
  -5  -7  26    3.76    6.58
   5   7 -27    0.30   10.36
  -5  -7  27   25.57    8.26
   5   7 -28   23.21   11.43
  -5  -7  28   37.92   10.14
   5   7 -29    4.60    8.99
  -5  -7  29   -7.21    8.19
   5   7 -30    4.33    9.87
  -5  -7  30    2.92    7.11
   5   7 -31   -1.12   10.91
  -5  -7  31    2.09    7.05
   5   7 -32   24.08   11.31
  -5  -7  32    7.36    7.86
   5   7 -33    6.20   10.07
  -5  -7  33   -4.93    7.32
   5   7 -34   14.68   12.64
  -5  -7  34   37.80   10.87
   5   7 -35   -2.00    9.48
  -5  -7  35   -2.65    6.98
   5  -7 -36   -1.97    4.63
   5   7 -36    0.01   10.71
  -5  -7  36   10.70    7.89
   5  -7 -37    2.98    5.66
   5   7 -37   12.23   11.43
  -5  -7  37    7.17    8.10
  -5   8   1   21.24   12.57
   5  -8  -1   25.88    8.39
   5  -8  -1    6.03    9.35
   5   8  -1   21.57    8.92
  -5  -8   1   16.94    6.30
  -5   8   2   21.35   11.02
   5  -8  -2   10.51    6.09
   5  -8  -2    4.68    9.28
   5   8  -2    8.99    7.11
  -5  -8   2   16.20    6.28
  -5   8   3    5.10    9.93
   5  -8  -3   25.96    7.27
   5  -8  -3   22.87   10.76
   5   8  -3   11.52    8.65
  -5  -8   3   15.17    6.58
  -5   8   4  399.26   57.11
   5  -8  -4  447.25   54.47
   5  -8  -4  323.79   55.84
   5   8  -4  399.82   55.57
  -5  -8   4  413.84   54.14
  -5   8   5   48.95   12.99
   5  -8  -5   26.73    8.38
   5  -8  -5   76.75   15.16
   5   8  -5   58.78   11.65
  -5  -8   5   35.49    9.20
  -5   8   6  105.10   17.35
   5  -8  -6  136.06   18.67
   5  -8  -6  113.88   21.29
   5   8  -6  104.65   19.59
  -5   8   7   -1.17    4.22
   5  -8  -7   -2.04    5.52
   5  -8  -7    3.18    9.60
   5   8  -7   -1.47    6.68
  -5   8   8  112.24   14.95
  -5   8   8   95.41   18.50
   5  -8  -8  109.78   15.80
   5  -8  -8   81.43   18.38
   5   8  -8   46.28   15.88
  -5   8   9  155.95   22.06
   5  -8  -9  120.92   22.31
   5  -8  -9  137.32   25.80
   5   8  -9  238.80   27.24
  -5   8  10   68.59   11.11
   5  -8 -10   58.53   11.88
   5   8 -10   57.74   13.96
  -5  -8  10   60.56   12.42
  -5   8  11   24.67    7.06
   5  -8 -11   33.67    8.53
   5   8 -11   29.18   11.43
  -5  -8  11   44.51    9.59
  -5   8  12   19.23    6.02
   5  -8 -12   32.69    7.86
   5   8 -12   31.68   10.91
  -5  -8  12   11.74    7.80
  -5   8  13   -0.66    4.03
   5  -8 -13    5.12    5.64
   5   8 -13    5.12    8.67
  -5  -8  13    0.11    5.76
  -5   8  14  138.16   18.42
   5  -8 -14  113.83   18.66
   5   8 -14   98.04   21.66
  -5  -8  14  125.54   20.18
   5  -8 -15    3.58    5.63
   5   8 -15    6.65    9.56
  -5  -8  15   -2.35    6.24
   5  -8 -16   26.61    7.31
   5   8 -16   21.08   11.64
  -5  -8  16   30.08    9.98
   5  -8 -17    2.00    4.91
   5   8 -17    4.06    8.87
  -5  -8  17   10.26    7.44
  -5  -8  18    4.63    7.08
  -5  -8  19   -3.90    8.00
   5   8 -20   61.89   15.58
  -5  -8  20   63.26   13.31
   5   8 -21   12.80   10.66
  -5  -8  21    7.47    6.61
   5   8 -22    9.66   10.48
  -5  -8  22   11.77    7.61
   5   8 -23    2.79    9.31
  -5  -8  23   -2.23    8.41
   5   8 -24   27.64   13.00
  -5  -8  24   47.39   11.45
   5   8 -25   -3.21   10.06
  -5  -8  25   -1.09    6.65
   5   8 -26   31.51   11.83
  -5  -8  26    1.90    7.75
   5   8 -27    2.14    9.75
  -5  -8  27    2.65    7.14
   5   8 -28    6.06    9.38
  -5  -8  28   10.15    7.64
   5   8 -29   -0.03    9.16
  -5  -8  29    1.95    6.66
   5   8 -30    7.40    9.76
  -5  -8  30    3.47    7.42
   5   8 -31    0.13    9.89
  -5  -8  31   28.69    9.32
   5   8 -32    7.03   10.22
  -5  -8  32   -1.86    7.27
   5   8 -33   -6.06   11.23
  -5  -8  33    2.55    7.04
   5   8 -34   -3.49   10.34
  -5  -8  34    3.87    7.20
   5   8 -35   -4.95   11.72
  -5  -8  35   -3.52    7.69
   5   8 -36    6.83   10.62
  -5  -8  36    3.97    7.95
  -5  -8  37   10.51    8.50
  -5  -8  38   -2.15    7.32
  -5  -8  39   -5.84    8.65
  -5   9   1   -3.01   10.79
   5  -9  -1   -1.63    5.29
   5  -9  -1   -1.84   10.19
   5   9  -1    1.97    6.60
  -5  -9   1   -0.77    5.73
  -5   9   2  210.32   29.88
   5  -9  -2  140.66   23.57
   5  -9  -2  189.70   28.07
   5   9  -2  124.32   24.58
  -5  -9   2  164.43   23.73
   5  -9  -3    6.55    6.26
   5   9  -3   26.96   10.00
   5  -9  -4    0.37    5.63
   5   9  -4   -3.36    7.34
  -5  -9   4   -3.05    5.61
   5  -9  -5    1.67    5.92
   5   9  -5    5.83    8.11
  -5  -9   5    8.70    7.32
   5  -9  -6   50.22   10.96
   5   9  -6   55.46   13.71
  -5  -9   6   55.85   12.34
   5  -9  -7   12.86    7.13
   5   9  -7   14.04    8.42
  -5  -9   7    8.76    7.90
  -5  -9   7   26.62    8.27
   5  -9  -8  116.82   20.43
   5   9  -8  116.81   22.63
  -5  -9   8  149.61   21.60
  -5  -9   8  154.37   22.33
   5  -9  -9    9.79    6.11
   5   9  -9    1.51    9.29
  -5  -9   9    9.13    6.35
  -5  -9   9   24.21    8.50
  -5   9  10    4.29    4.79
   5  -9 -10    0.80    5.53
   5   9 -10   -0.75    8.09
  -5  -9  10    1.15    5.87
  -5  -9  10    2.46    6.77
  -5   9  11    4.48    4.67
   5  -9 -11    5.95    5.96
   5   9 -11    2.29    8.66
  -5  -9  11    6.68    6.45
  -5   9  12  165.82   24.01
   5  -9 -12  145.86   24.58
   5   9 -12  155.87   27.78
  -5  -9  12  233.62   27.68
   5  -9 -13    3.99    5.19
   5   9 -13    6.74    9.55
  -5  -9  13   10.42    7.33
   5  -9 -14   36.22    8.41
   5   9 -14   18.52   11.48
  -5  -9  14   39.11   10.26
   5  -9 -15    4.41    5.70
   5   9 -15   -1.33    8.98
  -5  -9  15    9.41    6.99
   5   9 -16   20.40   12.13
  -5  -9  16   26.64    8.58
   5   9 -17   -0.28    7.66
  -5  -9  17   -2.03    7.31
  -5  -9  18   44.03   11.05
  -5  -9  19    1.40    6.90
   5   9 -20   -0.65    8.49
  -5  -9  20    3.90    7.87
   5   9 -21    3.04    8.78
  -5  -9  21   -2.89    7.82
   5   9 -22   37.40   13.88
  -5  -9  22   31.85    9.90
   5   9 -23   -1.67    8.93
  -5  -9  23   -0.06    6.60
   5   9 -24    4.01    9.63
  -5  -9  24   23.43    8.68
   5   9 -25    0.28    8.52
  -5  -9  25    5.39    7.46
   5   9 -26    8.46   10.53
  -5  -9  26   -4.10    7.70
   5   9 -27   -0.08   10.17
  -5  -9  27   10.13    7.43
   5   9 -28   17.52   11.52
  -5  -9  28   24.66    9.95
   5   9 -29   -0.84    9.44
  -5  -9  29   -3.91    7.69
   5   9 -30   -3.85   10.60
  -5  -9  30   -3.02    7.66
   5   9 -31    3.88   10.49
  -5  -9  31    7.72    7.24
   5   9 -32   20.91   13.07
  -5  -9  32    1.83    7.94
   5   9 -33    9.04   11.99
  -5  -9  33    0.65    7.15
   5   9 -34    9.79   11.30
  -5  -9  34    4.79    7.89
   5   9 -35   -1.08   11.58
  -5  -9  35    0.88    6.89
   5   9 -36   -8.51   11.20
  -5  -9  36   -3.68    7.55
   5 -10  -4   20.83    8.09
  -5 -10   4   24.13    7.71
   5 -10  -5    5.00    6.31
  -5 -10   5   -7.05    7.58
   5 -10  -6   29.47    9.03
  -5 -10   6   45.62   10.26
   5 -10  -7    9.68    6.48
  -5 -10   7    3.47    6.60
   5 -10  -8    8.03    6.44
  -5 -10   8    3.05    6.14
   5 -10  -9   -0.07    5.27
  -5 -10   9    3.26    6.11
   5 -10 -10   99.14   17.67
   5  10 -10  123.66   21.76
  -5 -10  10  115.70   18.83
   5 -10 -11    3.20    6.13
   5  10 -11   -0.69    9.25
  -5 -10  11    7.42    6.98
   5 -10 -12    1.30    5.03
   5  10 -12    1.30    9.24
  -5 -10  12    6.28    7.08
   5 -10 -13   -0.44    5.47
   5  10 -13   -1.21    8.44
  -5 -10  13   -1.95    7.10
   5 -10 -14   43.17    9.46
   5  10 -14   30.17   12.89
  -5 -10  14   49.45   11.40
   5  10 -15   -1.93    8.68
  -5 -10  15    2.59    7.59
   5  10 -16   19.22   12.04
  -5 -10  16   47.34   10.77
  -5 -10  17    8.00    7.77
  -5 -10  18    4.19    7.35
   5  10 -19   -1.25    8.26
  -5 -10  19   -0.58    7.09
   5  10 -20   61.30   15.33
  -5 -10  20   51.07   13.07
   5  10 -21   -5.46    9.73
  -5 -10  21   -5.89    7.44
   5  10 -22    2.59   10.12
  -5 -10  22    0.71    7.03
   5  10 -23   -0.36    9.03
  -5 -10  23    0.37    5.52
   5  10 -24    7.73    9.48
  -5 -10  24    3.05    7.46
   5  10 -25   -0.35   10.13
  -5 -10  25   -2.67    7.34
   5  10 -26   49.35   14.65
  -5 -10  26   18.94    8.91
   5  10 -27   -1.42   10.03
  -5 -10  27    2.90    6.60
   5  10 -28   -3.77   10.02
  -5 -10  28    8.43    7.70
   5  10 -29   11.57   10.63
  -5 -10  29   -0.30    8.65
   5  10 -30    9.87   10.63
  -5 -10  30    2.32    8.33
   5  10 -31   10.17   10.41
  -5 -10  31    0.86    8.52
   5  10 -32    7.80   10.83
  -5 -10  32    0.63    8.69
   5  10 -33   -5.10   11.92
  -5 -10  33   -5.36    8.43
   5  10 -34    1.15   10.23
  -5 -10  34   16.50    8.98
   5  10 -35   -0.20    9.67
   5 -11  -1    6.51    7.10
  -5 -11   1   27.65    8.26
   5 -11  -2   93.40   16.94
  -5 -11   2  101.77   16.89
  -5 -11   3   22.96    8.30
  -5 -11   4    5.10    7.05
  -5 -11   5    2.40    6.29
  -5 -11   6    7.99    6.66
  -5 -11   7   -1.05    5.75
   5 -11  -8   30.62    8.84
  -5 -11   8   13.65    8.28
   5 -11  -9    4.09    5.89
  -5 -11   9    4.10    7.31
   5 -11 -10   -1.53    5.82
  -5 -11  10   -1.61    6.80
   5 -11 -11    0.90    6.02
  -5 -11  11    6.90    7.36
   5 -11 -12   52.20   12.10
  -5 -11  12   79.04   14.09
  -5 -11  13   -2.22    7.37
  -5 -11  14    7.72    7.94
  -5 -11  15    4.06    6.94
  -5 -11  16   55.17   13.10
  -5 -11  17    0.98    8.68
  -5 -11  18   26.54    9.99
  -5 -11  19    0.94    6.37
  -5 -11  20   -1.98    6.68
  -5 -11  21   -0.93    6.66
  -5 -11  22   16.78    8.58
  -5 -11  24   13.47    8.10
  -5 -11  25   -3.36    7.79
  -5 -11  26   13.05    8.35
  -5 -11  27    4.45    7.90
   5  11 -28   24.35   13.64
  -5 -11  28   19.59   10.49
   5  11 -29    0.86   10.38
  -5 -11  29    0.36    7.84
   5  11 -30   -2.91   11.71
  -5 -11  30   -3.66    8.68
   5  11 -31   -7.39   12.82
  -5 -11  31   -0.41    7.47
   5  11 -32    3.28   11.56
   5  11 -33   -0.51   11.00
   5  11 -34    4.49   10.64
   5  11 -35   -4.75   11.08
   5 -12  -1    2.76    6.63
  -5 -12   1    0.10    5.90
   5 -12  -2    0.52    5.70
  -5 -12   2    3.13    6.35
   5 -12  -3   -4.11    6.96
  -5 -12   3    5.37    7.06
   5 -12  -4   70.10   13.99
  -5 -12   4   72.29   14.18
   5 -12  -5    2.64    6.53
  -5 -12   5   15.18    7.33
   5 -12  -6    5.41    6.51
  -5 -12   6    3.83    6.88
  -5 -12   7    1.11    6.65
  -5 -12   8    7.45    7.56
  -5 -12   9    8.85    7.58
  -5 -12  10   34.61   10.69
  -5 -12  11   -4.98    7.09
  -5 -12  12   -0.76    7.33
  -5 -12  13    3.20    7.00
  -5 -12  14   12.12    7.32
  -5 -12  15    8.99    6.67
  -5 -12  16   17.53    8.78
  -5 -12  17   -7.62    8.79
  -5 -12  18    8.54    8.39
  -5 -12  19   -4.03    7.46
  -5 -12  20   23.12    9.66
  -5 -12  21   -4.45    8.41
  -5 -12  22   -5.33    7.04
  -5 -12  23   -0.67    7.91
  -5 -12  24    9.93    8.81
  -5 -12  25   -1.01    8.09
  -5 -12  26   -3.80    7.80
  -5 -12  27   -6.08    8.84
  -5 -12  28   -0.18    7.27
   5 -13  -1   10.16    7.30
  -5 -13   1    8.40    7.34
   5 -13  -2   67.38   13.13
  -5 -13   2   47.13   12.33
   5 -13  -3   13.45    7.35
  -5 -13   3   10.16    7.35
   5 -13  -4   12.08    7.50
  -5 -13   4   20.01    7.96
   5 -13  -5   -1.55    6.85
  -5 -13   5   -2.93    7.13
   5 -13  -6   57.89   12.14
  -5 -13   6   39.73   11.35
   5 -13  -7    3.29    6.59
  -5 -13   7   18.28    7.95
   5 -13  -8   43.38   10.29
  -5 -13   8   34.72   10.46
   5 -13  -9   -0.90    6.75
  -5 -13   9    6.21    7.70
  -5 -13  10    5.72    6.40
  -5 -13  11   15.26    8.60
  -5 -13  12   14.12    8.57
  -5 -13  13    1.12    6.26
  -5 -13  14    6.53    7.49
  -5 -13  15   -1.35    7.63
  -5 -13  16    9.45    6.92
  -5 -13  17    0.44    6.51
  -5 -13  18   13.72    8.30
  -5 -13  19    9.42    7.33
  -5 -13  20   -0.69    8.24
  -5 -13  21    0.00    7.67
  -5 -13  22    5.30    8.02
  -5 -13  23    5.90    7.84
  -5 -13  24   17.06    7.89
  -5 -13  25    4.48    8.98
   5 -14  -1    3.12    7.01
  -5 -14   1    0.04    6.68
   5 -14  -2   -0.90    6.24
  -5 -14   2    3.71    6.33
   5 -14  -3    8.37    7.29
  -5 -14   3   18.79    8.35
   5 -14  -4   14.69    8.71
  -5 -14   4   30.70    8.87
   5 -14  -5    7.39    7.51
  -5 -14   5   21.40    8.94
   5 -14  -6   23.34    8.06
  -5 -14   6    2.58    6.93
   5 -14  -7   -0.32    6.23
  -5 -14   7    1.91    6.84
  -5 -14   8    8.83    6.76
  -5 -14   9   14.07    8.48
  -5 -14  10   35.49   10.39
  -5 -14  11    8.54    7.64
  -5 -14  12   -0.41    6.67
  -5 -14  13   -3.18    8.11
  -5 -14  14    0.31    7.61
  -5 -14  15   16.07    8.79
  -5 -14  16    5.41    8.01
  -5 -14  17   -2.73    7.19
  -5 -14  18   -5.56    7.89
  -5 -14  19   -0.25    8.09
  -5 -14  20   -1.59    7.92
  -5 -14  21    4.94    7.85
  -5 -14  22   -2.48    6.57
   5 -15  -1   12.15    8.05
  -5 -15   1    5.37    6.60
   5 -15  -2   28.67    8.98
  -5 -15   2    9.04    7.70
   5 -15  -3    8.11    7.41
  -5 -15   3   18.43    8.84
   5 -15  -4   -1.61    6.49
  -5 -15   4   15.07    7.87
   5 -15  -5    3.55    6.57
  -5 -15   5    3.48    7.33
  -5 -15   6    7.92    7.75
  -5 -15   7   18.26    9.23
  -5 -15   8    7.23    6.78
  -5 -15   9    2.17    6.74
  -5 -15  10    1.68    6.76
  -5 -15  11   11.17    9.17
  -5 -15  12   14.79    8.08
  -5 -15  13    3.51    6.90
  -5 -15  14   -1.25    6.85
  -5 -15  15   -0.19    7.49
  -5 -15  16   -2.14    8.33
  -5 -15  17   14.83    8.49
  -5 -15  18    0.01    7.62
  -5 -15  19    6.89    8.49
   5 -16  -1    2.57    6.37
  -5 -16   1    0.10    7.13
   5 -16  -2   -1.19    6.16
  -5 -16   2    5.61    6.59
   5 -16  -3    1.11    7.10
  -5 -16   3   -2.78    6.59
  -5 -16   4   -7.29    7.19
  -5 -16   5    3.41    7.72
  -5 -16   6    0.21    7.42
  -5 -16   7    4.09    7.58
  -5 -16   8    8.19    7.27
  -5 -16   9   -0.30    7.28
  -5 -16  10   -2.32    7.91
  -5 -16  11    0.76    6.98
  -5 -16  12    4.71    7.81
  -5 -16  13   -2.17    8.40
  -5 -16  14    1.54    7.39
  -5 -16  15    3.46    7.77
  -5 -16  16   -5.45    8.40
   5 -17  -1   -0.12    6.60
  -5 -17   2   14.40    8.60
  -5 -17   3    2.63    7.86
  -5 -17   4    0.42    7.26
  -5 -17   5    0.30    7.33
  -5 -17   6    4.83    7.91
  -5 -17   7   -0.89    7.84
  -5 -17   8    3.31    7.48
  -5 -17   9   -1.00    6.98
  -5 -17  10   -3.60    8.01
  -5 -17  11    3.99    9.11
  -5 -17  12    2.72    8.48
  -5 -18   4   12.95    8.80
  -5 -18   5    2.54    7.39
  -5 -18   6   -0.40    7.93
  -5 -18   7   13.40    8.65
  -5 -18   8    1.17    7.71
  -4   0   1   -0.96    3.73
  -4   0   1    3.01    6.89
   4   0  -1   -1.15    4.63
   4   0  -1   -5.11    7.50
  -4   0   2   23.05    5.74
  -4   0   2   11.89    8.13
   4   0  -2   19.84    5.67
   4   0  -2   19.15    8.33
  -4   0   3   -2.65    4.63
  -4   0   3    3.07    7.28
   4   0  -3   -0.99    3.92
   4   0  -3   -1.91    6.89
  -4   0   4 1163.21  146.50
  -4   0   4 1191.59  147.98
   4   0  -4 1075.49  146.20
   4   0  -4 1241.19  148.16
  -4   0   5   -1.50    3.87
  -4   0   5   -5.26    7.01
   4   0  -5   -0.18    3.71
   4   0  -5    1.62    7.23
  -4   0   6  649.70   82.06
  -4   0   6  635.11   83.53
   4   0  -6  601.55   81.75
   4   0  -6  699.28   83.87
  -4   0   7   -1.44    4.08
  -4   0   7    2.14    6.79
   4   0  -7    2.10    3.41
   4   0  -7   -3.73    7.74
  -4   0   8 3108.73  355.89
  -4   0   8 2808.68  357.34
   4   0  -8 2579.34  355.37
   4   0  -8 2841.89  357.38
  -4   0   9   -1.80    4.31
  -4   0   9    0.86    7.60
   4   0  -9   -1.40    3.95
   4   0  -9   -1.53    8.18
  -4   0  10   26.72    6.35
  -4   0  10   37.95    9.65
   4   0 -10   22.61    5.95
   4   0 -10   41.56   10.26
  -4   0  11    0.09    3.68
  -4   0  11   -1.22    7.47
   4   0 -11    0.12    3.90
   4   0 -11   10.87    8.39
  -4   0  12   13.19    4.73
   4   0 -12   15.55    5.31
   4   0 -12   21.96    9.90
  -4   0  13    0.26    5.16
  -4   0  13    0.00    3.49
   4   0 -13    0.23    4.22
   4   0 -13   -2.69    7.27
  -4   0  14 1495.27  186.15
  -4   0  14 1454.64  185.06
   4   0 -14 1413.04  187.08
  -4   0  15   -0.46    4.92
  -4   0  15   -2.39    3.97
   4   0 -15   -2.21    7.35
  -4   0  16   35.39    7.64
  -4   0  16   30.53    6.64
   4   0 -16   38.09   10.16
  -4   0  17   -0.23    4.78
  -4   0  17   -0.39    3.43
   4   0 -17    0.67    6.94
  -4   0  18  188.70   22.92
  -4   0  18  141.30   21.56
   4   0 -18  147.70   24.52
  -4   0  19    0.07    4.15
  -4   0  19    0.03    3.14
   4   0 -19    0.37    7.58
  -4   0  20  132.24   22.09
  -4   0  20  174.84   22.07
   4   0 -20  163.86   25.14
  -4   0  21    1.35    4.27
  -4   0  21    0.17    3.82
   4   0 -21    2.52    8.26
  -4   0  22   30.59    6.93
  -4   0  22   10.23    4.90
   4   0 -22   22.39    7.06
  -4   0  23   -0.89    4.49
  -4   0  23   -4.55    4.30
   4   0 -23   -1.88    5.30
  -4   0  24   46.74    8.83
  -4   0  24   33.23    7.44
   4   0 -24   35.81    9.41
  -4   0  25   -1.88    4.88
   4   0 -25   -1.78    6.51
  -4   0  26   69.14   12.33
   4   0 -26   64.20   12.67
  -4   0  27   -2.50    5.54
   4   0 -27   -1.65    7.43
  -4   0  28   13.58    5.92
   4   0 -28   23.74    8.24
  -4   0  29   -0.73    5.03
   4   0 -29   -1.25    6.47
   4   0 -30   32.06    9.71
   4   0 -31   -2.61    7.01
   4   0 -32   -1.73    7.50
   4   0 -33   -1.02    6.79
   4   0 -34    6.88    7.86
   4   0 -35    3.60    6.89
   4   0 -36   35.60   11.09
   4   0 -37   -2.38    8.54
   4   0 -38    0.01    7.39
   4   0 -39   -1.62    7.76
  -4   1   1   25.55    5.56
  -4   1   1   12.95    8.16
   4  -1  -1   20.33    5.76
   4  -1  -1    9.05    8.42
   4   1  -1   17.36    5.08
   4   1  -1   14.60    8.15
  -4  -1   1    9.13    4.84
  -4  -1   1   17.92    8.29
  -4   1   2 1010.93  118.13
  -4   1   2  661.48  118.60
   4  -1  -2 1048.73  118.35
   4  -1  -2 1022.55  120.07
   4   1  -2  943.95  117.79
   4   1  -2 1082.48  119.95
  -4  -1   2  965.82  117.98
  -4  -1   2  687.64  118.50
  -4   1   3   18.56    5.78
  -4   1   3   22.59    8.98
   4  -1  -3   31.34    6.32
   4  -1  -3   19.88    9.06
   4   1  -3   18.07    5.05
   4   1  -3   17.95    7.17
  -4  -1   3   23.40    5.48
  -4  -1   3   18.12    8.14
  -4   1   4   -0.93    3.91
  -4   1   4    0.42    6.58
   4  -1  -4    0.24    3.79
   4  -1  -4    1.19    8.26
   4   1  -4    4.57    3.20
   4   1  -4   -1.97    6.97
  -4  -1   4    2.14    4.28
  -4  -1   4    2.13    7.24
  -4   1   5    3.83    4.16
  -4   1   5   -2.16    7.62
   4  -1  -5   14.79    5.13
   4  -1  -5    7.45    7.23
   4   1  -5    9.31    4.17
   4   1  -5    0.19    7.10
  -4  -1   5   12.98    4.73
  -4  -1   5    6.07    7.73
  -4   1   6  411.82   56.23
  -4   1   6  479.93   58.06
   4  -1  -6  465.58   56.34
   4  -1  -6  450.01   58.16
   4   1  -6  418.84   55.99
   4   1  -6  531.90   58.68
  -4  -1   6  434.91   56.10
  -4  -1   6  318.26   57.15
  -4   1   7   45.95    8.50
  -4   1   7   41.63   10.36
   4  -1  -7   37.44    8.08
   4  -1  -7   26.53   10.71
   4   1  -7   57.57    8.43
   4   1  -7   43.18   11.09
  -4  -1   7   56.19    8.60
  -4  -1   7   56.06   11.44
  -4   1   8 1270.16  150.29
  -4   1   8 1217.14  151.56
   4  -1  -8 1132.21  149.83
   4  -1  -8 1081.65  151.31
   4   1  -8 1149.27  150.06
   4   1  -8 1236.90  152.09
  -4  -1   8 1160.92  149.88
  -4  -1   8 1238.58  152.10
  -4   1   9   -0.70    4.29
  -4   1   9    4.70    6.81
   4  -1  -9    1.56    4.22
   4  -1  -9   -0.49    8.24
   4   1  -9    5.93    4.13
   4   1  -9   -1.85    8.26
  -4  -1   9    0.08    3.81
  -4  -1   9   -5.88    8.10
  -4   1  10  524.46   69.70
  -4   1  10  626.98   71.60
   4  -1 -10  515.69   69.40
   4  -1 -10  564.69   71.66
   4   1 -10  517.80   70.07
   4   1 -10  608.90   72.29
  -4  -1  10  473.38   70.52
  -4  -1  10  561.66   69.66
  -4  -1  10  536.45   71.97
  -4   1  11  167.01   23.58
   4  -1 -11  187.17   23.38
   4  -1 -11  167.48   25.54
   4   1 -11  167.68   24.00
   4   1 -11  119.35   25.13
  -4  -1  11  191.77   24.62
  -4  -1  11  169.02   23.33
  -4   1  12  184.64   44.03
   4  -1 -12  408.82   45.06
   4  -1 -12  500.42   48.41
   4   1 -12  476.06   48.79
  -4  -1  12  391.83   45.99
  -4  -1  12  424.18   45.25
  -4   1  13  116.82   14.74
   4  -1 -13  101.47   14.23
   4  -1 -13   88.76   16.66
   4   1 -13   93.48   17.17
  -4  -1  13   80.49   13.96
  -4   1  14    0.00    3.73
   4  -1 -14    4.46    3.75
   4  -1 -14   -3.30    7.06
   4   1 -14   -4.20    7.85
  -4  -1  14    1.14    4.84
  -4  -1  14   -0.94    3.62
  -4   1  15   41.99    8.06
  -4   1  15   26.98    6.67
   4  -1 -15   30.44    6.92
   4  -1 -15   22.44   10.24
   4   1 -15   31.07   11.05
  -4  -1  15   49.99    8.50
  -4  -1  15   41.43    7.23
  -4   1  16  227.96   34.34
  -4   1  16  255.89   33.98
   4   1 -16  250.24   36.64
  -4  -1  16  252.79   34.77
  -4  -1  16  280.91   34.27
  -4   1  17   -1.32    4.37
  -4   1  17   -0.16    3.69
   4   1 -17   -0.22    4.99
   4   1 -17    8.49    8.25
  -4  -1  17   -1.68    4.32
  -4  -1  17    2.57    3.74
  -4   1  18  307.18   37.33
  -4   1  18  241.10   36.32
   4   1 -18  270.52   37.81
   4   1 -18  304.21   40.17
  -4  -1  18  275.79   37.38
  -4  -1  18  279.31   36.73
  -4   1  19   20.92    5.92
  -4   1  19   16.56    4.93
   4   1 -19    8.17    5.66
   4   1 -19   17.61    8.85
  -4  -1  19   14.43    5.47
  -4  -1  19   22.78    5.59
  -4   1  20   27.20    6.35
  -4   1  20   13.77    5.37
   4   1 -20   31.71   10.32
  -4  -1  20   19.30    6.72
  -4  -1  20   27.33    5.71
  -4   1  21    4.74    4.38
  -4   1  21   13.46    4.45
   4   1 -21    6.17    7.41
  -4  -1  21    6.50    4.89
  -4  -1  21    5.01    4.33
  -4   1  22  230.66   32.86
  -4   1  22  242.66   32.36
   4   1 -22  225.53   33.93
  -4  -1  22  258.24   33.54
  -4   1  23    9.44    5.50
  -4   1  23    9.74    4.64
   4  -1 -23   10.05    5.79
   4   1 -23    7.66    6.99
  -4  -1  23   15.75    6.53
  -4   1  24   21.77    5.88
  -4   1  24   19.57    5.57
   4  -1 -24    9.71    5.97
   4   1 -24    9.18    7.34
  -4  -1  24    9.40    6.37
  -4   1  25   24.19    7.05
   4  -1 -25   18.44    7.71
   4   1 -25   25.46    9.33
  -4  -1  25   23.70    7.37
  -4   1  26   79.35   12.93
   4  -1 -26   55.68   12.78
   4   1 -26   69.79   14.02
  -4  -1  26   95.93   14.15
  -4   1  27    4.66    5.09
   4  -1 -27   -0.13    5.74
   4   1 -27   11.34    7.17
  -4  -1  27    2.83    5.50
   4  -1 -28   45.14   10.62
   4   1 -28   60.35   12.46
  -4  -1  28   39.65    9.91
   4  -1 -29    5.00    6.07
   4   1 -29   -9.14    8.93
   4  -1 -30    0.98    6.03
   4   1 -30   -2.60    7.20
   4  -1 -31    0.04    6.45
   4   1 -31   -1.78    7.06
   4  -1 -32   34.77   10.11
   4   1 -32   28.01   10.64
   4  -1 -33   -1.50    7.30
   4   1 -33   -5.96    7.71
   4  -1 -34    6.32    7.40
   4   1 -34    7.64    8.25
   4  -1 -35   -3.78    6.65
   4   1 -35    4.22    7.82
   4  -1 -36   13.07    7.13
   4   1 -36   20.35    9.27
   4  -1 -37   -0.07    6.00
   4   1 -37    2.08    8.66
   4  -1 -38   15.15    8.62
   4   1 -38    0.24    7.90
   4  -1 -39    1.12    7.31
   4   1 -39    0.53    8.95
  -4   2   1   78.02   12.46
  -4   2   1   64.91   14.68
   4  -2  -1   78.86   12.60
   4  -2  -1  109.52   16.34
   4   2  -1   89.14   12.10
   4   2  -1   53.93   13.84
  -4  -2   1   86.31   12.29
  -4  -2   1   76.42   14.33
  -4   2   2  206.43   27.64
  -4   2   2  245.69   30.48
   4  -2  -2  195.92   27.65
   4  -2  -2  249.20   30.52
   4   2  -2  204.86   27.18
   4   2  -2  226.29   29.56
  -4  -2   2  188.23   27.13
  -4  -2   2  150.29   28.60
  -4   2   3    8.11    5.41
  -4   2   3    8.97    8.30
   4  -2  -3   19.46    5.63
   4  -2  -3   17.76    8.95
   4   2  -3   19.89    4.95
   4   2  -3   14.41    8.26
  -4  -2   3   14.14    4.72
  -4  -2   3   18.27    8.58
  -4   2   4 1673.86  196.58
  -4   2   4 1702.14  198.39
   4  -2  -4 1065.69  195.80
   4  -2  -4 1738.60  198.74
   4   2  -4 1652.32  196.50
   4   2  -4 1660.27  198.15
  -4  -2   4 1693.02  196.42
  -4  -2   4 1668.58  198.34
  -4   2   5   42.72    7.75
  -4   2   5   48.71   10.42
   4  -2  -5   32.66    7.59
   4  -2  -5   30.93   10.36
   4   2  -5   38.79    7.29
   4   2  -5   52.25   11.12
  -4  -2   5   35.57    7.26
  -4  -2   5   55.42   11.11
  -4   2   6   21.13    5.61
  -4   2   6   13.14    8.89
   4  -2  -6   17.86    5.91
   4  -2  -6   17.15    8.90
   4   2  -6   17.92    5.24
   4   2  -6   16.73    8.79
  -4  -2   6   11.16    4.49
  -4  -2   6    6.02    7.71
  -4   2   7  346.71   41.88
  -4   2   7  318.61   43.16
   4  -2  -7  304.44   41.67
   4  -2  -7  238.37   42.95
   4   2  -7  306.56   41.78
   4   2  -7  322.53   43.83
  -4  -2   7  351.83   41.64
  -4  -2   7  304.01   43.60
  -4   2   8  755.91  102.93
  -4   2   8  853.75  104.55
   4  -2  -8  746.55  102.89
   4  -2  -8  861.99  105.05
   4   2  -8  809.04  104.17
   4   2  -8  826.69  105.04
  -4  -2   8  698.34  103.72
  -4  -2   8  989.81  103.33
  -4  -2   8  732.82  104.91
  -4   2   9  233.28   27.15
   4  -2  -9  182.09   26.53
   4  -2  -9  221.25   29.30
   4   2  -9  255.74   30.34
  -4  -2   9  172.77   27.23
  -4  -2   9  169.97   26.38
  -4   2  10   62.27   11.08
   4  -2 -10   62.44   10.57
   4  -2 -10   59.90   14.01
   4   2 -10   78.47   15.27
  -4  -2  10   78.37   12.12
  -4  -2  10   70.43   10.98
  -4   2  11   60.39    9.66
   4  -2 -11   58.65    9.21
   4  -2 -11   43.73   12.18
   4   2 -11   81.44   13.69
  -4  -2  11   55.35   10.38
  -4  -2  11   42.63    9.07
  -4   2  12    1.23    4.28
  -4   2  12   -1.38    7.26
   4  -2 -12    0.90    3.71
   4   2 -12    8.61    8.14
  -4  -2  12    2.99    5.14
  -4  -2  12   -1.05    3.64
  -4   2  13   16.21    5.28
  -4   2  13   18.06    7.38
   4  -2 -13   16.03    4.63
   4   2 -13   15.24    6.22
   4   2 -13   10.90    8.08
  -4  -2  13    9.81    6.15
  -4  -2  13   12.87    5.10
  -4   2  14  761.06   95.61
   4  -2 -14  737.56   95.24
   4   2 -14  868.65   97.56
   4   2 -14  807.15   98.53
  -4  -2  14  652.20   95.87
  -4  -2  14  719.89   95.55
  -4   2  15   64.93    9.88
   4  -2 -15   68.27    9.46
   4   2 -15   64.60   11.07
   4   2 -15   37.22   12.58
  -4  -2  15   74.47   11.06
  -4  -2  15   33.66    8.91
  -4   2  16   22.74    5.50
   4  -2 -16   10.04    4.30
   4   2 -16    7.22    5.50
   4   2 -16   17.94    8.30
  -4  -2  16   32.46    6.76
  -4  -2  16   13.24    4.95
  -4   2  17    0.94    3.95
  -4   2  17    1.32    3.92
   4  -2 -17   -1.06    3.85
   4  -2 -17    5.50    6.16
   4   2 -17    4.92    5.45
   4   2 -17    2.35    7.52
  -4  -2  17   -1.03    4.42
  -4  -2  17    0.58    3.84
  -4   2  18  110.66   18.30
  -4   2  18  150.14   18.60
   4  -2 -18   96.35   19.93
   4   2 -18  145.72   20.34
   4   2 -18  128.69   21.67
  -4  -2  18  120.46   19.25
  -4  -2  18  136.12   18.65
  -4   2  19  137.22   18.91
  -4   2  19  116.04   18.34
   4  -2 -19  134.96   21.23
   4   2 -19  104.45   19.73
   4   2 -19  127.16   22.08
  -4  -2  19  164.05   20.20
  -4   2  20   25.70    6.74
  -4   2  20   34.58    6.84
   4  -2 -20   20.95    9.81
   4   2 -20   32.97   10.74
  -4  -2  20   32.67    7.69
  -4   2  21    0.69    4.06
  -4   2  21    3.07    4.11
   4  -2 -21    2.02    7.78
   4   2 -21   -4.68    8.60
  -4  -2  21    1.61    5.17
  -4   2  22   14.92    5.52
  -4   2  22   13.95    4.92
   4   2 -22   13.23    7.84
  -4  -2  22   12.95    6.29
  -4   2  23   -1.45    4.07
  -4   2  23   -0.01    4.11
   4   2 -23   -1.08    6.38
  -4  -2  23   -1.13    4.80
  -4   2  24  160.00   17.17
   4   2 -24   42.53   16.86
  -4  -2  24  119.86   17.73
  -4   2  25   17.11    5.86
   4   2 -25    8.57    7.83
  -4  -2  25   25.71    7.96
  -4   2  26   52.56   10.01
   4  -2 -26   60.74   10.84
   4   2 -26   45.22   12.28
   4  -2 -27    4.38    5.35
   4   2 -27    1.33    7.76
   4  -2 -28   52.31   11.28
   4   2 -28   62.84   13.24
   4  -2 -29   12.01    7.78
   4   2 -29   22.65   10.06
   4  -2 -30   93.63   15.05
   4   2 -30   64.45   15.90
  -4  -2  30   84.12   14.98
   4  -2 -31   -2.40    6.80
   4   2 -31   -3.72    7.33
  -4  -2  31    0.66    5.35
   4  -2 -32   -0.51    6.15
   4   2 -32   -0.95    8.33
   4  -2 -33    2.50    6.05
   4   2 -33   -2.70    8.52
   4  -2 -34   18.65    7.57
   4   2 -34    5.14    8.62
   4  -2 -35    8.84    7.27
   4   2 -35   -1.86    8.08
   4  -2 -36    5.04    7.25
   4   2 -36    2.91    8.35
   4  -2 -37    0.73    7.16
   4   2 -37   -0.63    7.36
   4  -2 -38   -2.08    8.18
   4   2 -38   10.40    9.01
   4  -2 -39    3.20    7.26
   4   2 -39    6.21    8.68
  -4   3   1   19.12    6.41
  -4   3   1   15.60    9.77
   4  -3  -1   35.16    7.52
   4  -3  -1   40.70   10.60
   4   3  -1   29.17    6.01
   4   3  -1   49.26   10.18
  -4  -3   1   30.90    6.33
  -4  -3   1   37.38   10.25
  -4   3   2  341.51   44.90
  -4   3   2  321.95   47.12
   4  -3  -2  323.20   45.05
   4  -3  -2  406.39   47.83
   4   3  -2  313.49   46.22
  -4  -3   2  351.54   44.64
  -4  -3   2  343.50   46.61
  -4   3   3    9.04    4.78
  -4   3   3   11.79    8.76
   4  -3  -3    1.42    4.67
   4  -3  -3   -1.56    8.12
   4   3  -3    3.98    4.18
   4   3  -3   -2.66    7.85
  -4  -3   3    6.99    3.77
  -4  -3   3    5.77    8.11
  -4   3   4   11.69    5.08
  -4   3   4   14.57    8.97
   4  -3  -4   18.40    5.99
   4  -3  -4    9.81    9.69
   4   3  -4   14.15    5.11
   4   3  -4   18.78    8.77
  -4  -3   4   14.50    4.85
  -4  -3   4   18.92    8.90
  -4   3   5   48.50    8.25
  -4   3   5   45.06   11.81
   4  -3  -5   46.29    8.50
   4  -3  -5   18.48   11.11
   4   3  -5   46.90    8.73
   4   3  -5   36.28   11.35
  -4  -3   5   51.95    9.54
  -4  -3   5   44.57    7.90
  -4  -3   5   20.68   10.09
  -4   3   6   50.01    9.43
  -4   3   6   53.30   11.77
   4  -3  -6   57.71    9.81
   4  -3  -6   66.11   14.11
   4   3  -6   41.16   12.29
  -4  -3   6   57.45   10.37
  -4  -3   6   49.70    8.94
  -4  -3   6   41.88   11.82
  -4   3   7  640.66   61.74
   4  -3  -7  486.94   61.22
   4  -3  -7  433.36   62.83
   4   3  -7  282.01   61.55
  -4  -3   7  490.50   61.79
  -4  -3   7  457.08   60.82
  -4  -3   7  515.00   63.96
  -4   3   8   68.99   11.73
   4  -3  -8   73.86   12.05
   4  -3  -8   80.40   15.56
   4   3  -8   81.73   13.01
   4   3  -8   86.89   15.18
  -4  -3   8   89.68   12.88
  -4  -3   8   57.39   11.34
  -4   3   9    0.07    4.30
   4  -3  -9   -0.00    4.65
   4  -3  -9    3.06    8.49
   4   3  -9    3.53    5.40
   4   3  -9    0.31    8.62
  -4  -3   9   -2.58    5.11
  -4  -3   9   -0.42    3.89
  -4   3  10  254.27   31.39
  -4   3  10  218.63   32.57
   4  -3 -10  219.45   31.21
   4   3 -10  211.54   32.06
   4   3 -10  195.07   33.23
  -4  -3  10  197.24   31.58
  -4  -3  10  306.57   31.88
  -4   3  11  379.55   49.59
  -4   3  11  411.98   50.84
   4  -3 -11  334.03   49.21
   4   3 -11  428.13   51.29
   4   3 -11  415.24   52.48
  -4  -3  11  355.41   50.18
  -4  -3  11  382.70   49.75
  -4   3  12  313.89   39.04
  -4   3  12  311.43   40.07
   4  -3 -12  302.42   38.65
   4   3 -12  282.45   40.08
   4   3 -12  319.76   41.95
  -4  -3  12  207.54   38.97
  -4  -3  12  334.32   39.40
  -4   3  13   99.67   13.80
  -4   3  13  103.36   14.89
   4  -3 -13   79.72   13.00
   4   3 -13   83.88   15.03
   4   3 -13   72.04   16.28
  -4  -3  13   96.06   14.58
  -4  -3  13   89.20   13.79
  -4   3  14    5.80    4.31
  -4   3  14    0.56    5.48
   4  -3 -14    7.65    3.47
   4  -3 -14    3.02    7.08
   4   3 -14    9.54    6.46
   4   3 -14    1.58    7.55
  -4  -3  14    5.31    4.88
  -4  -3  14    3.64    4.59
  -4   3  15   59.76    8.75
   4  -3 -15   38.43    7.51
   4  -3 -15   36.35   10.95
   4   3 -15   52.35   10.73
   4   3 -15   44.06   12.55
  -4  -3  15   45.53    9.15
  -4  -3  15   43.63    8.52
  -4   3  16  270.03   33.27
   4  -3 -16  223.39   32.51
   4  -3 -16  282.26   35.35
   4   3 -16  233.39   34.84
   4   3 -16  245.23   36.17
  -4  -3  16  241.82   34.03
  -4   3  17   10.36    4.81
   4  -3 -17   14.01    4.34
   4  -3 -17    7.11    7.32
   4   3 -17   20.18    7.03
   4   3 -17   19.41    9.45
  -4  -3  17   27.04    6.76
  -4   3  18   57.31    9.73
  -4   3  18   54.58    9.48
   4  -3 -18   50.60    9.04
   4  -3 -18   40.00   11.40
   4   3 -18   65.89   11.56
   4   3 -18   44.51   13.05
  -4  -3  18   65.36   10.86
  -4   3  19    6.58    4.39
  -4   3  19    2.47    4.38
   4  -3 -19    7.87    7.78
   4   3 -19   13.13    6.92
  -4  -3  19    2.11    5.54
  -4   3  20    7.50    4.66
  -4   3  20   15.17    5.03
   4  -3 -20   20.91    8.00
  -4  -3  20   12.82    6.36
  -4   3  21   70.67   10.61
  -4   3  21   58.75   10.34
   4  -3 -21   48.17   12.59
  -4  -3  21   55.56   11.69
  -4   3  22   82.45   11.64
  -4   3  22   78.08   11.40
   4   3 -22   39.63   13.50
  -4  -3  22   51.69   11.97
  -4   3  23   56.17    9.52
   4   3 -23   41.17   12.03
  -4   3  24    1.13    4.48
   4   3 -24    0.41    7.81
   4   3 -25    8.92    8.18
   4   3 -26   76.50   15.75
   4   3 -27    6.38    8.42
  -4  -3  27   18.31    7.65
   4  -3 -28   61.84   11.27
   4   3 -28   39.87   12.94
  -4  -3  28   79.21   13.10
   4  -3 -29    5.66    5.44
   4   3 -29   -6.76    8.99
  -4  -3  29    5.21    5.97
   4  -3 -30    4.76    5.61
   4   3 -30   19.35   10.17
  -4  -3  30   13.93    6.95
   4  -3 -31    9.34    6.09
   4   3 -31    4.35    8.50
  -4  -3  31    2.00    6.46
   4  -3 -32   33.30    8.91
   4   3 -32   33.10   10.68
  -4  -3  32   21.45    8.71
   4  -3 -33    3.18    6.46
   4   3 -33    1.54    8.76
  -4  -3  33    4.39    6.49
   4  -3 -34    1.62    6.42
   4   3 -34    0.59    7.41
   4  -3 -35   -0.17    5.63
   4   3 -35   -3.95    8.24
   4  -3 -36    5.03    6.72
   4   3 -36    7.21    9.62
   4  -3 -37    0.16    6.89
   4   3 -37   -0.92    8.89
   4  -3 -38    4.99    6.76
   4   3 -38    6.08    8.57
   4  -3 -39   -6.06    8.35
   4   3 -39    2.70    8.49
  -4   4   1   58.77   10.30
  -4   4   1   85.70   15.43
   4  -4  -1   82.84   11.50
   4  -4  -1   70.71   14.49
   4   4  -1   60.69   10.41
   4   4  -1   84.80   11.57
   4   4  -1   54.53   12.68
  -4  -4   1   56.42   11.16
  -4  -4   1   48.74    9.68
  -4  -4   1   39.22   12.54
  -4   4   2  177.78   21.37
  -4   4   2  148.72   24.81
   4  -4  -2  111.23   20.77
   4  -4  -2  149.35   23.86
   4   4  -2  127.40   21.17
   4   4  -2  146.04   23.00
  -4  -4   2  151.08   21.37
  -4  -4   2  165.54   20.65
  -4  -4   2  158.36   23.39
  -4   4   3   70.46   11.97
  -4   4   3   77.63   16.05
   4  -4  -3   80.17   12.81
   4  -4  -3   60.87   15.35
   4   4  -3   73.92   13.09
   4   4  -3   78.66   15.24
  -4  -4   3   66.22   12.54
  -4  -4   3   90.88   12.07
  -4  -4   3   75.48   15.12
  -4   4   4  279.81   41.04
  -4   4   4  267.94   43.23
   4  -4  -4  347.62   41.86
   4  -4  -4  361.55   44.45
   4   4  -4  334.01   42.30
   4   4  -4  328.40   43.46
  -4  -4   4  285.94   41.60
  -4  -4   4  313.14   41.01
  -4  -4   4  311.66   43.57
  -4   4   5    4.34    4.42
  -4   4   5    6.15    9.38
   4  -4  -5   10.84    5.42
   4  -4  -5   15.28    9.96
   4   4  -5    4.76    5.52
   4   4  -5   -0.10    8.45
  -4  -4   5   16.42    6.25
  -4  -4   5    4.81    4.34
  -4  -4   5    9.77    9.33
  -4   4   6   81.81   12.18
   4  -4  -6   67.76   12.10
   4  -4  -6   92.95   15.86
   4   4  -6   88.82   14.12
   4   4  -6   90.87   15.99
  -4  -4   6   77.62   13.07
  -4  -4   6   62.95   11.76
  -4   4   7    5.99    4.54
   4  -4  -7    4.76    4.73
   4  -4  -7    9.65    9.25
   4   4  -7    6.61    6.38
   4   4  -7    5.56    8.17
  -4  -4   7   10.39    5.83
  -4  -4   7    6.10    4.40
  -4   4   8   79.20   14.36
   4  -4  -8   89.48   14.78
   4  -4  -8  118.89   18.93
   4   4  -8  134.53   17.13
   4   4  -8   89.36   17.48
  -4  -4   8  116.86   16.00
  -4  -4   8   90.29   14.55
  -4   4   9  282.48   40.41
  -4   4   9  359.02   42.38
   4  -4  -9  277.05   40.47
   4   4  -9  298.86   41.90
   4   4  -9  325.82   43.36
  -4  -4   9  334.57   41.61
  -4  -4   9  306.21   40.81
  -4   4  10  258.61   32.99
  -4   4  10  237.44   34.16
   4  -4 -10  219.15   32.78
   4   4 -10  256.80   34.56
   4   4 -10  290.82   36.19
  -4  -4  10  265.39   34.03
  -4  -4  10  221.70   33.10
  -4   4  11   30.97    6.29
  -4   4  11   31.17    7.84
   4  -4 -11   28.15    6.28
   4   4 -11   14.62    7.02
   4   4 -11   18.81    7.66
   4   4 -11   28.41    9.77
  -4  -4  11   16.33    6.69
  -4  -4  11   20.88    6.10
  -4   4  12   63.16    9.68
  -4   4  12   63.84   11.14
   4  -4 -12   44.79    9.11
   4  -4 -12   60.62   12.71
   4   4 -12   59.81   10.84
   4   4 -12   61.05   11.66
   4   4 -12   43.56   12.25
  -4  -4  12   49.26   10.40
  -4  -4  12   52.51   10.04
  -4   4  13  100.15   15.03
  -4   4  13  117.97   16.41
   4  -4 -13   86.53   14.65
   4  -4 -13  141.48   18.65
   4   4 -13  117.02   16.44
   4   4 -13   85.92   16.62
   4   4 -13   90.83   18.29
  -4  -4  13   80.04   15.65
  -4  -4  13  120.76   16.18
  -4   4  14  306.74   38.17
  -4   4  14  302.83   38.68
   4  -4 -14  293.29   37.80
   4  -4 -14  278.71   39.89
   4   4 -14  250.15   39.69
   4   4 -14  266.07   41.19
  -4  -4  14  271.06   39.02
  -4   4  15  100.23   14.95
   4  -4 -15   97.80   14.68
   4  -4 -15  105.62   17.39
   4   4 -15  110.51   17.57
   4   4 -15   94.40   18.47
  -4  -4  15  106.09   16.43
  -4   4  16   15.51    5.07
   4  -4 -16   11.41    4.32
   4  -4 -16   31.93    8.93
   4   4 -16    6.60    7.06
   4   4 -16   25.93    9.51
  -4  -4  16   27.91    7.25
  -4   4  17   10.55    4.53
   4  -4 -17    2.20    3.34
   4  -4 -17    3.14    6.75
   4   4 -17   16.90    7.33
  -4  -4  17    4.65    5.81
  -4   4  18  101.32   15.76
   4  -4 -18  102.62   15.30
   4  -4 -18  120.17   18.37
   4   4 -18  115.13   18.67
  -4  -4  18  112.22   17.52
  -4   4  19   78.39   12.19
   4  -4 -19   76.49   11.58
   4  -4 -19   68.03   14.26
  -4  -4  19   70.52   13.16
  -4   4  20   60.64   10.70
  -4   4  20   71.89   10.96
   4  -4 -20   58.46   13.46
  -4   4  21   38.54    7.00
  -4   4  21   28.74    6.62
   4  -4 -21    2.72    9.11
  -4   4  22   15.81    5.59
   4   4 -22   15.40    8.93
  -4   4  23   31.61    7.02
   4   4 -23   34.15   10.74
   4   4 -24   63.79   14.75
  -4  -4  24   71.41   13.74
   4   4 -25   21.37   11.57
  -4  -4  25   55.01   11.24
   4   4 -26   51.52   14.49
  -4  -4  26   71.49   13.37
   4   4 -27    8.04    9.11
  -4  -4  27    4.80    6.05
   4   4 -28   44.17   12.74
  -4  -4  28   37.17   10.09
   4   4 -29   15.92    9.72
  -4  -4  29   11.97    7.33
   4  -4 -30    6.17    4.76
   4   4 -30   15.47    9.89
  -4  -4  30   -4.30    7.09
   4  -4 -31    5.87    5.64
   4   4 -31   -2.30    8.09
  -4  -4  31    6.48    6.79
   4  -4 -32    0.26    5.86
   4   4 -32   -0.54    7.66
  -4  -4  32   -5.16    6.75
   4  -4 -33    3.64    5.59
   4   4 -33    2.53    9.28
  -4  -4  33    0.79    5.84
   4  -4 -34    7.24    6.36
   4   4 -34   -6.47    9.66
  -4  -4  34   -0.18    5.53
   4  -4 -35    0.85    5.22
   4   4 -35    3.19    8.31
   4  -4 -36    8.64    6.27
   4   4 -36    1.96    9.64
   4  -4 -37    1.99    6.19
   4   4 -37   -2.74    9.21
   4  -4 -38   -0.45    5.88
   4   4 -38   -1.42    9.40
   4  -4 -39   -2.39    6.83
  -4   5   1   75.32   13.29
  -4   5   1   99.44   18.35
   4  -5  -1   86.37   14.36
   4  -5  -1  117.82   17.53
   4   5  -1   85.01   14.30
   4   5  -1   67.26   15.76
  -4  -5   1   86.45   13.78
  -4  -5   1   83.11   12.99
  -4  -5   1   96.45   16.17
  -4   5   2  309.40   41.61
  -4   5   2  420.51   45.92
   4  -5  -2  282.88   41.83
   4  -5  -2  376.52   44.97
   4   5  -2  265.40   42.11
   4   5  -2  302.52   43.32
  -4  -5   2  307.43   42.02
  -4  -5   2  322.74   41.29
  -4  -5   2  318.99   43.89
  -4   5   3  173.55   25.26
  -4   5   3  134.05   27.57
   4  -5  -3  188.81   26.00
   4  -5  -3  251.32   29.62
   4   5  -3  170.46   26.38
   4   5  -3  192.95   27.83
  -4  -5   3  202.77   26.19
  -4  -5   3  176.35   25.10
  -4  -5   3  190.82   28.12
  -4   5   4   38.33    7.80
  -4   5   4   19.89   11.24
   4  -5  -4   36.14    8.32
   4  -5  -4   22.13   11.16
   4   5  -4   32.44    9.18
   4   5  -4   22.78    9.94
  -4  -5   4   47.17    8.48
  -4  -5   4   39.32    7.44
  -4   5   5   49.07    8.81
  -4   5   5   50.61   13.16
   4  -5  -5   42.66    9.08
   4  -5  -5   70.22   13.26
   4   5  -5   47.86   10.21
   4   5  -5   59.45   12.38
  -4  -5   5   38.73    9.85
  -4  -5   5   45.66    8.65
  -4   5   6   93.58   14.04
   4  -5  -6  100.57   14.55
   4  -5  -6   86.23   17.51
   4   5  -6   74.93   15.03
   4   5  -6   86.75   16.81
  -4  -5   6   86.26   14.73
  -4  -5   6   97.67   14.23
  -4   5   7  238.50   31.91
   4  -5  -7  246.05   32.26
   4  -5  -7  236.55   34.38
   4   5  -7  240.32   33.17
   4   5  -7  256.64   33.90
   4   5  -7  232.03   34.48
  -4  -5   7  209.45   32.45
  -4  -5   7  234.59   32.25
  -4   5   8   25.91    6.77
  -4   5   8   49.92   10.21
   4  -5  -8   33.85    7.38
   4   5  -8   24.66    7.98
   4   5  -8   19.26    8.35
   4   5  -8   28.25   10.07
  -4  -5   8   35.82    8.00
  -4  -5   8   41.38    7.68
  -4   5   9   23.20    6.33
  -4   5   9   32.69    9.27
   4  -5  -9   39.33    7.25
   4   5  -9   21.72    7.80
   4   5  -9   36.83    9.64
   4   5  -9   42.07   11.22
  -4  -5   9   16.78    7.06
  -4  -5   9   29.61    6.94
  -4   5  10   42.02    7.02
  -4   5  10   12.21    7.83
   4  -5 -10   35.02    7.28
   4   5 -10   43.73    8.92
   4   5 -10   25.76    8.57
   4   5 -10   17.11    9.75
  -4  -5  10   32.17    7.67
  -4   5  11  254.17   36.34
  -4   5  11  279.40   37.56
   4  -5 -11  275.69   36.73
   4  -5 -11  283.65   39.07
   4   5 -11  320.70   39.37
   4   5 -11  242.32   39.20
  -4  -5  11  280.87   37.72
  -4   5  12  332.04   42.68
  -4   5  12  328.06   43.50
   4  -5 -12  310.44   42.75
   4  -5 -12  279.47   44.64
   4   5 -12  295.58   44.63
   4   5 -12  303.87   45.53
  -4  -5  12  404.36   44.57
  -4   5  13   53.44    8.69
  -4   5  13   55.38   10.01
   4  -5 -13   44.50    8.60
   4  -5 -13   48.18   11.93
   4   5 -13   51.76   11.64
   4   5 -13   29.32   11.95
  -4  -5  13   46.87    9.96
  -4   5  14   17.07    5.22
  -4   5  14    7.33    5.82
   4  -5 -14   12.36    4.76
   4  -5 -14    5.14    8.49
   4   5 -14   14.02    8.04
   4   5 -14   17.45    8.90
  -4  -5  14   34.41    7.32
  -4   5  15  127.72   16.64
  -4   5  15  108.93   16.66
   4  -5 -15  117.65   16.18
   4  -5 -15  137.81   19.71
   4   5 -15   98.70   18.79
  -4  -5  15   83.61   17.31
  -4   5  16  131.82   17.43
   4  -5 -16   91.61   16.59
   4  -5 -16  141.97   20.53
   4   5 -16  148.50   21.13
  -4  -5  16  133.28   19.20
  -4   5  17   93.59   13.77
   4  -5 -17   87.48   13.20
   4  -5 -17   90.68   16.21
   4   5 -17  108.27   17.35
  -4  -5  17   80.93   15.10
  -4   5  18  144.90   19.00
   4  -5 -18  128.16   18.28
   4  -5 -18  112.06   20.75
   4   5 -18  138.72   22.02
  -4   5  19    0.59    3.96
   4  -5 -19    0.14    2.90
   4  -5 -19   -3.51    7.58
   4  -5 -20    1.48    3.21
   4  -5 -20    2.15    7.45
  -4   5  21   24.68    6.31
   4  -5 -21   30.66    5.98
   4   5 -21    1.43    8.17
  -4  -5  21   31.99    9.18
   4   5 -22  132.22   21.55
  -4  -5  22  103.97   18.67
   4   5 -23   12.16    8.90
  -4  -5  23   13.67    7.43
   4   5 -24   -2.33   10.16
  -4  -5  24    2.89    6.09
   4   5 -25   -3.74    8.48
  -4  -5  25   -0.13    5.94
   4   5 -26   -7.31    9.97
  -4  -5  26    7.68    6.57
   4   5 -27   49.72   12.41
  -4  -5  27   27.00    9.63
   4   5 -28    1.37    8.32
  -4  -5  28   11.65    7.19
   4   5 -29   11.28    9.02
  -4  -5  29    4.91    6.40
   4   5 -30   -3.51    9.54
  -4  -5  30   -0.67    6.07
   4   5 -31   42.09   12.27
  -4  -5  31   21.94    9.10
   4  -5 -32   13.75    5.68
   4   5 -32    5.98    9.12
  -4  -5  32   10.22    7.03
   4  -5 -33   23.02    6.72
   4   5 -33   -7.77   11.01
  -4  -5  33   25.43    8.53
   4  -5 -34   -0.97    5.08
   4   5 -34    2.43    9.30
  -4  -5  34   -2.03    6.78
   4  -5 -35    2.80    5.50
   4   5 -35   -1.51    8.14
  -4  -5  35   -1.40    6.71
   4  -5 -36    1.23    5.38
   4   5 -36   -2.17    8.69
   4  -5 -37    5.16    6.70
   4   5 -37    8.11    9.63
   4  -5 -38    0.71    6.14
   4   5 -38    4.92    9.84
   4  -5 -39    1.15    6.18
  -4   6   1   50.46    9.66
  -4   6   1   60.22   14.32
   4  -6  -1   59.10   10.28
   4  -6  -1   22.62   11.73
   4   6  -1   73.39   11.41
   4   6  -1   48.87   11.73
  -4  -6   1   36.36    9.18
  -4  -6   1   87.22   10.09
  -4  -6   1   37.16   11.93
  -4   6   2   80.69   12.31
  -4   6   2  100.87   17.20
   4  -6  -2   75.31   12.78
   4  -6  -2   58.06   14.76
   4   6  -2   79.89   13.72
   4   6  -2   69.87   14.61
  -4  -6   2   50.68   12.01
  -4  -6   2   95.77   12.29
  -4   6   3   87.52   12.54
  -4   6   3   67.84   15.68
   4  -6  -3   77.40   12.86
   4  -6  -3   71.07   15.52
   4   6  -3   84.81   14.22
   4   6  -3   33.76   13.51
  -4  -6   3   83.53   13.09
  -4  -6   3   83.92   12.29
  -4   6   4  181.46   21.32
  -4   6   4  127.09   23.32
   4  -6  -4  139.16   21.40
   4  -6  -4  134.84   23.62
   4   6  -4  138.15   21.57
   4   6  -4  164.82   22.80
   4   6  -4  154.34   23.62
  -4  -6   4  129.57   21.19
  -4  -6   4  140.03   20.74
  -4   6   5   74.18   12.94
   4  -6  -5   87.64   13.92
   4  -6  -5  101.17   16.91
   4   6  -5   87.94   14.17
   4   6  -5   94.49   15.20
   4   6  -5   82.07   15.75
  -4  -6   5   85.04   14.14
  -4  -6   5   77.95   13.29
  -4   6   6   46.21    8.35
   4  -6  -6   47.11    9.11
   4  -6  -6   50.02   12.12
   4   6  -6   58.23    9.86
   4   6  -6   28.32    9.53
   4   6  -6   36.92   11.86
  -4  -6   6   43.69    9.15
  -4  -6   6   35.15    8.16
  -4   6   7    1.97    4.05
  -4   6   7    1.18    8.04
   4  -6  -7   -2.16    4.84
   4  -6  -7   -0.54    8.98
   4   6  -7    0.00    4.88
   4   6  -7   -1.98    6.39
   4   6  -7    6.82    7.83
  -4  -6   7   -1.05    4.51
  -4  -6   7    0.48    4.59
  -4   6   8  301.77   40.27
  -4   6   8  332.81   42.68
   4  -6  -8  286.40   40.55
   4   6  -8  298.98   42.53
   4   6  -8  326.84   43.32
  -4  -6   8  254.61   40.86
  -4  -6   8  363.65   42.35
  -4   6   9  383.46   48.97
  -4   6   9  366.39   50.61
   4  -6  -9  355.23   49.15
   4   6  -9  383.91   51.35
   4   6  -9  336.74   51.49
  -4  -6   9  363.87   49.99
  -4  -6   9  412.52   50.80
  -4   6  10    1.00    3.83
  -4   6  10    2.18    6.33
   4  -6 -10    6.23    4.49
   4   6 -10   14.25    7.86
   4   6 -10    3.58    6.57
  -4  -6  10    0.48    4.97
  -4  -6  10    2.85    4.85
  -4   6  11   -0.99    3.92
  -4   6  11    2.70    6.48
   4  -6 -11    2.92    4.68
   4  -6 -11    4.81    7.59
   4   6 -11    2.72    6.86
   4   6 -11   -3.69    7.81
  -4  -6  11    4.47    4.58
  -4  -6  11    0.38    4.44
  -4   6  12    0.62    3.72
  -4   6  12    4.56    6.10
   4  -6 -12    5.36    4.40
   4  -6 -12    7.13    7.47
   4   6 -12    9.06    7.12
   4   6 -12    3.70    7.07
  -4  -6  12    5.49    5.09
  -4   6  13  139.11   18.74
  -4   6  13  130.36   19.44
   4  -6 -13  133.69   18.96
   4  -6 -13  123.15   21.61
   4   6 -13  114.75   21.31
   4   6 -13  137.82   22.65
  -4  -6  13  124.69   20.09
  -4   6  14  102.94   13.49
  -4   6  14   88.93   13.94
   4  -6 -14   55.74   12.72
   4  -6 -14  124.36   17.60
   4   6 -14   86.51   16.58
  -4  -6  14  115.93   15.80
  -4   6  15   96.67   13.23
  -4   6  15   78.24   13.14
   4  -6 -15   92.90   13.30
   4  -6 -15   61.27   15.47
   4   6 -15   85.78   16.52
  -4   6  16   46.82    7.06
   4  -6 -16   34.50    6.54
   4  -6 -16   27.46    9.69
   4   6 -16   -1.12    8.09
  -4   6  17    2.68    3.80
   4  -6 -17    3.40    3.65
   4  -6 -17   -0.25    7.59
   4   6 -17    0.74    8.21
  -4   6  18   62.79   10.00
   4  -6 -18   65.42    9.68
   4  -6 -18   54.59   12.92
   4   6 -18   37.06   12.78
   4  -6 -19   65.56    9.67
   4  -6 -19   53.69   13.91
  -4  -6  19   51.38   12.17
   4  -6 -20   32.48    6.45
  -4  -6  20   44.57   10.32
   4   6 -21   14.02    9.63
  -4  -6  21   13.28    7.87
   4   6 -22   -1.24    9.07
  -4  -6  22   -6.27    6.80
   4   6 -23    8.07    9.24
  -4  -6  23   26.54    8.73
   4   6 -24    1.93    9.35
  -4  -6  24   15.20    7.12
   4   6 -25   37.14   12.09
  -4  -6  25   28.97    9.48
   4   6 -26   38.03   11.23
  -4  -6  26   16.98    8.87
   4   6 -27    9.20    8.72
  -4  -6  27    4.78    6.50
   4   6 -28    1.77   10.40
  -4  -6  28   13.03    6.90
   4   6 -29   15.96   11.32
  -4  -6  29   17.35    9.29
   4   6 -30   -2.66    9.09
  -4  -6  30    7.73    7.67
   4   6 -31   19.05   10.30
  -4  -6  31    6.76    7.45
   4   6 -32    1.76    8.76
  -4  -6  32    5.22    7.34
   4  -6 -33    9.18    5.50
   4   6 -33    0.00    9.17
  -4  -6  33    8.01    7.49
   4  -6 -34    4.39    5.23
   4   6 -34    0.05    9.68
   4  -6 -35   14.05    6.22
   4   6 -35   11.66   11.23
  -4  -6  35   10.90    7.78
   4  -6 -36    7.03    5.74
   4   6 -36    0.45   10.47
  -4  -6  36    4.71    7.62
   4  -6 -37    3.27    6.17
   4   6 -37    3.18   10.60
   4  -6 -38   -1.70    5.44
   4   6 -38    2.96   10.40
   4  -6 -39   -2.82    6.21
  -4   7   1  273.91   40.20
  -4   7   1  310.84   43.81
   4  -7  -1  302.95   40.96
   4  -7  -1  365.37   44.02
   4   7  -1  373.58   42.48
  -4  -7   1  291.19   40.52
  -4  -7   1  273.77   39.90
  -4  -7   1  294.79   41.09
  -4   7   2   38.01    7.83
  -4   7   2   33.39   11.64
   4  -7  -2   31.64    8.14
   4  -7  -2   32.94   10.96
   4   7  -2   30.10    7.86
   4   7  -2   55.01    9.87
  -4  -7   2   28.29    7.83
  -4  -7   2   33.92    7.37
  -4  -7   2   28.70    8.18
  -4   7   3  148.19   16.07
  -4   7   3   77.13   17.51
   4  -7  -3   95.85   15.69
   4  -7  -3   92.23   17.93
   4   7  -3   82.97   15.33
   4   7  -3  109.14   17.16
  -4  -7   3   83.53   15.28
  -4  -7   3  108.02   15.44
  -4  -7   3   86.13   15.62
  -4   7   4   10.51    5.16
  -4   7   4   21.61    9.59
   4  -7  -4    5.59    6.04
   4  -7  -4    2.29    8.60
   4   7  -4   22.78    6.78
   4   7  -4   16.07    7.41
  -4  -7   4   10.72    5.81
  -4  -7   4   17.93    5.33
  -4  -7   4   17.93    6.53
  -4   7   5  169.31   24.62
   4  -7  -5  168.23   24.98
   4  -7  -5  192.53   27.83
   4   7  -5  200.91   27.15
   4   7  -5  161.33   27.07
  -4  -7   5  166.88   25.22
  -4  -7   5  186.05   26.09
  -4   7   6  206.94   27.51
   4  -7  -6  172.51   27.66
   4  -7  -6  190.15   30.38
   4   7  -6  197.47   29.59
   4   7  -6  198.39   29.89
  -4  -7   6  203.68   28.30
  -4  -7   6  224.24   29.18
  -4   7   7  438.87   59.95
  -4   7   7  470.08   62.63
   4  -7  -7  480.36   60.62
   4  -7  -7  483.83   62.97
   4   7  -7  497.56   62.72
   4   7  -7  427.25   62.41
  -4  -7   7  437.25   60.87
  -4  -7   7  462.26   61.59
  -4   7   8   -0.23    3.85
  -4   7   8    3.46    8.12
   4  -7  -8    1.28    4.17
   4   7  -8   -2.33    6.37
   4   7  -8   -2.42    7.72
  -4  -7   8    0.62    5.18
  -4  -7   8    2.53    5.04
  -4   7   9   21.26    5.43
  -4   7   9   19.19    8.22
   4  -7  -9   13.55    5.79
   4   7  -9   17.87    8.54
   4   7  -9   20.55    9.58
  -4  -7   9    7.55    6.16
  -4  -7   9   20.72    7.62
  -4   7  10   15.32    4.89
  -4   7  10    5.36    6.83
   4  -7 -10    7.30    5.05
   4  -7 -10   12.29    8.49
   4   7 -10   17.26    8.36
   4   7 -10    1.07    7.29
  -4  -7  10   13.19    6.37
  -4  -7  10    5.41    5.98
  -4   7  11  160.52   21.91
  -4   7  11  159.28   23.23
   4  -7 -11  159.71   22.28
   4  -7 -11  213.13   26.16
   4   7 -11  115.80   24.09
   4   7 -11  153.66   25.62
  -4  -7  11  170.61   23.71
  -4  -7  11  128.14   23.22
  -4   7  12   30.71    6.05
  -4   7  12    6.38    7.02
   4  -7 -12   23.30    6.18
   4  -7 -12   40.94   10.74
   4   7 -12    9.49    8.92
   4   7 -12   17.99   10.03
  -4  -7  12   38.57    8.48
  -4   7  13   45.23    8.40
  -4   7  13   49.84    9.75
   4  -7 -13   39.75    8.57
   4  -7 -13   53.12   12.20
   4   7 -13   63.47   13.30
  -4   7  14    0.96    3.74
  -4   7  14    2.01    5.20
   4  -7 -14    5.58    4.77
   4  -7 -14    0.04    7.83
   4   7 -14   10.02    8.60
  -4   7  15   65.32   10.43
  -4   7  15   62.26   10.63
   4  -7 -15   69.72   10.96
   4  -7 -15   75.59   15.01
   4   7 -15   42.07   13.16
  -4   7  16    5.25    3.99
  -4   7  16   -0.83    4.04
   4  -7 -16   -1.21    4.26
   4  -7 -16    0.80    8.48
   4   7 -16    5.84    7.97
  -4  -7  16    2.53    6.44
   4  -7 -17   21.03    5.90
   4   7 -17   21.10   10.84
  -4  -7  17   26.93    8.87
   4  -7 -18    2.08    3.85
   4   7 -18   -0.82    7.40
  -4  -7  18    0.21    6.18
  -4  -7  19   -5.68    7.34
  -4  -7  20   -2.06    7.30
   4   7 -21   89.65   18.83
  -4  -7  21   83.42   15.70
   4   7 -22   17.96   10.69
  -4  -7  22   40.48    9.82
   4   7 -23   39.59   13.27
  -4  -7  23   42.89   11.24
   4   7 -24   -4.45    9.15
  -4  -7  24    2.19    6.90
   4   7 -25    1.00    8.60
  -4  -7  25   10.50    7.87
   4   7 -26    1.35    9.36
  -4  -7  26    0.29    8.10
   4   7 -27   22.92   11.37
  -4  -7  27    8.90    7.39
   4   7 -28   10.04    9.10
  -4  -7  28    5.09    7.59
   4   7 -29    9.88   10.67
  -4  -7  29    7.91    7.41
   4   7 -30   -1.55    9.62
  -4  -7  30    8.89    7.21
   4   7 -31   13.07   10.85
  -4  -7  31    2.53    6.46
   4   7 -32    5.20   10.95
  -4  -7  32    7.48    7.15
   4   7 -33   12.53   10.94
  -4  -7  33   22.92    8.83
   4   7 -34   -0.94   10.32
  -4  -7  34    5.74    7.79
   4  -7 -35   -0.96    4.79
   4   7 -35   -1.37    9.30
  -4  -7  35   -0.28    6.74
   4  -7 -36    1.36    5.17
   4   7 -36   -0.42   10.25
  -4  -7  36   -0.25    6.76
   4  -7 -37   11.17    6.11
   4   7 -37    6.27   10.34
  -4  -7  37   25.34    9.25
   4  -7 -38    7.25    5.89
   4  -7 -39    2.33    5.45
  -4   8   1   23.86   10.00
   4  -8  -1   23.07    6.80
   4  -8  -1   20.57    9.40
   4   8  -1   16.89    6.12
   4   8  -1    6.35    6.61
  -4  -8   1   16.68    6.34
  -4  -8   1   20.02    6.02
  -4  -8   1   21.23    6.72
  -4   8   2   28.13    7.61
  -4   8   2   13.08   11.18
   4  -8  -2   23.57    7.82
   4  -8  -2   32.25   10.33
   4   8  -2   27.66    9.00
  -4  -8   2   43.35    8.25
  -4  -8   2   49.92    9.52
  -4   8   3  153.61   22.86
  -4   8   3  170.86   26.41
   4  -8  -3  168.57   23.58
   4  -8  -3  160.07   25.93
   4   8  -3  159.39   24.93
  -4  -8   3  147.39   23.22
  -4  -8   3  161.51   23.94
  -4   8   4   24.17    5.91
  -4   8   4   15.40    9.93
   4  -8  -4   22.61    6.80
   4  -8  -4    7.11    8.92
   4   8  -4   12.57    7.63
  -4  -8   4   18.96    6.37
  -4  -8   4   24.65    7.75
  -4   8   5   61.08   10.80
   4  -8  -5   63.69   11.62
   4  -8  -5   57.12   14.16
   4   8  -5   78.44   14.24
  -4  -8   5   57.93   11.72
  -4  -8   5   68.71   12.58
  -4   8   6   38.05    7.60
  -4   8   6   35.52   11.11
   4  -8  -6   23.14    7.43
   4  -8  -6   41.82   11.53
   4   8  -6   55.30   11.35
  -4  -8   6   51.86    9.35
  -4  -8   6   36.69    9.38
  -4   8   7    3.29    4.24
  -4   8   7   -2.23    9.43
   4  -8  -7    3.03    4.91
   4  -8  -7    4.84    7.88
   4   8  -7   -0.96    6.44
  -4  -8   7   -1.87    5.78
  -4  -8   7    2.21    5.27
  -4   8   8   23.59    6.64
  -4   8   8   23.62   10.48
   4  -8  -8   33.14    7.62
   4   8  -8   32.89   10.40
  -4  -8   8   34.10    8.75
  -4  -8   8   35.33    9.01
  -4   8   9  420.19   53.31
  -4   8   9  428.09   55.62
   4  -8  -9  386.52   53.57
   4   8  -9  391.53   56.26
  -4  -8   9  390.80   55.01
  -4   8  10    2.51    4.16
  -4   8  10    5.16    7.74
   4  -8 -10   -2.70    5.45
   4  -8 -10    6.68    8.90
   4   8 -10    7.33    8.07
  -4  -8  10    9.70    6.67
  -4   8  11   31.62    6.70
  -4   8  11   27.61    9.26
   4  -8 -11   19.31    6.70
   4  -8 -11   32.07   10.85
   4   8 -11   32.44   10.69
  -4  -8  11   23.31    8.60
  -4   8  12   -1.62    3.86
  -4   8  12    4.01    6.71
   4  -8 -12    4.69    4.75
   4  -8 -12   -2.51    8.72
   4   8 -12   -2.90    8.61
  -4  -8  12    2.60    6.07
  -4   8  13  141.57   17.56
   4  -8 -13   90.39   17.21
   4  -8 -13   89.85   19.93
   4   8 -13  151.88   22.35
  -4  -8  13  136.38   19.81
  -4   8  14    8.53    4.34
   4  -8 -14    8.57    5.21
   4   8 -14   -0.83    9.04
  -4  -8  14   12.98    7.11
   4  -8 -15   45.98    8.82
   4   8 -15   39.10   12.39
  -4  -8  15   41.50   10.22
   4  -8 -16    2.22    4.70
   4   8 -16    6.51   10.04
  -4  -8  16   -1.41    7.00
   4  -8 -17    0.02    4.27
   4   8 -17    6.11    8.55
  -4  -8  17   -0.67    6.18
  -4  -8  18    0.32    6.15
  -4  -8  19  101.11   17.95
   4   8 -20   -2.62    9.01
  -4  -8  20    0.60    7.51
   4   8 -21   29.73   13.10
  -4  -8  21   71.66   13.34
   4   8 -22   15.15   11.16
  -4  -8  22   13.95    8.26
   4   8 -23   38.64   13.46
  -4  -8  23   23.64    9.58
   4   8 -24    6.07    9.57
  -4  -8  24    3.15    6.94
   4   8 -25   25.00   11.51
  -4  -8  25   43.34   11.22
   4   8 -26    0.05    9.79
  -4  -8  26   -2.38    7.13
   4   8 -27    0.18    9.63
  -4  -8  27    3.14    6.53
   4   8 -28    2.89   10.71
  -4  -8  28    6.12    7.04
   4   8 -29   11.45   11.98
  -4  -8  29   39.92   11.22
   4   8 -30   -5.28   10.36
  -4  -8  30    2.04    7.07
   4   8 -31    6.07   11.33
  -4  -8  31    0.84    6.72
   4   8 -32   -4.09   10.67
  -4  -8  32    3.69    7.48
   4   8 -33   -4.49   11.04
  -4  -8  33    3.46    7.76
   4   8 -34   -3.11   10.37
  -4  -8  34   -0.63    7.37
   4   8 -35    5.77   10.09
  -4  -8  35   10.85    8.10
   4  -8 -36    2.75    4.71
   4   8 -36   -3.14   10.88
  -4  -8  36    3.13    7.45
   4  -8 -37   -1.32    5.25
   4   8 -37   -0.39   11.20
  -4  -8  37    1.69    6.84
   4  -8 -38   -2.42    5.41
  -4  -8  38    2.52    7.85
  -4   9   1  168.37   31.44
   4  -9  -1  186.85   28.28
   4  -9  -1  223.13   31.68
   4   9  -1  159.13   28.85
  -4  -9   1  237.48   28.86
  -4  -9   1  207.29   29.16
  -4   9   2   -7.34   10.91
   4  -9  -2   -0.51    5.48
   4  -9  -2    4.90    8.28
   4   9  -2   -1.65    7.03
  -4  -9   2    1.01    5.44
  -4  -9   2    2.32    6.52
  -4   9   3   17.37    9.90
   4  -9  -3   17.78    6.88
   4  -9  -3   14.55    9.03
   4   9  -3   20.40    8.53
  -4  -9   3   18.75    6.66
  -4  -9   3   17.60    7.60
   4  -9  -4    1.39    5.19
   4  -9  -4   -5.16    8.71
   4   9  -4    7.31    7.30
  -4  -9   4   -0.46    5.64
  -4  -9   4   -1.67    5.76
  -4   9   5  115.63   16.83
   4  -9  -5  113.06   17.31
   4  -9  -5  120.67   20.56
   4   9  -5   86.63   18.59
  -4  -9   5  100.24   18.02
  -4   9   6    2.31    4.48
  -4   9   6    1.40    9.39
   4  -9  -6    1.79    5.37
   4  -9  -6    2.39    8.45
   4   9  -6    6.31    7.77
  -4  -9   6    1.81    6.62
  -4   9   7  371.19   43.83
   4  -9  -7  350.49   44.30
   4  -9  -7  292.15   46.16
   4   9  -7  261.32   45.47
  -4  -9   7  305.01   45.11
  -4   9   8   -2.35    4.21
   4  -9  -8   -3.09    5.35
   4   9  -8    2.33    6.99
  -4  -9   8    5.70    6.46
  -4   9   9   34.80    7.07
   4  -9  -9   23.77    7.17
   4   9  -9   18.59    9.65
  -4  -9   9   21.33    8.21
  -4  -9   9   15.16    8.70
  -4   9  10    0.52    4.31
   4  -9 -10    0.01    5.06
   4   9 -10    0.86    7.71
  -4  -9  10    0.98    5.60
  -4  -9  10   -1.22    6.11
  -4   9  11  188.22   27.45
   4  -9 -11  196.40   28.10
   4   9 -11  188.76   31.15
  -4  -9  11  240.58   30.22
  -4  -9  11  189.24   29.85
  -4   9  12   -1.23    4.28
   4  -9 -12    2.29    5.52
   4   9 -12   -4.58    8.89
  -4  -9  12    0.14    6.03
   4  -9 -13    9.89    5.39
   4   9 -13    2.48    8.50
  -4  -9  13    3.39    6.63
   4  -9 -14   11.90    5.70
   4   9 -14    8.45    8.75
  -4  -9  14   22.38    8.23
   4  -9 -15   43.84    9.73
   4   9 -15   68.53   14.80
  -4  -9  15   55.41   11.50
   4   9 -16    0.48    8.45
  -4  -9  16    1.18    6.49
   4   9 -17   86.65   20.31
  -4  -9  17  119.89   18.98
  -4  -9  18    0.96    5.79
  -4  -9  19   -2.54    6.66
   4   9 -20   -1.86    9.05
  -4  -9  20    1.93    7.29
   4   9 -21   44.57   13.28
  -4  -9  21   33.91   10.23
   4   9 -22    4.64    9.03
  -4  -9  22    8.11    8.09
   4   9 -23   27.99   11.59
  -4  -9  23   24.60    9.68
   4   9 -24   -1.51    9.90
  -4  -9  24   -1.58    7.82
   4   9 -25   13.75   10.26
  -4  -9  25   13.85    7.35
   4   9 -26    1.16    9.70
  -4  -9  26   -2.76    7.42
   4   9 -27   17.05   11.16
  -4  -9  27   10.43    8.58
   4   9 -28   -0.75    9.96
  -4  -9  28    0.43    6.77
   4   9 -29   -1.55    9.48
  -4  -9  29    6.25    8.17
   4   9 -30    4.34    9.45
  -4  -9  30   16.18    9.10
   4   9 -31    6.68   10.72
  -4  -9  31    4.73    8.14
   4   9 -32    0.16   10.50
  -4  -9  32    2.85    7.47
   4   9 -33   -0.33    9.63
  -4  -9  33    1.48    8.26
   4   9 -34   -2.09   10.36
  -4  -9  34   -2.92    8.07
   4   9 -35    1.78   11.05
  -4  -9  35   -0.15    7.54
   4   9 -36   -2.01   10.74
  -4  -9  36   -0.64    7.48
   4  -9 -37    5.86    4.96
  -4  -9  37    9.62    8.16
   4  -9 -38   -0.37    4.87
   4 -10  -1   -2.58    5.86
  -4 -10   1   -1.88    5.74
   4 -10  -2   -0.46    6.10
   4 -10  -3   35.83    9.19
   4 -10  -4    8.15    5.29
   4 -10  -5   25.45    7.41
   4  10  -5    4.85    8.48
   4 -10  -6    0.24    5.67
   4  10  -6    2.29    8.96
  -4 -10   6   -0.45    5.63
  -4 -10   6   -3.65    7.57
   4 -10  -7   13.05    6.30
   4  10  -7   24.97    9.91
  -4 -10   7   21.77    7.71
  -4 -10   7   19.75    8.60
  -4  10   8   13.90    5.58
   4 -10  -8    9.70    5.96
   4  10  -8    4.51    9.42
  -4 -10   8   10.68    6.66
  -4 -10   8   10.99    7.46
  -4  10   9    9.49    4.79
   4 -10  -9    7.57    5.22
   4  10  -9   13.61    9.87
  -4 -10   9   22.91    8.19
  -4 -10   9    2.48    7.62
  -4  10  10   -2.19    4.68
   4 -10 -10    1.22    4.98
   4  10 -10    5.70    9.40
  -4 -10  10    0.53    6.70
  -4 -10  10   -1.34    6.66
   4 -10 -11   25.09    6.99
   4  10 -11   15.38    9.74
  -4 -10  11   24.16    9.10
  -4 -10  11   18.94    9.86
   4 -10 -12    2.23    4.86
   4  10 -12   -0.34    8.19
  -4 -10  12   -1.94    6.26
   4 -10 -13   25.78    7.21
   4  10 -13   38.83   11.54
  -4 -10  13   11.90    8.30
   4 -10 -14   -3.73    5.56
   4  10 -14    0.24    7.56
  -4 -10  14   10.51    6.99
   4  10 -15   98.75   18.73
  -4 -10  15   58.92   14.22
   4  10 -16   16.99   10.75
  -4 -10  16   22.59    8.65
   4  10 -17    5.44    9.11
  -4 -10  17    5.43    7.72
  -4 -10  18    0.48    6.57
  -4 -10  19   57.09   13.00
   4  10 -20   14.14   11.60
  -4 -10  20    7.76    8.02
   4  10 -21   14.38   10.80
  -4 -10  21   10.99    8.30
   4  10 -22   -0.62    9.13
  -4 -10  22    3.41    7.06
   4  10 -23   14.94   10.79
  -4 -10  23   22.85    9.33
   4  10 -24    2.70    9.16
  -4 -10  24    4.67    6.67
   4  10 -25   46.41   14.24
  -4 -10  25   15.81    8.67
   4  10 -26   12.82   11.15
  -4 -10  26    4.64    7.29
   4  10 -27    0.40   11.16
  -4 -10  27   -0.04    6.34
   4  10 -28    0.62   10.74
  -4 -10  28    3.35    7.30
   4  10 -29   16.41   11.55
  -4 -10  29   18.31    9.37
   4  10 -30   -4.01   10.02
  -4 -10  30   -7.36    8.36
   4  10 -31    3.79   10.49
  -4 -10  31   -3.51    8.02
   4  10 -32    1.61    9.84
  -4 -10  32   -0.98    6.44
   4  10 -33   -3.45   12.39
  -4 -10  33    0.50    7.45
   4  10 -34   -1.09   10.23
  -4 -10  34   -4.77    8.83
   4  10 -35   -8.35   12.18
  -4 -10  35    2.84    8.11
   4  10 -36   -4.58   11.82
  -4 -11   3    1.49    5.86
   4 -11  -4    9.10    5.92
  -4 -11   4   16.25    7.54
   4 -11  -5   11.00    6.93
  -4 -11   5   12.21    7.63
   4 -11  -6    4.96    5.48
  -4 -11   6    4.12    6.50
   4 -11  -7   70.92   10.96
  -4 -11   7   23.15   10.00
   4 -11  -8    0.35    5.55
  -4 -11   8    9.74    8.18
   4 -11  -9   -2.41    5.61
  -4 -11   9   -1.34    7.20
   4 -11 -10    3.97    5.96
  -4 -11  10   -0.00    6.55
   4 -11 -11  137.58   21.03
  -4 -11  11  135.66   22.15
   4 -11 -12    0.18    5.75
  -4 -11  12    8.19    6.74
  -4 -11  13   20.84    9.65
  -4 -11  14    8.82    8.29
  -4 -11  15   34.06    9.95
  -4 -11  16   -1.43    6.77
  -4 -11  17   83.62   16.21
  -4 -11  18    3.17    8.05
  -4 -11  19   -0.60    6.09
   4  11 -20    5.81   10.36
  -4 -11  20   -2.89    7.19
   4  11 -21   23.27   13.39
  -4 -11  21   31.20   10.01
   4  11 -22    0.77   10.61
  -4 -11  22   15.38    8.44
   4  11 -23   10.47   10.29
  -4 -11  23   22.94    8.54
   4  11 -24   -3.59    9.83
  -4 -11  24   -5.00    6.77
   4  11 -25   -2.31   11.00
  -4 -11  25   -3.10    8.23
   4  11 -26   -1.29   10.00
  -4 -11  26    0.35    7.41
   4  11 -27    2.62   10.71
  -4 -11  27   14.52    8.47
   4  11 -28    0.00   10.25
  -4 -11  28    4.85    8.31
   4  11 -29    1.40   11.40
  -4 -11  29    0.72    7.68
   4  11 -30   -0.96   11.20
  -4 -11  30   -5.48    7.86
   4  11 -31   18.60   13.34
  -4 -11  31   15.97    9.09
   4  11 -32    9.19   12.07
  -4 -11  32    0.58    7.27
   4  11 -33   -0.66    9.69
   4  11 -34    5.33   12.21
   4  11 -35   -7.03   12.33
   4 -12  -1    7.13    6.31
  -4 -12   1   -0.74    5.67
   4 -12  -2   -0.00    5.68
  -4 -12   2    4.16    6.30
   4 -12  -3   75.66   15.02
  -4 -12   3   95.20   16.34
  -4 -12   4   23.25    8.62
  -4 -12   5   43.25   10.59
  -4 -12   6    1.57    6.25
  -4 -12   7   -0.64    6.01
   4 -12  -8    8.03    5.99
  -4 -12   8   -2.14    6.73
   4 -12  -9   67.65   13.06
  -4 -12   9   71.49   14.33
   4 -12 -10    0.96    5.51
  -4 -12  10   -6.52    7.21
  -4 -12  11    5.96    7.00
  -4 -12  12   16.76    8.29
  -4 -12  13   39.31   11.48
  -4 -12  14   21.95    8.71
  -4 -12  15   12.65    8.18
  -4 -12  16   -4.97    6.76
  -4 -12  17    7.25    7.76
  -4 -12  18    6.73    7.33
  -4 -12  19   19.50    8.69
  -4 -12  20    1.72    7.46
  -4 -12  21   -2.23    7.90
  -4 -12  22   -5.58    7.56
  -4 -12  23    4.74    8.00
  -4 -12  24   11.12    8.77
  -4 -12  25   38.23   11.20
  -4 -12  26   -1.85    7.74
  -4 -12  27    6.94    8.70
  -4 -12  28   -5.80    8.43
  -4 -12  29   -0.49    8.06
   4 -13  -1   86.45   16.12
  -4 -13   1   87.59   15.90
   4 -13  -2   -0.24    6.40
  -4 -13   2    6.70    5.95
   4 -13  -3   14.47    8.22
  -4 -13   3    7.41    7.82
   4 -13  -4   -4.56    6.67
  -4 -13   4    2.57    6.19
   4 -13  -5   40.55   10.44
  -4 -13   5   47.38   11.12
   4 -13  -6   11.79    8.08
  -4 -13   6   20.77    8.40
  -4 -13   7   12.18    7.70
  -4 -13   8   -1.37    5.61
  -4 -13   9    0.68    6.17
  -4 -13  10   -0.89    6.10
  -4 -13  11   40.04   11.36
  -4 -13  12   16.92    8.60
  -4 -13  13    3.56    6.21
  -4 -13  14    3.69    7.06
  -4 -13  15    7.77    7.69
  -4 -13  16    6.30    7.62
  -4 -13  17   30.57   10.85
  -4 -13  18   -4.77    8.75
  -4 -13  19    1.68    7.47
  -4 -13  20    5.75    7.30
  -4 -13  21   -2.93    8.26
  -4 -13  22    6.01    7.62
  -4 -13  23   19.87   10.08
  -4 -13  24   10.95    8.01
  -4 -13  25    3.15    7.38
  -4 -13  26   11.96    8.59
  -4 -13  27    7.05    7.75
   4 -14  -1   -0.34    6.36
  -4 -14   1    9.38    7.17
   4 -14  -2   -0.03    5.78
  -4 -14   2    9.37    7.27
   4 -14  -3    6.97    7.46
  -4 -14   3   20.94    8.15
   4 -14  -4   32.15    9.85
  -4 -14   4   46.37   11.16
   4 -14  -5   18.37    8.31
  -4 -14   5    9.98    8.02
   4 -14  -6    3.08    6.60
  -4 -14   6   -0.09    6.22
   4 -14  -7    5.58    6.16
  -4 -14   7    8.91    7.64
  -4 -14   8   18.18    7.85
  -4 -14   9   33.56   10.43
  -4 -14  10   18.90    8.32
[truncated: 809,480 more chars]
