# Supplementary material for: LED-pump-X-ray-multiprobe crystallography for sub-second timescales
Source: Commun Chem. 2022 Aug 26;5:102. doi: 10.1038/s42004-022-00716-1 (PMC9814726; doi:10.1038/s42004-022-00716-1)
Supplement: Supplementary file 10 — Supplementary Data 1 [file 42004_2022_716_MOESM10_ESM.zip › CIFs/4s_274K/274K_4s_t6_excit.cif]

# SUBMISSION DETAILS
 
_publ_contact_author_name       'Hatcher, Lauren'
_publ_contact_author_address
;
School of Chemistry
Cardiff University
Main Building
Park Place 
Cardiff
CF10 3AT
United Kingdom
;
_publ_contact_author_email       'HatcherL1@cardiff.ac.uk'
_publ_requested_category          FM
_publ_section_comment
; 
?
;
_publ_section_references
;
Diamond General Data Aquisition (GDA) software: http://www.opengda.org/

XIA2: Winter, G. (2010) J. Appl. Cryst. 43, 186-190.
POINTLESS: Evans, P. (2006) Acta Cryst. D62, 72-82.
AIMLESS: Evans, P. R. and Murshudov, G. N. (2013) Acta Cryst. D69, 1204-1214.
DIALS: Winter, G., et al. Acta Cryst. (2018) D74, 85-97.
CCP4: Winn, M. D. et al. (2011) Acta Cryst. D67, 235-242.
   
SHELXL: Sheldrick G. M. (2015). Acta Cryst. C71, 3-8.
SHELXT:	Sheldrick, G. M. (2015). Acta Cryst. A71, 3-8.
 
OLEX2: Dolomanov, O.V.; Bourhis, L.J.; Gildea, R.J.; Howard, J.A.K.; Puschmann,
 H., OLEX2: A complete structure solution, refinement and analysis program 
 (2009). J. Appl. Cryst., 42, 339-341.

MERCURY: Macrae, C. F., Bruno, I. J., Chisholm, J. A., Edgington,
P. R., McCabe, P., Pidcock, E., Rodriguez-Monge, L., Taylor, R.,
van de Streek, J. & Wood, P. A. (2008). J. Appl. Cryst. 41, 466-470.
;

####
 
data_274K_4s_t6_excit
 
_audit_creation_method            'SHELXL-2018/3'
_shelx_SHELXL_version_number      '2018/3'
_chemical_name_systematic         
;
Nitro-(N,N,N',N'-tetrabutyldiethylenetriamine)palladium(II)
tetraphenylborate, tetrahydrofuran solvate
;
_chemical_name_common             ?
_chemical_melting_point           ?
_chemical_formula_moiety          
;
C20 H45 N4 O2 Pd, C24 H20 B, C4 H8 O
;
_chemical_formula_sum            'C48 H73 B N4 O3 Pd' 
_chemical_formula_weight          871.31

loop_
 _atom_type_symbol
 _atom_type_description
 _atom_type_scat_dispersion_real
 _atom_type_scat_dispersion_imag
 _atom_type_scat_source
 'C'  'C'   0.0010   0.0010
 'International Tables Vol C Tables 4.2.6.8 and 6.1.1.4'
 'H'  'H'   0.0000   0.0000
 'International Tables Vol C Tables 4.2.6.8 and 6.1.1.4'
 'B'  'B'   0.0000   0.0000
 'International Tables Vol C Tables 4.2.6.8 and 6.1.1.4'
 'N'  'N'   0.0030   0.0020
 'International Tables Vol C Tables 4.2.6.8 and 6.1.1.4'
 'O'  'O'   0.0050   0.0030
 'International Tables Vol C Tables 4.2.6.8 and 6.1.1.4'
 'Pd'  'Pd'  -2.5040   0.6150
 'International Tables Vol C Tables 4.2.6.8 and 6.1.1.4'
 
_space_group_crystal_system       monoclinic
_space_group_IT_number            14
_space_group_name_H-M_alt         'P 21/n'
_space_group_name_Hall            '-P 2yn'
 
_shelx_space_group_comment
;
The symmetry employed for this shelxl refinement is uniquely defined
by the following loop, which should always be used as a source of
symmetry information in preference to the above space-group names.
They are only intended as comments.
;
 
loop_
 _space_group_symop_operation_xyz
 'x, y, z'
 '-x+1/2, y+1/2, -z+1/2'
 '-x, -y, -z'
 'x-1/2, -y-1/2, z-1/2'
 
_cell_length_a                    11.6703(5)
_cell_length_b                    13.5825(5)
_cell_length_c                    30.1953(11)
_cell_angle_alpha                 90
_cell_angle_beta                  93.343(3)
_cell_angle_gamma                 90
_cell_volume                      4778.2(3)
_cell_formula_units_Z             4
_cell_measurement_temperature     274(2)
_cell_measurement_reflns_used     7866
_cell_measurement_theta_max       20.3369179369
_cell_measurement_theta_min       1.24980282461
 
_exptl_crystal_description        Plate
_exptl_crystal_colour             Yellow
_exptl_crystal_density_meas       ?
_exptl_crystal_density_method     ?
_exptl_crystal_density_diffrn     1.211          
_exptl_crystal_F_000              1856
_exptl_transmission_factor_min    ?
_exptl_transmission_factor_max    ?
_exptl_crystal_size_max           0.100
_exptl_crystal_size_mid           0.100
_exptl_crystal_size_min           0.050
_exptl_absorpt_coefficient_mu     0.202
_shelx_estimated_absorpt_T_min    0.980
_shelx_estimated_absorpt_T_max    0.990
_exptl_absorpt_correction_T_min   0.996298501748
_exptl_absorpt_correction_T_max   1.0
_exptl_absorpt_correction_type    empirical
_exptl_absorpt_process_details    
;
CCP4 7.0.058: AIMLESS, version 0.7.1 : 27/03/18
Scaling & analysis of unmerged intensities, absorption correction using spherical harmonics
;
_exptl_absorpt_special_details    ?
_diffrn_ambient_temperature       274(2)
_diffrn_radiation_wavelength      0.534
_diffrn_measurement_device_type   'Photon counting pixel array'
_diffrn_radiation_type            Synchrotron
_diffrn_measurement_method        'shutterless scans'
_diffrn_radiation_source          'Diamond Light Source Beamline I19-2'
_diffrn_radiation_monochromator   'Silicon 111'
_diffrn_detector_area_resol_mean  ?
_diffrn_reflns_number             32550
_diffrn_reflns_av_unetI/netI      0.1387
_diffrn_reflns_av_R_equivalents   0.1016
_diffrn_reflns_limit_h_min        -14
_diffrn_reflns_limit_h_max        14
_diffrn_reflns_limit_k_min        -16
_diffrn_reflns_limit_k_max        11
_diffrn_reflns_limit_l_min        -37
_diffrn_reflns_limit_l_max        35
_diffrn_reflns_theta_min          1.235
_diffrn_reflns_theta_max          19.495
_diffrn_reflns_theta_full         18.687
_diffrn_measured_fraction_theta_max   0.996
_diffrn_measured_fraction_theta_full  0.996
_diffrn_reflns_Laue_measured_fraction_max    0.996
_diffrn_reflns_Laue_measured_fraction_full   0.996
_diffrn_reflns_point_group_measured_fraction_max   0.996
_diffrn_reflns_point_group_measured_fraction_full  0.996
_reflns_number_total              9741
_reflns_number_gt                 4486
_reflns_threshold_expression      'I > 2\s(I)'
_reflns_Friedel_coverage          0.000
_reflns_Friedel_fraction_max      .
_reflns_Friedel_fraction_full     .
 
_reflns_special_details
;
 Reflections were merged by SHELXL according to the crystal
 class for the calculation of statistics and refinement.
 
 _reflns_Friedel_fraction is defined as the number of unique
 Friedel pairs measured divided by the number that would be
 possible theoretically, ignoring centric projections and
 systematic absences.
;
 
_computing_data_collection        'Diamond GDA (http://www.opengda.org/)'
_computing_cell_refinement        'DIALS (Winter, 2018)'
_computing_data_reduction         'XIA2 (Winter 2010)'
_computing_structure_solution     'SHELXT (Sheldrick, 2015)'
_computing_structure_refinement   'SHELXL (Sheldrick, 2015)'
_computing_molecular_graphics     'OLEX2 (Dolomanov et al., 2009)'
_computing_publication_material   'MERCURY (Macrae et al., 2008)'
_refine_special_details           ?
_refine_ls_structure_factor_coef  Fsqd
_refine_ls_matrix_type            full
_refine_ls_weighting_scheme       calc
_refine_ls_weighting_details
'w=1/[\s^2^(Fo^2^)+(0.0423P)^2^] where P=(Fo^2^+2Fc^2^)/3'
_atom_sites_solution_primary      ?
_atom_sites_solution_secondary    ?
_atom_sites_solution_hydrogens    geom
_refine_ls_hydrogen_treatment     constr
_refine_ls_extinction_method      none
_refine_ls_extinction_coef        .
_refine_ls_number_reflns          9741
_refine_ls_number_parameters      526
_refine_ls_number_restraints      490
_refine_ls_R_factor_all           0.1348
_refine_ls_R_factor_gt            0.0606
_refine_ls_wR_factor_ref          0.1437
_refine_ls_wR_factor_gt           0.1201
_refine_ls_goodness_of_fit_ref    0.878
_refine_ls_restrained_S_all       0.876
_refine_ls_shift/su_max           0.001
_refine_ls_shift/su_mean          0.000
 
loop_
 _atom_site_label
 _atom_site_type_symbol
 _atom_site_fract_x
 _atom_site_fract_y
 _atom_site_fract_z
 _atom_site_U_iso_or_equiv
 _atom_site_adp_type
 _atom_site_occupancy
 _atom_site_site_symmetry_order  
 _atom_site_calc_flag
 _atom_site_refinement_flags_posn
 _atom_site_refinement_flags_adp
 _atom_site_refinement_flags_occupancy
 _atom_site_disorder_assembly
 _atom_site_disorder_group
Pd1 Pd 0.33957(3) 0.77543(3) 0.34691(2) 0.05106(15) Uani 1 1 d . . . . .
N2 N 0.3463(3) 0.9277(3) 0.33798(11) 0.0606(9) Uani 1 1 d . . . . .
N3 N 0.4546(3) 0.7986(2) 0.39812(10) 0.0502(8) Uani 1 1 d . . . . .
H3 H 0.531618 0.787918 0.387673 0.060 Uiso 1 1 calc R U . . .
N4 N 0.3306(3) 0.6315(2) 0.37140(11) 0.0530(8) Uani 1 1 d . . . . .
C1 C 0.4425(4) 0.9638(3) 0.37010(14) 0.0683(13) Uani 1 1 d . . . . .
H1A H 0.515398 0.958531 0.356415 0.082 Uiso 1 1 calc R U . . .
H1B H 0.430040 1.032409 0.377296 0.082 Uiso 1 1 calc R U . . .
C2 C 0.4454(4) 0.9030(3) 0.41165(14) 0.0646(13) Uani 1 1 d . . . . .
H2A H 0.510784 0.921347 0.431220 0.078 Uiso 1 1 calc R U . . .
H2B H 0.375963 0.913220 0.427190 0.078 Uiso 1 1 calc R U . . .
C3 C 0.4342(4) 0.7236(3) 0.43277(13) 0.0555(11) Uani 1 1 d . . . . .
H3A H 0.365069 0.739087 0.447690 0.067 Uiso 1 1 calc R U . . .
H3B H 0.498401 0.721565 0.454669 0.067 Uiso 1 1 calc R U . . .
C4 C 0.4215(4) 0.6260(3) 0.40890(13) 0.0561(11) Uani 1 1 d . . . . .
H4A H 0.494275 0.607841 0.397234 0.067 Uiso 1 1 calc R U . . .
H4B H 0.401035 0.575476 0.429722 0.067 Uiso 1 1 calc R U . . .
C5 C 0.2314(4) 0.9655(3) 0.35172(15) 0.0704(13) Uani 1 1 d . . . . .
H5A H 0.171629 0.934024 0.333028 0.084 Uiso 1 1 calc R U . . .
H5B H 0.221714 0.944123 0.381929 0.084 Uiso 1 1 calc R U . . .
C6 C 0.2119(5) 1.0756(4) 0.34961(18) 0.0968(18) Uani 1 1 d . . . . .
H6A H 0.217862 1.098186 0.319347 0.116 Uiso 1 1 calc R U . . .
H6B H 0.270763 1.108637 0.368124 0.116 Uiso 1 1 calc R U . . .
C7 C 0.0939(6) 1.1024(4) 0.3653(2) 0.126(2) Uani 1 1 d . . . . .
H7A H 0.035669 1.063593 0.349035 0.151 Uiso 1 1 calc R U . . .
H7B H 0.091031 1.086566 0.396532 0.151 Uiso 1 1 calc R U . . .
C8 C 0.0689(7) 1.2090(5) 0.3585(3) 0.178(4) Uani 1 1 d . . . . .
H8A H 0.042452 1.220096 0.328163 0.267 Uiso 1 1 calc R U . . .
H8B H 0.137425 1.246583 0.365099 0.267 Uiso 1 1 calc R U . . .
H8C H 0.010598 1.229186 0.377721 0.267 Uiso 1 1 calc R U . . .
C9 C 0.3654(4) 0.9605(3) 0.29181(14) 0.0667(12) Uani 1 1 d . . . . .
H9A H 0.373861 1.031549 0.291782 0.080 Uiso 1 1 calc R U . . .
H9B H 0.297651 0.944548 0.273034 0.080 Uiso 1 1 calc R U . . .
C10 C 0.4684(4) 0.9157(4) 0.27187(14) 0.0766(14) Uani 1 1 d . . . . .
H10A H 0.465738 0.844633 0.274995 0.092 Uiso 1 1 calc R U . . .
H10B H 0.537766 0.939166 0.287698 0.092 Uiso 1 1 calc R U . . .
C11 C 0.4715(5) 0.9423(4) 0.22286(16) 0.0982(18) Uani 1 1 d . . . . .
H11A H 0.406997 0.911369 0.206638 0.118 Uiso 1 1 calc R U . . .
H11B H 0.462904 1.013030 0.219607 0.118 Uiso 1 1 calc R U . . .
C12 C 0.5793(6) 0.9114(5) 0.20306(19) 0.138(3) Uani 1 1 d . . . . .
H12A H 0.577963 0.932573 0.172699 0.206 Uiso 1 1 calc R U . . .
H12B H 0.585808 0.840981 0.204322 0.206 Uiso 1 1 calc R U . . .
H12C H 0.643697 0.940614 0.219337 0.206 Uiso 1 1 calc R U . . .
C13 C 0.2119(4) 0.6243(3) 0.38868(14) 0.0602(11) Uani 1 1 d . . . . .
H13A H 0.204238 0.676509 0.410221 0.072 Uiso 1 1 calc R U . . .
H13B H 0.156630 0.637329 0.364146 0.072 Uiso 1 1 calc R U . . .
C14 C 0.1787(4) 0.5289(3) 0.40997(16) 0.0737(14) Uani 1 1 d . . . . .
H14A H 0.185663 0.475648 0.388879 0.088 Uiso 1 1 calc R U . . .
H14B H 0.231509 0.515705 0.435286 0.088 Uiso 1 1 calc R U . . .
C15 C 0.0584(4) 0.5308(4) 0.42501(17) 0.0825(15) Uani 1 1 d . . . . .
H15A H 0.006408 0.545614 0.399655 0.099 Uiso 1 1 calc R U . . .
H15B H 0.052389 0.583884 0.446241 0.099 Uiso 1 1 calc R U . . .
C16 C 0.0197(5) 0.4368(4) 0.44594(18) 0.0963(18) Uani 1 1 d . . . . .
H16A H 0.023054 0.383892 0.424962 0.144 Uiso 1 1 calc R U . . .
H16B H -0.057663 0.444315 0.454557 0.144 Uiso 1 1 calc R U . . .
H16C H 0.069164 0.422212 0.471629 0.144 Uiso 1 1 calc R U . . .
C17 C 0.3488(4) 0.5517(3) 0.33883(14) 0.0643(12) Uani 1 1 d . . . . .
H17A H 0.282943 0.549583 0.317717 0.077 Uiso 1 1 calc R U . . .
H17B H 0.352069 0.489321 0.354481 0.077 Uiso 1 1 calc R U . . .
C18 C 0.4551(4) 0.5620(4) 0.31372(15) 0.0802(15) Uani 1 1 d . . . . .
H18A H 0.522061 0.560944 0.334311 0.096 Uiso 1 1 calc R U . . .
H18B H 0.453753 0.624676 0.298298 0.096 Uiso 1 1 calc R U . . .
C19 C 0.4633(6) 0.4780(4) 0.2800(2) 0.120(2) Uani 1 1 d . . . . .
H19A H 0.456119 0.415785 0.295451 0.144 Uiso 1 1 calc R U . . .
H19B H 0.399012 0.483072 0.258309 0.144 Uiso 1 1 calc R U . . .
C20 C 0.5673(6) 0.4766(5) 0.2572(2) 0.156(3) Uani 1 1 d . . . . .
H20A H 0.562926 0.425909 0.235044 0.234 Uiso 1 1 calc R U . . .
H20B H 0.630935 0.463788 0.278008 0.234 Uiso 1 1 calc R U . . .
H20C H 0.577792 0.539259 0.243306 0.234 Uiso 1 1 calc R U . . .
C21 C 0.6565(4) 0.3741(3) 0.42704(14) 0.0539(10) Uani 1 1 d . . . . .
C22 C 0.7091(4) 0.4236(3) 0.39331(15) 0.0665(13) Uani 1 1 d . . . . .
H22 H 0.725004 0.389347 0.367726 0.080 Uiso 1 1 calc R U . . .
C23 C 0.7383(5) 0.5219(4) 0.3966(2) 0.0877(16) Uani 1 1 d . . . . .
H23 H 0.773910 0.552219 0.373415 0.105 Uiso 1 1 calc R U . . .
C24 C 0.7156(4) 0.5751(4) 0.43343(19) 0.0825(15) Uani 1 1 d . . . . .
H24 H 0.737232 0.640853 0.435850 0.099 Uiso 1 1 calc R U . . .
C25 C 0.6607(4) 0.5302(3) 0.46671(17) 0.0734(14) Uani 1 1 d . . . . .
H25 H 0.643060 0.566006 0.491674 0.088 Uiso 1 1 calc R U . . .
C26 C 0.6312(4) 0.4320(3) 0.46342(14) 0.0625(12) Uani 1 1 d . . . . .
H26 H 0.593082 0.403219 0.486315 0.075 Uiso 1 1 calc R U . . .
C27 C 0.7339(4) 0.2015(3) 0.45857(14) 0.0553(10) Uani 1 1 d . . . . .
C28 C 0.8096(4) 0.2506(3) 0.48856(15) 0.0666(13) Uani 1 1 d . . . . .
H28 H 0.804568 0.318839 0.490311 0.080 Uiso 1 1 calc R U . . .
C29 C 0.8914(5) 0.2033(4) 0.51574(17) 0.0850(16) Uani 1 1 d . . . . .
H29 H 0.939582 0.240136 0.534931 0.102 Uiso 1 1 calc R U . . .
C30 C 0.9027(5) 0.1044(4) 0.51492(18) 0.0881(16) Uani 1 1 d . . . . .
H30 H 0.956094 0.072771 0.534033 0.106 Uiso 1 1 calc R U . . .
C31 C 0.8335(5) 0.0517(4) 0.4852(2) 0.0927(17) Uani 1 1 d . . . . .
H31 H 0.841202 -0.016326 0.483457 0.111 Uiso 1 1 calc R U . . .
C32 C 0.7523(4) 0.1000(3) 0.45794(17) 0.0786(15) Uani 1 1 d . . . . .
H32 H 0.707125 0.062425 0.437948 0.094 Uiso 1 1 calc R U . . .
C33 C 0.5062(4) 0.2300(3) 0.44437(13) 0.0516(10) Uani 1 1 d . . . . .
C34 C 0.4796(4) 0.1452(3) 0.46683(13) 0.0557(11) Uani 1 1 d . . . . .
H34 H 0.537819 0.099942 0.473585 0.067 Uiso 1 1 calc R U . . .
C35 C 0.3709(4) 0.1245(3) 0.47970(14) 0.0658(12) Uani 1 1 d . . . . .
H35 H 0.357951 0.066145 0.494756 0.079 Uiso 1 1 calc R U . . .
C36 C 0.2804(4) 0.1890(3) 0.47061(16) 0.0727(14) Uani 1 1 d . . . . .
H36 H 0.207046 0.174924 0.479314 0.087 Uiso 1 1 calc R U . . .
C37 C 0.3027(5) 0.2738(4) 0.44847(18) 0.0792(14) Uani 1 1 d . . . . .
H37 H 0.244268 0.319081 0.442107 0.095 Uiso 1 1 calc R U . . .
C38 C 0.4125(4) 0.2922(3) 0.43548(17) 0.0737(14) Uani 1 1 d . . . . .
H38 H 0.424689 0.349906 0.419814 0.088 Uiso 1 1 calc R U . . .
C39 C 0.6365(5) 0.2127(3) 0.37441(15) 0.0679(12) Uani 1 1 d . . . . .
C40 C 0.5436(5) 0.2198(3) 0.34430(16) 0.0800(14) Uani 1 1 d . . . . .
H40 H 0.474699 0.244140 0.353836 0.096 Uiso 1 1 calc R U . . .
C41 C 0.5490(6) 0.1918(4) 0.29985(18) 0.1018(19) Uani 1 1 d . . . . .
H41 H 0.484942 0.197666 0.280240 0.122 Uiso 1 1 calc R U . . .
C42 C 0.6495(7) 0.1558(5) 0.2857(2) 0.121(2) Uani 1 1 d . . . . .
H42 H 0.654589 0.137582 0.256204 0.145 Uiso 1 1 calc R U . . .
C43 C 0.7427(7) 0.1463(5) 0.3148(2) 0.139(3) Uani 1 1 d . . . . .
H43 H 0.810648 0.120427 0.305112 0.166 Uiso 1 1 calc R U . . .
C44 C 0.7370(6) 0.1748(5) 0.35815(18) 0.112(2) Uani 1 1 d . . . . .
H44 H 0.801983 0.168658 0.377302 0.134 Uiso 1 1 calc R U . . .
B1 B 0.6339(5) 0.2552(4) 0.42671(17) 0.0564(10) Uani 1 1 d . . . . .
O3 O 0.6904(10) 0.8030(16) 0.3659(6) 0.090(3) Uani 0.639(18) 1 d D . P A 1
C45 C 0.7376(11) 0.7746(14) 0.3249(6) 0.100(2) Uani 0.639(18) 1 d D . P A 1
H45A H 0.729105 0.827318 0.303298 0.120 Uiso 0.639(18) 1 calc R U P A 1
H45B H 0.699241 0.716371 0.312796 0.120 Uiso 0.639(18) 1 calc R U P A 1
C46 C 0.8628(10) 0.7536(13) 0.3362(5) 0.113(3) Uani 0.639(18) 1 d D . P A 1
H46A H 0.874995 0.685413 0.344731 0.135 Uiso 0.639(18) 1 calc R U P A 1
H46B H 0.909480 0.769105 0.311586 0.135 Uiso 0.639(18) 1 calc R U P A 1
C47 C 0.8873(10) 0.8192(13) 0.3732(4) 0.113(3) Uani 0.639(18) 1 d D . P A 1
H47A H 0.935673 0.786028 0.395749 0.135 Uiso 0.639(18) 1 calc R U P A 1
H47B H 0.928081 0.876649 0.363341 0.135 Uiso 0.639(18) 1 calc R U P A 1
C48 C 0.7821(10) 0.8488(10) 0.3914(4) 0.100(2) Uani 0.639(18) 1 d D . P A 1
H48A H 0.781249 0.828580 0.422142 0.120 Uiso 0.639(18) 1 calc R U P A 1
H48B H 0.774190 0.919841 0.389965 0.120 Uiso 0.639(18) 1 calc R U P A 1
O3A O 0.6719(18) 0.810(3) 0.3596(11) 0.090(3) Uani 0.361(18) 1 d D . P A 2
C45A C 0.7277(18) 0.755(3) 0.3264(11) 0.100(2) Uani 0.361(18) 1 d D . P A 2
H45C H 0.698052 0.771801 0.296735 0.120 Uiso 0.361(18) 1 calc R U P A 2
H45D H 0.720026 0.684293 0.330821 0.120 Uiso 0.361(18) 1 calc R U P A 2
C46A C 0.8508(17) 0.788(2) 0.3350(9) 0.113(3) Uani 0.361(18) 1 d D . P A 2
H46C H 0.895987 0.735648 0.348830 0.135 Uiso 0.361(18) 1 calc R U P A 2
H46D H 0.883370 0.804692 0.307073 0.135 Uiso 0.361(18) 1 calc R U P A 2
C47A C 0.8544(18) 0.872(2) 0.3631(7) 0.113(3) Uani 0.361(18) 1 d D . P A 2
H47C H 0.870120 0.931106 0.346384 0.135 Uiso 0.361(18) 1 calc R U P A 2
H47D H 0.913769 0.864623 0.386698 0.135 Uiso 0.361(18) 1 calc R U P A 2
C48A C 0.7436(19) 0.8784(17) 0.3811(7) 0.100(2) Uani 0.361(18) 1 d D . P A 2
H48C H 0.749999 0.865051 0.412656 0.120 Uiso 0.361(18) 1 calc R U P A 2
H48D H 0.712432 0.944109 0.376601 0.120 Uiso 0.361(18) 1 calc R U P A 2
O1 O 0.1267(4) 0.7600(3) 0.29876(12) 0.1120(13) Uani 0.793(5) 1 d D . P B 3
O2 O 0.2621(3) 0.7238(2) 0.25898(14) 0.1120(13) Uani 0.793(5) 1 d D . P B 3
N1 N 0.2272(3) 0.74921(13) 0.29383(11) 0.0712(14) Uani 0.793(5) 1 d D . P B 3
O1A O 0.2054(13) 0.7591(2) 0.3065(3) 0.1120(13) Uani 0.207(5) 1 d D . P B 4
O2A O 0.3161(11) 0.7185(3) 0.2572(4) 0.1120(13) Uani 0.207(5) 1 d D . P B 4
N1A N 0.2090(10) 0.7319(2) 0.2653(3) 0.0712(14) Uani 0.207(5) 1 d D . P B 4
 
loop_
 _atom_site_aniso_label
 _atom_site_aniso_U_11
 _atom_site_aniso_U_22
 _atom_site_aniso_U_33
 _atom_site_aniso_U_23
 _atom_site_aniso_U_13
 _atom_site_aniso_U_12
Pd1 0.0553(3) 0.0497(3) 0.0479(2) 0.00161(18) 0.00049(17) -0.0027(2)
N2 0.071(2) 0.058(2) 0.0529(18) 0.0047(16) -0.0006(15) 0.0036(17)
N3 0.056(2) 0.0508(17) 0.0432(18) 0.0003(13) 0.0005(16) -0.0053(16)
N4 0.056(2) 0.048(2) 0.0545(19) -0.0036(15) 0.0027(14) -0.0035(16)
C1 0.085(3) 0.060(3) 0.059(2) 0.0025(19) -0.008(2) -0.009(2)
C2 0.084(4) 0.051(2) 0.058(2) -0.0023(17) -0.005(2) -0.003(2)
C3 0.066(3) 0.056(2) 0.045(2) 0.0046(15) -0.002(2) -0.004(2)
C4 0.057(3) 0.055(2) 0.056(2) 0.0018(18) 0.0015(18) -0.002(2)
C5 0.077(3) 0.064(2) 0.070(3) -0.006(2) 0.004(2) 0.004(2)
C6 0.122(5) 0.065(3) 0.103(4) -0.007(3) -0.002(4) 0.018(3)
C7 0.120(5) 0.096(4) 0.161(6) -0.035(4) -0.005(4) 0.035(4)
C8 0.166(8) 0.101(4) 0.263(10) -0.041(5) -0.029(7) 0.049(5)
C9 0.076(3) 0.063(3) 0.060(2) 0.015(2) 0.001(2) -0.004(2)
C10 0.082(4) 0.081(4) 0.067(2) 0.009(3) 0.009(2) -0.001(3)
C11 0.109(5) 0.120(5) 0.068(3) 0.012(3) 0.020(3) -0.009(4)
C12 0.117(5) 0.206(7) 0.094(4) -0.016(5) 0.033(4) -0.007(5)
C13 0.055(2) 0.057(3) 0.069(3) 0.002(2) 0.005(2) -0.004(2)
C14 0.070(3) 0.066(3) 0.086(3) 0.013(2) 0.015(3) -0.004(2)
C15 0.073(3) 0.076(3) 0.101(4) 0.001(3) 0.025(3) -0.008(3)
C16 0.085(4) 0.082(3) 0.124(5) 0.014(3) 0.027(4) -0.010(3)
C17 0.078(3) 0.052(3) 0.063(3) -0.0091(19) 0.003(2) -0.001(2)
C18 0.082(4) 0.088(4) 0.072(3) -0.011(2) 0.011(2) 0.009(3)
C19 0.138(6) 0.115(5) 0.110(4) -0.039(3) 0.042(4) 0.005(4)
C20 0.163(7) 0.169(7) 0.144(6) -0.031(5) 0.071(5) 0.021(5)
C21 0.053(3) 0.053(2) 0.055(2) 0.0051(16) -0.0038(19) 0.0007(19)
C22 0.061(3) 0.063(2) 0.076(3) 0.015(2) 0.010(2) 0.001(2)
C23 0.080(4) 0.063(3) 0.121(4) 0.024(3) 0.016(3) -0.006(3)
C24 0.069(4) 0.051(3) 0.126(4) 0.014(2) -0.010(3) -0.004(3)
C25 0.076(4) 0.049(2) 0.093(3) -0.001(2) -0.015(3) 0.007(2)
C26 0.080(4) 0.050(2) 0.056(2) 0.0045(18) -0.004(2) 0.002(2)
C27 0.061(3) 0.050(2) 0.056(2) 0.0008(18) 0.0153(17) 0.0039(19)
C28 0.069(3) 0.059(3) 0.071(3) -0.006(2) 0.000(2) 0.012(2)
C29 0.081(4) 0.079(3) 0.093(4) -0.005(3) -0.015(3) 0.019(3)
C30 0.070(4) 0.078(3) 0.116(4) 0.015(3) 0.002(3) 0.022(3)
C31 0.078(4) 0.065(3) 0.136(5) 0.010(3) 0.003(3) 0.016(3)
C32 0.066(3) 0.051(2) 0.118(4) -0.002(2) 0.003(3) 0.006(2)
C33 0.061(2) 0.041(2) 0.053(2) -0.0055(18) 0.0022(19) -0.0001(17)
C34 0.063(2) 0.048(2) 0.057(3) 0.0019(19) 0.003(2) 0.001(2)
C35 0.067(3) 0.066(3) 0.065(3) 0.010(2) 0.006(2) -0.004(2)
C36 0.060(3) 0.061(3) 0.097(4) 0.000(2) 0.006(3) -0.006(2)
C37 0.064(3) 0.058(3) 0.116(4) 0.007(3) 0.007(3) 0.005(3)
C38 0.065(2) 0.055(3) 0.102(4) 0.017(3) 0.006(3) 0.006(2)
C39 0.092(3) 0.057(3) 0.056(2) -0.003(2) 0.0090(19) -0.013(3)
C40 0.108(4) 0.070(3) 0.061(2) 0.008(3) -0.003(2) -0.020(3)
C41 0.157(5) 0.085(4) 0.062(2) 0.004(3) -0.002(3) -0.042(4)
C42 0.187(6) 0.111(5) 0.066(4) -0.003(4) 0.021(3) -0.025(4)
C43 0.176(6) 0.164(7) 0.079(3) -0.032(4) 0.027(3) 0.028(5)
C44 0.119(4) 0.144(5) 0.074(3) -0.024(3) 0.020(3) 0.019(4)
B1 0.063(2) 0.052(2) 0.055(2) -0.0005(19) 0.0080(19) 0.000(2)
O3 0.079(4) 0.095(4) 0.095(5) -0.006(4) 0.008(3) -0.001(4)
C45 0.091(3) 0.110(5) 0.099(3) -0.018(3) 0.006(2) -0.002(3)
C46 0.087(3) 0.117(8) 0.135(5) -0.009(4) 0.012(3) -0.001(3)
C47 0.087(3) 0.117(8) 0.135(5) -0.009(4) 0.012(3) -0.001(3)
C48 0.091(3) 0.110(5) 0.099(3) -0.018(3) 0.006(2) -0.002(3)
O3A 0.079(4) 0.095(4) 0.095(5) -0.006(4) 0.008(3) -0.001(4)
C45A 0.091(3) 0.110(5) 0.099(3) -0.018(3) 0.006(2) -0.002(3)
C46A 0.087(3) 0.117(8) 0.135(5) -0.009(4) 0.012(3) -0.001(3)
C47A 0.087(3) 0.117(8) 0.135(5) -0.009(4) 0.012(3) -0.001(3)
C48A 0.091(3) 0.110(5) 0.099(3) -0.018(3) 0.006(2) -0.002(3)
O1 0.076(3) 0.183(3) 0.0753(18) -0.0232(18) -0.0074(19) 0.005(2)
O2 0.076(3) 0.183(3) 0.0753(18) -0.0232(18) -0.0074(19) 0.005(2)
N1 0.076(3) 0.073(3) 0.064(2) 0.009(2) -0.005(2) 0.000(2)
O1A 0.076(3) 0.183(3) 0.0753(18) -0.0232(18) -0.0074(19) 0.005(2)
O2A 0.076(3) 0.183(3) 0.0753(18) -0.0232(18) -0.0074(19) 0.005(2)
N1A 0.076(3) 0.073(3) 0.064(2) 0.009(2) -0.005(2) 0.000(2)
 
_geom_special_details
;
 All esds (except the esd in the dihedral angle between two l.s. planes)
 are estimated using the full covariance matrix.  The cell esds are taken
 into account individually in the estimation of esds in distances, angles
 and torsion angles; correlations between esds in cell parameters are only
 used when they are defined by crystal symmetry.  An approximate (isotropic)
 treatment of cell esds is used for estimating esds involving l.s. planes.
;
 
loop_
 _geom_bond_atom_site_label_1
 _geom_bond_atom_site_label_2
 _geom_bond_distance
 _geom_bond_site_symmetry_2
 _geom_bond_publ_flag
Pd1 O1A 1.941(15) . ?
Pd1 N3 2.013(3) . ?
Pd1 N1 2.042(3) . ?
Pd1 N2 2.088(3) . ?
Pd1 N4 2.094(3) . ?
N2 C9 1.493(5) . ?
N2 C5 1.516(5) . ?
N2 C1 1.521(5) . ?
N3 C2 1.482(5) . ?
N3 C3 1.489(5) . ?
N3 H3 0.9800 . ?
N4 C17 1.487(5) . ?
N4 C4 1.508(5) . ?
N4 C13 1.511(5) . ?
C1 C2 1.501(5) . ?
C1 H1A 0.9700 . ?
C1 H1B 0.9700 . ?
C2 H2A 0.9700 . ?
C2 H2B 0.9700 . ?
C3 C4 1.512(5) . ?
C3 H3A 0.9700 . ?
C3 H3B 0.9700 . ?
C4 H4A 0.9700 . ?
C4 H4B 0.9700 . ?
C5 C6 1.514(6) . ?
C5 H5A 0.9700 . ?
C5 H5B 0.9700 . ?
C6 C7 1.526(7) . ?
C6 H6A 0.9700 . ?
C6 H6B 0.9700 . ?
C7 C8 1.490(8) . ?
C7 H7A 0.9700 . ?
C7 H7B 0.9700 . ?
C8 H8A 0.9600 . ?
C8 H8B 0.9600 . ?
C8 H8C 0.9600 . ?
C9 C10 1.504(6) . ?
C9 H9A 0.9700 . ?
C9 H9B 0.9700 . ?
C10 C11 1.526(6) . ?
C10 H10A 0.9700 . ?
C10 H10B 0.9700 . ?
C11 C12 1.484(7) . ?
C11 H11A 0.9700 . ?
C11 H11B 0.9700 . ?
C12 H12A 0.9600 . ?
C12 H12B 0.9600 . ?
C12 H12C 0.9600 . ?
C13 C14 1.507(5) . ?
C13 H13A 0.9700 . ?
C13 H13B 0.9700 . ?
C14 C15 1.501(6) . ?
C14 H14A 0.9700 . ?
C14 H14B 0.9700 . ?
C15 C16 1.506(6) . ?
C15 H15A 0.9700 . ?
C15 H15B 0.9700 . ?
C16 H16A 0.9600 . ?
C16 H16B 0.9600 . ?
C16 H16C 0.9600 . ?
C17 C18 1.498(6) . ?
C17 H17A 0.9700 . ?
C17 H17B 0.9700 . ?
C18 C19 1.535(6) . ?
C18 H18A 0.9700 . ?
C18 H18B 0.9700 . ?
C19 C20 1.430(8) . ?
C19 H19A 0.9700 . ?
C19 H19B 0.9700 . ?
C20 H20A 0.9600 . ?
C20 H20B 0.9600 . ?
C20 H20C 0.9600 . ?
C21 C22 1.393(6) . ?
C21 C26 1.396(5) . ?
C21 B1 1.636(6) . ?
C22 C23 1.379(6) . ?
C22 H22 0.9300 . ?
C23 C24 1.366(7) . ?
C23 H23 0.9300 . ?
C24 C25 1.367(6) . ?
C24 H24 0.9300 . ?
C25 C26 1.380(6) . ?
C25 H25 0.9300 . ?
C26 H26 0.9300 . ?
C27 C32 1.396(6) . ?
C27 C28 1.397(6) . ?
C27 B1 1.639(7) . ?
C28 C29 1.382(6) . ?
C28 H28 0.9300 . ?
C29 C30 1.349(6) . ?
C29 H29 0.9300 . ?
C30 C31 1.372(7) . ?
C30 H30 0.9300 . ?
C31 C32 1.385(6) . ?
C31 H31 0.9300 . ?
C32 H32 0.9300 . ?
C33 C34 1.381(5) . ?
C33 C38 1.396(6) . ?
C33 B1 1.649(7) . ?
C34 C35 1.377(6) . ?
C34 H34 0.9300 . ?
C35 C36 1.388(6) . ?
C35 H35 0.9300 . ?
C36 C37 1.364(6) . ?
C36 H36 0.9300 . ?
C37 C38 1.385(6) . ?
C37 H37 0.9300 . ?
C38 H38 0.9300 . ?
C39 C40 1.377(7) . ?
C39 C44 1.396(7) . ?
C39 B1 1.683(7) . ?
C40 C41 1.400(7) . ?
C40 H40 0.9300 . ?
C41 C42 1.362(9) . ?
C41 H41 0.9300 . ?
C42 C43 1.363(9) . ?
C42 H42 0.9300 . ?
C43 C44 1.371(7) . ?
C43 H43 0.9300 . ?
C44 H44 0.9300 . ?
O3 C48 1.424(9) . ?
O3 C45 1.436(12) . ?
C45 C46 1.508(13) . ?
C45 H45A 0.9700 . ?
C45 H45B 0.9700 . ?
C46 C47 1.443(11) . ?
C46 H46A 0.9700 . ?
C46 H46B 0.9700 . ?
C47 C48 1.431(10) . ?
C47 H47A 0.9700 . ?
C47 H47B 0.9700 . ?
C48 H48A 0.9700 . ?
C48 H48B 0.9700 . ?
O3A C48A 1.388(15) . ?
O3A C45A 1.437(15) . ?
C45A C46A 1.515(16) . ?
C45A H45C 0.9700 . ?
C45A H45D 0.9700 . ?
C46A C47A 1.419(14) . ?
C46A H46C 0.9700 . ?
C46A H46D 0.9700 . ?
C47A C48A 1.433(15) . ?
C47A H47C 0.9700 . ?
C47A H47D 0.9700 . ?
C48A H48C 0.9700 . ?
C48A H48D 0.9700 . ?
O1 N1 1.2003(10) . ?
O2 N1 1.2011(10) . ?
O1A N1A 1.3001(10) . ?
O2A N1A 1.3002(10) . ?
 
loop_
 _geom_angle_atom_site_label_1
 _geom_angle_atom_site_label_2
 _geom_angle_atom_site_label_3
 _geom_angle
 _geom_angle_site_symmetry_1
 _geom_angle_site_symmetry_3
 _geom_angle_publ_flag
O1A Pd1 N3 168.1(3) . . ?
N3 Pd1 N1 177.95(15) . . ?
O1A Pd1 N2 93.83(12) . . ?
N3 Pd1 N2 85.19(13) . . ?
N1 Pd1 N2 95.66(11) . . ?
O1A Pd1 N4 93.46(11) . . ?
N3 Pd1 N4 85.38(13) . . ?
N1 Pd1 N4 94.08(10) . . ?
N2 Pd1 N4 166.67(13) . . ?
C9 N2 C5 109.7(3) . . ?
C9 N2 C1 110.8(3) . . ?
C5 N2 C1 110.4(3) . . ?
C9 N2 Pd1 115.2(3) . . ?
C5 N2 Pd1 105.0(3) . . ?
C1 N2 Pd1 105.6(2) . . ?
C2 N3 C3 116.3(3) . . ?
C2 N3 Pd1 107.8(2) . . ?
C3 N3 Pd1 107.8(2) . . ?
C2 N3 H3 108.2 . . ?
C3 N3 H3 108.2 . . ?
Pd1 N3 H3 108.2 . . ?
C17 N4 C4 109.8(3) . . ?
C17 N4 C13 110.5(3) . . ?
C4 N4 C13 110.9(3) . . ?
C17 N4 Pd1 115.8(3) . . ?
C4 N4 Pd1 105.3(2) . . ?
C13 N4 Pd1 104.4(2) . . ?
C2 C1 N2 109.6(4) . . ?
C2 C1 H1A 109.7 . . ?
N2 C1 H1A 109.7 . . ?
C2 C1 H1B 109.7 . . ?
N2 C1 H1B 109.7 . . ?
H1A C1 H1B 108.2 . . ?
N3 C2 C1 107.1(3) . . ?
N3 C2 H2A 110.3 . . ?
C1 C2 H2A 110.3 . . ?
N3 C2 H2B 110.3 . . ?
C1 C2 H2B 110.3 . . ?
H2A C2 H2B 108.5 . . ?
N3 C3 C4 106.2(3) . . ?
N3 C3 H3A 110.5 . . ?
C4 C3 H3A 110.5 . . ?
N3 C3 H3B 110.5 . . ?
C4 C3 H3B 110.5 . . ?
H3A C3 H3B 108.7 . . ?
N4 C4 C3 111.1(3) . . ?
N4 C4 H4A 109.4 . . ?
C3 C4 H4A 109.4 . . ?
N4 C4 H4B 109.4 . . ?
C3 C4 H4B 109.4 . . ?
H4A C4 H4B 108.0 . . ?
C6 C5 N2 117.1(4) . . ?
C6 C5 H5A 108.0 . . ?
N2 C5 H5A 108.0 . . ?
C6 C5 H5B 108.0 . . ?
N2 C5 H5B 108.0 . . ?
H5A C5 H5B 107.3 . . ?
C5 C6 C7 111.0(5) . . ?
C5 C6 H6A 109.4 . . ?
C7 C6 H6A 109.4 . . ?
C5 C6 H6B 109.4 . . ?
C7 C6 H6B 109.4 . . ?
H6A C6 H6B 108.0 . . ?
C8 C7 C6 111.2(6) . . ?
C8 C7 H7A 109.4 . . ?
C6 C7 H7A 109.4 . . ?
C8 C7 H7B 109.4 . . ?
C6 C7 H7B 109.4 . . ?
H7A C7 H7B 108.0 . . ?
C7 C8 H8A 109.5 . . ?
C7 C8 H8B 109.5 . . ?
H8A C8 H8B 109.5 . . ?
C7 C8 H8C 109.5 . . ?
H8A C8 H8C 109.5 . . ?
H8B C8 H8C 109.5 . . ?
N2 C9 C10 114.8(4) . . ?
N2 C9 H9A 108.6 . . ?
C10 C9 H9A 108.6 . . ?
N2 C9 H9B 108.6 . . ?
C10 C9 H9B 108.6 . . ?
H9A C9 H9B 107.5 . . ?
C9 C10 C11 110.9(4) . . ?
C9 C10 H10A 109.5 . . ?
C11 C10 H10A 109.5 . . ?
C9 C10 H10B 109.5 . . ?
C11 C10 H10B 109.5 . . ?
H10A C10 H10B 108.0 . . ?
C12 C11 C10 113.1(5) . . ?
C12 C11 H11A 109.0 . . ?
C10 C11 H11A 109.0 . . ?
C12 C11 H11B 109.0 . . ?
C10 C11 H11B 109.0 . . ?
H11A C11 H11B 107.8 . . ?
C11 C12 H12A 109.5 . . ?
C11 C12 H12B 109.5 . . ?
H12A C12 H12B 109.5 . . ?
C11 C12 H12C 109.5 . . ?
H12A C12 H12C 109.5 . . ?
H12B C12 H12C 109.5 . . ?
C14 C13 N4 117.8(4) . . ?
C14 C13 H13A 107.8 . . ?
N4 C13 H13A 107.8 . . ?
C14 C13 H13B 107.8 . . ?
N4 C13 H13B 107.8 . . ?
H13A C13 H13B 107.2 . . ?
C15 C14 C13 112.5(4) . . ?
C15 C14 H14A 109.1 . . ?
C13 C14 H14A 109.1 . . ?
C15 C14 H14B 109.1 . . ?
C13 C14 H14B 109.1 . . ?
H14A C14 H14B 107.8 . . ?
C14 C15 C16 114.9(4) . . ?
C14 C15 H15A 108.5 . . ?
C16 C15 H15A 108.5 . . ?
C14 C15 H15B 108.5 . . ?
C16 C15 H15B 108.5 . . ?
H15A C15 H15B 107.5 . . ?
C15 C16 H16A 109.5 . . ?
C15 C16 H16B 109.5 . . ?
H16A C16 H16B 109.5 . . ?
C15 C16 H16C 109.5 . . ?
H16A C16 H16C 109.5 . . ?
H16B C16 H16C 109.5 . . ?
N4 C17 C18 114.9(4) . . ?
N4 C17 H17A 108.5 . . ?
C18 C17 H17A 108.5 . . ?
N4 C17 H17B 108.5 . . ?
C18 C17 H17B 108.5 . . ?
H17A C17 H17B 107.5 . . ?
C17 C18 C19 110.6(4) . . ?
C17 C18 H18A 109.5 . . ?
C19 C18 H18A 109.5 . . ?
C17 C18 H18B 109.5 . . ?
C19 C18 H18B 109.5 . . ?
H18A C18 H18B 108.1 . . ?
C20 C19 C18 114.6(6) . . ?
C20 C19 H19A 108.6 . . ?
C18 C19 H19A 108.6 . . ?
C20 C19 H19B 108.6 . . ?
C18 C19 H19B 108.6 . . ?
H19A C19 H19B 107.6 . . ?
C19 C20 H20A 109.5 . . ?
C19 C20 H20B 109.5 . . ?
H20A C20 H20B 109.5 . . ?
C19 C20 H20C 109.5 . . ?
H20A C20 H20C 109.5 . . ?
H20B C20 H20C 109.5 . . ?
C22 C21 C26 115.2(4) . . ?
C22 C21 B1 123.4(4) . . ?
C26 C21 B1 121.3(4) . . ?
C23 C22 C21 122.2(5) . . ?
C23 C22 H22 118.9 . . ?
C21 C22 H22 118.9 . . ?
C24 C23 C22 120.7(5) . . ?
C24 C23 H23 119.6 . . ?
C22 C23 H23 119.6 . . ?
C23 C24 C25 119.0(5) . . ?
C23 C24 H24 120.5 . . ?
C25 C24 H24 120.5 . . ?
C24 C25 C26 120.2(5) . . ?
C24 C25 H25 119.9 . . ?
C26 C25 H25 119.9 . . ?
C25 C26 C21 122.6(5) . . ?
C25 C26 H26 118.7 . . ?
C21 C26 H26 118.7 . . ?
C32 C27 C28 112.9(4) . . ?
C32 C27 B1 122.4(4) . . ?
C28 C27 B1 124.7(4) . . ?
C29 C28 C27 123.5(5) . . ?
C29 C28 H28 118.3 . . ?
C27 C28 H28 118.3 . . ?
C30 C29 C28 121.1(5) . . ?
C30 C29 H29 119.4 . . ?
C28 C29 H29 119.4 . . ?
C29 C30 C31 118.5(5) . . ?
C29 C30 H30 120.8 . . ?
C31 C30 H30 120.8 . . ?
C30 C31 C32 119.8(6) . . ?
C30 C31 H31 120.1 . . ?
C32 C31 H31 120.1 . . ?
C31 C32 C27 124.1(5) . . ?
C31 C32 H32 118.0 . . ?
C27 C32 H32 118.0 . . ?
C34 C33 C38 113.8(4) . . ?
C34 C33 B1 124.5(4) . . ?
C38 C33 B1 121.6(4) . . ?
C35 C34 C33 123.1(4) . . ?
C35 C34 H34 118.4 . . ?
C33 C34 H34 118.4 . . ?
C34 C35 C36 121.2(5) . . ?
C34 C35 H35 119.4 . . ?
C36 C35 H35 119.4 . . ?
C37 C36 C35 117.7(5) . . ?
C37 C36 H36 121.1 . . ?
C35 C36 H36 121.1 . . ?
C36 C37 C38 119.8(5) . . ?
C36 C37 H37 120.1 . . ?
C38 C37 H37 120.1 . . ?
C37 C38 C33 124.3(5) . . ?
C37 C38 H38 117.9 . . ?
C33 C38 H38 117.9 . . ?
C40 C39 C44 116.1(5) . . ?
C40 C39 B1 122.6(5) . . ?
C44 C39 B1 121.2(5) . . ?
C39 C40 C41 122.4(6) . . ?
C39 C40 H40 118.8 . . ?
C41 C40 H40 118.8 . . ?
C42 C41 C40 119.1(7) . . ?
C42 C41 H41 120.5 . . ?
C40 C41 H41 120.5 . . ?
C41 C42 C43 120.1(7) . . ?
C41 C42 H42 120.0 . . ?
C43 C42 H42 120.0 . . ?
C42 C43 C44 120.5(7) . . ?
C42 C43 H43 119.8 . . ?
C44 C43 H43 119.8 . . ?
C43 C44 C39 121.9(6) . . ?
C43 C44 H44 119.1 . . ?
C39 C44 H44 119.1 . . ?
C21 B1 C27 109.1(4) . . ?
C21 B1 C33 110.6(4) . . ?
C27 B1 C33 110.1(4) . . ?
C21 B1 C39 109.4(4) . . ?
C27 B1 C39 110.3(4) . . ?
C33 B1 C39 107.3(4) . . ?
C48 O3 C45 105.6(8) . . ?
O3 C45 C46 105.7(12) . . ?
O3 C45 H45A 110.6 . . ?
C46 C45 H45A 110.6 . . ?
O3 C45 H45B 110.6 . . ?
C46 C45 H45B 110.6 . . ?
H45A C45 H45B 108.7 . . ?
C47 C46 C45 101.8(8) . . ?
C47 C46 H46A 111.4 . . ?
C45 C46 H46A 111.4 . . ?
C47 C46 H46B 111.4 . . ?
C45 C46 H46B 111.4 . . ?
H46A C46 H46B 109.3 . . ?
C48 C47 C46 109.5(8) . . ?
C48 C47 H47A 109.8 . . ?
C46 C47 H47A 109.8 . . ?
C48 C47 H47B 109.8 . . ?
C46 C47 H47B 109.8 . . ?
H47A C47 H47B 108.2 . . ?
O3 C48 C47 107.7(8) . . ?
O3 C48 H48A 110.2 . . ?
C47 C48 H48A 110.2 . . ?
O3 C48 H48B 110.2 . . ?
C47 C48 H48B 110.2 . . ?
H48A C48 H48B 108.5 . . ?
C48A O3A C45A 113.0(13) . . ?
O3A C45A C46A 100.8(12) . . ?
O3A C45A H45C 111.6 . . ?
C46A C45A H45C 111.6 . . ?
O3A C45A H45D 111.6 . . ?
C46A C45A H45D 111.6 . . ?
H45C C45A H45D 109.4 . . ?
C47A C46A C45A 109.8(13) . . ?
C47A C46A H46C 109.7 . . ?
C45A C46A H46C 109.7 . . ?
C47A C46A H46D 109.7 . . ?
C45A C46A H46D 109.7 . . ?
H46C C46A H46D 108.2 . . ?
C46A C47A C48A 106.2(13) . . ?
C46A C47A H47C 110.5 . . ?
C48A C47A H47C 110.5 . . ?
C46A C47A H47D 110.5 . . ?
C48A C47A H47D 110.5 . . ?
H47C C47A H47D 108.7 . . ?
O3A C48A C47A 108.4(12) . . ?
O3A C48A H48C 110.0 . . ?
C47A C48A H48C 110.0 . . ?
O3A C48A H48D 110.0 . . ?
C47A C48A H48D 110.0 . . ?
H48C C48A H48D 108.4 . . ?
O1 N1 O2 121.87(16) . . ?
O1 N1 Pd1 118.0(3) . . ?
O2 N1 Pd1 120.2(3) . . ?
N1A O1A Pd1 124.4(7) . . ?
O1A N1A O2A 107.71(12) . . ?
 
loop_
 _geom_torsion_atom_site_label_1
 _geom_torsion_atom_site_label_2
 _geom_torsion_atom_site_label_3
 _geom_torsion_atom_site_label_4
 _geom_torsion
 _geom_torsion_site_symmetry_1
 _geom_torsion_site_symmetry_2
 _geom_torsion_site_symmetry_3
 _geom_torsion_site_symmetry_4
 _geom_torsion_publ_flag
C9 N2 C1 C2 -160.2(4) . . . . ?
C5 N2 C1 C2 78.1(4) . . . . ?
Pd1 N2 C1 C2 -34.9(4) . . . . ?
C3 N3 C2 C1 -167.5(4) . . . . ?
Pd1 N3 C2 C1 -46.4(4) . . . . ?
N2 C1 C2 N3 54.7(5) . . . . ?
C2 N3 C3 C4 167.4(3) . . . . ?
Pd1 N3 C3 C4 46.3(4) . . . . ?
C17 N4 C4 C3 158.8(3) . . . . ?
C13 N4 C4 C3 -78.8(4) . . . . ?
Pd1 N4 C4 C3 33.5(4) . . . . ?
N3 C3 C4 N4 -53.9(4) . . . . ?
C9 N2 C5 C6 -56.9(5) . . . . ?
C1 N2 C5 C6 65.4(5) . . . . ?
Pd1 N2 C5 C6 178.8(3) . . . . ?
N2 C5 C6 C7 -178.8(4) . . . . ?
C5 C6 C7 C8 -173.5(5) . . . . ?
C5 N2 C9 C10 -171.5(4) . . . . ?
C1 N2 C9 C10 66.4(5) . . . . ?
Pd1 N2 C9 C10 -53.3(5) . . . . ?
N2 C9 C10 C11 172.2(4) . . . . ?
C9 C10 C11 C12 172.2(5) . . . . ?
C17 N4 C13 C14 56.4(5) . . . . ?
C4 N4 C13 C14 -65.5(5) . . . . ?
Pd1 N4 C13 C14 -178.5(3) . . . . ?
N4 C13 C14 C15 -179.1(4) . . . . ?
C13 C14 C15 C16 179.1(4) . . . . ?
C4 N4 C17 C18 -67.6(5) . . . . ?
C13 N4 C17 C18 169.8(4) . . . . ?
Pd1 N4 C17 C18 51.4(5) . . . . ?
N4 C17 C18 C19 -178.1(4) . . . . ?
C17 C18 C19 C20 -174.7(6) . . . . ?
C26 C21 C22 C23 2.6(7) . . . . ?
B1 C21 C22 C23 -172.8(4) . . . . ?
C21 C22 C23 C24 -0.5(8) . . . . ?
C22 C23 C24 C25 -1.7(8) . . . . ?
C23 C24 C25 C26 1.5(8) . . . . ?
C24 C25 C26 C21 0.8(7) . . . . ?
C22 C21 C26 C25 -2.8(6) . . . . ?
B1 C21 C26 C25 172.8(4) . . . . ?
C32 C27 C28 C29 -2.0(7) . . . . ?
B1 C27 C28 C29 178.5(5) . . . . ?
C27 C28 C29 C30 -0.3(8) . . . . ?
C28 C29 C30 C31 2.3(8) . . . . ?
C29 C30 C31 C32 -1.8(9) . . . . ?
C30 C31 C32 C27 -0.6(9) . . . . ?
C28 C27 C32 C31 2.5(7) . . . . ?
B1 C27 C32 C31 -178.1(5) . . . . ?
C38 C33 C34 C35 -0.7(6) . . . . ?
B1 C33 C34 C35 -177.5(4) . . . . ?
C33 C34 C35 C36 0.0(7) . . . . ?
C34 C35 C36 C37 0.0(7) . . . . ?
C35 C36 C37 C38 0.7(8) . . . . ?
C36 C37 C38 C33 -1.5(8) . . . . ?
C34 C33 C38 C37 1.4(7) . . . . ?
B1 C33 C38 C37 178.3(5) . . . . ?
C44 C39 C40 C41 -0.6(7) . . . . ?
B1 C39 C40 C41 174.6(4) . . . . ?
C39 C40 C41 C42 0.3(8) . . . . ?
C40 C41 C42 C43 0.7(10) . . . . ?
C41 C42 C43 C44 -1.3(11) . . . . ?
C42 C43 C44 C39 1.0(11) . . . . ?
C40 C39 C44 C43 0.0(9) . . . . ?
B1 C39 C44 C43 -175.3(6) . . . . ?
C22 C21 B1 C27 99.9(5) . . . . ?
C26 C21 B1 C27 -75.3(5) . . . . ?
C22 C21 B1 C33 -138.9(4) . . . . ?
C26 C21 B1 C33 45.9(5) . . . . ?
C22 C21 B1 C39 -20.8(6) . . . . ?
C26 C21 B1 C39 163.9(4) . . . . ?
C32 C27 B1 C21 -166.3(4) . . . . ?
C28 C27 B1 C21 13.1(6) . . . . ?
C32 C27 B1 C33 72.2(5) . . . . ?
C28 C27 B1 C33 -108.4(5) . . . . ?
C32 C27 B1 C39 -46.1(6) . . . . ?
C28 C27 B1 C39 133.3(4) . . . . ?
C34 C33 B1 C21 -149.0(4) . . . . ?
C38 C33 B1 C21 34.4(6) . . . . ?
C34 C33 B1 C27 -28.4(6) . . . . ?
C38 C33 B1 C27 155.0(4) . . . . ?
C34 C33 B1 C39 91.7(5) . . . . ?
C38 C33 B1 C39 -84.9(5) . . . . ?
C40 C39 B1 C21 -81.0(5) . . . . ?
C44 C39 B1 C21 94.0(5) . . . . ?
C40 C39 B1 C27 159.0(4) . . . . ?
C44 C39 B1 C27 -26.0(6) . . . . ?
C40 C39 B1 C33 39.1(6) . . . . ?
C44 C39 B1 C33 -146.0(5) . . . . ?
C48 O3 C45 C46 30(2) . . . . ?
O3 C45 C46 C47 -30(2) . . . . ?
C45 C46 C47 C48 18.3(18) . . . . ?
C45 O3 C48 C47 -19(2) . . . . ?
C46 C47 C48 O3 -0.4(17) . . . . ?
C48A O3A C45A C46A 8(4) . . . . ?
O3A C45A C46A C47A -13(4) . . . . ?
C45A C46A C47A C48A 13(3) . . . . ?
C45A O3A C48A C47A -1(4) . . . . ?
C46A C47A C48A O3A -8(3) . . . . ?
Pd1 O1A N1A O2A 0.00(2) . . . . ?
 
_refine_diff_density_max    0.416
_refine_diff_density_min   -0.474
_refine_diff_density_rms    0.068

_shelx_res_file
;
TITL shelxt in P 1 21/n 1
    76_pdno2_tr_274k_100s_06_decay.res
    created by SHELXL-2018/3 at 09:54:39 on 31-Mar-2020
CELL 0.534 11.6703 13.5825 30.1953 90 93.343 90
ZERR 4 0.000482 0.000491 0.001059 0 0.003286 0
LATT 1
SYMM 0.5-X,0.5+Y,0.5-Z
SFAC C H B N O Pd
DISP B 0 0 4.561
DISP C 0.001 0.001 6.94
DISP H -0 0 0.611
DISP N 0.003 0.002 10.693
DISP O 0.005 0.003 16.398
DISP Pd -2.504 0.615 1934.604
UNIT 192 292 4 16 12 4
DFIX 1.2 0.001 N1 O1 N1 O2
DFIX 1.3 0.001 O1A N1A N1A O2A
DANG 2.1 0.001 O1 O2 O1A O2A
FLAT 0.001 Pd1 O1 O2 N1 O1A O2A N1A
RIGU 0.001 0.002
EADP O3 O3A
EADP C45 C45A C48 C48A
EADP C46 C46A C47 C47A
EADP O1 O1A O2 O2A
EADP N1 N1A

L.S. 20
PLAN  5
SIZE 0.1 0.1 0.05
TEMP 1
BOND $H
list 4
CONF
fmap 2
acta
SHEL 999 0.8
OMIT -1 2 3
OMIT 3 1 13
REM <olex2.extras>
REM <HklSrc "%.\\76_PdNO2_TR_274K_100S_06_decay.hkl">
REM </olex2.extras>

WGHT    0.042300
FVAR       0.23764   0.63893   0.79287
PD1   6    0.339566    0.775426    0.346913    11.00000    0.05526    0.04966 =
         0.04794    0.00161    0.00049   -0.00271
N2    4    0.346308    0.927714    0.337982    11.00000    0.07059    0.05770 =
         0.05288    0.00470   -0.00058    0.00365
N3    4    0.454648    0.798560    0.398123    11.00000    0.05623    0.05084 =
         0.04324    0.00029    0.00049   -0.00530
AFIX  13
H3    2    0.531618    0.787918    0.387673    11.00000   -1.20000
AFIX   0
N4    4    0.330557    0.631531    0.371396    11.00000    0.05647    0.04794 =
         0.05447   -0.00355    0.00269   -0.00347
C1    1    0.442482    0.963781    0.370098    11.00000    0.08472    0.05977 =
         0.05916    0.00248   -0.00765   -0.00861
AFIX  23
H1A   2    0.515398    0.958531    0.356415    11.00000   -1.20000
H1B   2    0.430040    1.032409    0.377296    11.00000   -1.20000
AFIX   0
C2    1    0.445414    0.902990    0.411646    11.00000    0.08412    0.05073 =
         0.05780   -0.00230   -0.00533   -0.00274
AFIX  23
H2A   2    0.510784    0.921347    0.431220    11.00000   -1.20000
H2B   2    0.375963    0.913220    0.427190    11.00000   -1.20000
AFIX   0
C3    1    0.434234    0.723626    0.432774    11.00000    0.06554    0.05575 =
         0.04475    0.00459   -0.00161   -0.00381
AFIX  23
H3A   2    0.365069    0.739087    0.447690    11.00000   -1.20000
H3B   2    0.498401    0.721565    0.454669    11.00000   -1.20000
AFIX   0
C4    1    0.421519    0.626008    0.408904    11.00000    0.05656    0.05510 =
         0.05632    0.00183    0.00150   -0.00153
AFIX  23
H4A   2    0.494275    0.607841    0.397234    11.00000   -1.20000
H4B   2    0.401035    0.575476    0.429722    11.00000   -1.20000
AFIX   0
C5    1    0.231370    0.965457    0.351716    11.00000    0.07711    0.06388 =
         0.07004   -0.00601    0.00409    0.00431
AFIX  23
H5A   2    0.171629    0.934024    0.333028    11.00000   -1.20000
H5B   2    0.221714    0.944123    0.381929    11.00000   -1.20000
AFIX   0
C6    1    0.211890    1.075632    0.349606    11.00000    0.12167    0.06499 =
         0.10284   -0.00694   -0.00154    0.01796
AFIX  23
H6A   2    0.217862    1.098186    0.319347    11.00000   -1.20000
H6B   2    0.270763    1.108637    0.368124    11.00000   -1.20000
AFIX   0
C7    1    0.093891    1.102362    0.365287    11.00000    0.12038    0.09581 =
         0.16057   -0.03451   -0.00513    0.03523
AFIX  23
H7A   2    0.035669    1.063593    0.349035    11.00000   -1.20000
H7B   2    0.091031    1.086566    0.396532    11.00000   -1.20000
AFIX   0
C8    1    0.068866    1.209045    0.358460    11.00000    0.16565    0.10061 =
         0.26307   -0.04137   -0.02935    0.04885
AFIX 137
H8A   2    0.042452    1.220096    0.328163    11.00000   -1.50000
H8B   2    0.137425    1.246583    0.365099    11.00000   -1.50000
H8C   2    0.010598    1.229186    0.377721    11.00000   -1.50000
AFIX   0
C9    1    0.365378    0.960507    0.291810    11.00000    0.07603    0.06321 =
         0.06036    0.01521    0.00053   -0.00385
AFIX  23
H9A   2    0.373861    1.031549    0.291782    11.00000   -1.20000
H9B   2    0.297651    0.944548    0.273034    11.00000   -1.20000
AFIX   0
C10   1    0.468381    0.915661    0.271869    11.00000    0.08242    0.08127 =
         0.06674    0.00899    0.00851   -0.00145
AFIX  23
H10A  2    0.465738    0.844633    0.274995    11.00000   -1.20000
H10B  2    0.537766    0.939166    0.287698    11.00000   -1.20000
AFIX   0
C11   1    0.471533    0.942325    0.222859    11.00000    0.10864    0.12012 =
         0.06757    0.01167    0.01950   -0.00865
AFIX  23
H11A  2    0.406997    0.911369    0.206638    11.00000   -1.20000
H11B  2    0.462904    1.013030    0.219607    11.00000   -1.20000
AFIX   0
C12   1    0.579260    0.911393    0.203056    11.00000    0.11692    0.20556 =
         0.09366   -0.01560    0.03348   -0.00720
AFIX 137
H12A  2    0.577963    0.932573    0.172699    11.00000   -1.50000
H12B  2    0.585808    0.840981    0.204322    11.00000   -1.50000
H12C  2    0.643697    0.940614    0.219337    11.00000   -1.50000
AFIX   0
C13   1    0.211928    0.624292    0.388681    11.00000    0.05532    0.05672 =
         0.06865    0.00189    0.00486   -0.00352
AFIX  23
H13A  2    0.204238    0.676509    0.410221    11.00000   -1.20000
H13B  2    0.156630    0.637329    0.364146    11.00000   -1.20000
AFIX   0
C14   1    0.178711    0.528871    0.409974    11.00000    0.07029    0.06639 =
         0.08573    0.01332    0.01467   -0.00420
AFIX  23
H14A  2    0.185663    0.475648    0.388879    11.00000   -1.20000
H14B  2    0.231509    0.515705    0.435286    11.00000   -1.20000
AFIX   0
C15   1    0.058414    0.530801    0.425013    11.00000    0.07322    0.07589 =
         0.10056    0.00130    0.02470   -0.00804
AFIX  23
H15A  2    0.006408    0.545614    0.399655    11.00000   -1.20000
H15B  2    0.052389    0.583884    0.446241    11.00000   -1.20000
AFIX   0
C16   1    0.019739    0.436789    0.445935    11.00000    0.08531    0.08164 =
         0.12432    0.01412    0.02698   -0.01020
AFIX 137
H16A  2    0.023054    0.383892    0.424962    11.00000   -1.50000
H16B  2   -0.057663    0.444315    0.454557    11.00000   -1.50000
H16C  2    0.069164    0.422212    0.471629    11.00000   -1.50000
AFIX   0
C17   1    0.348798    0.551719    0.338833    11.00000    0.07790    0.05157 =
         0.06337   -0.00915    0.00346   -0.00072
AFIX  23
H17A  2    0.282943    0.549583    0.317717    11.00000   -1.20000
H17B  2    0.352069    0.489321    0.354481    11.00000   -1.20000
AFIX   0
C18   1    0.455088    0.562005    0.313722    11.00000    0.08158    0.08802 =
         0.07195   -0.01072    0.01144    0.00891
AFIX  23
H18A  2    0.522061    0.560944    0.334311    11.00000   -1.20000
H18B  2    0.453753    0.624676    0.298298    11.00000   -1.20000
AFIX   0
C19   1    0.463285    0.477955    0.280048    11.00000    0.13799    0.11548 =
         0.11015   -0.03858    0.04214    0.00523
AFIX  23
H19A  2    0.456119    0.415785    0.295451    11.00000   -1.20000
H19B  2    0.399012    0.483072    0.258309    11.00000   -1.20000
AFIX   0
C20   1    0.567284    0.476618    0.257225    11.00000    0.16276    0.16869 =
         0.14406   -0.03057    0.07053    0.02131
AFIX 137
H20A  2    0.562926    0.425909    0.235044    11.00000   -1.50000
H20B  2    0.630935    0.463788    0.278008    11.00000   -1.50000
H20C  2    0.577792    0.539259    0.243306    11.00000   -1.50000
AFIX   0

C21   1    0.656532    0.374085    0.427041    11.00000    0.05312    0.05334 =
         0.05452    0.00512   -0.00375    0.00068
C22   1    0.709091    0.423640    0.393309    11.00000    0.06097    0.06313 =
         0.07615    0.01507    0.00978    0.00092
AFIX  43
H22   2    0.725004    0.389347    0.367726    11.00000   -1.20000
AFIX   0
C23   1    0.738337    0.521874    0.396570    11.00000    0.08023    0.06330 =
         0.12062    0.02421    0.01592   -0.00578
AFIX  43
H23   2    0.773910    0.552219    0.373415    11.00000   -1.20000
AFIX   0
C24   1    0.715626    0.575078    0.433434    11.00000    0.06851    0.05099 =
         0.12620    0.01361   -0.01030   -0.00404
AFIX  43
H24   2    0.737232    0.640853    0.435850    11.00000   -1.20000
AFIX   0
C25   1    0.660680    0.530204    0.466713    11.00000    0.07587    0.04879 =
         0.09323   -0.00072   -0.01511    0.00704
AFIX  43
H25   2    0.643060    0.566006    0.491674    11.00000   -1.20000
AFIX   0
C26   1    0.631245    0.431981    0.463418    11.00000    0.08012    0.05024 =
         0.05632    0.00451   -0.00370    0.00246
AFIX  43
H26   2    0.593082    0.403219    0.486315    11.00000   -1.20000
AFIX   0
C27   1    0.733871    0.201503    0.458571    11.00000    0.06091    0.04991 =
         0.05640    0.00084    0.01534    0.00387
C28   1    0.809553    0.250628    0.488555    11.00000    0.06914    0.05895 =
         0.07141   -0.00556    0.00035    0.01239
AFIX  43
H28   2    0.804568    0.318839    0.490311    11.00000   -1.20000
AFIX   0
C29   1    0.891409    0.203257    0.515736    11.00000    0.08087    0.07887 =
         0.09305   -0.00500   -0.01452    0.01863
AFIX  43
H29   2    0.939582    0.240136    0.534931    11.00000   -1.20000
AFIX   0
C30   1    0.902672    0.104438    0.514917    11.00000    0.06976    0.07843 =
         0.11580    0.01529    0.00222    0.02185
AFIX  43
H30   2    0.956094    0.072771    0.534033    11.00000   -1.20000
AFIX   0
C31   1    0.833510    0.051688    0.485234    11.00000    0.07774    0.06455 =
         0.13563    0.00981    0.00344    0.01650
AFIX  43
H31   2    0.841202   -0.016326    0.483457    11.00000   -1.20000
AFIX   0
C32   1    0.752257    0.099973    0.457942    11.00000    0.06642    0.05083 =
         0.11840   -0.00199    0.00329    0.00577
AFIX  43
H32   2    0.707125    0.062425    0.437948    11.00000   -1.20000
AFIX   0
C33   1    0.506177    0.229958    0.444369    11.00000    0.06080    0.04123 =
         0.05270   -0.00549    0.00225   -0.00013
C34   1    0.479581    0.145180    0.466830    11.00000    0.06277    0.04757 =
         0.05678    0.00186    0.00267    0.00098
AFIX  43
H34   2    0.537819    0.099942    0.473585    11.00000   -1.20000
AFIX   0
C35   1    0.370922    0.124454    0.479698    11.00000    0.06683    0.06575 =
         0.06512    0.00984    0.00560   -0.00422
AFIX  43
H35   2    0.357951    0.066145    0.494756    11.00000   -1.20000
AFIX   0
C36   1    0.280408    0.188996    0.470608    11.00000    0.05988    0.06145 =
         0.09696    0.00011    0.00590   -0.00645
AFIX  43
H36   2    0.207046    0.174924    0.479314    11.00000   -1.20000
AFIX   0
C37   1    0.302687    0.273787    0.448466    11.00000    0.06433    0.05799 =
         0.11563    0.00657    0.00744    0.00492
AFIX  43
H37   2    0.244268    0.319081    0.442107    11.00000   -1.20000
AFIX   0
C38   1    0.412542    0.292249    0.435478    11.00000    0.06501    0.05476 =
         0.10157    0.01660    0.00625    0.00609
AFIX  43
H38   2    0.424689    0.349906    0.419814    11.00000   -1.20000
AFIX   0
C39   1    0.636485    0.212716    0.374408    11.00000    0.09169    0.05686 =
         0.05561   -0.00318    0.00902   -0.01287
C40   1    0.543568    0.219830    0.344300    11.00000    0.10770    0.07034 =
         0.06110    0.00839   -0.00254   -0.02009
AFIX  43
H40   2    0.474699    0.244140    0.353836    11.00000   -1.20000
AFIX   0
C41   1    0.549045    0.191783    0.299847    11.00000    0.15711    0.08547 =
         0.06172    0.00373   -0.00212   -0.04176
AFIX  43
H41   2    0.484942    0.197666    0.280240    11.00000   -1.20000
AFIX   0
C42   1    0.649540    0.155768    0.285720    11.00000    0.18651    0.11142 =
         0.06550   -0.00277    0.02085   -0.02541
AFIX  43
H42   2    0.654589    0.137582    0.256204    11.00000   -1.20000
AFIX   0
C43   1    0.742705    0.146348    0.314780    11.00000    0.17573    0.16369 =
         0.07867   -0.03220    0.02741    0.02849
AFIX  43
H43   2    0.810648    0.120427    0.305112    11.00000   -1.20000
AFIX   0
C44   1    0.737022    0.174792    0.358153    11.00000    0.11878    0.14430 =
         0.07432   -0.02397    0.01998    0.01858
AFIX  43
H44   2    0.801983    0.168658    0.377302    11.00000   -1.20000
AFIX   0
B1    3    0.633933    0.255228    0.426706    11.00000    0.06273    0.05243 =
         0.05451   -0.00053    0.00797   -0.00030

PART 1
O3    5    0.690434    0.802988    0.365874    21.00000    0.07932    0.09511 =
         0.09451   -0.00609    0.00836   -0.00101
C45   1    0.737639    0.774597    0.324909    21.00000    0.09058    0.10982 =
         0.09900   -0.01766    0.00634   -0.00227
AFIX  23
H45A  2    0.729105    0.827318    0.303298    21.00000   -1.20000
H45B  2    0.699241    0.716371    0.312796    21.00000   -1.20000
AFIX   0
C46   1    0.862837    0.753649    0.336220    21.00000    0.08688    0.11673 =
         0.13506   -0.00905    0.01232   -0.00077
AFIX  23
H46A  2    0.874995    0.685413    0.344731    21.00000   -1.20000
H46B  2    0.909480    0.769105    0.311586    21.00000   -1.20000
AFIX   0
C47   1    0.887298    0.819162    0.373177    21.00000    0.08688    0.11673 =
         0.13506   -0.00905    0.01232   -0.00077
AFIX  23
H47A  2    0.935673    0.786028    0.395749    21.00000   -1.20000
H47B  2    0.928081    0.876649    0.363341    21.00000   -1.20000
AFIX   0
C48   1    0.782099    0.848800    0.391353    21.00000    0.09058    0.10982 =
         0.09900   -0.01766    0.00634   -0.00227
AFIX  23
H48A  2    0.781249    0.828580    0.422142    21.00000   -1.20000
H48B  2    0.774190    0.919841    0.389965    21.00000   -1.20000
AFIX   0

SAME 0.02 0.04 O3 > C48
PART 0
PART 2
O3A   5    0.671941    0.809769    0.359632   -21.00000    0.07932    0.09511 =
         0.09451   -0.00609    0.00836   -0.00101
C45A  1    0.727689    0.754674    0.326417   -21.00000    0.09058    0.10982 =
         0.09900   -0.01766    0.00634   -0.00227
AFIX  23
H45C  2    0.698052    0.771801    0.296735   -21.00000   -1.20000
H45D  2    0.720026    0.684293    0.330821   -21.00000   -1.20000
AFIX   0
C46A  1    0.850753    0.788370    0.334968   -21.00000    0.08688    0.11673 =
         0.13506   -0.00905    0.01232   -0.00077
AFIX  23
H46C  2    0.895987    0.735648    0.348830   -21.00000   -1.20000
H46D  2    0.883370    0.804692    0.307073   -21.00000   -1.20000
AFIX   0
C47A  1    0.854367    0.872145    0.363106   -21.00000    0.08688    0.11673 =
         0.13506   -0.00905    0.01232   -0.00077
AFIX  23
H47C  2    0.870120    0.931106    0.346384   -21.00000   -1.20000
H47D  2    0.913769    0.864623    0.386698   -21.00000   -1.20000
AFIX   0
C48A  1    0.743647    0.878430    0.381053   -21.00000    0.09058    0.10982 =
         0.09900   -0.01766    0.00634   -0.00227
AFIX  23
H48C  2    0.749999    0.865051    0.412656   -21.00000   -1.20000
H48D  2    0.712432    0.944109    0.376601   -21.00000   -1.20000
AFIX   0

PART 0
PART 3
O1    5    0.126650    0.760034    0.298756    31.00000    0.07640    0.18289 =
         0.07528   -0.02322   -0.00739    0.00536
O2    5    0.262123    0.723787    0.258983    31.00000    0.07640    0.18289 =
         0.07528   -0.02322   -0.00739    0.00536
N1    4    0.227188    0.749213    0.293830    31.00000    0.07620    0.07258 =
         0.06375    0.00945   -0.00507   -0.00017
PART 0
PART 4
O1A   5    0.205399    0.759122    0.306466   -31.00000    0.07640    0.18289 =
         0.07528   -0.02322   -0.00739    0.00536
O2A   5    0.316060    0.718539    0.257194   -31.00000    0.07640    0.18289 =
         0.07528   -0.02322   -0.00739    0.00536
N1A   4    0.208960    0.731927    0.265285   -31.00000    0.07620    0.07258 =
         0.06375    0.00945   -0.00507   -0.00017
HKLF 4


REM  shelxt in P 1 21/n 1
REM wR2 = 0.1437, GooF = S = 0.878, Restrained GooF = 0.876 for all data
REM R1 = 0.0606 for 4486 Fo > 4sig(Fo) and 0.1348 for all 9741 data
REM 526 parameters refined using 490 restraints

END

WGHT      0.0421      0.0000

REM Highest difference peak  0.416,  deepest hole -0.474,  1-sigma level  0.068
Q1    1   0.3380  0.6845  0.3467  11.00000  0.05    0.42
Q2    1   0.2136  0.7877  0.2516  11.00000  0.05    0.31
Q3    1   0.1447  0.7219  0.2808  11.00000  0.05    0.31
Q4    1   0.1931  0.7791  0.3272  11.00000  0.05    0.29
Q5    1   0.6482  0.2348  0.3927  11.00000  0.05    0.29
;
_shelx_res_checksum   71513

_shelx_hkl_file
;
  15   0  -1    0.02    7.43
  15   0  -2    0.04    7.28
  15   0  -3    9.64    9.01
  15   0  -4    4.36    7.72
  15   0  -5    3.48    7.01
  15   0  -6   -0.81    7.19
  15   0  -7    4.10    6.89
  15   0  -8   -5.84    7.38
  15   0  -9   25.81    9.85
  15   0 -10    2.58    7.57
  15   0 -11   -1.10    7.65
  15   0 -12   -2.20    6.47
  15   0 -13   -1.44    6.48
  15   0 -14   -2.01    6.07
  15   0 -15    2.78    7.56
  15  -1  -1    4.93    7.51
  15   1  -1   17.01    7.63
  15  -1  -2   -0.18    8.08
  15   1  -2   -3.24    8.35
  15  -1  -3    0.78    7.90
  15   1  -3    9.39    8.28
  15  -1  -4   -8.67    8.63
  15   1  -4    3.68    6.03
  15  -1  -5    7.64    7.79
  15   1  -5   14.69    9.72
  15  -1  -6   -1.10    8.12
  15   1  -6   -1.62    7.15
  15  -1  -7   19.15    9.10
  15   1  -7   12.06    9.15
  15  -1  -8   -4.49    7.96
  15   1  -8   -2.94    7.16
  15  -1  -9   -0.00    6.80
  15   1  -9   -0.92    7.32
  15  -1 -10   -1.42    7.54
  15   1 -10    1.85    7.60
  15  -1 -11    0.98    7.42
  15   1 -11    7.46    8.08
  15  -1 -12   -2.80    7.10
  15   1 -12   -3.22    8.15
  15  -1 -13    0.60    5.93
  15   1 -13   -4.89    8.25
  15  -1 -14    4.39    7.42
  15   1 -14   11.12    7.64
  15  -1 -15   -3.51    8.01
  15  -1 -16    1.36    7.41
  15  -2  -1   -3.84    8.16
  15   2  -1   11.11    8.02
  15  -2  -2    5.64    7.72
  15   2  -2    9.24    7.29
  15  -2  -3   11.37    8.68
  15   2  -3   13.90    8.95
  15  -2  -4   -1.66    7.67
  15   2  -4   -2.48    6.00
  15  -2  -5   -7.75    9.18
  15   2  -5    4.69    7.40
  15  -2  -6   -0.00    7.36
  15   2  -6   -5.64    8.73
  15  -2  -7    0.36    7.52
  15   2  -7    4.19    8.05
  15  -2  -8    4.73    7.79
  15   2  -8   -3.53    7.65
  15  -2  -9    5.68    7.48
  15   2  -9    1.69    6.48
  15  -2 -10    1.39    7.09
  15   2 -10    9.70    6.94
  15  -2 -11    3.22    7.48
  15   2 -11    0.42    7.03
  15  -2 -12   -5.91    8.57
  15   2 -12   -2.65    6.87
  15  -2 -13    3.56    7.76
  15  -2 -14   -4.53    7.30
  15  -2 -15    5.70    7.38
  15  -2 -16   -1.99    6.87
  15  -2 -17   -0.86    7.06
  15  -3  -1    4.06    8.76
  15   3  -1   -0.19    7.12
  15  -3  -2    4.09    8.95
  15   3  -2   -1.07    6.79
  15  -3  -3   -9.42    9.56
  15   3  -3   -1.69    7.13
  15  -3  -4    3.87    8.15
  15   3  -4    2.14    7.43
  15  -3  -5    2.17    9.34
  15   3  -5   -4.76    6.95
  15  -3  -6   -1.62    7.29
  15   3  -6    0.82    7.75
  15  -3  -7   -0.87    7.34
  15   3  -7    7.69    7.73
  15  -3  -8   -3.74    9.18
  15   3  -8    6.79    7.59
  15  -3  -9   -2.27    8.20
  15   3  -9    6.50    6.72
  15  -3 -10   -1.96    7.88
  15   3 -10   -0.06    6.57
  15  -3 -11    8.04    8.59
  15   3 -11    7.28    8.06
  15  -3 -12   -4.34    8.14
  15  -3 -13    0.66    7.02
  15  -3 -14    3.50    8.18
  15  -3 -15    1.22    6.94
  15  -3 -16   -2.96    7.30
  15  -3 -17   -3.94    7.16
  15  -4  -1    7.23    8.63
  15   4  -1    0.00    5.75
  15  -4  -2   -2.87    7.85
  15   4  -2    0.69    6.75
  15  -4  -3    9.63    8.82
  15   4  -3   -1.07    6.60
  15  -4  -4   -0.43    8.28
  15   4  -4    4.15    7.39
  15  -4  -5    5.05    8.83
  15   4  -5    0.00    7.71
  15  -4  -6   -3.07    6.97
  15   4  -6    1.91    6.97
  15  -4  -7   -7.67    8.12
  15   4  -7    8.01    7.44
  15  -4  -8   -1.68    6.78
  15   4  -8   -4.51    7.72
  15  -4  -9   -0.64    6.97
  15  -4 -10   -5.85    7.76
  15  -4 -11   -2.62    7.80
  15  -4 -12   -3.00    7.30
  15  -4 -13    3.22    7.36
  15  -4 -14    0.07    7.05
  15  -4 -15    2.33    7.48
  15  -4 -16    0.76    7.76
  15  -5  -1   16.92    9.63
  15   5  -1    1.40    6.87
  15  -5  -2    3.07    7.82
  15   5  -2    8.48    6.43
  15  -5  -3    1.18    8.04
  15   5  -3    2.26    6.76
  15  -5  -4   -1.71    8.80
  15   5  -4    2.41    6.75
  15  -5  -5   -1.61    8.59
  15   5  -5    4.20    6.77
  15  -5  -6    1.42    8.75
  15   5  -6   -1.82    7.47
  15  -5  -7    6.16    8.75
  15  -5  -8   -7.90    8.66
  15  -5  -9   -5.48    8.94
  15  -5 -10   -5.37    8.63
  15  -5 -11    4.18    7.39
  15  -5 -12    1.79    8.13
  15  -5 -13    1.27    8.47
  15  -5 -14    0.31    7.49
  15   6  -1   -1.53    6.96
 -15  -6   1   16.33   16.05
  15   6  -2    2.78    6.74
  15   6  -3    1.69    7.01
 -15  -7   1   11.59   14.60
 -15  -7   2    3.06   13.83
 -15  -8   1   -4.47   15.02
 -15  -8   2   -3.45   13.82
 -15  -9   1  -12.04   15.31
 -15  -9   2    2.71   15.63
  14   0  -1   -2.30    7.92
  14   0  -2    8.03    8.67
  14   0  -3   -4.71    7.70
  14   0  -4   14.47    9.11
  14   0  -5   -3.28    7.18
  14   0  -6    2.59    7.76
  14   0  -7   -2.71    6.84
  14   0  -8    1.93    7.26
  14   0  -9   -1.16    6.92
  14   0 -10    1.41    6.93
  14   0 -11    7.45    6.25
  14   0 -12    5.12    7.03
  14   0 -13    0.26    6.46
  14   0 -14    5.67    7.12
  14   0 -15    4.32    6.78
  14   0 -16   -3.35    7.07
  14   0 -17    1.78    6.99
  14   0 -18   -0.15    6.52
  14   0 -19   -1.42    7.19
  14   0 -20   -0.29    6.73
  14   0 -21    2.94    6.87
  14   0 -22    2.32    6.69
  14   0 -23   -2.79    6.78
 -14   0  24   24.06   10.03
  14   0 -24    0.54    8.00
 -14   0  25    6.00    7.96
  14   0 -25    0.56    7.68
 -14   0  26    3.23    7.82
  14  -1  -1   -0.15    7.09
  14   1  -1   -2.05    8.85
  14  -1  -2   -1.84    8.67
  14   1  -2    1.98    6.79
  14  -1  -3   -0.67    8.00
  14   1  -3    4.53    6.84
  14  -1  -4    8.40    7.31
  14   1  -4   15.87    7.50
  14  -1  -5    1.84    7.07
  14   1  -5    1.96    6.95
  14  -1  -6    9.02    7.83
  14   1  -6    2.56    7.07
  14  -1  -7    2.74    7.77
  14   1  -7   -1.14    7.76
  14  -1  -8    0.15    6.82
  14   1  -8   -0.60    6.39
  14  -1  -9   -3.01    7.38
  14   1  -9   -0.22    6.33
  14  -1 -10    7.41    7.27
  14   1 -10    0.09    7.19
  14  -1 -11   -8.96    8.12
  14   1 -11    2.42    6.70
  14  -1 -12    2.89    6.09
  14   1 -12   -0.58    6.60
  14  -1 -13    5.98    7.39
  14   1 -13   -5.07    7.13
  14  -1 -14   -0.65    6.63
  14   1 -14   -3.32    7.42
  14  -1 -15    0.43    6.33
  14   1 -15   -2.24    6.94
  14  -1 -16    5.81    7.82
  14   1 -16   11.03    7.35
  14  -1 -17    2.10    6.32
  14   1 -17   -3.14    5.74
  14  -1 -18   -0.59    7.58
  14   1 -18    4.42    5.75
  14  -1 -19   -0.82    6.44
  14   1 -19    2.22    7.83
  14  -1 -20   10.68    6.95
  14   1 -20    3.96    7.71
  14  -1 -21   -6.25    7.42
  14   1 -21    3.69    7.93
  14  -1 -22   13.31    7.35
  14   1 -22   -1.40    7.23
 -14  -1  22    2.32    8.00
  14  -1 -23    2.34    7.27
  14   1 -23   -0.59    7.72
 -14  -1  23    8.52    9.08
  14  -1 -24    2.19    6.83
 -14  -1  24   -0.62    9.12
  14  -1 -25   -2.35    7.04
 -14   1  26   -2.75    9.19
  14  -1 -26    2.52    7.77
 -14   1  27   -2.36    9.41
  14  -2  -1   -4.61    7.83
  14   2  -1    2.83    7.06
  14  -2  -2   14.69   10.01
  14   2  -2   21.96    8.55
  14  -2  -3    1.98    7.21
  14   2  -3   -4.91    7.78
  14  -2  -4   -2.98    8.30
  14   2  -4   12.11    7.57
  14  -2  -5    5.77    7.78
  14   2  -5    4.16    7.01
  14  -2  -6    3.46    7.84
  14   2  -6    0.93    6.42
  14  -2  -7   -0.89    8.07
  14   2  -7   -3.61    6.96
  14  -2  -8    5.38    7.79
  14   2  -8    1.42    7.20
  14  -2  -9   -5.95    6.79
  14   2  -9   -0.31    6.13
  14  -2 -10   -4.21    7.27
  14   2 -10   -2.80    7.53
  14  -2 -11   -4.55    7.47
  14   2 -11   -3.84    6.19
  14  -2 -12    5.49    7.49
  14   2 -12    8.19    7.62
  14  -2 -13   -2.49    6.90
  14   2 -13   -0.99    6.53
  14  -2 -14    5.31    6.88
  14   2 -14    6.53    7.05
  14  -2 -15    3.76    7.71
  14   2 -15    2.05    7.06
  14  -2 -16   -2.66    7.13
  14   2 -16    1.83    6.71
  14  -2 -17    0.53    6.95
  14   2 -17   -2.12    7.06
  14  -2 -18   -1.88    6.92
  14   2 -18   12.73    7.44
  14  -2 -19    2.26    6.46
  14   2 -19   -3.47    6.29
  14  -2 -20   -1.01    7.34
  14   2 -20    3.42    8.01
 -14  -2  20    4.67    8.74
  14  -2 -21   -2.20    6.33
  14   2 -21   -1.84    7.23
 -14  -2  21   -3.84    9.25
  14  -2 -22    0.32    6.94
 -14  -2  22    2.62    8.50
  14  -2 -23   -3.56    6.79
  14  -2 -24    6.69    6.74
  14  -2 -25   -1.28    7.05
  14  -2 -26   -0.89    6.99
  14  -3  -1   -6.54    8.86
  14   3  -1    8.78    7.92
 -14  -3   1   -0.38   13.82
  14  -3  -2    7.54    8.27
  14   3  -2    1.24    6.61
  14  -3  -3    0.84    7.83
  14   3  -3   -0.98    6.54
  14  -3  -4   -5.64    9.13
  14   3  -4    1.05    7.09
  14  -3  -5    6.16    8.00
  14   3  -5    0.59    6.24
  14  -3  -6   15.45    9.36
  14   3  -6    9.77    7.95
  14  -3  -7    3.04    7.84
  14   3  -7    3.27    7.20
  14  -3  -8   -1.83    7.08
  14   3  -8    0.40    7.08
  14  -3  -9    5.40    7.22
  14   3  -9   10.23    7.17
  14  -3 -10    2.96    7.42
  14   3 -10    4.04    6.91
  14  -3 -11    3.00    7.72
  14   3 -11    1.51    7.47
  14  -3 -12   -2.09    6.28
  14   3 -12    9.85    7.51
  14  -3 -13   -0.14    7.13
  14   3 -13   -0.00    6.83
  14  -3 -14   -2.76    7.67
  14   3 -14    2.49    5.39
  14  -3 -15   -1.78    6.70
  14   3 -15    0.01    6.33
  14  -3 -16    5.38    7.54
  14   3 -16    7.32    7.38
  14  -3 -17    7.95    6.22
  14   3 -17   -1.77    6.78
  14  -3 -18    5.85    7.47
  14   3 -18   -0.29    7.77
 -14  -3  18    0.22    8.35
  14  -3 -19   -1.15    6.23
  14   3 -19   -1.27    7.31
 -14  -3  19    0.93    7.94
  14  -3 -20    5.73    7.45
  14   3 -20    3.43    8.55
 -14  -3  20    6.92    9.50
  14  -3 -21   -4.32    7.84
  14  -3 -22    4.16    6.64
  14  -3 -23    6.46    6.86
  14  -3 -24   -4.78    7.78
  14  -4  -1    5.88    8.21
  14   4  -1   -1.37    7.45
 -14  -4   1   18.06   15.49
  14  -4  -2   -4.74    9.55
  14   4  -2    6.78    6.90
 -14  -4   2   -0.12   12.64
  14  -4  -3   -5.62    8.94
  14   4  -3    0.88    6.44
  14  -4  -4   -5.59    9.31
  14   4  -4    0.12    6.59
  14  -4  -5   -1.40    8.60
  14   4  -5   -3.12    7.58
  14  -4  -6   -2.16    9.35
  14   4  -6    8.51    6.60
  14  -4  -7    9.40    9.05
  14   4  -7    6.55    7.09
  14  -4  -8   -2.13    7.09
  14   4  -8    9.76    7.40
  14  -4  -9   -5.59    7.97
  14   4  -9    7.46    7.44
  14  -4 -10   -2.34    8.40
  14   4 -10   10.91    7.19
  14  -4 -11   -1.92    7.62
  14   4 -11   -1.25    8.46
  14  -4 -12    0.80    7.71
  14   4 -12    0.23    6.16
  14  -4 -13   -0.75    7.16
  14   4 -13    7.37    8.10
  14  -4 -14    5.33    7.63
  14   4 -14    1.24    7.52
  14  -4 -15   -1.57    6.67
  14   4 -15   -2.93    7.35
  14  -4 -16   -2.01    7.83
  14   4 -16    8.55    8.07
 -14  -4  16    7.52    9.52
  14  -4 -17    0.00    6.64
  14   4 -17    0.82    8.01
 -14  -4  17   -2.88    9.34
  14  -4 -18    6.24    7.32
 -14  -4  18   -0.79    8.36
  14  -4 -19   -1.95    7.26
  14  -4 -20   -2.07    6.84
  14  -4 -21    2.48    6.01
  14  -4 -22    5.85    6.11
  14  -4 -23    3.50    6.14
  14  -5  -1   32.71   11.13
  14   5  -1   10.40    7.33
 -14  -5   1   -6.12   13.21
  14  -5  -2   -3.64    8.39
  14   5  -2    3.89    6.75
 -14  -5   2    0.26   12.23
  14  -5  -3   -1.04    8.52
  14   5  -3    3.15    6.52
 -14  -5   3   11.79   13.79
  14  -5  -4    1.12    6.90
  14   5  -4    5.33    6.94
  14  -5  -5   14.07    8.62
  14   5  -5   -0.44    7.74
  14  -5  -6   -1.94    9.02
  14   5  -6   10.69    7.79
  14  -5  -7   -2.37    9.01
  14   5  -7   -1.31    6.91
  14  -5  -8   -1.43    8.12
  14   5  -8   -0.90    6.29
  14  -5  -9    5.01    8.77
  14   5  -9   -1.48    7.12
  14  -5 -10   -5.80    9.11
  14   5 -10    8.24    7.82
  14  -5 -11    0.46    7.80
  14   5 -11    1.02    6.50
  14  -5 -12    4.12    7.23
  14   5 -12    0.01    6.15
  14  -5 -13    6.41    7.40
  14   5 -13    7.36    7.51
 -14  -5  13   -0.93    9.27
  14  -5 -14   -1.70    7.79
  14   5 -14    8.22    7.82
 -14  -5  14   -4.41    8.31
  14  -5 -15    3.61    8.11
  14   5 -15   11.20    7.34
 -14  -5  15   11.81    8.49
  14  -5 -16    7.99    7.76
 -14  -5  16   19.75   10.13
  14  -5 -17    9.68    8.22
  14  -5 -18    1.13    6.32
  14  -5 -19    0.30    6.44
  14  -5 -20   -2.59    6.81
  14  -5 -21   -7.67    7.31
  14  -6  -1    9.72    9.39
  14   6  -1   -3.88    6.44
 -14  -6   1    4.70   14.13
  14  -6  -2    8.68   10.08
  14   6  -2    0.92    6.13
 -14  -6   2   -4.96   12.66
  14  -6  -3    8.35    8.83
  14   6  -3   -0.52    8.04
 -14  -6   3    7.30   15.87
  14  -6  -4   12.15    9.75
  14   6  -4    8.28    7.05
 -14  -6   4   -2.23   12.43
  14  -6  -5   -3.30    7.56
  14   6  -5   -0.47    6.00
  14  -6  -6    9.99    9.57
  14   6  -6    4.60    7.19
  14  -6  -7    7.47    8.81
  14   6  -7    8.60    7.28
  14  -6  -8    3.70    8.75
  14   6  -8   -0.22    6.02
  14  -6  -9   10.33    7.76
  14   6  -9    1.79    6.82
 -14  -6   9    5.98    8.20
  14  -6 -10    2.33    8.32
  14   6 -10    0.08    7.53
 -14  -6  10    4.79    8.92
  14  -6 -11   -0.09    7.32
  14   6 -11   -4.83    7.82
 -14  -6  11   -4.95    9.67
  14  -6 -12    4.72    7.67
  14   6 -12    1.29    6.90
 -14  -6  12    6.80    8.11
  14  -6 -13   -3.86    7.48
 -14  -6  13    0.15    8.26
  14  -6 -14   -1.22    7.50
  14  -6 -15   -4.22    7.83
  14  -6 -16   -0.31    6.94
  14  -6 -17    0.71    6.72
  14  -6 -18    3.65    7.19
  14  -6 -19    1.87    7.43
  14  -6 -20   -7.95    7.47
  14  -7  -1    7.64    9.82
  14   7  -1   13.58    8.20
 -14  -7   1   17.98   13.35
  14  -7  -2   -7.41    9.74
  14   7  -2    2.83    7.11
 -14  -7   2   -4.68   14.06
  14  -7  -3    2.81    9.90
  14   7  -3   -3.90    7.35
 -14  -7   3    4.69   13.58
  14  -7  -4   -3.42    9.92
  14   7  -4    1.33    6.85
 -14  -7   4   -4.52   14.50
  14  -7  -5   22.00   10.14
  14   7  -5   11.96    7.68
 -14  -7   5   -2.29    8.53
  14  -7  -6    0.46    8.85
  14   7  -6    3.99    6.44
 -14  -7   6   11.18    9.30
  14  -7  -7    3.42    8.42
  14   7  -7    3.59    7.70
 -14  -7   7    5.68   10.61
  14  -7  -8    5.52    8.62
  14   7  -8   -3.17    7.11
 -14  -7   8   -1.52    9.01
  14  -7  -9   -1.26    8.84
 -14  -7   9   -0.56    6.88
  14  -7 -10    1.32    8.91
 -14  -7  10    5.93    8.50
  14  -7 -11   10.74    9.17
  14  -7 -12   -2.62    7.29
  14  -7 -13   -0.88    8.22
  14  -7 -14   -6.54    8.17
  14  -7 -15    6.70    7.55
  14  -7 -16   -1.61    7.28
  14  -7 -17   -0.59    7.59
  14  -7 -18   -4.58    7.73
  14  -8  -1   -0.11    8.79
  14   8  -1   11.97    7.07
 -14  -8   1   -2.61    8.31
 -14  -8   1    4.22   13.20
  14  -8  -2   -1.19    8.96
  14   8  -2   -3.83    7.66
 -14  -8   2   -1.10    8.02
 -14  -8   2   -6.68   13.91
  14  -8  -3   -0.30    8.75
  14   8  -3   -1.74    8.10
 -14  -8   3   15.59    9.97
 -14  -8   3   -0.89   11.79
  14  -8  -4   -2.55    8.31
  14   8  -4    4.42    7.86
 -14  -8   4   -0.94    8.60
 -14  -8   4   -1.70   13.87
  14  -8  -5    0.34    8.61
 -14  -8   5   -3.53    8.39
 -14  -8   5   -4.93   13.61
  14  -8  -6    3.96    8.56
 -14  -8   6    0.22    7.63
  14  -8  -7   -3.60    9.74
 -14  -8   7   -0.66    7.82
  14  -8  -8    7.32    9.10
  14  -8  -9    1.98    9.40
  14  -8 -10   -2.62    8.12
  14  -8 -11    1.96    8.32
  14  -8 -12    6.57    8.30
  14  -8 -13    0.12    8.73
  14  -8 -14    0.99    8.16
  14  -8 -15   -1.62    7.89
  14  -8 -16    4.01    7.73
  14  -8 -17   -0.79    7.76
 -14  -9   1   15.72    9.59
 -14  -9   1    3.61   14.53
 -14  -9   2    2.55    7.39
 -14  -9   2    6.87   12.96
 -14  -9   3   -1.77    8.12
 -14  -9   3   -1.07   12.44
  14  -9  -4   -1.42    8.95
 -14  -9   4    2.92   13.01
  14  -9  -5   -1.10    8.04
 -14  -9   5    3.67   14.32
  14  -9  -6   -1.12    8.27
  14  -9  -7   -3.74    8.00
  14  -9  -8   16.58    9.54
  14  -9  -9    1.57    8.30
  14  -9 -10   -6.19    8.53
  14  -9 -11    3.88    9.77
  14  -9 -12   -3.93    8.62
  14  -9 -13    4.71    9.08
  14  -9 -14    6.55    8.26
  14  -9 -15    1.99    8.90
 -14 -10   1   -2.52   13.13
 -14 -10   2   -3.18   13.43
 -14 -10   3    2.09   12.61
 -14 -10   4   -6.31   13.67
 -14 -10   5    1.89   13.39
  14 -10 -13   -3.74    8.30
 -14 -11   4    0.67   11.98
 -13   0   1   60.59   19.60
  13   0  -1   51.26   13.80
  13   0  -2   -4.89    7.57
  13   0  -3    4.59    7.36
  13   0  -4   -4.73    7.38
  13   0  -5   -1.53    6.82
  13   0  -6    3.78    7.77
  13   0  -7   19.44    9.00
  13   0  -8   -0.00    6.66
  13   0  -9    3.37    6.47
  13   0 -10   -0.26    6.41
  13   0 -11   16.48    8.24
  13   0 -12   -3.08    7.21
  13   0 -13   12.07    7.97
  13   0 -14   -0.67    6.05
  13   0 -15   -7.90    7.43
  13   0 -16    1.88    6.24
  13   0 -17    9.64    6.88
  13   0 -18    3.39    6.51
  13   0 -19    3.73    6.47
  13   0 -20    0.19    6.55
  13   0 -21   -3.61    6.30
  13   0 -22    1.13    6.57
  13   0 -23   14.09    8.09
 -13   0  24   -5.98    9.10
  13   0 -24    0.01    6.37
 -13   0  25   -2.18    8.15
  13   0 -25    5.01    6.92
 -13   0  26    2.15    8.00
 -13   0  27   11.03    8.99
 -13   0  28    3.35    7.05
  13  -1  -1   10.90    7.90
  13   1  -1    3.32    8.25
 -13  -1   1    0.82   11.76
  13  -1  -2    2.52    6.48
  13   1  -2    1.21    7.00
 -13  -1   2    3.99   13.60
  13  -1  -3    1.94    8.40
  13   1  -3    9.15    7.50
  13  -1  -4   -0.07    6.66
  13   1  -4   -3.95    7.06
  13  -1  -5   34.72   10.96
  13   1  -5   28.63   10.48
  13  -1  -6   -1.73    7.64
  13   1  -6   -3.49    6.78
  13  -1  -7    0.65    6.72
  13   1  -7    1.41    7.40
  13  -1  -8   -0.37    6.21
  13   1  -8   -2.93    6.89
  13  -1  -9   23.06    8.95
  13   1  -9   13.97    8.28
  13  -1 -10   -0.00    6.54
  13   1 -10    2.31    6.82
  13  -1 -11    0.00    7.77
  13   1 -11    8.38    6.72
  13  -1 -12    2.93    6.57
  13   1 -12   -6.06    6.93
  13  -1 -13    2.25    6.79
  13   1 -13    2.03    5.95
  13  -1 -14    0.74    6.90
  13   1 -14    0.53    7.39
  13  -1 -15   13.71    9.48
  13   1 -15    7.82    8.38
  13  -1 -16   -3.57    6.85
  13   1 -16   -0.72    7.07
  13  -1 -17    6.86    7.30
  13   1 -17   -4.35    7.37
  13  -1 -18   -3.34    6.91
  13   1 -18    0.01    6.08
  13  -1 -19    1.48    6.55
  13   1 -19   -0.64    6.03
  13  -1 -20   -2.46    6.47
  13   1 -20    1.34    6.55
  13  -1 -21    2.96    7.50
  13   1 -21   11.69    7.69
  13  -1 -22   -1.65    6.50
  13   1 -22    4.67    7.56
 -13  -1  22    0.27    7.10
  13  -1 -23   -3.46    6.86
  13   1 -23    2.14    7.12
 -13  -1  23    2.00    7.72
  13  -1 -24   -0.06    6.08
 -13  -1  24   12.18    9.27
  13  -1 -25   -2.88    6.96
 -13  -1  25    1.33    7.38
 -13   1  26  -10.07    9.86
  13  -1 -26   -0.42    7.26
 -13  -1  26   -2.15    8.40
 -13   1  27   -5.58    9.21
 -13  -1  27   15.38    9.46
 -13  -1  28   -0.42    7.48
 -13  -1  29    5.22    8.12
 -13  -1  30    5.16    7.57
  13  -2  -1   16.90    9.95
  13   2  -1   22.12    9.28
 -13  -2   1   32.89   15.23
  13  -2  -2   -0.77    8.11
  13   2  -2   11.39    7.46
 -13  -2   2   -9.51   13.95
  13  -2  -3   -3.43    7.50
  13   2  -3   -1.26    6.96
 -13  -2   3   -0.81   14.85
  13  -2  -4   -1.84    7.16
  13   2  -4    2.61    7.10
  13  -2  -5    3.42    7.59
  13   2  -5    3.28    6.38
  13  -2  -6   -0.67    7.20
  13   2  -6   -0.77    6.57
  13  -2  -7   13.59    8.39
  13   2  -7   22.28    8.04
  13  -2  -8   -1.63    7.26
  13   2  -8   -0.09    6.23
  13  -2  -9    1.51    7.20
  13   2  -9    1.62    6.65
  13  -2 -10   -3.79    7.71
  13   2 -10   -2.87    7.04
  13  -2 -11   18.99    8.59
  13   2 -11   13.58    7.79
  13  -2 -12   -2.90    6.76
  13   2 -12    0.74    6.63
  13  -2 -13    2.29    7.29
  13   2 -13    3.63    6.57
  13  -2 -14    6.41    6.52
  13   2 -14    8.55    7.44
  13  -2 -15    1.31    6.45
  13   2 -15    1.40    6.90
  13  -2 -16   -1.75    6.60
  13   2 -16   -2.90    7.22
  13  -2 -17    5.70    7.17
  13   2 -17   -0.20    6.36
  13  -2 -18   -5.55    6.87
  13   2 -18   -0.56    6.74
  13  -2 -19   -4.87    6.73
  13   2 -19    4.91    6.54
  13  -2 -20   -1.42    6.18
  13   2 -20   -4.19    7.64
 -13  -2  20   -8.57    9.39
  13  -2 -21   -0.31    6.20
  13   2 -21    5.15    6.64
 -13  -2  21   -0.22    7.81
  13  -2 -22   -1.38    7.38
 -13  -2  22   -2.57    8.01
  13  -2 -23   -1.79    6.61
 -13  -2  23   26.49   10.13
  13  -2 -24   -2.05    6.36
 -13  -2  24   -0.05    7.67
  13  -2 -25   -2.84    6.86
 -13  -2  25   -1.32    9.58
  13  -2 -26    0.00    7.02
 -13  -2  26    7.00    8.65
 -13  -2  27   12.08    8.37
 -13  -2  28   -1.43    8.56
 -13  -2  29    4.80    8.29
  13  -3  -1   -3.84    9.89
  13   3  -1   -8.59    7.85
 -13  -3   1   -6.95   14.02
  13  -3  -2   -0.06    8.69
  13   3  -2    6.57    6.84
 -13  -3   2    8.18   13.52
  13  -3  -3    0.41    7.86
  13   3  -3    6.74    7.55
 -13  -3   3   13.86   14.71
  13  -3  -4   12.39    8.48
  13   3  -4    5.07    6.74
 -13  -3   4   -0.21   13.74
  13  -3  -5    4.47    8.48
  13   3  -5    9.14    7.91
  13  -3  -6    3.13    7.84
  13   3  -6    5.77    6.23
  13  -3  -7    2.51    7.43
  13   3  -7   -2.59    7.20
  13  -3  -8   -1.60    7.56
  13   3  -8    1.14    5.84
  13  -3  -9   10.86    8.56
  13   3  -9   25.65    8.69
  13  -3 -10    1.20    6.78
  13   3 -10    1.37    6.40
  13  -3 -11    1.79    8.31
  13   3 -11   16.85    8.14
  13  -3 -12   -1.18    7.20
  13   3 -12   -2.09    6.23
  13  -3 -13    4.50    7.72
  13   3 -13    4.99    6.91
  13  -3 -14   -2.85    6.78
  13   3 -14    4.66    6.06
  13  -3 -15   12.15    8.45
  13   3 -15   10.65    7.90
  13  -3 -16    8.60    7.17
  13   3 -16   -2.35    6.55
  13  -3 -17    9.05    6.82
  13   3 -17    0.65    6.99
  13  -3 -18   -0.74    6.35
  13   3 -18    4.85    6.80
 -13  -3  18    4.17    8.05
  13  -3 -19    0.31    6.20
  13   3 -19    2.53    6.48
 -13  -3  19    2.16    8.28
  13  -3 -20   -2.67    6.61
 -13  -3  20   12.48    9.14
  13  -3 -21   -0.24    6.47
 -13  -3  21   -3.90    7.90
  13  -3 -22    3.57    7.39
 -13  -3  22   -2.07    7.89
  13  -3 -23    2.38    7.17
 -13  -3  23   -2.51    7.58
  13  -3 -24   -1.68    6.21
 -13  -3  24    4.49    8.16
  13  -3 -25    4.53    6.49
 -13  -3  25    5.02    8.18
 -13  -3  26   12.45    8.76
  13   3 -27   -1.32    8.27
 -13  -3  27   -2.22    7.30
  13  -4  -1   17.09    9.55
  13   4  -1    6.43    7.26
 -13  -4   1   14.86   15.56
  13  -4  -2   -2.71    7.24
  13   4  -2    2.98    6.80
 -13  -4   2   -4.71   13.55
  13  -4  -3   -4.77    8.78
  13   4  -3    1.60    5.92
 -13  -4   3   -3.54   14.68
  13  -4  -4   12.97    8.61
  13   4  -4    2.28    6.39
 -13  -4   4   -5.94   12.59
  13  -4  -5   -5.34    7.83
  13   4  -5    2.44    5.90
 -13  -4   5    8.12   14.20
  13  -4  -6   13.50    8.97
  13   4  -6    9.64    7.41
  13  -4  -7    1.74    7.40
  13   4  -7    2.89    6.32
  13  -4  -8    6.42    9.00
  13   4  -8    6.34    7.28
  13  -4  -9    0.37    6.57
  13   4  -9   -6.72    6.96
  13  -4 -10   -5.22    8.35
  13   4 -10   -2.44    5.77
  13  -4 -11    3.90    7.67
  13   4 -11    7.95    7.58
  13  -4 -12    8.30    7.89
  13   4 -12   25.03    9.07
  13  -4 -13    4.24    7.87
  13   4 -13    3.66    7.07
  13  -4 -14    4.97    7.27
  13   4 -14   -3.35    7.36
  13  -4 -15   -2.74    6.54
  13   4 -15   -5.12    6.59
 -13  -4  15   -7.36    9.71
  13  -4 -16    7.55    6.79
  13   4 -16    3.88    6.90
 -13  -4  16   11.10    9.10
  13  -4 -17   -3.08    6.30
  13   4 -17   -3.41    7.63
 -13  -4  17    1.89    7.05
  13  -4 -18    4.60    8.09
 -13  -4  18    5.98    9.32
  13  -4 -19    1.82    6.67
 -13  -4  19   -0.46    7.25
  13  -4 -20    4.20    6.51
 -13  -4  20   -0.89    8.10
  13  -4 -21   -1.83    6.61
 -13  -4  21   -1.02    7.83
  13  -4 -22    6.27    6.79
 -13  -4  22    7.15    8.67
  13  -4 -23   -1.53    6.74
 -13  -4  23   -3.04    7.96
  13   4 -24   -5.11    8.97
 -13  -4  24   -4.01    8.66
  13   4 -25   -2.71    9.96
 -13  -4  25    3.45    8.23
  13   4 -26   10.10    9.90
  13   4 -27    2.36    9.15
  13   4 -28    5.79    8.85
  13  -5  -1    6.31    8.77
  13   5  -1   -0.23    6.64
 -13  -5   1    7.25   14.55
  13  -5  -2    4.07    9.09
  13   5  -2    3.86    7.34
 -13  -5   2   12.70   13.35
  13  -5  -3   -1.30    8.05
  13   5  -3   -0.85    6.81
 -13  -5   3    6.43   12.81
  13  -5  -4    0.93    8.05
  13   5  -4    5.19    6.53
 -13  -5   4   21.09   14.56
  13  -5  -5   -2.00    8.56
  13   5  -5    3.34    7.15
 -13  -5   5    2.79   11.54
  13  -5  -6   -0.61    7.59
  13   5  -6   -1.07    6.87
 -13  -5   6   14.27   13.87
  13  -5  -7    7.16    8.75
  13  -5  -8   -1.01    7.58
  13   5  -8   -0.71    6.19
  13  -5  -9    7.31    7.72
  13   5  -9   13.44    7.65
  13  -5 -10    6.43    7.27
  13   5 -10    7.28    7.66
  13  -5 -11   13.05    8.45
  13   5 -11   -1.50    6.58
  13  -5 -12   -2.26    7.46
  13   5 -12    2.95    7.67
 -13  -5  12    4.63    7.90
  13  -5 -13   -0.55    6.55
  13   5 -13   -4.47    7.52
 -13  -5  13   12.40    9.47
  13  -5 -14    2.06    7.26
  13   5 -14    1.73    7.85
 -13  -5  14    9.16    9.27
  13  -5 -15    6.21    7.21
 -13  -5  15   22.42   10.22
  13  -5 -16   -1.25    7.02
 -13  -5  16   14.03    8.90
  13  -5 -17    4.25    6.66
 -13  -5  17    0.19    8.02
  13  -5 -18    2.11    7.17
 -13  -5  18    8.28    8.53
  13  -5 -19   11.84    7.37
 -13  -5  19    0.00    7.44
  13  -5 -20   15.81    7.41
 -13  -5  20    4.65    8.52
  13  -5 -21   -4.75    6.34
 -13  -5  21   -3.88    8.10
  13  -5 -22   -0.63    7.19
 -13  -5  22    5.74    9.01
  13   5 -26   -1.68    8.84
  13   5 -27   -0.89    9.33
  13   5 -28    2.12    9.29
  13  -6  -1   16.46    9.83
  13   6  -1    1.37    6.12
 -13  -6   1    5.05   13.23
  13  -6  -2   -0.28    7.86
  13   6  -2   -1.42    6.58
 -13  -6   2  -10.35   13.75
  13  -6  -3   -5.73    7.98
  13   6  -3    0.20    5.70
 -13  -6   3    0.91   11.73
  13  -6  -4    0.34    8.24
  13   6  -4    9.06    6.34
 -13  -6   4   -2.79   11.87
  13  -6  -5    9.44    9.18
  13   6  -5    1.46    6.27
 -13  -6   5   -0.88   12.22
  13  -6  -6    9.86    9.10
  13   6  -6    5.90    7.09
 -13  -6   6   -9.01   13.87
  13  -6  -7    3.11    7.34
  13   6  -7    6.65    6.71
  13  -6  -8    4.76    8.14
  13   6  -8    1.55    7.81
  13  -6  -9    0.09    7.51
  13   6  -9   -1.88    6.54
 -13  -6   9    0.70    8.54
  13  -6 -10   16.83    8.84
  13   6 -10    1.48    7.19
 -13  -6  10   10.60    8.80
  13  -6 -11   -3.38    8.28
  13   6 -11    6.70    7.69
 -13  -6  11   11.48    8.28
  13  -6 -12   -0.06    6.34
 -13  -6  12    3.51    8.81
  13  -6 -13   -4.10    8.81
 -13  -6  13   13.17    7.83
  13  -6 -14    5.12    8.14
 -13  -6  14    3.71    7.86
  13  -6 -15    5.81    7.44
 -13  -6  15   -3.80    7.49
  13  -6 -16    3.56    7.61
 -13  -6  16   14.19    8.61
  13  -6 -17    8.17    7.42
 -13  -6  17    2.99    8.25
  13  -6 -18    0.22    6.72
 -13  -6  18   -1.85    8.16
  13  -6 -19   -1.41    6.39
 -13  -6  19    1.42    8.43
  13  -6 -20   -6.52    7.24
 -13  -6  20   -6.82    9.00
  13  -7  -1    1.28    9.02
  13   7  -1   -3.08    6.96
 -13  -7   1    0.53   14.07
  13  -7  -2   -0.70    7.90
  13   7  -2   -2.53    6.30
 -13  -7   2   -2.79   12.81
  13  -7  -3    2.55    8.41
  13   7  -3   10.44    7.39
 -13  -7   3    4.98   14.57
  13  -7  -4   15.27    9.35
  13   7  -4   15.01    8.81
 -13  -7   4   13.08   13.32
  13  -7  -5   -2.90    7.88
  13   7  -5   10.29    7.66
 -13  -7   5    0.84    7.64
 -13  -7   5    5.21   11.75
  13  -7  -6   -6.37    8.70
  13   7  -6    6.86    6.83
 -13  -7   6   10.84    8.01
 -13  -7   6   -4.91   14.08
  13  -7  -7    7.17    7.36
  13   7  -7   -1.56    7.28
 -13  -7   7   -1.95    8.96
 -13  -7   7    9.43   13.44
  13  -7  -8   -4.58    8.12
  13   7  -8    2.14    7.03
 -13  -7   8   12.23    8.74
  13  -7  -9    0.99    7.88
 -13  -7   9    8.44    9.27
  13  -7 -10    4.41    8.30
 -13  -7  10   11.89    7.43
  13  -7 -11   -3.13    8.38
 -13  -7  11   -0.69    8.02
  13  -7 -12    0.88    7.36
 -13  -7  12   -8.10    8.65
  13  -7 -13   -0.47    7.07
 -13  -7  13    0.89    7.37
  13  -7 -14   -3.02    7.99
 -13  -7  14    5.55    7.37
  13  -7 -15   -4.40    8.35
 -13  -7  15    0.75    7.41
  13  -7 -16    3.52    6.81
 -13  -7  16   -3.50    8.44
  13  -7 -17   -6.51    8.42
 -13  -7  17    3.72    8.17
  13  -7 -18    5.53    7.47
 -13  -7  18   -0.64    6.83
  13  -7 -19    0.85    7.15
  13  -8  -1    0.00    8.19
  13   8  -1   -3.32    6.39
 -13  -8   1    0.97    7.38
 -13  -8   1   -9.20   13.98
  13  -8  -2   17.71    9.72
  13   8  -2    7.82    7.14
 -13  -8   2    9.57    9.15
 -13  -8   2    3.15   13.71
  13  -8  -3    5.75    8.44
  13   8  -3    4.29    6.63
 -13  -8   3   -3.69    9.39
 -13  -8   3   15.91   14.83
  13  -8  -4    9.43    8.26
 -13  -8   4   -3.56    8.33
 -13  -8   4   -3.65   13.07
  13  -8  -5    1.58    8.13
 -13  -8   5    8.27    9.40
 -13  -8   5    7.23   13.14
  13  -8  -6   10.76    8.29
 -13  -8   6   -0.00    7.96
 -13  -8   6   -4.11   12.50
  13  -8  -7    1.90    9.12
 -13  -8   7    9.47    9.10
 -13  -8   7    6.19   13.80
  13  -8  -8    9.40    8.95
 -13  -8   8    0.36    8.03
  13  -8  -9   -2.72    8.36
 -13  -8   9   -0.22    8.47
  13  -8 -10    6.59    9.86
 -13  -8  10    8.59    8.27
  13  -8 -11   -4.51    7.77
 -13  -8  11   -1.64    7.72
  13  -8 -12    6.17    8.74
 -13  -8  12    1.30    7.15
  13  -8 -13   -0.90    8.10
 -13  -8  13    0.95    6.86
  13  -8 -14    8.22    8.12
 -13  -8  14    7.06    9.10
  13  -8 -15    2.75    7.13
 -13  -8  15   -1.59    7.36
  13  -8 -16   -4.22    8.02
  13  -8 -17    0.99    6.68
  13  -9  -1   -3.01    6.83
 -13  -9   1   -1.58    7.45
 -13  -9   1  -10.59   13.60
  13  -9  -2   -5.46   10.41
 -13  -9   2    1.04    6.99
 -13  -9   2    0.75   12.49
  13  -9  -3   -1.26    8.31
 -13  -9   3   -1.56    7.93
 -13  -9   3   -0.11   11.99
  13  -9  -4    9.20    9.06
 -13  -9   4   16.71    9.45
 -13  -9   4    2.66   12.82
  13  -9  -5    6.98    9.23
 -13  -9   5   -1.19    6.97
 -13  -9   5   -3.90   12.93
  13  -9  -6   -2.71    9.02
 -13  -9   6   -4.57    7.83
 -13  -9   6    5.31   13.07
  13  -9  -7   -1.64    9.02
 -13  -9   7   -1.45    7.89
 -13  -9   7    8.95   12.52
  13  -9  -8    6.67    8.18
 -13  -9   8    8.99    8.47
  13  -9  -9    2.00    8.33
 -13  -9   9   -2.26    9.14
  13  -9 -10    4.72    8.29
 -13  -9  10    7.39    8.08
  13  -9 -11   -3.35    8.35
 -13  -9  11    2.66    8.44
  13  -9 -12   -1.44    7.96
 -13  -9  12    1.92    8.40
  13  -9 -13    2.48    8.08
  13  -9 -14    8.82    8.31
  13  -9 -15   -4.21    7.97
  13 -10  -1   -2.34    8.92
 -13 -10   1    1.57    7.93
 -13 -10   1   -1.13   12.91
  13 -10  -2    7.83    9.38
 -13 -10   2   -5.31    8.37
 -13 -10   2   -4.59   12.08
  13 -10  -3    6.27   10.09
 -13 -10   3    2.24    7.11
 -13 -10   3   -1.82   13.95
  13 -10  -4    4.40    9.67
 -13 -10   4    5.61    8.43
 -13 -10   4   -3.31   12.86
  13 -10  -5    1.13    8.61
 -13 -10   5   -0.92    7.33
 -13 -10   5   -4.33   11.82
  13 -10  -6   -1.77    7.86
 -13 -10   6    0.17    7.16
 -13 -10   6   -0.00   12.42
  13 -10  -7   -3.95    8.84
 -13 -10   7   -4.34    8.12
 -13 -10   7   -1.21   11.51
  13 -10  -8    3.46    8.44
 -13 -10   8   -1.94    8.09
  13 -10  -9   -5.10    9.31
  13 -10 -10    0.97    9.53
  13 -10 -11    4.86    9.02
  13 -10 -12    0.92    7.88
  13 -10 -13   -2.41    8.32
 -13 -11   1    6.85    8.18
 -13 -11   1    9.85   14.17
  13 -11  -2   -5.55    7.99
 -13 -11   2    7.74    6.70
 -13 -11   2   -1.05   13.39
  13 -11  -3   -4.78   10.27
 -13 -11   3   -0.43    7.89
 -13 -11   3    6.19   10.65
  13 -11  -4   -3.40    8.87
 -13 -11   4    4.38    7.40
 -13 -11   4   22.22   13.74
  13 -11  -5   -1.50    9.08
 -13 -11   5    2.78    7.00
  13 -11  -6    8.09    9.52
  13 -11  -7   -1.68    9.39
  13 -11  -8    3.62    9.73
  13 -11  -9    4.48    9.61
  13 -11 -10   -0.35    8.53
  13 -11 -11   -2.74    9.14
  13 -11 -12    9.83    8.71
  13 -12  -8    5.30    9.54
  13 -12  -9    3.61    8.41
  13 -12 -10   -4.60    9.14
 -12   0   1   -3.80   14.66
  12   0  -1   -1.77    6.90
  12   0  -2    0.08    7.22
  12   0  -3   -2.45    6.68
  12   0  -4    7.65    8.28
  12   0  -5   -2.85    6.99
  12   0  -6   56.90   12.98
  12   0  -7    1.84    7.06
  12   0  -8    2.14    6.83
  12   0  -9    0.85    7.22
  12   0 -10   47.14   11.78
  12   0 -11   -5.74    7.22
  12   0 -12   15.84    8.24
  12   0 -13   -1.23    7.13
  12   0 -14   -6.51    6.80
  12   0 -15    1.81    5.79
  12   0 -16   15.63    8.68
  12   0 -17    2.91    6.40
  12   0 -18   -0.20    5.40
  12   0 -19    2.20    5.77
  12   0 -20   -1.86    6.75
  12   0 -21    6.32    6.70
  12   0 -22    7.02    6.97
 -12   0  23   -1.88    7.59
  12   0 -23    1.50    6.95
 -12   0  24   -4.12    7.78
  12   0 -24   -0.58    6.26
 -12   0  25   -4.87    7.39
 -12   0  26   -0.01    8.25
 -12   0  27    9.87    8.06
 -12   0  28    4.74    8.09
 -12   0  29   11.70    8.58
  12  -1  -1    1.16    7.62
  12   1  -1    0.07    6.49
 -12  -1   1    7.68   14.76
  12  -1  -2   23.86    9.43
  12   1  -2   21.49    9.20
 -12  -1   2   13.21   13.29
  12  -1  -3   -1.22    7.54
  12   1  -3    8.63    7.43
  12  -1  -4   26.84   10.52
  12   1  -4   70.88   12.43
  12  -1  -5   -6.28    7.87
  12   1  -5   -0.93    5.74
  12  -1  -6    6.23    7.11
  12   1  -6    0.49    6.49
  12  -1  -7    1.73    6.79
  12   1  -7    2.25    7.30
  12  -1  -8   57.27   13.16
  12   1  -8   55.33   12.73
  12  -1  -9    0.20    6.54
  12   1  -9    0.54    5.56
  12  -1 -10   13.03    7.64
  12   1 -10   11.79    7.61
  12  -1 -11    0.07    6.38
  12   1 -11   -4.10    7.32
  12  -1 -12    0.90    6.84
  12   1 -12    5.83    6.78
  12  -1 -13   -1.94    6.70
  12   1 -13    2.40    6.36
  12  -1 -14   21.92    9.40
  12   1 -14   28.67    9.65
  12  -1 -15    2.22    6.30
  12   1 -15    0.24    6.44
  12  -1 -16    2.17    6.17
  12   1 -16    1.43    5.59
  12  -1 -17   -3.67    6.86
  12   1 -17   -2.89    6.10
  12  -1 -18    9.58    7.22
  12   1 -18   17.32    7.78
  12  -1 -19   -1.24    6.80
  12   1 -19    7.80    7.43
  12  -1 -20    2.90    6.59
  12   1 -20   16.90    7.85
  12  -1 -21   -3.42    6.51
  12   1 -21   -1.50    6.84
  12  -1 -22    2.80    7.10
  12   1 -22   -2.45    6.78
 -12  -1  22    2.43    8.21
  12  -1 -23   -3.32    6.38
  12   1 -23    9.06    7.74
 -12  -1  23   -1.25    6.91
  12  -1 -24   -5.26    6.83
 -12  -1  24    0.63    8.43
 -12   1  25   -6.31    8.28
  12  -1 -25   -3.99    6.61
 -12  -1  25   -3.32    7.11
 -12   1  26    3.83    9.37
  12  -1 -26   -3.32    7.11
 -12  -1  26   -2.54    7.80
 -12   1  27   -1.88    7.92
 -12  -1  27    0.26    6.99
 -12  -1  28    1.76    7.96
 -12  -1  29   -0.02    7.22
 -12  -1  30    6.40    8.40
  12  -2  -1    2.85    7.86
  12   2  -1   -1.12    6.57
 -12  -2   1    3.72   14.84
  12  -2  -2   27.23    9.01
  12   2  -2   18.77    7.96
 -12  -2   2   -4.82   14.35
  12  -2  -3    2.62    7.70
  12   2  -3   -5.19    7.69
 -12  -2   3    2.83   13.96
  12  -2  -4   18.51    8.36
  12   2  -4    2.93    6.38
 -12  -2   4   -1.92   13.14
  12  -2  -5    8.71    8.15
  12   2  -5   -2.39    7.38
  12  -2  -6   16.23    8.20
  12   2  -6   29.42    9.46
  12  -2  -7   22.23    8.96
  12   2  -7    7.59    7.14
  12  -2  -8   -3.19    7.39
  12   2  -8   10.80    6.88
  12  -2  -9   -0.00    6.91
  12   2  -9   -1.05    6.54
  12  -2 -10   12.98    8.23
  12   2 -10   19.50    8.41
  12  -2 -11    8.43    7.63
  12   2 -11    4.48    6.34
  12  -2 -12   12.55    8.25
  12   2 -12   13.90    8.14
  12  -2 -13    1.56    6.45
  12   2 -13    3.96    5.70
  12  -2 -14   -2.10    6.35
  12   2 -14    5.14    6.15
  12  -2 -15   -4.14    6.50
  12   2 -15   -2.65    6.32
  12  -2 -16    4.84    6.56
  12   2 -16   25.49    8.36
  12  -2 -17   -0.99    6.54
  12   2 -17   -1.22    5.80
  12  -2 -18    1.10    6.26
  12   2 -18   -0.77    6.80
  12  -2 -19    2.24    6.01
  12   2 -19    4.41    6.56
 -12  -2  19   13.37    8.22
  12  -2 -20   14.89    7.15
  12   2 -20    1.41    6.35
 -12  -2  20    0.64    8.26
  12  -2 -21   -1.32    5.85
  12   2 -21    1.65    7.61
 -12  -2  21   -0.32    6.61
  12  -2 -22   11.96    7.11
 -12  -2  22   12.62    8.03
  12  -2 -23   -3.79    6.08
 -12  -2  23    2.66    7.84
  12  -2 -24   -1.70    6.36
 -12  -2  24   -1.24    7.04
  12  -2 -25    6.49    6.82
 -12  -2  25   -0.11    7.01
  12  -2 -26   15.41    7.98
 -12  -2  26   13.35    8.33
 -12  -2  27    4.10    8.08
 -12  -2  28   -3.95    8.41
  12   2 -29   -1.11    8.38
 -12  -2  29   -0.18    7.05
 -12  -2  30    5.30    8.02
 -12  -2  31   -0.21    7.35
  12  -3  -1    1.23    7.64
  12   3  -1   -0.45    6.45
 -12  -3   1    2.78   12.04
  12  -3  -2   13.76    9.91
  12   3  -2   24.33    8.72
 -12  -3   2   22.09   13.60
  12  -3  -3    6.14    9.05
  12   3  -3   13.93    7.60
 -12  -3   3    2.31   12.73
  12  -3  -4   15.72    9.42
  12   3  -4   18.31    8.94
 -12  -3   4   27.77   16.13
  12  -3  -5   -1.77    7.41
  12   3  -5    4.76    7.21
 -12  -3   5   -7.40   13.97
  12  -3  -6    3.90    8.19
  12   3  -6   -3.98    6.50
 -12  -3   6   -5.24   14.50
  12  -3  -7   -4.33    7.18
  12   3  -7    2.62    6.47
 -12  -3   7   13.41   15.04
  12  -3  -8   23.98    9.69
  12   3  -8   37.26    9.91
  12  -3  -9   -4.04    6.92
  12   3  -9   14.89    7.51
  12  -3 -10   22.36    8.87
  12   3 -10   18.22    8.36
  12  -3 -11    1.35    7.28
  12   3 -11   -5.50    6.54
  12  -3 -12   17.75    8.30
  12   3 -12   12.12    7.47
  12  -3 -13   -2.24    7.14
  12   3 -13    3.53    6.35
  12  -3 -14   16.99    8.44
  12   3 -14   15.01    8.13
  12  -3 -15    7.23    7.06
  12   3 -15    8.16    7.01
  12  -3 -16   -1.90    7.80
  12   3 -16    0.52    6.83
  12  -3 -17   -2.83    6.66
  12   3 -17   -1.91    6.79
 -12  -3  17    1.24    7.79
  12  -3 -18    3.34    6.23
  12   3 -18    4.03    6.99
 -12  -3  18   -2.32    8.10
  12  -3 -19    3.40    6.28
  12   3 -19   -3.42    6.82
 -12  -3  19   -3.96    8.98
  12  -3 -20    6.28    6.50
 -12  -3  20    3.04    8.32
  12  -3 -21   -1.38    5.85
 -12  -3  21    9.98    8.30
  12  -3 -22   -0.60    6.60
 -12  -3  22   -5.96    8.68
  12  -3 -23   -0.89    5.98
 -12  -3  23    3.97    7.63
  12  -3 -24    3.56    6.17
 -12  -3  24    8.22    8.18
  12  -3 -25   -6.07    6.88
 -12  -3  25    4.36    7.88
  12   3 -26   11.53    9.45
 -12  -3  26   -2.79    7.64
  12   3 -27   -3.41    9.11
 -12  -3  27    2.36    8.19
  12   3 -28   11.38    9.51
 -12  -3  28   14.95    9.36
  12   3 -29    8.71    8.92
 -12  -3  29    7.23    8.62
 -12  -3  30    0.80    6.88
 -12  -3  31   -1.28    6.79
 -12  -3  32    8.04    7.64
  12  -4  -1   30.96    9.70
  12   4  -1   17.63    7.39
 -12  -4   1   10.45   13.59
  12  -4  -2   13.39    8.36
  12   4  -2    8.06    6.85
 -12  -4   2   22.85   12.62
  12  -4  -3   -6.41    8.93
  12   4  -3    8.03    7.30
 -12  -4   3    2.90   12.40
  12  -4  -4   -0.09    7.51
  12   4  -4    3.55    6.50
 -12  -4   4   -0.43   11.62
  12  -4  -5    7.10    8.28
  12   4  -5   -0.01    5.43
 -12  -4   5   -0.60   12.59
  12  -4  -6   42.02   10.65
  12   4  -6   13.88    7.41
 -12  -4   6   23.89   13.56
  12  -4  -7    4.49    7.69
  12   4  -7   13.28    6.79
 -12  -4   7    2.58   13.25
  12  -4  -8    1.69    7.34
  12   4  -8   -0.32    5.44
 -12  -4   8    4.08   10.87
  12  -4  -9    2.02    7.34
  12   4  -9    2.93    6.19
  12  -4 -10   14.57    8.55
  12   4 -10   10.21    7.26
  12  -4 -11    3.94    7.24
  12   4 -11    6.58    7.58
  12  -4 -12   22.74    9.46
  12   4 -12    5.06    6.59
  12  -4 -13    6.11    7.40
  12   4 -13    0.81    7.43
  12  -4 -14   -1.67    7.15
  12   4 -14    3.11    6.67
  12  -4 -15    6.18    6.82
  12   4 -15    3.72    7.45
 -12  -4  15   -6.96    8.79
  12  -4 -16    1.42    7.06
  12   4 -16    7.51    7.11
 -12  -4  16   11.06    9.36
  12  -4 -17   12.16    7.54
 -12  -4  17   10.17    8.84
  12  -4 -18    0.74    7.05
 -12  -4  18   28.80   10.04
  12  -4 -19   -0.06    5.83
 -12  -4  19   -0.85    8.24
  12  -4 -20    4.71    7.35
 -12  -4  20   26.98    9.71
  12  -4 -21    1.61    6.34
 -12  -4  21   17.90    9.28
  12  -4 -22    4.17    7.16
 -12  -4  22   14.45    8.95
  12  -4 -23    1.35    6.53
  12   4 -23   -4.87    8.68
 -12  -4  23    0.17    7.29
  12  -4 -24   -3.79    7.68
  12   4 -24   -5.15    9.29
 -12  -4  24    1.16    6.80
  12   4 -25   -3.34    9.60
 -12  -4  25    2.56    7.16
  12   4 -26    1.46    8.74
 -12  -4  26    1.07    7.76
  12   4 -27   -4.17   10.06
 -12  -4  27    3.02    8.21
  12   4 -28   -1.41    9.33
 -12  -4  28   -2.88    7.02
  12   4 -29    1.68    9.21
 -12  -4  29    3.91    7.59
 -12  -4  30    3.78    7.40
  12  -5  -1   -1.31    8.01
  12   5  -1   -5.32    6.68
 -12  -5   1   -2.82   11.61
  12  -5  -2   15.57    8.86
  12   5  -2    3.04    5.91
 -12  -5   2   -1.62   12.63
  12  -5  -3    0.48    7.43
  12   5  -3    7.91    7.34
 -12  -5   3   25.59   14.51
  12  -5  -4   18.43    8.54
  12   5  -4    5.38    6.79
 -12  -5   4    0.45   11.42
  12  -5  -5   11.16    9.10
  12   5  -5    4.92    7.22
 -12  -5   5    3.30   12.84
  12  -5  -6   13.91    8.18
  12   5  -6   -1.29    6.49
 -12  -5   6    5.82   12.28
  12  -5  -7    1.30    7.09
  12   5  -7   -0.62    5.34
 -12  -5   7   27.05   14.47
  12  -5  -8    8.48    9.37
  12   5  -8   18.28    7.72
 -12  -5   8   19.92   16.59
  12  -5  -9   11.11    8.43
  12   5  -9   21.02    7.94
  12  -5 -10    2.89    8.02
  12   5 -10    3.40    5.94
  12  -5 -11   -0.80    7.43
  12   5 -11   -1.83    6.75
  12  -5 -12    3.94    7.16
  12   5 -12    1.09    7.60
 -12  -5  12    9.03    8.82
  12  -5 -13    4.43    7.80
  12   5 -13    1.11    7.20
 -12  -5  13   31.11   10.94
  12  -5 -14    9.85    7.85
  12   5 -14    1.91    6.01
 -12  -5  14   33.96   10.48
  12  -5 -15   -2.16    7.17
 -12  -5  15   -0.65    7.53
  12  -5 -16   -1.55    6.26
 -12  -5  16    1.60    7.76
  12  -5 -17    2.72    6.62
 -12  -5  17   -2.95    8.17
  12  -5 -18    8.51    7.06
 -12  -5  18   19.93    8.66
  12  -5 -19   -2.20    6.39
  12   5 -19    2.35    8.69
 -12  -5  19    4.18    7.90
  12  -5 -20    2.53    6.61
  12   5 -20    4.11    8.62
 -12  -5  20   15.45    7.99
  12  -5 -21    0.43    6.25
  12   5 -21   10.54   10.71
 -12  -5  21    9.94    9.06
  12  -5 -22    3.19    6.50
  12   5 -22   -1.34    9.72
 -12  -5  22   -4.93    8.13
  12   5 -23    3.51   10.03
 -12  -5  23    8.49    7.53
  12   5 -24    9.38    9.28
 -12  -5  24   11.01    8.06
  12   5 -25    1.71    8.40
 -12  -5  25    5.74    8.16
  12   5 -26   -6.14    9.57
 -12  -5  26    0.55    7.36
  12   5 -27   -2.69    9.93
 -12  -5  27   -0.07    7.49
  12   5 -28    6.27   10.16
  12   5 -29    4.74   10.08
  12  -6  -1   10.86    8.60
  12   6  -1    5.38    6.39
 -12  -6   1    4.22   13.32
  12  -6  -2    8.43    8.69
  12   6  -2   11.93    7.45
 -12  -6   2   -0.21   11.83
  12  -6  -3   -4.06    9.10
  12   6  -3    1.19    7.22
 -12  -6   3   -0.64   11.12
  12  -6  -4   -1.45    7.38
  12   6  -4   -2.49    5.70
 -12  -6   4   -8.13   12.99
  12  -6  -5   37.17   11.23
  12   6  -5   33.88    9.53
 -12  -6   5   25.12   16.09
  12  -6  -6   10.43    9.02
  12   6  -6   11.53    7.78
 -12  -6   6    4.80   12.89
  12  -6  -7   25.42   10.13
  12   6  -7    9.11    7.88
 -12  -6   7    7.84   13.41
  12  -6  -8    6.24    7.40
  12   6  -8    1.76    6.54
 -12  -6   8   12.54    7.92
 -12  -6   8  -13.16   14.51
  12  -6  -9    1.82    8.64
  12   6  -9    2.20    6.67
 -12  -6   9    5.29    8.14
 -12  -6   9    1.40   13.00
  12  -6 -10   -0.97    9.26
  12   6 -10   13.95    7.94
 -12  -6  10   -0.22    8.08
  12  -6 -11   31.70   10.72
 -12  -6  11   20.70   11.00
  12  -6 -12    2.71    7.90
 -12  -6  12    5.35    8.17
  12  -6 -13    1.65    6.77
 -12  -6  13    3.59    6.48
  12  -6 -14   -4.39    7.47
 -12  -6  14    0.74    7.89
  12  -6 -15    3.72    7.24
 -12  -6  15    4.89    9.15
  12  -6 -16    3.23    7.26
 -12  -6  16    4.31    6.61
  12  -6 -17    3.64    6.79
 -12  -6  17    0.51    7.22
  12  -6 -18    4.79    6.30
 -12  -6  18    5.12    7.40
  12  -6 -19   -3.30    6.37
 -12  -6  19   -4.46    8.31
  12  -6 -20   -3.87    7.15
 -12  -6  20    0.88    8.59
 -12  -6  21   -0.71    7.60
 -12  -6  22    9.99    9.92
 -12  -6  23   -7.46    8.56
 -12  -6  24    4.32    7.69
  12   6 -25   -2.72   10.95
 -12  -6  25   -0.81    7.81
  12   6 -26   -0.68    8.16
  12   6 -27    8.21    9.36
  12   6 -28   -4.35    8.64
  12   6 -29   -1.78   10.33
  12  -7  -1   -6.53    9.21
  12   7  -1    6.13    6.37
 -12  -7   1   -0.14   13.10
  12  -7  -2   12.16    8.98
  12   7  -2   -1.40    6.87
 -12  -7   2   21.91   14.62
  12  -7  -3   29.41   10.14
  12   7  -3    6.14    7.43
 -12  -7   3   -4.87   14.03
  12  -7  -4    7.28    7.70
  12   7  -4    2.66    6.91
 -12  -7   4    6.03    8.06
 -12  -7   4   -0.24   12.17
  12  -7  -5    3.18    8.94
  12   7  -5    7.04    6.30
 -12  -7   5   -2.63    7.98
 -12  -7   5    2.84   11.53
  12  -7  -6   -0.28    8.11
  12   7  -6    7.97    8.07
 -12  -7   6    4.72    9.20
 -12  -7   6   -8.20   11.53
  12  -7  -7   -0.05    9.36
  12   7  -7   -1.68    7.53
 -12  -7   7    3.49    8.06
 -12  -7   7    3.90   11.30
  12  -7  -8   -2.64    8.74
 -12  -7   8   10.81    9.47
 -12  -7   8   -2.36   12.90
  12  -7  -9   11.31    8.81
 -12  -7   9   17.26    9.38
 -12  -7   9   -4.04   12.99
  12  -7 -10   -3.58    8.99
 -12  -7  10    3.09    7.40
  12  -7 -11   -2.22    7.89
 -12  -7  11    1.72    8.21
  12  -7 -12   -2.23    8.43
 -12  -7  12    5.96    7.53
  12  -7 -13    5.71    7.52
 -12  -7  13    5.43    8.12
  12  -7 -14    7.54    7.77
 -12  -7  14    6.64    8.26
  12  -7 -15    1.02    7.02
 -12  -7  15   17.92    8.08
  12  -7 -16   -5.32    7.36
 -12  -7  16  -10.01    9.72
  12  -7 -17   -3.79    7.61
 -12  -7  17   -1.11    7.89
  12  -7 -18    1.85    6.44
 -12  -7  18    0.61    6.70
  12  -7 -19    6.21    6.95
 -12  -7  19   -3.37    8.91
 -12  -7  20    1.19    8.14
 -12  -7  21   -0.61    7.31
 -12  -7  22   -5.92    8.07
 -12  -7  23   -0.63    6.42
  12  -8  -1    9.58    9.43
  12   8  -1    1.02    6.57
 -12  -8   1   17.40    8.42
 -12  -8   1   -3.99   12.77
  12  -8  -2   -2.97    7.79
  12   8  -2    0.71    6.43
 -12  -8   2    3.26    8.32
 -12  -8   2    1.49   12.99
  12  -8  -3    9.48    8.33
 -12  -8   3    4.08    7.95
 -12  -8   3   -1.85   12.56
  12  -8  -4   -0.93    8.50
 -12  -8   4   -0.50    8.21
 -12  -8   4   13.67   13.78
  12  -8  -5   -0.40    8.33
 -12  -8   5   19.22    8.35
 -12  -8   5   -0.68   12.34
  12  -8  -6    5.18    8.41
 -12  -8   6   -2.75    7.91
 -12  -8   6   -5.53   12.99
  12  -8  -7   13.82    9.19
 -12  -8   7   30.28   10.31
 -12  -8   7   25.84   16.27
  12  -8  -8   -4.29    8.23
 -12  -8   8    0.84    8.46
 -12  -8   8   -8.70   13.39
  12  -8  -9   -1.96    7.36
 -12  -8   9    1.01    7.19
 -12  -8   9    8.44   13.07
  12  -8 -10  -10.34    9.07
 -12  -8  10   -2.79    7.25
  12  -8 -11   12.18    8.54
 -12  -8  11   10.50    8.29
  12  -8 -12    0.52    8.19
 -12  -8  12   -3.40    7.30
  12  -8 -13    8.40    8.39
 -12  -8  13    8.96    8.03
  12  -8 -14    5.63    7.85
 -12  -8  14    6.28    6.75
  12  -8 -15   -0.03    7.82
 -12  -8  15    4.56    8.26
  12  -8 -16   -0.68    7.74
 -12  -8  16    1.36    7.31
  12  -8 -17    8.13    7.79
 -12  -8  17   10.18    8.78
 -12  -8  18    4.43    8.73
 -12  -8  19    4.98    7.70
 -12  -8  20   -0.01    6.66
  12  -9  -1   -0.26    8.05
 -12  -9   1   -0.00    6.82
 -12  -9   1   -2.06   12.15
  12  -9  -2   -0.95    8.91
 -12  -9   2    1.53    8.03
 -12  -9   2    2.56   12.17
  12  -9  -3   13.77    9.46
 -12  -9   3    7.15    8.82
 -12  -9   3    7.49   12.58
  12  -9  -4    2.01    7.45
 -12  -9   4    1.41    7.16
 -12  -9   4  -13.91   14.12
  12  -9  -5   10.98    8.85
 -12  -9   5   11.17    9.34
 -12  -9   5    8.47   12.69
  12  -9  -6    9.50    9.12
 -12  -9   6   -0.52    7.33
 -12  -9   6    5.18   12.02
  12  -9  -7    1.54    8.46
 -12  -9   7   -1.86    8.76
 -12  -9   7   -6.75   13.95
  12  -9  -8   -0.32    7.06
 -12  -9   8    1.60    7.55
 -12  -9   8   -1.46   11.59
  12  -9  -9   21.17   10.01
 -12  -9   9   21.54    9.84
  12  -9 -10   -1.73    7.59
 -12  -9  10    0.40    8.19
  12  -9 -11    3.89    7.80
 -12  -9  11    1.30    7.59
  12  -9 -12    1.28    8.52
 -12  -9  12    3.91    8.00
  12  -9 -13   -0.56    8.19
 -12  -9  13   19.81    9.80
  12  -9 -14    4.53    7.99
 -12  -9  14    6.27    7.10
  12  -9 -15    5.23    9.06
 -12  -9  15   20.86    8.80
 -12  -9  16   -1.76    7.27
 -12  -9  17    3.75    7.68
 -12  -9  18   -0.00    6.93
  12 -10  -1    6.02    8.47
 -12 -10   1   11.64    8.30
 -12 -10   1    5.88   11.84
  12 -10  -2    4.47    8.52
 -12 -10   2    1.08    7.11
 -12 -10   2   -8.01   12.70
  12 -10  -3    3.71    9.86
 -12 -10   3    0.77    7.19
 -12 -10   3    6.26   11.90
  12 -10  -4    0.25    8.34
 -12 -10   4   -4.76    7.35
 -12 -10   4   -1.71   11.30
  12 -10  -5    7.75    8.56
 -12 -10   5    1.05    6.74
 -12 -10   5    4.83   13.03
  12 -10  -6   -1.35    8.25
 -12 -10   6   -7.38    8.76
 -12 -10   6   -9.07   12.85
  12 -10  -7    7.60    9.38
 -12 -10   7    8.75    8.81
  12 -10  -8    4.69    8.74
 -12 -10   8    1.48    6.80
  12 -10  -9   15.58    8.66
 -12 -10   9   -2.84    8.04
  12 -10 -10   -8.70    9.36
 -12 -10  10   -6.25    8.65
  12 -10 -11   13.23    8.91
 -12 -10  11    4.36    8.56
  12 -10 -12   14.06   10.10
 -12 -10  12    7.44    7.93
  12 -10 -13   -0.07    6.88
 -12 -10  13   -4.46    7.82
  12 -10 -14    0.48    7.62
 -12 -10  14    0.05    6.80
 -12 -10  15    6.06    8.27
  12 -11  -1   -0.34    8.67
 -12 -11   1   -2.97    7.38
 -12 -11   1    0.13   12.55
  12 -11  -2    7.18    9.12
 -12 -11   2    0.80    8.07
 -12 -11   2    1.59   10.97
  12 -11  -3    0.71    8.73
 -12 -11   3   -0.47    6.53
 -12 -11   3    1.54    9.22
  12 -11  -4   -3.33    8.60
 -12 -11   4   -4.16    6.99
  12 -11  -5    4.78    8.15
 -12 -11   5   -6.01    7.94
  12 -11  -6    1.74    9.06
 -12 -11   6    1.31    7.71
  12 -11  -7    1.63    8.15
 -12 -11   7   16.41    9.90
  12 -11  -8   -5.90    8.85
 -12 -11   8   -2.94    8.69
  12 -11  -9    7.44    9.27
 -12 -11   9   -5.80    8.59
  12 -11 -10   -3.67    8.36
 -12 -11  10   -3.87    8.05
  12 -11 -11    2.38    8.63
 -12 -11  11   -3.73    6.96
  12 -11 -12   -7.01    9.96
  12 -12  -1    3.01    9.63
 -12 -12   1    4.95    7.76
  12 -12  -2   -1.52    9.01
 -12 -12   2   -2.53    8.21
  12 -12  -3    1.57    8.95
 -12 -12   3   -2.73    7.10
  12 -12  -4    9.35    8.46
 -12 -12   4   -1.51    8.24
  12 -12  -5   -5.97    9.53
 -12 -12   5    6.86    8.27
  12 -12  -6   -5.65    9.05
 -12 -12   6   -7.04    8.56
  12 -12  -7    4.07    7.85
 -12 -12   7    3.61    8.12
  12 -12  -8    3.99    8.57
 -12 -12   8   -0.08    7.21
  12 -12  -9   -1.38    8.50
  12 -12 -10    4.37    8.51
 -12 -13   1   -0.26    8.35
  12 -13  -2   -0.51    9.05
 -12 -13   2    2.60    8.08
  12 -13  -3   -0.46    8.94
 -12 -13   3    9.28    8.72
  12 -13  -4   -2.69    9.70
 -12 -13   4    4.02    8.17
  12 -13  -5    6.83    8.19
  12 -13  -6   -6.59    9.47
  12 -13  -7    6.42    8.53
  12 -13  -8   -6.76    8.42
  11   0  -1  108.74   19.76
 -11   0   2   -5.18   13.84
  11   0  -2   -3.17    8.02
 -11   0   3   67.58   18.17
  11   0  -3   19.84    9.69
 -11   0   4    5.07   14.38
  11   0  -4   -5.30    7.50
 -11   0   5   60.25   21.07
  11   0  -5   84.53   15.66
 -11   0   6    4.27   12.33
  11   0  -6   -1.02    5.65
 -11   0   7   -0.99   14.24
  11   0  -7   -5.27    7.14
  11   0  -8    1.52    6.63
  11   0  -9   43.74   10.51
  11   0 -10    0.97    5.95
  11   0 -11   44.53   10.76
  11   0 -12    0.04    5.56
  11   0 -13    3.31    6.27
  11   0 -14   -1.60    6.12
  11   0 -15   43.15   10.41
  11   0 -16   -1.59    6.53
  11   0 -17    3.72    5.79
  11   0 -18   -2.07    6.09
  11   0 -19    8.33    6.65
  11   0 -20    8.66    6.88
  11   0 -21   15.44    7.75
  11   0 -22   -4.49    6.91
 -11   0  23   -0.43    7.90
  11   0 -23    0.64    5.84
 -11   0  24    4.06    7.10
  11   0 -24    9.02    6.92
 -11   0  25    3.26    7.58
 -11   0  26   -1.21    6.43
 -11   0  27   18.45    9.23
 -11   0  28   -0.00    6.30
 -11   0  29   -0.53    7.39
 -11   1   1   83.25   20.49
  11  -1  -1   67.51   15.16
  11   1  -1   65.97   14.14
 -11   1   2    4.42   12.31
  11  -1  -2    2.01    9.10
  11   1  -2   -0.22    6.20
 -11   1   3   49.21   17.51
  11  -1  -3   44.03   10.97
  11   1  -3   29.55    9.73
 -11  -1   3   32.40   17.37
 -11   1   4   -1.44   12.18
  11  -1  -4    6.12    7.91
  11   1  -4    3.93    6.49
 -11  -1   4   -0.03   13.15
 -11   1   5   -3.35   13.30
  11  -1  -5    8.07    7.41
  11   1  -5    3.51    7.11
 -11  -1   5    6.61   12.69
 -11   1   6   -0.76   10.76
  11  -1  -6   -3.04    7.09
  11   1  -6   -0.55    5.89
 -11  -1   6   -3.58   12.80
  11  -1  -7   51.27   10.88
  11   1  -7   30.71   10.66
 -11  -1   7   38.42   17.14
  11  -1  -8    2.21    7.53
  11   1  -8    2.58    5.31
 -11  -1   8   -0.02   13.05
  11  -1  -9   12.99    7.50
  11   1  -9   27.85    9.18
  11  -1 -10    7.11    6.11
  11   1 -10    3.43    6.57
  11  -1 -11   11.43    6.90
  11   1 -11    7.75    7.19
  11  -1 -12    3.76    6.95
  11   1 -12    1.22    5.29
  11  -1 -13   26.25    8.81
  11   1 -13   15.99    7.08
  11  -1 -14   -4.89    6.54
  11   1 -14   -0.89    6.16
  11  -1 -15    2.24    6.23
  11   1 -15   -0.00    6.50
  11  -1 -16    0.52    5.86
  11   1 -16    6.12    6.06
  11  -1 -17   20.21    7.47
  11   1 -17    1.96    5.67
  11  -1 -18    2.19    6.07
  11   1 -18    1.10    5.36
  11  -1 -19    1.75    5.74
  11   1 -19    7.40    6.24
  11  -1 -20    1.52    6.19
  11   1 -20    0.46    5.93
  11  -1 -21    0.13    6.57
  11   1 -21    2.39    6.65
 -11  -1  21   -1.37    7.00
  11  -1 -22    4.34    5.66
  11   1 -22   -0.42    6.72
 -11  -1  22    2.19    7.85
  11  -1 -23   21.19    8.70
 -11  -1  23   24.30   10.03
 -11   1  24   -2.72    6.59
  11  -1 -24   -4.60    6.59
 -11  -1  24    2.34    7.17
 -11   1  25   10.86    8.64
  11  -1 -25   -1.60    6.61
 -11  -1  25    8.83    7.75
 -11   1  26    5.42    6.80
 -11  -1  26    7.15    7.88
 -11   1  27   15.91    8.23
 -11  -1  27    0.19    7.24
 -11  -1  28    5.85    7.39
 -11  -1  29    3.09    7.34
 -11  -1  30   -4.58    7.65
  11   1 -31   -0.90    8.49
 -11   2   1    4.08   12.29
  11  -2  -1   29.63    9.98
  11   2  -1   16.53    8.14
 -11   2   2   18.73   15.08
  11  -2  -2    1.90    7.20
  11   2  -2   -4.85    6.89
 -11   2   3   30.06   14.67
  11  -2  -3   18.12    9.29
  11   2  -3   11.29    7.25
 -11   2   4    8.47   12.69
  11  -2  -4   14.67    8.76
  11   2  -4   10.24    7.02
  11  -2  -5   39.22   11.48
  11   2  -5   65.06   12.11
 -11  -2   5   59.44   18.25
  11  -2  -6   27.13    9.82
  11   2  -6   10.18    7.42
 -11  -2   6   37.25   16.26
  11  -2  -7    8.80    7.93
  11   2  -7    4.97    6.86
 -11  -2   7    3.23   11.01
  11  -2  -8   12.20    6.94
  11   2  -8   16.85    8.06
 -11  -2   8   -4.97   12.57
  11  -2  -9   46.37   11.34
  11   2  -9   50.62   10.84
 -11  -2   9   26.59   15.09
  11  -2 -10   -0.43    6.26
  11   2 -10   -0.32    6.25
  11  -2 -11   31.36    8.94
  11   2 -11   22.68    8.62
  11  -2 -12   -1.64    6.82
  11   2 -12    3.19    5.83
  11  -2 -13    0.07    6.20
  11   2 -13    4.64    5.89
  11  -2 -14    1.24    6.77
  11   2 -14    2.49    6.04
  11  -2 -15   14.56    7.10
  11   2 -15    7.76    6.22
  11  -2 -16   13.68    7.28
  11   2 -16   12.22    6.78
  11  -2 -17   16.08    7.61
  11   2 -17    1.50    5.91
  11  -2 -18   -2.77    6.26
  11   2 -18   -0.26    6.90
  11  -2 -19   12.39    6.83
  11   2 -19    1.04    6.67
 -11  -2  19   -0.73    7.52
  11  -2 -20   -2.65    6.06
  11   2 -20   -2.77    6.13
 -11  -2  20    9.07    8.46
  11  -2 -21   27.04    8.61
 -11  -2  21    8.41    8.79
  11  -2 -22    0.38    5.97
 -11  -2  22   -1.70    7.06
  11  -2 -23   -3.33    6.07
 -11  -2  23   -0.50    6.98
  11  -2 -24    0.00    6.10
 -11  -2  24    5.56    8.17
  11  -2 -25    7.88    6.87
 -11  -2  25    9.25    7.87
 -11   2  26    4.03    8.08
  11  -2 -26   -6.62    7.91
 -11  -2  26   -0.44    7.35
  11  -2 -27    1.83    6.78
 -11  -2  27   15.74    8.75
  11   2 -28   14.06    8.99
 -11  -2  28    1.61    7.86
  11   2 -29   10.98    9.09
 -11  -2  29    3.05    7.64
  11   2 -30    2.70    8.24
 -11  -2  30    1.41    7.27
  11   2 -31    8.05   10.56
 -11  -2  31    8.03    8.23
 -11   3   1   -0.46   11.48
  11  -3  -1    9.24    8.79
  11   3  -1   12.29    7.57
 -11  -3   1    8.40   12.21
 -11   3   2   18.46   14.99
  11  -3  -2   11.43    9.17
  11   3  -2   13.19    7.48
 -11  -3   2    4.45   13.64
  11  -3  -3   44.39   11.99
  11   3  -3   52.18   11.25
 -11  -3   3   11.01   15.16
  11  -3  -4   16.96    9.09
  11   3  -4   12.76    7.22
  11  -3  -5    4.84    7.95
  11   3  -5    2.20    6.50
  11  -3  -6   11.24    9.38
  11   3  -6    9.11    7.50
  11  -3  -7   70.46   14.16
  11   3  -7   48.93   11.69
  11  -3  -8   -4.50    7.55
  11   3  -8    5.95    6.33
 -11  -3   8    6.02   13.31
  11  -3  -9    4.31    6.68
  11   3  -9    6.97    6.47
 -11  -3   9   12.90   12.15
  11  -3 -10    0.00    6.26
  11   3 -10    6.07    5.88
 -11  -3  10    0.26   12.45
  11  -3 -11   13.64    8.71
  11   3 -11   10.19    7.00
  11  -3 -12    8.08    6.95
  11   3 -12    5.74    6.88
  11  -3 -13   14.01    7.99
  11   3 -13   18.80    8.72
  11  -3 -14    0.53    6.30
  11   3 -14   -3.62    6.70
  11  -3 -15    2.97    6.63
  11   3 -15    1.64    5.91
  11  -3 -16    7.80    6.89
  11   3 -16    3.33    5.96
 -11  -3  16   -4.43    7.45
  11  -3 -17   10.85    7.42
  11   3 -17    8.27    6.89
 -11  -3  17    1.25    8.10
  11  -3 -18   -1.78    6.50
  11   3 -18   -1.09    6.73
 -11  -3  18   -2.60    7.79
  11  -3 -19    8.22    6.71
 -11  -3  19   29.11    9.27
  11  -3 -20   10.09    6.70
 -11  -3  20   -1.49    8.73
  11  -3 -21    2.46    6.10
 -11  -3  21   -3.19    6.96
  11  -3 -22   -1.28    5.90
 -11  -3  22    6.31    7.52
  11  -3 -23    6.71    6.83
 -11  -3  23   13.69    9.16
  11  -3 -24   -0.51    5.82
 -11  -3  24   14.64    8.57
  11  -3 -25    9.44    6.48
  11   3 -25   -4.30    8.57
 -11  -3  25    3.93    7.57
  11   3 -26    4.80    8.71
 -11  -3  26    0.50    6.85
  11   3 -27   -1.91    8.37
 -11  -3  27    1.03    7.71
  11   3 -28    0.36    8.66
 -11  -3  28   -4.12    7.18
  11   3 -29    7.02    8.44
 -11  -3  29   10.55    7.93
  11   3 -30    2.62    8.89
 -11  -3  30   -5.87    7.69
  11   3 -31   -5.86    9.73
 -11  -3  31    1.58    6.99
 -11  -3  32   -4.28    8.16
 -11  -3  33   -0.90    7.92
  11  -4  -1   21.86    9.69
  11   4  -1   43.44   10.10
 -11  -4   1    1.39   12.76
  11  -4  -2   -2.72    7.29
  11   4  -2   -0.64    6.79
 -11  -4   2   -5.94   13.79
  11  -4  -3    6.61    8.03
  11   4  -3    6.27    6.34
 -11  -4   3    5.03   11.87
  11  -4  -4    5.97    7.15
  11   4  -4    5.44    6.11
 -11  -4   4    5.67   13.94
  11  -4  -5   23.04   10.54
  11   4  -5   43.51   10.39
 -11  -4   5   48.42   17.41
  11  -4  -6    5.27    7.42
  11   4  -6   13.05    6.99
  11  -4  -7    8.52    8.01
  11   4  -7   11.59    7.22
  11  -4  -8   -3.58    7.76
  11   4  -8   -2.39    5.99
  11  -4  -9   24.64   10.06
  11   4  -9   24.40    9.34
  11  -4 -10    4.85    7.05
  11   4 -10   10.34    7.30
  11  -4 -11   22.59    9.17
  11   4 -11   29.30    9.30
  11  -4 -12    2.70    6.26
  11   4 -12   11.38    6.60
  11  -4 -13    6.67    6.99
  11   4 -13    0.92    5.53
  11  -4 -14    0.58    6.46
  11   4 -14   20.09    7.96
 -11  -4  14   12.76    8.10
  11  -4 -15   12.68    7.65
  11   4 -15   16.39    7.97
 -11  -4  15   21.99    9.31
  11  -4 -16    1.94    6.52
 -11  -4  16    4.37    7.75
  11  -4 -17    1.46    5.77
 -11  -4  17   -0.68    6.66
  11  -4 -18    4.70    5.76
 -11  -4  18   -0.58    6.70
  11  -4 -19    5.76    6.67
 -11  -4  19   -0.88    7.44
  11  -4 -20   10.44    6.75
 -11  -4  20    7.03    7.07
  11  -4 -21   10.93    7.38
 -11  -4  21    3.07    7.68
  11  -4 -22    1.67    5.86
  11   4 -22   21.46    9.59
 -11  -4  22    2.86    7.37
  11  -4 -23   -5.04    7.04
  11   4 -23   12.18    9.81
 -11  -4  23    1.10    7.25
  11  -4 -24   12.75    7.17
  11   4 -24    2.49    8.32
 -11  -4  24    5.68    8.97
  11   4 -25   -2.68    9.75
 -11  -4  25   13.61    8.90
  11   4 -26   -4.88    8.68
 -11  -4  26   -0.61    8.02
  11   4 -27   12.42    9.87
 -11  -4  27   -1.52    8.12
  11   4 -28    4.36    9.78
 -11  -4  28   -0.37    7.47
  11   4 -29    0.48    9.02
 -11  -4  29    1.18    7.35
  11   4 -30   -5.99   10.08
 -11  -4  30   -1.04    7.81
  11   4 -31   -2.98    9.66
 -11  -4  31    1.94    7.79
 -11  -4  32   -3.92    7.69
 -11  -4  33   -0.30    7.16
 -11  -4  34    1.18    7.19
  11  -5  -1   -4.67    7.92
  11   5  -1    6.60    5.66
 -11  -5   1   12.72   13.61
  11  -5  -2   23.65    9.95
  11   5  -2   18.65    8.64
 -11  -5   2   29.17   14.91
  11  -5  -3   40.36   12.02
  11   5  -3   55.64   12.14
 -11  -5   3   37.59   16.20
  11  -5  -4    6.02    7.79
  11   5  -4    9.91    6.72
 -11  -5   4    2.69   12.51
  11  -5  -5    1.36    7.95
  11   5  -5   -3.65    5.85
 -11  -5   5    1.56   13.28
  11  -5  -6    1.70    7.16
  11   5  -6    8.04    6.86
 -11  -5   6   -1.92   11.41
  11  -5  -7   47.22   11.87
  11   5  -7   19.67    8.73
 -11  -5   7   18.17   13.54
  11  -5  -8    3.06    8.51
  11   5  -8   10.19    7.24
 -11  -5   8   -2.38   12.17
  11  -5  -9   11.13    8.31
  11   5  -9   14.20    7.33
 -11  -5   9    1.98   12.76
  11  -5 -10   -3.70    7.72
  11   5 -10   -1.14    6.84
  11  -5 -11    5.18    8.13
  11   5 -11   12.20    6.98
 -11  -5  11   11.76    8.93
  11  -5 -12   11.10    8.02
  11   5 -12   23.38    8.45
 -11  -5  12   27.04   10.34
  11  -5 -13   13.13    8.54
  11   5 -13   10.42    7.28
 -11  -5  13   16.05    9.08
  11  -5 -14    3.13    6.30
 -11  -5  14    1.90    8.51
  11  -5 -15    6.58    7.39
 -11  -5  15   -1.54    7.53
  11  -5 -16   -0.29    5.98
 -11  -5  16   -0.06    6.40
  11  -5 -17    3.66    6.65
  11   5 -17    6.80    8.89
 -11  -5  17   14.87    7.95
  11  -5 -18    8.48    7.63
  11   5 -18    8.64    8.87
 -11  -5  18   14.62    7.82
  11  -5 -19   16.52    7.68
  11   5 -19   20.70   10.36
 -11  -5  19   22.41   10.12
  11  -5 -20   -1.92    6.09
  11   5 -20   -4.33    8.31
 -11  -5  20    0.95    6.92
  11  -5 -21    4.29    6.22
  11   5 -21   -2.53    8.37
 -11  -5  21    3.66    8.04
  11  -5 -22   -1.85    6.40
  11   5 -22   -1.38    8.85
 -11  -5  22    3.55    6.39
  11   5 -23    4.92    8.40
 -11  -5  23   11.71    7.88
  11   5 -24   -0.02    9.71
 -11  -5  24   -0.65    8.64
  11   5 -25    1.15    9.44
 -11  -5  25    4.44    8.40
  11   5 -26    2.49    8.49
 -11  -5  26   -1.47    7.48
  11   5 -27   -3.80    8.63
 -11  -5  27    3.22    7.20
  11   5 -28   -2.68    8.91
 -11  -5  28   -4.89    8.02
  11   5 -29   -0.21    9.59
 -11  -5  29    4.91    7.83
  11   5 -30    1.81    9.06
 -11  -5  30    6.27    8.01
  11   5 -31    5.54    9.50
 -11  -5  31    0.00    6.57
 -11  -5  32    0.00    7.82
  11  -6  -1    6.99    8.61
  11   6  -1   24.80    8.40
 -11  -6   1   -0.22   11.56
  11  -6  -2   -5.68    7.62
  11   6  -2   -0.42    5.57
 -11  -6   2    8.14   14.18
  11  -6  -3    4.39    8.45
  11   6  -3    3.26    6.90
 -11  -6   3    4.83   12.98
  11  -6  -4   30.26   10.35
  11   6  -4   33.05    9.00
 -11  -6   4    8.82   14.11
  11  -6  -5   -0.66    7.29
  11   6  -5   29.48    8.54
 -11  -6   5    3.48   13.34
  11  -6  -6   17.06    9.44
  11   6  -6   27.05    8.95
 -11  -6   6    2.61   12.81
  11  -6  -7    2.36    6.49
  11   6  -7   16.43    8.25
 -11  -6   7    2.73    8.51
 -11  -6   7    1.82   13.38
  11  -6  -8    3.14    7.66
  11   6  -8    7.25    7.79
 -11  -6   8    7.92    8.25
 -11  -6   8   12.20   12.02
  11  -6  -9   11.85    8.63
  11   6  -9   11.95    8.21
 -11  -6   9   18.68    9.57
 -11  -6   9   -2.55   13.06
  11  -6 -10   14.45    8.51
 -11  -6  10   10.36    7.77
 -11  -6  10    3.35   11.90
  11  -6 -11   -1.28    7.42
 -11  -6  11   10.48    8.19
 -11  -6  11   -8.91   14.37
  11  -6 -12    1.61    7.68
 -11  -6  12    1.15    8.42
  11  -6 -13    2.76    7.44
 -11  -6  13    0.47    6.40
  11  -6 -14   11.18    8.13
 -11  -6  14   21.61    9.57
  11  -6 -15   18.64    8.71
 -11  -6  15   19.54    8.96
  11  -6 -16    8.29    7.55
  11   6 -16   19.80   10.05
 -11  -6  16    9.22    8.48
  11  -6 -17   -3.68    7.06
  11   6 -17    1.65    8.24
 -11  -6  17    1.55    8.35
  11  -6 -18    8.59    6.80
  11   6 -18   -0.85    8.35
 -11  -6  18    2.58    6.65
  11  -6 -19    1.54    6.58
  11   6 -19    5.89    8.89
 -11  -6  19    5.43    7.34
  11  -6 -20    4.42    6.41
  11   6 -20   -1.18    8.95
 -11  -6  20    1.76    7.53
  11  -6 -21    3.22    6.50
  11   6 -21    9.05    8.53
 -11  -6  21    0.28    6.78
  11   6 -22    0.78    8.31
 -11  -6  22    4.59    7.38
  11   6 -23   -1.49    9.74
 -11  -6  23    1.39    7.55
  11   6 -24   -4.92    9.79
 -11  -6  24    2.28    8.68
  11   6 -25   -3.58    8.62
 -11  -6  25    3.59    6.87
  11   6 -26    4.73    9.31
 -11  -6  26   16.01    8.30
  11   6 -27   -0.84    9.50
 -11  -6  27   -3.59    8.06
  11   6 -28   -5.69   10.38
 -11  -6  28   -0.84    7.59
  11   6 -29    9.54    9.87
 -11  -6  29   -1.67    7.38
  11   6 -30   10.25   10.63
  11   6 -31   -0.82   10.38
  11  -7  -1    8.08    8.72
  11   7  -1    6.24    6.60
 -11  -7   1   -6.54   13.02
  11  -7  -2   11.11    8.66
  11   7  -2   17.82    9.43
 -11  -7   2   17.09   15.66
  11  -7  -3    8.15    7.73
  11   7  -3    0.83    7.38
 -11  -7   3    1.73    7.61
 -11  -7   3    1.44   13.82
  11  -7  -4   18.32    9.42
  11   7  -4   10.99    6.67
 -11  -7   4   12.96    9.55
 -11  -7   4   -2.22   11.78
  11  -7  -5    9.41    8.04
  11   7  -5    0.53    5.59
 -11  -7   5    6.57    8.18
 -11  -7   5   -2.61   11.03
  11  -7  -6   22.20    9.12
  11   7  -6    1.69    6.87
 -11  -7   6    2.79    7.62
 -11  -7   6   12.57   14.18
  11  -7  -7    1.58    7.38
 -11  -7   7    5.87    7.87
 -11  -7   7  -13.88   14.26
  11  -7  -8   39.68   12.25
 -11  -7   8   40.37   10.94
 -11  -7   8   16.25   13.41
  11  -7  -9   38.00   11.48
 -11  -7   9   28.25   10.18
 -11  -7   9   16.61   16.25
  11  -7 -10   -1.27    6.76
 -11  -7  10    8.77    7.19
 -11  -7  10    1.01   10.91
  11  -7 -11    2.41    7.28
 -11  -7  11    5.99    7.71
 -11  -7  11   -9.05   14.18
  11  -7 -12   14.55    9.51
 -11  -7  12   28.68    8.97
  11  -7 -13    6.94    8.45
 -11  -7  13    3.60    8.76
  11  -7 -14   -4.00    7.61
 -11  -7  14    4.34    8.82
  11  -7 -15   -4.98    7.71
 -11  -7  15    0.38    7.51
  11  -7 -16   -0.58    5.84
 -11  -7  16   -2.58    8.45
  11  -7 -17    0.53    6.91
 -11  -7  17   14.25    7.84
  11  -7 -18   13.48    7.52
 -11  -7  18   30.32   10.27
  11  -7 -19   -0.93    5.47
 -11  -7  19   -9.38    8.95
 -11  -7  20    1.69    8.55
 -11  -7  21   -1.81    8.12
 -11  -7  22    2.52    8.51
 -11  -7  23    3.18    8.18
  11   7 -24    5.78    9.99
 -11  -7  24    5.50    8.24
  11   7 -25   -1.45   10.49
 -11  -7  25    0.41    7.00
  11   7 -26    5.25   10.61
 -11  -7  26   -3.32    7.95
  11   7 -27   -2.91   10.77
 -11  -7  27   -0.56    7.71
  11   7 -28    5.90   11.02
  11   7 -29   -1.53   10.79
  11   7 -30   17.34   12.39
  11   7 -31   -4.41   11.39
  11  -8  -1   -0.69    7.54
  11   8  -1    0.73    5.43
 -11  -8   1    0.57    7.01
 -11  -8   1   -0.30   13.37
  11  -8  -2   11.49    9.53
 -11  -8   2    8.75    9.10
 -11  -8   2    8.79   13.73
  11  -8  -3   -1.48    7.41
 -11  -8   3    1.80    7.68
 -11  -8   3   -0.71   10.84
  11  -8  -4   25.19    9.88
 -11  -8   4   29.41   10.49
 -11  -8   4    7.73   12.63
  11  -8  -5    2.95    8.22
 -11  -8   5    9.70    8.15
 -11  -8   5   11.11   11.31
  11  -8  -6    9.90    8.61
 -11  -8   6   15.20    8.64
 -11  -8   6   -3.31   12.27
  11  -8  -7    0.31    8.43
 -11  -8   7   -0.19    6.46
 -11  -8   7    1.40   11.54
  11  -8  -8    2.83    8.15
 -11  -8   8    9.00    8.54
 -11  -8   8   -0.41   11.50
  11  -8  -9    3.33    8.27
 -11  -8   9    4.24    7.22
 -11  -8   9   -4.87   11.87
  11  -8 -10   21.06    9.97
 -11  -8  10   24.91   10.04
 -11  -8  10   14.93   11.91
  11  -8 -11    1.12    8.65
 -11  -8  11    2.48    8.14
  11  -8 -12   -4.12    7.91
 -11  -8  12    1.10    6.70
  11  -8 -13    1.62    6.89
 -11  -8  13   -4.00    7.15
  11  -8 -14   -1.54    7.88
 -11  -8  14    5.11    7.78
  11  -8 -15    9.37    8.05
 -11  -8  15    7.49    7.86
  11  -8 -16   10.10    8.48
 -11  -8  16    6.84    7.71
  11  -8 -17   -1.70    6.57
 -11  -8  17   -9.69    9.36
 -11  -8  18   -4.81    8.58
 -11  -8  19   -1.41    8.24
 -11  -8  20    6.08    8.09
 -11  -8  21    0.00    7.45
 -11  -8  22   11.36    8.22
 -11  -8  23    4.89    9.29
 -11  -8  24   -4.68    8.57
 -11  -8  25    2.15    6.91
  11  -9  -1    7.33    8.28
 -11  -9   1    3.61    6.79
 -11  -9   1   33.85   14.16
  11  -9  -2   16.20    9.67
 -11  -9   2   33.98   10.44
 -11  -9   2   30.44   16.17
  11  -9  -3   -4.44    8.74
 -11  -9   3    4.03    7.50
 -11  -9   3   -8.39   12.35
  11  -9  -4    4.25    8.46
 -11  -9   4    5.27    7.55
 -11  -9   4    8.13   13.08
  11  -9  -5    4.28    7.50
 -11  -9   5    1.45    6.59
 -11  -9   5   -7.63   12.31
  11  -9  -6   10.33    9.09
 -11  -9   6    9.84    8.08
 -11  -9   6    9.15   12.35
  11  -9  -7   -5.73    8.56
 -11  -9   7   -0.20    7.69
 -11  -9   7    0.00   11.50
  11  -9  -8   29.99   10.42
 -11  -9   8   24.12   10.25
  11  -9  -9    0.42    7.77
 -11  -9   9   -6.14    8.38
  11  -9 -10    6.21    8.02
 -11  -9  10    2.46    7.79
  11  -9 -11   -1.46    8.12
 -11  -9  11   -0.01    6.54
  11  -9 -12   12.69    9.08
 -11  -9  12   -0.41    8.49
  11  -9 -13    7.94    8.22
 -11  -9  13   -2.99    8.15
  11  -9 -14    7.17    8.25
 -11  -9  14   -0.22    6.92
  11  -9 -15    1.35    7.76
 -11  -9  15    1.22    7.85
  11  -9 -16   -4.62    7.64
 -11  -9  16   -6.10    8.55
 -11  -9  17    3.26    8.60
 -11  -9  18   24.71    9.36
 -11  -9  19   -1.16    8.46
 -11  -9  20    5.17    7.12
 -11  -9  21   -4.54    7.80
 -11  -9  22   18.65    9.41
  11 -10  -1    3.38    6.95
 -11 -10   1   -1.11    7.15
 -11 -10   1    3.26   12.60
  11 -10  -2    4.65    7.77
 -11 -10   2   -3.34    8.00
 -11 -10   2    6.64   11.13
  11 -10  -3   -4.69    8.97
 -11 -10   3   -3.72    6.94
 -11 -10   3    0.72   12.31
  11 -10  -4    3.76    7.48
 -11 -10   4    5.17    7.93
 -11 -10   4    0.74   10.70
  11 -10  -5   -8.91    9.06
 -11 -10   5    1.99    7.27
  11 -10  -6    8.88    8.67
 -11 -10   6    5.21    8.17
  11 -10  -7    5.19    7.88
 -11 -10   7    7.46    7.77
  11 -10  -8   -0.69    8.63
 -11 -10   8    6.97    7.39
  11 -10  -9   -3.09    7.81
 -11 -10   9   -1.45    7.66
  11 -10 -10   -2.79    8.04
 -11 -10  10   12.93    9.04
  11 -10 -11    4.50    7.50
 -11 -10  11    4.52    7.32
  11 -10 -12    0.52    8.20
 -11 -10  12   -6.32    8.23
  11 -10 -13    8.96    8.35
 -11 -10  13    2.62    7.22
  11 -10 -14    4.26    8.54
 -11 -10  14    9.69    8.37
 -11 -10  15    4.04    8.50
 -11 -10  16    2.62    7.99
 -11 -10  17    2.43    7.34
 -11 -10  18    3.06    7.22
 -11 -10  19    4.77    6.99
  11 -11  -1   -4.28    8.02
 -11 -11   1    5.04    7.63
 -11 -11   1   -8.51   11.58
  11 -11  -2   -1.44    8.22
 -11 -11   2   15.65    8.87
  11 -11  -3   -1.35    8.22
 -11 -11   3    3.24    7.55
  11 -11  -4    2.56    8.98
 -11 -11   4    7.42    7.45
  11 -11  -5    1.54    8.39
 -11 -11   5   -2.78    8.06
  11 -11  -6    2.20    8.89
 -11 -11   6    2.80    6.81
  11 -11  -7   -1.32    8.78
 -11 -11   7   -2.31    6.52
  11 -11  -8   18.63   10.12
 -11 -11   8   20.59    9.28
  11 -11  -9    0.14    8.66
 -11 -11   9    0.07    7.07
  11 -11 -10   -4.67   10.13
 -11 -11  10   -0.64    7.29
  11 -11 -11    7.75    9.10
 -11 -11  11   -3.39    7.44
  11 -11 -12    2.72    8.20
 -11 -11  12    5.34    7.48
 -11 -11  13   -3.07    7.37
 -11 -11  14   14.49    9.02
 -11 -11  15   -3.35    7.59
 -11 -11  16    2.43    7.70
  11 -12  -1    0.60    9.20
 -11 -12   1    3.63    6.98
  11 -12  -2   -4.24    8.00
 -11 -12   2    1.19    7.09
  11 -12  -3   -2.22    9.30
 -11 -12   3   -1.93    7.11
  11 -12  -4   27.37   10.65
 -11 -12   4   10.49    8.70
  11 -12  -5   -1.30    8.44
 -11 -12   5    1.58    6.93
  11 -12  -6    4.75    9.45
 -11 -12   6    5.93    8.18
  11 -12  -7   -1.27    7.85
 -11 -12   7   -3.05    7.92
  11 -12  -8   -5.49    8.68
 -11 -12   8    0.75    7.14
  11 -12  -9    9.50    9.32
 -11 -12   9    1.34    8.16
  11 -12 -10    4.40    8.29
 -11 -12  10    8.45    9.04
 -11 -12  11   -0.27    6.58
 -11 -12  12    0.76    7.21
 -11 -12  13   -6.30    8.72
  11 -13  -1   -5.73   10.79
 -11 -13   1    5.48    7.42
  11 -13  -2    4.61    8.41
 -11 -13   2    4.66    7.02
  11 -13  -3    1.68    8.52
 -11 -13   3    3.59    8.39
  11 -13  -4    6.08    9.40
 -11 -13   4    5.27    8.21
  11 -13  -5    6.66    9.09
 -11 -13   5    1.33    7.37
  11 -13  -6    1.01    8.21
 -11 -13   6    2.28    7.94
  11 -13  -7    2.81    8.10
 -11 -13   7   -0.37    7.60
  11 -13  -8    2.11    9.58
 -11 -13   8   17.35    9.19
 -11 -13   9   -3.80    8.65
  11 -14  -1   -2.38    8.78
 -11 -14   1   -6.05    8.84
  11 -14  -2   -4.72    8.33
 -11 -14   2    3.41    7.50
  11 -14  -3    5.46    8.01
 -11 -14   3    0.36    7.68
  11 -14  -4    0.04    9.00
 -11 -14   4    2.17    7.35
  11 -14  -5    5.83    9.78
 -11 -14   5    1.12    7.26
  11 -14  -6   -2.04    8.59
  11 -14  -7    3.44   10.25
 -11 -15   1   -0.78    8.32
 -10   0   1    5.10   11.63
  10   0  -1   -1.16    6.63
 -10   0   2   12.95   13.56
  10   0  -2   16.86    8.62
 -10   0   3    1.47   10.65
  10   0  -3   -3.28    7.45
 -10   0   4   85.34   22.35
  10   0  -4  116.42   18.60
 -10   0   5   -4.47   11.89
  10   0  -5    0.72    6.35
 -10   0   6   13.18   13.32
  10   0  -6   13.21    7.18
 -10   0   7   -0.10   12.47
  10   0  -7   -5.46    6.77
 -10   0   8   19.32   13.48
  10   0  -8    7.35    6.72
 -10   0   9   -3.25   14.53
  10   0  -9   -1.64    5.68
  10   0  -9   -2.76   11.56
 -10   0  10  123.25   23.84
  10   0 -10   90.89   17.36
  10   0 -11   -1.43    5.69
  10   0 -12   -0.88    6.27
  10   0 -13    0.74    5.72
  10   0 -14   41.60   10.23
  10   0 -15   -3.95    6.60
  10   0 -16   19.35    7.78
  10   0 -17    3.50    5.54
  10   0 -18   39.82   10.46
  10   0 -19    4.77    5.88
  10   0 -20   45.55   10.98
  10   0 -21   -3.94    6.55
 -10   0  22   -5.23    7.75
  10   0 -22    3.21    6.00
 -10   0  23    2.68    6.41
  10   0 -23    2.47    5.69
 -10   0  24    8.49    8.14
 -10   0  25   -1.20    7.95
 -10   0  26   30.06   10.28
 -10   0  27    3.75    7.38
 -10   0  28   12.06    8.30
 -10   0  29   -0.05    6.10
  10   0 -32    0.31    7.62
 -10   1   1   -2.41   11.80
  10  -1  -1    3.44    6.85
  10   1  -1   -1.94    7.05
 -10  -1   1   -0.53   11.49
 -10   1   2  153.16   27.03
  10  -1  -2  109.17   20.93
  10   1  -2  139.79   20.80
 -10  -1   2  120.78   25.87
 -10   1   3   11.53   12.48
  10  -1  -3    8.28    7.25
  10   1  -3    7.33    6.38
 -10  -1   3   26.57   13.33
 -10   1   4    9.15   12.89
  10  -1  -4   -0.60    7.39
  10   1  -4   -0.46    6.13
 -10  -1   4   -1.89   11.30
 -10   1   5  -10.06   15.18
  10  -1  -5   14.55    7.55
  10   1  -5   17.48    7.78
 -10  -1   5    6.50   12.50
 -10   1   6   54.26   18.72
  10  -1  -6   98.75   16.31
  10   1  -6   74.82   14.87
 -10  -1   6   91.52   21.05
 -10   1   7   -3.23   11.41
  10  -1  -7    8.60    7.76
  10  -1  -7   -2.34   12.06
  10   1  -7   -1.54    5.57
 -10  -1   7    4.76   12.22
 -10   1   8   30.60   15.63
  10  -1  -8   41.77   10.44
  10  -1  -8   37.13   16.16
  10   1  -8   45.07   10.12
 -10  -1   8   12.91   14.57
  10  -1  -9    1.75    6.15
  10   1  -9    2.17    6.52
 -10  -1   9   -3.40   13.24
  10  -1 -10    7.77    6.79
  10   1 -10    2.88    5.96
 -10  -1  10    1.40   11.40
  10  -1 -11   13.69    7.29
  10   1 -11   -1.12    6.14
 -10  -1  11   19.34   12.45
  10  -1 -12   68.87   13.67
  10   1 -12   76.56   14.07
  10  -1 -13    1.48    6.36
  10   1 -13   -2.28    6.79
  10  -1 -14    2.84    6.07
  10   1 -14    9.26    6.22
  10  -1 -15    7.12    5.83
  10   1 -15    1.70    5.83
  10  -1 -16   10.57    6.76
  10   1 -16   25.42    9.16
  10  -1 -17    3.59    6.33
  10   1 -17    8.81    6.32
  10  -1 -18   29.68    8.58
  10   1 -18   29.12    8.89
  10  -1 -19    0.75    5.12
  10   1 -19    2.22    5.32
  10  -1 -20   -1.29    5.25
  10   1 -20    3.18    6.05
 -10  -1  20   -2.31    8.24
  10  -1 -21    0.16    5.66
  10   1 -21    1.12    5.51
 -10  -1  21    1.73    7.56
  10  -1 -22   44.15   11.86
 -10  -1  22  111.22   16.20
  10  -1 -23   -1.77    6.12
 -10  -1  23   -0.00    7.43
 -10   1  24    8.85    8.04
  10  -1 -24    3.98    6.45
 -10  -1  24    7.45    7.30
 -10   1  25    0.03    7.89
 -10  -1  25   -1.71    6.33
 -10   1  26   -2.27    6.91
 -10  -1  26   10.07    8.75
 -10   1  27    1.92    6.19
 -10  -1  27    2.46    7.74
 -10  -1  28    5.48    6.62
 -10  -1  29   -5.03    7.13
  10   1 -30    1.94    7.50
 -10  -1  30    0.66    6.26
  10   1 -31   -2.39    7.03
  10   1 -32    6.29    9.10
  10   1 -33   -0.45    7.80
 -10   2   1    3.12   12.31
  10  -2  -1    8.95    7.51
  10   2  -1   -2.77    6.40
 -10  -2   1   -3.79   13.53
 -10   2   2   -2.77   12.36
  10  -2  -2    5.70    8.09
  10   2  -2   -1.72    5.67
 -10  -2   2    1.78   12.49
 -10   2   3    6.74   11.90
  10  -2  -3   -2.03    7.62
  10   2  -3   -4.57    6.52
 -10  -2   3    4.85   12.94
 -10   2   4   65.71   22.53
  10  -2  -4  173.60   22.15
  10   2  -4  120.05   20.21
 -10  -2   4  139.14   26.15
 -10   2   5   29.30   15.55
  10  -2  -5   32.17    9.91
  10   2  -5   37.88    9.51
 -10  -2   5   22.70   16.55
 -10   2   6   39.84   15.49
  10  -2  -6   40.15   10.09
  10  -2  -6   25.34   15.78
  10   2  -6   21.88    8.35
 -10  -2   6   32.83   13.60
 -10   2   7    7.82   13.16
  10  -2  -7    7.86    7.99
  10   2  -7   13.13    6.72
 -10  -2   7   -1.90   11.22
  10  -2  -8    8.37    7.46
  10   2  -8   22.34    7.63
 -10  -2   8   21.98   14.25
  10  -2  -9   10.51    7.40
  10   2  -9    7.26    6.98
 -10  -2   9    7.83   12.76
  10  -2 -10   86.98   15.48
  10   2 -10   76.96   14.50
 -10  -2  10   64.42   19.74
  10  -2 -11   24.26    7.76
  10   2 -11   -0.00    6.40
 -10  -2  11   20.16   13.09
  10  -2 -12    0.10    6.19
  10   2 -12   -2.66    5.33
  10  -2 -13    5.35    6.32
  10   2 -13    0.01    4.85
  10  -2 -14   36.90    9.62
  10   2 -14   40.83    9.83
  10  -2 -15   17.56    7.47
  10   2 -15   23.19    7.72
  10  -2 -16    4.56    6.00
  10   2 -16    8.58    6.88
  10  -2 -17   -4.25    5.92
  10   2 -17   -0.30    5.53
  10  -2 -18    5.04    6.05
 -10  -2  18   18.77    8.14
  10  -2 -19    0.85    5.72
  10   2 -19   11.11    6.25
 -10  -2  19   14.15    9.24
  10  -2 -20   35.62    9.44
 -10  -2  20   41.87   11.50
  10  -2 -21   -0.17    5.88
 -10  -2  21   -0.34    6.89
  10  -2 -22    4.86    5.27
 -10  -2  22   -3.85    7.80
  10  -2 -23    3.29    5.49
 -10  -2  23   -0.74    6.97
  10  -2 -24   15.46    7.49
 -10  -2  24   19.78    8.62
 -10   2  25    2.04    7.02
  10  -2 -25   -3.93    5.67
 -10  -2  25   -4.00    6.85
 -10   2  26   17.41    8.31
  10  -2 -26   18.85    7.87
 -10  -2  26   17.76    8.19
  10   2 -27   -2.18    7.77
 -10  -2  27   -3.15    7.63
  10   2 -28    1.12    8.82
 -10  -2  28    9.15    7.49
  10   2 -29   -0.90    7.27
 -10  -2  29    2.07    6.27
  10   2 -30   17.38    9.12
 -10  -2  30    1.08    6.58
  10   2 -31   -2.62    8.97
 -10  -2  31    5.26    7.63
  10   2 -32    7.17    8.70
  10   2 -33   -3.42    8.69
 -10   3   1    0.40   12.70
  10  -3  -1   20.69    8.60
  10   3  -1   10.63    7.86
 -10   3   2   55.61   19.13
  10  -3  -2   99.25   15.72
  10   3  -2   62.52   13.43
 -10   3   3   52.26   18.16
  10  -3  -3   44.37   12.53
  10   3  -3   68.60   12.31
 -10   3   4   -4.00   12.65
  10  -3  -4    2.00    6.61
  10   3  -4   -3.48    5.60
 -10  -3   4   -3.27   11.54
 -10   3   5   -1.40   13.08
  10  -3  -5   11.79    8.83
  10   3  -5    8.53    6.01
 -10  -3   5    6.39   12.59
  10  -3  -6   15.35    9.39
  10   3  -6   42.93    9.19
 -10  -3   6   34.29   14.29
  10  -3  -7   19.37    7.98
  10   3  -7    6.00    6.81
 -10  -3   7   -1.75   12.98
  10  -3  -8   43.21   11.97
  10   3  -8   47.57   11.40
 -10  -3   8   58.89   18.20
  10  -3  -9    2.16    6.06
  10   3  -9    1.48    5.59
 -10  -3   9   -8.38   13.27
  10  -3 -10    1.14    6.86
  10   3 -10    7.19    5.88
 -10  -3  10   -3.47   12.98
  10  -3 -11   18.90    7.56
  10   3 -11   22.85    8.19
 -10  -3  11   -0.61   11.82
  10  -3 -12   34.21    9.69
  10   3 -12   32.07    9.63
 -10  -3  12   75.27   18.04
  10  -3 -13   -0.12    6.23
  10   3 -13    0.87    6.19
  10  -3 -14   -2.13    6.20
  10   3 -14    5.35    6.30
  10  -3 -15   -1.58    6.51
  10   3 -15    3.74    6.85
  10  -3 -16   19.13    7.71
  10   3 -16    2.05    7.25
 -10  -3  16   46.07   10.94
  10  -3 -17   21.71    7.79
  10   3 -17   22.17    8.16
 -10  -3  17   16.07    8.83
  10  -3 -18   10.58    6.42
 -10  -3  18   18.94    9.03
  10  -3 -19   -0.00    5.81
 -10  -3  19    1.36    6.54
  10  -3 -20    8.56    6.20
 -10  -3  20    9.04    7.42
  10  -3 -21    1.21    5.60
 -10  -3  21    4.60    9.08
  10  -3 -22   15.82    7.39
 -10  -3  22   30.24   10.51
  10  -3 -23    4.19    5.53
 -10  -3  23    1.55    6.61
  10  -3 -24    2.59    5.59
  10   3 -24   -1.46    7.52
 -10  -3  24    3.76    7.40
  10  -3 -25   -2.61    5.59
  10   3 -25    0.31    7.41
 -10  -3  25   -0.26    6.20
  10   3 -26    5.62    9.21
 -10  -3  26   14.01    8.28
  10   3 -27   -0.44    8.89
 -10  -3  27    7.84    7.32
  10   3 -28   12.10    9.86
 -10  -3  28    7.46    8.42
  10   3 -29    0.78    7.55
 -10  -3  29   -0.93    7.35
  10   3 -30    1.00    8.64
 -10  -3  30   -1.05    7.86
  10   3 -31    2.77    8.10
 -10  -3  31   -3.05    7.73
  10   3 -32   13.58   10.19
 -10  -3  32    4.16    7.78
  10   3 -33   -0.75    8.43
 -10  -3  33    1.88    6.67
 -10   4   1   -5.99   14.82
  10  -4  -1    5.34    7.49
  10   4  -1   -3.63    5.43
 -10  -4   1   -3.78   11.87
 -10   4   2  -10.14   14.72
  10  -4  -2    5.55    7.14
  10   4  -2   -1.69    5.77
 -10   4   3    8.35   13.44
  10  -4  -3    9.05    7.95
  10   4  -3   10.92    6.65
  10  -4  -4   67.97   14.93
  10   4  -4   75.74   14.36
  10  -4  -5   56.95   12.90
  10   4  -5   31.87    9.97
  10  -4  -6   46.84   11.23
  10   4  -6   34.80    9.53
  10  -4  -7   -1.65    6.87
  10   4  -7   -6.45    6.73
 -10  -4   7    3.46   11.90
  10  -4  -8   31.59   10.73
  10   4  -8   51.43   11.02
 -10  -4   8   71.42   18.08
  10  -4  -9    4.63    7.43
  10   4  -9    3.95    6.76
 -10  -4   9   14.00   13.16
  10  -4 -10   19.13    9.32
  10   4 -10   33.63    9.31
 -10  -4  10   16.72   14.35
  10  -4 -11    3.36    6.80
  10   4 -11   11.21    7.17
 -10  -4  11    5.48   13.88
  10  -4 -12    1.24    6.59
  10   4 -12    2.80    6.10
 -10  -4  12   -7.30   12.33
  10  -4 -13    4.51    6.33
  10   4 -13    7.60    7.27
 -10  -4  13    6.74    7.85
  10  -4 -14   26.92    8.95
  10   4 -14   29.80    9.12
 -10  -4  14   25.55   10.25
  10  -4 -15   16.69    7.79
 -10  -4  15    1.37    8.24
  10  -4 -16    4.76    7.14
 -10  -4  16    9.26    8.89
  10  -4 -17   -1.18    6.85
 -10  -4  17    0.10    6.24
  10  -4 -18    0.41    5.50
 -10  -4  18   -1.52    6.67
  10  -4 -19    5.92    6.19
 -10  -4  19    8.79    7.70
  10  -4 -20   15.51    7.45
  10   4 -20    5.66    8.49
 -10  -4  20   28.57    8.91
  10  -4 -21    6.63    6.56
  10   4 -21   32.05    9.95
 -10  -4  21    5.95    8.50
  10  -4 -22    5.09    5.90
  10   4 -22   -1.12    9.13
 -10  -4  22   -2.75    6.50
  10  -4 -23    3.76    5.77
  10   4 -23    3.45    7.90
  10  -4 -24   10.79    7.17
  10   4 -24   17.85   10.01
 -10  -4  24   40.64   10.75
  10   4 -25   25.19   10.69
 -10  -4  25   25.64    9.68
  10   4 -26   10.80    9.26
 -10  -4  26    8.21    7.91
  10   4 -27   -4.23   10.20
 -10  -4  27   -2.81    7.13
  10   4 -28    0.13    9.02
 -10  -4  28    8.66    8.00
  10   4 -29    9.02    9.60
 -10  -4  29   -1.31    7.22
  10   4 -30    2.66    8.61
 -10  -4  30    4.52    7.08
  10   4 -31    3.09    8.71
 -10  -4  31    1.64    6.53
  10   4 -32   11.49   10.57
 -10  -4  32    2.18    7.52
  10   4 -33   -5.50   10.22
 -10  -4  33   -3.84    7.34
 -10  -4  34    0.57    6.34
  10  -5  -1   25.13   10.37
  10   5  -1   24.43    8.59
 -10  -5   1   52.28   16.67
  10  -5  -2  158.97   24.65
  10   5  -2  133.26   22.39
 -10  -5   2  157.46   28.65
  10  -5  -3    5.12    8.08
  10   5  -3   15.22    7.62
 -10  -5   3   16.20   12.51
  10  -5  -4    6.27    7.63
  10   5  -4   -0.41    6.16
 -10  -5   4    4.06   13.99
  10  -5  -5   12.71    8.54
  10   5  -5   -2.82    5.91
  10  -5  -6   27.88    9.86
  10   5  -6   36.44    9.69
  10  -5  -7   31.07   10.73
  10   5  -7   24.62    8.44
  10  -5  -8   26.56    9.94
  10   5  -8   29.62    8.92
  10  -5  -9   -6.82    7.41
  10   5  -9    1.60    6.09
  10  -5 -10    5.20    7.15
  10   5 -10   -3.15    6.66
 -10  -5  10    0.00    7.22
 -10  -5  10   -9.57   12.10
  10  -5 -11    3.50    7.19
  10   5 -11   26.31    7.49
 -10  -5  11   -0.42    7.58
 -10  -5  11    1.76   11.38
  10  -5 -12   26.61    9.33
 -10  -5  12   29.07   10.52
 -10  -5  12   34.91   14.95
  10  -5 -13    4.02    6.44
 -10  -5  13   18.71    8.92
 -10  -5  13   10.19   12.02
  10  -5 -14    0.73    6.53
 -10  -5  14   -0.77    7.44
  10  -5 -15    3.41    6.48
 -10  -5  15   14.38    8.85
  10  -5 -16   -0.60    5.70
  10   5 -16   11.24    8.30
 -10  -5  16   -4.47    7.94
  10  -5 -17   34.27    9.15
  10   5 -17   19.37   10.80
 -10  -5  17   24.71    9.73
  10  -5 -18    3.89    5.96
  10   5 -18   19.16   10.09
 -10  -5  18   16.48    8.26
  10  -5 -19    0.61    5.58
  10   5 -19    1.39    8.01
 -10  -5  19    1.76    8.34
  10  -5 -20   -0.74    5.69
  10   5 -20   -0.39    7.72
 -10  -5  20   -1.50    7.64
  10  -5 -21    0.03    6.08
  10   5 -21   22.73   10.88
 -10  -5  21    5.08    6.93
  10  -5 -22   17.82    7.03
  10   5 -22    5.95    8.76
 -10  -5  22    5.86    7.80
  10   5 -23    5.55    9.86
 -10  -5  23    6.24    7.72
  10   5 -24   -2.79    9.81
 -10  -5  24   -5.03    7.85
  10   5 -25   -2.07    9.21
 -10  -5  25   -0.28    7.05
  10   5 -26   -4.13    8.44
 -10  -5  26    3.16    7.95
  10   5 -27    7.48    9.66
 -10  -5  27    7.80    7.60
  10   5 -28    0.91    7.80
 -10  -5  28   -0.24    7.56
  10   5 -29    1.30    7.54
 -10  -5  29   12.02    8.42
  10   5 -30    0.88    7.69
 -10  -5  30   -2.02    7.46
  10   5 -31    3.09    8.96
 -10  -5  31   -0.75    8.08
  10   5 -32    3.65    9.53
 -10  -5  32   -3.44    7.80
 -10  -5  33    2.51    8.74
 -10  -5  34    1.74    8.00
 -10  -5  35    6.25    8.56
  10  -6  -1    2.34    7.87
  10   6  -1   -1.13    6.20
 -10  -6   1   -4.32   11.91
  10  -6  -2    0.15    7.83
  10   6  -2   11.24    7.03
 -10  -6   2    0.11   11.20
  10  -6  -3    5.93    8.23
  10   6  -3   11.62    7.59
 -10  -6   3   34.48   14.40
  10  -6  -4    0.93    7.30
  10   6  -4    1.98    6.14
 -10  -6   4    8.60   12.51
  10  -6  -5    7.83    8.41
  10   6  -5   16.14    7.15
 -10  -6   5    1.72   11.23
  10  -6  -6   23.74   10.45
  10   6  -6   24.38    8.93
 -10  -6   6   21.84   10.01
 -10  -6   6   12.87   13.82
  10  -6  -7   -1.58    7.35
  10   6  -7   -0.46    5.81
 -10  -6   7   -8.16    8.21
 -10  -6   7  -10.30   12.52
  10  -6  -8    6.74    8.13
  10   6  -8   -0.04    6.63
 -10  -6   8    8.22    8.63
 -10  -6   8   -9.73   13.62
  10  -6  -9   42.03   11.30
 -10  -6   9   20.98    9.85
  10  -6 -10   16.17    8.91
  10   6 -10    9.89    8.31
 -10  -6  10   19.32    8.78
  10  -6 -11    5.43    6.88
  10   6 -11    2.80    8.22
 -10  -6  11    4.64    7.67
  10  -6 -12    1.65    6.83
 -10  -6  12    1.42    8.50
  10  -6 -13   10.52    8.09
 -10  -6  13   11.86    8.43
  10  -6 -14    9.82    7.64
  10   6 -14   -1.57    7.66
 -10  -6  14    6.83    7.82
  10  -6 -15   24.13    9.56
  10   6 -15   18.91   10.34
 -10  -6  15   14.31    7.78
  10  -6 -16   -2.82    6.50
  10   6 -16   -3.94    8.54
 -10  -6  16   11.50    7.99
  10  -6 -17    2.36    5.91
  10   6 -17   -0.17    7.02
 -10  -6  17    2.77    7.16
  10  -6 -18   18.53    8.11
  10   6 -18    2.48    9.30
 -10  -6  18   25.39    9.60
  10  -6 -19    3.54    5.93
  10   6 -19    9.52    9.09
 -10  -6  19    9.00    8.33
  10  -6 -20    6.12    6.52
  10   6 -20    1.34    9.16
 -10  -6  20   10.81    8.02
  10  -6 -21   -1.94    5.68
  10   6 -21    4.29    8.21
 -10  -6  21   -3.43    7.47
  10   6 -22   -2.51    8.79
 -10  -6  22    0.50    5.96
  10   6 -23    1.48    9.30
 -10  -6  23   11.08    7.69
  10   6 -24    5.38    9.31
 -10  -6  24    3.71    7.59
  10   6 -25    1.39    8.99
 -10  -6  25    7.60    7.76
  10   6 -26   -0.72    9.72
 -10  -6  26    3.80    7.41
  10   6 -27   -3.52   10.05
 -10  -6  27   -0.54    6.67
  10   6 -28    1.40    9.57
 -10  -6  28   -1.68    7.79
  10   6 -29    6.92   10.03
 -10  -6  29   -1.39    6.72
  10   6 -30    1.22    9.39
 -10  -6  30    8.76    8.69
  10   6 -31   -4.77   10.57
 -10  -6  31    5.62    8.12
  10   6 -32   -0.84    9.96
 -10  -6  32   11.79    9.00
 -10  -6  33    2.34    7.53
  10  -7  -1   64.48   14.89
  10   7  -1   63.62   12.56
 -10  -7   1   54.51   18.31
  10  -7  -2    1.76    8.30
  10   7  -2    1.09    6.11
 -10  -7   2    4.77    7.61
 -10  -7   2   15.96   12.09
  10  -7  -3   28.11   10.76
  10   7  -3   18.12    8.16
 -10  -7   3    5.39    8.04
 -10  -7   3   28.25   12.94
  10  -7  -4    0.91    7.37
  10   7  -4    0.00    6.35
 -10  -7   4    9.86    7.77
 -10  -7   4   10.63   13.32
  10  -7  -5   49.19   12.94
 -10  -7   5   45.06   11.68
 -10  -7   5   51.98   17.25
  10  -7  -6   10.34    8.84
 -10  -7   6    6.28    7.04
 -10  -7   6   17.18   13.72
  10  -7  -7   21.84   10.31
 -10  -7   7   30.58    9.53
 -10  -7   7   29.01   14.19
  10  -7  -8    6.63    8.06
 -10  -7   8   15.55    7.55
 -10  -7   8   10.27   12.77
  10  -7  -9   -1.08    7.30
 -10  -7   9    4.41    7.52
 -10  -7   9    1.68   11.95
  10  -7 -10   -1.36    6.82
 -10  -7  10   -0.57    6.74
 -10  -7  10  -12.76   12.93
  10  -7 -11    7.48    7.99
 -10  -7  11    3.94    7.75
 -10  -7  11   17.95   11.11
  10  -7 -12    0.43    6.87
 -10  -7  12    4.05    8.36
  10  -7 -13   32.07   10.67
 -10  -7  13   44.62   11.40
  10  -7 -14   -0.00    6.22
 -10  -7  14   -0.71    6.91
  10  -7 -15    0.10    6.78
 -10  -7  15    0.03    7.70
  10  -7 -16    6.34    7.78
  10   7 -16    8.51    9.97
 -10  -7  16    6.87    8.03
  10  -7 -17    9.60    7.79
  10   7 -17   24.66   11.78
 -10  -7  17   28.17   10.00
  10  -7 -18   -0.89    5.58
  10   7 -18   -7.48    9.72
 -10  -7  18   11.11    7.89
  10  -7 -19   -3.09    6.32
  10   7 -19   -1.12    8.12
 -10  -7  19   -0.59    8.00
  10   7 -20    0.66    8.38
 -10  -7  20    5.18    7.18
  10   7 -21    9.44    9.11
 -10  -7  21   10.80    8.19
  10   7 -22   -3.24    9.17
 -10  -7  22    1.54    6.39
  10   7 -23   -7.45   11.05
 -10  -7  23    6.94    7.82
  10   7 -24   -0.11    8.85
 -10  -7  24   -2.23    7.75
  10   7 -25    8.58    9.31
 -10  -7  25   -2.60    7.83
  10   7 -26   -3.97   10.18
 -10  -7  26   -2.25    7.84
  10   7 -27   16.23   10.85
 -10  -7  27   11.08    8.84
  10   7 -28   -4.51   10.67
 -10  -7  28   -0.00    7.14
  10   7 -29    1.11    8.18
 -10  -7  29   -2.94    7.45
  10   7 -30   -2.92   10.34
 -10  -7  30    0.61    8.13
  10   7 -31   -2.91   10.63
  10   7 -32   -2.30   10.18
  10  -8  -1    5.93    7.69
 -10  -8   1   -1.49    7.55
 -10  -8   1   -0.67   12.30
  10  -8  -2    1.24    8.20
 -10  -8   2    3.80    6.68
 -10  -8   2   -2.98   12.54
  10  -8  -3   30.30    9.78
 -10  -8   3   14.53    8.53
 -10  -8   3   10.37   12.79
  10  -8  -4   11.39    8.28
 -10  -8   4    7.45    7.76
 -10  -8   4    1.22   11.58
  10  -8  -5   47.04   13.65
 -10  -8   5   83.37   14.31
 -10  -8   5   40.68   16.06
  10  -8  -6    3.01    7.63
 -10  -8   6   21.38    9.17
 -10  -8   6    5.93   13.53
  10  -8  -7    3.98    8.22
 -10  -8   7    0.13    7.00
 -10  -8   7   11.98   11.65
  10  -8  -8    4.25    8.28
 -10  -8   8   -2.31    6.24
 -10  -8   8    3.60   10.46
  10  -8  -9    0.16    7.24
 -10  -8   9   13.84    8.56
  10  -8 -10    3.82    7.28
 -10  -8  10   -2.30    7.36
  10  -8 -11   11.79    8.91
 -10  -8  11   14.53    9.09
  10  -8 -12   11.32    7.70
 -10  -8  12   -3.77    7.96
  10  -8 -13    3.00    7.79
 -10  -8  13    4.77    7.00
  10  -8 -14    2.01    6.98
 -10  -8  14    1.12    7.29
  10  -8 -15   24.76    9.20
 -10  -8  15   21.97    9.15
  10  -8 -16   -4.36    7.56
 -10  -8  16   -6.98    8.77
  10  -8 -17    7.74    7.55
 -10  -8  17    5.46    7.29
 -10  -8  18    2.09    7.31
 -10  -8  19   17.04    9.02
 -10  -8  20   -3.41    7.50
 -10  -8  21    7.35    7.49
 -10  -8  22    1.65    7.36
 -10  -8  23   20.43    9.97
 -10  -8  24    3.17    7.81
 -10  -8  25    2.09    8.37
  10   8 -26    9.13   10.41
 -10  -8  26    1.22    7.02
  10   8 -27    3.60   10.25
 -10  -8  27   -2.47    8.38
  10   8 -28    7.28   10.51
 -10  -8  28    1.91    7.57
  10   8 -29   -0.81   11.62
  10   8 -30    0.67    9.10
  10   8 -31    3.54   12.22
  10   8 -32    2.72   11.32
  10  -9  -1   27.27   10.73
 -10  -9   1   37.26   10.77
 -10  -9   1   35.15   13.68
  10  -9  -2    2.98    8.34
 -10  -9   2    0.30    6.66
 -10  -9   2    6.86   11.58
  10  -9  -3   14.31    8.57
 -10  -9   3   16.03    8.15
 -10  -9   3   -0.54   12.46
  10  -9  -4    5.57    8.68
 -10  -9   4   -2.05    7.02
 -10  -9   4   -0.61   11.53
  10  -9  -5   12.05    8.19
 -10  -9   5   -0.37    7.35
 -10  -9   5   14.83   12.18
  10  -9  -6    1.26    7.86
 -10  -9   6   -0.13    7.68
 -10  -9   6   -3.81   12.23
  10  -9  -7   25.18    9.66
 -10  -9   7   32.23   10.06
  10  -9  -8   10.63    9.31
 -10  -9   8    7.69    7.51
  10  -9  -9   10.22    8.38
 -10  -9   9   -0.84    6.83
  10  -9 -10   -5.32    7.67
 -10  -9  10    4.10    6.73
  10  -9 -11   14.88    8.37
 -10  -9  11   12.90    8.23
  10  -9 -12    4.06    8.21
 -10  -9  12    2.43    6.57
  10  -9 -13   -1.85    6.56
 -10  -9  13   -2.97    8.07
  10  -9 -14    2.41    7.44
 -10  -9  14   -2.49    7.23
  10  -9 -15   -1.22    7.41
 -10  -9  15    1.30    8.64
  10  -9 -16   -5.36    7.47
 -10  -9  16   -4.45    7.64
 -10  -9  17   24.25   10.52
 -10  -9  18    4.68    6.68
 -10  -9  19    2.58    7.32
 -10  -9  20    0.38    8.41
 -10  -9  21    9.21    8.65
 -10  -9  22   -5.94    8.95
 -10  -9  23   15.00    9.19
 -10  -9  24    1.92    6.94
 -10  -9  25   -0.39    7.36
  10 -10  -1    8.43    8.55
 -10 -10   1    2.56    6.69
 -10 -10   1    8.33   10.98
  10 -10  -2    3.07    8.46
 -10 -10   2   -0.02    7.52
 -10 -10   2    8.80   12.45
  10 -10  -3    8.99    8.30
 -10 -10   3   20.73    8.96
 -10 -10   3   -6.84   11.87
  10 -10  -4   -6.52    9.09
 -10 -10   4   -0.57    7.00
  10 -10  -5   26.94   10.89
 -10 -10   5   22.73    8.65
  10 -10  -6   -3.38    7.90
 -10 -10   6    4.03    7.61
  10 -10  -7    6.90    7.97
 -10 -10   7    8.30    8.30
  10 -10  -8    1.73    7.81
 -10 -10   8    2.25    7.12
  10 -10  -9   26.35   11.15
 -10 -10   9   52.83   12.52
  10 -10 -10   -0.56    7.64
 -10 -10  10   -0.16    6.38
  10 -10 -11    4.08    7.79
 -10 -10  11    1.08    7.28
  10 -10 -12   -4.65    7.75
 -10 -10  12    2.06    7.41
  10 -10 -13   22.43   10.22
 -10 -10  13   37.92   10.83
  10 -10 -14    1.55    7.33
 -10 -10  14    7.21    7.18
 -10 -10  15   21.31    9.69
 -10 -10  16    3.59    6.96
 -10 -10  17   -2.03    7.34
 -10 -10  18   -3.92    8.06
 -10 -10  19   10.04    8.39
 -10 -10  20    4.73    7.62
 -10 -10  21    7.30    8.95
 -10 -10  22   -6.89    9.14
 -10 -10  23    1.89    7.27
  10 -11  -1   11.61    9.34
 -10 -11   1    0.26    6.98
  10 -11  -2    7.16    7.99
 -10 -11   2   -5.43    8.35
  10 -11  -3    1.06    7.81
 -10 -11   3   21.02    8.59
  10 -11  -4    3.39    8.24
 -10 -11   4    0.43    7.49
  10 -11  -5    0.48    7.50
 -10 -11   5   -4.65    7.52
  10 -11  -6    9.19    8.14
 -10 -11   6   -1.89    7.84
  10 -11  -7   23.19   10.56
 -10 -11   7   34.14   10.69
  10 -11  -8   12.09    8.52
 -10 -11   8   14.53    8.20
  10 -11  -9    8.06    8.27
 -10 -11   9    6.11    8.68
  10 -11 -10   -0.11    7.39
 -10 -11  10    7.17    7.67
  10 -11 -11    4.21    8.81
 -10 -11  11   38.40    9.79
  10 -11 -12    3.43    7.56
 -10 -11  12    1.56    7.43
 -10 -11  13    9.77    8.82
 -10 -11  14   -6.42    8.21
 -10 -11  15    1.77    7.09
 -10 -11  16    6.57    8.12
 -10 -11  17   20.05    9.29
 -10 -11  18    9.53    7.17
 -10 -11  19    3.49    7.22
 -10 -11  20   -3.58    8.97
  10 -12  -1   -0.67    7.65
 -10 -12   1   -2.78    7.43
  10 -12  -2   -3.71    8.71
 -10 -12   2    5.87    8.89
  10 -12  -3   13.76    9.77
 -10 -12   3   15.05    8.56
  10 -12  -4    3.78    8.03
 -10 -12   4    2.62    6.73
  10 -12  -5    3.36    8.04
 -10 -12   5   -0.08    6.99
  10 -12  -6    2.24    8.36
 -10 -12   6   -5.47    7.34
  10 -12  -7   -4.38    7.83
 -10 -12   7    3.39    7.16
  10 -12  -8   -1.47    7.61
 -10 -12   8   -3.65    7.65
  10 -12  -9   10.14    8.66
 -10 -12   9   28.04    9.70
  10 -12 -10   -0.93    8.01
 -10 -12  10   -3.46    7.74
 -10 -12  11   -1.80    6.88
 -10 -12  12    6.84    7.18
 -10 -12  13   -0.71    6.65
 -10 -12  14   -0.27    8.10
 -10 -12  15    6.46    8.09
 -10 -12  16    0.00    7.56
 -10 -12  17   -4.50    8.17
  10 -13  -1   10.05    9.54
 -10 -13   1    2.67    6.91
  10 -13  -2   -4.65    8.60
 -10 -13   2    6.86    7.91
  10 -13  -3   -4.47    8.93
 -10 -13   3    2.59    7.54
  10 -13  -4    1.94    9.92
 -10 -13   4    0.49    7.73
  10 -13  -5   -3.66    9.35
 -10 -13   5    6.85    8.24
  10 -13  -6    0.43    7.55
 -10 -13   6   10.04    8.23
  10 -13  -7    1.55    7.17
 -10 -13   7    5.97    7.93
  10 -13  -8   -2.78    8.02
 -10 -13   8    6.18    8.44
  10 -13  -9    0.06    7.89
 -10 -13   9    0.68    8.28
 -10 -13  10   -0.46    7.34
 -10 -13  11    2.94    7.84
 -10 -13  12   -3.01    8.56
 -10 -13  13    1.55    7.92
 -10 -13  14   -1.34    7.73
  10 -14  -1   -1.15    7.92
 -10 -14   1   -2.83    7.19
  10 -14  -2    0.27    8.75
 -10 -14   2   -0.69    7.56
  10 -14  -3    8.91    8.93
 -10 -14   3   11.65    8.49
  10 -14  -4    4.63    7.99
 -10 -14   4    2.89    7.85
  10 -14  -5    0.32    8.22
 -10 -14   5    2.18    7.04
  10 -14  -6    0.62    9.03
 -10 -14   6    9.08    8.21
  10 -14  -7   -3.55    8.59
 -10 -14   7   -3.08    7.83
 -10 -14   8    9.10    7.61
 -10 -14   9    0.59    7.73
 -10 -14  10    8.27    8.47
  10 -15  -1    5.68    8.86
 -10 -15   1   -5.45    7.65
  10 -15  -2   -3.94    9.30
 -10 -15   2    7.03    8.53
  10 -15  -3    5.36    9.08
 -10 -15   3   -0.76    7.77
  10 -15  -4    2.96    8.55
 -10 -15   4    4.00    7.38
  10 -15  -5    4.10    9.80
 -10 -15   5    2.40    7.14
 -10 -15   6   -3.74    8.08
  10 -16  -3   -0.35    9.67
  -9   0   1   25.77   13.46
  -9   0   2   -0.09    9.31
  -9   0   3   99.53   22.10
  -9   0   4    0.11    9.87
   9   0  -4    3.90   13.55
  -9   0   5   39.18   13.93
   9   0  -5   26.73   15.01
  -9   0   6    0.42   11.05
   9   0  -6    4.44    6.77
   9   0  -6   -1.48   12.95
  -9   0   7  153.66   26.79
   9   0  -7  125.47   20.91
   9   0  -7  142.64   26.35
  -9   0   8   -2.34   10.82
   9   0  -8   -1.38    6.11
   9   0  -8   -3.04   12.56
  -9   0   9   49.58   17.41
   9   0  -9   66.15   12.42
   9   0  -9   74.28   19.01
  -9   0  10   -3.10   10.82
   9   0 -10   -2.38    5.92
   9   0 -10   -6.17   11.96
  -9   0  11   18.31   12.18
   9   0 -11   17.06    7.48
   9   0 -11    7.30   13.43
  -9   0  12   -1.23   10.24
   9   0 -12   -2.60    5.73
   9   0 -12    3.30   12.20
   9   0 -13   72.20   13.42
   9   0 -14   -4.50    6.28
   9   0 -15   20.09    7.24
   9   0 -16   -0.11    5.58
   9   0 -17   19.59    7.03
   9   0 -18    0.00    6.17
   9   0 -19   62.73   12.66
   9   0 -20   -0.91    5.34
  -9   0  21    8.99    7.65
   9   0 -21    2.79    6.17
  -9   0  22    0.34    7.05
   9   0 -22   -4.16    5.38
  -9   0  23   53.91   13.19
  -9   0  24   -0.45    6.42
  -9   0  25   41.31   11.29
  -9   0  26   -3.94    5.93
  -9   0  27    8.11    6.65
  -9   0  28   -0.57    6.91
  -9   0  29   12.46    8.40
   9   0 -31   -0.33    8.31
   9   0 -32   -1.38    6.90
   9   0 -33    8.79    8.09
   9   0 -34   -4.37    8.56
  -9   1   1  356.56   53.46
  -9  -1   1  358.30   53.03
  -9   1   2   14.76   12.11
   9  -1  -2    8.92   12.55
  -9  -1   2   13.86   11.68
  -9   1   3   10.22   10.72
   9  -1  -3   -7.00   12.32
  -9  -1   3   -6.78   11.31
  -9   1   4   66.32   17.28
   9  -1  -4   50.18   16.06
  -9  -1   4   49.97   16.15
  -9   1   5  128.67   22.62
   9  -1  -5   79.11   20.95
   9   1  -5   99.44   16.76
  -9  -1   5   81.76   21.01
  -9   1   6   -2.00   11.45
   9  -1  -6   -2.49   11.10
   9   1  -6    1.98    5.31
   9   1  -6    3.43   11.13
  -9  -1   6    5.54   11.80
  -9   1   7   25.54   13.33
   9  -1  -7   40.07    9.80
   9  -1  -7   36.75   15.18
   9   1  -7   34.59   10.06
   9   1  -7   66.29   15.78
  -9  -1   7   29.65   14.20
  -9   1   8    0.53   11.68
   9  -1  -8   -1.08    6.33
   9  -1  -8    0.03   10.99
   9   1  -8   -0.13    6.15
   9   1  -8   -7.76   11.83
  -9  -1   8    3.91   11.38
  -9   1   9   25.22   12.19
   9  -1  -9   11.74    6.84
   9  -1  -9   -3.54   12.04
   9   1  -9   16.50    6.81
   9   1  -9   22.44   12.85
  -9  -1   9   22.49   13.18
  -9   1  10    1.59   10.30
   9  -1 -10    1.99    5.28
   9  -1 -10   -4.57   11.83
   9   1 -10    3.75    6.41
   9   1 -10    3.58   10.76
  -9  -1  10    7.47   10.42
  -9   1  11  106.57   21.85
   9  -1 -11   95.72   15.68
   9  -1 -11   98.47   21.16
   9   1 -11   68.85   14.79
   9   1 -11   77.07   20.38
  -9  -1  11  134.53   22.56
   9  -1 -12    5.28    5.68
   9   1 -12    7.29    6.17
   9   1 -12    6.46   12.63
  -9  -1  12    8.18   12.59
   9  -1 -13   -0.83    5.65
   9   1 -13    7.99    6.00
  -9  -1  13   -7.74   11.05
   9  -1 -14    8.35    6.04
   9   1 -14    2.20    5.73
   9  -1 -15   95.69   16.59
   9   1 -15  100.11   16.53
   9  -1 -16   10.84    7.21
   9   1 -16   21.79    7.28
   9  -1 -17   36.93    9.30
   9   1 -17   35.79    9.09
   9  -1 -18    4.49    5.72
   9   1 -18    5.54    5.87
   9  -1 -19    4.61    5.68
   9   1 -19    1.24    5.64
  -9  -1  19    1.30    7.36
   9  -1 -20    7.97    6.36
   9   1 -20   -1.88    6.28
  -9  -1  20   13.33    7.77
   9  -1 -21   54.10   12.39
  -9  -1  21   90.24   14.84
   9  -1 -22   -2.35    5.45
  -9  -1  22   -0.92    6.99
  -9   1  23   12.36    7.46
   9  -1 -23   10.12    6.73
  -9  -1  23    8.24    6.91
  -9   1  24    5.66    7.00
  -9  -1  24   -2.46    6.33
  -9   1  25   10.45    7.63
  -9  -1  25    4.24    7.56
  -9   1  26    5.18    7.04
  -9  -1  26    2.40    7.45
  -9   1  27   19.39    8.72
  -9  -1  27   27.68    9.23
  -9   1  28    3.24    6.39
   9   1 -28    4.58    7.33
  -9  -1  28   -1.20    7.07
   9   1 -29   -0.56    7.55
  -9  -1  29    0.47    6.67
   9   1 -30   -5.60    8.40
  -9  -1  30    1.43    5.98
   9   1 -31   11.78    8.77
   9   1 -32   -4.54    8.62
   9  -1 -33    4.82    7.55
   9   1 -33   -1.16    8.20
   9  -1 -34    0.63    7.30
   9   1 -34   -2.70    8.47
  -9   2   1   54.46   15.95
   9  -2  -1   48.82   11.65
   9  -2  -1   36.46   15.18
  -9  -2   1   37.01   15.04
  -9   2   2   -5.92   11.54
   9  -2  -2   10.87    7.92
   9  -2  -2    1.57   12.01
  -9  -2   2   10.58   11.87
  -9   2   3  106.35   24.33
   9  -2  -3  161.56   22.05
   9  -2  -3  108.27   24.56
   9   2  -3  136.53   20.66
  -9  -2   3  118.70   24.23
  -9   2   4    9.64   11.97
   9  -2  -4    8.00    7.69
   9  -2  -4   20.10   12.55
   9   2  -4   13.77    7.14
  -9  -2   4   -4.08   10.89
  -9   2   5    0.08   10.49
   9  -2  -5   12.68    7.37
   9  -2  -5   27.89   13.79
   9   2  -5   12.52    7.21
  -9  -2   5   19.42   12.94
  -9   2   6    6.36   11.62
   9  -2  -6   -5.14    6.51
   9  -2  -6    3.71   11.65
   9   2  -6    0.40    5.43
  -9  -2   6   -4.84   11.38
  -9   2   7   49.18   17.09
   9  -2  -7   45.25   12.15
   9  -2  -7   61.07   18.03
   9   2  -7   84.17   12.72
  -9  -2   7   39.19   15.59
  -9   2   8   31.40   14.40
   9  -2  -8   34.45    9.56
   9  -2  -8   39.22   14.80
   9   2  -8   47.83    9.79
  -9  -2   8   23.96   13.43
  -9   2   9   44.64   15.33
   9  -2  -9   39.28   10.12
   9  -2  -9   39.37   15.22
   9   2  -9   37.67    9.70
   9   2  -9   44.11   14.95
  -9  -2   9   27.13   13.61
  -9   2  10   17.25   11.29
   9  -2 -10   -4.80    6.79
   9  -2 -10   -6.53   13.10
   9   2 -10   -0.17    6.43
   9   2 -10   -6.57   11.13
  -9  -2  10   -5.34   11.18
   9  -2 -11    4.02    6.13
   9   2 -11   -1.87    5.44
   9   2 -11    0.65   11.89
  -9  -2  11    0.03   10.31
   9  -2 -12   24.66    7.83
   9   2 -12   26.38    8.59
   9   2 -12   25.90   13.25
  -9  -2  12   11.14   12.37
   9  -2 -13   32.03    9.26
   9   2 -13   49.69   10.14
   9   2 -13   39.14   14.09
  -9  -2  13   36.75   14.82
   9  -2 -14   22.67    7.99
   9   2 -14   30.99    8.87
   9  -2 -15   11.41    6.48
   9   2 -15   14.37    7.06
   9  -2 -16    2.23    5.90
   9   2 -16    8.89    5.97
   9  -2 -17    9.37    7.97
   9   2 -17   42.83    9.64
  -9  -2  17   48.30   11.08
   9  -2 -18    5.23    5.45
   9   2 -18    4.61    6.48
  -9  -2  18    2.74    7.50
   9  -2 -19   93.86   17.00
  -9  -2  19  113.15   18.78
   9  -2 -20    5.91    6.07
  -9  -2  20   13.05    8.21
   9  -2 -21    1.53    6.40
  -9  -2  21    9.00    7.11
   9  -2 -22    0.57    5.12
  -9  -2  22   16.61    8.48
   9  -2 -23   37.79    9.94
  -9  -2  23   43.51   11.11
  -9   2  24   13.82    8.65
   9  -2 -24   -1.40    5.77
  -9  -2  24    0.59    6.01
  -9   2  25   19.20    8.45
   9  -2 -25    2.74    5.72
  -9  -2  25    8.04    7.24
  -9   2  26    3.82    6.71
   9   2 -26   -2.87    7.65
  -9  -2  26   -4.84    6.62
   9   2 -27    4.87    7.77
  -9  -2  27   -0.17    6.74
   9   2 -28   -1.39    8.08
  -9  -2  28   -2.04    6.64
   9   2 -29   18.00    9.63
  -9  -2  29   18.23    8.25
   9   2 -30   -0.34    7.98
  -9  -2  30   -1.28    6.97
   9   2 -31    0.63    8.06
  -9  -2  31   -1.53    6.14
   9   2 -32   -1.02    7.27
  -9  -2  32    5.48    6.40
   9   2 -33    9.16    8.82
   9   2 -34    0.27    9.18
  -9   3   1  165.91   30.99
   9  -3  -1  169.31   27.35
   9  -3  -1  197.44   31.16
   9   3  -1  192.04   26.25
  -9  -3   1  147.46   29.54
  -9   3   2   69.87   17.29
   9  -3  -2   21.78    9.12
   9  -3  -2   37.46   15.92
   9   3  -2   39.59    9.11
  -9  -3   2   18.51   14.18
  -9   3   3    3.42   11.96
   9  -3  -3    8.24    7.65
   9  -3  -3   -6.07   12.01
   9   3  -3    2.17    5.76
  -9  -3   3    0.09   10.15
  -9   3   4    1.43   10.94
   9  -3  -4    7.69    7.10
   9  -3  -4    4.68   12.87
   9   3  -4   10.16    6.45
  -9  -3   4    4.20   10.22
  -9   3   5   32.38   15.49
   9  -3  -5   53.03   12.34
   9  -3  -5   44.13   16.15
   9   3  -5   53.15   11.01
  -9  -3   5   74.51   18.15
  -9   3   6   57.93   15.13
   9  -3  -6   46.16   10.92
   9  -3  -6   27.00   14.28
   9   3  -6   30.07    8.63
  -9  -3   6   45.62   16.67
  -9   3   7   32.78   13.10
   9  -3  -7    6.84    8.44
   9  -3  -7   33.81   14.74
   9   3  -7   15.07    6.79
  -9  -3   7   13.99   12.35
  -9   3   8   -3.00   11.60
   9  -3  -8    0.50    6.69
   9  -3  -8   -2.77   13.21
   9   3  -8    2.25    5.47
  -9  -3   8    0.36   12.07
   9  -3  -9    5.82    7.21
   9   3  -9    1.60    5.75
  -9  -3   9   23.69   12.42
   9  -3 -10    8.79    7.39
   9   3 -10    5.54    6.62
  -9  -3  10   -8.79   11.82
   9  -3 -11  114.04   19.45
   9   3 -11  122.29   19.21
  -9  -3  11  108.35   23.47
   9  -3 -12   23.37    8.35
   9   3 -12   23.16    8.18
  -9  -3  12   24.70   12.99
   9  -3 -13   11.18    7.71
   9   3 -13    5.24    6.23
  -9  -3  13    0.51   13.30
   9  -3 -14    0.17    6.61
   9   3 -14   -1.92    5.96
  -9  -3  14   -3.50    7.62
  -9  -3  14   -7.43   12.02
   9  -3 -15   54.26   11.36
   9   3 -15   52.81   12.46
  -9  -3  15   65.96   14.05
   9  -3 -16    6.81    5.64
  -9  -3  16   15.59    8.11
   9  -3 -17   19.12    8.00
  -9  -3  17   34.11   10.65
   9  -3 -18    1.87    5.96
  -9  -3  18   -3.54    7.69
   9  -3 -19   -2.38    5.05
  -9  -3  19    1.13    7.42
   9  -3 -20   11.61    6.35
  -9  -3  20    3.10    8.47
   9  -3 -21   22.57    8.00
  -9  -3  21   38.11   10.74
   9  -3 -22    8.23    6.52
   9   3 -22    9.02    8.74
  -9  -3  22    5.04    7.50
   9  -3 -23    7.07    5.78
   9   3 -23    7.37    9.38
  -9  -3  23    6.71    8.02
   9  -3 -24   -6.15    6.43
   9   3 -24   -1.81    6.76
  -9  -3  24   -1.35    7.36
   9  -3 -25    4.89    5.63
   9   3 -25   20.36    8.74
  -9  -3  25   -0.25    6.19
   9   3 -26   -3.33    7.78
  -9  -3  26    1.66    7.21
   9   3 -27   11.32    8.78
  -9  -3  27    7.10    7.53
   9   3 -28   -0.44    7.59
  -9  -3  28   -0.00    6.07
   9   3 -29    0.90    8.20
  -9  -3  29   -0.60    6.54
   9   3 -30   -3.86    8.38
  -9  -3  30   -2.83    6.58
   9   3 -31   10.50    8.99
  -9  -3  31    2.93    7.80
   9   3 -32    3.93    7.90
  -9  -3  32   -4.62    7.91
   9   3 -33   -3.25    9.05
  -9  -3  33    3.95    6.93
   9   3 -34   -1.98    9.14
  -9   4   1    4.00   11.91
   9  -4  -1   -0.97    7.15
   9  -4  -1    4.92   11.36
   9   4  -1   -2.98    6.02
  -9   4   2   44.89   18.07
   9  -4  -2  101.69   15.23
   9  -4  -2   54.31   17.93
   9   4  -2   49.64   11.75
  -9  -4   2   57.70   17.15
  -9   4   3   50.94   17.99
   9  -4  -3   47.43   12.51
   9  -4  -3   38.47   16.66
   9   4  -3   79.79   12.11
  -9  -4   3   28.85   16.49
  -9   4   4   44.49   16.41
   9  -4  -4   50.31   12.78
   9  -4  -4   62.53   16.99
   9   4  -4   40.07   10.57
  -9  -4   4   91.48   18.37
  -9   4   5   61.95   19.50
   9  -4  -5   89.53   15.77
   9  -4  -5   80.16   20.25
   9   4  -5   77.57   13.94
  -9  -4   5   62.33   18.64
  -9   4   6    0.35   10.73
   9  -4  -6    3.10    6.42
   9  -4  -6    2.31   12.36
   9   4  -6    1.88    6.25
  -9  -4   6   -1.10   11.64
   9  -4  -7   85.34   15.58
   9   4  -7   77.87   14.74
  -9  -4   7   88.17   20.10
   9  -4  -8   68.29   15.10
   9   4  -8   87.28   14.58
  -9  -4   8   65.57   18.79
   9  -4  -9   52.49   12.54
   9   4  -9   70.29   12.41
  -9  -4   9   43.07   15.91
   9  -4 -10   -1.21    6.65
   9   4 -10   -1.13    6.11
  -9  -4  10   -1.45   11.68
   9  -4 -11    4.20    7.47
   9   4 -11   21.44    7.21
  -9  -4  11    2.93   11.23
   9  -4 -12   -1.26    6.87
   9   4 -12    5.73    7.16
  -9  -4  12    2.54    6.82
  -9  -4  12   -2.27   10.91
   9  -4 -13   39.41    9.54
   9   4 -13   45.59   10.50
  -9  -4  13   19.21    9.89
  -9  -4  13   39.63   14.50
   9  -4 -14    5.43    5.90
  -9  -4  14    0.38    7.66
  -9  -4  14   11.12   11.42
   9  -4 -15    9.40    6.79
  -9  -4  15   17.47    9.18
   9  -4 -16    0.15    5.81
  -9  -4  16    6.14    8.58
   9  -4 -17   24.10    7.81
  -9  -4  17   -0.99    7.11
   9  -4 -18   50.38   11.44
   9   4 -18   43.24   12.61
  -9  -4  18   75.35   14.14
   9  -4 -19   42.11   11.21
   9   4 -19   72.07   15.08
  -9  -4  19   78.91   14.24
   9  -4 -20   -1.00    5.65
   9   4 -20    5.40    6.81
  -9  -4  20    0.82    6.92
   9  -4 -21   -1.51    5.31
   9   4 -21    3.26    7.81
  -9  -4  21    0.77    7.03
   9  -4 -22    6.31    5.66
   9   4 -22    2.50    7.95
  -9  -4  22    7.96    7.61
   9  -4 -23   38.46    8.85
   9   4 -23   21.16   10.72
  -9  -4  23   33.57    9.69
   9  -4 -24   10.23    6.00
   9   4 -24   10.31    9.72
  -9  -4  24    2.82    7.93
   9   4 -25   18.79    9.09
  -9  -4  25   -1.50    7.11
   9   4 -26    1.56    7.65
  -9  -4  26   -3.12    7.24
   9   4 -27   -0.97    8.45
  -9  -4  27   -2.73    7.07
   9   4 -28    8.33    9.21
  -9  -4  28   -1.20    7.88
   9   4 -29   13.01    9.86
  -9  -4  29   23.85    9.29
   9   4 -30    0.85    9.03
  -9  -4  30    0.71    6.96
   9   4 -31    8.84    9.91
  -9  -4  31    1.23    7.65
   9   4 -32   -0.96    9.86
  -9  -4  32    8.41    7.32
   9   4 -33    4.03    9.81
  -9  -4  33   -0.52    6.76
   9   4 -34    0.38    9.75
  -9  -4  34   -2.58    7.96
  -9   5   1   94.49   25.58
   9  -5  -1  123.35   20.37
   9  -5  -1  104.43   23.86
   9   5  -1  120.10   18.71
  -9   5   2   38.05   17.51
   9  -5  -2   59.71   12.43
   9  -5  -2   41.35   16.56
   9   5  -2   31.42    9.57
  -9   5   3   17.85   14.12
   9  -5  -3    2.83    7.98
   9  -5  -3   27.13   13.47
   9   5  -3   12.09    6.16
  -9   5   4   37.72   17.15
   9  -5  -4   72.14   13.10
   9   5  -4   32.45   10.17
   9  -5  -5   41.32   10.88
   9   5  -5   31.87    9.49
   9  -5  -6   31.93   10.41
   9   5  -6   37.10    9.41
  -9  -5   6   34.92   14.85
   9  -5  -7   81.29   14.86
   9   5  -7   66.66   13.18
  -9  -5   7   45.70   16.63
   9  -5  -8    8.91    8.59
   9   5  -8    2.45    5.43
  -9  -5   8   11.02    7.97
  -9  -5   8    7.63   11.29
   9  -5  -9   -0.21    7.32
   9   5  -9   -0.29    5.80
  -9  -5   9   -6.12    7.79
  -9  -5   9   -0.80   11.32
   9  -5 -10    3.68    7.40
   9   5 -10    4.09    6.50
  -9  -5  10    7.64    7.17
  -9  -5  10    2.88   11.47
   9  -5 -11   49.53   12.22
  -9  -5  11   75.23   13.71
  -9  -5  11   24.87   15.12
   9  -5 -12   28.30    9.62
  -9  -5  12   24.99    9.62
  -9  -5  12   24.55   12.81
   9  -5 -13    0.98    6.29
  -9  -5  13   -2.90    8.07
  -9  -5  13   -0.33   10.33
   9  -5 -14   13.94    8.40
  -9  -5  14   30.78    9.93
   9  -5 -15   13.13    7.30
  -9  -5  15   13.19    8.05
   9  -5 -16   16.39    7.97
   9   5 -16   44.35   11.12
  -9  -5  16   33.67    9.43
   9  -5 -17   15.06    7.88
   9   5 -17   41.01   11.69
  -9  -5  17   25.63    9.47
   9  -5 -18   -4.32    6.29
   9   5 -18   -0.00    8.60
  -9  -5  18    1.75    7.75
   9  -5 -19   -0.62    5.35
   9   5 -19   -5.48    8.24
  -9  -5  19   -1.91    6.42
   9  -5 -20   -3.27    5.68
   9   5 -20    6.39    9.84
  -9  -5  20    1.50    7.87
   9  -5 -21   19.51    7.01
   9   5 -21   12.60    9.31
  -9  -5  21   12.61    7.46
   9  -5 -22   16.44    7.31
   9   5 -22   -0.35    8.14
  -9  -5  22   52.67   10.31
   9   5 -23    7.27    9.50
  -9  -5  23    3.04    6.69
   9   5 -24    9.36    9.39
  -9  -5  24    1.33    6.39
   9   5 -25    0.55    8.44
  -9  -5  25   -3.20    7.15
   9   5 -26   15.90   10.53
  -9  -5  26    8.74    7.25
   9   5 -27   14.64   10.20
  -9  -5  27   24.16    8.96
   9   5 -28    2.16    8.93
  -9  -5  28    6.00    7.28
   9   5 -29    2.05    9.40
  -9  -5  29    2.10    7.05
   9   5 -30    0.38    9.11
  -9  -5  30   23.53    9.88
   9   5 -31    4.58    8.56
  -9  -5  31   12.98    8.68
   9   5 -32    1.77    9.70
  -9  -5  32   11.48    7.34
   9   5 -33    9.20   10.41
  -9  -5  33    1.05    6.42
   9   5 -34    4.89   10.59
  -9  -5  34    5.09    7.48
  -9  -5  35   -0.88    7.03
  -9   6   1   -1.46   13.88
   9  -6  -1   -4.33    8.21
   9   6  -1    0.31    5.55
  -9  -6   1    4.79   10.53
   9  -6  -2   83.76   17.03
   9   6  -2   91.29   15.70
  -9  -6   2   95.55   21.99
   9  -6  -3   22.95    9.38
   9   6  -3   18.55    7.70
  -9  -6   3   29.75   13.36
   9  -6  -4   35.61    9.77
   9   6  -4   14.78    8.00
   9  -6  -5   11.21    8.46
   9   6  -5   42.10    9.91
  -9  -6   5   25.13   10.00
   9  -6  -6    4.84    7.63
   9   6  -6   13.11    6.78
  -9  -6   6   18.07    8.75
   9  -6  -7   29.93   10.68
   9   6  -7   27.93    8.64
   9   6  -7   29.56   10.10
  -9  -6   7   64.08   12.01
   9  -6  -8   75.37   15.28
   9   6  -8   87.01   16.81
  -9  -6   8   75.15   15.25
   9  -6  -9    9.67    8.87
   9   6  -9   23.15    9.58
  -9  -6   9   25.00    8.93
   9  -6 -10    7.57    7.40
   9   6 -10    0.93    7.78
  -9  -6  10    3.86    8.71
  -9  -6  10    0.01    9.61
   9  -6 -11    1.27    6.58
   9   6 -11   -0.32    7.07
  -9  -6  11   -0.10    7.02
  -9  -6  11    7.38   11.64
   9  -6 -12   23.55    9.93
   9   6 -12   43.42   11.86
  -9  -6  12   32.84   10.09
   9  -6 -13   11.19    7.57
  -9  -6  13   25.07    8.84
   9  -6 -14   16.90    9.15
  -9  -6  14   42.42   10.80
   9  -6 -15    4.47    7.15
  -9  -6  15    9.51    7.52
   9  -6 -16    1.19    6.51
   9   6 -16   -2.95    8.37
  -9  -6  16   10.02    7.75
   9  -6 -17   -3.82    6.88
   9   6 -17   26.44   10.25
  -9  -6  17   22.02    8.67
   9  -6 -18   26.13    8.66
   9   6 -18   42.03   13.29
  -9  -6  18   42.72   11.72
   9  -6 -19    3.67    5.50
   9   6 -19    8.62    9.51
  -9  -6  19   -0.44    7.10
   9  -6 -20    2.78    5.94
   9   6 -20   -1.00    8.10
  -9  -6  20   17.04    7.90
   9  -6 -21    1.49    5.93
   9   6 -21    6.49    8.70
  -9  -6  21    0.77    7.87
   9   6 -22    7.42    9.38
  -9  -6  22    0.73    6.61
   9   6 -23   -2.45    9.42
  -9  -6  23   10.64    7.35
   9   6 -24    1.41    9.12
  -9  -6  24   12.71    7.92
   9   6 -25    4.15    9.31
  -9  -6  25    1.00    7.33
   9   6 -26    4.00    9.10
  -9  -6  26   -0.50    7.67
   9   6 -27    1.07    9.47
  -9  -6  27    0.51    7.10
   9   6 -28    3.21    8.76
  -9  -6  28   16.50    7.50
   9   6 -29    1.07    9.97
  -9  -6  29    5.34    8.37
   9   6 -30    5.53   10.29
  -9  -6  30   -3.18    7.12
   9   6 -31    0.86    9.77
  -9  -6  31    1.33    7.04
   9   6 -32    8.52   10.73
  -9  -6  32   -3.48    7.10
   9   6 -33   -8.84   12.01
  -9  -6  33   -0.01    7.34
   9   6 -34    4.73    9.81
  -9  -6  34   -0.60    6.75
  -9  -6  35    1.03    7.46
  -9  -6  36    8.34    8.34
   9  -7  -1    2.88    7.83
   9   7  -1    1.36    7.28
  -9  -7   1    7.00    7.44
  -9  -7   1    2.39   10.63
   9  -7  -2   19.91    8.07
   9   7  -2   13.05    7.29
  -9  -7   2    7.66    7.10
  -9  -7   2   19.96   12.94
   9  -7  -3    2.80    6.48
  -9  -7   3   -6.02    7.44
  -9  -7   3   -7.32   11.43
   9  -7  -4   42.19   11.00
  -9  -7   4   31.08    9.74
  -9  -7   4   20.19   13.96
   9  -7  -5   13.39    8.17
  -9  -7   5    9.63    7.01
  -9  -7   5   -4.70   13.92
   9  -7  -6   61.66   12.73
  -9  -7   6   61.26   13.52
  -9  -7   6   32.57   16.84
   9  -7  -7    2.11    7.55
  -9  -7   7   10.39    7.68
  -9  -7   7    0.63   11.29
   9  -7  -8    4.53    6.93
  -9  -7   8   -2.15    7.05
  -9  -7   8   -6.68   11.62
   9  -7  -9   19.33    9.18
   9   7  -9    8.08    8.27
  -9  -7   9    7.50    7.25
   9  -7 -10    1.73    7.78
   9   7 -10    8.58    8.22
  -9  -7  10   15.64    8.21
   9  -7 -11   -1.93    7.33
   9   7 -11   12.04    8.59
  -9  -7  11   12.71    7.48
   9  -7 -12   74.40   12.86
   9   7 -12    6.25   10.94
  -9  -7  12   51.38   11.43
   9  -7 -13    1.69    7.63
   9   7 -13    3.95    8.54
  -9  -7  13   -1.81    7.01
   9  -7 -14    1.37    6.53
  -9  -7  14   11.56    7.60
   9  -7 -15    2.57    6.91
  -9  -7  15    8.46    7.44
   9  -7 -16   36.08   10.26
   9   7 -16   45.54   13.22
  -9  -7  16   39.02   10.83
   9  -7 -17   -0.69    6.23
   9   7 -17   -3.96    8.40
  -9  -7  17   -1.91    7.67
   9  -7 -18    1.40    5.69
   9   7 -18    1.11    9.38
  -9  -7  18    2.11    7.63
   9  -7 -19    6.18    5.93
   9   7 -19    2.98    9.30
  -9  -7  19    3.15    6.91
   9   7 -20    6.84    9.81
  -9  -7  20   12.13    8.78
   9   7 -21   -3.89    8.87
  -9  -7  21   11.25    7.88
   9   7 -22   26.57   12.13
  -9  -7  22    7.47    7.57
   9   7 -23   -6.19   10.31
  -9  -7  23    5.14    7.40
   9   7 -24    2.28    8.35
  -9  -7  24    3.42    7.25
   9   7 -25    1.39    9.37
  -9  -7  25   -1.38    8.44
   9   7 -26    9.40   10.86
  -9  -7  26   16.78    9.26
   9   7 -27   15.77   10.35
  -9  -7  27   13.04    8.89
   9   7 -28    6.43    9.54
  -9  -7  28    1.72    8.07
   9   7 -29   -2.42    9.52
  -9  -7  29   -2.17    7.87
   9   7 -30   -2.61   10.67
  -9  -7  30    1.20    6.66
   9   7 -31   -1.10    8.80
  -9  -7  31   -3.70    8.29
   9   7 -32    0.56   10.85
  -9  -7  32   11.22    8.66
   9   7 -33   -4.84   10.74
  -9  -7  33   -0.40    7.76
   9  -8  -1   13.09    9.56
  -9  -8   1   21.83    8.83
  -9  -8   1   11.82   11.58
   9  -8  -2   32.46   10.57
  -9  -8   2   27.23    9.80
  -9  -8   2   23.58   12.77
   9  -8  -3   -0.92    8.50
  -9  -8   3   -3.30    8.13
  -9  -8   3    1.55   11.17
   9  -8  -4   26.86   11.19
  -9  -8   4   70.61   12.88
  -9  -8   4   37.01   14.89
   9  -8  -5   -3.85    8.23
  -9  -8   5    0.50    5.87
  -9  -8   5    0.55   12.61
   9  -8  -6   -2.63    7.47
  -9  -8   6   -2.21    7.58
  -9  -8   6   -5.30   10.66
   9  -8  -7    5.04    7.88
  -9  -8   7    3.88    6.71
  -9  -8   7   28.63   12.24
   9  -8  -8   75.13   15.26
  -9  -8   8   69.34   14.53
   9  -8  -9    7.69    8.36
  -9  -8   9    8.29    7.70
   9  -8 -10    8.56    8.24
  -9  -8  10   17.51    8.56
   9  -8 -11    3.20    7.32
  -9  -8  11    1.36    6.44
   9  -8 -12    7.83    8.60
  -9  -8  12   38.21   10.15
   9  -8 -13    3.51    7.08
  -9  -8  13    0.54    6.84
   9  -8 -14   14.28    8.33
  -9  -8  14   13.63    8.27
   9  -8 -15    0.68    7.24
  -9  -8  15   -0.17    6.77
   9  -8 -16   -0.68    6.96
  -9  -8  16   -1.54    7.47
   9  -8 -17    6.15    7.29
   9   8 -17    3.12   10.14
  -9  -8  17   19.99    8.29
   9   8 -18   21.40   11.87
  -9  -8  18   32.85   10.89
   9   8 -19    6.20    9.38
  -9  -8  19   -1.79    7.28
   9   8 -20   10.71    9.47
  -9  -8  20   16.61    8.51
   9   8 -21   -4.29   10.75
  -9  -8  21   -3.94    7.36
   9   8 -22   -1.32    9.98
  -9  -8  22    0.59    7.70
   9   8 -23    3.19    9.80
  -9  -8  23    1.50    7.69
   9   8 -24    6.16   10.54
  -9  -8  24    6.87    8.20
   9   8 -25   -0.55    9.33
  -9  -8  25    3.68    7.31
   9   8 -26    9.29   11.90
  -9  -8  26    8.69    8.02
   9   8 -27    6.15   10.04
  -9  -8  27   -2.04    6.66
   9   8 -28   -1.99   10.16
  -9  -8  28   10.61    8.53
   9   8 -29   -3.23   10.69
  -9  -8  29   -1.22    8.27
   9   8 -30    3.22   10.20
  -9  -8  30    4.78    8.46
   9   8 -31   -4.17   10.00
  -9  -8  31    0.34    7.42
   9   8 -32    2.59   11.76
   9   8 -33    2.15   10.89
   9  -9  -1    2.78    7.95
  -9  -9   1   -2.65    7.01
  -9  -9   1   -1.88   12.09
   9  -9  -2   30.43   11.18
  -9  -9   2   12.98    7.81
  -9  -9   2   13.12   11.44
   9  -9  -3   -3.15    7.68
  -9  -9   3   -3.65    7.69
  -9  -9   3    7.22   12.77
   9  -9  -4   16.49    9.05
  -9  -9   4    3.63    6.14
  -9  -9   4    9.92   10.96
   9  -9  -5   -3.98    8.25
  -9  -9   5   -2.20    7.26
   9  -9  -6   73.48   16.23
  -9  -9   6   82.48   15.58
   9  -9  -7    9.63    7.09
  -9  -9   7    9.93    8.53
   9  -9  -8    2.38    7.45
  -9  -9   8   -0.81    8.55
   9  -9  -9   -1.61    6.98
  -9  -9   9   -2.89    7.69
   9  -9 -10    3.11    6.64
  -9  -9  10    7.06    7.84
  -9  -9  11   -2.12    7.15
   9  -9 -12   27.24   10.47
  -9  -9  12   46.01   10.81
   9  -9 -13    4.13    6.54
  -9  -9  13   -1.55    7.72
   9  -9 -14   10.96    7.53
  -9  -9  14   -3.96    6.53
   9  -9 -15   -0.31    7.51
  -9  -9  15    7.01    8.39
   9  -9 -16   10.39    8.14
  -9  -9  16   39.24   10.44
  -9  -9  17    3.90    6.77
  -9  -9  18   -1.69    6.75
  -9  -9  19    0.31    7.74
  -9  -9  20    8.92    7.64
  -9  -9  21   -3.21    8.30
  -9  -9  22    8.84    8.79
  -9  -9  23    0.63    6.62
  -9  -9  24    4.34    7.30
  -9  -9  25    2.79    6.81
  -9  -9  26   20.70    9.89
  -9  -9  27    8.58    7.87
  -9  -9  28    8.31    8.31
   9   9 -31    0.91   10.56
   9   9 -32   -0.27   10.58
   9   9 -33    1.38   10.10
   9 -10  -1   11.60    8.67
  -9 -10   1    1.15    6.87
  -9 -10   1   -3.39   10.16
   9 -10  -2    7.10    8.82
  -9 -10   2   24.03    8.83
   9 -10  -3   11.68    7.56
  -9 -10   3   -0.02    6.27
   9 -10  -4   33.75   11.32
  -9 -10   4   52.43   11.68
   9 -10  -5   -0.41    7.86
  -9 -10   5   15.81    7.84
   9 -10  -6   -1.97    7.33
  -9 -10   6   -2.46    6.21
   9 -10  -7   -3.05    7.64
  -9 -10   7   10.17    7.13
   9 -10  -8   23.68    9.63
  -9 -10   8   15.06    7.72
   9 -10  -9    1.83    6.49
  -9 -10   9    3.75    6.33
   9 -10 -10    6.53    7.91
  -9 -10  10   10.43    6.59
   9 -10 -11   -2.50    7.51
  -9 -10  11   -1.43    7.51
   9 -10 -12   11.30    8.57
  -9 -10  12   12.92    8.77
   9 -10 -13   -4.08    7.70
  -9 -10  13   -6.47    7.33
   9 -10 -14   13.00    7.77
  -9 -10  14   21.90    8.22
  -9 -10  15    4.34    6.20
  -9 -10  16    2.23    7.02
  -9 -10  17    0.79    6.52
  -9 -10  18   20.78    9.36
  -9 -10  19    4.52    6.70
  -9 -10  20    9.64    8.49
  -9 -10  21    3.02    7.83
  -9 -10  22   20.71    9.18
  -9 -10  23    8.53    9.19
  -9 -10  24    6.34    8.73
  -9 -10  25   -0.44    7.44
  -9 -10  26    5.92    8.42
   9 -11  -1    2.34    7.80
  -9 -11   1   11.65    7.24
   9 -11  -2   43.04   11.58
  -9 -11   2   26.42    9.18
   9 -11  -3    6.94    8.48
  -9 -11   3    5.73    7.43
   9 -11  -4   13.25    8.72
  -9 -11   4   24.58    9.05
   9 -11  -5   -2.55    7.48
  -9 -11   5   -4.65    7.23
   9 -11  -6   28.62    9.69
  -9 -11   6    8.67    7.51
   9 -11  -7    0.60    6.75
  -9 -11   7   -2.06    5.93
   9 -11  -8    3.58    7.72
  -9 -11   8   -1.32    6.59
   9 -11  -9   -0.35    7.14
  -9 -11   9   -3.61    8.20
   9 -11 -10   17.49    8.11
  -9 -11  10   19.84    8.48
   9 -11 -11    0.14    8.00
  -9 -11  11   -0.53    6.66
   9 -11 -12   23.46    8.96
  -9 -11  12   15.98    9.53
  -9 -11  13    2.43    6.98
  -9 -11  14    9.74    7.55
  -9 -11  15   -6.04    8.11
  -9 -11  16   27.94   11.19
  -9 -11  17   -1.95    7.22
  -9 -11  18   -1.90    7.39
  -9 -11  19   -7.40    8.57
  -9 -11  20   11.15    9.80
  -9 -11  21    8.05    8.00
  -9 -11  22    5.27    8.49
  -9 -11  23   -4.43    9.08
   9 -12  -1    1.65    7.61
  -9 -12   1    7.18    7.05
   9 -12  -2   -2.18    8.81
  -9 -12   2    3.94    6.49
   9 -12  -3    3.10    8.85
  -9 -12   3    9.96    7.68
   9 -12  -4   17.52   10.59
  -9 -12   4   34.18    9.80
   9 -12  -5    3.41    8.16
  -9 -12   5   -0.43    7.15
   9 -12  -6   -0.24    7.32
  -9 -12   6    0.07    7.53
   9 -12  -7   -0.74    7.99
  -9 -12   7    1.42    7.31
   9 -12  -8   13.84    9.72
  -9 -12   8   27.53   10.37
   9 -12  -9    3.20    8.67
  -9 -12   9   12.15    7.97
   9 -12 -10   -0.66    7.43
  -9 -12  10    3.30    7.56
   9 -12 -11    3.32    7.37
  -9 -12  11   -2.89    7.98
  -9 -12  12    2.54    7.71
  -9 -12  13    7.58    7.65
  -9 -12  14    5.32    7.30
  -9 -12  15   -3.97    8.13
  -9 -12  16   -0.33    8.05
  -9 -12  17    1.92    7.19
  -9 -12  18    7.25    8.93
  -9 -12  19    0.28    7.43
  -9 -12  20   15.05    9.39
   9 -13  -1    5.25    8.65
  -9 -13   1    0.67    6.25
   9 -13  -2    3.89    8.32
  -9 -13   2   -2.22    7.94
   9 -13  -3   -0.44    8.28
  -9 -13   3   -1.43    6.47
   9 -13  -4    4.23    8.25
  -9 -13   4   -4.35    7.22
   9 -13  -5   15.40    8.73
  -9 -13   5    9.03    7.43
   9 -13  -6    1.89    9.22
  -9 -13   6    4.88    8.19
   9 -13  -7    4.89    8.34
  -9 -13   7    1.55    8.48
   9 -13  -8    5.24    8.04
  -9 -13   8    3.71    7.16
   9 -13  -9   -2.49    7.46
  -9 -13   9    5.11    8.05
  -9 -13  10   17.14    8.73
  -9 -13  11    3.97    8.02
  -9 -13  12    4.51    7.27
  -9 -13  13    1.35    7.52
  -9 -13  14    5.57    7.94
  -9 -13  15    6.08    8.53
  -9 -13  16    0.09    7.40
  -9 -13  17    6.83    9.14
   9 -14  -1   11.76    9.62
  -9 -14   1   -0.31    6.90
   9 -14  -2   -3.30    9.60
  -9 -14   2   17.53    9.15
   9 -14  -3    2.31    8.80
  -9 -14   3    2.45    6.89
   9 -14  -4    1.17    8.03
  -9 -14   4   17.07    8.32
   9 -14  -5   -4.15    9.88
  -9 -14   5   -1.41    6.55
   9 -14  -6    4.00    8.73
  -9 -14   6    0.11    6.60
   9 -14  -7   -0.83    7.82
  -9 -14   7    2.44    7.41
  -9 -14   8    9.16    8.34
  -9 -14   9    7.14    7.29
  -9 -14  10   -1.03    6.56
  -9 -14  11    1.51    9.11
  -9 -14  12   -4.47    8.21
  -9 -14  13    8.54    7.76
  -9 -14  14    1.12    7.35
   9 -15  -1   10.47    9.91
  -9 -15   1    0.78    7.05
   9 -15  -2   -2.21    8.35
  -9 -15   2    3.12    7.55
   9 -15  -3    3.26    8.32
  -9 -15   3   -0.03    7.64
   9 -15  -4    0.52    8.81
  -9 -15   4   -0.38    7.14
   9 -15  -5    9.98    8.81
  -9 -15   5   -2.50    7.35
  -9 -15   6    7.78    7.59
  -9 -15   7    2.54    7.16
  -9 -15   8   -4.05    7.89
  -9 -15   9    4.23    8.35
  -9 -15  10   -2.64    7.44
   9 -16  -1    5.80    9.14
   9 -16  -2   -4.44    9.55
  -9 -16   2    3.54    8.42
   9 -16  -3   -3.30    9.72
  -9 -16   3   13.20    7.91
  -9 -16   4   19.64    8.72
  -9 -16   5    2.16    8.45
  -9 -16   6    4.53    8.73
  -8   0   1   -1.09    9.76
   8   0  -1    0.42    6.28
   8   0  -1    6.72    9.73
  -8   0   2  451.47   63.76
   8   0  -2  457.40   60.56
   8   0  -2  440.61   63.52
  -8   0   3    6.17   10.57
   8   0  -3   -1.39    6.47
   8   0  -3    1.00    9.79
  -8   0   4   57.45   16.37
   8   0  -4   66.31   12.49
   8   0  -4   87.90   18.53
  -8   0   5    4.38    9.68
   8   0  -5    2.75    5.22
   8   0  -5    4.57   10.90
  -8   0   6   63.56   17.69
   8   0  -6   91.00   14.48
   8   0  -6   78.74   18.56
  -8   0   7    6.82   10.19
   8   0  -7   -0.82    5.15
   8   0  -7   -0.39   11.76
  -8   0   8  176.94   24.90
   8   0  -8   84.70   17.43
   8   0  -8  175.06   24.85
  -8   0   9   -1.34   11.54
   8   0  -9   -3.24    4.96
   8   0  -9   12.55   10.09
  -8   0  10    6.89   10.31
   8   0 -10   -6.85   10.54
  -8   0  11    3.08   11.08
   8   0 -11    2.35    9.64
  -8   0  12  121.57   26.20
   8   0 -12  196.37   28.47
  -8   0  13   -5.41    9.32
   8   0 -13    1.08   11.35
  -8   0  14   63.38   16.99
   8   0 -14   59.92   17.02
   8   0 -18   83.54   14.59
   8   0 -19   -0.51    5.31
  -8   0  20    2.86    6.60
   8   0 -20    1.66    5.27
  -8   0  21   -1.75    7.83
  -8   0  22   80.02   15.53
  -8   0  23    2.33    6.30
  -8   0  24   17.85    8.42
  -8   0  25    4.17    6.49
  -8   0  26   -0.79    6.37
  -8   0  27   -0.98    6.60
  -8   0  28   35.52    9.94
  -8   0  29   -1.46    6.90
   8   0 -29    0.98    7.33
   8   0 -30    2.97    7.82
   8   0 -31   -3.14    6.66
   8   0 -32    3.41    7.78
   8   0 -33   -2.68    8.33
   8   0 -34    4.41    7.45
   8   0 -35   -0.17    6.75
  -8   1   1   50.99   15.46
   8  -1  -1   69.95   12.80
   8  -1  -1   56.36   15.91
   8   1  -1   75.93   12.64
   8   1  -1   62.01   16.12
  -8  -1   1   38.00   14.20
  -8   1   2    8.36   10.55
   8  -1  -2    5.99    5.80
   8  -1  -2    3.12    9.55
   8   1  -2   12.89    5.84
   8   1  -2    5.45   10.33
  -8  -1   2   -3.41   10.71
  -8   1   3    1.24    9.52
   8  -1  -3    4.00    5.95
   8  -1  -3   -1.93   10.64
   8   1  -3    0.22    4.91
   8   1  -3    7.52   11.05
  -8  -1   3    0.87    9.00
  -8   1   4   29.87   13.44
   8  -1  -4   38.17    9.39
   8  -1  -4   43.11   14.13
   8   1  -4   54.69   10.29
   8   1  -4   40.06   14.55
  -8  -1   4   52.38   14.60
  -8   1   5   18.71   11.11
   8  -1  -5    4.21    6.07
   8  -1  -5    7.14    9.83
   8   1  -5    5.02    5.12
   8   1  -5    1.21    9.74
  -8  -1   5    8.93   10.53
  -8   1   6   91.50   17.98
   8  -1  -6   88.06   14.46
   8  -1  -6  102.77   19.48
   8   1  -6   59.25   13.20
   8   1  -6   68.00   17.80
  -8  -1   6   83.72   17.60
  -8   1   7    0.25   11.21
   8  -1  -7   -0.04    5.16
   8  -1  -7   24.26   12.87
   8   1  -7    7.05    5.70
   8   1  -7    8.86   10.79
  -8  -1   7    1.66    9.70
  -8   1   8    3.84   10.55
   8  -1  -8    3.78    5.31
   8  -1  -8    8.88   12.29
   8   1  -8    4.77    9.55
  -8  -1   8   -6.87   12.03
  -8   1   9    9.52   10.18
   8  -1  -9   10.54    6.00
   8  -1  -9   18.79   11.98
   8   1  -9   -6.46   10.65
  -8  -1   9    1.43    8.93
  -8   1  10  144.13   25.28
   8  -1 -10  135.66   20.69
   8  -1 -10  151.88   25.71
   8   1 -10  116.04   24.15
  -8  -1  10  122.27   24.30
  -8   1  11    2.08   10.01
   8  -1 -11    0.00   11.31
   8   1 -11   12.77   11.55
  -8  -1  11    6.39   10.01
  -8   1  12    0.39    8.96
   8  -1 -12    6.65   11.21
   8   1 -12    1.58   11.07
  -8  -1  12    9.25   10.14
  -8   1  13   -2.63    9.09
   8  -1 -13    2.46   11.32
   8   1 -13   -0.86   10.70
  -8  -1  13    1.35    9.91
   8   1 -14   59.55   17.61
  -8  -1  14   80.78   17.64
   8   1 -15   65.70   17.15
  -8  -1  15   52.78   15.75
   8   1 -16   48.99   11.02
   8   1 -17   -0.00    5.26
   8   1 -18   -3.19    5.72
  -8  -1  18    9.06    7.81
  -8  -1  19    0.10    6.45
   8  -1 -20    5.43    6.27
  -8  -1  20   11.29    7.08
   8  -1 -21    4.70    5.42
  -8  -1  21   -3.64    6.76
  -8   1  22  102.87   15.04
   8  -1 -22   48.37   11.71
  -8  -1  22   61.14   13.22
  -8   1  23    3.06    6.92
  -8  -1  23   -3.13    6.25
  -8   1  24    6.73    6.48
  -8  -1  24   12.75    7.49
  -8   1  25   -0.53    5.97
  -8  -1  25   -1.64    5.74
  -8   1  26   23.71    8.18
  -8  -1  26   15.22    8.20
  -8   1  27   -1.89    6.20
   8   1 -27   -1.57    6.44
  -8  -1  27    5.60    6.36
  -8   1  28    2.77    6.06
   8   1 -28    3.33    6.72
  -8  -1  28   -4.10    7.05
   8   1 -29    4.10    6.76
  -8  -1  29   -1.41    6.17
   8   1 -30    5.79    8.32
  -8  -1  30   17.66    7.00
   8   1 -31   -3.50    8.75
   8  -1 -32   16.59    8.09
   8   1 -32    2.89    8.31
   8  -1 -33    1.52    6.47
   8   1 -33    3.45    7.83
   8  -1 -34    2.45    7.63
   8   1 -34    0.01    8.14
   8  -1 -35    3.98    8.02
   8   1 -35    2.26    8.66
  -8   2   1    4.24   10.76
   8  -2  -1    3.90    5.85
   8  -2  -1    2.59    9.00
   8   2  -1    2.00    4.99
  -8  -2   1    5.40   10.80
  -8   2   2   49.68   15.44
   8  -2  -2   72.58   12.49
   8  -2  -2   95.91   18.48
   8   2  -2   31.74    9.93
  -8  -2   2   86.13   16.58
  -8   2   3    7.39   10.68
   8  -2  -3   17.91    6.95
   8  -2  -3   22.06   11.96
   8   2  -3   13.98    6.57
   8   2  -3   13.10   10.89
  -8  -2   3   18.04   10.91
  -8   2   4   20.80   11.49
   8  -2  -4   27.79    8.72
   8  -2  -4   48.23   13.77
   8   2  -4   23.36    6.80
   8   2  -4   18.77   11.01
  -8  -2   4   16.09   11.60
  -8   2   5    2.30    9.60
   8  -2  -5    9.56    6.61
   8  -2  -5    8.72   10.39
   8   2  -5   29.57   12.36
  -8  -2   5    6.19   10.33
  -8   2   6  105.53   19.84
   8  -2  -6   51.41   13.08
   8  -2  -6   95.16   19.00
   8   2  -6  101.64   18.54
  -8  -2   6   83.23   17.98
  -8   2   7   40.43   13.31
   8  -2  -7   48.87    9.70
   8  -2  -7   34.57   14.06
   8   2  -7   19.88   11.95
  -8  -2   7   28.43   13.31
  -8   2   8   69.36   18.11
   8  -2  -8   71.92   14.78
   8  -2  -8  109.61   21.48
   8   2  -8  100.69   19.61
  -8  -2   8  137.09   21.04
  -8   2   9   25.88   11.75
   8  -2  -9   -0.21    5.53
   8  -2  -9    1.42   11.33
   8   2  -9    5.81   10.44
  -8  -2   9    8.26   10.44
  -8   2  10    6.54    8.47
   8  -2 -10    0.84    5.32
   8  -2 -10   -1.77   10.67
   8   2 -10    1.54    9.73
  -8  -2  10    3.86    8.35
  -8   2  11   -3.62    9.32
   8  -2 -11   -2.74    4.59
   8  -2 -11    2.29   11.23
   8   2 -11    5.49   10.43
  -8  -2  11    4.20   10.49
  -8   2  12   56.95   15.81
   8  -2 -12   63.94   16.64
   8   2 -12   59.99   15.89
  -8  -2  12   26.78   14.73
   8  -2 -13   21.48   13.20
   8   2 -13   37.33   13.66
  -8  -2  13   47.17   15.23
   8   2 -14   20.66    7.43
   8   2 -14   16.68   12.13
  -8  -2  14    9.81   11.53
   8   2 -15   30.11    8.39
   8   2 -15   30.75   13.24
  -8  -2  15   17.77   11.45
   8   2 -16   34.23    9.07
  -8  -2  16   28.37   10.11
  -8  -2  17   14.16    8.40
  -8  -2  18  137.58   22.42
  -8  -2  19   10.47    7.91
  -8  -2  20    0.48    6.90
  -8  -2  21   -4.86    6.54
   8  -2 -22   32.23    8.74
  -8  -2  22   33.66    9.79
  -8   2  23   -0.77    6.34
   8  -2 -23    1.28    5.10
  -8  -2  23    4.15    6.39
  -8   2  24    8.98    6.39
   8   2 -24    7.83    8.19
  -8  -2  24    9.82    7.84
  -8   2  25    0.90    5.70
   8   2 -25   -0.91    8.01
  -8  -2  25   -0.47    5.92
  -8   2  26    6.83    6.17
   8   2 -26    4.57    7.07
  -8  -2  26    0.46    5.71
   8   2 -27    1.32    7.91
  -8  -2  27   -2.33    6.17
   8   2 -28    4.11    7.38
  -8  -2  28   18.57    8.09
   8   2 -29   -1.29    7.63
  -8  -2  29   10.96    7.12
   8   2 -30    2.11    8.52
  -8  -2  30    2.70    6.80
   8   2 -31    0.74    7.78
  -8  -2  31    4.88    7.12
   8   2 -32   12.95    9.39
  -8  -2  32   11.17    7.31
   8   2 -33   -6.05    8.89
   8  -2 -34    6.17    7.37
   8   2 -34   10.83    8.84
   8  -2 -35   -2.23    7.55
   8   2 -35   -0.71    6.83
  -8   3   1   84.92   18.69
   8  -3  -1   46.02   17.31
   8   3  -1   79.18   13.27
  -8  -3   1   66.98   17.29
  -8   3   2    3.69   13.31
   8  -3  -2    1.62    6.01
   8  -3  -2   -4.13   10.66
   8   3  -2    0.49    5.27
  -8  -3   2   -3.79   11.23
  -8   3   3   59.32   16.60
   8  -3  -3   37.22   11.08
   8  -3  -3   35.72   13.67
  -8  -3   3   69.99   16.03
  -8   3   4  116.56   23.63
   8  -3  -4  133.10   20.57
   8  -3  -4  123.66   24.18
  -8  -3   4  119.54   24.36
  -8   3   5   14.36   11.63
   8  -3  -5    8.30    6.28
   8  -3  -5   19.12   12.40
  -8  -3   5   12.91   12.43
  -8   3   6   47.58   13.66
   8  -3  -6   30.68    8.97
   8  -3  -6   20.94   12.88
  -8  -3   6   41.36   14.71
  -8   3   7   14.35   11.33
   8  -3  -7   12.17    7.00
   8  -3  -7   20.51   12.88
   8   3  -7    6.59   11.56
  -8  -3   7   18.69   11.81
  -8   3   8   -4.87    9.86
   8  -3  -8    0.20    5.72
   8  -3  -8    7.61   11.47
   8   3  -8   -2.69   10.70
  -8  -3   8   -1.24   10.20
  -8   3   9   10.61   10.33
   8  -3  -9   -0.77    6.06
   8  -3  -9   -2.40   10.58
   8   3  -9   -6.50    9.80
  -8  -3   9   -2.17   10.94
  -8   3  10   69.59   17.82
   8  -3 -10   86.88   14.57
   8  -3 -10  111.97   21.17
   8   3 -10   79.75   18.61
  -8  -3  10   50.37   16.54
  -8   3  11   89.46   18.69
   8  -3 -11   81.83   14.13
   8  -3 -11   66.02   18.31
   8   3 -11   80.64   13.99
   8   3 -11   87.71   18.26
  -8  -3  11   53.33   17.40
   8  -3 -12   -0.88    5.34
   8   3 -12    0.73    5.19
   8   3 -12    4.33   11.50
  -8  -3  12    0.31    8.77
   8   3 -13    1.99    5.37
   8   3 -13   -2.18   10.89
  -8  -3  13   26.24    8.81
  -8  -3  13    6.73   10.38
   8   3 -14   15.47    7.51
   8   3 -14   22.59   12.19
  -8  -3  14   23.45    8.71
  -8  -3  14   36.70   12.77
   8   3 -15   18.22   12.16
  -8  -3  15   30.73    9.27
  -8  -3  15    5.17   11.28
  -8  -3  16   74.54   14.68
  -8  -3  17    5.27    6.67
  -8  -3  18    4.81    7.17
  -8  -3  19   11.90    6.85
   8   3 -20   99.11   17.65
  -8  -3  20   84.93   16.46
   8   3 -21    5.25    7.49
  -8  -3  21   11.25    7.75
   8   3 -22    4.01    7.01
  -8  -3  22    5.02    6.54
   8   3 -23    1.94    7.81
  -8  -3  23   14.64    7.76
   8   3 -24   11.98    8.94
  -8  -3  24   33.02    9.13
   8  -3 -25    4.73    5.23
   8   3 -25   10.93    8.33
  -8  -3  25   15.38    8.33
   8   3 -26    0.45    7.97
  -8  -3  26   11.82    6.99
   8   3 -27   -1.05    8.16
  -8  -3  27    2.63    6.63
   8   3 -28   -2.44    7.64
  -8  -3  28    5.48    6.21
   8   3 -29   -2.49    8.85
  -8  -3  29   -1.11    6.03
   8   3 -30   11.72    9.45
  -8  -3  30   12.56    7.13
   8   3 -31   -3.56    8.24
  -8  -3  31   -4.61    7.65
   8   3 -32   14.63   10.02
  -8  -3  32    7.79    7.22
   8   3 -33    3.38    8.00
  -8  -3  33    1.39    6.42
   8   3 -34    0.88    9.94
   8  -3 -35   -0.70    6.22
   8   3 -35    5.97    8.31
  -8   4   1   34.89   15.44
   8  -4  -1   79.98   16.16
  -8  -4   1   18.30   12.12
  -8   4   2   -2.12   13.05
   8  -4  -2   43.83   14.64
  -8  -4   2   33.83   12.60
  -8   4   3    5.52   12.41
   8  -4  -3   19.18   12.94
  -8  -4   3   40.57   12.29
  -8   4   4  112.63   23.24
   8  -4  -4  119.42   23.09
  -8  -4   4  108.47   22.36
  -8   4   5    4.00   12.26
   8  -4  -5    2.17   10.25
  -8  -4   5    0.29   10.69
  -8   4   6   50.48   14.59
   8  -4  -6   24.78   14.44
  -8  -4   6   70.00   15.39
  -8   4   7  131.66   22.53
   8  -4  -7  105.78   20.83
  -8  -4   7   73.69   18.86
  -8   4   8   31.08   13.04
   8  -4  -8   47.91   14.84
  -8  -4   8   15.67   13.31
  -8   4   9   24.94   12.18
   8  -4  -9   13.77   11.79
   8   4  -9    7.66    5.26
  -8  -4   9    2.21    9.77
   8  -4 -10   11.22   12.24
   8   4 -10    0.74    6.04
  -8  -4  10    2.01    7.53
  -8  -4  10   -4.49    9.93
   8   4 -11   13.81    6.22
  -8  -4  11   10.06    6.92
  -8  -4  11    3.18   10.08
   8   4 -12   83.74   19.72
  -8  -4  12   83.77   15.60
  -8  -4  12   87.69   19.54
   8   4 -13   17.52   12.93
  -8  -4  13   17.90    8.48
  -8  -4  13    3.99   10.89
   8   4 -14   72.27   16.66
  -8  -4  14   39.35   11.78
   8   4 -15   -4.15   12.36
  -8  -4  15    3.20    7.03
  -8  -4  16   21.29    8.51
   8   4 -17   15.52    9.02
  -8  -4  17   14.14    7.88
   8   4 -18   50.24   12.35
  -8  -4  18   49.67   12.35
   8   4 -19    1.03    7.35
  -8  -4  19    4.73    7.87
   8   4 -20   20.85    9.52
  -8  -4  20    7.20    7.39
   8   4 -21   -0.75    8.52
  -8  -4  21    1.07    7.02
   8   4 -22   24.78   10.06
  -8  -4  22   20.33    9.12
   8   4 -23   18.24    9.45
  -8  -4  23   13.24    7.75
   8   4 -24    3.43    8.13
  -8  -4  24    3.50    5.61
   8   4 -25   -1.65    8.79
  -8  -4  25   11.17    7.34
   8   4 -26    8.34    8.72
  -8  -4  26   -3.44    6.79
   8   4 -27   -0.25    8.99
  -8  -4  27    2.34    7.21
   8   4 -28    8.62    9.57
  -8  -4  28   -0.59    6.73
   8   4 -29   14.25   10.56
  -8  -4  29   -0.45    6.83
   8   4 -30   -2.53    8.77
  -8  -4  30    4.31    7.44
   8   4 -31   -2.63   10.05
  -8  -4  31    0.22    7.00
   8   4 -32    3.10    8.47
  -8  -4  32   -4.10    7.45
   8   4 -33    4.77    8.81
  -8  -4  33    7.71    7.79
   8   4 -34    9.13   10.67
  -8  -4  34    0.94    6.85
   8   4 -35    0.21    9.39
  -8   5   1   12.95   12.92
   8  -5  -1   13.04   12.16
  -8  -5   1    2.41   11.21
  -8   5   2    8.63   11.96
   8  -5  -2   19.33   12.34
  -8  -5   2   21.11   11.74
  -8   5   3   49.04   16.82
   8  -5  -3   65.71   16.82
  -8  -5   3   53.45   16.43
  -8   5   4   20.57   13.42
   8  -5  -4    4.20   11.73
  -8  -5   4    5.67   10.91
  -8   5   5   50.57   17.23
   8  -5  -5   44.22   15.56
  -8  -5   5   60.60   15.70
  -8   5   6   78.24   20.00
   8  -5  -6  107.25   21.50
   8   5  -6   93.66   15.56
  -8  -5   6   66.70   18.75
  -8   5   7   16.78   11.65
   8  -5  -7    8.70   11.47
   8   5  -7    4.55    5.62
  -8  -5   7   -0.66    6.50
  -8  -5   7   11.75   12.09
   8   5  -8   13.91    6.52
  -8  -5   8   14.50    7.86
  -8  -5   8    1.34   10.96
  -8  -5   9   -0.27    7.78
  -8  -5   9   10.77   12.03
  -8  -5  10  207.66   30.32
  -8  -5  10  191.46   33.01
   8   5 -11   33.16   10.22
  -8  -5  11   27.79    9.34
  -8  -5  11   25.82   12.44
   8   5 -12   -1.11    7.59
  -8  -5  12    0.20    7.64
   8   5 -13    3.34    7.70
  -8  -5  13    8.98    7.40
   8   5 -14    0.40    7.44
  -8  -5  14   13.18    7.54
  -8  -5  15   14.87    8.57
  -8  -5  16   36.38   10.23
   8   5 -17   10.37    8.95
  -8  -5  17    3.70    7.08
   8   5 -18    3.63    7.99
  -8  -5  18   -5.05    6.78
   8   5 -19   28.28   10.35
  -8  -5  19   15.94    9.54
   8   5 -20   20.84   11.28
  -8  -5  20   42.82   10.69
   8   5 -21   10.48   10.00
  -8  -5  21   38.17    9.61
   8   5 -22   10.46    9.62
  -8  -5  22   26.86    8.62
   8   5 -23    1.70    7.49
  -8  -5  23    0.11    6.82
   8   5 -24    7.67    9.10
  -8  -5  24   13.17    8.06
   8   5 -25   -4.16    8.36
  -8  -5  25   11.80    8.34
   8   5 -26    6.38    8.38
  -8  -5  26    9.18    7.53
   8   5 -27    4.56    9.67
  -8  -5  27   -0.94    7.17
   8   5 -28    2.77    8.92
  -8  -5  28   -2.49    6.78
   8   5 -29    6.22    9.80
  -8  -5  29   19.04    8.55
   8   5 -30    4.23    9.44
  -8  -5  30    9.85    7.56
   8   5 -31   -1.26    9.94
  -8  -5  31   -0.67    7.52
   8   5 -32    7.06   10.59
  -8  -5  32    6.53    8.34
   8   5 -33   -3.19    9.57
  -8  -5  33   -2.55    6.85
   8   5 -34    3.59    9.58
  -8  -5  34    0.11    7.06
   8   5 -35   -3.25    8.88
  -8  -5  35   11.51    9.03
  -8   6   1   86.90   21.92
   8  -6  -1   96.57   17.07
   8  -6  -1   91.36   21.26
  -8   6   2   95.37   20.94
   8  -6  -2   60.17   14.66
   8  -6  -2   64.43   18.40
  -8   6   3  138.20   24.61
   8  -6  -3  114.16   21.94
   8   6  -3  102.85   16.23
   8   6  -3   73.46   16.40
  -8  -6   3   92.72   17.35
  -8   6   4    6.51   13.86
   8  -6  -4   27.36   14.31
   8   6  -4   34.12    8.68
   8   6  -4   33.00    9.63
  -8  -6   4   15.65    8.26
   8   6  -5   18.29    7.00
   8   6  -5   16.48    8.47
  -8  -6   5   11.52    7.58
  -8  -6   5   11.10   11.13
   8   6  -6   16.53    8.81
  -8  -6   6   38.60   10.14
  -8  -6   6   31.84   13.37
   8   6  -7   18.92    9.49
  -8  -6   7   47.43   10.63
  -8  -6   7   16.99   12.39
   8   6  -8   35.22   10.45
  -8  -6   8   23.92    9.07
  -8  -6   8   29.63   13.36
   8   6  -9   -1.08    6.32
  -8  -6   9    3.32    6.64
  -8  -6   9   -7.77   10.98
   8   6 -10    6.81    7.29
  -8  -6  10   -3.11    7.32
  -8  -6  10    1.51   10.69
   8   6 -11   20.96    9.39
  -8  -6  11    9.98    8.40
   8   6 -12   10.67    8.46
  -8  -6  12   16.32    9.04
   8   6 -13    6.52    8.82
  -8  -6  13    9.74    8.48
   8   6 -14   41.09   11.60
  -8  -6  14   20.87   10.08
  -8  -6  15   22.60    8.89
  -8  -6  16   13.22    8.80
   8   6 -17   42.86   13.81
  -8  -6  17   61.91   12.68
   8   6 -18   12.84    9.68
  -8  -6  18   24.37    9.39
   8   6 -19   -1.63    8.11
  -8  -6  19    1.17    7.08
   8   6 -20    1.77    8.45
  -8  -6  20    3.02    6.41
   8   6 -21   -2.29    7.06
  -8  -6  21   -4.24    7.71
   8   6 -22    7.19    9.05
  -8  -6  22    4.71    6.22
   8   6 -23   12.00    9.18
  -8  -6  23   27.50    9.12
   8   6 -24    6.19    9.61
  -8  -6  24    9.58    8.54
   8   6 -25    1.68    9.85
  -8  -6  25    6.95    7.56
   8   6 -26    9.15    9.96
  -8  -6  26    3.44    7.40
   8   6 -27    5.72   10.71
  -8  -6  27    3.73    7.38
   8   6 -28    2.91   10.77
  -8  -6  28   20.49    9.35
   8   6 -29    4.68    9.84
  -8  -6  29   -2.12    7.47
   8   6 -30   -0.58    9.11
  -8  -6  30    2.60    6.82
   8   6 -31   -4.27   10.49
  -8  -6  31   -4.78    7.56
   8   6 -32   -3.75    9.08
  -8  -6  32   -0.39    7.20
   8   6 -33   16.27   10.71
  -8  -6  33   14.24    9.39
   8   6 -34   -0.00   10.03
  -8  -6  34    4.81    7.53
   8   6 -35    2.40    9.47
  -8  -6  35   -0.21    7.83
  -8  -6  36    4.68    8.87
  -8   7   1   74.43   19.48
   8  -7  -1   53.24   13.48
  -8  -7   1   71.92   14.03
  -8  -7   1   62.69   16.19
   8  -7  -2   -1.44    7.33
  -8  -7   2   -4.15    7.61
  -8  -7   2   -2.94   10.28
   8  -7  -3   25.06    9.49
  -8  -7   3   24.99    8.92
   8  -7  -4   -2.76    7.15
   8   7  -4   -4.98    8.46
  -8  -7   4    3.48    6.33
   8  -7  -5   55.06   13.83
   8   7  -5   50.29   14.03
  -8  -7   5  123.09   15.92
   8  -7  -6    8.08    6.91
   8   7  -6   11.76    8.46
  -8  -7   6   14.94    7.67
   8   7  -7   -4.22    7.55
  -8  -7   7   -2.46    6.93
   8   7  -8    1.10    8.21
  -8  -7   8    1.66    7.01
   8   7  -9   45.38   12.61
  -8  -7   9   28.71    9.97
   8   7 -10    0.79    8.25
  -8  -7  10    9.87    6.99
   8   7 -11   39.17   13.33
  -8  -7  11   60.80   12.83
   8   7 -12    4.16    8.17
  -8  -7  12   -3.89    7.53
   8   7 -13   26.87   10.89
  -8  -7  13   21.12    9.50
   8   7 -14   11.94    9.90
  -8  -7  14   10.24    8.13
  -8  -7  15   56.44   13.02
  -8  -7  16    9.82    7.20
   8   7 -17   -3.14    9.87
  -8  -7  17    6.26    6.20
   8   7 -18    1.51    8.68
  -8  -7  18   -0.74    6.20
   8   7 -19   -2.39    8.53
  -8  -7  19    0.07    6.92
   8   7 -20   -1.14    9.45
  -8  -7  20    3.71    8.20
   8   7 -21   21.92   11.28
  -8  -7  21   15.43    8.29
   8   7 -22    7.19    9.42
  -8  -7  22   11.61    7.37
   8   7 -23   -2.02    9.21
  -8  -7  23    0.85    6.59
   8   7 -24    1.79   10.35
  -8  -7  24   11.64    8.40
   8   7 -25    0.81    9.15
  -8  -7  25    2.54    6.98
   8   7 -26   -3.50    9.78
  -8  -7  26    7.30    7.11
   8   7 -27    3.50   10.11
  -8  -7  27    7.53    7.51
   8   7 -28    1.02    8.63
  -8  -7  28    5.23    8.08
   8   7 -29   11.65   10.27
  -8  -7  29    7.22    8.26
   8   7 -30    7.02   10.07
  -8  -7  30   -1.03    7.60
   8   7 -31   13.98   12.90
  -8  -7  31   11.13    8.61
   8   7 -32   -5.74   10.56
  -8  -7  32   -2.71    7.95
   8   7 -33   -7.95   10.56
  -8  -7  33   -1.41    7.29
   8   7 -34   -3.31   10.34
  -8  -7  34    0.38    7.66
  -8  -7  35   -0.47    8.04
  -8  -7  36    4.03    7.80
   8  -8  -1   92.05   18.24
  -8  -8   1  104.11   17.85
  -8  -8   1  123.97   22.10
   8  -8  -2    2.73    6.68
  -8  -8   2   -3.17    6.55
  -8  -8   2   -5.85   11.46
   8  -8  -3   28.83   10.30
  -8  -8   3   36.10    9.69
  -8  -8   3   19.75   12.15
   8  -8  -4   14.45    8.66
  -8  -8   4   22.82    8.95
  -8  -8   4   13.43   12.27
   8  -8  -5    9.75    8.63
  -8  -8   5   -1.49    6.46
  -8  -8   5    4.37   11.07
   8  -8  -6    2.57    8.30
  -8  -8   6   -0.05    6.08
   8  -8  -7  138.91   20.23
  -8  -8   7   91.03   18.93
   8  -8  -8    9.00    7.57
  -8  -8   8   -1.99    6.97
   8  -8  -9   -0.03    7.00
  -8  -8   9    8.84    8.53
   8  -8 -10   13.50    7.41
   8   8 -10    2.39    8.32
  -8  -8  10   17.57    7.81
   8  -8 -11    1.88    6.20
   8   8 -11    2.68    7.57
  -8  -8  11    1.50    7.15
   8   8 -12   -1.30    7.90
  -8  -8  12    7.75    7.98
   8   8 -13   27.33   11.16
  -8  -8  13   33.46   10.37
   8   8 -14    4.27    8.58
  -8  -8  14    1.47    6.06
  -8  -8  15   22.39    9.25
  -8  -8  16    5.04    7.71
   8   8 -17   10.85   10.79
  -8  -8  17   31.74    9.80
   8   8 -18   -0.21    8.70
  -8  -8  18    2.95    7.14
   8   8 -19    6.12    9.17
  -8  -8  19   12.26    7.78
   8   8 -20   -3.98    8.99
  -8  -8  20   -4.00    6.84
   8   8 -21   -2.24    9.91
  -8  -8  21    5.30    7.20
   8   8 -22   -2.78   10.14
  -8  -8  22   -0.34    7.41
   8   8 -23   50.01   14.37
  -8  -8  23   46.72   11.88
   8   8 -24    5.59    9.59
  -8  -8  24   14.67    8.08
   8   8 -25    2.90    9.98
  -8  -8  25    0.73    7.73
   8   8 -26   -4.60   11.62
  -8  -8  26   -5.52    7.95
   8   8 -27    7.52   11.11
  -8  -8  27    3.45    8.10
   8   8 -28   -2.95   10.87
  -8  -8  28   -3.37    8.45
   8   8 -29   15.21   11.02
  -8  -8  29    0.62    8.58
   8   8 -30    3.73   10.89
  -8  -8  30    0.21    8.00
   8   8 -31    0.82    9.59
  -8  -8  31    0.42    7.31
   8   8 -32    0.05   11.19
  -8  -8  32   -5.34    8.74
   8   8 -33   -4.25   11.80
  -8  -8  33    0.09    7.40
   8   8 -34   -0.09    9.37
   8  -9  -1   90.34   16.54
  -8  -9   1   63.15   14.45
  -8  -9   1  104.38   19.53
   8  -9  -2    5.42    7.92
  -8  -9   2   -0.14    6.55
  -8  -9   2   10.49   11.23
   8  -9  -3   42.65   11.08
  -8  -9   3   40.49   10.61
   8  -9  -4   -0.56    6.74
  -8  -9   4    3.93    7.16
   8  -9  -5   20.97    9.73
  -8  -9   5   64.70   11.97
   8  -9  -6    0.84    7.01
  -8  -9   6   -0.87    7.58
   8  -9  -7   -2.10    8.02
  -8  -9   7    1.58    7.41
   8  -9  -8    2.62    7.62
  -8  -9   8   -0.62    8.60
   8  -9  -9   12.40    8.71
  -8  -9   9   18.40    8.37
   8  -9 -10    0.84    6.95
  -8  -9  10    0.98    7.91
   8  -9 -11   62.54   13.71
  -8  -9  11   73.16   14.33
   8  -9 -12    0.00    6.62
  -8  -9  12   -1.94    7.16
   8  -9 -13   -2.20    5.99
  -8  -9  13   -1.47    7.93
   8  -9 -14   -0.01    6.59
  -8  -9  14    2.58    6.22
   8  -9 -15   37.01   10.63
  -8  -9  15   57.05   12.13
  -8  -9  16   11.27    8.05
  -8  -9  17    1.84    7.01
  -8  -9  18   16.82    8.59
   8   9 -19   13.07   11.51
  -8  -9  19   16.03    9.00
   8   9 -20    4.29    9.44
  -8  -9  20    1.10    7.25
   8   9 -21   18.00   11.14
  -8  -9  21   20.84    8.63
   8   9 -22   -4.71   11.25
  -8  -9  22    1.07    7.29
   8   9 -23    2.12   10.25
  -8  -9  23    8.92    8.25
   8   9 -24   -3.71   10.28
  -8  -9  24   -2.18    7.34
   8   9 -25   -0.02    9.37
  -8  -9  25    7.12    7.88
   8   9 -26    7.46    9.88
  -8  -9  26    2.21    7.48
   8   9 -27   -1.23   11.51
  -8  -9  27   -1.89    7.71
   8   9 -28    0.34   10.15
  -8  -9  28   -1.40    8.17
   8   9 -29    0.84    9.92
  -8  -9  29    1.56    8.01
   8   9 -30   -0.38    9.73
  -8  -9  30    6.41    7.56
   8   9 -31    1.95   10.84
  -8  -9  31    4.64    8.42
   8   9 -32   -8.60   11.50
   8   9 -33    1.37   10.71
   8   9 -34   -0.20   10.85
   8 -10  -1   21.13   10.10
  -8 -10   1   18.76    8.10
   8 -10  -2    4.34    8.71
  -8 -10   2   -2.17    6.17
   8 -10  -3   42.28   11.57
  -8 -10   3   39.00   10.32
   8 -10  -4   24.76    9.68
  -8 -10   4    6.78    8.31
   8 -10  -5    4.12    7.49
  -8 -10   5    9.65    8.22
   8 -10  -6   -2.23    7.31
  -8 -10   6    4.39    6.30
   8 -10  -7   61.91   15.37
  -8 -10   7   95.82   16.05
   8 -10  -8    0.84    7.47
  -8 -10   8   -1.57    6.40
   8 -10  -9    6.97    8.23
  -8 -10   9   12.66    7.44
   8 -10 -10   -1.44    7.57
  -8 -10  10    0.01    5.45
   8 -10 -11    8.82    7.54
  -8 -10  11    7.38    7.68
   8 -10 -12   -8.49    7.51
  -8 -10  12   -2.26    7.20
   8 -10 -13   20.92    9.72
  -8 -10  13   58.74   11.73
   8 -10 -14    0.95    6.64
  -8 -10  14    2.14    8.30
  -8 -10  15    0.32    8.13
  -8 -10  16    0.88    6.99
  -8 -10  17   61.16   14.41
  -8 -10  18   -2.97    6.81
  -8 -10  19   16.28    8.93
  -8 -10  20   -3.20    7.62
  -8 -10  21    7.83    8.81
  -8 -10  22   -1.67    8.28
  -8 -10  23    5.09    8.33
  -8 -10  24   -0.14    7.65
  -8 -10  25    7.92    8.22
  -8 -10  26   -4.58    8.54
  -8 -10  27    4.35    7.94
  -8 -10  28   -3.87    7.52
   8 -11  -1   34.93   11.91
  -8 -11   1   70.89   12.40
   8 -11  -2    1.54    7.64
  -8 -11   2    5.13    6.82
   8 -11  -3   13.21    7.65
  -8 -11   3    5.04    8.06
   8 -11  -4    0.08    8.23
  -8 -11   4    7.85    6.45
   8 -11  -5   30.63    9.88
  -8 -11   5   13.92    8.95
   8 -11  -6    2.95    7.20
  -8 -11   6    7.34    7.74
   8 -11  -7   -1.89    7.46
  -8 -11   7   -0.58    7.89
   8 -11  -8    6.03    8.41
  -8 -11   8   13.20    8.24
   8 -11  -9   17.39    8.52
  -8 -11   9   31.80   10.05
   8 -11 -10   10.09    8.19
  -8 -11  10   -1.80    7.08
   8 -11 -11   13.64    8.30
  -8 -11  11   17.14    7.80
   8 -11 -12    0.49    6.69
  -8 -11  12    5.88    7.76
  -8 -11  13   -1.67    7.92
  -8 -11  14   -0.74    6.74
  -8 -11  15   48.45   12.64
  -8 -11  16   -2.29    7.15
  -8 -11  17    3.19    7.32
  -8 -11  18   -0.98    6.82
  -8 -11  19    2.06    7.60
  -8 -11  20    5.62    7.83
  -8 -11  21   17.39    9.29
  -8 -11  22   -2.28    8.56
  -8 -11  23   -2.52    7.72
  -8 -11  24   -1.00    7.94
  -8 -11  25   12.35    8.90
  -8 -11  26    2.20    8.54
   8 -12  -1   -1.10    7.69
  -8 -12   1   -0.54    6.16
   8 -12  -2    2.25    7.17
  -8 -12   2   -2.37    7.53
   8 -12  -3   56.74   13.47
  -8 -12   3   47.96   12.10
   8 -12  -4    3.26    8.80
  -8 -12   4   -3.43    7.66
   8 -12  -5   -4.72    8.26
  -8 -12   5   -3.11    6.45
   8 -12  -6   -0.22    7.08
  -8 -12   6    5.57    7.76
   8 -12  -7   41.38   11.10
  -8 -12   7   17.36    9.00
   8 -12  -8   11.39    8.60
  -8 -12   8    7.74    8.35
   8 -12  -9    3.12    7.42
  -8 -12   9   10.64    7.19
   8 -12 -10    3.67    7.46
  -8 -12  10    6.36    7.41
   8 -12 -11    1.25    7.56
  -8 -12  11    1.54    7.07
  -8 -12  12   -1.46    7.56
  -8 -12  13   19.92    9.45
  -8 -12  14   -2.72    7.39
  -8 -12  15   -2.98    6.96
  -8 -12  16   -4.58    7.72
  -8 -12  17    5.53    7.68
  -8 -12  18    3.56    7.19
  -8 -12  19   20.40    9.96
  -8 -12  20    3.84    8.48
  -8 -12  21   -0.73    8.42
  -8 -12  22   -2.37    7.97
  -8 -12  23    9.50    8.45
   8 -13  -1    1.44    6.99
  -8 -13   1   14.02    8.64
   8 -13  -2   -2.17    7.55
  -8 -13   2    1.06    7.35
   8 -13  -3    0.12    7.28
  -8 -13   3   -4.90    6.83
   8 -13  -4   11.12    9.00
  -8 -13   4   10.75    7.73
   8 -13  -5   57.54   12.97
  -8 -13   5   30.96   11.40
   8 -13  -6   13.11    8.06
  -8 -13   6    0.82    6.99
   8 -13  -7    5.59    8.35
  -8 -13   7    2.32    6.56
   8 -13  -8   -5.04    7.78
  -8 -13   8    9.11    8.57
   8 -13  -9   10.03    8.33
  -8 -13   9   27.28    9.78
  -8 -13  10   -4.23    7.12
  -8 -13  11   17.56    8.65
  -8 -13  12    0.15    8.18
  -8 -13  13   -1.45    7.77
  -8 -13  14   -4.52    7.94
  -8 -13  15    6.81    8.34
  -8 -13  16    0.43    7.84
  -8 -13  17    8.51    7.60
  -8 -13  18   -1.95    7.71
  -8 -13  19    0.47    8.05
  -8 -13  20    0.27    8.24
   8 -14  -1   18.25    8.06
  -8 -14   1    5.71    6.76
   8 -14  -2   13.53    8.89
  -8 -14   2    6.08    7.37
   8 -14  -3    0.06    7.55
  -8 -14   3    0.43    6.44
   8 -14  -4   -3.85    8.92
  -8 -14   4   -3.92    7.15
   8 -14  -5    6.29    8.87
  -8 -14   5   -0.89    7.26
   8 -14  -6   -0.13    8.03
  -8 -14   6   -0.90    7.26
   8 -14  -7    4.32    8.54
  -8 -14   7   -0.59    7.87
  -8 -14   8   12.77    8.52
  -8 -14   9    4.04    7.94
  -8 -14  10    3.27    7.51
  -8 -14  11   -4.13    8.31
  -8 -14  12   11.93    9.12
  -8 -14  13    5.13    9.12
  -8 -14  14    0.51    7.05
  -8 -14  15    2.71    7.86
  -8 -14  16   -5.35    8.45
  -8 -14  17    1.08    8.49
   8 -15  -1    3.83    8.54
  -8 -15   1    5.59    7.38
   8 -15  -2   -3.11    8.33
  -8 -15   2    0.00    7.30
   8 -15  -3   -4.56    8.45
  -8 -15   3    0.95    6.90
   8 -15  -4    4.65    7.72
  -8 -15   4   -2.27    7.60
   8 -15  -5    3.98    7.75
  -8 -15   5    2.16    8.04
  -8 -15   6    0.80    7.07
  -8 -15   7    1.28    7.68
  -8 -15   8   -5.70    8.15
  -8 -15   9    2.05    7.32
  -8 -15  10   -0.43    8.38
  -8 -15  11    7.76    8.78
  -8 -15  12   -1.02    7.63
  -8 -15  13    2.45    7.86
   8 -16  -1    2.98    8.27
  -8 -16   1   -1.17    8.02
   8 -16  -2    5.63    8.84
  -8 -16   2    3.37    8.89
   8 -16  -3    0.67    8.96
  -8 -16   3   10.87    8.81
  -8 -16   4   -5.92    8.40
  -8 -16   5    1.08    7.58
  -8 -16   6   -6.22    8.78
  -8 -16   7    7.95    7.99
  -8 -16   8   19.02   10.29
  -8 -16   9    4.27    8.53
   8 -17  -1    0.91    7.70
  -8 -17   4   -0.55    7.03
  -8 -17   5   -1.22    7.59
  -8 -17   6    8.83    9.01
  -7   0   1  749.89  105.03
   7   0  -1  780.73  102.26
   7   0  -1  841.11  105.50
  -7   0   2    3.17    9.33
   7   0  -2   -0.64    5.69
   7   0  -2    8.47    9.91
  -7   0   3   15.04   10.60
   7   0  -3   13.55    6.90
   7   0  -3   31.69   11.75
  -7   0   4   -5.16   10.99
   7   0  -4   -0.27    4.64
   7   0  -4   -3.42    9.11
  -7   0   5   39.79   11.92
   7   0  -5   39.81    8.56
   7   0  -5   22.56   11.84
  -7   0   6    0.74    9.23
   7   0  -6   -1.89    5.11
   7   0  -6   -1.54   10.95
  -7   0   7  318.88   45.76
   7   0  -7  297.30   42.43
   7   0  -7  349.06   46.53
  -7   0   8   -6.73   11.83
   7   0  -8   -0.91    4.52
   7   0  -8   15.08   10.31
  -7   0   9    1.97    8.45
   7   0  -9   13.11    5.63
   7   0  -9    2.16    8.94
  -7   0  10    2.83    9.21
   7   0 -10   -2.76    4.61
   7   0 -10    1.43    9.87
  -7   0  11  408.93   44.65
   7   0 -11  301.77   39.31
   7   0 -11  196.91   41.01
  -7   0  12   -4.31    9.45
   7   0 -12   -0.53    4.68
   7   0 -12    2.16    9.66
  -7   0  13  105.04   19.90
   7   0 -13  105.78   16.39
   7   0 -13   85.26   20.17
  -7   0  14    4.54    8.43
   7   0 -14   -2.51    4.88
   7   0 -14    0.14   10.86
  -7   0  15   14.92    9.25
   7   0 -15    1.09    5.02
   7   0 -15    4.57   10.27
  -7   0  16   -0.71    8.56
   7   0 -16   -1.55    4.86
   7   0 -16    7.84   11.38
   7   0 -17  468.45   62.34
  -7   0  18   -2.85    6.92
   7   0 -18   -0.44    4.92
  -7   0  25   -3.46    6.55
  -7   0  26    2.02    5.69
  -7   0  27   75.33   14.27
  -7   0  28    1.39    5.98
   7   0 -28    2.76    6.91
  -7   0  29   16.38    6.85
   7   0 -29   19.91    8.89
   7   0 -30    0.24    7.01
   7   0 -31   14.90    8.45
   7   0 -32    1.80    8.03
   7   0 -33   38.30   11.47
   7   0 -34   -1.00    7.38
   7   0 -35   -3.50    8.15
   7   0 -36    0.23    7.48
   7   0 -37    8.16    8.70
  -7   1   1   -1.88    9.81
   7  -1  -1    4.65    5.64
   7  -1  -1    6.00    9.70
   7   1  -1    1.28    4.90
   7   1  -1   -2.94    9.85
  -7  -1   1    8.35   11.40
  -7   1   2   22.47   11.74
   7  -1  -2   40.42    9.11
   7  -1  -2   24.43   11.72
   7   1  -2   34.36    8.33
   7   1  -2   45.31   13.27
  -7  -1   2   28.32   11.80
  -7   1   3  281.10   40.42
   7  -1  -3  243.72   36.86
   7  -1  -3  349.61   41.86
   7   1  -3  279.20   36.88
   7   1  -3  238.77   39.58
  -7  -1   3  244.64   39.31
  -7   1   4   -0.37    9.50
   7  -1  -4   -1.59    5.68
   7  -1  -4   -2.55    8.96
   7   1  -4   -2.52    4.74
   7   1  -4   -3.31   10.67
  -7  -1   4    7.71    9.98
  -7   1   5  107.82   18.53
   7  -1  -5   75.67   14.29
   7  -1  -5   93.04   18.38
   7   1  -5   76.38   13.93
   7   1  -5  106.23   18.73
  -7  -1   5   98.14   18.45
  -7   1   6    6.22    9.66
   7  -1  -6    6.92    5.06
   7  -1  -6    0.45   10.65
   7   1  -6   -2.46    4.96
   7   1  -6    2.21    9.43
  -7  -1   6    0.81    8.15
  -7   1   7   52.10   13.12
   7  -1  -7   33.66    8.33
   7  -1  -7   26.94   12.42
   7   1  -7   48.99    8.76
   7   1  -7   30.44   12.35
  -7  -1   7   24.99   11.46
  -7   1   8    8.95    9.00
   7  -1  -8   18.92    6.34
   7  -1  -8   15.43   10.70
   7   1  -8   12.71    5.69
   7   1  -8    8.27    9.65
  -7  -1   8    5.55    9.43
  -7   1   9  301.88   45.59
   7  -1  -9  283.35   42.44
   7  -1  -9  389.08   47.60
   7   1  -9  364.50   43.08
   7   1  -9  272.64   45.32
  -7  -1   9  297.45   45.84
  -7   1  10   16.24    9.64
   7  -1 -10   26.59    6.60
   7  -1 -10   15.00   10.43
   7   1 -10   17.94    6.36
   7   1 -10   27.65   12.03
  -7  -1  10   14.57    9.78
  -7   1  11   70.19   16.43
   7  -1 -11   74.90   12.73
   7  -1 -11   69.81   17.09
   7   1 -11   76.67   12.49
   7   1 -11   70.36   16.79
  -7  -1  11   66.14   15.62
  -7   1  12   -4.42    8.94
   7  -1 -12    2.43    4.88
   7  -1 -12   -0.75    9.14
   7   1 -12    0.06    4.23
   7   1 -12    0.06    9.66
  -7  -1  12   -1.46    8.48
  -7   1  13  121.41   24.64
   7  -1 -13  173.15   22.64
   7  -1 -13  186.62   27.40
   7   1 -13  198.44   23.33
   7   1 -13  150.56   26.20
  -7  -1  13   79.35   23.88
  -7   1  14    8.50    9.84
   7  -1 -14    4.40    4.70
   7  -1 -14    1.87    9.92
   7   1 -14    6.30    5.85
   7   1 -14   -1.00   10.11
  -7  -1  14    0.98    8.61
  -7   1  15  117.46   20.18
   7  -1 -15  100.12   16.59
   7  -1 -15   87.04   19.70
   7   1 -15  128.42   17.29
   7   1 -15   90.37   20.55
  -7  -1  15   91.43   19.40
  -7   1  16    5.40    9.07
   7  -1 -16   34.06    8.09
   7  -1 -16   22.14   12.24
   7   1 -16   18.56   12.13
  -7  -1  16   40.24    9.36
  -7  -1  16   25.61   11.54
   7  -1 -17   21.11    6.92
   7   1 -17   19.66   11.92
   7  -1 -18    1.15    4.43
   7  -1 -19  156.52   23.29
  -7   1  20    2.95    6.26
   7  -1 -20    2.62    5.34
  -7   1  21   70.60   13.42
  -7  -1  22    3.09    6.64
  -7  -1  23   43.39   10.35
  -7  -1  24   14.51    7.61
   7   1 -25   25.03    9.96
  -7  -1  25   73.87   12.46
   7   1 -26    6.13    8.06
  -7  -1  26    2.72    6.42
   7   1 -27    6.23    6.95
  -7  -1  27    3.91    6.65
  -7   1  28   -4.79    6.44
   7   1 -28   -0.83    7.07
  -7  -1  28   -1.09    6.16
   7   1 -29   36.60   12.62
  -7  -1  29   70.55   12.72
   7  -1 -30    4.69    6.85
   7   1 -30    1.54    6.66
  -7  -1  30    3.37    6.04
   7  -1 -31   16.41    8.31
   7   1 -31   28.63   10.17
   7  -1 -32   -2.00    6.79
   7   1 -32    2.06    6.60
   7  -1 -33    4.97    6.88
   7   1 -33    4.53    7.78
   7  -1 -34   -5.67    8.08
   7   1 -34   -0.50    7.25
   7  -1 -35   14.14    8.59
   7   1 -35    9.94    8.69
   7  -1 -36    0.11    6.79
   7   1 -36    0.27    8.19
   7  -1 -37   -5.66    8.66
   7   1 -37   -2.24    8.14
  -7   2   1   59.49   16.04
   7  -2  -1   61.25   10.97
   7  -2  -1   27.80   14.10
   7   2  -1   57.96   10.14
   7   2  -1   45.47   13.66
  -7  -2   1   44.87   13.40
  -7   2   2   46.01   14.27
   7  -2  -2   36.91   10.26
   7  -2  -2   46.18   14.04
   7   2  -2   49.34    9.57
   7   2  -2   61.48   14.49
  -7  -2   2   44.11   12.61
  -7   2   3    6.42   10.57
   7  -2  -3   17.36    6.80
   7  -2  -3   18.04   10.70
   7   2  -3   14.98    5.88
   7   2  -3   19.54    9.78
  -7  -2   3    3.83    9.62
  -7   2   4   -0.90    9.94
   7  -2  -4    8.56    5.89
   7  -2  -4   -1.66   10.06
   7   2  -4    1.40    4.76
   7   2  -4    7.08    9.89
  -7  -2   4    8.46   11.25
  -7   2   5  314.04   39.69
   7  -2  -5  190.41   34.84
   7  -2  -5  334.46   40.56
   7   2  -5  278.68   35.33
   7   2  -5  246.01   38.23
  -7  -2   5  255.62   38.43
  -7   2   6   10.23    9.79
   7  -2  -6   13.57    6.30
   7  -2  -6    9.74   10.63
   7   2  -6   13.17    5.66
   7   2  -6    4.58   10.63
  -7  -2   6   27.25   10.83
  -7   2   7  193.30   33.95
   7  -2  -7  208.50   31.51
   7  -2  -7  254.88   36.16
   7   2  -7  239.96   31.47
   7   2  -7  233.54   34.75
  -7  -2   7  222.94   34.78
  -7   2   8   -5.33    9.84
   7  -2  -8    4.03    5.05
   7  -2  -8    5.66   10.77
   7   2  -8    4.01    5.05
   7   2  -8   11.71   11.04
  -7  -2   8    1.34    9.73
  -7   2   9   51.87   14.69
   7  -2  -9   67.19   11.97
   7  -2  -9   59.05   16.12
   7   2  -9   66.21   11.74
   7   2  -9   80.93   16.43
  -7  -2   9   69.28   16.45
  -7   2  10   24.17   10.50
   7  -2 -10   14.82    5.77
   7  -2 -10   19.65   11.40
   7   2 -10    9.24    5.49
   7   2 -10   13.11   10.57
  -7  -2  10    6.36    9.53
  -7   2  11   83.59   21.46
   7  -2 -11  154.09   20.15
   7  -2 -11  123.12   23.96
   7   2 -11  149.14   20.13
   7   2 -11  130.54   23.25
  -7  -2  11  118.30   22.51
  -7   2  12   24.91   11.47
   7  -2 -12   40.56    8.23
   7  -2 -12   39.93   13.15
   7   2 -12   23.85    7.56
   7   2 -12   26.33   11.62
  -7  -2  12   39.08   12.65
  -7   2  13   80.75   14.79
   7  -2 -13   53.68   10.42
   7  -2 -13   41.40   15.21
   7   2 -13   57.05   10.66
   7   2 -13   73.99   16.13
  -7  -2  13   27.86   14.15
  -7   2  14    5.40    9.35
   7  -2 -14    1.27    4.58
   7  -2 -14   11.09   10.53
   7   2 -14    0.25    9.24
  -7  -2  14    7.93    9.89
  -7   2  15   16.29   10.92
   7  -2 -15   20.22    6.78
   7  -2 -15   10.39   10.98
   7   2 -15   24.20   12.31
   7  -2 -16   76.80   12.44
   7   2 -16   51.80   15.87
   7  -2 -17   64.78   11.91
   7   2 -17   75.26   17.83
   7  -2 -18   38.47    8.88
   7  -2 -19    0.24    4.42
   7  -2 -20    6.46    5.42
  -7  -2  20   19.67    7.32
   7  -2 -21   77.14   12.96
  -7  -2  21   62.13   13.49
  -7   2  22    3.26    6.41
   7  -2 -22    5.74    5.54
   7   2 -22    4.78    7.60
  -7  -2  22    0.69    6.56
  -7   2  23   16.33    7.99
   7   2 -23   26.82    9.46
  -7  -2  23   50.55   10.51
   7   2 -24    1.40    6.93
  -7  -2  24   -3.04    6.39
   7   2 -25   20.08    9.35
  -7  -2  25   19.78    8.45
   7   2 -26    1.12    6.84
  -7  -2  26    0.66    6.40
   7   2 -27   23.56    9.55
  -7  -2  27   20.13    8.03
   7   2 -28    8.29    7.82
  -7  -2  28   12.37    6.60
   7   2 -29   11.07    8.59
  -7  -2  29   14.82    6.93
   7   2 -30    0.82    8.29
  -7  -2  30    4.08    6.42
   7   2 -31   -5.96    8.41
  -7  -2  31    5.37    7.55
   7  -2 -32    5.70    7.06
   7   2 -32    2.93    8.41
  -7  -2  32    1.84    5.89
   7  -2 -33    5.71    6.70
   7   2 -33    8.54    7.73
   7  -2 -34    0.30    6.19
   7   2 -34   -3.30    8.86
   7  -2 -35   -2.12    8.05
   7   2 -35   -3.18    8.49
   7  -2 -36    0.67    6.15
   7   2 -36   -2.23    8.06
  -7   3   1    1.93    9.86
   7  -3  -1    7.39    6.10
   7  -3  -1    5.23    9.59
   7   3  -1   -2.22    4.73
   7   3  -1    8.26    9.05
  -7  -3   1    1.31    8.97
  -7   3   2  149.11   26.70
   7  -3  -2  188.83   23.83
   7  -3  -2  111.06   25.46
   7   3  -2  150.04   22.26
   7   3  -2  157.07   25.69
  -7  -3   2  142.21   25.33
  -7   3   3   31.96   13.78
   7  -3  -3   68.82   11.18
   7  -3  -3   32.94   13.18
   7   3  -3   33.60    8.24
   7   3  -3   34.63   12.92
  -7  -3   3   43.23   12.77
  -7   3   4   -0.17    9.65
   7  -3  -4    3.93    6.89
   7  -3  -4   10.37   10.68
   7   3  -4    6.34    4.90
   7   3  -4   -0.82    9.32
  -7  -3   4   -2.20   10.73
  -7   3   5   81.94   18.16
   7  -3  -5   86.93   15.17
   7  -3  -5   75.82   17.99
   7   3  -5   90.34   13.95
   7   3  -5   65.34   16.60
  -7  -3   5   94.05   18.06
  -7   3   6   17.96   11.81
   7  -3  -6   25.60    7.38
   7  -3  -6   13.13   10.64
   7   3  -6   12.25    5.73
   7   3  -6   19.78    9.80
  -7  -3   6    5.88   10.31
  -7   3   7    1.38    8.37
   7  -3  -7    3.39    5.64
   7  -3  -7    0.88   10.84
   7   3  -7    3.80    4.52
   7   3  -7    2.01    8.76
  -7  -3   7   -5.39   10.11
  -7   3   8   -3.37    8.35
   7  -3  -8   -1.97    5.28
   7  -3  -8   -3.35   10.36
   7   3  -8   -1.31    5.13
   7   3  -8    0.00    8.76
  -7  -3   8    2.74    9.34
  -7   3   9  271.52   36.06
   7  -3  -9  241.94   32.58
   7  -3  -9  217.24   35.95
   7   3  -9  231.69   32.22
   7   3  -9  165.76   34.36
  -7  -3   9  248.66   35.66
  -7   3  10   51.21   15.08
   7  -3 -10   77.60   12.84
   7  -3 -10   71.86   17.64
   7   3 -10   82.85   12.17
   7   3 -10   93.97   17.21
  -7  -3  10   21.83   12.41
  -7   3  11    6.38    9.42
   7  -3 -11    6.39    5.47
   7  -3 -11    2.94    9.85
   7   3 -11    0.70    4.72
   7   3 -11    3.14   10.02
  -7  -3  11   -0.71    6.33
  -7  -3  11   11.14   10.77
  -7   3  12   -0.13    9.72
   7  -3 -12    1.05    5.18
   7  -3 -12   -0.07   10.42
   7   3 -12   -2.14   11.76
  -7  -3  12   -1.74    9.24
  -7   3  13   73.34   15.95
   7  -3 -13   62.77   12.19
   7  -3 -13   88.52   18.41
   7   3 -13   61.33   16.01
  -7  -3  13   82.28   17.25
  -7   3  14   97.12   18.57
   7  -3 -14   93.77   15.44
   7  -3 -14  120.31   21.67
   7   3 -14   73.49   19.48
   7  -3 -15  126.81   21.30
   7   3 -15  220.91   28.40
   7  -3 -16   15.19    6.15
   7   3 -16   21.98   11.09
   7  -3 -17    5.02    5.02
   7   3 -17   21.92   11.67
  -7  -3  17    1.16    7.25
   7  -3 -18   17.81    7.17
   7   3 -18   43.04   10.26
  -7  -3  18   44.01    9.75
   7  -3 -19  307.56   41.42
   7   3 -19  282.02   43.11
  -7  -3  19  319.24   42.82
   7  -3 -20    0.75    5.07
   7   3 -20    1.80    6.68
  -7  -3  20    0.67    6.65
   7  -3 -21    4.16    5.24
   7   3 -21    5.80    7.86
  -7  -3  21    1.39    6.00
   7  -3 -22    0.09    5.14
   7   3 -22    0.72    7.87
  -7  -3  22   -5.35    6.47
  -7   3  23   14.96    8.34
   7  -3 -23   35.77    8.07
   7   3 -23   26.57   10.14
  -7  -3  23   24.47    8.70
  -7   3  24    4.05    6.64
   7   3 -24    2.87    7.52
  -7  -3  24    1.22    6.90
  -7   3  25   32.80    8.73
   7   3 -25   23.46    9.90
  -7  -3  25   22.84    8.45
   7   3 -26    4.53    7.97
  -7  -3  26    0.51    6.99
   7   3 -27   -0.16    6.41
  -7  -3  27   -1.05    6.21
   7   3 -28   -1.42    8.98
  -7  -3  28    4.58    6.17
   7   3 -29   15.08    9.30
  -7  -3  29   18.05    7.89
   7   3 -30    4.09    9.17
  -7  -3  30   10.59    7.36
   7   3 -31   17.47   10.13
  -7  -3  31   18.86    8.17
   7   3 -32    6.73    8.52
  -7  -3  32   -4.28    7.35
   7   3 -33   14.70    9.24
  -7  -3  33   -2.54    6.37
   7  -3 -34    1.61    6.88
   7   3 -34    5.76    8.59
   7  -3 -35   14.06    8.41
   7   3 -35    9.41   10.15
   7  -3 -36   -0.92    6.66
   7   3 -36    4.28    9.31
  -7   4   1   63.80   16.88
   7  -4  -1   86.92   14.46
   7  -4  -1   63.49   16.89
   7   4  -1   73.64   12.94
  -7  -4   1   98.71   18.14
  -7   4   2  106.11   21.37
   7  -4  -2   91.14   16.31
   7  -4  -2  122.33   21.27
   7   4  -2   98.50   15.66
  -7  -4   2   82.75   19.21
  -7   4   3   11.38   10.97
   7  -4  -3   19.90    7.23
   7  -4  -3   12.32   10.73
   7   4  -3   10.15    5.43
  -7  -4   3   20.67    9.96
  -7   4   4   31.67   13.85
   7  -4  -4   47.85    9.71
   7  -4  -4   10.96   12.04
   7   4  -4   37.97    8.16
   7   4  -4   33.49   12.04
  -7  -4   4   18.26   11.22
  -7   4   5   81.02   17.38
   7  -4  -5   64.71   13.27
   7  -4  -5   97.68   18.41
   7   4  -5   66.76   12.84
   7   4  -5   81.01   16.13
  -7  -4   5   69.26   15.95
  -7   4   6   43.72   15.67
   7  -4  -6   83.94   13.61
   7  -4  -6  100.28   18.61
   7   4  -6   60.13   12.14
   7   4  -6   56.04   15.64
  -7  -4   6  114.03   18.45
  -7   4   7   44.95   12.66
   7  -4  -7   46.99    9.12
   7  -4  -7   44.61   14.13
   7   4  -7   24.89    8.07
   7   4  -7   31.43   11.63
  -7  -4   7   26.46   11.57
  -7   4   8   37.76   13.39
   7  -4  -8   61.65   11.49
   7  -4  -8   48.84   14.42
   7   4  -8   68.01   11.00
   7   4  -8   44.46   13.67
  -7  -4   8   52.01   11.92
  -7  -4   8   59.69   15.02
  -7   4   9   37.79   11.54
   7  -4  -9   22.13    8.02
   7  -4  -9    5.64   11.17
   7   4  -9   35.00   11.68
  -7  -4   9   26.25   11.19
  -7   4  10   -1.14    9.46
   7  -4 -10    2.28    6.05
   7  -4 -10   -3.42   10.59
   7   4 -10   -0.54    9.77
  -7  -4  10   -6.78   10.56
  -7   4  11  112.65   20.32
   7  -4 -11  102.97   17.57
   7  -4 -11  115.75   22.79
   7   4 -11   92.16   20.49
  -7  -4  11  129.15   22.21
  -7   4  12  111.40   22.01
   7  -4 -12  123.26   19.72
   7  -4 -12  112.81   24.27
   7   4 -12  164.52   24.83
  -7  -4  12  132.01   22.85
   7  -4 -13  116.73   19.35
   7  -4 -13  145.62   24.68
   7   4 -13  132.19   23.64
   7  -4 -14   22.57    7.10
   7   4 -14   29.31    8.91
   7   4 -14   22.78   12.24
   7  -4 -15   56.59   11.18
   7   4 -15   62.35   14.00
   7   4 -15   68.16   16.12
  -7  -4  15   57.35   12.26
   7  -4 -16   36.76    8.19
   7   4 -16   31.32   14.25
  -7  -4  16   18.17    9.09
   7  -4 -17  124.34   18.82
   7   4 -17  134.43   24.42
  -7  -4  17  113.96   19.85
   7  -4 -18   20.87    6.23
   7   4 -18    4.25    7.99
  -7  -4  18   22.18    8.27
   7  -4 -19   14.64    6.24
   7   4 -19    5.82    8.35
  -7  -4  19   17.42    7.94
   7  -4 -20   30.32    8.34
   7   4 -20   29.24   11.20
  -7  -4  20   70.10   11.68
   7  -4 -21   34.95    8.62
   7   4 -21   53.59   12.61
  -7  -4  21   40.86   10.93
   7  -4 -22   36.93    9.15
   7   4 -22   71.60   14.34
  -7  -4  22   48.52   10.99
   7  -4 -23    4.04    4.93
   7   4 -23   15.03    9.26
  -7  -4  23   13.66    7.47
   7  -4 -24    2.22    4.74
   7   4 -24   14.55    8.14
  -7  -4  24    4.99    6.23
   7   4 -25    9.23    9.37
  -7  -4  25    0.28    6.45
   7   4 -26   11.00    9.04
  -7  -4  26   16.88    8.24
   7   4 -27    7.43    8.69
  -7  -4  27   18.19    8.29
   7   4 -28    0.95    7.39
  -7  -4  28    8.50    6.90
   7   4 -29    3.91    8.40
  -7  -4  29   10.37    7.26
   7   4 -30   -0.96    9.35
  -7  -4  30    1.04    6.86
   7   4 -31   -1.22    9.37
  -7  -4  31    9.07    7.25
   7   4 -32   -1.46    9.32
  -7  -4  32    0.87    6.47
   7   4 -33   -1.22    8.61
  -7  -4  33    7.79    6.94
   7   4 -34   -6.67   10.22
  -7  -4  34   -0.01    6.74
   7   4 -35    0.84    8.54
   7  -4 -36   -0.93    6.50
   7   4 -36   10.00    8.90
  -7   5   1    5.43    9.66
   7  -5  -1   -0.91    5.77
   7  -5  -1   -6.43   11.03
   7   5  -1    3.29    5.01
  -7  -5   1    0.00    8.55
  -7   5   2    1.83   10.14
   7  -5  -2    0.62    5.90
   7  -5  -2    3.01   10.83
   7   5  -2   -2.39    4.24
  -7  -5   2    0.47    8.77
  -7   5   3   48.75   14.55
   7  -5  -3   31.98    9.86
   7  -5  -3   43.96   13.75
   7   5  -3   43.81    8.90
  -7  -5   3   30.57   12.59
  -7   5   4  108.32   23.39
   7  -5  -4  116.21   19.06
   7  -5  -4  111.70   22.43
   7   5  -4  124.54   18.40
  -7  -5   4  112.68   21.59
  -7   5   5   33.96   14.93
   7  -5  -5   34.21    8.56
   7  -5  -5   22.51   12.00
   7   5  -5   39.59    8.35
  -7  -5   5   28.09    9.20
  -7  -5   5   40.15   13.04
  -7   5   6    3.62    9.29
   7  -5  -6    3.41    5.45
   7  -5  -6   -5.61   10.05
  -7  -5   6    5.19    9.32
  -7   5   7    9.22   10.59
   7  -5  -7   17.64    7.52
   7  -5  -7   17.00   11.37
  -7  -5   7   23.79   11.26
  -7   5   8   53.58   15.56
   7  -5  -8   78.20   14.13
   7  -5  -8   60.27   17.63
   7   5  -8   90.88   15.39
  -7  -5   8   92.74   17.60
  -7   5   9  127.27   21.78
   7  -5  -9  122.35   18.97
   7  -5  -9   92.99   21.37
   7   5  -9  102.59   19.05
  -7  -5   9  121.21   21.89
  -7   5  10   42.69   12.45
   7  -5 -10   26.34    8.62
   7  -5 -10   54.48   15.26
   7   5 -10   53.95   11.39
  -7  -5  10   31.89   12.62
   7  -5 -11   95.02   15.13
   7  -5 -11   75.40   19.67
   7   5 -11   94.04   16.66
   7   5 -11   57.44   18.14
   7  -5 -12   -0.70    5.41
   7   5 -12    5.07    7.01
   7   5 -12    2.55   10.03
  -7  -5  12    6.03    6.77
   7  -5 -13   50.04    9.76
   7   5 -13   52.50   11.71
   7   5 -13   40.66   13.97
  -7  -5  13   19.05    9.57
   7  -5 -14   58.66   10.72
   7   5 -14   49.86   12.24
   7   5 -14   37.05   14.04
  -7  -5  14   40.37   10.96
   7  -5 -15  171.84   22.81
   7   5 -15  142.42   24.51
   7   5 -15  107.98   25.75
  -7  -5  15  149.69   23.26
   7  -5 -16   -0.33    5.12
   7   5 -16   -2.46   12.14
  -7  -5  16   -3.27    6.98
   7  -5 -17    5.94    5.31
   7   5 -17    5.71   12.40
  -7  -5  17    5.26    6.98
   7  -5 -18    4.49    5.53
   7   5 -18    7.06    8.94
  -7  -5  18   12.74    7.70
   7  -5 -19   13.83    6.38
   7   5 -19   18.60    9.98
  -7  -5  19   41.32    9.39
   7  -5 -20   40.27    8.68
   7   5 -20   32.64   11.23
  -7  -5  20   47.38   10.63
   7  -5 -21    5.61    5.11
   7   5 -21   -0.04    8.26
  -7  -5  21   12.17    7.13
   7  -5 -22    2.79    4.46
   7   5 -22   -5.52    8.32
  -7  -5  22   -2.26    5.85
   7   5 -23    4.62    9.29
  -7  -5  23    1.66    5.92
   7   5 -24   24.09   10.20
  -7  -5  24    1.36    7.00
   7   5 -25   28.20   11.26
  -7  -5  25   21.91    8.53
   7   5 -26    5.41   10.04
  -7  -5  26   -1.47    6.97
   7   5 -27    0.94    9.00
  -7  -5  27    4.56    6.71
   7   5 -28    2.47    7.68
  -7  -5  28    4.30    7.25
   7   5 -29   12.15    8.82
  -7  -5  29    6.09    7.60
   7   5 -30    1.58    9.14
  -7  -5  30    5.25    6.67
   7   5 -31   12.40    9.74
  -7  -5  31   16.36    8.80
   7   5 -32   -7.04   10.22
  -7  -5  32   -5.68    8.07
   7   5 -33    3.70    9.35
  -7  -5  33   -4.48    7.92
   7   5 -34    2.39   10.23
  -7  -5  34    1.96    7.49
   7   5 -35   23.12   11.29
  -7  -5  35    2.56    7.93
   7   5 -36    3.41   11.01
  -7   6   1  101.71   20.18
   7  -6  -1   51.79   16.35
   7   6  -1   72.16   13.03
   7   6  -1   60.07   13.61
  -7  -6   1   71.77   13.56
  -7  -6   1  116.58   18.73
  -7   6   2   69.40   18.04
   7  -6  -2   52.49   12.00
   7  -6  -2   27.28   15.08
   7   6  -2   69.29   11.93
   7   6  -2   75.64   13.45
  -7  -6   2   69.72   12.61
  -7  -6   2   52.82   14.81
  -7   6   3   28.05   14.36
   7  -6  -3   22.65    8.43
   7  -6  -3   15.97   12.29
   7   6  -3   23.25    9.31
  -7  -6   3   50.73   12.92
  -7   6   4   16.61   11.25
   7  -6  -4    8.41    6.65
   7  -6  -4    9.46   10.53
   7   6  -4    6.34    6.86
  -7  -6   4   -3.17    9.97
  -7   6   5    4.62   10.67
   7  -6  -5    1.01    6.13
   7  -6  -5   -4.31   11.12
   7   6  -5   -3.14    7.09
  -7  -6   5    2.87    9.10
  -7   6   6   64.97   18.26
   7  -6  -6   56.07   13.84
   7  -6  -6  111.72   19.94
   7   6  -6   89.75   15.86
  -7  -6   6   98.58   18.12
  -7   6   7  121.68   24.38
   7  -6  -7  156.82   21.39
   7  -6  -7  138.00   25.51
   7   6  -7   96.03   20.88
  -7  -6   7  155.96   25.07
  -7   6   8   25.27   14.48
   7  -6  -8   57.24   11.84
   7  -6  -8   52.16   16.04
   7   6  -8   61.46   12.70
  -7  -6   8   45.97   14.20
   7  -6  -9   -0.40    5.94
   7   6  -9    2.64    7.20
  -7  -6   9   -1.90    6.02
   7  -6 -10   80.06   14.98
   7   6 -10  101.80   17.28
  -7  -6  10   82.48   15.22
   7  -6 -11  119.43   18.46
   7   6 -11  121.81   19.76
  -7  -6  11   87.32   17.62
   7  -6 -12   10.72    6.98
   7   6 -12    0.82    8.23
  -7  -6  12   20.82    7.35
   7  -6 -13    7.70    6.21
   7   6 -13   12.12    8.97
  -7  -6  13   15.29    8.57
   7  -6 -14   14.35    7.04
   7   6 -14    9.15    7.82
  -7  -6  14    8.71    7.60
   7  -6 -15    1.17    5.59
   7   6 -15    3.21    9.55
  -7  -6  15   -4.25    7.63
   7  -6 -16   41.89   10.36
  -7  -6  16   78.48   13.37
   7  -6 -17   35.55   10.15
  -7  -6  17   81.68   12.83
   7  -6 -18   53.79   11.38
   7   6 -18   69.24   14.78
  -7  -6  18   76.45   13.95
   7  -6 -19   -0.98    4.90
   7   6 -19    8.02    9.47
  -7  -6  19    3.21    7.59
   7  -6 -20   -0.84    5.09
   7   6 -20   -1.77    8.55
  -7  -6  20    2.45    7.14
   7  -6 -21    0.27    4.50
   7   6 -21    1.63    8.53
  -7  -6  21    2.00    6.70
   7   6 -22   32.20   11.61
  -7  -6  22   37.63   10.21
   7   6 -23    0.51    7.98
  -7  -6  23   21.54    8.99
   7   6 -24    1.28    9.78
  -7  -6  24   12.85    6.94
   7   6 -25    2.90    8.95
  -7  -6  25   -2.21    7.63
   7   6 -26   10.11   10.22
  -7  -6  26   15.91    9.05
   7   6 -27    1.52    9.73
  -7  -6  27    4.04    7.19
   7   6 -28   16.09    9.90
  -7  -6  28    8.63    7.33
   7   6 -29   -6.51   10.66
  -7  -6  29    1.85    7.64
   7   6 -30   -0.09    9.65
  -7  -6  30    9.68    7.92
   7   6 -31   -2.54    9.91
  -7  -6  31    5.83    7.75
   7   6 -32   10.65   10.27
  -7  -6  32   23.46    9.77
   7   6 -33   -1.56   10.09
  -7  -6  33    4.52    6.70
   7   6 -34   -4.03   11.13
  -7  -6  34    4.12    7.14
   7   6 -35   -3.36    9.54
  -7  -6  35    0.09    8.12
   7   6 -36   -3.51    9.73
  -7  -6  36    5.63    7.72
  -7   7   1  -11.96   14.57
   7  -7  -1   -2.88   11.50
   7   7  -1    0.48    6.97
  -7   7   2   12.14   12.36
   7  -7  -2   24.28   12.68
   7   7  -2   25.45    8.76
  -7   7   3   15.47   11.54
   7  -7  -3   -1.72   11.29
   7   7  -3   11.83    8.02
  -7   7   4  206.97   35.11
   7  -7  -4  218.98   35.14
   7   7  -4  209.04   31.79
   7  -7  -5   91.37   20.07
   7   7  -5   84.04   16.87
  -7  -7   5   76.23   17.54
   7  -7  -6   14.42    7.27
   7   7  -6   10.11    8.04
  -7  -7   6    2.25    6.51
  -7  -7   6    4.08    9.65
   7  -7  -7   72.98   13.61
   7   7  -7   66.82   14.44
  -7  -7   7   65.21   13.19
   7  -7  -8   15.94    7.68
   7   7  -8   20.50    9.59
  -7  -7   8   22.21    7.83
   7  -7  -9   19.26    8.61
   7   7  -9   38.00   10.56
  -7  -7   9   29.83    9.00
   7  -7 -10   73.54   15.25
   7   7 -10   90.55   18.02
  -7  -7  10  103.07   16.51
   7  -7 -11   29.99    9.20
   7   7 -11   28.71   10.83
  -7  -7  11   24.34    9.03
   7  -7 -12   -0.07    6.60
   7   7 -12   -0.49    7.21
  -7  -7  12   14.31    7.96
   7  -7 -13   23.07    8.15
   7   7 -13   27.22   10.24
  -7  -7  13   14.52    8.48
   7  -7 -14  138.66   22.50
   7   7 -14  154.19   25.52
  -7  -7  14  155.61   23.83
   7  -7 -15   -4.51    6.50
   7   7 -15   -0.42    8.78
  -7  -7  15   -2.30    7.40
   7  -7 -16    0.43    5.20
  -7  -7  16    5.99    6.88
   7  -7 -17   -1.31    5.66
  -7  -7  17   16.44    7.43
   7  -7 -18    8.68    6.09
   7   7 -18   18.76   10.69
  -7  -7  18   -2.25    6.80
   7  -7 -19    6.84    5.53
   7   7 -19    6.80   10.46
  -7  -7  19    6.68    7.96
   7   7 -20   12.93    9.70
  -7  -7  20   27.20    8.98
   7   7 -21    2.52   10.18
  -7  -7  21    3.19    6.26
   7   7 -22   -1.09    8.77
  -7  -7  22   -4.44    7.11
   7   7 -23    4.85    9.09
  -7  -7  23   13.15    7.86
   7   7 -24   43.34   13.35
  -7  -7  24   25.08   10.49
   7   7 -25    1.59    9.92
  -7  -7  25   -1.93    6.71
   7   7 -26    7.38   10.38
  -7  -7  26    4.22    7.82
   7   7 -27   -1.26    9.55
  -7  -7  27    1.34    7.16
   7   7 -28    2.51    9.11
  -7  -7  28   -2.76    8.11
   7   7 -29    0.50   10.25
  -7  -7  29    1.76    6.91
   7   7 -30    9.19    9.14
  -7  -7  30    4.68    7.64
   7   7 -31    5.70   10.67
  -7  -7  31    1.07    7.51
   7   7 -32   -4.93   11.55
  -7  -7  32    2.45    7.10
   7   7 -33   -1.45   10.52
  -7  -7  33   -0.01    7.78
   7   7 -34   -9.77   12.61
  -7  -7  34    5.15    7.94
   7   7 -35   14.58   11.23
  -7  -7  35   -1.01    7.98
  -7  -7  36   -2.50    7.50
  -7  -7  37    1.32    6.80
  -7  -7  38   -2.32    8.01
   7  -8  -1   42.40   10.85
  -7  -8   1   44.42   13.79
  -7  -8   2   84.47   18.97
  -7  -8   3   12.12    7.09
   7   8  -4   18.21    9.10
  -7  -8   4   25.02    8.67
   7   8  -5    1.47    7.55
  -7  -8   5   14.90    7.80
   7   8  -6   36.77   10.91
  -7  -8   6   26.26    9.53
   7   8  -7    2.78    7.82
  -7  -8   7   -0.45    6.20
   7   8  -8  101.86   18.16
  -7  -8   8   73.10   14.87
   7   8  -9   -2.82    8.61
  -7  -8   9    3.00    6.17
   7  -8 -10   14.79    7.83
   7   8 -10   19.11    9.98
  -7  -8  10   14.31    8.42
   7  -8 -11    2.72    6.21
   7   8 -11    3.73    8.97
  -7  -8  11   -4.99    6.97
   7  -8 -12  151.96   23.74
   7   8 -12  119.00   25.61
  -7  -8  12  188.70   25.15
   7  -8 -13   -0.67    6.71
   7   8 -13   -2.42    8.60
  -7  -8  13    3.36    6.89
   7  -8 -14    3.87    6.44
   7   8 -14   28.08   10.73
  -7  -8  14    1.82    6.96
   7  -8 -15   -1.91    5.87
   7   8 -15   -0.82    8.53
  -7  -8  15    0.47    7.43
   7  -8 -16   66.00   13.09
  -7  -8  16   74.82   14.72
   7  -8 -17   -4.57    6.24
  -7  -8  17    1.29    6.75
   7   8 -18   11.96   10.58
  -7  -8  18    5.60    7.73
   7   8 -19   -0.54    8.98
  -7  -8  19   -2.44    6.82
   7   8 -20    5.46    9.26
  -7  -8  20   23.79    8.90
   7   8 -21   -0.21    9.86
  -7  -8  21   -0.39    7.15
   7   8 -22   10.45   10.30
  -7  -8  22   17.46    8.88
   7   8 -23    9.35    9.01
  -7  -8  23   15.25    9.67
   7   8 -24   -4.47   10.18
  -7  -8  24    1.16    5.74
   7   8 -25   -5.01   10.80
  -7  -8  25    7.41    7.56
   7   8 -26    8.76   10.39
  -7  -8  26   10.48    8.21
   7   8 -27   23.14   11.17
  -7  -8  27    8.88    6.90
   7   8 -28   25.17   13.32
  -7  -8  28   10.23    8.56
   7   8 -29   -2.62   10.06
  -7  -8  29   -0.88    7.64
   7   8 -30   12.59   10.51
  -7  -8  30   -1.63    7.22
   7   8 -31    4.82    9.99
  -7  -8  31   -0.97    6.53
   7   8 -32    5.05   10.51
  -7  -8  32    5.79    8.17
   7   8 -33   -1.28    9.47
  -7  -8  33   -3.29    8.18
   7   8 -34   -4.15   12.07
  -7  -8  34    3.81    8.78
   7   8 -35   -2.06    9.33
  -7  -8  35    0.01    8.36
   7  -9  -1   -4.10    7.37
  -7  -9   1   -0.72    6.43
   7  -9  -2   34.78   11.10
  -7  -9   2   47.49   11.13
   7  -9  -3    7.19    7.50
  -7  -9   3    8.29    7.03
   7  -9  -4   69.00   13.80
  -7  -9   4   54.13   13.07
   7  -9  -5   -1.74    6.68
  -7  -9   5    3.05    7.06
  -7  -9   6   34.23    9.78
  -7  -9   7   17.58    7.80
  -7  -9   8   45.66   11.06
  -7  -9   9    1.43    6.45
  -7  -9  10  132.20   21.69
  -7  -9  11    3.20    6.27
   7   9 -12    0.35    8.98
  -7  -9  12   -0.00    5.86
   7   9 -13   -3.00   10.26
  -7  -9  13    8.35    6.69
   7  -9 -14   42.62   11.85
   7   9 -14   59.47   15.20
  -7  -9  14   87.54   14.26
   7  -9 -15   -3.81    5.77
   7   9 -15    1.62    7.92
  -7  -9  15    9.84    7.46
   7  -9 -16    6.62    6.57
  -7  -9  16   11.59    7.96
  -7  -9  17   -1.66    6.54
   7   9 -18   15.37   10.42
  -7  -9  18   23.64    8.60
   7   9 -19   10.80    9.57
  -7  -9  19    0.38    7.64
   7   9 -20   16.08   12.01
  -7  -9  20   19.31    9.09
   7   9 -21    2.33    8.89
  -7  -9  21   -3.14    7.77
   7   9 -22    4.60   10.59
  -7  -9  22    0.32    6.80
   7   9 -23   -3.94    9.68
  -7  -9  23    6.48    7.50
   7   9 -24   21.61   11.17
  -7  -9  24    6.78    8.79
   7   9 -25   -3.38   10.19
  -7  -9  25   -1.10    7.56
   7   9 -26    6.26   11.87
  -7  -9  26   20.35    8.74
   7   9 -27    2.70   10.55
  -7  -9  27   -6.46    8.14
   7   9 -28    3.26    9.84
  -7  -9  28   -0.91    7.73
   7   9 -29   -1.76    8.95
  -7  -9  29    0.04    6.66
   7   9 -30    1.54    9.79
  -7  -9  30   -0.89    6.89
   7   9 -31    2.81    9.29
  -7  -9  31    5.06    8.08
   7   9 -32   10.46   11.94
  -7  -9  32   -2.86    8.28
   7   9 -33   -2.80   10.93
  -7  -9  33   -1.40    7.67
   7   9 -34   26.21   12.76
   7 -10  -1   10.00    8.21
  -7 -10   1   14.39    7.33
   7 -10  -2   45.29   10.89
  -7 -10   2   35.53    9.80
   7 -10  -3    9.31    7.73
  -7 -10   3   -2.25    6.23
   7 -10  -4   -8.27    8.21
  -7 -10   4    1.19    5.93
   7 -10  -5   -7.13    7.93
  -7 -10   5   -2.45    7.12
   7 -10  -6  134.24   23.45
  -7 -10   6  160.39   23.96
   7 -10  -7    2.88    6.90
  -7 -10   7    3.72    6.44
   7 -10  -8    3.51    6.83
  -7 -10   8    0.78    6.65
   7 -10  -9   10.76    7.32
  -7 -10   9    2.47    6.58
  -7 -10  10   12.63    7.25
  -7 -10  11   -0.02    6.41
  -7 -10  12   48.45   11.95
  -7 -10  13   -0.31    7.19
  -7 -10  14   13.01    8.24
  -7 -10  15   -0.92    7.61
  -7 -10  16   28.17   10.29
  -7 -10  17   -2.66    6.77
  -7 -10  18   -0.28    8.02
  -7 -10  19   -0.40    7.53
  -7 -10  20   14.30    8.37
  -7 -10  21   11.25    8.68
  -7 -10  23   -3.41    6.98
  -7 -10  24   -2.15    7.62
   7  10 -25    2.36    8.96
  -7 -10  25    4.76    7.94
   7  10 -26    2.79    9.99
  -7 -10  26    1.20    8.03
   7  10 -27   -3.42    9.99
  -7 -10  27   -0.03    7.51
   7  10 -28    8.29   10.92
  -7 -10  28    9.84    8.60
   7  10 -29   -6.18   11.58
  -7 -10  29   -1.16    8.50
   7  10 -30   -3.51   10.81
  -7 -10  30   -2.72    9.85
   7  10 -31    0.13   10.80
   7  10 -32    5.87   12.51
   7  10 -33    0.98   10.65
   7  10 -34   -7.65   12.49
   7 -11  -1    2.61    6.78
  -7 -11   1    0.12    6.01
   7 -11  -2    4.50    7.25
  -7 -11   2    7.21    6.52
   7 -11  -3    3.82    7.06
  -7 -11   3    4.70    6.45
   7 -11  -4   35.82   11.16
  -7 -11   4   48.96   11.22
   7 -11  -5    8.13    7.76
  -7 -11   5    3.76    7.65
   7 -11  -6   -0.38    6.62
  -7 -11   6    1.39    6.35
   7 -11  -7   10.01    7.85
   7 -11  -8    6.07    7.25
  -7 -11   8   29.16    9.27
   7 -11  -9    4.19    7.34
  -7 -11   9    2.17    6.59
   7 -11 -10   13.23    8.11
  -7 -11  10   22.28    8.46
   7 -11 -11   -2.87    6.94
  -7 -11  11    4.62    6.71
   7 -11 -12    3.31    6.51
  -7 -11  12   -2.77    7.09
  -7 -11  13    1.08    7.87
  -7 -11  14   28.27   10.77
  -7 -11  15   -5.23    7.33
  -7 -11  16    7.94    7.64
  -7 -11  17    6.35    7.50
  -7 -11  18    6.98    8.02
  -7 -11  19    6.12    7.14
  -7 -11  20   28.37    9.93
  -7 -11  21   -2.21    6.56
  -7 -11  22   -2.56    7.70
  -7 -11  23    0.99    8.16
  -7 -11  24   11.46    8.42
  -7 -11  25    0.65    7.56
  -7 -11  26   11.76    8.92
  -7 -11  27   18.61   10.40
  -7 -11  28    9.88    9.15
   7 -12  -1    1.00    6.91
  -7 -12   1   -3.14    6.14
   7 -12  -2   18.66    9.46
  -7 -12   2   26.22    8.82
   7 -12  -3    3.95    7.52
  -7 -12   3   -2.70    6.63
   7 -12  -4    3.87    7.56
  -7 -12   4    5.63    7.34
   7 -12  -5   12.22    8.11
  -7 -12   5    3.75    7.25
   7 -12  -6   35.34   10.02
  -7 -12   6   36.87   10.78
   7 -12  -7   -2.21    7.34
  -7 -12   7    4.67    7.49
   7 -12  -8   -9.23    7.64
  -7 -12   8    2.79    7.61
   7 -12  -9    0.80    6.83
  -7 -12   9   -1.57    7.29
   7 -12 -10    1.14    7.83
  -7 -12  10   12.69    7.62
   7 -12 -11    0.86    6.84
  -7 -12  11   -4.23    7.29
  -7 -12  12   25.96    9.66
  -7 -12  13   -1.92    8.04
  -7 -12  14   -0.56    6.57
  -7 -12  15    1.83    6.27
  -7 -12  16   15.81    9.20
  -7 -12  17    7.12    8.21
  -7 -12  18   -1.76    8.17
  -7 -12  19   -1.43    7.31
  -7 -12  20    0.79    7.66
  -7 -12  21   -4.42    7.72
  -7 -12  22    0.05    7.41
  -7 -12  23   -2.74    8.09
  -7 -12  24    5.31    8.68
  -7 -12  25    0.50    7.66
   7 -13  -1   -4.72    7.60
  -7 -13   1    5.93    6.97
   7 -13  -2    4.35    7.53
  -7 -13   2    2.36    7.13
   7 -13  -3   -1.03    7.93
  -7 -13   3   16.90    8.39
   7 -13  -4   29.42   11.52
  -7 -13   4   59.10   12.80
   7 -13  -5    4.80    7.65
  -7 -13   5   -1.48    7.35
   7 -13  -6    1.52    6.75
  -7 -13   6   -0.69    6.32
   7 -13  -7   -0.16    6.84
  -7 -13   7    0.59    7.61
   7 -13  -8   13.91    7.98
  -7 -13   8    4.56    7.31
   7 -13  -9   11.76    8.29
  -7 -13   9   -0.18    6.93
  -7 -13  10   28.32   10.51
  -7 -13  11    1.04    6.66
  -7 -13  12    0.12    6.73
  -7 -13  13    7.80    8.18
  -7 -13  14   25.30    9.92
  -7 -13  15   -0.35    7.42
  -7 -13  16   -2.10    7.04
  -7 -13  17   -4.19    8.35
  -7 -13  18   -0.46    7.84
  -7 -13  19   -1.34    7.43
  -7 -13  20    3.44    7.26
  -7 -13  21   12.44    8.79
  -7 -13  22    2.30    8.69
   7 -14  -1   12.80    8.29
  -7 -14   1    3.84    7.79
   7 -14  -2   25.79   10.35
  -7 -14   2   12.96    8.83
   7 -14  -3    5.38    7.50
  -7 -14   3    0.43    6.65
   7 -14  -4   -1.26    7.16
  -7 -14   4   -4.29    8.11
   7 -14  -5    3.09    7.64
  -7 -14   5   -4.15    8.47
   7 -14  -6   36.75   11.42
  -7 -14   6   15.58    8.99
   7 -14  -7   26.07   10.48
  -7 -14   7   26.80   10.35
  -7 -14   8    3.76    7.99
  -7 -14   9    0.10    8.59
  -7 -14  10   17.38    9.85
  -7 -14  11   -5.25    7.62
  -7 -14  12    2.76    8.08
  -7 -14  13   -3.45    9.23
  -7 -14  14    7.53    8.06
  -7 -14  15    6.29    7.20
  -7 -14  16    1.95    8.66
  -7 -14  17   13.99    8.60
  -7 -14  18    2.30    8.45
  -7 -14  19   -6.59    8.63
   7 -15  -1    7.50    7.85
  -7 -15   1   -7.24    7.64
   7 -15  -2   -7.16    8.43
  -7 -15   2    3.21    7.35
   7 -15  -3   25.45    9.95
  -7 -15   3    5.65    7.34
   7 -15  -4   10.65    8.56
  -7 -15   4   -3.28    7.85
   7 -15  -5    4.58    8.41
  -7 -15   5   -2.18    6.70
  -7 -15   6   -1.81    7.78
  -7 -15   7    2.03    7.59
  -7 -15   8    7.00    8.30
  -7 -15   9    7.80    7.77
  -7 -15  10    2.28    6.85
  -7 -15  11    2.66    8.61
  -7 -15  12   -1.11    8.43
  -7 -15  13   -3.62    8.02
  -7 -15  14    5.26    7.98
  -7 -15  15    9.39    9.08
  -7 -15  16   -2.05    8.73
   7 -16  -1    7.84    8.10
  -7 -16   1    7.98    7.97
   7 -16  -2   -0.04    7.88
  -7 -16   2   -0.81    7.26
   7 -16  -3    7.15    8.22
  -7 -16   3   -3.79    7.09
  -7 -16   4    0.43    7.42
  -7 -16   5    9.31    7.87
  -7 -16   6    9.69    8.50
  -7 -16   7    0.01    7.64
  -7 -16   8    1.93    7.53
  -7 -16   9   -1.07    8.48
  -7 -16  10   -1.16    7.34
  -7 -16  11   11.19    9.09
  -7 -16  12    0.53    7.87
   7 -17  -1    2.45    7.64
  -7 -17   3   10.55    8.46
  -7 -17   4    2.64    7.25
  -7 -17   5   -0.66    7.71
  -7 -17   6   -1.14    8.96
  -7 -17   7   -4.55    7.88
  -7 -17   8    1.47    8.22
  -6   0   1    0.21    5.57
  -6   0   1    2.99    9.52
   6   0  -1    4.43    5.62
   6   0  -1    6.59   10.46
  -6   0   2  337.16   46.35
  -6   0   2  351.47   48.93
   6   0  -2  325.44   46.29
   6   0  -2  403.32   50.17
  -6   0   3   -1.69    9.41
   6   0  -3   -0.64    5.24
   6   0  -3    6.50   10.70
  -6   0   4   12.99    6.15
  -6   0   4   22.91   10.53
   6   0  -4    9.75    5.92
   6   0  -4   37.48   12.87
  -6   0   5   -1.71    5.58
  -6   0   5    5.50   10.38
   6   0  -5   -0.86    5.32
   6   0  -5   -2.82   10.32
  -6   0   6 1156.69  149.45
  -6   0   6 1192.11  151.97
   6   0  -6 1114.10  149.20
   6   0  -6 1291.45  152.63
  -6   0   7    0.91    5.22
  -6   0   7    1.57    9.89
   6   0  -7    0.11    4.68
   6   0  -7    6.29    9.70
  -6   0   8   15.99    6.41
  -6   0   8   16.42   10.64
   6   0  -8   16.89    5.92
   6   0  -8   24.19   10.55
  -6   0   9   -0.59    4.28
  -6   0   9    0.03    9.06
   6   0  -9   -0.80    4.33
   6   0  -9   -0.51    9.04
  -6   0  10  210.43   28.02
  -6   0  10  211.75   30.97
   6   0 -10  172.19   27.29
   6   0 -10  227.12   31.41
  -6   0  11   -0.37    4.94
  -6   0  11   -0.03    7.50
   6   0 -11   -0.28    4.40
   6   0 -11    3.40    8.99
  -6   0  12  218.09   34.90
  -6   0  12  258.18   37.60
   6   0 -12  303.84   35.60
   6   0 -12  265.44   38.42
  -6   0  13    4.09    5.08
  -6   0  13   -2.56    7.48
   6   0 -13   -1.71    4.52
   6   0 -13   -0.67    8.42
  -6   0  14   88.31   14.58
  -6   0  14  110.02   17.77
   6   0 -14   82.69   14.20
   6   0 -14   93.31   18.30
  -6   0  15   -2.57    7.71
   6   0 -15    0.03    4.03
   6   0 -15   11.10    9.63
   6   0 -16  259.19   36.55
   6   0 -16  283.97   40.03
  -6   0  17   -2.70    5.76
   6   0 -17   -1.95    4.51
   6   0 -17    8.25    8.77
  -6   0  18  184.74   23.78
   6   0 -18  111.65   25.21
  -6   0  19   -1.37    6.16
  -6   0  20    5.61    5.63
  -6   0  21   -2.50    5.55
  -6   0  22  107.33   17.38
  -6   0  23    1.97    5.88
  -6   0  24    3.40    5.58
   6   0 -26   50.99   11.96
   6   0 -27   -0.00    6.59
   6   0 -28   25.50    8.90
   6   0 -29    0.00    6.23
   6   0 -30   17.58    8.37
   6   0 -31   -0.90    6.43
   6   0 -32   67.77   14.66
   6   0 -33   -1.40    6.57
   6   0 -34    3.31    8.06
   6   0 -35   -1.64    7.84
   6   0 -36    7.78    8.71
   6   0 -37   -0.01    7.38
   6   0 -38   14.78    8.76
  -6   1   1    3.46   10.20
   6  -1  -1    5.14    5.92
   6  -1  -1   -0.59   10.53
   6   1  -1    8.24    5.38
   6   1  -1    2.13   10.05
  -6  -1   1    6.59    6.19
  -6  -1   1   15.40   10.34
  -6   1   2  592.43   74.06
  -6   1   2  620.67   77.08
   6  -1  -2  523.49   73.88
   6  -1  -2  643.00   77.37
   6   1  -2  565.10   73.69
   6   1  -2  559.79   76.61
  -6  -1   2  530.03   73.63
  -6  -1   2  555.27   76.17
  -6   1   3   24.93    7.37
  -6   1   3   37.74   12.13
   6  -1  -3    9.05    7.29
   6  -1  -3   29.13   12.50
   6   1  -3   30.60    7.60
   6   1  -3   31.93   12.36
  -6  -1   3   28.20    7.73
  -6  -1   3   31.87   11.89
  -6   1   4  816.22  104.87
  -6   1   4  769.38  106.94
   6  -1  -4  738.40  104.72
   6  -1  -4  846.37  108.01
   6   1  -4  902.72  104.97
   6   1  -4  837.82  107.40
  -6  -1   4  811.03  104.78
  -6  -1   4  780.80  107.03
  -6   1   5  122.12   17.49
  -6   1   5  102.69   20.24
   6  -1  -5  123.44   17.46
   6  -1  -5  122.94   21.44
   6   1  -5  107.54   16.72
   6   1  -5  124.54   20.34
  -6  -1   5   88.11   16.48
  -6  -1   5   95.17   20.22
  -6   1   6   83.05   14.40
  -6   1   6   89.76   17.49
   6  -1  -6   87.76   14.47
   6  -1  -6  109.80   18.72
   6   1  -6   90.15   14.13
   6   1  -6   84.21   17.29
  -6  -1   6   75.34   14.14
  -6  -1   6   89.41   17.45
  -6   1   7  255.57   34.26
  -6   1   7  258.87   36.79
   6  -1  -7  234.95   33.88
   6  -1  -7  243.92   37.11
   6   1  -7  226.79   33.53
   6   1  -7  274.32   37.38
  -6  -1   7  253.61   33.93
  -6  -1   7  252.36   36.75
  -6   1   8  640.65   92.19
  -6   1   8  735.66   94.93
   6  -1  -8  697.03   92.29
   6  -1  -8  687.95   95.00
   6   1  -8  831.73   92.71
   6   1  -8  706.88   94.86
  -6  -1   8  706.48   92.33
  -6  -1   8  717.73   95.00
  -6   1   9    5.62    5.09
  -6   1   9    3.69    8.91
   6  -1  -9   11.65    5.02
   6  -1  -9    3.63    9.20
   6   1  -9    8.64    5.27
   6   1  -9    7.07    8.79
  -6  -1   9   10.03    5.40
  -6  -1   9   18.50   10.28
  -6   1  10   85.53   14.53
  -6   1  10   89.36   17.35
   6  -1 -10   87.43   14.40
   6  -1 -10   69.91   16.87
   6   1 -10  107.62   14.70
   6   1 -10  109.64   18.25
  -6  -1  10   83.59   14.39
  -6  -1  10  106.77   18.04
  -6   1  11   17.76    6.55
  -6   1  11   30.49   10.44
   6  -1 -11   20.41    5.94
   6  -1 -11   22.72   10.27
   6   1 -11   14.41    5.62
   6   1 -11    9.40    9.89
  -6  -1  11   14.55    5.94
  -6  -1  11    9.20    8.82
  -6   1  12  320.58   42.27
  -6   1  12  342.48   44.66
   6  -1 -12  324.50   41.99
   6  -1 -12  327.17   45.27
   6   1 -12  263.20   41.69
   6   1 -12  340.64   45.42
  -6  -1  12  334.02   42.15
  -6  -1  12  277.34   44.20
  -6   1  13   51.08    9.66
  -6   1  13   44.60   12.20
   6  -1 -13   44.05    9.20
   6  -1 -13   46.29   13.67
   6   1 -13   50.48    9.57
   6   1 -13   66.70   14.54
  -6  -1  13   68.14   13.47
  -6   1  14  150.40   22.67
  -6   1  14  197.88   25.79
   6  -1 -14  167.84   22.54
   6  -1 -14  122.39   25.52
   6   1 -14  137.22   22.52
   6   1 -14  140.49   25.73
  -6  -1  14  195.84   26.44
  -6   1  15   17.00    6.04
  -6   1  15   11.71    8.37
   6  -1 -15    6.01    4.59
   6  -1 -15   13.96    9.98
   6   1 -15   12.11    5.42
   6   1 -15   16.91   10.04
  -6  -1  15    1.79    5.34
  -6   1  16    2.57    4.96
  -6   1  16   15.31    8.21
   6  -1 -16   10.28    4.93
   6  -1 -16    3.29    9.53
   6   1 -16   10.81    9.45
  -6  -1  16   13.99    6.48
   6  -1 -17    3.36    4.22
   6  -1 -17    6.99   10.57
   6   1 -17   -3.85    9.75
  -6  -1  17   21.44    6.57
   6  -1 -18  233.23   32.25
   6  -1 -18  197.45   34.92
   6   1 -18  274.24   37.23
  -6   1  19   44.38    9.34
   6  -1 -19   29.17    8.00
  -6  -1  19   32.37    8.71
  -6   1  20    0.12    5.63
  -6  -1  20    0.28    5.48
  -6   1  21    0.28    5.80
  -6  -1  21    0.91    5.17
  -6   1  22   20.62    7.27
  -6   1  23    5.28    6.07
   6   1 -23    7.10    6.77
  -6   1  24   27.51    7.80
   6   1 -24   24.60    9.39
  -6   1  25    4.16    6.01
   6   1 -25   -1.08    6.70
  -6   1  26    3.89    5.58
   6   1 -26   -2.38    7.13
  -6   1  27   -0.75    5.42
   6   1 -27   -0.45    7.05
  -6  -1  27    3.27    5.88
   6  -1 -28   83.77   13.82
   6   1 -28   55.73   13.53
  -6  -1  28   58.27   12.60
   6  -1 -29    1.21    6.79
   6   1 -29   -2.40    6.94
  -6  -1  29   -5.31    6.32
   6  -1 -30   25.37    9.11
   6   1 -30   28.12    9.89
  -6  -1  30   20.64    7.92
   6  -1 -31    3.26    6.75
   6   1 -31   -3.10    7.54
   6  -1 -32    8.18    6.86
   6   1 -32   -4.08    8.56
   6  -1 -33   -0.70    6.22
   6   1 -33   -2.78    8.08
   6  -1 -34    8.90    8.10
   6   1 -34   30.75   10.52
   6  -1 -35    2.93    7.46
   6   1 -35   -5.69    7.80
   6  -1 -36    3.61    7.53
   6   1 -36    0.78    8.34
   6  -1 -37   -3.62    8.02
   6   1 -37   -2.78    8.57
   6  -1 -38   -0.54    7.58
   6   1 -38    0.70    8.90
  -6   2   1    5.64    6.11
  -6   2   1   -2.19    9.81
   6  -2  -1   -0.60    5.90
   6  -2  -1    9.93   10.97
   6   2  -1    2.55    4.27
   6   2  -1    2.40    9.11
  -6  -2   1    2.52    5.52
  -6  -2   1   12.92   10.15
  -6   2   2   26.02    7.07
  -6   2   2   18.24   11.23
   6  -2  -2   17.53    7.14
   6  -2  -2    4.70   10.50
   6   2  -2   11.03    6.08
   6   2  -2   13.83   10.40
  -6  -2   2   29.29    7.26
  -6  -2   2   24.22   10.54
  -6   2   3    2.74    5.45
  -6   2   3    0.20    9.53
   6  -2  -3    1.46    5.07
   6  -2  -3   -1.45    8.97
   6   2  -3   -0.23    4.88
   6   2  -3    2.51    9.53
  -6  -2   3    3.12    5.11
  -6  -2   3    2.86    9.68
  -6   2   4   33.54    8.93
  -6   2   4   65.01   14.76
   6  -2  -4   40.52    9.50
   6  -2  -4   43.02   14.03
   6   2  -4   40.50    8.74
   6   2  -4   69.93   13.78
  -6  -2   4   43.60    9.09
  -6  -2   4   33.51   12.32
  -6   2   5   14.35    6.37
  -6   2   5   12.21    9.72
   6  -2  -5    7.43    5.87
   6  -2  -5   10.89   10.89
   6   2  -5   18.95    6.11
   6   2  -5   18.19   10.22
  -6  -2   5   15.85    6.23
  -6  -2   5   19.56   10.36
  -6   2   6  263.63   37.02
  -6   2   6  309.51   40.19
   6  -2  -6  273.08   37.25
   6  -2  -6  298.33   40.96
   6   2  -6  243.51   36.50
   6   2  -6  273.21   39.48
  -6  -2   6  271.78   36.79
  -6  -2   6  284.75   40.01
  -6   2   7   56.17   10.11
  -6   2   7   48.59   12.54
   6  -2  -7   59.75   10.17
   6  -2  -7   61.42   14.62
   6   2  -7   56.33    9.54
   6   2  -7   30.15   12.29
  -6  -2   7   32.00    8.79
  -6  -2   7   33.65   13.17
  -6   2   8    2.18    5.46
  -6   2   8   -1.21    7.34
   6  -2  -8   -0.14    4.38
   6  -2  -8    6.32   10.66
   6   2  -8    3.70    5.07
   6   2  -8   21.07    9.79
  -6  -2   8   -0.61    4.79
  -6  -2   8   -3.66    9.32
  -6   2   9   -2.49    5.02
  -6   2   9    6.94    8.21
   6  -2  -9    1.04    4.77
   6  -2  -9    2.10    8.46
   6   2  -9   -0.76    5.12
   6   2  -9   -5.91    8.53
  -6  -2   9   -1.97    5.06
  -6  -2   9    5.02    8.43
  -6   2  10  281.56   35.41
  -6   2  10  283.00   37.93
   6  -2 -10  246.60   34.85
   6  -2 -10  168.60   36.94
   6   2 -10  237.33   34.91
   6   2 -10  255.45   37.82
  -6  -2  10  378.83   40.11
  -6   2  11  253.49   33.83
  -6   2  11  227.92   35.71
   6  -2 -11  242.93   33.51
   6  -2 -11  229.76   36.31
   6   2 -11  260.98   33.93
   6   2 -11  251.34   36.73
  -6  -2  11  228.72   36.00
  -6   2  12   40.23   11.20
  -6   2  12   90.64   15.35
   6  -2 -12   70.29   11.68
   6  -2 -12   60.14   15.38
   6   2 -12   79.37   12.36
   6   2 -12   96.76   16.41
  -6  -2  12   74.16   13.16
  -6  -2  12   79.55   16.00
  -6   2  13   11.35    5.45
  -6   2  13    8.82    7.54
   6  -2 -13    9.16    4.88
   6  -2 -13   13.15    9.56
   6   2 -13   11.79    5.58
   6   2 -13   -1.61    9.63
  -6  -2  13   26.44    7.06
  -6  -2  13   24.88    9.09
  -6   2  14   92.65   16.29
  -6   2  14  103.10   18.89
   6  -2 -14  120.22   16.41
   6  -2 -14   86.68   19.26
   6   2 -14  155.14   21.94
  -6  -2  14   93.79   17.07
  -6   2  15   30.69    7.49
   6  -2 -15   25.81    7.05
   6  -2 -15   48.13   12.91
   6   2 -15   44.61   12.52
  -6  -2  15   22.24    7.98
  -6   2  16   68.28   11.29
   6  -2 -16   50.80   10.30
   6  -2 -16   54.94   14.05
   6   2 -16   86.74   16.44
  -6  -2  16   59.58   12.03
  -6   2  17   27.29    7.28
   6  -2 -17   24.39    6.21
   6  -2 -17   35.05   11.67
   6   2 -17   33.79   11.94
  -6  -2  17   12.07    6.77
  -6   2  18   14.56    5.81
   6  -2 -18    9.79    5.19
   6  -2 -18   30.97   11.68
   6   2 -18   20.96   11.80
  -6  -2  18    3.76    5.97
  -6   2  19   12.87    6.10
   6  -2 -19   24.94    6.42
  -6  -2  19   16.49    7.79
  -6   2  20  155.63   25.44
   6  -2 -20  189.50   25.32
   6   2 -20  179.20   26.89
  -6   2  21    5.04    5.56
   6   2 -21   -0.51    6.27
  -6   2  22   37.23    8.90
   6   2 -22   35.72   10.61
  -6   2  23   -1.40    5.72
   6   2 -23    0.21    7.52
  -6   2  24   11.25    6.20
   6   2 -24   14.27    7.86
  -6  -2  24   15.10    8.25
  -6   2  25   16.33    6.88
   6   2 -25   35.54    9.45
  -6  -2  25   17.93    7.95
  -6   2  26   39.31    9.21
   6   2 -26   25.34   10.09
  -6  -2  26   46.34   10.49
   6   2 -27   -0.00    6.96
  -6  -2  27    6.05    6.04
   6   2 -28    2.25    7.58
  -6  -2  28   27.75    8.28
   6   2 -29    5.60    7.42
  -6  -2  29   -0.01    5.88
   6  -2 -30   12.95    6.87
   6   2 -30   11.42    9.14
  -6  -2  30   20.32    8.16
   6  -2 -31   -1.06    5.89
   6   2 -31   -2.44    8.58
  -6  -2  31    0.01    5.73
   6  -2 -32   13.81    7.25
   6   2 -32   16.65   10.64
  -6  -2  32   16.79    8.17
   6  -2 -33    3.64    6.97
   6   2 -33    6.34    8.87
   6  -2 -34    0.39    6.32
   6   2 -34   -4.04    8.62
   6  -2 -35    2.38    7.27
   6   2 -35   -1.51    8.95
   6  -2 -36   16.60    9.23
   6   2 -36    3.29    9.26
   6  -2 -37    6.79    7.02
   6   2 -37    0.94    9.15
   6  -2 -38    4.25    8.43
  -6   3   1    1.55    4.99
  -6   3   1    2.58   10.94
   6  -3  -1    3.66    5.79
   6  -3  -1    2.84   10.00
   6   3  -1    1.26    4.56
   6   3  -1   12.28    9.26
  -6  -3   1    5.93    4.63
  -6  -3   1    2.02    8.61
  -6   3   2  110.54   18.30
  -6   3   2  115.17   22.76
   6  -3  -2  132.44   19.23
   6  -3  -2  134.23   22.56
   6   3  -2  124.86   18.21
   6   3  -2  121.95   21.36
  -6  -3   2  149.14   19.01
  -6  -3   2   79.53   20.54
  -6   3   3  126.53   19.58
  -6   3   3  122.62   23.29
   6  -3  -3  108.80   19.44
   6  -3  -3  125.50   23.09
   6   3  -3  131.75   19.31
   6   3  -3  146.88   22.69
  -6  -3   3  138.61   19.34
  -6  -3   3  151.12   23.02
  -6   3   4   37.43    8.34
  -6   3   4   25.21   12.48
   6  -3  -4   34.59    8.75
   6  -3  -4   17.69   12.20
   6   3  -4   31.22    7.73
   6   3  -4   49.95   12.08
  -6  -3   4   39.26    8.17
  -6  -3   4   39.57   12.14
  -6   3   5    3.99    5.07
  -6   3   5    8.50    9.75
   6  -3  -5    5.05    5.70
   6  -3  -5    5.20   10.89
   6   3  -5   11.94    5.17
   6   3  -5   12.62    9.39
  -6  -3   5    9.20    5.17
  -6  -3   5   15.01    9.47
  -6   3   6    8.70    5.67
  -6   3   6   12.90    9.08
   6  -3  -6   13.23    6.06
   6  -3  -6    8.36   10.22
   6   3  -6    7.71    5.49
   6   3  -6   14.78    9.26
  -6  -3   6   16.15    5.00
  -6  -3   6    9.38    9.44
  -6   3   7   24.08    7.11
  -6   3   7   19.35   10.10
   6  -3  -7   21.27    7.29
   6  -3  -7   29.10   11.96
   6   3  -7   25.44    6.41
   6   3  -7   21.29   10.61
  -6  -3   7   16.02    5.93
  -6  -3   7   11.38   10.20
  -6   3   8  355.45   46.13
  -6   3   8  370.10   48.60
   6  -3  -8  259.31   45.49
   6  -3  -8  432.13   50.59
   6   3  -8  348.24   46.16
   6   3  -8  418.15   49.78
  -6  -3   8  350.02   48.79
  -6   3   9   81.25   12.14
  -6   3   9   74.93   15.20
   6  -3  -9   57.77   11.60
   6  -3  -9   72.87   15.58
   6   3  -9   55.24   11.35
   6   3  -9   67.69   15.54
  -6  -3   9   70.44   14.69
  -6   3  10   14.16    6.04
  -6   3  10   15.69    9.72
   6  -3 -10   26.70    6.79
   6  -3 -10   12.42   10.52
   6   3 -10   18.09    6.58
   6   3 -10   27.68   10.91
  -6  -3  10   10.23    7.61
  -6  -3  10   34.19   11.09
  -6   3  11    9.45    5.36
  -6   3  11    2.99    7.99
   6  -3 -11    0.83    4.71
   6  -3 -11    8.69    9.54
   6   3 -11   12.68   10.42
  -6  -3  11   12.26    6.29
  -6  -3  11    5.22    8.42
  -6   3  12   76.43   12.72
  -6   3  12   82.09   16.27
   6  -3 -12   72.55   12.74
   6  -3 -12   79.97   16.82
   6   3 -12   74.31   16.12
  -6  -3  12   72.93   13.44
  -6   3  13  151.86   20.69
   6  -3 -13  141.01   20.16
   6  -3 -13  104.44   23.37
   6   3 -13  109.58   23.21
  -6  -3  13  154.59   21.67
  -6   3  14  142.50   22.96
   6  -3 -14  153.85   22.76
   6  -3 -14  200.41   27.44
   6   3 -14  177.67   27.33
  -6  -3  14  160.88   23.93
  -6   3  15   31.13    7.15
  -6   3  15   16.25    9.29
   6  -3 -15   17.75    5.75
   6  -3 -15    7.58    9.42
   6   3 -15   11.03   10.95
  -6  -3  15   13.76    6.86
  -6   3  16   22.77    6.62
  -6   3  16   13.63    8.68
   6  -3 -16   21.75    6.13
   6  -3 -16   20.62   10.36
   6   3 -16   10.16    7.91
   6   3 -16   22.08   10.96
  -6  -3  16   31.55    7.69
  -6   3  17   78.43   13.60
   6  -3 -17   81.23   12.92
   6  -3 -17  111.12   18.92
   6   3 -17   55.68   16.38
  -6   3  18   47.92   12.51
   6  -3 -18  112.41   13.71
   6   3 -18  117.57   19.96
  -6   3  19   38.96    9.67
   6  -3 -19   57.98    9.72
  -6   3  20   -2.15    5.11
   6  -3 -20   -2.81    5.14
   6   3 -20    2.12    6.64
  -6   3  21    0.49    5.13
   6  -3 -21   -1.47    4.49
   6   3 -21   -0.79    7.01
  -6  -3  21   -2.57    6.61
  -6   3  22   55.84   11.91
   6  -3 -22   70.74   11.63
   6   3 -22   63.73   13.60
  -6  -3  22   56.60   12.55
  -6   3  23   20.95    7.08
   6   3 -23   25.36    9.51
  -6  -3  23   11.18    7.74
  -6   3  24   57.03   11.37
   6   3 -24   65.56   14.03
  -6  -3  24   60.19   12.81
   6   3 -25   -1.07    8.90
  -6  -3  25    6.32    7.09
   6   3 -26   -1.99    8.23
  -6  -3  26   12.72    7.28
   6   3 -27    3.68    8.10
  -6  -3  27   -0.03    5.73
   6   3 -28   40.12   11.54
  -6  -3  28   34.99   10.24
   6   3 -29    8.48    7.31
  -6  -3  29   15.33    7.44
   6   3 -30   17.93    9.72
  -6  -3  30   20.99    8.59
   6   3 -31   -0.12    8.61
  -6  -3  31    2.04    6.10
   6  -3 -32    5.61    6.45
   6   3 -32    5.27    7.85
  -6  -3  32   -1.18    6.73
   6  -3 -33    5.84    6.13
   6   3 -33    5.63    9.24
  -6  -3  33   10.49    7.65
   6  -3 -34   17.70    8.21
   6   3 -34   30.91   11.44
   6  -3 -35    6.12    6.84
   6   3 -35   -3.90    8.94
   6  -3 -36   -2.55    6.38
   6   3 -36   -0.23    9.27
   6  -3 -37   -1.59    6.73
   6   3 -37    2.23    9.16
  -6   4   1   98.31   21.70
  -6   4   1  170.40   27.28
   6  -4  -1  152.63   23.18
   6  -4  -1  181.66   26.72
   6   4  -1  160.14   22.29
   6   4  -1  162.73   25.03
  -6  -4   1  193.12   22.75
  -6  -4   1  185.23   26.29
  -6   4   2    9.19    5.44
  -6   4   2    3.74   11.12
   6  -4  -2   16.76    6.72
   6  -4  -2   11.15    9.80
   6   4  -2   16.07    5.53
   6   4  -2   30.71   10.26
  -6  -4   2    9.48    5.82
  -6  -4   2   14.52   10.11
  -6   4   3   10.66    5.49
  -6   4   3   22.25   11.42
   6  -4  -3    3.25    6.03
   6  -4  -3   12.00    9.06
   6   4  -3    3.42    4.69
   6   4  -3    9.54    9.69
  -6  -4   3    4.43    4.40
  -6  -4   3    5.96    8.59
  -6   4   4    7.54    5.29
  -6   4   4   -2.58   10.12
   6  -4  -4    9.71    6.54
   6  -4  -4   24.50   11.47
   6   4  -4    4.65    4.92
   6   4  -4   13.78    9.80
  -6  -4   4    2.12    4.42
  -6  -4   4   11.18    9.52
  -6   4   5  253.43   35.31
  -6   4   5  219.16   37.95
   6  -4  -5  266.57   35.82
   6  -4  -5  328.64   39.97
   6   4  -5  241.62   35.16
   6   4  -5  242.79   37.72
  -6  -4   5  279.88   38.73
  -6   4   6  284.24   33.14
  -6   4   6  235.64   35.53
   6  -4  -6  217.89   32.66
   6  -4  -6  214.15   35.67
   6   4  -6  236.35   32.62
   6   4  -6  229.56   35.03
  -6  -4   6  226.18   33.19
  -6  -4   6  209.83   35.22
  -6   4   7   60.02   12.08
  -6   4   7   72.09   15.41
   6  -4  -7   53.48   12.10
   6  -4  -7   73.26   16.96
   6   4  -7   96.00   13.42
   6   4  -7   72.31   15.57
  -6  -4   7   77.28   13.28
  -6  -4   7  100.36   17.02
  -6   4   8    2.11    4.88
  -6   4   8    4.86    8.66
   6  -4  -8    0.56    5.92
   6  -4  -8    4.84    9.89
   6   4  -8    5.83    9.17
  -6  -4   8   11.96    5.87
  -6  -4   8    6.94    8.31
  -6   4   9   50.61   10.56
  -6   4   9   53.48   13.65
   6  -4  -9   77.80   11.87
   6  -4  -9   36.17   14.52
   6   4  -9   79.34   15.48
  -6  -4   9   66.79   11.84
  -6  -4   9   43.92   13.12
  -6   4  10   23.97    7.67
  -6   4  10   24.94    9.58
   6  -4 -10   34.66    8.13
   6  -4 -10   37.35   11.79
   6   4 -10   42.26    9.15
   6   4 -10   42.45   12.15
  -6  -4  10   18.81    7.20
  -6  -4  10   20.83   10.72
  -6   4  11  175.24   20.71
   6  -4 -11  140.14   20.09
   6  -4 -11  100.25   23.11
   6   4 -11  113.05   20.83
   6   4 -11  116.46   23.23
  -6  -4  11  127.64   20.48
  -6   4  12   96.51   16.41
   6  -4 -12  105.82   16.70
   6  -4 -12  130.99   21.59
   6   4 -12  130.14   18.63
   6   4 -12   99.47   19.97
  -6  -4  12  100.86   17.15
  -6   4  13   23.03    7.56
   6  -4 -13   35.64    7.93
   6  -4 -13   23.30   12.54
   6   4 -13   66.45   11.35
   6   4 -13   18.83   10.75
  -6  -4  13   42.28    9.41
  -6   4  14    4.73    5.26
  -6   4  14    2.09    7.49
   6  -4 -14    3.63    4.70
   6  -4 -14    7.24    9.35
   6   4 -14    1.20    6.66
   6   4 -14   -1.23    9.21
  -6   4  15  146.50   18.68
  -6   4  15   81.69   19.66
   6  -4 -15  123.18   18.03
   6  -4 -15  103.33   21.67
   6   4 -15  100.89   19.37
   6   4 -15  158.32   23.26
  -6   4  16  135.29   20.35
   6  -4 -16  139.44   19.89
   6   4 -16  124.03   21.98
   6   4 -16  132.58   24.12
  -6   4  17   16.46    6.60
   6  -4 -17   19.43    5.85
   6   4 -17   19.49   12.12
  -6   4  18   57.35   10.40
   6  -4 -18   55.47    9.66
   6   4 -18   25.74   13.41
  -6   4  19   99.19   17.71
   6  -4 -19  126.93   17.56
  -6  -4  19  119.79   19.12
  -6   4  20  131.53   19.97
   6  -4 -20  131.56   19.48
   6   4 -20  117.19   22.26
  -6  -4  20  143.76   21.34
   6  -4 -21    1.19    4.33
   6   4 -21    3.62    8.51
  -6  -4  21   20.61    8.01
   6  -4 -22   11.63    5.31
   6   4 -22   10.23    8.43
  -6  -4  22    8.55    7.58
  -6   4  23   -4.19    5.63
   6  -4 -23   -2.13    4.34
   6   4 -23    1.41    7.22
  -6  -4  23   -0.27    6.10
   6   4 -24    1.33    8.99
  -6  -4  24   -2.98    6.89
   6   4 -25    6.68    7.64
  -6  -4  25   19.33    7.73
   6   4 -26    9.99    8.51
  -6  -4  26   11.18    7.41
   6   4 -27   25.66   11.28
  -6  -4  27   12.26    7.62
   6   4 -28    7.28    8.67
  -6  -4  28   26.05    8.95
   6   4 -29    0.54    7.78
  -6  -4  29    2.31    7.65
   6   4 -30    9.43   10.34
  -6  -4  30   13.72    7.79
   6   4 -31   -1.09    9.02
  -6  -4  31   -3.90    7.08
   6   4 -32   16.52    9.71
  -6  -4  32   18.03    8.18
   6   4 -33    3.94    8.70
  -6  -4  33   10.27    7.50
   6  -4 -34   -0.85    6.02
   6   4 -34   -2.81    9.83
  -6  -4  34   -0.62    6.81
   6  -4 -35    0.41    6.55
   6   4 -35    4.68   10.12
   6  -4 -36    7.22    7.73
   6   4 -36    2.39    8.95
   6  -4 -37   -1.54    6.59
   6   4 -37    1.28   10.04
  -6   5   1   12.02   11.39
   6  -5  -1   13.85    7.02
   6  -5  -1   26.55   11.31
   6   5  -1    7.50    4.89
  -6  -5   1   19.88    5.94
  -6  -5   1   13.67    9.76
  -6   5   2  100.75   20.04
   6  -5  -2   92.78   15.63
   6  -5  -2  106.41   19.21
   6   5  -2   96.89   14.87
  -6  -5   2   66.42   16.96
  -6   5   3  131.48   20.57
  -6   5   3  155.71   25.54
   6  -5  -3  157.43   21.85
   6  -5  -3  142.73   24.43
   6   5  -3  142.03   20.70
   6   5  -3  131.38   21.46
   6   5  -3  172.87   24.14
  -6  -5   3   99.44   20.72
  -6  -5   3  160.41   24.26
  -6   5   4  117.58   17.86
  -6   5   4  114.73   22.00
   6  -5  -4  108.27   18.24
   6  -5  -4  109.56   21.30
   6   5  -4  118.48   18.02
   6   5  -4  111.52   18.70
   6   5  -4  128.14   21.21
  -6  -5   4  117.54   18.58
  -6  -5   4  117.38   20.75
  -6   5   5    3.04    4.94
  -6   5   5   -4.10    8.70
   6  -5  -5    5.87    6.00
   6  -5  -5    5.70    9.10
   6   5  -5    2.92    6.29
   6   5  -5    2.82    8.70
  -6  -5   5    3.81    5.07
  -6  -5   5    2.51    8.42
  -6   5   6    2.48    4.37
  -6   5   6   -4.79    9.97
   6  -5  -6    0.05    5.34
   6  -5  -6   10.15   10.60
   6   5  -6    0.54    5.71
   6   5  -6    3.18    7.56
  -6  -5   6   -1.45    4.66
  -6  -5   6    1.18    8.06
  -6   5   7   51.19   11.08
  -6   5   7   49.29   14.57
   6  -5  -7   70.28   12.44
   6  -5  -7   79.40   16.69
   6   5  -7   70.17   13.13
   6   5  -7   89.88   16.07
  -6  -5   7   91.54   13.04
  -6  -5   7   44.54   14.39
  -6   5   8   38.06    8.46
  -6   5   8   46.11   12.94
   6  -5  -8   39.46    9.20
   6  -5  -8   48.17   13.20
   6   5  -8   50.90   10.76
   6   5  -8   31.51   11.89
  -6  -5   8   46.63    9.74
  -6  -5   8   26.43   11.36
  -6   5   9   96.09   14.21
  -6   5   9   72.79   15.95
   6  -5  -9   69.54   13.73
   6  -5  -9   92.16   18.21
   6   5  -9   70.25   14.70
   6   5  -9   97.20   17.83
  -6  -5   9   92.44   14.48
  -6   5  10   39.45    7.96
   6  -5 -10   17.91    7.73
   6  -5 -10   18.34   11.38
   6   5 -10   38.00    9.64
   6   5 -10   22.93   10.90
  -6  -5  10   27.23    8.16
  -6   5  11    7.41    5.26
   6  -5 -11    6.35    6.33
   6  -5 -11   -1.94    9.75
   6   5 -11    1.21    6.49
   6   5 -11    1.05    9.23
  -6   5  12    8.91    8.99
   6  -5 -12    9.01    5.51
   6  -5 -12   -1.16    9.27
   6   5 -12    0.62    6.82
   6   5 -12   -1.53    9.57
  -6   5  13  248.77   33.25
  -6   5  13  206.31   34.78
   6  -5 -13  253.60   33.55
   6  -5 -13  263.75   37.55
   6   5 -13  246.45   35.33
   6   5 -13  207.49   36.00
  -6   5  14  267.14   35.89
  -6   5  14  202.38   37.04
   6  -5 -14  296.91   36.24
   6  -5 -14  249.75   39.37
   6   5 -14  280.55   38.42
   6   5 -14  248.51   39.70
  -6   5  15   -0.83    5.23
   6  -5 -15    0.85    4.34
   6   5 -15   -3.26    7.57
   6   5 -15    7.88   11.39
  -6   5  16    4.86    5.05
   6  -5 -16   14.04    5.64
   6   5 -16   11.59    7.86
   6   5 -16    7.10   10.03
  -6  -5  16   11.24    6.66
  -6   5  17    5.96    5.24
   6  -5 -17    1.86    4.96
   6   5 -17   -0.59   11.48
  -6  -5  17    2.03    5.38
  -6   5  18  136.39   20.45
   6  -5 -18  133.63   19.96
   6   5 -18  135.82   24.93
  -6  -5  18  138.73   21.62
  -6   5  19   16.25    6.50
   6  -5 -19   28.64    6.72
  -6  -5  19   13.65    8.81
   6  -5 -20   15.53    5.50
   6   5 -20   10.31    9.81
  -6  -5  20   11.39    7.47
   6  -5 -21   -2.38    4.77
   6   5 -21    5.23    7.49
  -6  -5  21    4.62    6.50
   6  -5 -22   -2.00    4.48
   6   5 -22    0.40    7.63
  -6  -5  22   -1.68    6.29
   6   5 -23   35.04   12.12
  -6  -5  23   78.39   13.41
   6   5 -24   29.24   10.96
  -6  -5  24   22.33    9.96
   6   5 -25    2.93    8.12
  -6  -5  25    1.64    6.29
   6   5 -26   -1.03    8.72
  -6  -5  26    3.47    6.04
   6   5 -27    3.80    9.21
  -6  -5  27    1.47    6.48
   6   5 -28   11.54    9.38
  -6  -5  28   11.66    7.23
   6   5 -29    6.98   10.56
  -6  -5  29   39.86    9.83
   6   5 -30   11.99    9.71
  -6  -5  30   12.43    7.62
   6   5 -31   -0.51    9.48
  -6  -5  31   -5.12    6.97
   6   5 -32    1.77    8.47
  -6  -5  32    5.33    7.67
   6   5 -33    7.74    9.32
   6   5 -34    0.33    9.37
  -6  -5  34    8.40    7.78
   6   5 -35    1.80    8.59
  -6  -5  35   28.39    9.13
   6  -5 -36    6.49    6.63
   6   5 -36   11.54   11.09
   6  -5 -37    5.60    6.02
   6   5 -37   -0.25    9.46
  -6   6   1   97.60   24.91
   6  -6  -1  167.74   23.32
   6  -6  -1  206.84   27.92
   6   6  -1  175.06   23.74
  -6  -6   1  135.21   22.19
  -6  -6   1  138.32   24.66
  -6   6   2   34.99   12.80
   6  -6  -2   47.52   10.14
   6  -6  -2   54.54   13.50
   6   6  -2   25.07    9.03
  -6  -6   2   44.58    9.39
  -6  -6   2   47.56   12.72
  -6   6   3    4.95   10.08
   6  -6  -3    4.70    6.23
   6  -6  -3   -2.30    9.15
   6   6  -3   11.80    8.03
  -6  -6   3    5.30    5.80
  -6  -6   3   11.01    9.65
  -6   6   4   20.02   10.68
   6  -6  -4   15.62    7.10
   6  -6  -4   14.54    9.75
   6   6  -4   33.67    8.62
  -6  -6   4   15.17    6.86
  -6  -6   4   36.58   11.28
  -6   6   5  112.87   25.10
   6  -6  -5  166.71   23.30
   6  -6  -5  180.83   26.93
   6   6  -5  141.32   23.50
  -6  -6   5  146.05   22.71
  -6  -6   5  169.53   25.90
  -6   6   6   80.42   18.10
   6  -6  -6   88.25   14.86
   6  -6  -6   68.89   17.69
   6   6  -6  104.41   16.63
  -6  -6   6   79.44   14.73
  -6  -6   6   96.42   18.14
  -6   6   7   69.34   11.93
  -6   6   7   59.23   15.05
   6  -6  -7   67.07   12.42
   6  -6  -7   50.25   15.87
   6   6  -7   67.08   14.11
  -6  -6   7   79.29   13.07
  -6   6   8   16.50    5.71
  -6   6   8   19.59   10.16
   6  -6  -8    7.75    5.62
   6  -6  -8   20.58   10.90
   6   6  -8   13.42    7.39
  -6   6   9  131.65   18.88
   6  -6  -9  129.86   19.45
   6  -6  -9   95.09   22.36
   6   6  -9  116.87   20.44
  -6   6  10  117.75   14.35
   6  -6 -10   68.52   13.57
   6  -6 -10   68.99   17.09
   6   6 -10   58.31   14.39
  -6   6  11   55.39   10.30
  -6   6  11   69.77   14.31
   6  -6 -11   63.48   11.62
   6  -6 -11   64.52   15.90
   6   6 -11   37.71   12.40
  -6   6  12   53.85   11.04
   6  -6 -12   86.34   12.60
   6  -6 -12   56.22   16.32
   6   6 -12   64.09   13.85
   6   6 -12   61.08   15.39
  -6   6  13    4.01    5.06
   6  -6 -13    5.05    5.76
   6   6 -13    2.52    7.28
   6   6 -13    2.13    9.46
  -6  -6  13   18.44    7.66
  -6   6  14    7.31    5.23
   6  -6 -14    2.45    5.62
   6   6 -14    4.38    7.72
   6   6 -14   -2.47   11.43
  -6  -6  14    7.96    6.26
  -6   6  15   64.82   11.43
   6  -6 -15   49.22   11.08
   6   6 -15   47.41   13.79
   6   6 -15   67.66   16.02
  -6  -6  15   87.26   13.68
  -6   6  16    6.14    5.17
   6  -6 -16    3.52    5.71
   6   6 -16    2.31    8.44
   6   6 -16   21.94   11.08
  -6  -6  16   13.16    7.67
  -6   6  17   16.95    6.65
   6  -6 -17   17.74    5.93
   6   6 -17   11.45   12.04
  -6  -6  17   25.58    8.42
   6  -6 -18   57.00   10.09
   6   6 -18   33.17   14.58
  -6  -6  18   56.23   11.73
   6  -6 -19   22.31    6.49
   6   6 -19    6.99    8.56
  -6  -6  19   27.52    8.61
   6  -6 -20    0.54    4.29
   6   6 -20   -1.41    8.05
  -6  -6  20    1.39    6.98
   6   6 -21    6.45    9.88
  -6  -6  21   17.95    8.09
   6   6 -22   22.61   10.46
  -6  -6  22   12.71    8.41
   6   6 -23   36.62   12.38
  -6  -6  23   11.81    8.07
   6   6 -24    4.90    9.09
  -6  -6  24   -1.11    7.18
   6   6 -25    5.72    9.49
  -6  -6  25   12.74    7.86
   6   6 -26   20.63    9.68
  -6  -6  26   13.77    8.12
   6   6 -27    9.80   10.20
  -6  -6  27    3.17    6.80
   6   6 -28   -1.80    9.23
  -6  -6  28   -1.87    7.35
   6   6 -29    5.32    8.76
  -6  -6  29   -2.60    7.21
   6   6 -30    1.87   10.22
  -6  -6  30   -6.42    7.78
   6   6 -31   -0.34   10.03
  -6  -6  31    9.37    7.51
   6   6 -32   -6.29   10.69
  -6  -6  32   20.30    8.63
   6   6 -33    0.58    9.67
  -6  -6  33   17.01    8.25
   6   6 -34   -8.95   11.78
  -6  -6  34   -1.90    7.47
   6   6 -35   -3.69   10.95
  -6  -6  35    0.40    7.06
   6   6 -36    2.31   10.49
  -6  -6  36    3.37    8.37
   6  -6 -37    5.02    6.10
  -6   7   1   13.10   12.58
   6  -7  -1   11.91    6.70
   6  -7  -1   20.94   11.32
   6   7  -1   21.07    7.67
  -6  -7   1   15.59    6.68
  -6  -7   1   11.67    9.05
  -6   7   2   16.49   11.80
   6  -7  -2    6.45    7.17
   6  -7  -2   12.44   10.41
   6   7  -2   17.34    7.71
  -6  -7   2   20.56    7.31
  -6  -7   2    2.12    9.44
  -6   7   3  235.44   40.12
   6  -7  -3  296.79   37.56
   6  -7  -3  250.43   40.07
   6   7  -3  227.22   37.17
  -6  -7   3  281.07   36.85
  -6  -7   3  264.49   39.17
  -6   7   4   93.81   18.85
   6  -7  -4   59.97   13.07
   6  -7  -4   94.21   18.05
   6   7  -4   64.90   13.79
  -6  -7   4   60.68   12.46
  -6  -7   4   75.84   15.51
  -6   7   5   38.27   12.34
   6  -7  -5   15.03    6.80
   6  -7  -5   22.57   12.73
   6   7  -5   14.23    7.52
  -6   7   6   24.07   11.43
   6  -7  -6   19.19    7.55
   6  -7  -6   16.91   10.77
   6   7  -6   17.96    9.02
  -6   7   7   23.73   12.34
   6  -7  -7   22.56    7.74
   6  -7  -7   26.22   11.55
   6   7  -7    9.68    8.05
   6  -7  -8   34.26    9.50
   6  -7  -8   37.08   14.11
   6   7  -8   46.81   11.93
   6  -7  -9  149.86   21.06
   6  -7  -9  111.10   23.96
   6   7  -9  128.70   22.74
   6  -7 -10    2.23    4.96
   6   7 -10   -0.54    6.95
  -6  -7  10    0.95    5.72
  -6   7  11   -0.73    4.58
   6  -7 -11    2.96    5.36
   6   7 -11    3.08    7.89
  -6  -7  11   -0.64    7.08
  -6   7  12   17.08    6.43
   6  -7 -12   17.39    6.76
   6   7 -12   24.56    9.95
  -6  -7  12    8.82    7.32
  -6   7  13  149.34   22.93
   6  -7 -13  139.95   23.16
   6   7 -13  186.89   27.04
  -6  -7  13  177.56   24.87
  -6   7  14    6.38    5.18
   6  -7 -14    8.46    6.19
   6   7 -14    3.71    8.29
  -6  -7  14    4.40    6.35
  -6   7  15    5.02    4.90
   6  -7 -15    0.79    5.85
   6   7 -15    5.33    9.34
  -6  -7  15    2.70    7.49
   6  -7 -16    8.80    5.71
   6   7 -16   10.52    9.98
  -6  -7  16   -2.87    5.93
   6  -7 -17   -1.04    5.25
  -6  -7  17   -0.81    6.36
   6  -7 -18    4.59    5.27
  -6  -7  18    9.36    6.47
   6  -7 -19   76.85   12.29
   6   7 -19   55.27   16.02
  -6  -7  19   69.57   14.45
   6   7 -20    8.04    9.64
  -6  -7  20   14.98    7.70
   6   7 -21    1.22    9.57
  -6  -7  21    0.61    6.50
   6   7 -22    0.29    8.31
  -6  -7  22    3.15    7.62
   6   7 -23   40.77   12.52
  -6  -7  23   25.28    9.15
   6   7 -24    1.96    9.18
  -6  -7  24   17.40    8.49
   6   7 -25    5.16    9.86
  -6  -7  25   12.23    8.22
   6   7 -26   -5.43   10.35
  -6  -7  26   -1.47    7.37
   6   7 -27    1.43    9.45
  -6  -7  27    3.97    8.49
   6   7 -28   -2.93   10.32
  -6  -7  28   19.29    9.57
   6   7 -29   13.01   11.17
  -6  -7  29   23.67    9.57
   6   7 -30    0.94    8.22
  -6  -7  30    0.18    7.76
   6   7 -31    8.94   11.68
  -6  -7  31    4.42    7.84
   6   7 -32   -4.24   10.27
  -6  -7  32    3.59    6.91
   6   7 -33    3.46   10.77
  -6  -7  33    7.62    8.33
   6   7 -34   -0.49    9.60
  -6  -7  34   -0.10    7.32
   6   7 -35   24.46   12.95
  -6  -7  35    0.58    7.98
   6   7 -36   -6.35   11.18
  -6  -7  36    3.10    6.92
  -6  -7  37   -3.09    8.23
  -6  -7  38    0.62    8.19
  -6   8   1   93.24   24.17
   6  -8  -1  104.39   22.92
   6   8  -1  120.00   20.48
  -6  -8   1  145.05   19.86
  -6   8   2    4.42   10.98
   6  -8  -2    6.81    6.20
   6  -8  -2    3.71    9.85
   6   8  -2   11.17    7.70
  -6   8   3    8.38   11.11
   6  -8  -3   -1.44    6.14
   6  -8  -3    5.78   10.14
   6   8  -3   -0.41    6.50
  -6   8   4    2.63   10.51
   6  -8  -4    0.78    6.42
   6  -8  -4    4.29   10.86
   6   8  -4   -3.73    8.21
   6  -8  -5  189.33   28.78
   6   8  -5  203.06   30.53
   6  -8  -6    3.45    6.72
   6   8  -6    7.20    8.07
   6  -8  -7  102.35   17.71
   6   8  -7  113.01   20.05
  -6  -8   7  103.69   17.87
   6  -8  -8    0.39    5.72
   6   8  -8    3.42    7.87
  -6  -8   8   -1.47    6.80
   6  -8  -9  138.47   21.68
   6   8  -9  122.06   23.44
  -6  -8   9  151.55   22.51
   6  -8 -10   22.54    8.36
   6   8 -10   20.93   10.09
  -6  -8  10   28.29    8.55
   6  -8 -11   91.24   15.75
   6   8 -11   74.69   17.96
  -6  -8  11   94.82   16.26
   6  -8 -12   16.42    7.40
   6   8 -12   18.61   11.31
  -6  -8  12   40.97    9.77
   6  -8 -13    1.68    6.16
   6   8 -13    2.15    7.59
  -6  -8  13   -3.03    6.66
   6  -8 -14   -0.21    5.49
   6   8 -14   -0.81    8.39
  -6  -8  14    9.50    7.79
   6  -8 -15   96.79   16.88
   6   8 -15   90.54   20.30
  -6  -8  15  128.87   19.06
   6  -8 -16   -0.94    5.56
   6   8 -16    5.29    9.72
  -6  -8  16    0.54    6.87
   6  -8 -17   20.09    7.30
  -6  -8  17   19.64    8.23
  -6  -8  18   -3.11    7.92
   6   8 -19   20.92   11.33
  -6  -8  19   23.77    9.25
   6   8 -20    4.89    9.05
  -6  -8  20    3.59    6.19
   6   8 -21   20.36   10.94
  -6  -8  21   11.19    8.23
   6   8 -22    9.89   10.94
  -6  -8  22    2.68    7.01
   6   8 -23    7.27   10.75
  -6  -8  23    7.00    6.76
   6   8 -24   -1.10    9.56
  -6  -8  24   -2.56    8.24
   6   8 -25   -0.95    9.78
  -6  -8  25   25.67    9.71
   6   8 -26    0.97    9.85
  -6  -8  26   -0.23    6.35
   6   8 -27   14.25   12.27
  -6  -8  27   24.94    8.96
   6   8 -28    9.09   11.37
  -6  -8  28    8.47    8.91
   6   8 -29   -3.40   10.12
  -6  -8  29   -0.96    6.66
   6   8 -30    1.09   10.52
  -6  -8  30   -2.06    8.13
   6   8 -31   18.76   11.46
  -6  -8  31    7.82    8.26
   6   8 -32    7.33   11.73
  -6  -8  32    3.86    7.15
   6   8 -33    5.56   10.71
  -6  -8  33   -0.60    7.67
   6   8 -34    3.09   10.89
  -6  -8  34    2.57    7.66
   6   8 -35    7.75   10.12
  -6  -8  35   -0.13    8.32
   6   8 -36    0.42   10.11
  -6  -8  36   -4.77    8.53
  -6  -8  37   -0.63    7.27
  -6  -9   4    7.81    6.59
  -6  -9   5    7.34    6.16
   6  -9  -6   16.74    7.29
   6   9  -6    8.58    8.62
  -6  -9   6    5.95    7.57
   6  -9  -7   15.40    7.76
   6   9  -7   10.43    9.72
  -6  -9   7   19.64    7.33
   6  -9  -8    2.35    6.89
   6   9  -8    2.15   10.02
  -6  -9   8   10.21    6.78
   6  -9  -9   78.57   13.48
   6   9  -9   24.51   13.75
  -6  -9   9   88.23   13.89
   6  -9 -10   10.79    6.78
   6   9 -10    2.06    9.16
  -6  -9  10    5.25    6.75
   6  -9 -11    3.91    6.58
   6   9 -11    1.00    8.84
  -6  -9  11    4.16    7.00
   6  -9 -12    4.92    5.93
   6   9 -12   -2.29    8.84
  -6  -9  12    1.85    6.61
   6  -9 -13   71.81   13.51
   6   9 -13  112.70   18.97
  -6  -9  13   61.51   14.40
   6  -9 -14    1.75    6.45
   6   9 -14   -1.10    8.85
  -6  -9  14    1.51    6.39
   6  -9 -15   18.88    7.53
   6   9 -15   19.18   10.96
  -6  -9  15   27.41    9.36
   6  -9 -16    9.92    6.70
   6   9 -16    6.14   10.40
  -6  -9  16   17.15    7.46
  -6  -9  17    1.35    7.36
  -6  -9  18   -1.66    7.04
   6   9 -19   24.50   12.62
  -6  -9  19   34.34   10.32
   6   9 -20   -2.62   10.14
  -6  -9  20   16.82    8.38
   6   9 -21   -6.11    9.14
  -6  -9  21    6.02    8.19
   6   9 -22   -1.61   10.24
  -6  -9  22   -0.29    7.25
   6   9 -23   33.92   13.95
  -6  -9  23   31.78   11.14
   6   9 -24    2.27   10.44
  -6  -9  24   18.24    8.01
   6   9 -25    3.10   10.36
  -6  -9  25   16.17    8.80
   6   9 -26   -2.88   10.27
  -6  -9  26   -0.04    6.64
   6   9 -27    3.62    9.69
  -6  -9  27    0.10    7.70
   6   9 -28    2.12    9.42
  -6  -9  28    7.53    7.58
   6   9 -29   18.42   12.55
  -6  -9  29   12.80    8.83
   6   9 -30   -5.92   11.34
  -6  -9  30   -5.40    8.19
   6   9 -31   -2.98   12.15
  -6  -9  31    0.65    7.54
   6   9 -32  -12.67   13.11
  -6  -9  32    4.88    7.87
   6   9 -33   -0.18   10.81
  -6  -9  33   14.21    9.44
   6   9 -34   -4.31   10.96
  -6  -9  34   -1.09    7.68
   6   9 -35   -8.59   13.37
  -6  -9  35    1.37    8.40
   6 -10  -1   36.25   11.38
  -6 -10   1   46.27   10.40
   6 -10  -2    9.49    7.73
  -6 -10   2   12.69    6.86
   6 -10  -3    6.25    6.26
  -6 -10   3   -2.15    6.84
  -6 -10   4   13.97    6.96
  -6 -10   5   63.57   12.97
  -6 -10   6   -0.14    5.84
  -6 -10   7   37.33   10.03
  -6 -10   8   -6.15    6.60
  -6 -10   9   -1.23    7.16
   6 -10 -10    3.59    6.66
  -6 -10  10   -1.09    7.41
   6 -10 -11   82.93   16.06
  -6 -10  11  108.75   17.66
   6 -10 -12   -1.24    6.56
  -6 -10  12    3.00    6.93
   6 -10 -13   12.94    7.00
  -6 -10  13    4.27    7.51
   6 -10 -14    8.67    6.42
  -6 -10  14   -1.20    6.86
  -6 -10  15   59.82   13.68
   6  10 -16   -1.81    9.64
  -6 -10  16   -0.80    6.47
  -6 -10  17   36.78   10.66
  -6 -10  18   -0.54    7.77
   6  10 -19    4.43   10.45
  -6 -10  19    5.77    8.46
   6  10 -20   -0.60   10.67
  -6 -10  20   10.77    8.59
   6  10 -21   62.05   17.32
  -6 -10  21   74.86   15.14
   6  10 -22   -0.81   10.32
  -6 -10  22    4.64    7.14
   6  10 -23    6.08   10.50
  -6 -10  23    8.05    7.99
   6  10 -24    6.70   10.02
  -6 -10  24    3.92    7.78
   6  10 -25    9.05   11.09
  -6 -10  25   15.88    8.65
   6  10 -26   -4.07   10.00
  -6 -10  26   -0.07    7.46
   6  10 -27    7.63   10.71
  -6 -10  27   13.55    8.09
   6  10 -28   -5.64   11.63
  -6 -10  28   -2.66    7.81
   6  10 -29    6.45   10.79
  -6 -10  29    4.61    8.21
   6  10 -30   -7.65   11.28
  -6 -10  30    0.23    8.72
   6  10 -31    5.68   11.34
  -6 -10  31    4.55    8.12
   6  10 -32   -7.44   11.22
  -6 -10  32   -0.72    6.92
   6  10 -33   -1.01   10.06
   6  10 -34   -0.38   10.77
   6  10 -35   -6.82   10.58
   6 -11  -1    1.34    6.50
  -6 -11   1    9.79    7.34
   6 -11  -2    0.26    7.31
  -6 -11   2   -1.80    5.96
   6 -11  -3   66.35   13.28
  -6 -11   3   62.96   13.48
   6 -11  -4   -2.00    7.19
  -6 -11   4   -2.10    7.28
   6 -11  -5    3.55    6.86
  -6 -11   5    5.37    6.16
   6 -11  -6    3.05    6.84
  -6 -11   6    3.17    6.28
   6 -11  -7    7.49    6.84
  -6 -11   7   -0.62    6.30
  -6 -11   8   23.92    9.07
  -6 -11   9   25.39    9.30
  -6 -11  10    3.55    6.58
  -6 -11  11    0.80    6.72
  -6 -11  12   16.68    8.79
  -6 -11  13   24.78    9.35
  -6 -11  14   -3.84    8.38
  -6 -11  15   30.16   10.59
  -6 -11  16   11.02    8.34
  -6 -11  17   13.56    8.43
  -6 -11  18   -1.40    7.36
  -6 -11  19   52.48   12.59
  -6 -11  20   -0.99    6.91
  -6 -11  21    2.69    8.19
  -6 -11  22   -5.71    7.34
  -6 -11  23   19.16   10.79
  -6 -11  24   -2.48    6.73
  -6 -11  25    5.87    8.81
  -6 -11  26    0.90    8.87
  -6 -11  27    0.73    7.62
  -6 -11  28    7.93    8.88
  -6 -11  29    7.54    8.49
  -6 -11  30   -2.06    8.75
   6 -12  -1   40.58   10.19
  -6 -12   1    8.88    7.56
   6 -12  -2    0.84    7.23
  -6 -12   2    0.38    5.98
   6 -12  -3    0.75    6.06
  -6 -12   3    0.05    6.91
   6 -12  -4    3.27    5.87
  -6 -12   4    2.58    7.22
   6 -12  -5   46.47   11.28
  -6 -12   5   33.27   10.36
   6 -12  -6   -0.43    6.46
  -6 -12   6   -3.25    7.95
   6 -12  -7    2.14    6.71
  -6 -12   7    3.01    7.27
   6 -12  -8    5.43    7.25
  -6 -12   8   -0.16    7.30
   6 -12  -9   13.28    8.19
  -6 -12   9    4.27    7.52
   6 -12 -10   -0.91    7.21
  -6 -12  10   -4.24    8.25
  -6 -12  11   38.02   11.07
  -6 -12  12    3.09    6.74
  -6 -12  13   -2.53    8.00
  -6 -12  14   -0.89    7.02
  -6 -12  15   31.14   10.61
  -6 -12  16   -4.38    7.07
  -6 -12  17   17.82    8.31
  -6 -12  18   -6.14    7.59
  -6 -12  19   -5.51    7.62
  -6 -12  20    0.03    6.79
  -6 -12  21   12.13    9.26
  -6 -12  22    8.79    9.26
  -6 -12  23    4.67    8.16
  -6 -12  24    9.70    8.20
  -6 -12  25   17.94   10.25
  -6 -12  26   -1.58    8.00
  -6 -12  27   10.17    8.77
   6 -13  -1   10.18    8.09
  -6 -13   1   14.52    7.79
   6 -13  -2   -1.39    6.27
  -6 -13   2   14.61    8.11
   6 -13  -3   43.92   11.88
  -6 -13   3   42.71   11.12
   6 -13  -4   15.22    8.41
  -6 -13   4   29.15    9.66
   6 -13  -5    6.54    7.55
  -6 -13   5    8.80    7.60
   6 -13  -6   -0.30    7.89
  -6 -13   6    0.84    7.39
   6 -13  -7   13.71    8.13
  -6 -13   7   30.24    9.74
   6 -13  -8    9.08    7.03
  -6 -13   8    5.79    7.28
   6 -13  -9   39.89   11.38
  -6 -13   9   43.26   11.94
  -6 -13  10    0.58    7.25
  -6 -13  11    4.52    7.11
  -6 -13  12   21.06    9.34
  -6 -13  13   14.56    9.93
  -6 -13  14   11.97    8.82
  -6 -13  15    3.11    8.15
  -6 -13  16   -2.42    6.89
  -6 -13  17   16.21    8.70
  -6 -13  18    9.77    8.51
  -6 -13  19   23.99   10.14
  -6 -13  20   13.50    9.62
  -6 -13  21   -4.41    7.50
  -6 -13  22    3.52    7.43
  -6 -13  23   10.96    9.04
  -6 -13  24   -6.46    9.64
   6 -14  -1   16.99    8.23
  -6 -14   1   21.17    9.17
   6 -14  -2    3.63    6.54
  -6 -14   2   -0.90    7.14
   6 -14  -3   -6.58    8.13
  -6 -14   3    1.47    7.06
   6 -14  -4    2.03    7.69
  -6 -14   4    1.81    7.57
   6 -14  -5   22.54   10.22
  -6 -14   5   46.18   11.88
   6 -14  -6   25.75    8.95
  -6 -14   6    2.71    7.99
   6 -14  -7   18.91    8.88
  -6 -14   7    6.29    7.91
  -6 -14   8    1.70    7.18
  -6 -14   9   11.84    8.66
  -6 -14  10   18.37    9.78
  -6 -14  11    5.89    7.27
  -6 -14  12   13.52    8.52
  -6 -14  13   -5.63    8.33
  -6 -14  14    0.40    7.87
  -6 -14  15   -0.00    7.50
  -6 -14  16    6.84    8.77
  -6 -14  17   -7.22    8.78
  -6 -14  18   -0.29    8.82
  -6 -14  19    3.57    8.23
  -6 -14  20    0.03    7.09
  -6 -14  21    7.97    8.38
   6 -15  -1   -0.40    7.10
  -6 -15   1   -2.55    6.85
   6 -15  -2    6.89    7.82
  -6 -15   2    8.35    7.36
   6 -15  -3   11.22    8.45
  -6 -15   3   -1.27    7.50
   6 -15  -4   -5.37    7.83
  -6 -15   4   -2.97    7.52
   6 -15  -5    1.08    6.86
  -6 -15   5   -2.77    7.89
  -6 -15   6   -0.93    6.77
  -6 -15   7   -4.01    7.63
  -6 -15   8   -2.52    7.41
  -6 -15   9   -1.10    6.91
  -6 -15  10    2.67    7.55
  -6 -15  11   -5.15    7.41
  -6 -15  12    5.05    9.01
  -6 -15  13    3.29    7.51
  -6 -15  14    1.36    7.57
  -6 -15  15   -2.48    7.61
  -6 -15  16    1.54    7.96
  -6 -15  17   -4.38    8.22
  -6 -15  18    0.95    7.02
   6 -16  -1   -3.00    7.40
  -6 -16   1    1.16    7.03
   6 -16  -2    0.25    7.03
  -6 -16   2    3.22    7.03
   6 -16  -3   -4.36    7.67
  -6 -16   3    2.71    7.36
  -6 -16   4   -0.15    7.48
  -6 -16   5   -4.55    7.21
  -6 -16   6    4.28    7.60
  -6 -16   7   -2.15    7.96
  -6 -16   8   -1.89    8.23
  -6 -16   9    3.36    7.81
  -6 -16  10   -2.41    8.06
  -6 -16  11    4.45    7.47
  -6 -16  12   -1.91    6.98
  -6 -16  13    2.64    7.28
  -6 -16  14   -2.61    8.67
   6 -17  -1    0.67    8.36
  -6 -17   2    3.72    7.81
  -6 -17   3   -5.47    8.33
  -6 -17   4    8.76    7.88
  -6 -17   5   -3.93    8.44
  -6 -17   6   -1.20    7.38
  -6 -17   7    8.98    9.06
  -6 -17   8    2.15    8.34
  -6 -17   9   -1.69    8.99
  -6 -17  10    8.80    8.11
  -6 -18   5    8.73    8.55
  -6 -18   6    2.68    8.28
  -6 -18   7   15.28    8.83
  -5   0   1   -0.50    5.16
  -5   0   1   -5.77    9.66
   5   0  -1    1.27    5.23
   5   0  -1   -0.32    8.96
  -5   0   2    1.47    4.61
  -5   0   2    7.56    8.83
   5   0  -2    0.10    5.60
   5   0  -2   -0.11    8.98
  -5   0   3   79.81   12.88
  -5   0   3   69.03   15.49
   5   0  -3   72.25   12.70
   5   0  -3   99.96   17.03
  -5   0   4   -1.32    4.96
  -5   0   4   -6.09    9.38
   5   0  -4   -0.23    4.78
   5   0  -4   -5.96   10.01
  -5   0   5 2289.35  288.30
  -5   0   5 2351.42  290.32
   5   0  -5 2195.68  288.08
   5   0  -5 2343.82  290.42
  -5   0   6   -1.04    4.81
  -5   0   6   -2.27    9.54
   5   0  -6   -4.32    4.87
   5   0  -6    0.20    9.48
  -5   0   7   48.38   10.10
  -5   0   7   85.40   15.19
   5   0  -7   60.36   10.31
   5   0  -7   52.13   13.94
  -5   0   8   -0.75    4.88
  -5   0   8   -1.01    8.69
   5   0  -8   -2.58    4.69
   5   0  -8    9.59    9.68
  -5   0   9  589.62   70.54
  -5   0   9  393.77   71.26
   5   0  -9  580.56   70.32
   5   0  -9  583.70   72.84
  -5   0  10   -0.72    4.67
  -5   0  10    7.23    8.81
   5   0 -10    0.00    4.42
   5   0 -10    3.32    7.44
  -5   0  11   20.23    6.37
  -5   0  11   22.70    9.65
   5   0 -11   19.10    5.80
   5   0 -11   26.74   10.68
  -5   0  12    0.53    4.21
  -5   0  12   -4.23    7.61
   5   0 -12   -1.99    4.15
   5   0 -12   -5.94    8.58
  -5   0  13    4.36    4.50
  -5   0  13   10.73    7.18
   5   0 -13    6.54    4.81
   5   0 -13    5.32    8.36
  -5   0  14   -2.39    4.43
   5   0 -14   -1.05    4.01
   5   0 -14   -6.58    8.48
  -5   0  15   87.16   16.02
  -5   0  15  104.22   15.55
   5   0 -15  105.22   15.84
   5   0 -15  138.38   20.27
  -5   0  16    0.19    4.65
  -5   0  16    0.91    4.06
   5   0 -16    5.80    8.98
  -5   0  17   81.67   13.95
  -5   0  17   97.68   13.62
   5   0 -17   61.30   16.03
  -5   0  18    1.88    4.73
  -5   0  18   -3.01    4.08
   5   0 -18   -1.58    9.63
  -5   0  19  140.40   22.58
  -5   0  19  149.78   22.01
   5   0 -19  206.12   26.88
  -5   0  20    2.34    4.96
  -5   0  20   -0.11    4.15
   5   0 -20   -5.57   10.26
  -5   0  21  226.91   31.92
  -5   0  22    2.14    5.89
  -5   0  23   -2.27    5.77
   5   0 -23    0.21    5.51
  -5   0  24   -0.80    5.04
   5   0 -24    2.56    6.23
  -5   0  25   23.56    7.73
   5   0 -25   34.85    9.19
  -5   0  26    4.07    5.49
   5   0 -26   -2.96    6.10
  -5   0  27   52.00   11.27
   5   0 -27   59.45   12.00
  -5   0  28    6.41    5.50
   5   0 -28   -0.87    6.50
   5   0 -29    2.41    7.28
   5   0 -30    1.66    6.91
   5   0 -31   36.06   10.11
   5   0 -32   -4.35    8.49
   5   0 -33   -0.58    7.77
   5   0 -34    2.72    7.36
   5   0 -35    3.83    8.50
   5   0 -36   -0.78    6.92
   5   0 -37   12.46    8.69
   5   0 -38   -3.61    8.69
   5   0 -39    5.97    8.25
  -5   1   1  464.84   61.48
  -5   1   1  469.05   64.05
   5  -1  -1  511.25   61.89
   5  -1  -1  635.79   65.34
   5   1  -1  443.73   61.24
   5   1  -1  442.31   63.38
  -5  -1   1  442.23   61.31
  -5  -1   1  436.10   63.15
  -5   1   2    0.93    5.12
  -5   1   2    0.90    8.99
   5  -1  -2    3.14    5.77
   5  -1  -2    0.64    9.71
   5   1  -2   -0.61    4.93
   5   1  -2    1.32    8.77
  -5  -1   2    1.83    5.28
  -5  -1   2    6.17    8.76
  -5   1   3  481.59   62.72
  -5   1   3  517.58   65.20
   5  -1  -3  435.33   62.62
   5  -1  -3  530.48   65.86
   5   1  -3  501.64   62.61
   5   1  -3  438.63   64.66
  -5  -1   3  462.96   62.59
  -5  -1   3  519.66   65.11
  -5   1   4    6.63    5.35
  -5   1   4    1.16    9.78
   5  -1  -4    4.62    5.26
   5  -1  -4   22.19   11.47
   5   1  -4   10.24    5.23
   5   1  -4   13.19    9.10
  -5  -1   4    6.70    5.37
  -5  -1   4   16.87    9.36
  -5   1   5  109.36   16.34
  -5   1   5   96.88   18.69
   5  -1  -5  122.88   16.57
   5  -1  -5  152.69   20.99
   5   1  -5   89.32   15.62
   5   1  -5  136.12   19.81
  -5  -1   5  107.00   16.16
  -5  -1   5   60.11   18.13
  -5   1   6  697.90   79.60
  -5   1   6  670.71   81.55
   5  -1  -6  603.93   79.19
   5  -1  -6  718.19   82.39
   5   1  -6  538.94   78.76
   5   1  -6  548.71   80.92
  -5  -1   6  646.14   79.22
  -5  -1   6  524.49   80.76
  -5   1   7  547.83   73.21
  -5   1   7  572.91   75.36
   5  -1  -7  575.83   73.23
   5  -1  -7  580.10   75.52
   5   1  -7  460.82   72.67
   5   1  -7  670.20   76.21
  -5  -1   7  614.27   73.34
  -5  -1   7  623.92   75.82
  -5   1   8    0.06    5.11
  -5   1   8    0.55    8.84
   5  -1  -8    0.78    4.82
   5  -1  -8   -2.67    8.94
   5   1  -8   -0.46    4.67
   5   1  -8   -0.00    9.84
  -5  -1   8    4.46    5.06
  -5  -1   8    4.60    9.43
  -5   1   9   15.90    6.05
  -5   1   9   30.94   10.32
   5  -1  -9   20.46    6.31
   5  -1  -9   24.87   10.49
   5   1  -9   13.57    5.73
   5   1  -9   32.28   11.12
  -5  -1   9   21.26    6.27
  -5  -1   9   24.46    9.70
  -5   1  10    1.43    4.90
  -5   1  10   10.21    9.20
   5  -1 -10   -1.49    4.50
   5  -1 -10    2.81    9.33
   5   1 -10   -2.13    4.34
   5   1 -10   -1.71    8.95
  -5  -1  10    2.39    4.28
  -5  -1  10    2.83    7.89
  -5   1  11  216.07   30.39
  -5   1  11  217.69   32.13
   5  -1 -11  216.25   30.08
   5  -1 -11  236.60   33.30
   5   1 -11  220.03   30.33
   5   1 -11  210.15   33.08
  -5  -1  11  232.61   30.34
  -5  -1  11  221.29   32.71
  -5   1  12   16.91    5.96
  -5   1  12   20.60    9.57
   5  -1 -12   16.69    5.21
   5  -1 -12   24.64   10.66
   5   1 -12   16.45    5.73
   5   1 -12   18.75    9.23
  -5  -1  12   14.05    5.21
  -5  -1  12   23.06    8.45
  -5   1  13  409.65   52.14
  -5   1  13  344.47   53.36
   5  -1 -13  419.69   52.00
   5  -1 -13  393.51   54.61
   5   1 -13  370.02   52.32
   5   1 -13  418.11   55.19
  -5  -1  13  423.31   53.16
  -5  -1  13  380.81   51.81
  -5   1  14    0.00    4.41
   5  -1 -14    1.49    4.27
   5  -1 -14   -4.51    7.91
   5   1 -14    0.74    8.44
  -5  -1  14   -2.73    4.77
  -5  -1  14    1.11    4.10
  -5   1  15   76.06   11.70
   5  -1 -15   59.87   10.98
   5  -1 -15   82.13   15.59
   5   1 -15   62.21   14.17
  -5  -1  15   68.32   11.99
  -5  -1  15   68.63   11.39
  -5   1  16    2.58    4.21
   5  -1 -16    5.36    4.40
   5  -1 -16    2.75    8.08
   5   1 -16    7.71    9.07
  -5  -1  16    1.09    4.73
  -5  -1  16    5.17    4.24
  -5   1  17   14.72    6.59
  -5   1  17   19.07    6.00
   5  -1 -17   27.89    6.24
   5  -1 -17   10.97    8.75
   5   1 -17   27.98   10.44
  -5  -1  17   18.23    6.96
  -5  -1  17   26.78    6.29
  -5   1  18    0.67    5.17
  -5   1  18    0.29    4.30
   5  -1 -18    1.23    8.20
   5   1 -18    3.27    8.98
  -5  -1  18   11.32    5.70
  -5   1  19  170.01   23.39
  -5   1  19  141.57   22.48
   5  -1 -19  138.73   25.57
   5   1 -19  189.23   27.01
  -5  -1  19  173.18   23.77
  -5   1  20    6.17    5.06
  -5   1  20    4.60    4.44
   5  -1 -20    0.63    9.46
   5   1 -20    2.31    8.59
  -5  -1  20    3.91    5.36
  -5   1  21    1.70    4.48
  -5   1  21   -0.46    4.49
   5   1 -21   -1.21    5.88
  -5  -1  21    6.38    6.12
  -5   1  22    6.31    5.56
  -5   1  22    6.27    5.00
   5   1 -22   11.53    6.91
  -5  -1  22   11.87    6.22
  -5   1  23   58.54   10.50
  -5   1  23   46.28    9.51
   5   1 -23   57.05   12.13
  -5  -1  23   50.37   10.95
  -5   1  24    9.64    5.38
   5   1 -24    3.92    7.21
  -5  -1  24   -1.44    5.15
  -5   1  25   12.15    6.34
   5   1 -25   16.87    8.21
  -5  -1  25   11.60    6.59
  -5   1  26    7.39    5.35
   5  -1 -26    4.06    6.77
   5   1 -26    6.50    8.20
  -5   1  27   74.08   13.03
   5  -1 -27   67.64   13.43
   5   1 -27   69.03   13.90
   5  -1 -28   11.72    7.02
   5   1 -28    3.73    7.91
   5  -1 -29   38.03   10.79
   5   1 -29   65.38   12.79
   5  -1 -30   -0.32    7.33
   5   1 -30   -0.36    6.93
  -5  -1  30   -2.27    6.08
   5  -1 -31    0.22    5.91
   5   1 -31    2.77    7.35
   5  -1 -32    0.54    7.30
   5   1 -32    7.20    8.57
   5  -1 -33   55.10   12.33
   5   1 -33   39.91   12.84
   5  -1 -34    2.69    7.01
   5   1 -34   -4.88    8.15
   5  -1 -35    8.34    7.67
   5   1 -35   -1.09    8.01
   5  -1 -36    8.16    7.64
   5   1 -36   -1.63    7.45
   5  -1 -37   10.73    8.24
   5   1 -37   11.38    8.79
   5  -1 -38   -0.00    8.07
   5   1 -38   -0.05    8.37
   5  -1 -39    5.95    7.97
  -5   2   1   -0.69    5.71
  -5   2   1    7.46   11.44
   5  -2  -1    9.11    6.28
   5  -2  -1   -0.35   10.52
   5   2  -1    7.79    4.98
   5   2  -1    6.13    9.37
  -5  -2   1    4.09    4.96
  -5  -2   1    3.21   10.46
  -5   2   2   24.86    7.05
  -5   2   2    8.17   10.35
   5  -2  -2   12.80    6.64
   5  -2  -2   14.51   11.11
   5   2  -2   20.80    5.75
   5   2  -2    7.45    9.07
  -5  -2   2   21.68    6.11
  -5  -2   2    6.96   10.06
  -5   2   3  182.59   25.42
  -5   2   3  201.34   29.17
   5  -2  -3  157.19   25.50
   5  -2  -3  184.97   28.61
   5   2  -3  160.27   24.78
   5   2  -3  155.45   27.37
  -5  -2   3  214.88   25.56
  -5  -2   3  218.64   29.19
  -5   2   4   55.77   11.23
  -5   2   4   83.06   15.32
   5  -2  -4   52.28   11.19
   5  -2  -4   81.22   16.42
   5   2  -4   60.31   10.88
   5   2  -4  122.78   16.71
  -5  -2   4   61.28   10.92
  -5  -2   4   62.04   14.99
  -5   2   5  560.56   74.69
  -5   2   5  597.38   76.97
   5  -2  -5  609.17   75.10
   5  -2  -5  544.52   77.18
   5   2  -5  544.05   74.47
   5   2  -5  632.82   77.34
  -5  -2   5  545.66   74.41
  -5  -2   5  642.51   77.54
  -5   2   6   15.28    5.84
  -5   2   6   -4.32    9.25
   5  -2  -6   15.62    5.97
   5  -2  -6   17.76   11.30
   5   2  -6    6.11    5.14
   5   2  -6   -1.01    9.81
  -5  -2   6   11.00    5.25
  -5  -2   6    3.08    8.76
  -5   2   7   60.12   11.59
  -5   2   7   56.90   14.53
   5  -2  -7   77.29   11.87
   5  -2  -7   59.86   15.43
   5   2  -7   63.94   11.26
   5   2  -7   65.34   14.82
  -5  -2   7   89.88   11.73
  -5  -2   7   38.60   13.79
  -5   2   8    6.92    5.27
  -5   2   8    4.83    8.01
   5  -2  -8   14.38    5.53
   5  -2  -8    1.89   10.04
   5   2  -8    5.44    4.78
   5   2  -8    1.29    9.40
  -5  -2   8   10.43    9.32
  -5   2   9  672.38   85.01
  -5   2   9  655.00   86.64
   5  -2  -9  654.28   84.87
   5  -2  -9  712.18   87.75
   5   2  -9  596.84   84.89
   5   2  -9  665.52   87.39
  -5  -2   9  672.54   84.78
  -5  -2   9  663.69   87.32
  -5   2  10    0.01    4.56
  -5   2  10    2.43    8.17
   5  -2 -10    1.76    4.42
   5  -2 -10   13.18    9.34
   5   2 -10    2.20    3.95
   5   2 -10   -1.07    9.35
  -5  -2  10   -0.25    6.00
  -5  -2  10    0.76    4.17
  -5  -2  10    5.71    7.94
  -5   2  11    3.90    4.79
  -5   2  11    6.31    7.58
   5  -2 -11    2.92    4.04
   5  -2 -11    2.97    8.32
   5   2 -11    9.56    5.27
   5   2 -11    0.47    8.32
  -5  -2  11    0.63    5.33
  -5  -2  11    1.42    4.23
  -5  -2  11    3.10    7.77
  -5   2  12   76.94   12.24
   5  -2 -12   59.02   11.44
   5  -2 -12   90.45   15.57
   5   2 -12   87.09   15.99
  -5  -2  12   74.85   12.84
  -5  -2  12   71.87   11.93
  -5   2  13   66.50   10.98
   5  -2 -13   45.88    9.83
   5  -2 -13   88.90   14.80
   5   2 -13   32.71   13.29
  -5  -2  13   63.15   11.61
  -5  -2  13   84.04   11.17
  -5   2  14   47.93    8.00
   5  -2 -14   33.45    6.97
   5  -2 -14   51.56   11.81
   5   2 -14   21.54   10.16
  -5  -2  14   29.75    8.57
  -5  -2  14   24.74    6.76
  -5   2  15  409.55   47.08
  -5   2  15  348.63   48.02
   5  -2 -15  338.37   46.29
   5  -2 -15  317.67   48.85
   5   2 -15  329.08   49.43
  -5  -2  15  317.55   47.07
  -5  -2  15  373.85   46.71
  -5   2  16   -0.15    4.53
   5  -2 -16    4.12    3.62
   5  -2 -16   -4.62    7.77
   5   2 -16    4.10    8.19
  -5  -2  16    1.33    4.85
  -5   2  17    3.40    4.33
   5  -2 -17    1.73    3.84
   5   2 -17    1.77    5.57
   5   2 -17   -3.74    9.44
  -5  -2  17    0.21    5.16
  -5   2  18   -0.42    3.83
   5  -2 -18    1.05    3.67
   5   2 -18   -2.44    5.66
   5   2 -18    2.09    8.67
  -5  -2  18    0.92    5.38
  -5   2  19  156.56   19.93
  -5   2  19  123.30   19.07
   5  -2 -19  119.84   18.91
   5   2 -19  141.86   23.08
  -5  -2  19  116.94   19.62
  -5   2  20   55.51   10.67
  -5   2  20   45.52   10.04
   5   2 -20   80.01   15.38
  -5  -2  20   60.92   11.23
  -5   2  21    6.77    5.21
  -5   2  21    4.12    5.12
   5   2 -21    4.52    6.79
  -5  -2  21   -0.00    5.65
  -5   2  22    4.86    5.59
  -5   2  22   13.61    5.46
   5   2 -22   12.13    7.65
  -5  -2  22    3.87    6.02
  -5   2  23    8.36    5.35
  -5   2  23    7.24    5.25
   5   2 -23   15.71    8.00
  -5   2  24    3.75    5.08
   5   2 -24    0.83    6.91
  -5   2  25   85.62   13.90
   5   2 -25   76.07   15.80
  -5   2  26    8.87    5.59
   5   2 -26   12.13    8.13
   5   2 -27   53.99   12.54
  -5  -2  27   59.50   12.41
   5  -2 -28   -1.83    5.46
   5   2 -28   -1.32    8.56
  -5  -2  28   -2.59    6.36
   5  -2 -29   37.12    9.92
   5   2 -29   45.67   12.05
  -5  -2  29   52.03   11.05
   5  -2 -30    7.48    6.76
   5   2 -30    6.71    8.30
  -5  -2  30    7.59    6.66
   5  -2 -31   59.24   10.61
   5   2 -31    7.54   10.17
  -5  -2  31   30.84    8.85
   5  -2 -32    4.27    6.55
   5   2 -32    1.48    8.09
   5  -2 -33   -4.74    7.01
   5   2 -33    3.68    8.29
   5  -2 -34    0.09    6.09
   5   2 -34    0.57    7.87
   5  -2 -35   13.83    8.21
   5   2 -35    3.85    7.93
   5  -2 -36    2.73    6.91
   5   2 -36    9.61    8.61
   5  -2 -37   11.27    8.20
   5   2 -37    0.00    7.99
   5  -2 -38    2.29    7.43
   5   2 -38   -0.85    8.20
   5  -2 -39   -3.95    7.88
  -5   3   1  250.99   38.54
  -5   3   1  263.04   41.91
   5  -3  -1  298.91   39.32
   5  -3  -1  310.83   41.93
   5   3  -1  289.26   38.45
   5   3  -1  301.41   40.86
  -5  -3   1  275.29   38.38
  -5  -3   1  370.97   42.16
  -5   3   2   62.44   11.19
  -5   3   2   41.39   14.48
   5  -3  -2   75.40   12.05
   5  -3  -2   57.58   14.67
   5   3  -2   72.20   10.99
   5   3  -2   67.24   14.46
  -5  -3   2   54.70   10.64
  -5  -3   2   51.20   14.73
  -5   3   3   91.62   15.78
  -5   3   3   96.41   19.97
   5  -3  -3   96.47   16.12
   5  -3  -3  137.94   20.89
   5   3  -3  115.83   15.77
   5   3  -3  114.04   18.65
  -5  -3   3   97.94   15.37
  -5  -3   3   89.02   18.48
  -5   3   4    4.24    5.58
  -5   3   4    8.15    9.25
   5  -3  -4    3.81    5.29
   5  -3  -4    3.97   10.61
   5   3  -4   11.10    5.29
   5   3  -4   14.69   10.40
  -5  -3   4    6.11    4.99
  -5  -3   4    0.25    9.80
  -5   3   5  243.92   30.51
  -5   3   5  227.84   33.11
   5  -3  -5  184.48   30.02
   5  -3  -5  181.18   32.70
   5   3  -5  225.78   30.09
   5   3  -5  239.01   32.89
  -5  -3   5  234.32   29.91
  -5  -3   5  200.83   32.39
  -5   3   6  217.59   29.04
  -5   3   6  203.82   30.99
   5  -3  -6  193.92   28.94
   5  -3  -6  201.38   31.59
   5   3  -6  188.63   28.57
   5   3  -6  230.92   31.90
  -5  -3   6  223.56   28.67
  -5  -3   6  213.07   31.72
  -5   3   7   57.94   11.10
  -5   3   7   59.83   13.90
   5  -3  -7   58.79   11.54
   5  -3  -7   88.44   16.29
   5   3  -7   81.39   11.90
   5   3  -7   42.91   14.24
  -5  -3   7   74.62   12.39
  -5  -3   7   60.98   11.02
  -5  -3   7   73.07   14.97
  -5   3   8  100.90   15.18
  -5   3   8   87.87   17.23
   5  -3  -8   90.05   14.99
   5  -3  -8  119.80   19.59
   5   3  -8   85.26   14.96
   5   3  -8   96.65   18.36
  -5  -3   8  104.94   15.93
  -5  -3   8   95.66   14.59
  -5  -3   8   99.40   18.09
  -5   3   9   91.67   13.53
  -5   3   9   93.63   15.47
   5  -3  -9   74.04   13.08
   5  -3  -9   76.13   16.40
   5   3  -9   82.87   16.42
  -5  -3   9   84.20   14.15
  -5  -3   9   79.89   12.98
  -5  -3   9   65.73   15.59
  -5   3  10   17.13    5.95
   5  -3 -10   16.75    6.09
   5  -3 -10    9.94    9.50
   5   3 -10   17.81   10.50
  -5  -3  10   22.70    7.37
  -5  -3  10   19.59    5.84
  -5   3  11    4.44    4.39
   5  -3 -11    5.57    4.68
   5  -3 -11    2.83    8.02
   5   3 -11   -2.68    8.29
  -5  -3  11    1.22    5.00
  -5  -3  11   -2.52    4.35
  -5   3  12   25.57    6.73
   5  -3 -12   22.90    6.07
   5  -3 -12   38.29   10.80
   5   3 -12   22.82    7.99
   5   3 -12   28.24   10.70
  -5  -3  12   16.83    6.92
  -5  -3  12   18.35    6.28
  -5   3  13  192.49   26.26
  -5   3  13  209.64   28.01
   5  -3 -13  174.24   25.73
   5  -3 -13  194.17   28.79
   5   3 -13  202.69   27.68
   5   3 -13  187.34   29.34
  -5  -3  13  166.41   26.88
  -5   3  14   24.40    6.15
  -5   3  14   22.87    8.09
   5  -3 -14   26.68    5.76
   5   3 -14   10.97    6.79
   5   3 -14   41.04   11.20
  -5  -3  14   17.86    6.74
  -5   3  15   10.68    5.04
  -5   3  15   10.43    7.64
   5  -3 -15   12.06    4.46
   5   3 -15    7.30    6.71
   5   3 -15    5.46    8.26
  -5  -3  15   14.19    6.34
  -5   3  16   21.50    7.85
  -5   3  16   58.49   11.03
   5  -3 -16   55.79    8.52
   5   3 -16   45.37   10.33
   5   3 -16   55.88   13.53
  -5  -3  16   53.36    9.86
  -5   3  17   64.83   11.31
   5  -3 -17   66.33   10.77
   5   3 -17  101.86   14.37
   5   3 -17   66.26   15.51
  -5  -3  17   49.53   11.74
  -5   3  18    9.13    4.83
   5  -3 -18    8.43    4.35
   5   3 -18    6.85    6.74
   5   3 -18    6.68    9.03
  -5  -3  18    8.96    5.61
  -5   3  19    1.40    4.67
   5  -3 -19    3.66    3.90
   5  -3 -19    7.23    8.53
   5   3 -19   -0.46    9.34
  -5  -3  19    1.64    4.84
  -5   3  20   -0.28    4.77
  -5   3  20    1.51    4.52
   5  -3 -20   -1.96    3.69
   5   3 -20   -3.49    9.30
  -5  -3  20   -1.70    6.33
  -5   3  21   65.87   11.64
  -5   3  21   60.38   11.21
   5   3 -21   67.40   13.62
  -5   3  22   89.30   13.53
  -5   3  22   74.30   13.30
   5   3 -22   75.93   15.63
  -5   3  23   99.79   13.96
   5   3 -23   54.62   15.08
  -5   3  24    9.56    5.67
   5   3 -24    7.96    8.08
   5   3 -25   -2.98    7.44
  -5  -3  25    1.71    6.27
   5   3 -26   -3.10    8.29
  -5  -3  26   -2.53    6.42
   5   3 -27   42.35   12.11
  -5  -3  27   48.23   10.94
   5   3 -28    8.19    8.52
  -5  -3  28   12.64    7.83
   5   3 -29   19.60    9.41
  -5  -3  29   19.89    8.41
   5  -3 -30    0.57    5.22
   5   3 -30    1.03    8.65
  -5  -3  30   -0.31    6.04
   5  -3 -31    1.89    5.88
   5   3 -31    1.54    8.74
  -5  -3  31    7.64    6.53
   5  -3 -32    2.92    6.34
   5   3 -32    7.53    7.97
  -5  -3  32    5.36    7.23
   5  -3 -33   20.49    7.68
   5   3 -33   23.31   10.98
  -5  -3  33   16.76    8.48
   5  -3 -34    1.48    6.47
   5   3 -34   -4.41    8.96
   5  -3 -35   -2.99    6.68
   5   3 -35   -0.30    8.60
   5  -3 -36    3.93    6.23
   5   3 -36    0.86    8.61
   5  -3 -37   11.65    7.89
   5   3 -37    3.34    8.68
   5  -3 -38   -4.05    7.73
   5   3 -38    7.74    9.15
   5  -3 -39    8.86    7.69
  -5   4   1   74.56   13.43
  -5   4   1   96.75   18.41
   5  -4  -1   88.71   14.10
   5  -4  -1   86.36   17.04
   5   4  -1   74.03   13.00
   5   4  -1   91.73   16.53
  -5  -4   1   80.70   12.85
  -5  -4   1   86.65   16.50
  -5   4   2   15.60    5.94
  -5   4   2   16.69   11.06
   5  -4  -2    8.22    6.03
   5  -4  -2   33.66   10.68
   5   4  -2   13.01    5.26
   5   4  -2   13.94    9.26
  -5  -4   2    8.28    4.64
  -5  -4   2   19.57   10.03
  -5   4   3   46.25    8.10
  -5   4   3   24.03   12.17
   5  -4  -3   28.01    7.73
   5  -4  -3   13.10   11.56
   5   4  -3   40.43    7.44
   5   4  -3   21.62   10.76
  -5  -4   3   25.97    6.78
  -5  -4   3   22.16   10.34
  -5   4   4   71.36   12.25
  -5   4   4  114.00   17.72
   5  -4  -4   58.84   12.64
   5  -4  -4   83.30   16.60
   5   4  -4   73.18   12.25
   5   4  -4   54.77   14.81
  -5  -4   4   86.50   13.68
  -5  -4   4   66.61   11.64
  -5  -4   4   75.15   15.06
  -5   4   5  165.48   23.53
  -5   4   5  219.86   28.00
   5  -4  -5  156.57   23.75
   5  -4  -5  152.36   26.25
   5   4  -5  169.57   23.73
   5   4  -5  190.47   26.74
  -5  -4   5  151.11   23.98
  -5  -4   5  149.20   23.02
  -5  -4   5  174.70   26.23
  -5   4   6   -2.05    4.69
  -5   4   6    2.95    8.86
   5  -4  -6   -0.35    5.23
   5  -4  -6    0.66    9.86
   5   4  -6   -0.95    5.01
   5   4  -6   -3.26    8.75
  -5  -4   6    3.37    5.66
  -5  -4   6    0.63    3.91
  -5  -4   6   -1.61    8.39
  -5   4   7    4.31    4.56
  -5   4   7   19.92    9.43
   5  -4  -7    9.93    5.56
   5  -4  -7    7.02   10.02
   5   4  -7    3.65    5.67
   5   4  -7   13.67   10.33
  -5  -4   7    8.23    5.52
  -5  -4   7    6.91    5.17
  -5  -4   7    1.45    8.22
  -5   4   8   73.50   12.06
  -5   4   8   77.20   14.85
   5  -4  -8   74.34   12.20
   5  -4  -8  110.52   17.71
   5   4  -8   90.63   13.67
   5   4  -8   91.79   15.91
  -5  -4   8   43.86   11.95
  -5  -4   8   70.13   11.56
  -5  -4   8   44.61   14.13
  -5   4   9  106.23   16.02
   5  -4  -9  117.27   16.54
   5  -4  -9  113.43   19.99
   5   4  -9   97.70   17.22
   5   4  -9  100.33   18.92
  -5  -4   9   98.97   16.41
  -5  -4   9   98.94   15.73
  -5   4  10  162.68   23.34
   5  -4 -10  163.74   23.37
   5  -4 -10  184.83   27.31
   5   4 -10  161.33   24.86
   5   4 -10  188.94   26.83
  -5  -4  10  146.02   23.79
  -5   4  11  193.46   26.35
  -5   4  11  167.24   27.70
   5  -4 -11  172.41   26.28
   5  -4 -11  210.55   29.97
   5   4 -11  195.81   27.88
   5   4 -11  211.20   29.63
  -5  -4  11  187.49   27.20
  -5   4  12    8.24    5.08
  -5   4  12   17.27    7.79
   5  -4 -12   13.61    5.33
   5   4 -12    7.92    6.73
   5   4 -12    1.26    8.78
  -5  -4  12    8.57    5.87
  -5   4  13    1.07    4.10
  -5   4  13    3.61    7.37
   5  -4 -13    3.24    4.48
   5   4 -13    2.31    5.78
   5   4 -13   -1.29    8.91
  -5  -4  13    1.16    6.19
  -5   4  14   35.72    7.79
  -5   4  14   36.75    9.42
   5  -4 -14   38.15    7.30
   5   4 -14   24.97    8.96
   5   4 -14   28.25   11.29
  -5  -4  14   31.35    8.46
  -5   4  15  355.55   42.46
  -5   4  15  292.38   43.11
   5  -4 -15  306.10   41.82
   5   4 -15  331.20   44.29
   5   4 -15  269.79   45.02
  -5  -4  15  318.41   43.26
  -5   4  16   60.19   10.11
  -5   4  16   35.17   10.66
   5  -4 -16   75.48    9.99
   5  -4 -16   52.68   13.29
   5   4 -16   60.90   12.41
   5   4 -16   36.50   13.23
  -5  -4  16   45.61   10.73
  -5   4  17   90.77   14.07
   5  -4 -17   91.79   13.53
   5  -4 -17   94.87   17.47
   5   4 -17   91.17   16.24
   5   4 -17   82.25   18.34
  -5  -4  17   71.86   14.63
  -5   4  18    2.36    4.47
   5  -4 -18    0.33    3.78
   5  -4 -18    0.00    8.76
   5   4 -18    1.59    7.45
   5   4 -18    9.40   10.00
  -5   4  19  185.14   26.86
   5  -4 -19  192.79   26.48
   5   4 -19  208.47   31.53
  -5   4  20    7.92    5.34
   5  -4 -20    3.71    4.19
   5  -4 -21   47.37    8.65
   5   4 -21   36.76   11.91
  -5   4  22    3.49    4.87
   5   4 -22    7.79    7.78
  -5  -4  22    1.82    5.82
  -5   4  23    1.90    4.77
   5   4 -23    5.63    7.64
  -5  -4  23    2.77    5.89
   5   4 -24    1.28    8.40
  -5  -4  24    6.73    6.88
   5   4 -25   21.44   10.31
  -5  -4  25   35.83    9.54
   5   4 -26   25.78   10.29
  -5  -4  26   16.75    8.50
   5   4 -27   21.35   11.24
  -5  -4  27   31.81    9.41
   5   4 -28   -3.21    8.54
  -5  -4  28    1.54    6.32
   5   4 -29   22.35   10.21
  -5  -4  29   24.17    8.41
   5   4 -30   33.18   11.45
  -5  -4  30   14.31    7.69
   5   4 -31   21.71   10.63
  -5  -4  31   15.86    8.22
   5  -4 -32   11.64    6.49
   5   4 -32   13.75   10.51
  -5  -4  32    7.89    7.67
   5  -4 -33   -1.24    6.13
   5   4 -33    2.68    8.60
  -5  -4  33    2.84    6.87
   5  -4 -34   16.32    7.06
   5   4 -34    8.76    9.45
  -5  -4  34    1.79    7.07
   5  -4 -35    2.71    6.05
   5   4 -35    6.56    9.39
   5  -4 -36    1.94    6.67
   5   4 -36   -3.48    8.91
   5  -4 -37   -0.09    6.63
   5   4 -37   -3.08    9.68
   5  -4 -38   -0.26    6.57
   5   4 -38    1.70    9.88
  -5   5   1  185.35   26.97
  -5   5   1  175.59   30.16
   5  -5  -1  186.61   27.66
   5  -5  -1  165.44   29.83
   5   5  -1  226.23   27.53
   5   5  -1  193.87   27.70
   5   5  -1  184.04   28.97
  -5  -5   1  183.27   27.40
  -5  -5   1  207.63   26.66
  -5  -5   1  185.64   29.27
  -5   5   2   54.27   10.40
  -5   5   2   72.14   14.94
   5  -5  -2   57.58   11.01
   5  -5  -2   56.48   14.68
   5   5  -2   55.35   11.38
   5   5  -2   44.89   12.83
  -5  -5   2   47.12   10.42
  -5  -5   2   64.00   10.05
  -5  -5   2   59.36   13.11
  -5   5   3  137.06   20.73
  -5   5   3  113.57   23.94
   5  -5  -3  137.63   21.21
   5  -5  -3  142.75   24.19
   5   5  -3  127.02   21.33
   5   5  -3  137.69   23.05
  -5  -5   3  133.90   21.04
  -5  -5   3  219.78   21.53
  -5  -5   3  110.90   22.53
  -5   5   4   42.47    7.88
  -5   5   4   31.06   10.84
   5  -5  -4   32.47    8.26
   5  -5  -4   42.75   13.73
   5   5  -4   41.02    8.86
   5   5  -4    1.69    8.89
  -5  -5   4   44.36    8.38
  -5  -5   4   25.68    6.57
  -5  -5   4   20.86   10.31
  -5   5   5    9.48    5.90
  -5   5   5   17.96    9.59
   5  -5  -5   24.96    6.54
   5  -5  -5   25.37   10.70
   5   5  -5   27.52    7.41
   5   5  -5    9.75    9.30
  -5  -5   5   27.75    6.90
  -5  -5   5    7.11    4.77
  -5  -5   5   26.73    9.83
  -5   5   6   15.99    6.06
  -5   5   6   13.03   10.17
   5  -5  -6   11.97    6.28
   5  -5  -6   12.61   10.46
   5   5  -6   17.15    6.57
   5   5  -6    1.71    8.56
  -5  -5   6   14.92    6.13
  -5  -5   6   10.13    5.05
  -5  -5   6    8.11    9.13
  -5   5   7  264.49   33.74
  -5   5   7  226.11   35.81
   5  -5  -7  261.65   34.16
   5  -5  -7  282.79   37.33
   5   5  -7  210.64   34.59
   5   5  -7  239.33   36.21
  -5  -5   7  240.85   34.18
  -5   5   8  137.87   19.00
   5  -5  -8  157.74   19.84
   5  -5  -8  106.14   22.07
   5   5  -8  110.79   20.03
   5   5  -8  121.00   21.90
  -5  -5   8  120.67   19.64
  -5   5   9   16.70    5.42
   5  -5  -9   11.89    5.92
   5  -5  -9    4.59    9.66
   5   5  -9   22.79    8.60
   5   5  -9   17.29    9.17
  -5  -5   9    6.59    5.90
  -5   5  10    6.29    4.66
  -5   5  10    2.46    7.75
   5  -5 -10    3.26    4.77
   5  -5 -10    1.41    8.48
   5   5 -10    3.60    6.00
   5   5 -10   10.54    8.55
  -5  -5  10    5.51    5.42
  -5   5  11    4.54    4.98
  -5   5  11   12.29    8.51
   5  -5 -11   19.98    6.19
   5   5 -11   20.71    8.02
   5   5 -11   17.16    9.73
  -5  -5  11    4.37    5.79
  -5   5  12  104.61   26.14
  -5   5  12  286.20   30.29
   5  -5 -12  253.72   28.09
   5   5 -12  240.37   30.26
   5   5 -12  254.53   31.87
  -5  -5  12  245.10   29.06
  -5   5  13  284.04   36.29
  -5   5  13  256.11   37.27
   5  -5 -13  257.70   36.08
   5   5 -13  262.60   38.15
   5   5 -13  315.95   40.26
  -5  -5  13  243.42   36.92
  -5   5  14   10.44    5.29
  -5   5  14    7.75    7.37
   5  -5 -14   15.61    5.48
   5   5 -14   24.48    8.60
   5   5 -14   17.69   10.45
  -5  -5  14    5.98    6.44
  -5   5  15    3.72    4.67
  -5   5  15    2.64    6.10
   5  -5 -15    1.78    4.20
   5  -5 -15   -2.62   10.33
   5   5 -15    2.03    6.83
   5   5 -15    2.88    9.08
  -5   5  16   76.24   10.76
  -5   5  16   47.10   10.98
   5  -5 -16   50.47    9.70
   5  -5 -16   59.73   13.66
   5   5 -16   48.23   12.43
   5   5 -16   58.50   14.26
  -5   5  17  101.90   15.27
  -5   5  17   85.14   15.49
   5  -5 -17   92.65   14.82
   5  -5 -17   75.60   18.14
   5   5 -17  148.55   19.47
   5   5 -17  104.41   19.65
  -5   5  18   16.10    6.33
   5  -5 -18   34.66    6.48
   5   5 -18   23.21   11.73
  -5   5  19   87.85   13.43
   5  -5 -19   68.84   12.39
   5   5 -19   75.42   17.97
  -5  -5  19  111.33   16.02
   5  -5 -20    0.87    3.87
  -5  -5  20    0.52    6.49
   5  -5 -21    5.72    4.47
   5   5 -21   11.46    8.65
  -5  -5  21    7.64    6.85
   5  -5 -22   46.83    8.86
   5   5 -22   49.77   13.13
  -5  -5  22   49.32   11.11
   5   5 -23   35.57   11.54
  -5  -5  23   50.99   10.85
   5   5 -24   10.88    9.90
  -5  -5  24   15.82    7.30
   5   5 -25    0.80    8.36
  -5  -5  25    5.77    7.05
   5   5 -26   11.24    8.76
  -5  -5  26    4.37    7.02
   5   5 -27   14.18    9.59
  -5  -5  27   12.65    7.90
   5   5 -28   35.85   12.06
  -5  -5  28   13.59    7.88
   5   5 -29   21.97   10.43
  -5  -5  29   10.76    7.54
   5   5 -30    4.97    9.15
  -5  -5  30    1.62    6.28
   5   5 -31    0.12    7.65
  -5  -5  31   -2.72    7.04
   5   5 -32    7.76    8.97
  -5  -5  32    3.08    6.61
   5   5 -33    4.02   10.09
  -5  -5  33    7.22    7.41
   5  -5 -34    6.07    6.04
   5   5 -34   -0.00   10.05
  -5  -5  34   -0.16    7.16
   5  -5 -35    3.43    5.58
   5   5 -35   -2.55    9.59
  -5  -5  35    4.49    7.68
   5  -5 -36    2.83    5.70
   5   5 -36   -9.65   11.45
   5  -5 -37    0.59    6.55
   5   5 -37   -2.74   10.79
   5  -5 -38    7.28    6.27
  -5   6   1   20.57    6.06
  -5   6   1   23.97   11.75
   5  -6  -1   26.74    7.44
   5  -6  -1   18.53   10.37
   5   6  -1   16.48    7.11
  -5  -6   1   14.77    6.61
  -5  -6   1   28.24    6.20
  -5  -6   1   21.91    9.96
  -5   6   2    1.33    4.60
  -5   6   2    9.17    9.71
   5  -6  -2    2.68    5.48
   5  -6  -2   -2.40    8.83
   5   6  -2    2.21    5.75
   5   6  -2   -2.14    8.38
  -5  -6   2    1.19    5.21
  -5  -6   2   -0.76    3.95
  -5  -6   2    0.73    8.26
  -5   6   3   84.82   13.46
  -5   6   3   94.12   18.09
   5  -6  -3   67.97   13.68
   5  -6  -3   85.05   17.83
   5   6  -3   77.71   14.35
   5   6  -3   79.50   15.91
  -5  -6   3   94.38   14.03
  -5  -6   3   78.41   12.76
  -5  -6   3   76.14   16.06
  -5   6   4  162.70   20.61
  -5   6   4  134.18   23.72
   5  -6  -4  128.74   20.98
   5  -6  -4  204.69   25.76
   5   6  -4  110.85   21.04
   5   6  -4  137.14   23.08
  -5  -6   4  124.88   20.51
  -5  -6   4  138.65   22.70
  -5   6   5   97.61   14.03
  -5   6   5   77.28   17.11
   5  -6  -5   61.19   13.71
   5  -6  -5   74.06   17.11
   5   6  -5   93.85   15.61
   5   6  -5   93.62   17.32
  -5  -6   5   97.26   14.56
  -5   6   6   21.24    6.22
  -5   6   6   14.78    9.52
   5  -6  -6   14.64    7.13
   5  -6  -6   29.48   11.18
   5   6  -6   26.16    8.37
   5   6  -6   16.02    9.86
  -5  -6   6   15.38    6.23
  -5   6   7   91.11   12.63
   5  -6  -7   47.09   12.08
   5  -6  -7   76.52   16.08
   5   6  -7   92.83   15.05
   5   6  -7   63.35   14.80
  -5  -6   7   92.43   13.74
  -5   6   8   25.91    6.67
   5  -6  -8   28.45    7.40
   5  -6  -8   44.95   11.75
   5   6  -8   26.06    8.80
   5   6  -8   32.69   11.13
  -5  -6   8   28.99    8.14
  -5   6   9  100.54   14.39
  -5   6   9  117.82   17.91
   5  -6  -9   84.45   14.46
   5  -6  -9   55.07   16.93
   5   6  -9   88.38   16.32
   5   6  -9   95.99   17.70
  -5  -6   9   82.86   15.08
  -5   6  10  122.60   18.75
  -5   6  10  136.38   21.30
   5  -6 -10  129.38   19.29
   5  -6 -10  125.72   22.57
   5   6 -10  135.18   21.52
   5   6 -10  141.60   22.67
  -5  -6  10  116.96   19.61
  -5   6  11  103.05   13.66
  -5   6  11  113.16   16.52
   5  -6 -11   82.86   13.58
   5   6 -11   31.37   13.71
   5   6 -11  107.15   18.04
  -5  -6  11   84.28   14.37
  -5   6  12   26.45    6.16
  -5   6  12   16.64    9.15
   5  -6 -12    9.46    5.93
   5   6 -12   36.20    9.87
   5   6 -12   25.18   10.59
  -5   6  13    9.53    4.98
  -5   6  13    8.90    7.52
   5  -6 -13    8.96    5.56
   5   6 -13    2.61    7.52
   5   6 -13    8.99    9.42
  -5   6  14   83.76   13.77
  -5   6  14   87.57   15.43
   5  -6 -14   78.94   13.85
   5  -6 -14  105.16   17.77
   5   6 -14   84.22   16.91
   5   6 -14  101.90   18.95
  -5   6  15   76.21   12.17
  -5   6  15   77.25   13.59
   5  -6 -15   69.25   12.05
   5  -6 -15   51.53   15.75
   5   6 -15   74.54   15.28
   5   6 -15   74.75   16.45
  -5   6  16    0.01    4.09
   5  -6 -16    0.66    4.55
   5  -6 -16    0.15    8.86
   5   6 -16    4.32    6.94
   5   6 -16   -3.69    9.01
  -5  -6  16   -1.52    5.91
  -5   6  17   72.42   11.42
   5  -6 -17   65.90   11.00
   5   6 -17   55.71   14.56
   5   6 -17   47.37   14.38
  -5  -6  17   72.32   13.54
   5  -6 -18   16.90    5.41
   5   6 -18   10.54   10.43
  -5  -6  18   22.44    7.78
   5  -6 -19   36.92    7.31
   5   6 -19   33.00   13.06
  -5  -6  19   29.83    9.27
   5  -6 -20    5.02    4.17
   5   6 -20    3.11    7.62
  -5  -6  20    2.97    7.88
   5   6 -21   12.89    9.84
  -5  -6  21    7.78    7.14
   5   6 -22   27.54   11.03
  -5  -6  22   21.65    8.77
   5   6 -23   -2.89    8.27
  -5  -6  23    4.26    6.64
   5   6 -24    1.81    8.99
  -5  -6  24   26.16    9.23
   5   6 -25   11.21    9.17
  -5  -6  25   15.25    8.37
   5   6 -26    5.33    9.24
  -5  -6  26   10.16    7.49
   5   6 -27   19.12   10.39
  -5  -6  27   19.54    9.02
   5   6 -28    1.44    9.08
  -5  -6  28    8.63    8.00
   5   6 -29   15.10    9.24
  -5  -6  29    0.68    6.61
   5   6 -30   23.39   12.81
  -5  -6  30   37.35   10.44
   5   6 -31   -2.91   10.68
  -5  -6  31    9.57    7.95
   5   6 -32   10.00   10.71
  -5  -6  32    5.58    7.64
   5   6 -33    5.63   10.41
  -5  -6  33   -3.16    8.07
   5   6 -34   10.60   11.27
  -5  -6  34    9.04    7.68
   5  -6 -35    1.54    6.32
   5   6 -35    0.04    9.40
  -5  -6  35    4.90    7.15
   5  -6 -36   10.38    6.44
   5   6 -36   14.39   10.99
  -5  -6  36    7.67    8.86
   5  -6 -37    8.06    6.47
   5   6 -37   15.39   10.86
   5  -6 -38   -0.40    6.41
  -5   7   1   -9.15   11.14
   5  -7  -1    1.21    5.71
   5  -7  -1    5.98    9.01
   5   7  -1    4.27    5.14
  -5  -7   1    9.44    5.31
  -5  -7   1    9.04    8.10
  -5   7   2  161.74   24.87
   5  -7  -2  146.85   20.56
   5  -7  -2  152.01   23.79
   5   7  -2  141.13   21.29
  -5  -7   2   94.73   19.07
  -5   7   3  104.84   16.66
  -5   7   3  103.06   20.37
   5  -7  -3   86.54   16.91
   5  -7  -3  128.84   21.38
   5   7  -3  106.09   18.37
  -5  -7   3  141.93   18.07
  -5   7   4   87.97   12.95
  -5   7   4   72.77   16.35
   5  -7  -4   75.54   13.99
   5  -7  -4   96.07   17.66
   5   7  -4   85.03   15.12
  -5  -7   4   55.43   12.79
  -5   7   5   36.25    7.11
  -5   7   5   15.99    9.21
   5  -7  -5   20.40    7.10
   5  -7  -5    7.51    9.93
   5   7  -5    4.52    7.62
  -5  -7   5   15.83    6.34
  -5   7   6   30.72    7.66
   5  -7  -6   35.65    8.96
   5  -7  -6   24.12   11.44
   5   7  -6   32.92    9.45
  -5  -7   6   34.47    8.43
  -5   7   7  120.72   18.73
   5  -7  -7  124.24   19.63
   5  -7  -7  168.47   23.99
   5   7  -7  118.66   21.21
  -5  -7   7  123.98   19.86
  -5   7   8  316.39   42.15
   5  -7  -8  322.54   42.83
   5  -7  -8  282.34   45.35
   5   7  -8  308.84   44.64
  -5  -7   8  323.07   43.27
  -5   7   9   34.29    7.47
  -5   7   9   36.31   11.32
   5  -7  -9   40.86    8.46
   5  -7  -9   21.07   12.31
   5   7  -9   27.71   10.04
  -5   7  10    3.17    4.41
  -5   7  10   10.70    8.67
   5  -7 -10   17.62    6.29
   5   7 -10   22.36    9.10
  -5   7  11   26.07    6.64
  -5   7  11   15.91    8.89
   5  -7 -11   20.92    6.98
   5   7 -11   15.19    8.17
  -5   7  12  173.25   22.94
  -5   7  12  137.87   24.35
   5  -7 -12  166.98   23.34
   5   7 -12  144.64   25.46
  -5   7  13   67.53   11.46
   5  -7 -13   71.68   12.16
   5  -7 -13   46.15   15.80
   5   7 -13   54.95   14.18
  -5  -7  13   92.80   13.92
  -5   7  14    1.65    4.65
   5  -7 -14   12.42    5.22
   5   7 -14    1.43    7.49
  -5  -7  14   -0.53    5.11
  -5   7  15   54.97    9.99
   5  -7 -15   51.58   10.26
   5   7 -15   67.40   14.31
  -5  -7  15   56.28   11.87
  -5   7  16    4.09    4.51
   5  -7 -16    2.14    5.35
   5   7 -16    9.96    9.83
  -5  -7  16   -0.20    5.98
   5  -7 -17    0.54    4.94
   5   7 -17    8.31    8.59
  -5  -7  17   -0.33    6.59
   5  -7 -18  100.42   17.39
  -5  -7  18  179.07   21.90
   5  -7 -19    0.49    3.99
  -5  -7  19   -2.95    7.08
   5   7 -20    7.06    9.33
  -5  -7  20    0.33    7.34
   5   7 -21   -2.14    8.92
  -5  -7  21   -0.51    6.62
   5   7 -22   25.59   10.79
  -5  -7  22   23.72    9.43
   5   7 -23   60.55   14.12
  -5  -7  23   19.14    9.23
   5   7 -24    1.70    8.91
  -5  -7  24   26.26    8.96
   5   7 -25    3.41    8.64
  -5  -7  25    8.28    7.80
   5   7 -26   11.40   11.73
  -5  -7  26    1.15    6.47
   5   7 -27   29.98   12.10
  -5  -7  27   20.05    9.07
   5   7 -28   19.54   11.12
  -5  -7  28   36.27   10.12
   5   7 -29    3.43   11.24
  -5  -7  29    3.08    6.67
   5   7 -30    0.11    9.63
  -5  -7  30    2.97    6.31
   5   7 -31    4.86   10.15
  -5  -7  31    0.53    6.98
   5   7 -32   14.61   10.65
  -5  -7  32    5.16    8.17
   5   7 -33    2.56    9.94
  -5  -7  33    5.03    7.81
   5   7 -34   23.42   13.23
  -5  -7  34   45.36   11.86
   5   7 -35    2.93   10.67
  -5  -7  35    2.11    7.84
   5   7 -36   -1.32   10.31
  -5  -7  36    4.13    8.57
   5  -7 -37    0.16    5.28
   5   7 -37   -2.40    9.47
  -5  -7  37    0.10    6.67
  -5   8   1   31.58   12.21
   5  -8  -1   16.17    7.56
   5  -8  -1   27.41   11.53
   5   8  -1   12.71    7.66
  -5  -8   1   19.41    6.73
  -5   8   2    4.62   11.51
   5  -8  -2    6.56    5.68
   5  -8  -2    4.16   10.42
   5   8  -2   18.49    7.82
  -5  -8   2    9.32    5.63
  -5   8   3   20.04   11.00
   5  -8  -3   11.74    6.51
   5  -8  -3   17.36   11.11
   5   8  -3    9.83    8.19
  -5  -8   3   14.50    6.85
  -5   8   4  383.21   57.32
   5  -8  -4  392.72   54.49
   5  -8  -4  391.14   57.51
   5   8  -4  434.04   56.31
  -5  -8   4  417.28   54.64
  -5   8   5   26.31   12.44
   5  -8  -5   41.63    9.38
   5  -8  -5   43.39   13.50
   5   8  -5   25.18   10.19
  -5  -8   5   60.66   10.69
  -5   8   6  128.79   18.66
   5  -8  -6  119.18   19.24
   5  -8  -6  123.72   22.52
   5   8  -6  112.15   20.81
  -5   8   7   -0.41    4.36
   5  -8  -7    2.33    5.48
   5  -8  -7   -2.66    8.88
   5   8  -7   -1.52    6.97
  -5   8   8  114.06   15.82
  -5   8   8  108.66   19.87
   5  -8  -8  109.48   16.55
   5  -8  -8   54.83   18.50
   5   8  -8   83.97   18.20
  -5   8   9  151.70   19.39
   5  -8  -9  151.67   20.19
   5  -8  -9  162.73   24.43
   5   8  -9   63.41   19.58
  -5   8  10   59.47   10.73
   5  -8 -10   63.23   12.31
   5   8 -10   43.55   13.82
  -5  -8  10   75.11   13.11
  -5   8  11   34.99    7.22
   5  -8 -11   21.05    8.04
   5   8 -11   23.06   11.14
  -5  -8  11   34.55    9.36
  -5   8  12   35.77    6.92
   5  -8 -12    4.15    6.48
   5   8 -12    6.25   10.20
  -5  -8  12   26.02    8.18
  -5   8  13    6.34    4.47
   5  -8 -13    2.95    5.42
   5   8 -13    3.00    8.73
  -5  -8  13    5.00    6.63
  -5   8  14  132.88   19.95
   5  -8 -14  137.55   20.66
   5   8 -14  131.64   23.92
  -5  -8  14  146.39   22.34
   5  -8 -15    1.90    5.44
   5   8 -15   -4.22    8.78
  -5  -8  15    2.83    7.55
   5  -8 -16   23.52    6.50
   5   8 -16   10.78   10.52
  -5  -8  16   11.85    8.96
   5  -8 -17   -0.56    4.75
   5   8 -17   -1.98    8.60
  -5  -8  17    3.93    6.93
  -5  -8  18    2.87    6.70
  -5  -8  19    8.72    7.34
   5   8 -20   44.68   14.56
  -5  -8  20   61.96   13.27
   5   8 -21    6.16    9.91
  -5  -8  21   -3.46    6.70
   5   8 -22   50.54   14.31
  -5  -8  22   33.41   10.84
   5   8 -23    4.51    8.66
  -5  -8  23    8.62    7.48
   5   8 -24   23.82   12.56
  -5  -8  24   49.86   11.63
   5   8 -25   12.61   10.27
  -5  -8  25   -1.83    7.24
   5   8 -26   11.56   10.38
  -5  -8  26    2.51    7.82
   5   8 -27    1.11    9.43
  -5  -8  27   -0.98    7.19
   5   8 -28    5.71    9.48
  -5  -8  28   11.12    8.62
   5   8 -29   -3.32   10.09
  -5  -8  29   -4.11    7.48
   5   8 -30   14.09   10.83
  -5  -8  30   14.45    8.73
   5   8 -31   19.15   11.02
  -5  -8  31   13.96    9.05
   5   8 -32    4.48   11.63
  -5  -8  32    6.73    7.58
   5   8 -33   -6.36   10.85
  -5  -8  33   -1.48    8.17
   5   8 -34   22.65   11.90
  -5  -8  34    4.87    8.61
   5   8 -35   -1.41   10.22
  -5  -8  35   -1.30    7.56
   5   8 -36   20.77   12.98
  -5  -8  36   12.48    8.47
  -5  -8  37   -4.61    7.92
  -5  -8  38    2.03    7.62
  -5  -8  39    1.50    8.04
  -5   9   1   11.04   11.44
   5  -9  -1    5.75    6.77
   5  -9  -1   -3.90    9.53
   5   9  -1   -3.67    7.05
  -5  -9   1    3.09    6.08
  -5   9   2   97.09   24.80
   5  -9  -2  154.41   22.46
   5  -9  -2  188.22   26.60
   5   9  -2  136.52   23.31
  -5  -9   2  138.36   21.68
   5  -9  -3    7.16    7.03
   5   9  -3   24.28    9.41
   5  -9  -4   -1.16    5.75
   5   9  -4   -0.19    7.66
   5  -9  -5    7.06    5.70
   5   9  -5    5.04    8.21
   5  -9  -6   40.86    9.32
   5   9  -6   54.51   13.02
  -5  -9   6   29.20    9.71
   5  -9  -7    4.53    6.07
   5   9  -7   21.15    8.76
  -5  -9   7    2.89    7.52
  -5  -9   7    2.93    6.84
   5  -9  -8  135.70   21.33
   5   9  -8  116.25   22.77
  -5  -9   8  167.07   22.64
  -5  -9   8  124.51   22.21
   5  -9  -9   17.79    6.50
   5   9  -9   21.23   11.11
  -5  -9   9    2.31    6.87
  -5  -9   9    1.71    7.36
  -5   9  10   -1.71    4.49
   5  -9 -10    0.15    5.34
   5   9 -10    7.86    8.57
  -5  -9  10    1.73    6.31
  -5  -9  10   -1.07    6.30
  -5   9  11    4.75    4.73
   5  -9 -11   12.29    6.15
   5   9 -11   -4.38    9.57
  -5  -9  11   -0.30    6.45
  -5   9  12  158.51   19.39
   5  -9 -12  185.04   20.95
   5   9 -12  144.17   24.44
  -5  -9  12   51.50   19.06
   5  -9 -13    3.41    5.81
   5   9 -13    8.50   10.17
  -5  -9  13    1.48    6.86
   5  -9 -14   26.98    7.60
   5   9 -14   12.54   10.57
  -5  -9  14   29.32    9.89
   5  -9 -15    1.40    5.32
   5   9 -15   -0.98    8.37
  -5  -9  15   -2.38    6.70
   5   9 -16   27.59   12.53
  -5  -9  16   40.59   10.31
   5   9 -17    0.23    8.95
  -5  -9  17   -0.31    6.84
  -5  -9  18   68.37   14.25
  -5  -9  19    8.18    6.95
   5   9 -20    0.82    9.80
  -5  -9  20    4.54    6.93
   5   9 -21   -2.84   10.39
  -5  -9  21   -2.87    7.46
   5   9 -22   28.35   12.85
  -5  -9  22   35.12   10.61
   5   9 -23   -3.64    9.77
  -5  -9  23   -0.41    5.59
   5   9 -24    3.74   10.42
  -5  -9  24   12.07    7.86
   5   9 -25   -6.03   10.62
  -5  -9  25   -4.20    7.53
   5   9 -26   -2.08   10.30
  -5  -9  26    6.07    7.82
   5   9 -27   13.86   10.93
  -5  -9  27   -1.64    7.55
   5   9 -28   23.51   12.56
  -5  -9  28    9.44    8.66
   5   9 -29   -5.51   10.47
  -5  -9  29   -3.25    7.74
   5   9 -30    1.54    9.66
  -5  -9  30   -4.27    7.53
   5   9 -31   -4.56   11.33
  -5  -9  31   12.17    8.55
   5   9 -32   -2.68    9.35
  -5  -9  32   14.37    8.68
   5   9 -33   -4.40   11.66
  -5  -9  33   14.80    9.18
   5   9 -34    7.90   12.21
  -5  -9  34    8.87    8.05
   5   9 -35   24.43   12.32
  -5  -9  35   -0.60    6.79
   5   9 -36   -0.00   10.30
  -5  -9  36   -1.10    8.12
   5 -10  -4    4.91    6.47
  -5 -10   4   14.76    7.71
   5 -10  -5   -0.94    5.44
  -5 -10   5   -0.71    6.29
   5 -10  -6   48.13   10.25
  -5 -10   6   31.07   10.93
   5 -10  -7    4.46    5.55
  -5 -10   7    3.24    6.16
   5 -10  -8    2.82    6.26
  -5 -10   8   -2.40    6.66
   5 -10  -9   -2.44    5.93
  -5 -10   9   -3.77    6.84
   5 -10 -10   90.39   14.94
   5  10 -10   34.70   14.83
  -5 -10  10  115.78   16.28
   5 -10 -11    4.73    6.33
   5  10 -11   -0.83    9.81
  -5 -10  11    4.85    6.93
   5 -10 -12    2.53    5.43
   5  10 -12    9.07    9.75
  -5 -10  12    8.42    7.12
   5 -10 -13    0.41    5.64
   5  10 -13    0.81    8.51
  -5 -10  13    2.17    7.28
   5 -10 -14   49.09   10.58
   5  10 -14   39.19   13.89
  -5 -10  14   63.62   12.58
   5  10 -15   -0.06    9.19
  -5 -10  15    2.25    6.97
   5  10 -16    4.63    9.87
  -5 -10  16   15.91    8.09
  -5 -10  17   -2.60    7.68
  -5 -10  18    5.46    8.52
   5  10 -19   -2.53   10.78
  -5 -10  19   -3.67    7.94
   5  10 -20   18.86   12.69
  -5 -10  20   65.03   13.03
   5  10 -21   -1.58   10.39
  -5 -10  21    3.21    7.25
   5  10 -22    9.48   11.61
  -5 -10  22    8.89    7.87
   5  10 -23   -4.19   11.98
  -5 -10  23    4.65    7.27
   5  10 -24    7.93   11.90
  -5 -10  24   19.87    8.76
   5  10 -25   -0.84    8.60
  -5 -10  25   -0.51    5.96
   5  10 -26    5.48    9.99
  -5 -10  26    1.81    7.07
   5  10 -27    2.65   10.86
  -5 -10  27    7.12    6.81
   5  10 -28    6.75    9.72
  -5 -10  28    0.09    6.89
   5  10 -29   -2.85   10.05
  -5 -10  29   -2.28    6.83
   5  10 -30   27.13   12.76
  -5 -10  30    5.11    9.36
   5  10 -31   -6.52   12.06
  -5 -10  31    4.85    8.78
   5  10 -32   -0.33   10.19
  -5 -10  32   -4.76    8.63
   5  10 -33    4.34   10.45
  -5 -10  33    4.28    9.19
   5  10 -34    5.59   12.13
  -5 -10  34   -0.68    8.79
   5  10 -35   -0.39   10.78
   5 -11  -1   13.21    7.06
  -5 -11   1    7.64    6.70
   5 -11  -2  113.23   18.79
  -5 -11   2  107.62   18.26
  -5 -11   3   12.97    7.30
  -5 -11   4    1.31    6.51
  -5 -11   5    3.65    6.77
  -5 -11   6   14.90    7.81
  -5 -11   7   -0.05    6.41
   5 -11  -8   37.75    9.88
  -5 -11   8   39.08   10.71
   5 -11  -9   13.23    7.08
  -5 -11   9    2.69    7.40
   5 -11 -10    3.62    5.67
  -5 -11  10    5.75    6.65
   5 -11 -11    0.73    6.30
  -5 -11  11    4.00    7.33
   5 -11 -12   57.23   12.07
  -5 -11  12   55.48   13.01
  -5 -11  13    7.40    7.57
  -5 -11  14   30.26   10.33
  -5 -11  15    2.96    7.72
  -5 -11  16   -0.76    7.60
  -5 -11  17   -6.82    8.95
  -5 -11  18   27.34   10.00
  -5 -11  19    3.11    6.89
  -5 -11  20    4.29    6.90
  -5 -11  21    6.27    7.97
  -5 -11  22   34.32   10.90
  -5 -11  24    7.35    7.38
  -5 -11  25    2.53    8.64
  -5 -11  26   12.23    8.81
  -5 -11  27   -3.32    7.94
   5  11 -28    5.78   11.10
  -5 -11  28    7.22    8.03
   5  11 -29    1.28   11.41
  -5 -11  29    4.11    8.51
   5  11 -30   -3.11   11.17
  -5 -11  30   -1.62    7.77
   5  11 -31    0.28    9.90
  -5 -11  31   -3.70    8.60
   5  11 -32    0.96   10.26
   5  11 -33   -3.27   11.38
   5  11 -34    7.73   10.45
   5  11 -35   -1.10   11.25
   5 -12  -1   -1.11    6.71
  -5 -12   1   -1.56    6.37
   5 -12  -2   -1.69    5.87
  -5 -12   2    5.62    6.96
   5 -12  -3    0.66    6.68
  -5 -12   3    1.97    7.40
   5 -12  -4   58.19   14.00
  -5 -12   4   91.77   15.27
   5 -12  -5   17.12    7.92
  -5 -12   5   23.05    9.29
   5 -12  -6    7.97    7.17
  -5 -12   6    8.69    6.35
  -5 -12   7    4.15    6.93
  -5 -12   8    2.66    7.34
  -5 -12   9    6.33    7.38
  -5 -12  10   17.48    8.36
  -5 -12  11   -1.35    7.58
  -5 -12  12    0.58    6.63
  -5 -12  13   -2.74    6.44
  -5 -12  14   17.96    8.54
  -5 -12  15    7.71    6.76
  -5 -12  16   28.76   10.06
  -5 -12  17    2.54    6.97
  -5 -12  18    0.39    7.52
  -5 -12  19    4.87    7.40
  -5 -12  20   26.66   10.50
  -5 -12  21    1.23    6.39
  -5 -12  22    3.16    7.56
  -5 -12  23   -0.91    7.77
  -5 -12  24   32.74   10.22
  -5 -12  25   -4.06    7.53
  -5 -12  26   20.63   10.19
  -5 -12  27    1.33    7.60
  -5 -12  28    8.67    9.29
   5 -13  -1   39.52   10.39
  -5 -13   1   22.34    9.14
   5 -13  -2   60.83   11.63
  -5 -13   2   18.88    9.66
   5 -13  -3   11.87    7.75
  -5 -13   3    8.71    7.93
   5 -13  -4   14.28    7.94
  -5 -13   4   13.47    7.93
   5 -13  -5   -2.90    6.70
  -5 -13   5   16.42    8.13
   5 -13  -6   55.39   12.00
  -5 -13   6   27.73   10.48
   5 -13  -7   22.76    8.34
  -5 -13   7   14.93    7.53
   5 -13  -8   49.91   11.98
  -5 -13   8   55.23   12.35
   5 -13  -9    1.19    6.26
  -5 -13   9    2.18    8.29
  -5 -13  10   -0.16    6.88
  -5 -13  11   12.56    8.07
  -5 -13  12   16.35    8.54
  -5 -13  13    9.96    6.89
  -5 -13  14   14.93    8.10
  -5 -13  15    2.86    8.18
  -5 -13  16    8.08    8.58
  -5 -13  17   15.59   10.30
  -5 -13  18    6.28    8.33
  -5 -13  19   -2.28    7.60
  -5 -13  20   -1.88    7.36
  -5 -13  21    4.17    7.92
  -5 -13  22    2.05    8.59
  -5 -13  23   -0.86    8.86
  -5 -13  24   14.21    9.00
  -5 -13  25    7.17    8.47
   5 -14  -1   -0.17    5.80
  -5 -14   1    3.34    6.89
   5 -14  -2   -4.73    6.91
  -5 -14   2    3.35    7.52
   5 -14  -3    9.95    7.11
  -5 -14   3    3.46    6.99
   5 -14  -4   33.19    9.87
  -5 -14   4   23.37    9.37
   5 -14  -5   13.13    8.08
  -5 -14   5    0.62    7.73
   5 -14  -6    8.99    7.95
  -5 -14   6    6.68    7.72
   5 -14  -7    0.54    6.78
  -5 -14   7    1.65    6.65
  -5 -14   8   -0.30    6.39
  -5 -14   9   -0.65    7.62
  -5 -14  10   28.34   11.12
  -5 -14  11   15.81    8.89
  -5 -14  12    6.39    6.81
  -5 -14  13    4.65    8.59
  -5 -14  14    1.41    7.02
  -5 -14  15   17.90    8.64
  -5 -14  16   23.83    9.23
  -5 -14  17    7.39    8.13
  -5 -14  18    2.66    8.35
  -5 -14  19   -1.80    8.10
  -5 -14  20    6.18    8.98
  -5 -14  21   -1.64    7.21
  -5 -14  22    1.92    7.05
   5 -15  -1    9.70    7.82
  -5 -15   1    1.49    6.62
   5 -15  -2   12.47    8.11
  -5 -15   2   12.84    8.68
   5 -15  -3   13.84    8.51
  -5 -15   3    8.53    9.21
   5 -15  -4   -1.30    6.38
  -5 -15   4    2.05    7.64
   5 -15  -5    7.65    7.40
  -5 -15   5    7.28    7.40
  -5 -15   6   -2.31    8.00
  -5 -15   7   12.81    8.68
  -5 -15   8    8.96    7.50
  -5 -15   9    3.14    7.51
  -5 -15  10   -0.34    6.94
  -5 -15  11   10.56    9.19
  -5 -15  12   14.94    9.42
  -5 -15  13   -2.10    7.75
  -5 -15  14   -3.68    8.05
  -5 -15  15   -2.39    7.30
  -5 -15  16    2.54    7.81
  -5 -15  17    1.45    9.40
  -5 -15  18    0.23    8.14
  -5 -15  19    2.42    7.93
   5 -16  -1   -4.57    7.61
  -5 -16   1   -2.10    7.42
   5 -16  -2    4.55    7.91
  -5 -16   2   -2.10    7.44
   5 -16  -3   -4.45    7.60
  -5 -16   3    2.42    6.89
  -5 -16   4    3.19    7.68
  -5 -16   5    0.70    7.05
  -5 -16   6    7.03    8.01
  -5 -16   7   -0.87    7.15
  -5 -16   8    2.72    7.04
  -5 -16   9   -3.03    7.30
  -5 -16  10    3.72    8.00
  -5 -16  11   -2.10    7.63
  -5 -16  12    0.67    8.13
  -5 -16  13    0.86    7.56
  -5 -16  14    5.55    7.51
  -5 -16  15    4.58    7.86
  -5 -16  16    1.77    8.49
   5 -17  -1   -2.86    7.08
  -5 -17   2   17.59    8.92
  -5 -17   3    4.23    8.20
  -5 -17   4    7.53    8.15
  -5 -17   5    7.84    8.49
  -5 -17   6   -1.86    6.92
  -5 -17   7   14.66    9.32
  -5 -17   8   -0.00    7.15
  -5 -17   9   -1.81    8.02
  -5 -17  10    2.80    7.68
  -5 -17  11    1.54    7.98
  -5 -17  12   -4.01    8.60
  -5 -18   4   12.96    9.05
  -5 -18   5   -1.00    7.70
  -5 -18   6   -3.72    9.06
  -5 -18   7    5.97    8.15
  -5 -18   8    5.38    7.93
  -4   0   1   -2.15    4.03
  -4   0   1    3.82    6.90
   4   0  -1   -1.33    4.31
   4   0  -1   -0.34    7.34
  -4   0   2   22.32    5.57
  -4   0   2   23.31    8.35
   4   0  -2    8.37    4.83
   4   0  -2   27.20    9.28
  -4   0   3    0.42    4.28
  -4   0   3    4.93    7.63
   4   0  -3    2.27    4.20
   4   0  -3    0.65    6.84
  -4   0   4 1158.03  144.24
  -4   0   4 1166.79  145.73
   4   0  -4 1075.51  143.99
   4   0  -4 1170.20  145.82
  -4   0   5    3.95    3.93
  -4   0   5    0.53    6.90
   4   0  -5   -1.61    3.64
   4   0  -5   -0.01    6.95
  -4   0   6  661.47   82.93
  -4   0   6  653.85   84.55
   4   0  -6  616.76   82.68
   4   0  -6  663.86   84.62
  -4   0   7    0.97    4.24
  -4   0   7   -0.91    6.89
   4   0  -7    0.28    3.55
   4   0  -7   -0.44    7.25
  -4   0   8 2943.69  373.67
  -4   0   8 2880.57  375.32
   4   0  -8 3001.95  373.74
   4   0  -8 3011.39  375.50
  -4   0   9   -0.05    3.81
  -4   0   9   -7.26    7.97
   4   0  -9   -0.19    3.92
   4   0  -9   13.99    9.13
  -4   0  10   23.65    6.39
  -4   0  10   31.34    9.84
   4   0 -10   21.48    5.79
   4   0 -10   18.34    9.30
  -4   0  11   -0.62    4.16
  -4   0  11    1.37    7.35
   4   0 -11   -1.16    4.50
   4   0 -11    5.66    8.14
  -4   0  12   16.84    5.03
   4   0 -12   11.61    4.95
   4   0 -12   15.50    9.51
  -4   0  13   -0.68    4.96
  -4   0  13   -1.15    3.68
   4   0 -13    2.08    3.87
   4   0 -13    0.38    6.95
  -4   0  14 1330.54  179.21
  -4   0  14 1453.67  178.56
   4   0 -14 1432.45  180.74
  -4   0  15    0.18    4.10
  -4   0  15    3.38    3.76
   4   0 -15    0.05    7.33
  -4   0  16   37.16    8.19
  -4   0  16   47.29    8.02
   4   0 -16   44.28   11.06
  -4   0  17    0.79    4.49
  -4   0  17    1.13    3.90
   4   0 -17   -2.76    7.47
  -4   0  18  186.48   25.66
  -4   0  18  174.97   24.93
   4   0 -18  187.55   27.79
  -4   0  19   -2.50    4.81
  -4   0  19   -2.95    3.68
   4   0 -19   -2.56    8.66
  -4   0  20  136.53   18.93
  -4   0  20  117.76   18.03
   4   0 -20  121.66   21.30
  -4   0  21   -0.55    4.85
  -4   0  21   -0.70    3.81
   4   0 -21   -0.06    7.64
  -4   0  22   10.67    5.41
  -4   0  22   14.30    5.16
   4   0 -22   14.35    6.57
  -4   0  23   -0.66    4.69
  -4   0  23   -0.86    3.69
   4   0 -23   -1.44    4.99
  -4   0  24   50.48    9.57
  -4   0  24   35.96    8.15
   4   0 -24   46.24    9.98
  -4   0  25   -2.73    4.84
   4   0 -25    0.19    6.35
  -4   0  26   40.43    9.89
   4   0 -26   64.70   11.73
  -4   0  27   -0.19    5.50
   4   0 -27    2.63    7.39
  -4   0  28   20.25    7.02
   4   0 -28    9.28    7.20
  -4   0  29   -0.98    4.86
   4   0 -29   -0.56    6.51
   4   0 -30   36.50   10.36
   4   0 -31   -1.81    6.65
   4   0 -32    1.74    7.26
   4   0 -33    0.07    7.59
   4   0 -34   34.80   10.77
   4   0 -35   -0.52    7.49
   4   0 -36   21.13   10.18
   4   0 -37   -0.05    7.68
   4   0 -38    7.41    7.75
   4   0 -39   -0.10    7.85
  -4   1   1   28.78    6.08
  -4   1   1   25.11    9.22
   4  -1  -1   14.58    5.77
   4  -1  -1   18.10    8.64
   4   1  -1   12.98    5.27
   4   1  -1   27.48    8.71
  -4  -1   1   31.80    6.05
  -4  -1   1   20.66    8.74
  -4   1   2  927.07  126.91
  -4   1   2 1114.17  129.25
   4  -1  -2 1040.61  127.23
   4  -1  -2 1031.57  128.99
   4   1  -2  956.10  126.79
   4   1  -2  971.11  128.41
  -4  -1   2  908.81  126.78
  -4  -1   2 1249.93  129.37
  -4   1   3   20.43    6.02
  -4   1   3   19.30    9.18
   4  -1  -3   29.77    6.02
   4  -1  -3   20.18    9.89
   4   1  -3   26.25    5.49
   4   1  -3   14.40    7.65
  -4  -1   3   17.50    5.81
  -4  -1   3   15.42    8.51
  -4   1   4    0.53    3.77
  -4   1   4   -0.69    7.74
   4  -1  -4   -0.14    3.99
   4  -1  -4    2.66    7.90
   4   1  -4    1.89    3.44
   4   1  -4    3.26    7.17
  -4  -1   4    4.96    4.15
  -4  -1   4    1.90    7.94
  -4   1   5   19.46    5.46
  -4   1   5   10.62    7.45
   4  -1  -5    9.46    4.74
   4  -1  -5   24.98    8.63
   4   1  -5   11.53    4.37
   4   1  -5   16.09    7.98
  -4  -1   5    8.36    4.62
  -4  -1   5    3.85    7.10
  -4   1   6  402.21   52.20
  -4   1   6  478.15   54.26
   4  -1  -6  280.51   51.51
   4  -1  -6  476.89   54.63
   4   1  -6  398.78   51.99
   4   1  -6  486.46   54.63
  -4  -1   6  397.48   51.97
  -4  -1   6  543.66   55.12
  -4   1   7   36.20    8.28
  -4   1   7   40.10   10.72
   4  -1  -7   48.91    8.36
   4  -1  -7   50.29   11.91
   4   1  -7   58.50    8.53
   4   1  -7   48.00   11.69
  -4  -1   7   46.55    8.69
  -4  -1   7   45.48   11.37
  -4   1   8 1174.49  149.24
  -4   1   8 1219.59  150.80
   4  -1  -8 1128.30  148.99
   4  -1  -8 1172.31  150.79
   4   1  -8 1143.44  149.27
   4   1  -8 1124.52  150.90
  -4  -1   8 1215.42  149.16
  -4  -1   8 1240.13  151.27
  -4   1   9    0.49    4.06
  -4   1   9   -0.12    7.05
   4  -1  -9    1.16    4.13
   4  -1  -9   -3.42    8.43
   4   1  -9   -2.00    4.36
   4   1  -9   -3.36    8.17
  -4  -1   9   -2.30    4.17
  -4  -1   9    0.62    7.19
  -4   1  10  533.64   69.12
  -4   1  10  557.04   70.67
   4  -1 -10  493.07   68.79
   4  -1 -10  541.34   70.97
   4   1 -10  524.58   69.45
   4   1 -10  579.97   71.59
  -4  -1  10  541.82   69.05
  -4  -1  10  563.11   71.53
  -4   1  11  171.44   23.11
   4  -1 -11  170.76   22.90
   4  -1 -11  154.54   24.99
   4   1 -11  150.44   23.24
   4   1 -11  136.04   24.95
  -4  -1  11  163.26   23.80
  -4  -1  11  194.21   23.26
  -4   1  12  572.73   60.18
   4  -1 -12  411.31   59.40
   4  -1 -12  467.86   61.68
   4   1 -12  438.53   61.83
  -4  -1  12  431.94   60.26
  -4  -1  12  451.92   59.64
  -4   1  13   93.44   13.50
   4  -1 -13   58.88   12.67
   4  -1 -13   85.12   16.04
   4   1 -13   94.71   17.10
  -4  -1  13  149.35   15.27
  -4  -1  13   90.32   13.34
  -4   1  14    0.39    3.72
   4  -1 -14   -0.64    3.56
   4  -1 -14   -2.22    7.43
   4   1 -14    0.80    7.87
  -4  -1  14   -0.51    5.15
  -4  -1  14    2.05    3.69
  -4   1  15   50.27    8.69
  -4   1  15   39.04    7.69
   4  -1 -15   42.78    7.78
   4   1 -15   37.99   11.34
  -4  -1  15   29.17    8.07
  -4  -1  15   42.09    7.77
  -4   1  16  249.22   33.07
  -4   1  16  265.99   32.65
   4   1 -16  171.10   34.20
  -4  -1  16  242.23   33.24
  -4  -1  16  253.20   32.72
  -4   1  17   -0.07    4.12
  -4   1  17   -1.91    3.86
   4   1 -17   -1.05    3.83
   4   1 -17   -2.30    7.84
  -4  -1  17   -1.51    4.79
  -4  -1  17   -1.15    3.72
  -4   1  18  278.47   40.04
  -4   1  18  355.29   40.10
   4   1 -18  286.38   40.97
   4   1 -18  333.00   43.15
  -4  -1  18  263.12   40.20
  -4  -1  18  294.68   39.92
  -4   1  19   23.26    6.03
  -4   1  19   13.21    4.94
   4   1 -19    9.65    6.02
   4   1 -19   21.99    9.31
  -4  -1  19   19.07    6.04
  -4  -1  19    8.19    4.41
  -4   1  20   12.91    5.57
  -4   1  20   28.81    5.98
   4   1 -20   30.63   10.74
  -4  -1  20    7.90    6.39
  -4  -1  20   30.57    6.20
  -4   1  21    2.99    4.39
  -4   1  21    4.15    3.89
   4   1 -21    2.39    8.38
  -4  -1  21    4.59    5.21
  -4  -1  21    8.59    4.76
  -4   1  22  259.91   34.91
  -4   1  22  236.27   34.19
   4   1 -22  273.22   36.42
  -4  -1  22  264.25   35.43
  -4   1  23    5.87    5.07
  -4   1  23    6.06    4.42
   4   1 -23   13.24    6.78
  -4  -1  23    3.89    5.71
  -4   1  24    7.02    5.24
  -4   1  24   10.17    4.93
   4  -1 -24   13.22    6.27
   4   1 -24   22.42    8.27
  -4  -1  24   14.90    7.21
  -4   1  25   27.63    7.03
   4  -1 -25   23.68    7.48
   4   1 -25   16.41    9.05
  -4  -1  25   10.30    6.65
  -4   1  26   52.12   10.76
   4  -1 -26   65.17   11.90
   4   1 -26   52.06   12.56
  -4  -1  26   58.48   11.43
  -4   1  27   -3.44    4.92
   4  -1 -27    2.12    6.05
   4   1 -27    7.30    7.65
  -4  -1  27    2.20    5.80
   4  -1 -28   34.78   10.36
   4   1 -28   49.93   12.22
  -4  -1  28   47.67   10.11
   4  -1 -29   -0.37    7.04
   4   1 -29    2.66    8.47
   4  -1 -30    1.37    5.90
   4   1 -30    0.99    6.68
   4  -1 -31   -0.89    6.50
   4   1 -31    4.34    7.52
   4  -1 -32   49.42   10.97
   4   1 -32   34.98   11.51
   4  -1 -33   -0.59    7.14
   4   1 -33    0.13    7.04
   4  -1 -34    0.68    7.33
   4   1 -34    4.48    7.72
   4  -1 -35   -4.17    8.26
   4   1 -35    3.40    8.09
   4  -1 -36    1.62    6.57
   4   1 -36   21.81    9.50
   4  -1 -37   -1.25    7.56
   4   1 -37   -1.40    8.25
   4  -1 -38   17.63    8.55
   4   1 -38    9.33    8.56
   4  -1 -39    3.99    8.50
   4   1 -39   -1.71    8.31
  -4   2   1   69.67   11.73
  -4   2   1   70.76   15.01
   4  -2  -1   84.01   12.29
   4  -2  -1   66.95   14.37
   4   2  -1   60.99   11.08
   4   2  -1   92.31   14.27
  -4  -2   1   80.18   11.66
  -4  -2   1   73.80   14.09
  -4   2   2  163.93   26.08
  -4   2   2  196.55   28.82
   4  -2  -2  174.56   26.11
   4  -2  -2  218.24   28.96
   4   2  -2  184.26   25.79
   4   2  -2  191.16   27.95
  -4  -2   2  199.44   25.89
  -4  -2   2  252.32   28.86
  -4   2   3   19.39    5.41
  -4   2   3   20.03    9.01
   4  -2  -3    7.37    5.44
   4  -2  -3   23.88    9.41
   4   2  -3    8.24    4.32
   4   2  -3   13.45    8.13
  -4  -2   3   12.42    4.97
  -4  -2   3   19.39    9.66
  -4   2   4 1704.48  214.87
  -4   2   4 1648.78  216.41
   4  -2  -4 1747.46  215.05
   4  -2  -4 1657.77  216.68
   4   2  -4 1682.06  214.83
   4   2  -4 1724.42  216.42
  -4  -2   4 1678.35  214.65
  -4  -2   4 1711.10  216.59
  -4   2   5   27.61    7.60
  -4   2   5   54.74   11.36
   4  -2  -5   34.83    7.60
   4  -2  -5   53.41   11.43
   4   2  -5   41.11    7.39
   4   2  -5   26.55    9.85
  -4  -2   5   34.70    7.06
  -4  -2   5   45.95   10.81
  -4   2   6   10.25    5.18
  -4   2   6   19.45    9.15
   4  -2  -6    9.16    5.38
   4  -2  -6   26.55   10.39
   4   2  -6   15.26    4.99
   4   2  -6   13.22   10.03
  -4  -2   6   13.66    5.09
  -4  -2   6   29.56    8.95
  -4   2   7  329.32   42.43
  -4   2   7  323.59   43.90
   4  -2  -7  327.78   42.44
   4  -2  -7  304.75   44.50
   4   2  -7  318.01   42.48
   4   2  -7  331.81   44.65
  -4  -2   7  298.53   42.06
  -4  -2   7  350.08   44.84
  -4   2   8  754.27   97.47
  -4   2   8  809.18   98.94
   4  -2  -8  700.63   97.26
   4  -2  -8  832.96   99.68
   4   2  -8  719.44   98.03
   4   2  -8  878.33  100.08
  -4  -2   8  717.69   98.37
  -4  -2   8  807.30   99.95
  -4   2   9  165.42   25.50
   4  -2  -9  199.79   25.72
   4  -2  -9  218.10   28.31
   4   2  -9  164.87   28.08
  -4  -2   9  159.75   26.13
  -4  -2   9  200.10   25.71
  -4  -2   9  224.57   28.81
  -4   2  10   70.49   10.64
   4  -2 -10   60.33   10.16
   4  -2 -10   72.81   14.52
   4   2 -10   63.13   14.19
  -4  -2  10   59.05   11.09
  -4  -2  10   52.94   10.16
  -4   2  11   58.68   10.16
   4  -2 -11   83.58   10.26
   4  -2 -11   58.12   13.11
   4   2 -11   80.07   14.32
  -4  -2  11   44.59   10.48
  -4  -2  11   45.43    9.54
  -4   2  12    2.61    4.19
  -4   2  12    0.80    6.93
   4  -2 -12    2.63    3.83
   4   2 -12    7.83    8.41
  -4  -2  12   -1.02    4.88
  -4  -2  12    2.18    3.68
  -4   2  13    7.19    4.88
  -4   2  13   13.79    7.35
   4  -2 -13   20.57    4.91
   4   2 -13   14.74    6.68
   4   2 -13   18.46    8.98
  -4  -2  13   17.69    6.33
  -4  -2  13   13.65    4.90
  -4   2  14  696.52   94.19
   4  -2 -14  803.03   94.30
   4   2 -14  779.05   96.06
   4   2 -14  703.89   96.65
  -4  -2  14  665.35   94.73
  -4  -2  14  752.02   94.54
  -4   2  15   47.28    9.33
   4  -2 -15   43.85    8.81
   4   2 -15   54.99   11.01
   4   2 -15   45.08   13.31
  -4  -2  15   68.18   10.60
  -4  -2  15   76.28   10.13
  -4   2  16   17.41    5.11
   4  -2 -16    8.29    4.32
   4   2 -16    7.89    6.42
   4   2 -16    3.66    8.70
  -4  -2  16   18.59    6.11
  -4  -2  16   13.94    4.79
  -4   2  17    1.14    4.07
  -4   2  17   -0.19    3.63
   4  -2 -17    1.02    3.72
   4  -2 -17   -0.11    6.44
   4   2 -17    0.86    5.24
   4   2 -17   -2.49    7.80
  -4  -2  17    3.61    4.56
  -4  -2  17   -0.26    3.80
  -4   2  18  132.40   17.74
  -4   2  18  120.22   17.28
   4  -2 -18  144.39   20.43
   4   2 -18   67.96   17.76
   4   2 -18  134.86   21.05
  -4  -2  18  146.18   18.81
  -4  -2  18  115.02   17.41
  -4   2  19  105.38   15.91
  -4   2  19  132.26   16.15
   4  -2 -19   79.51   17.48
   4   2 -19  115.62   17.89
   4   2 -19  102.54   19.50
  -4  -2  19   92.26   16.48
  -4   2  20   40.34    8.31
  -4   2  20   42.77    8.13
   4  -2 -20   38.30   10.86
   4   2 -20   44.61   11.80
  -4  -2  20   44.70    9.04
  -4   2  21    0.98    4.16
  -4   2  21    1.46    3.99
   4  -2 -21   -2.50    7.40
   4   2 -21    2.97    8.42
  -4  -2  21    2.72    5.14
  -4   2  22   20.26    6.22
  -4   2  22   17.33    5.84
   4   2 -22   29.64    8.79
  -4  -2  22   18.48    6.76
  -4   2  23    2.27    4.03
  -4   2  23    0.18    4.17
   4   2 -23   -0.86    6.77
  -4  -2  23    3.47    5.79
  -4   2  24  131.55   19.00
   4   2 -24  155.56   21.91
  -4  -2  24  104.78   19.50
  -4   2  25   21.61    6.27
   4   2 -25   20.30    8.96
  -4  -2  25   15.96    7.63
  -4   2  26   55.15   10.44
   4  -2 -26   62.82   11.44
   4   2 -26   51.75   12.62
   4  -2 -27   -2.46    5.76
   4   2 -27    6.52    7.12
   4  -2 -28   30.90    8.32
   4   2 -28   27.28   10.13
   4  -2 -29   23.97    8.66
   4   2 -29   27.70    9.84
   4  -2 -30   76.68   12.69
   4   2 -30   49.08   13.58
  -4  -2  30   52.08   12.14
   4  -2 -31    1.67    5.58
   4   2 -31    3.01    7.91
  -4  -2  31    2.29    6.11
   4  -2 -32   -2.19    6.40
   4   2 -32   -3.53    7.77
   4  -2 -33    2.96    6.50
   4   2 -33    9.08    7.71
   4  -2 -34   17.03    7.63
   4   2 -34   11.65    8.70
   4  -2 -35   -0.64    7.12
   4   2 -35    1.43    8.36
   4  -2 -36   14.43    8.35
   4   2 -36    8.91    8.35
   4  -2 -37   -0.93    7.85
   4   2 -37   -0.99    8.44
   4  -2 -38    3.18    7.19
   4   2 -38   -2.65    8.50
   4  -2 -39    0.34    7.29
   4   2 -39    2.56    8.70
  -4   3   1   36.75    8.19
  -4   3   1   33.10   12.54
   4  -3  -1   44.78    8.58
   4  -3  -1   28.55   10.86
   4   3  -1   46.59    7.84
   4   3  -1   57.88   10.84
  -4  -3   1   43.80    7.89
  -4  -3   1   42.77   11.27
  -4   3   2  331.62   44.51
  -4   3   2  318.87   46.73
   4  -3  -2  274.18   44.40
   4  -3  -2  325.03   46.62
   4   3  -2  456.95   45.01
   4   3  -2  335.41   46.16
  -4  -3   2  339.49   44.20
  -4  -3   2  310.76   46.27
  -4   3   3    6.33    4.71
  -4   3   3   12.47    9.03
   4  -3  -3    5.67    5.08
   4  -3  -3    7.55    8.56
   4   3  -3    5.71    4.39
   4   3  -3    7.95    8.17
  -4  -3   3    0.59    3.75
  -4  -3   3    4.65    7.80
  -4   3   4   14.60    5.57
  -4   3   4    9.40    9.11
   4  -3  -4   23.74    6.32
   4  -3  -4   17.66    9.96
   4   3  -4    7.38    4.70
   4   3  -4   10.14    8.78
  -4  -3   4   17.40    4.70
  -4  -3   4    3.71    9.03
  -4   3   5   51.69    8.78
  -4   3   5   65.26   13.32
   4  -3  -5   43.42    9.17
   4  -3  -5   41.19   12.12
   4   3  -5   54.77    8.81
   4   3  -5   49.27   12.70
  -4  -3   5   56.71   10.03
  -4  -3   5   37.97    8.20
  -4  -3   5   34.17   10.83
  -4   3   6   47.85    9.61
  -4   3   6   42.41   11.31
   4  -3  -6   52.17    9.89
   4  -3  -6   43.88   12.87
   4   3  -6   64.02   13.25
  -4  -3   6   57.35   10.43
  -4  -3   6   60.02    9.23
  -4  -3   6   58.27   13.23
  -4   3   7  281.67   54.75
   4  -3  -7  472.56   55.72
   4  -3  -7  488.22   58.12
   4   3  -7  621.52   59.31
  -4  -3   7  431.97   56.00
  -4  -3   7  469.65   55.52
  -4  -3   7  446.43   58.05
  -4   3   8   82.53   12.99
   4  -3  -8   80.83   13.16
   4  -3  -8   79.93   16.61
   4   3  -8   93.17   14.33
   4   3  -8   72.08   16.05
  -4  -3   8  110.69   14.36
  -4  -3   8   69.38   12.66
  -4   3   9   -0.69    4.23
   4  -3  -9    0.13    4.67
   4  -3  -9   -9.42   10.21
   4   3  -9   -1.20    5.96
   4   3  -9   -3.52    9.36
  -4  -3   9   -0.40    5.39
  -4  -3   9   -0.94    4.26
  -4   3  10  214.76   25.62
  -4   3  10  236.91   27.55
   4  -3 -10  195.80   25.37
   4   3 -10  186.22   26.52
   4   3 -10  216.62   28.81
  -4  -3  10  206.75   26.27
  -4  -3  10  114.60   24.61
  -4   3  11  395.19   48.37
  -4   3  11  374.18   49.36
   4  -3 -11  335.50   47.88
   4   3 -11  411.78   49.99
   4   3 -11  426.92   51.48
  -4  -3  11  339.94   48.75
  -4  -3  11  346.47   48.26
  -4   3  12  305.56   41.59
  -4   3  12  306.62   42.60
   4  -3 -12  293.76   41.26
   4   3 -12  319.24   43.13
   4   3 -12  342.59   44.78
  -4  -3  12  376.77   42.94
  -4  -3  12  300.10   41.83
  -4   3  13  103.52   14.85
  -4   3  13   88.79   15.83
   4  -3 -13   99.89   14.39
   4   3 -13  104.06   16.37
   4   3 -13   84.66   17.27
  -4  -3  13   97.54   15.64
  -4  -3  13  101.02   15.00
  -4   3  14    7.26    4.65
  -4   3  14    1.17    5.33
   4  -3 -14    2.56    3.50
   4  -3 -14    2.96    7.36
   4   3 -14    6.24    5.60
   4   3 -14    3.40    6.89
  -4  -3  14    5.65    4.89
  -4  -3  14    5.84    4.46
  -4   3  15   58.78    9.34
   4  -3 -15   64.72    8.94
   4  -3 -15   52.62   11.60
   4   3 -15   42.86   10.66
   4   3 -15   64.68   13.01
  -4  -3  15   32.02    9.31
  -4  -3  15   48.85    9.37
  -4   3  16  277.11   32.83
   4  -3 -16  229.16   32.16
   4  -3 -16  202.22   34.15
   4   3 -16  265.00   34.83
   4   3 -16  245.31   35.98
  -4  -3  16  231.44   33.56
  -4   3  17   23.36    5.36
   4  -3 -17   16.28    4.38
   4  -3 -17    4.46    7.60
   4   3 -17    4.42    6.41
   4   3 -17   17.62    9.75
  -4  -3  17    0.48    4.88
  -4   3  18   55.33    8.70
   4  -3 -18   36.24    7.76
   4  -3 -18   46.07   11.23
   4   3 -18   58.10   11.04
   4   3 -18   58.02   12.71
  -4  -3  18   32.18    9.00
  -4   3  19    7.17    4.37
  -4   3  19    3.53    4.28
   4  -3 -19   10.81    7.78
   4   3 -19    3.76    5.92
  -4  -3  19   15.30    5.85
  -4   3  20   14.93    5.17
  -4   3  20    9.51    4.75
   4  -3 -20   23.78    9.02
  -4  -3  20   11.29    6.12
  -4   3  21   38.61    8.86
  -4   3  21   58.77    9.63
   4  -3 -21   69.76   13.22
  -4  -3  21   58.27   11.57
  -4   3  22   74.27   11.86
  -4   3  22   66.08   11.74
   4   3 -22   56.80   14.25
  -4  -3  22   90.03   14.00
  -4   3  23   63.29   10.03
   4   3 -23   37.83   11.68
  -4   3  24   -0.31    4.57
   4   3 -24    0.62    8.16
   4   3 -25   15.41    8.74
   4   3 -26   59.33   13.52
   4   3 -27    7.62    8.56
  -4  -3  27    3.79    6.80
   4  -3 -28   63.86    9.88
   4   3 -28   30.86   11.23
  -4  -3  28   23.70    9.16
   4  -3 -29    1.08    5.40
   4   3 -29    7.20    9.02
  -4  -3  29   13.30    7.00
   4  -3 -30    6.02    6.02
   4   3 -30    0.84    8.43
  -4  -3  30    4.44    7.05
   4  -3 -31    7.24    6.27
   4   3 -31    6.69    8.75
  -4  -3  31    1.96    6.39
   4  -3 -32   24.41    8.70
   4   3 -32   65.33   14.02
  -4  -3  32   47.93   11.02
   4  -3 -33   12.46    7.30
   4   3 -33    1.73    8.70
  -4  -3  33    1.17    6.58
   4  -3 -34   -0.26    6.56
   4   3 -34    6.92   10.18
   4  -3 -35   -1.58    6.10
   4   3 -35   -1.40    8.18
   4  -3 -36   11.47    7.37
   4   3 -36    0.93    9.91
   4  -3 -37    0.21    6.72
   4   3 -37   -1.22    9.10
   4  -3 -38    6.43    7.12
   4   3 -38    9.36    9.15
   4  -3 -39    2.52    7.13
   4   3 -39   -5.37    9.54
  -4   4   1   84.91   10.65
  -4   4   1   55.98   14.96
   4  -4  -1   50.14   10.34
   4  -4  -1   44.26   13.46
   4   4  -1   49.92    9.53
   4   4  -1   46.58   10.03
   4   4  -1   69.62   12.80
  -4  -4   1   57.04   10.46
  -4  -4   1   63.43    9.66
  -4  -4   1   37.98   12.61
  -4   4   2  142.57   20.80
  -4   4   2  166.13   24.88
   4  -4  -2  163.16   21.47
   4  -4  -2  140.12   23.56
   4   4  -2  144.26   21.40
   4   4  -2  146.32   23.31
  -4  -4   2  126.75   20.96
  -4  -4   2  144.91   20.38
  -4  -4   2  159.47   23.47
  -4   4   3   82.41   12.30
  -4   4   3   99.81   16.60
   4  -4  -3   69.74   12.44
   4  -4  -3   69.25   15.70
   4   4  -3   87.04   13.10
   4   4  -3   70.62   15.09
  -4  -4   3   67.02   12.40
  -4  -4   3   69.44   11.81
  -4  -4   3   76.33   15.31
  -4   4   4  341.36   41.77
  -4   4   4  337.69   44.34
   4  -4  -4  288.13   41.72
   4  -4  -4  324.77   44.34
   4   4  -4  292.11   42.35
   4   4  -4  324.37   43.81
  -4  -4   4  308.82   41.94
  -4  -4   4  311.49   41.37
  -4  -4   4  302.43   43.64
  -4   4   5    3.37    4.42
  -4   4   5    8.35   10.39
   4  -4  -5    7.04    5.32
   4  -4  -5    4.18    9.04
   4   4  -5    6.53    5.84
   4   4  -5   13.97    9.08
  -4  -4   5    2.81    5.72
  -4  -4   5    4.20    4.10
  -4  -4   5   11.25    9.43
  -4   4   6   62.87   11.74
   4  -4  -6   55.68   12.02
   4  -4  -6   67.87   14.88
   4   4  -6   82.60   13.98
   4   4  -6  101.78   16.45
  -4  -4   6   89.40   13.01
  -4  -4   6   92.98   12.66
  -4   4   7   11.10    5.06
   4  -4  -7    8.32    5.29
   4  -4  -7   11.16    9.53
   4   4  -7   11.14    6.80
   4   4  -7    1.14    8.75
  -4  -4   7    3.24    5.63
  -4  -4   7   11.77    4.40
  -4   4   8  162.33   16.89
   4  -4  -8  103.76   16.19
   4  -4  -8  113.18   19.33
   4   4  -8   89.26   17.05
   4   4  -8   96.67   19.27
  -4  -4   8   95.92   16.54
  -4  -4   8   98.04   15.92
  -4   4   9  294.08   41.43
  -4   4   9  329.28   43.07
   4  -4  -9  301.86   41.57
   4   4  -9  334.11   43.22
   4   4  -9  339.11   44.44
  -4  -4   9  302.24   42.21
  -4  -4   9  320.34   41.83
  -4   4  10  232.63   32.04
  -4   4  10  228.96   33.29
   4  -4 -10  251.08   32.25
   4   4 -10  253.74   34.04
   4   4 -10  248.90   35.13
  -4  -4  10  227.36   32.80
  -4  -4  10  227.57   32.28
  -4   4  11   42.25    7.23
  -4   4  11   22.78    8.20
   4  -4 -11   29.44    6.75
   4   4 -11   41.89    8.54
   4   4 -11   30.17    8.59
   4   4 -11   34.21   10.74
  -4  -4  11   22.21    7.06
  -4  -4  11   25.55    6.65
  -4   4  12   44.06    8.59
  -4   4  12   66.11   11.09
   4  -4 -12   40.46    8.37
   4  -4 -12   34.49   11.53
   4   4 -12   59.00   10.10
   4   4 -12   40.11   10.18
   4   4 -12   29.88   11.37
  -4  -4  12   64.14   10.68
  -4  -4  12   53.45    9.29
  -4   4  13  117.93   14.97
  -4   4  13   98.60   15.52
   4  -4 -13   95.71   14.42
   4  -4 -13   40.74   15.58
   4   4 -13  102.76   15.67
   4   4 -13  102.18   16.68
   4   4 -13  105.41   18.18
  -4  -4  13   85.85   15.54
  -4  -4  13  123.64   15.68
  -4   4  14  301.10   37.40
  -4   4  14  279.91   37.70
   4  -4 -14  269.75   36.89
   4  -4 -14  295.09   39.73
   4   4 -14  273.64   39.36
   4   4 -14  278.51   40.32
  -4  -4  14  259.59   38.13
  -4   4  15  105.87   14.18
   4  -4 -15   93.60   13.72
   4  -4 -15   90.24   16.35
   4   4 -15   94.40   16.38
   4   4 -15   77.16   17.26
  -4  -4  15   81.70   14.94
  -4   4  16   15.04    5.28
   4  -4 -16   18.07    4.78
   4  -4 -16   25.46    8.87
   4   4 -16   21.84    8.61
   4   4 -16    8.05    8.15
  -4  -4  16   21.91    6.88
  -4   4  17    0.77    4.00
   4  -4 -17    5.82    3.61
   4  -4 -17    1.76    7.04
   4   4 -17    3.13    6.50
  -4  -4  17    5.07    5.06
  -4   4  18  115.39   16.74
   4  -4 -18  111.65   16.22
   4  -4 -18  132.95   19.42
   4   4 -18   91.82   18.77
  -4  -4  18  118.78   18.27
  -4   4  19   89.32   12.06
   4  -4 -19   66.28   11.06
   4  -4 -19   46.63   13.58
  -4  -4  19   77.73   13.42
  -4   4  20   75.75   11.36
  -4   4  20   52.44   10.78
   4  -4 -20   71.50   10.72
   4  -4 -20   69.99   13.67
  -4   4  21   30.23    6.48
  -4   4  21   21.61    6.15
   4  -4 -21   17.12    9.59
  -4   4  22    8.10    4.71
   4   4 -22   16.42    9.14
  -4   4  23   28.08    6.66
   4   4 -23   40.37   10.90
   4   4 -24   84.71   16.24
  -4  -4  24   68.73   14.20
   4   4 -25   46.69   13.14
  -4  -4  25   43.39   10.90
   4   4 -26   89.93   16.22
  -4  -4  26   55.16   13.97
   4   4 -27    1.23    7.92
  -4  -4  27    0.25    6.74
   4   4 -28   58.33   13.15
  -4  -4  28   32.97    9.81
   4   4 -29   14.76   10.08
  -4  -4  29   15.48    8.03
   4  -4 -30   16.51    6.25
   4   4 -30   19.95   10.02
  -4  -4  30   18.83    7.99
   4  -4 -31    4.16    5.58
   4   4 -31    2.52    8.83
  -4  -4  31    6.17    6.15
   4  -4 -32    3.35    6.19
   4   4 -32    0.69    8.02
  -4  -4  32   -0.24    7.05
   4  -4 -33    2.50    5.91
   4   4 -33    5.01    9.44
  -4  -4  33    8.67    7.91
   4  -4 -34    4.75    6.60
   4   4 -34    4.23    7.14
  -4  -4  34    8.32    7.89
   4  -4 -35    5.88    6.05
   4   4 -35   -0.40    8.25
   4  -4 -36    6.57    6.77
   4   4 -36    9.90    9.13
   4  -4 -37    3.86    7.05
   4   4 -37    6.64    9.72
   4  -4 -38   -0.81    7.30
   4   4 -38    2.47    8.94
   4  -4 -39    0.23    7.46
  -4   5   1   76.41   13.22
  -4   5   1   91.52   17.34
   4  -5  -1  101.68   14.41
   4  -5  -1   75.27   16.80
   4   5  -1   90.51   14.51
   4   5  -1   95.17   16.17
  -4  -5   1   83.26   13.51
  -4  -5   1   90.96   12.99
  -4  -5   1   42.00   14.80
  -4   5   2  304.11   41.40
  -4   5   2  359.11   45.04
   4  -5  -2  301.17   41.82
   4  -5  -2  344.43   44.78
   4   5  -2  305.71   42.37
   4   5  -2  296.20   43.22
  -4  -5   2  336.41   41.98
  -4  -5   2  296.73   41.09
  -4  -5   2  294.68   43.33
  -4   5   3  172.03   25.15
  -4   5   3  191.46   28.59
   4  -5  -3  189.52   25.87
   4  -5  -3  210.05   29.22
   4   5  -3  169.28   26.37
   4   5  -3  187.53   27.75
  -4  -5   3  182.10   25.65
  -4  -5   3  194.71   25.30
  -4  -5   3  147.47   27.36
  -4   5   4   38.65    7.86
  -4   5   4   27.09   12.06
   4  -5  -4   41.25    8.66
   4  -5  -4   20.90   11.56
   4   5  -4   27.89    9.07
   4   5  -4   38.43   11.08
  -4  -5   4   47.05    8.45
  -4  -5   4   35.51    7.36
  -4   5   5   58.22    9.43
  -4   5   5   48.75   13.83
   4  -5  -5   54.31    9.73
   4  -5  -5   36.70   12.38
   4   5  -5   40.92   10.25
   4   5  -5   49.72   12.46
  -4  -5   5   51.22   10.12
  -4  -5   5   47.79    8.67
  -4   5   6   74.64   10.91
   4  -5  -6   64.90   11.03
   4  -5  -6   76.45   14.62
   4   5  -6   69.23   12.46
   4   5  -6   74.56   14.44
  -4  -5   6   29.61   10.19
  -4  -5   6   69.27   10.70
  -4   5   7  252.71   32.93
   4  -5  -7  257.67   33.30
   4  -5  -7  234.01   35.34
   4   5  -7  257.93   33.97
   4   5  -7  195.23   33.86
   4   5  -7  263.95   35.73
  -4  -5   7  263.47   33.81
  -4  -5   7  225.29   32.92
  -4   5   8   36.85    7.72
  -4   5   8   32.03   10.68
   4  -5  -8   43.47    8.28
   4   5  -8   48.44    8.89
   4   5  -8   30.90    9.22
   4   5  -8   39.50   11.40
  -4  -5   8   38.00    8.68
  -4  -5   8   39.09    8.09
  -4   5   9   45.03    7.11
  -4   5   9   44.02    9.37
   4  -5  -9   25.36    6.86
   4   5  -9   21.28    7.58
   4   5  -9   20.56    8.67
   4   5  -9   43.69   11.08
  -4  -5   9   25.40    7.04
  -4  -5   9   22.68    6.60
  -4   5  10   41.28    7.02
  -4   5  10   24.49    8.73
   4  -5 -10   19.41    6.54
   4   5 -10   29.87    7.94
   4   5 -10   35.93    9.83
   4   5 -10   23.03    9.97
  -4  -5  10   27.76    7.60
  -4  -5  10   27.03    7.06
  -4   5  11  275.24   35.35
  -4   5  11  229.80   35.98
   4  -5 -11  265.90   35.47
   4  -5 -11  255.35   37.73
   4   5 -11  280.13   37.68
   4   5 -11  244.80   38.13
  -4  -5  11  288.49   36.68
  -4   5  12  329.55   35.29
  -4   5  12  239.98   35.44
   4  -5 -12  314.21   35.33
   4  -5 -12  321.04   38.36
   4   5 -12  330.10   38.10
   4   5 -12  307.15   38.70
  -4  -5  12  130.90   34.44
  -4   5  13   36.08    7.76
  -4   5  13   29.90    8.82
   4  -5 -13   48.81    8.07
   4  -5 -13   65.28   12.36
   4   5 -13   31.34    9.95
   4   5 -13   49.49   12.63
  -4  -5  13   43.62    9.23
  -4   5  14   14.53    5.14
  -4   5  14   15.54    6.27
   4  -5 -14   21.52    5.22
   4  -5 -14   15.64    9.38
   4   5 -14    4.95    7.06
   4   5 -14    6.06    8.38
  -4  -5  14   14.22    6.54
  -4   5  15  110.58   16.57
  -4   5  15  122.17   17.02
   4  -5 -15  125.36   16.54
   4  -5 -15   94.43   18.82
   4   5 -15   94.68   18.86
  -4  -5  15  114.12   18.14
  -4   5  16  133.46   20.18
   4  -5 -16  170.30   20.31
   4  -5 -16  138.27   23.00
   4   5 -16  130.45   22.84
  -4  -5  16  127.60   21.64
  -4   5  17   99.22   14.34
   4  -5 -17   96.06   13.91
   4  -5 -17   91.15   16.56
   4   5 -17   77.15   16.98
  -4  -5  17   97.93   16.38
  -4   5  18  145.50   19.14
   4  -5 -18  129.21   18.49
   4  -5 -18  143.12   21.73
   4   5 -18  105.45   21.52
  -4   5  19   -1.28    4.03
   4  -5 -19    2.01    3.34
   4  -5 -19   -1.74    6.95
   4  -5 -20    1.04    3.15
   4  -5 -20   -0.56    7.92
  -4   5  21   32.17    7.01
   4  -5 -21   32.24    6.30
   4   5 -21   27.99   10.69
  -4  -5  21   21.63    8.37
   4   5 -22  115.59   20.96
  -4  -5  22  110.48   19.14
   4   5 -23    3.99    8.36
  -4  -5  23   17.00    7.54
   4   5 -24    1.86    9.94
  -4  -5  24   -2.51    6.25
   4   5 -25    2.95    8.75
  -4  -5  25   -0.94    6.57
   4   5 -26    6.91    9.19
  -4  -5  26   18.23    8.03
   4   5 -27   38.50   12.56
  -4  -5  27   29.51    9.52
   4   5 -28   20.21   10.81
  -4  -5  28   23.22    8.79
   4   5 -29    5.18    9.30
  -4  -5  29    5.51    7.65
   4   5 -30   -0.04    8.62
  -4  -5  30   -2.65    7.14
   4   5 -31    7.99   10.36
  -4  -5  31   17.35    8.16
   4  -5 -32   11.65    5.94
   4   5 -32    1.10    9.33
  -4  -5  32    5.50    7.58
   4  -5 -33   11.21    6.03
   4   5 -33    8.91    9.62
  -4  -5  33    5.98    7.53
   4  -5 -34   -1.38    5.57
   4   5 -34    1.18    9.65
  -4  -5  34   -3.13    7.33
   4  -5 -35    5.09    5.74
   4   5 -35    1.19   10.02
  -4  -5  35    6.53    6.93
   4  -5 -36   -0.68    6.54
   4   5 -36   -3.46    9.55
   4  -5 -37    4.85    6.92
   4   5 -37    8.90   10.21
   4  -5 -38    6.77    6.25
   4   5 -38    1.68    9.04
   4  -5 -39    5.71    7.04
  -4   6   1   46.95    8.60
  -4   6   1   40.06   12.77
   4  -6  -1   54.04    9.17
   4  -6  -1   49.61   11.74
   4   6  -1   61.38   10.16
   4   6  -1   39.34   10.87
  -4  -6   1   39.40    8.69
  -4  -6   1   19.29    7.00
  -4  -6   1   39.13   10.87
  -4   6   2   75.38   11.68
  -4   6   2   78.04   15.39
   4  -6  -2   92.38   12.62
   4  -6  -2   59.99   14.67
   4   6  -2  112.63   14.35
   4   6  -2   77.19   14.06
  -4  -6   2   40.71   11.10
  -4  -6   2   60.45   10.98
  -4   6   3   85.28   13.58
  -4   6   3   99.56   18.24
   4  -6  -3   65.41   13.48
   4  -6  -3  106.70   17.82
   4   6  -3   84.60   15.34
   4   6  -3   99.69   16.90
  -4  -6   3  100.32   14.65
  -4  -6   3   79.78   13.41
  -4   6   4  109.75   20.07
  -4   6   4  135.93   23.38
   4  -6  -4  148.86   21.17
   4  -6  -4  123.32   23.09
   4   6  -4  192.33   23.12
   4   6  -4  151.55   23.24
  -4  -6   4  154.37   21.07
  -4  -6   4  144.90   20.37
  -4   6   5   82.60   13.20
   4  -6  -5   85.96   13.82
   4  -6  -5   80.05   16.57
   4   6  -5   59.73   13.38
   4   6  -5   96.84   15.38
   4   6  -5  104.59   16.67
  -4  -6   5   94.94   14.23
  -4  -6   5   83.46   13.17
  -4   6   6   41.75    7.85
   4  -6  -6   35.72    8.18
   4  -6  -6   35.72   11.91
   4   6  -6   44.83    9.01
   4   6  -6   18.49    9.16
   4   6  -6   33.42   11.37
  -4  -6   6   42.60    9.26
  -4  -6   6   45.64    8.15
  -4   6   7    1.62    4.23
  -4   6   7   -4.75    8.66
   4  -6  -7    0.29    4.85
   4  -6  -7   -4.86    9.61
   4   6  -7   -0.07    4.69
   4   6  -7   -4.60    7.72
   4   6  -7    4.95    8.01
  -4  -6   7    1.01    4.72
  -4  -6   7   -1.64    4.06
  -4   6   8  349.99   41.79
  -4   6   8  322.61   43.80
   4  -6  -8  299.85   41.89
   4   6  -8  283.41   43.46
   4   6  -8  278.28   43.89
  -4  -6   8  321.49   42.76
  -4   6   9  383.54   48.63
  -4   6   9  421.91   50.96
   4  -6  -9  337.98   48.71
   4   6  -9  436.94   51.70
   4   6  -9  358.47   51.28
  -4  -6   9  323.13   49.26
  -4   6  10   -0.80    3.87
  -4   6  10    6.47    7.03
   4  -6 -10    2.22    4.17
   4   6 -10    8.32    7.31
   4   6 -10    0.30    7.77
  -4  -6  10    4.42    5.00
  -4   6  11   -0.86    3.53
  -4   6  11    6.23    6.57
   4  -6 -11    6.66    4.74
   4  -6 -11   -2.94    8.25
   4   6 -11    0.27    6.73
   4   6 -11   -6.37    8.62
  -4  -6  11    1.57    5.56
  -4   6  12    5.07    4.08
  -4   6  12    9.07    6.01
   4  -6 -12    2.73    4.40
   4  -6 -12    3.28    7.29
   4   6 -12   10.34    7.73
   4   6 -12    2.70    7.41
  -4  -6  12   15.07    5.97
  -4   6  13  125.97   17.78
  -4   6  13  108.86   18.39
   4  -6 -13  134.31   18.19
   4  -6 -13   99.60   20.39
   4   6 -13  106.70   20.29
   4   6 -13  133.94   22.06
  -4  -6  13  147.43   19.82
  -4   6  14  106.44   15.72
  -4   6  14  110.38   16.29
   4  -6 -14  120.36   16.02
   4  -6 -14   76.32   17.75
   4   6 -14  107.81   19.45
  -4  -6  14  104.57   17.63
  -4   6  15   82.17   13.10
  -4   6  15   80.44   13.36
   4  -6 -15   96.59   13.46
   4  -6 -15   77.60   16.02
   4   6 -15   99.01   17.22
  -4   6  16   41.69    7.36
   4  -6 -16   27.02    6.87
   4  -6 -16   28.65   10.52
   4   6 -16   63.03   12.40
  -4   6  17    4.62    3.58
   4  -6 -17    1.38    3.80
   4  -6 -17    1.56    7.74
   4   6 -17   -0.19    8.06
  -4   6  18   58.02    9.80
   4  -6 -18   62.61    9.51
   4  -6 -18   49.09   13.36
   4   6 -18   52.72   13.71
   4  -6 -19   78.77   10.87
   4  -6 -19   47.36   14.46
  -4  -6  19   62.21   13.14
   4  -6 -20   36.12    6.48
  -4  -6  20   20.27    9.12
   4   6 -21   17.76   10.60
  -4  -6  21   16.59    7.99
   4   6 -22    5.16    8.41
  -4  -6  22   -5.95    7.60
   4   6 -23    1.74    8.02
  -4  -6  23   14.73    8.23
   4   6 -24    4.45    9.23
  -4  -6  24    3.51    6.49
   4   6 -25   21.34   11.50
  -4  -6  25   26.13    9.02
   4   6 -26   38.01   12.03
  -4  -6  26   12.21    8.94
   4   6 -27    4.69    9.05
  -4  -6  27    2.39    7.33
   4   6 -28    1.54    8.67
  -4  -6  28   19.14    8.29
   4   6 -29   20.23   11.75
  -4  -6  29   40.84   10.89
   4   6 -30    2.81    9.56
  -4  -6  30    4.00    6.70
   4   6 -31    3.82    9.51
  -4  -6  31    8.46    8.06
   4   6 -32   -2.13    9.15
  -4  -6  32   -2.73    7.55
   4  -6 -33    0.63    5.36
   4   6 -33   10.15   10.68
  -4  -6  33   12.05    7.77
   4  -6 -34    4.44    5.35
   4   6 -34   -5.75    9.08
   4  -6 -35    5.93    5.78
   4   6 -35    0.32   10.04
  -4  -6  35   14.13    8.52
   4  -6 -36   -2.03    5.46
   4   6 -36   10.59   10.83
  -4  -6  36    6.02    7.30
   4  -6 -37   -1.78    5.54
   4   6 -37   -6.56   10.82
   4  -6 -38   -0.54    5.86
   4   6 -38    3.88   10.21
   4  -6 -39   -5.48    6.64
  -4   7   1  316.50   40.56
  -4   7   1  284.57   43.50
   4  -7  -1  310.68   40.98
   4  -7  -1  368.79   44.26
   4   7  -1  280.55   41.43
  -4  -7   1  282.00   40.51
  -4  -7   1  293.61   40.05
  -4  -7   1  289.50   41.11
  -4   7   2   19.40    6.76
  -4   7   2   30.73   11.56
   4  -7  -2   28.22    7.60
   4  -7  -2   19.19   10.05
   4   7  -2   25.09    8.80
  -4  -7   2   35.97    7.75
  -4  -7   2   38.16    7.07
  -4  -7   2   23.49    7.56
  -4   7   3   51.02   11.65
  -4   7   3   95.49   16.77
   4  -7  -3   80.94   13.15
   4  -7  -3   94.70   16.44
   4   7  -3   73.82   13.03
   4   7  -3   55.56   13.63
  -4  -7   3   92.16   13.36
  -4  -7   3   91.03   12.84
  -4  -7   3   86.46   13.71
  -4   7   4   25.35    6.09
  -4   7   4   21.46   10.00
   4  -7  -4   10.93    6.48
   4  -7  -4   11.28    9.70
   4   7  -4    9.46    6.06
   4   7  -4   14.31    7.07
  -4  -7   4   17.90    6.94
  -4  -7   4   14.18    5.02
  -4  -7   4   12.31    6.71
  -4   7   5  208.73   24.57
   4  -7  -5  171.44   24.55
   4  -7  -5  206.49   28.08
   4   7  -5  157.95   25.72
   4   7  -5  155.31   26.20
  -4  -7   5  163.17   24.64
  -4  -7   5  137.66   24.67
  -4   7   6  209.68   27.13
   4  -7  -6  159.98   27.05
   4  -7  -6  188.85   30.04
   4   7  -6  175.22   28.85
   4   7  -6  216.78   29.90
  -4  -7   6  207.92   28.07
  -4  -7   6  212.15   28.59
  -4   7   7  481.95   60.56
  -4   7   7  469.53   63.16
   4  -7  -7  513.28   61.30
   4  -7  -7  457.81   63.33
   4   7  -7  422.22   62.49
   4   7  -7  417.38   62.68
  -4  -7   7  417.18   61.16
  -4  -7   7  502.63   62.41
  -4   7   8    0.41    3.95
  -4   7   8    0.48    8.33
   4  -7  -8   -1.73    4.88
   4   7  -8   -1.57    6.41
   4   7  -8   -1.82    8.27
  -4  -7   8   -0.00    5.11
  -4  -7   8   -3.40    6.32
  -4   7   9   10.74    4.75
  -4   7   9   29.30    9.35
   4  -7  -9   10.48    5.56
   4   7  -9    1.36    7.23
   4   7  -9    9.66    8.90
  -4  -7   9   22.74    6.99
  -4  -7   9   19.37    6.98
  -4   7  10   13.65    4.83
  -4   7  10   10.10    6.78
   4  -7 -10    6.46    4.73
   4  -7 -10   10.88    8.67
   4   7 -10   10.05    8.23
   4   7 -10    2.47    8.13
  -4  -7  10   19.89    6.76
  -4  -7  10   -0.83    5.87
  -4   7  11  149.87   21.23
  -4   7  11  167.49   23.09
   4  -7 -11  145.61   21.66
   4  -7 -11  152.33   24.56
   4   7 -11  123.38   24.00
   4   7 -11  153.96   25.26
  -4  -7  11  135.82   22.64
  -4  -7  11  183.17   23.83
  -4   7  12   19.06    5.54
  -4   7  12   35.27    8.28
   4  -7 -12   19.05    6.04
   4  -7 -12   36.21   10.91
   4   7 -12   11.39    8.33
   4   7 -12   34.25   11.27
  -4  -7  12   12.40    7.01
  -4   7  13   39.52    7.53
  -4   7  13   36.13    8.76
   4  -7 -13   33.15    7.79
   4  -7 -13   39.40   11.26
   4   7 -13   43.95   11.61
  -4   7  14    3.87    3.83
  -4   7  14    3.02    5.48
   4  -7 -14    3.42    4.56
   4  -7 -14    3.03    8.43
   4   7 -14    3.44    8.01
  -4   7  15   80.80   12.15
  -4   7  15   65.08   12.08
   4  -7 -15   89.93   12.62
   4  -7 -15   83.73   15.87
   4   7 -15   64.57   15.34
  -4   7  16   -0.21    3.59
  -4   7  16    4.15    4.19
   4  -7 -16    0.50    4.24
   4  -7 -16    0.83    8.57
   4   7 -16    1.92    8.19
  -4  -7  16    0.38    6.43
   4  -7 -17   27.09    6.47
   4   7 -17   22.81   11.14
  -4  -7  17   33.92    9.24
   4  -7 -18    1.58    4.21
   4   7 -18    0.01    8.03
  -4  -7  18   -0.14    6.96
  -4  -7  19   -1.42    6.05
  -4  -7  20   -1.65    8.31
   4   7 -21   52.55   16.02
  -4  -7  21   85.15   14.79
   4   7 -22   19.45   10.97
  -4  -7  22    9.37    7.39
   4   7 -23   48.76   14.32
  -4  -7  23   53.23   13.03
   4   7 -24   -2.23   10.00
  -4  -7  24    2.43    6.71
   4   7 -25    8.44    9.50
  -4  -7  25   19.88    8.86
   4   7 -26    3.25   10.07
  -4  -7  26   -0.92    8.07
   4   7 -27   25.34   11.71
  -4  -7  27   13.38    7.74
   4   7 -28   -3.60    8.21
  -4  -7  28    8.85    7.50
   4   7 -29    7.75   10.58
  -4  -7  29    9.38    7.41
   4   7 -30    8.10    9.95
  -4  -7  30    1.45    6.88
   4   7 -31   -0.74   10.11
  -4  -7  31   -2.58    6.72
   4   7 -32    5.88   10.55
  -4  -7  32    4.25    7.31
   4   7 -33   21.19   11.85
  -4  -7  33   32.81   10.64
   4   7 -34   11.64   10.73
  -4  -7  34   -1.32    7.69
   4  -7 -35    1.29    4.95
   4   7 -35   -1.52    8.76
  -4  -7  35    2.59    7.27
   4  -7 -36   -0.99    5.56
   4   7 -36   -6.79   11.55
  -4  -7  36   11.01    7.92
   4  -7 -37    4.94    5.93
   4   7 -37    6.82   11.18
  -4  -7  37   16.09    9.46
   4  -7 -38    4.72    5.69
   4  -7 -39   -3.89    6.02
  -4   8   1   11.93    9.68
   4  -8  -1    7.37    5.48
   4  -8  -1   23.98    9.05
   4   8  -1    7.23    5.80
   4   8  -1   11.35    6.42
  -4  -8   1    8.20    5.44
  -4  -8   1    6.31    4.46
  -4  -8   1   17.92    6.42
  -4   8   2   33.56    7.75
  -4   8   2   28.74   11.92
   4  -8  -2   30.15    7.70
   4  -8  -2   13.04    9.75
   4   8  -2   32.58    9.42
  -4  -8   2   30.11    7.66
  -4  -8   2   29.20    8.32
  -4   8   3  133.14   20.79
  -4   8   3  129.34   24.11
   4  -8  -3  172.61   22.11
   4  -8  -3  168.54   24.99
   4   8  -3  119.71   22.52
  -4  -8   3  146.59   21.73
  -4  -8   3  142.79   22.31
  -4   8   4   28.33    6.37
  -4   8   4   14.16    8.87
   4  -8  -4   23.26    6.64
   4  -8  -4   22.83   10.48
   4   8  -4   13.80    8.29
  -4  -8   4   14.56    6.35
  -4  -8   4   24.10    7.94
  -4   8   5   72.35   10.93
   4  -8  -5   45.63   10.75
   4  -8  -5   78.89   15.22
   4   8  -5   68.54   13.61
  -4  -8   5   51.34   11.26
  -4  -8   5   63.64   12.65
  -4   8   6   34.20    7.42
  -4   8   6   37.22   11.07
   4  -8  -6   23.04    7.32
   4  -8  -6   14.44   10.44
   4   8  -6   31.28   10.42
  -4  -8   6   57.76    9.54
  -4  -8   6   26.19    8.58
  -4   8   7    8.37    4.42
  -4   8   7    0.65    8.40
   4  -8  -7    6.76    5.20
   4  -8  -7   -0.36    7.04
   4   8  -7    7.23    7.53
  -4  -8   7   15.44    6.29
  -4  -8   7    3.83    5.89
  -4   8   8   29.06    6.72
  -4   8   8   47.47   11.71
   4  -8  -8   21.17    6.80
   4   8  -8   13.51    8.85
  -4  -8   8   22.58    7.87
  -4  -8   8   31.88    8.55
  -4   8   9  432.08   51.90
  -4   8   9  370.49   53.81
   4  -8  -9  351.42   51.95
   4   8  -9  345.17   54.27
  -4  -8   9  457.83   54.32
  -4   8  10    2.16    3.90
  -4   8  10    4.16    8.29
   4  -8 -10    3.75    5.18
   4  -8 -10    3.65    8.51
   4   8 -10    3.80    8.00
  -4  -8  10    2.17    6.51
  -4   8  11   14.39    5.08
  -4   8  11    8.70    8.23
   4  -8 -11   23.75    6.66
   4  -8 -11   10.63    8.84
   4   8 -11   21.91    9.49
  -4  -8  11   23.47    8.88
  -4   8  12    7.22    4.37
  -4   8  12    3.36    6.65
   4  -8 -12    1.34    4.77
   4  -8 -12    0.50    8.96
   4   8 -12    4.05    9.30
  -4  -8  12    7.05    7.58
  -4   8  13  136.31   19.41
   4  -8 -13  124.38   19.79
   4  -8 -13  144.96   23.24
   4   8 -13  140.80   23.88
  -4  -8  13  139.99   21.88
  -4   8  14   10.72    4.50
   4  -8 -14   11.51    5.33
   4   8 -14    8.32    9.34
  -4  -8  14    6.53    7.18
   4  -8 -15   32.99    8.01
   4   8 -15   66.83   13.58
  -4  -8  15   29.34    9.95
   4  -8 -16    3.25    5.00
   4   8 -16   -3.93    9.96
  -4  -8  16    4.61    7.08
   4  -8 -17    2.57    4.38
   4   8 -17    2.63    8.92
  -4  -8  17    1.46    6.47
  -4  -8  18    6.91    7.05
  -4  -8  19   92.90   17.04
   4   8 -20   -1.39    9.23
  -4  -8  20    1.66    6.50
   4   8 -21   60.11   16.18
  -4  -8  21   65.28   14.13
   4   8 -22    5.51   10.53
  -4  -8  22    4.04    7.48
   4   8 -23    4.41   10.68
  -4  -8  23    8.22    8.07
   4   8 -24    0.00   10.17
  -4  -8  24    3.54    6.61
   4   8 -25    9.28   10.24
  -4  -8  25   20.10    8.79
   4   8 -26    1.94    8.98
  -4  -8  26   -2.23    8.35
   4   8 -27   14.80   10.95
  -4  -8  27   -1.44    6.69
   4   8 -28   -0.76    9.44
  -4  -8  28   -1.39    6.67
   4   8 -29    8.41   10.12
  -4  -8  29    7.90    8.94
   4   8 -30   -4.02    9.01
  -4  -8  30   -0.21    6.70
   4   8 -31    9.43   10.63
  -4  -8  31    2.13    7.57
   4   8 -32    8.54   11.22
  -4  -8  32   -0.59    8.12
   4   8 -33   -7.85   11.73
  -4  -8  33    3.57    7.16
   4   8 -34   11.03   11.05
  -4  -8  34   -2.25    7.28
   4   8 -35    1.03   10.05
  -4  -8  35    4.94    7.33
   4  -8 -36   -1.44    4.95
   4   8 -36   -6.75   11.17
  -4  -8  36    1.30    7.89
   4  -8 -37   -0.49    5.30
   4   8 -37    3.95   10.87
  -4  -8  37   -2.95    8.66
   4  -8 -38    3.42    5.53
  -4  -8  38   -4.69    7.92
  -4   9   1  155.09   31.56
   4  -9  -1  245.84   30.15
   4  -9  -1  215.22   32.07
   4   9  -1  165.06   29.95
  -4  -9   1  230.13   29.65
  -4  -9   1  202.41   30.12
  -4   9   2   -2.32   10.09
   4  -9  -2   -1.23    5.90
   4  -9  -2    0.39    8.49
   4   9  -2   -0.61    7.75
  -4  -9   2    1.32    5.36
  -4  -9   2   -1.54    5.95
  -4   9   3   19.52   10.72
   4  -9  -3   18.31    6.85
   4  -9  -3   15.51    9.89
   4   9  -3   18.86    8.71
  -4  -9   3   14.85    6.96
  -4  -9   3   27.33    8.87
   4  -9  -4    4.01    4.96
   4  -9  -4   -0.56    8.60
   4   9  -4   -0.03    6.34
  -4  -9   4    1.55    5.21
  -4  -9   4    0.95    6.43
  -4   9   5  108.55   17.50
   4  -9  -5  113.29   18.17
   4  -9  -5  119.11   21.66
   4   9  -5  144.44   21.32
  -4  -9   5  110.14   19.48
  -4   9   6    3.94    4.71
  -4   9   6    4.40   10.03
   4  -9  -6    6.94    5.35
   4  -9  -6    0.75    9.91
   4   9  -6    2.60    7.18
  -4  -9   6    0.61    6.58
  -4   9   7  276.43   38.02
   4  -9  -7  287.66   38.76
   4  -9  -7  284.86   41.64
   4   9  -7  241.57   40.53
  -4  -9   7  308.88   40.43
  -4   9   8    2.41    4.06
   4  -9  -8    1.77    5.44
   4   9  -8   -2.52    8.34
  -4  -9   8   -2.58    6.49
  -4   9   9   25.41    6.73
   4  -9  -9   33.30    7.99
   4   9  -9   20.70   10.47
  -4  -9   9   21.73    8.64
  -4  -9   9   25.25    9.42
  -4   9  10    0.17    4.35
   4  -9 -10    4.71    5.44
   4   9 -10    3.27    8.02
  -4  -9  10    7.57    6.46
  -4  -9  10    2.03    6.54
  -4   9  11  214.08   28.97
   4  -9 -11  212.68   29.52
   4   9 -11  201.66   32.72
  -4  -9  11  197.31   30.68
  -4  -9  11  211.18   31.42
  -4   9  12    1.12    4.06
   4  -9 -12    4.60    6.01
   4   9 -12   -0.53    8.06
  -4  -9  12    1.62    6.46
   4  -9 -13    9.96    6.04
   4   9 -13    4.39    8.57
  -4  -9  13    6.34    7.05
   4  -9 -14    9.51    5.91
   4   9 -14   10.16   10.80
  -4  -9  14   18.77    8.28
   4  -9 -15   41.88    9.00
   4   9 -15   32.68   13.32
  -4  -9  15   48.58   10.72
   4   9 -16    0.54    9.51
  -4  -9  16   -2.83    6.83
   4   9 -17   70.56   18.96
  -4  -9  17  112.87   17.89
  -4  -9  18   -1.45    7.29
  -4  -9  19   -1.70    7.47
   4   9 -20    4.17   10.67
  -4  -9  20    1.62    7.50
   4   9 -21   59.60   15.14
  -4  -9  21   46.72   11.87
   4   9 -22   -3.83   10.12
  -4  -9  22    0.18    6.57
   4   9 -23   20.23   11.37
  -4  -9  23   28.68    9.30
   4   9 -24   -1.38   10.09
  -4  -9  24    0.35    7.83
   4   9 -25   10.98   10.56
  -4  -9  25    1.50    7.65
   4   9 -26    5.27   11.05
  -4  -9  26    3.66    7.95
   4   9 -27   12.28   11.67
  -4  -9  27   39.49   11.36
   4   9 -28   -8.88   11.38
  -4  -9  28    2.24    8.61
   4   9 -29   -0.91   10.31
  -4  -9  29    0.37    7.32
   4   9 -30   10.23   11.26
  -4  -9  30   14.84    9.24
   4   9 -31   -1.72   10.76
  -4  -9  31    3.16    7.67
   4   9 -32    1.88    9.39
  -4  -9  32   -1.61    8.04
   4   9 -33   -0.00    8.82
  -4  -9  33   14.86    8.77
   4   9 -34   -2.03   10.81
  -4  -9  34    0.40    7.71
   4   9 -35   -1.67   11.44
  -4  -9  35   -4.92    8.46
   4   9 -36   -2.21   11.76
  -4  -9  36   -0.30    7.12
   4  -9 -37   -1.29    4.80
  -4  -9  37    4.32    8.53
   4  -9 -38    0.71    4.61
   4 -10  -1    4.12    5.14
  -4 -10   1    2.19    5.59
   4 -10  -2    1.13    5.55
   4 -10  -3   59.89   12.01
   4 -10  -4    5.18    5.67
   4 -10  -5   26.66    8.23
   4  10  -5   25.49   10.81
   4 -10  -6   -0.89    5.34
   4  10  -6    1.75    8.18
  -4 -10   6   -1.91    5.75
  -4 -10   6   13.56    7.34
   4 -10  -7   30.47    7.85
   4  10  -7   25.55   10.21
  -4 -10   7   32.06    9.22
  -4 -10   7   20.02    8.57
  -4  10   8   12.80    5.50
   4 -10  -8    5.77    5.53
   4  10  -8    8.13    9.25
  -4 -10   8   10.31    7.14
  -4 -10   8    2.43    8.14
  -4  10   9   18.23    5.70
   4 -10  -9    3.08    5.43
   4  10  -9    3.48    8.34
  -4 -10   9   20.56    9.07
  -4 -10   9   -0.05    7.06
  -4  10  10    4.79    4.67
   4 -10 -10   -3.05    5.70
   4  10 -10    7.26    8.93
  -4 -10  10    1.93    6.62
  -4 -10  10    1.76    6.69
   4 -10 -11   23.64    7.21
   4  10 -11   11.39    9.81
  -4 -10  11   19.52    7.78
  -4 -10  11    9.52    8.02
   4 -10 -12   -3.17    5.69
   4  10 -12   -1.87    9.03
  -4 -10  12   -1.22    6.69
   4 -10 -13   35.68    8.49
   4  10 -13   23.27   11.36
  -4 -10  13   29.51    9.46
   4 -10 -14    4.19    5.66
   4  10 -14    2.32    8.84
  -4 -10  14   -2.23    6.91
   4  10 -15   62.44   18.01
  -4 -10  15  119.38   18.32
   4  10 -16   11.79   10.53
  -4 -10  16   12.86    7.75
   4  10 -17    9.01   10.87
  -4 -10  17    6.36    7.06
  -4 -10  18   -2.04    7.43
  -4 -10  19   32.16   10.88
   4  10 -20    2.06    9.13
  -4 -10  20   -2.42    7.13
   4  10 -21   21.79   11.44
  -4 -10  21    6.90    7.82
   4  10 -22   -2.78    9.93
  -4 -10  22   -0.24    6.62
   4  10 -23    3.07    9.46
  -4 -10  23   21.01    9.94
   4  10 -24    6.85   10.60
  -4 -10  24   11.82    8.25
   4  10 -25    2.78    9.32
  -4 -10  25   15.83    8.41
   4  10 -26   -0.44    9.90
  -4 -10  26    2.38    8.28
   4  10 -27   -3.35    9.87
  -4 -10  27   -2.45    8.39
   4  10 -28   -7.08   11.61
  -4 -10  28   -2.57    8.76
   4  10 -29    9.66   12.04
  -4 -10  29   22.16   10.03
   4  10 -30   10.89   10.22
  -4 -10  30    2.45    8.23
   4  10 -31   -4.69   11.75
  -4 -10  31    1.38    7.43
   4  10 -32   -0.21   10.82
  -4 -10  32    3.04    7.82
   4  10 -33   -5.59   11.39
  -4 -10  33    0.41    8.13
   4  10 -34    4.07   10.73
  -4 -10  34    1.60    8.91
   4  10 -35   -0.16   10.60
  -4 -10  35    2.79    8.58
   4  10 -36   -2.94    9.69
  -4 -11   3    8.08    6.54
   4 -11  -4   12.49    7.18
  -4 -11   4   11.81    7.13
   4 -11  -5   18.51    7.42
  -4 -11   5   28.59    9.30
   4 -11  -6    7.81    6.29
  -4 -11   6    2.38    6.27
   4 -11  -7   61.65   13.02
  -4 -11   7   94.98   15.46
   4 -11  -8    4.29    5.81
  -4 -11   8    9.30    8.22
   4 -11  -9    1.69    5.99
  -4 -11   9    1.59    5.70
   4 -11 -10    0.81    5.73
  -4 -11  10    1.71    6.81
   4 -11 -11   99.45   15.96
  -4 -11  11   87.19   17.15
   4 -11 -12   -2.02    5.38
  -4 -11  12   -4.47    7.59
  -4 -11  13   13.56    8.09
  -4 -11  14    4.44    7.45
  -4 -11  15   37.99   11.04
  -4 -11  16    2.30    7.05
  -4 -11  17   48.17   12.15
  -4 -11  18   -0.00    8.16
  -4 -11  19   -1.43    7.56
   4  11 -20    3.65    8.35
  -4 -11  20   -3.31    7.10
   4  11 -21   15.42   12.09
  -4 -11  21   36.96   10.79
   4  11 -22   14.50   11.98
  -4 -11  22    8.80    8.45
   4  11 -23   -0.14    9.55
  -4 -11  23   11.33    8.34
   4  11 -24    0.74   10.96
  -4 -11  24    2.23    7.67
   4  11 -25   10.12   10.67
  -4 -11  25   -1.59    7.71
   4  11 -26   -1.67   10.84
  -4 -11  26   -1.00    7.52
   4  11 -27   16.69   12.23
  -4 -11  27   27.90   10.89
   4  11 -28   -0.09   10.68
  -4 -11  28    0.70    6.73
   4  11 -29   -0.21   11.10
  -4 -11  29    3.49    7.30
   4  11 -30   -0.64   10.74
  -4 -11  30    8.06    7.37
   4  11 -31   17.71   13.13
  -4 -11  31    7.63   10.19
   4  11 -32   -6.43   11.05
  -4 -11  32    2.02    9.83
   4  11 -33   -0.67   11.32
   4  11 -34    8.42   12.54
   4  11 -35   -3.42   11.67
   4 -12  -1    4.05    6.26
  -4 -12   1   -1.51    6.03
   4 -12  -2   -1.99    6.25
  -4 -12   2    4.53    6.25
   4 -12  -3   75.07   13.47
  -4 -12   3   54.77   13.37
  -4 -12   4   17.67    8.02
  -4 -12   5   16.25    7.63
  -4 -12   6   -2.38    7.17
  -4 -12   7   -0.89    6.54
   4 -12  -8    6.66    5.67
  -4 -12   8    0.24    6.80
   4 -12  -9   73.97   13.29
  -4 -12   9   61.05   14.07
   4 -12 -10   -0.59    5.18
  -4 -12  10   -1.36    7.77
  -4 -12  11    9.17    7.11
  -4 -12  12    8.40    8.16
  -4 -12  13   46.64   12.61
  -4 -12  14   18.22    9.36
  -4 -12  15   16.14    8.62
  -4 -12  16   -4.41    7.29
  -4 -12  17   -0.62    7.61
  -4 -12  18    0.93    7.05
  -4 -12  19   90.04   17.55
  -4 -12  20    7.17    7.50
  -4 -12  21    1.63    7.62
  -4 -12  22   -0.55    7.60
  -4 -12  23    1.69    6.82
  -4 -12  24    3.07    7.39
  -4 -12  25    6.99    7.49
  -4 -12  26   -2.37    7.58
  -4 -12  27   -3.52    7.32
  -4 -12  28    3.52    8.22
  -4 -12  29   -1.24    9.28
   4 -13  -1   47.87   11.46
  -4 -13   1   45.88   11.73
   4 -13  -2   14.34    7.49
  -4 -13   2   13.32    6.82
   4 -13  -3    7.55    7.26
  -4 -13   3   12.79    7.85
   4 -13  -4    3.00    6.99
  -4 -13   4    5.99    6.16
   4 -13  -5   70.81   12.77
  -4 -13   5   34.99   11.67
   4 -13  -6   16.80    7.74
  -4 -13   6    6.74    8.64
  -4 -13   7   12.19    8.35
  -4 -13   8   -0.92    7.27
  -4 -13   9   -1.41    7.56
  -4 -13  10    3.23    6.44
  -4 -13  11   49.64   11.77
  -4 -13  12   16.15    8.85
  -4 -13  13   -0.21    7.39
  -4 -13  14    1.77    7.45
  -4 -13  15    4.99    7.65
  -4 -13  16   -0.93    7.63
  -4 -13  17   11.92    9.01
  -4 -13  18   -1.63    8.87
  -4 -13  19   -2.96    7.07
  -4 -13  20   -0.64    7.49
  -4 -13  21   30.25   11.34
  -4 -13  22    0.91    6.41
  -4 -13  23   -0.45    8.39
  -4 -13  24    1.29    8.93
  -4 -13  25    4.66    7.83
  -4 -13  26    2.27    8.06
  -4 -13  27   20.67    9.06
   4 -14  -1   -1.70    6.08
  -4 -14   1   -1.83    5.99
   4 -14  -2    5.86    6.80
  -4 -14   2    8.62    6.84
   4 -14  -3    8.92    7.50
  -4 -14   3   17.79    9.02
   4 -14  -4   15.02    7.99
  -4 -14   4    9.50    7.87
   4 -14  -5   18.01    9.08
  -4 -14   5   30.96    9.86
   4 -14  -6   -0.94    6.43
  -4 -14   6   -2.62    7.20
   4 -14  -7    3.23    6.24
  -4 -14   7   -0.27    7.35
  -4 -14   8   19.54    8.62
  -4 -14   9   25.55    9.52
  -4 -14  10    7.14    7.46
  -4 -14  11   -4.43    8.37
  -4 -14  12   -0.00    6.90
  -4 -14  13    9.61    9.22
  -4 -14  14    3.95    7.56
  -4 -14  15    4.40    7.97
  -4 -14  16    0.61    7.67
  -4 -14  17   -1.56    7.99
  -4 -14  18    1.37    7.36
  -4 -14  19   23.42   10.30
  -4 -14  20    0.33    8.33
  -4 -14  21   19.88   10.17
  -4 -14  22   -7.01    8.96
  -4 -14  23    6.64    8.47
  -4 -14  24   -5.43    8.54
[truncated: 808,784 more chars]
