# Supplementary material for: LED-pump-X-ray-multiprobe crystallography for sub-second timescales
Source: Commun Chem. 2022 Aug 26;5:102. doi: 10.1038/s42004-022-00716-1 (PMC9814726; doi:10.1038/s42004-022-00716-1)
Supplement: Supplementary file 10 — Supplementary Data 1 [file 42004_2022_716_MOESM10_ESM.zip › CIFs/4s_274K/274K_4s_t7_decay.cif]

# SUBMISSION DETAILS
 
_publ_contact_author_name       'Hatcher, Lauren'
_publ_contact_author_address
;
School of Chemistry
Cardiff University
Main Building
Park Place 
Cardiff
CF10 3AT
United Kingdom
;
_publ_contact_author_email       'HatcherL1@cardiff.ac.uk'
_publ_requested_category          FM
_publ_section_comment
; 
?
;
_publ_section_references
;
Diamond General Data Aquisition (GDA) software: http://www.opengda.org/

XIA2: Winter, G. (2010) J. Appl. Cryst. 43, 186-190.
POINTLESS: Evans, P. (2006) Acta Cryst. D62, 72-82.
AIMLESS: Evans, P. R. and Murshudov, G. N. (2013) Acta Cryst. D69, 1204-1214.
DIALS: Winter, G., et al. Acta Cryst. (2018) D74, 85-97.
CCP4: Winn, M. D. et al. (2011) Acta Cryst. D67, 235-242.
   
SHELXL: Sheldrick G. M. (2015). Acta Cryst. C71, 3-8.
SHELXT:	Sheldrick, G. M. (2015). Acta Cryst. A71, 3-8.
 
OLEX2: Dolomanov, O.V.; Bourhis, L.J.; Gildea, R.J.; Howard, J.A.K.; Puschmann,
 H., OLEX2: A complete structure solution, refinement and analysis program 
 (2009). J. Appl. Cryst., 42, 339-341.

MERCURY: Macrae, C. F., Bruno, I. J., Chisholm, J. A., Edgington,
P. R., McCabe, P., Pidcock, E., Rodriguez-Monge, L., Taylor, R.,
van de Streek, J. & Wood, P. A. (2008). J. Appl. Cryst. 41, 466-470.
;

####
 
data_274K_4s_t7_decay
 
_audit_creation_method            'SHELXL-2018/3'
_shelx_SHELXL_version_number      '2018/3'
_chemical_name_systematic         
;
Nitro-(N,N,N',N'-tetrabutyldiethylenetriamine)palladium(II)
tetraphenylborate, tetrahydrofuran solvate
;
_chemical_name_common             ?
_chemical_melting_point           ?
_chemical_formula_moiety          
;
C20 H45 N4 O2 Pd, C24 H20 B, C4 H8 O
;
_chemical_formula_sum            'C48 H73 B N4 O3 Pd' 
_chemical_formula_weight          871.31

loop_
 _atom_type_symbol
 _atom_type_description
 _atom_type_scat_dispersion_real
 _atom_type_scat_dispersion_imag
 _atom_type_scat_source
 'C'  'C'   0.0010   0.0010
 'International Tables Vol C Tables 4.2.6.8 and 6.1.1.4'
 'H'  'H'   0.0000   0.0000
 'International Tables Vol C Tables 4.2.6.8 and 6.1.1.4'
 'B'  'B'   0.0000   0.0000
 'International Tables Vol C Tables 4.2.6.8 and 6.1.1.4'
 'N'  'N'   0.0030   0.0020
 'International Tables Vol C Tables 4.2.6.8 and 6.1.1.4'
 'O'  'O'   0.0050   0.0030
 'International Tables Vol C Tables 4.2.6.8 and 6.1.1.4'
 'Pd'  'Pd'  -2.5040   0.6150
 'International Tables Vol C Tables 4.2.6.8 and 6.1.1.4'
 
_space_group_crystal_system       monoclinic
_space_group_IT_number            14
_space_group_name_H-M_alt         'P 21/n'
_space_group_name_Hall            '-P 2yn'
 
_shelx_space_group_comment
;
The symmetry employed for this shelxl refinement is uniquely defined
by the following loop, which should always be used as a source of
symmetry information in preference to the above space-group names.
They are only intended as comments.
;
 
loop_
 _space_group_symop_operation_xyz
 'x, y, z'
 '-x+1/2, y+1/2, -z+1/2'
 '-x, -y, -z'
 'x-1/2, -y-1/2, z-1/2'
 
_cell_length_a                    11.6718(5)
_cell_length_b                    13.5824(5)
_cell_length_c                    30.1921(10)
_cell_angle_alpha                 90
_cell_angle_beta                  93.384(3)
_cell_angle_gamma                 90
_cell_volume                      4778.0(3)
_cell_formula_units_Z             4
_cell_measurement_temperature     274(2)
_cell_measurement_reflns_used     8216
_cell_measurement_theta_max       20.0632009305
_cell_measurement_theta_min       1.22561397747
 
_exptl_crystal_description        Plate
_exptl_crystal_colour             Yellow
_exptl_crystal_density_meas       ?
_exptl_crystal_density_method     ?
_exptl_crystal_density_diffrn     1.211          
_exptl_crystal_F_000              1856
_exptl_transmission_factor_min    ?
_exptl_transmission_factor_max    ?
_exptl_crystal_size_max           0.100
_exptl_crystal_size_mid           0.100
_exptl_crystal_size_min           0.050
_exptl_absorpt_coefficient_mu     0.202
_shelx_estimated_absorpt_T_min    0.980
_shelx_estimated_absorpt_T_max    0.990
_exptl_absorpt_correction_T_min   0.99524429224
_exptl_absorpt_correction_T_max   1.0
_exptl_absorpt_correction_type    empirical
_exptl_absorpt_process_details    
;
CCP4 7.0.058: AIMLESS, version 0.7.1 : 27/03/18
Scaling & analysis of unmerged intensities, absorption correction using spherical harmonics
;
_exptl_absorpt_special_details    ?
_diffrn_ambient_temperature       274(2)
_diffrn_radiation_wavelength      0.534
_diffrn_measurement_device_type   'Photon counting pixel array'
_diffrn_radiation_type            Synchrotron
_diffrn_measurement_method        'shutterless scans'
_diffrn_radiation_source          'Diamond Light Source Beamline I19-2'
_diffrn_radiation_monochromator   'Silicon 111'
_diffrn_detector_area_resol_mean  ?
_diffrn_reflns_number             32575
_diffrn_reflns_av_unetI/netI      0.1401
_diffrn_reflns_av_R_equivalents   0.1039
_diffrn_reflns_limit_h_min        -14
_diffrn_reflns_limit_h_max        14
_diffrn_reflns_limit_k_min        -16
_diffrn_reflns_limit_k_max        11
_diffrn_reflns_limit_l_min        -37
_diffrn_reflns_limit_l_max        35
_diffrn_reflns_theta_min          1.235
_diffrn_reflns_theta_max          19.495
_diffrn_reflns_theta_full         18.687
_diffrn_measured_fraction_theta_max   0.996
_diffrn_measured_fraction_theta_full  0.995
_diffrn_reflns_Laue_measured_fraction_max    0.996
_diffrn_reflns_Laue_measured_fraction_full   0.995
_diffrn_reflns_point_group_measured_fraction_max   0.996
_diffrn_reflns_point_group_measured_fraction_full  0.995
_reflns_number_total              9736
_reflns_number_gt                 4605
_reflns_threshold_expression      'I > 2\s(I)'
_reflns_Friedel_coverage          0.000
_reflns_Friedel_fraction_max      .
_reflns_Friedel_fraction_full     .
 
_reflns_special_details
;
 Reflections were merged by SHELXL according to the crystal
 class for the calculation of statistics and refinement.
 
 _reflns_Friedel_fraction is defined as the number of unique
 Friedel pairs measured divided by the number that would be
 possible theoretically, ignoring centric projections and
 systematic absences.
;
 
_computing_data_collection        'Diamond GDA (http://www.opengda.org/)'
_computing_cell_refinement        'DIALS (Winter, 2018)'
_computing_data_reduction         'XIA2 (Winter 2010)'
_computing_structure_solution     'SHELXT (Sheldrick, 2015)'
_computing_structure_refinement   'SHELXL (Sheldrick, 2015)'
_computing_molecular_graphics     'OLEX2 (Dolomanov et al., 2009)'
_computing_publication_material   'MERCURY (Macrae et al., 2008)'
_refine_special_details           ?
_refine_ls_structure_factor_coef  Fsqd
_refine_ls_matrix_type            full
_refine_ls_weighting_scheme       calc
_refine_ls_weighting_details
'w=1/[\s^2^(Fo^2^)+(0.0322P)^2^] where P=(Fo^2^+2Fc^2^)/3'
_atom_sites_solution_primary      ?
_atom_sites_solution_secondary    ?
_atom_sites_solution_hydrogens    geom
_refine_ls_hydrogen_treatment     constr
_refine_ls_extinction_method      none
_refine_ls_extinction_coef        .
_refine_ls_number_reflns          9736
_refine_ls_number_parameters      526
_refine_ls_number_restraints      490
_refine_ls_R_factor_all           0.1315
_refine_ls_R_factor_gt            0.0599
_refine_ls_wR_factor_ref          0.1372
_refine_ls_wR_factor_gt           0.1147
_refine_ls_goodness_of_fit_ref    0.872
_refine_ls_restrained_S_all       0.872
_refine_ls_shift/su_max           0.000
_refine_ls_shift/su_mean          0.000
 
loop_
 _atom_site_label
 _atom_site_type_symbol
 _atom_site_fract_x
 _atom_site_fract_y
 _atom_site_fract_z
 _atom_site_U_iso_or_equiv
 _atom_site_adp_type
 _atom_site_occupancy
 _atom_site_site_symmetry_order  
 _atom_site_calc_flag
 _atom_site_refinement_flags_posn
 _atom_site_refinement_flags_adp
 _atom_site_refinement_flags_occupancy
 _atom_site_disorder_assembly
 _atom_site_disorder_group
Pd1 Pd 0.33971(3) 0.77533(3) 0.34683(2) 0.04976(14) Uani 1 1 d . . . . .
N2 N 0.3461(3) 0.9277(2) 0.33799(10) 0.0571(9) Uani 1 1 d . . . . .
N3 N 0.4542(3) 0.7986(2) 0.39827(10) 0.0497(8) Uani 1 1 d . . . . .
H3 H 0.531202 0.788239 0.387828 0.060 Uiso 1 1 calc R U . . .
N4 N 0.3304(3) 0.6315(2) 0.37149(11) 0.0522(8) Uani 1 1 d . . . . .
C1 C 0.4420(4) 0.9637(3) 0.36984(13) 0.0681(12) Uani 1 1 d . . . . .
H1A H 0.514832 0.958300 0.356123 0.082 Uiso 1 1 calc R U . . .
H1B H 0.429675 1.032389 0.376963 0.082 Uiso 1 1 calc R U . . .
C2 C 0.4450(4) 0.9028(3) 0.41168(13) 0.0634(12) Uani 1 1 d . . . . .
H2A H 0.510459 0.921239 0.431229 0.076 Uiso 1 1 calc R U . . .
H2B H 0.375642 0.913120 0.427217 0.076 Uiso 1 1 calc R U . . .
C3 C 0.4345(4) 0.7235(3) 0.43268(12) 0.0542(10) Uani 1 1 d . . . . .
H3A H 0.365630 0.738856 0.447774 0.065 Uiso 1 1 calc R U . . .
H3B H 0.498986 0.721468 0.454452 0.065 Uiso 1 1 calc R U . . .
C4 C 0.4215(4) 0.6260(3) 0.40899(13) 0.0549(11) Uani 1 1 d . . . . .
H4A H 0.400998 0.575624 0.429888 0.066 Uiso 1 1 calc R U . . .
H4B H 0.494153 0.607594 0.397313 0.066 Uiso 1 1 calc R U . . .
C5 C 0.2313(4) 0.9655(3) 0.35128(15) 0.0683(12) Uani 1 1 d . . . . .
H5A H 0.171950 0.934360 0.332266 0.082 Uiso 1 1 calc R U . . .
H5B H 0.220777 0.943747 0.381370 0.082 Uiso 1 1 calc R U . . .
C6 C 0.2119(5) 1.0754(3) 0.34941(18) 0.0962(17) Uani 1 1 d . . . . .
H6A H 0.217493 1.098203 0.319164 0.115 Uiso 1 1 calc R U . . .
H6B H 0.271213 1.108191 0.367849 0.115 Uiso 1 1 calc R U . . .
C7 C 0.0947(5) 1.1026(4) 0.3653(2) 0.121(2) Uani 1 1 d . . . . .
H7A H 0.036066 1.063864 0.349270 0.146 Uiso 1 1 calc R U . . .
H7B H 0.092395 1.086866 0.396625 0.146 Uiso 1 1 calc R U . . .
C8 C 0.0699(7) 1.2086(5) 0.3586(3) 0.177(4) Uani 1 1 d . . . . .
H8A H 0.028681 1.217828 0.330431 0.266 Uiso 1 1 calc R U . . .
H8B H 0.140693 1.244647 0.359100 0.266 Uiso 1 1 calc R U . . .
H8C H 0.024270 1.231947 0.381836 0.266 Uiso 1 1 calc R U . . .
C9 C 0.3657(4) 0.9600(3) 0.29158(13) 0.0652(12) Uani 1 1 d . . . . .
H9A H 0.297919 0.943892 0.272844 0.078 Uiso 1 1 calc R U . . .
H9B H 0.374036 1.031007 0.291457 0.078 Uiso 1 1 calc R U . . .
C10 C 0.4677(4) 0.9158(3) 0.27152(14) 0.0726(13) Uani 1 1 d . . . . .
H10A H 0.465049 0.844737 0.274502 0.087 Uiso 1 1 calc R U . . .
H10B H 0.537144 0.939057 0.287419 0.087 Uiso 1 1 calc R U . . .
C11 C 0.4714(5) 0.9424(4) 0.22300(15) 0.0943(17) Uani 1 1 d . . . . .
H11A H 0.406800 0.911752 0.206668 0.113 Uiso 1 1 calc R U . . .
H11B H 0.462960 1.013191 0.219834 0.113 Uiso 1 1 calc R U . . .
C12 C 0.5796(5) 0.9113(5) 0.20310(19) 0.133(2) Uani 1 1 d . . . . .
H12A H 0.578567 0.932997 0.172819 0.199 Uiso 1 1 calc R U . . .
H12B H 0.585754 0.840850 0.204126 0.199 Uiso 1 1 calc R U . . .
H12C H 0.644096 0.940023 0.219553 0.199 Uiso 1 1 calc R U . . .
C13 C 0.2122(4) 0.6241(3) 0.38846(14) 0.0618(11) Uani 1 1 d . . . . .
H13A H 0.157010 0.636455 0.363783 0.074 Uiso 1 1 calc R U . . .
H13B H 0.203835 0.676548 0.409827 0.074 Uiso 1 1 calc R U . . .
C14 C 0.1797(4) 0.5287(3) 0.40996(15) 0.0712(13) Uani 1 1 d . . . . .
H14A H 0.186810 0.475191 0.389016 0.085 Uiso 1 1 calc R U . . .
H14B H 0.232378 0.515994 0.435375 0.085 Uiso 1 1 calc R U . . .
C15 C 0.0589(4) 0.5313(3) 0.42481(17) 0.0824(15) Uani 1 1 d . . . . .
H15A H 0.007173 0.546175 0.399356 0.099 Uiso 1 1 calc R U . . .
H15B H 0.052934 0.584523 0.445990 0.099 Uiso 1 1 calc R U . . .
C16 C 0.0200(4) 0.4371(3) 0.44578(17) 0.0920(17) Uani 1 1 d . . . . .
H16A H 0.021314 0.384524 0.424566 0.138 Uiso 1 1 calc R U . . .
H16B H -0.056715 0.445268 0.455073 0.138 Uiso 1 1 calc R U . . .
H16C H 0.070530 0.421559 0.471051 0.138 Uiso 1 1 calc R U . . .
C17 C 0.3490(4) 0.5514(3) 0.33901(13) 0.0635(12) Uani 1 1 d . . . . .
H17A H 0.282735 0.548381 0.318101 0.076 Uiso 1 1 calc R U . . .
H17B H 0.353490 0.489227 0.354816 0.076 Uiso 1 1 calc R U . . .
C18 C 0.4549(4) 0.5624(3) 0.31339(15) 0.0786(14) Uani 1 1 d . . . . .
H18A H 0.522222 0.562419 0.333815 0.094 Uiso 1 1 calc R U . . .
H18B H 0.452230 0.624886 0.297809 0.094 Uiso 1 1 calc R U . . .
C19 C 0.4644(6) 0.4782(4) 0.27979(19) 0.122(2) Uani 1 1 d . . . . .
H19A H 0.456884 0.416104 0.295217 0.146 Uiso 1 1 calc R U . . .
H19B H 0.400634 0.483137 0.257799 0.146 Uiso 1 1 calc R U . . .
C20 C 0.5675(6) 0.4766(5) 0.2576(2) 0.151(3) Uani 1 1 d . . . . .
H20A H 0.564780 0.424108 0.236310 0.226 Uiso 1 1 calc R U . . .
H20B H 0.631064 0.466399 0.278807 0.226 Uiso 1 1 calc R U . . .
H20C H 0.576949 0.538246 0.242712 0.226 Uiso 1 1 calc R U . . .
C21 C 0.6564(4) 0.3732(3) 0.42701(13) 0.0528(10) Uani 1 1 d . . . . .
C22 C 0.7090(4) 0.4242(3) 0.39363(15) 0.0678(13) Uani 1 1 d . . . . .
H22 H 0.725575 0.390196 0.368045 0.081 Uiso 1 1 calc R U . . .
C23 C 0.7374(4) 0.5222(4) 0.39677(19) 0.0861(16) Uani 1 1 d . . . . .
H23 H 0.771818 0.552836 0.373411 0.103 Uiso 1 1 calc R U . . .
C24 C 0.7157(4) 0.5752(4) 0.43376(19) 0.0819(14) Uani 1 1 d . . . . .
H24 H 0.737594 0.640919 0.436345 0.098 Uiso 1 1 calc R U . . .
C25 C 0.6610(4) 0.5297(3) 0.46693(16) 0.0708(13) Uani 1 1 d . . . . .
H25 H 0.643705 0.565052 0.492057 0.085 Uiso 1 1 calc R U . . .
C26 C 0.6313(4) 0.4322(3) 0.46340(14) 0.0607(12) Uani 1 1 d . . . . .
H26 H 0.592771 0.403702 0.486245 0.073 Uiso 1 1 calc R U . . .
C27 C 0.7338(4) 0.2017(3) 0.45864(13) 0.0537(10) Uani 1 1 d . . . . .
C28 C 0.8093(4) 0.2508(3) 0.48868(15) 0.0671(13) Uani 1 1 d . . . . .
H28 H 0.804102 0.319011 0.490542 0.081 Uiso 1 1 calc R U . . .
C29 C 0.8915(5) 0.2031(4) 0.51589(17) 0.0859(16) Uani 1 1 d . . . . .
H29 H 0.940046 0.239665 0.535112 0.103 Uiso 1 1 calc R U . . .
C30 C 0.9018(5) 0.1043(4) 0.51475(18) 0.0880(16) Uani 1 1 d . . . . .
H30 H 0.954502 0.072438 0.534094 0.106 Uiso 1 1 calc R U . . .
C31 C 0.8344(5) 0.0516(4) 0.4850(2) 0.0930(17) Uani 1 1 d . . . . .
H31 H 0.843531 -0.016189 0.482898 0.112 Uiso 1 1 calc R U . . .
C32 C 0.7517(4) 0.0995(3) 0.45784(17) 0.0774(14) Uani 1 1 d . . . . .
H32 H 0.705848 0.061924 0.438101 0.093 Uiso 1 1 calc R U . . .
C33 C 0.5060(4) 0.2304(3) 0.44402(13) 0.0508(9) Uani 1 1 d . . . . .
C34 C 0.4794(4) 0.1452(3) 0.46682(12) 0.0528(10) Uani 1 1 d . . . . .
H34 H 0.537907 0.100280 0.473710 0.063 Uiso 1 1 calc R U . . .
C35 C 0.3703(4) 0.1238(3) 0.47978(14) 0.0674(12) Uani 1 1 d . . . . .
H35 H 0.357554 0.065284 0.494696 0.081 Uiso 1 1 calc R U . . .
C36 C 0.2801(4) 0.1880(3) 0.47094(16) 0.0745(13) Uani 1 1 d . . . . .
H36 H 0.206795 0.174200 0.479794 0.089 Uiso 1 1 calc R U . . .
C37 C 0.3032(4) 0.2728(3) 0.44855(17) 0.0772(14) Uani 1 1 d . . . . .
H37 H 0.244361 0.317588 0.441929 0.093 Uiso 1 1 calc R U . . .
C38 C 0.4121(4) 0.2928(3) 0.43568(16) 0.0724(13) Uani 1 1 d . . . . .
H38 H 0.423745 0.351243 0.420547 0.087 Uiso 1 1 calc R U . . .
C39 C 0.6363(5) 0.2132(3) 0.37474(14) 0.0662(12) Uani 1 1 d . . . . .
C40 C 0.5445(5) 0.2198(3) 0.34457(15) 0.0767(13) Uani 1 1 d . . . . .
H40 H 0.475381 0.243741 0.353996 0.092 Uiso 1 1 calc R U . . .
C41 C 0.5503(6) 0.1920(4) 0.29990(17) 0.0996(18) Uani 1 1 d . . . . .
H41 H 0.486526 0.199057 0.280215 0.119 Uiso 1 1 calc R U . . .
C42 C 0.6497(7) 0.1549(5) 0.2857(2) 0.119(2) Uani 1 1 d . . . . .
H42 H 0.653531 0.134762 0.256406 0.143 Uiso 1 1 calc R U . . .
C43 C 0.7446(7) 0.1471(5) 0.3147(2) 0.140(3) Uani 1 1 d . . . . .
H43 H 0.813425 0.122957 0.305035 0.168 Uiso 1 1 calc R U . . .
C44 C 0.7365(5) 0.1756(4) 0.35824(18) 0.1106(19) Uani 1 1 d . . . . .
H44 H 0.801053 0.169411 0.377594 0.133 Uiso 1 1 calc R U . . .
B1 B 0.6334(5) 0.2554(3) 0.42630(16) 0.0560(10) Uani 1 1 d . . . . .
O3 O 0.6894(11) 0.801(2) 0.3661(7) 0.089(3) Uani 0.591(15) 1 d D . P A 1
C45 C 0.7377(11) 0.7747(16) 0.3249(6) 0.094(2) Uani 0.591(15) 1 d D . P A 1
H45A H 0.730238 0.828607 0.303870 0.113 Uiso 0.591(15) 1 calc R U P A 1
H45B H 0.699405 0.717247 0.312011 0.113 Uiso 0.591(15) 1 calc R U P A 1
C46 C 0.8618(10) 0.7530(12) 0.3369(5) 0.104(3) Uani 0.591(15) 1 d D . P A 1
H46A H 0.872993 0.684282 0.344687 0.125 Uiso 0.591(15) 1 calc R U P A 1
H46B H 0.909403 0.769313 0.312647 0.125 Uiso 0.591(15) 1 calc R U P A 1
C47 C 0.8867(9) 0.8160(12) 0.3745(4) 0.104(3) Uani 0.591(15) 1 d D . P A 1
H47A H 0.933339 0.780846 0.396991 0.125 Uiso 0.591(15) 1 calc R U P A 1
H47B H 0.929323 0.873219 0.365554 0.125 Uiso 0.591(15) 1 calc R U P A 1
C48 C 0.7809(10) 0.8464(10) 0.3923(4) 0.094(2) Uani 0.591(15) 1 d D . P A 1
H48A H 0.778843 0.825998 0.423012 0.113 Uiso 0.591(15) 1 calc R U P A 1
H48B H 0.773757 0.917547 0.390969 0.113 Uiso 0.591(15) 1 calc R U P A 1
O3A O 0.6743(16) 0.811(3) 0.3599(10) 0.089(3) Uani 0.409(15) 1 d D . P A 2
C45A C 0.7289(15) 0.756(2) 0.3261(9) 0.094(2) Uani 0.409(15) 1 d D . P A 2
H45C H 0.699848 0.775509 0.296600 0.113 Uiso 0.409(15) 1 calc R U P A 2
H45D H 0.718267 0.685718 0.329623 0.113 Uiso 0.409(15) 1 calc R U P A 2
C46A C 0.8533(15) 0.7850(16) 0.3346(8) 0.104(3) Uani 0.409(15) 1 d D . P A 2
H46C H 0.896176 0.730990 0.348543 0.125 Uiso 0.409(15) 1 calc R U P A 2
H46D H 0.886920 0.800409 0.306762 0.125 Uiso 0.409(15) 1 calc R U P A 2
C47A C 0.8580(14) 0.8685(15) 0.3628(6) 0.104(3) Uani 0.409(15) 1 d D . P A 2
H47C H 0.874003 0.927282 0.345917 0.125 Uiso 0.409(15) 1 calc R U P A 2
H47D H 0.918321 0.860570 0.385994 0.125 Uiso 0.409(15) 1 calc R U P A 2
C48A C 0.7490(15) 0.8771(14) 0.3816(5) 0.094(2) Uani 0.409(15) 1 d D . P A 2
H48C H 0.756347 0.862218 0.413104 0.113 Uiso 0.409(15) 1 calc R U P A 2
H48D H 0.719848 0.943640 0.377958 0.113 Uiso 0.409(15) 1 calc R U P A 2
O1 O 0.1263(3) 0.7600(3) 0.29866(12) 0.1128(12) Uani 0.814(5) 1 d D . P B 3
O2 O 0.2617(3) 0.7239(2) 0.25891(13) 0.1128(12) Uani 0.814(5) 1 d D . P B 3
N1 N 0.2268(3) 0.74925(13) 0.29377(10) 0.0704(13) Uani 0.814(5) 1 d D . P B 3
O1A O 0.2090(14) 0.7588(2) 0.3063(3) 0.1128(12) Uani 0.186(5) 1 d D . P B 4
O2A O 0.3153(11) 0.7178(3) 0.2557(4) 0.1128(12) Uani 0.186(5) 1 d D . P B 4
N1A N 0.2092(10) 0.7318(2) 0.2650(3) 0.0704(13) Uani 0.186(5) 1 d D . P B 4
 
loop_
 _atom_site_aniso_label
 _atom_site_aniso_U_11
 _atom_site_aniso_U_22
 _atom_site_aniso_U_33
 _atom_site_aniso_U_23
 _atom_site_aniso_U_13
 _atom_site_aniso_U_12
Pd1 0.0531(2) 0.0495(2) 0.0464(2) 0.00137(17) 0.00029(16) -0.00255(19)
N2 0.065(2) 0.054(2) 0.0520(18) 0.0040(15) 0.0001(15) 0.0016(16)
N3 0.054(2) 0.0505(17) 0.0446(18) 0.0003(13) 0.0004(16) -0.0048(16)
N4 0.055(2) 0.0477(19) 0.0537(19) -0.0010(14) 0.0022(14) -0.0025(16)
C1 0.084(3) 0.056(3) 0.063(2) 0.0039(19) -0.010(2) -0.010(2)
C2 0.082(3) 0.052(2) 0.055(2) -0.0040(17) -0.007(2) -0.004(2)
C3 0.064(3) 0.055(2) 0.044(2) 0.0038(15) 0.0025(19) -0.001(2)
C4 0.058(3) 0.052(2) 0.055(2) 0.0042(17) 0.0002(18) -0.001(2)
C5 0.073(3) 0.063(2) 0.069(3) 0.000(2) 0.003(2) 0.011(2)
C6 0.113(4) 0.065(3) 0.109(4) -0.004(3) -0.003(3) 0.027(3)
C7 0.114(5) 0.098(4) 0.151(5) -0.036(4) -0.008(4) 0.042(4)
C8 0.162(8) 0.099(4) 0.267(9) -0.048(5) -0.031(7) 0.051(4)
C9 0.078(3) 0.059(3) 0.058(2) 0.012(2) 0.003(2) -0.006(2)
C10 0.078(3) 0.078(3) 0.063(2) 0.007(2) 0.008(2) -0.007(2)
C11 0.102(4) 0.118(4) 0.064(2) 0.011(3) 0.016(3) -0.009(3)
C12 0.111(5) 0.199(7) 0.092(4) -0.018(4) 0.031(4) -0.009(4)
C13 0.056(2) 0.057(3) 0.072(3) 0.005(2) 0.004(2) -0.006(2)
C14 0.066(3) 0.065(3) 0.084(3) 0.015(2) 0.011(3) -0.007(2)
C15 0.070(3) 0.078(3) 0.102(4) 0.005(3) 0.023(3) -0.008(3)
C16 0.085(4) 0.084(3) 0.110(4) 0.009(3) 0.025(3) -0.011(3)
C17 0.075(3) 0.054(3) 0.061(3) -0.0085(18) 0.000(2) 0.000(2)
C18 0.083(4) 0.086(3) 0.067(3) -0.007(2) 0.011(2) 0.009(3)
C19 0.137(6) 0.117(4) 0.116(5) -0.039(3) 0.050(4) 0.004(4)
C20 0.163(7) 0.152(6) 0.146(6) -0.029(5) 0.078(5) 0.019(5)
C21 0.050(3) 0.0514(19) 0.056(2) 0.0060(15) -0.0001(19) -0.0010(18)
C22 0.064(3) 0.066(2) 0.074(3) 0.015(2) 0.012(2) -0.006(2)
C23 0.070(4) 0.066(3) 0.124(4) 0.025(2) 0.018(3) -0.008(3)
C24 0.060(3) 0.054(3) 0.130(4) 0.015(2) -0.007(3) -0.003(2)
C25 0.069(3) 0.048(2) 0.094(3) -0.002(2) -0.015(2) 0.004(2)
C26 0.074(3) 0.048(2) 0.060(2) 0.0053(18) 0.005(2) 0.001(2)
C27 0.054(2) 0.049(2) 0.060(2) 0.0016(18) 0.0149(17) 0.0070(18)
C28 0.068(3) 0.056(3) 0.077(3) -0.007(2) 0.000(2) 0.013(2)
C29 0.078(4) 0.079(3) 0.098(4) -0.006(3) -0.015(3) 0.019(3)
C30 0.075(4) 0.078(3) 0.111(4) 0.014(3) 0.003(3) 0.021(3)
C31 0.073(4) 0.064(3) 0.141(5) 0.010(3) 0.000(3) 0.017(3)
C32 0.059(3) 0.051(2) 0.123(4) -0.002(2) 0.005(3) 0.006(2)
C33 0.061(2) 0.041(2) 0.051(2) -0.0029(18) 0.0040(19) -0.0007(17)
C34 0.062(2) 0.048(2) 0.048(2) 0.0036(18) 0.001(2) -0.0014(19)
C35 0.065(3) 0.066(3) 0.071(3) 0.012(2) 0.005(2) -0.007(2)
C36 0.065(3) 0.067(3) 0.092(4) 0.001(2) 0.008(3) -0.002(2)
C37 0.058(2) 0.061(3) 0.113(4) 0.006(2) 0.002(3) 0.005(2)
C38 0.063(2) 0.050(3) 0.104(4) 0.012(2) 0.004(3) 0.004(2)
C39 0.081(3) 0.061(3) 0.057(2) -0.003(2) 0.0089(18) -0.012(2)
C40 0.099(3) 0.069(3) 0.061(2) 0.011(2) -0.005(2) -0.032(3)
C41 0.159(5) 0.078(4) 0.061(2) 0.008(3) -0.003(3) -0.038(4)
C42 0.184(6) 0.107(5) 0.067(4) -0.014(4) 0.018(3) -0.032(4)
C43 0.172(6) 0.169(6) 0.081(3) -0.043(4) 0.025(3) 0.019(5)
C44 0.110(4) 0.150(5) 0.074(3) -0.024(3) 0.022(3) 0.021(4)
B1 0.061(2) 0.052(2) 0.055(2) 0.0019(18) 0.0053(19) -0.0007(19)
O3 0.074(3) 0.097(5) 0.096(5) -0.005(5) 0.005(3) 0.000(4)
C45 0.085(3) 0.099(5) 0.097(3) -0.009(3) 0.003(2) 0.000(2)
C46 0.082(3) 0.101(7) 0.131(4) 0.001(4) 0.009(2) 0.001(3)
C47 0.082(3) 0.101(7) 0.131(4) 0.001(4) 0.009(2) 0.001(3)
C48 0.085(3) 0.099(5) 0.097(3) -0.009(3) 0.003(2) 0.000(2)
O3A 0.074(3) 0.097(5) 0.096(5) -0.005(5) 0.005(3) 0.000(4)
C45A 0.085(3) 0.099(5) 0.097(3) -0.009(3) 0.003(2) 0.000(2)
C46A 0.082(3) 0.101(7) 0.131(4) 0.001(4) 0.009(2) 0.001(3)
C47A 0.082(3) 0.101(7) 0.131(4) 0.001(4) 0.009(2) 0.001(3)
C48A 0.085(3) 0.099(5) 0.097(3) -0.009(3) 0.003(2) 0.000(2)
O1 0.074(3) 0.189(3) 0.0735(17) -0.0249(17) -0.0096(18) 0.002(2)
O2 0.074(3) 0.189(3) 0.0735(17) -0.0249(17) -0.0096(18) 0.002(2)
N1 0.073(3) 0.077(3) 0.060(2) 0.009(2) -0.007(2) -0.006(2)
O1A 0.074(3) 0.189(3) 0.0735(17) -0.0249(17) -0.0096(18) 0.002(2)
O2A 0.074(3) 0.189(3) 0.0735(17) -0.0249(17) -0.0096(18) 0.002(2)
N1A 0.073(3) 0.077(3) 0.060(2) 0.009(2) -0.007(2) -0.006(2)
 
_geom_special_details
;
 All esds (except the esd in the dihedral angle between two l.s. planes)
 are estimated using the full covariance matrix.  The cell esds are taken
 into account individually in the estimation of esds in distances, angles
 and torsion angles; correlations between esds in cell parameters are only
 used when they are defined by crystal symmetry.  An approximate (isotropic)
 treatment of cell esds is used for estimating esds involving l.s. planes.
;
 
loop_
 _geom_bond_atom_site_label_1
 _geom_bond_atom_site_label_2
 _geom_bond_distance
 _geom_bond_site_symmetry_2
 _geom_bond_publ_flag
Pd1 O1A 1.912(16) . ?
Pd1 N3 2.013(3) . ?
Pd1 N1 2.044(3) . ?
Pd1 N2 2.088(3) . ?
Pd1 N4 2.096(3) . ?
N2 C9 1.498(5) . ?
N2 C5 1.511(5) . ?
N2 C1 1.513(5) . ?
N3 C2 1.477(5) . ?
N3 C3 1.484(5) . ?
N3 H3 0.9800 . ?
N4 C17 1.489(5) . ?
N4 C13 1.503(5) . ?
N4 C4 1.509(4) . ?
C1 C2 1.509(5) . ?
C1 H1A 0.9700 . ?
C1 H1B 0.9700 . ?
C2 H2A 0.9700 . ?
C2 H2B 0.9700 . ?
C3 C4 1.509(5) . ?
C3 H3A 0.9700 . ?
C3 H3B 0.9700 . ?
C4 H4A 0.9700 . ?
C4 H4B 0.9700 . ?
C5 C6 1.511(6) . ?
C5 H5A 0.9700 . ?
C5 H5B 0.9700 . ?
C6 C7 1.522(7) . ?
C6 H6A 0.9700 . ?
C6 H6B 0.9700 . ?
C7 C8 1.480(7) . ?
C7 H7A 0.9700 . ?
C7 H7B 0.9700 . ?
C8 H8A 0.9600 . ?
C8 H8B 0.9600 . ?
C8 H8C 0.9600 . ?
C9 C10 1.493(6) . ?
C9 H9A 0.9700 . ?
C9 H9B 0.9700 . ?
C10 C11 1.512(6) . ?
C10 H10A 0.9700 . ?
C10 H10B 0.9700 . ?
C11 C12 1.492(7) . ?
C11 H11A 0.9700 . ?
C11 H11B 0.9700 . ?
C12 H12A 0.9600 . ?
C12 H12B 0.9600 . ?
C12 H12C 0.9600 . ?
C13 C14 1.507(5) . ?
C13 H13A 0.9700 . ?
C13 H13B 0.9700 . ?
C14 C15 1.505(6) . ?
C14 H14A 0.9700 . ?
C14 H14B 0.9700 . ?
C15 C16 1.510(6) . ?
C15 H15A 0.9700 . ?
C15 H15B 0.9700 . ?
C16 H16A 0.9600 . ?
C16 H16B 0.9600 . ?
C16 H16C 0.9600 . ?
C17 C18 1.504(6) . ?
C17 H17A 0.9700 . ?
C17 H17B 0.9700 . ?
C18 C19 1.537(6) . ?
C18 H18A 0.9700 . ?
C18 H18B 0.9700 . ?
C19 C20 1.412(7) . ?
C19 H19A 0.9700 . ?
C19 H19B 0.9700 . ?
C20 H20A 0.9600 . ?
C20 H20B 0.9600 . ?
C20 H20C 0.9600 . ?
C21 C22 1.395(5) . ?
C21 C26 1.404(5) . ?
C21 B1 1.622(6) . ?
C22 C23 1.375(6) . ?
C22 H22 0.9300 . ?
C23 C24 1.365(7) . ?
C23 H23 0.9300 . ?
C24 C25 1.367(6) . ?
C24 H24 0.9300 . ?
C25 C26 1.371(5) . ?
C25 H25 0.9300 . ?
C26 H26 0.9300 . ?
C27 C28 1.396(6) . ?
C27 C32 1.404(5) . ?
C27 B1 1.650(7) . ?
C28 C29 1.387(6) . ?
C28 H28 0.9300 . ?
C29 C30 1.348(6) . ?
C29 H29 0.9300 . ?
C30 C31 1.362(7) . ?
C30 H30 0.9300 . ?
C31 C32 1.391(6) . ?
C31 H31 0.9300 . ?
C32 H32 0.9300 . ?
C33 C34 1.391(5) . ?
C33 C38 1.396(6) . ?
C33 B1 1.645(7) . ?
C34 C35 1.385(5) . ?
C34 H34 0.9300 . ?
C35 C36 1.380(6) . ?
C35 H35 0.9300 . ?
C36 C37 1.371(6) . ?
C36 H36 0.9300 . ?
C37 C38 1.378(6) . ?
C37 H37 0.9300 . ?
C38 H38 0.9300 . ?
C39 C40 1.368(6) . ?
C39 C44 1.394(7) . ?
C39 B1 1.661(7) . ?
C40 C41 1.406(6) . ?
C40 H40 0.9300 . ?
C41 C42 1.357(8) . ?
C41 H41 0.9300 . ?
C42 C43 1.375(8) . ?
C42 H42 0.9300 . ?
C43 C44 1.380(7) . ?
C43 H43 0.9300 . ?
C44 H44 0.9300 . ?
O3 C48 1.430(10) . ?
O3 C45 1.440(13) . ?
C45 C46 1.501(13) . ?
C45 H45A 0.9700 . ?
C45 H45B 0.9700 . ?
C46 C47 1.438(11) . ?
C46 H46A 0.9700 . ?
C46 H46B 0.9700 . ?
C47 C48 1.436(10) . ?
C47 H47A 0.9700 . ?
C47 H47B 0.9700 . ?
C48 H48A 0.9700 . ?
C48 H48B 0.9700 . ?
O3A C48A 1.390(14) . ?
O3A C45A 1.442(14) . ?
C45A C46A 1.512(14) . ?
C45A H45C 0.9700 . ?
C45A H45D 0.9700 . ?
C46A C47A 1.418(13) . ?
C46A H46C 0.9700 . ?
C46A H46D 0.9700 . ?
C47A C48A 1.430(13) . ?
C47A H47C 0.9700 . ?
C47A H47D 0.9700 . ?
C48A H48C 0.9700 . ?
C48A H48D 0.9700 . ?
O1 N1 1.2007(10) . ?
O2 N1 1.2012(10) . ?
O1A N1A 1.3002(10) . ?
O2A N1A 1.3004(10) . ?
 
loop_
 _geom_angle_atom_site_label_1
 _geom_angle_atom_site_label_2
 _geom_angle_atom_site_label_3
 _geom_angle
 _geom_angle_site_symmetry_1
 _geom_angle_site_symmetry_3
 _geom_angle_publ_flag
O1A Pd1 N3 168.7(3) . . ?
N3 Pd1 N1 178.36(14) . . ?
O1A Pd1 N2 93.91(12) . . ?
N3 Pd1 N2 85.15(12) . . ?
N1 Pd1 N2 95.62(10) . . ?
O1A Pd1 N4 93.51(11) . . ?
N3 Pd1 N4 85.34(12) . . ?
N1 Pd1 N4 94.14(10) . . ?
N2 Pd1 N4 166.43(12) . . ?
C9 N2 C5 109.6(3) . . ?
C9 N2 C1 110.6(3) . . ?
C5 N2 C1 110.8(3) . . ?
C9 N2 Pd1 114.7(2) . . ?
C5 N2 Pd1 105.3(2) . . ?
C1 N2 Pd1 105.7(2) . . ?
C2 N3 C3 116.7(3) . . ?
C2 N3 Pd1 107.9(2) . . ?
C3 N3 Pd1 108.0(2) . . ?
C2 N3 H3 108.0 . . ?
C3 N3 H3 108.0 . . ?
Pd1 N3 H3 108.0 . . ?
C17 N4 C13 110.4(3) . . ?
C17 N4 C4 109.5(3) . . ?
C13 N4 C4 111.2(3) . . ?
C17 N4 Pd1 115.7(2) . . ?
C13 N4 Pd1 104.6(2) . . ?
C4 N4 Pd1 105.3(2) . . ?
C2 C1 N2 109.6(3) . . ?
C2 C1 H1A 109.8 . . ?
N2 C1 H1A 109.8 . . ?
C2 C1 H1B 109.8 . . ?
N2 C1 H1B 109.8 . . ?
H1A C1 H1B 108.2 . . ?
N3 C2 C1 107.1(3) . . ?
N3 C2 H2A 110.3 . . ?
C1 C2 H2A 110.3 . . ?
N3 C2 H2B 110.3 . . ?
C1 C2 H2B 110.3 . . ?
H2A C2 H2B 108.5 . . ?
N3 C3 C4 106.7(3) . . ?
N3 C3 H3A 110.4 . . ?
C4 C3 H3A 110.4 . . ?
N3 C3 H3B 110.4 . . ?
C4 C3 H3B 110.4 . . ?
H3A C3 H3B 108.6 . . ?
C3 C4 N4 111.0(3) . . ?
C3 C4 H4A 109.4 . . ?
N4 C4 H4A 109.4 . . ?
C3 C4 H4B 109.4 . . ?
N4 C4 H4B 109.4 . . ?
H4A C4 H4B 108.0 . . ?
C6 C5 N2 117.3(4) . . ?
C6 C5 H5A 108.0 . . ?
N2 C5 H5A 108.0 . . ?
C6 C5 H5B 108.0 . . ?
N2 C5 H5B 108.0 . . ?
H5A C5 H5B 107.2 . . ?
C5 C6 C7 111.3(5) . . ?
C5 C6 H6A 109.4 . . ?
C7 C6 H6A 109.4 . . ?
C5 C6 H6B 109.4 . . ?
C7 C6 H6B 109.4 . . ?
H6A C6 H6B 108.0 . . ?
C8 C7 C6 111.3(6) . . ?
C8 C7 H7A 109.4 . . ?
C6 C7 H7A 109.4 . . ?
C8 C7 H7B 109.4 . . ?
C6 C7 H7B 109.4 . . ?
H7A C7 H7B 108.0 . . ?
C7 C8 H8A 109.5 . . ?
C7 C8 H8B 109.5 . . ?
H8A C8 H8B 109.5 . . ?
C7 C8 H8C 109.5 . . ?
H8A C8 H8C 109.5 . . ?
H8B C8 H8C 109.5 . . ?
C10 C9 N2 115.5(3) . . ?
C10 C9 H9A 108.4 . . ?
N2 C9 H9A 108.4 . . ?
C10 C9 H9B 108.4 . . ?
N2 C9 H9B 108.4 . . ?
H9A C9 H9B 107.5 . . ?
C9 C10 C11 111.4(4) . . ?
C9 C10 H10A 109.3 . . ?
C11 C10 H10A 109.3 . . ?
C9 C10 H10B 109.3 . . ?
C11 C10 H10B 109.3 . . ?
H10A C10 H10B 108.0 . . ?
C12 C11 C10 113.3(5) . . ?
C12 C11 H11A 108.9 . . ?
C10 C11 H11A 108.9 . . ?
C12 C11 H11B 108.9 . . ?
C10 C11 H11B 108.9 . . ?
H11A C11 H11B 107.7 . . ?
C11 C12 H12A 109.5 . . ?
C11 C12 H12B 109.5 . . ?
H12A C12 H12B 109.5 . . ?
C11 C12 H12C 109.5 . . ?
H12A C12 H12C 109.5 . . ?
H12B C12 H12C 109.5 . . ?
N4 C13 C14 117.6(3) . . ?
N4 C13 H13A 107.9 . . ?
C14 C13 H13A 107.9 . . ?
N4 C13 H13B 107.9 . . ?
C14 C13 H13B 107.9 . . ?
H13A C13 H13B 107.2 . . ?
C15 C14 C13 111.8(4) . . ?
C15 C14 H14A 109.3 . . ?
C13 C14 H14A 109.3 . . ?
C15 C14 H14B 109.3 . . ?
C13 C14 H14B 109.3 . . ?
H14A C14 H14B 107.9 . . ?
C14 C15 C16 114.5(4) . . ?
C14 C15 H15A 108.6 . . ?
C16 C15 H15A 108.6 . . ?
C14 C15 H15B 108.6 . . ?
C16 C15 H15B 108.6 . . ?
H15A C15 H15B 107.6 . . ?
C15 C16 H16A 109.5 . . ?
C15 C16 H16B 109.5 . . ?
H16A C16 H16B 109.5 . . ?
C15 C16 H16C 109.5 . . ?
H16A C16 H16C 109.5 . . ?
H16B C16 H16C 109.5 . . ?
N4 C17 C18 115.0(4) . . ?
N4 C17 H17A 108.5 . . ?
C18 C17 H17A 108.5 . . ?
N4 C17 H17B 108.5 . . ?
C18 C17 H17B 108.5 . . ?
H17A C17 H17B 107.5 . . ?
C17 C18 C19 111.1(4) . . ?
C17 C18 H18A 109.4 . . ?
C19 C18 H18A 109.4 . . ?
C17 C18 H18B 109.4 . . ?
C19 C18 H18B 109.4 . . ?
H18A C18 H18B 108.0 . . ?
C20 C19 C18 114.9(5) . . ?
C20 C19 H19A 108.5 . . ?
C18 C19 H19A 108.5 . . ?
C20 C19 H19B 108.5 . . ?
C18 C19 H19B 108.5 . . ?
H19A C19 H19B 107.5 . . ?
C19 C20 H20A 109.5 . . ?
C19 C20 H20B 109.5 . . ?
H20A C20 H20B 109.5 . . ?
C19 C20 H20C 109.5 . . ?
H20A C20 H20C 109.5 . . ?
H20B C20 H20C 109.5 . . ?
C22 C21 C26 113.7(4) . . ?
C22 C21 B1 124.0(4) . . ?
C26 C21 B1 122.1(4) . . ?
C23 C22 C21 123.1(5) . . ?
C23 C22 H22 118.4 . . ?
C21 C22 H22 118.4 . . ?
C24 C23 C22 120.8(5) . . ?
C24 C23 H23 119.6 . . ?
C22 C23 H23 119.6 . . ?
C23 C24 C25 118.5(5) . . ?
C23 C24 H24 120.7 . . ?
C25 C24 H24 120.7 . . ?
C24 C25 C26 120.4(5) . . ?
C24 C25 H25 119.8 . . ?
C26 C25 H25 119.8 . . ?
C25 C26 C21 123.3(4) . . ?
C25 C26 H26 118.4 . . ?
C21 C26 H26 118.4 . . ?
C28 C27 C32 113.2(4) . . ?
C28 C27 B1 124.9(4) . . ?
C32 C27 B1 121.8(4) . . ?
C29 C28 C27 123.4(4) . . ?
C29 C28 H28 118.3 . . ?
C27 C28 H28 118.3 . . ?
C30 C29 C28 120.6(5) . . ?
C30 C29 H29 119.7 . . ?
C28 C29 H29 119.7 . . ?
C29 C30 C31 119.4(5) . . ?
C29 C30 H30 120.3 . . ?
C31 C30 H30 120.3 . . ?
C30 C31 C32 119.8(5) . . ?
C30 C31 H31 120.1 . . ?
C32 C31 H31 120.1 . . ?
C31 C32 C27 123.4(5) . . ?
C31 C32 H32 118.3 . . ?
C27 C32 H32 118.3 . . ?
C34 C33 C38 113.5(4) . . ?
C34 C33 B1 124.4(4) . . ?
C38 C33 B1 122.1(4) . . ?
C35 C34 C33 123.3(4) . . ?
C35 C34 H34 118.3 . . ?
C33 C34 H34 118.3 . . ?
C36 C35 C34 121.1(5) . . ?
C36 C35 H35 119.4 . . ?
C34 C35 H35 119.4 . . ?
C37 C36 C35 117.1(5) . . ?
C37 C36 H36 121.4 . . ?
C35 C36 H36 121.4 . . ?
C36 C37 C38 121.1(5) . . ?
C36 C37 H37 119.5 . . ?
C38 C37 H37 119.5 . . ?
C37 C38 C33 123.8(4) . . ?
C37 C38 H38 118.1 . . ?
C33 C38 H38 118.1 . . ?
C40 C39 C44 115.3(5) . . ?
C40 C39 B1 122.9(5) . . ?
C44 C39 B1 121.7(5) . . ?
C39 C40 C41 122.7(6) . . ?
C39 C40 H40 118.6 . . ?
C41 C40 H40 118.6 . . ?
C42 C41 C40 119.5(7) . . ?
C42 C41 H41 120.2 . . ?
C40 C41 H41 120.2 . . ?
C41 C42 C43 120.0(7) . . ?
C41 C42 H42 120.0 . . ?
C43 C42 H42 120.0 . . ?
C42 C43 C44 119.1(7) . . ?
C42 C43 H43 120.5 . . ?
C44 C43 H43 120.5 . . ?
C43 C44 C39 123.4(6) . . ?
C43 C44 H44 118.3 . . ?
C39 C44 H44 118.3 . . ?
C21 B1 C33 110.5(4) . . ?
C21 B1 C27 108.5(4) . . ?
C33 B1 C27 109.9(3) . . ?
C21 B1 C39 109.9(3) . . ?
C33 B1 C39 107.6(4) . . ?
C27 B1 C39 110.4(4) . . ?
C48 O3 C45 105.5(8) . . ?
O3 C45 C46 105.3(13) . . ?
O3 C45 H45A 110.7 . . ?
C46 C45 H45A 110.7 . . ?
O3 C45 H45B 110.7 . . ?
C46 C45 H45B 110.7 . . ?
H45A C45 H45B 108.8 . . ?
C47 C46 C45 102.7(8) . . ?
C47 C46 H46A 111.2 . . ?
C45 C46 H46A 111.2 . . ?
C47 C46 H46B 111.2 . . ?
C45 C46 H46B 111.2 . . ?
H46A C46 H46B 109.1 . . ?
C48 C47 C46 109.2(8) . . ?
C48 C47 H47A 109.8 . . ?
C46 C47 H47A 109.8 . . ?
C48 C47 H47B 109.8 . . ?
C46 C47 H47B 109.8 . . ?
H47A C47 H47B 108.3 . . ?
O3 C48 C47 107.5(8) . . ?
O3 C48 H48A 110.2 . . ?
C47 C48 H48A 110.2 . . ?
O3 C48 H48B 110.2 . . ?
C47 C48 H48B 110.2 . . ?
H48A C48 H48B 108.5 . . ?
C48A O3A C45A 112.2(12) . . ?
O3A C45A C46A 101.9(11) . . ?
O3A C45A H45C 111.4 . . ?
C46A C45A H45C 111.4 . . ?
O3A C45A H45D 111.4 . . ?
C46A C45A H45D 111.4 . . ?
H45C C45A H45D 109.3 . . ?
C47A C46A C45A 108.2(12) . . ?
C47A C46A H46C 110.1 . . ?
C45A C46A H46C 110.1 . . ?
C47A C46A H46D 110.1 . . ?
C45A C46A H46D 110.1 . . ?
H46C C46A H46D 108.4 . . ?
C46A C47A C48A 107.5(12) . . ?
C46A C47A H47C 110.2 . . ?
C48A C47A H47C 110.2 . . ?
C46A C47A H47D 110.2 . . ?
C48A C47A H47D 110.2 . . ?
H47C C47A H47D 108.5 . . ?
O3A C48A C47A 107.9(11) . . ?
O3A C48A H48C 110.1 . . ?
C47A C48A H48C 110.1 . . ?
O3A C48A H48D 110.1 . . ?
C47A C48A H48D 110.1 . . ?
H48C C48A H48D 108.4 . . ?
O1 N1 O2 121.82(16) . . ?
O1 N1 Pd1 118.2(3) . . ?
O2 N1 Pd1 120.0(3) . . ?
N1A O1A Pd1 126.9(7) . . ?
O1A N1A O2A 107.69(12) . . ?
 
loop_
 _geom_torsion_atom_site_label_1
 _geom_torsion_atom_site_label_2
 _geom_torsion_atom_site_label_3
 _geom_torsion_atom_site_label_4
 _geom_torsion
 _geom_torsion_site_symmetry_1
 _geom_torsion_site_symmetry_2
 _geom_torsion_site_symmetry_3
 _geom_torsion_site_symmetry_4
 _geom_torsion_publ_flag
C9 N2 C1 C2 -159.9(3) . . . . ?
C5 N2 C1 C2 78.4(4) . . . . ?
Pd1 N2 C1 C2 -35.2(4) . . . . ?
C3 N3 C2 C1 -167.7(4) . . . . ?
Pd1 N3 C2 C1 -46.0(4) . . . . ?
N2 C1 C2 N3 54.8(5) . . . . ?
C2 N3 C3 C4 167.4(3) . . . . ?
Pd1 N3 C3 C4 45.7(4) . . . . ?
N3 C3 C4 N4 -53.6(4) . . . . ?
C17 N4 C4 C3 158.6(3) . . . . ?
C13 N4 C4 C3 -79.1(4) . . . . ?
Pd1 N4 C4 C3 33.5(4) . . . . ?
C9 N2 C5 C6 -57.7(5) . . . . ?
C1 N2 C5 C6 64.6(5) . . . . ?
Pd1 N2 C5 C6 178.4(3) . . . . ?
N2 C5 C6 C7 -177.8(4) . . . . ?
C5 C6 C7 C8 -173.3(5) . . . . ?
C5 N2 C9 C10 -171.4(4) . . . . ?
C1 N2 C9 C10 66.1(5) . . . . ?
Pd1 N2 C9 C10 -53.2(5) . . . . ?
N2 C9 C10 C11 172.6(4) . . . . ?
C9 C10 C11 C12 172.3(5) . . . . ?
C17 N4 C13 C14 56.8(5) . . . . ?
C4 N4 C13 C14 -65.0(5) . . . . ?
Pd1 N4 C13 C14 -178.1(3) . . . . ?
N4 C13 C14 C15 -179.3(4) . . . . ?
C13 C14 C15 C16 178.7(4) . . . . ?
C13 N4 C17 C18 168.9(4) . . . . ?
C4 N4 C17 C18 -68.4(4) . . . . ?
Pd1 N4 C17 C18 50.4(4) . . . . ?
N4 C17 C18 C19 -178.2(4) . . . . ?
C17 C18 C19 C20 -173.4(6) . . . . ?
C26 C21 C22 C23 2.2(6) . . . . ?
B1 C21 C22 C23 -173.7(4) . . . . ?
C21 C22 C23 C24 0.5(8) . . . . ?
C22 C23 C24 C25 -2.5(8) . . . . ?
C23 C24 C25 C26 1.6(7) . . . . ?
C24 C25 C26 C21 1.3(7) . . . . ?
C22 C21 C26 C25 -3.1(6) . . . . ?
B1 C21 C26 C25 172.8(4) . . . . ?
C32 C27 C28 C29 -1.7(7) . . . . ?
B1 C27 C28 C29 178.9(4) . . . . ?
C27 C28 C29 C30 -0.6(8) . . . . ?
C28 C29 C30 C31 3.2(8) . . . . ?
C29 C30 C31 C32 -3.4(9) . . . . ?
C30 C31 C32 C27 0.9(8) . . . . ?
C28 C27 C32 C31 1.5(7) . . . . ?
B1 C27 C32 C31 -179.1(5) . . . . ?
C38 C33 C34 C35 0.4(6) . . . . ?
B1 C33 C34 C35 -177.2(4) . . . . ?
C33 C34 C35 C36 -0.7(7) . . . . ?
C34 C35 C36 C37 0.5(7) . . . . ?
C35 C36 C37 C38 -0.2(7) . . . . ?
C36 C37 C38 C33 0.0(8) . . . . ?
C34 C33 C38 C37 0.0(7) . . . . ?
B1 C33 C38 C37 177.6(4) . . . . ?
C44 C39 C40 C41 -0.7(7) . . . . ?
B1 C39 C40 C41 174.2(4) . . . . ?
C39 C40 C41 C42 1.5(8) . . . . ?
C40 C41 C42 C43 -1.7(9) . . . . ?
C41 C42 C43 C44 1.3(11) . . . . ?
C42 C43 C44 C39 -0.6(10) . . . . ?
C40 C39 C44 C43 0.3(8) . . . . ?
B1 C39 C44 C43 -174.7(5) . . . . ?
C22 C21 B1 C33 -139.0(4) . . . . ?
C26 C21 B1 C33 45.4(5) . . . . ?
C22 C21 B1 C27 100.4(5) . . . . ?
C26 C21 B1 C27 -75.1(5) . . . . ?
C22 C21 B1 C39 -20.4(6) . . . . ?
C26 C21 B1 C39 164.1(4) . . . . ?
C34 C33 B1 C21 -148.3(4) . . . . ?
C38 C33 B1 C21 34.4(5) . . . . ?
C34 C33 B1 C27 -28.6(5) . . . . ?
C38 C33 B1 C27 154.0(4) . . . . ?
C34 C33 B1 C39 91.7(5) . . . . ?
C38 C33 B1 C39 -85.6(5) . . . . ?
C28 C27 B1 C21 12.8(6) . . . . ?
C32 C27 B1 C21 -166.5(4) . . . . ?
C28 C27 B1 C33 -108.1(5) . . . . ?
C32 C27 B1 C33 72.5(5) . . . . ?
C28 C27 B1 C39 133.3(4) . . . . ?
C32 C27 B1 C39 -46.1(5) . . . . ?
C40 C39 B1 C21 -81.3(5) . . . . ?
C44 C39 B1 C21 93.3(5) . . . . ?
C40 C39 B1 C33 39.0(5) . . . . ?
C44 C39 B1 C33 -146.3(5) . . . . ?
C40 C39 B1 C27 159.0(4) . . . . ?
C44 C39 B1 C27 -26.3(6) . . . . ?
C48 O3 C45 C46 31(2) . . . . ?
O3 C45 C46 C47 -30(2) . . . . ?
C45 C46 C47 C48 17.6(19) . . . . ?
C45 O3 C48 C47 -20(2) . . . . ?
C46 C47 C48 O3 0.9(18) . . . . ?
C48A O3A C45A C46A 9(4) . . . . ?
O3A C45A C46A C47A -15(4) . . . . ?
C45A C46A C47A C48A 15(3) . . . . ?
C45A O3A C48A C47A 0(4) . . . . ?
C46A C47A C48A O3A -10(3) . . . . ?
Pd1 O1A N1A O2A 0.00(3) . . . . ?
 
_refine_diff_density_max    0.467
_refine_diff_density_min   -0.460
_refine_diff_density_rms    0.066

_shelx_res_file
;
TITL shelxt in P 1 21/n 1
    76_pdno2_tr_274k_100s_07_decay.res
    created by SHELXL-2018/3 at 10:00:30 on 31-Mar-2020
CELL 0.534 11.6718 13.5824 30.1921 90 93.384 90
ZERR 4 0.000456 0.000483 0.001008 0 0.003143 0
LATT 1
SYMM 0.5-X,0.5+Y,0.5-Z
SFAC C H B N O Pd
DISP B 0 0 4.561
DISP C 0.001 0.001 6.94
DISP H -0 0 0.611
DISP N 0.003 0.002 10.693
DISP O 0.005 0.003 16.398
DISP Pd -2.504 0.615 1934.604
UNIT 192 292 4 16 12 4
DFIX 1.2 0.001 N1 O1 N1 O2
DFIX 1.3 0.001 O1A N1A N1A O2A
DANG 2.1 0.001 O1 O2 O1A O2A
FLAT 0.001 Pd1 O1 O2 N1 O1A O2A N1A
RIGU 0.001 0.002
EADP O3 O3A
EADP C45 C45A C48 C48A
EADP C46 C46A C47 C47A
EADP O1 O1A O2 O2A
EADP N1 N1A

L.S. 20
PLAN  5
SIZE 0.1 0.1 0.05
TEMP 1
BOND $H
list 4
CONF
fmap 2
acta
SHEL 999 0.8
OMIT -1 2 3
OMIT 3 1 13
OMIT -1 0 5
OMIT 0 11 19
OMIT 6 0 16
REM <olex2.extras>
REM <HklSrc "%.\\76_PdNO2_TR_274K_100S_07_decay.hkl">
REM </olex2.extras>

WGHT    0.032200
FVAR       0.23801   0.59066   0.81378
PD1   6    0.339707    0.775332    0.346834    11.00000    0.05306    0.04947 =
         0.04643    0.00137    0.00029   -0.00255
N2    4    0.346140    0.927688    0.337990    11.00000    0.06538    0.05353 =
         0.05201    0.00403    0.00009    0.00157
N3    4    0.454205    0.798646    0.398266    11.00000    0.05383    0.05054 =
         0.04455    0.00028    0.00039   -0.00475
AFIX  13
H3    2    0.531202    0.788239    0.387828    11.00000   -1.20000
AFIX   0
N4    4    0.330352    0.631480    0.371494    11.00000    0.05507    0.04773 =
         0.05367   -0.00101    0.00217   -0.00252
C1    1    0.442008    0.963707    0.369838    11.00000    0.08388    0.05559 =
         0.06315    0.00386   -0.00981   -0.00998
AFIX  23
H1A   2    0.514832    0.958300    0.356123    11.00000   -1.20000
H1B   2    0.429675    1.032389    0.376963    11.00000   -1.20000
AFIX   0
C2    1    0.445046    0.902809    0.411676    11.00000    0.08162    0.05213 =
         0.05502   -0.00397   -0.00683   -0.00365
AFIX  23
H2A   2    0.510459    0.921239    0.431229    11.00000   -1.20000
H2B   2    0.375642    0.913120    0.427217    11.00000   -1.20000
AFIX   0
C3    1    0.434514    0.723518    0.432675    11.00000    0.06385    0.05499 =
         0.04368    0.00383    0.00254   -0.00117
AFIX  23
H3A   2    0.365630    0.738856    0.447774    11.00000   -1.20000
H3B   2    0.498986    0.721468    0.454452    11.00000   -1.20000
AFIX   0
C4    1    0.421511    0.625979    0.408993    11.00000    0.05794    0.05159 =
         0.05487    0.00417    0.00020   -0.00147
AFIX  23
H4A   2    0.400998    0.575624    0.429888    11.00000   -1.20000
H4B   2    0.494153    0.607594    0.397313    11.00000   -1.20000
AFIX   0
C5    1    0.231298    0.965473    0.351275    11.00000    0.07265    0.06315 =
         0.06900   -0.00008    0.00307    0.01138
AFIX  23
H5A   2    0.171950    0.934360    0.332266    11.00000   -1.20000
H5B   2    0.220777    0.943747    0.381370    11.00000   -1.20000
AFIX   0
C6    1    0.211932    1.075445    0.349414    11.00000    0.11349    0.06518 =
         0.10870   -0.00357   -0.00311    0.02696
AFIX  23
H6A   2    0.217493    1.098203    0.319164    11.00000   -1.20000
H6B   2    0.271213    1.108191    0.367849    11.00000   -1.20000
AFIX   0
C7    1    0.094696    1.102557    0.365347    11.00000    0.11360    0.09773 =
         0.15100   -0.03638   -0.00821    0.04212
AFIX  23
H7A   2    0.036066    1.063864    0.349270    11.00000   -1.20000
H7B   2    0.092395    1.086866    0.396625    11.00000   -1.20000
AFIX   0
C8    1    0.069907    1.208560    0.358584    11.00000    0.16168    0.09884 =
         0.26661   -0.04772   -0.03099    0.05119
AFIX 137
H8A   2    0.028681    1.217828    0.330431    11.00000   -1.50000
H8B   2    0.140693    1.244647    0.359100    11.00000   -1.50000
H8C   2    0.024270    1.231947    0.381836    11.00000   -1.50000
AFIX   0
C9    1    0.365708    0.959953    0.291584    11.00000    0.07818    0.05897 =
         0.05835    0.01162    0.00275   -0.00559
AFIX  23
H9A   2    0.297919    0.943892    0.272844    11.00000   -1.20000
H9B   2    0.374036    1.031007    0.291457    11.00000   -1.20000
AFIX   0
C10   1    0.467725    0.915794    0.271518    11.00000    0.07820    0.07764 =
         0.06252    0.00656    0.00779   -0.00702
AFIX  23
H10A  2    0.465049    0.844737    0.274502    11.00000   -1.20000
H10B  2    0.537144    0.939057    0.287419    11.00000   -1.20000
AFIX   0
C11   1    0.471358    0.942448    0.223001    11.00000    0.10219    0.11765 =
         0.06447    0.01116    0.01591   -0.00926
AFIX  23
H11A  2    0.406800    0.911752    0.206668    11.00000   -1.20000
H11B  2    0.462960    1.013191    0.219834    11.00000   -1.20000
AFIX   0
C12   1    0.579588    0.911304    0.203102    11.00000    0.11138    0.19867 =
         0.09166   -0.01819    0.03110   -0.00915
AFIX 137
H12A  2    0.578567    0.932997    0.172819    11.00000   -1.50000
H12B  2    0.585754    0.840850    0.204126    11.00000   -1.50000
H12C  2    0.644096    0.940023    0.219553    11.00000   -1.50000
AFIX   0
C13   1    0.212152    0.624082    0.388458    11.00000    0.05601    0.05747 =
         0.07204    0.00486    0.00400   -0.00639
AFIX  23
H13A  2    0.157010    0.636455    0.363783    11.00000   -1.20000
H13B  2    0.203835    0.676548    0.409827    11.00000   -1.20000
AFIX   0
C14   1    0.179702    0.528691    0.409958    11.00000    0.06561    0.06471 =
         0.08408    0.01461    0.01097   -0.00652
AFIX  23
H14A  2    0.186810    0.475191    0.389016    11.00000   -1.20000
H14B  2    0.232378    0.515994    0.435375    11.00000   -1.20000
AFIX   0
C15   1    0.058916    0.531348    0.424805    11.00000    0.07016    0.07751 =
         0.10178    0.00468    0.02307   -0.00794
AFIX  23
H15A  2    0.007173    0.546175    0.399356    11.00000   -1.20000
H15B  2    0.052934    0.584523    0.445990    11.00000   -1.20000
AFIX   0
C16   1    0.019963    0.437089    0.445785    11.00000    0.08462    0.08405 =
         0.10976    0.00939    0.02528   -0.01117
AFIX 137
H16A  2    0.021314    0.384524    0.424566    11.00000   -1.50000
H16B  2   -0.056715    0.445268    0.455073    11.00000   -1.50000
H16C  2    0.070530    0.421559    0.471051    11.00000   -1.50000
AFIX   0
C17   1    0.349014    0.551408    0.339007    11.00000    0.07520    0.05404 =
         0.06070   -0.00852   -0.00006    0.00004
AFIX  23
H17A  2    0.282735    0.548381    0.318101    11.00000   -1.20000
H17B  2    0.353490    0.489227    0.354816    11.00000   -1.20000
AFIX   0
C18   1    0.454886    0.562392    0.313386    11.00000    0.08349    0.08624 =
         0.06669   -0.00743    0.01070    0.00892
AFIX  23
H18A  2    0.522222    0.562419    0.333815    11.00000   -1.20000
H18B  2    0.452230    0.624886    0.297809    11.00000   -1.20000
AFIX   0
C19   1    0.464397    0.478206    0.279791    11.00000    0.13730    0.11702 =
         0.11584   -0.03876    0.05002    0.00400
AFIX  23
H19A  2    0.456884    0.416104    0.295217    11.00000   -1.20000
H19B  2    0.400634    0.483137    0.257799    11.00000   -1.20000
AFIX   0
C20   1    0.567548    0.476612    0.257633    11.00000    0.16255    0.15167 =
         0.14596   -0.02937    0.07850    0.01857
AFIX 137
H20A  2    0.564780    0.424108    0.236310    11.00000   -1.50000
H20B  2    0.631064    0.466399    0.278807    11.00000   -1.50000
H20C  2    0.576949    0.538246    0.242712    11.00000   -1.50000
AFIX   0

C21   1    0.656356    0.373176    0.427013    11.00000    0.05007    0.05143 =
         0.05644    0.00600   -0.00010   -0.00103
C22   1    0.708951    0.424154    0.393632    11.00000    0.06365    0.06636 =
         0.07423    0.01525    0.01212   -0.00587
AFIX  43
H22   2    0.725575    0.390196    0.368045    11.00000   -1.20000
AFIX   0
C23   1    0.737384    0.522240    0.396766    11.00000    0.06953    0.06624 =
         0.12395    0.02540    0.01825   -0.00840
AFIX  43
H23   2    0.771818    0.552836    0.373411    11.00000   -1.20000
AFIX   0
C24   1    0.715659    0.575247    0.433762    11.00000    0.06014    0.05360 =
         0.13030    0.01515   -0.00729   -0.00350
AFIX  43
H24   2    0.737594    0.640919    0.436345    11.00000   -1.20000
AFIX   0
C25   1    0.660954    0.529682    0.466930    11.00000    0.06883    0.04769 =
         0.09368   -0.00164   -0.01458    0.00403
AFIX  43
H25   2    0.643705    0.565052    0.492057    11.00000   -1.20000
AFIX   0
C26   1    0.631349    0.432184    0.463398    11.00000    0.07429    0.04781 =
         0.06000    0.00535    0.00456    0.00059
AFIX  43
H26   2    0.592771    0.403702    0.486245    11.00000   -1.20000
AFIX   0
C27   1    0.733818    0.201732    0.458637    11.00000    0.05390    0.04899 =
         0.05964    0.00156    0.01492    0.00695
C28   1    0.809263    0.250825    0.488680    11.00000    0.06816    0.05591 =
         0.07667   -0.00730   -0.00003    0.01318
AFIX  43
H28   2    0.804102    0.319011    0.490542    11.00000   -1.20000
AFIX   0
C29   1    0.891520    0.203135    0.515892    11.00000    0.07789    0.07928 =
         0.09810   -0.00632   -0.01513    0.01895
AFIX  43
H29   2    0.940046    0.239665    0.535112    11.00000   -1.20000
AFIX   0
C30   1    0.901799    0.104337    0.514748    11.00000    0.07464    0.07786 =
         0.11133    0.01411    0.00301    0.02082
AFIX  43
H30   2    0.954502    0.072438    0.534094    11.00000   -1.20000
AFIX   0
C31   1    0.834350    0.051630    0.485019    11.00000    0.07274    0.06416 =
         0.14144    0.01038    0.00026    0.01667
AFIX  43
H31   2    0.843531   -0.016189    0.482898    11.00000   -1.20000
AFIX   0
C32   1    0.751689    0.099548    0.457839    11.00000    0.05852    0.05087 =
         0.12269   -0.00214    0.00459    0.00611
AFIX  43
H32   2    0.705848    0.061924    0.438101    11.00000   -1.20000
AFIX   0
C33   1    0.505967    0.230426    0.444020    11.00000    0.06058    0.04061 =
         0.05143   -0.00294    0.00405   -0.00069
C34   1    0.479411    0.145199    0.466820    11.00000    0.06208    0.04796 =
         0.04821    0.00362    0.00111   -0.00145
AFIX  43
H34   2    0.537907    0.100280    0.473710    11.00000   -1.20000
AFIX   0
C35   1    0.370265    0.123828    0.479784    11.00000    0.06509    0.06644 =
         0.07076    0.01219    0.00520   -0.00735
AFIX  43
H35   2    0.357554    0.065284    0.494696    11.00000   -1.20000
AFIX   0
C36   1    0.280075    0.187955    0.470940    11.00000    0.06478    0.06662 =
         0.09242    0.00139    0.00800   -0.00246
AFIX  43
H36   2    0.206795    0.174200    0.479794    11.00000   -1.20000
AFIX   0
C37   1    0.303159    0.272793    0.448546    11.00000    0.05767    0.06089 =
         0.11266    0.00631    0.00186    0.00535
AFIX  43
H37   2    0.244361    0.317588    0.441929    11.00000   -1.20000
AFIX   0
C38   1    0.412096    0.292785    0.435676    11.00000    0.06328    0.05003 =
         0.10396    0.01198    0.00435    0.00363
AFIX  43
H38   2    0.423745    0.351243    0.420547    11.00000   -1.20000
AFIX   0
C39   1    0.636338    0.213155    0.374735    11.00000    0.08131    0.06117 =
         0.05668   -0.00303    0.00895   -0.01187
C40   1    0.544523    0.219829    0.344569    11.00000    0.09920    0.06906 =
         0.06079    0.01074   -0.00461   -0.03196
AFIX  43
H40   2    0.475381    0.243741    0.353996    11.00000   -1.20000
AFIX   0
C41   1    0.550339    0.192041    0.299904    11.00000    0.15894    0.07808 =
         0.06053    0.00827   -0.00295   -0.03820
AFIX  43
H41   2    0.486526    0.199057    0.280215    11.00000   -1.20000
AFIX   0
C42   1    0.649675    0.154920    0.285718    11.00000    0.18428    0.10738 =
         0.06678   -0.01407    0.01830   -0.03158
AFIX  43
H42   2    0.653531    0.134762    0.256406    11.00000   -1.20000
AFIX   0
C43   1    0.744618    0.147110    0.314675    11.00000    0.17209    0.16895 =
         0.08064   -0.04345    0.02466    0.01877
AFIX  43
H43   2    0.813425    0.122957    0.305035    11.00000   -1.20000
AFIX   0
C44   1    0.736450    0.175594    0.358245    11.00000    0.11021    0.14964 =
         0.07390   -0.02401    0.02154    0.02067
AFIX  43
H44   2    0.801053    0.169411    0.377594    11.00000   -1.20000
AFIX   0
B1    3    0.633402    0.255359    0.426299    11.00000    0.06123    0.05184 =
         0.05515    0.00191    0.00526   -0.00069

PART 1
O3    5    0.689364    0.801165    0.366096    21.00000    0.07379    0.09665 =
         0.09637   -0.00513    0.00483   -0.00035
C45   1    0.737674    0.774736    0.324935    21.00000    0.08480    0.09925 =
         0.09731   -0.00853    0.00259    0.00019
AFIX  23
H45A  2    0.730238    0.828607    0.303870    21.00000   -1.20000
H45B  2    0.699405    0.717247    0.312011    21.00000   -1.20000
AFIX   0
C46   1    0.861778    0.753023    0.336872    21.00000    0.08164    0.10057 =
         0.13064    0.00145    0.00925    0.00105
AFIX  23
H46A  2    0.872993    0.684282    0.344687    21.00000   -1.20000
H46B  2    0.909403    0.769313    0.312647    21.00000   -1.20000
AFIX   0
C47   1    0.886711    0.815973    0.374510    21.00000    0.08164    0.10057 =
         0.13064    0.00145    0.00925    0.00105
AFIX  23
H47A  2    0.933339    0.780846    0.396991    21.00000   -1.20000
H47B  2    0.929323    0.873219    0.365554    21.00000   -1.20000
AFIX   0
C48   1    0.780925    0.846442    0.392287    21.00000    0.08480    0.09925 =
         0.09731   -0.00853    0.00259    0.00019
AFIX  23
H48A  2    0.778843    0.825998    0.423012    21.00000   -1.20000
H48B  2    0.773757    0.917547    0.390969    21.00000   -1.20000
AFIX   0

SAME 0.02 0.04 O3 > C48
PART 0
PART 2
O3A   5    0.674330    0.810785    0.359926   -21.00000    0.07379    0.09665 =
         0.09637   -0.00513    0.00483   -0.00035
C45A  1    0.728880    0.756048    0.326072   -21.00000    0.08480    0.09925 =
         0.09731   -0.00853    0.00259    0.00019
AFIX  23
H45C  2    0.699848    0.775509    0.296600   -21.00000   -1.20000
H45D  2    0.718267    0.685718    0.329623   -21.00000   -1.20000
AFIX   0
C46A  1    0.853325    0.784963    0.334558   -21.00000    0.08164    0.10057 =
         0.13064    0.00145    0.00925    0.00105
AFIX  23
H46C  2    0.896176    0.730990    0.348543   -21.00000   -1.20000
H46D  2    0.886920    0.800409    0.306762   -21.00000   -1.20000
AFIX   0
C47A  1    0.858029    0.868546    0.362756   -21.00000    0.08164    0.10057 =
         0.13064    0.00145    0.00925    0.00105
AFIX  23
H47C  2    0.874003    0.927282    0.345917   -21.00000   -1.20000
H47D  2    0.918321    0.860570    0.385994   -21.00000   -1.20000
AFIX   0
C48A  1    0.748974    0.877074    0.381640   -21.00000    0.08480    0.09925 =
         0.09731   -0.00853    0.00259    0.00019
AFIX  23
H48C  2    0.756347    0.862218    0.413104   -21.00000   -1.20000
H48D  2    0.719848    0.943640    0.377958   -21.00000   -1.20000
AFIX   0

PART 0
PART 3
O1    5    0.126262    0.760014    0.298657    31.00000    0.07411    0.18919 =
         0.07350   -0.02492   -0.00956    0.00201
O2    5    0.261738    0.723893    0.258907    31.00000    0.07411    0.18919 =
         0.07350   -0.02492   -0.00956    0.00201
N1    4    0.226834    0.749246    0.293766    31.00000    0.07293    0.07656 =
         0.06036    0.00895   -0.00656   -0.00561
PART 0
PART 4
O1A   5    0.208984    0.758770    0.306313   -31.00000    0.07411    0.18919 =
         0.07350   -0.02492   -0.00956    0.00201
O2A   5    0.315306    0.717767    0.255704   -31.00000    0.07411    0.18919 =
         0.07350   -0.02492   -0.00956    0.00201
N1A   4    0.209164    0.731823    0.264994   -31.00000    0.07293    0.07656 =
         0.06036    0.00895   -0.00656   -0.00561
HKLF 4


REM  shelxt in P 1 21/n 1
REM wR2 = 0.1372, GooF = S = 0.872, Restrained GooF = 0.872 for all data
REM R1 = 0.0599 for 4605 Fo > 4sig(Fo) and 0.1315 for all 9736 data
REM 526 parameters refined using 490 restraints

END

WGHT      0.0320      0.0000

REM Highest difference peak  0.467,  deepest hole -0.460,  1-sigma level  0.066
Q1    1   0.3376  0.6765  0.3482  11.00000  0.05    0.47
Q2    1   0.2218  0.7818  0.2530  11.00000  0.05    0.39
Q3    1   0.1408  0.7710  0.2733  11.00000  0.05    0.33
Q4    1   0.4725  0.7279  0.4621  11.00000  0.05    0.28
Q5    1   0.5682  0.2220  0.2812  11.00000  0.05    0.28
;
_shelx_res_checksum    8379

_shelx_hkl_file
;
  15   0  -1    8.22    8.37
  15   0  -2    6.55    7.05
  15   0  -3   24.38   11.01
  15   0  -4    2.35    6.69
  15   0  -5    5.30    7.64
  15   0  -6    4.15    7.22
  15   0  -7   -3.94    8.38
  15   0  -8   -3.17    7.28
  15   0  -9   20.09    9.37
  15   0 -10   -2.92    7.77
  15   0 -11    1.75    6.55
  15   0 -12   -0.19    6.96
  15   0 -13    4.09    7.23
  15   0 -14    1.22    6.77
  15   0 -15    6.35    7.56
  15  -1  -1    3.59    8.11
  15   1  -1    6.98    6.90
  15  -1  -2    5.85    7.56
  15   1  -2    5.47    7.33
  15  -1  -3   -4.12    6.97
  15   1  -3   -1.44    7.43
  15  -1  -4   -0.59    7.39
  15   1  -4    5.19    7.17
  15  -1  -5   12.41    9.27
  15   1  -5    7.65    7.71
  15  -1  -6   14.86    8.83
  15   1  -6    8.93    7.92
  15  -1  -7   -0.26    7.44
  15   1  -7    2.05    7.51
  15  -1  -8    1.26    7.80
  15   1  -8    9.74    7.13
  15  -1  -9    5.42    7.09
  15   1  -9  -10.80    8.96
  15  -1 -10    0.46    6.97
  15   1 -10   -0.06    6.31
  15  -1 -11   -2.12    7.47
  15   1 -11   12.80    7.43
  15  -1 -12    0.98    6.13
  15   1 -12    2.95    6.54
  15  -1 -13    2.98    6.33
  15   1 -13    0.95    6.17
  15  -1 -14    1.30    6.28
  15   1 -14   -2.97    7.12
  15  -1 -15    1.93    6.87
  15  -1 -16   -0.07    6.46
  15  -2  -1   -4.89    8.73
  15   2  -1    7.64    6.98
  15  -2  -2    1.42    8.32
  15   2  -2   -3.20    6.62
  15  -2  -3    7.23    8.41
  15   2  -3   15.53    8.31
  15  -2  -4   -7.51    8.45
  15   2  -4    2.43    6.18
  15  -2  -5    9.33    8.32
  15   2  -5   12.01    8.03
  15  -2  -6   -1.20    7.46
  15   2  -6    3.05    6.41
  15  -2  -7    0.11    7.85
  15   2  -7   10.78    7.11
  15  -2  -8    6.07    6.82
  15   2  -8    2.42    6.67
  15  -2  -9    6.33    6.88
  15   2  -9    9.62    6.64
  15  -2 -10    6.66    7.02
  15   2 -10   -1.77    7.73
  15  -2 -11   -0.76    5.54
  15   2 -11   -0.11    5.72
  15  -2 -12    4.26    7.38
  15   2 -12    6.27    6.65
  15  -2 -13    3.67    7.39
  15   2 -13   10.06    7.56
  15  -2 -14   -4.46    7.85
  15  -2 -15    6.90    8.34
  15  -2 -16    1.63    7.11
  15  -2 -17    6.86    7.95
  15  -3  -1   -0.43    7.92
  15   3  -1    7.35    7.87
  15  -3  -2    0.82    7.67
  15   3  -2   -1.49    6.16
  15  -3  -3   12.03    9.26
  15   3  -3    1.44    7.29
  15  -3  -4   -0.51    8.36
  15   3  -4   -3.18    6.36
  15  -3  -5   11.35    9.40
  15   3  -5   -3.84    7.16
  15  -3  -6    3.85    8.51
  15   3  -6   -5.55    6.75
  15  -3  -7    8.20    8.82
  15   3  -7   -5.06    7.53
  15  -3  -8   -5.89    8.88
  15   3  -8    0.25    6.28
  15  -3  -9    4.81    8.05
  15   3  -9   -0.11    6.92
  15  -3 -10   -0.01    7.28
  15   3 -10   10.30    7.20
  15  -3 -11    8.25    8.87
  15   3 -11    4.87    7.88
  15  -3 -12   11.56    7.77
  15  -3 -13   -3.66    7.10
  15  -3 -14    0.00    6.69
  15  -3 -15    2.03    7.17
  15  -3 -16    0.20    7.28
  15  -3 -17    2.05    7.19
  15  -4  -1    6.71    9.05
  15   4  -1    3.03    7.05
  15  -4  -2   -9.54    9.46
  15   4  -2   -0.03    6.07
  15  -4  -3    8.45    9.63
  15   4  -3    8.48    8.37
  15  -4  -4    2.98    8.24
  15   4  -4    7.95    7.68
  15  -4  -5    0.34    8.35
  15   4  -5    1.14    7.03
  15  -4  -6   11.72    9.26
  15   4  -6    3.34    7.18
  15  -4  -7   -5.49    8.02
  15   4  -7    4.33    7.25
  15  -4  -8    1.44    8.14
  15   4  -8   -1.81    7.36
  15  -4  -9   -6.98    9.07
  15   4  -9    3.14    7.28
  15  -4 -10    4.46    6.85
  15  -4 -11    5.48    7.51
  15  -4 -12   -5.21    7.69
  15  -4 -13    7.54    8.27
  15  -4 -14    1.14    7.72
  15  -4 -15    3.07    7.13
  15  -4 -16    1.00    7.17
  15  -5  -1    3.02   10.00
  15   5  -1    3.56    7.75
  15  -5  -2   -3.54    9.17
  15   5  -2   -1.06    6.49
  15  -5  -3   -0.00    8.24
  15   5  -3    9.72    7.97
  15  -5  -4   -1.63    8.35
  15   5  -4    6.34    6.80
  15  -5  -5   -3.19    8.62
  15   5  -5    0.87    8.06
  15  -5  -6    1.33    9.41
  15   5  -6    8.42    7.43
  15  -5  -7    5.55    9.77
  15  -5  -8   -3.23    9.00
  15  -5  -9    4.97    8.49
  15  -5 -10   -1.74    8.02
  15  -5 -11    7.69    9.17
  15  -5 -12    5.63    8.84
  15  -5 -13   -5.77    7.46
  15  -5 -14   -1.16    7.61
  15  -5 -15    6.18    6.92
  15   6  -1   -4.59    7.92
 -15  -6   1   -1.76   16.36
  15   6  -2    6.98    7.50
  15   6  -3    1.34    6.45
 -15  -7   1  -10.40   14.61
 -15  -7   2   32.03   18.75
 -15  -8   1   -1.82   12.74
 -15  -8   2   -4.08   14.33
 -15  -9   1  -12.39   14.47
 -15  -9   2    4.60   13.27
  14   0  -1    1.41    7.71
  14   0  -2   37.57   10.97
  14   0  -3   -6.06    8.34
  14   0  -4    6.27    7.07
  14   0  -5   -3.53    7.09
  14   0  -6    9.45    8.21
  14   0  -7    0.69    7.02
  14   0  -8    4.86    7.15
  14   0  -9   -4.36    6.92
  14   0 -10   -2.02    7.83
  14   0 -11    0.31    6.18
  14   0 -12    7.37    7.97
  14   0 -13    1.08    6.68
  14   0 -14    2.13    7.25
  14   0 -15   -2.60    7.81
  14   0 -16   10.48    7.13
  14   0 -17   -4.69    7.25
  14   0 -18   -0.00    6.59
  14   0 -19    0.51    6.98
  14   0 -20   -2.36    7.23
  14   0 -21    0.62    6.58
  14   0 -22   -2.56    6.62
  14   0 -23    3.23    6.74
 -14   0  24   16.84   10.50
  14   0 -24   16.23    9.19
 -14   0  25   -0.01    8.46
  14   0 -25    3.32    7.18
 -14   0  26   -0.19    8.88
  14  -1  -1   -5.07    7.76
  14   1  -1    3.90    7.10
  14  -1  -2   -2.29    6.72
  14   1  -2   -4.56    7.58
  14  -1  -3    4.20    6.93
  14   1  -3   -1.14    6.74
  14  -1  -4   -0.00    6.91
  14   1  -4    9.87    8.88
  14  -1  -5    2.91    7.92
  14   1  -5   -1.78    6.99
  14  -1  -6    3.38    7.38
  14   1  -6   21.71    8.79
  14  -1  -7   -0.75    6.78
  14   1  -7    8.84    7.51
  14  -1  -8    6.40    6.27
  14   1  -8   -2.43    7.16
  14  -1  -9    0.77    6.44
  14   1  -9    4.41    7.08
  14  -1 -10   19.68    8.37
  14   1 -10    9.98    7.42
  14  -1 -11   -4.78    7.92
  14   1 -11    2.66    6.56
  14  -1 -12   10.52    7.86
  14   1 -12    0.09    6.50
  14  -1 -13    6.36    7.14
  14   1 -13   -5.73    7.71
  14  -1 -14   -0.01    6.69
  14   1 -14    6.14    7.63
  14  -1 -15    3.42    7.10
  14   1 -15    4.76    7.25
  14  -1 -16    6.35    7.65
  14   1 -16   -2.47    6.38
  14  -1 -17   -1.46    6.35
  14   1 -17   -3.34    6.36
  14  -1 -18   -2.37    6.24
  14   1 -18    0.44    6.64
  14  -1 -19    2.55    7.50
  14   1 -19   -5.76    7.44
  14  -1 -20   -0.05    6.53
  14   1 -20   12.82    8.24
  14  -1 -21    1.99    5.87
  14   1 -21    4.69    6.81
  14  -1 -22   -2.91    7.13
  14   1 -22   -0.66    6.80
 -14  -1  22   -0.76    8.54
  14  -1 -23    5.34    6.49
  14   1 -23    4.96    7.25
 -14  -1  23   -1.11    9.08
  14  -1 -24    5.24    7.18
 -14  -1  24    0.43    8.26
  14  -1 -25    2.08    7.29
 -14   1  26    1.94    8.58
  14  -1 -26   -7.32    8.09
 -14   1  27    1.61    8.12
  14  -2  -1   -1.82    7.00
  14   2  -1    7.55    6.42
  14  -2  -2    7.70    8.76
  14   2  -2   10.52    7.27
  14  -2  -3   -0.72    8.09
  14   2  -3   -4.14    7.83
  14  -2  -4    8.59    9.02
  14   2  -4    2.28    7.14
  14  -2  -5    4.31    7.81
  14   2  -5    2.74    7.45
  14  -2  -6   20.44    9.18
  14   2  -6    2.89    6.18
  14  -2  -7   -7.10    7.95
  14   2  -7    4.48    6.80
  14  -2  -8    9.37    9.27
  14   2  -8   15.77    8.54
  14  -2  -9    2.54    7.15
  14   2  -9   -0.08    5.80
  14  -2 -10    1.40    6.92
  14   2 -10    0.23    7.20
  14  -2 -11   -1.21    7.77
  14   2 -11    3.08    6.55
  14  -2 -12   13.54    8.25
  14   2 -12    6.45    7.99
  14  -2 -13    6.41    7.30
  14   2 -13   -3.65    7.02
  14  -2 -14    3.41    7.10
  14   2 -14   13.83    7.73
  14  -2 -15    5.78    6.62
  14   2 -15   -4.45    6.59
  14  -2 -16   -1.91    7.07
  14   2 -16   -2.19    5.77
  14  -2 -17    1.35    6.64
  14   2 -17    7.46    6.79
  14  -2 -18    2.82    8.23
  14   2 -18    5.08    6.26
  14  -2 -19   -1.61    6.81
  14   2 -19   -4.73    8.27
  14  -2 -20    6.84    7.83
  14   2 -20    0.15    6.41
 -14  -2  20    0.52    8.46
  14  -2 -21   -0.00    5.79
  14   2 -21   -0.03    7.00
 -14  -2  21   -4.38   10.03
  14  -2 -22    4.03    6.91
  14   2 -22    1.86    6.74
 -14  -2  22   -0.00    8.94
  14  -2 -23    1.46    6.99
  14  -2 -24   13.70    8.04
  14  -2 -25   -2.94    7.14
  14  -2 -26   -6.41    7.76
  14  -3  -1   -1.76    9.31
  14   3  -1   -3.65    7.05
 -14  -3   1   -5.57   13.15
  14  -3  -2   -4.55    8.78
  14   3  -2    0.61    6.32
  14  -3  -3   18.01    9.80
  14   3  -3   -4.34    5.96
  14  -3  -4    2.91    7.38
  14   3  -4    1.48    7.76
  14  -3  -5    5.86    8.55
  14   3  -5    3.10    6.68
  14  -3  -6   17.61    9.03
  14   3  -6    1.01    7.66
  14  -3  -7    5.12    7.68
  14   3  -7    0.06    7.44
  14  -3  -8    5.65    8.02
  14   3  -8    2.64    6.19
  14  -3  -9   -1.66    7.70
  14   3  -9    2.47    8.04
  14  -3 -10   10.25    8.88
  14   3 -10   12.99    7.02
  14  -3 -11    7.06    8.69
  14   3 -11    1.02    7.55
  14  -3 -12   -2.44    8.08
  14   3 -12    1.04    6.42
  14  -3 -13   -0.55    8.55
  14   3 -13    1.03    6.44
  14  -3 -14   -2.47    7.04
  14   3 -14   -1.35    6.96
  14  -3 -15    1.12    6.89
  14   3 -15    7.62    7.38
  14  -3 -16   13.13    8.32
  14   3 -16    6.21    7.25
  14  -3 -17    0.55    6.10
  14   3 -17    0.16    7.07
  14  -3 -18   -2.18    6.57
  14   3 -18   -2.01    7.04
 -14  -3  18   -0.83    9.00
  14  -3 -19    2.35    7.90
  14   3 -19   -2.41    7.04
 -14  -3  19    6.98    8.07
  14  -3 -20    3.91    7.20
 -14  -3  20    6.46    9.50
  14  -3 -21   -2.72    6.37
  14  -3 -22   -2.17    7.11
  14  -3 -23   -2.71    6.71
  14  -3 -24   -0.41    6.61
  14  -3 -25   -2.93    6.97
  14  -4  -1    1.67    7.92
  14   4  -1    1.05    7.82
 -14  -4   1    6.75   15.19
  14  -4  -2    0.43    8.77
  14   4  -2   -0.02    6.08
 -14  -4   2    8.42   12.76
  14  -4  -3   -4.16    8.50
  14   4  -3    4.44    7.27
  14  -4  -4   11.91    9.01
  14   4  -4    5.87    7.11
  14  -4  -5   13.57    9.06
  14   4  -5   -0.41    6.56
  14  -4  -6   -0.43    7.41
  14   4  -6    3.03    6.22
  14  -4  -7   -0.07    8.85
  14   4  -7    0.15    6.16
  14  -4  -8   -3.85    8.14
  14   4  -8   11.01    8.02
  14  -4  -9    1.50    7.76
  14   4  -9   -1.96    6.62
  14  -4 -10    2.82    7.61
  14   4 -10   -3.28    7.38
  14  -4 -11   -0.77    7.68
  14   4 -11   -3.43    6.51
  14  -4 -12   11.39    8.02
  14   4 -12   11.69    7.85
  14  -4 -13    5.66    7.60
  14   4 -13   15.38    7.92
  14  -4 -14   12.42    8.92
  14   4 -14    0.69    6.52
  14  -4 -15    4.90    6.84
  14   4 -15   -0.64    6.88
 -14  -4  15   -3.59    9.36
  14  -4 -16   -4.16    7.92
  14   4 -16    1.24    7.03
 -14  -4  16   -0.29    9.43
  14  -4 -17   -1.27    6.44
  14   4 -17    0.07    7.23
 -14  -4  17    2.44    8.05
  14  -4 -18   -0.01    7.06
 -14  -4  18   14.03    8.41
  14  -4 -19   -3.53    7.34
  14  -4 -20   -0.00    6.79
  14  -4 -21    3.30    7.15
  14  -4 -22   -1.10    6.55
  14  -4 -23    2.50    6.85
  14  -5  -1   23.45   11.87
  14   5  -1    3.06    7.42
 -14  -5   1   10.17   13.29
  14  -5  -2   -2.27    9.29
  14   5  -2   -0.00    6.39
 -14  -5   2   -2.44   12.33
  14  -5  -3   -2.71    9.63
  14   5  -3   -4.96    7.50
 -14  -5   3    3.15   11.40
  14  -5  -4   -5.19    8.14
  14   5  -4   -0.86    6.18
  14  -5  -5   13.63    8.72
  14   5  -5    0.44    6.49
  14  -5  -6    4.51    8.89
  14   5  -6    7.17    6.88
  14  -5  -7   -4.92    8.04
  14   5  -7   -2.21    7.22
  14  -5  -8    8.12    8.93
  14   5  -8   -1.66    6.79
  14  -5  -9   12.83    9.22
  14   5  -9   16.79    9.05
  14  -5 -10   19.61    9.83
  14   5 -10    9.91    7.51
  14  -5 -11    1.95    9.39
  14   5 -11   -3.58    8.45
  14  -5 -12   -9.11    9.93
  14   5 -12    7.29    7.76
 -14  -5  12   -2.82    8.96
  14  -5 -13    0.97    7.40
  14   5 -13    1.38    6.59
 -14  -5  13    3.03    8.09
  14  -5 -14    8.61    7.40
  14   5 -14    0.14    6.85
 -14  -5  14    3.10    8.61
  14  -5 -15    0.01    7.56
 -14  -5  15    4.52    8.62
  14  -5 -16    0.55    6.83
 -14  -5  16   19.00    9.19
  14  -5 -17   -0.18    7.29
  14  -5 -18   -1.99    6.76
  14  -5 -19    0.00    7.35
  14  -5 -20   -3.38    6.58
  14  -5 -21   13.65    8.01
  14  -5 -22    1.20    6.67
  14  -6  -1   -1.58    9.57
  14   6  -1    1.89    6.20
 -14  -6   1   -6.49   13.93
  14  -6  -2    0.49    8.02
  14   6  -2    3.55    6.59
 -14  -6   2   -9.21   16.10
  14  -6  -3    0.98    8.02
  14   6  -3    5.99    7.36
 -14  -6   3   -6.77   13.71
  14  -6  -4    7.12    9.66
  14   6  -4    8.61    7.32
 -14  -6   4   -5.87   13.16
  14  -6  -5    0.80    8.81
  14   6  -5    5.59    7.39
  14  -6  -6   -9.01    9.34
  14   6  -6    6.68    7.57
  14  -6  -7    3.93    9.13
  14   6  -7    9.38    6.21
  14  -6  -8    3.85    9.34
  14   6  -8   -0.53    7.02
  14  -6  -9    3.65    9.04
  14   6  -9    2.39    8.22
 -14  -6   9    6.14    8.68
  14  -6 -10   -9.95    9.03
  14   6 -10    5.20    7.37
 -14  -6  10    7.71    9.02
  14  -6 -11    3.26    8.77
  14   6 -11   -5.63    7.74
 -14  -6  11    1.16    9.17
  14  -6 -12   -5.83    8.47
 -14  -6  12   -5.64    8.56
  14  -6 -13   -6.16    7.94
 -14  -6  13    5.01    9.21
  14  -6 -14    5.33    7.99
  14  -6 -15    1.32    6.89
  14  -6 -16    4.52    7.91
  14  -6 -17    0.60    7.16
  14  -6 -18   -5.58    7.66
  14  -6 -19    0.05    6.46
  14  -6 -20   -3.11    6.25
  14  -7  -1   -0.13    8.41
  14   7  -1    8.91    7.33
 -14  -7   1   10.83   13.98
  14  -7  -2    4.28    9.67
  14   7  -2    1.47    6.79
 -14  -7   2   -5.11   14.00
  14  -7  -3   12.91    9.41
  14   7  -3    0.96    6.47
 -14  -7   3   -5.98   12.50
  14  -7  -4    8.63    8.92
  14   7  -4   -0.39    6.27
 -14  -7   4    4.41   13.08
  14  -7  -5    7.11    9.32
  14   7  -5    1.77    7.09
 -14  -7   5    2.60    8.30
  14  -7  -6    0.00    8.20
  14   7  -6   -0.41    7.04
 -14  -7   6    5.27    9.24
  14  -7  -7    1.61    8.27
  14   7  -7   -1.51    6.83
 -14  -7   7    2.15    8.14
  14  -7  -8    4.18    9.16
  14   7  -8   -2.35    7.28
 -14  -7   8   -6.01    9.61
  14  -7  -9   -6.25   10.45
 -14  -7   9   -7.18    8.64
  14  -7 -10   -4.86    9.88
 -14  -7  10   -1.92    7.82
  14  -7 -11    3.98    8.93
 -14  -7  11    8.61    8.35
  14  -7 -12   -0.37    7.76
  14  -7 -13    3.78    8.63
  14  -7 -14    4.26    8.57
  14  -7 -15   -2.36    7.94
  14  -7 -16    1.95    7.51
  14  -7 -17    1.19    6.73
  14  -7 -18   -2.80    7.54
  14  -8  -1    0.08    8.86
  14   8  -1    1.17    7.06
 -14  -8   1    6.81    9.68
 -14  -8   1    7.53   13.58
  14  -8  -2   -3.71    9.92
  14   8  -2    3.52    6.59
 -14  -8   2   -3.75    8.32
 -14  -8   2   -5.70   12.71
  14  -8  -3    2.56    9.35
  14   8  -3   10.64    8.15
 -14  -8   3   19.28    9.64
 -14  -8   3  -10.59   14.17
  14  -8  -4   -2.39    9.36
  14   8  -4    1.66    7.72
 -14  -8   4   -3.00    7.79
 -14  -8   4    4.32   13.30
  14  -8  -5    0.79    9.17
 -14  -8   5   13.98    9.60
 -14  -8   5    5.41   13.77
  14  -8  -6   -0.60    8.24
 -14  -8   6   -3.62    8.58
  14  -8  -7    9.12    9.92
 -14  -8   7    9.89    8.48
  14  -8  -8   -2.42    9.84
  14  -8  -9    1.12    8.04
  14  -8 -10   -8.13   10.28
  14  -8 -11    1.29    9.10
  14  -8 -12   -1.34    8.87
  14  -8 -13    2.74    9.09
  14  -8 -14   -1.50    8.27
  14  -8 -15   -1.30    7.99
  14  -8 -16    6.82    8.20
  14  -8 -17    0.37    8.05
 -14  -9   1   22.57    9.84
 -14  -9   1    3.31   13.80
 -14  -9   2   -2.64    8.41
 -14  -9   2   -0.56   13.12
 -14  -9   3   -3.37    7.77
 -14  -9   3    0.80   13.96
  14  -9  -4   -0.13    9.84
 -14  -9   4   -3.46   12.95
  14  -9  -5   20.21   11.42
 -14  -9   5   13.00   13.67
  14  -9  -6   -1.50    9.06
  14  -9  -7    1.26    9.44
  14  -9  -8   -1.95    9.24
  14  -9  -9   -3.55   10.00
  14  -9 -10   -2.32    8.88
  14  -9 -11   -0.92    8.42
  14  -9 -12    2.78    8.39
  14  -9 -13   11.88    9.46
  14  -9 -14   -2.15    8.66
  14  -9 -15    2.48    9.29
 -14 -10   1    3.97   13.53
 -14 -10   2   -1.11   10.73
 -14 -10   3    6.71   13.60
 -14 -10   4   10.71   13.29
 -14 -10   5  -12.16   14.85
  14 -10 -12    1.50    9.78
  14 -10 -13    3.43    9.40
 -14 -11   4    5.79   12.49
 -13   0   1   25.61   16.95
  13   0  -1   44.53   11.92
  13   0  -2    1.87    7.78
  13   0  -3   14.48    8.06
  13   0  -4   -4.55    8.19
  13   0  -5    1.02    7.05
  13   0  -6    3.45    7.07
  13   0  -7   19.22    9.07
  13   0  -8   -0.79    7.37
  13   0  -9    1.24    7.46
  13   0 -10   -7.51    8.56
  13   0 -11   27.09    9.44
  13   0 -12   -5.98    7.07
  13   0 -13   10.56    7.89
  13   0 -14   -1.23    6.34
  13   0 -15    6.03    7.73
  13   0 -16   -1.53    7.43
  13   0 -17    1.83    6.29
  13   0 -18   -6.83    8.67
  13   0 -19   10.87    7.10
  13   0 -20    2.92    6.53
  13   0 -21    4.15    6.71
  13   0 -22    8.02    8.70
  13   0 -23    7.14    7.20
 -13   0  24   -2.82    7.55
  13   0 -24    1.95    6.45
 -13   0  25   11.61    9.46
  13   0 -25    2.38    7.32
 -13   0  26    2.43    8.54
 -13   0  27   15.95    9.51
 -13   0  28    9.41    8.13
  13  -1  -1    1.80    8.76
  13   1  -1   13.73    8.66
 -13  -1   1   14.88   13.54
  13  -1  -2    0.27    7.83
  13   1  -2    2.04    5.55
 -13  -1   2   -3.60   14.01
  13  -1  -3    7.43    8.31
  13   1  -3    2.05    6.86
  13  -1  -4    3.82    7.09
  13   1  -4    1.28    6.57
  13  -1  -5   30.98   11.23
  13   1  -5   70.65   13.22
  13  -1  -6    4.72    7.02
  13   1  -6    6.03    7.16
  13  -1  -7    3.42    7.24
  13   1  -7    5.19    6.85
  13  -1  -8   -2.51    7.55
  13   1  -8   -1.49    5.95
  13  -1  -9   13.85    9.23
  13   1  -9   29.06    9.83
  13  -1 -10   10.78    6.85
  13   1 -10    4.36    6.22
  13  -1 -11   11.25    7.13
  13   1 -11   -0.93    5.34
  13  -1 -12    0.59    6.91
  13   1 -12   11.34    7.32
  13  -1 -13   10.39    7.84
  13   1 -13    0.81    6.67
  13  -1 -14    3.44    6.72
  13   1 -14   -2.32    6.38
  13  -1 -15   25.28    9.05
  13   1 -15   13.76    8.26
  13  -1 -16    4.01    7.49
  13   1 -16    0.80    6.09
  13  -1 -17    3.47    6.46
  13   1 -17    1.54    5.93
  13  -1 -18   -4.95    7.25
  13   1 -18   -2.48    6.92
  13  -1 -19   -1.34    6.08
  13   1 -19    2.60    6.26
  13  -1 -20   -1.90    6.24
  13   1 -20    6.08    6.61
  13  -1 -21    6.44    6.51
  13   1 -21    1.99    6.57
  13  -1 -22   -7.44    7.56
  13   1 -22    1.21    7.19
 -13  -1  22    0.01    7.57
  13  -1 -23   -3.73    6.79
  13   1 -23   -0.63    6.40
 -13  -1  23   -0.23    8.07
  13  -1 -24    3.72    6.54
 -13  -1  24    1.23    8.16
 -13   1  25    7.81    9.26
  13  -1 -25    0.62    6.85
 -13  -1  25   -0.01    7.72
 -13   1  26   -3.07    9.28
  13  -1 -26   -6.96    7.97
 -13  -1  26   -3.72    8.37
 -13   1  27    2.95    8.35
 -13  -1  27    3.08    7.84
 -13  -1  28    4.92    8.70
 -13  -1  29    2.05    7.91
 -13  -1  30   -5.84    8.26
  13  -2  -1   11.22   10.05
  13   2  -1   16.77    8.70
 -13  -2   1    5.11   13.84
  13  -2  -2   -1.57    9.26
  13   2  -2   -1.37    6.73
 -13  -2   2   -4.02   13.93
  13  -2  -3    2.22    7.74
  13   2  -3    2.53    5.43
 -13  -2   3   -0.14   11.99
  13  -2  -4   12.64    9.31
  13   2  -4    7.73    7.85
 -13  -2   4   -5.60   14.05
  13  -2  -5    6.59    8.01
  13   2  -5    0.50    6.49
  13  -2  -6    8.19    8.07
  13   2  -6    5.43    6.76
  13  -2  -7    7.41    9.54
  13   2  -7   48.55   10.76
  13  -2  -8    6.66    7.83
  13   2  -8    3.94    6.52
  13  -2  -9   -1.92    7.53
  13   2  -9   -7.29    7.99
  13  -2 -10   -4.03    7.24
  13   2 -10   -2.71    6.87
  13  -2 -11   12.04    8.24
  13   2 -11    7.87    8.13
  13  -2 -12   -0.08    7.07
  13   2 -12   11.86    7.18
  13  -2 -13    5.86    7.59
  13   2 -13   -0.12    6.19
  13  -2 -14    1.86    6.40
  13   2 -14   -0.82    6.13
  13  -2 -15    0.42    6.04
  13   2 -15   16.40    7.35
  13  -2 -16   -1.41    7.70
  13   2 -16    6.23    7.22
  13  -2 -17    1.22    6.51
  13   2 -17    7.51    7.35
  13  -2 -18    8.22    7.55
  13   2 -18    6.32    7.53
  13  -2 -19    5.68    5.68
  13   2 -19   -0.39    7.26
  13  -2 -20   -3.51    6.76
  13   2 -20    1.82    7.55
 -13  -2  20   -1.59    8.16
  13  -2 -21    0.04    5.93
  13   2 -21    7.88    8.61
 -13  -2  21    7.14    8.58
  13  -2 -22    1.72    6.63
 -13  -2  22    5.76    8.92
  13  -2 -23    7.86    7.75
 -13  -2  23   22.64   10.36
  13  -2 -24    7.44    7.15
 -13  -2  24    0.74    8.41
  13  -2 -25   -0.20    6.22
 -13  -2  25    4.62    8.56
  13  -2 -26   -0.93    7.14
 -13  -2  26   -0.78    7.90
 -13  -2  27    9.85    8.60
 -13  -2  28    3.54    8.33
 -13  -2  29   -1.28    8.04
  13  -3  -1   -3.27    9.65
  13   3  -1   11.81    7.10
 -13  -3   1   11.63   14.74
  13  -3  -2   -1.68    8.50
  13   3  -2    0.38    6.70
 -13  -3   2   -8.05   15.08
  13  -3  -3    8.39    9.75
  13   3  -3    6.10    7.09
 -13  -3   3   12.14   14.96
  13  -3  -4   -1.31    8.95
  13   3  -4   -1.30    6.76
 -13  -3   4   -3.15   13.46
  13  -3  -5   12.78    9.02
  13   3  -5    1.63    7.02
  13  -3  -6   14.62    8.54
  13   3  -6   -0.14    6.25
  13  -3  -7   -5.22    8.44
  13   3  -7   -4.76    8.16
  13  -3  -8   12.50    7.97
  13   3  -8   -1.21    6.10
  13  -3  -9   18.10    8.47
  13   3  -9   10.32    7.05
  13  -3 -10    5.64    7.28
  13   3 -10   -0.26    6.38
  13  -3 -11    2.52    7.43
  13   3 -11   16.22    7.05
  13  -3 -12   -2.08    7.98
  13   3 -12   -2.40    7.13
  13  -3 -13   -2.54    6.80
  13   3 -13   -2.19    6.98
  13  -3 -14   -0.62    6.45
  13   3 -14   -3.49    6.65
  13  -3 -15    7.98    7.82
  13   3 -15   27.78    9.76
  13  -3 -16    2.20    6.92
  13   3 -16    4.88    7.04
  13  -3 -17   -3.41    7.19
  13   3 -17    6.76    6.57
 -13  -3  17   -2.06    7.89
  13  -3 -18   -0.12    7.04
  13   3 -18    2.63    7.60
 -13  -3  18   -6.64    9.79
  13  -3 -19    1.95    7.45
  13   3 -19    8.74    7.57
 -13  -3  19    3.12    8.23
  13  -3 -20    4.24    6.28
 -13  -3  20    4.30    9.23
  13  -3 -21    1.98    6.36
 -13  -3  21    1.02    8.34
  13  -3 -22   -3.85    7.41
 -13  -3  22   -0.56    7.32
  13  -3 -23    8.62    6.02
 -13  -3  23    4.39    8.46
  13  -3 -24    0.53    6.51
 -13  -3  24   -5.44    8.21
  13  -3 -25    8.86    7.68
 -13  -3  25    5.96    9.17
  13   3 -26   -2.82    8.31
 -13  -3  26    1.44    7.12
  13   3 -27    0.84    8.56
 -13  -3  27   -2.65    7.60
  13  -4  -1   12.26   10.69
  13   4  -1   25.83    8.31
 -13  -4   1   -4.50   13.66
  13  -4  -2    7.83    7.51
  13   4  -2    4.54    7.04
 -13  -4   2   -1.75   13.32
  13  -4  -3   -3.57    9.12
  13   4  -3    2.70    6.42
 -13  -4   3    8.10   14.68
  13  -4  -4    3.17    8.99
  13   4  -4    1.60    6.61
 -13  -4   4   -4.85   12.75
  13  -4  -5   -6.24    7.95
  13   4  -5   -2.57    7.27
 -13  -4   5   -0.12   12.76
  13  -4  -6    5.10    9.02
  13   4  -6    8.84    6.50
  13  -4  -7    8.47    8.83
  13   4  -7    6.93    6.68
  13  -4  -8    8.82    8.75
  13   4  -8   -1.23    7.14
  13  -4  -9   -1.30    7.09
  13   4  -9   -1.63    5.94
  13  -4 -10   -6.12    7.83
  13   4 -10    1.38    5.49
  13  -4 -11    2.73    8.84
  13   4 -11    2.91    6.64
  13  -4 -12    6.46    7.72
  13   4 -12    5.70    7.57
  13  -4 -13    8.08    8.56
  13   4 -13    3.12    6.63
  13  -4 -14    4.61    6.76
  13   4 -14   -0.69    6.79
  13  -4 -15    1.62    7.30
  13   4 -15   -1.62    6.19
 -13  -4  15   -2.53    8.99
  13  -4 -16    9.66    7.74
  13   4 -16   -0.28    6.71
 -13  -4  16    3.64    8.19
  13  -4 -17    5.33    7.26
  13   4 -17    3.05    6.89
 -13  -4  17    2.64    7.98
  13  -4 -18   -3.54    6.98
 -13  -4  18   -0.10    8.24
  13  -4 -19   -0.85    6.63
 -13  -4  19    2.71    7.86
  13  -4 -20    2.19    6.24
 -13  -4  20   -6.03    8.16
  13  -4 -21    6.02    6.84
 -13  -4  21    0.92    7.11
  13  -4 -22    3.85    6.81
 -13  -4  22   13.93    9.37
  13  -4 -23    6.09    7.75
  13   4 -23   10.34    9.04
 -13  -4  23    8.01    7.92
  13   4 -24   -1.95    9.17
 -13  -4  24    1.35    9.29
  13   4 -25   -2.00    8.01
 -13  -4  25   -2.16    8.13
  13   4 -26   -2.79    9.66
  13   4 -27   -1.73    9.15
  13   4 -28    5.52   10.42
  13  -5  -1    6.47    9.21
  13   5  -1    1.43    6.07
 -13  -5   1    0.84   11.90
  13  -5  -2    8.98    9.57
  13   5  -2    6.52    6.99
 -13  -5   2   -0.31   12.55
  13  -5  -3    3.11    7.41
  13   5  -3   -0.16    5.95
 -13  -5   3    0.66   12.27
  13  -5  -4    3.40    8.13
  13   5  -4    0.00    6.24
 -13  -5   4   -1.86   12.47
  13  -5  -5   -0.48    9.11
  13   5  -5    9.29    7.59
 -13  -5   5    3.68   12.15
  13  -5  -6    2.05    9.07
  13   5  -6    8.12    7.48
 -13  -5   6   -4.28   14.86
  13  -5  -7   -3.80    8.30
  13  -5  -8   -1.12    8.29
  13   5  -8   -2.22    6.34
  13  -5  -9   16.45    9.14
  13   5  -9   10.06    7.60
  13  -5 -10    5.68    7.80
  13   5 -10   10.08    8.13
  13  -5 -11   -0.53    8.02
  13   5 -11    7.25    7.78
  13  -5 -12    2.25    6.83
  13   5 -12   -0.43    7.16
 -13  -5  12   -6.02    8.91
  13  -5 -13    1.94    7.35
  13   5 -13    0.92    7.12
 -13  -5  13   -5.26   10.31
  13  -5 -14    4.19    7.54
  13   5 -14    5.63    7.73
 -13  -5  14    1.15    8.35
  13  -5 -15   16.60    8.81
 -13  -5  15   28.89   10.16
  13  -5 -16   -0.96    7.47
 -13  -5  16    7.93    8.37
  13  -5 -17   -3.79    6.71
 -13  -5  17    0.35    7.24
  13  -5 -18   -9.22    8.27
 -13  -5  18   -2.10    8.71
  13  -5 -19    0.58    7.10
 -13  -5  19   10.30    9.18
  13  -5 -20    3.22    6.65
 -13  -5  20   -9.83    9.31
  13  -5 -21   -2.70    7.13
 -13  -5  21   -1.85    7.55
  13  -5 -22   -1.86    6.58
 -13  -5  22    2.42    7.84
 -13  -5  23    7.62    8.32
  13   5 -26   -0.21    9.74
  13   5 -27    0.00    8.06
  13   5 -28   -2.91    9.82
  13  -6  -1   -3.29    9.82
  13   6  -1    3.81    6.58
 -13  -6   1   -2.37   12.61
  13  -6  -2   10.17    9.88
  13   6  -2    3.48    6.66
 -13  -6   2   -0.44   12.28
  13  -6  -3   15.52    9.31
  13   6  -3    5.40    7.07
 -13  -6   3   -0.23   13.48
  13  -6  -4    2.44    8.06
  13   6  -4    5.79    7.42
 -13  -6   4    5.00   14.65
  13  -6  -5    1.88    9.20
  13   6  -5   -0.30    7.32
 -13  -6   5   -6.97   13.18
  13  -6  -6   14.50    9.05
  13   6  -6    5.38    6.81
 -13  -6   6    2.18   12.68
  13  -6  -7   -3.06    8.93
  13   6  -7   -0.50    5.98
  13  -6  -8    6.45    8.98
  13   6  -8    6.15    7.91
 -13  -6   8   18.20    8.72
  13  -6  -9   -3.48    8.79
  13   6  -9   -0.33    6.70
 -13  -6   9   12.20    9.43
  13  -6 -10    6.21    9.25
  13   6 -10   -0.41    6.93
 -13  -6  10   -6.67   10.24
  13  -6 -11   -4.27    8.76
  13   6 -11    1.47    6.78
 -13  -6  11    0.32    8.67
  13  -6 -12    2.10    8.18
 -13  -6  12    5.87    9.38
  13  -6 -13    6.31    8.24
 -13  -6  13   17.48    9.45
  13  -6 -14   -2.43    7.13
 -13  -6  14   11.19    9.64
  13  -6 -15    0.80    7.79
 -13  -6  15   -0.68    7.97
  13  -6 -16   11.46    8.17
 -13  -6  16   -3.52    8.06
  13  -6 -17    2.74    6.81
 -13  -6  17    8.89    8.79
  13  -6 -18   -1.62    6.51
 -13  -6  18    1.90    8.28
  13  -6 -19   -3.92    7.10
 -13  -6  19    0.32    7.34
  13  -6 -20   -1.17    7.26
 -13  -6  20   -8.18   10.00
  13  -7  -1   -1.67    7.67
  13   7  -1    1.25    6.81
 -13  -7   1   -2.16   13.08
  13  -7  -2   -0.00    8.68
  13   7  -2   -0.83    6.02
 -13  -7   2  -10.84   14.93
  13  -7  -3   -0.65    9.26
  13   7  -3   -0.91    7.97
 -13  -7   3   -5.64   13.67
  13  -7  -4   21.48   11.29
  13   7  -4   23.02    9.17
 -13  -7   4   29.08   10.23
 -13  -7   4   24.29   15.12
  13  -7  -5   13.29    9.00
  13   7  -5   -1.24    6.54
 -13  -7   5    8.10    9.50
 -13  -7   5   -4.90   14.10
  13  -7  -6   11.38    9.79
  13   7  -6    5.25    6.31
 -13  -7   6    0.74    8.11
 -13  -7   6   -1.74   12.12
  13  -7  -7   -7.37    9.03
  13   7  -7    4.24    7.03
 -13  -7   7   -7.18    9.83
 -13  -7   7   -2.74   12.04
  13  -7  -8   -0.52    8.88
 -13  -7   8   -0.09    8.92
  13  -7  -9   14.85    9.67
 -13  -7   9   10.67    9.96
  13  -7 -10    7.23    8.27
 -13  -7  10   12.72    9.46
  13  -7 -11    1.95    8.03
 -13  -7  11    2.51    7.34
  13  -7 -12   -0.95    8.87
 -13  -7  12   -6.03    8.32
  13  -7 -13    0.00    7.41
 -13  -7  13    3.57    8.65
  13  -7 -14   -2.67    8.53
 -13  -7  14    1.67    8.34
  13  -7 -15    2.37    8.67
 -13  -7  15   -3.40    7.97
  13  -7 -16   -1.79    7.69
 -13  -7  16   -2.98    8.96
  13  -7 -17    3.15    7.99
 -13  -7  17    0.61    7.61
  13  -7 -18   -5.15    7.52
 -13  -7  18   -4.76    7.88
  13  -7 -19    0.79    6.19
  13  -8  -1   15.29    9.76
  13   8  -1    0.00    6.52
 -13  -8   1   -3.13    9.19
 -13  -8   1    0.09   12.11
  13  -8  -2   19.37   11.27
  13   8  -2    3.27    7.31
 -13  -8   2   -2.04    9.47
 -13  -8   2    2.03   10.41
  13  -8  -3    0.97   10.80
  13   8  -3   -2.69    6.76
 -13  -8   3    0.27    8.54
 -13  -8   3    4.36   14.42
  13  -8  -4   -3.95    8.85
 -13  -8   4   -0.97    8.23
 -13  -8   4   -3.90   13.02
  13  -8  -5   -1.03    7.99
 -13  -8   5    4.82    8.72
 -13  -8   5   -2.87   12.12
  13  -8  -6    2.05    8.85
 -13  -8   6   28.57   10.25
 -13  -8   6    5.26   13.45
  13  -8  -7   -3.42    8.66
 -13  -8   7    0.99    9.81
 -13  -8   7   -5.56   13.36
  13  -8  -8    2.05    9.03
 -13  -8   8   13.43    8.99
  13  -8  -9    5.44    8.29
 -13  -8   9   -5.00    8.13
  13  -8 -10   -2.86    9.22
 -13  -8  10    2.63    7.20
  13  -8 -11   -0.45    9.08
 -13  -8  11    0.00    8.49
  13  -8 -12   13.68    9.51
 -13  -8  12   -0.98    8.94
  13  -8 -13    1.49    8.30
 -13  -8  13   -1.81    8.00
  13  -8 -14    2.38    8.91
 -13  -8  14   -1.45    7.38
  13  -8 -15    0.30    8.00
 -13  -8  15    6.66    8.45
  13  -8 -16    8.47    8.12
  13  -8 -17    1.97    7.44
  13  -9  -1    1.79    8.21
 -13  -9   1   -1.71    7.84
 -13  -9   1    1.53   10.82
  13  -9  -2   -4.73    9.28
 -13  -9   2    6.47    9.01
 -13  -9   2   14.43   13.91
  13  -9  -3   13.45   10.00
 -13  -9   3   10.63    9.08
 -13  -9   3   -3.51   12.52
  13  -9  -4   14.37   10.13
 -13  -9   4   10.16    9.42
 -13  -9   4   20.93   13.68
  13  -9  -5    3.94   10.04
 -13  -9   5   -2.36    7.67
 -13  -9   5    0.00   13.18
  13  -9  -6   11.68   11.35
 -13  -9   6    4.57    7.08
 -13  -9   6   -5.06   12.82
  13  -9  -7    7.90    9.21
 -13  -9   7   -2.76    8.62
 -13  -9   7    0.13   11.31
  13  -9  -8    3.75    8.38
 -13  -9   8   -0.21    7.57
  13  -9  -9    0.65    9.86
 -13  -9   9    0.04    7.72
  13  -9 -10    4.53    9.33
 -13  -9  10   10.62    9.30
  13  -9 -11   -1.56    8.80
 -13  -9  11   -2.02    7.65
  13  -9 -12   10.14    9.18
 -13  -9  12    3.77    7.97
  13  -9 -13   -1.27    8.96
  13  -9 -14   -2.01    8.44
  13  -9 -15    1.50    8.57
  13 -10  -1   -0.16    7.81
 -13 -10   1    6.44    7.73
 -13 -10   1    1.27   12.32
  13 -10  -2   16.91    9.99
 -13 -10   2   -3.71    7.97
 -13 -10   2    6.14   13.39
  13 -10  -3   -3.12    8.37
 -13 -10   3   -6.27    8.36
 -13 -10   3   -1.26   12.04
  13 -10  -4   -1.71    7.45
 -13 -10   4   -0.55    8.13
 -13 -10   4   17.14   12.86
  13 -10  -5   -4.78    9.99
 -13 -10   5    1.72    7.79
 -13 -10   5   -1.24   12.40
  13 -10  -6    5.15    9.46
 -13 -10   6   -0.00    7.76
 -13 -10   6    2.05   11.53
  13 -10  -7   -1.22    8.61
 -13 -10   7   -2.69    7.56
  13 -10  -8    1.15   10.66
 -13 -10   8   31.27    9.78
  13 -10  -9   -0.47    8.99
  13 -10 -10   -3.49    8.86
  13 -10 -11   -7.46   10.14
  13 -10 -12    4.65   10.08
  13 -10 -13    6.03    9.36
  13 -10 -14   -0.82    8.63
 -13 -11   1   -6.60    7.47
 -13 -11   1    4.76   12.83
  13 -11  -2   -0.64    9.85
 -13 -11   2    8.78    7.98
 -13 -11   2   -5.96   12.82
  13 -11  -3   -9.32   10.22
 -13 -11   3    5.08    7.11
 -13 -11   3   -1.85   10.80
  13 -11  -4    1.25    9.32
 -13 -11   4    1.43    7.38
  13 -11  -5   12.68    9.20
 -13 -11   5    1.44    6.98
  13 -11  -6    5.94    9.32
  13 -11  -7   -4.26    9.32
  13 -11  -8   -7.40    9.88
  13 -11  -9    1.98    8.38
  13 -11 -10    4.93    8.78
  13 -11 -11   -5.76    9.43
  13 -11 -12   -1.94    9.92
 -13 -12   1    8.81    7.83
  13 -12  -8   -4.10   10.07
  13 -12  -9    2.62    8.90
  13 -12 -10   -5.34    9.91
 -12   0   1    0.43   11.38
  12   0  -1   -6.78    8.17
  12   0  -2    4.15    6.58
  12   0  -3   -2.10    7.33
  12   0  -4    2.19    6.62
  12   0  -5    2.72    6.85
  12   0  -6   59.17   14.20
  12   0  -7    5.77    6.48
  12   0  -8   11.22    7.44
  12   0  -9    0.17    6.26
  12   0 -10   39.90   10.54
  12   0 -11   -2.74    6.64
  12   0 -12    6.47    8.04
  12   0 -13    3.28    6.91
  12   0 -14    2.96    6.75
  12   0 -15    3.57    6.01
  12   0 -16   17.05    8.16
  12   0 -17   14.87    7.38
  12   0 -18    0.52    6.52
  12   0 -19    6.84    7.09
  12   0 -20   11.55    7.04
  12   0 -21   -0.34    6.52
  12   0 -22   11.84    7.67
 -12   0  23   -0.13    7.69
  12   0 -23   -0.04    6.20
 -12   0  24    5.41    8.88
  12   0 -24   -6.85    7.65
 -12   0  25   -4.66    7.65
 -12   0  26   -0.41    8.22
 -12   0  27   -3.45    7.65
 -12   0  28    1.21    7.81
 -12   0  29    5.96    8.05
  12  -1  -1    1.67    7.24
  12   1  -1    4.39    7.17
 -12  -1   1   -7.57   15.49
  12  -1  -2   34.42   11.29
  12   1  -2   38.85   10.74
 -12  -1   2   36.82   16.94
  12  -1  -3   14.71    8.24
  12   1  -3   -1.10    6.01
  12  -1  -4   42.91   12.85
  12   1  -4   52.77   12.06
  12  -1  -5   -2.10    7.46
  12   1  -5    5.40    7.05
  12  -1  -6    3.03    6.83
  12   1  -6    0.22    6.33
  12  -1  -7    3.87    6.45
  12   1  -7   -2.17    7.49
  12  -1  -8   34.72   12.14
  12   1  -8   53.83   12.24
  12  -1  -9   -0.02    7.63
  12   1  -9    4.08    6.89
  12  -1 -10    3.77    7.00
  12   1 -10   16.75    7.52
  12  -1 -11   -3.51    6.39
  12   1 -11    1.55    5.80
  12  -1 -12    6.07    7.28
  12   1 -12    5.88    6.76
  12  -1 -13   -3.10    6.60
  12   1 -13   -3.19    6.15
  12  -1 -14   55.66   11.63
  12   1 -14   32.30   10.92
  12  -1 -15   -2.90    6.35
  12   1 -15   -5.53    6.34
  12  -1 -16   -2.78    6.18
  12   1 -16   -2.89    6.76
  12  -1 -17    1.98    6.24
  12   1 -17    0.49    5.74
  12  -1 -18   14.83    7.38
  12   1 -18   23.82    8.05
  12  -1 -19   -2.39    5.82
  12   1 -19   -4.03    6.68
  12  -1 -20    6.52    6.43
  12   1 -20    6.86    6.46
  12  -1 -21   -2.28    6.64
  12   1 -21    1.54    6.80
 -12  -1  21    0.11    8.56
  12  -1 -22   -7.44    7.29
  12   1 -22    5.61    6.54
 -12  -1  22   -4.29    9.51
  12  -1 -23   -0.42    6.42
 -12  -1  23   -0.54    7.84
  12  -1 -24   23.14    8.91
 -12  -1  24    7.47    8.57
 -12   1  25   -2.77    8.91
  12  -1 -25    0.13    7.04
 -12  -1  25   -2.99    8.33
 -12   1  26    5.20    8.59
  12  -1 -26    5.61    7.20
 -12  -1  26    1.91    7.69
 -12   1  27   -2.10    7.73
 -12  -1  27    3.33    8.31
 -12  -1  28    1.36    7.14
 -12  -1  29   -0.52    7.18
 -12  -1  30    9.54    8.67
  12  -2  -1    6.65    8.01
  12   2  -1    9.50    8.07
 -12  -2   1   -1.60   14.79
  12  -2  -2   22.21   11.50
  12   2  -2   31.70   10.34
 -12  -2   2   14.43   15.08
  12  -2  -3    1.88    8.32
  12   2  -3    5.37    6.49
 -12  -2   3   -0.97   13.20
  12  -2  -4    8.37    8.24
  12   2  -4    1.14    6.42
 -12  -2   4   13.19   13.41
  12  -2  -5    0.00    7.27
  12   2  -5   14.34    6.83
  12  -2  -6   38.23   11.92
  12   2  -6   55.41   12.83
  12  -2  -7    9.49    8.06
  12   2  -7    5.03    6.76
  12  -2  -8    2.77    6.73
  12   2  -8    5.76    6.95
  12  -2  -9   -2.88    7.58
  12   2  -9   -2.47    6.92
  12  -2 -10   30.74    9.64
  12   2 -10    8.50    7.56
  12  -2 -11   -1.02    8.09
  12   2 -11    4.07    6.18
  12  -2 -12   15.89    7.84
  12   2 -12   26.38    8.83
  12  -2 -13   -1.62    6.07
  12   2 -13    1.15    5.73
  12  -2 -14    2.83    6.34
  12   2 -14   -3.33    7.17
  12  -2 -15    3.72    5.82
  12   2 -15    4.32    6.46
  12  -2 -16    2.08    6.34
  12   2 -16    8.25    6.98
  12  -2 -17   -2.85    6.07
  12   2 -17    2.96    5.57
  12  -2 -18    4.48    7.53
  12   2 -18    0.85    7.10
  12  -2 -19   -2.70    5.87
  12   2 -19   -5.19    7.39
 -12  -2  19    3.40    8.07
  12  -2 -20   -1.11    5.88
  12   2 -20    7.41    7.76
 -12  -2  20    9.61    9.22
  12  -2 -21    6.43    6.10
 -12  -2  21    1.34    8.30
  12  -2 -22   15.75    7.68
 -12  -2  22    5.57    8.13
  12  -2 -23    1.05    5.92
 -12  -2  23   -4.62    8.62
  12  -2 -24   -1.41    6.96
 -12  -2  24   -0.16    6.38
  12  -2 -25   -1.13    6.27
 -12  -2  25   10.47    8.63
 -12   2  26    6.48    8.80
  12  -2 -26   13.59    7.93
 -12  -2  26    5.85    8.40
 -12  -2  27   -2.19    7.68
 -12  -2  28    3.83    8.46
  12   2 -29   -2.72    9.37
 -12  -2  29    0.70    6.07
 -12  -2  30   -0.20    6.66
 -12  -2  31   -3.78    7.80
  12  -3  -1   -0.87    8.30
  12   3  -1   -0.05    6.48
 -12  -3   1   -1.54   12.86
  12  -3  -2   27.62   11.07
  12   3  -2   26.05    9.00
 -12  -3   2   10.86   14.51
  12  -3  -3   30.60   11.11
  12   3  -3   14.98    8.18
 -12  -3   3   18.04   14.11
  12  -3  -4    9.07   10.09
  12   3  -4   27.87    8.51
 -12  -3   4    4.38   14.52
  12  -3  -5   -3.92    9.64
  12   3  -5   16.17    7.55
 -12  -3   5   -0.10   11.30
  12  -3  -6    2.37    7.85
  12   3  -6    1.53    5.51
 -12  -3   6   -3.50   12.31
  12  -3  -7    7.28    7.60
  12   3  -7   -0.17    5.59
 -12  -3   7   -3.24   14.40
  12  -3  -8   17.39    8.43
  12   3  -8   24.58    8.46
  12  -3  -9   -0.95    7.78
  12   3  -9    7.33    6.49
  12  -3 -10   13.50    8.65
  12   3 -10   22.16    8.95
  12  -3 -11    1.50    7.34
  12   3 -11    1.21    7.04
  12  -3 -12    5.87    6.48
  12   3 -12    5.40    7.26
  12  -3 -13   -0.72    6.09
  12   3 -13   -1.57    6.04
  12  -3 -14    5.59    7.09
  12   3 -14    7.91    7.30
  12  -3 -15    4.12    6.31
  12   3 -15    3.88    6.53
  12  -3 -16    1.75    5.86
  12   3 -16    2.13    7.06
  12  -3 -17    3.14    6.46
  12   3 -17    4.55    6.68
 -12  -3  17   -2.00    8.81
  12  -3 -18   -0.63    6.63
  12   3 -18    7.95    8.00
 -12  -3  18    3.71    8.68
  12  -3 -19    0.32    6.48
 -12  -3  19    2.26    8.76
  12  -3 -20   -0.13    6.06
 -12  -3  20    2.71    8.31
  12  -3 -21    2.39    5.74
 -12  -3  21   -0.03    8.02
  12  -3 -22    0.09    5.88
 -12  -3  22    6.64    8.29
  12  -3 -23    5.31    6.44
 -12  -3  23   -3.43    8.12
  12  -3 -24   13.74    8.36
 -12  -3  24   48.26   11.88
  12  -3 -25    0.94    6.43
 -12  -3  25    0.59    7.33
  12   3 -26   -1.58    8.47
 -12  -3  26   -3.27    8.25
  12   3 -27   -0.23    8.22
 -12  -3  27   -0.22    7.94
  12   3 -28   16.79    9.91
 -12  -3  28    8.12    8.40
  12   3 -29    7.21    9.48
 -12  -3  29   -0.56    8.56
 -12  -3  30    4.73    8.02
 -12  -3  31   -0.24    7.20
 -12  -3  32   -5.37    8.63
  12  -4  -1   30.07   10.44
  12   4  -1    6.56    6.70
 -12  -4   1   -1.50   12.69
  12  -4  -2    7.98    8.66
  12   4  -2   11.04    7.42
 -12  -4   2    9.94   11.61
  12  -4  -3   -2.13    8.91
  12   4  -3    5.28    7.65
 -12  -4   3    4.26   13.17
  12  -4  -4    3.48    8.58
  12   4  -4   -2.20    7.35
 -12  -4   4    7.30   13.46
  12  -4  -5   13.47    8.75
  12   4  -5    0.24    6.66
 -12  -4   5    3.61   12.25
  12  -4  -6   38.19   11.90
  12   4  -6   17.62    8.04
 -12  -4   6    4.97   11.66
  12  -4  -7   13.56    9.63
  12   4  -7   15.49    7.18
 -12  -4   7    2.15   14.14
  12  -4  -8    7.33    8.06
  12   4  -8   -0.47    5.70
 -12  -4   8   14.77   14.67
  12  -4  -9   10.82    8.60
  12   4  -9   -1.66    6.30
  12  -4 -10   10.36    8.55
  12   4 -10   18.95    8.22
  12  -4 -11    5.92    8.47
  12   4 -11    4.13    6.42
  12  -4 -12   -0.36    7.69
  12   4 -12   14.83    7.83
  12  -4 -13   -1.14    7.67
  12   4 -13    2.57    7.07
  12  -4 -14    3.01    7.84
  12   4 -14   -0.50    6.68
 -12  -4  14   11.42   10.02
  12  -4 -15    7.75    7.32
  12   4 -15   -3.56    6.93
 -12  -4  15   -6.48    8.89
  12  -4 -16    7.33    7.76
  12   4 -16   21.56    8.50
 -12  -4  16    5.50    8.44
  12  -4 -17    1.22    6.41
 -12  -4  17   27.05    9.49
  12  -4 -18    8.44    6.97
 -12  -4  18    5.71    7.63
  12  -4 -19    4.18    6.45
 -12  -4  19   -2.78    9.23
  12  -4 -20    4.25    6.91
 -12  -4  20   10.53    9.77
  12  -4 -21    2.12    6.65
 -12  -4  21    8.84    8.52
  12  -4 -22    3.18    6.86
  12   4 -22    3.55    8.21
 -12  -4  22   29.68   10.55
  12  -4 -23    0.96    5.35
  12   4 -23   12.60    8.82
 -12  -4  23    4.94    7.73
  12  -4 -24   -3.56    7.53
  12   4 -24    0.01    8.62
 -12  -4  24    3.33    8.63
  12   4 -25   -5.80    8.73
 -12  -4  25   -4.27    7.46
  12   4 -26   -4.94    8.71
 -12  -4  26   16.87    8.90
  12   4 -27   -0.29    7.58
 -12  -4  27    3.14    7.85
  12   4 -28    9.50    9.47
 -12  -4  28   14.37    7.85
  12   4 -29    9.63    8.40
 -12  -4  29    0.09    7.35
 -12  -4  30   -2.18    7.89
  12  -5  -1    1.98    9.03
  12   5  -1   -0.33    5.74
 -12  -5   1   -2.29   13.35
  12  -5  -2   12.90    9.22
  12   5  -2    6.19    6.50
 -12  -5   2    9.34   13.63
  12  -5  -3    9.29    8.66
  12   5  -3    8.92    7.15
 -12  -5   3    7.41   13.67
  12  -5  -4    5.98    8.52
  12   5  -4    6.72    7.27
 -12  -5   4    3.71   12.41
  12  -5  -5    6.15    9.62
  12   5  -5    0.73    6.88
 -12  -5   5   10.30   11.79
  12  -5  -6    4.18    9.36
  12   5  -6   -1.98    6.05
 -12  -5   6   10.59   13.50
  12  -5  -7    2.60    7.87
  12   5  -7   -3.45    6.67
 -12  -5   7    5.90   12.88
  12  -5  -8    9.52    9.34
  12   5  -8   18.90    7.81
 -12  -5   8   10.04   13.53
  12  -5  -9   26.76   10.50
  12   5  -9    0.44    6.18
  12  -5 -10   -0.16    7.38
  12   5 -10    5.18    7.39
  12  -5 -11   -0.82    7.13
  12   5 -11   -4.09    6.54
 -12  -5  11    5.51    8.45
  12  -5 -12    3.18    8.09
  12   5 -12    6.05    8.15
 -12  -5  12   -0.75    8.69
  12  -5 -13   21.90    9.47
  12   5 -13   18.30    8.37
 -12  -5  13   22.69   11.06
  12  -5 -14    3.29    7.36
 -12  -5  14   18.92    9.21
  12  -5 -15   -0.78    6.29
 -12  -5  15   -0.83    7.63
  12  -5 -16   -0.26    6.37
 -12  -5  16   16.61   10.04
  12  -5 -17    0.00    5.99
 -12  -5  17   10.98    8.16
  12  -5 -18    4.99    6.93
  12   5 -18    2.57    8.03
 -12  -5  18   10.59    8.07
  12  -5 -19    1.25    6.37
  12   5 -19   -2.25    8.37
 -12  -5  19   12.44    9.35
  12  -5 -20    8.10    7.13
  12   5 -20    3.67    8.69
 -12  -5  20    1.87    8.35
  12  -5 -21   -1.58    6.71
  12   5 -21   -1.61    8.20
 -12  -5  21    2.98    7.80
  12  -5 -22   -0.08    5.61
  12   5 -22   -1.43    7.77
 -12  -5  22   -2.31    8.05
  12   5 -23    8.04    8.03
 -12  -5  23   -2.00    7.74
  12   5 -24   16.70    9.75
 -12  -5  24   12.50    8.90
  12   5 -25   15.73    9.76
 -12  -5  25    4.80    7.89
  12   5 -26   -4.30    8.99
 -12  -5  26    5.24    7.78
  12   5 -27    5.87    9.53
 -12  -5  27   -1.65    7.87
  12   5 -28   -8.00   10.76
 -12  -5  28   -0.42    8.39
  12   5 -29   -1.66    9.46
  12  -6  -1   11.46   10.36
  12   6  -1   11.50    6.91
 -12  -6   1   12.36   13.72
  12  -6  -2   -3.73    8.53
  12   6  -2    0.05    6.18
 -12  -6   2    2.34   14.38
  12  -6  -3    3.28    8.48
  12   6  -3   -0.34    6.56
 -12  -6   3    7.12   13.34
  12  -6  -4    0.72    8.07
  12   6  -4    0.32    5.58
 -12  -6   4    1.23   12.49
  12  -6  -5   15.66    9.52
  12   6  -5   25.33    8.42
 -12  -6   5   -2.98   13.55
  12  -6  -6    2.41    9.28
  12   6  -6    4.88    7.32
 -12  -6   6   12.20   12.75
  12  -6  -7   -3.78    8.82
  12   6  -7    3.75    6.05
 -12  -6   7    4.67   14.07
  12  -6  -8    1.12    8.13
  12   6  -8    4.20    6.03
 -12  -6   8    1.42    7.73
 -12  -6   8    9.21   14.43
  12  -6  -9   -5.88    8.62
  12   6  -9    6.56    7.23
 -12  -6   9   -7.11    9.49
 -12  -6   9   -5.42   11.99
  12  -6 -10    3.51    8.41
  12   6 -10    0.33    6.73
 -12  -6  10    0.61    7.47
  12  -6 -11   44.91   12.26
 -12  -6  11   40.75   12.66
  12  -6 -12    9.55    7.96
 -12  -6  12   -0.74    6.71
  12  -6 -13    5.40    8.43
 -12  -6  13   -0.79    7.83
  12  -6 -14    8.84    7.77
 -12  -6  14    8.56    7.93
  12  -6 -15    7.44    8.22
 -12  -6  15   11.57    9.54
  12  -6 -16   -2.38    6.73
 -12  -6  16    9.99    9.15
  12  -6 -17   -1.55    6.86
 -12  -6  17    2.75    7.25
  12  -6 -18    2.98    6.75
 -12  -6  18    7.34    7.73
  12  -6 -19    8.87    7.03
 -12  -6  19    5.82    8.36
  12  -6 -20    2.75    6.46
 -12  -6  20    2.62    8.57
 -12  -6  21    0.42    8.54
 -12  -6  22    5.15    7.42
 -12  -6  23   -0.64    8.77
 -12  -6  24   -0.16    6.53
  12   6 -25   -0.00    7.85
 -12  -6  25    0.74    8.00
  12   6 -26    0.36    9.03
  12   6 -27    2.01    9.52
  12   6 -28   -6.28   10.17
  12   6 -29   -4.23    9.78
  12  -7  -1    9.17    9.11
  12   7  -1    2.72    7.11
 -12  -7   1    9.72   13.14
  12  -7  -2    2.29    9.00
  12   7  -2    2.69    6.44
 -12  -7   2   36.05   14.39
  12  -7  -3   25.65   11.24
  12   7  -3   21.23    8.77
 -12  -7   3   10.74   13.30
  12  -7  -4    2.58    8.45
  12   7  -4    5.77    6.36
 -12  -7   4    6.25    8.08
 -12  -7   4   -5.18   11.38
  12  -7  -5   12.70    9.05
  12   7  -5   -2.41    6.90
 -12  -7   5    4.44    8.41
 -12  -7   5  -10.50   13.50
  12  -7  -6   -2.72    7.77
  12   7  -6    1.46    6.26
 -12  -7   6    7.51    9.11
 -12  -7   6   -3.98   11.26
  12  -7  -7   -1.95    8.58
 -12  -7   7   11.08    8.62
 -12  -7   7    4.19   10.84
  12  -7  -8   -2.51    8.88
 -12  -7   8   -6.76    9.13
 -12  -7   8    1.61   11.59
  12  -7  -9   25.98   10.74
 -12  -7   9   30.75   11.35
 -12  -7   9   18.54   14.79
  12  -7 -10   -5.06    9.54
 -12  -7  10   -3.32    7.84
  12  -7 -11   -1.90    8.02
 -12  -7  11   -0.68    7.17
  12  -7 -12   -4.25    9.15
 -12  -7  12    1.65    7.18
  12  -7 -13   -0.04    7.26
 -12  -7  13    1.66    6.89
  12  -7 -14    2.10    7.18
 -12  -7  14   12.31    8.93
  12  -7 -15   10.81    8.13
 -12  -7  15   14.29    7.97
  12  -7 -16   -3.98    7.84
 -12  -7  16   -0.40    7.95
  12  -7 -17    3.28    7.41
 -12  -7  17    0.00    7.89
  12  -7 -18   -1.63    8.23
 -12  -7  18   10.80    9.09
  12  -7 -19    3.95    7.24
 -12  -7  19   29.05   10.58
 -12  -7  20   -0.04    7.86
 -12  -7  21   -1.67    7.32
 -12  -7  22    5.04    7.96
 -12  -7  23   12.90    9.57
  12  -8  -1   31.57   11.80
  12   8  -1   11.66    8.01
 -12  -8   1   18.20    9.90
 -12  -8   1   21.70   14.93
  12  -8  -2   -1.06    8.56
  12   8  -2   -3.58    7.59
 -12  -8   2    7.56    8.56
 -12  -8   2   10.64   12.98
  12  -8  -3   22.70   10.95
 -12  -8   3   -2.54    8.14
 -12  -8   3   14.79   14.29
  12  -8  -4   -6.39    8.06
 -12  -8   4    6.48    9.92
 -12  -8   4    6.93   12.86
  12  -8  -5    1.35    8.72
 -12  -8   5   23.29    9.44
 -12  -8   5    0.00   12.76
  12  -8  -6   -3.76   10.38
 -12  -8   6   -4.99    8.07
 -12  -8   6   -5.20   13.79
  12  -8  -7   24.04   11.02
 -12  -8   7   10.79    9.48
 -12  -8   7   33.03   15.85
  12  -8  -8    0.19    8.44
 -12  -8   8    0.83    8.05
 -12  -8   8   -5.85   12.80
  12  -8  -9   -4.06    8.96
 -12  -8   9   -1.14    7.91
 -12  -8   9    6.23   11.81
  12  -8 -10   -4.62    9.08
 -12  -8  10   -0.56    7.55
  12  -8 -11   11.98    9.39
 -12  -8  11   11.72    8.94
  12  -8 -12    3.62    7.82
 -12  -8  12    0.10    8.58
  12  -8 -13    8.66    9.76
 -12  -8  13   14.96    9.70
  12  -8 -14   -1.38    8.93
 -12  -8  14   -2.24    6.84
  12  -8 -15   16.04    9.26
 -12  -8  15    8.68    8.35
  12  -8 -16   -1.63    7.27
 -12  -8  16    5.81    7.42
  12  -8 -17    0.00    7.71
 -12  -8  17    0.56    8.01
 -12  -8  18    0.46    7.25
 -12  -8  19    0.21    7.50
 -12  -8  20    1.64    7.29
  12  -9  -1   13.36    9.88
 -12  -9   1    7.35    8.00
 -12  -9   1    4.12   11.59
  12  -9  -2    1.02    8.87
 -12  -9   2    3.62    8.39
 -12  -9   2    0.63   10.95
  12  -9  -3   18.37   10.83
 -12  -9   3   19.64   10.22
 -12  -9   3    7.72   14.11
  12  -9  -4    0.42    8.63
 -12  -9   4   -0.38    6.50
 -12  -9   4   -8.93   13.71
  12  -9  -5    2.24    8.03
 -12  -9   5    5.66    8.30
 -12  -9   5   -0.81   14.38
  12  -9  -6   -6.23    9.00
 -12  -9   6    0.40    7.85
 -12  -9   6   -1.24   11.54
  12  -9  -7    6.54    8.80
 -12  -9   7    1.50    7.92
 -12  -9   7    5.82   13.06
  12  -9  -8   -8.20    8.64
 -12  -9   8   -2.35    8.00
 -12  -9   8   -4.44   12.62
  12  -9  -9    7.66   10.68
 -12  -9   9   40.92   11.50
  12  -9 -10    4.35    8.56
 -12  -9  10    3.22    7.94
  12  -9 -11   -4.10    8.76
 -12  -9  11   -2.71    8.21
  12  -9 -12   -5.06    9.54
 -12  -9  12   -1.46    6.38
  12  -9 -13    2.62    8.96
 -12  -9  13   16.36    9.32
  12  -9 -14    7.62    8.88
 -12  -9  14   -6.66    8.37
  12  -9 -15    3.82    7.79
 -12  -9  15    0.45    7.17
 -12  -9  16   -5.84    8.77
 -12  -9  17   -1.45    7.50
 -12  -9  18   -6.72    8.74
  12 -10  -1    7.62    8.76
 -12 -10   1    5.16    8.13
 -12 -10   1    3.38   12.80
  12 -10  -2   -0.67    8.34
 -12 -10   2    1.18    7.47
 -12 -10   2    3.94   11.99
  12 -10  -3    8.15    9.57
 -12 -10   3   -2.01    6.78
 -12 -10   3    3.59   12.06
  12 -10  -4   -7.21    9.07
 -12 -10   4    5.26    7.51
 -12 -10   4   -5.34   11.73
  12 -10  -5   12.94   10.08
 -12 -10   5   15.03    8.81
 -12 -10   5    5.20   10.79
  12 -10  -6    2.45    9.08
 -12 -10   6    2.16    7.31
  12 -10  -7    0.05    9.28
 -12 -10   7    4.84    8.47
  12 -10  -8   18.40   10.68
 -12 -10   8    1.85    8.04
  12 -10  -9   12.91    9.95
 -12 -10   9    6.83    7.11
  12 -10 -10   -1.88    8.05
 -12 -10  10   -2.42    7.98
  12 -10 -11   -2.45    9.40
 -12 -10  11    3.11    7.78
  12 -10 -12   -0.07    8.69
 -12 -10  12   -0.19    7.04
  12 -10 -13    1.12    8.00
 -12 -10  13   -5.86    8.53
  12 -10 -14   -6.78   10.51
 -12 -10  14   -3.21    7.57
 -12 -10  15   -1.25    8.01
  12 -11  -1   -3.92    8.89
 -12 -11   1   -0.00    7.51
 -12 -11   1   -2.19   11.59
  12 -11  -2   -2.22    8.52
 -12 -11   2    4.10    7.54
 -12 -11   2   -0.28   11.37
  12 -11  -3    9.84    8.82
 -12 -11   3   -0.75    7.24
  12 -11  -4   -0.67    8.99
 -12 -11   4    6.02    6.97
  12 -11  -5   -2.02    8.54
 -12 -11   5   -3.13    7.63
  12 -11  -6   -9.18    9.47
 -12 -11   6    1.21    6.82
  12 -11  -7   11.88   10.03
 -12 -11   7    3.81    7.85
  12 -11  -8   -0.92    8.66
 -12 -11   8    7.05    8.93
  12 -11  -9   -1.10    9.30
 -12 -11   9    3.74    7.39
  12 -11 -10   -3.38    9.67
 -12 -11  10   -1.66    7.51
  12 -11 -11   -9.59   10.07
 -12 -11  11   -3.89    8.10
  12 -11 -12    3.36    9.12
  12 -12  -1   -5.24    9.53
 -12 -12   1    8.98    7.77
  12 -12  -2    2.87    9.90
 -12 -12   2   -3.91    8.66
  12 -12  -3   -6.95   10.90
 -12 -12   3   -1.64    6.68
  12 -12  -4    6.75    9.91
 -12 -12   4   -2.13    6.70
  12 -12  -5    1.87    7.82
 -12 -12   5   15.68    9.13
  12 -12  -6    0.77    8.78
 -12 -12   6   -2.69    7.61
  12 -12  -7   -0.25    8.34
 -12 -12   7    0.31    7.13
  12 -12  -8   -2.66    9.74
 -12 -12   8   -0.93    6.53
  12 -12  -9   -0.00    9.46
  12 -12 -10    2.19    8.93
 -12 -13   1    2.59    7.45
  12 -13  -2   -1.88    8.64
 -12 -13   2    2.31    7.23
  12 -13  -3    3.95    8.42
 -12 -13   3    6.97    6.97
  12 -13  -4    4.04    9.29
 -12 -13   4   12.27    8.00
  12 -13  -5   -2.47    8.59
  12 -13  -6   -0.12    8.25
  12 -13  -7    2.94    7.94
  12 -13  -8   -0.67    9.27
  11   0  -1   67.80   15.94
 -11   0   2   -7.10   11.84
  11   0  -2    3.71    7.67
 -11   0   3   16.65   15.72
  11   0  -3   31.70   10.52
 -11   0   4   -1.61   13.80
  11   0  -4   -2.86    7.10
 -11   0   5   94.38   23.54
  11   0  -5   90.55   17.63
 -11   0   6   -2.54   12.06
  11   0  -6   -0.01    6.80
 -11   0   7   -3.16   12.00
  11   0  -7   -2.39    6.96
  11   0  -8   -5.37    7.28
  11   0  -9   27.08    9.16
  11   0 -10   -2.43    6.20
  11   0 -11   74.01   15.21
  11   0 -12   -2.74    6.48
  11   0 -13    1.03    6.20
  11   0 -14   -0.28    5.84
  11   0 -15   17.40    8.01
  11   0 -16   -0.43    6.05
  11   0 -17    1.46    5.98
  11   0 -18    4.37    6.43
  11   0 -19   11.47    7.40
  11   0 -20    0.35    5.60
  11   0 -21   17.44    7.25
 -11   0  22    1.03    6.71
  11   0 -22   -4.71    7.30
 -11   0  23   -4.47    9.09
  11   0 -23    2.76    6.23
 -11   0  24    1.93    8.28
 -11   0  25    9.64    8.10
 -11   0  26    0.56    6.75
 -11   0  27   -0.59    7.82
 -11   0  28    1.00    7.84
 -11   0  29    9.23    7.52
 -11   1   1   70.94   22.58
  11  -1  -1   97.77   19.18
  11   1  -1   98.72   17.81
 -11   1   2   -3.25   11.43
  11  -1  -2   -7.59    8.92
  11   1  -2   -0.22    5.92
 -11   1   3   42.58   18.58
  11  -1  -3   43.01   12.72
  11   1  -3   48.78   12.46
 -11  -1   3   55.68   18.06
 -11   1   4    2.71   12.81
  11  -1  -4    6.13    7.74
  11   1  -4    4.39    7.01
 -11  -1   4   -1.10   12.79
 -11   1   5    1.18   12.10
  11  -1  -5    0.03    7.58
  11   1  -5   -1.32    7.85
 -11  -1   5   -6.96   13.11
 -11   1   6   -0.57   11.84
  11  -1  -6    5.29    6.58
  11   1  -6   -1.68    6.08
 -11  -1   6   -5.68   12.15
  11  -1  -7   58.68   12.24
  11   1  -7   41.39   11.30
 -11  -1   7   49.50   18.34
  11  -1  -8    2.15    6.68
  11   1  -8    3.77    6.78
 -11  -1   8    6.94   12.35
  11  -1  -9    8.15    8.18
  11   1  -9   20.08    8.57
  11  -1 -10   -1.88    5.89
  11   1 -10   -2.93    7.33
  11  -1 -11   19.21    7.75
  11   1 -11   11.14    7.37
  11  -1 -12    1.10    6.53
  11   1 -12    3.38    5.95
  11  -1 -13   27.46    8.91
  11   1 -13   23.33    8.79
  11  -1 -14   -6.82    7.46
  11   1 -14    2.81    6.93
  11  -1 -15   -0.83    5.91
  11   1 -15   -1.92    6.15
  11  -1 -16    0.00    6.41
  11   1 -16   -1.38    5.56
  11  -1 -17   11.67    6.64
  11   1 -17   18.23    7.50
  11  -1 -18    0.70    6.52
  11   1 -18    5.49    5.97
  11  -1 -19    7.18    6.31
  11   1 -19   11.74    7.11
  11  -1 -20   -1.64    6.48
  11   1 -20   -1.69    5.61
  11  -1 -21   -6.61    6.57
  11   1 -21    0.81    6.31
 -11  -1  21   -3.13    8.17
  11  -1 -22    0.75    6.14
  11   1 -22    0.43    6.90
 -11  -1  22   -0.00    8.82
  11  -1 -23   34.37    9.84
 -11  -1  23   28.74   10.49
 -11   1  24   -0.11    6.71
  11  -1 -24    0.22    6.62
 -11  -1  24    0.00    6.79
 -11   1  25    0.50    7.16
  11  -1 -25    6.56    7.53
 -11  -1  25   11.07    7.85
 -11   1  26    2.54    6.83
 -11  -1  26    1.46    7.60
 -11   1  27    0.69    6.90
 -11  -1  27    6.71    7.54
 -11  -1  28    3.66    7.81
 -11  -1  29    3.94    7.28
  11   1 -30    2.27    7.22
 -11  -1  30    0.97    6.88
  11   1 -31    1.46    7.34
 -11   2   1   12.53   13.06
  11  -2  -1   17.81   10.28
  11   2  -1   26.97    8.53
 -11   2   2   13.67   14.07
  11  -2  -2    0.49    7.64
  11   2  -2   -1.22    6.50
 -11   2   3   19.71   14.79
  11  -2  -3    4.17    8.26
  11   2  -3    7.23    6.62
 -11   2   4    5.42   12.84
  11  -2  -4   -0.50    7.59
  11   2  -4    6.51    6.80
  11  -2  -5   62.75   13.32
  11   2  -5   38.64   11.23
 -11  -2   5   37.72   16.43
  11  -2  -6   19.37    9.89
  11   2  -6   20.99    8.02
 -11  -2   6   16.58   13.42
  11  -2  -7   13.72    9.14
  11   2  -7   10.49    7.31
 -11  -2   7   12.72   13.16
  11  -2  -8   11.67    8.09
  11   2  -8    4.72    6.58
 -11  -2   8   19.43   13.89
  11  -2  -9   39.96    9.87
  11   2  -9   17.97    8.45
 -11  -2   9    8.71   13.29
  11  -2 -10    2.15    6.82
  11   2 -10    3.88    7.00
  11  -2 -11   35.61    9.72
  11   2 -11   20.96    8.21
  11  -2 -12    1.94    6.42
  11   2 -12    5.24    5.68
  11  -2 -13   -1.91    6.85
  11   2 -13    0.40    5.18
  11  -2 -14    5.33    6.44
  11   2 -14    8.70    6.14
  11  -2 -15   29.25    9.08
  11   2 -15   24.42    8.91
  11  -2 -16    3.94    6.47
  11   2 -16   -0.96    6.45
  11  -2 -17    0.22    5.90
  11   2 -17    6.20    6.47
  11  -2 -18    7.01    6.41
  11   2 -18   -3.52    7.29
 -11  -2  18   -1.71    7.21
  11  -2 -19   17.50    7.65
  11   2 -19    6.79    6.78
 -11  -2  19    4.89    8.02
  11  -2 -20    3.55    6.52
  11   2 -20   11.16    6.88
 -11  -2  20    0.83    7.84
  11  -2 -21   10.02    7.34
 -11  -2  21   11.97    8.03
  11  -2 -22    0.05    4.87
 -11  -2  22   -4.36    7.50
  11  -2 -23    2.58    6.13
 -11  -2  23    4.50    8.27
  11  -2 -24   -2.63    6.30
 -11  -2  24    2.62    8.56
  11  -2 -25    1.94    5.80
 -11  -2  25   16.64    8.51
 -11   2  26   -0.28    7.76
  11  -2 -26    3.92    6.56
 -11  -2  26   -1.19    6.73
 -11  -2  27   12.07    8.13
  11   2 -28   -1.71    8.99
 -11  -2  28   -3.30    6.57
  11   2 -29    7.13    8.51
 -11  -2  29   -6.19    7.96
  11   2 -30    7.63    8.86
 -11  -2  30   -4.11    8.13
  11   2 -31    6.87    8.02
 -11  -2  31    4.69    7.43
 -11   3   1   19.33   13.68
  11  -3  -1   11.22    8.69
  11   3  -1    9.03    7.42
 -11  -3   1    6.35   12.42
 -11   3   2   18.85   15.11
  11  -3  -2    5.47    9.13
  11   3  -2   23.00    7.97
 -11  -3   2    6.68   13.48
  11  -3  -3   79.44   14.56
  11   3  -3   38.78   12.10
 -11  -3   3   39.80   16.90
  11  -3  -4   15.93    9.48
  11   3  -4    9.62    6.78
  11  -3  -5    4.88    8.40
  11   3  -5    1.45    6.38
  11  -3  -6    2.27    7.94
  11   3  -6   14.57    7.05
  11  -3  -7   79.54   14.42
  11   3  -7   29.56    9.88
  11  -3  -8    6.53    8.53
  11   3  -8    9.74    6.67
 -11  -3   8    2.60   13.59
  11  -3  -9   12.76    8.25
  11   3  -9    8.23    7.54
 -11  -3   9    7.34   12.20
  11  -3 -10    2.49    7.13
  11   3 -10   -3.35    5.99
 -11  -3  10    3.91   12.26
  11  -3 -11    2.99    6.69
  11   3 -11    3.01    7.06
  11  -3 -12    7.62    7.09
  11   3 -12   -3.15    6.58
  11  -3 -13   35.62    9.49
  11   3 -13   21.23    9.39
  11  -3 -14    0.71    6.27
  11   3 -14   -0.52    6.12
  11  -3 -15    2.44    6.75
  11   3 -15   -0.50    5.85
  11  -3 -16    0.10    5.75
  11   3 -16   -6.79    7.97
 -11  -3  16   -0.09    7.50
  11  -3 -17    2.74    6.10
  11   3 -17    3.89    6.07
 -11  -3  17    1.62    8.44
  11  -3 -18   -0.00    5.35
 -11  -3  18    4.21    8.21
  11  -3 -19   12.54    7.22
 -11  -3  19    6.03    8.75
  11  -3 -20    2.43    6.11
 -11  -3  20   11.26    8.56
  11  -3 -21   -2.50    6.12
 -11  -3  21    6.51    7.82
  11  -3 -22   12.91    6.99
 -11  -3  22   11.00    8.49
  11  -3 -23   17.81    8.41
 -11  -3  23   46.02   11.62
  11  -3 -24   -0.38    6.20
 -11  -3  24   13.08    8.85
  11  -3 -25   -4.92    6.01
  11   3 -25   -0.34    8.36
 -11  -3  25    3.17    8.30
  11   3 -26   -1.84    7.74
 -11  -3  26    0.43    7.32
  11   3 -27    3.93    8.53
 -11  -3  27    2.15    8.21
  11   3 -28   -7.62    9.43
 -11  -3  28    6.12    7.43
  11   3 -29    1.80    8.20
 -11  -3  29   -0.69    7.12
  11   3 -30   -0.89    8.56
 -11  -3  30   -5.54    7.26
  11   3 -31   -1.04    8.71
 -11  -3  31   12.63    8.41
 -11  -3  32   -2.06    6.93
 -11  -3  33    4.49    7.73
  11  -4  -1   23.94   11.30
  11   4  -1   26.43    9.44
 -11  -4   1   30.58   14.21
  11  -4  -2   -0.63    8.56
  11   4  -2    2.83    5.92
 -11  -4   2    1.28   13.49
  11  -4  -3   -5.83    9.43
  11   4  -3    6.88    6.79
 -11  -4   3   -2.94   11.88
  11  -4  -4   -3.92    8.33
  11   4  -4    9.27    6.86
 -11  -4   4    4.05   13.91
  11  -4  -5   50.06   14.29
  11   4  -5   71.73   13.38
 -11  -4   5   36.22   17.41
  11  -4  -6   14.20    9.22
  11   4  -6   21.67    8.05
  11  -4  -7    6.22    9.54
  11   4  -7    3.87    6.89
  11  -4  -8    2.91    8.85
  11   4  -8   -0.50    5.95
  11  -4  -9   27.26   10.31
  11   4  -9    8.08    7.87
  11  -4 -10   -1.34    6.86
  11   4 -10    0.10    6.61
  11  -4 -11    0.43    6.11
  11   4 -11   10.81    6.91
  11  -4 -12   -0.63    6.61
  11   4 -12   -2.20    7.36
  11  -4 -13    3.63    6.99
  11   4 -13    4.33    6.59
 -11  -4  13    7.60    7.56
  11  -4 -14    2.04    6.20
  11   4 -14   -1.52    7.01
 -11  -4  14   10.48    9.45
  11  -4 -15   30.97    9.11
  11   4 -15   10.15    7.51
 -11  -4  15   12.50    8.86
  11  -4 -16    3.02    6.68
 -11  -4  16   11.61    8.04
  11  -4 -17   -4.22    6.81
 -11  -4  17    4.78    7.45
  11  -4 -18    0.14    6.39
 -11  -4  18    0.02    7.60
  11  -4 -19    0.33    5.78
 -11  -4  19    6.06    7.36
  11  -4 -20    0.41    6.22
 -11  -4  20   13.66    7.97
  11  -4 -21    9.53    7.72
  11   4 -21   23.71    9.64
 -11  -4  21    6.81    8.35
  11  -4 -22    6.81    6.31
  11   4 -22   -1.52    8.50
 -11  -4  22   16.75    8.46
  11  -4 -23    6.11    6.58
  11   4 -23   -1.57    7.66
 -11  -4  23    3.64    7.34
  11  -4 -24   12.58    6.59
  11   4 -24   -0.00    8.37
 -11  -4  24    5.75    8.38
  11   4 -25    6.26    9.57
 -11  -4  25   14.45    9.89
  11   4 -26    7.03    8.99
 -11  -4  26   16.54    9.83
  11   4 -27   -3.44    8.66
 -11  -4  27    9.17    7.40
  11   4 -28   -0.53    9.16
 -11  -4  28    0.43    6.90
  11   4 -29    1.29    8.97
 -11  -4  29   -2.02    7.31
  11   4 -30    1.23    8.31
 -11  -4  30   -3.07    7.12
  11   4 -31    0.09    8.68
 -11  -4  31   -2.88    7.85
 -11  -4  32    0.47    8.15
 -11  -4  33   -3.94    8.28
 -11  -4  34    2.08    6.95
  11  -5  -1    1.90    8.51
  11   5  -1    5.05    7.04
 -11  -5   1   -1.68   14.26
  11  -5  -2   39.21   12.87
  11   5  -2   39.24   10.24
 -11  -5   2   21.27   14.89
  11  -5  -3   30.41   12.45
  11   5  -3   49.19   10.79
 -11  -5   3   23.22   14.66
  11  -5  -4   13.46   10.59
  11   5  -4   -0.24    6.51
 -11  -5   4    0.64   11.13
  11  -5  -5    3.71    8.80
  11   5  -5    0.15    5.88
 -11  -5   5  -12.01   13.82
  11  -5  -6   21.37   10.40
  11   5  -6    4.24    6.91
 -11  -5   6    8.43   12.14
  11  -5  -7   17.74    9.82
  11   5  -7   22.45    9.15
 -11  -5   7   53.32   16.11
  11  -5  -8   10.74    7.95
  11   5  -8   12.72    7.46
 -11  -5   8   -0.75   11.99
  11  -5  -9    6.34    8.08
  11   5  -9   14.38    7.96
 -11  -5   9    4.03   12.57
  11  -5 -10    6.76    8.34
  11   5 -10   -1.42    5.52
 -11  -5  10    1.04    7.16
  11  -5 -11   -0.54    7.47
  11   5 -11    8.38    7.26
 -11  -5  11   13.96    9.27
  11  -5 -12   13.53    8.69
  11   5 -12   24.62    9.02
 -11  -5  12   34.20   10.32
  11  -5 -13   16.19    9.31
 -11  -5  13   37.03   11.40
  11  -5 -14   -4.59    7.61
 -11  -5  14   11.12    8.78
  11  -5 -15   -3.53    6.48
 -11  -5  15   -2.89    7.42
  11  -5 -16   -0.13    5.49
 -11  -5  16   -2.95    8.24
  11  -5 -17    0.07    6.68
  11   5 -17    2.29    9.04
 -11  -5  17    1.02    7.56
  11  -5 -18   -1.98    6.48
  11   5 -18   19.48   10.32
 -11  -5  18   22.12    9.70
  11  -5 -19   13.84    7.20
  11   5 -19   13.63    9.33
 -11  -5  19   32.38   10.04
  11  -5 -20    2.89    6.20
  11   5 -20    2.25    7.35
 -11  -5  20    2.41    7.43
  11  -5 -21    5.53    6.90
  11   5 -21    3.72    8.63
 -11  -5  21   -0.50    7.44
  11  -5 -22    5.10    6.53
  11   5 -22    7.50    9.21
 -11  -5  22    8.77    7.82
  11   5 -23   15.08    9.35
 -11  -5  23   25.98    9.79
  11   5 -24   -3.07    8.89
 -11  -5  24    1.43    7.43
  11   5 -25   -3.37    7.99
 -11  -5  25    6.49    7.91
  11   5 -26   -0.68    8.59
 -11  -5  26    2.31    6.69
  11   5 -27    8.42    9.46
 -11  -5  27    5.67    7.92
  11   5 -28   13.27   10.00
 -11  -5  28    6.07    7.69
  11   5 -29   -5.74    9.72
 -11  -5  29    0.00    7.30
  11   5 -30   -7.10    9.58
 -11  -5  30   -0.13    6.52
  11   5 -31    2.31    8.58
 -11  -5  31    1.87    6.85
 -11  -5  32    2.00    8.07
  11  -6  -1   22.42   10.18
  11   6  -1   21.58    8.04
 -11  -6   1   18.86   13.08
  11  -6  -2    4.75    8.07
  11   6  -2   -1.91    5.99
 -11  -6   2    4.84   11.63
  11  -6  -3   21.70   10.49
  11   6  -3    6.09    6.21
 -11  -6   3   -7.74   13.28
  11  -6  -4   34.85   11.37
  11   6  -4   11.32    7.75
 -11  -6   4   31.41   15.36
  11  -6  -5    9.17    8.57
  11   6  -5   17.02    8.54
 -11  -6   5   27.18   14.53
  11  -6  -6    4.63    8.13
  11   6  -6   15.38    8.13
 -11  -6   6   25.24   14.77
  11  -6  -7   -0.40    8.19
  11   6  -7    6.32    7.28
 -11  -6   7   22.12    8.64
 -11  -6   7    1.68   11.29
  11  -6  -8   15.71    9.41
  11   6  -8   10.83    7.86
 -11  -6   8    9.63    8.82
 -11  -6   8   17.03   12.93
  11  -6  -9    4.44    8.32
  11   6  -9    5.10    7.75
 -11  -6   9    0.96    7.89
 -11  -6   9    0.61   11.54
  11  -6 -10   11.91    7.96
 -11  -6  10   19.32    9.15
 -11  -6  10   -0.28   10.79
  11  -6 -11    3.24    8.37
 -11  -6  11    6.19    7.72
 -11  -6  11   11.28   12.71
  11  -6 -12    8.33    8.65
 -11  -6  12   -0.24    7.53
  11  -6 -13   -0.85    7.45
 -11  -6  13   21.01    9.60
  11  -6 -14   15.57    8.42
 -11  -6  14   11.57    9.60
  11  -6 -15    6.10    7.12
 -11  -6  15   31.24   10.31
  11  -6 -16   16.51    8.25
  11   6 -16    9.44    9.92
 -11  -6  16   17.86   10.17
  11  -6 -17    4.69    5.77
  11   6 -17   -0.25    8.55
 -11  -6  17    1.75    7.02
  11  -6 -18   -2.32    6.64
  11   6 -18    1.03    8.00
 -11  -6  18   -5.65    7.80
  11  -6 -19   -4.93    6.65
  11   6 -19    2.61    8.82
 -11  -6  19    2.80    7.60
  11  -6 -20   -2.66    6.23
  11   6 -20    3.83    7.63
 -11  -6  20    7.28    8.48
  11  -6 -21   -0.79    5.72
  11   6 -21   -0.38    8.45
 -11  -6  21    0.60    7.49
  11   6 -22   -0.57    8.44
 -11  -6  22   -2.52    7.22
  11   6 -23    3.07    7.99
 -11  -6  23    1.02    7.48
  11   6 -24    9.10    9.78
 -11  -6  24   17.63    8.86
  11   6 -25    1.24    9.30
 -11  -6  25    1.65    7.13
  11   6 -26   -3.62    9.96
 -11  -6  26   11.33    8.43
  11   6 -27   -1.36    9.70
 -11  -6  27    1.50    7.31
  11   6 -28   -1.32    7.95
 -11  -6  28    0.22    7.66
  11   6 -29   -5.44    9.79
 -11  -6  29   -3.06    7.59
  11   6 -30   -0.43    8.62
  11   6 -31    1.79    9.13
  11  -7  -1   -1.73    9.57
  11   7  -1   14.52    6.60
 -11  -7   1   10.95   12.76
  11  -7  -2   26.52   10.12
  11   7  -2   17.59    8.88
 -11  -7   2    5.60   12.52
  11  -7  -3   -0.17    9.49
  11   7  -3   -1.01    6.59
 -11  -7   3   10.84    8.46
 -11  -7   3    9.39   13.14
  11  -7  -4    5.76    8.90
  11   7  -4   13.84    7.52
 -11  -7   4   16.88    9.93
 -11  -7   4   16.22   14.43
  11  -7  -5    5.24    9.19
  11   7  -5    0.80    6.44
 -11  -7   5   19.19    9.01
 -11  -7   5    2.47   11.48
  11  -7  -6   18.05    9.27
 -11  -7   6    1.57    7.88
 -11  -7   6    6.65   12.97
  11  -7  -7    8.13    8.66
 -11  -7   7    1.43    8.39
 -11  -7   7    4.73   11.26
  11  -7  -8   22.73   11.12
 -11  -7   8   22.83   10.60
 -11  -7   8   35.24   14.57
  11  -7  -9    5.90    9.60
 -11  -7   9   37.35   10.97
 -11  -7   9    2.33   11.15
  11  -7 -10   13.78    8.70
 -11  -7  10   -2.39    8.44
 -11  -7  10    1.60   11.90
  11  -7 -11   -1.91    7.81
 -11  -7  11   -4.85    7.66
 -11  -7  11    6.95   11.95
  11  -7 -12   14.88    9.24
 -11  -7  12   33.63   10.25
  11  -7 -13    0.98    7.54
 -11  -7  13    2.00    8.95
  11  -7 -14    5.10    8.89
 -11  -7  14   10.32    9.38
  11  -7 -15   -5.12    7.64
 -11  -7  15   -4.67    8.48
  11  -7 -16    6.40    7.35
 -11  -7  16    2.40    6.99
  11  -7 -17    2.44    7.24
 -11  -7  17    0.98    6.77
  11  -7 -18    8.29    7.93
 -11  -7  18   16.08    8.96
  11  -7 -19   16.01    7.29
 -11  -7  19   -2.02    7.56
 -11  -7  20    1.32    7.55
 -11  -7  21   -5.07    6.95
 -11  -7  22   -3.04    6.55
 -11  -7  23   -4.28    7.76
  11   7 -24    0.98    9.51
 -11  -7  24   -0.03    6.81
  11   7 -25    7.15    9.28
 -11  -7  25    7.49    8.30
  11   7 -26    7.03    9.82
 -11  -7  26    4.35    7.57
  11   7 -27    1.17    8.61
 -11  -7  27   -1.07    7.65
  11   7 -28    0.22    8.02
  11   7 -29    2.89   10.69
  11   7 -30    1.74   10.17
  11   7 -31    6.75   11.55
  11  -8  -1   -1.02    8.66
  11   8  -1    1.09    5.77
 -11  -8   1   -1.35    7.70
 -11  -8   1    6.00   13.02
  11  -8  -2   17.67    9.49
 -11  -8   2    1.34    7.53
 -11  -8   2   -2.17   11.15
  11  -8  -3   -3.74    8.44
 -11  -8   3    4.15    7.32
 -11  -8   3   -2.19   11.28
  11  -8  -4   35.35   11.88
 -11  -8   4   12.12    9.27
 -11  -8   4   31.95   15.45
  11  -8  -5   -0.27    8.13
 -11  -8   5    1.69    8.37
 -11  -8   5    1.77   10.66
  11  -8  -6   13.60    9.75
 -11  -8   6   24.43    9.73
 -11  -8   6    9.79   12.72
  11  -8  -7   -5.90    9.05
 -11  -8   7   20.79    9.04
 -11  -8   7  -12.32   13.45
  11  -8  -8    1.37    7.57
 -11  -8   8   -0.15    7.04
 -11  -8   8   10.09   11.72
  11  -8  -9   -2.32    8.29
 -11  -8   9    0.56    6.93
 -11  -8   9   -4.99   11.60
  11  -8 -10   16.14    9.01
 -11  -8  10   29.92   10.34
  11  -8 -11    6.22    8.65
 -11  -8  11   -6.48    8.67
  11  -8 -12   -0.98    7.52
 -11  -8  12    7.08    7.96
  11  -8 -13    2.08    8.44
 -11  -8  13   -0.76    7.32
  11  -8 -14   -3.51    8.68
 -11  -8  14    4.01    7.73
  11  -8 -15    2.32    8.32
 -11  -8  15   24.43    8.49
  11  -8 -16   16.42    9.10
 -11  -8  16   11.01    8.51
  11  -8 -17    1.28    7.42
 -11  -8  17   -0.66    7.00
 -11  -8  18   -2.33    8.21
 -11  -8  19    6.23    7.43
 -11  -8  20    4.23    7.56
 -11  -8  21    4.51    7.98
 -11  -8  22    4.54    7.42
 -11  -8  23   -4.73    7.82
 -11  -8  24   -5.43    7.83
 -11  -8  25   -3.87    8.05
  11  -9  -1    3.70    9.04
 -11  -9   1    4.96    7.91
 -11  -9   1   -1.11   10.41
  11  -9  -2   10.14    9.95
 -11  -9   2   37.02   10.18
 -11  -9   2   15.01   13.63
  11  -9  -3    5.87    8.72
 -11  -9   3    6.85    7.59
 -11  -9   3   -6.76   11.87
  11  -9  -4   17.56   10.09
 -11  -9   4   11.60    8.07
 -11  -9   4    4.37   14.56
  11  -9  -5   -1.57    8.04
 -11  -9   5    3.48    7.86
 -11  -9   5    8.43   11.67
  11  -9  -6    3.33    8.49
 -11  -9   6   10.95    7.65
 -11  -9   6    3.24   12.81
  11  -9  -7    0.91    8.40
 -11  -9   7   -9.01    9.65
 -11  -9   7    7.33   12.65
  11  -9  -8   26.03   11.56
 -11  -9   8   33.89   10.78
  11  -9  -9    3.30    8.36
 -11  -9   9    4.69    7.97
  11  -9 -10   -0.68    8.17
 -11  -9  10   10.07    7.56
  11  -9 -11   -0.39    8.16
 -11  -9  11    5.20    7.31
  11  -9 -12   10.09    8.88
 -11  -9  12   18.36    8.90
  11  -9 -13    8.93    8.58
 -11  -9  13    3.36    7.71
  11  -9 -14    5.68    9.33
 -11  -9  14    9.20    8.05
  11  -9 -15    7.93    8.11
 -11  -9  15   -4.23    7.76
  11  -9 -16   -3.23    8.31
 -11  -9  16   -1.54    7.82
 -11  -9  17    8.19    7.98
 -11  -9  18   24.01    9.71
 -11  -9  19    3.12    8.79
 -11  -9  20   -0.54    7.38
 -11  -9  21   -2.16    7.43
 -11  -9  22   19.49    9.95
  11 -10  -1    4.00    8.97
 -11 -10   1   -4.79    7.67
 -11 -10   1   -8.52   12.87
  11 -10  -2    4.65    8.02
 -11 -10   2   -0.03    7.79
 -11 -10   2   -2.02   10.98
  11 -10  -3   11.86    9.31
 -11 -10   3    3.31    7.41
 -11 -10   3    0.73   12.32
  11 -10  -4    7.58    9.34
 -11 -10   4   16.00    8.71
 -11 -10   4    7.92   11.71
  11 -10  -5    0.31    8.82
 -11 -10   5   -3.29    7.01
  11 -10  -6    2.83    8.78
 -11 -10   6   -0.06    7.66
  11 -10  -7    9.47    8.88
 -11 -10   7    4.19    8.38
  11 -10  -8   -0.17    9.62
 -11 -10   8   11.85    8.64
  11 -10  -9    4.58    8.96
 -11 -10   9    5.44    7.93
  11 -10 -10   23.80   10.47
 -11 -10  10   14.17    9.27
  11 -10 -11    5.71    8.67
 -11 -10  11   -2.59    6.40
  11 -10 -12   -7.37    8.36
 -11 -10  12   -3.37    8.32
  11 -10 -13    0.21    7.54
 -11 -10  13    0.88    7.13
  11 -10 -14    0.35    8.32
 -11 -10  14   17.77    9.23
 -11 -10  15   -0.25    7.28
 -11 -10  16    7.68    8.33
 -11 -10  17    1.88    7.56
 -11 -10  18    6.16    8.37
 -11 -10  19   -1.71    7.06
  11 -11  -1   -0.70    8.53
 -11 -11   1   -6.28    8.58
 -11 -11   1    1.12    9.84
  11 -11  -2    5.04   10.06
 -11 -11   2    7.28    8.95
  11 -11  -3    1.01    8.16
 -11 -11   3   -2.43    6.54
  11 -11  -4    4.70    8.43
 -11 -11   4    9.52    8.07
  11 -11  -5    0.56    7.56
 -11 -11   5   -0.01    6.89
  11 -11  -6    7.69    9.54
 -11 -11   6    0.74    6.45
  11 -11  -7    2.43    8.07
 -11 -11   7    4.44    7.45
  11 -11  -8   15.09   10.37
 -11 -11   8   21.56    9.98
  11 -11  -9    1.47    9.10
 -11 -11   9   -3.30    8.17
  11 -11 -10   -2.74    7.89
 -11 -11  10    6.96    8.52
  11 -11 -11   -0.37    7.55
 -11 -11  11   -4.35    7.72
  11 -11 -12    7.63    9.94
 -11 -11  12   10.56    9.01
 -11 -11  13    0.63    8.22
 -11 -11  14    4.51    7.97
 -11 -11  15    6.82    8.95
 -11 -11  16    6.92    6.52
  11 -12  -1   -0.13    9.46
 -11 -12   1   -1.98    6.98
  11 -12  -2    3.31    8.44
 -11 -12   2    8.28    7.87
  11 -12  -3   -1.51    9.06
 -11 -12   3   -3.97    8.57
  11 -12  -4    1.97    8.17
 -11 -12   4    6.58    7.88
  11 -12  -5    3.91    9.22
 -11 -12   5   -4.31    8.23
  11 -12  -6    9.43   10.02
 -11 -12   6   10.50    7.91
  11 -12  -7   -1.16    8.65
 -11 -12   7   -4.12    8.19
  11 -12  -8    1.34    8.93
 -11 -12   8   -2.43    8.00
  11 -12  -9    0.61    8.40
 -11 -12   9   -5.65    7.83
  11 -12 -10    9.64    9.11
 -11 -12  10    4.59    7.53
 -11 -12  11    7.84    7.99
 -11 -12  12    5.46    8.17
 -11 -12  13    1.95    8.28
  11 -13  -1   -1.63    8.83
 -11 -13   1   -2.74    7.68
  11 -13  -2    5.06    9.46
 -11 -13   2    2.65    7.37
  11 -13  -3   -1.62    8.22
 -11 -13   3    1.93    7.12
  11 -13  -4    7.12    9.26
 -11 -13   4   18.09    9.99
  11 -13  -5   -2.98    9.44
 -11 -13   5    2.59    7.22
  11 -13  -6   -4.35    9.85
 -11 -13   6   -2.37    7.20
  11 -13  -7   16.39    9.82
 -11 -13   7   -6.54    8.33
  11 -13  -8    2.86    9.10
 -11 -13   8   13.64    9.20
 -11 -13   9    2.54    8.08
  11 -14  -1   -0.00    8.89
 -11 -14   1    2.78    8.10
  11 -14  -2    0.83    8.64
 -11 -14   2   -0.24    7.51
  11 -14  -3    0.56    8.30
 -11 -14   3   10.55    7.62
  11 -14  -4    5.69    8.21
 -11 -14   4   -1.20    7.26
  11 -14  -5   18.08    9.64
 -11 -14   5    3.40    7.86
  11 -14  -6    1.82    8.99
 -11 -14   6   -1.34    8.92
  11 -14  -7   -1.59    8.40
 -11 -15   1   -3.86    8.03
  11 -15  -5    4.57    9.20
 -10   0   1   -2.96   11.58
  10   0  -1   -0.21    6.51
 -10   0   2   25.62   14.95
  10   0  -2   25.01    9.54
 -10   0   3   -6.70   11.39
  10   0  -3    1.35    7.28
 -10   0   4   86.05   23.48
  10   0  -4  139.06   21.32
 -10   0   5   -3.36   12.35
  10   0  -5    5.38    6.66
 -10   0   6    0.46   12.73
  10   0  -6   11.31    7.73
 -10   0   7   -0.76   11.95
  10   0  -7   -2.54    6.21
 -10   0   8   35.16   15.16
  10   0  -8   42.03   10.39
 -10   0   9   -2.74   11.70
  10   0  -9   -4.79    7.02
  10   0  -9   -5.40   12.20
 -10   0  10   85.03   23.53
  10   0 -10  106.21   18.11
  10   0 -11   -0.61    6.01
  10   0 -12   -2.41    6.04
  10   0 -13   -0.38    5.84
  10   0 -14   16.58    7.61
  10   0 -15    9.14    6.88
  10   0 -16   63.81   13.09
  10   0 -17    1.81    4.85
  10   0 -18   24.08    9.04
  10   0 -19    4.40    6.10
  10   0 -20   36.10   10.50
  10   0 -21   -3.73    5.84
 -10   0  22    3.25    8.55
  10   0 -22   -1.00    6.24
 -10   0  23   -0.43    7.04
 -10   0  24    9.91    7.97
 -10   0  25   -1.58    7.76
 -10   0  26   17.04    8.13
 -10   0  27    1.00    6.12
 -10   0  28   11.82    8.23
 -10   0  29    5.00    8.28
  10   0 -32    9.21    7.23
 -10   1   1   -3.32   11.79
  10  -1  -1    0.70    7.14
  10   1  -1   -1.09    7.89
 -10  -1   1    0.54   11.53
 -10   1   2  144.93   28.60
  10  -1  -2  118.50   23.16
  10   1  -2  137.16   23.04
 -10  -1   2  154.70   28.28
 -10   1   3   10.83   13.35
  10  -1  -3   17.91    9.14
  10   1  -3   13.26    7.62
 -10  -1   3    6.25   12.16
 -10   1   4    7.43   11.51
  10  -1  -4    4.46    7.78
  10   1  -4    2.24    6.41
 -10  -1   4    5.23   12.05
 -10   1   5    6.04   15.08
  10  -1  -5   20.87    9.46
  10   1  -5    8.10    7.42
 -10  -1   5    5.21   13.02
 -10   1   6  117.36   23.39
  10  -1  -6   88.06   17.76
  10   1  -6   83.69   16.85
 -10  -1   6   89.28   22.60
 -10   1   7   -4.52   10.98
  10  -1  -7   -1.55    7.08
  10  -1  -7    5.64   12.65
  10   1  -7   -0.82    6.24
 -10  -1   7   -4.68   13.05
 -10   1   8   49.41   16.68
  10  -1  -8   29.11   10.50
  10  -1  -8   53.27   17.06
  10   1  -8   44.68   11.02
 -10  -1   8   65.62   17.48
 -10   1   9   10.54   12.94
  10  -1  -9    3.25    5.89
  10   1  -9   -2.60    6.35
 -10  -1   9   -3.64   12.67
  10  -1 -10    3.08    6.57
  10   1 -10    5.63    6.20
 -10  -1  10    2.39   11.69
  10  -1 -11   17.23    7.83
  10   1 -11   29.80    8.89
 -10  -1  11   20.44   12.98
  10  -1 -12   64.30   14.31
  10   1 -12   76.39   14.33
  10  -1 -13    2.30    5.85
  10   1 -13    0.30    5.88
  10  -1 -14    6.71    6.34
  10   1 -14    3.14    6.51
  10  -1 -15   -2.79    6.60
  10   1 -15   -3.79    6.04
  10  -1 -16   20.19    8.55
  10   1 -16   31.00    8.75
  10  -1 -17    1.44    5.71
  10   1 -17    5.58    5.48
  10  -1 -18   33.10    9.22
  10   1 -18   29.05    9.49
  10  -1 -19    0.87    5.72
  10   1 -19    2.49    5.58
  10  -1 -20   -6.50    6.16
  10   1 -20   -4.50    6.15
 -10  -1  20   -0.16    8.28
  10  -1 -21    0.19    5.31
  10   1 -21   -6.58    6.42
 -10  -1  21    3.64    7.92
  10  -1 -22   49.13   12.48
 -10  -1  22   91.43   15.85
 -10   1  23    3.89    7.06
  10  -1 -23   -4.05    6.66
 -10  -1  23   -2.67    7.55
 -10   1  24   10.01    8.30
  10  -1 -24    4.47    6.05
 -10  -1  24    9.64    7.46
 -10   1  25    5.95    8.09
 -10  -1  25    0.92    7.21
 -10   1  26    9.19    7.46
 -10  -1  26    5.91    6.69
 -10   1  27    4.17    6.49
 -10  -1  27    4.08    7.10
 -10  -1  28    9.69    8.11
  10   1 -29    1.99    8.11
 -10  -1  29   -1.42    6.32
  10   1 -30   -2.49    7.47
 -10  -1  30    1.34    6.98
  10   1 -31    2.80    7.90
  10   1 -32    1.38    7.95
  10   1 -33   -5.11    8.80
 -10   2   1   -3.17   11.95
  10  -2  -1    5.56    7.22
  10   2  -1    4.96    6.32
 -10  -2   1    9.64   13.26
 -10   2   2   -3.21   12.97
  10  -2  -2   -0.84    7.94
  10   2  -2   13.09    6.94
 -10  -2   2    0.46   11.47
 -10   2   3   10.27   12.19
  10  -2  -3    6.71    8.01
  10   2  -3    0.01    6.60
 -10  -2   3   -5.40   12.55
 -10   2   4  232.74   33.02
  10  -2  -4  128.19   24.95
  10   2  -4  135.89   24.28
 -10  -2   4  158.39   29.58
 -10   2   5   42.42   16.95
  10  -2  -5   63.70   12.68
  10   2  -5   30.86   10.43
 -10  -2   5   63.38   18.72
 -10   2   6   25.96   14.42
  10  -2  -6   26.94   10.05
  10  -2  -6   40.71   16.84
  10   2  -6   27.80    9.39
 -10  -2   6   38.47   14.79
 -10   2   7    4.05   11.95
  10  -2  -7   10.25    7.34
  10   2  -7    6.75    5.98
 -10  -2   7   -7.54   14.00
  10  -2  -8   14.16    7.80
  10   2  -8    3.05    5.68
 -10  -2   8   47.77   15.28
  10  -2  -9   10.80    7.65
  10   2  -9   12.00    6.69
 -10  -2   9   13.70   13.03
  10  -2 -10   76.20   14.46
  10   2 -10   64.88   13.88
 -10  -2  10   60.04   19.06
  10  -2 -11    9.23    6.73
  10   2 -11   -0.63    5.97
 -10  -2  11   11.16   12.59
  10  -2 -12    3.25    6.33
  10   2 -12    3.14    6.25
  10  -2 -13   -2.70    5.84
  10   2 -13   -2.44    5.93
  10  -2 -14   26.57    9.89
  10   2 -14   33.07    9.37
  10  -2 -15   22.64    8.06
  10   2 -15   15.13    7.92
  10  -2 -16    6.20    6.43
  10   2 -16   10.58    6.68
  10  -2 -17    1.17    5.85
  10   2 -17   -3.25    6.04
  10  -2 -18    4.85    6.65
 -10  -2  18    1.72    7.54
  10  -2 -19   -2.13    5.80
  10   2 -19    3.87    5.88
 -10  -2  19    6.32    8.26
  10  -2 -20   40.01    9.89
 -10  -2  20   26.87   10.63
  10  -2 -21    1.54    5.95
 -10  -2  21    8.59    8.01
  10  -2 -22    2.73    5.65
 -10  -2  22    3.90    7.72
  10  -2 -23    3.30    5.36
 -10  -2  23   -4.46    7.86
  10  -2 -24   24.83    8.36
 -10  -2  24    9.01    8.45
 -10   2  25    3.92    7.23
  10  -2 -25    1.05    5.78
 -10  -2  25    9.37    7.34
 -10   2  26   12.53    8.58
 -10  -2  26   19.93    9.78
  10   2 -27    9.76    7.98
 -10  -2  27    0.65    7.31
  10   2 -28   -0.21    7.38
 -10  -2  28   -0.32    6.38
  10   2 -29    0.69    7.60
 -10  -2  29    8.82    7.18
  10   2 -30   -2.50    8.29
 -10  -2  30    4.49    7.05
  10   2 -31   -6.44    8.40
 -10  -2  31    0.44    7.05
  10   2 -32   -1.91    8.46
  10   2 -33    2.90    7.36
 -10   3   1   10.00   14.54
  10  -3  -1   18.81   10.48
  10   3  -1   25.49    8.52
 -10   3   2   83.29   21.24
  10  -3  -2   73.10   17.18
  10   3  -2   91.12   15.86
 -10   3   3   19.82   15.67
  10  -3  -3   45.10   12.01
  10   3  -3   40.17   10.38
 -10   3   4    4.87   12.80
  10  -3  -4    0.33    8.42
  10   3  -4    3.37    6.11
 -10  -3   4   -0.78   12.86
 -10   3   5    4.57   12.26
  10  -3  -5   10.02    8.53
  10  -3  -5   -0.31   12.08
  10   3  -5    2.91    5.93
 -10  -3   5    3.32   12.50
  10  -3  -6   18.58    9.80
  10   3  -6   28.39    8.46
 -10  -3   6   11.59   12.99
  10  -3  -7   25.24   10.34
  10   3  -7   20.81    8.48
 -10  -3   7   13.25   13.11
  10  -3  -8   31.60   12.38
  10   3  -8   72.95   13.01
 -10  -3   8   64.95   18.59
  10  -3  -9    2.30    6.51
  10   3  -9    4.26    5.48
 -10  -3   9   -0.27   11.45
  10  -3 -10   -0.27    6.53
  10   3 -10    0.50    6.25
 -10  -3  10    2.22   11.97
  10  -3 -11   20.58    8.24
  10   3 -11   15.21    7.48
 -10  -3  11   28.57   14.38
  10  -3 -12   35.54   10.01
  10   3 -12   36.01   10.44
 -10  -3  12   59.17   17.80
  10  -3 -13    4.05    6.43
  10   3 -13   -4.03    5.93
  10  -3 -14    1.86    6.14
  10   3 -14   -0.07    6.32
  10  -3 -15    4.44    6.52
  10   3 -15    2.32    6.69
 -10  -3  15   -2.11    7.67
  10  -3 -16    1.05    7.11
  10   3 -16   15.86    7.81
 -10  -3  16   18.30    9.32
  10  -3 -17   20.91    7.72
 -10  -3  17   12.33    9.05
  10  -3 -18   15.51    8.13
 -10  -3  18   17.47    9.70
  10  -3 -19    4.11    6.36
 -10  -3  19   17.37    8.13
  10  -3 -20   -0.01    6.40
 -10  -3  20    8.51    7.46
  10  -3 -21    2.99    5.90
 -10  -3  21    5.42    7.92
  10  -3 -22   31.75    9.46
 -10  -3  22   37.86   10.94
  10  -3 -23    5.12    6.05
  10   3 -23    3.68    7.18
 -10  -3  23    2.05    7.43
  10  -3 -24    5.21    5.68
  10   3 -24   -1.29    7.82
 -10  -3  24   -1.70    7.36
  10  -3 -25    1.50    6.00
  10   3 -25   -3.38    8.07
 -10  -3  25    0.97    7.03
  10   3 -26   21.90    9.53
 -10  -3  26   -2.17    7.52
  10   3 -27    3.54    8.66
 -10  -3  27   -1.68    8.26
  10   3 -28   15.97    8.91
 -10  -3  28    9.36    8.07
  10   3 -29   -2.67    8.29
 -10  -3  29   -5.53    7.40
  10   3 -30   -3.98    9.55
 -10  -3  30   -3.14    6.93
  10   3 -31    3.25    8.79
 -10  -3  31    1.65    7.15
  10   3 -32    9.26   10.25
 -10  -3  32    9.80    7.72
  10   3 -33   -0.81    7.75
 -10  -3  33   -6.73    7.98
 -10   4   1    3.02   13.78
  10  -4  -1    3.65    8.40
  10   4  -1   -3.64    6.44
 -10  -4   1   -2.61   12.60
 -10   4   2  -11.45   14.54
  10  -4  -2    4.03    8.61
  10   4  -2   -0.96    5.82
 -10   4   3    3.14   13.40
  10  -4  -3   22.31    9.82
  10   4  -3   12.30    6.95
  10  -4  -4   50.55   14.85
  10   4  -4   82.70   14.27
  10  -4  -5   32.55   12.06
  10   4  -5   49.11   10.84
  10  -4  -6   25.29   10.96
  10   4  -6   45.38   10.39
  10  -4  -7    0.57    7.27
  10   4  -7   -1.85    5.32
 -10  -4   7   -0.62   11.01
  10  -4  -8   73.20   15.44
  10   4  -8   71.28   13.75
 -10  -4   8   47.17   17.19
  10  -4  -9   22.03    9.17
  10   4  -9    2.19    6.01
 -10  -4   9   -0.07   11.74
  10  -4 -10   14.36    9.29
  10   4 -10   28.41    8.27
 -10  -4  10    8.70   12.58
  10  -4 -11   16.35    8.90
  10   4 -11   -5.09    6.79
 -10  -4  11    4.08   12.24
  10  -4 -12    5.30    7.14
  10   4 -12    8.61    6.02
 -10  -4  12   -3.34   11.59
  10  -4 -13    6.51    7.13
  10   4 -13   12.43    7.58
 -10  -4  13   19.06    9.30
  10  -4 -14   10.77    7.04
  10   4 -14   18.43    8.14
 -10  -4  14   19.79    9.61
  10  -4 -15    8.66    6.89
 -10  -4  15   17.85    9.12
  10  -4 -16    1.95    6.08
 -10  -4  16   10.67    7.47
  10  -4 -17   -0.87    5.79
 -10  -4  17    6.79    8.47
  10  -4 -18    2.03    5.89
 -10  -4  18   -4.96    7.70
  10  -4 -19    2.05    5.87
 -10  -4  19   15.89    8.53
  10  -4 -20   33.85    9.42
  10   4 -20   33.47   11.09
 -10  -4  20   37.89   10.74
  10  -4 -21   10.38    6.65
  10   4 -21   19.84    8.84
 -10  -4  21   24.03   10.40
  10  -4 -22    2.93    4.69
  10   4 -22    7.60    9.09
 -10  -4  22    4.77    7.17
  10  -4 -23   -1.99    5.53
  10   4 -23    4.30    7.25
  10  -4 -24   15.26    6.92
  10   4 -24   12.73    9.92
 -10  -4  24   22.11    9.50
  10   4 -25    6.87    8.13
 -10  -4  25   18.96    8.66
  10   4 -26    1.49   10.23
 -10  -4  26    6.58    7.23
  10   4 -27   -2.83    9.64
 -10  -4  27    2.85    7.93
  10   4 -28    0.73    7.57
 -10  -4  28   -0.99    7.32
  10   4 -29    0.62    8.04
 -10  -4  29    0.42    7.71
  10   4 -30    0.06    7.74
 -10  -4  30   16.07    8.33
  10   4 -31    0.68    7.20
 -10  -4  31   -0.55    6.72
  10   4 -32   -0.16    7.78
 -10  -4  32    2.50    7.14
  10   4 -33   -3.60    8.28
 -10  -4  33   -1.10    7.23
 -10  -4  34    3.79    7.78
  10  -5  -1   45.08   13.94
  10   5  -1   64.60   12.10
 -10  -5   1   31.78   16.31
  10  -5  -2  187.13   28.65
  10   5  -2  148.68   26.11
 -10  -5   2  166.28   31.69
  10  -5  -3   12.94    9.67
  10   5  -3   32.95    8.85
 -10  -5   3   21.68   13.64
  10  -5  -4   10.03    8.53
  10   5  -4    3.59    6.82
 -10  -5   4   -4.19   13.16
  10  -5  -5    4.65    7.90
  10   5  -5    7.66    5.97
  10  -5  -6   29.25    9.70
  10   5  -6   14.88    6.91
  10  -5  -7   30.36   10.50
  10   5  -7   30.10   10.02
  10  -5  -8    2.64    7.81
  10   5  -8   16.59    7.20
  10  -5  -9    0.30    8.35
  10   5  -9   -1.55    5.90
 -10  -5   9   -7.20    8.20
  10  -5 -10    3.71    7.96
  10   5 -10   -0.46    6.85
 -10  -5  10   -3.34    8.53
 -10  -5  10    3.76   10.86
  10  -5 -11    9.01    8.70
  10   5 -11    5.41    6.06
 -10  -5  11   19.95    8.73
 -10  -5  11   -2.05   12.80
  10  -5 -12   41.15   11.41
 -10  -5  12   33.84   12.18
 -10  -5  12   51.74   16.92
  10  -5 -13   23.81    9.41
 -10  -5  13   28.94   10.11
 -10  -5  13   11.66   10.76
  10  -5 -14   -3.18    6.75
 -10  -5  14    3.09    7.26
  10  -5 -15   10.47    7.29
  10   5 -15   -0.68    6.92
 -10  -5  15    6.48    7.18
  10  -5 -16   -0.31    5.59
  10   5 -16    3.24    7.46
 -10  -5  16    8.08    7.17
  10  -5 -17   16.53    8.09
  10   5 -17   26.36   10.83
 -10  -5  17   29.42    9.81
  10  -5 -18   12.36    7.80
  10   5 -18   16.96    9.54
 -10  -5  18   22.06    9.12
  10  -5 -19   -0.65    5.79
  10   5 -19    4.98    7.69
 -10  -5  19    2.91    7.08
  10  -5 -20   -0.27    5.41
  10   5 -20    1.65    7.43
 -10  -5  20   10.71    7.71
  10  -5 -21    1.85    6.08
  10   5 -21    9.61    8.52
 -10  -5  21   10.20    7.83
  10  -5 -22    8.65    6.99
  10   5 -22   38.98   11.36
 -10  -5  22   23.09    9.56
  10   5 -23   -4.64    9.78
 -10  -5  23    5.20    6.97
  10   5 -24   -4.90    9.28
 -10  -5  24   -0.01    7.64
  10   5 -25   -1.61    7.72
 -10  -5  25   -0.00    6.81
  10   5 -26   -2.33    8.64
 -10  -5  26    6.11    8.53
  10   5 -27   18.01    9.94
 -10  -5  27    8.92    8.10
  10   5 -28    1.70    7.98
 -10  -5  28    5.76    7.65
  10   5 -29    2.63    9.29
 -10  -5  29   -5.39    8.89
  10   5 -30   -2.15    8.28
 -10  -5  30   -4.68    7.95
  10   5 -31   -1.60    8.44
 -10  -5  31   -1.66    8.49
  10   5 -32   -1.99   10.85
 -10  -5  32   -1.64    7.57
 -10  -5  33    7.37    8.50
 -10  -5  34   -6.92    8.47
 -10  -5  35    0.33    7.77
  10  -6  -1    2.18    8.87
  10   6  -1    1.08    5.89
 -10  -6   1   13.63   11.98
  10  -6  -2   13.60    8.55
  10   6  -2    9.17    6.30
 -10  -6   2    1.92   11.02
  10  -6  -3    2.44    8.70
  10   6  -3   11.78    6.96
 -10  -6   3   26.03   13.30
  10  -6  -4   -2.11    7.73
  10   6  -4    1.85    5.39
 -10  -6   4   35.36   15.29
  10  -6  -5   18.71    9.72
  10   6  -5   26.54    8.59
 -10  -6   5   34.09   14.03
  10  -6  -6   21.63   10.00
  10   6  -6   14.78    8.33
 -10  -6   6   19.52    9.68
 -10  -6   6    4.65   13.58
  10  -6  -7   -0.62    7.94
  10   6  -7   -0.00    6.69
 -10  -6   7    0.16    7.10
 -10  -6   7   -6.21   11.78
  10  -6  -8    9.01    7.61
  10   6  -8   -2.02    6.24
 -10  -6   8   -1.78    8.09
 -10  -6   8   -5.86   13.31
  10  -6  -9   23.87   10.54
 -10  -6   9   28.16   10.35
  10  -6 -10   11.93    9.28
  10   6 -10   40.18   11.67
 -10  -6  10   31.80   10.63
  10  -6 -11   -3.17    7.95
  10   6 -11    9.04    7.98
 -10  -6  11    7.39    7.55
  10  -6 -12   -0.05    7.45
 -10  -6  12    3.15    7.52
  10  -6 -13   14.07    9.22
 -10  -6  13   18.84    9.29
  10  -6 -14    9.65    8.41
  10   6 -14    9.38    8.98
 -10  -6  14    8.02    7.40
  10  -6 -15   23.87    9.74
  10   6 -15   41.66   11.92
 -10  -6  15   19.68   10.50
  10  -6 -16    1.86    7.22
  10   6 -16    3.45    8.28
 -10  -6  16   16.11    8.89
  10  -6 -17    2.39    6.61
  10   6 -17   -1.55    7.46
 -10  -6  17    4.56    8.41
  10  -6 -18    7.08    6.60
  10   6 -18   13.58    9.50
 -10  -6  18   22.08    9.17
  10  -6 -19    7.45    6.73
  10   6 -19    8.94    9.29
 -10  -6  19   20.58    9.28
  10  -6 -20   -3.70    6.15
  10   6 -20    5.07    8.81
 -10  -6  20    3.81    8.03
  10  -6 -21    1.77    6.42
  10   6 -21   -0.81    7.81
 -10  -6  21   21.42    8.64
  10   6 -22   -2.69    8.61
 -10  -6  22   -0.71    6.26
  10   6 -23    2.41    8.13
 -10  -6  23   10.33    7.32
  10   6 -24    9.13    8.80
 -10  -6  24   10.88    8.31
  10   6 -25   -3.02    9.27
 -10  -6  25   -1.33    6.73
  10   6 -26   11.60   10.30
 -10  -6  26   13.28    8.37
  10   6 -27   -0.01    8.88
 -10  -6  27   -2.41    6.73
  10   6 -28    1.86    9.32
 -10  -6  28   -3.56    7.16
  10   6 -29    7.60    9.32
 -10  -6  29   -0.64    8.19
  10   6 -30   -2.87    8.53
 -10  -6  30   -0.17    8.09
  10   6 -31    2.01    9.24
 -10  -6  31   10.20    7.25
  10   6 -32   -4.12    9.96
 -10  -6  32   -2.07    6.93
 -10  -6  33    0.57    7.56
  10  -7  -1   21.85   12.47
  10   7  -1   63.08   12.15
 -10  -7   1   69.54   13.57
 -10  -7   1   28.77   15.26
  10  -7  -2   -3.37    7.82
  10   7  -2   -3.49    6.16
 -10  -7   2   -3.17    8.84
 -10  -7   2   12.58   12.45
  10  -7  -3   20.69   10.03
  10   7  -3   26.96    8.91
 -10  -7   3   22.64    9.25
 -10  -7   3    9.42   12.03
  10  -7  -4    3.06    8.02
  10   7  -4    6.04    6.86
 -10  -7   4    4.59    7.63
 -10  -7   4   11.33   13.16
  10  -7  -5   54.06   13.45
 -10  -7   5   53.37   12.52
 -10  -7   5   22.84   15.66
  10  -7  -6    0.00    7.87
 -10  -7   6    6.88    7.59
 -10  -7   6    0.94   11.25
  10  -7  -7   28.97   11.27
 -10  -7   7   23.81    9.68
 -10  -7   7    4.48   11.69
  10  -7  -8   15.69    9.09
 -10  -7   8    9.44    7.76
 -10  -7   8   -1.36   12.44
  10  -7  -9   -2.93    8.41
 -10  -7   9   -1.48    7.64
 -10  -7   9    9.39   12.44
  10  -7 -10    5.22    8.71
 -10  -7  10    4.70    7.79
 -10  -7  10   -5.34   10.80
  10  -7 -11    8.06    7.47
 -10  -7  11   12.92    9.73
  10  -7 -12    5.19    7.60
 -10  -7  12    7.98    8.39
  10  -7 -13   38.90   11.63
 -10  -7  13   26.63   10.66
  10  -7 -14    1.12    7.44
 -10  -7  14    2.61    6.44
  10  -7 -15    4.57    7.65
 -10  -7  15   -7.09    8.41
  10  -7 -16    3.60    7.90
  10   7 -16    2.92    8.35
 -10  -7  16    9.05    7.00
  10  -7 -17   16.01    8.43
  10   7 -17   10.07    9.56
 -10  -7  17   20.96    9.33
  10  -7 -18    2.26    6.98
  10   7 -18    2.93    8.81
 -10  -7  18   11.47    7.93
  10  -7 -19    4.19    6.38
  10   7 -19   -2.55    9.02
 -10  -7  19   -0.84    6.52
  10   7 -20   -3.07    8.61
 -10  -7  20    2.92    6.77
  10   7 -21    0.07    9.19
 -10  -7  21    7.42    7.61
  10   7 -22   -0.70    9.03
 -10  -7  22    5.54    9.15
  10   7 -23    3.85    9.80
 -10  -7  23   12.54    7.69
  10   7 -24   -2.49    8.87
 -10  -7  24   -0.44    6.87
  10   7 -25   -2.32   10.58
 -10  -7  25   -2.42    7.95
  10   7 -26    1.92    8.26
 -10  -7  26   -2.00    6.94
  10   7 -27   12.86   10.98
 -10  -7  27    0.00    8.52
  10   7 -28    1.41   10.65
 -10  -7  28   -2.26    8.33
  10   7 -29    7.61    9.52
 -10  -7  29   -3.39    7.86
  10   7 -30   -2.43    9.09
 -10  -7  30   -0.88    8.21
  10   7 -31   -0.03   10.46
  10   7 -32   14.75   10.27
  10  -8  -1    3.03    7.14
 -10  -8   1    2.64    6.82
 -10  -8   1   -1.92   10.98
  10  -8  -2   -0.88    9.79
 -10  -8   2    9.52    6.99
 -10  -8   2    8.75   11.53
  10  -8  -3   12.79    9.53
 -10  -8   3   26.43    9.56
 -10  -8   3    6.88   12.07
  10  -8  -4   19.25    8.70
 -10  -8   4    5.44    7.29
 -10  -8   4   15.19   12.80
  10  -8  -5   30.33   11.49
 -10  -8   5   81.83   14.87
 -10  -8   5   14.79   12.79
  10  -8  -6    9.63    8.78
 -10  -8   6   10.04    7.67
 -10  -8   6   -2.29   12.88
  10  -8  -7   10.61    8.73
 -10  -8   7    5.52    7.86
 -10  -8   7    5.47   11.04
  10  -8  -8    7.82    8.13
 -10  -8   8    0.25    7.00
 -10  -8   8    7.37   12.41
  10  -8  -9    3.96    7.89
 -10  -8   9    9.12    7.89
  10  -8 -10    8.20    7.88
 -10  -8  10    4.12    8.18
  10  -8 -11   20.72    9.92
 -10  -8  11   17.92    9.62
  10  -8 -12    0.48    8.87
 -10  -8  12    2.38    8.33
  10  -8 -13   -5.56    8.33
 -10  -8  13    2.94    7.33
  10  -8 -14   -0.93    7.65
 -10  -8  14    0.34    6.54
  10  -8 -15   14.53    8.68
 -10  -8  15   20.94    9.29
  10  -8 -16   -0.44    7.45
 -10  -8  16    3.34    6.93
  10  -8 -17    9.24    8.37
 -10  -8  17    3.49    7.79
 -10  -8  18    2.23    7.35
 -10  -8  19   20.45    9.81
 -10  -8  20    4.53    7.53
 -10  -8  21    0.09    7.24
 -10  -8  22   -5.09    7.91
 -10  -8  23   -0.37    6.20
 -10  -8  24    1.07    7.29
 -10  -8  25    6.66    8.20
  10   8 -26   -5.87   11.15
 -10  -8  26    1.39    8.01
  10   8 -27   -4.12    9.88
 -10  -8  27   -3.45    8.37
  10   8 -28   -2.00    9.30
 -10  -8  28    1.16    6.99
  10   8 -29    3.35   10.06
  10   8 -30    4.04    9.92
  10   8 -31   10.00   11.02
  10   8 -32    0.53   10.09
  10  -9  -1   37.47   11.70
 -10  -9   1   21.71    9.68
 -10  -9   1   14.89   12.98
  10  -9  -2    8.02   10.00
 -10  -9   2    4.67    7.62
 -10  -9   2   20.94   11.26
  10  -9  -3   23.25   10.56
 -10  -9   3   28.31    9.69
 -10  -9   3    6.63   12.98
  10  -9  -4   -5.56   10.06
 -10  -9   4    3.85    7.12
 -10  -9   4   -5.41   11.90
  10  -9  -5    1.12    8.57
 -10  -9   5    1.91    6.95
 -10  -9   5   -1.21   11.31
  10  -9  -6    9.07    9.43
 -10  -9   6    0.80    6.90
 -10  -9   6   -4.66   10.61
  10  -9  -7   40.66   11.88
 -10  -9   7   25.83   10.00
  10  -9  -8    0.74    7.83
 -10  -9   8   11.55    7.49
  10  -9  -9    9.26    9.49
 -10  -9   9    1.92    6.95
  10  -9 -10    4.34    7.67
 -10  -9  10    3.02    7.10
  10  -9 -11   25.81   10.06
 -10  -9  11   21.94    9.03
  10  -9 -12   -1.23    8.10
 -10  -9  12    4.70    7.17
  10  -9 -13    0.63    7.63
 -10  -9  13    1.11    6.88
  10  -9 -14   -1.51    7.80
 -10  -9  14    1.63    7.82
  10  -9 -15   -5.33    8.18
 -10  -9  15   11.67    8.11
  10  -9 -16    5.96    7.90
 -10  -9  16    4.40    6.85
 -10  -9  17   54.02   13.59
 -10  -9  18    4.41    6.69
 -10  -9  19    4.89    7.86
 -10  -9  20    1.47    7.64
 -10  -9  21    9.04    8.41
 -10  -9  22   -6.85    7.42
 -10  -9  23   11.50    8.26
 -10  -9  24    2.23    6.86
 -10  -9  25   -0.71    6.64
 -10  -9  26   -0.68    8.04
  10 -10  -1   13.03    9.86
 -10 -10   1    7.56    6.81
 -10 -10   1   -0.18   10.66
  10 -10  -2    5.87    8.44
 -10 -10   2    4.85    6.85
 -10 -10   2    6.28   11.82
  10 -10  -3   12.54    9.60
 -10 -10   3    0.40    7.37
 -10 -10   3    9.22   11.11
  10 -10  -4    4.01    9.25
 -10 -10   4    2.74    7.48
  10 -10  -5   26.35   10.92
 -10 -10   5   43.84   11.60
  10 -10  -6   -0.28    7.30
 -10 -10   6    7.25    7.16
  10 -10  -7   -6.63    7.78
 -10 -10   7    2.34    7.29
  10 -10  -8   -1.16    7.12
 -10 -10   8   -2.89    7.26
  10 -10  -9   19.99   10.44
 -10 -10   9   37.09   11.81
  10 -10 -10    3.73    8.46
 -10 -10  10   -1.33    6.49
  10 -10 -11    1.19    8.88
 -10 -10  11    4.60    7.28
  10 -10 -12    1.94    8.45
 -10 -10  12    1.91    8.19
  10 -10 -13   17.19    9.52
 -10 -10  13   26.42   10.22
  10 -10 -14    7.15    8.82
 -10 -10  14    7.61    7.65
 -10 -10  15    7.99    8.34
 -10 -10  16   12.28    7.54
 -10 -10  17   -2.94    7.66
 -10 -10  18   -0.31    7.21
 -10 -10  19    9.69    8.71
 -10 -10  20   -3.72    8.01
 -10 -10  21    8.05    7.35
 -10 -10  22   -1.16    7.23
 -10 -10  23    6.04    7.58
  10 -11  -1   -1.22    7.68
 -10 -11   1   13.66    8.22
  10 -11  -2    6.96    8.16
 -10 -11   2   -3.19    7.53
  10 -11  -3   -4.29    8.72
 -10 -11   3   16.35    8.26
  10 -11  -4    2.49    7.50
 -10 -11   4    1.89    7.58
  10 -11  -5   -1.03    7.31
 -10 -11   5   11.78    7.75
  10 -11  -6    3.38    8.67
 -10 -11   6    3.47    7.01
  10 -11  -7   34.71   11.77
 -10 -11   7   27.31   10.56
  10 -11  -8    9.58    9.48
 -10 -11   8   10.81    8.33
  10 -11  -9   10.54    8.58
 -10 -11   9    8.24    8.49
  10 -11 -10   -1.19    7.65
 -10 -11  10    1.07    6.75
  10 -11 -11    5.75    8.42
 -10 -11  11   13.75    8.76
  10 -11 -12    4.02    7.13
 -10 -11  12   -1.54    8.07
 -10 -11  13    6.77    8.90
 -10 -11  14    0.38    6.24
 -10 -11  15   -2.71    7.80
 -10 -11  16   -0.12    6.88
 -10 -11  17    8.09    7.33
 -10 -11  18    7.39    8.33
 -10 -11  19    7.96    7.26
 -10 -11  20   -3.20    7.70
  10 -12  -1    3.09    9.50
 -10 -12   1    5.60    7.03
  10 -12  -2   -5.70    9.15
 -10 -12   2   -5.37    6.91
  10 -12  -3    8.25    8.69
 -10 -12   3   20.36    8.51
  10 -12  -4   -3.17    9.23
 -10 -12   4    0.10    7.71
  10 -12  -5   13.30    9.44
 -10 -12   5   14.83    8.32
  10 -12  -6   -3.50    8.44
 -10 -12   6   -5.52    8.54
  10 -12  -7   14.45    8.54
 -10 -12   7   -0.00    7.29
  10 -12  -8    5.66    8.83
 -10 -12   8   -2.16    7.65
  10 -12  -9    9.22    9.65
 -10 -12   9   24.68    8.94
  10 -12 -10    8.73    9.12
 -10 -12  10   -1.25    7.44
 -10 -12  11    1.38    7.23
 -10 -12  12    0.25    7.99
 -10 -12  13   13.63    8.10
 -10 -12  14    6.20    7.89
 -10 -12  15    3.04    8.23
 -10 -12  16    0.38    6.93
 -10 -12  17    2.55    7.34
  10 -13  -1    7.20    8.21
 -10 -13   1   10.77    8.09
  10 -13  -2   10.54    8.92
 -10 -13   2    0.26    6.56
  10 -13  -3    5.12    8.96
 -10 -13   3   21.68    9.18
  10 -13  -4   -3.61    9.56
 -10 -13   4    3.08    6.74
  10 -13  -5    4.63    8.72
 -10 -13   5   -1.65    8.02
  10 -13  -6    4.01    8.32
 -10 -13   6    5.23    7.00
  10 -13  -7   18.28   10.13
 -10 -13   7   22.25    9.56
  10 -13  -8    5.14    9.17
 -10 -13   8   -3.03    8.66
  10 -13  -9   -6.63    9.17
 -10 -13   9    0.00    7.32
 -10 -13  10   -1.40    6.92
 -10 -13  11    0.76    8.03
 -10 -13  12   -2.11    7.11
 -10 -13  13   17.40    9.91
 -10 -13  14   -1.78    7.71
  10 -14  -1    6.77    9.00
 -10 -14   1   -3.58    7.85
  10 -14  -2    3.70    8.80
 -10 -14   2   -7.21    7.96
  10 -14  -3   -1.94    8.30
 -10 -14   3   -2.20    7.01
  10 -14  -4    2.60    8.78
 -10 -14   4    1.49    7.61
  10 -14  -5   10.59    9.14
 -10 -14   5    9.64    8.02
  10 -14  -6   -4.27    8.61
 -10 -14   6    0.66    7.02
  10 -14  -7   -1.63    9.13
 -10 -14   7   -3.55    8.79
 -10 -14   8    7.82    9.02
 -10 -14   9    2.17    8.52
 -10 -14  10   14.08    8.30
  10 -15  -1    3.42    8.04
 -10 -15   1    4.88    8.40
  10 -15  -2    0.05    8.22
 -10 -15   2   -5.01    7.53
  10 -15  -3    1.12    8.65
 -10 -15   3    1.70    7.52
  10 -15  -4   -0.59    7.97
 -10 -15   4   -0.32    7.35
  10 -15  -5   16.48   10.42
 -10 -15   5   -0.67    7.50
 -10 -15   6    1.42    7.39
  10 -16  -3    8.82    9.68
  -9   0   1   -1.82   12.45
  -9   0   2    7.84   11.65
  -9   0   3  132.54   26.64
  -9   0   4    0.00    9.60
   9   0  -4   -2.25   11.28
  -9   0   5   35.28   14.37
   9   0  -5   30.65   13.86
  -9   0   6   -3.69   10.56
   9   0  -6    0.02    5.98
   9   0  -6    7.29   11.11
  -9   0   7  166.35   27.74
   9   0  -7  128.79   21.97
   9   0  -7  118.15   26.06
  -9   0   8   -5.15   11.46
   9   0  -8   -0.54    5.86
   9   0  -8   -4.48   11.89
  -9   0   9   70.26   18.21
   9   0  -9   62.77   13.12
   9   0  -9   82.32   19.29
  -9   0  10   -4.24   10.39
   9   0 -10   -0.89    5.36
   9   0 -10    0.85   11.83
  -9   0  11    9.69   12.61
   9   0 -11   13.57    7.02
   9   0 -11   12.90   12.89
  -9   0  12   -1.58   10.39
   9   0 -12   -4.25    6.55
   9   0 -12   -7.32   13.24
   9   0 -13  129.33   21.34
   9   0 -14    1.74    5.75
   9   0 -15   30.30    8.82
   9   0 -16    9.79    5.44
   9   0 -17   22.23    8.10
   9   0 -18    1.37    5.78
   9   0 -19   65.97   13.34
   9   0 -20    0.86    5.62
  -9   0  21   10.27    8.09
   9   0 -21   10.46    6.54
  -9   0  22   -3.08    7.23
  -9   0  23   72.52   15.50
  -9   0  24   -4.37    6.98
  -9   0  25   28.94    9.45
  -9   0  26    4.11    5.95
  -9   0  27   -1.62    5.96
  -9   0  28    0.77    5.70
  -9   0  29   11.82    7.85
   9   0 -30   -3.67    7.57
   9   0 -31    7.56    7.34
   9   0 -32    4.66    7.31
   9   0 -33    7.56    8.11
   9   0 -34    2.02    6.98
  -9   1   1  391.71   62.78
  -9  -1   1  420.31   62.93
  -9   1   2   -0.60   10.30
   9  -1  -2    5.19   11.28
  -9  -1   2    9.54   10.87
  -9   1   3    2.51   11.82
   9  -1  -3    0.93   10.41
  -9  -1   3   -5.53   11.24
  -9   1   4   32.47   15.09
   9  -1  -4   58.04   15.82
  -9  -1   4   51.83   16.37
  -9   1   5   90.97   23.23
   9  -1  -5  107.56   23.77
   9   1  -5  109.20   19.17
  -9  -1   5  160.80   26.04
  -9   1   6   -1.97   10.98
   9  -1  -6    5.92   10.81
   9   1  -6    5.21    6.12
   9   1  -6   -1.30   10.60
  -9  -1   6   -0.75   11.13
  -9   1   7   67.76   17.37
   9  -1  -7   47.63   10.74
   9  -1  -7   42.78   15.27
   9   1  -7   41.52   10.11
   9   1  -7   49.91   15.07
  -9  -1   7   22.90   14.34
  -9   1   8   -0.88   11.29
   9  -1  -8   -0.66    5.80
   9  -1  -8    2.36   11.34
   9   1  -8   -6.02    6.67
   9   1  -8   -0.92   10.83
  -9  -1   8   -0.89   10.52
  -9   1   9   43.75   13.53
   9  -1  -9   18.30    7.62
   9  -1  -9   14.30   11.42
   9   1  -9   13.69    6.96
   9   1  -9    2.57   10.81
  -9  -1   9   28.87   13.26
  -9   1  10    2.32   11.22
   9  -1 -10    1.56    5.50
   9  -1 -10   15.40   12.35
   9   1 -10    1.15    5.92
   9   1 -10    1.34   10.59
  -9  -1  10   -0.40    9.90
  -9   1  11   80.95   20.53
   9  -1 -11   86.81   16.93
   9  -1 -11  174.17   25.18
   9   1 -11   79.84   16.64
   9   1 -11  114.83   22.96
  -9  -1  11   92.83   21.23
   9  -1 -12    7.52    5.91
   9   1 -12    3.34    6.04
   9   1 -12   23.64   13.52
  -9  -1  12    3.37   12.06
   9  -1 -13   -3.53    5.56
   9   1 -13    4.61    6.08
  -9  -1  13   -0.39   10.93
   9  -1 -14    0.59    5.67
   9   1 -14   -1.64    5.56
   9  -1 -15   48.91   12.17
   9   1 -15   80.62   13.47
   9  -1 -16   14.86    6.70
   9   1 -16   10.10    7.05
   9  -1 -17   49.34    9.96
   9   1 -17   17.31    8.06
   9  -1 -18    7.30    6.25
   9   1 -18   -0.96    5.31
   9  -1 -19    6.37    6.20
   9   1 -19   13.31    6.88
  -9  -1  19   -2.41    6.84
   9  -1 -20    5.74    6.27
   9   1 -20    2.07    6.02
  -9  -1  20    6.29    7.58
   9  -1 -21   47.97   12.24
  -9  -1  21   88.89   14.92
  -9   1  22   -1.15    6.98
   9  -1 -22   -2.23    5.33
  -9  -1  22   -2.50    6.70
  -9   1  23    7.43    6.94
   9  -1 -23    4.37    6.00
  -9  -1  23   -2.47    6.70
  -9   1  24   -0.21    6.81
  -9  -1  24    0.00    6.63
  -9   1  25   13.75    7.70
  -9  -1  25   21.82    8.45
  -9   1  26    2.08    6.71
  -9  -1  26    7.13    7.55
  -9   1  27   30.23    9.84
  -9  -1  27   28.67   10.09
  -9   1  28    4.26    6.36
   9   1 -28   -3.73    7.78
  -9  -1  28   10.58    7.96
   9   1 -29    9.44    8.25
  -9  -1  29    5.42    6.68
   9   1 -30   -2.83    7.49
  -9  -1  30   -0.21    5.73
   9   1 -31   19.28    9.33
   9   1 -32   -2.66    8.61
   9  -1 -33    1.97    7.48
   9   1 -33    6.72    8.27
   9  -1 -34   -0.28    6.70
   9   1 -34    4.18    8.93
  -9   2   1   51.65   16.01
   9  -2  -1   43.13   11.95
   9  -2  -1   31.12   14.48
  -9  -2   1   63.98   16.27
  -9   2   2   22.31   13.78
   9  -2  -2   -1.69    7.99
   9  -2  -2    4.19   10.99
  -9  -2   2    1.50   10.62
  -9   2   3   99.12   22.83
   9  -2  -3   85.56   18.57
   9  -2  -3   91.84   21.85
   9   2  -3  110.86   18.01
  -9  -2   3  150.26   24.87
  -9   2   4    2.36   11.12
   9  -2  -4    6.97    6.82
   9  -2  -4   -3.19   10.16
   9   2  -4    7.75    5.95
  -9  -2   4    3.42   11.78
  -9   2   5    4.60   11.26
   9  -2  -5   19.09    8.50
   9  -2  -5   14.90   12.99
   9   2  -5   12.46    6.69
  -9  -2   5    9.48   11.27
  -9   2   6   -6.38   12.10
   9  -2  -6   -4.04    7.14
   9  -2  -6   -0.29   10.79
   9   2  -6   -1.29    5.59
  -9  -2   6   -1.28   12.45
  -9   2   7   51.47   16.06
   9  -2  -7   36.26   12.06
   9  -2  -7   65.08   17.73
   9   2  -7   61.56   11.90
  -9  -2   7   74.04   18.71
  -9   2   8    3.95   12.14
   9  -2  -8    5.18    6.72
   9  -2  -8   46.80   15.14
   9   2  -8   26.13    7.74
  -9  -2   8   33.71   13.65
  -9   2   9   18.38   13.53
   9  -2  -9   22.97    9.28
   9  -2  -9   43.15   15.57
   9   2  -9   27.56    8.04
   9   2  -9   51.50   14.98
  -9  -2   9   31.75   13.65
  -9   2  10   -3.69    9.58
   9  -2 -10    0.26    6.05
   9  -2 -10   -2.78   11.90
   9   2 -10    5.73    5.41
   9   2 -10    1.76   10.42
  -9  -2  10    9.27   11.10
   9  -2 -11    1.88    6.44
   9   2 -11   -2.05    5.74
   9   2 -11    4.11   11.06
  -9  -2  11   -5.75   11.52
   9  -2 -12   21.13    7.53
   9   2 -12   18.03    7.43
   9   2 -12   -0.83   11.91
  -9  -2  12    9.92   12.36
   9  -2 -13   31.95    8.80
   9   2 -13   24.84    9.31
   9   2 -13   40.49   15.07
  -9  -2  13   36.74   14.26
   9  -2 -14   24.30    8.81
   9   2 -14   45.52    9.95
   9  -2 -15   18.06    7.16
   9   2 -15   10.44    7.56
   9  -2 -16    4.93    5.96
   9   2 -16    2.21    5.45
   9  -2 -17   21.33    8.56
   9   2 -17   67.16   11.45
  -9  -2  17   42.14   11.68
   9  -2 -18   -4.02    5.49
  -9  -2  18   -3.70    8.65
   9  -2 -19   96.04   18.74
  -9  -2  19  136.87   21.17
   9  -2 -20    4.82    6.04
  -9  -2  20    4.04    7.34
   9  -2 -21   -2.06    5.89
  -9  -2  21    2.12    7.27
   9  -2 -22    0.86    5.18
  -9  -2  22    9.57    8.08
   9  -2 -23   49.16   11.74
  -9  -2  23   65.52   13.87
  -9   2  24    0.94    7.27
   9  -2 -24    0.90    5.44
  -9  -2  24    2.35    6.25
  -9   2  25   10.38    8.21
   9   2 -25   12.08    7.84
  -9  -2  25    5.01    7.00
  -9   2  26    6.70    6.98
   9   2 -26   -2.58    6.92
  -9  -2  26   -3.96    6.42
   9   2 -27   -0.34    7.03
  -9  -2  27   10.23    7.16
   9   2 -28    1.73    7.33
  -9  -2  28    3.08    6.62
   9   2 -29    1.60    7.24
  -9  -2  29   15.53    7.69
   9   2 -30   -4.81    8.81
  -9  -2  30    0.00    6.82
   9   2 -31    0.19    8.14
  -9  -2  31   -0.38    6.34
   9   2 -32   -4.65    7.81
  -9  -2  32   -0.30    6.44
   9   2 -33    5.76    7.76
   9   2 -34    2.28    8.26
  -9   3   1  176.03   32.17
   9  -3  -1  150.48   27.63
   9  -3  -1  180.50   31.41
   9   3  -1  167.06   26.43
  -9  -3   1  180.37   31.29
  -9   3   2   42.11   16.34
   9  -3  -2   47.98   11.95
   9  -3  -2   47.26   16.81
   9   3  -2   44.99   10.46
  -9  -3   2   41.94   15.76
  -9   3   3   -0.28   11.97
   9  -3  -3    2.25    7.28
   9  -3  -3   -4.41   11.52
   9   3  -3   -2.89    5.74
  -9  -3   3    1.47   10.56
  -9   3   4   15.15   11.75
   9  -3  -4    0.12    7.16
   9  -3  -4    0.52    9.85
   9   3  -4    4.29    5.65
  -9  -3   4    7.48   11.25
  -9   3   5   55.27   17.90
   9  -3  -5   56.06   13.33
   9  -3  -5   67.09   18.12
   9   3  -5   62.10   12.21
  -9  -3   5   57.63   16.89
  -9   3   6   26.65   14.14
   9  -3  -6   40.06   11.82
   9  -3  -6   28.35   15.69
   9   3  -6   55.92   10.56
  -9  -3   6   57.80   16.27
  -9   3   7    7.61   11.30
   9  -3  -7   16.86    9.41
   9  -3  -7   16.47   12.14
   9   3  -7   19.99    7.52
  -9  -3   7   10.12   11.85
  -9   3   8   -4.95   11.02
   9  -3  -8   -2.68    7.67
   9  -3  -8    0.25   11.30
   9   3  -8   -7.03    6.24
  -9  -3   8   11.93   11.28
   9  -3  -9   12.85    7.02
   9   3  -9   18.82    7.15
  -9  -3   9    6.02   11.40
   9  -3 -10   13.77    7.73
   9   3 -10   17.05    7.07
  -9  -3  10   18.97   12.39
   9  -3 -11  151.95   22.54
   9   3 -11  123.73   21.70
  -9  -3  11  107.40   25.10
   9  -3 -12   24.69    8.69
   9   3 -12   33.94    8.76
  -9  -3  12   26.10   13.64
   9  -3 -13    6.74    7.04
   9   3 -13    6.91    6.32
  -9  -3  13   10.71   11.45
   9  -3 -14    3.35    5.67
   9   3 -14   -0.41    5.37
  -9  -3  14   -3.82    9.03
  -9  -3  14   -5.25   11.44
   9  -3 -15   55.06   12.88
   9   3 -15   85.95   14.29
  -9  -3  15   60.01   14.67
   9  -3 -16    9.00    5.99
  -9  -3  16   13.57    8.41
   9  -3 -17   19.87    7.98
  -9  -3  17   43.00   10.98
   9  -3 -18   -0.06    4.51
  -9  -3  18   -0.90    8.27
   9  -3 -19   -0.19    5.09
  -9  -3  19    3.62    7.89
   9  -3 -20   11.50    6.51
  -9  -3  20   19.99    8.58
   9  -3 -21   64.23   12.26
  -9  -3  21   50.47   13.62
   9  -3 -22    1.32    5.85
   9   3 -22    5.88    8.04
  -9  -3  22    2.50    7.91
   9  -3 -23   10.76    7.02
   9   3 -23   11.04    7.48
  -9  -3  23    7.78    7.07
   9  -3 -24    0.86    5.78
   9   3 -24   -4.78    7.34
  -9  -3  24    1.19    7.26
  -9   3  25   13.89    8.06
   9  -3 -25   13.97    6.36
   9   3 -25   10.23    8.36
  -9  -3  25   36.21    9.76
   9   3 -26    4.28    9.14
  -9  -3  26   21.94    8.79
   9   3 -27    3.14    6.92
  -9  -3  27    4.54    7.22
   9   3 -28   -0.08    7.84
  -9  -3  28   -1.74    6.95
   9   3 -29    8.61    8.16
  -9  -3  29   -0.86    6.35
   9   3 -30    5.01    9.17
  -9  -3  30   -4.40    7.43
   9   3 -31   25.80   10.32
  -9  -3  31   14.75    9.15
   9   3 -32   -1.34    8.17
  -9  -3  32    2.21    7.23
   9   3 -33    2.02    8.52
  -9  -3  33   -0.47    6.55
   9   3 -34   -6.20    9.60
  -9   4   1   -4.35   12.22
   9  -4  -1    6.50    7.99
   9  -4  -1    0.09   12.51
   9   4  -1    2.15    5.83
  -9   4   2   52.24   17.78
   9  -4  -2   38.18   11.58
   9  -4  -2   26.38   15.78
   9   4  -2   44.94   10.15
  -9  -4   2   32.70   15.02
  -9   4   3   36.48   15.89
   9  -4  -3   51.06   12.12
   9  -4  -3   71.88   19.41
   9   4  -3   38.61   10.10
  -9  -4   3   36.07   15.17
  -9   4   4   56.14   19.07
   9  -4  -4   67.23   14.39
   9  -4  -4   68.73   18.61
   9   4  -4   61.12   12.48
  -9  -4   4   51.00   17.30
  -9   4   5   59.28   17.69
   9  -4  -5   63.40   14.64
   9  -4  -5   58.83   18.33
   9   4  -5   55.72   12.63
  -9  -4   5   61.97   17.73
  -9   4   6    6.74   12.49
   9  -4  -6   -5.87    8.41
   9  -4  -6    8.30   13.19
   9   4  -6    0.20    6.58
  -9  -4   6   -1.93   11.16
   9  -4  -7   41.48   12.63
   9   4  -7   74.73   12.92
  -9  -4   7   61.02   18.78
   9  -4  -8  104.47   19.44
   9   4  -8  107.22   18.59
  -9  -4   8  102.56   22.80
   9  -4  -9   56.51   13.38
   9   4  -9   51.08   12.09
  -9  -4   9   56.99   16.82
   9  -4 -10   -0.73    6.97
   9   4 -10    5.22    5.39
  -9  -4  10   -1.65   12.39
   9  -4 -11   10.23    7.94
   9   4 -11   13.82    6.67
  -9  -4  11    4.30    7.54
  -9  -4  11   -0.25   11.29
   9  -4 -12   -0.59    6.74
   9   4 -12   -2.32    6.75
  -9  -4  12    3.43    6.13
  -9  -4  12    9.57   11.58
   9  -4 -13   26.91    9.50
   9   4 -13   32.05    9.90
  -9  -4  13   43.50   11.69
  -9  -4  13   43.88   14.01
   9  -4 -14   15.71    7.75
  -9  -4  14   11.28    8.39
  -9  -4  14    1.02   10.87
   9  -4 -15   31.17    9.37
  -9  -4  15   33.47   10.98
   9  -4 -16    0.24    5.61
  -9  -4  16    8.70    8.65
   9  -4 -17   29.31    8.77
  -9  -4  17   33.62   10.42
   9  -4 -18   48.63   12.07
   9   4 -18  103.97   16.74
  -9  -4  18   40.87   13.18
   9  -4 -19   64.65   12.56
   9   4 -19   40.27   13.57
  -9  -4  19   71.81   14.66
   9  -4 -20    3.93    5.18
   9   4 -20    0.74    7.31
  -9  -4  20   -0.00    7.29
   9  -4 -21   -4.86    5.62
   9   4 -21    0.26    8.69
  -9  -4  21    0.54    7.30
   9  -4 -22   10.62    6.22
   9   4 -22   -1.69    7.88
  -9  -4  22   -1.03    6.93
   9  -4 -23   23.57    8.53
   9   4 -23   39.10   11.36
  -9  -4  23   56.09   11.70
   9  -4 -24    1.64    5.50
   9   4 -24   13.75    9.33
  -9  -4  24   23.38    9.37
   9   4 -25    1.08    7.86
  -9  -4  25    1.87    6.71
   9   4 -26   -5.38    8.64
  -9  -4  26   -1.08    7.64
   9   4 -27   -0.87    7.00
  -9  -4  27    4.00    6.88
   9   4 -28    6.68    8.04
  -9  -4  28    2.56    7.08
   9   4 -29    7.79    8.62
  -9  -4  29   -0.85    6.67
   9   4 -30   -1.13    8.71
  -9  -4  30    3.36    7.82
   9   4 -31    6.23    7.18
  -9  -4  31    6.47    7.89
   9   4 -32   -5.08    9.55
  -9  -4  32    1.56    6.85
   9   4 -33   -0.26    7.75
  -9  -4  33    1.48    6.98
   9   4 -34   -1.53    9.64
  -9  -4  34   -0.31    7.54
  -9   5   1  128.36   27.94
   9  -5  -1  134.21   23.65
   9  -5  -1  141.10   27.37
   9   5  -1  132.21   21.93
  -9   5   2   63.23   19.54
   9  -5  -2   66.31   14.95
   9  -5  -2   84.76   19.75
   9   5  -2   59.07   13.28
  -9   5   3    4.97   13.01
   9  -5  -3    5.01    7.70
   9  -5  -3    0.75   11.54
   9   5  -3    8.50    6.16
  -9   5   4   81.19   21.72
   9  -5  -4   63.95   16.89
   9   5  -4  116.93   17.15
   9  -5  -5   42.85   11.33
   9   5  -5   24.77    8.72
   9  -5  -6   48.72   12.13
   9   5  -6   30.91    9.14
  -9  -5   6   37.96   15.32
   9  -5  -7   94.64   17.32
   9   5  -7   72.46   15.52
  -9  -5   7   81.24   20.40
   9  -5  -8   -2.09    7.63
   9   5  -8    4.78    5.76
  -9  -5   8   -3.87    7.34
  -9  -5   8   -0.03   10.13
   9  -5  -9   -0.00    7.76
   9   5  -9   -0.51    6.23
  -9  -5   9   -0.13    7.85
  -9  -5   9   -0.35   11.26
   9  -5 -10    3.60    7.80
   9   5 -10   -2.52    6.70
  -9  -5  10    8.66    7.85
  -9  -5  10   12.76   12.31
   9  -5 -11   48.71   13.64
  -9  -5  11   75.84   14.56
  -9  -5  11   77.92   18.50
   9  -5 -12   33.07    9.61
  -9  -5  12   18.53    8.97
  -9  -5  12   16.27   12.20
   9  -5 -13    8.23    7.15
  -9  -5  13   -1.67    7.22
  -9  -5  13   -0.78    9.61
   9  -5 -14   13.54    9.22
  -9  -5  14    6.52    7.94
   9  -5 -15   12.71    7.88
  -9  -5  15    9.40    7.82
   9  -5 -16   27.91    9.04
   9   5 -16   28.12   10.58
  -9  -5  16   43.25   10.93
   9  -5 -17   26.99    9.09
   9   5 -17   28.51   11.82
  -9  -5  17   57.29   11.60
   9  -5 -18   -1.17    6.15
   9   5 -18    2.62    8.55
  -9  -5  18    1.09    7.80
   9  -5 -19   -3.10    6.34
   9   5 -19    2.58    7.73
  -9  -5  19   -4.81    7.95
   9  -5 -20   10.28    6.54
   9   5 -20    9.15    8.55
  -9  -5  20    4.73    7.67
   9  -5 -21    6.97    6.61
   9   5 -21   25.79   10.17
  -9  -5  21   29.78    9.17
   9  -5 -22   14.63    6.70
   9   5 -22   11.89    9.28
  -9  -5  22   18.23    8.65
   9   5 -23    6.50    9.82
  -9  -5  23   21.11    8.90
   9   5 -24   -1.49    9.29
  -9  -5  24    3.45    6.73
   9   5 -25   -1.03    8.37
  -9  -5  25    0.65    5.96
   9   5 -26   14.75    9.96
  -9  -5  26   10.70    8.19
   9   5 -27   20.48   10.66
  -9  -5  27    3.52    6.55
   9   5 -28    4.70    9.18
  -9  -5  28   -5.85    7.37
   9   5 -29    1.93    9.25
  -9  -5  29   -0.35    6.78
   9   5 -30   -2.27    9.20
  -9  -5  30    0.17    7.93
   9   5 -31    1.58    7.71
  -9  -5  31    3.64    7.78
   9   5 -32    2.96    8.78
  -9  -5  32    3.91    7.45
   9   5 -33    7.98    9.80
  -9  -5  33    2.95    7.22
   9   5 -34   -2.57    8.60
  -9  -5  34   -5.75    7.81
  -9  -5  35   -0.24    7.00
  -9   6   1   -5.73   13.21
   9  -6  -1    3.36    8.42
   9   6  -1    3.39    5.30
  -9  -6   1   -7.61   11.06
   9  -6  -2  103.09   19.48
   9   6  -2   85.35   17.14
  -9  -6   2  135.98   24.16
   9  -6  -3   24.91   10.52
   9   6  -3   17.73    7.87
  -9  -6   3   28.50   14.40
   9  -6  -4   16.61   10.03
   9   6  -4   31.38    9.32
  -9  -6   4   32.90    9.69
   9  -6  -5    7.05    8.05
   9   6  -5   12.83    7.34
  -9  -6   5   26.28    9.90
   9  -6  -6   18.28    9.83
   9   6  -6   16.08    7.62
  -9  -6   6   23.29    9.76
   9  -6  -7   28.11   11.32
   9   6  -7   48.42   11.45
  -9  -6   7   46.18   11.78
   9  -6  -8   88.86   17.31
   9   6  -8   68.67   16.67
  -9  -6   8   97.75   16.95
   9  -6  -9   18.93    8.62
   9   6  -9   19.38    8.72
  -9  -6   9    6.08    7.38
   9  -6 -10   10.75    8.23
   9   6 -10   -0.53    7.04
  -9  -6  10    0.77    7.21
  -9  -6  10   -3.31   10.77
   9  -6 -11   -1.14    8.20
   9   6 -11    0.27    7.93
  -9  -6  11   -6.73    7.42
  -9  -6  11    1.14   10.31
   9  -6 -12    6.47    8.20
   9   6 -12   21.66   11.06
  -9  -6  12   49.06   10.71
   9  -6 -13   19.51    9.19
  -9  -6  13   15.68    8.29
   9  -6 -14   41.99   11.61
  -9  -6  14   66.11   13.49
   9  -6 -15   12.43    8.38
  -9  -6  15   23.96    8.01
   9  -6 -16   -1.21    6.01
   9   6 -16    0.43    7.94
  -9  -6  16   -3.01    7.37
   9  -6 -17    9.30    7.21
   9   6 -17    5.05    8.43
  -9  -6  17   20.68    7.93
   9  -6 -18   26.41    8.90
   9   6 -18   51.55   13.60
  -9  -6  18   36.08   11.22
   9  -6 -19   11.48    6.29
   9   6 -19    4.90    8.33
  -9  -6  19    3.93    6.41
   9  -6 -20    4.43    5.54
   9   6 -20   -3.79    8.50
  -9  -6  20    4.09    7.83
   9  -6 -21    3.01    5.56
   9   6 -21    5.13    8.45
  -9  -6  21    7.46    7.94
   9   6 -22    5.74    9.85
  -9  -6  22   10.25    7.50
   9   6 -23   32.83   11.26
  -9  -6  23   13.42    8.53
   9   6 -24    7.07    9.15
  -9  -6  24   10.21    7.93
   9   6 -25   20.37   10.66
  -9  -6  25   17.34    9.47
   9   6 -26    4.29    9.24
  -9  -6  26    0.21    7.40
   9   6 -27    2.08    9.35
  -9  -6  27    2.10    7.09
   9   6 -28    1.90    9.20
  -9  -6  28    2.62    6.18
   9   6 -29    4.78   10.53
  -9  -6  29   17.73    9.30
   9   6 -30    2.44   10.03
  -9  -6  30    1.12    7.00
   9   6 -31    6.24   10.94
  -9  -6  31    0.14    6.60
   9   6 -32    1.85   10.90
  -9  -6  32    0.58    7.92
   9   6 -33   10.58   10.75
  -9  -6  33   -0.01    7.67
   9   6 -34    7.79   11.15
  -9  -6  34    7.22    7.10
  -9  -6  35    0.94    7.57
  -9  -6  36   -4.01    8.87
   9  -7  -1   19.97    9.10
   9   7  -1    3.57    7.29
  -9  -7   1    9.03    8.10
  -9  -7   1   -2.04    9.92
   9  -7  -2    8.09    8.56
   9   7  -2    9.18    7.49
  -9  -7   2    2.64    6.67
  -9  -7   2    0.45   10.98
   9  -7  -3   -1.06    7.02
  -9  -7   3   12.35    8.05
  -9  -7   3   14.15   12.14
   9  -7  -4   39.14   10.90
  -9  -7   4   24.43    9.67
  -9  -7   4   17.90   12.38
   9  -7  -5   12.92    8.69
  -9  -7   5    7.49    7.93
  -9  -7   5   -1.64   11.59
   9  -7  -6   48.00   12.53
  -9  -7   6   59.83   13.24
  -9  -7   6   39.45   15.70
   9  -7  -7    7.77    7.74
  -9  -7   7   14.49    8.54
  -9  -7   7   10.65   12.31
   9  -7  -8   -1.87    7.52
  -9  -7   8   -0.15    6.51
  -9  -7   8   -3.82   10.87
   9  -7  -9   10.88    8.00
   9   7  -9   26.93   10.09
  -9  -7   9   19.97    8.49
   9  -7 -10   20.03    9.47
   9   7 -10   24.21   10.14
  -9  -7  10   16.17    9.15
   9  -7 -11   10.33    9.38
   9   7 -11    9.08    8.63
  -9  -7  11   17.09    8.88
   9  -7 -12   55.02   14.27
   9   7 -12   58.12   15.73
  -9  -7  12   74.38   14.73
   9  -7 -13    0.61    7.85
   9   7 -13   -2.10    8.64
  -9  -7  13   10.54    7.85
   9  -7 -14    6.65    7.30
  -9  -7  14   -2.67    7.01
   9  -7 -15   -0.05    6.94
  -9  -7  15    1.16    7.20
   9  -7 -16   44.88   11.47
   9   7 -16   28.81   11.91
  -9  -7  16   57.12   12.76
   9  -7 -17    5.44    6.80
   9   7 -17   -2.33    9.48
  -9  -7  17   -1.46    6.28
   9  -7 -18   -4.98    5.91
   9   7 -18    6.21    9.67
  -9  -7  18    0.68    6.89
   9  -7 -19    6.19    5.88
   9   7 -19   -0.46    9.38
  -9  -7  19   -3.51    7.10
   9   7 -20    8.59    9.12
  -9  -7  20    8.52    7.06
   9   7 -21   15.48   10.11
  -9  -7  21    9.69    8.55
   9   7 -22    0.33    8.61
  -9  -7  22   29.74   10.07
   9   7 -23    3.11    8.73
  -9  -7  23    3.00    6.81
   9   7 -24   -0.66    9.19
  -9  -7  24    4.84    7.88
   9   7 -25    5.30    9.28
  -9  -7  25    1.66    7.53
   9   7 -26   25.95   10.98
  -9  -7  26    5.81    8.71
   9   7 -27    2.10   10.50
  -9  -7  27    6.02    7.91
   9   7 -28    0.73    9.89
  -9  -7  28    9.91    7.68
   9   7 -29   -0.28    8.36
  -9  -7  29    0.33    7.73
   9   7 -30   -0.47    9.49
  -9  -7  30   -1.62    6.74
   9   7 -31   -0.36    8.29
  -9  -7  31   -2.89    7.63
   9   7 -32    1.07    9.61
  -9  -7  32   -0.46    7.77
   9   7 -33    8.57   10.16
  -9  -7  33    1.48    6.98
   9  -8  -1   16.23    9.58
  -9  -8   1    9.11    7.95
  -9  -8   1    9.16   11.99
   9  -8  -2   29.25   10.86
  -9  -8   2   34.51   10.03
  -9  -8   2   38.78   15.63
   9  -8  -3   -7.52    8.45
  -9  -8   3    5.00    7.23
  -9  -8   3   -5.86   11.68
   9  -8  -4   60.44   15.46
  -9  -8   4   84.51   15.97
  -9  -8   4   77.20   18.62
   9  -8  -5   -4.46    8.05
  -9  -8   5   -3.13    7.50
  -9  -8   5    0.57   11.29
   9  -8  -6    5.05    7.83
  -9  -8   6    2.47    6.87
  -9  -8   6    7.40   10.03
   9  -8  -7    6.03    8.45
  -9  -8   7    0.63    6.47
  -9  -8   7   -9.69   11.19
   9  -8  -8   84.90   17.29
  -9  -8   8   82.53   16.72
   9  -8  -9    8.96    9.17
  -9  -8   9   21.72    9.06
   9  -8 -10    5.93    8.06
  -9  -8  10   17.50    9.38
   9  -8 -11    8.68    8.33
  -9  -8  11   -3.94    7.48
   9  -8 -12   19.96    8.87
  -9  -8  12    7.80    7.78
   9  -8 -13   -7.76    8.24
  -9  -8  13    3.15    6.78
   9  -8 -14   21.57    9.07
  -9  -8  14   20.90    8.78
   9  -8 -15    1.90    6.47
  -9  -8  15    2.00    7.45
   9  -8 -16   -1.02    7.34
  -9  -8  16   -3.15    7.39
   9  -8 -17    4.46    6.82
   9   8 -17    0.79    9.09
  -9  -8  17   -2.97    7.21
   9   8 -18   -0.72    9.40
  -9  -8  18   27.72    9.12
   9   8 -19   -1.11    9.29
  -9  -8  19    4.76    7.42
   9   8 -20    5.22    9.12
  -9  -8  20   14.37    8.57
   9   8 -21   -3.12    9.99
  -9  -8  21    1.19    6.72
   9   8 -22    9.74    9.64
  -9  -8  22    5.89    6.99
   9   8 -23   -3.34    9.43
  -9  -8  23    6.41    7.39
   9   8 -24    4.77    9.35
  -9  -8  24   -3.24    7.57
   9   8 -25    2.25    8.82
  -9  -8  25   16.46    8.20
   9   8 -26    5.29    9.71
  -9  -8  26    2.15    7.31
   9   8 -27   12.77   10.42
  -9  -8  27   -1.96    6.84
   9   8 -28    4.83   10.26
  -9  -8  28    4.50    8.11
   9   8 -29   -4.51   10.70
  -9  -8  29    2.37    6.48
   9   8 -30    2.18   10.21
  -9  -8  30    7.81    8.41
   9   8 -31   -2.70    9.90
  -9  -8  31    4.74    7.71
   9   8 -32   -4.12   11.08
   9   8 -33    7.26   11.45
   9  -9  -1   27.15    9.96
  -9  -9   1    7.76    7.91
  -9  -9   1   -2.31   10.66
   9  -9  -2   13.53    9.60
  -9  -9   2   41.97   10.35
  -9  -9   2   14.53   12.07
   9  -9  -3    2.11    8.37
  -9  -9   3    3.49    8.58
  -9  -9   3    4.34   11.34
   9  -9  -4   -1.76    7.68
  -9  -9   4   12.43    7.43
  -9  -9   4    0.42   10.26
   9  -9  -5   -2.52    8.25
  -9  -9   5    6.45    7.45
   9  -9  -6  126.57   20.49
  -9  -9   6   83.93   18.82
   9  -9  -7   -4.29    7.89
  -9  -9   7   -1.01    7.68
   9  -9  -8   -1.90    7.25
  -9  -9   8    0.37    7.64
   9  -9  -9    2.44    8.06
  -9  -9   9    5.62    7.16
   9  -9 -10   14.77    8.70
  -9  -9  10   14.31    7.91
  -9  -9  11   -2.36    7.42
   9  -9 -12   25.44   10.63
  -9  -9  12   37.10   10.12
   9  -9 -13   -4.74    7.96
  -9  -9  13   -3.98    7.91
   9  -9 -14    0.21    6.32
  -9  -9  14   -2.50    7.18
   9  -9 -15   -0.78    6.33
  -9  -9  15    9.82    7.24
   9  -9 -16   35.21   10.71
  -9  -9  16   53.14   12.14
  -9  -9  17   -2.95    7.24
  -9  -9  18   -1.94    6.57
  -9  -9  19   -1.12    6.96
  -9  -9  20   15.16    8.91
  -9  -9  21    3.37    8.47
  -9  -9  22   17.78    9.36
  -9  -9  23    4.87    7.31
  -9  -9  24   -0.30    7.01
  -9  -9  25    1.90    8.56
  -9  -9  26   20.22    9.58
  -9  -9  27    1.52    7.05
  -9  -9  28    5.57    7.79
   9   9 -30   -8.01   10.95
   9   9 -31    3.14    9.35
   9   9 -32   16.11   12.14
   9   9 -33   -0.30   11.62
   9 -10  -1   -3.52    8.55
  -9 -10   1    3.99    7.00
  -9 -10   1   -0.01   10.86
   9 -10  -2   21.65    9.36
  -9 -10   2   15.41    7.60
   9 -10  -3    5.61    8.37
  -9 -10   3    7.78    7.11
   9 -10  -4   38.59   12.36
  -9 -10   4   56.32   13.01
   9 -10  -5   -1.82    8.16
  -9 -10   5   -1.00    6.76
   9 -10  -6    3.48    8.37
  -9 -10   6   -0.46    6.78
   9 -10  -7   -0.65    7.39
  -9 -10   7    8.89    7.01
   9 -10  -8   16.95    8.92
  -9 -10   8   15.06    8.03
   9 -10  -9   -2.75    7.53
  -9 -10   9    1.64    7.50
   9 -10 -10   -2.89    8.05
  -9 -10  10    0.89    6.72
   9 -10 -11    8.39    8.41
  -9 -10  11    6.78    7.83
   9 -10 -12   15.32    8.53
  -9 -10  12    5.41    7.34
   9 -10 -13   -0.86    7.21
  -9 -10  13    3.50    7.77
   9 -10 -14   11.92    9.19
  -9 -10  14   48.64   11.02
  -9 -10  15    3.99    6.85
  -9 -10  16    0.82    7.35
  -9 -10  17    4.67    8.61
  -9 -10  18    7.85    8.04
  -9 -10  19   -1.99    8.37
  -9 -10  20    6.94    7.95
  -9 -10  21   -1.37    7.09
  -9 -10  22    9.32    7.65
  -9 -10  23    2.35    6.53
  -9 -10  24    3.23    7.96
  -9 -10  25    0.34    7.91
  -9 -10  26    1.39    6.77
   9 -11  -1   -6.67    8.37
  -9 -11   1    1.71    7.01
   9 -11  -2   36.82   12.26
  -9 -11   2   36.70   10.19
   9 -11  -3   -4.48    9.71
  -9 -11   3    2.27    7.14
   9 -11  -4   15.37    9.25
  -9 -11   4   18.56    8.66
   9 -11  -5    0.17    7.00
  -9 -11   5   -1.33    6.88
   9 -11  -6   29.16   10.98
  -9 -11   6   25.73    9.31
   9 -11  -7    4.55    8.39
  -9 -11   7    1.68    6.47
   9 -11  -8    3.21    8.09
  -9 -11   8   -3.50    6.83
   9 -11  -9   -7.10    8.86
  -9 -11   9    4.41    7.68
   9 -11 -10   11.88    8.44
  -9 -11  10   14.49    7.49
   9 -11 -11   -0.31    7.61
  -9 -11  11    0.33    6.27
   9 -11 -12    5.80    7.86
  -9 -11  12   34.55   10.00
  -9 -11  13    9.65    8.44
  -9 -11  14   -3.83    6.21
  -9 -11  15    6.23    7.22
  -9 -11  16   26.06   10.28
  -9 -11  17   -2.02    8.23
  -9 -11  18   -1.66    8.11
  -9 -11  19   -2.05    6.45
  -9 -11  20   17.78    9.90
  -9 -11  21   -1.53    8.09
  -9 -11  22    2.74    7.12
  -9 -11  23   -3.06    7.99
   9 -12  -1    4.09    8.55
  -9 -12   1    2.54    6.21
   9 -12  -2    8.28    9.40
  -9 -12   2   -2.38    6.88
   9 -12  -3   15.44    9.36
  -9 -12   3   -2.48    7.99
   9 -12  -4   13.19    9.67
  -9 -12   4    9.17    8.49
   9 -12  -5    8.60    7.95
  -9 -12   5   -1.96    6.82
   9 -12  -6   -5.21    9.01
  -9 -12   6    2.06    7.43
   9 -12  -7   11.14    8.23
  -9 -12   7   -1.91    7.26
   9 -12  -8   31.32   10.78
  -9 -12   8   18.80    9.47
   9 -12  -9   11.96    9.84
  -9 -12   9   10.91    7.62
   9 -12 -10    8.89    8.74
  -9 -12  10   10.66    8.56
   9 -12 -11   -5.65    8.35
  -9 -12  11   -1.28    7.05
  -9 -12  12   -3.20    7.91
  -9 -12  13    0.55    7.61
  -9 -12  14   11.36    8.25
  -9 -12  15    9.89    8.06
  -9 -12  16   -2.92    8.16
  -9 -12  17   -5.18    7.93
  -9 -12  18    6.94    7.73
  -9 -12  19    2.92    7.52
  -9 -12  20   10.34    8.72
   9 -13  -1   -3.14    8.54
  -9 -13   1   12.28    8.13
   9 -13  -2   -6.36    8.82
  -9 -13   2   13.81    8.78
   9 -13  -3   -3.75    8.77
  -9 -13   3   -0.68    6.74
   9 -13  -4    0.37    7.44
  -9 -13   4    4.33    7.52
   9 -13  -5    3.03    8.19
  -9 -13   5    9.38    7.38
   9 -13  -6    6.82    8.60
  -9 -13   6   16.55    7.78
   9 -13  -7   -0.52    7.67
  -9 -13   7    0.39    7.85
   9 -13  -8   -2.89    8.34
  -9 -13   8   -0.84    6.37
   9 -13  -9   -1.52    8.19
  -9 -13   9    3.00    7.93
  -9 -13  10    7.66    7.61
  -9 -13  11    0.77    7.65
  -9 -13  12    6.46    7.65
  -9 -13  13   -2.40    7.74
  -9 -13  14    3.58    7.64
  -9 -13  15   -2.14    8.26
  -9 -13  16    7.47    8.54
  -9 -13  17    1.02    7.85
   9 -14  -1   -6.01    7.98
  -9 -14   1   -0.65    6.50
   9 -14  -2    9.15    9.74
  -9 -14   2   -0.92    6.69
   9 -14  -3   11.28    8.74
  -9 -14   3    4.07    7.28
   9 -14  -4   12.91    9.47
  -9 -14   4   14.02    7.81
   9 -14  -5   -3.04    8.08
  -9 -14   5   -0.09    6.13
   9 -14  -6    1.24    7.77
  -9 -14   6    3.82    6.31
   9 -14  -7    0.18    9.50
  -9 -14   7    4.84    7.72
  -9 -14   8    4.58    7.69
  -9 -14   9   -0.58    6.41
  -9 -14  10   -0.89    6.88
  -9 -14  11   -0.17    8.11
  -9 -14  12    9.05    8.35
  -9 -14  13    8.99    8.13
  -9 -14  14    5.15    7.70
   9 -15  -1   -1.11    8.44
  -9 -15   1   -0.24    6.68
   9 -15  -2    1.03    7.87
  -9 -15   2    7.52    7.43
   9 -15  -3   -2.19    8.99
  -9 -15   3    1.41    7.35
   9 -15  -4    7.13    8.98
  -9 -15   4    0.73    6.86
   9 -15  -5    3.28    8.58
  -9 -15   5   -0.32    6.59
  -9 -15   6    2.66    8.02
  -9 -15   7    4.30    8.75
  -9 -15   8   -6.80    9.02
  -9 -15   9    3.27    7.02
  -9 -15  10    0.14    6.99
   9 -16  -1   -4.41    8.89
   9 -16  -2    8.49   10.45
  -9 -16   2    0.78    7.83
   9 -16  -3   -0.03    9.00
  -9 -16   3    8.11    7.92
  -9 -16   4    2.45    8.04
  -9 -16   5   11.59    8.94
  -9 -16   6   -3.92    9.02
  -8   0   1   -5.10    9.94
   8   0  -1    5.42    6.45
   8   0  -1    1.87    9.67
  -8   0   2  487.51   78.19
   8   0  -2  537.71   75.51
   8   0  -2  567.09   78.65
  -8   0   3   -0.55    9.60
   8   0  -3    0.00    5.76
   8   0  -3   -3.86   10.62
  -8   0   4   70.47   17.80
   8   0  -4   68.73   14.36
   8   0  -4  120.02   21.22
  -8   0   5    2.66    9.60
   8   0  -5   -2.30    5.94
   8   0  -5    4.52   10.65
  -8   0   6   57.50   16.69
   8   0  -6   78.89   13.80
   8   0  -6   78.47   18.45
  -8   0   7   14.67   10.04
   8   0  -7    1.84    5.06
   8   0  -7   -0.20   10.01
  -8   0   8  103.34   31.10
   8   0  -8  244.53   30.49
   8   0  -8  262.86   35.23
  -8   0   9    4.76    9.82
   8   0  -9   -0.62    4.83
   8   0  -9   -1.67   10.64
  -8   0  10    6.07    9.32
   8   0 -10   -1.54    9.42
  -8   0  11   -6.15   11.15
   8   0 -11    0.71    9.17
  -8   0  12  142.69   28.30
   8   0 -12  181.88   29.80
  -8   0  13    6.46    9.64
   8   0 -13   -2.68   10.50
  -8   0  14   47.79   15.81
   8   0 -14   93.48   18.52
   8   0 -18   90.47   16.39
   8   0 -19    1.46    5.70
  -8   0  20   -1.18    6.45
   8   0 -20    0.18    4.94
  -8   0  21   -0.71    7.22
  -8   0  22   48.55   12.24
  -8   0  23   -1.22    5.98
  -8   0  24   35.93   10.00
  -8   0  25   -3.14    6.53
  -8   0  26   -3.28    6.37
  -8   0  27    0.66    5.81
  -8   0  28   71.61   14.60
  -8   0  29    0.30    6.76
   8   0 -29   -3.21    7.19
   8   0 -30    4.19    6.80
   8   0 -31    1.23    6.75
   8   0 -32    4.77    6.75
   8   0 -33    2.20    7.04
   8   0 -34   22.88   10.06
   8   0 -35    2.28    7.32
  -8   1   1   82.79   18.32
   8  -1  -1   72.10   14.32
   8  -1  -1   66.55   17.14
   8   1  -1   80.27   14.09
   8   1  -1   70.65   17.22
  -8  -1   1   60.97   16.76
  -8   1   2   13.15   10.37
   8  -1  -2    4.34    6.06
   8  -1  -2   -4.48   10.05
   8   1  -2   -0.83    4.88
   8   1  -2    4.59   10.53
  -8  -1   2    0.87    9.27
  -8   1   3   -0.00    8.83
   8  -1  -3    2.59    5.93
   8  -1  -3    5.92   10.39
   8   1  -3    3.95    5.30
   8   1  -3    2.15    9.76
  -8  -1   3   13.72   10.31
  -8   1   4   14.20   11.85
   8  -1  -4   36.09    9.57
   8  -1  -4   44.44   13.93
   8   1  -4   27.75    8.69
   8   1  -4   45.76   13.98
  -8  -1   4   35.61   13.31
  -8   1   5   -1.24    9.84
   8  -1  -5    7.51    6.33
   8  -1  -5    7.27    9.59
   8   1  -5    2.63    5.18
   8   1  -5    5.41   10.12
  -8  -1   5   -5.27   10.43
  -8   1   6   59.77   16.87
   8  -1  -6   38.58   12.53
   8  -1  -6   81.85   18.41
   8   1  -6   84.25   13.49
   8   1  -6  107.46   18.93
  -8  -1   6   97.54   18.43
  -8   1   7   -4.25   10.42
   8  -1  -7    1.60    5.19
   8  -1  -7   -1.64   10.97
   8   1  -7    8.27    5.80
   8   1  -7   14.57   10.28
  -8  -1   7    3.68   10.61
  -8   1   8    3.68   11.06
   8  -1  -8    2.01    5.50
   8  -1  -8    5.51   11.11
   8   1  -8    2.58    9.73
  -8  -1   8    2.57   10.31
  -8   1   9   16.64   11.16
   8  -1  -9   10.23    6.26
   8  -1  -9   21.66   12.40
   8   1  -9    8.72    9.62
  -8  -1   9   24.08   12.23
  -8   1  10   88.08   25.24
   8  -1 -10  137.33   22.52
   8  -1 -10  177.73   28.20
   8   1 -10  163.22   27.30
  -8  -1  10  169.85   27.79
  -8   1  11    1.13    9.61
   8  -1 -11   -0.54   11.74
   8   1 -11   -2.01   11.02
  -8  -1  11    9.32   10.94
  -8   1  12   11.40    9.67
   8  -1 -12    0.00   11.16
   8   1 -12   -0.13   10.04
  -8  -1  12    3.43   10.25
  -8   1  13    0.19    8.99
   8  -1 -13   -1.73   10.42
   8   1 -13   -0.41    9.62
  -8  -1  13    7.59    9.31
   8   1 -14   35.24   15.50
  -8  -1  14  106.55   18.58
   8   1 -15   68.39   18.33
  -8  -1  15   79.39   18.07
   8   1 -16   68.16   13.38
   8   1 -17    1.45    5.23
   8   1 -18   -1.68    5.85
  -8  -1  18    2.50    7.04
  -8  -1  19   11.54    7.44
   8  -1 -20   23.20    7.70
  -8  -1  20   24.60    8.95
  -8   1  21    3.29    6.60
   8  -1 -21    6.26    6.02
  -8  -1  21   -1.03    6.53
  -8   1  22   50.11   12.87
   8  -1 -22   79.11   13.34
  -8  -1  22   56.99   13.70
  -8   1  23   -0.03    7.85
  -8  -1  23   -2.03    6.91
  -8   1  24   12.77    7.63
  -8  -1  24   11.15    7.78
  -8   1  25   -0.68    5.66
  -8  -1  25   -1.00    5.74
  -8   1  26   10.44    6.99
   8   1 -26    9.40    6.81
  -8  -1  26    7.91    7.25
  -8   1  27    1.31    5.75
   8   1 -27   -2.50    7.53
  -8  -1  27   10.23    7.33
  -8   1  28   -0.16    5.51
   8   1 -28   -0.55    6.47
  -8  -1  28   -2.28    6.78
   8   1 -29   -0.49    6.73
  -8  -1  29   -0.66    6.33
   8   1 -30   17.36   10.58
  -8  -1  30   28.95    8.78
   8  -1 -31   -1.64    6.54
   8   1 -31    5.64    7.32
   8  -1 -32   15.15    7.64
   8   1 -32   13.54    9.24
   8  -1 -33   -4.06    7.75
   8   1 -33   -2.89    8.40
   8  -1 -34   -0.77    7.09
   8   1 -34    0.87    7.89
   8  -1 -35   -5.96    8.72
   8   1 -35    5.66    7.72
  -8   2   1    2.59    9.97
   8  -2  -1   -1.38    6.58
   8  -2  -1    2.54    9.93
   8   2  -1   -1.21    4.77
  -8  -2   1   -0.25    8.41
  -8   2   2   54.21   17.10
   8  -2  -2   57.77   13.61
   8  -2  -2   51.84   16.71
   8   2  -2  107.22   14.23
  -8  -2   2   49.87   15.91
  -8   2   3    9.18   10.63
   8  -2  -3    2.89    7.35
   8  -2  -3   16.17   10.13
   8   2  -3    1.37    5.33
   8   2  -3   21.17   10.60
  -8  -2   3    7.42   10.67
  -8   2   4   50.72   14.14
   8  -2  -4   13.09    8.66
   8  -2  -4   47.19   14.76
   8   2  -4   39.44    8.65
   8   2  -4   29.55   12.73
  -8  -2   4   38.66   12.82
  -8   2   5   14.82   10.08
   8  -2  -5    7.27    6.88
   8  -2  -5    9.19   11.10
   8   2  -5    1.66   10.58
  -8  -2   5    7.12    9.33
  -8   2   6   76.85   17.95
   8  -2  -6   65.08   13.15
   8  -2  -6   60.12   16.88
   8   2  -6   70.48   16.92
  -8  -2   6   52.72   15.48
  -8   2   7   25.49   12.76
   8  -2  -7   49.00   10.30
   8  -2  -7   35.57   13.91
   8   2  -7   31.77   13.85
  -8  -2   7   13.13   11.55
  -8   2   8  127.16   22.73
   8  -2  -8   97.66   18.17
   8  -2  -8   75.36   21.44
   8   2  -8   97.80   20.98
  -8  -2   8  147.98   23.50
  -8   2   9   15.45   10.35
   8  -2  -9    6.83    6.72
   8  -2  -9   19.11   11.25
   8   2  -9   13.65   11.45
  -8  -2   9    0.16    9.80
  -8   2  10    1.87    9.49
   8  -2 -10   -2.54    5.54
   8  -2 -10    1.78   11.57
   8   2 -10   -0.23    9.76
  -8  -2  10   12.83   10.01
  -8   2  11    0.94    9.21
   8  -2 -11   -0.83    4.83
   8  -2 -11   -2.17   12.02
   8   2 -11   -4.46   10.10
  -8  -2  11    4.06   10.01
  -8   2  12   55.74   15.56
   8  -2 -12   43.65   15.16
   8   2 -12   69.05   17.07
  -8  -2  12   43.72   14.70
   8  -2 -13   35.43   13.97
   8   2 -13   13.77   12.37
  -8  -2  13   18.58   11.90
   8   2 -14   10.66    6.01
   8   2 -14   20.32   12.96
  -8  -2  14   20.27   11.96
   8   2 -15   38.20    8.97
   8   2 -15   23.15   13.50
  -8  -2  15   26.74   10.26
  -8  -2  15   21.19   11.58
   8   2 -16   36.16    9.18
  -8  -2  16   20.08   10.19
  -8  -2  17   35.79   10.83
  -8  -2  18  179.50   29.22
  -8  -2  19    5.85    7.91
  -8  -2  20    9.10    7.96
  -8  -2  21    2.84    6.38
   8  -2 -22   31.19    8.15
  -8  -2  22   26.81    8.85
  -8   2  23    2.67    6.16
   8  -2 -23    0.13    5.70
  -8  -2  23   -2.80    6.13
  -8   2  24    9.85    7.40
   8   2 -24   14.53    8.30
  -8  -2  24    4.54    7.64
  -8   2  25   -1.74    6.00
   8   2 -25   -1.30    6.78
  -8  -2  25    9.44    6.58
  -8   2  26   -3.35    6.07
   8   2 -26    0.21    6.53
  -8  -2  26   -1.93    6.26
   8   2 -27   -1.25    7.45
  -8  -2  27   -3.29    6.56
   8   2 -28   19.66    9.06
  -8  -2  28   20.11    8.90
   8   2 -29   -3.40    7.12
  -8  -2  29    8.44    7.65
   8   2 -30    4.19    7.49
  -8  -2  30   -3.81    5.99
   8   2 -31   -0.32    7.52
  -8  -2  31   -2.17    6.83
   8   2 -32   16.01    8.50
  -8  -2  32   11.64    7.31
   8  -2 -33    1.05    5.89
   8   2 -33    8.45    8.57
   8  -2 -34    1.12    6.19
   8   2 -34   -2.92    9.47
   8  -2 -35   -0.13    7.10
   8   2 -35    0.54    7.54
  -8   3   1   60.16   18.70
   8  -3  -1   81.63   20.08
   8   3  -1   86.25   15.02
  -8  -3   1  100.96   19.61
  -8   3   2    5.73   10.50
   8  -3  -2   -3.06    6.65
   8  -3  -2    4.92    9.66
   8   3  -2    4.51    5.68
  -8  -3   2   -0.53   10.04
  -8   3   3   22.80   13.49
   8  -3  -3   29.97   10.84
   8  -3  -3   60.62   15.47
  -8  -3   3   49.60   14.66
  -8   3   4  123.06   22.96
   8  -3  -4   95.50   18.65
   8  -3  -4  113.08   22.20
  -8  -3   4   98.06   21.61
  -8   3   5   11.41   10.62
   8  -3  -5   17.00    7.94
   8  -3  -5    5.25   10.51
  -8  -3   5    1.89   11.12
  -8   3   6   33.59   12.93
   8  -3  -6   42.68   10.60
   8  -3  -6   30.53   14.44
  -8  -3   6   42.93   13.92
  -8   3   7   13.52   12.47
   8  -3  -7   11.93    8.01
   8  -3  -7   18.04   12.15
   8   3  -7   20.30   11.39
  -8  -3   7   17.29   11.79
  -8   3   8    2.80    9.36
   8  -3  -8   -0.00    6.11
   8  -3  -8    2.51   11.02
   8   3  -8    5.23    9.92
  -8  -3   8   -5.42   10.00
  -8   3   9    4.00   10.22
   8  -3  -9   -0.40    5.97
   8  -3  -9   -0.53   10.02
   8   3  -9   10.64   10.20
  -8  -3   9    6.91   10.03
  -8   3  10   93.01   19.50
   8  -3 -10   74.82   15.19
   8  -3 -10  102.96   21.00
   8   3 -10   88.80   20.10
  -8  -3  10   67.54   18.31
  -8   3  11   47.41   16.88
   8  -3 -11   82.59   14.63
   8  -3 -11  113.07   21.18
   8   3 -11   75.77   14.28
   8   3 -11   67.99   17.94
  -8  -3  11   72.00   17.40
   8  -3 -12    1.86    5.65
   8   3 -12    4.09    5.58
   8   3 -12   -2.52   11.03
  -8  -3  12   -0.13    9.04
   8   3 -13   20.42    7.46
   8   3 -13   12.33   10.97
  -8  -3  13   14.25    8.26
  -8  -3  13    0.65    9.73
   8   3 -14   21.35    7.74
   8   3 -14   27.96   12.71
  -8  -3  14   20.63    8.79
  -8  -3  14   14.30   11.63
   8   3 -15   15.99   12.76
  -8  -3  15   26.96    9.75
  -8  -3  16   80.77   16.17
  -8  -3  17    5.94    6.74
  -8  -3  18    7.57    7.49
  -8  -3  19   22.95    8.78
   8   3 -20   86.69   18.85
  -8  -3  20  113.56   18.95
   8   3 -21   10.97    8.38
  -8  -3  21    7.65    7.46
   8   3 -22    7.78    7.49
  -8  -3  22    8.16    7.75
   8   3 -23   10.88    8.30
  -8  -3  23   -2.23    6.81
   8   3 -24   28.66    9.68
  -8  -3  24    9.66    7.81
   8  -3 -25    1.52    5.92
   8   3 -25    6.08    7.91
  -8  -3  25   18.14    8.42
   8   3 -26   -0.20    7.33
  -8  -3  26   -3.06    7.17
   8   3 -27    0.19    8.09
  -8  -3  27   -5.89    7.33
   8   3 -28    0.00    6.12
  -8  -3  28   -1.87    6.32
   8   3 -29   -1.64    7.47
  -8  -3  29    1.15    5.88
   8   3 -30    9.70    8.47
  -8  -3  30    4.89    7.33
   8   3 -31   -1.99    7.51
  -8  -3  31    2.30    6.79
   8   3 -32   -0.00    8.23
  -8  -3  32    9.34    6.95
   8   3 -33    3.68    7.58
  -8  -3  33   -0.54    6.03
   8   3 -34   -1.00    7.49
   8  -3 -35   -0.86    6.39
   8   3 -35   -0.82    9.57
  -8   4   1   59.81   16.77
   8  -4  -1   39.85   15.04
  -8  -4   1   58.95   15.42
  -8   4   2   22.80   13.43
   8  -4  -2   27.01   13.40
  -8  -4   2   42.55   12.93
  -8   4   3   26.72   13.26
   8  -4  -3    6.93   11.31
  -8  -4   3   20.40   12.42
  -8   4   4  151.31   28.25
   8  -4  -4  135.58   27.07
  -8  -4   4  157.06   27.93
  -8   4   5    8.59   12.23
   8  -4  -5    5.68   11.14
  -8  -4   5   17.06   10.50
  -8   4   6   46.03   14.58
   8  -4  -6   63.73   17.12
  -8  -4   6   26.10   13.11
  -8   4   7   87.94   20.60
   8  -4  -7  100.75   22.19
  -8  -4   7   95.21   20.58
  -8   4   8   26.58   12.21
   8  -4  -8   41.80   15.17
  -8  -4   8   24.27   13.06
  -8   4   9    8.56    9.78
   8  -4  -9    7.77   10.42
   8   4  -9    2.50    6.15
  -8  -4   9   22.57   10.84
   8  -4 -10   -1.25   11.34
   8   4 -10   -2.30    6.04
  -8  -4  10    3.95    7.12
  -8  -4  10   -5.52   10.71
   8   4 -11    8.70    6.55
  -8  -4  11    7.73    7.21
  -8  -4  11   -7.97    9.73
   8   4 -12  120.95   23.65
  -8  -4  12  114.77   20.19
  -8  -4  12   95.05   22.11
   8   4 -13   11.82   12.30
  -8  -4  13    5.77    7.59
  -8  -4  13   25.57   12.32
   8   4 -14   36.01   14.09
  -8  -4  14   52.18   12.22
   8   4 -15   11.29   11.92
  -8  -4  15   -0.83    6.51
  -8  -4  16   24.84    8.81
   8   4 -17   21.99   10.10
  -8  -4  17   34.22    9.48
   8   4 -18   78.64   15.83
  -8  -4  18   69.88   15.05
   8   4 -19    7.44    7.68
  -8  -4  19    5.72    6.45
   8   4 -20   11.96    8.53
  -8  -4  20   13.35    7.63
   8   4 -21   -0.11    8.60
  -8  -4  21   -0.51    5.74
   8   4 -22    5.39    8.52
  -8  -4  22   11.72    8.49
   8   4 -23    0.99    8.29
  -8  -4  23    5.47    6.93
   8   4 -24    9.16    7.95
  -8  -4  24    2.54    5.99
   8   4 -25   -4.52    8.23
  -8  -4  25    2.46    7.47
   8   4 -26   11.31    8.73
  -8  -4  26    3.38    6.74
   8   4 -27    2.08    8.61
  -8  -4  27    5.10    7.18
   8   4 -28   12.44   10.04
  -8  -4  28    2.32    6.68
   8   4 -29    2.58    7.60
  -8  -4  29   15.47    8.10
   8   4 -30    2.45    9.27
  -8  -4  30    2.25    6.93
   8   4 -31    5.42    8.69
  -8  -4  31   -0.73    6.19
   8   4 -32   18.84   10.14
  -8  -4  32   10.64    8.29
   8   4 -33   12.36    9.70
  -8  -4  33    8.55    7.95
   8   4 -34    9.01    9.34
  -8  -4  34   -0.20    7.37
   8   4 -35    3.75    8.84
  -8   5   1   41.38   14.95
   8  -5  -1   12.40   13.49
  -8  -5   1   52.03   14.88
  -8   5   2   24.85   14.12
   8  -5  -2   16.56   12.51
  -8  -5   2   27.13   13.00
  -8   5   3   58.33   17.19
   8  -5  -3   51.74   16.43
  -8  -5   3   49.55   15.29
  -8   5   4   19.92   11.94
   8  -5  -4    6.80   11.24
  -8  -5   4    1.48   10.37
  -8   5   5   52.73   17.52
   8  -5  -5   61.36   16.81
  -8  -5   5   50.33   15.32
  -8   5   6   78.39   20.06
   8  -5  -6   89.00   21.23
   8   5  -6   99.99   16.39
  -8  -5   6   85.60   16.92
  -8  -5   6   75.07   19.50
  -8   5   7   -4.55   11.29
   8  -5  -7   -2.15   10.90
   8   5  -7   -1.43    5.70
  -8  -5   7    3.75    7.43
  -8  -5   7    2.48   10.88
   8   5  -8    2.39    6.65
  -8  -5   8   17.64    7.78
  -8  -5   8    6.24   10.04
  -8  -5   9    0.09    7.68
  -8  -5   9    7.43   11.08
  -8  -5  10  192.42   30.58
  -8  -5  10  189.28   33.23
   8   5 -11   32.68   10.48
  -8  -5  11   31.27   10.15
  -8  -5  11   17.97   11.83
   8   5 -12   -0.92    6.96
  -8  -5  12    0.92    6.50
   8   5 -13    0.74    7.07
  -8  -5  13    1.14    6.52
   8   5 -14    8.89    7.66
  -8  -5  14    2.90    7.52
  -8  -5  15   34.67    9.96
  -8  -5  16   61.38   13.26
   8   5 -17   17.44    9.76
  -8  -5  17   15.24    7.88
   8   5 -18    0.41    8.11
  -8  -5  18   20.69    8.34
   8   5 -19   22.59    9.91
  -8  -5  19   27.04    9.47
   8   5 -20   40.07   12.00
  -8  -5  20   10.34    8.12
   8   5 -21   22.90   10.22
  -8  -5  21   26.60    9.37
   8   5 -22    7.06    7.83
  -8  -5  22   20.04    8.08
   8   5 -23    4.44    7.51
  -8  -5  23    7.16    6.95
   8   5 -24    7.50    8.35
  -8  -5  24    8.08    7.33
   8   5 -25   21.15    9.49
  -8  -5  25   18.63    8.79
   8   5 -26   13.15    9.24
  -8  -5  26   28.33    9.44
   8   5 -27   -3.98    9.57
  -8  -5  27   -6.12    7.56
   8   5 -28   -0.81    8.37
  -8  -5  28   -0.87    6.50
   8   5 -29   11.41    8.82
  -8  -5  29    6.90    7.27
   8   5 -30    5.17    9.00
  -8  -5  30   14.08    7.85
   8   5 -31   10.15    9.62
  -8  -5  31   -5.34    7.94
   8   5 -32   -3.21    9.97
  -8  -5  32    6.92    8.33
   8   5 -33    3.01    8.27
  -8  -5  33    5.02    7.78
   8   5 -34   -5.71    9.92
  -8  -5  34   -0.76    6.53
   8   5 -35   -2.91   10.71
  -8  -5  35    9.38    8.04
  -8   6   1   80.86   21.70
   8  -6  -1   85.32   17.29
   8  -6  -1  100.81   21.65
  -8   6   2   75.90   20.64
   8  -6  -2   84.55   16.30
   8  -6  -2   60.05   19.00
   8   6  -2   78.50   15.52
  -8   6   3   61.86   21.20
   8  -6  -3  106.10   22.59
   8   6  -3   91.53   17.14
   8   6  -3  100.71   18.61
  -8  -6   3  110.90   18.36
  -8   6   4   41.87   15.84
   8  -6  -4   27.78   13.49
   8   6  -4   24.70    8.67
   8   6  -4   40.43   10.60
  -8  -6   4   37.10   10.40
   8   6  -5   10.20    7.76
  -8  -6   5   23.04    8.88
  -8  -6   5   22.75   11.79
   8   6  -6   30.10   10.44
  -8  -6   6   42.91   10.60
  -8  -6   6   17.42   12.32
   8   6  -7   33.95   10.73
  -8  -6   7   25.11    9.63
  -8  -6   7   17.46   11.16
   8   6  -8   12.24    8.85
  -8  -6   8   23.03    8.84
  -8  -6   8   15.78   11.44
   8   6  -9    2.53    7.52
  -8  -6   9    6.36    7.53
  -8  -6   9   -3.46   10.75
   8   6 -10   12.46    7.72
  -8  -6  10    8.08    7.75
   8   6 -11   36.30   10.60
  -8  -6  11   14.83    9.33
   8   6 -12   15.20    9.66
  -8  -6  12   38.30    9.91
   8   6 -13   11.27    9.23
  -8  -6  13   31.96   10.21
   8   6 -14   33.18   11.20
  -8  -6  14   29.15   10.49
  -8  -6  15   23.71    9.15
  -8  -6  16   -1.27    7.38
   8   6 -17   80.26   17.07
  -8  -6  17   58.68   13.82
   8   6 -18    1.87    8.96
  -8  -6  18   18.57    8.54
   8   6 -19   12.47    9.72
  -8  -6  19    0.63    6.86
   8   6 -20    2.35    8.42
  -8  -6  20    0.00    6.39
   8   6 -21   -1.05    8.12
  -8  -6  21    8.35    7.83
   8   6 -22    6.75    8.55
  -8  -6  22    2.38    6.75
   8   6 -23   17.29    9.73
  -8  -6  23    8.66    7.49
   8   6 -24   -2.20    8.35
  -8  -6  24    5.18    7.32
   8   6 -25    9.56   10.05
  -8  -6  25    5.88    7.81
   8   6 -26    2.96    8.65
  -8  -6  26   -2.41    7.78
   8   6 -27   20.47   11.30
  -8  -6  27   12.67    9.18
   8   6 -28   -1.08    9.21
  -8  -6  28    9.77    7.85
   8   6 -29    3.04    9.73
  -8  -6  29   14.09    7.69
   8   6 -30   -5.24    9.44
  -8  -6  30    1.54    7.96
   8   6 -31   -3.51    9.71
  -8  -6  31    0.99    6.48
   8   6 -32    3.49    9.03
  -8  -6  32   -0.34    6.23
   8   6 -33   -1.38   10.92
  -8  -6  33    0.51    7.75
   8   6 -34    3.93    9.37
  -8  -6  34    8.81    7.82
   8   6 -35   -2.36   10.25
  -8  -6  35    6.12    7.41
  -8  -6  36   -2.84    8.64
  -8   7   1   98.97   22.59
   8  -7  -1   89.09   16.97
  -8  -7   1   71.32   15.70
  -8  -7   1   78.69   18.95
   8  -7  -2   -5.98    7.69
  -8  -7   2   19.33    8.56
  -8  -7   2    0.75   10.23
   8  -7  -3   57.25   12.38
  -8  -7   3   38.57   11.47
   8  -7  -4   -1.09    7.74
   8   7  -4   -0.35    6.65
  -8  -7   4   -0.75    6.34
   8  -7  -5   69.89   13.16
   8   7  -5   77.74   13.89
  -8  -7   5   17.46   10.14
   8  -7  -6   11.55    8.68
   8   7  -6    6.74    7.85
  -8  -7   6    7.51    7.50
   8   7  -7   -2.40    7.78
  -8  -7   7    0.52    6.84
   8   7  -8    0.39    8.41
  -8  -7   8   -4.50    7.68
   8   7  -9   43.92   11.64
  -8  -7   9   15.08    8.94
   8   7 -10   10.16    9.00
  -8  -7  10   11.95    7.14
   8   7 -11   47.31   13.15
  -8  -7  11   53.39   12.54
   8   7 -12   -1.30    7.43
  -8  -7  12   -3.59    6.97
   8   7 -13   21.46    9.93
  -8  -7  13   -3.05    7.85
   8   7 -14    9.23    9.19
  -8  -7  14   29.86    9.51
  -8  -7  15   61.80   13.65
  -8  -7  16   12.67    7.86
   8   7 -17   -3.39    9.44
  -8  -7  17    5.00    7.24
   8   7 -18   -5.30    9.11
  -8  -7  18    2.07    6.16
   8   7 -19    4.92    8.66
  -8  -7  19   10.92    7.71
   8   7 -20    4.78    9.08
  -8  -7  20    6.92    7.17
   8   7 -21   28.41   12.17
  -8  -7  21   39.57   11.14
   8   7 -22    5.30    9.94
  -8  -7  22    9.29    7.24
   8   7 -23   -6.31   10.12
  -8  -7  23    0.33    7.10
   8   7 -24   -3.99    7.81
  -8  -7  24    1.00    6.28
   8   7 -25    6.34   10.44
  -8  -7  25    3.64    7.31
   8   7 -26    4.96    8.24
  -8  -7  26    3.24    6.63
   8   7 -27   -0.93    8.76
  -8  -7  27   11.87    8.82
   8   7 -28   -0.85    8.82
  -8  -7  28    2.16    7.00
   8   7 -29    6.57    9.48
  -8  -7  29   10.84    8.97
   8   7 -30    3.18    9.51
  -8  -7  30   -1.38    6.58
   8   7 -31    8.78    9.58
  -8  -7  31    4.58    7.84
   8   7 -32   -3.05    8.88
  -8  -7  32   -0.32    6.71
   8   7 -33    6.70   11.16
  -8  -7  33    5.10    8.04
   8   7 -34   -5.61   10.44
  -8  -7  34   -1.31    7.63
  -8  -7  35    1.99    7.53
  -8  -7  36    3.90    6.83
   8  -8  -1   99.42   18.49
  -8  -8   1   87.80   16.98
  -8  -8   1   82.35   20.25
   8  -8  -2   -5.07    7.47
  -8  -8   2   -2.04    7.17
  -8  -8   2    6.69   11.24
   8  -8  -3   22.50    9.84
  -8  -8   3   37.65   10.28
  -8  -8   3   50.50   14.76
   8  -8  -4   25.44    9.63
  -8  -8   4   16.08    9.43
  -8  -8   4   18.41   12.86
   8  -8  -5   -6.01    8.26
  -8  -8   5    9.83    7.38
  -8  -8   5    4.80   10.61
   8  -8  -6   -0.04    6.05
  -8  -8   6   -2.25    6.75
   8  -8  -7  130.97   22.82
  -8  -8   7  125.03   22.15
   8  -8  -8    1.52    7.27
  -8  -8   8    1.67    6.96
   8  -8  -9   12.81    8.52
  -8  -8   9    2.30    8.14
   8  -8 -10   13.43    8.13
   8   8 -10   24.70   10.34
  -8  -8  10   16.73    8.18
   8  -8 -11   -7.95    7.61
   8   8 -11    0.01    7.41
  -8  -8  11    6.21    6.70
   8   8 -12   -1.57    7.61
  -8  -8  12   -2.79    8.22
   8   8 -13   38.64   12.47
  -8  -8  13   26.50    9.92
   8   8 -14    1.17    7.74
  -8  -8  14    3.67    6.71
  -8  -8  15    2.78    7.07
  -8  -8  16    0.26    7.17
   8   8 -17   43.09   12.58
  -8  -8  17   25.41   10.94
   8   8 -18    3.63    8.54
  -8  -8  18    6.32    6.67
   8   8 -19    2.22    8.47
  -8  -8  19    9.02    7.38
   8   8 -20   -2.49    9.31
  -8  -8  20    1.47    6.43
   8   8 -21   -1.43    9.51
  -8  -8  21    9.23    7.08
   8   8 -22   -2.54    9.51
  -8  -8  22    1.74    6.31
   8   8 -23   24.81   11.75
  -8  -8  23   26.67   10.01
   8   8 -24    8.27    9.55
  -8  -8  24   17.73    8.19
   8   8 -25   -1.61    9.01
  -8  -8  25    0.09    6.55
   8   8 -26   -0.94    9.18
  -8  -8  26   -0.43    8.18
   8   8 -27   13.94    9.14
  -8  -8  27    3.02    7.12
   8   8 -28    1.25    9.14
  -8  -8  28   -4.52    7.48
   8   8 -29    5.56   10.34
  -8  -8  29    6.11    8.47
   8   8 -30   -1.11    9.53
  -8  -8  30    1.35    8.26
   8   8 -31   -5.39   12.00
  -8  -8  31    6.27    8.50
   8   8 -32   -3.10   11.70
  -8  -8  32   -5.39    8.21
   8   8 -33   -5.94    9.95
  -8  -8  33    2.79    7.51
   8   8 -34    3.24   10.63
   8  -9  -1   89.28   17.52
  -8  -9   1  101.89   17.05
  -8  -9   1   66.44   19.19
   8  -9  -2    4.86    7.29
  -8  -9   2    4.68    6.85
  -8  -9   2    7.57   10.25
   8  -9  -3   57.33   13.74
  -8  -9   3   57.20   13.26
   8  -9  -4    7.58    7.68
  -8  -9   4    5.90    7.52
   8  -9  -5   83.76   14.36
  -8  -9   5   28.21   11.23
   8  -9  -6    0.54    6.98
  -8  -9   6    3.42    7.09
   8  -9  -7    2.61    7.40
  -8  -9   7   11.54    7.27
   8  -9  -8   -1.06    7.20
  -8  -9   8   -2.76    7.20
   8  -9  -9    7.20    7.44
  -8  -9   9   21.97    8.35
   8  -9 -10    5.26    7.42
  -8  -9  10    7.77    8.09
   8  -9 -11  105.97   18.04
  -8  -9  11   79.47   17.46
   8  -9 -12    3.62    7.93
  -8  -9  12    0.69    7.70
   8  -9 -13   -4.75    6.97
  -8  -9  13    1.99    6.91
   8  -9 -14   -2.16    7.11
  -8  -9  14   -0.10    6.47
   8  -9 -15   26.87   10.62
  -8  -9  15   50.29   11.74
  -8  -9  16    2.86    7.81
  -8  -9  17   -0.22    6.65
  -8  -9  18   13.61    7.94
   8   9 -19    5.95   10.83
  -8  -9  19   33.74   10.11
   8   9 -20    5.05    9.03
  -8  -9  20    9.53    8.91
   8   9 -21   10.16    9.71
  -8  -9  21   37.86   10.86
   8   9 -22    4.69    9.78
  -8  -9  22    2.65    7.38
   8   9 -23   -3.15    8.00
  -8  -9  23    6.64    7.20
   8   9 -24    5.89    9.61
  -8  -9  24   -6.15    7.44
   8   9 -25   12.87   10.96
  -8  -9  25    7.46    7.73
   8   9 -26    3.68    9.98
  -8  -9  26    4.31    7.25
   8   9 -27   -0.02   10.31
  -8  -9  27   -2.98    7.31
   8   9 -28   -3.39   10.82
  -8  -9  28   -2.10    7.83
   8   9 -29   -1.78   10.31
  -8  -9  29   10.37    8.03
   8   9 -30   -1.61   10.36
  -8  -9  30   -3.70    7.70
   8   9 -31    7.71   11.48
  -8  -9  31    6.88    8.02
   8   9 -32    0.59   10.40
   8   9 -33   -5.05   10.36
   8   9 -34    8.05   10.74
   8 -10  -1   42.31   10.84
  -8 -10   1   21.26    8.84
   8 -10  -2   -0.03    7.57
  -8 -10   2    2.24    6.51
   8 -10  -3   38.15   12.51
  -8 -10   3   49.62   11.44
   8 -10  -4   30.79    9.81
  -8 -10   4    7.97    6.98
   8 -10  -5    3.89    7.55
  -8 -10   5   14.38    7.90
   8 -10  -6    4.55    7.83
  -8 -10   6   -0.44    6.35
   8 -10  -7   48.64   15.66
  -8 -10   7  107.64   16.62
   8 -10  -8   -4.24    9.16
  -8 -10   8   -3.00    7.39
   8 -10  -9    5.19    8.09
  -8 -10   9    3.77    7.43
   8 -10 -10    7.83    8.29
  -8 -10  10   -1.53    6.46
   8 -10 -11   16.33    8.07
  -8 -10  11    4.14    7.57
   8 -10 -12   -3.62    8.01
  -8 -10  12   -1.48    5.83
   8 -10 -13   48.27   12.09
  -8 -10  13   42.20   11.62
   8 -10 -14   -5.03    7.17
  -8 -10  14   -0.88    6.68
  -8 -10  15    5.23    7.95
  -8 -10  16   -6.52    8.80
  -8 -10  17   39.19   11.30
  -8 -10  18   -4.25    7.37
  -8 -10  19   24.77   10.35
  -8 -10  20   -1.27    7.52
  -8 -10  21   29.33   10.10
  -8 -10  22    8.77    8.43
  -8 -10  23   10.50    9.58
  -8 -10  24   -0.14    6.78
  -8 -10  25    5.83    7.21
  -8 -10  26   -1.38    6.47
  -8 -10  27    2.11    7.72
  -8 -10  28    4.53    8.02
   8 -11  -1   72.57   15.18
  -8 -11   1   57.85   13.32
   8 -11  -2   15.68    8.73
  -8 -11   2   -0.36    6.76
   8 -11  -3   25.87    9.41
  -8 -11   3    3.41    7.51
   8 -11  -4    0.53    7.08
  -8 -11   4    3.89    6.85
   8 -11  -5   27.88   10.47
  -8 -11   5    6.38    8.24
   8 -11  -6    3.42    7.34
  -8 -11   6   -2.76    7.57
   8 -11  -7    3.19    7.08
  -8 -11   7    8.97    7.75
   8 -11  -8    2.66    7.43
  -8 -11   8    4.62    6.33
   8 -11  -9   24.80    9.65
  -8 -11   9   21.61    9.09
   8 -11 -10   -6.34    7.57
  -8 -11  10    3.24    7.20
   8 -11 -11   14.14    8.48
  -8 -11  11   21.36    9.50
   8 -11 -12    4.29    7.04
  -8 -11  12    1.48    7.31
  -8 -11  13   -0.51    7.82
  -8 -11  14   -1.24    6.80
  -8 -11  15   52.61   13.26
  -8 -11  16   -4.18    7.41
  -8 -11  17    0.37    7.30
  -8 -11  18   -3.02    7.85
  -8 -11  19    7.66    7.69
  -8 -11  20    2.59    7.39
  -8 -11  21    4.71    7.27
  -8 -11  22   -2.03    7.33
  -8 -11  23   -3.09    7.87
  -8 -11  24    1.23    7.27
  -8 -11  25   10.35    9.07
  -8 -11  26    0.59    7.92
   8 -12  -1   -3.22    7.43
  -8 -12   1    1.57    5.81
   8 -12  -2    9.05    8.87
  -8 -12   2    6.43    5.79
   8 -12  -3   34.04   11.11
  -8 -12   3   19.48    8.65
   8 -12  -4   -1.27    6.83
  -8 -12   4   -3.68    7.50
   8 -12  -5    2.86    7.82
  -8 -12   5    2.45    6.14
   8 -12  -6    0.09    6.80
  -8 -12   6   -1.63    6.89
   8 -12  -7   24.05   10.45
  -8 -12   7   25.27   10.03
   8 -12  -8    3.75    8.28
  -8 -12   8    5.71    7.79
   8 -12  -9   20.43    9.99
  -8 -12   9   22.24    9.42
   8 -12 -10   -2.22    8.36
  -8 -12  10    1.74    5.81
   8 -12 -11   -0.38    7.09
  -8 -12  11    1.98    7.15
  -8 -12  12    4.92    7.39
  -8 -12  13   28.49   10.31
  -8 -12  14    0.16    6.77
  -8 -12  15   -0.85    6.73
  -8 -12  16   -0.48    7.08
  -8 -12  17   12.31    8.05
  -8 -12  18    9.57    7.90
  -8 -12  19    6.17    7.71
  -8 -12  20    4.89    7.40
  -8 -12  21    0.29    8.12
  -8 -12  22    3.62    8.05
  -8 -12  23   14.03    9.08
   8 -13  -1    6.34    8.08
  -8 -13   1   12.10    7.98
   8 -13  -2   -3.05    7.77
  -8 -13   2   -1.57    6.66
   8 -13  -3    5.94    8.46
  -8 -13   3   -0.61    6.36
   8 -13  -4    5.72    8.98
  -8 -13   4   11.27    8.14
   8 -13  -5   11.89   10.46
  -8 -13   5   47.01   11.44
   8 -13  -6    3.14    7.92
  -8 -13   6    5.42    6.83
   8 -13  -7    2.67    7.61
  -8 -13   7    2.38    7.42
   8 -13  -8   13.00    8.65
  -8 -13   8    0.63    7.05
   8 -13  -9   19.74    9.60
  -8 -13   9    3.93    7.62
  -8 -13  10   -3.08    7.48
  -8 -13  11    3.23    6.43
  -8 -13  12   -1.70    7.65
  -8 -13  13    0.41    7.01
  -8 -13  14    1.46    8.21
  -8 -13  15    6.44    7.93
  -8 -13  16    7.63    7.59
  -8 -13  17   -2.29    7.24
  -8 -13  18    4.67    6.33
  -8 -13  19   -2.83    8.15
  -8 -13  20    2.03    7.14
   8 -14  -1   -1.50    7.03
  -8 -14   1   14.18    8.25
   8 -14  -2   13.75   10.33
  -8 -14   2   21.11    9.23
   8 -14  -3    4.92    8.32
  -8 -14   3   -1.88    6.90
   8 -14  -4   -8.14    9.05
  -8 -14   4   -0.69    6.86
   8 -14  -5    1.10    7.65
  -8 -14   5    0.90    8.07
   8 -14  -6    0.25    6.95
  -8 -14   6    6.78    7.72
   8 -14  -7   17.79    9.48
  -8 -14   7   20.57    9.81
  -8 -14   8   11.43    8.43
  -8 -14   9   -0.54    7.70
  -8 -14  10   -0.53    6.24
  -8 -14  11    5.05    7.45
  -8 -14  12   -3.44    8.03
  -8 -14  13    1.75    8.38
  -8 -14  14   -1.44    6.98
  -8 -14  15    8.30    8.29
  -8 -14  16   -0.84    7.31
  -8 -14  17    6.41    7.69
   8 -15  -1    7.33    7.96
  -8 -15   1    9.65    7.91
   8 -15  -2   -3.86    9.08
  -8 -15   2    2.74    6.97
   8 -15  -3    4.66    8.14
  -8 -15   3    8.38    7.63
   8 -15  -4   -0.01    7.06
  -8 -15   4    1.97    7.30
   8 -15  -5   23.89   11.07
  -8 -15   5    4.83    8.15
  -8 -15   6   -0.47    7.57
  -8 -15   7    3.52    7.97
  -8 -15   8    5.12    7.43
  -8 -15   9   11.19    7.57
  -8 -15  10   11.20    8.79
  -8 -15  11   -6.91    8.88
  -8 -15  12    1.44    7.50
  -8 -15  13    3.51    7.32
   8 -16  -1    3.09    7.69
  -8 -16   1   -2.61    7.35
   8 -16  -2   -6.14    9.37
  -8 -16   2    9.79    7.98
   8 -16  -3   -2.89    8.89
  -8 -16   3   -2.39    7.50
  -8 -16   4    5.81    7.87
  -8 -16   5    0.43    7.49
  -8 -16   6   -5.66    8.40
  -8 -16   7   -1.32    7.72
  -8 -16   8    8.14    8.13
  -8 -16   9   -2.78    8.22
   8 -17  -1   -2.53    8.62
  -8 -17   4   -3.76    8.23
  -8 -17   5   -0.41    6.85
  -8 -17   6    0.68    7.44
  -7   0   1  827.57  113.68
   7   0  -1  798.93  111.05
   7   0  -1  767.11  113.03
  -7   0   2   -1.74    8.89
   7   0  -2   -0.25    6.03
   7   0  -2   -3.85    9.51
  -7   0   3   11.60    9.49
   7   0  -3    7.66    6.38
   7   0  -3    7.62    9.60
  -7   0   4   -3.24    9.58
   7   0  -4    0.73    5.49
   7   0  -4   -3.99    8.84
  -7   0   5    8.30    9.37
   7   0  -5   28.41    7.55
   7   0  -5   31.64   12.23
  -7   0   6   -2.99    8.37
   7   0  -6    0.08    4.45
   7   0  -6   -0.09    9.85
  -7   0   7  279.60   47.74
   7   0  -7  319.79   45.30
   7   0  -7  339.15   49.02
  -7   0   8   -0.26    9.54
   7   0  -8   -0.62    5.27
   7   0  -8   -2.01    9.15
  -7   0   9    9.78   10.17
   7   0  -9    5.71    4.71
   7   0  -9    1.55    9.06
  -7   0  10   -1.94    9.62
   7   0 -10    2.80    4.38
   7   0 -10   -2.33    8.61
  -7   0  11  353.48   50.44
   7   0 -11  313.01   46.79
   7   0 -11  327.18   50.38
  -7   0  12    4.30    9.95
   7   0 -12   -2.98    4.78
   7   0 -12   -0.84    9.75
  -7   0  13  116.36   20.40
   7   0 -13  107.98   15.97
   7   0 -13   50.38   17.41
  -7   0  14   -0.49    8.76
   7   0 -14    2.36    5.14
   7   0 -14    3.27    9.58
  -7   0  15    3.57    9.21
   7   0 -15    5.43    5.45
   7   0 -15   10.35   10.75
  -7   0  16    2.55    8.15
   7   0 -16   -0.00    4.71
   7   0 -16   -5.24   11.08
   7   0 -17  496.75   70.42
  -7   0  18    0.78    6.98
   7   0 -18   -2.75    5.50
  -7   0  25    0.59    6.41
  -7   0  26    1.31    6.23
  -7   0  27   93.74   15.98
   7   0 -27   72.79   15.96
  -7   0  28    3.72    6.19
   7   0 -28   -1.38    6.48
  -7   0  29   17.78    7.08
   7   0 -29    4.27    8.01
   7   0 -30    1.58    7.15
   7   0 -31   18.84    9.14
   7   0 -32   -1.43    6.98
   7   0 -33   21.75    9.11
   7   0 -34    2.29    7.32
   7   0 -35    2.04    7.33
   7   0 -36    1.06    8.01
   7   0 -37   13.63    8.52
  -7   1   1   -0.24    9.46
   7  -1  -1    4.46    6.01
   7  -1  -1    7.77   10.38
   7   1  -1    1.36    5.89
   7   1  -1   -2.63   10.56
  -7  -1   1   -2.79   10.38
  -7   1   2   36.59   14.14
   7  -1  -2   33.02    9.58
   7  -1  -2   45.90   13.55
   7   1  -2   38.57    9.06
   7   1  -2   39.83   13.59
  -7  -1   2   56.44   14.22
  -7   1   3  229.99   42.50
   7  -1  -3  276.65   40.73
   7  -1  -3  312.49   44.17
   7   1  -3  296.62   40.24
   7   1  -3  239.68   42.14
  -7  -1   3  278.17   43.12
  -7   1   4    1.53    9.76
   7  -1  -4    1.05    5.91
   7  -1  -4    8.28    9.03
   7   1  -4    0.82    4.41
   7   1  -4    0.86    9.43
  -7  -1   4    4.91    9.07
  -7   1   5   93.29   18.97
   7  -1  -5   83.99   15.26
   7  -1  -5   71.57   18.22
   7   1  -5   85.26   14.69
   7   1  -5   77.51   18.02
  -7  -1   5   94.32   18.62
  -7   1   6   -4.17    9.01
   7  -1  -6   -0.91    5.17
   7  -1  -6    4.34    9.92
   7   1  -6    3.10    4.95
   7   1  -6   -4.35    9.62
  -7  -1   6    2.57    8.88
  -7   1   7   29.44   11.39
   7  -1  -7   26.59    7.78
   7  -1  -7   29.23   12.18
   7   1  -7   23.62    6.81
   7   1  -7   16.00   11.33
  -7  -1   7   28.73   10.80
  -7   1   8   17.10   10.61
   7  -1  -8   17.37    6.87
   7  -1  -8    4.82   10.15
   7   1  -8   19.92    6.35
   7   1  -8   29.88   11.19
  -7  -1   8   27.43   10.98
  -7   1   9  324.66   41.23
   7  -1  -9  298.30   36.94
   7   1  -9  160.47   35.35
   7   1  -9  337.26   41.36
  -7  -1   9  304.54   40.72
  -7   1  10   45.83   11.56
   7  -1 -10   21.15    6.39
   7  -1 -10    8.85   10.65
   7   1 -10   18.15    6.69
   7   1 -10   26.70   11.59
  -7  -1  10    4.22    8.97
  -7   1  11   71.98   16.66
   7  -1 -11   83.74   13.79
   7  -1 -11   45.76   17.12
   7   1 -11   80.70   13.52
   7   1 -11   81.30   17.20
  -7  -1  11   56.30   16.02
  -7   1  12    0.51    7.02
   7  -1 -12    1.42    4.48
   7  -1 -12   -0.54    9.03
   7   1 -12   -0.59    4.93
   7   1 -12   -5.77   10.07
  -7  -1  12   -5.93    9.60
  -7   1  13  210.02   32.12
   7  -1 -13  158.95   28.07
   7  -1 -13  226.99   33.26
   7   1 -13  195.10   28.64
   7   1 -13  192.24   32.28
  -7  -1  13  189.61   31.85
  -7   1  14    4.00    8.44
   7  -1 -14    5.95    4.91
   7  -1 -14   10.10   10.06
   7   1 -14    0.37    4.33
   7   1 -14    5.95   10.83
  -7  -1  14    0.54    8.77
  -7   1  15  103.81   21.20
   7  -1 -15  104.65   17.82
   7  -1 -15  100.04   21.91
   7   1 -15  117.10   18.26
   7   1 -15   89.79   21.30
  -7  -1  15  122.83   21.35
  -7   1  16   14.73    9.77
   7  -1 -16   30.71    7.48
   7  -1 -16   23.39   12.82
   7   1 -16   18.58   11.40
  -7  -1  16   26.99    9.20
   7  -1 -17   28.25    7.74
   7   1 -17   19.92   13.20
   7  -1 -18   -0.52    4.55
   7  -1 -19  173.10   26.92
  -7   1  20    8.61    7.32
   7  -1 -20    5.32    5.26
  -7   1  21   81.53   15.37
  -7  -1  22    6.58    6.78
  -7  -1  23   35.68   10.00
  -7  -1  24   26.38    8.47
   7   1 -25   60.37   12.90
  -7  -1  25   53.45   12.76
   7   1 -26    3.71    6.71
  -7  -1  26    4.16    6.02
   7   1 -27    1.52    7.16
  -7  -1  27    8.36    6.97
  -7   1  28   -0.96    5.11
   7   1 -28   -0.12    7.45
  -7  -1  28   -0.91    5.56
   7   1 -29   56.80   11.10
  -7  -1  29    7.55    6.72
   7  -1 -30   -0.01    6.74
   7   1 -30    3.06    6.54
  -7  -1  30    1.62    5.60
   7  -1 -31   12.86    8.12
   7   1 -31   15.09    9.57
   7  -1 -32    3.37    6.48
   7   1 -32    5.24    8.25
   7  -1 -33    5.01    6.95
   7   1 -33    3.23    7.47
   7  -1 -34    0.98    6.75
   7   1 -34    5.16    8.09
   7  -1 -35   21.90    8.98
   7   1 -35    9.04    8.74
   7  -1 -36   -2.08    6.55
   7   1 -36    1.70    8.15
   7  -1 -37    0.07    6.23
   7   1 -37   -3.00    8.16
  -7   2   1   39.13   14.35
   7  -2  -1   54.72   12.20
   7  -2  -1   52.16   15.92
   7   2  -1   57.28   10.81
   7   2  -1   64.57   15.05
  -7  -2   1   52.80   14.42
  -7   2   2   58.12   14.71
   7  -2  -2   42.96   10.90
   7  -2  -2   61.81   15.67
   7   2  -2   41.46    9.74
   7   2  -2   48.19   13.79
  -7  -2   2   67.15   14.58
  -7   2   3   14.98   10.45
   7  -2  -3   15.44    7.01
   7  -2  -3    4.15    9.40
   7   2  -3   14.20    5.63
   7   2  -3   10.39    9.49
  -7  -2   3    8.02    9.48
  -7   2   4    3.56    9.17
   7  -2  -4   -3.95    6.93
   7  -2  -4   19.47   10.34
   7   2  -4    1.91    4.54
   7   2  -4    5.14    9.09
  -7  -2   4   16.36   11.18
  -7   2   5  292.49   41.89
   7  -2  -5  285.01   39.01
   7  -2  -5  227.31   40.95
   7   2  -5  252.15   37.73
   7   2  -5  288.46   41.51
  -7  -2   5  212.77   40.16
  -7   2   6   16.10   10.04
   7  -2  -6    7.29    6.34
   7  -2  -6    1.66    9.87
   7   2  -6   26.09    6.77
   7   2  -6   13.07    9.85
  -7  -2   6   19.76   10.59
  -7   2   7  243.04   38.68
   7  -2  -7  216.27   35.79
   7  -2  -7  244.85   39.28
   7   2  -7  258.09   35.64
   7   2  -7  235.31   38.80
  -7  -2   7  250.47   39.16
  -7   2   8    8.76    9.44
   7  -2  -8    6.90    5.76
   7  -2  -8    4.86    9.97
   7   2  -8    5.39    4.73
   7   2  -8   -0.18    9.52
  -7  -2   8   -2.03    8.80
  -7   2   9   68.46   16.83
   7  -2  -9   62.48   13.14
   7  -2  -9   61.85   16.99
   7   2  -9   77.69   13.09
   7   2  -9   92.14   17.43
  -7  -2   9   66.38   15.86
  -7   2  10    4.39    9.72
   7  -2 -10   21.86    6.76
   7  -2 -10    6.60    9.27
   7   2 -10   17.06    6.12
   7   2 -10   28.31   11.09
  -7  -2  10   26.89   10.45
  -7   2  11  144.92   26.54
   7  -2 -11  139.89   23.23
   7  -2 -11  136.60   26.85
   7   2 -11  174.85   23.78
   7   2 -11  143.52   26.87
  -7  -2  11  143.72   26.14
  -7   2  12   38.74   12.23
   7  -2 -12   32.56    8.61
   7  -2 -12   51.06   13.20
   7   2 -12   28.38    8.43
   7   2 -12   52.07   13.83
  -7  -2  12   62.22   14.12
  -7   2  13   64.71   15.10
   7  -2 -13   71.30   12.07
   7  -2 -13   67.85   16.96
   7   2 -13   74.33   12.86
   7   2 -13   43.90   15.55
  -7  -2  13   36.02   14.84
  -7   2  14   -6.15    8.66
   7  -2 -14    0.90    4.57
   7  -2 -14    7.31   10.65
   7   2 -14    4.86   10.24
  -7  -2  14    6.03    9.18
  -7   2  15   30.63   11.90
   7  -2 -15   29.96    7.98
   7  -2 -15   28.66   12.52
   7   2 -15   46.52   14.08
   7  -2 -16   72.93   13.19
   7   2 -16   74.91   18.54
   7  -2 -17   50.36   10.16
   7   2 -17   32.77   14.91
   7  -2 -18   33.47    8.24
   7  -2 -19    0.14    4.60
   7  -2 -20    9.47    5.54
  -7  -2  20    6.85    6.46
   7  -2 -21   65.02   13.84
  -7  -2  21  102.44   16.43
  -7   2  22    6.71    6.60
   7  -2 -22   11.37    6.12
   7   2 -22    0.70    7.15
  -7  -2  22   12.71    7.51
  -7   2  23   40.04   10.76
   7   2 -23   38.93   11.07
  -7  -2  23   46.67   10.98
   7   2 -24    1.63    6.47
  -7  -2  24    1.58    6.31
   7   2 -25    8.20    9.53
  -7  -2  25   28.06    8.63
   7   2 -26    2.15    7.01
  -7  -2  26   -1.07    6.56
   7   2 -27    2.58    7.47
  -7  -2  27   21.32    7.41
   7   2 -28    9.10    8.10
  -7  -2  28   29.86    8.27
   7   2 -29    2.60    7.06
  -7  -2  29    7.21    6.12
   7   2 -30    3.30    8.49
  -7  -2  30    2.55    6.15
   7   2 -31   12.27    8.75
  -7  -2  31    9.50    7.28
   7  -2 -32   -2.39    6.51
   7   2 -32    5.75    7.34
  -7  -2  32   -1.85    5.91
   7  -2 -33   17.39    7.63
   7   2 -33   13.23    9.53
   7  -2 -34    3.63    5.83
   7   2 -34   -0.69    8.13
   7  -2 -35   -0.23    6.64
   7   2 -35   -1.70    8.05
   7  -2 -36   -4.67    7.89
   7   2 -36    1.97    8.62
  -7   3   1   -3.88   10.78
   7  -3  -1    5.13    6.58
   7  -3  -1   -0.67    9.33
   7   3  -1   -0.21    4.31
   7   3  -1    1.57    8.68
  -7  -3   1   -1.62    8.91
  -7   3   2  177.95   30.18
   7  -3  -2  162.89   26.60
   7  -3  -2  131.43   28.29
   7   3  -2  172.73   25.75
   7   3  -2  186.26   29.29
  -7  -3   2  188.43   29.76
  -7   3   3   49.15   15.58
   7  -3  -3   52.07   11.77
   7  -3  -3   62.81   15.46
   7   3  -3   60.09   11.08
   7   3  -3   44.96   13.83
  -7  -3   3   64.34   15.52
  -7   3   4    1.06    9.91
   7  -3  -4    8.36    6.93
   7  -3  -4    3.33    9.62
   7   3  -4    2.71    5.00
   7   3  -4    4.61    8.85
  -7  -3   4    3.01    9.57
  -7   3   5   70.89   18.27
   7  -3  -5  100.62   16.92
   7  -3  -5   98.55   19.91
   7   3  -5   82.62   15.29
   7   3  -5   97.26   18.97
  -7  -3   5  103.83   19.81
  -7   3   6   25.79   11.83
   7  -3  -6   14.84    7.97
   7  -3  -6   12.29   11.04
   7   3  -6   26.71    6.97
   7   3  -6   31.88   10.92
  -7  -3   6   22.32   11.09
  -7   3   7   -0.01    8.61
   7  -3  -7    0.97    5.55
   7  -3  -7   -0.44    9.30
   7   3  -7    5.52    4.44
   7   3  -7   13.63    9.51
  -7  -3   7    2.39    8.85
  -7   3   8   -7.13   10.43
   7  -3  -8    5.25    5.37
   7  -3  -8   -1.25    8.95
   7   3  -8    4.63    5.20
   7   3  -8   -4.75   10.04
  -7  -3   8    2.09    9.32
  -7   3   9  200.44   36.19
   7  -3  -9  211.45   34.30
   7  -3  -9  238.45   37.90
   7   3  -9  231.83   34.14
   7   3  -9  260.53   37.90
  -7  -3   9  248.69   37.71
  -7   3  10  105.74   17.95
   7  -3 -10   69.63   14.03
   7  -3 -10   67.51   17.47
   7   3 -10   83.14   13.98
   7   3 -10   65.71   16.80
  -7  -3  10   74.22   17.77
  -7   3  11   -1.18    9.46
   7  -3 -11    2.68    5.09
   7  -3 -11   -3.09    9.55
   7   3 -11    8.72    5.40
   7   3 -11    7.77    9.88
  -7  -3  11    7.86    6.27
  -7  -3  11   -3.16    9.71
  -7   3  12   -3.13    9.40
   7  -3 -12   -2.07    5.24
   7  -3 -12   -0.75    9.61
   7   3 -12    0.87    9.89
  -7  -3  12    5.05    9.44
  -7   3  13   99.34   18.37
   7  -3 -13   96.95   15.21
   7  -3 -13   77.44   19.31
   7   3 -13   73.51   18.64
  -7  -3  13   66.28   17.96
  -7   3  14   73.77   17.80
   7  -3 -14   88.60   15.23
   7  -3 -14  123.75   21.50
   7   3 -14   65.51   18.73
   7  -3 -15  171.39   27.62
   7   3 -15  218.57   33.26
   7  -3 -16   21.46    6.94
   7   3 -16   14.72   12.26
   7  -3 -17    2.98    5.16
   7   3 -17   -0.77   10.32
  -7  -3  17    4.37    7.26
   7  -3 -18   23.67    7.29
   7   3 -18   24.93    9.11
  -7  -3  18   25.07    8.93
   7  -3 -19  325.22   46.06
   7   3 -19  305.62   47.60
  -7  -3  19  319.33   47.23
   7  -3 -20   -0.24    5.15
   7   3 -20   -1.74    8.39
  -7  -3  20    2.27    6.46
   7  -3 -21    7.41    5.36
   7   3 -21   -0.72    6.82
  -7  -3  21    4.43    6.37
   7  -3 -22    1.20    4.72
   7   3 -22   -4.23    7.77
  -7  -3  22   -2.44    6.11
  -7   3  23   14.35    7.49
   7  -3 -23   27.35    7.34
   7   3 -23   16.33    9.01
  -7  -3  23   11.12    7.62
  -7   3  24    5.11    5.85
   7   3 -24   -3.67    7.59
  -7  -3  24    0.84    6.43
  -7   3  25   34.44    9.16
   7   3 -25   26.94   10.20
  -7  -3  25   17.85    8.41
   7   3 -26   11.24    8.03
  -7  -3  26   -0.42    6.11
   7   3 -27    0.32    7.34
  -7  -3  27   -0.37    5.63
   7   3 -28    0.10    7.37
  -7  -3  28    3.11    5.70
   7   3 -29   11.28   10.06
  -7  -3  29   22.86    8.51
   7   3 -30   -4.49    8.07
  -7  -3  30    1.29    5.03
   7   3 -31    5.04    9.13
  -7  -3  31   13.86    7.78
   7   3 -32   -1.43    9.02
  -7  -3  32    6.56    6.44
   7   3 -33   12.08    9.31
  -7  -3  33   -4.95    6.87
   7  -3 -34   12.38    7.17
   7   3 -34    2.26    8.32
   7  -3 -35   16.87    7.95
   7   3 -35    7.93    9.14
   7  -3 -36   -2.72    6.57
   7   3 -36    1.35    8.09
  -7   4   1   94.63   19.76
   7  -4  -1   96.25   15.86
   7  -4  -1   78.65   18.72
   7   4  -1   73.16   13.95
  -7  -4   1   74.21   17.45
  -7   4   2  120.05   21.68
   7  -4  -2  107.36   17.90
   7  -4  -2   98.45   20.36
   7   4  -2   89.10   15.99
  -7  -4   2   78.21   19.40
  -7   4   3   -0.19    9.17
   7  -4  -3   15.69    7.18
   7  -4  -3   14.10   10.99
   7   4  -3   12.44    4.94
  -7  -4   3   27.43   10.97
  -7   4   4   32.12   12.86
   7  -4  -4   35.38    8.98
   7  -4  -4   22.72   12.20
   7   4  -4   20.49    7.16
   7   4  -4   30.40   12.14
  -7  -4   4   45.12   12.79
  -7   4   5   79.97   18.09
   7  -4  -5   85.32   14.41
   7  -4  -5   61.32   16.45
   7   4  -5   71.08   13.09
   7   4  -5   62.38   15.98
  -7  -4   5   66.81   16.23
  -7   4   6   43.16   15.40
   7  -4  -6   77.82   13.99
   7  -4  -6   44.39   15.36
   7   4  -6   93.68   13.63
   7   4  -6   65.77   16.19
  -7  -4   6   75.66   16.71
  -7   4   7   53.53   14.94
   7  -4  -7   48.85   10.98
   7  -4  -7   54.06   15.80
   7   4  -7   38.22    9.50
   7   4  -7   45.08   13.65
  -7  -4   7   59.08   14.52
  -7   4   8   30.61   12.62
   7  -4  -8   75.85   12.83
   7  -4  -8   40.31   15.89
   7   4  -8   58.82   11.67
   7   4  -8   41.01   13.95
  -7  -4   8   68.13   12.74
  -7  -4   8   57.87   14.91
  -7   4   9   31.14   11.89
   7  -4  -9   32.84    8.47
   7  -4  -9   16.13   11.65
   7   4  -9   43.20   12.72
  -7  -4   9    6.59    9.84
  -7   4  10   -3.97    8.36
   7  -4 -10   -4.85    6.15
   7  -4 -10   11.24   10.84
   7   4 -10   -1.51    8.59
  -7  -4  10   -5.64    8.79
  -7   4  11  120.81   22.77
   7  -4 -11  111.53   20.11
   7  -4 -11  131.09   24.45
   7   4 -11  151.20   25.02
  -7  -4  11  107.92   23.61
  -7   4  12  147.73   24.91
   7  -4 -12  134.84   22.32
   7  -4 -12  162.71   27.59
   7   4 -12  114.23   24.94
   7  -4 -13  151.97   23.18
   7  -4 -13  119.33   26.49
   7   4 -13  161.97   24.53
   7   4 -13  123.71   25.98
   7  -4 -14   30.21    8.01
   7   4 -14   45.01   10.74
   7   4 -14   15.92   12.50
   7  -4 -15   56.30   11.66
   7   4 -15   60.74   13.92
   7   4 -15   57.96   16.62
  -7  -4  15   67.97   13.68
   7  -4 -16    9.19    6.25
   7   4 -16   22.14   13.30
  -7  -4  16   19.12    9.31
   7  -4 -17  107.91   19.33
   7   4 -17  159.52   25.88
  -7  -4  17  120.03   20.64
   7  -4 -18   19.77    6.76
   7   4 -18    9.74    8.07
  -7  -4  18   18.14    8.16
   7  -4 -19   29.20    6.94
   7   4 -19   11.10    9.25
  -7  -4  19    4.79    7.39
   7  -4 -20   47.12    9.33
   7   4 -20   26.17   10.42
  -7  -4  20   40.37   10.71
   7  -4 -21   44.12   10.05
   7   4 -21   59.26   13.20
  -7  -4  21   49.84   11.84
   7  -4 -22   40.80    9.24
   7   4 -22   29.10   11.70
  -7  -4  22   56.93   11.66
   7  -4 -23   10.10    5.49
   7   4 -23   16.30    9.25
  -7  -4  23   11.04    7.10
   7  -4 -24    3.64    5.19
   7   4 -24    4.63    7.38
  -7  -4  24    7.42    6.85
   7   4 -25    8.78    9.13
  -7  -4  25    0.82    7.10
   7   4 -26   21.85   10.76
  -7  -4  26   17.60    7.81
   7   4 -27   12.79    8.77
  -7  -4  27   13.20    7.57
   7   4 -28    3.73    7.55
  -7  -4  28   11.04    7.43
   7   4 -29   -2.44    7.71
  -7  -4  29   13.53    8.22
   7   4 -30    3.92    7.57
  -7  -4  30    5.84    7.24
   7   4 -31    7.63    9.55
  -7  -4  31    1.87    6.20
   7   4 -32   12.26   10.24
  -7  -4  32    9.50    7.51
   7   4 -33   19.12   10.08
  -7  -4  33   14.19    8.15
   7   4 -34   -1.16    8.34
  -7  -4  34    2.80    7.21
   7  -4 -35    2.84    6.02
   7   4 -35    0.53    9.14
   7  -4 -36    1.35    6.28
   7   4 -36   -0.91    8.31
  -7   5   1    3.12   10.48
   7  -5  -1    6.58    6.58
   7  -5  -1   -1.67    8.31
   7   5  -1    0.62    4.29
  -7  -5   1   21.80    9.45
  -7   5   2    0.92   10.12
   7  -5  -2    2.42    6.12
   7  -5  -2    9.19    9.80
   7   5  -2    4.58    4.98
  -7  -5   2    5.70    8.91
  -7   5   3   44.71   15.03
   7  -5  -3   41.58   10.69
   7  -5  -3   60.07   15.13
   7   5  -3   46.63    9.76
  -7  -5   3   46.03   13.93
  -7   5   4  114.24   24.17
   7  -5  -4  148.41   21.25
   7  -5  -4  117.78   23.47
   7   5  -4  113.10   19.57
  -7  -5   4  103.96   22.54
  -7   5   5   40.60   14.09
   7  -5  -5   44.04   10.02
   7  -5  -5   33.33   13.69
   7   5  -5   33.65    8.90
  -7  -5   5   29.02    9.55
  -7  -5   5   57.64   14.15
  -7   5   6    3.61    9.66
   7  -5  -6   12.66    6.63
   7  -5  -6    1.64   10.05
  -7  -5   6    4.86    9.43
  -7   5   7   16.11   10.59
   7  -5  -7   18.14    7.33
   7  -5  -7   12.65   10.02
   7   5  -7   17.89    7.27
  -7  -5   7    3.15   10.08
  -7   5   8   89.91   19.09
   7  -5  -8   75.36   16.28
   7  -5  -8   81.24   19.70
   7   5  -8  118.01   18.08
  -7  -5   8   97.00   19.79
  -7   5   9  120.39   23.15
   7  -5  -9  127.39   20.70
   7  -5  -9  121.74   24.25
   7   5  -9   94.03   20.45
  -7  -5   9  151.62   24.58
  -7   5  10   49.87   13.36
   7  -5 -10   43.13   11.34
   7  -5 -10   34.72   14.02
   7   5 -10   46.14   11.77
  -7  -5  10   38.72   12.81
   7  -5 -11   85.63   15.79
   7  -5 -11   86.47   19.38
   7   5 -11   87.76   16.42
   7   5 -11   65.95   18.20
   7  -5 -12    6.51    6.38
   7   5 -12    1.95    6.46
   7   5 -12    4.41   10.00
  -7  -5  12   -3.05    5.89
   7  -5 -13   51.41   11.17
   7   5 -13   38.82   11.82
   7   5 -13   35.99   13.98
  -7  -5  13   52.32   11.28
   7  -5 -14   45.51   10.64
   7   5 -14   40.76   11.48
   7   5 -14   26.42   13.78
  -7  -5  14   64.84   12.32
   7  -5 -15  166.48   27.53
   7   5 -15  180.30   29.52
   7   5 -15  162.11   31.23
  -7  -5  15  203.19   28.96
   7  -5 -16   -3.58    5.90
   7   5 -16   -3.39   11.46
  -7  -5  16    3.83    6.08
   7  -5 -17   -0.48    5.07
   7   5 -17   -3.79   11.51
  -7  -5  17    2.79    7.11
   7  -5 -18    7.09    5.36
   7   5 -18   -0.00    7.62
  -7  -5  18    5.38    6.30
   7  -5 -19   20.65    7.31
   7   5 -19   46.91   11.69
  -7  -5  19   24.48    8.85
   7  -5 -20   35.78    8.81
   7   5 -20   48.94   12.29
  -7  -5  20   43.13   11.07
   7  -5 -21   11.75    5.32
   7   5 -21   -0.42    8.34
  -7  -5  21   -0.81    7.07
   7  -5 -22   -3.07    4.75
   7   5 -22   -1.34    6.72
  -7  -5  22   -3.91    6.89
   7   5 -23    6.96    9.55
  -7  -5  23    9.58    6.94
   7   5 -24   15.15    9.47
  -7  -5  24    6.59    7.26
   7   5 -25    0.70    7.65
  -7  -5  25   14.02    7.46
   7   5 -26    8.13    9.82
  -7  -5  26    7.55    7.33
   7   5 -27   -0.16    7.92
  -7  -5  27    8.66    6.86
   7   5 -28    0.58    7.56
  -7  -5  28   -1.53    5.88
   7   5 -29    4.42   10.60
  -7  -5  29   -0.19    6.20
   7   5 -30   -1.92    8.88
  -7  -5  30    3.45    6.93
   7   5 -31   10.39    9.19
  -7  -5  31    5.33    6.82
   7   5 -32   -1.70    9.04
  -7  -5  32   -2.42    6.96
   7   5 -33    0.23    8.50
  -7  -5  33    0.76    6.81
   7   5 -34    7.28    9.62
  -7  -5  34    3.61    7.50
   7   5 -35   -0.31    8.40
  -7  -5  35   -3.79    7.31
   7   5 -36   12.62    8.87
  -7   6   1   88.83   20.65
   7  -6  -1  106.88   16.09
   7  -6  -1   86.49   19.00
   7   6  -1   81.56   14.48
   7   6  -1   55.04   14.65
  -7  -6   1   86.39   15.51
  -7  -6   1   53.48   17.15
  -7   6   2   83.87   18.15
   7  -6  -2   85.98   13.82
   7  -6  -2   68.42   16.85
   7   6  -2   37.54   10.70
   7   6  -2   60.19   12.68
  -7  -6   2   38.85   11.32
  -7  -6   2   44.89   13.79
  -7   6   3   18.71   13.17
   7  -6  -3   52.09   10.59
   7  -6  -3   35.35   13.35
   7   6  -3   23.31    8.70
  -7  -6   3   25.64   11.68
  -7   6   4   13.83   11.05
   7  -6  -4    8.40    6.80
   7  -6  -4   15.19   10.70
   7   6  -4    9.72    7.25
  -7  -6   4   25.81   11.02
  -7   6   5   -5.56   10.24
   7  -6  -5   -1.09    5.73
   7  -6  -5    0.28   10.65
   7   6  -5   -0.33    6.52
  -7  -6   5    2.73    9.78
  -7   6   6   62.40   17.74
   7  -6  -6   85.51   15.87
   7  -6  -6   91.13   19.34
   7   6  -6   85.31   16.30
  -7  -6   6   77.55   18.65
  -7   6   7  126.37   27.63
   7  -6  -7  144.08   25.37
   7  -6  -7  181.19   30.27
   7   6  -7  163.87   26.41
  -7  -6   7  193.83   29.02
  -7   6   8   57.92   17.50
   7  -6  -8   71.52   14.41
   7  -6  -8   63.63   17.37
   7   6  -8   82.98   15.54
  -7  -6   8   73.99   16.50
   7  -6  -9    1.08    6.53
   7   6  -9   -3.83    7.11
  -7  -6   9    3.87    7.14
   7  -6 -10  100.62   15.69
   7   6 -10   43.89   14.56
  -7  -6  10   98.98   16.44
   7  -6 -11   96.94   19.85
   7   6 -11  138.89   22.22
  -7  -6  11  130.19   20.88
   7  -6 -12   18.07    7.22
   7   6 -12    3.96    7.16
  -7  -6  12    2.30    6.98
   7  -6 -13   -1.04    6.35
   7   6 -13   32.74    9.68
  -7  -6  13   12.99    7.83
   7  -6 -14    1.09    6.11
   7   6 -14    5.71    7.19
  -7  -6  14    4.46    6.93
   7  -6 -15    3.05    6.00
   7   6 -15   -0.61    7.56
  -7  -6  15    0.78    6.41
   7  -6 -16   65.53   12.90
  -7  -6  16   66.98   14.20
   7  -6 -17   43.92   11.84
  -7  -6  17   95.81   14.79
   7  -6 -18   73.51   14.57
   7   6 -18   66.24   17.12
  -7  -6  18  124.20   17.90
   7  -6 -19   11.65    6.05
   7   6 -19    2.49    9.43
  -7  -6  19    7.34    8.33
   7  -6 -20    6.27    5.35
   7   6 -20    0.21    7.71
  -7  -6  20   -2.37    7.50
   7  -6 -21    0.35    5.07
   7   6 -21    0.53    8.56
  -7  -6  21    3.71    7.04
   7   6 -22   33.46   11.07
  -7  -6  22   17.59    9.02
   7   6 -23   10.94    9.44
  -7  -6  23   21.85    8.85
   7   6 -24    8.06    9.86
  -7  -6  24   21.49    8.34
   7   6 -25   -1.16    8.60
  -7  -6  25   -1.72    7.73
   7   6 -26   14.31    9.93
  -7  -6  26   19.69    9.24
   7   6 -27    0.22    8.62
  -7  -6  27    8.29    7.35
   7   6 -28    9.45    9.08
  -7  -6  28   16.22    8.20
   7   6 -29    4.13    9.92
  -7  -6  29   -3.44    7.38
   7   6 -30    2.07    8.93
  -7  -6  30    8.55    6.75
   7   6 -31   -2.01    9.32
  -7  -6  31    3.22    8.26
   7   6 -32   15.23   12.11
  -7  -6  32   20.64    9.25
   7   6 -33   -0.94    9.28
  -7  -6  33    9.03    7.07
   7   6 -34    0.27    9.04
  -7  -6  34    1.20    7.98
   7   6 -35   -1.99    9.73
  -7  -6  35    3.97    7.75
   7   6 -36   -0.26    9.10
  -7  -6  36    8.26    7.79
  -7   7   1    2.65   10.40
   7  -7  -1    2.48   10.32
   7   7  -1    4.91    6.63
  -7   7   2   37.50   13.74
   7  -7  -2    8.39   12.21
   7   7  -2   24.08    8.67
  -7   7   3   14.96   12.60
   7  -7  -3   11.90   13.12
   7   7  -3   14.49    8.01
  -7   7   4  198.13   36.84
   7  -7  -4  193.60   35.91
   7   7  -4  235.65   34.25
   7  -7  -5   88.81   20.48
   7   7  -5   76.84   16.44
  -7  -7   5   79.04   18.21
   7  -7  -6    6.88    7.37
   7   7  -6    1.54    7.17
  -7  -7   6   17.24    7.72
   7  -7  -7   82.79   15.80
   7   7  -7   91.13   16.91
  -7  -7   7   67.07   14.94
   7  -7  -8   23.87    7.93
   7   7  -8    6.72    8.01
  -7  -7   8   16.02    7.49
   7  -7  -9   23.63    9.31
   7   7  -9   35.31   11.30
  -7  -7   9   26.05    9.09
   7  -7 -10  108.63   15.68
   7   7 -10  102.30   16.58
  -7  -7  10   31.37   12.80
   7  -7 -11   45.64   11.32
   7   7 -11   46.07   12.08
  -7  -7  11   38.40   10.69
   7  -7 -12   -2.84    7.10
   7   7 -12    1.06    7.70
  -7  -7  12   17.46    7.61
   7  -7 -13   33.35    9.66
   7   7 -13   29.01   11.12
  -7  -7  13   28.41   10.00
   7  -7 -14  141.62   24.93
   7   7 -14  125.78   26.03
  -7  -7  14  197.80   26.38
   7  -7 -15   -4.75    6.83
   7   7 -15   -0.68    8.25
  -7  -7  15   -2.58    7.03
   7  -7 -16   -1.89    6.02
  -7  -7  16   -0.67    7.01
   7  -7 -17   -0.56    5.53
  -7  -7  17    3.88    6.38
   7  -7 -18   18.16    6.77
   7   7 -18   -2.57    9.46
  -7  -7  18   11.90    7.70
   7  -7 -19    7.86    5.93
   7   7 -19    3.62    8.61
  -7  -7  19    6.39    6.66
   7   7 -20   46.90   12.90
  -7  -7  20   26.21   10.00
   7   7 -21   -0.74    9.12
  -7  -7  21   -3.42    6.52
   7   7 -22   -1.73    9.21
  -7  -7  22    0.95    6.76
   7   7 -23    6.20    8.84
  -7  -7  23   16.26    8.50
   7   7 -24   19.37   11.56
  -7  -7  24   41.62   10.99
   7   7 -25   -0.49    8.89
  -7  -7  25    4.46    6.70
   7   7 -26   12.64   10.69
  -7  -7  26   29.34    9.17
   7   7 -27   -4.54    8.50
  -7  -7  27   -3.66    7.59
   7   7 -28    4.82    8.76
  -7  -7  28   -0.25    7.23
   7   7 -29    4.97    9.97
  -7  -7  29   13.09    8.47
   7   7 -30    3.26    9.17
  -7  -7  30   18.06    8.81
   7   7 -31   -0.76    9.64
  -7  -7  31   -4.77    6.89
   7   7 -32   -4.91   10.38
  -7  -7  32    2.06    7.33
   7   7 -33    3.45    9.17
  -7  -7  33    3.06    6.82
   7   7 -34   -2.21    9.32
  -7  -7  34    4.62    7.71
   7   7 -35    2.89    9.01
  -7  -7  35   -4.40    7.58
  -7  -7  36    3.82    8.15
  -7  -7  37    3.62    7.87
  -7  -7  38    0.65    7.81
   7  -8  -1   44.21   11.34
  -7  -8   1   46.94   14.17
  -7  -8   2  104.89   21.35
  -7  -8   3   17.75    7.57
   7   8  -4   43.33   11.75
  -7  -8   4   42.31   11.27
   7   8  -5   11.09    9.07
  -7  -8   5   17.64    8.41
   7   8  -6   27.64   10.37
  -7  -8   6   21.13    8.83
   7   8  -7   -3.34    7.44
  -7  -8   7    0.83    6.42
   7   8  -8    7.93    9.57
  -7  -8   8   63.46   11.15
   7   8  -9   15.58    8.98
  -7  -8   9    0.31    6.45
   7  -8 -10   11.19    8.50
   7   8 -10   19.34   10.31
  -7  -8  10   18.87    8.17
   7  -8 -11    4.14    6.71
   7   8 -11    0.63    9.39
  -7  -8  11    2.49    6.75
   7  -8 -12  116.32   21.37
   7   8 -12  117.91   23.57
  -7  -8  12  145.12   22.59
   7  -8 -13   -0.44    6.83
   7   8 -13   -1.78    7.98
  -7  -8  13    1.69    6.50
   7  -8 -14   -1.50    6.64
   7   8 -14   22.59    9.81
  -7  -8  14   11.27    7.15
   7  -8 -15    5.69    6.58
   7   8 -15    4.71    9.07
  -7  -8  15    0.42    5.55
   7  -8 -16   53.26   12.36
  -7  -8  16   67.26   14.06
   7  -8 -17   -0.41    5.81
  -7  -8  17    1.40    6.18
   7   8 -18   13.76   10.98
  -7  -8  18   15.04    9.02
   7   8 -19    1.43    8.89
  -7  -8  19    4.13    7.05
   7   8 -20   19.81   10.69
  -7  -8  20   20.87    8.56
   7   8 -21   -0.64   10.10
  -7  -8  21    1.45    7.37
   7   8 -22   20.16   10.55
  -7  -8  22   19.50    9.45
   7   8 -23    4.35    8.94
  -7  -8  23   20.00    9.73
   7   8 -24   -0.18    9.64
  -7  -8  24    0.07    6.59
   7   8 -25    8.13    9.24
  -7  -8  25   -3.14    7.47
   7   8 -26   10.55   10.44
  -7  -8  26   13.30    8.73
   7   8 -27    4.36    9.88
  -7  -8  27    9.36    7.58
   7   8 -28   11.03   10.77
  -7  -8  28   21.66    9.81
   7   8 -29    1.85   10.26
  -7  -8  29   -0.29    7.80
   7   8 -30    4.69    9.92
  -7  -8  30   14.70    8.62
   7   8 -31    7.46    9.30
  -7  -8  31    2.62    6.94
   7   8 -32    4.30   10.08
  -7  -8  32    1.00    7.47
   7   8 -33   -3.91    9.10
  -7  -8  33    0.58    7.80
   7   8 -34   -4.15   11.35
  -7  -8  34    0.50    7.83
   7   8 -35   -0.95    9.22
  -7  -8  35   -3.75    8.59
   7  -9  -1   -0.42    6.57
  -7  -9   1    2.37    6.14
   7  -9  -2   32.87   11.49
  -7  -9   2   52.82   11.35
   7  -9  -3   -5.48    7.27
  -7  -9   3    0.39    6.14
   7  -9  -4   36.02   11.39
  -7  -9   4   67.47   12.54
   7  -9  -5    3.83    7.48
  -7  -9   5   -1.85    7.59
  -7  -9   6   23.67    8.51
  -7  -9   7   15.94    7.62
  -7  -9   8   41.19   11.21
  -7  -9   9    6.91    6.40
  -7  -9  10  118.14   20.78
  -7  -9  11   -1.66    7.27
   7   9 -12    2.40    7.36
  -7  -9  12    6.08    7.85
   7   9 -13    5.16   10.12
  -7  -9  13   23.16    8.14
   7  -9 -14   47.26   12.74
   7   9 -14   97.95   17.99
  -7  -9  14   65.94   13.81
   7  -9 -15   -1.72    6.03
   7   9 -15   -2.22    8.03
  -7  -9  15   -4.85    7.03
   7  -9 -16    9.49    6.97
  -7  -9  16    3.22    7.71
  -7  -9  17   -1.76    7.93
   7   9 -18    5.13   10.46
  -7  -9  18   43.71   10.47
   7   9 -19    5.38    9.38
  -7  -9  19   -4.13    7.20
   7   9 -20    5.67   10.40
  -7  -9  20   20.16    9.26
   7   9 -21   -0.16    8.61
  -7  -9  21    6.89    7.05
   7   9 -22    1.75   10.05
  -7  -9  22    0.74    6.34
   7   9 -23   -0.93    9.72
  -7  -9  23   -1.20    6.85
   7   9 -24   40.72   13.93
  -7  -9  24   23.33    9.60
   7   9 -25    7.10   10.20
  -7  -9  25    4.60    8.17
   7   9 -26   17.86   12.10
  -7  -9  26    3.82    8.56
   7   9 -27    0.85   10.05
  -7  -9  27    2.54    7.13
   7   9 -28   -4.14    9.78
  -7  -9  28   -0.24    7.66
   7   9 -29   -3.80    8.68
  -7  -9  29    4.86    7.09
   7   9 -30    3.51   10.82
  -7  -9  30   -0.20    7.39
   7   9 -31   -3.13    9.39
  -7  -9  31   -4.12    8.12
   7   9 -32    1.87   10.31
  -7  -9  32    1.62    7.54
   7   9 -33   -3.23    9.56
  -7  -9  33    3.00    7.45
   7   9 -34    1.91   11.23
   7 -10  -1   10.26    8.83
  -7 -10   1   33.16    9.17
   7 -10  -2   53.31   13.21
  -7 -10   2   62.12   12.80
   7 -10  -3   -3.41    7.41
  -7 -10   3    2.12    6.02
   7 -10  -4   -1.20    7.64
  -7 -10   4   -2.24    5.60
   7 -10  -5    1.31    6.83
  -7 -10   5    0.14    6.63
   7 -10  -6  143.86   25.07
  -7 -10   6  151.05   24.82
   7 -10  -7    1.74    7.48
  -7 -10   7    5.16    6.35
   7 -10  -8    6.45    7.23
  -7 -10   8    0.93    6.57
   7 -10  -9   -3.63    7.05
  -7 -10   9    2.48    7.93
  -7 -10  10   15.45    8.02
  -7 -10  11   -2.55    6.56
  -7 -10  12   56.29   12.83
  -7 -10  13   -1.16    6.64
  -7 -10  14    9.44    7.17
  -7 -10  15   -2.75    7.20
  -7 -10  16   40.46   11.63
  -7 -10  17   -3.00    7.44
  -7 -10  18   48.92   12.32
  -7 -10  19    2.36    6.93
  -7 -10  20    3.30    8.68
  -7 -10  21   18.80    8.50
  -7 -10  23    4.08    7.45
  -7 -10  24   -0.16    6.99
   7  10 -25   -4.88   10.30
  -7 -10  25    0.94    6.49
   7  10 -26    9.77   11.59
  -7 -10  26   11.71    7.67
   7  10 -27   -1.77    9.76
  -7 -10  27   -2.22    8.22
   7  10 -28    4.08   10.09
  -7 -10  28    5.76    7.39
   7  10 -29   -4.25    9.55
  -7 -10  29    5.81    9.12
   7  10 -30    2.02   10.00
  -7 -10  30   -4.30    7.82
   7  10 -31   -5.09   10.74
   7  10 -32    1.52    9.90
   7  10 -33   -5.83   11.79
   7  10 -34   -4.89   10.92
   7 -11  -1    1.45    7.47
  -7 -11   1   -0.64    6.22
   7 -11  -2    2.98    7.36
  -7 -11   2    3.48    7.03
   7 -11  -3    7.85    7.68
  -7 -11   3    5.69    6.89
   7 -11  -4   39.46   11.24
  -7 -11   4   39.42   10.60
   7 -11  -5    6.45    7.58
  -7 -11   5   20.51    8.29
   7 -11  -6   -2.60    6.93
  -7 -11   6    3.71    6.85
   7 -11  -7    6.06    7.29
   7 -11  -8   28.35    9.12
  -7 -11   8   16.87    8.55
   7 -11  -9    0.37    8.13
  -7 -11   9    6.62    7.46
   7 -11 -10   12.95    8.81
  -7 -11  10   27.08    9.73
   7 -11 -11   17.16    8.23
  -7 -11  11   -3.59    7.23
   7 -11 -12    2.04    7.95
  -7 -11  12    1.98    6.82
  -7 -11  13    1.66    5.68
  -7 -11  14    2.20    7.00
  -7 -11  15   -4.56    6.91
  -7 -11  16    5.19    8.41
  -7 -11  17    5.83    9.19
  -7 -11  18   31.81   10.04
  -7 -11  19    3.65    6.41
  -7 -11  20   28.19    9.92
  -7 -11  21    7.56    7.77
  -7 -11  22    6.84    7.19
  -7 -11  23   -3.97    7.74
  -7 -11  24   57.51   13.91
  -7 -11  25    0.76    8.61
  -7 -11  26    8.38    7.47
  -7 -11  27   -2.88    7.98
  -7 -11  28    2.31    8.41
   7 -12  -1   18.47    9.00
  -7 -12   1   -1.95    6.01
   7 -12  -2   11.07    9.32
  -7 -12   2   27.12    9.17
   7 -12  -3   -0.36    7.79
  -7 -12   3    1.74    6.14
   7 -12  -4   -2.43    7.67
  -7 -12   4    5.73    7.43
   7 -12  -5   14.26    9.22
  -7 -12   5   12.87    8.74
   7 -12  -6   26.01    9.38
  -7 -12   6   23.87    9.19
   7 -12  -7   -3.62    7.94
  -7 -12   7   -1.30    7.17
   7 -12  -8    8.11    8.41
  -7 -12   8    6.67    7.58
   7 -12  -9    0.18    6.08
  -7 -12   9   -4.42    7.42
   7 -12 -10   11.82    7.84
  -7 -12  10    1.14    6.47
   7 -12 -11    3.10    7.49
  -7 -12  11    3.12    6.49
  -7 -12  12   26.37   10.03
  -7 -12  13   -4.54    7.90
  -7 -12  14   -6.09    7.67
  -7 -12  15    4.31    7.38
  -7 -12  16   33.44   10.80
  -7 -12  17   -2.42    7.77
  -7 -12  18   -0.25    7.42
  -7 -12  19    6.99    7.28
  -7 -12  20   23.20    9.94
  -7 -12  21    3.34    6.80
  -7 -12  22   -1.97    7.99
  -7 -12  23    0.62    7.25
  -7 -12  24   -2.52    7.33
  -7 -12  25    0.87    7.29
   7 -13  -1    1.24    7.56
  -7 -13   1   -2.28    6.04
   7 -13  -2   13.44    8.94
  -7 -13   2   11.59    7.49
   7 -13  -3    7.71    8.78
  -7 -13   3    5.48    7.65
   7 -13  -4   41.69   12.12
  -7 -13   4   40.29   11.50
   7 -13  -5   14.16    8.69
  -7 -13   5    3.33    7.36
   7 -13  -6   -2.61    7.33
  -7 -13   6    7.23    7.47
   7 -13  -7   11.73    9.30
  -7 -13   7   13.28    8.05
   7 -13  -8   15.90    8.25
  -7 -13   8   11.45    7.79
   7 -13  -9   11.29    8.52
  -7 -13   9   14.80    8.27
  -7 -13  10    8.64    8.45
  -7 -13  11   -2.11    6.44
  -7 -13  12    2.82    6.74
  -7 -13  13    1.38    7.20
  -7 -13  14   24.06   10.37
  -7 -13  15    4.03    8.49
  -7 -13  16   -3.08    7.18
  -7 -13  17    4.33    8.56
  -7 -13  18    1.17    7.22
  -7 -13  19   -3.45    7.54
  -7 -13  20    8.35    8.80
  -7 -13  21   -0.28    7.64
  -7 -13  22    0.16    6.65
   7 -14  -1    1.55    7.29
  -7 -14   1    4.32    7.10
   7 -14  -2    7.49    8.12
  -7 -14   2   13.65    8.76
   7 -14  -3   11.97    9.31
  -7 -14   3    3.23    7.76
   7 -14  -4    5.50    8.48
  -7 -14   4   -1.84    7.23
   7 -14  -5    9.68    8.48
  -7 -14   5    5.39    7.81
   7 -14  -6   21.64   10.36
  -7 -14   6   31.44   10.46
   7 -14  -7   15.77   10.13
  -7 -14   7   37.25   10.26
  -7 -14   8   30.45    9.88
  -7 -14   9    6.69    7.11
  -7 -14  10    0.58    7.37
  -7 -14  11   10.34    8.53
  -7 -14  12   21.67    9.16
  -7 -14  13   -4.45    7.53
  -7 -14  14    3.62    7.89
  -7 -14  15   -4.22    8.01
  -7 -14  16    4.73    8.56
  -7 -14  17    3.65    7.34
  -7 -14  18   -3.40    7.97
  -7 -14  19   -4.12    7.58
   7 -15  -1   -6.66    7.89
  -7 -15   1   -5.67    7.64
   7 -15  -2   -4.07    7.88
  -7 -15   2   -2.49    7.83
   7 -15  -3   14.64    9.10
  -7 -15   3   -4.22    7.54
   7 -15  -4    2.85    8.26
  -7 -15   4    4.50    7.50
   7 -15  -5   -4.87    8.14
  -7 -15   5   -1.56    7.57
  -7 -15   6   13.37    8.59
  -7 -15   7    5.95    7.32
  -7 -15   8   25.39    9.94
  -7 -15   9   15.34    8.12
  -7 -15  10    0.51    7.41
  -7 -15  11   -2.65    7.89
  -7 -15  12    1.57    6.78
  -7 -15  13   11.54    9.26
  -7 -15  14   16.40    8.44
  -7 -15  15    5.54    8.68
  -7 -15  16    2.45    7.47
   7 -16  -1   -3.39    7.73
  -7 -16   1    4.50    7.02
   7 -16  -2    2.49    6.48
  -7 -16   2    0.88    7.20
   7 -16  -3   -1.00    7.52
  -7 -16   3   -3.71    7.53
  -7 -16   4    0.64    7.76
  -7 -16   5   -1.26    7.51
  -7 -16   6    6.83    8.08
  -7 -16   7    2.78    7.21
  -7 -16   8    2.37    7.75
  -7 -16   9   -3.38    7.41
  -7 -16  10   -2.88    8.16
  -7 -16  11    7.24    8.00
  -7 -16  12    2.52    7.19
   7 -17  -1    2.39    8.20
  -7 -17   3   -0.90    7.56
  -7 -17   4   -2.23    8.02
  -7 -17   5   -2.59    6.93
  -7 -17   6    1.94    7.90
  -7 -17   7    0.69    7.44
  -7 -17   8    2.87    8.33
  -6   0   1   -0.01    6.11
  -6   0   1    2.38    9.87
   6   0  -1    2.89    5.62
   6   0  -1    2.85    9.48
  -6   0   2  428.15   52.36
  -6   0   2  354.94   54.29
   6   0  -2  312.58   51.71
   6   0  -2  362.33   54.29
  -6   0   3    6.89   10.42
   6   0  -3   -3.67    6.26
   6   0  -3    2.85    9.61
  -6   0   4   15.49    6.44
  -6   0   4   21.28   11.60
   6   0  -4   18.62    6.71
   6   0  -4    7.88   11.23
  -6   0   5   -0.26    5.63
  -6   0   5   -0.00    8.98
   6   0  -5    0.95    5.15
   6   0  -5   -0.03    9.51
  -6   0   6 1101.10  163.01
  -6   0   6 1256.02  165.70
   6   0  -6 1166.08  162.93
   6   0  -6 1361.88  166.17
  -6   0   7    2.33    5.44
  -6   0   7    0.26    9.68
   6   0  -7   -1.02    4.87
   6   0  -7    1.13    8.68
  -6   0   8   19.75    7.05
  -6   0   8   12.80    9.88
   6   0  -8   22.29    6.43
   6   0  -8   14.95    9.89
  -6   0   9   -2.64    4.89
  -6   0   9    0.61    8.74
   6   0  -9   -1.36    4.05
   6   0  -9    2.17    8.46
  -6   0  10  180.48   30.02
  -6   0  10  246.80   33.32
   6   0 -10  191.67   29.72
   6   0 -10  226.46   33.56
  -6   0  11   -0.93    4.68
  -6   0  11    4.48    7.54
   6   0 -11   -2.42    4.10
   6   0 -11   -6.62   10.24
  -6   0  12  275.63   40.61
  -6   0  12  276.31   42.83
   6   0 -12  274.05   40.33
   6   0 -12  303.09   43.74
  -6   0  13   -0.69    4.72
  -6   0  13   -0.97    7.15
   6   0 -13    0.28    4.06
   6   0 -13    0.79    7.96
  -6   0  14   63.52   13.54
  -6   0  14   93.46   17.69
   6   0 -14   97.19   14.13
   6   0 -14   70.54   17.42
  -6   0  15    4.05    7.62
   6   0 -15    3.70    4.66
   6   0 -15    9.94   10.17
   6   0 -16  296.96   43.17
   6   0 -16  296.79   45.81
  -6   0  17    0.09    5.24
   6   0 -17    1.94    5.16
   6   0 -17    0.32    8.54
  -6   0  18  157.24   25.31
   6   0 -18  169.13   28.76
  -6   0  19    0.49    5.89
  -6   0  20   -4.62    5.85
  -6   0  21   -0.68    5.41
  -6   0  22  141.14   22.94
  -6   0  23    2.26    5.62
  -6   0  24   -1.74    5.80
   6   0 -25    0.02    4.83
   6   0 -26   45.91   10.72
   6   0 -27   -0.74    5.45
   6   0 -28   35.32    9.72
   6   0 -29   -1.62    6.02
   6   0 -30   26.50    9.06
   6   0 -31    5.35    5.83
   6   0 -32   50.60   13.00
   6   0 -33   -3.44    7.71
   6   0 -34    2.36    7.76
   6   0 -35    6.83    7.53
   6   0 -36    0.36    7.84
   6   0 -37   -3.49    8.22
   6   0 -38   14.57    8.52
  -6   1   1    1.41   10.08
   6  -1  -1    5.23    6.29
   6  -1  -1    7.95   11.07
   6   1  -1    4.84    5.90
   6   1  -1    0.60    9.46
  -6  -1   1   14.27    6.68
  -6  -1   1    5.61    9.96
  -6   1   2  616.56   82.24
  -6   1   2  552.00   84.34
   6  -1  -2  607.14   82.58
   6  -1  -2  570.08   84.47
   6   1  -2  537.96   81.71
   6   1  -2  606.69   84.52
  -6  -1   2  607.64   82.31
  -6  -1   2  612.26   84.52
  -6   1   3   15.65    7.46
  -6   1   3   27.78   12.28
   6  -1  -3   36.94    9.31
   6  -1  -3   38.60   12.80
   6   1  -3   43.79    8.59
   6   1  -3   27.83   11.57
  -6  -1   3   23.95    7.80
  -6  -1   3    8.51   11.22
  -6   1   4  867.95  116.15
  -6   1   4  867.53  118.53
   6  -1  -4  847.84  116.28
   6  -1  -4  749.88  118.10
   6   1  -4  811.04  115.64
   6   1  -4  839.33  118.18
  -6  -1   4  852.32  116.10
  -6  -1   4  881.53  118.59
  -6   1   5  125.59   19.64
  -6   1   5  126.57   22.67
   6  -1  -5  105.56   19.33
   6  -1  -5  105.83   22.08
   6   1  -5  131.75   19.30
   6   1  -5  132.31   22.51
  -6  -1   5  120.31   19.50
  -6  -1   5  104.95   22.05
  -6   1   6   88.35   15.46
  -6   1   6   97.41   18.58
   6  -1  -6   83.45   15.42
   6  -1  -6  115.83   19.78
   6   1  -6   82.64   14.92
   6   1  -6   98.65   19.35
  -6  -1   6   78.00   15.25
  -6  -1   6   94.38   18.62
  -6   1   7  248.56   36.70
  -6   1   7  229.90   38.70
   6  -1  -7  271.35   36.63
   6  -1  -7  242.23   39.19
   6   1  -7  263.74   36.34
   6   1  -7  257.06   39.55
  -6  -1   7  243.09   36.52
  -6  -1   7  210.92   38.38
  -6   1   8  640.26   87.78
  -6   1   8  757.83   90.88
   6  -1  -8  692.40   87.82
   6  -1  -8  592.04   89.90
   6   1  -8  492.50   86.83
   6   1  -8  691.56   90.54
  -6  -1   8  653.06   87.71
  -6  -1   8  680.08   90.42
  -6   1   9   16.31    6.59
  -6   1   9   12.87    8.95
   6  -1  -9    4.66    5.01
   6  -1  -9    7.20    9.97
   6   1  -9    4.52    4.77
   6   1  -9   12.11   10.18
  -6  -1   9   10.04    5.33
  -6  -1   9    6.49    8.47
  -6   1  10   83.19   14.60
  -6   1  10   51.01   16.10
   6  -1 -10   84.83   14.12
   6  -1 -10   85.96   17.59
   6   1 -10   89.67   14.16
   6   1 -10  112.44   18.08
  -6  -1  10   85.19   14.26
  -6  -1  10   71.93   17.00
  -6   1  11   21.09    6.78
  -6   1  11   12.13    8.69
   6  -1 -11   25.43    6.29
   6  -1 -11    4.15    8.69
   6   1 -11   13.61    5.78
   6   1 -11    4.73    9.14
  -6  -1  11   12.87    6.01
  -6  -1  11   15.10    8.89
  -6   1  12  330.50   48.39
  -6   1  12  281.73   49.78
   6  -1 -12  316.75   47.77
   6  -1 -12  327.20   50.93
   6   1 -12  407.48   48.72
   6   1 -12  356.62   51.19
  -6  -1  12  333.37   48.09
  -6  -1  12  334.64   50.57
  -6   1  13   62.10   11.78
  -6   1  13   75.80   14.39
   6  -1 -13   80.27   11.73
   6  -1 -13   55.68   14.44
   6   1 -13   47.44   10.80
   6   1 -13   40.00   14.41
  -6  -1  13   62.82   14.35
  -6   1  14  155.94   23.57
  -6   1  14   83.08   23.77
   6  -1 -14  155.76   22.99
   6  -1 -14  164.99   26.76
   6   1 -14  168.16   23.70
   6   1 -14  188.39   27.40
  -6  -1  14  156.08   25.87
  -6   1  15    6.69    5.67
  -6   1  15   13.58    8.49
   6  -1 -15    7.13    4.86
   6  -1 -15    0.73    8.42
   6   1 -15    8.56    5.23
   6   1 -15    3.68    8.59
  -6  -1  15    6.09    5.57
  -6   1  16    4.41    5.33
  -6   1  16   13.18    7.00
   6  -1 -16    0.12    4.36
   6  -1 -16    4.67    9.01
   6   1 -16    4.31    9.56
  -6  -1  16   11.39    6.13
   6  -1 -17    4.08    4.68
   6  -1 -17   12.03   11.22
   6   1 -17   11.09   10.35
  -6  -1  17    8.09    5.60
   6  -1 -18  221.55   35.39
   6  -1 -18  212.10   38.63
   6   1 -18  275.88   39.70
  -6  -1  18  269.52   36.72
  -6   1  19   26.48    8.48
   6  -1 -19   33.83    8.19
  -6  -1  19   40.85    9.38
  -6   1  20    2.74    5.85
  -6  -1  20    5.32    6.95
  -6   1  21    2.23    5.31
  -6  -1  21   -3.56    5.92
  -6   1  22    6.93    6.59
  -6   1  23    4.21    6.33
   6   1 -23    6.16    6.69
  -6   1  24   21.62    7.19
   6   1 -24   26.86    9.30
  -6   1  25    0.85    5.54
   6   1 -25    4.31    6.82
  -6   1  26    1.94    5.22
   6   1 -26    6.25    6.26
  -6   1  27   -0.13    5.12
   6   1 -27   -3.41    8.55
  -6  -1  27   -0.75    5.83
   6  -1 -28   58.68   12.63
   6   1 -28   59.29   13.17
  -6  -1  28   48.28   12.12
   6  -1 -29   -1.86    5.45
   6   1 -29    2.88    6.53
  -6  -1  29   -1.33    5.76
   6  -1 -30   32.03    9.62
   6   1 -30   15.52    8.85
  -6  -1  30   30.85    8.88
   6  -1 -31   -2.57    6.77
   6   1 -31   -0.34    7.14
   6  -1 -32   -3.92    6.79
   6   1 -32   -1.58    7.30
   6  -1 -33   -2.83    7.05
   6   1 -33   -1.50    6.75
   6  -1 -34   23.90    8.82
   6   1 -34   13.09    8.95
   6  -1 -35   -1.47    7.06
   6   1 -35   -3.99    7.94
   6  -1 -36    1.91    7.22
   6   1 -36   -1.55    7.08
   6  -1 -37    0.59    7.22
   6   1 -37    3.72    7.92
   6  -1 -38    3.99    7.48
   6   1 -38    3.10    8.17
  -6   2   1    8.55    5.22
  -6   2   1    7.79    9.99
   6  -2  -1    3.29    6.45
   6  -2  -1    2.83   10.01
   6   2  -1    0.53    4.70
   6   2  -1    1.16    8.16
  -6  -2   1    3.37    5.63
  -6  -2   1   11.79   10.14
  -6   2   2   19.53    7.28
  -6   2   2   22.84   11.22
   6  -2  -2   18.40    7.80
   6  -2  -2   14.65   11.28
   6   2  -2   24.15    6.64
   6   2  -2   18.17   10.42
  -6  -2   2   16.82    6.75
  -6  -2   2   38.68   11.42
  -6   2   3    5.94    6.18
  -6   2   3   -3.40    9.88
   6  -2  -3    6.51    6.20
   6  -2  -3    9.58   10.43
   6   2  -3   -0.08    4.22
   6   2  -3   12.60    9.09
  -6  -2   3   -0.53    5.17
  -6  -2   3   -0.01    9.93
  -6   2   4   68.44   11.99
  -6   2   4   68.94   15.32
   6  -2  -4   57.49   11.63
   6  -2  -4   51.21   15.45
   6   2  -4   59.18   10.62
   6   2  -4   71.38   15.18
  -6  -2   4   41.53   10.82
  -6  -2   4   51.37   14.49
  -6   2   5    7.59    6.00
  -6   2   5   23.20   11.19
   6  -2  -5   10.09    6.50
   6  -2  -5   24.81   11.26
   6   2  -5   12.76    6.23
   6   2  -5   12.09   10.40
  -6  -2   5   18.38    6.30
  -6  -2   5   19.98   10.93
  -6   2   6  310.93   42.84
  -6   2   6  337.73   45.84
   6  -2  -6  304.21   43.02
   6  -2  -6  320.51   46.06
   6   2  -6  255.30   42.01
   6   2  -6  267.73   44.68
  -6  -2   6  285.48   42.41
  -6  -2   6  333.64   45.90
  -6   2   7   59.01   11.68
  -6   2   7   86.72   15.89
   6  -2  -7   80.59   12.57
   6  -2  -7   47.58   15.06
   6   2  -7   48.52   10.82
   6   2  -7   64.95   15.07
  -6  -2   7   54.92   11.42
  -6  -2   7   78.50   15.56
  -6   2   8    1.93    5.69
  -6   2   8    5.75    9.09
   6  -2  -8    5.08    6.03
   6  -2  -8    0.59    9.30
   6   2  -8    5.17    5.12
   6   2  -8   11.25    9.48
  -6  -2   8    2.47    5.21
  -6  -2   8   11.22    9.25
  -6   2   9   -2.26    5.23
  -6   2   9   10.26    8.59
   6  -2  -9    1.19    5.14
   6  -2  -9    1.50    8.72
   6   2  -9   -0.02    4.60
   6   2  -9    3.00    9.24
  -6  -2   9    2.93    4.72
  -6  -2   9   -0.44    7.75
  -6   2  10  291.25   38.42
  -6   2  10  287.44   40.59
   6  -2 -10  260.65   37.90
   6  -2 -10  299.59   41.67
   6   2 -10  238.31   37.78
   6   2 -10  297.18   41.39
  -6  -2  10  182.16   39.31
  -6   2  11  269.01   38.82
  -6   2  11  290.41   41.09
   6  -2 -11  271.71   38.44
   6  -2 -11  265.91   41.39
   6   2 -11  236.35   38.38
   6   2 -11  271.12   41.47
  -6  -2  11  264.80   41.15
  -6   2  12  126.56   17.34
  -6   2  12   89.13   18.32
   6  -2 -12  106.94   16.27
   6  -2 -12  111.93   20.03
   6   2 -12   81.46   16.16
   6   2 -12   82.53   19.28
  -6  -2  12   81.73   16.66
  -6  -2  12  120.51   20.02
  -6   2  13   16.33    5.97
  -6   2  13   21.92    8.77
   6  -2 -13   11.19    5.09
   6  -2 -13   12.53    9.53
   6   2 -13   12.18    5.73
   6   2 -13   -0.06    8.18
  -6  -2  13   13.80    6.24
  -6  -2  13    4.95    7.24
  -6   2  14   92.86   17.02
  -6   2  14   85.88   19.45
   6  -2 -14  107.72   16.82
   6  -2 -14  116.48   20.33
   6   2 -14  118.90   21.48
  -6  -2  14  104.92   17.76
  -6   2  15   29.46    7.83
   6  -2 -15   33.55    7.54
   6  -2 -15   11.27   10.37
   6   2 -15   37.45   11.69
  -6  -2  15   39.88    9.08
  -6   2  16   43.66   11.27
   6  -2 -16   56.06   10.98
   6  -2 -16   93.94   15.84
   6   2 -16   72.18   16.13
  -6  -2  16   71.49   12.66
  -6   2  17   17.41    6.66
   6  -2 -17   17.49    5.81
   6  -2 -17   20.46   10.51
   6   2 -17    3.42   10.49
  -6  -2  17   13.20    6.74
  -6   2  18   12.97    6.79
   6  -2 -18    5.18    4.71
   6  -2 -18    6.14    9.73
   6   2 -18    9.49   11.40
  -6  -2  18   23.67    7.56
  -6   2  19   20.05    7.52
   6  -2 -19   19.23    6.49
  -6  -2  19   18.04    7.48
  -6   2  20  157.64   25.67
   6  -2 -20  177.11   25.30
   6   2 -20  148.15   26.09
  -6   2  21    1.10    5.81
   6   2 -21    3.83    7.08
  -6   2  22   27.07    7.89
   6   2 -22   27.55    9.35
  -6   2  23    7.91    6.03
   6   2 -23    3.16    7.52
  -6   2  24    9.33    6.00
   6   2 -24    5.60    7.06
  -6  -2  24   13.35    7.90
  -6   2  25   21.11    7.05
   6   2 -25   11.11    8.06
  -6  -2  25    9.69    6.40
  -6   2  26   58.92   10.56
   6   2 -26   43.44   12.06
  -6  -2  26   30.62    9.87
   6   2 -27   -1.60    7.37
  -6  -2  27    5.34    5.86
   6   2 -28   11.10    8.80
  -6  -2  28   20.50    8.33
   6   2 -29    9.36    8.02
  -6  -2  29   -1.41    7.02
   6  -2 -30   12.24    6.52
   6   2 -30   23.00    9.95
  -6  -2  30   25.02    8.58
   6  -2 -31    0.30    5.64
   6   2 -31    7.45    7.70
  -6  -2  31   -2.12    5.37
   6  -2 -32   26.93    8.13
   6   2 -32    2.48    8.59
  -6  -2  32   26.58    8.58
   6  -2 -33    1.01    5.84
   6   2 -33   -2.80    9.32
   6  -2 -34   -2.07    6.39
   6   2 -34    2.73    8.19
   6  -2 -35    0.77    6.07
   6   2 -35   -1.63    8.14
   6  -2 -36    1.47    6.69
   6   2 -36   24.10    9.70
   6  -2 -37    0.26    6.17
   6   2 -37    1.70    7.95
   6  -2 -38    2.61    6.98
  -6   3   1    4.94    5.81
  -6   3   1    0.87   10.49
   6  -3  -1   -2.46    6.35
   6  -3  -1   -2.83    9.43
   6   3  -1    0.90    4.17
   6   3  -1    1.84    8.72
  -6  -3   1    5.63    5.55
  -6  -3   1   -4.98    9.45
  -6   3   2  152.40   22.17
  -6   3   2  108.99   24.29
   6  -3  -2  136.33   22.50
   6  -3  -2  116.49   24.82
   6   3  -2  154.47   21.74
   6   3  -2  152.89   24.80
  -6  -3   2  122.28   21.49
  -6  -3   2  161.14   25.18
  -6   3   3  158.08   22.12
  -6   3   3  128.73   25.29
   6  -3  -3  132.89   22.08
   6  -3  -3  134.32   24.75
   6   3  -3  114.27   20.95
   6   3  -3  164.28   24.92
  -6  -3   3  164.36   21.79
  -6  -3   3  107.29   23.85
  -6   3   4   35.78    9.09
  -6   3   4   63.81   13.54
   6  -3  -4   39.03   10.02
   6  -3  -4   38.59   13.50
   6   3  -4   37.42    8.35
   6   3  -4   49.02   12.71
  -6  -3   4   35.42    8.45
  -6  -3   4   26.39   11.57
  -6   3   5    1.92    5.29
  -6   3   5    6.05   10.00
   6  -3  -5   19.11    6.46
   6  -3  -5   11.89    9.89
   6   3  -5    5.52    5.28
   6   3  -5   12.77    9.96
  -6  -3   5   15.68    5.94
  -6  -3   5    6.48    9.17
  -6   3   6    6.24    6.12
  -6   3   6   19.61    9.68
   6  -3  -6   28.72    7.20
   6  -3  -6    5.14    9.86
   6   3  -6   12.13    5.66
   6   3  -6    2.83    9.18
  -6  -3   6   11.68    5.37
  -6  -3   6   10.21    9.68
  -6   3   7   33.61    7.52
  -6   3   7   23.41    9.94
   6  -3  -7    9.41    6.50
   6  -3  -7   15.69   10.85
   6   3  -7   19.73    6.49
   6   3  -7   31.71   11.20
  -6  -3   7   21.59    6.45
  -6  -3   7   34.37   11.16
  -6   3   8  352.26   55.40
  -6   3   8  440.67   58.35
   6  -3  -8  453.51   56.51
   6  -3  -8  375.81   58.41
   6   3  -8  350.47   55.42
   6   3  -8  428.51   58.49
  -6  -3   8  393.35   58.24
  -6   3   9   58.94   12.75
  -6   3   9   67.29   15.55
   6  -3  -9   89.64   13.82
   6  -3  -9   78.18   16.29
   6   3  -9   81.59   13.17
   6   3  -9   87.13   17.22
  -6  -3   9   66.00   13.57
  -6  -3   9   47.52   14.27
  -6   3  10   12.35    6.37
  -6   3  10   23.26    8.98
   6  -3 -10   17.19    7.18
   6  -3 -10   19.45   10.51
   6   3 -10   17.59    6.18
   6   3 -10   20.60   10.46
  -6  -3  10   13.68    6.89
  -6  -3  10   15.54    9.55
  -6   3  11    8.08    5.20
  -6   3  11   10.18    8.52
   6  -3 -11   14.30    5.99
   6  -3 -11   31.98   11.69
   6   3 -11   17.96    9.72
  -6  -3  11   -0.40    5.13
  -6  -3  11   14.37    9.27
  -6   3  12   73.00   13.61
  -6   3  12   79.78   16.09
   6  -3 -12   76.03   13.65
   6  -3 -12   81.29   17.60
   6   3 -12   77.37   17.36
  -6  -3  12   81.07   14.56
  -6   3  13  128.14   19.95
   6  -3 -13  100.93   19.08
   6  -3 -13  178.77   25.15
   6   3 -13  143.24   23.97
  -6  -3  13  118.31   20.27
  -6   3  14  192.85   28.11
   6  -3 -14  176.04   27.53
   6  -3 -14  203.60   31.63
   6   3 -14  166.26   31.05
  -6  -3  14  186.09   28.81
  -6   3  15   20.33    6.92
  -6   3  15   28.57    9.88
   6  -3 -15   14.78    5.87
   6  -3 -15   19.97   10.13
   6   3 -15   10.21    7.61
   6   3 -15    9.15    9.93
  -6  -3  15   19.66    7.58
  -6   3  16   16.94    6.90
  -6   3  16   18.77    8.71
   6  -3 -16   20.11    6.02
   6  -3 -16   17.50   11.24
   6   3 -16   14.68    7.03
   6   3 -16   27.68   12.20
  -6  -3  16   16.30    7.46
  -6   3  17   81.59   15.13
   6  -3 -17   86.92   14.57
   6  -3 -17   92.57   19.47
   6   3 -17   83.82   18.78
  -6   3  18  128.44   22.48
   6  -3 -18  153.67   22.30
   6   3 -18  148.02   26.87
  -6   3  19   34.22    9.48
   6  -3 -19   46.86    9.06
  -6   3  20    4.21    5.39
   6  -3 -20   -0.64    4.22
   6   3 -20    3.35    7.01
  -6   3  21    5.84    6.07
   6  -3 -21    1.33    4.40
   6   3 -21    0.81    6.86
  -6  -3  21   -1.97    6.84
  -6   3  22   67.61   13.22
   6  -3 -22   64.08   12.38
   6   3 -22   67.69   14.71
  -6  -3  22   67.08   14.02
  -6   3  23   16.36    6.64
   6   3 -23   18.64    8.85
  -6  -3  23   16.02    7.98
  -6   3  24   78.79   14.38
   6   3 -24   74.16   16.38
  -6  -3  24   88.07   16.12
   6   3 -25    2.46    7.69
  -6  -3  25   -2.26    6.52
   6   3 -26    7.77    8.30
  -6  -3  26   -0.20    6.88
   6   3 -27   -2.22    7.14
  -6  -3  27    0.44    5.50
   6   3 -28   11.01    9.18
  -6  -3  28   33.59    9.35
   6   3 -29    9.94    8.81
  -6  -3  29    1.66    6.45
   6   3 -30   15.69    9.32
  -6  -3  30    1.08    6.71
   6   3 -31    2.49    7.93
  -6  -3  31    6.49    7.01
   6  -3 -32    2.12    6.28
   6   3 -32    2.14    8.42
  -6  -3  32    4.59    6.30
   6  -3 -33    5.95    6.29
   6   3 -33    5.65    8.69
  -6  -3  33   11.78    7.24
   6  -3 -34   13.72    6.79
   6   3 -34    5.06    8.71
   6  -3 -35   -2.40    5.85
   6   3 -35   -0.97    7.83
   6  -3 -36    2.18    6.62
   6   3 -36   -0.67    7.60
   6  -3 -37   -2.22    6.56
   6   3 -37   -2.17    8.44
  -6   4   1  231.45   29.60
  -6   4   1  175.56   32.31
   6  -4  -1  212.78   30.11
   6  -4  -1  178.56   31.90
   6   4  -1  175.58   28.44
   6   4  -1  186.96   31.13
  -6  -4   1  178.35   28.64
  -6  -4   1  211.11   32.10
  -6   4   2   21.60    6.76
  -6   4   2    0.00   10.92
   6  -4  -2   20.46    6.91
   6  -4  -2   16.95   10.93
   6   4  -2    7.68    5.10
   6   4  -2    7.41    8.85
  -6  -4   2   23.43    6.28
  -6  -4   2   14.33    9.87
  -6   4   3    2.70    4.82
  -6   4   3   13.94   10.98
   6  -4  -3    5.85    5.74
   6  -4  -3    5.68    9.54
   6   4  -3    6.87    4.89
   6   4  -3    2.61    8.84
  -6  -4   3    5.16    4.91
  -6  -4   3    0.07    8.17
  -6   4   4    5.31    5.30
  -6   4   4    5.71   10.00
   6  -4  -4    9.64    6.11
   6  -4  -4   21.28   10.69
   6   4  -4   20.78    5.89
   6   4  -4   14.45    9.89
  -6  -4   4    9.89    5.22
  -6  -4   4    1.27    8.64
  -6   4   5  251.48   36.52
  -6   4   5  278.98   39.92
   6  -4  -5  253.24   36.97
   6  -4  -5  290.45   40.31
   6   4  -5  212.79   35.92
   6   4  -5  237.53   38.73
  -6  -4   5  257.92   39.28
  -6   4   6  280.59   37.56
  -6   4   6  230.74   39.73
   6  -4  -6  241.68   37.57
   6  -4  -6  262.66   40.76
   6   4  -6  219.68   36.95
   6   4  -6  281.84   40.14
  -6  -4   6  270.79   38.31
  -6  -4   6  269.31   40.45
  -6   4   7   76.08   13.52
  -6   4   7   81.45   16.93
   6  -4  -7   90.84   14.48
   6  -4  -7   66.64   17.47
   6   4  -7   65.85   13.24
   6   4  -7   84.12   16.80
  -6  -4   7   75.14   14.22
  -6  -4   7   56.46   15.72
  -6   4   8    1.92    5.05
  -6   4   8    3.47    8.98
   6  -4  -8   11.18    6.06
   6  -4  -8    2.92    8.62
   6   4  -8    1.15    8.97
  -6  -4   8    1.86    5.73
  -6  -4   8    6.46    8.90
  -6   4   9   66.99   13.05
  -6   4   9   62.46   15.36
   6  -4  -9   74.52   13.63
   6  -4  -9   75.44   16.94
   6   4  -9   57.41   15.54
  -6  -4   9   91.15   14.45
  -6  -4   9   81.07   16.84
  -6   4  10   29.68    8.45
  -6   4  10   43.22   11.16
   6  -4 -10   35.23    9.03
   6  -4 -10   47.19   13.72
   6   4 -10   39.41    9.83
   6   4 -10   18.82   11.32
  -6  -4  10   44.93    9.53
  -6  -4  10   34.58   10.92
  -6   4  11   78.89   18.66
   6  -4 -11  168.51   20.83
   6  -4 -11  121.83   23.58
   6   4 -11  127.50   20.70
   6   4 -11  174.09   24.77
  -6  -4  11  126.00   20.58
  -6   4  12  114.48   15.72
   6  -4 -12  103.29   15.55
   6  -4 -12   31.59   16.21
   6   4 -12   85.64   16.01
   6   4 -12  101.31   19.30
  -6  -4  12   82.02   15.84
  -6   4  13   40.45    9.35
   6  -4 -13   35.18    8.94
   6  -4 -13   30.35   12.64
   6   4 -13   41.57    9.93
   6   4 -13   43.35   12.82
  -6  -4  13   44.78   10.10
  -6   4  14    6.66    5.26
  -6   4  14   -1.72    7.20
   6  -4 -14    5.68    5.47
   6  -4 -14    3.14    9.85
   6   4 -14    2.76    6.57
   6   4 -14    9.62    9.70
  -6   4  15  124.62   20.62
  -6   4  15  131.38   22.72
   6  -4 -15  133.05   20.43
   6  -4 -15  135.63   24.56
   6   4 -15  120.06   21.84
   6   4 -15  134.71   24.44
  -6   4  16  146.50   22.71
   6  -4 -16  127.60   21.76
   6   4 -16  166.30   24.81
   6   4 -16  149.09   26.49
  -6   4  17   13.17    6.38
   6  -4 -17    9.71    5.18
   6   4 -17   13.81   10.83
  -6   4  18   65.26   12.20
   6  -4 -18   58.68   11.33
   6   4 -18   67.27   16.69
  -6   4  19  121.14   18.76
   6  -4 -19   92.69   17.50
  -6  -4  19  142.86   20.68
  -6   4  20  139.66   21.09
   6  -4 -20  121.63   20.06
   6   4 -20  102.88   22.13
  -6  -4  20  158.54   22.75
   6  -4 -21    3.10    4.26
   6   4 -21   13.58    8.60
  -6  -4  21    5.86    6.75
   6  -4 -22    5.89    5.27
   6   4 -22    8.49    8.15
  -6  -4  22    7.50    6.78
  -6   4  23    3.76    5.36
   6  -4 -23   -0.83    4.34
   6   4 -23    2.97    7.57
  -6  -4  23    6.19    5.85
   6   4 -24    3.00    7.70
  -6  -4  24    2.15    6.13
   6   4 -25   -1.49    8.21
  -6  -4  25   13.62    7.43
   6   4 -26   18.69   10.03
  -6  -4  26   15.94    7.22
   6   4 -27   16.67   10.62
  -6  -4  27    6.49    6.95
   6   4 -28   16.78    9.81
  -6  -4  28   17.65    7.56
   6   4 -29    0.71    7.92
  -6  -4  29    1.59    5.72
   6   4 -30    7.92   10.08
  -6  -4  30    5.68    6.80
   6   4 -31    3.21    8.68
  -6  -4  31   -1.14    6.56
   6   4 -32   12.10    9.77
  -6  -4  32   28.93    9.21
   6   4 -33    2.45    9.96
  -6  -4  33    5.72    7.07
   6  -4 -34   -0.30    5.58
   6   4 -34    4.23    9.22
  -6  -4  34   -1.68    6.61
   6  -4 -35    1.19    6.36
   6   4 -35    3.82    9.04
   6  -4 -36   10.22    7.38
   6   4 -36    8.59   10.57
   6  -4 -37    5.60    7.01
   6   4 -37    3.22    7.90
  -6   5   1   17.63   12.66
   6  -5  -1   18.13    6.72
   6  -5  -1   14.86   10.20
   6   5  -1   10.06    5.50
  -6  -5   1   12.14    5.72
  -6  -5   1   21.49    9.76
  -6   5   2   68.92   14.71
  -6   5   2  139.80   22.27
   6  -5  -2   90.95   16.37
   6  -5  -2  115.68   19.83
   6   5  -2   82.91   15.04
   6   5  -2   71.71   15.20
  -6  -5   2  106.73   16.63
  -6  -5   2  116.42   19.40
  -6   5   3  164.01   21.00
  -6   5   3  110.31   23.46
   6  -5  -3  115.47   20.74
   6  -5  -3  139.54   24.35
   6   5  -3  123.46   20.38
   6   5  -3  137.04   21.23
   6   5  -3   85.75   21.50
  -6  -5   3  122.26   20.98
  -6  -5   3  158.15   24.15
  -6   5   4  112.33   18.23
  -6   5   4   98.67   21.17
   6  -5  -4   93.49   18.60
   6  -5  -4   82.34   20.76
   6   5  -4  129.68   19.36
   6   5  -4  152.82   21.94
  -6  -5   4   98.65   18.36
  -6  -5   4  132.56   21.65
  -6   5   5    5.70    5.00
  -6   5   5    3.30    8.97
   6  -5  -5    2.33    5.62
   6  -5  -5    1.23   10.47
   6   5  -5    3.20    5.96
   6   5  -5    6.58    7.98
  -6  -5   5    1.31    5.38
  -6  -5   5    9.78    8.82
  -6   5   6    1.82    4.28
  -6   5   6    0.62    8.22
   6  -5  -6    0.17    5.38
   6  -5  -6    8.66   10.13
   6   5  -6    3.06    5.31
   6   5  -6   -0.54    8.85
  -6  -5   6   -3.06    5.38
  -6  -5   6   -1.35    8.31
  -6   5   7   47.73   10.62
  -6   5   7   72.27   14.98
   6  -5  -7   83.54   12.73
   6  -5  -7   69.83   15.79
   6   5  -7   48.32   11.81
   6   5  -7   33.63   12.86
  -6  -5   7   61.62   12.17
  -6  -5   7   62.03   14.45
  -6   5   8   51.29   10.24
  -6   5   8   30.08   12.13
   6  -5  -8   64.48   10.92
   6  -5  -8   32.21   12.59
   6   5  -8   56.99   11.58
   6   5  -8   45.18   12.89
  -6  -5   8   31.29    9.95
  -6  -5   8   74.44   14.21
  -6   5   9   94.07   16.05
  -6   5   9   95.58   19.32
   6  -5  -9  112.98   17.08
   6  -5  -9   82.21   19.07
   6   5  -9   84.68   16.72
   6   5  -9   97.52   19.41
  -6  -5   9   90.41   16.55
  -6   5  10   31.35    8.38
   6  -5 -10   36.68    9.07
   6  -5 -10   80.09   15.36
   6   5 -10   37.06   10.41
   6   5 -10   25.62   11.16
  -6  -5  10   35.43    9.19
  -6   5  11    3.01    5.07
   6  -5 -11    2.31    5.53
   6  -5 -11    5.79    8.75
   6   5 -11   -1.51    5.67
   6   5 -11    0.08    9.20
  -6   5  12    9.43    7.98
   6  -5 -12    8.84    5.80
   6  -5 -12   -2.77    9.85
   6   5 -12   -2.25    6.68
   6   5 -12   -1.06    8.48
  -6   5  13  276.62   37.82
  -6   5  13  253.03   39.40
   6  -5 -13  242.41   37.77
   6  -5 -13  242.04   40.97
   6   5 -13  241.78   39.22
   6   5 -13  286.38   41.60
  -6   5  14  274.91   39.42
  -6   5  14  295.70   41.43
   6  -5 -14  278.30   39.53
   6  -5 -14  255.10   42.79
   6   5 -14  260.08   41.03
   6   5 -14  229.66   42.20
  -6   5  15    1.37    5.49
   6  -5 -15   -0.86    4.73
   6   5 -15    3.28    7.48
   6   5 -15    3.40   10.12
  -6   5  16   13.62    6.06
   6  -5 -16   11.04    5.41
   6   5 -16   -1.25    8.29
   6   5 -16   11.53   10.09
  -6  -5  16    4.09    6.44
  -6   5  17   -1.27    4.94
   6  -5 -17    1.16    4.31
   6   5 -17   -4.66   10.20
  -6  -5  17   -1.83    6.41
  -6   5  18  127.71   20.12
   6  -5 -18  104.96   19.17
   6   5 -18  110.87   23.93
  -6  -5  18  167.12   22.34
  -6   5  19   28.17    7.37
   6  -5 -19   15.68    5.91
  -6  -5  19   10.09    7.29
   6  -5 -20   25.40    6.46
   6   5 -20    5.42    9.67
  -6  -5  20   23.28    8.82
   6  -5 -21    1.94    4.46
   6   5 -21   -3.10    6.69
  -6  -5  21   -2.03    6.62
   6  -5 -22   -0.43    4.10
   6   5 -22   -0.01    7.15
  -6  -5  22   -0.28    5.85
   6   5 -23   30.67   11.43
  -6  -5  23   49.31   11.51
   6   5 -24   22.27   10.50
  -6  -5  24   23.15    9.76
   6   5 -25    9.99    8.79
  -6  -5  25    3.40    6.43
   6   5 -26   -0.69    8.01
  -6  -5  26   -1.29    6.49
   6   5 -27   -2.08    9.39
  -6  -5  27   -2.46    6.54
   6   5 -28    9.10    9.45
  -6  -5  28    8.65    7.78
   6   5 -29   16.07   11.42
  -6  -5  29   33.02   10.14
   6   5 -30   -1.64    7.95
  -6  -5  30   15.59    8.16
   6   5 -31    0.21    9.55
  -6  -5  31    0.00    6.49
   6   5 -32    7.32    9.89
  -6  -5  32    3.16    6.95
   6   5 -33   39.27   13.67
   6   5 -34    4.42    9.52
  -6  -5  34    3.06    7.74
   6  -5 -35   -0.96    5.28
   6   5 -35    2.32   10.11
  -6  -5  35    5.13    8.34
   6  -5 -36    4.29    5.43
   6   5 -36   -2.10    9.36
   6  -5 -37    0.16    5.73
   6   5 -37   -0.82    8.51
  -6   6   1  175.11   28.86
   6  -6  -1  147.13   24.66
   6  -6  -1  162.19   27.90
   6   6  -1  156.18   24.60
  -6  -6   1  139.99   23.95
  -6  -6   1  155.40   26.65
  -6   6   2   60.29   14.92
   6  -6  -2   23.33    9.80
   6  -6  -2   63.54   14.33
   6   6  -2   43.91   10.05
  -6  -6   2   41.94   10.11
  -6  -6   2   60.29   13.02
  -6   6   3   -0.06    7.85
   6  -6  -3    5.24    6.40
   6  -6  -3    4.11   10.13
   6   6  -3   11.02    7.08
  -6  -6   3   19.79    6.96
  -6  -6   3    2.34    9.34
  -6   6   4   36.51   12.15
   6  -6  -4   11.74    6.58
   6  -6  -4   19.35   10.39
   6   6  -4   -0.41    6.38
  -6  -6   4   18.98    7.30
  -6  -6   4   24.87   10.11
  -6   6   5  156.01   26.84
   6  -6  -5  143.62   23.85
   6  -6  -5  175.09   27.56
   6   6  -5  141.81   24.24
  -6  -6   5  129.18   23.43
  -6  -6   5  174.61   26.70
  -6   6   6   84.91   18.76
   6  -6  -6   76.85   16.13
   6  -6  -6  134.68   20.98
   6   6  -6   82.42   16.89
  -6  -6   6   94.30   16.44
  -6  -6   6  103.45   18.76
  -6   6   7   67.51   11.76
  -6   6   7   73.81   15.57
   6  -6  -7   50.19   11.58
   6  -6  -7   73.96   16.24
   6   6  -7   33.79   11.98
  -6  -6   7   70.32   12.62
  -6   6   8   24.24    6.32
  -6   6   8   -1.79    7.91
   6  -6  -8    8.48    6.56
   6  -6  -8   14.42   10.55
   6   6  -8    0.54    6.71
  -6   6   9  128.48   18.24
   6  -6  -9   99.74   18.16
   6  -6  -9   95.52   21.91
   6   6  -9   99.77   19.42
  -6   6  10   55.44   12.57
   6  -6 -10   80.31   13.85
   6  -6 -10   71.66   17.68
   6   6 -10   98.42   16.07
  -6   6  11   50.38   11.51
  -6   6  11   59.60   14.84
   6  -6 -11   85.29   13.37
   6  -6 -11   56.97   16.62
   6   6 -11   75.15   14.34
  -6   6  12   53.57   12.15
   6  -6 -12   68.27   13.16
   6  -6 -12   72.59   17.11
   6   6 -12   84.03   15.46
   6   6 -12   86.16   17.83
  -6   6  13    4.84    4.86
   6  -6 -13   10.00    6.32
   6   6 -13   -0.66    6.47
   6   6 -13    4.34    9.70
  -6  -6  13   -1.23    6.33
  -6   6  14    1.48    4.88
   6  -6 -14    1.01    4.91
   6   6 -14    3.06    7.73
   6   6 -14    0.87   10.44
  -6  -6  14    3.12    5.95
  -6   6  15   64.68   12.42
   6  -6 -15   74.77   13.29
   6   6 -15   56.21   14.61
   6   6 -15   88.54   17.87
  -6  -6  15   67.29   14.20
  -6   6  16    3.33    4.95
   6  -6 -16    9.11    6.00
   6   6 -16    4.14    8.13
   6   6 -16    6.60   11.37
  -6  -6  16    8.38    7.55
  -6   6  17   23.30    7.45
   6  -6 -17   22.46    6.97
   6   6 -17   15.02   13.06
  -6  -6  17   31.92    9.46
   6  -6 -18   50.57   10.95
   6   6 -18   68.53   17.26
  -6  -6  18   63.15   13.21
   6  -6 -19   16.62    6.00
   6   6 -19   14.54    9.03
  -6  -6  19   31.25    9.33
   6  -6 -20    4.73    4.68
   6   6 -20    3.52    7.92
  -6  -6  20   -2.12    6.62
   6   6 -21   20.50    9.97
  -6  -6  21   24.56    8.95
   6   6 -22   17.79   10.59
  -6  -6  22   24.79    8.83
   6   6 -23   18.84   11.70
  -6  -6  23   23.52    8.94
   6   6 -24    3.60    7.96
  -6  -6  24    5.35    6.47
   6   6 -25   25.79   11.28
  -6  -6  25   19.60    9.41
   6   6 -26   17.81    9.39
  -6  -6  26   23.69    9.13
   6   6 -27   -4.42    8.74
  -6  -6  27    8.89    7.84
   6   6 -28   13.35    9.32
  -6  -6  28    4.29    6.69
   6   6 -29   -1.12    7.83
  -6  -6  29   -1.06    7.56
   6   6 -30    4.87    8.72
  -6  -6  30    1.80    7.00
   6   6 -31   17.68   11.47
  -6  -6  31    3.28    7.21
   6   6 -32   10.23    8.99
  -6  -6  32    4.97    7.76
   6   6 -33   17.38   11.38
  -6  -6  33   16.43    8.25
   6   6 -34   -3.27   10.07
  -6  -6  34    1.98    6.79
   6   6 -35    8.09    9.96
  -6  -6  35   -1.40    7.45
   6   6 -36    0.00    8.69
  -6  -6  36   -1.61    7.00
   6  -6 -37    0.78    5.75
  -6   7   1   22.36   12.55
   6  -7  -1    5.46    5.45
   6  -7  -1   18.89   10.58
   6   7  -1    5.66    6.83
  -6  -7   1    7.87    5.64
  -6  -7   1   12.53    9.38
  -6   7   2   13.34   11.82
   6  -7  -2    3.54    6.36
   6  -7  -2   10.43   10.32
   6   7  -2   15.24    7.45
  -6  -7   2   11.73    6.82
  -6  -7   2   14.62    9.61
  -6   7   3  269.01   42.88
   6  -7  -3  258.39   38.91
   6  -7  -3  281.68   41.90
   6   7  -3  217.38   38.75
  -6  -7   3  283.99   38.76
  -6  -7   3  248.88   40.63
  -6   7   4   58.35   17.53
   6  -7  -4   92.54   15.25
   6  -7  -4   37.62   15.75
   6   7  -4  106.74   16.49
  -6  -7   4   76.07   14.34
  -6   7   5   15.27   10.37
   6  -7  -5    8.96    7.37
   6  -7  -5   41.45   12.47
   6   7  -5   19.01    8.53
  -6   7   6   32.68   11.86
   6  -7  -6   20.59    7.52
   6  -7  -6    3.53    9.77
   6   7  -6   23.81    8.85
  -6   7   7    5.68   10.70
   6  -7  -7   18.42    7.82
   6  -7  -7   21.35   11.13
   6   7  -7   29.55    9.47
   6  -7  -8   40.39   10.17
   6  -7  -8   40.28   13.70
   6   7  -8   40.37   12.19
   6  -7  -9  167.74   24.61
   6  -7  -9  186.27   28.57
   6   7  -9  114.41   24.60
   6  -7 -10   -0.83    5.98
   6   7 -10   -2.21    7.18
  -6  -7  10   -0.11    6.37
  -6   7  11   -0.12    4.63
   6  -7 -11   -2.72    5.66
   6   7 -11   -1.84    7.67
  -6  -7  11   -0.22    7.13
  -6   7  12   34.29    7.74
   6  -7 -12   18.32    7.39
   6   7 -12    9.24    8.23
  -6  -7  12   19.44    8.40
  -6   7  13  158.63   24.50
   6  -7 -13  149.38   25.02
   6   7 -13  137.55   26.39
  -6  -7  13  183.60   26.25
  -6   7  14   -0.00    4.89
   6  -7 -14    7.44    6.42
   6   7 -14   11.09    8.86
  -6  -7  14    5.87    6.74
  -6   7  15   -2.45    4.91
   6  -7 -15   -0.67    5.58
   6   7 -15    1.71    9.09
  -6  -7  15   -0.13    5.88
   6  -7 -16    4.13    6.43
   6   7 -16   -2.48    8.98
  -6  -7  16    5.59    7.41
   6  -7 -17    6.62    5.94
  -6  -7  17   -1.68    6.58
   6  -7 -18    0.02    5.36
  -6  -7  18    1.09    6.97
   6  -7 -19   61.92   12.37
   6   7 -19   71.06   17.09
  -6  -7  19   83.41   15.43
   6   7 -20    4.92    8.84
  -6  -7  20    3.53    7.65
   6   7 -21   10.22   10.09
  -6  -7  21    1.87    6.24
   6   7 -22    5.97    9.04
  -6  -7  22   -2.06    6.79
   6   7 -23    7.33    8.98
  -6  -7  23   14.01    8.53
   6   7 -24    8.14   10.35
  -6  -7  24   13.86    7.93
   6   7 -25   25.35   11.38
  -6  -7  25    7.54    7.89
   6   7 -26   -4.42    9.62
  -6  -7  26    2.21    6.72
   6   7 -27   -7.38    9.85
  -6  -7  27    2.25    7.87
   6   7 -28    8.82    9.18
  -6  -7  28    6.03    7.76
   6   7 -29   22.14   12.29
  -6  -7  29   31.92   11.28
   6   7 -30    0.02    9.48
  -6  -7  30    7.72    7.16
   6   7 -31    1.29    8.38
  -6  -7  31   -1.51    6.66
   6   7 -32    3.89    9.57
  -6  -7  32    6.39    7.47
   6   7 -33    3.61    9.37
  -6  -7  33   -3.00    8.06
   6   7 -34    2.75    9.87
  -6  -7  34   -3.41    8.35
   6   7 -35   18.59   12.86
  -6  -7  35   20.44    9.93
   6   7 -36    2.34   10.05
  -6  -7  36   -0.50    7.61
  -6  -7  37    2.26    7.28
  -6  -7  38    2.87    8.35
  -6   8   1  206.34   28.03
   6  -8  -1  105.93   22.96
   6   8  -1  106.96   20.96
  -6  -8   1  111.84   19.82
  -6   8   2    3.49   10.52
   6  -8  -2    9.27    6.87
   6  -8  -2    3.93   10.65
   6   8  -2    2.71    6.68
  -6   8   3   -2.47    9.92
   6  -8  -3    4.24    6.78
   6  -8  -3    3.83    9.24
   6   8  -3    2.52    6.88
  -6   8   4    3.93   12.07
   6  -8  -4   -1.45    6.10
   6  -8  -4    0.04    9.44
   6   8  -4    1.10    6.75
   6  -8  -5  242.82   38.30
   6   8  -5  269.89   39.95
   6  -8  -6    3.29    6.26
   6   8  -6    6.72    7.95
   6  -8  -7   94.58   18.00
   6   8  -7   80.04   18.94
  -6  -8   7  123.89   18.45
   6  -8  -8    0.89    6.27
   6   8  -8    1.19    7.62
  -6  -8   8    4.52    7.00
   6  -8  -9  101.71   20.49
   6   8  -9  144.81   23.50
  -6  -8   9  136.77   21.54
   6  -8 -10   44.79   10.74
   6   8 -10   31.53   11.36
  -6  -8  10   39.87   10.76
   6  -8 -11   80.85   15.48
   6   8 -11   81.10   17.61
  -6  -8  11   80.60   15.83
   6  -8 -12   21.55    8.17
   6   8 -12   19.67    9.97
  -6  -8  12   33.45   10.04
   6  -8 -13    2.52    7.61
   6   8 -13    4.83    8.09
  -6  -8  13    1.02    6.48
   6  -8 -14    3.29    6.28
   6   8 -14    7.32    9.11
  -6  -8  14    6.71    7.58
   6  -8 -15   93.40   17.39
   6   8 -15   78.48   19.96
  -6  -8  15  126.80   19.63
   6  -8 -16    2.91    5.73
   6   8 -16    5.99    8.38
  -6  -8  16    0.44    6.27
   6  -8 -17   19.53    7.85
  -6  -8  17   47.70   10.78
  -6  -8  18    3.34    8.24
   6   8 -19   18.56   10.93
  -6  -8  19   20.34    8.62
   6   8 -20   -4.93    8.60
  -6  -8  20   -0.90    7.04
   6   8 -21   14.01   10.09
  -6  -8  21    7.98    7.23
   6   8 -22    2.65    9.57
  -6  -8  22    2.47    6.68
   6   8 -23    8.07    9.68
  -6  -8  23   -2.87    6.71
   6   8 -24   -6.39   10.48
  -6  -8  24    7.41    7.03
   6   8 -25   13.34   10.10
  -6  -8  25   20.67    9.14
   6   8 -26   26.64   10.42
  -6  -8  26   14.02    8.78
   6   8 -27    5.39   10.22
  -6  -8  27   26.37    9.71
   6   8 -28    2.88    9.04
  -6  -8  28   -3.60    8.02
   6   8 -29   -1.23    8.43
  -6  -8  29   -1.27    6.79
   6   8 -30    2.83    9.67
  -6  -8  30    1.38    6.54
   6   8 -31    0.64   10.44
  -6  -8  31    6.71    7.10
   6   8 -32   -3.14   10.62
  -6  -8  32   -5.59    8.30
   6   8 -33    8.39   10.78
  -6  -8  33   -1.08    7.09
   6   8 -34   -3.12    9.89
  -6  -8  34   -1.94    7.13
   6   8 -35    1.26    9.58
  -6  -8  35   13.29    7.92
   6   8 -36    1.56    9.94
  -6  -8  36   -1.07    7.81
  -6  -8  37    6.06    7.58
  -6  -9   4    6.28    5.86
  -6  -9   5    0.15    6.07
   6  -9  -6   10.22    6.66
   6   9  -6    3.76    8.15
  -6  -9   6    8.95    7.48
   6  -9  -7   19.38    8.21
   6   9  -7    9.11   10.40
  -6  -9   7   22.66    7.84
   6  -9  -8   -1.89    6.90
   6   9  -8    1.29    7.79
  -6  -9   8    3.44    6.57
   6  -9  -9   60.73   15.00
   6   9  -9   88.42   18.20
  -6  -9   9   97.95   16.10
   6  -9 -10    5.83    6.42
   6   9 -10    9.63    8.95
  -6  -9  10    8.81    7.16
   6  -9 -11   -2.50    6.42
   6   9 -11   -0.07    6.89
  -6  -9  11   -2.41    6.21
   6  -9 -12   -2.21    6.76
   6   9 -12    0.84    9.32
  -6  -9  12   -2.63    6.79
   6  -9 -13   93.75   16.34
   6   9 -13   86.91   18.93
  -6  -9  13   82.47   16.76
   6  -9 -14    5.38    6.75
   6   9 -14   14.81    9.73
  -6  -9  14    9.56    7.28
   6  -9 -15    6.09    6.73
   6   9 -15    5.75    9.06
  -6  -9  15   26.19    8.67
   6  -9 -16    9.02    6.97
   6   9 -16    4.68    9.77
  -6  -9  16   28.93    9.06
  -6  -9  17   23.84    8.43
  -6  -9  18   -2.49    7.25
   6   9 -19   68.59   16.60
  -6  -9  19   51.16   13.17
   6   9 -20   -0.74    8.21
  -6  -9  20    5.51    7.25
   6   9 -21    6.82    9.39
  -6  -9  21    4.58    7.56
   6   9 -22    4.32    8.72
  -6  -9  22    2.46    7.09
   6   9 -23   30.97   13.58
  -6  -9  23   35.97   10.99
   6   9 -24   -3.21    8.72
  -6  -9  24    0.95    7.19
   6   9 -25   -0.25    9.19
  -6  -9  25   15.77    8.90
   6   9 -26    5.28    9.61
  -6  -9  26   -2.19    6.80
   6   9 -27   -0.00    9.84
  -6  -9  27   -0.13    8.00
   6   9 -28   12.24   10.89
  -6  -9  28    5.06    7.13
   6   9 -29    7.05   10.16
  -6  -9  29   28.84   10.04
   6   9 -30    4.99   10.31
  -6  -9  30    6.23    7.31
   6   9 -31   -0.67    8.64
  -6  -9  31   -2.66    7.67
   6   9 -32    9.07   10.91
  -6  -9  32   -0.72    7.76
   6   9 -33    9.92   10.54
  -6  -9  33    7.33    9.43
   6   9 -34   -4.92   10.30
  -6  -9  34   -0.42    7.22
   6   9 -35    2.72   10.09
  -6  -9  35    0.97    7.17
   6 -10  -1   52.15   11.54
  -6 -10   1   35.10   10.13
   6 -10  -2   17.57    8.01
  -6 -10   2   10.35    6.99
   6 -10  -3    8.51    7.28
  -6 -10   3   -2.63    6.29
  -6 -10   4   15.42    7.30
  -6 -10   5   31.48    9.61
  -6 -10   6   -0.79    6.14
  -6 -10   7   19.96    8.64
  -6 -10   8    3.01    7.00
  -6 -10   9   -4.19    7.70
   6 -10 -10   -3.89    6.80
  -6 -10  10    5.21    8.26
   6 -10 -11   99.14   19.04
  -6 -10  11  120.72   20.25
   6 -10 -12   -0.35    6.42
  -6 -10  12    2.46    6.74
   6 -10 -13    3.11    6.15
  -6 -10  13    0.63    6.95
   6 -10 -14    4.69    6.09
  -6 -10  14   -3.01    6.90
  -6 -10  15   75.19   15.73
   6  10 -16    0.33   10.16
  -6 -10  16   -3.14    7.30
  -6 -10  17   54.77   13.11
  -6 -10  18    0.95    6.52
   6  10 -19   -3.33    8.86
  -6 -10  19   25.61    9.69
   6  10 -20   -3.17    9.25
  -6 -10  20    7.86    7.85
   6  10 -21   53.39   15.14
  -6 -10  21   41.94   11.83
   6  10 -22   -3.94    9.88
  -6 -10  22    3.24    8.18
   6  10 -23    3.56   10.64
  -6 -10  23   -4.58    7.92
   6  10 -24    2.27    8.92
  -6 -10  24    1.66    7.17
   6  10 -25   10.65   10.95
  -6 -10  25   10.78    8.99
   6  10 -26    1.40   10.31
  -6 -10  26   -0.73    6.87
   6  10 -27    0.42    8.70
  -6 -10  27   10.83    8.17
   6  10 -28   -2.01   10.94
  -6 -10  28    2.43    7.38
   6  10 -29   -5.89    9.93
  -6 -10  29    8.14    8.61
   6  10 -30   -6.37   10.36
  -6 -10  30    2.46    7.55
   6  10 -31   13.64   11.58
  -6 -10  31   -0.01    8.15
   6  10 -32   -2.78   10.10
  -6 -10  32   -2.05    7.97
   6  10 -33    0.07    9.33
   6  10 -34    0.09   10.63
   6  10 -35    1.01    9.33
   6 -11  -1    2.16    7.09
  -6 -11   1    7.38    6.45
   6 -11  -2    3.50    7.67
  -6 -11   2    0.36    5.90
   6 -11  -3   35.24   10.40
  -6 -11   3   33.15    9.82
   6 -11  -4   -5.10    7.50
  -6 -11   4   -1.64    6.83
   6 -11  -5   -5.29    7.63
  -6 -11   5    4.16    6.58
   6 -11  -6    4.00    6.57
  -6 -11   6    4.39    6.03
   6 -11  -7   12.32    7.85
  -6 -11   7    9.18    6.82
  -6 -11   8   16.53    8.15
  -6 -11   9   60.54   13.50
  -6 -11  10    2.98    6.44
  -6 -11  11   -0.34    6.42
  -6 -11  12    7.24    6.93
  -6 -11  13   31.02    9.93
  -6 -11  14    3.99    7.02
  -6 -11  15   24.53    9.65
  -6 -11  16   -1.81    7.33
  -6 -11  17   12.61    9.15
  -6 -11  18    1.78    6.44
  -6 -11  19   31.39   10.75
  -6 -11  20    2.32    7.07
  -6 -11  21   -1.54    6.34
  -6 -11  22    2.42    7.84
  -6 -11  23   32.73   10.96
  -6 -11  24    4.54    7.90
  -6 -11  25    2.96    7.54
  -6 -11  26   -3.71    7.89
  -6 -11  27    5.54    7.82
  -6 -11  28   -7.73    8.80
  -6 -11  29   12.51    9.11
  -6 -11  30   -3.16    9.68
   6 -12  -1   86.82   14.09
  -6 -12   1   30.37   10.87
   6 -12  -2   12.39    8.39
  -6 -12   2    2.32    6.17
   6 -12  -3    3.34    6.49
  -6 -12   3    4.12    7.09
   6 -12  -4    9.69    7.11
  -6 -12   4    1.24    6.37
   6 -12  -5   35.20   10.77
  -6 -12   5   41.57   10.96
   6 -12  -6    3.13    6.86
  -6 -12   6   -0.13    6.95
   6 -12  -7    4.04    7.18
  -6 -12   7    5.60    7.44
   6 -12  -8   12.24    8.75
  -6 -12   8   -4.03    6.65
   6 -12  -9    3.18    7.39
  -6 -12   9   23.51    8.52
   6 -12 -10    1.56    7.39
  -6 -12  10   -1.08    7.09
  -6 -12  11   27.67    9.95
  -6 -12  12    8.69    7.31
  -6 -12  13    2.35    6.37
  -6 -12  14    3.53    6.75
  -6 -12  15   40.69   11.43
  -6 -12  16   -0.92    7.68
  -6 -12  17    2.65    7.33
  -6 -12  18    0.35    5.99
  -6 -12  19    2.14    7.10
  -6 -12  20   -0.32    7.43
  -6 -12  21   24.64    9.77
  -6 -12  22   -5.76    8.65
  -6 -12  23    1.67    5.86
  -6 -12  24    5.69    7.37
  -6 -12  25   14.35    9.61
  -6 -12  26   -1.10    8.64
  -6 -12  27   12.45    8.64
   6 -13  -1    6.97    8.18
  -6 -13   1   15.10    8.24
   6 -13  -2    0.23    7.19
  -6 -13   2    5.90    7.66
   6 -13  -3   64.63   14.50
  -6 -13   3   61.62   14.04
   6 -13  -4   12.26    9.09
  -6 -13   4    9.20    7.90
   6 -13  -5    0.96    7.05
  -6 -13   5    9.26    6.93
   6 -13  -6    3.09    7.46
  -6 -13   6    5.37    6.77
   6 -13  -7    8.05    7.55
  -6 -13   7   11.94    7.73
   6 -13  -8    4.93    8.18
  -6 -13   8   24.92    8.94
   6 -13  -9   45.93   12.45
  -6 -13   9   33.36   10.86
  -6 -13  10    1.66    7.33
  -6 -13  11   -3.32    6.88
  -6 -13  12   17.08    9.56
  -6 -13  13    2.89    8.21
  -6 -13  14    0.39    7.91
  -6 -13  15    6.08    9.05
  -6 -13  16    4.02    7.15
  -6 -13  17   -2.43    7.32
  -6 -13  18    3.69    8.16
  -6 -13  19   10.35    8.13
  -6 -13  20    7.17    6.77
  -6 -13  21   -1.16    7.90
  -6 -13  22   -0.70    7.40
  -6 -13  23   11.74    8.79
  -6 -13  24   -1.03    6.94
   6 -14  -1   21.32    9.61
  -6 -14   1   16.50    9.34
   6 -14  -2    8.00    7.94
  -6 -14   2   12.17    8.68
   6 -14  -3   -1.09    6.65
  -6 -14   3   -5.59    7.26
   6 -14  -4   13.94    8.76
  -6 -14   4    9.36    7.95
   6 -14  -5    2.60    8.14
  -6 -14   5    9.20    7.84
   6 -14  -6   15.11    9.04
  -6 -14   6   27.62   10.45
   6 -14  -7   17.71    9.64
  -6 -14   7   16.78    8.61
  -6 -14   8    3.66    7.30
  -6 -14   9   13.27    8.57
  -6 -14  10   10.13    8.95
  -6 -14  11    8.12    7.15
  -6 -14  12    1.64    7.20
  -6 -14  13   -1.82    7.88
  -6 -14  14   -5.42    8.39
  -6 -14  15    2.60    7.91
  -6 -14  16    7.76    7.55
  -6 -14  17    8.88    8.42
  -6 -14  18    3.17    7.87
  -6 -14  19   -8.24    8.89
  -6 -14  20   -0.68    7.74
  -6 -14  21    9.16    8.34
   6 -15  -1   -4.53    8.09
  -6 -15   1   -5.41    7.49
   6 -15  -2    2.63    7.00
  -6 -15   2   14.79    7.83
   6 -15  -3    5.18    8.15
  -6 -15   3    8.64    8.01
   6 -15  -4    7.66    7.58
  -6 -15   4    4.22    7.26
   6 -15  -5    1.22    7.01
  -6 -15   5    7.66    8.29
  -6 -15   6   -2.20    8.17
  -6 -15   7    1.47    6.80
  -6 -15   8    0.84    7.18
  -6 -15   9    4.68    7.22
  -6 -15  10    0.50    7.32
  -6 -15  11   -4.72    7.76
  -6 -15  12   -0.23    7.36
  -6 -15  13    4.52    6.94
  -6 -15  14    7.47    9.08
  -6 -15  15    1.21    6.74
  -6 -15  16    5.30    7.40
  -6 -15  17   10.41    7.84
  -6 -15  18    8.40    8.25
   6 -16  -1    3.94    7.88
  -6 -16   1   15.16    8.39
   6 -16  -2    7.02    7.71
  -6 -16   2   -3.95    7.16
   6 -16  -3    0.17    6.74
  -6 -16   3   -0.65    7.35
  -6 -16   4   -0.41    7.69
  -6 -16   5   -5.10    8.09
  -6 -16   6   -5.00    8.21
  -6 -16   7   -1.33    7.48
  -6 -16   8    2.60    7.51
  -6 -16   9    1.06    7.00
  -6 -16  10    0.41    6.40
  -6 -16  11   -5.60    7.18
  -6 -16  12    9.61    8.58
  -6 -16  13    0.34    7.92
  -6 -16  14    0.12    7.82
   6 -17  -1    4.09    8.22
  -6 -17   2   -1.85    6.87
  -6 -17   3    6.42    8.07
  -6 -17   4    1.28    8.11
  -6 -17   5   -1.44    8.10
  -6 -17   6   -2.51    7.34
  -6 -17   7   -6.50    8.49
  -6 -17   8    9.20    9.07
  -6 -17   9   -0.32    6.97
  -6 -17  10    1.53    7.14
  -6 -18   5   -1.17    7.57
  -6 -18   6   -1.52    7.22
  -6 -18   7   -1.03    7.55
  -5   0   1    0.48    5.14
  -5   0   1    4.50    8.78
   5   0  -1    7.09    5.91
   5   0  -1    1.72    9.90
  -5   0   2    2.49    5.26
  -5   0   2   -0.72    8.10
   5   0  -2    0.98    5.01
   5   0  -2   -4.93    8.74
  -5   0   3   76.38   14.04
  -5   0   3   72.75   16.59
   5   0  -3   84.78   14.17
   5   0  -3   93.00   17.94
  -5   0   4   -3.59    5.58
  -5   0   4    4.98    8.41
   5   0  -4    3.53    5.10
   5   0  -4    2.90    9.50
  -5   0   5 2456.16  314.01
  -5   0   5 2351.54  315.59
   5   0  -5 2167.87  313.40
   5   0  -5 2320.82  315.56
  -5   0   6   -0.77    5.19
  -5   0   6   -0.20    9.06
   5   0  -6    2.50    4.77
   5   0  -6    0.00    8.91
  -5   0   7   57.50   11.29
  -5   0   7   69.15   15.13
   5   0  -7   55.26   10.76
   5   0  -7   75.69   15.39
  -5   0   8    4.07    5.43
  -5   0   8    8.26    8.14
   5   0  -8   -3.33    5.09
   5   0  -8   -1.52    8.83
  -5   0   9  617.65   83.02
  -5   0   9  654.33   85.13
   5   0  -9  571.25   82.57
   5   0  -9  562.28   84.76
  -5   0  10    1.15    4.38
  -5   0  10   -1.72    8.51
   5   0 -10    0.09    3.99
   5   0 -10    1.31    8.64
  -5   0  11   21.53    6.45
  -5   0  11   24.59    9.46
   5   0 -11   12.91    5.47
   5   0 -11   31.32   10.59
  -5   0  12    1.87    4.70
  -5   0  12   -0.00    7.72
   5   0 -12   -0.61    3.89
   5   0 -12    0.61    8.10
  -5   0  13    3.51    4.59
  -5   0  13   11.03    7.56
   5   0 -13    5.62    4.65
   5   0 -13    6.29    8.78
  -5   0  14    0.33    4.08
   5   0 -14    1.68    3.85
   5   0 -14   -1.15    7.71
  -5   0  15  110.80   18.81
  -5   0  15  109.50   17.99
   5   0 -15  114.68   18.31
   5   0 -15  144.95   22.04
  -5   0  16   -0.10    4.97
  -5   0  16    1.52    3.96
   5   0 -16    1.86    8.67
  -5   0  17  112.95   13.65
  -5   0  17   40.93   10.50
   5   0 -17   79.45   15.08
  -5   0  18    0.31    4.80
  -5   0  18    1.55    4.38
   5   0 -18   -2.29    8.75
  -5   0  19  180.51   23.34
  -5   0  19  133.26   21.71
   5   0 -19  114.83   24.12
  -5   0  20   -0.55    5.15
  -5   0  20    0.96    4.09
   5   0 -20   -2.92    9.03
  -5   0  21  277.02   40.65
  -5   0  22    0.17    5.36
  -5   0  23   -0.45    5.36
   5   0 -23   -0.76    5.43
  -5   0  24   -2.78    5.11
   5   0 -24    1.25    5.31
  -5   0  25    9.32    6.43
   5   0 -25   34.08    9.49
  -5   0  26   -0.88    4.80
   5   0 -26    2.18    6.00
  -5   0  27   42.53    9.03
   5   0 -27   12.24    8.12
  -5   0  28   -1.92    4.98
   5   0 -28    1.50    5.65
   5   0 -29    2.30    6.62
   5   0 -30   -4.46    7.41
   5   0 -31   62.33   13.60
   5   0 -32   -1.22    7.07
   5   0 -33    0.71    6.32
   5   0 -34    1.42    6.82
   5   0 -35   13.67    7.84
   5   0 -36   -1.53    6.82
   5   0 -37   22.82    9.53
   5   0 -38   -1.53    8.19
   5   0 -39    1.77    7.63
  -5   1   1  410.36   62.96
  -5   1   1  519.42   65.99
   5  -1  -1  468.42   63.52
   5  -1  -1  459.64   65.38
   5   1  -1  451.29   63.05
   5   1  -1  465.56   65.26
  -5  -1   1  444.68   63.17
  -5  -1   1  422.49   64.87
  -5   1   2    3.34    5.62
  -5   1   2   -1.36    9.46
   5  -1  -2    5.45    5.94
   5  -1  -2    8.05    9.14
   5   1  -2    5.07    5.10
   5   1  -2    2.84   10.23
  -5  -1   2    4.12    5.42
  -5  -1   2    3.63    9.40
  -5   1   3  490.93   68.23
  -5   1   3  525.66   70.60
   5  -1  -3  467.90   68.30
   5  -1  -3  502.60   70.54
   5   1  -3  483.55   67.87
   5   1  -3  481.57   70.06
  -5  -1   3  466.69   68.10
  -5  -1   3  517.60   70.41
  -5   1   4   13.40    6.12
  -5   1   4   13.80   10.49
   5  -1  -4   14.78    6.73
   5  -1  -4   15.54   11.23
   5   1  -4   10.66    5.50
   5   1  -4    1.90    8.64
  -5  -1   4    9.81    6.23
  -5  -1   4   13.19    9.23
  -5   1   5   99.62   17.17
  -5   1   5   92.49   19.32
   5  -1  -5  101.25   17.31
   5  -1  -5  132.63   20.81
   5   1  -5   94.32   16.63
   5   1  -5  107.70   20.09
  -5  -1   5  102.76   17.13
  -5  -1   5  153.06   20.85
  -5   1   6  326.77   63.91
  -5   1   6  423.23   66.09
   5  -1  -6  627.12   65.40
   5  -1  -6  205.97   64.53
   5   1  -6  536.74   64.59
   5   1  -6  646.24   68.27
  -5  -1   6  612.82   65.21
  -5  -1   6  589.63   67.68
  -5   1   7  588.11   87.67
  -5   1   7  659.27   89.76
   5  -1  -7  577.95   87.43
   5  -1  -7  691.09   90.10
   5   1  -7  714.75   87.80
   5   1  -7  700.66   90.20
  -5  -1   7  598.61   87.47
  -5  -1   7  611.28   89.57
  -5   1   8    7.11    6.05
  -5   1   8    2.32    8.31
   5  -1  -8    2.70    5.21
   5  -1  -8   -4.19    8.78
   5   1  -8    5.07    4.62
   5   1  -8    1.60    9.16
  -5  -1   8   -0.12    5.01
  -5  -1   8    2.17    8.18
  -5   1   9   23.45    7.07
  -5   1   9   34.22   11.04
   5  -1  -9   15.33    6.19
   5  -1  -9   40.17   11.42
   5   1  -9   20.89    6.56
   5   1  -9   40.56   11.38
  -5  -1   9   22.37    6.68
  -5  -1   9   31.55   10.38
  -5   1  10    0.50    5.23
  -5   1  10   -2.56    8.50
   5  -1 -10    0.30    4.21
   5  -1 -10    1.60    8.83
   5   1 -10    2.62    3.91
   5   1 -10    2.23    8.68
  -5  -1  10    1.20    4.57
  -5  -1  10   -3.16    8.04
  -5   1  11  221.83   30.75
  -5   1  11  222.31   32.53
   5  -1 -11  245.41   30.55
   5  -1 -11  245.60   33.48
   5   1 -11  206.62   30.38
   5   1 -11  226.32   33.68
  -5  -1  11  151.22   29.64
  -5  -1  11  197.47   32.62
  -5   1  12   25.78    6.64
  -5   1  12   12.93    8.64
   5  -1 -12   16.79    5.51
   5  -1 -12   28.46   10.08
   5   1 -12    7.61    5.17
   5   1 -12   25.18    9.82
  -5  -1  12   16.81    5.25
  -5  -1  12   20.68    8.52
  -5   1  13  409.39   55.71
  -5   1  13  358.97   56.88
   5  -1 -13  393.09   55.31
   5  -1 -13  370.59   57.73
   5   1 -13  423.15   56.24
   5   1 -13  343.81   57.52
  -5  -1  13  411.93   56.53
  -5  -1  13  403.18   55.41
  -5   1  14    0.98    4.08
   5  -1 -14    1.10    4.03
   5  -1 -14    8.97    7.97
   5   1 -14    2.67    7.81
  -5  -1  14    4.90    5.20
  -5  -1  14   -2.26    4.13
  -5   1  15   67.86   11.12
   5  -1 -15   52.76   10.17
   5  -1 -15   26.33   12.43
   5   1 -15   52.24   13.84
  -5  -1  15   80.75   11.94
  -5  -1  15   55.36   10.33
  -5   1  16    5.95    4.43
   5  -1 -16    2.92    3.81
   5  -1 -16    6.15    7.55
   5   1 -16    1.33    7.91
  -5  -1  16    0.88    4.96
  -5  -1  16    4.83    4.07
  -5   1  17   21.16    7.30
  -5   1  17   23.65    6.46
   5  -1 -17   17.97    5.90
   5  -1 -17   43.49   10.53
   5   1 -17   31.49   11.10
  -5  -1  17   21.14    6.81
  -5  -1  17   29.43    6.64
  -5   1  18    2.81    5.00
  -5   1  18    5.90    4.70
   5  -1 -18    7.97    8.22
   5   1 -18    2.63    8.30
  -5  -1  18   -0.78    4.90
  -5   1  19  154.79   24.36
  -5   1  19  165.08   23.95
   5  -1 -19  171.19   27.61
   5   1 -19  178.66   27.72
  -5  -1  19  136.19   24.28
  -5   1  20    1.69    4.56
  -5   1  20    1.55    4.22
   5  -1 -20    9.41    9.76
   5   1 -20    7.43    8.16
  -5  -1  20   11.82    5.94
  -5   1  21    2.30    4.81
  -5   1  21    2.67    4.39
   5   1 -21    1.47    6.22
  -5  -1  21    1.69    5.57
  -5   1  22   15.28    6.16
  -5   1  22   11.24    5.50
   5   1 -22   16.81    6.79
  -5  -1  22    5.68    5.77
  -5   1  23   54.47   10.96
  -5   1  23   54.80   10.56
   5   1 -23   60.32   12.68
  -5  -1  23   52.13   11.55
  -5   1  24    1.98    5.16
   5   1 -24   13.00    7.17
  -5  -1  24    2.15    5.40
  -5   1  25   21.31    6.75
   5   1 -25   19.29    8.26
  -5  -1  25   13.48    6.69
  -5   1  26   10.12    5.70
   5  -1 -26    3.79    6.63
   5   1 -26    3.48    6.82
  -5   1  27   43.23   10.94
   5  -1 -27   84.22   13.31
   5   1 -27   49.31   13.07
   5  -1 -28    7.23    6.40
   5   1 -28    3.89    6.92
   5  -1 -29   31.31    9.52
   5   1 -29   30.53    9.46
   5  -1 -30   -4.94    7.54
   5   1 -30    0.14    6.64
  -5  -1  30    1.25    5.32
   5  -1 -31    0.00    5.89
   5   1 -31    0.66    6.40
   5  -1 -32    4.19    7.04
   5   1 -32    0.61    6.83
   5  -1 -33   36.62   10.84
   5   1 -33   45.01   11.38
   5  -1 -34   -0.59    6.15
   5   1 -34   -3.24    7.86
   5  -1 -35    5.10    7.30
   5   1 -35   15.76    8.87
   5  -1 -36   -0.86    7.34
   5   1 -36   -1.70    7.44
   5  -1 -37   10.66    7.92
   5   1 -37   12.68    8.92
   5  -1 -38   -1.79    6.87
   5   1 -38   -1.56    9.54
   5  -1 -39    5.53    7.05
  -5   2   1   13.08    6.13
  -5   2   1    4.63   10.07
   5  -2  -1   -1.63    5.24
   5  -2  -1    9.08   10.07
   5   2  -1    3.19    4.51
   5   2  -1   -0.17    9.11
  -5  -2   1    8.84    5.40
  -5  -2   1    9.65   11.30
  -5   2   2   15.40    6.57
  -5   2   2   28.52   11.03
   5  -2  -2   19.73    7.24
   5  -2  -2   12.58    9.75
   5   2  -2   10.17    5.60
   5   2  -2   26.01   10.39
  -5  -2   2   20.74    6.99
  -5  -2   2   16.49   10.26
  -5   2   3  172.07   22.29
  -5   2   3  185.66   26.19
   5  -2  -3  158.90   22.30
   5  -2  -3  215.45   26.12
   5   2  -3  144.49   21.30
   5   2  -3  166.77   24.57
  -5  -2   3   65.90   20.29
  -5  -2   3  242.72   26.86
  -5   2   4   53.27   12.64
  -5   2   4  100.28   16.63
   5  -2  -4   54.40   12.65
   5  -2  -4   76.01   16.09
   5   2  -4   91.98   12.67
   5   2  -4   78.45   16.18
  -5  -2   4   66.42   12.15
  -5  -2   4   68.84   15.82
  -5   2   5  589.89   77.45
  -5   2   5  584.65   79.44
   5  -2  -5  510.87   77.35
   5  -2  -5  575.98   79.74
   5   2  -5  527.75   76.89
   5   2  -5  601.24   79.59
  -5  -2   5  525.14   76.88
  -5  -2   5  605.01   79.68
  -5   2   6   11.28    6.50
  -5   2   6    0.64    9.59
   5  -2  -6    3.68    6.21
   5  -2  -6   10.20    9.63
   5   2  -6    7.69    5.07
   5   2  -6    0.26    9.26
  -5  -2   6    9.79    5.06
  -5  -2   6    6.77    9.82
  -5   2   7   77.84   14.13
  -5   2   7   76.42   16.31
   5  -2  -7   73.23   14.16
   5  -2  -7   67.53   16.43
   5   2  -7   85.69   13.73
   5   2  -7   77.62   16.41
  -5  -2   7   90.52   13.70
  -5  -2   7   74.83   16.51
  -5   2   8    3.86    5.23
  -5   2   8   14.17    9.14
   5  -2  -8    7.52    5.68
   5  -2  -8   14.98    9.58
   5   2  -8    9.87    5.34
   5   2  -8    4.20    9.23
  -5  -2   8    8.78    9.74
  -5   2   9  610.86   92.99
  -5   2   9  669.49   94.69
   5  -2  -9  662.09   93.03
   5  -2  -9  726.26   95.63
   5   2  -9  619.58   93.14
   5   2  -9  838.20   96.58
  -5  -2   9  717.72   93.02
  -5  -2   9  654.27   95.16
  -5   2  10    6.46    5.34
  -5   2  10    9.61    7.68
   5  -2 -10   -0.14    4.81
   5  -2 -10   -3.06    8.74
   5   2 -10   -0.78    4.06
   5   2 -10   -4.27    8.45
  -5  -2  10   -0.07    5.78
  -5  -2  10    0.15    4.22
  -5  -2  10   -2.49    7.94
  -5   2  11    7.73    5.35
  -5   2  11   15.40    7.53
   5  -2 -11   10.52    4.69
   5  -2 -11   -3.69    8.45
   5   2 -11    6.22    8.29
  -5  -2  11    8.92    5.93
  -5  -2  11    3.09    4.46
  -5  -2  11   11.01    7.54
  -5   2  12   74.88   13.95
   5  -2 -12   90.33   13.88
   5  -2 -12   78.72   16.87
   5   2 -12   60.04   16.17
  -5  -2  12   84.91   14.72
  -5  -2  12   89.42   13.76
  -5   2  13   53.17   11.83
   5  -2 -13   64.39   11.36
   5  -2 -13   88.56   15.36
   5   2 -13   86.67   15.76
  -5  -2  13   56.12   12.25
  -5  -2  13   73.03   11.82
  -5   2  14   50.86    9.59
   5  -2 -14   43.61    8.11
   5  -2 -14   31.86   11.85
   5   2 -14   53.06   13.05
  -5  -2  14   37.02    9.77
  -5  -2  14   38.75    8.33
  -5   2  15  365.07   51.08
  -5   2  15  345.57   52.07
   5  -2 -15  341.30   50.42
   5  -2 -15  384.87   53.49
   5   2 -15  321.36   53.31
  -5  -2  15  375.00   51.62
  -5  -2  15  374.26   50.84
  -5   2  16   -1.38    4.50
   5  -2 -16   -0.24    3.71
   5  -2 -16   -4.41    8.62
   5   2 -16    3.53    5.50
   5   2 -16    6.63    8.67
  -5  -2  16   -0.76    4.99
  -5   2  17    5.77    4.70
   5  -2 -17    6.18    4.28
   5   2 -17    6.59    5.71
   5   2 -17   -2.97    8.47
  -5  -2  17    2.63    5.11
  -5   2  18   -1.48    4.55
   5  -2 -18    1.49    3.63
   5   2 -18   -0.42    5.69
   5   2 -18   -4.27    9.46
  -5  -2  18   -0.32    4.82
  -5   2  19  148.46   21.35
  -5   2  19  130.75   20.85
   5  -2 -19  149.94   20.99
   5   2 -19  137.99   24.64
  -5  -2  19  101.20   20.96
  -5   2  20   55.99   11.28
  -5   2  20   61.16   11.09
   5   2 -20   47.23   15.12
  -5  -2  20   59.32   11.79
  -5   2  21    9.87    5.54
  -5   2  21   -2.30    4.53
   5   2 -21    4.48    6.57
  -5  -2  21    0.90    5.82
  -5   2  22   10.48    5.64
  -5   2  22    4.76    5.27
   5   2 -22    6.69    7.11
  -5  -2  22   19.62    6.81
  -5   2  23   23.08    6.72
  -5   2  23   18.16    6.48
   5   2 -23   11.03    7.56
  -5   2  24    0.54    5.23
   5   2 -24    3.91    8.08
  -5   2  25  102.93   17.79
   5   2 -25  116.50   20.17
  -5   2  26   16.21    6.10
   5   2 -26    7.11    7.38
   5   2 -27   51.71   12.41
  -5  -2  27   48.26   11.57
   5  -2 -28   -0.65    5.93
   5   2 -28   -2.11    7.36
  -5  -2  28    2.79    6.02
   5  -2 -29   48.84   10.41
   5   2 -29   32.82   11.12
  -5  -2  29   38.58   10.69
   5  -2 -30    6.95    6.43
   5   2 -30   -3.14    8.75
  -5  -2  30   11.52    6.81
   5  -2 -31   45.13   10.80
   5   2 -31   51.58   13.50
  -5  -2  31   36.78   10.35
   5  -2 -32    0.45    5.96
   5   2 -32   -0.00    8.23
   5  -2 -33   -1.83    6.27
   5   2 -33   -1.03    8.31
   5  -2 -34   -1.54    5.94
   5   2 -34   -0.36    6.54
   5  -2 -35   13.74    8.13
   5   2 -35   15.23    9.51
   5  -2 -36   -0.40    6.59
   5   2 -36   -3.58    8.13
   5  -2 -37    8.26    7.24
   5   2 -37    3.00    8.80
   5  -2 -38   -1.70    7.01
   5   2 -38   -1.15    8.47
   5  -2 -39   -3.29    6.84
  -5   3   1  272.42   38.48
  -5   3   1  246.29   41.07
   5  -3  -1  303.27   39.34
   5  -3  -1  301.51   41.62
   5   3  -1  279.56   38.04
   5   3  -1  251.64   40.00
  -5  -3   1  255.15   37.92
  -5  -3   1  201.28   39.87
  -5   3   2   55.84   11.18
  -5   3   2   68.93   15.82
   5  -3  -2   59.70   11.58
   5  -3  -2   49.64   14.02
   5   3  -2   46.55   10.33
   5   3  -2   63.77   14.18
  -5  -3   2   60.35   10.80
  -5  -3   2   79.85   15.50
  -5   3   3   99.18   16.50
  -5   3   3   50.28   17.72
   5  -3  -3  109.11   17.49
   5  -3  -3  115.04   20.75
   5   3  -3   99.31   16.25
   5   3  -3  108.09   19.42
  -5  -3   3  111.54   16.43
  -5  -3   3  130.75   19.97
  -5   3   4    5.26    6.43
  -5   3   4   14.58   11.00
   5  -3  -4   -0.90    5.58
   5  -3  -4    8.74   10.60
   5   3  -4    4.62    4.85
   5   3  -4    3.68    9.66
  -5  -3   4    1.17    4.93
  -5  -3   4    4.90    9.97
  -5   3   5  280.88   33.22
  -5   3   5  230.81   35.36
   5  -3  -5  208.77   32.80
   5  -3  -5  206.95   35.09
   5   3  -5  185.42   32.03
   5   3  -5  213.09   34.74
  -5  -3   5  231.55   32.25
  -5  -3   5  235.82   35.26
  -5   3   6  197.16   29.62
  -5   3   6  193.69   31.65
   5  -3  -6  204.53   29.94
   5  -3  -6  211.46   32.57
   5   3  -6  184.08   29.32
   5   3  -6  208.21   32.11
  -5  -3   6  195.58   29.23
  -5  -3   6  221.59   32.66
  -5   3   7   48.80   11.64
  -5   3   7   72.91   15.29
   5  -3  -7   66.09   12.63
   5  -3  -7   78.48   16.63
   5   3  -7   66.42   12.00
   5   3  -7  108.28   16.98
  -5  -3   7   52.81   12.30
  -5  -3   7   69.96   11.77
  -5  -3   7  103.71   16.88
  -5   3   8   99.38   15.89
  -5   3   8   71.33   17.53
   5  -3  -8  102.97   16.18
   5  -3  -8   86.64   18.82
   5   3  -8   95.90   15.86
   5   3  -8   77.05   17.96
  -5  -3   8  102.48   16.48
  -5  -3   8   99.86   15.14
  -5  -3   8   81.32   17.64
  -5   3   9   79.13   13.25
  -5   3   9   84.47   15.77
   5  -3  -9   53.66   12.64
   5  -3  -9   88.27   16.84
   5   3  -9   76.07   16.07
  -5  -3   9   81.78   13.92
  -5  -3   9   77.72   12.79
  -5  -3   9   77.35   15.78
  -5   3  10   11.05    6.18
   5  -3 -10   11.42    6.28
   5  -3 -10   22.83    9.54
   5   3 -10   23.10   10.66
  -5  -3  10   27.05    7.26
  -5  -3  10   16.54    5.55
  -5   3  11   -1.87    4.91
   5  -3 -11   -0.58    4.50
   5  -3 -11   -1.00    7.15
   5   3 -11    1.03    7.28
  -5  -3  11   -0.64    5.60
  -5  -3  11   -0.75    3.97
  -5   3  12   26.99    7.21
   5  -3 -12   24.15    6.53
   5  -3 -12   31.24   10.87
   5   3 -12   32.92    8.05
   5   3 -12   35.74   10.71
  -5  -3  12   14.81    6.84
  -5  -3  12   26.73    6.58
  -5   3  13  186.59   29.20
  -5   3  13  199.89   30.63
   5  -3 -13  189.86   28.86
   5  -3 -13  224.36   32.37
   5   3 -13  196.93   30.39
   5   3 -13  204.29   32.36
  -5  -3  13  201.99   30.09
  -5   3  14   17.34    6.02
  -5   3  14   21.95    8.34
   5  -3 -14   16.26    5.28
   5   3 -14   21.81    7.71
   5   3 -14   13.64    9.77
  -5  -3  14   24.14    7.00
  -5   3  15   14.52    5.72
  -5   3  15    7.20    7.49
   5  -3 -15   10.89    4.75
   5   3 -15    7.72    6.17
   5   3 -15   12.09    9.31
  -5  -3  15   11.85    6.11
  -5   3  16   52.76   10.44
  -5   3  16   52.43   11.86
   5  -3 -16   44.92    9.45
   5   3 -16   50.16   11.96
   5   3 -16   62.64   13.90
  -5  -3  16   78.59   11.98
  -5   3  17   63.83   11.92
   5  -3 -17   55.07   11.03
   5   3 -17   77.17   14.05
   5   3 -17   78.19   16.66
  -5  -3  17   75.62   13.05
  -5   3  18   11.72    5.37
   5  -3 -18    9.52    4.64
   5   3 -18   13.28    6.81
   5   3 -18   10.53    9.98
  -5  -3  18   12.37    6.52
  -5   3  19   -2.00    5.18
   5  -3 -19   -1.24    3.69
   5  -3 -19   -4.06    8.57
   5   3 -19   -0.90    8.88
  -5  -3  19   -2.42    5.33
  -5   3  20   -1.67    5.39
  -5   3  20    1.22    4.99
   5  -3 -20   -2.76    4.30
   5   3 -20   -3.87    9.32
  -5  -3  20   -3.61    6.67
  -5   3  21   47.33   10.38
  -5   3  21   61.79   11.02
   5   3 -21   44.05   12.03
  -5   3  22  100.27   15.52
  -5   3  22   84.90   15.23
   5   3 -22   78.40   16.67
  -5   3  23  113.18   17.94
   5   3 -23   99.58   19.54
  -5   3  24    8.85    5.55
   5   3 -24    3.95    8.35
   5   3 -25    0.53    6.89
  -5  -3  25    3.80    6.54
   5   3 -26   -1.10    6.87
  -5  -3  26   -5.00    6.25
   5   3 -27   27.30   10.77
  -5  -3  27   24.78    8.75
   5   3 -28    6.78    7.62
  -5  -3  28    8.43    7.16
   5   3 -29   34.24   11.70
  -5  -3  29   53.48   11.59
   5  -3 -30   -1.97    5.90
   5   3 -30   -2.17    8.82
  -5  -3  30   -2.18    6.05
   5  -3 -31    5.50    6.34
   5   3 -31    2.66    8.19
  -5  -3  31    2.60    6.79
   5  -3 -32    9.80    6.77
   5   3 -32    0.84    8.05
  -5  -3  32    2.67    6.66
   5  -3 -33    5.14    6.18
   5   3 -33   13.05    8.38
  -5  -3  33   20.12    7.94
   5  -3 -34    2.98    5.73
   5   3 -34    0.76    8.37
   5  -3 -35    0.85    5.84
   5   3 -35   -0.95    8.49
   5  -3 -36    1.50    6.62
   5   3 -36    0.97    7.36
   5  -3 -37    5.88    6.95
   5   3 -37    0.90   10.25
   5  -3 -38    0.48    6.21
   5   3 -38    1.65    8.02
   5  -3 -39   -0.16    6.93
  -5   4   1   69.37   13.38
  -5   4   1   49.15   16.39
   5  -4  -1   87.34   14.78
   5  -4  -1   76.47   17.00
   5   4  -1   70.58   13.04
   5   4  -1   97.91   16.94
  -5  -4   1   84.88   13.26
  -5  -4   1   98.77   17.33
  -5   4   2   10.08    6.07
  -5   4   2   18.70   11.15
   5  -4  -2   20.84    7.24
   5  -4  -2    4.56    9.19
   5   4  -2   20.04    5.78
   5   4  -2    9.53    9.37
  -5  -4   2    8.95    4.99
  -5  -4   2   23.93   10.46
  -5   4   3   40.58    8.06
  -5   4   3   19.80   11.45
   5  -4  -3   21.11    7.97
   5  -4  -3   21.23   12.14
   5   4  -3   21.41    7.13
   5   4  -3   45.16   12.24
  -5  -4   3   46.81    7.84
  -5  -4   3   24.26   10.77
  -5   4   4   56.89   11.24
  -5   4   4   24.54   13.53
   5  -4  -4   74.96   12.54
   5  -4  -4   85.56   16.18
   5   4  -4   63.25   11.49
   5   4  -4   68.79   14.79
  -5  -4   4   55.93   12.02
  -5  -4   4   68.63   11.27
  -5  -4   4   58.41   14.32
  -5   4   5  151.38   24.19
  -5   4   5  179.47   27.86
   5  -4  -5  105.83   23.92
   5  -4  -5  230.16   29.36
   5   4  -5  178.97   27.34
  -5  -4   5  155.04   24.89
  -5  -4   5  191.89   24.35
  -5  -4   5  170.15   27.34
  -5   4   6    2.87    4.85
  -5   4   6   -0.00    8.67
   5  -4  -6    1.77    5.24
   5  -4  -6   -0.65    8.87
   5   4  -6   -0.19    5.48
   5   4  -6    9.00    9.35
  -5  -4   6   -0.90    5.70
  -5  -4   6   -3.10    4.15
  -5  -4   6    3.61    8.46
  -5   4   7   10.97    5.95
  -5   4   7   17.38    9.47
   5  -4  -7    6.77    5.85
   5  -4  -7    3.25    8.51
   5   4  -7    3.03    5.73
   5   4  -7    9.76    9.45
  -5  -4   7    6.31    5.94
  -5  -4   7    1.71    4.71
  -5  -4   7    8.19    8.83
  -5   4   8   61.84   12.92
  -5   4   8   68.68   15.00
   5  -4  -8   70.93   13.42
   5  -4  -8   45.92   15.87
   5   4  -8   82.22   14.40
   5   4  -8  103.06   17.18
  -5  -4   8   87.09   14.23
  -5  -4   8   88.10   13.26
  -5   4   9  130.53   19.44
   5  -4  -9  111.13   19.21
   5  -4  -9  152.28   22.95
   5   4  -9  139.08   20.54
   5   4  -9  137.05   22.57
  -5  -4   9  110.23   19.54
  -5  -4   9  107.33   18.74
  -5   4  10  181.52   25.16
   5  -4 -10  164.67   25.07
   5  -4 -10  166.14   27.84
   5   4 -10  167.80   26.14
   5   4 -10  180.05   28.34
  -5  -4  10  136.63   25.05
  -5   4  11  189.16   27.43
  -5   4  11  233.06   29.63
   5  -4 -11  149.47   27.12
   5  -4 -11  180.74   30.06
   5   4 -11  207.60   29.02
   5   4 -11  183.39   30.26
  -5  -4  11  170.30   27.76
  -5   4  12   15.16    5.42
  -5   4  12    5.84    7.24
   5  -4 -12   11.91    5.43
   5   4 -12    8.72    6.68
   5   4 -12   24.56    9.37
  -5  -4  12   13.76    6.66
  -5   4  13    0.87    4.60
  -5   4  13    1.37    6.70
   5  -4 -13    0.54    4.18
   5   4 -13   -1.47    5.87
   5   4 -13   -0.00    7.96
  -5  -4  13    0.10    5.45
  -5   4  14   24.56    7.23
  -5   4  14   43.54    9.50
   5  -4 -14   37.81    7.44
   5   4 -14   23.67    8.74
   5   4 -14   30.97   11.57
  -5  -4  14   32.55    8.27
  -5   4  15  299.19   45.93
  -5   4  15  324.74   47.09
   5  -4 -15  348.69   45.87
   5   4 -15  311.46   47.63
   5   4 -15  398.97   50.41
  -5  -4  15  289.29   46.60
  -5   4  16   53.00   11.00
  -5   4  16   64.61   12.46
   5  -4 -16   67.66   10.71
   5  -4 -16   61.50   13.96
   5   4 -16   50.14   12.71
   5   4 -16   47.86   14.53
  -5  -4  16   64.37   12.31
  -5   4  17   94.84   15.51
   5  -4 -17   88.77   14.72
   5  -4 -17   92.67   18.65
   5   4 -17   77.75   16.55
   5   4 -17  100.89   19.53
  -5  -4  17  102.43   16.64
  -5   4  18   -0.24    4.82
   5  -4 -18    0.12    3.49
   5  -4 -18    1.07    7.95
   5   4 -18    0.45    6.52
   5   4 -18    1.30    8.59
  -5   4  19  214.38   29.92
   5  -4 -19  204.67   29.24
   5   4 -19  157.56   32.47
  -5   4  20    8.56    5.63
   5  -4 -20    5.88    4.27
   5  -4 -21   54.21    9.62
   5   4 -21   40.68   11.98
  -5   4  22    3.05    4.96
   5   4 -22    3.43    7.42
  -5  -4  22   -3.47    6.47
  -5   4  23    6.55    4.94
   5   4 -23    7.41    7.74
  -5  -4  23    6.22    7.26
   5   4 -24    3.79    7.91
  -5  -4  24    2.26    5.67
   5   4 -25   42.66   12.20
  -5  -4  25   32.58    9.63
   5   4 -26   15.04    9.35
  -5  -4  26    9.26    7.38
   5   4 -27   16.74   10.36
  -5  -4  27   20.33    8.51
   5   4 -28    1.32    7.89
  -5  -4  28   -1.09    6.83
   5   4 -29   22.58   10.82
  -5  -4  29   35.48   10.17
   5   4 -30   10.78    9.35
  -5  -4  30   20.49    7.97
   5   4 -31   18.89    9.88
  -5  -4  31   24.67    8.31
   5  -4 -32   16.35    7.06
   5   4 -32   25.41   10.79
  -5  -4  32    9.54    7.43
   5  -4 -33   -1.49    6.24
   5   4 -33   -4.63    8.84
  -5  -4  33   -3.09    7.03
   5  -4 -34   -2.09    6.04
   5   4 -34    1.65    9.53
  -5  -4  34   -1.37    6.32
   5  -4 -35    5.00    6.32
   5   4 -35   -2.53    9.30
   5  -4 -36   -0.86    6.54
   5   4 -36   14.84   11.40
   5  -4 -37    2.22    6.30
   5   4 -37    4.30    9.22
   5  -4 -38   -0.34    6.46
   5   4 -38    1.47    8.30
  -5   5   1  239.77   30.92
  -5   5   1  217.24   34.26
   5  -5  -1  181.58   30.87
   5  -5  -1  183.13   33.07
   5   5  -1  235.94   31.52
   5   5  -1  188.86   32.00
  -5  -5   1  191.66   30.87
  -5  -5   1  214.25   30.13
  -5  -5   1  190.40   32.61
  -5   5   2   66.55   11.48
  -5   5   2   68.90   16.17
   5  -5  -2   46.67   11.63
   5  -5  -2   52.30   15.82
   5   5  -2   58.84   12.13
   5   5  -2   79.99   15.22
  -5  -5   2   60.59   12.05
  -5  -5   2   68.58   11.16
  -5  -5   2   64.63   14.36
  -5   5   3  169.58   25.25
  -5   5   3  193.08   29.06
   5  -5  -3  145.68   25.43
   5  -5  -3  163.13   28.34
   5   5  -3  193.03   26.40
   5   5  -3  186.79   28.03
  -5  -5   3  175.41   25.79
  -5  -5   3  120.67   26.52
  -5   5   4   32.85    8.17
  -5   5   4   22.78   11.67
   5  -5  -4   47.10    9.81
   5  -5  -4   55.47   13.70
   5   5  -4   28.24    8.70
   5   5  -4   48.56   12.21
  -5  -5   4   37.85    8.89
  -5  -5   4   42.73    8.26
  -5  -5   4   50.87   12.84
  -5   5   5   17.97    6.07
  -5   5   5   16.57    9.92
   5  -5  -5   17.71    6.76
   5  -5  -5   17.68    9.90
   5   5  -5   19.14    7.14
   5   5  -5   21.54   10.09
  -5  -5   5   12.09    5.99
  -5  -5   5   13.31    5.35
  -5  -5   5   15.72    8.80
  -5   5   6   17.51    5.76
  -5   5   6   25.05   10.31
   5  -5  -6    9.91    6.05
   5  -5  -6   20.69    9.99
   5   5  -6   20.51    6.91
   5   5  -6    2.90    9.84
  -5  -5   6    9.35    5.83
  -5  -5   6    4.37    4.96
  -5  -5   6   18.51    9.13
  -5   5   7  261.16   34.38
  -5   5   7  293.90   37.53
   5  -5  -7  157.01   33.70
   5  -5  -7  270.14   37.85
   5   5  -7  269.28   35.79
   5   5  -7  294.50   37.67
  -5  -5   7  210.02   34.46
  -5   5   8  146.03   18.92
   5  -5  -8  117.52   19.01
   5  -5  -8  133.10   22.16
   5   5  -8  120.48   19.85
   5   5  -8   57.04   19.78
  -5  -5   8  118.27   19.14
  -5   5   9   10.29    5.21
   5  -5  -9   11.41    5.46
   5  -5  -9   14.07   10.08
   5   5  -9   31.24    8.20
   5   5  -9   13.08    8.91
  -5  -5   9    6.68    5.79
  -5   5  10    4.15    4.65
  -5   5  10   -1.35    7.46
   5  -5 -10    2.75    4.69
   5  -5 -10   -5.34    9.03
   5   5 -10   -0.24    4.93
   5   5 -10    5.85    8.16
  -5  -5  10    1.43    5.46
  -5   5  11   14.75    5.36
  -5   5  11    8.95    8.21
   5  -5 -11   14.82    6.11
   5   5 -11   15.86    7.54
   5   5 -11   14.02    9.64
  -5  -5  11   17.34    6.20
  -5   5  12  385.28   41.44
  -5   5  12  250.88   41.57
   5  -5 -12  239.50   40.44
   5   5 -12  225.10   41.62
   5   5 -12  299.92   43.99
  -5  -5  12  313.35   41.75
  -5   5  13  290.74   40.25
  -5   5  13  254.63   41.07
   5  -5 -13  272.72   40.24
   5   5 -13  282.60   42.05
   5   5 -13  278.85   43.37
  -5  -5  13  288.64   41.23
  -5   5  14    8.29    5.11
  -5   5  14   20.36    7.66
   5  -5 -14   12.34    5.72
   5  -5 -14   13.40    8.34
   5   5 -14   16.24    8.27
   5   5 -14    2.94    8.54
  -5  -5  14   18.95    6.85
  -5   5  15   -0.44    4.50
  -5   5  15    0.91    6.42
   5  -5 -15    1.97    4.16
   5  -5 -15    9.69    9.15
   5   5 -15   -0.80    6.72
   5   5 -15    3.13   10.22
  -5   5  16   67.61   10.43
  -5   5  16   39.94   10.38
   5  -5 -16   43.07    9.15
   5  -5 -16   51.38   13.22
   5   5 -16   52.37   11.92
   5   5 -16   29.84   12.79
  -5   5  17  115.62   16.25
  -5   5  17   76.09   15.79
   5  -5 -17   99.01   15.39
   5  -5 -17  105.80   19.52
   5   5 -17   78.61   19.32
  -5   5  18   42.94    8.63
   5  -5 -18   27.45    7.00
   5   5 -18   34.81   12.08
  -5   5  19   72.37   13.61
   5  -5 -19   70.53   12.79
   5   5 -19  124.57   20.16
  -5  -5  19   85.39   15.35
   5  -5 -20   -2.92    4.13
  -5  -5  20   -0.56    6.06
   5  -5 -21    4.29    4.18
   5   5 -21    4.83    7.74
  -5  -5  21    0.03    5.48
   5  -5 -22   40.01    8.77
   5   5 -22   65.43   13.80
  -5  -5  22   59.56   11.85
   5   5 -23   46.09   12.34
  -5  -5  23   25.36    9.02
   5   5 -24   18.76   10.72
  -5  -5  24   20.51    8.19
   5   5 -25    5.16    8.57
  -5  -5  25   -1.51    6.37
   5   5 -26   -1.34    7.59
  -5  -5  26    3.16    6.67
   5   5 -27   17.14   10.53
  -5  -5  27   21.95    8.88
   5   5 -28   22.59   10.51
  -5  -5  28   11.16    7.60
   5   5 -29   14.13   10.28
  -5  -5  29   22.81    8.99
   5   5 -30    0.98    8.62
  -5  -5  30    6.65    6.75
   5   5 -31   -4.91    8.91
  -5  -5  31   -0.94    5.76
   5   5 -32   -0.37    8.42
  -5  -5  32    8.86    7.15
   5   5 -33    1.44   10.14
  -5  -5  33   16.93    8.45
   5  -5 -34    7.46    6.12
   5   5 -34   -1.42    9.81
  -5  -5  34   12.39    8.40
   5  -5 -35    0.95    5.16
   5   5 -35   -3.45    9.05
  -5  -5  35   -3.57    6.99
   5  -5 -36    6.35    6.08
   5   5 -36   -0.01    7.83
   5  -5 -37    3.17    6.30
   5   5 -37    1.16    9.49
   5  -5 -38    2.67    6.06
  -5   6   1   11.96    5.64
  -5   6   1   27.14   12.34
   5  -6  -1   10.13    6.48
   5  -6  -1   37.46   11.10
   5   6  -1   25.61    7.58
  -5  -6   1   25.02    6.67
  -5  -6   1   20.67    5.64
  -5  -6   1   23.31    9.91
  -5   6   2   12.19    5.18
  -5   6   2    4.48    8.58
   5  -6  -2    0.16    4.98
   5  -6  -2   -1.58    9.37
   5   6  -2    2.79    6.25
   5   6  -2   -0.63    6.95
  -5  -6   2   -0.23    4.73
  -5  -6   2    3.68    3.83
  -5  -6   2    2.59    7.14
  -5   6   3   93.53   14.32
  -5   6   3   99.94   18.48
   5  -6  -3   74.89   14.69
   5  -6  -3   52.82   16.59
   5   6  -3   71.00   14.73
   5   6  -3   80.08   16.62
  -5  -6   3  100.47   15.07
  -5  -6   3   75.29   13.46
  -5  -6   3  104.02   17.51
  -5   6   4  141.16   19.46
  -5   6   4   87.60   21.16
   5  -6  -4  108.04   19.54
   5  -6  -4  118.32   22.44
   5   6  -4  117.89   20.28
   5   6  -4  124.96   21.79
  -5  -6   4  128.66   19.70
  -5   6   5  104.35   16.48
  -5   6   5  105.23   20.04
   5  -6  -5   92.47   16.70
   5  -6  -5   73.80   18.65
   5   6  -5  100.88   17.71
   5   6  -5  107.96   19.58
  -5  -6   5  107.85   17.12
  -5   6   6   22.04    6.69
  -5   6   6   28.79   10.42
   5  -6  -6   26.14    7.87
   5  -6  -6   18.24   10.99
   5   6  -6   31.52    9.12
   5   6  -6   23.53   10.79
  -5  -6   6   27.16    7.60
  -5   6   7   72.22   12.97
   5  -6  -7   77.77   13.89
   5  -6  -7   70.83   16.71
   5   6  -7   56.10   14.28
   5   6  -7   90.37   16.60
  -5  -6   7   85.46   14.08
  -5   6   8   47.30    8.65
   5  -6  -8   35.00    8.40
   5  -6  -8   32.19   11.97
   5   6  -8   37.78   10.30
   5   6  -8   15.58   11.07
  -5  -6   8   29.19    8.47
  -5   6   9  119.42   17.70
  -5   6   9   90.98   19.34
   5  -6  -9  112.56   18.23
   5  -6  -9  123.32   21.70
   5   6  -9   87.56   18.95
   5   6  -9  138.75   21.92
  -5  -6   9  103.40   18.38
  -5   6  10  149.28   19.76
  -5   6  10   97.44   21.19
   5  -6 -10  117.55   19.76
   5  -6 -10  117.05   22.70
   5   6 -10  135.84   21.67
   5   6 -10  113.24   22.35
  -5  -6  10  116.42   20.29
  -5   6  11   83.42   15.67
  -5   6  11  108.32   18.70
   5  -6 -11   90.48   16.40
   5   6 -11  149.02   19.79
   5   6 -11  112.22   20.56
  -5  -6  11   90.33   16.72
  -5   6  12   18.76    5.92
  -5   6  12   13.60    7.97
   5  -6 -12   20.58    6.59
   5   6 -12   17.99    8.35
   5   6 -12   24.31   10.86
  -5   6  13    1.45    4.36
  -5   6  13    0.14    6.75
   5  -6 -13    6.90    5.32
   5   6 -13    3.44    7.00
   5   6 -13    3.84    9.10
  -5   6  14   98.09   17.19
  -5   6  14  103.91   18.42
   5  -6 -14  119.40   18.12
   5  -6 -14  128.90   21.18
   5   6 -14  107.66   20.06
   5   6 -14  102.02   21.06
  -5   6  15   71.14   12.79
  -5   6  15   73.68   13.99
   5  -6 -15   72.87   13.06
   5  -6 -15   73.18   16.42
   5   6 -15   72.82   15.98
   5   6 -15   78.42   17.33
  -5   6  16   -1.50    4.42
   5  -6 -16   -1.75    4.53
   5  -6 -16   -0.60    9.49
   5   6 -16    3.08    8.18
   5   6 -16   -2.50    9.58
  -5  -6  16   -0.98    5.65
  -5   6  17   85.16   13.01
   5  -6 -17   67.60   12.42
   5   6 -17   90.59   16.51
   5   6 -17   43.51   16.02
  -5  -6  17   72.37   14.43
   5  -6 -18   26.56    6.51
   5   6 -18   23.94   11.82
  -5  -6  18   14.89    8.08
   5  -6 -19   43.85    8.20
   5   6 -19   16.14   11.64
  -5  -6  19   36.78    9.96
   5  -6 -20    7.51    4.48
   5   6 -20    0.93    7.97
  -5  -6  20   11.54    7.35
   5   6 -21   21.77   10.03
  -5  -6  21   19.55    8.39
   5   6 -22    8.68   10.19
  -5  -6  22   26.21    8.58
   5   6 -23    2.51    8.62
  -5  -6  23    2.35    6.03
   5   6 -24    3.67    8.64
  -5  -6  24    2.00    7.27
   5   6 -25    8.36    8.33
  -5  -6  25   13.62    7.39
   5   6 -26   27.28   11.04
  -5  -6  26   14.25    8.03
   5   6 -27   28.46   11.30
  -5  -6  27   10.35    7.90
   5   6 -28    2.62    8.56
  -5  -6  28   -4.57    7.09
   5   6 -29   -1.90    8.43
  -5  -6  29   12.35    7.72
   5   6 -30   20.72   11.37
  -5  -6  30   16.76    9.87
   5   6 -31    6.19    9.63
  -5  -6  31   -1.88    6.48
   5   6 -32   -4.17    9.00
  -5  -6  32    5.88    7.05
   5   6 -33    2.20    8.04
  -5  -6  33   -5.36    7.90
   5   6 -34   16.71   10.44
  -5  -6  34    0.50    7.11
   5  -6 -35    2.63    5.49
   5   6 -35   -9.37   11.68
  -5  -6  35   -5.49    7.79
   5  -6 -36    5.44    6.15
   5   6 -36    5.39   10.26
  -5  -6  36   33.83    9.82
   5  -6 -37    1.57    5.77
   5   6 -37   -6.13   10.36
   5  -6 -38   -0.43    5.38
  -5   7   1   14.10   10.22
   5  -7  -1    5.03    6.68
   5  -7  -1    5.86    8.43
   5   7  -1    4.79    5.46
  -5  -7   1   14.25    5.99
  -5  -7   1   12.96    8.75
  -5   7   2  178.54   31.46
   5  -7  -2  147.94   28.08
   5  -7  -2  224.01   32.02
   5   7  -2  171.54   28.94
  -5  -7   2  230.85   28.97
  -5   7   3  131.00   19.65
  -5   7   3   82.95   22.08
   5  -7  -3   99.06   19.75
   5  -7  -3  130.16   23.14
   5   7  -3  132.08   21.06
  -5  -7   3  151.99   20.60
  -5   7   4   93.91   15.67
  -5   7   4   98.65   19.24
   5  -7  -4  100.68   16.68
   5  -7  -4   90.82   19.00
   5   7  -4   96.21   17.63
  -5  -7   4   81.54   15.58
  -5   7   5   -0.34    4.53
  -5   7   5   12.63    8.94
   5  -7  -5   20.53    7.66
   5  -7  -5   11.44   10.56
   5   7  -5    7.84    6.99
  -5  -7   5    8.42    5.82
  -5   7   6   24.09    7.18
   5  -7  -6   39.04    8.84
   5  -7  -6   14.52   11.21
   5   7  -6   25.04    8.82
  -5  -7   6   41.97    8.80
  -5   7   7  160.37   24.04
   5  -7  -7  168.63   24.98
   5  -7  -7  138.81   26.73
   5   7  -7  139.08   25.66
  -5  -7   7  165.34   24.94
  -5   7   8  312.13   46.33
   5  -7  -8  335.44   47.17
   5  -7  -8  311.31   49.60
   5   7  -8  310.87   48.52
  -5  -7   8  347.55   47.58
  -5   7   9   21.40    7.18
  -5   7   9   43.11   11.07
   5  -7  -9   41.52    8.98
   5  -7  -9   26.87   11.15
   5   7  -9   46.05   11.11
  -5   7  10   16.98    6.06
  -5   7  10   12.11    8.29
   5  -7 -10   16.72    6.87
   5   7 -10   25.51    8.64
  -5   7  11   19.25    5.69
  -5   7  11    9.81    9.02
   5  -7 -11    8.54    6.35
   5   7 -11   28.39    9.25
  -5   7  12  132.16   21.23
  -5   7  12  118.52   22.87
   5  -7 -12  151.16   22.12
   5   7 -12  149.68   24.56
  -5   7  13   94.39   13.67
   5  -7 -13   63.47   13.53
   5  -7 -13   73.92   17.56
   5   7 -13   68.04   16.13
  -5  -7  13   82.06   14.86
  -5   7  14   11.83    4.94
   5  -7 -14    0.67    4.96
   5   7 -14    4.10    7.66
  -5  -7  14    0.72    4.96
  -5   7  15   51.07   10.47
   5  -7 -15   48.88   10.68
   5   7 -15   81.33   15.43
  -5  -7  15   58.52   12.12
  -5   7  16    2.80    4.98
   5  -7 -16    7.35    5.50
   5   7 -16   15.19    8.37
  -5  -7  16   11.26    6.80
   5  -7 -17    8.12    5.44
   5   7 -17    1.40    8.31
  -5  -7  17    5.07    6.66
   5  -7 -18  134.31   14.82
  -5  -7  18   30.28   14.44
   5  -7 -19   -1.77    4.16
  -5  -7  19    0.19    6.32
   5   7 -20    7.38    8.73
  -5  -7  20    4.89    6.89
   5   7 -21    4.53    9.49
  -5  -7  21   -5.59    7.57
   5   7 -22   30.53   11.35
  -5  -7  22   29.11   10.22
   5   7 -23   22.16   11.76
  -5  -7  23   18.75    8.87
   5   7 -24   25.36   10.84
  -5  -7  24   36.86   10.51
   5   7 -25    1.39    9.07
  -5  -7  25    6.32    7.57
   5   7 -26   -3.86    9.27
  -5  -7  26   -2.15    7.08
   5   7 -27   21.15   11.66
  -5  -7  27   15.85    8.74
   5   7 -28   21.36   10.80
  -5  -7  28   30.99    9.78
   5   7 -29   -3.37    9.48
  -5  -7  29    1.83    6.03
   5   7 -30   -1.99    8.51
  -5  -7  30   -3.00    6.68
   5   7 -31   -3.32    9.61
  -5  -7  31   -0.01    7.56
   5   7 -32   -1.85    9.45
  -5  -7  32    3.74    7.53
   5   7 -33   -2.26    8.65
  -5  -7  33   -0.99    7.64
   5   7 -34    9.35    9.97
  -5  -7  34    6.42    8.47
   5   7 -35   -3.54    9.76
  -5  -7  35    0.69    7.70
   5  -7 -36    3.62    5.56
   5   7 -36    0.03   10.58
  -5  -7  36   -4.20    7.98
   5  -7 -37   -0.52    5.37
   5   7 -37    3.35    9.66
  -5  -7  37   10.65    8.25
   5  -7 -38    1.30    5.27
  -5   8   1   17.77   11.90
   5  -8  -1   16.92    8.24
   5  -8  -1   16.59   10.46
   5   8  -1   31.93    8.93
  -5  -8   1   25.48    7.34
  -5   8   2    3.67    9.27
   5  -8  -2    9.06    6.22
   5  -8  -2    4.27    9.39
   5   8  -2    9.22    7.03
  -5  -8   2    4.89    5.68
  -5   8   3   10.93   10.60
   5  -8  -3   16.85    7.47
   5  -8  -3   27.47   11.85
   5   8  -3   29.03    8.90
  -5  -8   3   18.46    7.34
  -5   8   4  421.08   62.16
   5  -8  -4  407.06   59.09
   5  -8  -4  355.65   60.87
   5   8  -4  396.06   60.25
  -5  -8   4  463.66   59.39
  -5   8   5   43.87   13.71
   5  -8  -5   46.54   10.97
   5  -8  -5   80.67   16.27
   5   8  -5   45.41   11.89
  -5  -8   5   42.30   10.50
  -5   8   6  100.88   17.52
   5  -8  -6  120.95   18.79
   5  -8  -6   87.64   20.37
   5   8  -6  118.52   20.28
  -5   8   7    3.23    4.61
   5  -8  -7   -0.95    5.85
   5  -8  -7   -3.13    9.63
   5   8  -7    1.57    7.05
  -5   8   8  114.36   16.20
  -5   8   8  137.07   20.77
   5  -8  -8   91.35   16.64
   5  -8  -8  108.37   19.79
   5   8  -8   45.28   16.72
  -5   8   9  151.85   23.71
   5  -8  -9  162.46   24.77
   5  -8  -9  112.28   26.51
   5   8  -9  200.41   27.68
  -5   8  10   43.28   10.01
   5  -8 -10   68.21   12.02
   5   8 -10   50.09   13.40
  -5  -8  10   69.52   12.73
  -5   8  11   20.05    6.96
   5  -8 -11   53.60    9.70
   5   8 -11   22.19   10.70
  -5  -8  11   25.05    8.68
  -5   8  12   11.54    6.00
   5  -8 -12   30.47    7.98
   5   8 -12   23.50   10.18
  -5  -8  12   25.31    8.51
  -5   8  13   -0.70    4.34
   5  -8 -13    4.30    5.76
   5   8 -13   -1.47    7.14
  -5  -8  13    2.67    6.07
  -5   8  14  139.88   23.35
   5  -8 -14  181.18   24.77
   5   8 -14  160.08   27.71
  -5  -8  14  147.46   25.29
   5  -8 -15   -0.10    6.27
   5   8 -15    0.43    7.03
  -5  -8  15   13.18    7.51
   5  -8 -16   27.82    8.24
   5   8 -16   30.41   11.97
  -5  -8  16   38.12   10.29
   5  -8 -17   -1.09    4.99
   5   8 -17   -1.31    8.63
  -5  -8  17    1.33    6.60
  -5  -8  18   -1.17    6.50
  -5  -8  19   -6.39    7.22
   5   8 -20   59.47   14.91
  -5  -8  20   34.95   11.27
   5   8 -21   -4.96   10.23
  -5  -8  21   -2.51    7.51
   5   8 -22   -1.75    9.41
  -5  -8  22    7.43    7.86
   5   8 -23   11.76    9.36
  -5  -8  23   -1.97    8.55
   5   8 -24   11.17   10.59
  -5  -8  24   30.95    9.93
   5   8 -25    0.09    9.30
  -5  -8  25   12.07    8.06
   5   8 -26    8.26   10.87
  -5  -8  26   34.10   10.95
   5   8 -27   -5.54   10.23
  -5  -8  27    3.20    6.28
   5   8 -28   -5.28    9.27
  -5  -8  28    2.28    7.93
   5   8 -29    0.70    9.76
  -5  -8  29   -0.48    6.03
   5   8 -30   15.86   10.54
  -5  -8  30   19.28    8.92
   5   8 -31   13.18    9.74
  -5  -8  31   12.80    7.88
   5   8 -32    1.26   11.78
  -5  -8  32   15.83    8.78
   5   8 -33    7.59    9.15
  -5  -8  33   -3.66    8.41
   5   8 -34    4.19    9.80
  -5  -8  34   13.71    8.30
   5   8 -35   -3.95    9.17
  -5  -8  35    3.87    7.71
   5   8 -36    4.93   11.12
  -5  -8  36    9.10    8.18
   5  -8 -37   -0.83    4.44
  -5  -8  37    1.27    7.92
  -5  -8  38    2.41    7.85
  -5  -8  39   -0.91    7.48
  -5   9   1   -1.00   10.67
   5  -9  -1    1.57    5.92
   5  -9  -1   -1.54    8.92
   5   9  -1    0.96    5.76
  -5  -9   1   -1.46    5.75
  -5   9   2  166.53   29.20
   5  -9  -2  158.51   25.63
   5  -9  -2  149.81   27.70
   5   9  -2  160.78   26.46
  -5  -9   2  154.95   25.04
   5  -9  -3   26.84    8.34
   5   9  -3   14.32    9.55
   5  -9  -4    0.64    5.90
   5   9  -4   -0.41    7.80
  -5  -9   4   -0.42    4.81
   5  -9  -5    7.30    6.87
   5   9  -5    6.61    8.12
  -5  -9   5    6.09    6.89
   5  -9  -6   54.29   11.19
   5   9  -6   32.25   12.26
  -5  -9   6   47.77   11.41
   5  -9  -7    5.64    6.67
   5   9  -7   15.64    8.94
  -5  -9   7    2.18    6.83
  -5  -9   7    3.65    5.98
   5  -9  -8  178.16   26.04
   5   9  -8  116.50   26.49
  -5  -9   8  186.31   26.42
  -5  -9   8  156.46   26.18
   5  -9  -9    3.88    5.74
   5   9  -9    7.48    9.83
  -5  -9   9   12.60    6.99
  -5  -9   9    4.75    7.58
  -5   9  10    0.50    4.56
   5  -9 -10   -1.09    5.58
   5   9 -10   -2.01    7.68
  -5  -9  10    1.37    6.53
  -5  -9  10   -0.95    6.48
  -5   9  11    5.70    5.07
   5  -9 -11    6.33    5.89
   5   9 -11   10.54    9.55
  -5  -9  11    1.49    6.51
  -5   9  12  160.37   27.03
   5  -9 -12  193.48   28.49
   5   9 -12  149.49   30.02
  -5  -9  12  250.74   30.78
   5  -9 -13    6.20    6.11
   5   9 -13    1.82    8.59
  -5  -9  13    5.08    6.41
   5  -9 -14   30.65    8.57
   5   9 -14   28.98   11.24
  -5  -9  14   33.54    9.45
   5  -9 -15    1.28    5.20
   5   9 -15    9.97    9.28
  -5  -9  15   -3.48    8.16
   5   9 -16   20.47   11.21
  -5  -9  16   36.00    9.87
   5   9 -17    2.46    9.44
  -5  -9  17   -2.07    6.91
  -5  -9  18   51.64   12.45
  -5  -9  19    7.09    7.32
   5   9 -20   -2.11    8.18
  -5  -9  20    3.26    6.99
   5   9 -21   -3.29   10.13
  -5  -9  21    4.55    7.23
   5   9 -22   27.05   12.19
  -5  -9  22   32.03   10.80
   5   9 -23    0.79    9.04
  -5  -9  23   -1.24    6.13
   5   9 -24   21.89   11.48
  -5  -9  24   11.15    8.62
   5   9 -25   12.36    9.20
  -5  -9  25   -0.10    6.40
   5   9 -26    1.80    9.41
  -5  -9  26    1.14    8.03
   5   9 -27    5.96   10.32
  -5  -9  27    4.99    7.36
   5   9 -28   14.72   10.80
  -5  -9  28   10.73    8.55
   5   9 -29   -5.26    9.65
  -5  -9  29   -5.03    7.69
   5   9 -30    4.29    9.95
  -5  -9  30   -1.05    7.02
   5   9 -31    0.15    9.84
  -5  -9  31    1.56    7.94
   5   9 -32   14.68   11.58
  -5  -9  32    3.88    7.46
   5   9 -33    1.88    9.85
  -5  -9  33    3.31    7.28
   5   9 -34    6.74   10.56
  -5  -9  34    1.16    8.12
   5   9 -35   -4.92    9.64
  -5  -9  35    4.22    6.90
   5   9 -36   -4.69   10.61
  -5  -9  36    0.70    7.70
   5 -10  -4   14.99    7.38
  -5 -10   4    5.02    6.32
   5 -10  -5   -0.21    5.44
  -5 -10   5    4.93    6.32
   5 -10  -6   46.18   10.85
  -5 -10   6   44.33   11.06
   5 -10  -7    3.58    6.62
  -5 -10   7    2.88    6.74
   5 -10  -8    8.17    6.49
  -5 -10   8   11.51    7.00
   5 -10  -9   -2.60    5.92
  -5 -10   9    1.39    5.76
   5 -10 -10  103.78   18.96
   5  10 -10  166.36   24.02
  -5 -10  10   95.53   19.38
   5 -10 -11   -0.12    5.76
   5  10 -11   10.31    9.58
  -5 -10  11   11.02    7.71
   5 -10 -12   10.91    6.26
   5  10 -12    9.80    9.94
  -5 -10  12   -0.48    7.10
   5 -10 -13   -1.31    5.49
   5  10 -13    1.61    8.32
  -5 -10  13   -0.56    7.24
   5 -10 -14   43.50   10.02
   5  10 -14   25.95   12.45
  -5 -10  14   46.00   11.90
   5  10 -15    0.25    8.62
  -5 -10  15   -4.01    8.12
   5  10 -16   39.41   13.00
  -5 -10  16   44.36   11.09
  -5 -10  17   -1.52    6.40
  -5 -10  18    1.90    7.49
   5  10 -19    2.09    9.57
  -5 -10  19   -2.48    8.98
   5  10 -20   39.95   14.26
  -5 -10  20   43.79   11.92
   5  10 -21   -4.10   10.08
  -5 -10  21   -1.61    6.99
   5  10 -22   -1.06   11.12
  -5 -10  22   20.52    8.82
   5  10 -23   -0.09    9.41
  -5 -10  23    8.37    8.02
   5  10 -24   -2.37    9.72
  -5 -10  24    9.35    7.89
   5  10 -25   -1.39    9.75
  -5 -10  25    3.96    7.49
   5  10 -26   22.25   11.94
  -5 -10  26   31.75   10.14
   5  10 -27   -2.39   10.29
  -5 -10  27    2.96    6.66
   5  10 -28    6.88   11.29
  -5 -10  28    2.31    6.97
   5  10 -29    3.80    9.30
  -5 -10  29    9.82    8.52
   5  10 -30    1.96   10.46
  -5 -10  30   10.83    8.50
   5  10 -31    4.52   11.26
  -5 -10  31    2.65    8.48
   5  10 -32    6.75   10.74
  -5 -10  32   -2.13    8.43
   5  10 -33   -3.20   11.02
  -5 -10  33   10.56    8.51
   5  10 -34   29.49   13.40
  -5 -10  34   14.92    9.61
   5  10 -35   -2.92   10.99
   5 -11  -1   21.69    8.72
  -5 -11   1   16.17    7.18
   5 -11  -2   96.04   19.34
  -5 -11   2  127.26   19.92
  -5 -11   3   21.79    8.06
  -5 -11   4    2.47    6.25
  -5 -11   5   -5.69    6.93
  -5 -11   6    5.69    7.28
  -5 -11   7   -0.80    6.59
   5 -11  -8   43.26   10.84
  -5 -11   8   44.59   11.31
   5 -11  -9   -0.51    5.91
  -5 -11   9    2.34    7.07
   5 -11 -10   -0.98    5.71
  -5 -11  10   13.04    7.70
   5 -11 -11    4.05    6.70
  -5 -11  11    6.19    7.08
   5 -11 -12   53.73   12.78
  -5 -11  12   69.23   14.30
  -5 -11  13   -2.90    7.00
  -5 -11  14   30.28   10.15
  -5 -11  15    2.28    7.22
  -5 -11  16   34.81   10.99
  -5 -11  17   -0.93    6.69
  -5 -11  18   36.86   11.16
  -5 -11  19    1.83    6.62
  -5 -11  20    5.36    7.42
  -5 -11  21   -0.88    7.28
  -5 -11  22   27.51   10.37
  -5 -11  24   10.21    8.05
  -5 -11  25   -4.78    9.22
  -5 -11  26   11.64    9.33
  -5 -11  27    7.64    8.98
   5  11 -28   12.56   12.49
  -5 -11  28   11.68    8.72
   5  11 -29   -7.00   10.95
  -5 -11  29   -2.09    7.72
   5  11 -30    4.95    9.84
  -5 -11  30   -1.43    8.56
   5  11 -31    6.14   11.07
  -5 -11  31    5.91    7.67
   5  11 -32    1.14   11.56
   5  11 -33    8.68   11.91
   5  11 -34   -1.74    9.83
   5  11 -35   -3.73   10.98
   5 -12  -1   -4.86    7.80
  -5 -12   1   -1.47    6.41
   5 -12  -2   -2.90    6.85
  -5 -12   2    0.59    6.45
   5 -12  -3    2.28    6.83
  -5 -12   3    0.41    6.43
   5 -12  -4   66.25   14.68
  -5 -12   4   82.11   15.30
   5 -12  -5   14.65    7.99
  -5 -12   5   23.19    8.86
   5 -12  -6    0.06    5.93
  -5 -12   6   26.88    8.45
  -5 -12   7    2.51    6.11
  -5 -12   8    7.40    7.46
  -5 -12   9   -0.08    6.96
  -5 -12  10   31.06    9.86
  -5 -12  11    0.89    6.55
  -5 -12  12    4.92    7.39
  -5 -12  13    3.37    7.31
  -5 -12  14   22.79    9.06
  -5 -12  15   -4.97    7.87
  -5 -12  16   16.93    9.21
  -5 -12  17    4.25    8.35
  -5 -12  18    7.47    8.19
  -5 -12  19    1.63    6.65
  -5 -12  20   19.06    9.01
  -5 -12  21   -1.39    7.39
  -5 -12  22    0.65    6.60
  -5 -12  23   -2.94    7.38
  -5 -12  24    6.57    7.68
  -5 -12  25    2.70    7.11
  -5 -12  26   16.09    9.36
  -5 -12  27   -1.39    6.79
  -5 -12  28    2.63    8.49
   5 -13  -1    6.87    6.93
  -5 -13   1    1.82    6.18
   5 -13  -2   62.79   14.63
  -5 -13   2   67.16   14.70
   5 -13  -3    6.81    7.68
  -5 -13   3    3.81    7.06
   5 -13  -4   23.15    9.07
  -5 -13   4   24.96    8.90
   5 -13  -5    0.77    6.65
  -5 -13   5    0.23    6.92
   5 -13  -6   98.93   17.00
  -5 -13   6   68.14   15.63
   5 -13  -7    5.11    6.26
  -5 -13   7    3.26    7.39
   5 -13  -8   59.08   13.01
  -5 -13   8   50.06   12.88
   5 -13  -9   -3.25    7.38
  -5 -13   9    4.94    7.08
  -5 -13  10    1.83    7.62
  -5 -13  11    3.03    7.69
  -5 -13  12   11.91    7.87
  -5 -13  13    4.82    6.25
  -5 -13  14    9.19    8.14
  -5 -13  15    4.82    7.99
  -5 -13  16   10.54    8.38
  -5 -13  17    5.25    8.59
  -5 -13  18   29.12   11.17
  -5 -13  19    3.74    8.09
  -5 -13  20   -0.72    7.81
  -5 -13  21    8.86    7.53
  -5 -13  22   14.84    9.08
  -5 -13  23    3.85    8.26
  -5 -13  24   -0.78    7.29
  -5 -13  25    8.33    7.78
   5 -14  -1   -1.04    7.20
  -5 -14   1   -2.12    6.66
   5 -14  -2   -3.30    6.94
  -5 -14   2   -2.99    7.10
   5 -14  -3    2.79    7.29
  -5 -14   3   22.01    8.75
   5 -14  -4   12.03    8.79
  -5 -14   4   33.66    9.72
   5 -14  -5   13.16    8.76
  -5 -14   5   25.39    8.87
   5 -14  -6   12.76    8.60
  -5 -14   6   25.36    8.85
   5 -14  -7    6.80    7.03
  -5 -14   7    0.92    7.29
  -5 -14   8    1.71    6.86
  -5 -14   9   13.81    8.90
  -5 -14  10   14.94    9.33
  -5 -14  11    7.44    8.56
  -5 -14  12    5.86    7.41
  -5 -14  13    2.98    7.17
  -5 -14  14    3.16    7.30
  -5 -14  15   22.52   10.20
  -5 -14  16    0.38    7.75
  -5 -14  17    2.45    7.31
  -5 -14  18   -5.03    8.14
  -5 -14  19    3.90    8.03
  -5 -14  20    3.86    7.83
  -5 -14  21    1.41    7.32
  -5 -14  22    2.93    7.80
   5 -15  -1    2.15    7.39
  -5 -15   1    0.17    6.62
   5 -15  -2   11.56    8.06
  -5 -15   2   13.21    8.28
   5 -15  -3    8.90    7.92
  -5 -15   3   17.23    8.83
   5 -15  -4    9.92    8.08
  -5 -15   4   -1.14    5.95
   5 -15  -5    5.83    7.37
  -5 -15   5    5.44    6.34
  -5 -15   6    7.52    7.81
  -5 -15   7    8.32    7.70
  -5 -15   8   -1.02    6.22
  -5 -15   9    3.77    7.24
  -5 -15  10    1.74    7.17
  -5 -15  11    5.93    9.03
  -5 -15  12    0.38    7.13
  -5 -15  13    1.55    7.15
  -5 -15  14   -2.61    7.12
  -5 -15  15   -3.46    7.87
  -5 -15  16   -3.76    7.17
  -5 -15  17   16.74    9.05
  -5 -15  18    7.12    8.65
  -5 -15  19   -1.22    7.74
   5 -16  -1   -6.43    8.07
  -5 -16   1   -0.05    7.95
   5 -16  -2    4.25    6.88
  -5 -16   2    1.29    6.85
   5 -16  -3    0.01    7.47
  -5 -16   3    7.05    7.30
  -5 -16   4   -3.57    8.19
  -5 -16   5    4.11    8.26
  -5 -16   6   -3.01    8.22
  -5 -16   7    0.79    6.77
  -5 -16   8    6.46    8.26
  -5 -16   9   22.83    9.63
  -5 -16  10   -0.51    7.05
  -5 -16  11    5.68    6.95
  -5 -16  12    0.13    8.05
  -5 -16  13   -1.23    7.23
  -5 -16  14    2.21    7.37
  -5 -16  15    0.56    7.85
  -5 -16  16    1.14    8.39
   5 -17  -1   -5.47    7.48
  -5 -17   2    9.13    8.12
  -5 -17   3   20.80    9.38
  -5 -17   4    2.61    7.45
  -5 -17   5   -0.91    6.98
  -5 -17   6    4.62    7.61
  -5 -17   7   -1.65    6.66
  -5 -17   8    4.22    7.30
  -5 -17   9   -2.73    7.84
  -5 -17  10   -0.75    6.92
  -5 -17  11   -1.52    8.23
  -5 -17  12   10.10    8.99
  -5 -18   4    6.97    8.62
  -5 -18   5    2.63    7.48
  -5 -18   6   -1.43    7.32
  -5 -18   7    3.07    7.30
  -5 -18   8   -0.33    7.15
  -4   0   1    3.57    3.94
  -4   0   1    4.29    7.13
   4   0  -1   -4.17    4.90
   4   0  -1   -1.71    7.30
  -4   0   2   28.67    6.00
  -4   0   2   11.72    7.35
   4   0  -2   11.21    5.18
   4   0  -2   15.88    8.50
  -4   0   3   -2.16    4.42
  -4   0   3   -0.83    6.75
   4   0  -3    0.75    3.95
   4   0  -3    0.64    6.70
  -4   0   4 1206.03  161.12
  -4   0   4 1290.66  162.69
   4   0  -4 1109.92  160.76
   4   0  -4 1171.82  162.38
  -4   0   5   -1.46    4.00
  -4   0   5   -0.72    6.50
   4   0  -5   -0.22    4.15
   4   0  -5   -2.78    6.90
  -4   0   6  664.24   92.66
  -4   0   6  705.84   94.28
   4   0  -6  663.53   92.45
   4   0  -6  676.36   94.21
  -4   0   7    2.50    4.34
  -4   0   7    1.89    7.59
   4   0  -7    3.31    3.62
   4   0  -7   -2.65    7.33
  -4   0   8 2897.38  371.77
  -4   0   8 2843.67  373.44
   4   0  -8 2481.91  371.35
   4   0  -8 2947.23  373.63
  -4   0   9   -0.53    4.33
  -4   0   9    2.53    7.73
   4   0  -9    0.31    3.76
   4   0  -9    1.55    8.08
  -4   0  10   24.34    6.85
  -4   0  10   20.71    9.30
   4   0 -10   31.13    6.69
   4   0 -10   61.22   11.14
  -4   0  11    0.08    3.78
  -4   0  11   -4.03    7.07
   4   0 -11    1.81    4.23
   4   0 -11   -2.08    8.13
  -4   0  12   14.60    5.38
   4   0 -12   21.31    5.74
   4   0 -12   25.47    9.45
  -4   0  13   -1.55    5.34
  -4   0  13    4.55    4.14
   4   0 -13   -0.87    3.91
   4   0 -13    0.58    6.91
  -4   0  14 1419.34  199.15
  -4   0  14 1463.65  198.38
   4   0 -14 1506.68  200.64
  -4   0  15   -0.33    4.34
  -4   0  15   -1.15    3.66
   4   0 -15   -0.37    7.77
  -4   0  16   52.95   10.53
  -4   0  16   61.43   10.02
   4   0 -16   46.83   12.27
  -4   0  17   -0.29    4.08
  -4   0  17   -0.53    3.77
   4   0 -17   -1.45    7.52
  -4   0  18  167.43   24.52
  -4   0  18  153.09   23.73
   4   0 -18  167.42   26.66
  -4   0  19   -2.31    4.56
  -4   0  19   -2.45    3.79
   4   0 -19   -0.17    8.30
  -4   0  20  145.12   24.01
  -4   0  20  175.59   23.87
   4   0 -20  148.90   26.75
  -4   0  21    0.61    4.40
  -4   0  21    0.73    3.89
   4   0 -21   -3.32    7.80
  -4   0  22   12.51    5.74
  -4   0  22   12.42    4.87
   4   0 -22    7.91    6.05
  -4   0  23   -0.14    3.95
  -4   0  23    2.66    3.96
   4   0 -23   -2.66    5.41
  -4   0  24   38.21    8.91
  -4   0  24   42.46    8.20
   4   0 -24   32.80    9.62
  -4   0  25   -1.54    5.04
   4   0 -25   -0.43    5.99
  -4   0  26   71.33   12.65
   4   0 -26   57.34   13.22
  -4   0  27   -0.14    4.93
   4   0 -27   -3.44    7.30
  -4   0  28   12.88    6.17
   4   0 -28   10.73    7.14
  -4   0  29   -0.17    4.85
   4   0 -29    9.37    6.96
   4   0 -30   63.54   13.61
   4   0 -31   -1.06    6.89
   4   0 -32    3.57    7.53
   4   0 -33   -0.07    7.00
   4   0 -34   10.86    8.54
   4   0 -35    1.98    7.28
   4   0 -36   32.59   10.54
   4   0 -37    2.16    7.89
   4   0 -38    3.19    7.11
   4   0 -39    3.83    7.45
  -4   1   1   15.72    5.45
  -4   1   1   24.07    8.76
   4  -1  -1   24.50    6.40
   4  -1  -1    9.46    7.76
   4   1  -1   11.74    4.98
   4   1  -1   27.63    8.88
  -4  -1   1    6.04    5.04
  -4  -1   1   19.43    8.48
  -4   1   2 1071.53  123.01
  -4   1   2  556.47  122.75
   4  -1  -2 1060.46  123.12
   4  -1  -2 1075.81  124.84
   4   1  -2  970.79  122.50
   4   1  -2 1048.65  124.46
  -4  -1   2  960.78  122.68
  -4  -1   2  584.12  122.76
  -4   1   3   36.10    7.20
  -4   1   3   25.53    8.74
   4  -1  -3   19.77    6.46
   4  -1  -3   13.15    9.02
   4   1  -3   29.66    5.96
   4   1  -3   19.82    8.39
  -4  -1   3   26.27    6.73
  -4  -1   3    8.21    7.65
  -4   1   4    0.59    3.81
  -4   1   4   -0.24    6.40
   4  -1  -4    1.82    4.25
   4  -1  -4    0.54    7.36
   4   1  -4    2.66    3.78
   4   1  -4    2.39    6.53
  -4  -1   4   -0.68    4.47
  -4  -1   4   -0.10    7.34
  -4   1   5    7.40    4.83
  -4   1   5   14.92    7.67
   4  -1  -5    8.84    5.01
   4  -1  -5    8.27    7.78
   4   1  -5   20.65    4.91
   4   1  -5    5.71    6.43
  -4  -1   5    9.24    4.69
  -4  -1   5    2.81    7.34
  -4   1   6  410.02   56.92
  -4   1   6  486.79   58.78
   4  -1  -6  481.95   57.10
   4  -1  -6  474.44   59.07
   4   1  -6  392.01   56.51
   4   1  -6  504.98   59.27
  -4  -1   6  410.79   56.60
  -4  -1   6  218.14   56.94
  -4   1   7   48.29    8.98
  -4   1   7   42.40   10.85
   4  -1  -7   33.09    8.14
   4  -1  -7   20.47   10.31
   4   1  -7   43.24    8.31
   4   1  -7   77.98   12.84
  -4  -1   7   56.59    8.75
  -4  -1   7   41.43   10.86
  -4   1   8 1233.28  164.60
  -4   1   8 1176.30  165.67
   4  -1  -8 1230.59  164.30
   4  -1  -8 1221.58  166.03
   4   1  -8 1157.81  164.42
   4   1  -8 1232.64  166.31
  -4  -1   8 1182.10  164.23
  -4  -1   8 1240.93  166.29
  -4   1   9    0.56    5.09
  -4   1   9    1.51    7.04
   4  -1  -9   -1.63    4.27
   4  -1  -9   -0.47    8.90
   4   1  -9   -1.00    3.88
   4   1  -9   -3.19    8.93
  -4  -1   9    2.03    4.11
  -4  -1   9   -3.71    7.43
  -4   1  10  485.96   72.20
  -4   1  10  542.22   73.68
   4  -1 -10  521.49   72.03
   4  -1 -10  532.01   74.17
   4   1 -10  480.70   72.36
   4   1 -10  627.21   74.97
  -4  -1  10  530.37   73.33
  -4  -1  10  518.47   72.08
  -4  -1  10  535.74   74.30
  -4   1  11  152.63   24.09
   4  -1 -11  165.81   23.92
   4  -1 -11  162.22   26.18
   4   1 -11  153.55   24.34
   4   1 -11  135.86   26.13
  -4  -1  11  163.95   24.79
  -4  -1  11  191.93   24.30
  -4   1  12  191.70   49.75
   4  -1 -12  432.43   50.85
   4  -1 -12  482.64   53.65
   4   1 -12  459.53   53.92
  -4  -1  12  429.07   51.78
  -4  -1  12  474.91   51.11
  -4   1  13   95.54   13.36
   4  -1 -13  109.65   13.29
   4  -1 -13   90.88   15.87
   4   1 -13   90.94   16.19
  -4  -1  13   27.35   12.29
  -4  -1  13   98.52   13.18
  -4   1  14    1.56    3.75
   4  -1 -14   -1.41    3.47
   4  -1 -14    1.77    7.08
   4   1 -14    4.03    7.85
  -4  -1  14    0.72    4.56
  -4  -1  14   -0.62    3.78
  -4   1  15   36.24    8.25
  -4   1  15   44.05    7.79
   4  -1 -15   35.25    7.46
   4   1 -15   30.41   11.31
  -4  -1  15   34.37    8.31
  -4  -1  15   33.69    7.51
  -4   1  16  253.07   36.62
  -4   1  16  263.90   36.18
   4   1 -16  229.20   38.45
  -4  -1  16  230.48   36.60
  -4  -1  16  272.43   36.40
  -4   1  17    1.69    4.20
  -4   1  17    0.72    3.70
   4   1 -17   -1.91    4.87
   4   1 -17   -0.08    6.91
  -4  -1  17    0.88    3.91
  -4  -1  17   -0.64    3.65
  -4   1  18  314.73   37.62
  -4   1  18  171.24   35.98
   4   1 -18  275.40   38.23
   4   1 -18  262.02   39.87
  -4  -1  18  323.47   38.05
  -4  -1  18  292.92   37.12
  -4   1  19   31.26    6.99
  -4   1  19   24.22    6.06
   4   1 -19   24.10    7.67
   4   1 -19   20.58    9.71
  -4  -1  19   24.05    6.82
  -4  -1  19   18.55    6.00
  -4   1  20   25.93    6.66
  -4   1  20   23.97    6.16
   4   1 -20   38.06   10.84
  -4  -1  20   21.83    7.35
  -4  -1  20   21.99    5.97
  -4   1  21    7.50    5.11
  -4   1  21    7.63    4.20
   4   1 -21   11.37    8.79
  -4  -1  21    3.02    4.59
  -4  -1  21    8.89    4.79
  -4   1  22  258.33   38.54
  -4   1  22  265.79   38.17
   4   1 -22  253.48   39.64
  -4  -1  22  288.20   39.29
  -4   1  23    6.10    4.98
  -4   1  23    3.18    4.53
   4  -1 -23    8.65    5.98
   4   1 -23   20.20    7.04
  -4  -1  23   16.73    6.49
  -4   1  24    5.96    4.90
  -4   1  24   10.89    5.07
   4  -1 -24   12.05    6.15
   4   1 -24   16.99    7.03
  -4  -1  24   25.35    7.58
  -4   1  25   20.78    7.00
   4  -1 -25   27.61    7.97
   4   1 -25   22.97    8.44
  -4  -1  25   31.93    8.37
  -4   1  26   50.52   10.89
   4  -1 -26   82.07   12.83
   4   1 -26   46.48   12.32
  -4  -1  26   54.62   11.86
  -4   1  27    4.50    5.21
   4  -1 -27   -1.32    5.61
   4   1 -27   -3.73    8.18
  -4  -1  27    2.01    5.81
   4  -1 -28   36.32   10.32
   4   1 -28   37.19   10.90
  -4  -1  28   50.40   10.25
   4  -1 -29   -0.09    5.69
   4   1 -29    2.11    6.74
   4  -1 -30   -1.02    6.77
   4   1 -30   -2.60    7.37
   4  -1 -31    1.67    7.03
   4   1 -31    2.51    7.27
   4  -1 -32   25.10    8.69
   4   1 -32   32.60   10.23
   4  -1 -33    1.51    7.35
   4   1 -33    1.64    7.00
   4  -1 -34    6.78    7.01
   4   1 -34    9.44    7.73
   4  -1 -35   -0.50    7.20
   4   1 -35   -0.00    6.15
   4  -1 -36   17.11    8.17
   4   1 -36   13.83    8.35
   4  -1 -37    0.92    7.73
   4   1 -37    1.74    8.10
   4  -1 -38    8.38    7.86
   4   1 -38    5.33    8.41
   4  -1 -39   -0.30    7.08
   4   1 -39   -3.81    7.88
  -4   2   1   97.45   13.84
  -4   2   1   91.37   16.66
   4  -2  -1   71.36   13.62
   4  -2  -1   76.04   16.08
   4   2  -1   80.61   13.00
   4   2  -1   63.01   14.96
  -4  -2   1   84.19   13.35
  -4  -2   1  102.84   16.04
  -4   2   2  197.21   30.02
  -4   2   2  192.55   32.14
   4  -2  -2  171.03   29.92
   4  -2  -2  197.10   31.94
   4   2  -2  220.71   29.78
   4   2  -2  208.24   31.62
  -4  -2   2  225.20   29.85
  -4  -2   2  252.25   32.37
  -4   2   3    8.13    4.94
  -4   2   3   15.70    8.04
   4  -2  -3    5.34    5.14
   4  -2  -3   14.17    8.42
   4   2  -3   15.07    4.68
   4   2  -3   16.23    8.33
  -4  -2   3   20.17    4.90
  -4  -2   3   12.91    8.76
  -4   2   4 1706.99  210.93
  -4   2   4 1707.10  212.57
   4  -2  -4  941.88  209.89
   4  -2  -4 1748.85  212.86
   4   2  -4 1714.41  210.87
   4   2  -4 1800.76  212.71
  -4  -2   4 1728.92  210.70
  -4  -2   4 1813.78  212.91
  -4   2   5   27.11    7.63
  -4   2   5   38.08   10.16
   4  -2  -5   34.70    8.03
   4  -2  -5   48.10   11.15
   4   2  -5   32.86    7.18
   4   2  -5   36.79   11.04
  -4  -2   5   36.95    7.15
  -4  -2   5   54.81   11.23
  -4   2   6   22.31    5.99
  -4   2   6    9.94    8.47
   4  -2  -6   17.48    5.70
   4  -2  -6   24.99    9.61
   4   2  -6   12.10    4.93
   4   2  -6   25.95    9.85
  -4  -2   6   11.17    4.65
  -4  -2   6   10.57    8.29
  -4   2   7  338.46   45.34
  -4   2   7  297.05   46.35
   4  -2  -7  331.99   45.35
   4  -2  -7  300.27   46.94
   4   2  -7  278.08   44.99
   4   2  -7  321.88   47.28
  -4  -2   7  357.21   45.13
  -4  -2   7  323.68   47.15
  -4   2   8  751.19  108.53
  -4   2   8  742.56  109.64
   4  -2  -8  782.05  108.58
   4  -2  -8  783.29  110.24
   4   2  -8  749.38  109.22
   4   2  -8  767.88  110.34
  -4  -2   8  740.82  109.34
  -4  -2   8  956.63  108.86
  -4  -2   8  837.54  110.87
  -4   2   9  225.70   30.35
   4  -2  -9  222.23   30.12
   4  -2  -9  181.12   31.93
   4   2  -9  268.80   33.44
  -4  -2   9  181.27   30.36
  -4  -2   9  191.47   29.85
  -4   2  10   66.36   12.19
   4  -2 -10   77.91   12.01
   4  -2 -10   61.11   15.11
   4   2 -10   74.31   15.98
  -4  -2  10   82.83   13.12
  -4  -2  10   63.01   11.97
  -4   2  11   78.58   11.58
   4  -2 -11   59.86   10.54
   4  -2 -11   83.88   14.25
   4   2 -11   55.58   14.41
  -4  -2  11   46.69   11.70
  -4  -2  11   59.45   10.86
  -4   2  12    0.36    4.61
  -4   2  12   -0.38    6.59
   4  -2 -12    2.24    3.81
   4   2 -12    0.47    7.38
  -4  -2  12    0.75    5.66
  -4  -2  12   -0.76    3.82
  -4   2  13   10.05    5.46
  -4   2  13   18.00    7.52
   4  -2 -13   21.91    4.91
   4   2 -13   11.68    6.25
   4   2 -13   16.35    8.92
  -4  -2  13   14.89    6.19
  -4  -2  13   11.02    4.98
  -4   2  14  810.88  105.31
   4  -2 -14  711.82  104.70
   4   2 -14  814.35  106.63
   4   2 -14  761.93  107.56
  -4  -2  14  766.83  105.69
  -4  -2  14  753.95  105.18
  -4   2  15   61.18   10.04
   4  -2 -15   58.77    9.21
   4   2 -15   44.36   10.23
   4   2 -15   56.61   12.66
  -4  -2  15   53.15   10.39
  -4  -2  15   36.60    8.91
  -4   2  16   27.23    6.41
   4  -2 -16   23.78    5.40
   4   2 -16    9.96    6.43
   4   2 -16   18.87    9.82
  -4  -2  16   23.11    6.61
  -4  -2  16   16.65    5.77
  -4   2  17    2.29    4.24
  -4   2  17    2.94    3.84
   4  -2 -17    5.42    3.76
   4  -2 -17    1.43    5.30
   4   2 -17   -0.42    5.34
   4   2 -17   13.15    8.16
  -4  -2  17    1.56    4.71
  -4  -2  17    0.02    3.57
  -4   2  18  157.35   21.79
  -4   2  18  155.16   21.61
   4  -2 -18  113.74   22.91
   4   2 -18  150.59   22.98
   4   2 -18  135.54   24.09
  -4  -2  18  117.62   21.82
  -4  -2  18  149.00   21.62
  -4   2  19  130.19   18.82
  -4   2  19  116.45   18.47
   4  -2 -19  119.13   21.01
   4   2 -19  127.74   20.52
   4   2 -19   91.82   20.91
  -4  -2  19  125.39   19.72
  -4   2  20   45.78    8.43
  -4   2  20   36.44    7.59
   4  -2 -20   31.79   10.51
   4   2 -20   26.54   10.71
  -4  -2  20   33.60    8.41
  -4   2  21    1.18    4.14
  -4   2  21    0.76    4.04
   4  -2 -21    1.99    7.69
   4   2 -21    1.54    8.15
  -4  -2  21    0.96    4.82
  -4   2  22   15.30    5.56
  -4   2  22   11.34    5.23
   4   2 -22   15.31    7.92
  -4  -2  22   10.19    6.17
  -4   2  23   -0.02    3.83
  -4   2  23    1.29    4.37
   4   2 -23    2.44    6.49
  -4  -2  23    0.92    5.53
  -4   2  24  153.02   21.58
  -4  -2  24  119.52   22.04
  -4   2  25   13.68    5.62
   4   2 -25   14.89    8.53
  -4  -2  25   19.74    7.31
  -4   2  26   61.24   10.58
   4  -2 -26   45.54   10.74
   4   2 -26   48.87   12.84
   4  -2 -27    7.06    5.78
   4   2 -27    2.29    6.88
   4  -2 -28   44.59   10.59
   4   2 -28   52.44   12.90
   4  -2 -29   21.96    8.24
   4   2 -29   26.04   10.39
   4  -2 -30   81.33   13.92
   4   2 -30   77.11   15.88
  -4  -2  30   53.65   13.48
   4  -2 -31    2.03    6.46
   4   2 -31   -0.40    7.13
  -4  -2  31   -3.56    6.00
   4  -2 -32    1.90    6.19
   4   2 -32    1.97    7.15
   4  -2 -33    0.83    5.90
   4   2 -33    0.75    8.08
   4  -2 -34   12.39    7.50
   4   2 -34    2.54    8.75
   4  -2 -35    2.00    6.21
   4   2 -35   15.47    9.55
   4  -2 -36    6.23    7.42
   4   2 -36    4.76    8.91
   4  -2 -37    4.65    7.39
   4   2 -37    8.53    8.46
   4  -2 -38    0.34    7.48
   4   2 -38    0.71    7.58
   4  -2 -39    0.34    6.61
   4   2 -39   -2.55    7.14
  -4   3   1   46.83    8.67
  -4   3   1   29.00   11.16
   4  -3  -1   33.51    8.40
   4  -3  -1   32.84   11.33
   4   3  -1   42.37    7.70
   4   3  -1   51.14   10.78
  -4  -3   1   37.44    7.61
  -4  -3   1   32.28   11.02
  -4   3   2  375.11   46.42
  -4   3   2  296.64   47.89
   4  -3  -2  266.27   46.03
   4  -3  -2  401.72   49.08
   4   3  -2  328.09   47.66
  -4  -3   2  320.78   45.72
  -4  -3   2  343.18   47.97
  -4   3   3    8.86    5.02
  -4   3   3   10.82    8.82
   4  -3  -3    1.80    5.18
   4  -3  -3    7.23    8.88
   4   3  -3   11.72    4.73
   4   3  -3    2.74    8.31
  -4  -3   3    9.97    4.28
  -4  -3   3   19.35    8.32
  -4   3   4    8.47    4.81
  -4   3   4    6.00    9.24
   4  -3  -4    8.70    5.91
   4  -3  -4   11.32    9.69
   4   3  -4   22.10    5.19
   4   3  -4   17.49    9.65
  -4  -3   4   16.82    4.76
  -4  -3   4   12.40    8.61
  -4   3   5   46.71    9.01
  -4   3   5   33.71   12.03
   4  -3  -5   38.34    9.17
   4  -3  -5   47.31   12.53
   4   3  -5   52.80    9.14
   4   3  -5   39.70   12.04
  -4  -3   5   45.32    9.59
  -4  -3   5   50.23    8.74
  -4  -3   5   43.05   11.70
  -4   3   6   60.72   11.18
  -4   3   6   61.38   13.30
   4  -3  -6   62.44   11.49
   4  -3  -6   68.95   14.81
   4   3  -6   53.66   13.97
  -4  -3   6   55.63   11.67
  -4  -3   6   75.25   10.98
  -4  -3   6   59.45   14.06
  -4   3   7  634.31   65.54
   4  -3  -7  482.92   65.02
   4  -3  -7  456.92   66.61
   4   3  -7  236.45   65.01
  -4  -3   7  474.90   65.37
  -4  -3   7  498.94   64.78
  -4  -3   7  515.80   67.36
  -4   3   8   70.03   13.54
   4  -3  -8   90.86   14.25
   4  -3  -8   88.98   16.99
   4   3  -8   95.01   14.89
   4   3  -8   91.63   17.31
  -4  -3   8   68.50   14.42
  -4  -3   8   91.25   13.89
  -4   3   9    0.78    4.26
   4  -3  -9    1.24    4.88
   4  -3  -9    4.60    8.07
   4   3  -9    2.21    5.41
   4   3  -9   -2.40    9.84
  -4  -3   9   -3.04    5.37
  -4  -3   9   -0.33    3.84
  -4   3  10  221.53   32.22
  -4   3  10  234.42   33.50
   4  -3 -10  232.59   32.29
   4   3 -10  184.12   32.75
   4   3 -10  206.38   34.64
  -4  -3  10  202.83   32.59
  -4  -3  10  264.83   32.59
  -4   3  11  358.69   52.80
  -4   3  11  375.89   53.87
   4  -3 -11  390.16   52.78
   4   3 -11  386.30   54.10
   4   3 -11  364.65   55.29
  -4  -3  11  397.58   53.71
  -4  -3  11  364.61   52.95
  -4   3  12  315.16   37.29
  -4   3  12  307.20   38.22
   4  -3 -12  308.47   36.86
   4   3 -12  318.17   38.78
   4   3 -12  319.68   40.42
  -4  -3  12  110.09   36.01
  -4  -3  12  315.46   37.53
  -4   3  13  105.71   15.73
  -4   3  13  106.73   16.67
   4  -3 -13   86.75   14.98
   4   3 -13   92.83   16.96
   4   3 -13  111.89   18.61
  -4  -3  13  103.62   16.51
  -4  -3  13   91.94   15.57
  -4   3  14    7.85    4.49
  -4   3  14    2.95    4.98
   4  -3 -14    7.49    3.58
   4  -3 -14    8.86    7.22
   4   3 -14    4.04    5.43
   4   3 -14   -0.58    7.15
  -4  -3  14   -0.16    4.68
  -4  -3  14    4.02    4.20
  -4   3  15   49.03    9.42
   4  -3 -15   45.71    8.40
   4  -3 -15   56.74   12.55
   4   3 -15   51.15   10.67
   4   3 -15   57.85   13.37
  -4  -3  15   52.04   10.05
  -4  -3  15   37.82    8.91
  -4   3  16  238.78   36.42
   4  -3 -16  258.74   36.13
   4  -3 -16  245.96   38.25
   4   3 -16  285.19   38.58
   4   3 -16  282.07   39.85
  -4  -3  16  237.52   37.31
  -4   3  17   20.90    5.58
   4  -3 -17   13.60    4.43
   4  -3 -17   11.17    7.94
   4   3 -17   16.77    7.35
   4   3 -17   13.85    9.36
  -4  -3  17   11.66    6.15
  -4   3  18   61.78   10.36
  -4   3  18   47.74   10.05
   4  -3 -18   59.87    9.76
   4  -3 -18   75.04   13.31
   4   3 -18   45.50   11.39
   4   3 -18   87.95   14.83
  -4  -3  18   35.65   10.44
  -4   3  19    1.03    3.86
  -4   3  19    9.27    4.84
   4  -3 -19    0.52    7.08
   4   3 -19    2.54    5.90
  -4  -3  19    3.38    4.77
  -4   3  20    4.01    4.28
  -4   3  20   21.87    5.72
   4  -3 -20    6.22    8.05
  -4  -3  20   13.32    6.21
  -4   3  21   63.47   11.04
  -4   3  21   64.21   11.31
   4  -3 -21   40.33   13.44
  -4  -3  21   71.89   12.84
  -4   3  22   85.17   11.78
  -4   3  22   79.95   11.99
   4   3 -22   38.56   12.87
  -4  -3  22   40.41   11.55
  -4   3  23   71.86   10.58
   4   3 -23   27.57   11.54
  -4   3  24   -0.09    4.32
   4   3 -24   10.22    8.06
   4   3 -25   13.42    9.22
   4   3 -26   54.91   14.08
   4   3 -27    9.32    7.98
  -4  -3  27   11.11    7.35
   4  -3 -28   73.71   12.26
   4   3 -28   42.22   13.45
  -4  -3  28   62.49   13.04
   4  -3 -29    9.84    6.24
   4   3 -29    1.95    7.73
  -4  -3  29   -0.89    6.51
   4  -3 -30    6.92    5.92
   4   3 -30    1.60    8.28
  -4  -3  30   16.04    7.77
   4  -3 -31    1.34    5.95
   4   3 -31    5.89    7.72
  -4  -3  31    3.84    6.24
   4  -3 -32   37.78    9.07
   4   3 -32   47.33   12.64
  -4  -3  32   26.86    9.56
   4  -3 -33    1.76    6.55
   4   3 -33    2.66    8.70
  -4  -3  33    4.72    6.52
   4  -3 -34   -2.74    6.22
   4   3 -34   -0.38    7.45
   4  -3 -35   -1.71    6.21
   4   3 -35    4.14    8.77
   4  -3 -36   12.24    7.66
   4   3 -36    6.71    9.37
   4  -3 -37   -1.74    6.85
   4   3 -37   -3.22    8.25
   4  -3 -38    0.24    6.39
   4   3 -38    2.13    8.16
   4  -3 -39    4.11    7.13
   4   3 -39   -2.57    8.16
  -4   4   1   66.57   11.36
  -4   4   1   32.58   13.80
   4  -4  -1   76.33   12.29
   4  -4  -1   52.44   14.16
   4   4  -1   63.56   11.13
   4   4  -1   71.40   11.78
   4   4  -1   78.31   14.02
  -4  -4   1   54.75   11.62
  -4  -4   1   65.77   10.77
  -4  -4   1   58.20   13.98
  -4   4   2  135.00   22.08
  -4   4   2  137.01   25.37
   4  -4  -2  135.83   22.56
   4  -4  -2  144.97   25.02
   4   4  -2  135.60   22.57
   4   4  -2  184.06   25.06
  -4  -4   2  138.74   22.52
  -4  -4   2  169.41   22.15
  -4  -4   2  162.02   25.14
  -4   4   3   71.53   12.41
  -4   4   3   50.03   15.39
   4  -4  -3   77.57   13.21
   4  -4  -3   80.37   15.88
   4   4  -3   66.10   12.95
   4   4  -3   86.79   15.77
  -4  -4   3   69.27   12.95
  -4  -4   3   73.06   12.18
  -4  -4   3   90.14   16.10
  -4   4   4  319.55   44.65
  -4   4   4  332.74   47.13
   4  -4  -4  284.21   44.81
   4  -4  -4  346.45   47.49
   4   4  -4  321.19   45.51
   4   4  -4  320.32   46.58
  -4  -4   4  303.77   45.02
  -4  -4   4  322.97   44.50
  -4  -4   4  300.92   46.42
  -4   4   5    3.64    5.01
  -4   4   5    8.37   10.04
   4  -4  -5    1.23    5.18
   4  -4  -5   23.59   10.14
   4   4  -5    0.84    5.81
   4   4  -5    7.93    9.59
  -4  -4   5    5.28    5.62
  -4  -4   5    4.10    4.62
  -4  -4   5    8.24    8.88
  -4   4   6   65.12   13.25
   4  -4  -6   75.82   13.82
   4  -4  -6   82.39   16.50
   4   4  -6   76.73   14.78
   4   4  -6   98.50   17.45
  -4  -4   6   94.07   14.40
  -4  -4   6   91.68   13.63
  -4   4   7    8.04    5.01
   4  -4  -7    7.14    5.55
   4  -4  -7    2.63    8.91
   4   4  -7   13.78    6.42
   4   4  -7    0.17    9.23
  -4  -4   7   15.54    5.99
  -4  -4   7   10.08    4.80
  -4   4   8   75.91   16.48
   4  -4  -8  110.99   17.33
   4  -4  -8  127.55   20.47
   4   4  -8  150.96   19.17
   4   4  -8  116.11   20.35
  -4  -4   8  115.34   17.92
  -4  -4   8  109.06   17.05
  -4   4   9  279.83   41.97
  -4   4   9  305.20   43.45
   4  -4  -9  279.48   42.19
   4   4  -9  287.01   43.24
   4   4  -9  375.54   45.40
  -4  -4   9  300.56   42.80
  -4  -4   9  291.32   42.19
  -4   4  10  244.06   36.08
  -4   4  10  229.17   37.00
   4  -4 -10  248.97   36.25
   4   4 -10  246.19   37.34
   4   4 -10  293.12   39.12
  -4  -4  10  260.82   36.97
  -4  -4  10  254.07   36.35
  -4   4  11   40.12    7.32
  -4   4  11   36.26    8.71
   4  -4 -11   24.13    6.74
   4   4 -11   34.42    8.20
   4   4 -11   29.62    8.61
   4   4 -11   31.03   10.33
  -4  -4  11   13.68    7.06
  -4  -4  11   26.15    6.80
  -4   4  12   67.84   10.30
  -4   4  12   49.34   11.08
   4  -4 -12   61.34   10.09
   4  -4 -12   44.12   11.79
   4   4 -12   34.07   10.25
   4   4 -12   50.18   11.42
   4   4 -12   54.94   13.19
  -4  -4  12   54.65   10.68
  -4  -4  12   56.04   10.13
  -4   4  13   99.34   16.06
  -4   4  13  108.26   16.76
   4  -4 -13   86.39   15.67
   4  -4 -13  145.85   19.69
   4   4 -13  123.63   17.40
   4   4 -13   74.43   17.26
   4   4 -13  110.12   19.11
  -4  -4  13   94.67   16.78
  -4  -4  13  102.73   16.53
  -4   4  14  296.71   43.18
  -4   4  14  297.00   43.54
   4  -4 -14  291.78   42.83
   4  -4 -14  345.51   45.55
   4   4 -14  329.43   45.32
   4   4 -14  329.92   46.60
  -4  -4  14  287.94   44.08
  -4   4  15   92.34   15.90
   4  -4 -15  107.85   15.77
   4  -4 -15   94.87   17.83
   4   4 -15   89.89   17.74
   4   4 -15  128.10   20.31
  -4  -4  15  109.21   17.38
  -4   4  16   21.92    5.77
   4  -4 -16   19.63    5.21
   4  -4 -16   28.80    9.39
   4   4 -16   20.36    8.15
   4   4 -16   13.47    8.46
  -4  -4  16   19.28    6.57
  -4   4  17    2.09    3.90
   4  -4 -17    9.30    3.84
   4  -4 -17    6.32    7.19
   4   4 -17    5.41    6.48
  -4  -4  17    1.81    4.91
  -4   4  18  122.26   17.40
   4  -4 -18  107.29   16.60
   4  -4 -18  132.98   20.05
   4   4 -18   98.87   19.10
  -4  -4  18   89.60   18.00
  -4   4  19   81.49   12.20
   4  -4 -19   62.91   11.31
   4  -4 -19   45.27   13.29
  -4  -4  19   86.81   13.94
  -4   4  20   68.93   11.93
  -4   4  20   77.75   12.21
   4  -4 -20   52.17   14.10
  -4   4  21   20.20    6.02
  -4   4  21   18.37    6.09
   4  -4 -21   23.85    9.25
  -4   4  22    2.98    4.45
   4   4 -22    1.15    7.20
  -4   4  23   32.68    7.27
   4   4 -23   28.70   11.02
   4   4 -24   87.15   17.50
  -4  -4  24   83.39   15.85
   4   4 -25   37.78   12.68
  -4  -4  25   49.05   11.59
   4   4 -26   70.71   15.70
  -4  -4  26   63.09   14.11
   4   4 -27   -1.32    7.77
  -4  -4  27   -3.09    6.75
   4   4 -28   25.19   11.33
  -4  -4  28   49.53   11.04
   4   4 -29    1.37    7.58
  -4  -4  29    9.26    7.14
   4  -4 -30   27.58    7.12
   4   4 -30   19.39    9.93
  -4  -4  30    4.09    7.04
   4  -4 -31    2.26    5.17
   4   4 -31    7.24    8.05
  -4  -4  31   10.25    7.16
   4  -4 -32    0.00    5.47
   4   4 -32    5.18    8.53
  -4  -4  32    4.87    6.08
   4  -4 -33    3.34    5.79
   4   4 -33    9.47    8.27
  -4  -4  33    7.47    6.76
   4  -4 -34   10.38    6.73
   4   4 -34    4.83    8.37
  -4  -4  34   20.12    8.57
   4  -4 -35    3.60    5.19
   4   4 -35    6.01    9.38
   4  -4 -36    3.39    6.23
   4   4 -36   -1.89    7.53
   4  -4 -37   -1.86    6.02
   4   4 -37   -1.15    8.51
   4  -4 -38    2.90    6.77
   4   4 -38   -0.91    9.33
   4  -4 -39    1.10    6.64
  -4   5   1   77.46   14.12
  -4   5   1  106.57   18.54
   4  -5  -1   87.04   14.86
   4  -5  -1   80.51   17.09
   4   5  -1   82.96   15.30
   4   5  -1  101.06   17.49
  -4  -5   1   80.89   14.35
  -4  -5   1   81.79   13.72
  -4  -5   1   89.21   16.72
  -4   5   2  287.74   44.41
  -4   5   2  410.00   48.42
   4  -5  -2  316.88   45.05
   4  -5  -2  341.02   47.42
   4   5  -2  312.93   45.37
   4   5  -2  300.83   46.19
  -4  -5   2  338.48   45.09
  -4  -5   2  286.93   44.10
  -4  -5   2  304.90   46.42
  -4   5   3  179.25   27.25
  -4   5   3  169.44   29.90
   4  -5  -3  217.41   28.27
   4  -5  -3  230.05   30.98
   4   5  -3  188.53   28.52
   4   5  -3  191.56   29.51
  -4  -5   3  174.84   27.63
  -4  -5   3  167.62   26.91
  -4  -5   3  178.14   29.23
  -4   5   4   45.99    8.24
  -4   5   4   32.07   11.98
   4  -5  -4   29.75    8.13
   4  -5  -4   34.60   11.27
   4   5  -4   36.15    9.87
   4   5  -4   19.79   10.19
  -4  -5   4   36.84    8.86
  -4  -5   4   39.42    7.69
  -4   5   5   51.48    9.55
  -4   5   5   40.64   13.32
   4  -5  -5   61.51   10.66
   4  -5  -5   53.19   12.99
   4   5  -5   51.17   11.03
   4   5  -5   50.47   13.01
  -4  -5   5   51.29   10.44
  -4  -5   5   50.92    9.55
  -4   5   6  101.84   15.87
   4  -5  -6  107.20   16.56
   4  -5  -6   85.69   18.75
   4   5  -6   93.05   17.23
   4   5  -6  100.19   18.73
  -4  -5   6  107.52   16.72
  -4  -5   6   92.92   15.74
  -4   5   7  245.32   34.43
   4  -5  -7  238.45   34.78
   4  -5  -7  220.27   36.75
   4   5  -7  253.11   35.62
   4   5  -7  253.01   35.98
   4   5  -7  249.68   36.99
  -4  -5   7  209.17   34.73
  -4  -5   7  242.30   34.71
  -4   5   8   44.07    8.16
  -4   5   8   22.41    9.85
   4  -5  -8   42.22    8.61
   4   5  -8   37.97    8.37
   4   5  -8   47.97   10.32
   4   5  -8   30.62   10.82
  -4  -5   8   33.64    8.70
  -4  -5   8   36.18    8.01
  -4   5   9   16.39    6.08
  -4   5   9   46.70    9.64
   4  -5  -9   27.20    7.06
   4   5  -9   21.77    7.42
   4   5  -9   24.12    8.75
   4   5  -9   21.85   10.50
  -4  -5   9   30.29    7.93
  -4  -5   9   34.47    7.10
  -4   5  10   27.40    6.18
  -4   5  10   18.92    8.37
   4  -5 -10   23.22    6.36
   4   5 -10   20.27    7.24
   4   5 -10   13.41    7.28
   4   5 -10   25.25   10.00
  -4  -5  10   20.17    7.03
  -4   5  11  246.55   39.35
  -4   5  11  262.94   40.43
   4  -5 -11  277.42   39.87
   4  -5 -11  304.18   42.19
   4   5 -11  346.15   42.48
   4   5 -11  284.32   42.53
  -4  -5  11  282.19   40.66
  -4   5  12  318.34   44.50
  -4   5  12  275.23   44.87
   4  -5 -12  312.42   44.71
   4  -5 -12  281.26   46.35
   4   5 -12  339.35   47.01
   4   5 -12  318.35   47.53
  -4  -5  12  373.83   46.15
  -4   5  13   56.94    9.19
  -4   5  13   42.88    9.95
   4  -5 -13   32.06    8.43
   4  -5 -13   55.66   12.03
   4   5 -13   34.24   10.42
   4   5 -13   49.13   12.68
  -4  -5  13   51.23   10.13
  -4   5  14   13.63    5.38
  -4   5  14   12.51    6.41
   4  -5 -14   15.20    5.24
   4  -5 -14   16.93    9.03
   4   5 -14   17.22    8.36
   4   5 -14   17.70    8.79
  -4  -5  14   27.87    7.22
  -4   5  15  104.93   17.02
  -4   5  15  112.08   17.31
   4  -5 -15  136.21   17.32
   4  -5 -15  114.95   19.74
   4   5 -15   71.82   18.68
  -4  -5  15  106.83   18.57
  -4   5  16  149.25   18.68
   4  -5 -16   87.47   17.43
   4  -5 -16  149.52   21.23
   4   5 -16  124.63   21.40
  -4  -5  16  123.43   19.92
  -4   5  17  102.55   15.84
   4  -5 -17   95.66   15.28
   4  -5 -17  112.99   18.26
   4   5 -17   74.87   17.82
  -4  -5  17  113.56   17.69
  -4   5  18  128.38   19.40
   4  -5 -18  126.39   18.85
   4  -5 -18  103.03   21.15
   4   5 -18  156.06   23.36
  -4   5  19    2.17    4.25
   4  -5 -19    2.51    3.58
   4  -5 -19   -2.54    7.52
   4  -5 -20    0.70    3.24
   4  -5 -20    3.18    7.45
  -4   5  21   31.73    6.51
   4  -5 -21   23.21    5.43
   4   5 -21    8.45    8.89
  -4  -5  21   11.13    7.89
   4   5 -22  117.52   23.33
  -4  -5  22  143.86   22.72
   4   5 -23    2.57    7.86
  -4  -5  23   17.69    7.37
   4   5 -24    6.02    9.01
  -4  -5  24    1.90    5.54
   4   5 -25   -0.58    8.13
  -4  -5  25   11.03    7.10
   4   5 -26   25.41   10.26
  -4  -5  26    8.54    6.92
   4   5 -27   17.44   11.28
  -4  -5  27   53.21   10.74
   4   5 -28   26.49   10.74
  -4  -5  28   31.61    9.17
   4   5 -29   12.23    9.03
  -4  -5  29    5.71    6.80
   4   5 -30   -1.30    7.92
  -4  -5  30    1.25    7.35
   4   5 -31   23.68   10.78
  -4  -5  31   13.05    7.71
   4  -5 -32    1.98    4.94
   4   5 -32    4.09    9.24
  -4  -5  32    7.18    7.62
   4  -5 -33   11.57    5.86
   4   5 -33    9.24    9.62
  -4  -5  33    6.99    6.71
   4  -5 -34    1.23    5.17
   4   5 -34   -0.52    7.94
  -4  -5  34    0.94    6.93
   4  -5 -35    0.45    5.20
   4   5 -35   10.63    9.84
  -4  -5  35    1.83    6.16
   4  -5 -36    0.54    5.68
   4   5 -36    1.50    9.71
   4  -5 -37   10.45    6.49
   4   5 -37    1.60    8.43
   4  -5 -38    6.87    6.28
   4   5 -38   -3.35    9.57
   4  -5 -39    2.07    6.28
  -4   6   1   45.02    9.95
  -4   6   1   48.95   14.61
   4  -6  -1   52.96   10.87
   4  -6  -1   79.59   14.35
   4   6  -1   56.29   11.18
   4   6  -1   40.66   12.27
  -4  -6   1   50.86   10.42
  -4  -6   1   59.54    9.95
  -4  -6   1   61.16   13.01
  -4   6   2   69.02   12.53
  -4   6   2   98.62   17.52
   4  -6  -2   59.04   12.45
   4  -6  -2  121.92   17.01
   4   6  -2   74.91   13.63
   4   6  -2   76.07   15.11
  -4  -6   2   58.38   12.63
  -4  -6   2   67.64   12.03
  -4   6   3   80.84   13.03
  -4   6   3   97.58   17.31
   4  -6  -3   71.80   13.41
   4  -6  -3   83.13   15.89
   4   6  -3  101.62   15.24
   4   6  -3   24.86   13.17
  -4  -6   3   98.11   14.17
  -4  -6   3   72.98   12.63
  -4   6   4  144.47   21.97
  -4   6   4  161.65   25.16
   4  -6  -4  127.16   22.22
   4  -6  -4  166.03   25.00
   4   6  -4  139.57   22.69
   4   6  -4  141.31   23.37
   4   6  -4  162.41   24.70
  -4  -6   4  139.07   22.34
  -4  -6   4  143.06   21.86
  -4   6   5   71.05   12.89
   4  -6  -5   79.79   13.86
   4  -6  -5   91.84   16.84
   4   6  -5   72.19   13.68
   4   6  -5   84.85   15.13
   4   6  -5   97.56   16.24
  -4  -6   5   75.81   13.83
  -4  -6   5   72.43   13.12
  -4   6   6   47.87    8.49
   4  -6  -6   37.33    9.27
   4  -6  -6   49.99   12.64
   4   6  -6   52.59    9.59
   4   6  -6   36.39   10.22
   4   6  -6   42.11   11.81
  -4  -6   6   32.43    9.07
  -4  -6   6   35.75    8.35
  -4   6   7   -1.96    4.05
  -4   6   7    0.30    6.77
   4  -6  -7    3.68    5.06
   4  -6  -7   -2.65    9.17
   4   6  -7   -0.67    4.91
   4   6  -7    2.91    5.63
   4   6  -7   -1.35    7.88
  -4  -6   7   -0.77    5.09
  -4  -6   7   -0.54    5.00
  -4   6   8  335.48   45.24
  -4   6   8  316.47   47.15
   4  -6  -8  295.40   45.41
   4   6  -8  272.11   46.66
   4   6  -8  351.16   48.20
  -4  -6   8  312.34   46.04
  -4  -6   8  359.26   47.01
  -4   6   9  395.03   55.44
  -4   6   9  412.31   57.23
   4  -6  -9  376.83   55.77
   4   6  -9  401.12   57.62
   4   6  -9  442.23   58.76
  -4  -6   9  392.95   56.60
  -4  -6   9  374.20   56.70
  -4   6  10    4.53    3.98
  -4   6  10    6.19    6.89
   4  -6 -10    2.53    4.27
   4   6 -10    3.07    7.08
   4   6 -10    3.80    7.02
  -4  -6  10    2.28    5.38
  -4  -6  10   10.28    5.84
  -4   6  11    7.17    4.11
  -4   6  11    6.43    6.68
   4  -6 -11    3.54    4.79
   4  -6 -11    0.55    6.80
   4   6 -11   -3.10    7.21
   4   6 -11   -0.28    7.49
  -4  -6  11    0.54    5.01
  -4  -6  11    0.60    4.56
  -4   6  12   11.31    4.24
  -4   6  12    4.09    5.67
   4  -6 -12    1.05    4.14
   4  -6 -12    5.72    7.27
   4   6 -12    6.79    7.24
   4   6 -12    0.87    7.22
  -4  -6  12   -1.87    5.06
  -4  -6  12    3.01    5.35
  -4   6  13  130.20   19.80
  -4   6  13  125.63   20.71
   4  -6 -13  142.47   20.38
   4  -6 -13  125.86   22.52
   4   6 -13  134.31   22.93
   4   6 -13  131.45   23.28
  -4  -6  13  121.75   21.10
  -4   6  14  137.59   15.00
  -4   6  14   89.06   14.79
   4  -6 -14   49.44   13.70
   4  -6 -14  124.73   18.81
   4   6 -14  117.39   18.49
  -4  -6  14   71.93   15.52
  -4   6  15   97.60   14.32
  -4   6  15   81.95   14.15
   4  -6 -15   89.99   14.31
   4  -6 -15   93.95   17.49
   4   6 -15   67.47   16.57
  -4   6  16   36.75    7.36
   4  -6 -16   43.85    7.48
   4  -6 -16   41.89   11.58
   4   6 -16    4.13    8.68
  -4   6  17    5.78    4.02
   4  -6 -17    1.07    3.57
   4  -6 -17    0.13    7.78
   4   6 -17    0.63    7.37
  -4   6  18   80.01   11.52
   4  -6 -18   65.22   10.89
   4  -6 -18   58.62   14.23
   4   6 -18   36.73   13.50
   4  -6 -19   66.15   10.67
   4  -6 -19   73.13   14.93
  -4  -6  19   54.55   12.84
   4  -6 -20   30.35    6.30
  -4  -6  20   29.35    9.21
   4   6 -21   19.76    9.50
  -4  -6  21    2.59    6.86
   4   6 -22    2.88    7.94
  -4  -6  22   -0.33    6.30
   4   6 -23   14.13    8.96
  -4  -6  23   13.54    8.22
   4   6 -24   -2.09    9.46
  -4  -6  24    6.42    6.80
   4   6 -25   20.72   10.84
  -4  -6  25   24.32    9.00
   4   6 -26   27.43   11.95
  -4  -6  26   27.38   10.44
   4   6 -27    3.46    8.53
  -4  -6  27    0.90    7.15
   4   6 -28   14.04    9.40
  -4  -6  28    3.36    6.18
   4   6 -29   18.88   11.53
  -4  -6  29   13.07    8.01
   4   6 -30   -2.65    9.11
  -4  -6  30    5.48    6.59
   4   6 -31   -6.11    9.51
  -4  -6  31   17.92    8.37
   4   6 -32    0.13    8.26
  -4  -6  32   -2.04    6.77
   4  -6 -33    7.44    5.14
   4   6 -33    1.82    9.30
  -4  -6  33    9.44    7.88
   4  -6 -34    0.88    5.04
   4   6 -34   -0.83    9.38
   4  -6 -35    9.65    5.94
   4   6 -35    2.09   10.65
  -4  -6  35   23.32    8.70
   4  -6 -36    1.63    5.63
   4   6 -36   -1.50    9.87
  -4  -6  36    2.63    7.18
   4  -6 -37   -1.79    5.99
   4   6 -37    2.01    9.63
   4  -6 -38   -0.31    5.71
   4   6 -38   -4.51   10.44
   4  -6 -39    3.19    5.98
  -4   7   1  324.17   43.42
  -4   7   1  302.38   46.44
   4  -7  -1  303.28   43.74
   4  -7  -1  219.95   44.67
   4   7  -1  306.85   44.40
  -4  -7   1  320.10   43.57
  -4  -7   1  293.14   42.88
  -4  -7   1  320.79   44.25
  -4   7   2   37.58    8.18
  -4   7   2   19.28   11.24
   4  -7  -2   35.25    8.56
   4  -7  -2   30.75   11.23
   4   7  -2   44.43    9.23
   4   7  -2   40.37    9.83
  -4  -7   2   39.37    8.94
  -4  -7   2   40.16    8.20
  -4  -7   2   31.87    8.63
  -4   7   3  143.08   17.12
  -4   7   3   81.37   19.05
   4  -7  -3  106.37   16.84
   4  -7  -3  111.73   19.47
   4   7  -3   69.76   16.03
   4   7  -3   91.37   17.58
  -4  -7   3   97.35   16.58
  -4  -7   3  105.87   16.36
  -4  -7   3   97.79   17.04
  -4   7   4   13.24    5.42
  -4   7   4   27.57    9.73
   4  -7  -4    6.11    5.49
   4  -7  -4   23.16    9.64
   4   7  -4   12.41    6.09
   4   7  -4   18.63    6.96
  -4  -7   4    3.20    5.53
  -4  -7   4   18.01    5.39
  -4  -7   4   14.07    6.98
  -4   7   5  181.00   24.98
   4  -7  -5  144.38   25.00
   4  -7  -5  174.55   27.75
   4   7  -5  192.12   27.42
   4   7  -5  135.82   27.14
  -4  -7   5  151.75   25.18
  -4  -7   5  181.00   26.33
  -4   7   6  174.63   27.24
   4  -7  -6  159.12   27.55
   4  -7  -6  179.12   30.00
   4   7  -6  238.30   30.53
   4   7  -6  180.93   29.62
  -4  -7   6  221.60   28.71
  -4  -7   6  168.99   28.36
  -4   7   7  477.42   62.82
  -4   7   7  419.43   64.78
   4  -7  -7  439.00   63.17
   4  -7  -7  518.18   66.01
   4   7  -7  407.75   64.49
   4   7  -7  396.10   64.85
  -4  -7   7  433.27   63.52
  -4  -7   7  489.06   64.46
  -4   7   8   -0.13    3.78
  -4   7   8   -1.65    8.18
   4  -7  -8   -1.20    4.64
   4   7  -8    1.27    5.88
   4   7  -8   -2.85    7.82
  -4  -7   8    6.86    5.51
  -4  -7   8    2.04    5.90
  -4   7   9   19.46    5.35
  -4   7   9    8.81    7.24
   4  -7  -9   12.02    5.76
   4   7  -9   11.77    7.67
   4   7  -9    4.16    8.04
  -4  -7   9   12.42    6.23
  -4  -7   9   20.95    7.16
  -4   7  10   10.24    4.46
  -4   7  10    9.96    7.22
   4  -7 -10    6.24    4.83
   4  -7 -10    2.53    6.62
   4   7 -10    3.30    6.86
   4   7 -10    2.86    7.25
  -4  -7  10   14.39    6.67
  -4  -7  10    4.29    5.56
  -4   7  11  167.20   22.52
  -4   7  11  122.98   23.29
   4  -7 -11  136.39   22.58
   4  -7 -11  144.12   25.18
   4   7 -11  168.45   25.79
   4   7 -11  163.16   26.31
  -4  -7  11  133.91   23.41
  -4  -7  11  165.80   24.48
  -4   7  12   21.28    5.63
  -4   7  12   28.31    8.03
   4  -7 -12   20.66    6.16
   4  -7 -12   13.34    9.68
   4   7 -12   15.87    9.30
   4   7 -12    9.82    9.45
  -4  -7  12   23.18    8.36
  -4   7  13   48.07    7.60
  -4   7  13   28.40    8.26
   4  -7 -13   19.95    6.97
   4  -7 -13   34.24   10.88
   4   7 -13   24.50    9.83
  -4   7  14    6.08    4.16
  -4   7  14    4.97    5.31
   4  -7 -14    1.59    5.14
   4  -7 -14    7.25    8.56
   4   7 -14    7.33    7.94
  -4   7  15   50.40   10.30
  -4   7  15   71.08   11.10
   4  -7 -15   70.03   11.38
   4  -7 -15   55.94   14.18
   4   7 -15   52.04   13.50
  -4   7  16    2.86    3.77
  -4   7  16    2.55    4.19
   4  -7 -16    2.85    4.50
   4  -7 -16    4.92    8.68
   4   7 -16    1.48    7.58
  -4  -7  16    1.85    5.76
   4  -7 -17   28.24    6.88
   4  -7 -17   40.31   10.97
   4   7 -17   22.47   11.24
  -4  -7  17   30.94    9.74
   4  -7 -18    1.61    3.98
   4   7 -18    1.45    7.73
  -4  -7  18    2.77    5.41
  -4  -7  19   -1.38    6.32
  -4  -7  20    0.79    7.79
   4   7 -21   62.36   16.75
  -4  -7  21   87.34   15.76
   4   7 -22   24.95   11.99
  -4  -7  22   55.38   11.37
   4   7 -23   46.72   14.48
  -4  -7  23   68.37   13.84
   4   7 -24    2.19    9.81
  -4  -7  24    3.57    6.92
   4   7 -25    3.82    9.95
  -4  -7  25    4.56    6.57
   4   7 -26   -3.00    8.94
  -4  -7  26    4.00    7.63
   4   7 -27   16.74    9.97
  -4  -7  27   17.27    8.30
   4   7 -28   15.84    9.11
  -4  -7  28   11.45    7.86
   4   7 -29   16.39   10.05
  -4  -7  29    6.87    7.34
   4   7 -30    0.46    9.01
  -4  -7  30   12.56    7.89
   4   7 -31   11.63   10.80
  -4  -7  31    6.69    6.60
   4   7 -32    0.40    9.06
  -4  -7  32   -2.18    8.20
   4   7 -33   20.83   11.61
  -4  -7  33   23.40    9.82
   4   7 -34    6.12    9.33
  -4  -7  34   -5.61    7.87
   4  -7 -35    1.74    4.73
   4   7 -35   -4.36   10.42
  -4  -7  35    5.21    7.70
   4  -7 -36   -0.21    5.15
   4   7 -36    9.29   11.13
  -4  -7  36    2.01    7.41
   4  -7 -37    0.08    5.24
   4   7 -37   10.85   11.95
  -4  -7  37    9.32    8.12
   4  -7 -38    4.10    5.45
   4  -7 -39    2.08    5.24
  -4   8   1    9.67   10.05
   4  -8  -1   13.11    6.06
   4  -8  -1   24.42    9.62
   4   8  -1    6.58    5.88
   4   8  -1   19.79    7.51
  -4  -8   1   24.99    6.56
  -4  -8   1   18.44    5.49
  -4  -8   1    9.81    6.01
  -4   8   2   25.24    7.24
  -4   8   2   35.55   11.53
   4  -8  -2   22.22    7.50
   4  -8  -2   23.63    9.38
   4   8  -2   21.02    8.76
  -4  -8   2   37.80    8.51
  -4  -8   2   39.61    9.05
  -4   8   3  179.29   24.47
  -4   8   3  152.78   27.20
   4  -8  -3  124.60   24.13
   4  -8  -3  190.66   27.94
   4   8  -3  141.98   25.64
  -4  -8   3  164.58   24.82
  -4  -8   3  163.24   25.12
  -4   8   4   15.10    5.93
  -4   8   4   29.93   10.92
   4  -8  -4   28.92    7.63
   4  -8  -4   30.53   10.14
   4   8  -4   20.55    8.23
  -4  -8   4   38.16    8.06
  -4  -8   4   17.97    7.71
  -4   8   5   57.83   11.04
   4  -8  -5   62.10   11.82
   4  -8  -5   65.94   14.45
   4   8  -5   66.80   14.01
  -4  -8   5   49.28   11.76
  -4  -8   5   71.48   13.19
  -4   8   6   40.95    8.17
  -4   8   6   44.57   12.01
   4  -8  -6   36.78    8.45
   4  -8  -6   52.12   12.52
   4   8  -6   24.40   10.32
  -4  -8   6   22.05    7.62
  -4  -8   6   33.56    9.27
  -4   8   7    1.64    3.87
  -4   8   7    1.18    7.83
   4  -8  -7    2.01    5.17
   4  -8  -7    0.51    8.12
   4   8  -7   -1.40    6.70
  -4  -8   7    5.66    5.27
  -4  -8   7    0.15    5.80
  -4   8   8   25.43    6.94
  -4   8   8   32.09   10.90
   4  -8  -8   27.99    7.61
   4   8  -8   15.40    8.94
  -4  -8   8   28.11    8.16
  -4  -8   8   32.43    8.93
  -4   8   9  417.13   57.02
  -4   8   9  392.93   58.88
   4  -8  -9  408.54   57.60
   4   8  -9  403.52   59.73
  -4  -8   9  387.76   58.48
  -4   8  10    1.87    4.10
  -4   8  10    3.86    7.31
   4  -8 -10    6.28    5.45
   4  -8 -10   -2.52    8.38
   4   8 -10    3.10    7.01
  -4  -8  10    7.91    6.58
  -4   8  11   30.59    7.06
  -4   8  11   32.93    8.89
   4  -8 -11   39.04    8.18
   4  -8 -11   33.29   10.68
   4   8 -11   16.20   10.22
  -4  -8  11   21.18    8.49
  -4   8  12   -1.85    4.64
  -4   8  12   -1.30    6.73
   4  -8 -12    1.95    5.03
   4  -8 -12    5.38    9.63
   4   8 -12   -0.62    7.87
  -4  -8  12    0.54    6.20
  -4   8  13  130.87   19.57
   4  -8 -13  132.07   20.31
   4  -8 -13  121.79   22.84
   4   8 -13  127.29   23.29
  -4  -8  13  117.19   21.29
  -4   8  14    5.82    4.51
   4  -8 -14    6.89    5.42
   4   8 -14   16.08    9.05
  -4  -8  14   17.54    7.70
   4  -8 -15   39.03    8.59
   4   8 -15   19.94   10.75
  -4  -8  15   53.93   11.61
   4  -8 -16   -3.31    5.49
   4   8 -16   -3.20    8.52
  -4  -8  16    0.00    6.51
   4  -8 -17   -2.46    4.83
   4   8 -17    0.97    7.39
  -4  -8  17    3.86    6.76
  -4  -8  18   19.72    8.63
  -4  -8  19  107.95   20.00
   4   8 -20   -1.24    9.13
  -4  -8  20   -2.27    7.62
   4   8 -21   84.94   16.85
  -4  -8  21   42.47   12.08
   4   8 -22   15.06   11.46
  -4  -8  22   12.11    8.11
   4   8 -23   10.68   10.69
  -4  -8  23   23.18    8.90
   4   8 -24    3.88    9.59
  -4  -8  24    2.49    6.54
   4   8 -25   16.27   11.08
  -4  -8  25   35.94   10.58
   4   8 -26   -3.76    8.91
  -4  -8  26    6.22    8.04
   4   8 -27   -4.03    9.37
  -4  -8  27   -5.66    7.36
   4   8 -28    1.20    8.88
  -4  -8  28    3.27    6.76
   4   8 -29   45.64   13.57
  -4  -8  29   43.02   12.66
   4   8 -30   -4.40    8.76
  -4  -8  30   -0.03    6.38
   4   8 -31    5.64    9.97
  -4  -8  31   21.50    9.30
   4   8 -32   10.61   10.16
  -4  -8  32   -1.58    7.57
   4   8 -33   -0.21    9.54
  -4  -8  33   -3.43    7.63
   4   8 -34   -4.52   10.27
  -4  -8  34   -1.84    7.09
   4   8 -35   -0.49   10.43
  -4  -8  35   21.36    9.19
   4  -8 -36    1.49    4.62
   4   8 -36    8.15   11.07
  -4  -8  36    2.04    7.88
   4  -8 -37   -1.47    4.87
   4   8 -37   10.58   11.49
  -4  -8  37   -5.06    8.47
   4  -8 -38    1.06    5.21
  -4  -8  38    4.06    7.41
  -4   9   1  171.97   33.80
   4  -9  -1  212.56   31.80
   4  -9  -1  167.93   32.95
   4   9  -1  202.31   32.52
  -4  -9   1  240.33   31.80
  -4  -9   1  222.65   32.25
  -4   9   2    9.07   10.14
   4  -9  -2    3.29    5.36
   4  -9  -2   -2.47    7.92
   4   9  -2   -1.10    6.50
  -4  -9   2    3.82    4.99
  -4  -9   2    3.60    5.06
  -4   9   3   22.87   10.58
   4  -9  -3   14.90    6.56
   4  -9  -3   18.32   10.24
   4   9  -3   17.82    8.20
  -4  -9   3   20.55    7.02
  -4  -9   3   26.65    8.21
   4  -9  -4    1.56    5.42
   4  -9  -4    3.22    8.02
   4   9  -4    2.06    6.16
  -4  -9   4   -0.02    5.56
  -4  -9   4   -0.29    6.16
  -4   9   5  107.08   17.78
   4  -9  -5  108.43   18.40
   4  -9  -5   98.26   20.76
   4   9  -5  120.34   20.63
  -4  -9   5  114.40   19.49
  -4   9   6    0.32    4.59
  -4   9   6   -2.76    9.20
   4  -9  -6    4.86    5.18
   4  -9  -6    5.81    9.76
   4   9  -6    2.33    8.33
  -4  -9   6    1.70    6.10
  -4   9   7  390.24   45.20
   4  -9  -7  302.06   45.13
   4  -9  -7  271.35   47.04
   4   9  -7  244.48   46.38
  -4  -9   7  309.24   46.25
  -4   9   8    4.13    4.32
   4  -9  -8    0.24    5.25
   4   9  -8   -2.08    7.88
  -4  -9   8    7.84    6.62
  -4   9   9   25.94    6.89
   4  -9  -9   24.23    7.35
   4   9  -9   19.09    9.91
  -4  -9   9   26.29    8.22
  -4  -9   9   16.98    8.72
  -4   9  10   -0.33    4.29
   4  -9 -10    4.85    5.71
   4   9 -10    1.14    7.61
  -4  -9  10   -1.55    6.19
  -4  -9  10    7.11    7.37
  -4   9  11  200.36   32.68
   4  -9 -11  255.24   34.03
   4   9 -11  186.85   35.61
  -4  -9  11  248.53   35.16
  -4  -9  11  250.39   35.64
  -4   9  12    0.23    3.73
   4  -9 -12    0.21    5.31
   4   9 -12   -3.98    8.25
  -4  -9  12   -4.15    6.79
   4  -9 -13    9.59    5.50
   4   9 -13   10.60   10.39
  -4  -9  13    7.65    6.91
   4  -9 -14   10.60    6.27
   4   9 -14    4.51    9.72
  -4  -9  14   10.75    7.49
   4  -9 -15   54.99   10.79
   4   9 -15   34.26   13.46
  -4  -9  15   66.51   13.45
   4   9 -16    4.97    8.32
  -4  -9  16   -2.88    7.03
   4   9 -17   91.26   21.81
  -4  -9  17  129.30   20.92
  -4  -9  18   -4.33    6.65
  -4  -9  19    0.70    5.64
   4   9 -20   -1.34   10.26
  -4  -9  20   -0.82    6.58
   4   9 -21   35.96   13.75
  -4  -9  21   62.89   13.07
   4   9 -22   -0.65    7.78
  -4  -9  22   -3.61    6.95
   4   9 -23   38.79   13.59
  -4  -9  23   26.48   10.34
   4   9 -24    3.32   10.39
  -4  -9  24   -1.11    7.50
   4   9 -25    2.15    9.92
  -4  -9  25    4.35    6.94
   4   9 -26   -1.99    8.58
  -4  -9  26    2.80    7.49
   4   9 -27    4.46    9.91
  -4  -9  27   16.66    8.73
   4   9 -28   -2.25    9.10
  -4  -9  28   -0.54    7.51
   4   9 -29   -8.63   10.39
  -4  -9  29    0.63    6.59
   4   9 -30    7.35   10.12
  -4  -9  30    0.69    8.89
   4   9 -31   -0.94   10.85
  -4  -9  31    8.26    8.81
   4   9 -32   12.58   10.43
  -4  -9  32    1.13    8.15
   4   9 -33    3.33   11.33
  -4  -9  33   13.31    8.34
   4   9 -34   11.93   10.61
  -4  -9  34    2.44    6.61
   4   9 -35   -1.91    9.70
  -4  -9  35   -3.25    7.15
   4   9 -36   -0.33    9.15
  -4  -9  36   -3.29    8.11
   4  -9 -37    6.52    5.08
  -4  -9  37   13.57    9.53
   4  -9 -38   -1.18    4.78
   4 -10  -1   -3.49    6.15
  -4 -10   1    3.15    5.98
   4 -10  -2    3.17    5.88
   4 -10  -3   47.74   11.04
   4 -10  -4    8.90    6.57
   4 -10  -5   28.70    8.51
   4  10  -5   27.69   10.06
   4 -10  -6    1.75    6.13
   4  10  -6    1.62    7.90
  -4 -10   6    1.15    6.15
  -4 -10   6    4.44    7.08
   4 -10  -7    0.09    5.38
   4  10  -7   12.31    8.72
  -4 -10   7   16.73    7.55
  -4 -10   7   26.05    9.00
  -4  10   8    6.62    4.75
   4 -10  -8   14.46    6.55
   4  10  -8   18.32   10.16
  -4 -10   8    3.09    5.70
  -4 -10   8   13.64    7.36
  -4  10   9   21.24    5.98
   4 -10  -9   10.18    5.97
   4  10  -9   12.92    9.81
  -4 -10   9   19.86    8.60
  -4 -10   9    3.78    7.39
  -4  10  10   -2.64    4.68
   4 -10 -10   -3.55    5.33
   4  10 -10    0.86    7.27
  -4 -10  10    0.52    6.43
  -4 -10  10    9.25    7.04
   4 -10 -11   29.81    8.32
   4  10 -11   38.32   12.52
  -4 -10  11   27.13    8.99
  -4 -10  11   26.29   10.08
   4 -10 -12   -1.02    5.55
   4  10 -12    1.42    7.56
  -4 -10  12   -5.38    6.87
   4 -10 -13   28.68    8.44
   4  10 -13   34.69   12.08
  -4 -10  13   34.67    9.46
   4 -10 -14   -0.94    5.78
   4  10 -14   -0.13    8.72
  -4 -10  14    5.15    6.60
   4  10 -15   50.47   16.48
  -4 -10  15   74.18   14.62
   4  10 -16   17.61   10.67
  -4 -10  16   12.47    8.12
   4  10 -17    9.81   11.46
  -4 -10  17    5.74    6.14
  -4 -10  18    1.20    7.44
  -4 -10  19   34.28   11.01
   4  10 -20   -7.32   11.26
  -4 -10  20   -2.82    6.96
   4  10 -21    6.50   11.10
  -4 -10  21   12.78    7.16
   4  10 -22   -2.38    9.39
  -4 -10  22    0.35    7.01
   4  10 -23   25.07   11.86
  -4 -10  23   30.85   10.13
   4  10 -24   -1.45   11.76
  -4 -10  24   15.27    8.31
   4  10 -25   16.90   11.42
  -4 -10  25    9.70    8.37
   4  10 -26    1.76    9.44
  -4 -10  26   10.95    9.00
   4  10 -27   -2.54    9.46
  -4 -10  27    2.25    7.49
   4  10 -28    4.67   10.66
  -4 -10  28   -7.15    9.17
   4  10 -29   10.31   11.31
  -4 -10  29   16.44    9.23
   4  10 -30   -4.33   11.43
  -4 -10  30   -1.04    7.77
   4  10 -31    0.39   10.71
  -4 -10  31    5.13    6.67
   4  10 -32   -0.30   10.61
  -4 -10  32   -3.49    8.24
   4  10 -33   -0.05   10.71
  -4 -10  33    1.32    7.45
   4  10 -34    7.81   10.89
  -4 -10  34    6.84    8.56
   4  10 -35    5.10   10.27
  -4 -10  35    1.72    8.07
   4  10 -36   -4.00   10.33
  -4 -11   3   15.94    6.86
   4 -11  -4    3.49    6.34
  -4 -11   4   21.25    7.45
   4 -11  -5    8.47    6.76
  -4 -11   5   10.35    7.31
   4 -11  -6    3.54    6.12
  -4 -11   6    5.56    6.70
   4 -11  -7   55.31    9.90
  -4 -11   7    8.34    8.46
   4 -11  -8   14.44    6.32
  -4 -11   8    6.93    7.57
   4 -11  -9   -0.72    6.28
  -4 -11   9   -0.50    6.11
   4 -11 -10    3.03    5.13
  -4 -11  10    1.11    6.54
   4 -11 -11  108.21   18.33
  -4 -11  11   99.75   19.04
   4 -11 -12   -1.65    5.37
  -4 -11  12    4.16    6.73
  -4 -11  13   21.40    8.72
  -4 -11  14   19.17    9.40
  -4 -11  15   27.89    9.60
  -4 -11  16    0.91    6.83
  -4 -11  17   73.48   15.24
  -4 -11  18    6.12    6.81
  -4 -11  19    0.83    7.02
   4  11 -20   -0.27    8.83
  -4 -11  20   -1.28    6.16
   4  11 -21   54.61   15.88
  -4 -11  21   40.77   12.76
   4  11 -22   -0.71    8.71
  -4 -11  22    4.21    7.49
   4  11 -23    2.49   10.18
  -4 -11  23   -1.71    6.55
   4  11 -24    3.35   10.05
  -4 -11  24   -0.23    7.57
   4  11 -25    1.52    8.78
  -4 -11  25    1.35    8.52
   4  11 -26   -6.58   10.87
  -4 -11  26   -4.93    7.52
   4  11 -27    5.66   11.54
  -4 -11  27   11.29    8.40
   4  11 -28   -5.57   11.23
  -4 -11  28    1.59    8.20
   4  11 -29   -0.06   10.82
  -4 -11  29    6.54    8.19
   4  11 -30   -0.00   10.40
  -4 -11  30    4.22    7.11
   4  11 -31   -2.08   12.02
  -4 -11  31    2.37    9.33
   4  11 -32   13.05   10.80
  -4 -11  32   -3.68    8.28
   4  11 -33   10.45   11.95
   4  11 -34   -3.74   12.49
   4  11 -35   16.65   11.49
   4 -12  -1   -1.25    6.01
  -4 -12   1    1.11    6.07
   4 -12  -2   -2.82    6.35
  -4 -12   2    8.27    6.65
   4 -12  -3   95.70   17.81
  -4 -12   3   97.58   18.06
  -4 -12   4   11.75    7.49
  -4 -12   5   19.08    8.23
  -4 -12   6    2.86    6.97
  -4 -12   7   -2.84    5.74
   4 -12  -8   10.52    6.25
  -4 -12   8   10.96    7.46
   4 -12  -9   89.85   16.98
  -4 -12   9  104.53   18.69
   4 -12 -10   -1.20    5.48
  -4 -12  10   -5.67    7.42
  -4 -12  11   -3.78    7.37
  -4 -12  12    6.16    8.09
  -4 -12  13   32.50   10.72
  -4 -12  14   24.16    9.05
  -4 -12  15   25.77    9.74
  -4 -12  16   -0.60    7.25
  -4 -12  17    4.22    6.48
  -4 -12  18    6.65    7.23
  -4 -12  19    1.38    7.56
  -4 -12  20    7.17    7.82
  -4 -12  21   10.55    7.70
  -4 -12  22   -4.26    8.33
  -4 -12  23    2.22    7.73
  -4 -12  24   13.97    8.10
  -4 -12  25   17.52    9.96
  -4 -12  26    5.37    7.45
  -4 -12  27   -2.11    9.12
  -4 -12  28    0.27    7.00
  -4 -12  29   -2.10    8.22
   4 -13  -1   26.47   10.30
  -4 -13   1   51.72   11.46
   4 -13  -2   -3.07    6.77
  -4 -13   2    2.33    6.28
   4 -13  -3   15.55    7.58
  -4 -13   3    0.44    6.76
   4 -13  -4   -2.76    7.08
  -4 -13   4   -4.86    6.81
   4 -13  -5   64.70   15.04
  -4 -13   5  100.83   17.02
   4 -13  -6   12.93    7.17
  -4 -13   6   10.30    7.69
  -4 -13   7   26.29    9.55
  -4 -13   8    7.69    7.79
  -4 -13   9   -0.20    6.98
  -4 -13  10   -5.24    7.96
  -4 -13  11   54.97   13.29
  -4 -13  12    7.25    7.59
  -4 -13  13    5.13    7.86
  -4 -13  14    1.18    6.26
[truncated: 810,872 more chars]
