# Supplementary material for: LED-pump-X-ray-multiprobe crystallography for sub-second timescales
Source: Commun Chem. 2022 Aug 26;5:102. doi: 10.1038/s42004-022-00716-1 (PMC9814726; doi:10.1038/s42004-022-00716-1)
Supplement: Supplementary file 10 — Supplementary Data 1 [file 42004_2022_716_MOESM10_ESM.zip › CIFs/4s_274K/274K_4s_t8_decay.cif]

# SUBMISSION DETAILS
 
_publ_contact_author_name       'Hatcher, Lauren'
_publ_contact_author_address
;
School of Chemistry
Cardiff University
Main Building
Park Place 
Cardiff
CF10 3AT
United Kingdom
;
_publ_contact_author_email       'HatcherL1@cardiff.ac.uk'
_publ_requested_category          FM
_publ_section_comment
; 
?
;
_publ_section_references
;
Diamond General Data Aquisition (GDA) software: http://www.opengda.org/

XIA2: Winter, G. (2010) J. Appl. Cryst. 43, 186-190.
POINTLESS: Evans, P. (2006) Acta Cryst. D62, 72-82.
AIMLESS: Evans, P. R. and Murshudov, G. N. (2013) Acta Cryst. D69, 1204-1214.
DIALS: Winter, G., et al. Acta Cryst. (2018) D74, 85-97.
CCP4: Winn, M. D. et al. (2011) Acta Cryst. D67, 235-242.
   
SHELXL: Sheldrick G. M. (2015). Acta Cryst. C71, 3-8.
SHELXT:	Sheldrick, G. M. (2015). Acta Cryst. A71, 3-8.
 
OLEX2: Dolomanov, O.V.; Bourhis, L.J.; Gildea, R.J.; Howard, J.A.K.; Puschmann,
 H., OLEX2: A complete structure solution, refinement and analysis program 
 (2009). J. Appl. Cryst., 42, 339-341.

MERCURY: Macrae, C. F., Bruno, I. J., Chisholm, J. A., Edgington,
P. R., McCabe, P., Pidcock, E., Rodriguez-Monge, L., Taylor, R.,
van de Streek, J. & Wood, P. A. (2008). J. Appl. Cryst. 41, 466-470.
;

####
 
data_274K_4s_t8_decay
 
_audit_creation_method            'SHELXL-2018/3'
_shelx_SHELXL_version_number      '2018/3'
_chemical_name_systematic         
;
Nitro-(N,N,N',N'-tetrabutyldiethylenetriamine)palladium(II)
tetraphenylborate, tetrahydrofuran solvate
;
_chemical_name_common             ?
_chemical_melting_point           ?
_chemical_formula_moiety          
;
C20 H45 N4 O2 Pd, C24 H20 B, C4 H8 O
;
_chemical_formula_sum            'C48 H73 B N4 O3 Pd' 
_chemical_formula_weight          871.31

loop_
 _atom_type_symbol
 _atom_type_description
 _atom_type_scat_dispersion_real
 _atom_type_scat_dispersion_imag
 _atom_type_scat_source
 'C'  'C'   0.0010   0.0010
 'International Tables Vol C Tables 4.2.6.8 and 6.1.1.4'
 'H'  'H'   0.0000   0.0000
 'International Tables Vol C Tables 4.2.6.8 and 6.1.1.4'
 'B'  'B'   0.0000   0.0000
 'International Tables Vol C Tables 4.2.6.8 and 6.1.1.4'
 'N'  'N'   0.0030   0.0020
 'International Tables Vol C Tables 4.2.6.8 and 6.1.1.4'
 'O'  'O'   0.0050   0.0030
 'International Tables Vol C Tables 4.2.6.8 and 6.1.1.4'
 'Pd'  'Pd'  -2.5040   0.6150
 'International Tables Vol C Tables 4.2.6.8 and 6.1.1.4'
 
_space_group_crystal_system       monoclinic
_space_group_IT_number            14
_space_group_name_H-M_alt         'P 21/n'
_space_group_name_Hall            '-P 2yn'
 
_shelx_space_group_comment
;
The symmetry employed for this shelxl refinement is uniquely defined
by the following loop, which should always be used as a source of
symmetry information in preference to the above space-group names.
They are only intended as comments.
;
 
loop_
 _space_group_symop_operation_xyz
 'x, y, z'
 '-x+1/2, y+1/2, -z+1/2'
 '-x, -y, -z'
 'x-1/2, -y-1/2, z-1/2'
 
_cell_length_a                    11.6752(5)
_cell_length_b                    13.5803(5)
_cell_length_c                    30.1828(10)
_cell_angle_alpha                 90
_cell_angle_beta                  93.440(3)
_cell_angle_gamma                 90
_cell_volume                      4776.9(3)
_cell_formula_units_Z             4
_cell_measurement_temperature     274(2)
_cell_measurement_reflns_used     8259
_cell_measurement_theta_max       20.3710611167
_cell_measurement_theta_min       1.22434745743
 
_exptl_crystal_description        Plate
_exptl_crystal_colour             Yellow
_exptl_crystal_density_meas       ?
_exptl_crystal_density_method     ?
_exptl_crystal_density_diffrn     1.212          
_exptl_crystal_F_000              1856
_exptl_transmission_factor_min    ?
_exptl_transmission_factor_max    ?
_exptl_crystal_size_max           0.100
_exptl_crystal_size_mid           0.100
_exptl_crystal_size_min           0.050
_exptl_absorpt_coefficient_mu     0.202
_shelx_estimated_absorpt_T_min    0.980
_shelx_estimated_absorpt_T_max    0.990
_exptl_absorpt_correction_T_min   0.996634878231
_exptl_absorpt_correction_T_max   1.0
_exptl_absorpt_correction_type    empirical
_exptl_absorpt_process_details    
;
CCP4 7.0.058: AIMLESS, version 0.7.1 : 27/03/18
Scaling & analysis of unmerged intensities, absorption correction using spherical harmonics
;
_exptl_absorpt_special_details    ?
_diffrn_ambient_temperature       274(2)
_diffrn_radiation_wavelength      0.534
_diffrn_measurement_device_type   'Photon counting pixel array'
_diffrn_radiation_type            Synchrotron
_diffrn_measurement_method        'shutterless scans'
_diffrn_radiation_source          'Diamond Light Source Beamline I19-2'
_diffrn_radiation_monochromator   'Silicon 111'
_diffrn_detector_area_resol_mean  ?
_diffrn_reflns_number             32674
_diffrn_reflns_av_unetI/netI      0.1362
_diffrn_reflns_av_R_equivalents   0.1024
_diffrn_reflns_limit_h_min        -14
_diffrn_reflns_limit_h_max        14
_diffrn_reflns_limit_k_min        -16
_diffrn_reflns_limit_k_max        11
_diffrn_reflns_limit_l_min        -37
_diffrn_reflns_limit_l_max        35
_diffrn_reflns_theta_min          1.236
_diffrn_reflns_theta_max          19.494
_diffrn_reflns_theta_full         18.687
_diffrn_measured_fraction_theta_max   0.996
_diffrn_measured_fraction_theta_full  0.996
_diffrn_reflns_Laue_measured_fraction_max    0.996
_diffrn_reflns_Laue_measured_fraction_full   0.996
_diffrn_reflns_point_group_measured_fraction_max   0.996
_diffrn_reflns_point_group_measured_fraction_full  0.996
_reflns_number_total              9736
_reflns_number_gt                 4777
_reflns_threshold_expression      'I > 2\s(I)'
_reflns_Friedel_coverage          0.000
_reflns_Friedel_fraction_max      .
_reflns_Friedel_fraction_full     .
 
_reflns_special_details
;
 Reflections were merged by SHELXL according to the crystal
 class for the calculation of statistics and refinement.
 
 _reflns_Friedel_fraction is defined as the number of unique
 Friedel pairs measured divided by the number that would be
 possible theoretically, ignoring centric projections and
 systematic absences.
;
 
_computing_data_collection        'Diamond GDA (http://www.opengda.org/)'
_computing_cell_refinement        'DIALS (Winter, 2018)'
_computing_data_reduction         'XIA2 (Winter 2010)'
_computing_structure_solution     'SHELXT (Sheldrick, 2015)'
_computing_structure_refinement   'SHELXL (Sheldrick, 2015)'
_computing_molecular_graphics     'OLEX2 (Dolomanov et al., 2009)'
_computing_publication_material   'MERCURY (Macrae et al., 2008)'
_refine_special_details           ?
_refine_ls_structure_factor_coef  Fsqd
_refine_ls_matrix_type            full
_refine_ls_weighting_scheme       calc
_refine_ls_weighting_details
'w=1/[\s^2^(Fo^2^)+(0.0320P)^2^] where P=(Fo^2^+2Fc^2^)/3'
_atom_sites_solution_primary      ?
_atom_sites_solution_secondary    ?
_atom_sites_solution_hydrogens    geom
_refine_ls_hydrogen_treatment     constr
_refine_ls_extinction_method      none
_refine_ls_extinction_coef        .
_refine_ls_number_reflns          9736
_refine_ls_number_parameters      526
_refine_ls_number_restraints      490
_refine_ls_R_factor_all           0.1242
_refine_ls_R_factor_gt            0.0602
_refine_ls_wR_factor_ref          0.1354
_refine_ls_wR_factor_gt           0.1151
_refine_ls_goodness_of_fit_ref    0.881
_refine_ls_restrained_S_all       0.881
_refine_ls_shift/su_max           0.001
_refine_ls_shift/su_mean          0.000
 
loop_
 _atom_site_label
 _atom_site_type_symbol
 _atom_site_fract_x
 _atom_site_fract_y
 _atom_site_fract_z
 _atom_site_U_iso_or_equiv
 _atom_site_adp_type
 _atom_site_occupancy
 _atom_site_site_symmetry_order  
 _atom_site_calc_flag
 _atom_site_refinement_flags_posn
 _atom_site_refinement_flags_adp
 _atom_site_refinement_flags_occupancy
 _atom_site_disorder_assembly
 _atom_site_disorder_group
Pd1 Pd 0.33978(3) 0.77528(2) 0.34666(2) 0.04842(14) Uani 1 1 d . . . . .
N2 N 0.3463(3) 0.9277(2) 0.33779(10) 0.0574(8) Uani 1 1 d . . . . .
N3 N 0.4541(3) 0.7991(2) 0.39840(9) 0.0479(8) Uani 1 1 d . . . . .
H3 H 0.531213 0.788604 0.388114 0.057 Uiso 1 1 calc R U . . .
N4 N 0.3309(3) 0.6314(2) 0.37146(10) 0.0508(8) Uani 1 1 d . . . . .
C1 C 0.4413(4) 0.9629(3) 0.36992(13) 0.0645(12) Uani 1 1 d . . . . .
H1A H 0.514203 0.957392 0.356331 0.077 Uiso 1 1 calc R U . . .
H1B H 0.429090 1.031694 0.376918 0.077 Uiso 1 1 calc R U . . .
C2 C 0.4448(4) 0.9034(3) 0.41169(13) 0.0604(12) Uani 1 1 d . . . . .
H2A H 0.510324 0.922163 0.431125 0.072 Uiso 1 1 calc R U . . .
H2B H 0.375512 0.913758 0.427263 0.072 Uiso 1 1 calc R U . . .
C3 C 0.4336(4) 0.7235(3) 0.43241(12) 0.0542(10) Uani 1 1 d . . . . .
H3A H 0.364140 0.738671 0.447164 0.065 Uiso 1 1 calc R U . . .
H3B H 0.497310 0.721642 0.454533 0.065 Uiso 1 1 calc R U . . .
C4 C 0.4216(3) 0.6258(3) 0.40905(12) 0.0527(10) Uani 1 1 d . . . . .
H4A H 0.400875 0.575550 0.429981 0.063 Uiso 1 1 calc R U . . .
H4B H 0.494393 0.607469 0.397546 0.063 Uiso 1 1 calc R U . . .
C5 C 0.2313(4) 0.9654(3) 0.35123(14) 0.0693(12) Uani 1 1 d . . . . .
H5A H 0.221425 0.944002 0.381424 0.083 Uiso 1 1 calc R U . . .
H5B H 0.171874 0.933775 0.332419 0.083 Uiso 1 1 calc R U . . .
C6 C 0.2113(5) 1.0756(3) 0.34909(17) 0.0908(16) Uani 1 1 d . . . . .
H6A H 0.216451 1.098058 0.318761 0.109 Uiso 1 1 calc R U . . .
H6B H 0.270457 1.108846 0.367411 0.109 Uiso 1 1 calc R U . . .
C7 C 0.0933(5) 1.1023(4) 0.3652(2) 0.121(2) Uani 1 1 d . . . . .
H7A H 0.034660 1.063540 0.349109 0.145 Uiso 1 1 calc R U . . .
H7B H 0.091117 1.086949 0.396483 0.145 Uiso 1 1 calc R U . . .
C8 C 0.0695(7) 1.2090(5) 0.3580(3) 0.184(4) Uani 1 1 d . . . . .
H8A H 0.042240 1.219630 0.327721 0.276 Uiso 1 1 calc R U . . .
H8B H 0.138679 1.245982 0.364172 0.276 Uiso 1 1 calc R U . . .
H8C H 0.012208 1.230144 0.377430 0.276 Uiso 1 1 calc R U . . .
C9 C 0.3655(4) 0.9606(3) 0.29183(13) 0.0637(12) Uani 1 1 d . . . . .
H9A H 0.374671 1.031620 0.291990 0.076 Uiso 1 1 calc R U . . .
H9B H 0.297475 0.945420 0.273029 0.076 Uiso 1 1 calc R U . . .
C10 C 0.4678(4) 0.9154(3) 0.27163(13) 0.0735(13) Uani 1 1 d . . . . .
H10A H 0.464038 0.844314 0.274407 0.088 Uiso 1 1 calc R U . . .
H10B H 0.537347 0.937723 0.287728 0.088 Uiso 1 1 calc R U . . .
C11 C 0.4724(5) 0.9427(4) 0.22280(15) 0.0920(16) Uani 1 1 d . . . . .
H11A H 0.408132 0.912282 0.206195 0.110 Uiso 1 1 calc R U . . .
H11B H 0.464212 1.013544 0.219759 0.110 Uiso 1 1 calc R U . . .
C12 C 0.5810(5) 0.9117(5) 0.20322(18) 0.132(2) Uani 1 1 d . . . . .
H12A H 0.579383 0.931658 0.172674 0.198 Uiso 1 1 calc R U . . .
H12B H 0.588323 0.841405 0.205081 0.198 Uiso 1 1 calc R U . . .
H12C H 0.645035 0.942085 0.219288 0.198 Uiso 1 1 calc R U . . .
C13 C 0.2126(4) 0.6239(3) 0.38834(13) 0.0570(11) Uani 1 1 d . . . . .
H13A H 0.157532 0.636047 0.363599 0.068 Uiso 1 1 calc R U . . .
H13B H 0.204116 0.676438 0.409656 0.068 Uiso 1 1 calc R U . . .
C14 C 0.1804(4) 0.5285(3) 0.40991(15) 0.0678(12) Uani 1 1 d . . . . .
H14A H 0.232596 0.516280 0.435553 0.081 Uiso 1 1 calc R U . . .
H14B H 0.188389 0.474794 0.389116 0.081 Uiso 1 1 calc R U . . .
C15 C 0.0587(4) 0.5307(3) 0.42434(16) 0.0792(14) Uani 1 1 d . . . . .
H15A H 0.051684 0.584487 0.445168 0.095 Uiso 1 1 calc R U . . .
H15B H 0.007396 0.544547 0.398602 0.095 Uiso 1 1 calc R U . . .
C16 C 0.0199(4) 0.4369(3) 0.44573(17) 0.0908(16) Uani 1 1 d . . . . .
H16A H 0.025691 0.383095 0.425345 0.136 Uiso 1 1 calc R U . . .
H16B H -0.058406 0.443828 0.453336 0.136 Uiso 1 1 calc R U . . .
H16C H 0.067610 0.424046 0.472102 0.136 Uiso 1 1 calc R U . . .
C17 C 0.3494(4) 0.5513(3) 0.33871(13) 0.0595(11) Uani 1 1 d . . . . .
H17A H 0.353350 0.488891 0.354367 0.071 Uiso 1 1 calc R U . . .
H17B H 0.283345 0.548780 0.317647 0.071 Uiso 1 1 calc R U . . .
C18 C 0.4549(4) 0.5623(3) 0.31359(14) 0.0739(13) Uani 1 1 d . . . . .
H18A H 0.521976 0.562464 0.334175 0.089 Uiso 1 1 calc R U . . .
H18B H 0.452402 0.624696 0.297901 0.089 Uiso 1 1 calc R U . . .
C19 C 0.4643(5) 0.4779(4) 0.28031(19) 0.121(2) Uani 1 1 d . . . . .
H19A H 0.458340 0.416008 0.296031 0.145 Uiso 1 1 calc R U . . .
H19B H 0.399661 0.481805 0.258648 0.145 Uiso 1 1 calc R U . . .
C20 C 0.5679(6) 0.4768(5) 0.2571(2) 0.154(3) Uani 1 1 d . . . . .
H20A H 0.564825 0.423954 0.235991 0.231 Uiso 1 1 calc R U . . .
H20B H 0.632377 0.467448 0.277986 0.231 Uiso 1 1 calc R U . . .
H20C H 0.575909 0.538299 0.241947 0.231 Uiso 1 1 calc R U . . .
C21 C 0.6553(3) 0.3740(3) 0.42710(13) 0.0513(10) Uani 1 1 d . . . . .
C22 C 0.7091(4) 0.4238(3) 0.39359(15) 0.0656(12) Uani 1 1 d . . . . .
H22 H 0.725880 0.389392 0.368148 0.079 Uiso 1 1 calc R U . . .
C23 C 0.7383(4) 0.5222(4) 0.39677(18) 0.0833(15) Uani 1 1 d . . . . .
H23 H 0.774197 0.552330 0.373648 0.100 Uiso 1 1 calc R U . . .
C24 C 0.7152(4) 0.5756(4) 0.43348(18) 0.0813(14) Uani 1 1 d . . . . .
H24 H 0.735996 0.641636 0.435775 0.098 Uiso 1 1 calc R U . . .
C25 C 0.6605(4) 0.5301(3) 0.46696(16) 0.0701(13) Uani 1 1 d . . . . .
H25 H 0.643204 0.565478 0.492081 0.084 Uiso 1 1 calc R U . . .
C26 C 0.6315(4) 0.4319(3) 0.46327(13) 0.0603(12) Uani 1 1 d . . . . .
H26 H 0.593881 0.402960 0.486260 0.072 Uiso 1 1 calc R U . . .
C27 C 0.7341(4) 0.2014(3) 0.45861(13) 0.0530(10) Uani 1 1 d . . . . .
C28 C 0.8090(4) 0.2506(3) 0.48859(14) 0.0632(12) Uani 1 1 d . . . . .
H28 H 0.803309 0.318714 0.490467 0.076 Uiso 1 1 calc R U . . .
C29 C 0.8919(4) 0.2032(4) 0.51593(16) 0.0820(15) Uani 1 1 d . . . . .
H29 H 0.940210 0.239921 0.535183 0.098 Uiso 1 1 calc R U . . .
C30 C 0.9027(4) 0.1035(4) 0.51465(17) 0.0859(15) Uani 1 1 d . . . . .
H30 H 0.956153 0.071234 0.533570 0.103 Uiso 1 1 calc R U . . .
C31 C 0.8332(4) 0.0517(4) 0.48494(19) 0.0881(16) Uani 1 1 d . . . . .
H31 H 0.840708 -0.016244 0.482864 0.106 Uiso 1 1 calc R U . . .
C32 C 0.7519(4) 0.1003(3) 0.45805(17) 0.0765(14) Uani 1 1 d . . . . .
H32 H 0.706061 0.062893 0.438226 0.092 Uiso 1 1 calc R U . . .
C33 C 0.5055(4) 0.2300(3) 0.44389(12) 0.0491(9) Uani 1 1 d . . . . .
C34 C 0.4788(4) 0.1453(3) 0.46661(12) 0.0545(10) Uani 1 1 d . . . . .
H34 H 0.537449 0.100586 0.473523 0.065 Uiso 1 1 calc R U . . .
C35 C 0.3705(4) 0.1233(3) 0.47963(14) 0.0637(12) Uani 1 1 d . . . . .
H35 H 0.357592 0.064590 0.494364 0.076 Uiso 1 1 calc R U . . .
C36 C 0.2816(4) 0.1883(3) 0.47083(15) 0.0711(13) Uani 1 1 d . . . . .
H36 H 0.208470 0.174872 0.479884 0.085 Uiso 1 1 calc R U . . .
C37 C 0.3035(4) 0.2732(3) 0.44840(17) 0.0789(14) Uani 1 1 d . . . . .
H37 H 0.244440 0.317702 0.441772 0.095 Uiso 1 1 calc R U . . .
C38 C 0.4122(4) 0.2932(3) 0.43559(15) 0.0696(13) Uani 1 1 d . . . . .
H38 H 0.424247 0.351805 0.420623 0.084 Uiso 1 1 calc R U . . .
C39 C 0.6371(5) 0.2133(3) 0.37463(14) 0.0656(12) Uani 1 1 d . . . . .
C40 C 0.5432(5) 0.2198(3) 0.34444(15) 0.0785(14) Uani 1 1 d . . . . .
H40 H 0.474233 0.243279 0.354172 0.094 Uiso 1 1 calc R U . . .
C41 C 0.5482(6) 0.1927(4) 0.30003(17) 0.0964(18) Uani 1 1 d . . . . .
H41 H 0.483998 0.199567 0.280499 0.116 Uiso 1 1 calc R U . . .
C42 C 0.6490(7) 0.1557(5) 0.2854(2) 0.123(2) Uani 1 1 d . . . . .
H42 H 0.653364 0.137022 0.255865 0.148 Uiso 1 1 calc R U . . .
C43 C 0.7425(7) 0.1467(5) 0.3145(2) 0.141(3) Uani 1 1 d . . . . .
H43 H 0.810776 0.121387 0.304960 0.169 Uiso 1 1 calc R U . . .
C44 C 0.7356(6) 0.1752(4) 0.35842(17) 0.1093(19) Uani 1 1 d . . . . .
H44 H 0.800286 0.168387 0.377709 0.131 Uiso 1 1 calc R U . . .
B1 B 0.6336(5) 0.2554(3) 0.42628(16) 0.0529(10) Uani 1 1 d . . . . .
O3 O 0.6881(11) 0.8038(18) 0.3649(7) 0.089(2) Uani 0.664(16) 1 d D . P A 1
C45 C 0.7369(11) 0.7723(16) 0.3254(6) 0.0972(18) Uani 0.664(16) 1 d D . P A 1
H45A H 0.727098 0.822459 0.302578 0.117 Uiso 0.664(16) 1 calc R U P A 1
H45B H 0.700235 0.712203 0.314431 0.117 Uiso 0.664(16) 1 calc R U P A 1
C46 C 0.8617(9) 0.7547(11) 0.3368(4) 0.109(3) Uani 0.664(16) 1 d D . P A 1
H46A H 0.875851 0.686837 0.345565 0.130 Uiso 0.664(16) 1 calc R U P A 1
H46B H 0.907633 0.770589 0.312043 0.130 Uiso 0.664(16) 1 calc R U P A 1
C47 C 0.8852(9) 0.8211(12) 0.3735(3) 0.109(3) Uani 0.664(16) 1 d D . P A 1
H47A H 0.933456 0.788878 0.396383 0.130 Uiso 0.664(16) 1 calc R U P A 1
H47B H 0.925243 0.878830 0.363510 0.130 Uiso 0.664(16) 1 calc R U P A 1
C48 C 0.7787(9) 0.8493(9) 0.3907(4) 0.0972(18) Uani 0.664(16) 1 d D . P A 1
H48A H 0.776828 0.828818 0.421451 0.117 Uiso 0.664(16) 1 calc R U P A 1
H48B H 0.770237 0.920352 0.389463 0.117 Uiso 0.664(16) 1 calc R U P A 1
O3A O 0.673(2) 0.808(4) 0.3605(15) 0.089(2) Uani 0.336(16) 1 d D . P A 2
C45A C 0.728(2) 0.758(3) 0.3262(13) 0.0972(18) Uani 0.336(16) 1 d D . P A 2
H45C H 0.697155 0.778051 0.297075 0.117 Uiso 0.336(16) 1 calc R U P A 2
H45D H 0.721808 0.687132 0.329006 0.117 Uiso 0.336(16) 1 calc R U P A 2
C46A C 0.8503(18) 0.7917(19) 0.3345(9) 0.109(3) Uani 0.336(16) 1 d D . P A 2
H46C H 0.896309 0.739083 0.348080 0.130 Uiso 0.336(16) 1 calc R U P A 2
H46D H 0.882331 0.809314 0.306671 0.130 Uiso 0.336(16) 1 calc R U P A 2
C47A C 0.8519(18) 0.876(2) 0.3636(7) 0.109(3) Uani 0.336(16) 1 d D . P A 2
H47C H 0.911700 0.869160 0.387148 0.130 Uiso 0.336(16) 1 calc R U P A 2
H47D H 0.865247 0.935950 0.347267 0.130 Uiso 0.336(16) 1 calc R U P A 2
C48A C 0.7419(18) 0.8779(17) 0.3814(7) 0.0972(18) Uani 0.336(16) 1 d D . P A 2
H48C H 0.749297 0.864866 0.413022 0.117 Uiso 0.336(16) 1 calc R U P A 2
H48D H 0.707676 0.942526 0.376942 0.117 Uiso 0.336(16) 1 calc R U P A 2
O1 O 0.1255(3) 0.7602(3) 0.29851(11) 0.1130(12) Uani 0.873(5) 1 d D . P B 3
O2 O 0.2614(3) 0.7238(2) 0.25906(12) 0.1130(12) Uani 0.873(5) 1 d D . P B 3
N1 N 0.2261(3) 0.74937(13) 0.29384(9) 0.0690(12) Uani 0.873(5) 1 d D . P B 3
O1A O 0.2080(17) 0.7587(2) 0.3059(4) 0.1130(12) Uani 0.127(5) 1 d D . P B 4
O2A O 0.3173(14) 0.7177(3) 0.2563(4) 0.1130(12) Uani 0.127(5) 1 d D . P B 4
N1A N 0.2105(12) 0.7314(3) 0.2647(3) 0.0690(12) Uani 0.127(5) 1 d D . P B 4
 
loop_
 _atom_site_aniso_label
 _atom_site_aniso_U_11
 _atom_site_aniso_U_22
 _atom_site_aniso_U_33
 _atom_site_aniso_U_23
 _atom_site_aniso_U_13
 _atom_site_aniso_U_12
Pd1 0.0510(2) 0.0489(2) 0.0450(2) 0.00125(17) 0.00051(15) -0.00231(18)
N2 0.067(2) 0.054(2) 0.0506(17) 0.0049(15) 0.0018(15) -0.0002(16)
N3 0.049(2) 0.0501(17) 0.0442(17) 0.0009(13) 0.0019(15) -0.0016(15)
N4 0.0529(19) 0.0484(19) 0.0506(18) -0.0013(14) -0.0005(13) -0.0044(16)
C1 0.079(3) 0.054(3) 0.060(2) 0.0042(18) -0.007(2) -0.006(2)
C2 0.077(3) 0.0493(19) 0.053(2) -0.0019(16) -0.008(2) -0.003(2)
C3 0.063(3) 0.056(2) 0.044(2) 0.0053(14) -0.0004(19) -0.003(2)
C4 0.051(2) 0.054(2) 0.052(2) 0.0040(17) -0.0001(17) 0.001(2)
C5 0.073(3) 0.065(2) 0.069(3) -0.004(2) 0.002(2) 0.008(2)
C6 0.105(4) 0.069(3) 0.097(4) -0.004(3) -0.007(3) 0.021(3)
C7 0.110(5) 0.103(4) 0.149(5) -0.035(4) -0.007(4) 0.040(4)
C8 0.172(8) 0.100(4) 0.274(10) -0.052(5) -0.036(7) 0.051(4)
C9 0.072(3) 0.065(3) 0.054(2) 0.010(2) -0.0011(19) -0.007(2)
C10 0.079(3) 0.078(3) 0.064(2) 0.006(2) 0.011(2) -0.007(2)
C11 0.103(4) 0.109(4) 0.065(2) 0.006(3) 0.020(3) -0.007(3)
C12 0.113(5) 0.194(7) 0.092(4) -0.013(4) 0.036(4) -0.003(4)
C13 0.051(2) 0.057(2) 0.062(3) 0.0050(19) -0.0016(19) -0.0050(19)
C14 0.063(3) 0.064(3) 0.077(3) 0.013(2) 0.013(2) -0.003(2)
C15 0.065(3) 0.075(3) 0.099(4) 0.003(3) 0.025(3) -0.009(2)
C16 0.079(4) 0.082(3) 0.113(4) 0.011(3) 0.020(3) -0.015(3)
C17 0.067(3) 0.052(2) 0.059(3) -0.0059(18) 0.001(2) -0.002(2)
C18 0.073(3) 0.085(3) 0.065(3) -0.008(2) 0.010(2) 0.007(3)
C19 0.127(5) 0.121(4) 0.119(5) -0.046(3) 0.046(4) 0.001(4)
C20 0.151(6) 0.176(7) 0.142(6) -0.032(5) 0.069(5) 0.021(5)
C21 0.050(3) 0.0503(19) 0.052(2) 0.0068(15) -0.0076(18) 0.0000(18)
C22 0.060(3) 0.065(2) 0.073(3) 0.015(2) 0.007(2) 0.000(2)
C23 0.068(4) 0.065(3) 0.118(4) 0.026(2) 0.014(3) -0.005(2)
C24 0.063(3) 0.055(3) 0.124(4) 0.014(2) -0.010(3) -0.001(2)
C25 0.070(3) 0.050(2) 0.087(3) -0.005(2) -0.018(2) 0.004(2)
C26 0.077(3) 0.047(2) 0.056(2) 0.0070(17) -0.002(2) 0.004(2)
C27 0.053(2) 0.049(2) 0.058(2) 0.0018(18) 0.0095(17) 0.0035(17)
C28 0.063(3) 0.055(3) 0.071(3) -0.0050(19) -0.0004(19) 0.0077(19)
C29 0.073(3) 0.082(3) 0.088(3) -0.007(3) -0.017(3) 0.014(3)
C30 0.066(4) 0.081(3) 0.110(4) 0.014(3) -0.003(3) 0.022(3)
C31 0.070(4) 0.061(3) 0.132(4) 0.011(3) 0.001(3) 0.014(2)
C32 0.061(3) 0.051(2) 0.116(4) -0.003(2) -0.001(3) 0.007(2)
C33 0.054(2) 0.041(2) 0.052(2) -0.0035(17) 0.0036(18) -0.0015(16)
C34 0.062(2) 0.047(2) 0.055(3) 0.0039(18) 0.001(2) -0.0019(19)
C35 0.065(2) 0.059(3) 0.067(3) 0.013(2) 0.006(2) -0.0048(19)
C36 0.061(3) 0.062(3) 0.092(3) 0.000(2) 0.009(3) -0.002(2)
C37 0.058(3) 0.059(3) 0.121(4) 0.009(2) 0.010(3) 0.009(2)
C38 0.064(2) 0.052(3) 0.094(3) 0.013(2) 0.011(2) 0.008(2)
C39 0.087(3) 0.054(3) 0.056(2) -0.003(2) 0.0069(18) -0.010(2)
C40 0.104(3) 0.070(3) 0.061(2) 0.009(2) -0.006(2) -0.025(3)
C41 0.156(5) 0.070(4) 0.061(2) 0.008(2) -0.005(3) -0.040(3)
C42 0.190(6) 0.108(5) 0.072(4) -0.014(4) 0.020(3) -0.023(4)
C43 0.172(6) 0.174(7) 0.081(3) -0.037(4) 0.032(3) 0.017(5)
C44 0.116(4) 0.139(5) 0.074(3) -0.023(3) 0.020(3) 0.023(4)
B1 0.054(2) 0.051(2) 0.055(2) 0.0018(18) 0.0043(18) -0.0010(19)
O3 0.074(3) 0.097(3) 0.098(4) -0.010(3) 0.009(3) 0.002(4)
C45 0.083(3) 0.108(5) 0.101(3) -0.017(3) 0.010(2) 0.000(2)
C46 0.079(3) 0.114(7) 0.134(4) -0.008(4) 0.015(3) 0.001(3)
C47 0.079(3) 0.114(7) 0.134(4) -0.008(4) 0.015(3) 0.001(3)
C48 0.083(3) 0.108(5) 0.101(3) -0.017(3) 0.010(2) 0.000(2)
O3A 0.074(3) 0.097(3) 0.098(4) -0.010(3) 0.009(3) 0.002(4)
C45A 0.083(3) 0.108(5) 0.101(3) -0.017(3) 0.010(2) 0.000(2)
C46A 0.079(3) 0.114(7) 0.134(4) -0.008(4) 0.015(3) 0.001(3)
C47A 0.079(3) 0.114(7) 0.134(4) -0.008(4) 0.015(3) 0.001(3)
C48A 0.083(3) 0.108(5) 0.101(3) -0.017(3) 0.010(2) 0.000(2)
O1 0.071(2) 0.192(3) 0.0749(17) -0.0241(17) -0.0093(16) 0.0049(19)
O2 0.071(2) 0.192(3) 0.0749(17) -0.0241(17) -0.0093(16) 0.0049(19)
N1 0.070(2) 0.073(3) 0.063(2) 0.0079(19) -0.006(2) -0.005(2)
O1A 0.071(2) 0.192(3) 0.0749(17) -0.0241(17) -0.0093(16) 0.0049(19)
O2A 0.071(2) 0.192(3) 0.0749(17) -0.0241(17) -0.0093(16) 0.0049(19)
N1A 0.070(2) 0.073(3) 0.063(2) 0.0079(19) -0.006(2) -0.005(2)
 
_geom_special_details
;
 All esds (except the esd in the dihedral angle between two l.s. planes)
 are estimated using the full covariance matrix.  The cell esds are taken
 into account individually in the estimation of esds in distances, angles
 and torsion angles; correlations between esds in cell parameters are only
 used when they are defined by crystal symmetry.  An approximate (isotropic)
 treatment of cell esds is used for estimating esds involving l.s. planes.
;
 
loop_
 _geom_bond_atom_site_label_1
 _geom_bond_atom_site_label_2
 _geom_bond_distance
 _geom_bond_site_symmetry_2
 _geom_bond_publ_flag
Pd1 O1A 1.925(19) . ?
Pd1 N3 2.019(3) . ?
Pd1 N1 2.043(3) . ?
Pd1 N2 2.088(3) . ?
Pd1 N4 2.097(3) . ?
N2 C9 1.487(5) . ?
N2 C1 1.507(5) . ?
N2 C5 1.514(5) . ?
N3 C2 1.478(5) . ?
N3 C3 1.481(4) . ?
N3 H3 0.9800 . ?
N4 C17 1.494(5) . ?
N4 C13 1.503(5) . ?
N4 C4 1.507(4) . ?
C1 C2 1.496(5) . ?
C1 H1A 0.9700 . ?
C1 H1B 0.9700 . ?
C2 H2A 0.9700 . ?
C2 H2B 0.9700 . ?
C3 C4 1.505(5) . ?
C3 H3A 0.9700 . ?
C3 H3B 0.9700 . ?
C4 H4A 0.9700 . ?
C4 H4B 0.9700 . ?
C5 C6 1.516(6) . ?
C5 H5A 0.9700 . ?
C5 H5B 0.9700 . ?
C6 C7 1.531(7) . ?
C6 H6A 0.9700 . ?
C6 H6B 0.9700 . ?
C7 C8 1.489(7) . ?
C7 H7A 0.9700 . ?
C7 H7B 0.9700 . ?
C8 H8A 0.9600 . ?
C8 H8B 0.9600 . ?
C8 H8C 0.9600 . ?
C9 C10 1.504(6) . ?
C9 H9A 0.9700 . ?
C9 H9B 0.9700 . ?
C10 C11 1.524(5) . ?
C10 H10A 0.9700 . ?
C10 H10B 0.9700 . ?
C11 C12 1.491(7) . ?
C11 H11A 0.9700 . ?
C11 H11B 0.9700 . ?
C12 H12A 0.9600 . ?
C12 H12B 0.9600 . ?
C12 H12C 0.9600 . ?
C13 C14 1.508(5) . ?
C13 H13A 0.9700 . ?
C13 H13B 0.9700 . ?
C14 C15 1.512(6) . ?
C14 H14A 0.9700 . ?
C14 H14B 0.9700 . ?
C15 C16 1.511(6) . ?
C15 H15A 0.9700 . ?
C15 H15B 0.9700 . ?
C16 H16A 0.9600 . ?
C16 H16B 0.9600 . ?
C16 H16C 0.9600 . ?
C17 C18 1.492(5) . ?
C17 H17A 0.9700 . ?
C17 H17B 0.9700 . ?
C18 C19 1.533(6) . ?
C18 H18A 0.9700 . ?
C18 H18B 0.9700 . ?
C19 C20 1.433(7) . ?
C19 H19A 0.9700 . ?
C19 H19B 0.9700 . ?
C20 H20A 0.9600 . ?
C20 H20B 0.9600 . ?
C20 H20C 0.9600 . ?
C21 C26 1.387(5) . ?
C21 C22 1.397(5) . ?
C21 B1 1.630(6) . ?
C22 C23 1.380(6) . ?
C22 H22 0.9300 . ?
C23 C24 1.365(6) . ?
C23 H23 0.9300 . ?
C24 C25 1.374(6) . ?
C24 H24 0.9300 . ?
C25 C26 1.379(5) . ?
C25 H25 0.9300 . ?
C26 H26 0.9300 . ?
C27 C32 1.389(5) . ?
C27 C28 1.391(6) . ?
C27 B1 1.652(6) . ?
C28 C29 1.391(6) . ?
C28 H28 0.9300 . ?
C29 C30 1.361(6) . ?
C29 H29 0.9300 . ?
C30 C31 1.367(6) . ?
C30 H30 0.9300 . ?
C31 C32 1.379(6) . ?
C31 H31 0.9300 . ?
C32 H32 0.9300 . ?
C33 C34 1.384(5) . ?
C33 C38 1.397(5) . ?
C33 B1 1.654(6) . ?
C34 C35 1.379(5) . ?
C34 H34 0.9300 . ?
C35 C36 1.376(6) . ?
C35 H35 0.9300 . ?
C36 C37 1.369(6) . ?
C36 H36 0.9300 . ?
C37 C38 1.376(6) . ?
C37 H37 0.9300 . ?
C38 H38 0.9300 . ?
C39 C44 1.377(7) . ?
C39 C40 1.386(6) . ?
C39 B1 1.663(6) . ?
C40 C41 1.395(6) . ?
C40 H40 0.9300 . ?
C41 C42 1.377(8) . ?
C41 H41 0.9300 . ?
C42 C43 1.366(8) . ?
C42 H42 0.9300 . ?
C43 C44 1.387(7) . ?
C43 H43 0.9300 . ?
C44 H44 0.9300 . ?
O3 C48 1.418(9) . ?
O3 C45 1.418(10) . ?
C45 C46 1.495(13) . ?
C45 H45A 0.9700 . ?
C45 H45B 0.9700 . ?
C46 C47 1.441(10) . ?
C46 H46A 0.9700 . ?
C46 H46B 0.9700 . ?
C47 C48 1.429(9) . ?
C47 H47A 0.9700 . ?
C47 H47B 0.9700 . ?
C48 H48A 0.9700 . ?
C48 H48B 0.9700 . ?
O3A C48A 1.378(16) . ?
O3A C45A 1.423(14) . ?
C45A C46A 1.504(16) . ?
C45A H45C 0.9700 . ?
C45A H45D 0.9700 . ?
C46A C47A 1.442(14) . ?
C46A H46C 0.9700 . ?
C46A H46D 0.9700 . ?
C47A C48A 1.421(15) . ?
C47A H47C 0.9700 . ?
C47A H47D 0.9700 . ?
C48A H48C 0.9700 . ?
C48A H48D 0.9700 . ?
O1 N1 1.2005(10) . ?
O2 N1 1.2014(10) . ?
O1A N1A 1.3001(10) . ?
O2A N1A 1.3002(10) . ?
 
loop_
 _geom_angle_atom_site_label_1
 _geom_angle_atom_site_label_2
 _geom_angle_atom_site_label_3
 _geom_angle
 _geom_angle_site_symmetry_1
 _geom_angle_site_symmetry_3
 _geom_angle_publ_flag
O1A Pd1 N3 168.3(4) . . ?
N3 Pd1 N1 178.94(13) . . ?
O1A Pd1 N2 93.88(12) . . ?
N3 Pd1 N2 85.02(12) . . ?
N1 Pd1 N2 95.59(10) . . ?
O1A Pd1 N4 93.68(11) . . ?
N3 Pd1 N4 85.28(12) . . ?
N1 Pd1 N4 94.26(10) . . ?
N2 Pd1 N4 166.37(12) . . ?
C9 N2 C1 111.0(3) . . ?
C9 N2 C5 109.5(3) . . ?
C1 N2 C5 110.5(3) . . ?
C9 N2 Pd1 115.2(2) . . ?
C1 N2 Pd1 105.3(2) . . ?
C5 N2 Pd1 105.1(2) . . ?
C2 N3 C3 117.3(3) . . ?
C2 N3 Pd1 107.9(2) . . ?
C3 N3 Pd1 107.3(2) . . ?
C2 N3 H3 108.0 . . ?
C3 N3 H3 108.0 . . ?
Pd1 N3 H3 108.0 . . ?
C17 N4 C13 110.3(3) . . ?
C17 N4 C4 109.8(3) . . ?
C13 N4 C4 111.1(3) . . ?
C17 N4 Pd1 115.5(2) . . ?
C13 N4 Pd1 104.5(2) . . ?
C4 N4 Pd1 105.6(2) . . ?
C2 C1 N2 110.6(3) . . ?
C2 C1 H1A 109.5 . . ?
N2 C1 H1A 109.5 . . ?
C2 C1 H1B 109.5 . . ?
N2 C1 H1B 109.5 . . ?
H1A C1 H1B 108.1 . . ?
N3 C2 C1 106.7(3) . . ?
N3 C2 H2A 110.4 . . ?
C1 C2 H2A 110.4 . . ?
N3 C2 H2B 110.4 . . ?
C1 C2 H2B 110.4 . . ?
H2A C2 H2B 108.6 . . ?
N3 C3 C4 107.5(3) . . ?
N3 C3 H3A 110.2 . . ?
C4 C3 H3A 110.2 . . ?
N3 C3 H3B 110.2 . . ?
C4 C3 H3B 110.2 . . ?
H3A C3 H3B 108.5 . . ?
C3 C4 N4 110.5(3) . . ?
C3 C4 H4A 109.6 . . ?
N4 C4 H4A 109.6 . . ?
C3 C4 H4B 109.6 . . ?
N4 C4 H4B 109.6 . . ?
H4A C4 H4B 108.1 . . ?
N2 C5 C6 117.4(4) . . ?
N2 C5 H5A 108.0 . . ?
C6 C5 H5A 108.0 . . ?
N2 C5 H5B 108.0 . . ?
C6 C5 H5B 108.0 . . ?
H5A C5 H5B 107.2 . . ?
C5 C6 C7 111.1(5) . . ?
C5 C6 H6A 109.4 . . ?
C7 C6 H6A 109.4 . . ?
C5 C6 H6B 109.4 . . ?
C7 C6 H6B 109.4 . . ?
H6A C6 H6B 108.0 . . ?
C8 C7 C6 110.4(6) . . ?
C8 C7 H7A 109.6 . . ?
C6 C7 H7A 109.6 . . ?
C8 C7 H7B 109.6 . . ?
C6 C7 H7B 109.6 . . ?
H7A C7 H7B 108.1 . . ?
C7 C8 H8A 109.5 . . ?
C7 C8 H8B 109.5 . . ?
H8A C8 H8B 109.5 . . ?
C7 C8 H8C 109.5 . . ?
H8A C8 H8C 109.5 . . ?
H8B C8 H8C 109.5 . . ?
N2 C9 C10 115.0(3) . . ?
N2 C9 H9A 108.5 . . ?
C10 C9 H9A 108.5 . . ?
N2 C9 H9B 108.5 . . ?
C10 C9 H9B 108.5 . . ?
H9A C9 H9B 107.5 . . ?
C9 C10 C11 111.6(4) . . ?
C9 C10 H10A 109.3 . . ?
C11 C10 H10A 109.3 . . ?
C9 C10 H10B 109.3 . . ?
C11 C10 H10B 109.3 . . ?
H10A C10 H10B 108.0 . . ?
C12 C11 C10 113.3(5) . . ?
C12 C11 H11A 108.9 . . ?
C10 C11 H11A 108.9 . . ?
C12 C11 H11B 108.9 . . ?
C10 C11 H11B 108.9 . . ?
H11A C11 H11B 107.7 . . ?
C11 C12 H12A 109.5 . . ?
C11 C12 H12B 109.5 . . ?
H12A C12 H12B 109.5 . . ?
C11 C12 H12C 109.5 . . ?
H12A C12 H12C 109.5 . . ?
H12B C12 H12C 109.5 . . ?
N4 C13 C14 117.5(3) . . ?
N4 C13 H13A 107.9 . . ?
C14 C13 H13A 107.9 . . ?
N4 C13 H13B 107.9 . . ?
C14 C13 H13B 107.9 . . ?
H13A C13 H13B 107.2 . . ?
C13 C14 C15 111.7(4) . . ?
C13 C14 H14A 109.3 . . ?
C15 C14 H14A 109.3 . . ?
C13 C14 H14B 109.3 . . ?
C15 C14 H14B 109.3 . . ?
H14A C14 H14B 107.9 . . ?
C16 C15 C14 114.7(4) . . ?
C16 C15 H15A 108.6 . . ?
C14 C15 H15A 108.6 . . ?
C16 C15 H15B 108.6 . . ?
C14 C15 H15B 108.6 . . ?
H15A C15 H15B 107.6 . . ?
C15 C16 H16A 109.5 . . ?
C15 C16 H16B 109.5 . . ?
H16A C16 H16B 109.5 . . ?
C15 C16 H16C 109.5 . . ?
H16A C16 H16C 109.5 . . ?
H16B C16 H16C 109.5 . . ?
C18 C17 N4 114.8(3) . . ?
C18 C17 H17A 108.6 . . ?
N4 C17 H17A 108.6 . . ?
C18 C17 H17B 108.6 . . ?
N4 C17 H17B 108.6 . . ?
H17A C17 H17B 107.5 . . ?
C17 C18 C19 110.6(4) . . ?
C17 C18 H18A 109.5 . . ?
C19 C18 H18A 109.5 . . ?
C17 C18 H18B 109.5 . . ?
C19 C18 H18B 109.5 . . ?
H18A C18 H18B 108.1 . . ?
C20 C19 C18 115.1(5) . . ?
C20 C19 H19A 108.5 . . ?
C18 C19 H19A 108.5 . . ?
C20 C19 H19B 108.5 . . ?
C18 C19 H19B 108.5 . . ?
H19A C19 H19B 107.5 . . ?
C19 C20 H20A 109.5 . . ?
C19 C20 H20B 109.5 . . ?
H20A C20 H20B 109.5 . . ?
C19 C20 H20C 109.5 . . ?
H20A C20 H20C 109.5 . . ?
H20B C20 H20C 109.5 . . ?
C26 C21 C22 114.5(4) . . ?
C26 C21 B1 122.3(4) . . ?
C22 C21 B1 122.9(4) . . ?
C23 C22 C21 122.6(5) . . ?
C23 C22 H22 118.7 . . ?
C21 C22 H22 118.7 . . ?
C24 C23 C22 120.7(5) . . ?
C24 C23 H23 119.6 . . ?
C22 C23 H23 119.6 . . ?
C23 C24 C25 118.7(5) . . ?
C23 C24 H24 120.6 . . ?
C25 C24 H24 120.6 . . ?
C24 C25 C26 119.9(5) . . ?
C24 C25 H25 120.0 . . ?
C26 C25 H25 120.0 . . ?
C25 C26 C21 123.5(4) . . ?
C25 C26 H26 118.2 . . ?
C21 C26 H26 118.2 . . ?
C32 C27 C28 113.2(4) . . ?
C32 C27 B1 122.2(4) . . ?
C28 C27 B1 124.6(4) . . ?
C27 C28 C29 123.5(4) . . ?
C27 C28 H28 118.2 . . ?
C29 C28 H28 118.2 . . ?
C30 C29 C28 120.3(5) . . ?
C30 C29 H29 119.8 . . ?
C28 C29 H29 119.8 . . ?
C29 C30 C31 118.5(5) . . ?
C29 C30 H30 120.7 . . ?
C31 C30 H30 120.7 . . ?
C30 C31 C32 120.0(5) . . ?
C30 C31 H31 120.0 . . ?
C32 C31 H31 120.0 . . ?
C31 C32 C27 124.4(5) . . ?
C31 C32 H32 117.8 . . ?
C27 C32 H32 117.8 . . ?
C34 C33 C38 113.8(4) . . ?
C34 C33 B1 124.5(4) . . ?
C38 C33 B1 121.7(4) . . ?
C35 C34 C33 124.0(4) . . ?
C35 C34 H34 118.0 . . ?
C33 C34 H34 118.0 . . ?
C36 C35 C34 120.0(4) . . ?
C36 C35 H35 120.0 . . ?
C34 C35 H35 120.0 . . ?
C37 C36 C35 118.3(5) . . ?
C37 C36 H36 120.8 . . ?
C35 C36 H36 120.8 . . ?
C36 C37 C38 120.6(5) . . ?
C36 C37 H37 119.7 . . ?
C38 C37 H37 119.7 . . ?
C37 C38 C33 123.4(4) . . ?
C37 C38 H38 118.3 . . ?
C33 C38 H38 118.3 . . ?
C44 C39 C40 115.8(5) . . ?
C44 C39 B1 122.0(5) . . ?
C40 C39 B1 122.1(5) . . ?
C39 C40 C41 122.6(6) . . ?
C39 C40 H40 118.7 . . ?
C41 C40 H40 118.7 . . ?
C42 C41 C40 119.4(6) . . ?
C42 C41 H41 120.3 . . ?
C40 C41 H41 120.3 . . ?
C43 C42 C41 119.4(7) . . ?
C43 C42 H42 120.3 . . ?
C41 C42 H42 120.3 . . ?
C42 C43 C44 120.0(7) . . ?
C42 C43 H43 120.0 . . ?
C44 C43 H43 120.0 . . ?
C39 C44 C43 122.8(6) . . ?
C39 C44 H44 118.6 . . ?
C43 C44 H44 118.6 . . ?
C21 B1 C27 109.0(3) . . ?
C21 B1 C33 110.1(3) . . ?
C27 B1 C33 110.0(3) . . ?
C21 B1 C39 110.0(3) . . ?
C27 B1 C39 110.2(4) . . ?
C33 B1 C39 107.6(4) . . ?
C48 O3 C45 105.7(7) . . ?
O3 C45 C46 106.8(12) . . ?
O3 C45 H45A 110.4 . . ?
C46 C45 H45A 110.4 . . ?
O3 C45 H45B 110.4 . . ?
C46 C45 H45B 110.4 . . ?
H45A C45 H45B 108.6 . . ?
C47 C46 C45 102.4(7) . . ?
C47 C46 H46A 111.3 . . ?
C45 C46 H46A 111.3 . . ?
C47 C46 H46B 111.3 . . ?
C45 C46 H46B 111.3 . . ?
H46A C46 H46B 109.2 . . ?
C48 C47 C46 108.6(8) . . ?
C48 C47 H47A 110.0 . . ?
C46 C47 H47A 110.0 . . ?
C48 C47 H47B 110.0 . . ?
C46 C47 H47B 110.0 . . ?
H47A C47 H47B 108.4 . . ?
O3 C48 C47 108.6(7) . . ?
O3 C48 H48A 110.0 . . ?
C47 C48 H48A 110.0 . . ?
O3 C48 H48B 110.0 . . ?
C47 C48 H48B 110.0 . . ?
H48A C48 H48B 108.4 . . ?
C48A O3A C45A 112.3(14) . . ?
O3A C45A C46A 101.8(12) . . ?
O3A C45A H45C 111.4 . . ?
C46A C45A H45C 111.4 . . ?
O3A C45A H45D 111.4 . . ?
C46A C45A H45D 111.4 . . ?
H45C C45A H45D 109.3 . . ?
C47A C46A C45A 108.7(13) . . ?
C47A C46A H46C 110.0 . . ?
C45A C46A H46C 110.0 . . ?
C47A C46A H46D 110.0 . . ?
C45A C46A H46D 110.0 . . ?
H46C C46A H46D 108.3 . . ?
C48A C47A C46A 105.4(13) . . ?
C48A C47A H47C 110.7 . . ?
C46A C47A H47C 110.7 . . ?
C48A C47A H47D 110.7 . . ?
C46A C47A H47D 110.7 . . ?
H47C C47A H47D 108.8 . . ?
O3A C48A C47A 109.4(13) . . ?
O3A C48A H48C 109.8 . . ?
C47A C48A H48C 109.8 . . ?
O3A C48A H48D 109.8 . . ?
C47A C48A H48D 109.8 . . ?
H48C C48A H48D 108.2 . . ?
O1 N1 O2 121.80(15) . . ?
O1 N1 Pd1 118.8(2) . . ?
O2 N1 Pd1 119.4(2) . . ?
N1A O1A Pd1 125.6(9) . . ?
O1A N1A O2A 107.72(12) . . ?
 
loop_
 _geom_torsion_atom_site_label_1
 _geom_torsion_atom_site_label_2
 _geom_torsion_atom_site_label_3
 _geom_torsion_atom_site_label_4
 _geom_torsion
 _geom_torsion_site_symmetry_1
 _geom_torsion_site_symmetry_2
 _geom_torsion_site_symmetry_3
 _geom_torsion_site_symmetry_4
 _geom_torsion_publ_flag
C9 N2 C1 C2 -160.6(3) . . . . ?
C5 N2 C1 C2 77.7(4) . . . . ?
Pd1 N2 C1 C2 -35.3(4) . . . . ?
C3 N3 C2 C1 -166.9(3) . . . . ?
Pd1 N3 C2 C1 -45.6(4) . . . . ?
N2 C1 C2 N3 54.7(4) . . . . ?
C2 N3 C3 C4 167.6(3) . . . . ?
Pd1 N3 C3 C4 46.1(4) . . . . ?
N3 C3 C4 N4 -53.9(4) . . . . ?
C17 N4 C4 C3 158.5(3) . . . . ?
C13 N4 C4 C3 -79.3(4) . . . . ?
Pd1 N4 C4 C3 33.4(3) . . . . ?
C9 N2 C5 C6 -56.8(5) . . . . ?
C1 N2 C5 C6 65.8(5) . . . . ?
Pd1 N2 C5 C6 178.9(3) . . . . ?
N2 C5 C6 C7 -178.0(4) . . . . ?
C5 C6 C7 C8 -173.5(5) . . . . ?
C1 N2 C9 C10 66.9(5) . . . . ?
C5 N2 C9 C10 -170.9(4) . . . . ?
Pd1 N2 C9 C10 -52.6(5) . . . . ?
N2 C9 C10 C11 172.7(4) . . . . ?
C9 C10 C11 C12 171.7(5) . . . . ?
C17 N4 C13 C14 57.2(5) . . . . ?
C4 N4 C13 C14 -64.8(4) . . . . ?
Pd1 N4 C13 C14 -178.1(3) . . . . ?
N4 C13 C14 C15 -178.8(4) . . . . ?
C13 C14 C15 C16 179.2(4) . . . . ?
C13 N4 C17 C18 169.2(4) . . . . ?
C4 N4 C17 C18 -68.1(4) . . . . ?
Pd1 N4 C17 C18 51.0(4) . . . . ?
N4 C17 C18 C19 -178.7(4) . . . . ?
C17 C18 C19 C20 -174.8(5) . . . . ?
C26 C21 C22 C23 1.4(6) . . . . ?
B1 C21 C22 C23 -172.8(4) . . . . ?
C21 C22 C23 C24 -0.1(7) . . . . ?
C22 C23 C24 C25 -1.0(8) . . . . ?
C23 C24 C25 C26 0.8(7) . . . . ?
C24 C25 C26 C21 0.6(7) . . . . ?
C22 C21 C26 C25 -1.6(6) . . . . ?
B1 C21 C26 C25 172.6(4) . . . . ?
C32 C27 C28 C29 -1.2(7) . . . . ?
B1 C27 C28 C29 179.1(4) . . . . ?
C27 C28 C29 C30 -0.6(8) . . . . ?
C28 C29 C30 C31 2.2(8) . . . . ?
C29 C30 C31 C32 -2.0(8) . . . . ?
C30 C31 C32 C27 0.0(8) . . . . ?
C28 C27 C32 C31 1.5(7) . . . . ?
B1 C27 C32 C31 -178.8(4) . . . . ?
C38 C33 C34 C35 0.8(6) . . . . ?
B1 C33 C34 C35 -177.4(4) . . . . ?
C33 C34 C35 C36 -1.2(7) . . . . ?
C34 C35 C36 C37 1.1(7) . . . . ?
C35 C36 C37 C38 -0.8(7) . . . . ?
C36 C37 C38 C33 0.5(8) . . . . ?
C34 C33 C38 C37 -0.5(7) . . . . ?
B1 C33 C38 C37 177.8(4) . . . . ?
C44 C39 C40 C41 -1.9(7) . . . . ?
B1 C39 C40 C41 174.3(4) . . . . ?
C39 C40 C41 C42 1.5(8) . . . . ?
C40 C41 C42 C43 -0.3(9) . . . . ?
C41 C42 C43 C44 -0.4(11) . . . . ?
C40 C39 C44 C43 1.2(8) . . . . ?
B1 C39 C44 C43 -175.0(5) . . . . ?
C42 C43 C44 C39 -0.1(10) . . . . ?
C26 C21 B1 C27 -74.2(5) . . . . ?
C22 C21 B1 C27 99.5(4) . . . . ?
C26 C21 B1 C33 46.6(5) . . . . ?
C22 C21 B1 C33 -139.7(4) . . . . ?
C26 C21 B1 C39 165.0(4) . . . . ?
C22 C21 B1 C39 -21.3(6) . . . . ?
C32 C27 B1 C21 -167.2(4) . . . . ?
C28 C27 B1 C21 12.5(6) . . . . ?
C32 C27 B1 C33 72.1(5) . . . . ?
C28 C27 B1 C33 -108.2(5) . . . . ?
C32 C27 B1 C39 -46.5(5) . . . . ?
C28 C27 B1 C39 133.2(4) . . . . ?
C34 C33 B1 C21 -148.3(4) . . . . ?
C38 C33 B1 C21 33.6(5) . . . . ?
C34 C33 B1 C27 -28.1(5) . . . . ?
C38 C33 B1 C27 153.7(4) . . . . ?
C34 C33 B1 C39 91.9(5) . . . . ?
C38 C33 B1 C39 -86.2(5) . . . . ?
C44 C39 B1 C21 94.5(5) . . . . ?
C40 C39 B1 C21 -81.4(5) . . . . ?
C44 C39 B1 C27 -25.6(6) . . . . ?
C40 C39 B1 C27 158.5(4) . . . . ?
C44 C39 B1 C33 -145.6(5) . . . . ?
C40 C39 B1 C33 38.5(5) . . . . ?
C48 O3 C45 C46 27(2) . . . . ?
O3 C45 C46 C47 -28(2) . . . . ?
C45 C46 C47 C48 17.4(17) . . . . ?
C45 O3 C48 C47 -16(2) . . . . ?
C46 C47 C48 O3 -1.4(18) . . . . ?
C48A O3A C45A C46A 11(5) . . . . ?
O3A C45A C46A C47A -15(4) . . . . ?
C45A C46A C47A C48A 14(4) . . . . ?
C45A O3A C48A C47A -3(5) . . . . ?
C46A C47A C48A O3A -7(4) . . . . ?
Pd1 O1A N1A O2A 0.00(2) . . . . ?
 
_refine_diff_density_max    0.445
_refine_diff_density_min   -0.403
_refine_diff_density_rms    0.068

_shelx_res_file
;
TITL shelxt in P 1 21/n 1
    76_pdno2_tr_274k_100s_08_decay.res
    created by SHELXL-2018/3 at 10:05:37 on 31-Mar-2020
CELL 0.534 11.6752 13.5803 30.1828 90 93.44 90
ZERR 4 0.000455 0.00048 0.001005 0 0.003146 0
LATT 1
SYMM 0.5-X,0.5+Y,0.5-Z
SFAC C H B N O Pd
DISP B 0 0 4.561
DISP C 0.001 0.001 6.94
DISP H -0 0 0.611
DISP N 0.003 0.002 10.693
DISP O 0.005 0.003 16.398
DISP Pd -2.504 0.615 1934.604
UNIT 192 292 4 16 12 4
DFIX 1.2 0.001 N1 O1 N1 O2
DFIX 1.3 0.001 O1A N1A N1A O2A
DANG 2.1 0.001 O1 O2 O1A O2A
FLAT 0.001 Pd1 O1 O2 N1 O1A O2A N1A
RIGU 0.001 0.002
EADP O3 O3A
EADP C45 C45A C48 C48A
EADP C46 C46A C47 C47A
EADP O1 O1A O2 O2A
EADP N1 N1A

L.S. 20
PLAN  5
SIZE 0.1 0.1 0.05
TEMP 1
BOND $H
list 4
CONF
fmap 2
acta
SHEL 999 0.8
OMIT -1 0 5
OMIT -3 0 -1
REM <olex2.extras>
REM <HklSrc "%.\\76_PdNO2_TR_274K_100S_08_decay.hkl">
REM </olex2.extras>

WGHT    0.032000
FVAR       0.24319   0.66413   0.87270
PD1   6    0.339777    0.775283    0.346655    11.00000    0.05103    0.04891 =
         0.04502    0.00125    0.00051   -0.00231
N2    4    0.346253    0.927655    0.337785    11.00000    0.06708    0.05432 =
         0.05058    0.00485    0.00181   -0.00020
N3    4    0.454113    0.799076    0.398398    11.00000    0.04924    0.05009 =
         0.04416    0.00087    0.00190   -0.00163
AFIX  13
H3    2    0.531213    0.788604    0.388114    11.00000   -1.20000
AFIX   0
N4    4    0.330872    0.631393    0.371457    11.00000    0.05291    0.04844 =
         0.05057   -0.00133   -0.00047   -0.00436
C1    1    0.441271    0.962913    0.369924    11.00000    0.07851    0.05364 =
         0.06003    0.00417   -0.00725   -0.00633
AFIX  23
H1A   2    0.514203    0.957392    0.356331    11.00000   -1.20000
H1B   2    0.429090    1.031694    0.376918    11.00000   -1.20000
AFIX   0
C2    1    0.444793    0.903363    0.411686    11.00000    0.07686    0.04933 =
         0.05345   -0.00187   -0.00822   -0.00299
AFIX  23
H2A   2    0.510324    0.922163    0.431125    11.00000   -1.20000
H2B   2    0.375512    0.913758    0.427263    11.00000   -1.20000
AFIX   0
C3    1    0.433557    0.723496    0.432410    11.00000    0.06262    0.05573 =
         0.04374    0.00526   -0.00043   -0.00255
AFIX  23
H3A   2    0.364140    0.738671    0.447164    11.00000   -1.20000
H3B   2    0.497310    0.721642    0.454533    11.00000   -1.20000
AFIX   0
C4    1    0.421564    0.625779    0.409054    11.00000    0.05135    0.05430 =
         0.05216    0.00401   -0.00009    0.00061
AFIX  23
H4A   2    0.400875    0.575550    0.429981    11.00000   -1.20000
H4B   2    0.494393    0.607469    0.397546    11.00000   -1.20000
AFIX   0
C5    1    0.231343    0.965352    0.351226    11.00000    0.07334    0.06529 =
         0.06908   -0.00406    0.00214    0.00751
AFIX  23
H5A   2    0.221425    0.944002    0.381424    11.00000   -1.20000
H5B   2    0.171874    0.933775    0.332419    11.00000   -1.20000
AFIX   0
C6    1    0.211301    1.075605    0.349085    11.00000    0.10493    0.06898 =
         0.09688   -0.00409   -0.00723    0.02140
AFIX  23
H6A   2    0.216451    1.098058    0.318761    11.00000   -1.20000
H6B   2    0.270457    1.108846    0.367411    11.00000   -1.20000
AFIX   0
C7    1    0.093329    1.102287    0.365159    11.00000    0.10981    0.10267 =
         0.14900   -0.03517   -0.00670    0.04049
AFIX  23
H7A   2    0.034660    1.063540    0.349109    11.00000   -1.20000
H7B   2    0.091117    1.086949    0.396483    11.00000   -1.20000
AFIX   0
C8    1    0.069498    1.208986    0.357983    11.00000    0.17167    0.10039 =
         0.27360   -0.05191   -0.03648    0.05108
AFIX 137
H8A   2    0.042240    1.219630    0.327721    11.00000   -1.50000
H8B   2    0.138679    1.245982    0.364172    11.00000   -1.50000
H8C   2    0.012208    1.230144    0.377430    11.00000   -1.50000
AFIX   0
C9    1    0.365470    0.960631    0.291833    11.00000    0.07193    0.06458 =
         0.05406    0.01046   -0.00106   -0.00686
AFIX  23
H9A   2    0.374671    1.031620    0.291990    11.00000   -1.20000
H9B   2    0.297475    0.945420    0.273029    11.00000   -1.20000
AFIX   0
C10   1    0.467756    0.915385    0.271628    11.00000    0.07932    0.07826 =
         0.06374    0.00593    0.01068   -0.00705
AFIX  23
H10A  2    0.464038    0.844314    0.274407    11.00000   -1.20000
H10B  2    0.537347    0.937723    0.287728    11.00000   -1.20000
AFIX   0
C11   1    0.472430    0.942750    0.222805    11.00000    0.10336    0.10896 =
         0.06536    0.00637    0.01994   -0.00711
AFIX  23
H11A  2    0.408132    0.912282    0.206195    11.00000   -1.20000
H11B  2    0.464212    1.013544    0.219759    11.00000   -1.20000
AFIX   0
C12   1    0.580952    0.911712    0.203219    11.00000    0.11269    0.19440 =
         0.09226   -0.01266    0.03628   -0.00261
AFIX 137
H12A  2    0.579383    0.931658    0.172674    11.00000   -1.50000
H12B  2    0.588323    0.841405    0.205081    11.00000   -1.50000
H12C  2    0.645035    0.942085    0.219288    11.00000   -1.50000
AFIX   0
C13   1    0.212629    0.623887    0.388337    11.00000    0.05086    0.05720 =
         0.06229    0.00497   -0.00159   -0.00503
AFIX  23
H13A  2    0.157532    0.636047    0.363599    11.00000   -1.20000
H13B  2    0.204116    0.676438    0.409656    11.00000   -1.20000
AFIX   0
C14   1    0.180414    0.528463    0.409912    11.00000    0.06318    0.06435 =
         0.07696    0.01254    0.01333   -0.00348
AFIX  23
H14A  2    0.232596    0.516280    0.435553    11.00000   -1.20000
H14B  2    0.188389    0.474794    0.389116    11.00000   -1.20000
AFIX   0
C15   1    0.058656    0.530736    0.424337    11.00000    0.06546    0.07507 =
         0.09944    0.00349    0.02479   -0.00934
AFIX  23
H15A  2    0.051684    0.584487    0.445168    11.00000   -1.20000
H15B  2    0.007396    0.544547    0.398602    11.00000   -1.20000
AFIX   0
C16   1    0.019851    0.436873    0.445729    11.00000    0.07941    0.08156 =
         0.11317    0.01125    0.02005   -0.01539
AFIX 137
H16A  2    0.025691    0.383095    0.425345    11.00000   -1.50000
H16B  2   -0.058406    0.443828    0.453336    11.00000   -1.50000
H16C  2    0.067610    0.424046    0.472102    11.00000   -1.50000
AFIX   0
C17   1    0.349376    0.551291    0.338712    11.00000    0.06736    0.05191 =
         0.05891   -0.00591    0.00079   -0.00204
AFIX  23
H17A  2    0.353350    0.488891    0.354367    11.00000   -1.20000
H17B  2    0.283345    0.548780    0.317647    11.00000   -1.20000
AFIX   0
C18   1    0.454896    0.562328    0.313593    11.00000    0.07276    0.08465 =
         0.06509   -0.00842    0.01018    0.00675
AFIX  23
H18A  2    0.521976    0.562464    0.334175    11.00000   -1.20000
H18B  2    0.452402    0.624696    0.297901    11.00000   -1.20000
AFIX   0
C19   1    0.464327    0.477913    0.280306    11.00000    0.12720    0.12114 =
         0.11941   -0.04615    0.04625    0.00118
AFIX  23
H19A  2    0.458340    0.416008    0.296031    11.00000   -1.20000
H19B  2    0.399661    0.481805    0.258648    11.00000   -1.20000
AFIX   0
C20   1    0.567903    0.476813    0.257147    11.00000    0.15092    0.17611 =
         0.14162   -0.03191    0.06887    0.02101
AFIX 137
H20A  2    0.564825    0.423954    0.235991    11.00000   -1.50000
H20B  2    0.632377    0.467448    0.277986    11.00000   -1.50000
H20C  2    0.575909    0.538299    0.241947    11.00000   -1.50000
AFIX   0

C21   1    0.655270    0.373963    0.427100    11.00000    0.05043    0.05032 =
         0.05199    0.00678   -0.00758    0.00005
C22   1    0.709094    0.423824    0.393593    11.00000    0.05959    0.06451 =
         0.07304    0.01548    0.00678    0.00014
AFIX  43
H22   2    0.725880    0.389392    0.368148    11.00000   -1.20000
AFIX   0
C23   1    0.738338    0.522173    0.396765    11.00000    0.06784    0.06486 =
         0.11828    0.02566    0.01398   -0.00504
AFIX  43
H23   2    0.774197    0.552330    0.373648    11.00000   -1.20000
AFIX   0
C24   1    0.715184    0.575648    0.433476    11.00000    0.06322    0.05459 =
         0.12434    0.01419   -0.01002   -0.00110
AFIX  43
H24   2    0.735996    0.641636    0.435775    11.00000   -1.20000
AFIX   0
C25   1    0.660548    0.530114    0.466962    11.00000    0.07008    0.05041 =
         0.08689   -0.00469   -0.01846    0.00442
AFIX  43
H25   2    0.643204    0.565478    0.492081    11.00000   -1.20000
AFIX   0
C26   1    0.631461    0.431896    0.463272    11.00000    0.07695    0.04716 =
         0.05596    0.00701   -0.00218    0.00391
AFIX  43
H26   2    0.593881    0.402960    0.486260    11.00000   -1.20000
AFIX   0
C27   1    0.734085    0.201390    0.458608    11.00000    0.05266    0.04933 =
         0.05791    0.00175    0.00953    0.00349
C28   1    0.808970    0.250551    0.488592    11.00000    0.06297    0.05524 =
         0.07090   -0.00502   -0.00042    0.00767
AFIX  43
H28   2    0.803309    0.318714    0.490467    11.00000   -1.20000
AFIX   0
C29   1    0.891895    0.203220    0.515932    11.00000    0.07320    0.08234 =
         0.08770   -0.00662   -0.01687    0.01353
AFIX  43
H29   2    0.940210    0.239921    0.535183    11.00000   -1.20000
AFIX   0
C30   1    0.902679    0.103481    0.514649    11.00000    0.06591    0.08072 =
         0.10996    0.01442   -0.00323    0.02194
AFIX  43
H30   2    0.956153    0.071234    0.533570    11.00000   -1.20000
AFIX   0
C31   1    0.833184    0.051749    0.484940    11.00000    0.07006    0.06142 =
         0.13218    0.01059    0.00140    0.01389
AFIX  43
H31   2    0.840708   -0.016244    0.482864    11.00000   -1.20000
AFIX   0
C32   1    0.751947    0.100313    0.458053    11.00000    0.06111    0.05130 =
         0.11623   -0.00289   -0.00105    0.00660
AFIX  43
H32   2    0.706061    0.062893    0.438226    11.00000   -1.20000
AFIX   0
C33   1    0.505452    0.230017    0.443887    11.00000    0.05367    0.04129 =
         0.05230   -0.00350    0.00364   -0.00153
C34   1    0.478790    0.145348    0.466613    11.00000    0.06186    0.04673 =
         0.05462    0.00393    0.00073   -0.00194
AFIX  43
H34   2    0.537449    0.100586    0.473523    11.00000   -1.20000
AFIX   0
C35   1    0.370519    0.123333    0.479634    11.00000    0.06497    0.05925 =
         0.06692    0.01289    0.00556   -0.00480
AFIX  43
H35   2    0.357592    0.064590    0.494364    11.00000   -1.20000
AFIX   0
C36   1    0.281596    0.188301    0.470827    11.00000    0.06064    0.06175 =
         0.09150   -0.00024    0.00903   -0.00215
AFIX  43
H36   2    0.208470    0.174872    0.479884    11.00000   -1.20000
AFIX   0
C37   1    0.303518    0.273175    0.448403    11.00000    0.05800    0.05862 =
         0.12079    0.00877    0.01009    0.00881
AFIX  43
H37   2    0.244440    0.317702    0.441772    11.00000   -1.20000
AFIX   0
C38   1    0.412228    0.293190    0.435585    11.00000    0.06361    0.05190 =
         0.09414    0.01334    0.01100    0.00841
AFIX  43
H38   2    0.424247    0.351805    0.420623    11.00000   -1.20000
AFIX   0
C39   1    0.637117    0.213251    0.374630    11.00000    0.08664    0.05439 =
         0.05623   -0.00272    0.00693   -0.00974
C40   1    0.543236    0.219849    0.344442    11.00000    0.10373    0.06951 =
         0.06100    0.00858   -0.00620   -0.02497
AFIX  43
H40   2    0.474233    0.243279    0.354172    11.00000   -1.20000
AFIX   0
C41   1    0.548195    0.192719    0.300030    11.00000    0.15636    0.07020 =
         0.06132    0.00836   -0.00466   -0.03985
AFIX  43
H41   2    0.483998    0.199567    0.280499    11.00000   -1.20000
AFIX   0
C42   1    0.648977    0.155706    0.285358    11.00000    0.18961    0.10827 =
         0.07239   -0.01362    0.02015   -0.02325
AFIX  43
H42   2    0.653364    0.137022    0.255865    11.00000   -1.20000
AFIX   0
C43   1    0.742483    0.146683    0.314534    11.00000    0.17163    0.17353 =
         0.08069   -0.03692    0.03152    0.01735
AFIX  43
H43   2    0.810776    0.121387    0.304960    11.00000   -1.20000
AFIX   0
C44   1    0.735622    0.175223    0.358416    11.00000    0.11634    0.13901 =
         0.07419   -0.02279    0.01973    0.02305
AFIX  43
H44   2    0.800286    0.168387    0.377709    11.00000   -1.20000
AFIX   0
B1    3    0.633616    0.255360    0.426285    11.00000    0.05362    0.05085 =
         0.05451    0.00176    0.00432   -0.00097

PART 1
O3    5    0.688144    0.803755    0.364883    21.00000    0.07360    0.09698 =
         0.09835   -0.01046    0.00946    0.00202
C45   1    0.736928    0.772276    0.325358    21.00000    0.08265    0.10849 =
         0.10109   -0.01659    0.00968   -0.00004
AFIX  23
H45A  2    0.727098    0.822459    0.302578    21.00000   -1.20000
H45B  2    0.700235    0.712203    0.314431    21.00000   -1.20000
AFIX   0
C46   1    0.861652    0.754667    0.336789    21.00000    0.07925    0.11401 =
         0.13368   -0.00832    0.01499    0.00112
AFIX  23
H46A  2    0.875851    0.686837    0.345565    21.00000   -1.20000
H46B  2    0.907633    0.770589    0.312043    21.00000   -1.20000
AFIX   0
C47   1    0.885187    0.821069    0.373452    21.00000    0.07925    0.11401 =
         0.13368   -0.00832    0.01499    0.00112
AFIX  23
H47A  2    0.933456    0.788878    0.396383    21.00000   -1.20000
H47B  2    0.925243    0.878830    0.363510    21.00000   -1.20000
AFIX   0
C48   1    0.778705    0.849334    0.390720    21.00000    0.08265    0.10849 =
         0.10109   -0.01659    0.00968   -0.00004
AFIX  23
H48A  2    0.776828    0.828818    0.421451    21.00000   -1.20000
H48B  2    0.770237    0.920352    0.389463    21.00000   -1.20000
AFIX   0
SAME 0.02 0.04 O3 > C48
PART 0
PART 2
O3A   5    0.672679    0.807591    0.360520   -21.00000    0.07360    0.09698 =
         0.09835   -0.01046    0.00946    0.00202
C45A  1    0.728237    0.758046    0.326218   -21.00000    0.08265    0.10849 =
         0.10109   -0.01659    0.00968   -0.00004
AFIX  23
H45C  2    0.697155    0.778051    0.297075   -21.00000   -1.20000
H45D  2    0.721808    0.687132    0.329006   -21.00000   -1.20000
AFIX   0
C46A  1    0.850311    0.791738    0.334519   -21.00000    0.07925    0.11401 =
         0.13368   -0.00832    0.01499    0.00112
AFIX  23
H46C  2    0.896309    0.739083    0.348080   -21.00000   -1.20000
H46D  2    0.882331    0.809314    0.306671   -21.00000   -1.20000
AFIX   0
C47A  1    0.851889    0.875963    0.363622   -21.00000    0.07925    0.11401 =
         0.13368   -0.00832    0.01499    0.00112
AFIX  23
H47C  2    0.911700    0.869160    0.387148   -21.00000   -1.20000
H47D  2    0.865247    0.935950    0.347267   -21.00000   -1.20000
AFIX   0
C48A  1    0.741873    0.877913    0.381383   -21.00000    0.08265    0.10849 =
         0.10109   -0.01659    0.00968   -0.00004
AFIX  23
H48C  2    0.749297    0.864866    0.413022   -21.00000   -1.20000
H48D  2    0.707676    0.942526    0.376942   -21.00000   -1.20000
AFIX   0

PART 0
PART 3
O1    5    0.125507    0.760217    0.298513    31.00000    0.07071    0.19156 =
         0.07494   -0.02408   -0.00933    0.00485
O2    5    0.261354    0.723799    0.259063    31.00000    0.07071    0.19156 =
         0.07494   -0.02408   -0.00933    0.00485
N1    4    0.226116    0.749369    0.293839    31.00000    0.06982    0.07286 =
         0.06319    0.00793   -0.00574   -0.00462
PART 0
PART 4
O1A   5    0.207969    0.758689    0.305889   -31.00000    0.07071    0.19156 =
         0.07494   -0.02408   -0.00933    0.00485
O2A   5    0.317318    0.717661    0.256305   -31.00000    0.07071    0.19156 =
         0.07494   -0.02408   -0.00933    0.00485
N1A   4    0.210544    0.731412    0.264673   -31.00000    0.06982    0.07286 =
         0.06319    0.00793   -0.00574   -0.00462
HKLF 4


REM  shelxt in P 1 21/n 1
REM wR2 = 0.1354, GooF = S = 0.881, Restrained GooF = 0.881 for all data
REM R1 = 0.0602 for 4777 Fo > 4sig(Fo) and 0.1242 for all 9736 data
REM 526 parameters refined using 490 restraints

END

WGHT      0.0317      0.0000

REM Highest difference peak  0.445,  deepest hole -0.403,  1-sigma level  0.068
Q1    1   0.3412  0.6767  0.3476  11.00000  0.05    0.45
Q2    1   0.1344  0.6828  0.2859  11.00000  0.05    0.30
Q3    1   0.8793  0.7615  0.3804  11.00000  0.05    0.29
Q4    1   0.2159  0.6731  0.2761  11.00000  0.05    0.28
Q5    1   0.0212  1.0037  0.3879  11.00000  0.05    0.28
;
_shelx_res_checksum   37125

_shelx_hkl_file
;
  15   0  -1   -1.69    7.77
  15   0  -2   -1.06    7.54
  15   0  -3    3.11    6.80
  15   0  -4    4.41    8.30
  15   0  -5    9.24    7.74
  15   0  -6   -4.34    8.93
  15   0  -7   -3.06    8.69
  15   0  -8    1.41    6.97
  15   0  -9   29.19   10.14
  15   0 -10    4.16    6.77
  15   0 -11   -6.76    7.60
  15   0 -12   -4.85    7.00
  15   0 -13   -3.33    6.99
  15   0 -14    6.18    7.86
  15   0 -15    2.74    6.74
  15  -1  -1   12.48   10.16
  15   1  -1    4.20    7.63
  15  -1  -2   -1.72    7.48
  15   1  -2    6.68    7.90
  15  -1  -3   -0.00    6.87
  15   1  -3    0.35    5.76
  15  -1  -4   -1.52    9.20
  15   1  -4   -4.70    6.81
  15  -1  -5   19.45   10.24
  15   1  -5    3.31    7.29
  15  -1  -6    1.22    6.82
  15   1  -6   -0.90    7.11
  15  -1  -7    2.93    7.74
  15   1  -7    9.15    7.61
  15  -1  -8    3.10    7.56
  15   1  -8    4.48    6.17
  15  -1  -9   13.57    7.90
  15   1  -9    0.29    7.03
  15  -1 -10    5.95    7.42
  15   1 -10    4.68    7.80
  15  -1 -11   12.52    8.80
  15   1 -11   20.74   10.13
  15  -1 -12   -0.86    7.30
  15   1 -12    7.46    7.54
  15  -1 -13    8.14    7.71
  15   1 -13    3.41    7.39
  15  -1 -14   -1.58    7.36
  15   1 -14   -3.59    7.03
  15  -1 -15   -6.26    8.24
  15  -1 -16   -7.35    8.81
  15  -2  -1    4.25    7.62
  15   2  -1    4.41    6.63
  15  -2  -2   12.38    8.24
  15   2  -2    0.02    6.86
  15  -2  -3   19.62   11.01
  15   2  -3    9.29    8.45
  15  -2  -4    8.32    8.03
  15   2  -4    1.50    6.26
  15  -2  -5    2.46    8.25
  15   2  -5   12.40    7.47
  15  -2  -6    7.37    8.41
  15   2  -6   -1.28    7.41
  15  -2  -7    0.21    7.08
  15   2  -7   13.08    7.08
  15  -2  -8    2.44    7.05
  15   2  -8    2.91    8.52
  15  -2  -9    3.64    7.84
  15   2  -9    6.07    7.32
  15  -2 -10   -1.21    6.94
  15   2 -10   -1.12    7.02
  15  -2 -11    1.58    7.86
  15   2 -11    1.56    7.98
  15  -2 -12   -2.64    7.13
  15   2 -12    5.71    8.07
  15  -2 -13    4.16    6.75
  15   2 -13    2.12    6.98
  15  -2 -14   -3.24    7.08
  15  -2 -15   16.91   10.05
  15  -2 -16   -2.73    7.09
  15  -2 -17   -0.66    7.52
  15  -3  -1   12.08    9.80
  15   3  -1    7.22    7.59
  15  -3  -2    2.99    8.47
  15   3  -2    1.63    7.38
  15  -3  -3   -0.40    9.29
  15   3  -3   -0.23    6.88
  15  -3  -4   -5.41    8.17
  15   3  -4   -4.82    7.11
  15  -3  -5    4.96    8.87
  15   3  -5   15.14    8.85
  15  -3  -6   14.69   10.46
  15   3  -6   13.98    8.51
  15  -3  -7    6.33    8.50
  15   3  -7    3.87    7.27
  15  -3  -8   14.08    8.21
  15   3  -8    3.23    8.19
  15  -3  -9    7.64    8.25
  15   3  -9   -1.98    6.72
  15  -3 -10    4.67    8.59
  15   3 -10    1.35    7.83
  15  -3 -11   17.81    8.82
  15   3 -11   25.07    9.65
  15  -3 -12   -0.23    7.59
  15  -3 -13   -2.46    6.95
  15  -3 -14   -2.98    7.91
  15  -3 -15    1.01    8.69
  15  -3 -16   -1.71    8.09
  15  -3 -17   15.96    8.49
  15  -4  -1   11.98    9.61
  15   4  -1   -0.85    7.07
  15  -4  -2   -0.82    9.73
  15   4  -2    0.60    6.46
  15  -4  -3   20.77   10.98
  15   4  -3    4.95    7.16
  15  -4  -4    5.30    9.12
  15   4  -4   10.49    7.26
  15  -4  -5   -4.29    8.55
  15   4  -5   11.42    8.68
  15  -4  -6    0.05    6.69
  15   4  -6   -3.54    7.16
  15  -4  -7    1.97    7.25
  15   4  -7   -4.12    7.56
  15  -4  -8    4.14    8.35
  15   4  -8    0.77    7.46
  15  -4  -9    2.73    7.83
  15   4  -9   -2.32    8.73
  15  -4 -10    7.38    8.42
  15  -4 -11   11.06    8.06
  15  -4 -12    4.16    7.82
  15  -4 -13    0.59    7.85
  15  -4 -14    4.57    8.34
  15  -4 -15    1.85    8.56
  15  -4 -16   -5.02    7.84
  15  -4 -17    4.39    7.64
  15  -5  -1   10.24   10.68
  15   5  -1    7.13    8.16
  15  -5  -2   -0.71    8.02
  15   5  -2   -4.19    8.03
  15  -5  -3   -0.73    9.00
  15   5  -3   -0.01    6.90
  15  -5  -4   -6.47    9.08
  15   5  -4   -1.50    7.88
  15  -5  -5   -5.41    9.03
  15   5  -5    5.70    7.37
  15  -5  -6    7.32   10.44
  15   5  -6    7.85    8.58
  15  -5  -7   18.57   10.32
  15  -5  -8    6.68    9.42
  15  -5  -9    1.37    9.72
  15  -5 -10    6.80    8.99
  15  -5 -11    3.22    8.31
  15  -5 -12    5.98    8.09
  15  -5 -13   -8.62    8.73
  15  -5 -14   -0.29    7.52
  15  -5 -15   -6.87    8.65
  15   6  -1    5.43    8.40
 -15  -6   1   -1.96   14.85
  15   6  -2   -1.91    7.95
  15   6  -3   -6.95    8.02
 -15  -7   1    5.87   14.30
 -15  -7   2    1.71   13.61
 -15  -8   1   -7.39   14.83
 -15  -8   2   -5.71   13.58
 -15  -9   1   -1.63   12.91
 -15  -9   2   26.64   16.26
  14   0  -1   -2.59    7.37
  14   0  -2   11.13    8.54
  14   0  -3    7.96    7.56
  14   0  -4   24.89    9.35
  14   0  -5   -1.52    6.95
  14   0  -6   16.95    9.21
  14   0  -7    2.77    7.72
  14   0  -8   -0.24    6.49
  14   0  -9   -3.02    7.00
  14   0 -10    9.06    7.06
  14   0 -11   -1.42    6.44
  14   0 -12    1.57    6.81
  14   0 -13    0.95    6.93
  14   0 -14   12.30    8.83
  14   0 -15   -0.33    5.80
  14   0 -16    2.47    6.44
  14   0 -17    5.76    7.32
  14   0 -18   -4.88    7.03
  14   0 -19   -2.61    6.53
  14   0 -20   -5.12    7.13
  14   0 -21    9.20    8.22
  14   0 -22    3.09    7.04
  14   0 -23   -3.29    7.42
 -14   0  24   20.81   11.40
  14   0 -24   -1.24    7.50
 -14   0  25   -2.63    8.77
  14   0 -25    2.50    7.91
 -14   0  26   -0.97    7.36
  14  -1  -1    1.71    7.83
  14   1  -1   -4.78    7.64
  14  -1  -2   -1.91    7.23
  14   1  -2   -0.76    7.23
  14  -1  -3    1.49    7.73
  14   1  -3   -0.00    7.11
  14  -1  -4    9.54    7.72
  14   1  -4    3.72    7.07
  14  -1  -5   -2.28    7.17
  14   1  -5   -0.68    7.11
  14  -1  -6   20.76    9.59
  14   1  -6   13.00    9.00
  14  -1  -7   -6.40    7.68
  14   1  -7   -1.43    7.90
  14  -1  -8   -0.65    7.90
  14   1  -8    3.62    7.09
  14  -1  -9   -1.13    8.41
  14   1  -9   -1.40    6.47
  14  -1 -10   11.40    7.92
  14   1 -10   12.27    7.09
  14  -1 -11   -0.25    6.50
  14   1 -11    1.71    5.89
  14  -1 -12   -2.92    6.78
  14   1 -12    6.12    8.18
  14  -1 -13   -1.70    6.92
  14   1 -13    4.47    6.50
  14  -1 -14   -0.83    6.75
  14   1 -14   -1.49    6.80
  14  -1 -15   -4.34    7.52
  14   1 -15   -1.06    7.13
  14  -1 -16    7.56    7.46
  14   1 -16   18.50    8.89
  14  -1 -17   -1.19    7.19
  14   1 -17   -0.39    7.60
  14  -1 -18    5.31    7.16
  14   1 -18    3.60    6.56
  14  -1 -19   11.77    7.60
  14   1 -19    2.66    6.96
  14  -1 -20    7.39    7.65
  14   1 -20   12.02    8.32
  14  -1 -21    0.35    6.77
  14   1 -21   -1.86    7.08
  14  -1 -22    1.73    8.12
  14   1 -22   10.16    7.72
 -14  -1  22    2.43    8.03
  14  -1 -23   -0.30    6.74
  14   1 -23   -6.24    7.15
 -14  -1  23    3.70    9.06
  14  -1 -24   -4.66    7.73
 -14  -1  24   -3.29    8.50
  14  -1 -25   -2.76    7.49
 -14   1  26   10.17    9.23
  14  -1 -26    6.35    7.57
 -14   1  27   -1.58    8.49
  14  -2  -1   -1.39    6.45
  14   2  -1    3.27    7.33
  14  -2  -2   11.19    9.19
  14   2  -2   15.15    8.75
  14  -2  -3    2.28    8.33
  14   2  -3    3.39    6.74
  14  -2  -4    0.69    8.82
  14   2  -4    7.86    6.44
  14  -2  -5    7.35    9.25
  14   2  -5    3.75    7.87
  14  -2  -6   10.57    8.18
  14   2  -6    8.82    7.79
  14  -2  -7    7.41    9.40
  14   2  -7   -4.14    6.42
  14  -2  -8    8.15    7.11
  14   2  -8   -1.35    7.16
  14  -2  -9   -0.56    8.31
  14   2  -9   -0.50    5.65
  14  -2 -10   -5.73    7.82
  14   2 -10   -0.93    6.07
  14  -2 -11    9.68    8.01
  14   2 -11    2.93    6.43
  14  -2 -12   13.44    8.36
  14   2 -12    7.44    7.80
  14  -2 -13    1.31    7.21
  14   2 -13   -2.06    7.53
  14  -2 -14    2.86    6.34
  14   2 -14   -1.57    8.31
  14  -2 -15    0.35    6.34
  14   2 -15    1.21    6.04
  14  -2 -16    2.17    6.26
  14   2 -16    7.44    8.09
  14  -2 -17   -4.03    6.86
  14   2 -17   -0.74    7.36
  14  -2 -18    0.60    8.29
  14   2 -18    7.24    7.95
  14  -2 -19   -1.21    6.74
  14   2 -19    2.15    7.21
  14  -2 -20   -0.17    7.09
  14   2 -20   -0.77    6.68
 -14  -2  20   -2.40    9.24
  14  -2 -21   -0.27    5.79
  14   2 -21    5.37    6.69
 -14  -2  21    5.48    9.74
  14  -2 -22    0.06    6.66
  14   2 -22    1.66    7.76
 -14  -2  22    3.44    7.77
  14  -2 -23   -2.32    6.34
  14  -2 -24    2.19    6.76
  14  -2 -25    0.31    6.22
  14  -2 -26   -3.93    6.46
  14  -3  -1    4.84    9.40
  14   3  -1    1.15    6.05
 -14  -3   1   -4.95   14.37
  14  -3  -2   -2.63    8.92
  14   3  -2   -5.41    7.58
 -14  -3   2   -0.27   15.21
  14  -3  -3   -0.15    8.45
  14   3  -3    0.40    5.93
  14  -3  -4    2.17   10.21
  14   3  -4   -0.25    6.40
  14  -3  -5   -0.26    8.75
  14   3  -5   -0.16    6.54
  14  -3  -6   11.30    9.50
  14   3  -6   12.34    7.60
  14  -3  -7    0.84    7.33
  14   3  -7    1.65    7.00
  14  -3  -8    4.37    7.36
  14   3  -8   -1.07    5.90
  14  -3  -9   -4.73    8.76
  14   3  -9    0.53    5.74
  14  -3 -10   11.72    9.53
  14   3 -10    6.98    6.27
  14  -3 -11    2.64    6.87
  14   3 -11    9.49    7.68
  14  -3 -12    1.69    6.65
  14   3 -12    6.34    5.92
  14  -3 -13    2.69    6.85
  14   3 -13    1.46    6.54
  14  -3 -14    0.46    6.67
  14   3 -14   -3.34    6.52
  14  -3 -15   -6.72    8.13
  14   3 -15   -0.06    6.37
  14  -3 -16    2.85    7.33
  14   3 -16    6.01    7.07
  14  -3 -17    4.85    6.16
  14   3 -17   -1.17    5.92
  14  -3 -18   -3.55    6.75
  14   3 -18   -2.54    6.48
 -14  -3  18   -3.11    9.14
  14  -3 -19    2.41    7.20
  14   3 -19    0.57    8.15
 -14  -3  19   -0.95    8.44
  14  -3 -20   12.11    8.67
  14   3 -20    3.84    8.05
 -14  -3  20   29.61   11.95
  14  -3 -21   -5.88    7.23
 -14  -3  21   -5.74    9.40
  14  -3 -22   -4.04    7.71
  14  -3 -23    3.70    6.51
  14  -3 -24    0.30    6.66
  14  -3 -25    0.15    6.14
  14  -4  -1    9.94    8.29
  14   4  -1    0.82    5.66
 -14  -4   1    4.87   13.86
  14  -4  -2    4.15    9.26
  14   4  -2    5.81    6.98
 -14  -4   2    2.71   15.56
  14  -4  -3   -1.18    9.69
  14   4  -3   -2.30    7.29
  14  -4  -4    5.28    8.98
  14   4  -4    5.08    6.57
  14  -4  -5   -4.57    9.45
  14   4  -5   -1.94    6.48
  14  -4  -6   -2.57   10.68
  14   4  -6   10.62    8.16
  14  -4  -7   -1.18    6.70
  14   4  -7   -1.75    6.24
  14  -4  -8   12.86    8.72
  14   4  -8    0.89    6.85
  14  -4  -9    3.67    8.18
  14   4  -9    4.42    7.42
  14  -4 -10    4.42    8.52
  14   4 -10    0.55    7.03
  14  -4 -11    6.21    8.42
  14   4 -11   -2.78    6.26
  14  -4 -12   13.11    8.50
  14   4 -12   14.27    8.83
  14  -4 -13   11.90    8.15
  14   4 -13    6.40    7.26
  14  -4 -14   -0.00    6.81
  14   4 -14   11.68    8.39
  14  -4 -15   -2.78    7.86
  14   4 -15   -0.12    6.74
 -14  -4  15    9.55    9.27
  14  -4 -16    0.86    6.92
  14   4 -16   -4.49    8.58
 -14  -4  16    5.01    9.26
  14  -4 -17    9.08    7.70
  14   4 -17    0.11    8.18
 -14  -4  17   -1.32    9.12
  14  -4 -18   -1.24    6.90
  14   4 -18    2.68    6.51
 -14  -4  18   -2.44    9.89
  14  -4 -19   -1.84    7.09
  14  -4 -20   -8.63    8.48
  14  -4 -21    7.12    7.55
  14  -4 -22    3.10    8.54
  14  -4 -23   -0.37    7.22
  14  -5  -1    3.06    9.56
  14   5  -1   12.67    7.35
 -14  -5   1   11.62   14.75
  14  -5  -2    7.06    8.82
  14   5  -2    2.53    6.06
 -14  -5   2   -2.30   12.33
  14  -5  -3   -2.05    8.36
  14   5  -3    0.99    7.30
 -14  -5   3    2.79   13.08
  14  -5  -4    6.11    8.08
  14   5  -4    1.84    6.77
  14  -5  -5    3.57    8.35
  14   5  -5    9.74    8.13
  14  -5  -6   14.32    9.86
  14   5  -6    5.42    6.83
  14  -5  -7    3.79    9.46
  14   5  -7   -2.81    5.98
  14  -5  -8   -1.65    7.73
  14   5  -8    0.02    5.93
  14  -5  -9    4.82    9.38
  14   5  -9    3.92    8.32
  14  -5 -10    2.72    8.53
  14   5 -10   -0.16    6.49
  14  -5 -11   11.94    8.34
  14   5 -11   -0.74    7.42
  14  -5 -12    6.25    8.08
  14   5 -12    5.95    6.76
  14  -5 -13   -0.39    7.37
  14   5 -13    4.46    7.09
 -14  -5  13   -5.26   10.32
  14  -5 -14   -0.34    6.59
  14   5 -14   -5.99    7.59
 -14  -5  14    8.33    7.53
  14  -5 -15    6.84    7.55
  14   5 -15   -0.23    6.20
 -14  -5  15    5.33    9.86
  14  -5 -16    7.98    7.92
 -14  -5  16    9.75   10.66
  14  -5 -17   -4.98    7.21
  14  -5 -18   -1.18    6.86
  14  -5 -19   12.07    7.39
  14  -5 -20   -0.28    6.67
  14  -5 -21    2.53    7.46
  14  -5 -22   -1.98    7.23
  14  -6  -1   19.46   10.76
  14   6  -1    1.33    6.78
 -14  -6   1   -5.96   13.55
  14  -6  -2   -3.67   10.14
  14   6  -2    1.49    6.79
 -14  -6   2    8.82   13.04
  14  -6  -3    3.39    9.39
  14   6  -3   -3.38    7.28
 -14  -6   3    1.69   14.14
  14  -6  -4    7.95   11.06
  14   6  -4    5.88    6.99
 -14  -6   4   -2.17   15.11
  14  -6  -5    0.55    8.20
  14   6  -5    2.15    7.25
  14  -6  -6   -1.71    8.96
  14   6  -6   -0.44    6.20
  14  -6  -7   12.24   10.75
  14   6  -7    5.13    8.09
  14  -6  -8    9.77    8.85
  14   6  -8   -1.38    7.23
  14  -6  -9    8.12    8.07
  14   6  -9    0.58    6.24
 -14  -6   9    6.27    8.91
  14  -6 -10   -4.18    8.81
  14   6 -10   -1.25    8.69
 -14  -6  10   -1.20    7.96
  14  -6 -11   -0.98    8.53
  14   6 -11    0.55    6.54
 -14  -6  11    7.99   11.16
  14  -6 -12   -2.46    7.86
  14   6 -12    2.11    7.42
 -14  -6  12    0.21    7.28
  14  -6 -13    1.78    7.85
 -14  -6  13   -6.38    9.04
  14  -6 -14   -2.00    7.88
 -14  -6  14    0.08    8.86
  14  -6 -15   -5.85    8.56
  14  -6 -16    0.61    8.48
  14  -6 -17    2.54    6.16
  14  -6 -18    2.10    7.25
  14  -6 -19    1.50    6.50
  14  -6 -20   -4.20    7.11
  14  -7  -1   -0.04   10.62
  14   7  -1   -0.19    7.20
 -14  -7   1   10.68   14.75
  14  -7  -2   11.78    9.66
  14   7  -2    3.41    6.55
 -14  -7   2   14.04   15.61
  14  -7  -3   10.99   10.57
  14   7  -3    0.82    7.43
 -14  -7   3   -1.62   12.65
  14  -7  -4   -3.11    9.37
  14   7  -4   -5.84    7.53
 -14  -7   4   -2.29   13.90
  14  -7  -5    4.01   10.33
  14   7  -5   20.08    9.24
 -14  -7   5    9.31   10.60
  14  -7  -6    6.28    9.67
  14   7  -6   -2.38    9.00
 -14  -7   6   18.44   11.05
  14  -7  -7    5.82    9.41
  14   7  -7    1.00    7.35
 -14  -7   7   -3.48    9.98
  14  -7  -8   -0.77    8.48
  14   7  -8    6.83    7.38
 -14  -7   8    3.49    7.37
  14  -7  -9   16.26   10.72
 -14  -7   9    3.78    9.46
  14  -7 -10    0.22    8.46
 -14  -7  10    5.86    8.08
  14  -7 -11    9.06    8.63
 -14  -7  11   18.95   10.12
  14  -7 -12   -1.15    8.62
  14  -7 -13   -0.29    8.68
  14  -7 -14    5.02    8.16
  14  -7 -15    6.55    8.13
  14  -7 -16    0.52    7.14
  14  -7 -17   -2.00    7.81
  14  -7 -18    5.06    8.55
  14  -8  -1    2.09   10.63
  14   8  -1    4.95    7.67
 -14  -8   1   11.42   10.59
 -14  -8   1    3.45   14.37
  14  -8  -2    4.31    8.98
  14   8  -2    6.61    8.52
 -14  -8   2   -4.52   10.52
 -14  -8   2   -8.39   13.64
  14  -8  -3   -1.87    9.82
  14   8  -3    7.13    8.11
 -14  -8   3   12.37    9.78
 -14  -8   3   -3.21   12.34
  14  -8  -4    3.87    7.74
  14   8  -4   -0.51    7.48
 -14  -8   4    8.27    8.89
 -14  -8   4    9.26   12.35
  14  -8  -5   -0.58    8.91
 -14  -8   5    2.91    8.27
 -14  -8   5    4.73   11.80
  14  -8  -6    6.44    9.28
 -14  -8   6   -3.71    8.65
  14  -8  -7    7.31    9.57
 -14  -8   7    1.77    7.53
  14  -8  -8    1.46    8.78
  14  -8  -9   -1.11    9.88
  14  -8 -10    2.97    9.20
  14  -8 -11   -0.61    8.79
  14  -8 -12   -1.91    8.78
  14  -8 -13    6.15    8.13
  14  -8 -14    0.10    8.91
  14  -8 -15   -6.31    8.47
  14  -8 -16   -4.04    8.39
  14  -8 -17   -2.17    8.56
 -14  -9   1    4.36    7.73
 -14  -9   1   -4.78   13.24
 -14  -9   2   13.20    9.29
 -14  -9   2   -8.10   14.35
 -14  -9   3    3.05    7.79
 -14  -9   3    0.23   12.87
  14  -9  -4   -1.90    9.35
 -14  -9   4    4.16    7.66
 -14  -9   4   -1.66   13.29
  14  -9  -5    1.38   10.06
 -14  -9   5    8.35   14.23
  14  -9  -6    3.41    8.12
  14  -9  -7    3.19    8.34
  14  -9  -8    2.60    9.02
  14  -9  -9    6.19   10.03
  14  -9 -10   -1.69    9.83
  14  -9 -11   -1.26    8.54
  14  -9 -12   -4.00    9.22
  14  -9 -13    7.99    9.12
  14  -9 -14   -5.49   10.48
  14  -9 -15    2.88    7.92
 -14 -10   1   16.09   13.62
 -14 -10   2    5.78   13.03
 -14 -10   3   -8.57   14.77
 -14 -10   4   -5.65   12.86
 -14 -10   5    1.87   13.22
  14 -10 -12    5.14    9.03
  14 -10 -13   -0.95    9.38
 -14 -11   4   -1.76   12.90
 -14 -11   5   -0.91   12.02
 -13   0   1   25.33   17.07
  13   0  -1   41.19   12.57
  13   0  -2   -4.18    7.45
  13   0  -3    9.47    8.16
  13   0  -4    2.99    7.31
  13   0  -5    7.99    8.60
  13   0  -6   11.16    7.18
  13   0  -7   23.46    9.95
  13   0  -8    8.73    7.25
  13   0  -9    0.87    6.42
  13   0 -10    0.48    6.10
  13   0 -11   15.37    8.19
  13   0 -12    3.36    6.33
  13   0 -13   15.27    7.86
  13   0 -14   -1.95    6.28
  13   0 -15    0.95    6.92
  13   0 -16    0.87    5.92
  13   0 -17   26.77    9.89
  13   0 -18   -3.61    7.79
  13   0 -19    5.36    7.15
  13   0 -20   -5.57    6.77
  13   0 -21    7.20    7.04
  13   0 -22   -3.05    7.26
  13   0 -23    3.89    7.59
 -13   0  24   -5.81    8.88
  13   0 -24    0.52    6.87
 -13   0  25    1.50    8.55
  13   0 -25    4.75    7.66
 -13   0  26   -0.12    8.15
 -13   0  27   17.72    9.83
 -13   0  28   -3.09    7.77
  13  -1  -1    3.49    8.07
  13   1  -1    3.09    8.54
 -13  -1   1   17.53   14.47
  13  -1  -2    4.70    7.65
  13   1  -2    4.51    6.25
 -13  -1   2   -3.72   13.91
  13  -1  -3    2.78    7.48
  13   1  -3    5.40    8.02
  13  -1  -4    4.31    8.06
  13   1  -4   -0.16    7.79
  13  -1  -5   71.75   15.16
  13   1  -5   45.25   12.71
  13  -1  -6    3.79    7.66
  13   1  -6    1.77    6.49
  13  -1  -7    6.95    8.22
  13   1  -7   10.88    7.53
  13  -1  -8   -1.16    6.97
  13   1  -8    4.13    5.96
  13  -1  -9   19.06    8.22
  13   1  -9   44.32   10.82
  13  -1 -10    0.26    6.20
  13   1 -10    1.17    5.81
  13  -1 -11    1.83    6.30
  13   1 -11    5.50    6.96
  13  -1 -12   -5.00    7.58
  13   1 -12   -1.40    6.06
  13  -1 -13   10.38    7.27
  13   1 -13   13.51    7.85
  13  -1 -14   -7.77    7.50
  13   1 -14    2.54    6.46
  13  -1 -15   30.37   10.25
  13   1 -15   38.27   10.41
  13  -1 -16   -3.70    6.44
  13   1 -16   -0.08    5.94
  13  -1 -17    2.59    6.85
  13   1 -17   -4.84    6.71
  13  -1 -18   -1.92    7.14
  13   1 -18    1.96    5.53
  13  -1 -19   11.90    8.07
  13   1 -19    1.18    6.89
  13  -1 -20   -1.72    6.84
  13   1 -20    0.03    7.17
  13  -1 -21   14.14    8.26
  13   1 -21   -5.10    8.34
  13  -1 -22   -1.06    6.25
  13   1 -22   -1.56    6.52
 -13  -1  22   -3.61    7.51
  13  -1 -23   -4.08    6.44
  13   1 -23   -1.19    7.26
 -13  -1  23    3.93    9.39
  13  -1 -24   -1.88    7.50
 -13  -1  24    2.62    9.35
 -13   1  25    6.01    8.68
  13  -1 -25    0.18    7.45
 -13  -1  25    9.37    9.58
 -13   1  26   10.41    8.72
  13  -1 -26   -3.40    7.17
 -13  -1  26   -4.35    8.71
 -13   1  27   -4.63    9.57
  13  -1 -27    2.63    6.98
 -13  -1  27    1.08    7.66
 -13  -1  28   -2.87    8.15
 -13  -1  29   11.57    8.68
 -13  -1  30   -3.81    8.08
  13  -2  -1   18.99   10.02
  13   2  -1   46.19   11.01
 -13  -2   1    6.41   14.19
  13  -2  -2   -1.78    8.26
  13   2  -2   -2.78    7.68
 -13  -2   2   -8.62   14.67
  13  -2  -3   21.14    9.67
  13   2  -3    6.59    7.14
 -13  -2   3   24.23   15.44
  13  -2  -4   20.11    9.94
  13   2  -4   12.36    7.48
 -13  -2   4   -5.14   13.50
  13  -2  -5    3.01    7.73
  13   2  -5    4.20    6.91
  13  -2  -6   -0.53    7.43
  13   2  -6   -1.03    6.10
  13  -2  -7   13.27    9.38
  13   2  -7   20.22    8.02
  13  -2  -8    1.11    6.28
  13   2  -8    5.10    7.20
  13  -2  -9   -2.22    8.62
  13   2  -9   -0.87    6.97
  13  -2 -10    2.66    6.81
  13   2 -10   -1.36    5.77
  13  -2 -11   13.88    9.10
  13   2 -11   26.21    8.90
  13  -2 -12    7.86    8.25
  13   2 -12   -0.20    6.68
  13  -2 -13   -1.40    7.70
  13   2 -13   18.92    8.16
  13  -2 -14   -1.86    6.43
  13   2 -14   -1.39    7.16
  13  -2 -15    2.14    6.93
  13   2 -15   -0.06    7.17
  13  -2 -16   -2.88    5.92
  13   2 -16    5.65    7.22
  13  -2 -17    1.75    6.09
  13   2 -17   -0.57    6.82
  13  -2 -18    1.68    6.30
  13   2 -18    0.48    5.43
  13  -2 -19    2.32    6.36
  13   2 -19   -0.10    7.04
  13  -2 -20   -0.07    6.58
  13   2 -20    1.61    7.09
 -13  -2  20    2.02   10.07
  13  -2 -21    4.70    6.50
  13   2 -21    6.85    7.21
 -13  -2  21   -3.12    8.00
  13  -2 -22   -1.37    7.09
 -13  -2  22   -1.41    8.63
  13  -2 -23   10.45    8.30
 -13  -2  23   34.59   11.06
  13  -2 -24    3.26    6.85
 -13  -2  24   -1.52    9.04
  13  -2 -25    3.30    6.56
 -13  -2  25    3.76    8.04
  13  -2 -26   -7.74    7.98
 -13  -2  26   -1.97    8.41
 -13  -2  27   12.65    9.22
 -13  -2  28   -3.61    7.96
 -13  -2  29   -2.19    7.79
  13  -3  -1    3.44    8.93
  13   3  -1    6.94    7.84
 -13  -3   1   14.24   13.86
  13  -3  -2    6.37    7.87
  13   3  -2    1.51    6.41
 -13  -3   2   -5.87   11.72
  13  -3  -3   14.21    8.78
  13   3  -3   -1.97    7.16
 -13  -3   3   -2.19   12.80
  13  -3  -4   -3.16    8.88
  13   3  -4    3.82    6.79
 -13  -3   4   -4.72   14.07
  13  -3  -5   23.93   10.46
  13   3  -5    8.82    7.22
 -13  -3   5    8.90   12.86
  13  -3  -6    8.93    8.79
  13   3  -6    6.52    7.01
  13  -3  -7    1.27    7.10
  13   3  -7    1.38    6.11
  13  -3  -8   -1.40    9.72
  13   3  -8    0.76    8.09
  13  -3  -9    7.50    8.19
  13   3  -9   11.36    8.03
  13  -3 -10    9.92    8.44
  13   3 -10    3.77    7.02
  13  -3 -11    1.75    7.07
  13   3 -11   -0.75    6.51
  13  -3 -12    1.72    6.94
  13   3 -12    1.98    7.26
  13  -3 -13    2.49    6.83
  13   3 -13    2.85    6.76
  13  -3 -14    6.85    6.58
  13   3 -14   -0.25    6.94
  13  -3 -15   18.89    9.12
  13   3 -15   27.51   10.15
  13  -3 -16   10.73    7.52
  13   3 -16    6.21    6.71
  13  -3 -17    0.03    6.93
  13   3 -17   -0.00    7.04
  13  -3 -18   -2.01    6.76
  13   3 -18    2.29    7.62
 -13  -3  18   -4.44    8.11
  13  -3 -19   14.46    7.66
  13   3 -19    1.76    7.44
 -13  -3  19   14.00    8.54
  13  -3 -20    8.96    6.96
 -13  -3  20   -0.45    8.36
  13  -3 -21    4.73    6.49
 -13  -3  21   -0.94    8.37
  13  -3 -22    3.95    6.97
 -13  -3  22   -4.67    8.69
  13  -3 -23    2.69    6.45
 -13  -3  23    1.95    8.30
  13  -3 -24    4.53    7.52
 -13  -3  24   -1.45    7.11
  13  -3 -25    5.03    7.22
 -13  -3  25   11.57    8.34
 -13  -3  26    1.50    7.74
  13   3 -27    2.80    8.19
 -13  -3  27    0.40    8.68
  13   3 -28    1.56    8.32
  13  -4  -1   25.17   10.93
  13   4  -1   16.80    8.69
 -13  -4   1   42.51   17.73
  13  -4  -2   -0.77    7.40
  13   4  -2    5.22    5.48
 -13  -4   2   -2.40   15.87
  13  -4  -3   -1.20    7.58
  13   4  -3   -0.25    6.53
 -13  -4   3    7.79   14.13
  13  -4  -4   -1.84    7.87
  13   4  -4   -7.48    7.19
 -13  -4   4   -5.35   13.63
  13  -4  -5   -3.06    8.37
  13   4  -5    3.11    7.23
 -13  -4   5   -0.13   13.94
  13  -4  -6    7.18    9.12
  13   4  -6   15.47    7.75
  13  -4  -7    4.95    9.31
  13   4  -7   16.27    9.49
  13  -4  -8    7.15    9.14
  13   4  -8    0.72    6.39
  13  -4  -9    4.35    8.54
  13   4  -9   -4.18    6.99
  13  -4 -10    0.62    7.04
  13   4 -10   -1.10    6.09
  13  -4 -11    1.12    7.49
  13   4 -11   20.97    8.22
  13  -4 -12   14.03    8.49
  13   4 -12    2.66    6.24
  13  -4 -13   27.28    9.05
  13   4 -13    6.98    7.20
  13  -4 -14   -2.60    6.60
  13   4 -14   -4.71    7.98
  13  -4 -15   -5.21    7.91
  13   4 -15    4.26    7.29
 -13  -4  15   -4.54   10.68
  13  -4 -16    1.90    6.75
  13   4 -16   18.63    8.55
 -13  -4  16    0.33    8.77
  13  -4 -17   10.06    8.52
  13   4 -17   -0.81    6.63
 -13  -4  17    3.49    8.54
  13  -4 -18   -2.46    6.18
 -13  -4  18    1.55    8.34
  13  -4 -19   -4.47    7.63
 -13  -4  19   -5.31    8.62
  13  -4 -20   -2.76    6.97
 -13  -4  20   -9.39    9.67
  13  -4 -21   -2.76    7.20
 -13  -4  21   11.60    8.37
  13  -4 -22    3.38    7.76
 -13  -4  22   -1.60    8.43
  13  -4 -23   12.30    7.76
  13   4 -23   10.52    9.27
 -13  -4  23   16.07    8.75
  13   4 -24   -1.34    9.14
 -13  -4  24    9.88    8.34
  13   4 -25    3.10    8.73
 -13  -4  25    5.86    9.04
  13   4 -26   16.42   10.68
  13   4 -27   -0.28    7.94
  13   4 -28   -3.51   10.07
  13  -5  -1    1.66    8.27
  13   5  -1    8.87    6.91
 -13  -5   1    8.04   12.50
  13  -5  -2    4.05    9.03
  13   5  -2   -0.72    6.07
 -13  -5   2    0.15   12.75
  13  -5  -3    1.37   10.90
  13   5  -3   22.46    8.19
 -13  -5   3    5.49   11.61
  13  -5  -4    0.91    9.28
  13   5  -4    0.71    6.45
 -13  -5   4    0.02   13.71
  13  -5  -5    7.26    9.35
  13   5  -5   26.10    8.42
 -13  -5   5    6.62   14.09
  13  -5  -6   -2.41    8.58
  13   5  -6    1.76    6.25
 -13  -5   6   -1.46   11.87
  13  -5  -7   -1.58    8.86
  13  -5  -8    3.99    7.43
  13   5  -8    4.69    6.56
  13  -5  -9    4.44    9.75
  13   5  -9    7.40    7.84
  13  -5 -10   13.63    9.42
  13   5 -10    8.95    8.59
  13  -5 -11    9.12    8.12
  13   5 -11    7.26    7.55
  13  -5 -12    0.51    8.39
  13   5 -12    2.09    6.27
 -13  -5  12    1.40    9.02
  13  -5 -13   -3.35    7.68
  13   5 -13   -1.42    7.18
 -13  -5  13   -1.20    8.71
  13  -5 -14    2.10    8.05
  13   5 -14    6.73    7.87
 -13  -5  14   13.40    9.51
  13  -5 -15   22.69    8.78
 -13  -5  15   13.74   10.31
  13  -5 -16   -0.29    7.39
 -13  -5  16   -4.11    9.33
  13  -5 -17    0.88    6.42
 -13  -5  17   -4.05    7.87
  13  -5 -18    4.95    7.04
 -13  -5  18    1.07    9.91
  13  -5 -19   12.62    8.06
 -13  -5  19   19.48    9.27
  13  -5 -20   -0.95    6.97
 -13  -5  20    3.07    8.21
  13  -5 -21   -2.51    6.20
 -13  -5  21   11.20    8.80
  13  -5 -22   -7.65    7.93
 -13  -5  22    5.48    8.40
 -13  -5  23   -7.27    8.31
  13   5 -26   -0.14    8.95
  13   5 -27    5.72    9.73
  13   5 -28   -2.91    9.08
  13  -6  -1    0.92    9.98
  13   6  -1    0.67    6.37
 -13  -6   1    3.72   13.68
  13  -6  -2   -1.36    8.22
  13   6  -2    0.80    6.02
 -13  -6   2   -7.15   13.56
  13  -6  -3   -0.98    9.82
  13   6  -3    8.82    7.67
 -13  -6   3   -1.35   11.96
  13  -6  -4    5.34    9.16
  13   6  -4    3.73    6.11
 -13  -6   4   13.28   14.72
  13  -6  -5   -0.47    8.13
  13   6  -5    2.73    6.78
 -13  -6   5   15.72   14.99
  13  -6  -6    8.33    8.57
  13   6  -6    5.59    7.21
 -13  -6   6    5.04   14.40
  13  -6  -7    7.09    8.40
  13   6  -7   -3.74    8.10
  13  -6  -8   -2.70    8.57
  13   6  -8   11.75    7.83
  13  -6  -9    1.40    7.70
  13   6  -9    0.92    7.75
 -13  -6   9    0.85    8.33
  13  -6 -10    6.17    8.71
  13   6 -10    2.42    7.76
 -13  -6  10   -0.32    9.03
  13  -6 -11   -1.22    7.99
  13   6 -11    7.59    6.71
 -13  -6  11    4.52    7.93
  13  -6 -12    5.93    8.31
 -13  -6  12    9.98   10.53
  13  -6 -13    9.55    9.07
 -13  -6  13   10.09    8.88
  13  -6 -14    1.51    8.38
 -13  -6  14    4.27    6.94
  13  -6 -15   -3.21    7.31
 -13  -6  15    4.45    9.37
  13  -6 -16    8.03    7.32
 -13  -6  16    9.03    8.06
  13  -6 -17   -1.90    7.48
 -13  -6  17    0.38    7.93
  13  -6 -18   -2.61    6.93
 -13  -6  18   -3.94    8.47
  13  -6 -19    4.01    7.70
 -13  -6  19    2.85    8.47
  13  -6 -20   -1.36    6.77
 -13  -6  20    0.29    8.40
  13  -7  -1   -2.12    8.88
  13   7  -1   -0.00    5.57
 -13  -7   1   -2.67   11.85
  13  -7  -2    0.02    9.09
  13   7  -2    1.12    6.51
 -13  -7   2   -3.54   11.19
  13  -7  -3    1.94    9.21
  13   7  -3    2.31    5.84
 -13  -7   3    8.07   13.14
  13  -7  -4   19.02   11.26
  13   7  -4   17.09    9.08
 -13  -7   4   20.76   15.70
  13  -7  -5   10.36   10.54
  13   7  -5    9.74    7.40
 -13  -7   5   -1.90    8.52
 -13  -7   5   15.10   13.37
  13  -7  -6    7.86    9.80
  13   7  -6    1.53    6.34
 -13  -7   6   -5.73    9.21
 -13  -7   6    0.70   11.95
  13  -7  -7    0.89    8.18
  13   7  -7   -0.99    6.48
 -13  -7   7    6.81   10.01
 -13  -7   7   -2.98   13.34
  13  -7  -8   -1.64    8.95
  13   7  -8   14.32    8.98
 -13  -7   8  -10.70   11.01
  13  -7  -9    1.29    9.58
 -13  -7   9   10.07    9.64
  13  -7 -10    8.11    9.07
 -13  -7  10    7.94    8.47
  13  -7 -11   -2.87    9.17
 -13  -7  11    6.55    7.96
  13  -7 -12   -0.29    8.18
 -13  -7  12   -1.30    7.47
  13  -7 -13   -0.11    7.94
 -13  -7  13   -3.30    8.95
  13  -7 -14    3.78    8.35
 -13  -7  14    3.20    7.97
  13  -7 -15    2.14    6.94
 -13  -7  15   -1.98    8.44
  13  -7 -16   -1.66    8.52
 -13  -7  16   -3.87    7.81
  13  -7 -17    4.83    7.94
 -13  -7  17    2.96    6.48
  13  -7 -18   -1.42    6.88
 -13  -7  18    0.01    8.51
  13  -7 -19    1.43    7.48
  13  -8  -1    2.98   10.62
  13   8  -1    0.58    7.04
 -13  -8   1   -8.22    9.19
 -13  -8   1    2.32   13.60
  13  -8  -2    4.83    8.64
  13   8  -2   17.06    8.05
 -13  -8   2    9.35   10.29
 -13  -8   2    6.22   14.11
  13  -8  -3    1.73    8.08
  13   8  -3    1.14    7.71
 -13  -8   3   12.55    8.91
 -13  -8   3   13.29   14.44
  13  -8  -4    1.86    8.61
  13   8  -4   10.30    8.69
 -13  -8   4    7.86    8.86
 -13  -8   4    2.56   14.56
  13  -8  -5   -5.05   10.79
 -13  -8   5    5.57    8.35
 -13  -8   5    2.76   12.12
  13  -8  -6   12.44   10.29
 -13  -8   6   23.50   10.42
 -13  -8   6    7.57   13.68
  13  -8  -7   -2.29   10.06
 -13  -8   7    0.60    8.02
 -13  -8   7    6.52   13.77
  13  -8  -8    6.41    8.87
 -13  -8   8   16.68    9.44
  13  -8  -9   -6.12    8.74
 -13  -8   9   -2.92    7.82
  13  -8 -10    1.58    8.57
 -13  -8  10    4.74    7.39
  13  -8 -11    6.91    9.70
 -13  -8  11   -1.14    7.51
  13  -8 -12   11.90    9.78
 -13  -8  12   -5.76    7.86
  13  -8 -13   -2.62    9.55
 -13  -8  13   -1.62    7.81
  13  -8 -14   -3.64    8.42
 -13  -8  14    6.88    7.94
  13  -8 -15   -3.39    8.36
 -13  -8  15    0.41    7.34
  13  -8 -16    9.38    9.87
  13  -8 -17   -1.28    7.32
  13  -9  -1    9.21    9.87
 -13  -9   1    6.28    8.98
 -13  -9   1   15.57   13.41
  13  -9  -2   16.14   10.61
 -13  -9   2    2.97    8.18
 -13  -9   2    5.51   13.54
  13  -9  -3   -1.92    9.58
 -13  -9   3   -5.21    7.77
 -13  -9   3   -3.83   12.46
  13  -9  -4    3.54    8.82
 -13  -9   4    3.40    8.41
 -13  -9   4    0.88   13.53
  13  -9  -5   -5.24    9.41
 -13  -9   5    8.31    8.45
 -13  -9   5    5.94   12.53
  13  -9  -6    0.46    7.90
 -13  -9   6   -0.70    7.65
 -13  -9   6    1.13   11.65
  13  -9  -7   -4.31    9.42
 -13  -9   7   -2.46    9.22
 -13  -9   7    2.30   13.34
  13  -9  -8    5.66    9.68
 -13  -9   8    4.86    8.10
  13  -9  -9   -4.27    9.10
 -13  -9   9    5.21    8.89
  13  -9 -10   12.01   10.40
 -13  -9  10   12.04    9.12
  13  -9 -11   -0.16    8.01
 -13  -9  11   10.57    8.85
  13  -9 -12   -0.11    8.28
 -13  -9  12   -1.68    8.36
  13  -9 -13   -2.58    8.33
  13  -9 -14    8.36    8.48
  13  -9 -15   -4.21    8.26
  13 -10  -1   -2.96    8.76
 -13 -10   1   -7.60    8.63
 -13 -10   1   -5.50   12.93
  13 -10  -2    0.40    8.85
 -13 -10   2   10.60   10.08
 -13 -10   2    9.68   11.72
  13 -10  -3   -1.66    9.77
 -13 -10   3   -6.47    9.68
 -13 -10   3  -10.49   13.89
  13 -10  -4    9.33    9.82
 -13 -10   4    2.74    7.47
 -13 -10   4   -1.29   11.39
  13 -10  -5   -0.63    8.50
 -13 -10   5    7.07    7.93
 -13 -10   5    0.59   10.44
  13 -10  -6   -0.06    8.89
 -13 -10   6    3.80    8.60
 -13 -10   6    8.38   12.57
  13 -10  -7   -2.39    9.15
 -13 -10   7   -4.93    7.69
 -13 -10   7    3.62   12.72
  13 -10  -8    7.39    9.82
 -13 -10   8    8.65    7.43
  13 -10  -9   18.33   10.98
 -13 -10   9   -2.38    8.51
  13 -10 -10   -2.54   10.48
  13 -10 -11   -4.15   10.35
  13 -10 -12   12.96    9.74
  13 -10 -13    3.55    9.19
  13 -10 -14   -4.18    9.92
  13 -11  -1    3.95   10.14
 -13 -11   1    4.36    8.06
 -13 -11   1   -2.47   12.12
  13 -11  -2    1.28    7.65
 -13 -11   2   -3.11    7.32
 -13 -11   2    1.65   11.07
  13 -11  -3    0.01    9.61
 -13 -11   3   -0.03    7.45
 -13 -11   3   -4.98   13.09
  13 -11  -4   -1.46    9.66
 -13 -11   4    0.25    7.59
 -13 -11   4   -5.20   13.54
  13 -11  -5   -2.49    9.02
 -13 -11   5    0.32    7.59
  13 -11  -6    3.10    9.08
  13 -11  -7    8.46    8.91
  13 -11  -8    6.17    9.99
  13 -11  -9   -6.03    9.83
  13 -11 -10    9.16   10.63
  13 -11 -11    5.27    9.93
  13 -11 -12    0.78    9.85
 -13 -12   1   -2.92    7.43
  13 -12  -7   -8.30   10.42
  13 -12  -8   -0.88    9.11
  13 -12  -9    0.01    9.29
  13 -12 -10    1.89    9.22
 -12   0   1   -2.95   14.64
  12   0  -1   -0.28    7.09
  12   0  -2   14.60    9.63
  12   0  -3   -6.59    7.97
  12   0  -4   -3.90    7.18
  12   0  -5    9.33    7.11
  12   0  -6   55.29   13.66
  12   0  -7   -0.44    7.44
  12   0  -8    3.83    6.70
  12   0  -9   -2.79    7.45
  12   0 -10   75.74   14.96
  12   0 -11   -3.90    6.59
  12   0 -12   23.91    8.99
  12   0 -13    1.58    5.87
  12   0 -14   -2.12    7.53
  12   0 -15    0.69    5.41
  12   0 -16    9.82    7.86
  12   0 -17   -2.79    6.43
  12   0 -18    4.61    7.21
  12   0 -19   -1.54    6.83
  12   0 -20    8.84    7.85
  12   0 -21    1.52    6.09
  12   0 -22    6.35    7.56
 -12   0  23   -3.81    8.68
  12   0 -23    3.07    7.23
 -12   0  24    0.45    6.80
  12   0 -24   -2.88    7.38
 -12   0  25   -0.04    8.47
 -12   0  26    4.16    8.12
 -12   0  27   -7.17    8.49
 -12   0  28    1.17    8.05
 -12   0  29   -0.56    7.17
  12  -1  -1   -1.65    8.62
  12   1  -1   11.37    7.77
 -12  -1   1   -6.68   14.20
  12  -1  -2   54.98   13.19
  12   1  -2   49.15   13.07
 -12  -1   2   45.42   17.86
  12  -1  -3   -1.64    7.33
  12   1  -3    2.60    7.22
  12  -1  -4   29.35   11.46
  12   1  -4   50.16   11.82
  12  -1  -5   15.78    8.85
  12   1  -5    1.89    7.62
  12  -1  -6   -0.92    7.41
  12   1  -6    2.51    6.29
  12  -1  -7    0.45    8.82
  12   1  -7    4.23    6.41
  12  -1  -8   76.71   14.26
  12   1  -8   41.06   12.91
  12  -1  -9   11.35    7.43
  12   1  -9    0.53    7.29
  12  -1 -10   13.81    8.72
  12   1 -10    9.23    7.87
  12  -1 -11    5.53    6.15
  12   1 -11    0.00    6.30
  12  -1 -12    0.95    7.21
  12   1 -12    6.61    6.49
  12  -1 -13   -0.93    6.28
  12   1 -13    0.19    6.02
  12  -1 -14   58.03   13.22
  12   1 -14   44.72   12.06
  12  -1 -15    2.28    6.30
  12   1 -15    7.85    7.44
  12  -1 -16   -2.02    5.90
  12   1 -16   -3.53    5.87
  12  -1 -17    0.31    6.38
  12   1 -17   -0.00    6.94
  12  -1 -18   21.10    8.24
  12   1 -18   21.10    8.72
  12  -1 -19    0.05    7.65
  12   1 -19   -0.13    6.52
  12  -1 -20   12.22    6.92
  12   1 -20   15.06    7.72
  12  -1 -21   -0.39    5.91
  12   1 -21   -0.73    6.54
 -12  -1  21   -0.96    6.52
  12  -1 -22    3.31    6.12
  12   1 -22    5.96    8.14
 -12  -1  22   -1.09    8.29
  12  -1 -23   -3.51    7.19
  12   1 -23   -1.80    6.67
 -12  -1  23   -0.30    7.46
  12  -1 -24   -0.35    6.78
 -12  -1  24    0.92    8.10
 -12   1  25   -2.61    8.22
  12  -1 -25    4.24    8.35
 -12  -1  25    4.64    8.51
 -12   1  26    4.39    8.99
  12  -1 -26    6.06    7.29
 -12  -1  26   15.39    9.89
 -12   1  27   13.54    9.33
 -12  -1  27    2.01    6.57
 -12  -1  28    1.79    7.72
 -12  -1  29   -2.08    6.60
 -12  -1  30    7.05    7.85
  12  -2  -1   17.74    8.63
  12   2  -1   -0.59    7.15
 -12  -2   1    1.00   13.93
  12  -2  -2   29.48   11.54
  12   2  -2   23.99    9.18
 -12  -2   2    4.93   14.60
  12  -2  -3    3.24    8.64
  12   2  -3    2.29    6.96
 -12  -2   3    1.32   11.57
  12  -2  -4   22.82   10.34
  12   2  -4    0.99    7.32
 -12  -2   4   28.27   14.34
  12  -2  -5   16.21    8.89
  12   2  -5    5.62    7.09
  12  -2  -6   66.56   13.76
  12   2  -6   37.64   11.61
  12  -2  -7   15.53    8.45
  12   2  -7   23.56    8.70
  12  -2  -8   -1.62    8.02
  12   2  -8    4.28    6.70
  12  -2  -9    6.98    8.20
  12   2  -9    0.13    5.51
  12  -2 -10   10.80    8.57
  12   2 -10   31.05    9.92
  12  -2 -11    8.99    7.00
  12   2 -11   -3.80    6.88
  12  -2 -12   22.09    8.40
  12   2 -12   23.03    9.47
  12  -2 -13   -4.89    7.77
  12   2 -13    0.26    6.81
  12  -2 -14   -3.01    7.33
  12   2 -14   11.44    7.47
  12  -2 -15   -1.73    6.18
  12   2 -15    4.12    6.65
  12  -2 -16    9.20    7.11
  12   2 -16   20.58    9.32
  12  -2 -17    3.14    7.07
  12   2 -17    1.45    6.91
  12  -2 -18    2.52    5.80
  12   2 -18    2.60    6.31
  12  -2 -19   -2.37    6.36
  12   2 -19   -3.24    8.24
 -12  -2  19    5.37    9.48
  12  -2 -20    2.21    6.50
  12   2 -20    5.19    7.22
 -12  -2  20    0.74    8.19
  12  -2 -21    4.63    6.43
  12   2 -21    4.07    7.21
 -12  -2  21    8.84   10.21
  12  -2 -22   10.56    7.84
 -12  -2  22    1.39    8.46
  12  -2 -23    6.76    7.22
 -12  -2  23   -4.56    8.50
  12  -2 -24   -1.83    5.36
 -12  -2  24    2.51    8.25
  12  -2 -25   -2.39    6.91
 -12  -2  25   17.12    9.92
 -12   2  26   13.96    9.02
  12  -2 -26   18.25    8.66
 -12  -2  26   15.82   10.13
 -12  -2  27   -0.84    6.11
 -12  -2  28    5.44    8.09
  12   2 -29   -1.26    8.27
 -12  -2  29   -0.73    8.09
 -12  -2  30    6.63    7.66
 -12  -2  31    3.98    6.67
  12  -3  -1   -4.69    8.65
  12   3  -1   -1.59    5.95
 -12  -3   1    4.87   13.31
  12  -3  -2   38.32   11.40
  12   3  -2   18.99    8.27
 -12  -3   2    8.24   15.71
  12  -3  -3   34.86   10.50
  12   3  -3    3.38    6.24
 -12  -3   3    1.21   12.46
  12  -3  -4   22.36   11.25
  12   3  -4   24.09    9.24
 -12  -3   4   34.23   16.66
  12  -3  -5   12.70    9.25
  12   3  -5    1.32    7.70
 -12  -3   5    5.64   13.20
  12  -3  -6   -0.33    8.52
  12   3  -6    6.94    6.19
 -12  -3   6   -1.54   14.07
  12  -3  -7    5.84    8.43
  12   3  -7   -1.51    7.27
 -12  -3   7   -4.30   13.00
  12  -3  -8   20.62   10.31
  12   3  -8   56.46   12.06
  12  -3  -9   13.00    9.04
  12   3  -9    7.81    7.32
  12  -3 -10   37.63   10.77
  12   3 -10   18.51    8.63
  12  -3 -11    0.63    6.43
  12   3 -11   -0.16    6.15
  12  -3 -12   16.07    8.95
  12   3 -12   18.97    8.73
  12  -3 -13    4.07    7.24
  12   3 -13    0.37    7.40
  12  -3 -14   12.17    8.14
  12   3 -14   42.87   10.33
  12  -3 -15    8.30    7.02
  12   3 -15   15.71    9.01
  12  -3 -16    3.16    6.15
  12   3 -16   -3.80    6.15
  12  -3 -17   -3.64    6.02
  12   3 -17    0.88    6.47
 -12  -3  17   -2.47    8.33
  12  -3 -18    2.92    7.15
  12   3 -18   11.28    7.18
 -12  -3  18   -1.28    8.93
  12  -3 -19    4.57    6.55
  12   3 -19   -2.61    7.44
 -12  -3  19   20.03    9.35
  12  -3 -20    5.80    6.71
 -12  -3  20   -0.53    7.89
  12  -3 -21   -1.46    7.56
 -12  -3  21   -3.88    8.80
  12  -3 -22    8.00    6.32
 -12  -3  22    1.82    7.33
  12  -3 -23    5.73    6.81
 -12  -3  23    6.92    8.53
  12  -3 -24   13.02    8.50
 -12  -3  24   34.12   11.06
  12  -3 -25    4.76    6.42
 -12  -3  25    1.64    7.89
  12   3 -26    6.94    9.72
 -12  -3  26    4.31    8.58
  12   3 -27    5.41    7.97
 -12  -3  27   -2.52    8.27
  12   3 -28    4.33    9.16
 -12  -3  28   -1.88    8.73
  12   3 -29   -0.36    8.59
 -12  -3  29    0.61    6.72
 -12  -3  30    3.36    7.59
 -12  -3  31    0.22    6.37
 -12  -3  32    6.45    7.43
  12  -4  -1   14.32    8.69
  12   4  -1   13.54    7.98
 -12  -4   1   10.84   13.49
  12  -4  -2    1.57    6.54
  12   4  -2   13.59    7.00
 -12  -4   2    8.65   13.39
  12  -4  -3    6.37    9.39
  12   4  -3    2.59    6.78
 -12  -4   3    4.46   14.23
  12  -4  -4   -5.01   10.07
  12   4  -4    1.03    7.34
 -12  -4   4   -4.81   13.41
  12  -4  -5    4.64    9.34
  12   4  -5    8.20    7.43
 -12  -4   5    0.48   12.17
  12  -4  -6   42.98   12.32
  12   4  -6   11.51    8.59
 -12  -4   6   10.88   14.06
  12  -4  -7   23.66   10.72
  12   4  -7   13.85    8.30
 -12  -4   7   12.58   12.90
  12  -4  -8   -6.63    8.92
  12   4  -8    6.94    6.82
 -12  -4   8   12.24   13.53
  12  -4  -9   -0.84    8.61
  12   4  -9    5.50    7.34
  12  -4 -10   19.19    9.25
  12   4 -10   12.17    7.86
  12  -4 -11    9.54    8.88
  12   4 -11   21.30    8.38
  12  -4 -12   35.70   10.77
  12   4 -12   12.20    8.62
  12  -4 -13    5.59    7.06
  12   4 -13    9.29    7.98
  12  -4 -14   -0.82    7.01
  12   4 -14   -5.93    8.06
 -12  -4  14    4.59    7.74
  12  -4 -15    2.91    6.53
  12   4 -15   -2.16    7.40
 -12  -4  15   -3.54    8.25
  12  -4 -16    8.85    7.15
  12   4 -16    0.91    7.19
 -12  -4  16    6.59    9.43
  12  -4 -17   19.09    9.40
 -12  -4  17   31.27   11.28
  12  -4 -18   14.67    8.23
 -12  -4  18   25.70   10.40
  12  -4 -19    0.29    6.59
 -12  -4  19   -2.16    6.98
  12  -4 -20   13.46    7.30
 -12  -4  20    2.93    8.73
  12  -4 -21   -3.15    6.63
 -12  -4  21    9.48    8.84
  12  -4 -22   13.94    7.58
  12   4 -22    3.95    9.06
 -12  -4  22   15.32    9.70
  12  -4 -23   -2.89    6.62
  12   4 -23    5.65    9.69
 -12  -4  23    4.82    8.05
  12  -4 -24   -1.33    6.42
  12   4 -24   -1.69    8.42
 -12  -4  24   -3.82    8.59
  12   4 -25    0.66    8.93
 -12  -4  25   -4.12    7.20
  12   4 -26    5.94    9.09
 -12  -4  26   10.43    8.50
  12   4 -27    3.87    8.84
 -12  -4  27    4.10    7.66
  12   4 -28    7.30    8.85
 -12  -4  28    0.86    7.89
  12   4 -29   -0.16    8.62
 -12  -4  29   -4.45    8.70
 -12  -4  30   -1.07    7.83
  12  -5  -1   -5.41    9.09
  12   5  -1    0.78    5.09
 -12  -5   1   -5.51   13.80
  12  -5  -2   19.85    9.30
  12   5  -2    0.92    5.89
 -12  -5   2    3.04   13.33
  12  -5  -3   23.09   11.43
  12   5  -3    3.57    6.55
 -12  -5   3   -6.44   12.75
  12  -5  -4   12.54   10.46
  12   5  -4   23.79    8.69
 -12  -5   4    0.36   13.62
  12  -5  -5    5.28    7.48
  12   5  -5   10.78    6.99
 -12  -5   5   15.75   14.22
  12  -5  -6    1.87    7.19
  12   5  -6   -4.21    6.50
 -12  -5   6   -1.15   10.73
  12  -5  -7   10.42    9.56
  12   5  -7    8.51    7.72
 -12  -5   7    5.69   12.88
  12  -5  -8   15.83   10.45
  12   5  -8   20.30    7.94
 -12  -5   8    0.60   13.96
  12  -5  -9   13.05   10.21
  12   5  -9   36.57    9.84
  12  -5 -10    7.90    8.34
  12   5 -10   13.40    7.83
  12  -5 -11    3.53    7.61
  12   5 -11    0.51    5.52
  12  -5 -12   -4.04    8.49
  12   5 -12    1.79    6.37
 -12  -5  12    6.36    8.25
  12  -5 -13   12.77    9.02
  12   5 -13   14.40    7.75
 -12  -5  13   13.54    9.75
  12  -5 -14   12.17    8.62
  12   5 -14   18.85   10.08
 -12  -5  14   26.91   11.13
  12  -5 -15    0.52    6.00
 -12  -5  15    5.03    8.29
  12  -5 -16   -2.43    6.91
 -12  -5  16    5.55    8.23
  12  -5 -17   12.20    8.08
 -12  -5  17    1.28    7.68
  12  -5 -18   10.99    7.83
  12   5 -18   -6.20    8.63
 -12  -5  18    9.41   10.06
  12  -5 -19    2.07    6.07
  12   5 -19    3.08    8.29
 -12  -5  19   11.81    8.63
  12  -5 -20    8.16    7.04
  12   5 -20   -2.38    9.52
 -12  -5  20   10.59    8.52
  12  -5 -21    1.42    5.84
  12   5 -21   -3.87    9.34
 -12  -5  21    3.44    7.59
  12  -5 -22    1.46    6.43
  12   5 -22    6.71    8.89
 -12  -5  22    0.56    7.14
  12   5 -23   -0.66    8.62
 -12  -5  23   -0.65    7.88
  12   5 -24   -4.10    8.85
 -12  -5  24    6.98    7.81
  12   5 -25    3.66    9.89
 -12  -5  25   -0.79    8.76
  12   5 -26    3.60    9.62
 -12  -5  26    4.47    6.71
  12   5 -27   -4.95    9.85
 -12  -5  27    5.85    6.93
  12   5 -28   -2.94    9.41
 -12  -5  28   -0.14    7.50
  12   5 -29   -2.45   10.53
  12  -6  -1   26.97   11.22
  12   6  -1   10.52    7.71
 -12  -6   1   35.04   17.02
  12  -6  -2   18.47   10.37
  12   6  -2    2.80    6.07
 -12  -6   2    1.62   14.68
  12  -6  -3   12.26   10.38
  12   6  -3    6.09    7.20
 -12  -6   3   -0.22   12.11
  12  -6  -4   -0.01    9.28
  12   6  -4   -0.56    5.38
 -12  -6   4    1.00   12.34
  12  -6  -5   31.23   11.06
  12   6  -5   22.27    9.56
 -12  -6   5   29.31   15.87
  12  -6  -6   12.69    9.68
  12   6  -6   10.58    7.09
 -12  -6   6   16.86   13.84
  12  -6  -7    7.59    9.63
  12   6  -7   11.59    7.19
 -12  -6   7   18.81   12.52
  12  -6  -8    6.46    9.53
  12   6  -8   -4.60    7.00
 -12  -6   8    7.29    9.79
 -12  -6   8    5.72   11.99
  12  -6  -9    4.10    9.37
  12   6  -9    2.82    7.30
 -12  -6   9   -4.15    9.46
 -12  -6   9    5.76   10.57
  12  -6 -10   -0.01    7.55
  12   6 -10    3.04    7.11
 -12  -6  10    3.32    8.50
  12  -6 -11   33.43   12.17
  12   6 -11   32.64   10.84
 -12  -6  11   50.83   12.92
  12  -6 -12    2.19    8.01
 -12  -6  12   10.87    8.08
  12  -6 -13   -4.17    7.99
 -12  -6  13    3.64    6.62
  12  -6 -14    7.38    7.94
 -12  -6  14   -1.47    7.94
  12  -6 -15    7.74    6.69
 -12  -6  15    4.93    8.89
  12  -6 -16   -4.88    8.09
 -12  -6  16    5.90    8.39
  12  -6 -17    5.13    7.05
 -12  -6  17   17.43    8.61
  12  -6 -18   11.73    8.70
 -12  -6  18   -3.13    8.04
  12  -6 -19    1.77    7.23
 -12  -6  19    0.05    7.01
  12  -6 -20    0.56    5.89
 -12  -6  20   -7.72    8.85
 -12  -6  21   -2.84    7.41
 -12  -6  22   -0.00    7.94
 -12  -6  23    2.79    7.92
  12   6 -24   -0.80    8.85
 -12  -6  24   -0.60    8.01
  12   6 -25   -0.73    8.25
 -12  -6  25   -2.39    8.71
  12   6 -26   -3.92    9.26
  12   6 -27   -3.22   10.05
  12   6 -28    9.66   11.39
  12   6 -29   -2.70    9.54
  12  -7  -1    7.80    8.40
  12   7  -1    6.14    6.63
 -12  -7   1   -4.04   11.22
  12  -7  -2    6.61    8.57
  12   7  -2    6.90    7.77
 -12  -7   2    0.25   12.44
  12  -7  -3   21.24   11.33
  12   7  -3   22.63    8.93
 -12  -7   3    0.35   11.40
  12  -7  -4   -1.74    8.74
  12   7  -4   -2.26    6.44
 -12  -7   4   -4.94    8.34
 -12  -7   4   -0.25   11.69
  12  -7  -5   -0.11    7.63
  12   7  -5    1.50    6.79
 -12  -7   5    1.42    7.36
 -12  -7   5    0.25   11.44
  12  -7  -6   -4.32    9.43
  12   7  -6    0.12    7.85
 -12  -7   6   -5.60    7.68
 -12  -7   6    3.86   11.54
  12  -7  -7    6.08    8.95
  12   7  -7    0.06    6.40
 -12  -7   7   -0.60    6.61
 -12  -7   7   -0.16   11.98
  12  -7  -8   11.45    9.00
 -12  -7   8   10.79    9.67
 -12  -7   8   -2.64   13.87
  12  -7  -9   33.16   11.89
 -12  -7   9   39.45   12.59
 -12  -7   9    3.65   13.95
  12  -7 -10    1.06    7.49
 -12  -7  10   11.79    8.11
  12  -7 -11    5.89    8.45
 -12  -7  11    2.46    8.24
  12  -7 -12    2.59    8.32
 -12  -7  12   -1.94    8.14
  12  -7 -13    3.99    9.72
 -12  -7  13    4.56    8.39
  12  -7 -14    2.61    8.38
 -12  -7  14   -2.40    8.22
  12  -7 -15    7.58    8.75
 -12  -7  15   14.66    9.95
  12  -7 -16    6.74    8.19
 -12  -7  16    1.09    7.64
  12  -7 -17   -6.12    8.35
 -12  -7  17    9.96    7.26
  12  -7 -18   -2.75    5.80
 -12  -7  18   -1.41    8.38
  12  -7 -19    5.43    7.05
 -12  -7  19    1.64    7.91
 -12  -7  20   -3.22    8.30
 -12  -7  21   -0.00    6.72
 -12  -7  22    0.30    7.51
 -12  -7  23    0.33    7.16
  12  -8  -1   25.70   11.32
  12   8  -1   13.91    8.44
 -12  -8   1    8.09    9.03
 -12  -8   1    8.00   12.19
  12  -8  -2   -3.13    7.99
  12   8  -2   -2.98    6.50
 -12  -8   2   -0.96    9.03
 -12  -8   2    0.42   12.80
  12  -8  -3    2.54    9.37
  12   8  -3   20.01    8.76
 -12  -8   3   12.41    9.29
 -12  -8   3  -10.48   14.11
  12  -8  -4   -1.28    8.49
 -12  -8   4    3.94    8.78
 -12  -8   4    3.09   10.32
  12  -8  -5   35.07   12.39
 -12  -8   5   15.68    9.02
 -12  -8   5   -0.26   12.68
  12  -8  -6   -0.29    8.48
 -12  -8   6   -6.33    8.42
 -12  -8   6    0.30   12.79
  12  -8  -7   40.42   11.62
 -12  -8   7   23.96   10.89
 -12  -8   7   18.98   15.03
  12  -8  -8   -4.88    9.18
 -12  -8   8   -9.56    9.24
 -12  -8   8    2.47   11.88
  12  -8  -9   -1.09    8.76
 -12  -8   9   -5.63    7.54
 -12  -8   9    5.30   10.90
  12  -8 -10    8.96   10.79
 -12  -8  10    1.00    6.93
  12  -8 -11    8.41   10.19
 -12  -8  11   12.47    9.21
  12  -8 -12    0.99    8.43
 -12  -8  12   -0.38    6.86
  12  -8 -13   -6.79    9.52
 -12  -8  13   11.35    8.09
  12  -8 -14   -3.90    9.67
 -12  -8  14    4.54    6.55
  12  -8 -15    2.27    8.04
 -12  -8  15    1.91    7.16
  12  -8 -16   -5.46    8.46
 -12  -8  16   13.82    8.45
  12  -8 -17   -1.47    8.55
 -12  -8  17   12.24    9.09
 -12  -8  18    2.27    8.24
 -12  -8  19   -3.70    8.34
 -12  -8  20   12.17    8.94
  12  -9  -1    3.75    9.02
 -12  -9   1   -1.25    7.58
 -12  -9   1   -0.00   11.85
  12  -9  -2   -1.44    9.11
 -12  -9   2    6.70    8.69
 -12  -9   2   -0.00   11.40
  12  -9  -3   18.00    9.74
 -12  -9   3    6.29    9.54
 -12  -9   3   25.85   16.96
  12  -9  -4    4.15    9.54
 -12  -9   4    1.26    7.67
 -12  -9   4   -1.88   11.96
  12  -9  -5    8.65   10.45
 -12  -9   5    2.72    8.17
 -12  -9   5   20.14   13.69
  12  -9  -6    3.16    8.48
 -12  -9   6    0.81    7.57
 -12  -9   6    0.21   11.20
  12  -9  -7    1.28    8.39
 -12  -9   7    7.18    9.57
 -12  -9   7   -0.55   13.14
  12  -9  -8    2.24    8.99
 -12  -9   8   -1.89    6.88
 -12  -9   8   -2.92   12.89
  12  -9  -9   41.96   13.28
 -12  -9   9   25.95   11.44
  12  -9 -10   -5.80    9.30
 -12  -9  10    0.76    7.67
  12  -9 -11    0.32    8.56
 -12  -9  11   -6.28    8.36
  12  -9 -12   -0.83    8.54
 -12  -9  12   -2.99    7.40
  12  -9 -13    5.73    7.95
 -12  -9  13    9.40    9.53
  12  -9 -14   -2.70    7.83
 -12  -9  14   -5.73    8.24
  12  -9 -15   -1.96    8.29
 -12  -9  15   -0.52    8.25
  12  -9 -16    6.20    7.56
 -12  -9  16   -3.53    7.99
 -12  -9  17   -1.55    6.61
 -12  -9  18   -2.93    7.01
  12 -10  -1    9.62   10.62
 -12 -10   1   14.27    8.62
 -12 -10   1    8.18   13.83
  12 -10  -2    0.47    8.46
 -12 -10   2    4.47    7.28
 -12 -10   2   -6.00   12.45
  12 -10  -3   -6.08   10.06
 -12 -10   3    5.06    7.85
 -12 -10   3   -2.98   11.00
  12 -10  -4   -1.56    8.85
 -12 -10   4    1.66    7.21
 -12 -10   4    4.46   10.97
  12 -10  -5   28.96   10.72
 -12 -10   5    8.17    7.17
 -12 -10   5   -3.87   12.30
  12 -10  -6   -5.30    9.04
 -12 -10   6   -4.70    7.38
 -12 -10   6    1.87   13.04
  12 -10  -7    7.86    9.97
 -12 -10   7   16.86   10.23
  12 -10  -8   -0.49    8.19
 -12 -10   8   -4.65    8.53
  12 -10  -9   22.62   10.77
 -12 -10   9    0.59    7.12
  12 -10 -10   -3.84    8.56
 -12 -10  10    2.73    8.99
  12 -10 -11    2.49    8.10
 -12 -10  11   15.23    8.53
  12 -10 -12    7.67    9.62
 -12 -10  12    6.49    8.23
  12 -10 -13    1.23    7.92
 -12 -10  13    9.02    8.35
  12 -10 -14   -2.24    9.56
 -12 -10  14   -1.14    7.19
 -12 -10  15   -1.35    8.26
  12 -11  -1   -3.46    9.08
 -12 -11   1    7.43    7.82
 -12 -11   1    2.18   11.81
  12 -11  -2   -0.74    9.07
 -12 -11   2    4.98    7.72
 -12 -11   2   -7.20   14.40
  12 -11  -3   -0.43    7.79
 -12 -11   3   18.87    9.01
 -12 -11   3    3.88   14.54
  12 -11  -4   -5.61   10.10
 -12 -11   4    8.07    7.91
  12 -11  -5    3.79    9.38
 -12 -11   5   -0.05    7.32
  12 -11  -6    2.38    7.77
 -12 -11   6   -2.58    9.26
  12 -11  -7    1.81    9.76
 -12 -11   7   -4.02    8.78
  12 -11  -8   10.63    9.47
 -12 -11   8   -1.44    7.80
  12 -11  -9   -0.20    8.99
 -12 -11   9   -7.88    8.92
  12 -11 -10    2.35    9.60
 -12 -11  10   -3.76    8.75
  12 -11 -11   -2.12    8.15
 -12 -11  11   -1.95    7.61
  12 -11 -12    5.83   10.07
  12 -12  -1    4.78    9.08
 -12 -12   1   -0.71    8.03
  12 -12  -2   11.74    9.54
 -12 -12   2   -3.11    9.08
  12 -12  -3   15.50    9.92
 -12 -12   3    0.04    6.67
  12 -12  -4   -0.68    8.23
 -12 -12   4    1.49    6.86
  12 -12  -5    9.70   10.48
 -12 -12   5    9.38    8.30
  12 -12  -6    3.89    9.95
 -12 -12   6    8.12    9.08
  12 -12  -7    5.12    9.25
 -12 -12   7   -1.05    7.42
  12 -12  -8   -5.55    9.36
 -12 -12   8   -5.08    8.35
  12 -12  -9   -4.28    8.45
  12 -12 -10   -1.28    8.81
 -12 -13   1    3.72    7.15
  12 -13  -2    0.07   10.12
 -12 -13   2    2.67    8.92
  12 -13  -3   -3.36    8.61
 -12 -13   3   -4.55    7.18
  12 -13  -4    5.32    9.02
 -12 -13   4    0.60    7.58
  12 -13  -5   -4.51    8.86
  12 -13  -6   -1.63    9.43
  12 -13  -7   -7.15   10.03
  12 -13  -8   -4.34    9.12
  11   0  -1  133.94   23.46
 -11   0   2   -0.91   11.77
  11   0  -2   -1.50    7.73
 -11   0   3    8.88   14.16
  11   0  -3   19.68    9.36
 -11   0   4   -1.94   12.68
  11   0  -4   -5.63    8.07
 -11   0   5   69.46   25.08
  11   0  -5  164.92   23.22
 -11   0   6    1.25   12.15
  11   0  -6   -1.43    6.61
 -11   0   7   -0.19   12.86
  11   0  -7   -1.83    7.71
  11   0  -8   -3.74    6.73
  11   0  -9   54.00   12.76
  11   0 -10    2.39    6.50
  11   0 -11   69.67   14.47
  11   0 -12    1.74    6.17
  11   0 -13   -0.45    6.86
  11   0 -14    2.11    5.64
  11   0 -15   15.61    7.80
  11   0 -16   -2.47    6.04
  11   0 -17    5.00    6.79
  11   0 -18    0.07    5.68
  11   0 -19   18.31    7.81
  11   0 -20    0.20    6.20
  11   0 -21   19.38    8.46
  11   0 -22    0.99    6.76
 -11   0  23    1.30    8.46
  11   0 -23    4.87    6.43
 -11   0  24   -2.83    6.86
  11   0 -24   -3.06    7.38
 -11   0  25    2.71    7.90
 -11   0  26    4.52    7.39
 -11   0  27   17.51    9.40
 -11   0  28   -1.45    8.27
 -11   0  29    1.28    7.09
 -11   1   1   72.20   23.57
  11  -1  -1   86.85   18.14
  11   1  -1   92.94   17.86
 -11   1   2   12.22   12.99
  11  -1  -2   -3.06    9.51
  11   1  -2    4.69    6.85
 -11   1   3   62.42   18.51
  11  -1  -3   59.84   13.80
  11   1  -3   34.30   11.31
 -11  -1   3   63.94   18.81
 -11   1   4   -0.45   11.61
  11  -1  -4    4.08    6.63
  11   1  -4   -1.17    6.46
 -11  -1   4    0.25   11.76
 -11   1   5   -3.30   12.42
  11  -1  -5    6.37    7.41
  11   1  -5    1.75    6.88
 -11  -1   5   -2.71   11.79
 -11   1   6   -1.35   12.80
  11  -1  -6    0.21    7.04
  11   1  -6    9.03    7.47
 -11  -1   6   -5.03   13.40
  11  -1  -7   45.42   11.70
  11   1  -7   31.22    9.59
 -11  -1   7   48.98   16.52
  11  -1  -8    0.86    6.64
  11   1  -8   -6.43    7.68
 -11  -1   8    1.46   11.89
  11  -1  -9   28.76   10.93
  11   1  -9   59.95   11.91
  11  -1 -10    3.64    6.52
  11   1 -10    0.09    5.41
  11  -1 -11   11.79    8.45
  11   1 -11   13.08    7.32
  11  -1 -12    5.53    7.38
  11   1 -12    5.94    7.21
  11  -1 -13   43.14   10.10
  11   1 -13   23.93    8.80
  11  -1 -14    5.48    6.15
  11   1 -14   -3.60    6.61
  11  -1 -15    3.18    6.20
  11   1 -15   -1.05    6.00
  11  -1 -16   -2.51    6.01
  11   1 -16   -0.94    6.59
  11  -1 -17   13.73    7.99
  11   1 -17   11.96    6.32
  11  -1 -18    1.89    6.24
  11   1 -18   -4.50    6.80
  11  -1 -19    6.13    7.10
  11   1 -19    5.40    6.15
  11  -1 -20    1.94    6.13
  11   1 -20    3.68    6.36
  11  -1 -21    3.76    6.33
  11   1 -21    3.09    6.62
 -11  -1  21    2.60    7.36
  11  -1 -22    4.51    6.06
  11   1 -22    5.10    7.16
 -11  -1  22   -1.18    7.01
  11  -1 -23   43.96   11.20
 -11  -1  23   39.81   12.47
 -11   1  24    3.88    7.88
  11  -1 -24    0.68    5.69
 -11  -1  24   -2.58    6.69
 -11   1  25   -3.87    8.71
  11  -1 -25    7.35    6.70
 -11  -1  25    9.78    8.50
 -11   1  26   -0.04    7.14
 -11  -1  26   -1.44    7.81
 -11   1  27    1.79    8.35
 -11  -1  27    4.64    7.34
 -11  -1  28   -2.96    8.86
 -11  -1  29   -1.57    7.09
  11   1 -30    6.94    7.90
 -11  -1  30   -6.19    7.20
  11   1 -31   -0.26    7.82
 -11   2   1   32.00   16.61
  11  -2  -1   47.99   14.49
  11   2  -1   53.54   12.30
 -11   2   2    9.56   13.67
  11  -2  -2   -1.57    8.69
  11   2  -2    1.68    5.80
 -11   2   3   19.84   15.40
  11  -2  -3   18.23   10.01
  11   2  -3    6.49    7.13
 -11   2   4    4.96   12.95
  11  -2  -4   12.18    7.70
  11   2  -4    1.49    6.51
  11  -2  -5   55.01   14.14
  11   2  -5   75.94   14.08
 -11  -2   5   61.39   20.10
  11  -2  -6   14.03    9.66
  11   2  -6   21.54    8.62
 -11  -2   6   22.64   15.07
  11  -2  -7   18.40    9.52
  11   2  -7    7.16    7.21
 -11  -2   7    8.73   14.62
  11  -2  -8   20.15    8.86
  11   2  -8   13.96    7.92
 -11  -2   8   20.16   15.60
  11  -2  -9   49.31   11.37
  11   2  -9   21.26    8.45
 -11  -2   9   -1.59   13.27
  11  -2 -10   -0.00    6.76
  11   2 -10    0.47    6.99
  11  -2 -11   21.98    9.09
  11   2 -11   27.24    8.45
  11  -2 -12    0.76    7.96
  11   2 -12   -0.86    5.53
  11  -2 -13    4.81    6.97
  11   2 -13    4.76    6.61
  11  -2 -14   -0.16    5.94
  11   2 -14    3.64    6.48
  11  -2 -15    1.14    7.36
  11   2 -15   36.70    9.77
  11  -2 -16    9.15    7.09
  11   2 -16   11.76    6.59
  11  -2 -17   12.63    7.19
  11   2 -17    4.83    6.60
  11  -2 -18    1.26    5.90
  11   2 -18   -0.38    5.86
  11  -2 -19    0.99    6.48
  11   2 -19   12.64    7.14
 -11  -2  19   27.05   10.86
  11  -2 -20    1.65    7.30
  11   2 -20    6.10    8.11
 -11  -2  20    3.54    8.67
  11  -2 -21   32.99    9.71
 -11  -2  21   31.29   10.60
  11  -2 -22    4.03    6.54
 -11  -2  22   -2.27    6.96
  11  -2 -23    7.16    6.76
 -11  -2  23    0.10    6.84
  11  -2 -24    1.25    6.48
 -11  -2  24    1.67    7.57
  11  -2 -25   10.03    6.77
 -11  -2  25   15.35    8.32
 -11   2  26    2.84    7.53
  11  -2 -26    1.07    5.59
 -11  -2  26    2.66    6.42
  11  -2 -27   13.12    7.26
 -11  -2  27    2.72    7.24
  11   2 -28   -1.17    8.25
 -11  -2  28    2.10    7.31
  11   2 -29   -1.92    7.66
 -11  -2  29    1.71    7.97
  11   2 -30    7.90   10.23
 -11  -2  30    1.13    7.24
  11   2 -31   13.97    9.67
 -11  -2  31    1.17    7.50
 -11   3   1    9.14   13.51
  11  -3  -1    8.83    9.06
  11   3  -1    6.54    7.91
 -11  -3   1    7.80   11.63
 -11   3   2   15.84   13.54
  11  -3  -2   19.82   10.05
  11   3  -2   15.56    8.32
 -11  -3   2    4.38   12.77
  11  -3  -3   76.66   16.51
  11   3  -3   72.02   14.21
 -11  -3   3   43.28   18.80
  11  -3  -4   17.87    9.37
  11   3  -4    6.08    7.28
  11  -3  -5   10.27    9.19
  11   3  -5    5.30    6.51
  11  -3  -6   18.51    8.98
  11   3  -6   12.04    6.75
  11  -3  -7   62.97   15.20
  11   3  -7   67.08   13.90
  11  -3  -8   -2.64    8.25
  11   3  -8   10.47    7.20
 -11  -3   8   -4.88   14.81
  11  -3  -9    9.18    7.56
  11   3  -9    5.75    5.93
 -11  -3   9    4.93   13.10
  11  -3 -10    4.56    7.84
  11   3 -10    3.49    6.02
 -11  -3  10    4.07   12.99
  11  -3 -11   18.76    8.46
  11   3 -11   10.69    6.19
  11  -3 -12   11.83    8.27
  11   3 -12   17.37    7.55
  11  -3 -13   14.18    8.16
  11   3 -13   21.96    7.91
  11  -3 -14   -0.78    5.62
  11   3 -14    2.77    5.67
  11  -3 -15   -4.58    6.82
  11   3 -15    0.42    5.98
  11  -3 -16   -0.47    6.42
  11   3 -16    1.51    6.77
 -11  -3  16    2.22    8.35
  11  -3 -17    7.16    6.51
  11   3 -17    5.30    7.48
 -11  -3  17    5.85    8.91
  11  -3 -18   -0.57    5.77
  11   3 -18    4.61    6.66
 -11  -3  18   10.05    8.05
  11  -3 -19   23.64    8.08
 -11  -3  19    5.26    8.28
  11  -3 -20    1.38    5.93
 -11  -3  20   -1.66    7.84
  11  -3 -21    9.38    6.34
 -11  -3  21   -6.02    8.36
  11  -3 -22    5.52    6.91
 -11  -3  22   17.57    8.61
  11  -3 -23   42.30   11.38
 -11  -3  23   55.03   13.55
  11  -3 -24    4.07    6.85
 -11  -3  24   21.97    8.35
  11  -3 -25   -0.38    5.32
  11   3 -25   -1.59    7.78
 -11  -3  25    9.05    7.92
  11   3 -26   -6.06    9.84
 -11  -3  26    0.44    6.80
  11   3 -27   13.31   10.73
 -11  -3  27   46.68   12.61
  11   3 -28    0.16    9.40
 -11  -3  28   -0.52    7.51
  11   3 -29    0.15    8.48
 -11  -3  29    1.92    7.31
  11   3 -30    7.52    9.34
 -11  -3  30    4.42    8.13
  11   3 -31    1.92    8.52
 -11  -3  31   -1.48    7.26
 -11  -3  32   -2.87    7.96
 -11  -3  33   16.78    9.06
  11  -4  -1   52.07   13.28
  11   4  -1   26.35    9.23
 -11  -4   1   26.06   15.92
  11  -4  -2    3.69    7.75
  11   4  -2    4.12    6.38
 -11  -4   2   -5.59   13.04
  11  -4  -3    2.02    7.79
  11   4  -3    4.49    6.30
 -11  -4   3    0.56   12.38
  11  -4  -4    2.05    8.30
  11   4  -4    9.45    7.83
 -11  -4   4    7.28   13.53
  11  -4  -5   45.22   13.79
  11   4  -5   60.94   12.16
 -11  -4   5   20.67   15.33
  11  -4  -6   14.85    8.59
  11   4  -6   17.94    7.50
  11  -4  -7    9.13    9.76
  11   4  -7   11.65    7.70
  11  -4  -8   14.18    9.21
  11   4  -8   -1.71    6.33
  11  -4  -9   33.75   11.75
  11   4  -9   43.98   10.65
  11  -4 -10   11.82    8.71
  11   4 -10    7.83    6.36
  11  -4 -11   25.31    9.72
  11   4 -11   20.98    8.74
  11  -4 -12    4.45    7.87
  11   4 -12    1.56    7.51
  11  -4 -13   -1.54    7.32
  11   4 -13    5.00    6.99
  11  -4 -14   -0.52    6.42
  11   4 -14   -4.74    7.41
 -11  -4  14   10.46    7.99
  11  -4 -15    8.06    7.62
  11   4 -15   14.93    7.92
 -11  -4  15   34.06   11.69
  11  -4 -16    2.89    6.32
 -11  -4  16   -3.09    8.42
  11  -4 -17   -3.81    6.36
 -11  -4  17    3.73    8.09
  11  -4 -18   -2.24    5.81
 -11  -4  18    7.08    8.90
  11  -4 -19    4.95    6.16
 -11  -4  19   -1.98    7.85
  11  -4 -20    5.69    6.67
 -11  -4  20    3.93    8.44
  11  -4 -21    2.06    5.68
  11   4 -21   15.45    9.42
 -11  -4  21   20.94    9.02
  11  -4 -22    4.88    6.73
  11   4 -22    5.58    8.59
 -11  -4  22    2.02    7.05
  11  -4 -23   -2.54    6.02
  11   4 -23    1.38    7.34
 -11  -4  23    0.38    6.94
  11  -4 -24    4.22    6.49
  11   4 -24    2.74    8.22
 -11  -4  24    1.60    7.98
  11   4 -25   18.04   10.69
 -11  -4  25    6.00    8.69
  11   4 -26    1.83    8.92
 -11  -4  26    9.51    7.54
  11   4 -27   23.80   11.08
 -11  -4  27    1.48    7.81
  11   4 -28    0.27    8.06
 -11  -4  28   -4.20    7.44
  11   4 -29   -3.57    7.85
 -11  -4  29    7.39    8.24
  11   4 -30    0.01    7.69
 -11  -4  30    4.60    7.41
  11   4 -31    1.74    9.58
 -11  -4  31   12.41    9.28
 -11  -4  32    2.37    7.44
 -11  -4  33    3.05    8.01
 -11  -4  34   -2.54    7.52
  11  -5  -1    8.56    8.46
  11   5  -1    1.38    5.90
 -11  -5   1    3.11   13.91
  11  -5  -2   60.57   14.44
  11   5  -2   66.07   12.91
 -11  -5   2   30.16   17.15
  11  -5  -3   73.95   14.96
  11   5  -3   39.98   11.96
 -11  -5   3   49.75   19.18
  11  -5  -4    0.06    8.40
  11   5  -4    0.93    6.62
 -11  -5   4   14.91   13.62
  11  -5  -5   -0.26    7.77
  11   5  -5    0.71    6.37
 -11  -5   5    2.78   10.97
  11  -5  -6   14.54    9.57
  11   5  -6    1.02    6.31
 -11  -5   6   -4.58   12.05
  11  -5  -7   35.39   11.12
  11   5  -7   19.42    8.42
 -11  -5   7   12.36   14.32
  11  -5  -8   12.23    9.14
  11   5  -8    3.72    6.33
 -11  -5   8    2.07   12.99
  11  -5  -9   18.63   10.62
  11   5  -9   31.98    9.49
 -11  -5   9   16.15   13.72
  11  -5 -10   -2.42    7.58
  11   5 -10   -0.09    6.69
  11  -5 -11    4.45    7.60
  11   5 -11    7.89    7.21
 -11  -5  11   23.29    9.79
  11  -5 -12   36.72   11.06
  11   5 -12   17.82    8.80
 -11  -5  12   29.42   10.62
  11  -5 -13   17.22    9.85
  11   5 -13   18.00    8.96
 -11  -5  13   37.95   11.06
  11  -5 -14    8.81    7.79
 -11  -5  14    6.71    8.55
  11  -5 -15   -0.99    7.28
 -11  -5  15    1.44    7.61
  11  -5 -16    3.19    6.04
 -11  -5  16   -0.10    8.02
  11  -5 -17   16.26    8.06
  11   5 -17   19.10   10.12
 -11  -5  17   -5.71    7.97
  11  -5 -18   23.86    8.43
  11   5 -18    6.36    8.84
 -11  -5  18   12.78    9.37
  11  -5 -19   15.21    8.62
  11   5 -19   11.66    9.32
 -11  -5  19   17.42    8.68
  11  -5 -20   -1.68    6.80
  11   5 -20   -1.30    7.48
 -11  -5  20   10.85    7.98
  11  -5 -21   -0.40    5.20
  11   5 -21   -3.08    9.19
 -11  -5  21    5.90    7.89
  11  -5 -22    4.87    7.11
  11   5 -22   -1.55    8.33
 -11  -5  22    4.81    8.76
  11   5 -23   27.50   11.84
 -11  -5  23   26.40    9.53
  11   5 -24    0.18    8.21
 -11  -5  24   -0.55    7.16
  11   5 -25    2.09    9.01
 -11  -5  25    5.11    8.84
  11   5 -26    5.52    8.62
 -11  -5  26   -4.32    8.33
  11   5 -27    1.75    8.16
 -11  -5  27    2.24    6.25
  11   5 -28   18.18   10.48
 -11  -5  28    6.27    8.36
  11   5 -29    7.32    9.40
 -11  -5  29    1.07    6.88
  11   5 -30   -1.88    8.67
 -11  -5  30    4.09    7.87
  11   5 -31   -3.75    9.68
 -11  -5  31   -0.65    7.28
 -11  -5  32    4.87    8.19
  11  -6  -1   15.29   10.95
  11   6  -1   19.00    8.85
 -11  -6   1   18.40   13.18
  11  -6  -2   -1.67    6.89
  11   6  -2   -0.01    5.84
 -11  -6   2   -1.22   11.09
  11  -6  -3   14.62    9.26
  11   6  -3   11.39    6.88
 -11  -6   3   -4.58   13.53
  11  -6  -4   29.32   10.89
  11   6  -4   26.58    9.44
 -11  -6   4    5.39   14.25
  11  -6  -5   14.10    9.44
  11   6  -5   13.06    7.69
 -11  -6   5    3.55   12.47
  11  -6  -6   24.32   11.18
  11   6  -6   31.35    9.13
 -11  -6   6    5.18   11.88
  11  -6  -7    2.86    8.58
  11   6  -7   -1.68    6.40
 -11  -6   7   -0.39    7.86
 -11  -6   7    3.74   12.20
  11  -6  -8    9.70    9.62
  11   6  -8   -5.69    7.44
 -11  -6   8   14.94    8.96
 -11  -6   8   35.54   14.47
  11  -6  -9   -4.29    8.33
  11   6  -9   -2.17    7.02
 -11  -6   9    0.22    7.21
 -11  -6   9   -0.86   12.70
  11  -6 -10   18.50   10.55
 -11  -6  10   43.78   11.83
 -11  -6  10    3.20   13.54
  11  -6 -11    2.93    7.97
 -11  -6  11    6.31    8.74
 -11  -6  11   14.91   12.19
  11  -6 -12    2.93    8.11
 -11  -6  12    6.24    7.59
  11  -6 -13    3.65    7.26
 -11  -6  13   11.11    8.06
  11  -6 -14   13.68    8.11
 -11  -6  14   17.79    9.30
  11  -6 -15   26.25    9.82
 -11  -6  15   31.90   10.62
  11  -6 -16    8.03    7.95
  11   6 -16   13.23   10.71
 -11  -6  16    4.24    8.36
  11  -6 -17   -1.69    6.45
  11   6 -17   -1.02    8.60
 -11  -6  17    1.37    9.05
  11  -6 -18    3.12    6.88
  11   6 -18   -1.28    9.01
 -11  -6  18    6.01    7.32
  11  -6 -19    5.76    6.95
  11   6 -19    9.85    9.81
 -11  -6  19    8.27    7.78
  11  -6 -20   -1.42    6.65
  11   6 -20   -0.09    9.33
 -11  -6  20    2.59    7.61
  11  -6 -21    0.59    6.89
  11   6 -21    1.86    8.69
 -11  -6  21    2.19    7.04
  11   6 -22   -0.00    9.22
 -11  -6  22   -5.82    8.49
  11   6 -23    3.65    8.23
 -11  -6  23    4.68    8.45
  11   6 -24   10.88   10.45
 -11  -6  24   -3.07    7.20
  11   6 -25    2.88    9.28
 -11  -6  25    3.85    6.50
  11   6 -26   -2.21    9.60
 -11  -6  26   -3.12    8.68
  11   6 -27   -1.65    9.76
 -11  -6  27    1.77    7.72
  11   6 -28    4.26    9.58
 -11  -6  28   -6.42    8.87
  11   6 -29    3.28    9.01
 -11  -6  29    0.93    7.75
  11   6 -30   -1.29    9.33
  11   6 -31   -5.01    9.27
  11  -7  -1   17.59    9.43
  11   7  -1   10.37    6.32
 -11  -7   1    0.99   13.28
  11  -7  -2   25.93   11.98
  11   7  -2   44.60   11.25
 -11  -7   2   57.62   18.15
  11  -7  -3    4.44    7.34
  11   7  -3    3.83    6.03
 -11  -7   3    4.03    7.71
 -11  -7   3    5.12   12.82
  11  -7  -4   26.16   10.48
  11   7  -4    7.44    7.14
 -11  -7   4    1.70    8.96
 -11  -7   4   23.45   14.66
  11  -7  -5   -0.60    7.96
  11   7  -5    1.45    6.63
 -11  -7   5   -5.49    8.05
 -11  -7   5   -2.72   12.15
  11  -7  -6    1.51    7.95
  11   7  -6    7.86    7.65
 -11  -7   6    3.27    7.71
 -11  -7   6   33.49   13.71
  11  -7  -7    2.35    7.44
 -11  -7   7   -1.69    7.60
 -11  -7   7    1.02   10.63
  11  -7  -8   24.72   11.35
 -11  -7   8   44.13   11.56
 -11  -7   8   17.02   14.74
  11  -7  -9   27.86   11.15
 -11  -7   9   28.94   10.52
 -11  -7   9   26.37   15.41
  11  -7 -10   -2.80    8.58
 -11  -7  10    4.95    7.82
 -11  -7  10   -6.47   10.50
  11  -7 -11    0.02    7.70
 -11  -7  11   -1.48    7.22
 -11  -7  11   -8.46   13.24
  11  -7 -12   37.16   11.38
 -11  -7  12   30.41   10.61
  11  -7 -13    6.76    8.89
 -11  -7  13    1.18    8.54
  11  -7 -14    0.98    8.18
 -11  -7  14   -2.66    9.69
  11  -7 -15   -3.02    7.31
 -11  -7  15    2.75    8.01
  11  -7 -16   -2.11    7.30
 -11  -7  16   -1.53    6.49
  11  -7 -17    0.48    7.50
 -11  -7  17    5.65    8.14
  11  -7 -18   28.49    9.81
 -11  -7  18   23.00   10.20
  11  -7 -19   -2.14    6.18
 -11  -7  19   10.29    9.09
 -11  -7  20   -2.69    8.08
 -11  -7  21    1.68    7.95
 -11  -7  22    0.31    7.88
 -11  -7  23    2.85    7.45
  11   7 -24   17.54   10.70
 -11  -7  24   10.20    8.76
  11   7 -25   11.64    9.58
 -11  -7  25   -2.42    8.42
  11   7 -26    0.89    8.82
 -11  -7  26   -5.39    7.42
  11   7 -27   -8.78   11.13
 -11  -7  27   -3.49    7.13
  11   7 -28    0.12    9.96
  11   7 -29   -0.25    9.64
  11   7 -30   -3.39    9.30
  11   7 -31   -1.32    9.38
  11  -8  -1   -0.90    7.80
  11   8  -1   -2.97    6.68
 -11  -8   1    0.31    6.93
 -11  -8   1   -8.55   12.78
  11  -8  -2    6.85    8.61
 -11  -8   2    3.12    7.91
 -11  -8   2    7.17   13.09
  11  -8  -3    0.00    7.90
 -11  -8   3    3.71    6.86
 -11  -8   3    8.93   14.11
  11  -8  -4   46.78   12.40
 -11  -8   4   16.07    9.52
 -11  -8   4   28.63   14.74
  11  -8  -5    1.90    7.88
 -11  -8   5   -3.64    8.21
 -11  -8   5   -0.34   12.84
  11  -8  -6   20.61   10.73
 -11  -8   6   22.71   10.15
 -11  -8   6   18.45   13.65
  11  -8  -7    6.10    7.87
 -11  -8   7    4.78    7.38
 -11  -8   7   -2.17   11.56
  11  -8  -8    2.34    8.23
 -11  -8   8    4.01    6.37
 -11  -8   8    2.02   12.92
  11  -8  -9    1.18    7.56
 -11  -8   9   -2.45    8.49
 -11  -8   9    3.74   13.73
  11  -8 -10   18.95   10.02
 -11  -8  10   19.19    8.67
 -11  -8  10    1.20   13.04
  11  -8 -11   -4.47    8.29
 -11  -8  11   -2.09    8.91
  11  -8 -12    3.88    7.65
 -11  -8  12   11.24    8.76
  11  -8 -13   10.58    8.74
 -11  -8  13    6.48    7.73
  11  -8 -14    6.60    9.18
 -11  -8  14    3.06    7.89
  11  -8 -15   16.92    8.88
 -11  -8  15    6.59    7.12
  11  -8 -16    5.38    7.76
 -11  -8  16   10.54    9.06
  11  -8 -17   -5.15    7.58
 -11  -8  17    2.78    6.90
 -11  -8  18    4.28    7.59
 -11  -8  19   12.79    8.29
 -11  -8  20    8.29    8.72
 -11  -8  21    0.81    6.90
 -11  -8  22   19.29    8.90
 -11  -8  23   -1.94    7.90
 -11  -8  24    2.56    7.82
 -11  -8  25    1.75    7.66
  11  -9  -1    0.39    8.37
 -11  -9   1    4.51    7.54
 -11  -9   1   -3.89   11.01
  11  -9  -2   29.56   10.56
 -11  -9   2   34.15   11.00
 -11  -9   2   23.91   14.57
  11  -9  -3    0.47    8.91
 -11  -9   3   -2.78    7.29
 -11  -9   3   14.30   11.12
  11  -9  -4   28.50   10.47
 -11  -9   4   15.82    8.89
 -11  -9   4    0.17   12.47
  11  -9  -5   -4.32    8.36
 -11  -9   5    0.71    7.83
 -11  -9   5   -2.71   13.17
  11  -9  -6   13.42    9.66
 -11  -9   6   18.82    8.64
 -11  -9   6    3.23   12.35
  11  -9  -7    0.01    8.37
 -11  -9   7   -3.35    7.33
 -11  -9   7   -3.56   11.68
  11  -9  -8   61.13   13.94
 -11  -9   8   34.76   12.31
  11  -9  -9    4.47    8.81
 -11  -9   9   -2.10    6.29
  11  -9 -10   -0.47    9.93
 -11  -9  10   -2.81    7.26
  11  -9 -11   -1.33    7.44
 -11  -9  11   -7.36    8.19
  11  -9 -12    8.42    9.98
 -11  -9  12    5.78    8.52
  11  -9 -13   -2.67    8.11
 -11  -9  13    9.59    8.90
  11  -9 -14    1.22    7.84
 -11  -9  14    5.35    7.55
  11  -9 -15    2.67    7.95
 -11  -9  15   -2.44    7.38
  11  -9 -16    0.07    8.04
 -11  -9  16   -0.37    7.19
 -11  -9  17   -1.33    7.91
 -11  -9  18   10.36    8.20
 -11  -9  19    2.61    9.06
 -11  -9  20   14.08    8.61
 -11  -9  21    4.00    7.50
 -11  -9  22    9.45    9.54
  11 -10  -1    3.18    7.84
 -11 -10   1   -6.47    7.62
 -11 -10   1    1.46   11.62
  11 -10  -2   -3.24    8.51
 -11 -10   2   10.75    7.93
 -11 -10   2   -1.31   10.78
  11 -10  -3   -0.73    9.68
 -11 -10   3   -4.32    7.29
 -11 -10   3   -1.19   11.52
  11 -10  -4   19.10    9.90
 -11 -10   4    2.32    7.76
 -11 -10   4   -2.55   13.36
  11 -10  -5    0.17    7.67
 -11 -10   5   -0.11    6.49
 -11 -10   5   -5.24   12.59
  11 -10  -6   15.97    9.15
 -11 -10   6    7.02    8.23
  11 -10  -7   -1.03    8.11
 -11 -10   7   -2.89    7.95
  11 -10  -8   13.46    8.89
 -11 -10   8    0.86    7.28
  11 -10  -9    6.51    8.83
 -11 -10   9    4.63    7.62
  11 -10 -10   21.23   10.06
 -11 -10  10    7.75    8.60
  11 -10 -11    0.91    8.58
 -11 -10  11   -0.84    8.02
  11 -10 -12   10.11    9.01
 -11 -10  12   -6.46    7.84
  11 -10 -13    2.07    8.98
 -11 -10  13    3.05    7.60
  11 -10 -14    1.94    8.37
 -11 -10  14    5.96    8.83
 -11 -10  15    7.05    8.58
 -11 -10  16   14.64    9.30
 -11 -10  17   -0.77    8.41
 -11 -10  18   -1.90    5.73
 -11 -10  19   -5.29    8.74
  11 -11  -1    0.39    7.68
 -11 -11   1    1.92    7.70
 -11 -11   1   -1.85   12.11
  11 -11  -2    9.02    8.98
 -11 -11   2   18.64    9.53
  11 -11  -3   10.10    8.76
 -11 -11   3    2.01    7.38
  11 -11  -4   -8.12    8.96
 -11 -11   4    1.19    6.58
  11 -11  -5   17.41    9.25
 -11 -11   5    0.36    7.98
  11 -11  -6   -4.88    9.57
 -11 -11   6   -0.38    7.77
  11 -11  -7    4.25    7.83
 -11 -11   7    0.00    8.24
  11 -11  -8   47.42   13.52
 -11 -11   8   27.49   11.40
  11 -11  -9   -8.94   10.34
 -11 -11   9   10.21    7.75
  11 -11 -10    9.39    9.25
 -11 -11  10    3.96    6.90
  11 -11 -11    0.13    8.95
 -11 -11  11   -4.48    8.08
  11 -11 -12    0.81    8.23
 -11 -11  12   30.24   10.20
 -11 -11  13   -3.64    7.80
 -11 -11  14    3.63    8.61
 -11 -11  15   -1.76    7.91
 -11 -11  16   -2.66    8.54
  11 -12  -1    6.07    9.90
 -11 -12   1   -6.25    8.42
  11 -12  -2   -0.68    9.25
 -11 -12   2    5.62    8.36
  11 -12  -3   -7.01   10.37
 -11 -12   3    1.92    6.91
  11 -12  -4    5.16    8.72
 -11 -12   4    7.53    8.49
  11 -12  -5   -2.90    8.85
 -11 -12   5    2.86    7.67
  11 -12  -6   13.85    8.87
 -11 -12   6    3.27    7.52
  11 -12  -7    4.65    9.54
 -11 -12   7    0.59    7.65
  11 -12  -8   -0.27    8.87
 -11 -12   8    2.75    6.54
  11 -12  -9   -4.91    9.24
 -11 -12   9   13.11    8.29
  11 -12 -10   -2.05    9.64
 -11 -12  10   12.43    8.34
 -11 -12  11    0.00    7.59
 -11 -12  12    2.34    8.11
 -11 -12  13    9.47    8.95
  11 -13  -1    1.91    9.11
 -11 -13   1    6.46    8.16
  11 -13  -2    0.50    8.22
 -11 -13   2    0.01    7.93
  11 -13  -3    6.84    9.03
 -11 -13   3   -7.10    8.43
  11 -13  -4   -4.83    8.62
 -11 -13   4    7.91    9.08
  11 -13  -5    1.15    9.41
 -11 -13   5   -1.78    7.88
  11 -13  -6   -1.46    8.37
 -11 -13   6   -3.15    8.57
  11 -13  -7   -2.97    9.06
 -11 -13   7   -3.19    8.22
  11 -13  -8   24.57   10.99
 -11 -13   8    0.75    8.06
  11 -13  -9    4.19    9.63
 -11 -13   9   -1.95    7.08
  11 -14  -1    4.95    8.57
 -11 -14   1    2.09    7.24
  11 -14  -2   -2.27    9.13
 -11 -14   2   11.38    8.94
  11 -14  -3   16.11    9.98
 -11 -14   3    0.79    6.92
  11 -14  -4    7.54    9.69
 -11 -14   4    4.00    8.00
  11 -14  -5   13.96   10.73
 -11 -14   5    1.76    7.42
  11 -14  -6   -2.19    8.93
 -11 -14   6    1.24    7.66
  11 -14  -7   -0.54    9.54
 -11 -15   1   11.00    8.20
 -11 -15   2   12.36    9.13
  11 -15  -5   -4.96    9.66
 -10   0   1   11.90   13.60
  10   0  -1    7.08    8.65
 -10   0   2   34.84   16.00
  10   0  -2   26.91    9.91
 -10   0   3    1.27   11.58
  10   0  -3    3.05    7.91
 -10   0   4  129.64   27.75
  10   0  -4  130.85   22.32
 -10   0   5   -7.44   13.56
  10   0  -5   -4.30    6.85
 -10   0   6   12.76   11.86
  10   0  -6   38.25    9.50
 -10   0   7   -7.08   14.14
  10   0  -7    3.43    5.93
 -10   0   8   22.87   14.18
  10   0  -8   11.23    7.20
 -10   0   9   -1.08   12.25
  10   0  -9   -0.07    6.54
  10   0  -9   -4.09   12.95
 -10   0  10  154.24   28.23
  10   0 -10  118.42   21.26
  10   0 -11    1.20    5.91
  10   0 -12   -4.04    6.33
  10   0 -13    4.13    5.71
  10   0 -14   36.42    9.98
  10   0 -15    2.00    5.83
  10   0 -16   54.52   11.98
  10   0 -17   -0.15    6.50
  10   0 -18   20.24    8.70
  10   0 -19    4.59    5.87
  10   0 -20   72.19   14.79
  10   0 -21   -3.11    7.27
 -10   0  22    4.16    7.93
  10   0 -22   -1.51    6.61
 -10   0  23   -2.72    6.84
  10   0 -23   -0.31    6.32
 -10   0  24   19.02    9.74
 -10   0  25    1.36    7.14
 -10   0  26    3.30    7.44
 -10   0  27    0.95    6.80
 -10   0  28   10.72    8.09
 -10   0  29    6.39    8.10
  10   0 -32    1.89    7.38
 -10   1   1   -0.61   11.82
  10  -1  -1    4.17    7.15
  10   1  -1   -0.03    7.00
 -10  -1   1    5.66   10.51
 -10   1   2  198.02   33.12
  10  -1  -2  138.51   26.83
  10   1  -2  180.02   27.05
 -10  -1   2  167.55   31.22
 -10   1   3    3.61   12.31
  10  -1  -3   -5.28    8.05
  10   1  -3   16.75    8.06
 -10  -1   3    1.31   12.43
 -10   1   4   10.18   12.68
  10  -1  -4    8.79    7.01
  10   1  -4   -1.23    5.96
 -10  -1   4    1.23   10.73
 -10   1   5    7.97   11.97
  10  -1  -5   10.73    8.88
  10   1  -5   15.07    7.39
 -10  -1   5   27.09   14.00
 -10   1   6   77.93   19.86
  10  -1  -6   71.71   15.21
  10   1  -6   89.76   15.76
 -10  -1   6   61.94   19.99
 -10   1   7   13.17   11.76
  10  -1  -7    4.96    7.09
  10  -1  -7   23.32   13.40
  10   1  -7    9.17    6.46
 -10  -1   7   -4.02   14.18
 -10   1   8   56.26   18.41
  10  -1  -8   66.90   14.23
  10  -1  -8   52.15   19.40
  10   1  -8   82.01   14.05
 -10  -1   8   38.30   17.46
 -10   1   9    0.61   12.02
  10  -1  -9   -0.66    5.61
  10   1  -9   14.91    6.65
 -10  -1   9   -0.42   12.13
  10  -1 -10   -3.15    6.79
  10   1 -10    2.40    5.70
 -10  -1  10   -7.63   12.39
  10  -1 -11   20.54    8.14
  10   1 -11    1.32    6.02
 -10  -1  11   10.42   12.59
  10  -1 -12   81.03   16.78
  10   1 -12  119.58   18.64
  10  -1 -13   12.83    7.03
  10   1 -13    4.97    5.95
  10  -1 -14   13.33    6.93
  10   1 -14    9.39    7.15
  10  -1 -15   -4.89    5.91
  10   1 -15    0.94    5.30
  10  -1 -16   12.41    7.17
  10   1 -16   22.83    8.26
  10  -1 -17    4.60    5.45
  10   1 -17    1.22    5.84
  10  -1 -18   16.22    8.05
  10   1 -18   44.76    9.76
  10  -1 -19   -2.91    6.16
  10   1 -19    1.06    6.46
  10  -1 -20    2.52    5.88
  10   1 -20   -0.19    5.27
 -10  -1  20   -3.62    7.63
  10  -1 -21    2.89    5.95
  10   1 -21    7.15    6.32
 -10  -1  21    1.08    8.31
  10  -1 -22   64.21   14.37
 -10  -1  22   74.50   16.14
  10  -1 -23    7.55    6.10
 -10  -1  23   -9.71    9.29
 -10   1  24   -0.40    7.49
  10  -1 -24    6.10    7.17
 -10  -1  24    4.32    8.13
 -10   1  25   -1.90    7.93
 -10  -1  25   -3.99    7.73
 -10   1  26    4.48    7.17
 -10  -1  26    1.00    7.06
 -10   1  27   12.01    8.31
 -10  -1  27    0.34    5.98
 -10   1  28    2.06    7.77
 -10  -1  28    7.97    8.24
  10   1 -29    0.42    7.28
 -10  -1  29   -2.72    7.15
  10   1 -30   -2.58    7.75
 -10  -1  30   -0.61    6.90
  10   1 -31    1.95    7.63
  10   1 -32   22.61   10.79
  10   1 -33   -1.21    7.78
 -10   2   1   16.32   13.93
  10  -2  -1   10.83    9.33
  10   2  -1   -0.34    6.76
 -10  -2   1    2.76   14.23
 -10   2   2   -0.34   11.54
  10  -2  -2    4.73    8.82
  10   2  -2   -0.83    5.21
 -10  -2   2    4.57   11.74
 -10   2   3   -7.02   13.77
  10  -2  -3   -3.78    8.59
  10   2  -3    0.62    7.20
 -10  -2   3   -1.39   12.02
 -10   2   4   34.79   19.86
  10  -2  -4  154.26   21.96
  10   2  -4  135.54   20.15
 -10  -2   4  144.00   26.57
 -10   2   5   44.28   16.88
  10  -2  -5   38.46   11.63
  10   2  -5   45.34   10.92
 -10  -2   5   34.01   16.94
 -10   2   6   49.61   16.71
  10  -2  -6   41.81   11.91
  10  -2  -6   61.46   17.95
  10   2  -6   35.21   10.34
 -10  -2   6   27.55   14.54
 -10   2   7    5.02   11.73
  10  -2  -7   19.37    8.63
  10   2  -7   11.54    7.12
 -10  -2   7    2.51   11.13
  10  -2  -8   35.82   10.29
  10   2  -8   36.27   10.36
 -10  -2   8   16.61   13.74
  10  -2  -9   16.75    7.31
  10   2  -9    2.37    5.73
 -10  -2   9    0.72   11.07
  10  -2 -10   77.60   15.87
  10   2 -10   71.88   14.69
 -10  -2  10   92.13   22.13
  10  -2 -11    7.62    7.20
  10   2 -11    2.86    6.71
 -10  -2  11    3.34   11.05
  10  -2 -12    6.08    6.48
  10   2 -12   -0.13    6.43
  10  -2 -13   -5.32    6.62
  10   2 -13    0.56    6.79
  10  -2 -14   37.98    9.89
  10   2 -14   37.71   10.16
  10  -2 -15   20.08    7.74
  10   2 -15   18.97    8.30
  10  -2 -16   12.06    6.84
  10   2 -16   21.30    8.41
  10  -2 -17    2.30    6.00
  10   2 -17    8.03    6.60
  10  -2 -18   13.93    7.53
 -10  -2  18    8.23    8.75
  10  -2 -19    0.06    5.87
  10   2 -19    3.25    6.93
 -10  -2  19    8.72    8.56
  10  -2 -20   21.47    8.70
 -10  -2  20   34.78   10.75
  10  -2 -21    6.28    5.92
 -10  -2  21    3.74    7.78
  10  -2 -22   11.82    7.48
 -10  -2  22   -5.46    7.92
  10  -2 -23   -5.66    7.05
 -10  -2  23    5.09    7.83
  10  -2 -24    9.81    8.06
 -10  -2  24   24.63    9.12
 -10   2  25    0.64    6.93
  10  -2 -25    3.53    6.99
 -10  -2  25    8.02    7.15
 -10   2  26   29.75    9.72
  10  -2 -26   22.35    8.62
 -10  -2  26   11.83    9.09
  10   2 -27   -2.60    7.63
 -10  -2  27    3.43    7.91
  10   2 -28    4.58    9.35
 -10  -2  28    2.84    6.21
  10   2 -29    0.25    7.67
 -10  -2  29   14.40    7.91
  10   2 -30    6.88    9.24
 -10  -2  30    9.97    7.95
  10   2 -31    1.94    7.68
 -10  -2  31   -0.96    7.90
  10   2 -32   -2.77    9.09
 -10  -2  32    0.81    7.42
  10   2 -33   -1.66    8.58
 -10   3   1   16.58   14.48
  10  -3  -1   12.56   10.02
  10   3  -1    7.01    7.08
 -10   3   2   85.85   23.57
  10  -3  -2  103.76   19.10
  10   3  -2   82.81   16.73
 -10   3   3   46.99   18.79
  10  -3  -3   60.19   14.66
  10   3  -3   58.11   12.31
 -10   3   4   -3.33   11.76
  10  -3  -4   -3.73    8.67
  10  -3  -4   -6.26   13.91
  10   3  -4   -7.05    7.29
 -10  -3   4   12.00   11.91
 -10   3   5   15.37   14.09
  10  -3  -5   10.71   10.12
  10  -3  -5   16.21   14.13
  10   3  -5   17.63    7.32
 -10  -3   5   11.87   13.47
  10  -3  -6   15.13    9.90
  10   3  -6   37.69    9.97
 -10  -3   6   21.12   14.18
  10  -3  -7   22.06    9.33
  10   3  -7   13.14    7.64
 -10  -3   7   31.36   13.44
  10  -3  -8   62.22   14.47
  10   3  -8   80.20   14.18
 -10  -3   8   31.49   18.19
  10  -3  -9    1.15    7.33
  10   3  -9   -1.01    6.10
 -10  -3   9   -0.09   11.93
  10  -3 -10   -5.85    7.63
  10   3 -10    1.12    6.73
 -10  -3  10   10.20   10.37
  10  -3 -11    2.27    7.35
  10   3 -11    8.60    6.80
 -10  -3  11   16.03   12.18
  10  -3 -12   46.90   12.02
  10   3 -12   67.80   12.76
 -10  -3  12   24.01   15.47
  10  -3 -13   -0.60    5.89
  10   3 -13    0.22    5.46
  10  -3 -14    9.13    6.37
  10   3 -14   -4.32    7.19
  10  -3 -15    4.45    6.70
  10   3 -15   16.00    6.44
 -10  -3  15    9.62    9.00
  10  -3 -16   15.77    8.23
  10   3 -16   41.95   10.96
 -10  -3  16   27.04   10.70
  10  -3 -17   27.97    8.94
  10   3 -17   23.28    8.99
 -10  -3  17   40.15   11.25
  10  -3 -18   18.15    8.14
 -10  -3  18   13.74    8.85
  10  -3 -19    7.88    7.26
 -10  -3  19    9.61    7.92
  10  -3 -20    1.98    6.05
 -10  -3  20    9.26    7.89
  10  -3 -21   10.47    7.35
 -10  -3  21   15.85    8.22
  10  -3 -22   34.85    9.04
 -10  -3  22   21.28    9.68
  10  -3 -23    6.40    6.71
 -10  -3  23    2.08    7.52
  10  -3 -24    6.71    6.23
  10   3 -24    3.02    8.17
 -10  -3  24   -4.15    7.58
  10  -3 -25   -0.60    6.06
  10   3 -25   -3.62    6.66
 -10  -3  25   -5.62    7.30
  10   3 -26   10.35    8.85
 -10  -3  26   13.18    8.25
  10   3 -27   12.70    9.52
 -10  -3  27   23.40    9.61
  10   3 -28   12.56    9.24
 -10  -3  28    6.51    7.65
  10   3 -29    2.98    7.39
 -10  -3  29   -0.90    6.26
  10   3 -30   10.37    8.73
 -10  -3  30    0.41    6.85
  10   3 -31   -2.20    9.22
 -10  -3  31   -0.05    7.73
  10   3 -32   -1.88    8.95
 -10  -3  32    7.28    8.23
  10   3 -33    7.83    8.65
 -10  -3  33   -0.47    6.69
 -10   4   1   -0.91   13.50
  10  -4  -1   -7.86    8.80
  10   4  -1   -1.44    6.29
 -10  -4   1    5.19   11.93
 -10   4   2   -8.97   13.03
  10  -4  -2   -0.60    7.95
  10   4  -2    0.31    6.24
 -10   4   3   30.38   16.16
  10  -4  -3    3.03    8.09
  10   4  -3    9.14    5.49
  10  -4  -4   65.96   16.57
  10   4  -4   93.27   15.89
  10  -4  -5   25.29   12.15
  10   4  -5   48.17   10.78
  10  -4  -6   37.30   12.81
  10   4  -6   51.27   11.24
  10  -4  -7   -5.25    8.68
  10   4  -7    3.74    6.44
 -10  -4   7    9.49   11.35
  10  -4  -8   77.39   15.93
  10   4  -8   68.39   14.09
 -10  -4   8   59.49   19.36
  10  -4  -9   21.84    9.68
  10   4  -9    6.86    6.79
 -10  -4   9    2.32   11.42
  10  -4 -10   24.09   10.44
  10   4 -10   18.39    8.23
 -10  -4  10   23.59   15.40
  10  -4 -11    3.40    7.56
  10   4 -11    4.16    6.78
 -10  -4  11   23.96   13.07
  10  -4 -12   -3.79    7.09
  10   4 -12    1.81    5.11
 -10  -4  12   -7.44   13.68
  10  -4 -13    2.89    6.69
  10   4 -13   -1.05    6.79
 -10  -4  13    0.35    6.62
  10  -4 -14   17.54    8.32
  10   4 -14   26.80    9.76
 -10  -4  14   36.57   11.70
  10  -4 -15   17.76    7.96
 -10  -4  15   15.30    8.45
  10  -4 -16   19.31    8.43
 -10  -4  16   21.89    9.32
  10  -4 -17    1.19    5.88
 -10  -4  17   -6.58    8.66
  10  -4 -18    6.44    6.13
 -10  -4  18    9.92    8.06
  10  -4 -19   21.72    7.62
 -10  -4  19    6.17    7.01
  10  -4 -20   53.40   11.21
  10   4 -20   28.44   12.29
 -10  -4  20   36.64   11.55
  10  -4 -21   10.82    7.23
  10   4 -21   11.77    8.95
 -10  -4  21   37.31   10.46
  10  -4 -22    2.43    5.81
  10   4 -22    2.14    8.67
 -10  -4  22    8.26    8.01
  10  -4 -23   10.97    6.27
  10   4 -23   -1.47    8.77
  10  -4 -24   16.95    7.73
  10   4 -24   20.74   11.32
 -10  -4  24   32.46   10.19
  10   4 -25   13.23    9.01
 -10  -4  25    6.64    7.95
  10   4 -26   -1.27    9.27
 -10  -4  26    4.54    6.58
  10   4 -27    6.02    9.03
 -10  -4  27   -5.88    7.90
  10   4 -28   10.24    9.73
 -10  -4  28   -4.71    8.21
  10   4 -29    8.90    9.23
 -10  -4  29    7.82    8.47
  10   4 -30   -0.78    8.44
 -10  -4  30    1.17    6.64
  10   4 -31   -0.38    9.39
 -10  -4  31   -0.79    8.35
  10   4 -32    9.01    9.61
 -10  -4  32   -0.18    6.64
  10   4 -33    0.05    9.62
 -10  -4  33    3.28    7.16
 -10  -4  34    7.28    8.35
  10  -5  -1   35.57   12.16
  10   5  -1   37.03   10.33
 -10  -5   1   45.47   17.36
  10  -5  -2  179.14   28.63
  10   5  -2  175.97   26.88
 -10  -5   2  130.84   30.64
  10  -5  -3   19.40   10.48
  10   5  -3   30.31    8.44
 -10  -5   3   15.88   14.22
  10  -5  -4    2.01    7.46
  10   5  -4   -0.48    5.80
 -10  -5   4    2.25   13.28
  10  -5  -5   -2.98    8.23
  10   5  -5   -0.80    5.71
  10  -5  -6   33.21   11.71
  10   5  -6   38.78   10.21
  10  -5  -7   31.92   12.02
  10   5  -7   40.90   10.89
  10  -5  -8   22.33   10.13
  10   5  -8   23.89    8.02
  10  -5  -9   -4.30    7.89
  10   5  -9   -3.07    6.99
  10  -5 -10    4.78    7.39
  10   5 -10   -0.36    5.62
 -10  -5  10    6.65    7.80
 -10  -5  10   -4.38   12.09
  10  -5 -11    4.48    8.56
  10   5 -11   12.92    8.09
 -10  -5  11   29.94   10.44
 -10  -5  11   20.87   12.77
  10  -5 -12   43.78   12.25
 -10  -5  12   39.82   11.66
 -10  -5  12   51.57   17.50
  10  -5 -13   16.12    8.58
 -10  -5  13   24.55    9.34
 -10  -5  13   27.14   14.03
  10  -5 -14   -3.24    7.74
 -10  -5  14   -3.71    8.26
  10  -5 -15    3.89    7.15
  10   5 -15   -0.37    6.59
 -10  -5  15   -4.87    7.85
  10  -5 -16    0.00    6.28
  10   5 -16   11.02    9.75
 -10  -5  16   -1.33    7.03
  10  -5 -17   13.69    7.79
  10   5 -17   36.20   12.14
 -10  -5  17   31.38   10.00
  10  -5 -18    6.06    7.82
  10   5 -18    6.88    8.11
 -10  -5  18    8.70    8.31
  10  -5 -19    6.06    6.77
  10   5 -19    5.01    8.40
 -10  -5  19    0.78    7.97
  10  -5 -20    1.40    5.13
  10   5 -20   -2.04    7.84
 -10  -5  20   -0.75    7.38
  10  -5 -21    6.31    5.92
  10   5 -21   15.92   10.17
 -10  -5  21   12.05    9.27
  10  -5 -22   26.30    8.60
  10   5 -22   15.63    9.75
 -10  -5  22   46.44   11.39
  10   5 -23   16.50    9.69
 -10  -5  23   12.16    8.70
  10   5 -24    3.26    9.16
 -10  -5  24    6.69    7.22
  10   5 -25   -2.66    8.47
 -10  -5  25   -1.66    7.29
  10   5 -26    1.54    7.64
 -10  -5  26   -0.00    7.16
  10   5 -27   18.58   10.73
 -10  -5  27   23.25   10.85
  10   5 -28    8.34    9.69
 -10  -5  28    4.04    8.56
  10   5 -29    5.55    8.60
 -10  -5  29    5.09    7.54
  10   5 -30   -1.77    9.25
 -10  -5  30   -3.12    7.97
  10   5 -31    5.10    9.66
 -10  -5  31   -0.35    6.75
  10   5 -32   -1.15    9.85
 -10  -5  32   -2.17    7.46
 -10  -5  33   -2.80    6.99
 -10  -5  34    5.25    7.97
 -10  -5  35   -1.12    7.72
  10  -6  -1   -2.47    8.34
  10   6  -1    4.67    5.79
 -10  -6   1    6.27   12.37
  10  -6  -2   16.07    8.62
  10   6  -2   -2.61    6.46
 -10  -6   2   15.86   12.87
  10  -6  -3   22.03   10.06
  10   6  -3    7.41    7.17
 -10  -6   3   15.44   13.57
  10  -6  -4   13.08    9.47
  10   6  -4   20.15    8.43
 -10  -6   4    0.62   11.44
  10  -6  -5    3.59    8.55
  10   6  -5   26.65    9.01
 -10  -6   5   16.23   11.28
  10  -6  -6   30.26   11.41
  10   6  -6   30.34   10.06
 -10  -6   6   38.37   12.09
 -10  -6   6   37.37   15.18
  10  -6  -7   -0.34    8.40
  10   6  -7    3.88    7.45
 -10  -6   7    0.37    8.57
 -10  -6   7    0.01   11.58
  10  -6  -8    2.74    8.35
  10   6  -8   -2.83    7.28
 -10  -6   8    7.28    7.90
 -10  -6   8    3.73   11.37
  10  -6  -9   27.79   11.77
 -10  -6   9   68.00   14.07
  10  -6 -10   16.28    9.86
  10   6 -10   16.14   10.78
 -10  -6  10   36.61   10.03
  10  -6 -11   17.64    8.60
  10   6 -11   -0.46    7.94
 -10  -6  11   12.73    7.80
  10  -6 -12    2.87    8.67
 -10  -6  12    5.96    7.19
  10  -6 -13    7.20    8.77
 -10  -6  13   14.99    8.79
  10  -6 -14    3.89    6.94
  10   6 -14   12.87    9.32
 -10  -6  14   10.24    7.44
  10  -6 -15   18.73    9.05
  10   6 -15   21.09   10.54
 -10  -6  15   22.32    9.49
  10  -6 -16    1.63    6.58
  10   6 -16    2.89    8.04
 -10  -6  16   13.69    8.71
  10  -6 -17    3.13    6.89
  10   6 -17   -1.56    6.88
 -10  -6  17    8.39    7.64
  10  -6 -18    3.64    6.46
  10   6 -18   12.19    9.45
 -10  -6  18   11.21    8.15
  10  -6 -19   10.97    7.41
  10   6 -19    7.41    9.28
 -10  -6  19   12.82    8.78
  10  -6 -20    4.46    5.75
  10   6 -20    2.44    9.64
 -10  -6  20   11.35    7.57
  10  -6 -21    6.11    6.08
  10   6 -21    4.28    9.17
 -10  -6  21   -2.97    7.79
  10   6 -22   -2.03    8.81
 -10  -6  22   -7.43    8.64
  10   6 -23    4.09    9.30
 -10  -6  23    0.05    7.54
  10   6 -24   -6.44    9.88
 -10  -6  24    4.70    6.47
  10   6 -25    5.06    9.36
 -10  -6  25    1.52    8.19
  10   6 -26   17.75   11.05
 -10  -6  26   -2.29    7.42
  10   6 -27   -3.24    9.02
 -10  -6  27    1.40    6.45
  10   6 -28   -5.82   10.59
 -10  -6  28   -2.95    8.07
  10   6 -29   -3.61    9.71
 -10  -6  29    6.10    6.95
  10   6 -30    0.31    9.21
 -10  -6  30    1.24    7.31
  10   6 -31    3.27    9.77
 -10  -6  31    7.16    7.17
  10   6 -32   -7.09   11.32
 -10  -6  32   -2.59    7.97
 -10  -6  33    7.36    7.59
  10  -7  -1   72.52   17.07
  10   7  -1   75.85   15.12
 -10  -7   1   51.42   18.72
  10  -7  -2   -3.12    9.41
  10   7  -2    3.61    6.75
 -10  -7   2    6.90    8.72
 -10  -7   2   -2.33   12.18
  10  -7  -3   14.49    9.89
  10   7  -3   32.81    8.70
 -10  -7   3   16.02    9.76
 -10  -7   3   10.68   12.45
  10  -7  -4   -1.68    6.78
  10   7  -4    1.57    6.96
 -10  -7   4   -2.45    8.13
 -10  -7   4   -1.39   11.33
  10  -7  -5   48.78   12.77
 -10  -7   5   37.64   11.43
 -10  -7   5   21.72   14.76
  10  -7  -6   10.21    9.72
 -10  -7   6   13.75    9.68
 -10  -7   6   10.22   11.84
  10  -7  -7   44.52   12.08
 -10  -7   7   38.27   11.52
 -10  -7   7   15.87   15.12
  10  -7  -8    6.78    8.96
 -10  -7   8    3.08    7.77
 -10  -7   8   15.25   13.13
  10  -7  -9    3.09    7.82
 -10  -7   9   -3.49    7.99
 -10  -7   9    9.43   13.37
  10  -7 -10   -5.00    8.11
 -10  -7  10    3.81    7.92
 -10  -7  10   -0.87   11.92
  10  -7 -11    9.35    9.56
 -10  -7  11   17.20    8.23
 -10  -7  11    0.19   10.93
  10  -7 -12    6.61    7.49
 -10  -7  12    9.87    7.43
  10  -7 -13   12.60    9.48
 -10  -7  13   47.68   11.45
  10  -7 -14   -2.39    7.69
 -10  -7  14   -8.87    8.75
  10  -7 -15    0.63    7.19
 -10  -7  15   -0.83    6.84
  10  -7 -16    3.03    6.60
  10   7 -16   -0.47    8.94
 -10  -7  16    3.15    7.41
  10  -7 -17   28.18    9.57
  10   7 -17   24.42   11.22
 -10  -7  17   27.34   10.75
  10  -7 -18   -5.57    7.01
  10   7 -18    1.43    8.53
 -10  -7  18    3.34    8.10
  10  -7 -19    1.41    6.23
  10   7 -19    6.66    9.11
 -10  -7  19    0.35    6.86
  10   7 -20    2.01    8.71
 -10  -7  20   -0.58    7.27
  10   7 -21    1.34    9.19
 -10  -7  21   10.58    7.73
  10   7 -22    3.28   10.09
 -10  -7  22   -7.78    8.37
  10   7 -23    5.03   10.46
 -10  -7  23    5.64    8.71
  10   7 -24   -6.89   10.04
 -10  -7  24   -0.15    6.33
  10   7 -25   -2.91    9.64
 -10  -7  25   -6.10    7.88
  10   7 -26   21.72   11.76
 -10  -7  26    9.57    9.03
  10   7 -27   13.78   10.43
 -10  -7  27   16.12    8.75
  10   7 -28   10.94   11.44
 -10  -7  28   -0.21    6.81
  10   7 -29   -2.48    9.93
 -10  -7  29    3.07    9.64
  10   7 -30   -6.31   10.48
 -10  -7  30   -1.43    8.31
  10   7 -31   -2.16   11.37
 -10  -7  31   15.32    9.89
  10   7 -32   -1.45   10.27
  10  -8  -1   -3.56    8.54
 -10  -8   1    4.52    7.97
 -10  -8   1    2.01   10.81
  10  -8  -2   -6.28    8.32
 -10  -8   2    3.12    7.34
 -10  -8   2   -1.59   12.42
  10  -8  -3   51.70   12.93
 -10  -8   3   29.00   10.33
 -10  -8   3   19.97   14.03
  10  -8  -4   18.79    9.92
 -10  -8   4   27.06    9.53
 -10  -8   4   19.38   13.50
  10  -8  -5   70.59   15.55
 -10  -8   5   53.38   14.38
 -10  -8   5   75.47   19.61
  10  -8  -6   18.96    9.70
 -10  -8   6    4.10    8.64
 -10  -8   6   11.78   13.25
  10  -8  -7   -2.52    9.21
 -10  -8   7    9.71    8.24
 -10  -8   7   -1.40   12.18
  10  -8  -8   -1.90    7.33
 -10  -8   8    1.43    7.32
 -10  -8   8   -2.81   12.03
  10  -8  -9   -0.45    8.76
 -10  -8   9   12.84    8.03
  10  -8 -10    0.84    6.77
 -10  -8  10    4.82    7.05
  10  -8 -11   15.74    9.24
 -10  -8  11   36.98   11.32
  10  -8 -12    0.69    6.92
 -10  -8  12   -2.33    6.26
  10  -8 -13    1.03    8.29
 -10  -8  13   -1.79    8.44
  10  -8 -14    8.20    8.43
 -10  -8  14   10.32    7.34
  10  -8 -15   34.67   11.70
 -10  -8  15   38.47   11.36
  10  -8 -16    0.51    7.39
 -10  -8  16    2.58    7.78
  10  -8 -17    2.27    7.80
 -10  -8  17   -2.30    7.77
 -10  -8  18    1.73    7.28
 -10  -8  19   23.72   10.11
 -10  -8  20    8.58    7.53
 -10  -8  21   12.93    8.93
 -10  -8  22    2.99    8.25
 -10  -8  23    4.69    7.51
 -10  -8  24    3.08    6.59
 -10  -8  25   12.73    8.38
  10   8 -26    0.02   11.11
 -10  -8  26    2.14    7.21
  10   8 -27   -1.57    9.73
 -10  -8  27   -2.08    8.24
  10   8 -28   -2.59    9.75
 -10  -8  28   -7.27    9.19
  10   8 -29    4.32   10.31
  10   8 -30   12.51   10.40
  10   8 -31    9.95   11.31
  10   8 -32    1.86   10.47
  10  -9  -1   49.98   13.47
 -10  -9   1   47.00   12.04
 -10  -9   1   23.34   16.92
  10  -9  -2   -1.41    8.31
 -10  -9   2    9.63    8.74
 -10  -9   2   12.37   12.41
  10  -9  -3   38.54   11.99
 -10  -9   3   38.96   11.49
 -10  -9   3   22.53   14.31
  10  -9  -4    9.81    7.84
 -10  -9   4   -3.17    6.96
 -10  -9   4    0.81   10.70
  10  -9  -5    7.38    8.13
 -10  -9   5    8.78    9.89
 -10  -9   5    2.13   11.21
  10  -9  -6   -0.89    7.57
 -10  -9   6   10.07    8.03
 -10  -9   6   -5.81   11.52
  10  -9  -7   38.37   12.08
 -10  -9   7   36.15   10.68
  10  -9  -8   -2.79    8.04
 -10  -9   8   -0.80    7.00
  10  -9  -9    3.30    7.62
 -10  -9   9   10.13    8.03
  10  -9 -10   -2.30    8.80
 -10  -9  10    2.05    7.11
  10  -9 -11    6.12    8.66
 -10  -9  11    6.37    7.01
  10  -9 -12   -1.28    7.67
 -10  -9  12   10.00    7.18
  10  -9 -13    5.83    8.33
 -10  -9  13   11.49    7.55
  10  -9 -14    0.67    8.06
 -10  -9  14   -0.07    7.42
  10  -9 -15   -4.15    7.44
 -10  -9  15   -3.41    7.15
  10  -9 -16    6.56    7.65
 -10  -9  16    1.58    7.62
 -10  -9  17   36.84   11.30
 -10  -9  18   -0.29    7.99
 -10  -9  19    0.75    8.95
 -10  -9  20    9.98    7.72
 -10  -9  21   11.13    8.59
 -10  -9  22   -1.61    7.41
 -10  -9  23    0.25    6.80
 -10  -9  24    0.32    7.43
 -10  -9  25   -3.66    7.86
 -10  -9  26   10.08   10.56
  10 -10  -1   12.74   10.58
 -10 -10   1   19.40    9.33
 -10 -10   1   15.46   12.65
  10 -10  -2    2.00    8.44
 -10 -10   2    0.37    6.68
 -10 -10   2   -4.44   11.24
  10 -10  -3   10.30    9.94
 -10 -10   3   17.97    8.55
 -10 -10   3   18.73   13.51
  10 -10  -4   -3.82    7.80
 -10 -10   4    2.45    7.57
  10 -10  -5   32.13   11.98
 -10 -10   5   54.17   13.15
  10 -10  -6    6.62    8.62
 -10 -10   6   -1.83    6.86
  10 -10  -7    4.86    8.87
 -10 -10   7   11.79    8.02
  10 -10  -8    0.39    8.50
 -10 -10   8    3.90    7.24
  10 -10  -9   26.35   10.41
 -10 -10   9   29.04   11.44
  10 -10 -10    0.48    8.27
 -10 -10  10   -1.84    6.64
  10 -10 -11    2.88    8.28
 -10 -10  11    4.92    7.33
  10 -10 -12   -1.17    8.01
 -10 -10  12   -2.24    7.07
  10 -10 -13   12.45    9.92
 -10 -10  13   20.12    9.25
  10 -10 -14   -1.52    7.80
 -10 -10  14   -1.55    7.39
 -10 -10  15   20.13    9.46
 -10 -10  16    0.38    8.52
 -10 -10  17    0.75    7.81
 -10 -10  18   -0.15    8.66
 -10 -10  19   21.95    9.92
 -10 -10  20   11.00    8.58
 -10 -10  21   -0.74    7.99
 -10 -10  22   17.22    9.57
 -10 -10  23    9.05    7.99
  10 -11  -1   21.62   10.34
 -10 -11   1   14.25    8.94
  10 -11  -2   -0.33    7.80
 -10 -11   2    1.16    6.12
  10 -11  -3    4.10    8.12
 -10 -11   3   18.88    8.63
  10 -11  -4    6.29    7.75
 -10 -11   4    0.60    6.03
  10 -11  -5    6.10    8.69
 -10 -11   5   10.59    7.40
  10 -11  -6    1.74    8.87
 -10 -11   6   11.90    7.88
  10 -11  -7   40.29   13.96
 -10 -11   7   69.41   14.42
  10 -11  -8    6.42    7.96
 -10 -11   8    3.47    7.15
  10 -11  -9   -2.90    8.74
 -10 -11   9   -0.53    6.61
  10 -11 -10   -2.30    8.48
 -10 -11  10    0.36    8.89
  10 -11 -11   44.52   12.20
 -10 -11  11   27.52   10.77
  10 -11 -12    5.90    8.66
 -10 -11  12    2.76    7.21
 -10 -11  13   10.12    8.32
 -10 -11  14    0.29    6.90
 -10 -11  15   -0.48    8.42
 -10 -11  16   -1.83    6.29
 -10 -11  17   17.68    9.97
 -10 -11  18   -2.64    8.65
 -10 -11  19    4.32    7.97
 -10 -11  20    0.00    7.59
  10 -12  -1   -0.13    8.95
 -10 -12   1    4.96    6.69
  10 -12  -2   -1.41    8.40
 -10 -12   2    4.00    7.21
  10 -12  -3   16.97    8.85
 -10 -12   3   17.70    8.70
  10 -12  -4    2.38    8.02
 -10 -12   4    0.74    7.01
  10 -12  -5   29.77   10.98
 -10 -12   5   11.02    8.59
  10 -12  -6   -2.53    9.04
 -10 -12   6    2.42    7.53
  10 -12  -7    3.22    7.41
 -10 -12   7   -1.38    7.77
  10 -12  -8    6.53    8.73
 -10 -12   8   -0.47    6.76
  10 -12  -9   31.45   10.36
 -10 -12   9    5.16    7.65
  10 -12 -10   -0.96    8.15
 -10 -12  10   -5.24    8.10
  10 -12 -11   -4.66    7.50
 -10 -12  11   -1.06    6.73
 -10 -12  12   -5.07    9.16
 -10 -12  13    2.00    6.84
 -10 -12  14   -0.50    7.50
 -10 -12  15   10.95    8.79
 -10 -12  16    3.71    8.42
 -10 -12  17    1.87    7.08
  10 -13  -1    8.75   10.31
 -10 -13   1   19.51    9.02
  10 -13  -2   -6.74    9.62
 -10 -13   2   -3.80    8.27
  10 -13  -3    2.46    8.29
 -10 -13   3   10.30    7.62
  10 -13  -4    2.38    7.85
 -10 -13   4    0.00    6.84
  10 -13  -5   18.64   11.65
 -10 -13   5   -1.16    6.83
  10 -13  -6   -4.20    8.51
 -10 -13   6   -2.12    7.56
  10 -13  -7    9.97    9.78
 -10 -13   7   16.09    8.27
  10 -13  -8   -2.68    8.66
 -10 -13   8    3.09    7.77
  10 -13  -9   -3.98    9.04
 -10 -13   9    8.71    7.22
 -10 -13  10   -0.17    6.40
 -10 -13  11   12.52    8.73
 -10 -13  12    7.62    7.26
 -10 -13  13   16.25    9.34
 -10 -13  14   -3.94    7.79
  10 -14  -1   -0.21    9.39
 -10 -14   1   -0.52    7.39
  10 -14  -2   -0.51    8.30
 -10 -14   2    9.73    8.69
  10 -14  -3    5.89    8.18
 -10 -14   3    7.05    8.21
  10 -14  -4   12.26    8.79
 -10 -14   4    8.62    8.97
  10 -14  -5    0.00    8.80
 -10 -14   5    1.23    9.14
  10 -14  -6    5.60    8.73
 -10 -14   6   12.70    8.73
  10 -14  -7    1.86    8.61
 -10 -14   7   -4.28    8.62
 -10 -14   8   -0.81    8.67
 -10 -14   9    3.35    9.25
 -10 -14  10    1.60    7.49
  10 -15  -1    4.92    8.64
 -10 -15   1   -3.05    9.26
  10 -15  -2    2.35    8.97
 -10 -15   2   -0.55    7.58
  10 -15  -3    5.87    8.00
 -10 -15   3   -0.67    7.44
  10 -15  -4    1.95    8.38
 -10 -15   4    2.04    7.71
  10 -15  -5    7.27    9.57
 -10 -15   5   -0.02    7.36
 -10 -15   6   -0.44    7.50
  10 -16  -3    6.39   10.86
  -9   0   1   20.17   14.17
  -9   0   2   -5.42   11.16
  -9   0   3  155.64   28.83
  -9   0   4    4.06   11.25
   9   0  -4    0.83   10.81
  -9   0   5   57.93   16.90
   9   0  -5   51.70   16.88
  -9   0   6    1.54   10.91
   9   0  -6   -3.36    6.77
   9   0  -6   -2.53   11.58
  -9   0   7  155.12   28.23
   9   0  -7  137.48   23.64
   9   0  -7  149.65   28.58
  -9   0   8   -3.25   11.76
   9   0  -8    1.00    6.23
   9   0  -8   -2.89   11.03
  -9   0   9   27.00   15.00
   9   0  -9   74.93   12.61
   9   0  -9   40.84   16.55
  -9   0  10   -3.76   11.10
   9   0 -10   -2.66    6.86
   9   0 -10    6.16   11.98
  -9   0  11    6.93   11.43
   9   0 -11   14.21    6.52
   9   0 -11    0.62   11.38
  -9   0  12   -5.29   11.48
   9   0 -12   -0.99    5.22
   9   0 -12   -5.33   12.24
   9   0 -13   53.09   12.11
   9   0 -14    0.72    5.49
   9   0 -15   28.53    8.78
   9   0 -16    1.34    5.38
   9   0 -17   26.45    8.57
   9   0 -18    3.31    6.38
   9   0 -19   86.41   16.23
   9   0 -20   -4.42    6.40
  -9   0  21   15.11    9.27
   9   0 -21    3.89    5.78
  -9   0  22   -0.28    6.71
   9   0 -22    0.77    6.41
  -9   0  23   49.71   12.50
  -9   0  24    5.26    7.28
  -9   0  25   40.19   10.94
  -9   0  26   -0.56    6.45
  -9   0  27    3.09    6.65
  -9   0  28    3.03    6.54
  -9   0  29   31.58    9.82
   9   0 -31    7.56    8.46
   9   0 -32   -0.42    6.39
   9   0 -33    1.72    7.57
   9   0 -34   -3.88    8.65
  -9   1   1  347.98   57.84
  -9  -1   1  409.83   58.42
  -9   1   2    4.93   11.03
   9  -1  -2    4.05   11.64
  -9  -1   2   10.21   11.22
  -9   1   3   -1.76    9.79
   9  -1  -3    1.09   10.93
  -9  -1   3   -4.89   10.94
  -9   1   4   66.23   17.64
   9  -1  -4   65.76   17.79
  -9  -1   4   59.42   17.65
  -9   1   5  140.16   25.22
   9  -1  -5  114.90   25.45
   9   1  -5  102.96   19.60
  -9  -1   5  132.15   25.13
  -9   1   6   -1.57   10.55
   9  -1  -6    8.98   11.78
   9   1  -6   -2.35    5.73
   9   1  -6   -4.26   10.93
  -9  -1   6   -2.90   12.12
  -9   1   7   57.78   16.08
   9  -1  -7   73.63   12.92
   9  -1  -7   42.28   16.14
   9   1  -7   51.38   11.28
   9   1  -7   44.15   15.53
  -9  -1   7   16.26   13.92
  -9   1   8    0.41   10.36
   9  -1  -8    4.31    6.33
   9  -1  -8    0.06   10.38
   9   1  -8    4.56    5.64
   9   1  -8    1.09   10.11
  -9  -1   8    1.08   11.25
  -9   1   9    5.30   10.09
   9  -1  -9    9.79    6.73
   9  -1  -9   23.31   15.13
   9   1  -9   15.29    6.65
   9   1  -9   27.47   14.44
  -9  -1   9    0.01   11.47
  -9   1  10   -0.58    9.96
   9  -1 -10    2.80    6.51
   9  -1 -10    1.30   11.64
   9   1 -10   -1.37    5.81
   9   1 -10   -0.35   10.66
  -9  -1  10    2.86   10.81
  -9   1  11  125.89   24.33
   9  -1 -11   93.15   19.15
   9  -1 -11   95.68   24.42
   9   1 -11  128.72   19.97
   9   1 -11  155.12   25.68
  -9  -1  11  121.42   24.95
   9  -1 -12   -0.78    5.84
   9   1 -12    0.83    5.75
   9   1 -12    3.04   10.81
  -9  -1  12   10.37   10.94
   9  -1 -13    4.92    6.06
   9   1 -13   11.72    6.61
  -9  -1  13   -5.26   10.36
   9  -1 -14    7.70    7.08
   9   1 -14   -4.15    6.48
   9  -1 -15  112.85   18.89
   9   1 -15  106.19   18.77
   9  -1 -16   19.49    7.46
   9   1 -16   16.62    7.46
   9  -1 -17   57.15   12.56
   9   1 -17   63.74   12.94
   9  -1 -18    5.01    6.65
   9   1 -18    7.79    6.57
   9  -1 -19   16.73    6.76
   9   1 -19    5.00    6.57
  -9  -1  19   -1.70    8.29
   9  -1 -20   -0.66    6.38
   9   1 -20    1.33    6.08
  -9  -1  20    2.57    7.72
   9  -1 -21  107.88   18.44
  -9  -1  21   93.70   19.12
   9  -1 -22   -2.42    5.65
  -9  -1  22   -2.23    7.44
  -9   1  23    6.38    7.43
   9  -1 -23    1.37    6.06
  -9  -1  23    7.81    7.47
  -9   1  24   -5.53    7.27
  -9  -1  24   -2.85    6.10
  -9   1  25    1.20    6.74
  -9  -1  25    4.47    7.66
  -9   1  26    2.22    5.81
  -9  -1  26   -5.50    6.60
  -9   1  27   34.56    9.92
  -9  -1  27   21.63    9.22
  -9   1  28   -0.74    6.27
   9   1 -28   -1.63    8.39
  -9  -1  28   -1.02    6.16
   9   1 -29   10.60    7.22
  -9  -1  29    1.98    6.52
   9   1 -30   -1.35    8.17
  -9  -1  30    8.34    6.98
   9   1 -31    8.43    8.37
   9   1 -32    2.93    7.53
   9  -1 -33    2.95    8.24
   9   1 -33   16.09    9.35
   9  -1 -34    1.26    6.90
   9   1 -34    1.84    7.90
  -9   2   1   58.78   17.81
   9  -2  -1   56.72   13.34
   9  -2  -1   60.88   17.42
  -9  -2   1   46.76   15.73
  -9   2   2    8.22   12.01
   9  -2  -2    2.54    5.96
   9  -2  -2   -0.23   10.94
  -9  -2   2    2.46   11.52
  -9   2   3  154.06   28.16
   9  -2  -3  160.21   24.73
   9  -2  -3  159.17   28.58
   9   2  -3  126.44   22.54
  -9  -2   3  123.75   26.07
  -9   2   4    2.24   11.30
   9  -2  -4    4.90    7.82
   9  -2  -4    7.85   11.75
   9   2  -4    6.56    5.26
  -9  -2   4    7.47   10.77
  -9   2   5   30.58   13.14
   9  -2  -5   14.30    7.90
   9  -2  -5   32.66   15.84
   9   2  -5   28.75    7.93
  -9  -2   5    4.86    9.94
  -9   2   6    5.70   10.98
   9  -2  -6    3.06    5.98
   9  -2  -6   -2.14   11.42
   9   2  -6   -1.22    5.35
  -9  -2   6    0.80   11.18
  -9   2   7   41.14   17.41
   9  -2  -7   76.74   15.11
   9  -2  -7   70.20   19.20
   9   2  -7   97.70   14.91
  -9  -2   7   57.00   17.39
  -9   2   8   20.32   13.38
   9  -2  -8   34.10   10.11
   9  -2  -8   41.24   15.81
   9   2  -8   28.42    8.66
  -9  -2   8   25.98   13.75
  -9   2   9   35.82   14.19
   9  -2  -9   30.62    9.86
   9  -2  -9   23.85   13.98
   9   2  -9   32.93    9.25
   9   2  -9   28.39   14.96
  -9  -2   9   56.52   15.19
  -9   2  10   -2.19   12.94
   9  -2 -10   -1.08    6.76
   9  -2 -10    9.63   12.82
   9   2 -10    3.17    5.43
   9   2 -10   12.37   11.19
  -9  -2  10    3.65   11.04
   9  -2 -11   -0.44    6.54
   9   2 -11    0.97    6.03
   9   2 -11   -1.47   10.62
  -9  -2  11    2.31   11.80
   9  -2 -12   10.28    6.89
   9   2 -12   12.00    6.75
   9   2 -12   11.48   13.25
  -9  -2  12   12.73   11.53
   9  -2 -13   62.85   12.11
   9   2 -13   54.51   11.54
   9   2 -13   36.63   14.93
  -9  -2  13   36.95   15.31
   9  -2 -14   36.24    9.45
   9   2 -14   29.36    9.06
   9  -2 -15   27.67    8.17
   9   2 -15   12.25    8.20
   9  -2 -16    2.05    6.00
   9   2 -16    0.73    5.68
   9  -2 -17   44.43   10.34
   9   2 -17   30.10    9.96
  -9  -2  17   58.07   12.76
   9  -2 -18    3.18    6.07
   9   2 -18    1.85    6.35
  -9  -2  18    2.44    7.25
   9  -2 -19   99.58   19.75
  -9  -2  19  172.28   23.45
   9  -2 -20    5.16    6.62
  -9  -2  20    8.12    7.94
   9  -2 -21   -1.74    5.69
  -9  -2  21    9.26    8.39
   9  -2 -22   16.08    7.12
  -9  -2  22   12.98    8.42
   9  -2 -23   41.83   11.05
  -9  -2  23   49.19   12.58
  -9   2  24    0.49    7.14
   9  -2 -24   -0.33    6.76
  -9  -2  24   -1.19    6.66
  -9   2  25    2.10    7.61
   9  -2 -25   10.95    7.05
   9   2 -25   17.05    9.41
  -9  -2  25   10.04    7.96
  -9   2  26   -2.17    6.52
   9   2 -26    4.45    6.84
  -9  -2  26   -2.60    6.01
   9   2 -27   -3.64    7.24
  -9  -2  27   11.43    8.20
   9   2 -28   -0.45    7.62
  -9  -2  28    1.23    6.99
   9   2 -29    6.29    7.27
  -9  -2  29   11.30    8.02
   9   2 -30    0.71    7.40
  -9  -2  30    0.61    6.99
   9   2 -31   13.54    9.23
  -9  -2  31   -3.76    7.19
   9   2 -32   -0.01    8.21
  -9  -2  32    1.35    7.13
   9   2 -33    8.50    9.05
   9   2 -34    6.34    8.22
  -9   3   1  156.19   32.73
   9  -3  -1  173.94   29.80
   9  -3  -1  210.12   34.86
   9   3  -1  208.52   29.18
  -9  -3   1  171.86   32.76
  -9   3   2   33.81   15.40
   9  -3  -2   28.79   10.70
   9  -3  -2   41.12   16.28
   9   3  -2   36.62   10.05
  -9  -3   2   32.75   14.48
  -9   3   3   12.19   12.13
   9  -3  -3    0.00    7.20
   9  -3  -3    2.69   10.33
   9   3  -3   -0.06    4.47
  -9  -3   3    3.89   12.31
  -9   3   4   -7.22   13.68
   9  -3  -4   17.57    8.65
   9  -3  -4   12.16   13.04
   9   3  -4    4.91    6.50
  -9  -3   4   -3.48   11.81
  -9   3   5   55.74   17.74
   9  -3  -5   84.76   15.84
   9  -3  -5   58.08   19.18
   9   3  -5   67.98   13.60
  -9  -3   5   53.89   17.96
  -9   3   6   58.58   16.45
   9  -3  -6   31.10   11.07
   9  -3  -6   37.89   15.66
   9   3  -6   58.81   11.18
  -9  -3   6   30.60   15.64
  -9   3   7   29.79   13.84
   9  -3  -7   25.08    9.45
   9  -3  -7    5.03   13.16
   9   3  -7   12.79    7.24
  -9  -3   7   37.15   14.51
  -9   3   8   -0.63   10.90
   9  -3  -8    2.06    6.22
   9  -3  -8    4.03   11.61
   9   3  -8    0.99    5.25
  -9  -3   8    3.40   12.24
   9  -3  -9   12.77    7.75
   9   3  -9    8.67    5.99
  -9  -3   9    2.85   10.61
   9  -3 -10    3.12    7.35
   9   3 -10   13.70    6.65
  -9  -3  10    7.09    9.85
   9  -3 -11  167.95   26.83
   9   3 -11  154.81   26.11
  -9  -3  11  190.61   31.80
   9  -3 -12   30.64    9.39
   9   3 -12   26.72    8.08
  -9  -3  12   24.77   13.46
   9  -3 -13   17.20    7.71
   9   3 -13    5.15    6.45
  -9  -3  13   10.04   11.36
   9  -3 -14   -1.94    6.07
   9   3 -14    0.75    5.65
  -9  -3  14   -5.95    9.34
  -9  -3  14    4.32   10.83
   9  -3 -15   86.40   16.40
   9   3 -15   89.79   17.01
  -9  -3  15   89.27   18.07
   9  -3 -16   40.04    9.34
  -9  -3  16   26.84   10.62
   9  -3 -17   68.07   12.76
  -9  -3  17   45.19   13.19
   9  -3 -18    5.81    5.51
  -9  -3  18    1.28    7.08
   9  -3 -19   -2.89    6.08
  -9  -3  19   -3.65    7.64
   9  -3 -20    7.34    6.06
  -9  -3  20    1.02    8.07
   9  -3 -21   63.98   13.28
  -9  -3  21   72.97   15.35
   9  -3 -22   12.04    6.68
   9   3 -22    1.80    9.06
  -9  -3  22   10.29    7.95
   9  -3 -23   14.79    7.19
   9   3 -23   12.13    8.58
  -9  -3  23   11.85    7.89
   9  -3 -24    1.74    5.45
   9   3 -24    2.57    7.76
  -9  -3  24    0.68    7.39
   9  -3 -25   -3.40    6.71
   9   3 -25   11.24    8.71
  -9  -3  25   26.15    8.68
   9   3 -26    3.95    8.69
  -9  -3  26    2.66    6.22
   9   3 -27   11.57    8.58
  -9  -3  27    0.06    5.56
   9   3 -28    1.05    8.61
  -9  -3  28   -1.68    7.37
   9   3 -29   -4.20    8.66
  -9  -3  29   -2.56    6.76
   9   3 -30   -2.27    8.75
  -9  -3  30   -0.37    6.82
   9   3 -31    4.77    9.19
  -9  -3  31   18.29    8.23
   9   3 -32   -4.46    9.52
  -9  -3  32    0.01    7.01
   9   3 -33   -0.17    8.83
  -9  -3  33    4.61    7.22
   9   3 -34    1.34    7.56
  -9   4   1    0.52   11.58
   9  -4  -1    6.84    8.95
   9  -4  -1    9.99   14.22
   9   4  -1    4.03    5.33
  -9   4   2   63.80   19.00
   9  -4  -2   64.78   14.58
   9  -4  -2   54.62   17.49
   9   4  -2   53.62   11.75
  -9  -4   2   59.33   17.35
  -9   4   3   51.07   16.73
   9  -4  -3   31.16   12.16
   9  -4  -3   73.56   19.16
   9   4  -3   54.58   11.41
  -9  -4   3   66.77   18.19
  -9   4   4   80.53   19.05
   9  -4  -4   43.03   12.85
   9  -4  -4   41.90   16.55
   9   4  -4   59.05   12.07
  -9  -4   4   72.17   17.63
  -9   4   5   59.58   19.91
   9  -4  -5   68.41   15.69
   9  -4  -5   81.37   20.94
   9   4  -5   91.43   15.02
  -9  -4   5   66.66   19.72
  -9   4   6   -1.09   10.37
   9  -4  -6   -0.92    7.86
   9  -4  -6   -2.34   12.84
   9   4  -6    4.73    6.44
  -9  -4   6    2.50   10.38
   9  -4  -7   74.31   16.20
   9   4  -7   85.58   14.82
  -9  -4   7   49.49   17.56
   9  -4  -8   65.38   17.01
   9   4  -8  107.64   17.16
  -9  -4   8  112.15   23.15
   9  -4  -9   71.93   14.70
   9   4  -9   50.27   12.80
  -9  -4   9   66.55   18.47
   9  -4 -10    1.13    7.57
   9   4 -10   -0.20    5.47
  -9  -4  10   -4.71   11.29
   9  -4 -11    5.85    6.94
   9   4 -11   11.62    6.87
  -9  -4  11   14.54    8.59
  -9  -4  11    6.10   11.06
   9  -4 -12    0.26    6.70
   9   4 -12    1.26    6.84
  -9  -4  12    4.31    8.15
  -9  -4  12    2.81   10.72
   9  -4 -13   48.65   11.41
   9   4 -13   46.73   11.46
  -9  -4  13   23.68   10.49
  -9  -4  13   25.85   14.81
   9  -4 -14   12.32    7.85
  -9  -4  14   19.57    8.77
  -9  -4  14   15.83   13.21
   9  -4 -15   33.13    9.37
  -9  -4  15   31.98   10.80
   9  -4 -16    1.09    5.54
  -9  -4  16   -1.58    7.61
   9  -4 -17   21.18    8.26
  -9  -4  17   46.73   11.12
   9  -4 -18  102.34   15.77
   9   4 -18   41.57   15.35
  -9  -4  18   92.40   16.65
   9  -4 -19   45.81   11.45
   9   4 -19   54.14   13.95
  -9  -4  19   70.22   13.70
   9  -4 -20   -1.80    6.19
   9   4 -20   -1.23    9.07
  -9  -4  20   -2.56    8.19
   9  -4 -21   -2.81    5.94
   9   4 -21   -2.98    8.03
  -9  -4  21    5.12    7.28
   9  -4 -22    3.04    5.81
   9   4 -22   17.09    9.24
  -9  -4  22   12.62    7.86
   9  -4 -23   39.27    9.22
   9   4 -23   44.95   12.32
  -9  -4  23   -0.42    7.16
   9  -4 -24    7.72    6.49
   9   4 -24   -0.01    8.22
  -9  -4  24   14.98    8.15
   9   4 -25    8.05    8.93
  -9  -4  25   12.16    7.79
   9   4 -26   -4.25    7.12
  -9  -4  26    1.40    7.23
   9   4 -27    1.17    8.00
  -9  -4  27    3.14    7.57
   9   4 -28   12.88    9.83
  -9  -4  28    0.25    7.12
   9   4 -29   21.59   11.04
  -9  -4  29   17.64    9.58
   9   4 -30    6.95    9.34
  -9  -4  30   -0.11    6.33
   9   4 -31   -2.17    9.28
  -9  -4  31    5.32    7.40
   9   4 -32    0.06    9.44
  -9  -4  32   -0.82    6.53
   9   4 -33    1.40    9.85
  -9  -4  33   10.48    8.04
   9   4 -34    5.60    9.68
  -9  -4  34    5.79    7.24
  -9   5   1  131.82   27.44
   9  -5  -1  123.04   22.07
   9  -5  -1  103.18   25.43
   9   5  -1  116.92   19.85
  -9   5   2   87.94   21.52
   9  -5  -2   83.86   16.31
   9  -5  -2   73.51   20.11
   9   5  -2   55.64   13.03
  -9   5   3    6.02   11.95
   9  -5  -3    4.11    7.91
   9  -5  -3    7.82   12.97
   9   5  -3   -0.20    6.10
  -9   5   4   61.83   17.73
   9  -5  -4   64.32   13.61
   9   5  -4   29.14    9.60
   9  -5  -5   34.57   11.81
   9   5  -5   45.70   10.89
   9  -5  -6   38.63   12.67
   9   5  -6   48.85   11.69
  -9  -5   6   56.10   16.24
   9  -5  -7   79.97   16.77
   9   5  -7   86.62   16.33
  -9  -5   7   74.63   20.11
   9  -5  -8   -2.77    8.63
   9   5  -8    0.38    7.68
  -9  -5   8    2.31    6.90
  -9  -5   8   -2.74   10.03
   9  -5  -9    0.55    7.62
   9   5  -9   -0.01    6.50
  -9  -5   9    6.09    7.38
  -9  -5   9   -0.34   10.77
   9  -5 -10   -1.82    6.87
   9   5 -10   -1.30    6.43
  -9  -5  10   -4.68    7.42
  -9  -5  10   10.29   11.63
   9  -5 -11   83.68   15.95
  -9  -5  11   60.88   15.02
  -9  -5  11   51.70   18.61
   9  -5 -12   27.19    9.66
  -9  -5  12   30.72   10.90
  -9  -5  12   32.26   14.76
   9  -5 -13    1.25    7.99
  -9  -5  13    0.18    7.09
  -9  -5  13   -0.82   10.67
   9  -5 -14   16.27    8.10
  -9  -5  14   32.37    9.81
   9  -5 -15   21.21    8.92
  -9  -5  15   25.42    9.73
   9  -5 -16   46.22   11.13
   9   5 -16   28.14   11.28
  -9  -5  16   34.81   10.34
   9  -5 -17   62.98   11.73
   9   5 -17   13.87   10.85
  -9  -5  17   56.09   12.17
   9  -5 -18    1.33    5.70
   9   5 -18   -3.94    8.08
  -9  -5  18   -1.88    6.12
   9  -5 -19   -2.11    5.56
   9   5 -19    0.43    8.04
  -9  -5  19   -6.16    7.93
   9  -5 -20    6.54    6.00
   9   5 -20    4.27    8.64
  -9  -5  20    9.47    7.20
   9  -5 -21   22.78    7.40
   9   5 -21   19.06   10.36
  -9  -5  21   10.96    8.23
   9  -5 -22   27.01    8.96
   9   5 -22   23.90   11.77
  -9  -5  22   40.60   11.48
   9   5 -23   12.90   10.29
  -9  -5  23    0.46    6.94
   9   5 -24   -4.50    8.84
  -9  -5  24    6.29    7.21
   9   5 -25   -4.04    9.01
  -9  -5  25   -1.81    7.90
   9   5 -26   18.34   10.95
  -9  -5  26   16.34    9.85
   9   5 -27   15.85   11.35
  -9  -5  27   21.00    9.05
   9   5 -28    2.97    8.79
  -9  -5  28    7.31    8.43
   9   5 -29    2.89    9.51
  -9  -5  29    3.19    8.53
   9   5 -30   -5.62    9.18
  -9  -5  30   -0.77    6.05
   9   5 -31    2.80    8.48
  -9  -5  31    3.29    7.72
   9   5 -32   -1.01    9.22
  -9  -5  32    3.89    7.84
   9   5 -33    2.15   10.65
  -9  -5  33   -0.37    6.59
   9   5 -34   -2.37    9.88
  -9  -5  34    0.61    7.16
  -9  -5  35    1.73    7.60
  -9   6   1   -0.19   11.82
   9  -6  -1   -2.17    7.75
   9   6  -1   -0.80    5.73
  -9  -6   1  -10.58   12.92
   9  -6  -2  104.54   17.25
   9   6  -2   72.98   14.45
  -9  -6   2   37.21   17.05
   9  -6  -3   35.39   11.81
   9   6  -3   25.23    8.78
  -9  -6   3   19.39   12.99
   9  -6  -4   22.21    9.99
   9   6  -4   50.38   10.54
   9  -6  -5   30.08   10.10
   9   6  -5   17.60    8.19
  -9  -6   5   14.14    9.78
   9  -6  -6   -1.15    7.23
   9   6  -6   21.59    7.88
  -9  -6   6    9.12    8.49
   9  -6  -7   34.61   11.24
   9   6  -7   44.88   11.23
   9   6  -7   43.49   12.22
  -9  -6   7   48.37   12.42
   9  -6  -8  130.93   21.37
   9   6  -8   80.73   20.05
  -9  -6   8  123.91   20.76
   9  -6  -9   12.39    8.44
   9   6  -9    7.35    8.22
  -9  -6   9   -0.63    7.39
   9  -6 -10    0.48    7.09
   9   6 -10    0.44    7.54
  -9  -6  10    0.06    8.39
  -9  -6  10   -4.45   12.64
   9  -6 -11    2.44    7.23
  -9  -6  11    3.12    6.08
  -9  -6  11    2.34   11.27
   9  -6 -12   28.74   10.03
   9   6 -12   20.23   10.36
  -9  -6  12   24.87   10.31
   9  -6 -13   14.20    8.87
  -9  -6  13   24.98    9.75
   9  -6 -14   61.23   13.83
  -9  -6  14   62.52   13.91
   9  -6 -15    3.01    6.91
  -9  -6  15    8.32    7.95
   9  -6 -16   -0.85    6.37
   9   6 -16   -0.64    8.18
  -9  -6  16    1.51    8.30
   9  -6 -17   14.99    7.77
   9   6 -17    9.16    8.99
  -9  -6  17   29.75    9.16
   9  -6 -18   26.97    9.28
   9   6 -18   39.65   13.22
  -9  -6  18   57.33   11.99
   9  -6 -19    5.54    6.55
   9   6 -19    0.79    8.62
  -9  -6  19    4.25    6.88
   9  -6 -20    0.32    5.33
   9   6 -20   10.05    8.51
  -9  -6  20   12.05    8.19
   9  -6 -21    3.94    5.22
   9   6 -21   -2.71    7.60
  -9  -6  21    6.65    8.42
   9   6 -22    7.70    8.30
  -9  -6  22   -1.04    6.82
   9   6 -23    8.67    9.28
  -9  -6  23   18.65    9.49
   9   6 -24    5.74   10.66
  -9  -6  24   18.75    9.04
   9   6 -25   -4.39    9.46
  -9  -6  25   -0.14    8.02
   9   6 -26   -4.41    9.93
  -9  -6  26    3.32    7.53
   9   6 -27    0.45    8.05
  -9  -6  27   -3.33    7.39
   9   6 -28   -1.24    9.64
  -9  -6  28    9.45    8.11
   9   6 -29   -3.97    9.81
  -9  -6  29    0.63    6.89
   9   6 -30    4.64    9.08
  -9  -6  30   11.34    8.07
   9   6 -31    1.24   10.38
  -9  -6  31   -1.59    7.56
   9   6 -32   -3.27   10.75
  -9  -6  32    2.43    8.24
   9   6 -33    2.79   10.48
  -9  -6  33   10.60    8.92
   9   6 -34    0.98    9.14
  -9  -6  34    5.07    7.70
  -9  -6  35    0.92    8.42
  -9  -6  36   -3.30    8.07
   9  -7  -1   21.54    9.68
   9   7  -1   14.61    7.11
  -9  -7   1    1.78    7.56
  -9  -7   1   21.46   12.81
   9  -7  -2   12.05    8.24
   9   7  -2   -1.71    7.42
  -9  -7   2   15.12    9.36
  -9  -7   2   -5.42   12.67
   9  -7  -3   -1.85    8.79
  -9  -7   3   -0.49    6.92
  -9  -7   3   -0.14   10.46
   9  -7  -4   33.12   11.04
  -9  -7   4   35.55   11.16
  -9  -7   4   30.37   14.49
   9  -7  -5   16.94    9.57
  -9  -7   5   16.36    9.36
  -9  -7   5    6.33   11.48
   9  -7  -6   74.80   14.62
  -9  -7   6   32.35   11.77
  -9  -7   6   63.13   16.61
   9  -7  -7   10.83    9.43
  -9  -7   7    1.25    6.96
  -9  -7   7   16.95   13.79
   9  -7  -8    1.91    7.82
  -9  -7   8    5.27    7.57
  -9  -7   8   -8.80   13.83
   9  -7  -9   12.28    9.91
   9   7  -9   33.64   11.20
  -9  -7   9   19.39    8.83
   9  -7 -10   15.91    9.10
   9   7 -10   25.90   10.41
  -9  -7  10   25.83    9.17
   9  -7 -11   14.97    9.13
   9   7 -11   25.94   10.70
  -9  -7  11   15.75    9.43
   9  -7 -12   53.85   14.22
   9   7 -12   41.64   15.13
  -9  -7  12   83.31   15.27
   9  -7 -13   -0.90    7.27
   9   7 -13    2.39    9.57
  -9  -7  13    2.23    7.21
   9  -7 -14    1.09    7.53
  -9  -7  14    8.36    7.92
   9  -7 -15    1.63    6.97
  -9  -7  15   -2.12    7.38
   9  -7 -16   21.23   10.40
   9   7 -16   16.20   10.74
  -9  -7  16   62.27   12.11
   9  -7 -17    2.60    6.39
   9   7 -17    4.27    8.74
  -9  -7  17   -5.62    6.85
   9  -7 -18   -3.02    6.03
   9   7 -18   20.65   10.38
  -9  -7  18    1.13    7.19
   9  -7 -19   -1.46    5.77
   9   7 -19    7.08    9.75
  -9  -7  19   -2.34    6.90
   9   7 -20   25.18   11.57
  -9  -7  20   15.33    8.74
   9   7 -21    0.48   10.01
  -9  -7  21    8.96    7.49
   9   7 -22   10.85   10.32
  -9  -7  22   43.12   11.00
   9   7 -23    0.91    7.60
  -9  -7  23    4.88    6.67
   9   7 -24    7.64   10.01
  -9  -7  24    3.45    7.45
   9   7 -25   -0.84    9.86
  -9  -7  25   -3.00    8.52
   9   7 -26    6.80    9.48
  -9  -7  26   19.05    8.97
   9   7 -27   32.25   13.44
  -9  -7  27   15.53    9.07
   9   7 -28   -1.98    8.98
  -9  -7  28    0.92    7.54
   9   7 -29    3.90   10.19
  -9  -7  29    0.73    7.61
   9   7 -30    4.80   10.88
  -9  -7  30   -0.29    6.81
   9   7 -31    1.06    9.98
  -9  -7  31    6.14    7.79
   9   7 -32   -3.29   10.85
  -9  -7  32   -1.11    7.91
   9   7 -33    5.22   10.09
  -9  -7  33    1.38    7.10
   9  -8  -1   10.12    9.42
  -9  -8   1   20.68    9.12
  -9  -8   1   21.07   14.00
   9  -8  -2   30.91   11.81
  -9  -8   2   31.41   10.27
  -9  -8   2   11.40   13.24
   9  -8  -3    8.36    8.93
  -9  -8   3    3.76    7.02
  -9  -8   3   -0.00    9.64
   9  -8  -4   61.45   13.72
  -9  -8   4   63.63   13.70
  -9  -8   4   29.38   15.57
   9  -8  -5    3.60    7.26
  -9  -8   5   -2.78    7.75
  -9  -8   5   -0.41   11.16
   9  -8  -6    4.90    8.03
  -9  -8   6    2.08    6.66
  -9  -8   6   -0.00   11.02
   9  -8  -7    5.28    8.57
  -9  -8   7   -0.16    5.94
  -9  -8   7    6.74   11.97
   9  -8  -8   83.97   17.94
  -9  -8   8  106.10   19.10
   9  -8  -9    7.80    8.98
  -9  -8   9   19.96    9.28
   9  -8 -10   23.66   10.43
  -9  -8  10   27.45    9.62
   9  -8 -11    1.34    8.01
  -9  -8  11   17.07    8.62
   9  -8 -12   10.98    8.57
  -9  -8  12   26.00    9.50
   9  -8 -13   -0.05    7.49
  -9  -8  13    0.26    5.78
   9  -8 -14   15.89    9.01
  -9  -8  14   30.58   11.26
   9  -8 -15    9.60    8.08
  -9  -8  15   -2.11    6.87
   9  -8 -16    8.84    8.21
  -9  -8  16    5.16    6.91
   9  -8 -17    5.32    7.61
   9   8 -17   26.03   10.89
  -9  -8  17    6.63    7.35
   9  -8 -18   16.78    8.06
   9   8 -18   11.97   10.80
  -9  -8  18   25.35   10.10
   9   8 -19   -4.96    9.89
  -9  -8  19   -0.23    6.70
   9   8 -20    6.83   10.58
  -9  -8  20   17.14    9.17
   9   8 -21   -1.77    9.17
  -9  -8  21    8.55    6.74
   9   8 -22    6.07    9.09
  -9  -8  22   -0.66    7.44
   9   8 -23   15.53   11.47
  -9  -8  23   -4.02    6.99
   9   8 -24   -6.93   11.84
  -9  -8  24    8.04    7.78
   9   8 -25    7.09    9.22
  -9  -8  25   -0.24    6.80
   9   8 -26   -2.99    9.35
  -9  -8  26   10.28    8.43
   9   8 -27   -2.85   11.22
  -9  -8  27    8.15    7.84
   9   8 -28   -0.54   10.57
  -9  -8  28    6.07    8.57
   9   8 -29   -0.39    9.56
  -9  -8  29   -3.50    8.47
   9   8 -30    4.14   10.41
  -9  -8  30    8.20    8.63
   9   8 -31   -1.25   10.63
  -9  -8  31   -2.24    6.85
   9   8 -32   -4.03    9.47
   9   8 -33   13.53   12.25
   9  -9  -1    6.71    8.27
  -9  -9   1   11.24    7.94
  -9  -9   1   -0.21   11.88
   9  -9  -2   49.55   13.03
  -9  -9   2   45.88   11.89
  -9  -9   2   36.44   15.36
   9  -9  -3   13.54   10.13
  -9  -9   3    8.65    7.25
  -9  -9   3    5.60   11.12
   9  -9  -4   16.46    9.25
  -9  -9   4    7.72    7.29
  -9  -9   4   15.65   12.02
   9  -9  -5    3.94    8.98
  -9  -9   5   -1.89    6.65
   9  -9  -6   99.15   19.07
  -9  -9   6   90.17   18.20
   9  -9  -7    2.82    7.25
  -9  -9   7   -3.55    7.11
   9  -9  -8    4.08    7.91
  -9  -9   8    1.09    7.05
   9  -9  -9   -0.49    7.79
  -9  -9   9   -2.06    9.06
   9  -9 -10   15.68   10.00
  -9  -9  10   12.78    8.87
  -9  -9  11   -7.78    8.66
   9  -9 -12   35.73   12.22
  -9  -9  12   61.09   13.30
   9  -9 -13    6.82    7.94
  -9  -9  13   -0.69    7.26
   9  -9 -14   -0.26    7.54
  -9  -9  14   -4.24    7.66
   9  -9 -15    8.16    7.83
  -9  -9  15    9.14    7.62
   9  -9 -16   13.82    8.93
  -9  -9  16   66.21   12.53
  -9  -9  17   -1.30    8.15
  -9  -9  18   -1.60    6.33
  -9  -9  19   -1.34    7.30
  -9  -9  20   19.99    9.30
  -9  -9  21   -1.54    7.74
  -9  -9  22   16.61    9.21
  -9  -9  23    0.15    7.30
  -9  -9  24   -4.08    8.45
  -9  -9  25   -3.07    8.66
  -9  -9  26   32.99   11.99
  -9  -9  27    0.94    7.63
  -9  -9  28   12.65    8.99
  -9  -9  29   -0.73    7.35
   9   9 -30    6.94   11.64
   9   9 -31    9.13   11.77
   9   9 -32    5.70   11.66
   9   9 -33    2.46   10.98
   9 -10  -1   -5.05    7.59
  -9 -10   1    7.74    7.09
  -9 -10   1   -5.47   11.02
   9 -10  -2   16.23    9.83
  -9 -10   2   32.36    9.72
   9 -10  -3   -4.19    8.17
  -9 -10   3    9.20    7.72
   9 -10  -4   40.60   12.69
  -9 -10   4   40.52   11.44
   9 -10  -5   -7.14    8.71
  -9 -10   5   -0.44    7.01
   9 -10  -6   -3.93    8.18
  -9 -10   6    7.04    7.72
   9 -10  -7    6.26    7.22
  -9 -10   7   -0.14    7.68
   9 -10  -8   34.88   11.78
  -9 -10   8   29.46   10.11
   9 -10  -9    8.09    7.37
  -9 -10   9    0.77    6.48
   9 -10 -10   13.06    9.56
  -9 -10  10   19.39    8.93
   9 -10 -11    5.62    8.64
  -9 -10  11    1.91    7.75
   9 -10 -12   -1.63    7.20
  -9 -10  12   20.50    9.20
   9 -10 -13    5.31    7.66
  -9 -10  13    5.77    7.00
   9 -10 -14   10.34    9.79
  -9 -10  14   47.24   11.60
  -9 -10  15   -6.86    8.22
  -9 -10  16   -1.34    7.93
  -9 -10  17   -1.47    7.60
  -9 -10  18   24.91    9.39
  -9 -10  19   -2.31    8.51
  -9 -10  20   15.41    8.67
  -9 -10  21    7.27    8.16
  -9 -10  22   -1.66    8.09
  -9 -10  23    0.36    7.93
  -9 -10  24    3.87    8.12
  -9 -10  25   -5.94    8.88
  -9 -10  26   -2.12    7.79
   9 -11  -1   -3.44    8.24
  -9 -11   1   -2.22    7.04
   9 -11  -2   45.97   13.75
  -9 -11   2   43.04   12.14
   9 -11  -3    0.46    6.53
  -9 -11   3   -5.87    7.25
   9 -11  -4   36.61   11.29
  -9 -11   4   14.53    8.57
   9 -11  -5    0.37    7.57
  -9 -11   5   -2.71    6.72
   9 -11  -6   24.13   10.52
  -9 -11   6   18.40    9.15
   9 -11  -7   -2.51    7.05
  -9 -11   7    4.66    7.21
   9 -11  -8   -3.43    7.59
  -9 -11   8    0.36    5.91
   9 -11  -9    4.04    8.85
  -9 -11   9    4.57    7.30
   9 -11 -10   10.18    8.76
  -9 -11  10    8.71    8.15
   9 -11 -11   -2.49    8.64
  -9 -11  11   -1.75    7.35
   9 -11 -12   -1.03    7.50
  -9 -11  12    1.63    7.33
  -9 -11  13   -1.43    7.73
  -9 -11  14   -2.74    6.46
  -9 -11  15   -5.98    7.93
  -9 -11  16   65.93   15.80
  -9 -11  17   -2.90    7.65
  -9 -11  18    0.34    6.99
  -9 -11  19   -3.59    7.76
  -9 -11  20   12.70    9.05
  -9 -11  21    1.89    9.46
  -9 -11  22   -2.50    7.81
  -9 -11  23    0.30    7.76
   9 -12  -1    2.20    9.53
  -9 -12   1    5.45    6.41
   9 -12  -2    8.46    8.33
  -9 -12   2   13.01    7.70
   9 -12  -3    0.34    9.31
  -9 -12   3    7.45    7.26
   9 -12  -4    9.59    8.52
  -9 -12   4   23.77    9.94
   9 -12  -5   -3.35    9.33
  -9 -12   5   10.14    7.84
   9 -12  -6   -1.27    7.93
  -9 -12   6   -3.00    7.54
   9 -12  -7    0.88    8.93
  -9 -12   7    3.46    7.05
   9 -12  -8   23.25   10.74
  -9 -12   8   35.50   11.71
   9 -12  -9    0.18    7.28
  -9 -12   9    2.55    7.71
   9 -12 -10   -3.15    8.79
  -9 -12  10   13.51    7.96
   9 -12 -11    0.56    8.11
  -9 -12  11    0.04    8.14
  -9 -12  12    9.20    8.11
  -9 -12  13    1.50    7.08
  -9 -12  14   14.89    8.49
  -9 -12  15    5.43    6.46
  -9 -12  16   -4.51    7.74
  -9 -12  17    4.42    8.39
  -9 -12  18    3.99    7.13
  -9 -12  19    8.51    8.53
  -9 -12  20   -6.28    8.81
   9 -13  -1   -0.26    9.66
  -9 -13   1   15.39    8.71
   9 -13  -2   -4.76    9.32
  -9 -13   2   -0.48    7.00
   9 -13  -3   -3.27    8.25
  -9 -13   3   -2.87    6.98
   9 -13  -4   10.23   10.65
  -9 -13   4   -1.50    7.88
   9 -13  -5   10.54    9.37
  -9 -13   5   -1.63    7.65
   9 -13  -6   -1.46    9.01
  -9 -13   6   16.48    8.60
   9 -13  -7    7.81    8.16
  -9 -13   7   -1.61    7.57
   9 -13  -8    5.91    8.26
  -9 -13   8    1.25    7.25
   9 -13  -9    5.03    8.37
  -9 -13   9    0.58    6.79
  -9 -13  10   18.71    9.21
  -9 -13  11   -0.73    7.65
  -9 -13  12   20.82    9.76
  -9 -13  13   -1.22    9.15
  -9 -13  14   -4.58    8.23
  -9 -13  15   -0.52    7.55
  -9 -13  16   -1.44    7.79
  -9 -13  17    2.83    8.31
   9 -14  -1   -2.33    9.15
  -9 -14   1   -0.89    6.23
   9 -14  -2    7.78    9.00
  -9 -14   2    4.41    7.93
   9 -14  -3   16.34    9.71
  -9 -14   3   16.26    8.18
   9 -14  -4   10.03    9.12
  -9 -14   4   12.92    8.73
   9 -14  -5   -1.84    8.48
  -9 -14   5   -0.83    7.05
   9 -14  -6   -5.81    8.88
  -9 -14   6   -1.50    7.97
   9 -14  -7    0.17    8.56
  -9 -14   7   -0.65    8.34
  -9 -14   8   -1.53    8.02
  -9 -14   9   -4.53    7.50
  -9 -14  10    7.90    8.25
  -9 -14  11   -3.18    8.31
  -9 -14  12   -0.21    7.72
  -9 -14  13   -0.55    7.37
  -9 -14  14   -2.88    9.52
   9 -15  -1    4.51    9.23
  -9 -15   1    3.89    7.51
   9 -15  -2    0.34    7.55
  -9 -15   2   -3.39    7.54
   9 -15  -3    4.23    8.01
  -9 -15   3   -1.00    7.13
   9 -15  -4    7.44    9.47
  -9 -15   4    9.32    8.62
   9 -15  -5    8.19    8.96
  -9 -15   5    4.09    7.32
  -9 -15   6   12.65    8.71
  -9 -15   7    1.89    7.16
  -9 -15   8   -0.58    7.13
  -9 -15   9   -0.55    7.68
  -9 -15  10    6.03    7.43
   9 -16  -1   -0.80    7.67
   9 -16  -2    7.18    8.13
  -9 -16   2    4.15    7.52
   9 -16  -3   -2.34    9.90
  -9 -16   3    2.35    7.91
  -9 -16   4   -0.84    7.74
  -9 -16   5   -0.30    7.14
  -9 -16   6   -1.00    6.71
  -8   0   1    7.76   10.34
   8   0  -1   -0.97    6.23
   8   0  -1    4.13   10.24
  -8   0   2  522.96   75.29
   8   0  -2  515.76   72.14
   8   0  -2  518.23   75.50
  -8   0   3    4.40    9.12
   8   0  -3    0.47    5.50
   8   0  -3   -0.09    9.83
  -8   0   4   64.75   17.82
   8   0  -4  102.52   16.17
   8   0  -4   68.23   18.32
  -8   0   5    1.59    9.20
   8   0  -5   -0.50    5.28
   8   0  -5   -2.96    9.43
  -8   0   6   82.15   19.74
   8   0  -6   94.21   16.49
   8   0  -6   92.32   19.79
  -8   0   7    1.61    9.56
   8   0  -7   -0.95    5.51
   8   0  -7   -1.82    9.89
  -8   0   8  160.51   31.77
   8   0  -8  221.52   33.38
  -8   0   9    0.14    9.52
   8   0  -9   -0.93    4.80
   8   0  -9   -4.08   10.08
  -8   0  10    6.47   10.05
   8   0 -10   -0.44   11.68
  -8   0  11   -6.57   11.18
   8   0 -11   -1.56    9.42
  -8   0  12  167.61   30.75
   8   0 -12  175.22   31.16
  -8   0  13   -2.53    9.44
   8   0 -13   14.76   10.80
  -8   0  14   47.73   15.05
   8   0 -14   80.99   18.39
   8   0 -18   89.96   16.32
   8   0 -19    1.52    6.55
  -8   0  20   13.61    8.04
   8   0 -20    4.83    6.11
  -8   0  21    8.75    7.48
  -8   0  22   71.55   14.84
  -8   0  23    7.16    6.89
  -8   0  24   50.62   11.68
  -8   0  25    1.15    5.87
  -8   0  26    2.02    6.05
  -8   0  27    3.25    6.24
  -8   0  28   75.44   15.21
  -8   0  29   -7.16    7.35
   8   0 -29   -1.52    6.84
   8   0 -30    5.53    7.67
   8   0 -31    3.00    7.92
   8   0 -32   -0.39    7.45
   8   0 -33   -0.74    8.56
   8   0 -34    5.18    7.48
   8   0 -35   10.10    9.24
  -8   1   1   66.96   17.21
   8  -1  -1   72.58   13.96
   8  -1  -1   77.34   17.24
   8   1  -1   64.76   13.33
   8   1  -1   60.00   17.18
  -8  -1   1   56.27   16.35
  -8   1   2   -5.03    9.67
   8  -1  -2    7.78    7.29
   8  -1  -2   -1.12   10.37
   8   1  -2    2.57    4.91
   8   1  -2    1.23    9.44
  -8  -1   2   -1.18    8.95
  -8   1   3   -3.37    9.76
   8  -1  -3    6.36    7.18
   8  -1  -3    5.76   10.09
   8   1  -3    8.79    5.43
   8   1  -3   -2.13    9.83
  -8  -1   3   -1.41   10.42
  -8   1   4   17.94   12.20
   8  -1  -4   32.81    9.87
   8  -1  -4   50.49   15.26
   8   1  -4   44.85    9.62
   8   1  -4   33.33   13.35
  -8  -1   4   37.93   14.04
  -8   1   5   16.01   10.41
   8  -1  -5    2.17    5.45
   8  -1  -5    3.86    9.71
   8   1  -5    5.00    5.33
   8   1  -5    6.58    9.95
  -8  -1   5   -8.93   10.27
  -8   1   6   72.86   18.71
   8  -1  -6  127.37   17.34
   8  -1  -6   84.82   20.12
   8   1  -6   68.15   14.98
   8   1  -6   92.82   20.13
  -8  -1   6   97.20   20.25
  -8   1   7   16.47   10.63
   8  -1  -7    1.61    5.08
   8  -1  -7   10.41   11.75
   8   1  -7    7.03    5.73
   8   1  -7    6.13    9.14
  -8  -1   7    2.85   10.40
  -8   1   8    3.36    8.73
   8  -1  -8    2.33    5.20
   8  -1  -8    2.16   10.68
   8   1  -8    6.26   10.34
  -8  -1   8   14.08   11.45
  -8   1   9    1.25    9.72
   8  -1  -9   15.11    7.06
   8  -1  -9    4.17    9.44
   8   1  -9   24.17   12.25
  -8  -1   9    6.43   10.83
  -8   1  10  199.71   31.10
   8  -1 -10  149.77   24.79
   8  -1 -10  156.78   29.33
   8   1 -10  174.04   29.10
  -8  -1  10  150.72   29.14
  -8   1  11    6.18    9.29
   8  -1 -11   -6.25   10.32
   8   1 -11   17.60   11.57
  -8  -1  11    0.69    9.46
  -8   1  12    0.26    9.71
   8  -1 -12    8.40   10.89
   8   1 -12   -0.54    9.82
  -8  -1  12    0.67    8.85
  -8   1  13    4.64    9.76
   8  -1 -13   -1.77    9.72
   8   1 -13    1.31    9.79
  -8  -1  13   -0.57    8.81
  -8   1  14   95.49   18.82
   8  -1 -14   76.38   19.66
   8   1 -14   56.17   17.30
  -8  -1  14   64.04   17.53
   8   1 -15   33.23   13.82
  -8  -1  15   27.72   12.36
   8   1 -16   47.46   11.14
   8   1 -17    2.71    5.25
   8   1 -18    3.36    5.79
  -8  -1  18   -0.47    6.51
  -8  -1  19   15.02    8.19
   8  -1 -20   18.37    7.80
  -8  -1  20   19.59    8.85
  -8   1  21    0.84    6.46
   8  -1 -21    3.85    5.81
  -8  -1  21    3.84    7.79
  -8   1  22   59.76   14.30
   8  -1 -22   52.60   13.30
  -8  -1  22  103.54   15.79
  -8   1  23    1.95    7.01
  -8  -1  23    3.96    7.28
  -8   1  24   10.58    7.31
  -8  -1  24    5.82    7.16
  -8   1  25    2.95    5.97
  -8  -1  25    4.95    6.21
  -8   1  26   17.65    8.94
  -8  -1  26   33.91    9.34
  -8   1  27   -2.74    6.05
   8   1 -27    0.12    6.91
  -8  -1  27    1.49    6.00
  -8   1  28   -4.32    6.10
   8   1 -28    1.70    8.13
  -8  -1  28   11.04    6.99
   8   1 -29    7.09    7.84
  -8  -1  29   -1.71    6.25
   8   1 -30   35.86   10.80
  -8  -1  30   32.70   11.06
   8  -1 -31   -0.38    7.06
   8   1 -31   -1.58    8.58
   8  -1 -32   23.91    9.02
   8   1 -32    7.23    8.34
   8  -1 -33   -3.79    6.58
   8   1 -33    0.33    6.61
   8  -1 -34    1.73    7.15
   8   1 -34    3.78    8.86
   8  -1 -35   -3.54    8.09
   8   1 -35    0.28    7.19
  -8   2   1   10.48   10.72
   8  -2  -1   -2.09    6.86
   8  -2  -1   -0.72    9.36
   8   2  -1    0.18    5.46
  -8  -2   1   -1.41    9.41
  -8   2   2   70.76   17.77
   8  -2  -2   75.01   13.51
   8  -2  -2   81.32   17.72
   8   2  -2   38.11   10.72
  -8  -2   2   72.98   16.93
  -8   2   3   13.78   11.08
   8  -2  -3    7.89    7.84
   8  -2  -3   40.65   13.73
   8   2  -3    6.36    5.78
   8   2  -3   13.05   10.36
  -8  -2   3    2.67   10.17
  -8   2   4   37.23   13.34
   8  -2  -4   45.68   10.67
   8  -2  -4   43.82   14.20
   8   2  -4   24.34    8.20
   8   2  -4   38.77   13.23
  -8  -2   4   42.76   14.05
  -8   2   5    6.02    9.56
   8  -2  -5    8.38    6.22
   8  -2  -5   28.67   12.20
   8   2  -5   10.99    5.47
   8   2  -5    7.67   10.06
  -8  -2   5   20.74   11.03
  -8   2   6   74.29   19.89
   8  -2  -6   88.43   16.64
   8  -2  -6   99.67   20.89
   8   2  -6   82.93   19.15
  -8  -2   6  104.82   20.51
  -8   2   7   40.50   13.32
   8  -2  -7   33.83    9.53
   8  -2  -7   14.70   13.22
   8   2  -7   37.32   12.70
  -8  -2   7   36.30   13.35
  -8   2   8  112.96   21.76
   8  -2  -8   96.21   17.56
   8  -2  -8   70.28   20.37
   8   2  -8  115.32   21.73
  -8  -2   8   95.42   21.15
  -8   2   9    4.64   10.93
   8  -2  -9   15.00    7.19
   8  -2  -9    5.21   10.34
   8   2  -9    2.57    8.91
  -8  -2   9    2.00   10.24
  -8   2  10   -0.58    9.93
   8  -2 -10    2.92    5.77
   8  -2 -10   -1.87    9.21
   8   2 -10   -5.18    9.64
  -8  -2  10    2.58    9.18
  -8   2  11   -1.67   10.06
   8  -2 -11    1.13    6.00
   8  -2 -11   -4.99   10.90
   8   2 -11   -0.94    9.96
  -8  -2  11    5.24    9.74
  -8   2  12   67.19   16.80
   8  -2 -12   48.49   10.54
   8  -2 -12   33.56   15.74
   8   2 -12   42.58   14.74
  -8  -2  12   39.44   14.60
  -8   2  13   40.92   13.61
   8  -2 -13   34.11   14.33
   8   2 -13   29.60   13.42
  -8  -2  13   22.62   12.52
   8   2 -14    8.78    6.07
   8   2 -14   31.19   12.97
  -8  -2  14   12.20   11.20
   8   2 -15   32.71    8.51
   8   2 -15   10.48   12.64
  -8  -2  15   33.08    9.89
  -8  -2  15    9.47   11.09
   8   2 -16   20.14    8.24
  -8  -2  16   39.44   10.90
  -8  -2  17   31.35   10.58
  -8  -2  18  172.47   28.04
  -8  -2  19   -4.68    7.88
  -8  -2  20   -0.58    6.89
  -8  -2  21    5.80    6.87
   8  -2 -22   46.84    9.59
  -8  -2  22   21.79    9.62
  -8   2  23   -3.05    7.35
   8  -2 -23   -0.47    5.20
  -8  -2  23   -1.96    6.81
  -8   2  24    0.93    6.87
   8   2 -24    3.20    6.87
  -8  -2  24    7.15    7.26
  -8   2  25   -2.50    5.95
   8   2 -25   -2.66    7.91
  -8  -2  25   -1.71    6.37
  -8   2  26   10.07    6.87
   8   2 -26    3.18    7.39
  -8  -2  26    5.13    6.41
   8   2 -27   -1.49    9.08
  -8  -2  27    4.01    6.35
   8   2 -28   23.91    9.99
  -8  -2  28   31.15   10.33
   8   2 -29   -0.72    7.15
  -8  -2  29   12.30    8.04
   8   2 -30    9.09    8.90
  -8  -2  30   -1.00    6.17
   8   2 -31    4.40    7.63
  -8  -2  31   -1.27    6.20
   8   2 -32    4.66    7.81
  -8  -2  32   11.02    7.39
   8  -2 -33    2.77    6.73
   8   2 -33   -1.59    8.33
   8  -2 -34   14.21    7.85
   8   2 -34    5.18    9.28
   8  -2 -35   -0.01    7.23
   8   2 -35   -0.32    8.37
  -8   3   1   72.65   19.89
   8  -3  -1  122.74   22.17
   8   3  -1   77.26   14.83
  -8  -3   1   95.04   19.75
  -8   3   2   -1.66   11.01
   8  -3  -2    0.90    5.15
   8  -3  -2    8.76   11.98
   8   3  -2    2.47    4.83
  -8  -3   2    2.48   10.28
  -8   3   3   39.83   15.03
   8  -3  -3   61.73   12.62
   8  -3  -3   30.59   14.45
  -8  -3   3   73.77   16.98
  -8   3   4  141.26   26.51
   8  -3  -4  145.67   22.95
   8  -3  -4  107.70   25.70
  -8  -3   4  137.49   25.74
  -8   3   5    1.97    9.96
   8  -3  -5   10.85    6.94
   8  -3  -5    4.72   11.10
  -8  -3   5   14.14   11.16
  -8   3   6   31.34   13.67
   8  -3  -6   32.95   10.36
   8  -3  -6   32.33   14.20
   8   3  -6   38.67   13.33
  -8  -3   6   49.27   14.49
  -8   3   7    0.32   11.77
   8  -3  -7   13.31    7.86
   8  -3  -7    8.53   11.53
   8   3  -7   21.23   11.74
  -8  -3   7   23.54   12.53
  -8   3   8    0.91    9.45
   8  -3  -8    4.43    7.16
   8  -3  -8   16.30   11.38
   8   3  -8   -1.70   10.66
  -8  -3   8   16.63   10.77
  -8   3   9   -0.76   10.06
   8  -3  -9    3.79    6.26
   8  -3  -9    1.16    9.50
   8   3  -9    4.47   10.11
  -8  -3   9    1.75    8.91
  -8   3  10  104.09   20.87
   8  -3 -10   94.22   16.75
   8  -3 -10   99.63   21.78
   8   3 -10   75.79   19.59
  -8  -3  10   74.53   19.43
  -8   3  11   87.98   20.65
   8  -3 -11  100.14   17.02
   8  -3 -11   80.15   21.05
   8   3 -11   94.61   17.18
   8   3 -11  101.05   21.03
  -8  -3  11   94.60   20.66
   8  -3 -12    2.80    5.88
   8   3 -12   -1.12    5.79
   8   3 -12   -0.49   10.40
  -8  -3  12    1.10    9.24
   8   3 -13   10.29    6.99
   8   3 -13    1.52   10.67
  -8  -3  13    0.85    7.92
  -8  -3  13    1.10   10.15
   8   3 -14   35.90    9.48
   8   3 -14   17.20   12.39
  -8  -3  14   41.78   10.50
  -8  -3  14   14.97   12.13
   8   3 -15   41.78   16.55
  -8  -3  15   58.05   13.04
  -8  -3  15   52.23   15.73
  -8  -3  16   94.24   18.19
  -8  -3  17   -3.21    6.73
  -8  -3  18    1.59    7.17
  -8  -3  19   24.13    8.63
   8   3 -20   80.00   19.56
  -8  -3  20  135.77   20.47
   8   3 -21   21.02    9.12
  -8  -3  21   11.95    8.08
   8   3 -22    8.08    9.27
  -8  -3  22   24.88    8.82
   8   3 -23    2.40    8.40
  -8  -3  23    1.02    6.70
   8   3 -24   13.59    9.63
  -8  -3  24   24.18    8.98
   8  -3 -25    8.94    6.02
   8   3 -25    4.29    7.69
  -8  -3  25   18.38    8.99
   8   3 -26   17.45    9.50
  -8  -3  26    4.41    6.34
   8   3 -27   -5.20    8.34
  -8  -3  27   -0.78    7.30
   8   3 -28   -0.84    6.70
  -8  -3  28   -0.41    6.01
   8   3 -29   -2.56    8.41
  -8  -3  29   -1.86    6.33
   8   3 -30    2.90    8.83
  -8  -3  30   10.45    6.63
   8   3 -31   -3.44    9.00
  -8  -3  31   -1.27    7.40
   8   3 -32    1.84    8.26
  -8  -3  32   19.12    8.67
   8   3 -33   -4.06    8.69
  -8  -3  33    2.43    6.83
   8   3 -34    3.26    9.61
   8  -3 -35    1.48    6.50
   8   3 -35    1.36    9.01
  -8   4   1   72.75   17.41
   8  -4  -1   84.29   17.79
  -8  -4   1   19.52   14.29
  -8   4   2   18.22   12.06
   8  -4  -2   27.01   13.31
  -8  -4   2   46.71   13.50
  -8   4   3    9.51   11.91
   8  -4  -3   21.09   12.79
  -8  -4   3   16.42   12.87
  -8   4   4  130.68   27.52
   8  -4  -4  136.99   28.12
  -8  -4   4  181.62   28.61
  -8   4   5    8.68   11.76
   8  -4  -5   11.09   13.46
  -8  -4   5   12.36   11.38
  -8   4   6   45.52   14.44
   8  -4  -6   31.54   15.07
  -8  -4   6   42.51   14.42
  -8   4   7  105.53   22.20
   8  -4  -7  126.00   23.96
  -8  -4   7   70.76   19.89
  -8   4   8   29.71   13.32
   8  -4  -8   56.32   15.54
  -8  -4   8   43.93   14.59
  -8   4   9   21.23   10.70
   8  -4  -9   -2.63   10.96
   8   4  -9    4.95    6.56
  -8  -4   9    8.27   11.90
  -8   4  10    7.03   10.06
   8  -4 -10    5.23    7.69
   8  -4 -10    5.05   13.00
   8   4 -10    0.00    5.53
  -8  -4  10    4.98    6.49
  -8  -4  10    3.68    9.97
   8   4 -11   19.31    8.14
  -8  -4  11   10.52    7.82
  -8  -4  11    5.87   10.50
   8   4 -12   81.33   19.86
  -8  -4  12   74.50   15.64
  -8  -4  12   70.94   18.56
   8   4 -13   23.23   12.75
  -8  -4  13    4.37    7.09
  -8  -4  13   10.67   10.86
   8   4 -14   44.96   15.90
  -8  -4  14   53.34   12.77
   8   4 -15   -4.69   11.60
  -8  -4  15    6.11    8.16
  -8  -4  16   17.96    8.77
   8   4 -17   15.30    9.56
  -8  -4  17   30.45    9.56
   8   4 -18   93.81   19.25
  -8  -4  18  104.33   18.69
   8   4 -19    6.56    8.98
  -8  -4  19    3.65    8.19
   8   4 -20   32.35   10.40
  -8  -4  20   18.56    9.00
   8   4 -21    9.85    9.11
  -8  -4  21    2.67    7.18
   8   4 -22   13.08    9.84
  -8  -4  22    7.07    6.96
   8   4 -23   24.18   10.12
  -8  -4  23    1.45    6.82
   8   4 -24    3.03    7.21
  -8  -4  24    1.32    6.19
   8   4 -25   -0.52    8.54
  -8  -4  25   -3.57    7.62
   8   4 -26    8.26    8.11
  -8  -4  26   -2.40    7.39
   8   4 -27   -3.46    8.46
  -8  -4  27    5.62    6.77
   8   4 -28   -2.05    9.27
  -8  -4  28   13.20    7.02
   8   4 -29    4.00    8.77
  -8  -4  29    4.13    7.93
   8   4 -30    1.38    7.83
  -8  -4  30   -0.26    5.73
   8   4 -31   -0.20    7.68
  -8  -4  31    4.28    6.94
   8   4 -32   13.57   10.32
  -8  -4  32   16.60    9.16
   8   4 -33    4.59    9.67
  -8  -4  33   12.67    8.86
   8   4 -34    2.58   10.51
  -8  -4  34   10.57    8.36
   8   4 -35    0.68    8.77
  -8   5   1   31.21   13.69
   8  -5  -1   26.79   13.02
  -8  -5   1   11.08   12.26
  -8   5   2   15.19   13.84
   8  -5  -2   20.09   13.04
  -8  -5   2   11.28   10.69
  -8   5   3   84.36   18.78
   8  -5  -3   89.34   18.79
  -8  -5   3   24.90   14.70
  -8   5   4   23.36   13.70
   8  -5  -4   17.72   13.18
  -8  -5   4   19.92   13.00
  -8   5   5   75.65   19.11
   8  -5  -5   71.07   18.69
  -8  -5   5   60.00   16.92
  -8   5   6  104.75   21.79
   8  -5  -6   55.00   19.41
   8   5  -6   78.94   15.74
  -8  -5   6  132.69   22.12
  -8   5   7    8.17   11.73
   8  -5  -7    7.77   10.86
   8   5  -7    9.21    6.49
  -8  -5   7    0.87    6.96
  -8  -5   7    8.74   10.20
   8   5  -8    5.41    6.14
  -8  -5   8    4.99    7.37
  -8  -5   8   17.84   12.38
  -8  -5   9   13.88    8.33
  -8  -5   9    9.64   11.71
  -8  -5  10  200.23   32.02
  -8  -5  10  205.37   35.12
   8   5 -11   40.02   11.90
  -8  -5  11   34.89   10.52
  -8  -5  11   37.09   13.40
   8   5 -12    2.97    7.97
  -8  -5  12    1.28    6.60
  -8  -5  12   -3.25    9.89
   8   5 -13    1.97    8.31
  -8  -5  13   -0.50    5.76
   8   5 -14    3.14    7.74
  -8  -5  14    3.68    7.10
  -8  -5  15   34.08   10.49
  -8  -5  16   66.65   14.27
   8   5 -17   18.90    9.47
  -8  -5  17   -5.83    8.19
   8   5 -18    2.78    8.42
  -8  -5  18   -0.30    7.31
   8   5 -19   21.26    9.85
  -8  -5  19   22.02    9.32
   8   5 -20   31.04   11.42
  -8  -5  20   33.30    9.71
   8   5 -21   31.37   11.96
  -8  -5  21   30.81    9.96
   8   5 -22   26.64   10.03
  -8  -5  22   26.46    9.24
   8   5 -23    3.24    7.95
  -8  -5  23   -1.16    7.04
   8   5 -24   12.40    8.98
  -8  -5  24   14.71    7.89
   8   5 -25    5.87    8.40
  -8  -5  25   22.02    8.94
   8   5 -26   19.23   10.81
  -8  -5  26   17.23    8.43
   8   5 -27   -1.93    8.44
  -8  -5  27    5.94    8.10
   8   5 -28   -2.81    9.21
  -8  -5  28   -6.14    7.80
   8   5 -29   10.68    9.45
  -8  -5  29    1.53    6.69
   8   5 -30    0.06    9.20
  -8  -5  30   17.65    8.63
   8   5 -31    0.36    9.47
  -8  -5  31    8.25    7.89
   8   5 -32    8.93   10.17
  -8  -5  32   10.81    8.99
   8   5 -33   -3.14    9.46
  -8  -5  33   -0.00    7.27
   8   5 -34    0.24    9.16
  -8  -5  34    8.57    8.20
   8   5 -35    0.92    8.03
  -8  -5  35    7.40    8.01
  -8   6   1  100.71   24.47
   8  -6  -1   98.92   19.94
   8  -6  -1  157.94   26.57
  -8   6   2   93.91   22.24
   8  -6  -2   56.49   14.91
   8  -6  -2  123.95   22.66
  -8   6   3   93.61   24.07
   8  -6  -3   98.72   22.91
   8   6  -3  118.90   18.75
   8   6  -3   86.70   18.96
  -8  -6   3  101.34   18.88
  -8   6   4   23.78   16.16
   8  -6  -4   28.90   14.15
   8   6  -4   49.12   10.36
   8   6  -4   21.64    9.38
  -8  -6   4   30.93   10.21
   8   6  -5   45.21   10.35
   8   6  -5   22.93    9.14
  -8  -6   5   27.17   10.11
  -8  -6   5   12.47   11.70
   8   6  -6   28.98   10.65
  -8  -6   6   51.98   11.49
  -8  -6   6   29.98   13.95
   8   6  -7   30.10    9.84
  -8  -6   7   32.47   10.51
  -8  -6   7   19.61   12.70
   8   6  -8   21.71    9.95
  -8  -6   8   27.15    9.18
  -8  -6   8   29.97   12.97
   8   6  -9   -2.81    7.52
  -8  -6   9    1.34    7.59
  -8  -6   9    5.67   11.27
   8   6 -10   12.68    8.91
  -8  -6  10   19.45    8.60
  -8  -6  10    9.13   11.50
   8   6 -11   19.77    9.36
  -8  -6  11   26.27    9.59
   8   6 -12    5.43    7.90
  -8  -6  12   25.87    8.85
   8   6 -13   17.47    9.24
  -8  -6  13    8.48    7.54
   8   6 -14   39.49   12.30
  -8  -6  14   35.91   11.06
  -8  -6  15    9.53    8.44
  -8  -6  16   -2.34    7.15
   8   6 -17   65.36   16.17
  -8  -6  17   65.70   14.10
   8   6 -18   22.85   10.77
  -8  -6  18   21.19    9.48
   8   6 -19   24.63   10.96
  -8  -6  19    9.68    7.03
   8   6 -20   -0.88    8.40
  -8  -6  20    5.78    7.38
   8   6 -21    0.25    7.58
  -8  -6  21    0.71    7.21
   8   6 -22    9.33    9.01
  -8  -6  22    0.58    6.70
   8   6 -23   24.63   10.14
  -8  -6  23   14.58    8.49
   8   6 -24    8.80    9.69
  -8  -6  24   -1.96    7.23
   8   6 -25   28.16   11.57
  -8  -6  25   12.40    9.08
   8   6 -26   -3.03    9.27
  -8  -6  26   11.19    7.48
   8   6 -27    4.61    8.75
  -8  -6  27    5.48    6.91
   8   6 -28    4.01    9.67
  -8  -6  28   10.80    8.31
   8   6 -29   -2.94    9.51
  -8  -6  29   -1.09    6.98
   8   6 -30    0.86    8.87
  -8  -6  30    3.66    7.56
   8   6 -31   -4.27    8.78
  -8  -6  31    0.52    6.47
   8   6 -32   13.37   11.47
  -8  -6  32    0.92    6.82
   8   6 -33   14.18   11.08
  -8  -6  33   19.92    9.82
   8   6 -34    6.66   10.00
  -8  -6  34    0.49    7.81
   8   6 -35    9.26   10.10
  -8  -6  35    1.82    7.33
  -8  -6  36   -2.87    8.19
  -8   7   1   62.98   21.07
   8  -7  -1   68.61   16.19
  -8  -7   1   99.89   16.73
  -8  -7   1   71.33   18.33
   8  -7  -2   -3.35    7.60
  -8  -7   2    4.39    6.91
  -8  -7   2    7.31   10.85
   8  -7  -3   24.61   10.43
  -8  -7   3   46.19   11.58
   8  -7  -4   -1.17    7.35
   8   7  -4    7.81    7.38
  -8  -7   4   -0.04    5.61
   8  -7  -5   82.18   18.18
   8   7  -5  103.54   19.49
  -8  -7   5  114.91   18.89
   8  -7  -6   15.74    8.89
   8   7  -6   23.97    9.15
  -8  -7   6   14.66    7.74
   8   7  -7   -2.72    8.11
  -8  -7   7   -2.03    6.29
   8   7  -8   -0.51    8.51
  -8  -7   8   -2.96    5.68
   8   7  -9   15.66   10.43
  -8  -7   9   54.53   11.41
   8   7 -10    5.63    8.60
  -8  -7  10    6.22    6.96
   8   7 -11   46.20   13.67
  -8  -7  11   56.76   13.04
   8   7 -12   -0.56    8.02
  -8  -7  12    1.64    7.71
   8   7 -13    5.15    7.73
  -8  -7  13    9.21    7.50
   8   7 -14   17.75    9.36
  -8  -7  14    4.71    8.04
  -8  -7  15   87.86   17.16
  -8  -7  16   13.52    8.60
   8   7 -17    6.22    9.30
  -8  -7  17   17.64    7.10
   8   7 -18    4.33    8.55
  -8  -7  18    1.64    6.97
   8   7 -19    1.16    8.02
  -8  -7  19    6.31    7.72
   8   7 -20    2.89    9.27
  -8  -7  20    3.32    7.02
   8   7 -21   14.42   11.18
  -8  -7  21   39.30   10.30
   8   7 -22    1.99    7.81
  -8  -7  22    7.40    7.82
   8   7 -23   -4.03    8.74
  -8  -7  23   -0.39    6.50
   8   7 -24    1.86    8.24
  -8  -7  24    3.35    7.73
   8   7 -25    1.29    9.74
  -8  -7  25   10.98    8.01
   8   7 -26   19.17   10.53
  -8  -7  26    4.10    7.66
   8   7 -27    0.86    9.65
  -8  -7  27    6.50    7.81
   8   7 -28    2.99    7.80
  -8  -7  28   -2.77    8.25
   8   7 -29    3.34    9.94
  -8  -7  29    0.99    7.27
   8   7 -30    4.89    9.79
  -8  -7  30   -0.37    7.29
   8   7 -31   12.75   10.40
  -8  -7  31    6.68    8.59
   8   7 -32   -0.50    9.29
  -8  -7  32    6.90    8.24
   8   7 -33   -4.25   10.10
  -8  -7  33    6.91    7.95
   8   7 -34   -1.13    9.62
  -8  -7  34    1.58    7.39
  -8  -7  35    8.90    8.59
  -8  -7  36   -0.63    7.01
   8  -8  -1   80.11   17.75
  -8  -8   1  102.18   17.50
  -8  -8   1   88.13   20.60
   8  -8  -2   -2.71    7.86
  -8  -8   2    2.19    6.87
  -8  -8   2    2.30   10.19
   8  -8  -3   13.94    8.92
  -8  -8   3   31.51    9.49
  -8  -8   3   13.04   11.92
   8  -8  -4   11.74    8.63
  -8  -8   4   17.48    8.75
  -8  -8   4   21.05   12.87
   8  -8  -5    8.34    7.27
  -8  -8   5   -5.09    8.39
  -8  -8   5    4.60   11.13
   8  -8  -6    0.59    7.17
  -8  -8   6   -1.51    7.04
   8  -8  -7  141.84   21.11
  -8  -8   7   87.62   19.61
   8  -8  -8    9.73    7.72
  -8  -8   8    7.37    7.03
   8  -8  -9   12.52    7.96
  -8  -8   9   29.02    9.81
   8  -8 -10   10.50    7.95
   8   8 -10    1.33    8.76
  -8  -8  10   22.47    8.47
   8  -8 -11    6.61    6.94
   8   8 -11   -0.72    6.93
  -8  -8  11    3.14    7.15
   8   8 -12    1.69    8.99
  -8  -8  12   -0.76    6.34
   8   8 -13   40.64   14.10
  -8  -8  13   60.03   12.89
   8   8 -14   -2.11    8.03
  -8  -8  14    4.42    9.14
  -8  -8  15    8.26    7.33
  -8  -8  16    9.14    7.54
   8   8 -17   20.07   10.38
  -8  -8  17    8.27    8.83
   8   8 -18    4.58    9.25
  -8  -8  18   14.79    7.91
   8   8 -19   10.31    9.96
  -8  -8  19    3.38    7.18
   8   8 -20   -4.90    9.50
  -8  -8  20    7.60    8.17
   8   8 -21    4.32    9.56
  -8  -8  21    1.52    7.93
   8   8 -22   10.65    9.49
  -8  -8  22   -7.52    8.21
   8   8 -23    6.36   10.40
  -8  -8  23   17.83    9.12
   8   8 -24   10.64    9.87
  -8  -8  24    0.88    7.82
   8   8 -25    5.56    9.58
  -8  -8  25   10.20    8.21
   8   8 -26    1.18   10.10
  -8  -8  26    2.21    7.62
   8   8 -27   12.94   11.59
  -8  -8  27   18.25    9.87
   8   8 -28    3.79    9.97
  -8  -8  28   -1.17    7.18
   8   8 -29    9.30   10.28
  -8  -8  29    6.53    7.52
   8   8 -30   -5.39   10.44
  -8  -8  30   -1.73    7.82
   8   8 -31    0.55    9.03
  -8  -8  31   -0.81    8.36
   8   8 -32   -0.01    9.67
  -8  -8  32   -0.14    8.63
   8   8 -33    4.84    9.26
  -8  -8  33   -1.71    7.78
   8   8 -34   -0.88   10.75
   8  -9  -1   93.20   18.29
  -8  -9   1   82.29   16.44
  -8  -9   1   83.05   19.44
   8  -9  -2    4.55    8.30
  -8  -9   2   17.84    8.38
  -8  -9   2   13.55   11.89
   8  -9  -3   36.76   12.23
  -8  -9   3   75.52   13.44
  -8  -9   3   33.58   14.17
   8  -9  -4   -2.31    7.58
  -8  -9   4   -1.26    7.16
   8  -9  -5   35.21   11.87
  -8  -9   5   92.68   14.87
   8  -9  -6   -5.16    7.98
  -8  -9   6   -0.61    6.38
   8  -9  -7    4.71    7.20
  -8  -9   7    4.11    6.61
   8  -9  -8   -0.10    6.34
  -8  -9   8    1.14    6.50
   8  -9  -9   10.68    7.43
  -8  -9   9    3.47    6.89
   8  -9 -10    3.68    7.27
  -8  -9  10   17.76    8.22
   8  -9 -11   74.99   15.27
  -8  -9  11   70.55   15.36
   8  -9 -12   -1.68    7.24
  -8  -9  12    9.65    7.45
   8  -9 -13   -0.50    6.67
  -8  -9  13   -0.81    7.83
   8  -9 -14   -5.21    7.89
  -8  -9  14    9.12    7.57
   8  -9 -15   28.43    9.34
  -8  -9  15    6.21    7.58
  -8  -9  16    0.82    6.82
  -8  -9  17   -0.60    6.80
  -8  -9  18   13.86    8.76
   8   9 -19   18.29   10.25
  -8  -9  19    7.17    7.35
   8   9 -20    5.71   10.12
  -8  -9  20   -0.05    7.08
   8   9 -21   30.59   12.46
  -8  -9  21   17.39    9.36
   8   9 -22    1.06    9.24
  -8  -9  22   -2.74    7.98
   8   9 -23    0.00    9.10
  -8  -9  23    3.09    7.71
   8   9 -24   -2.31   10.20
  -8  -9  24   -0.70    8.06
   8   9 -25   35.33   13.92
  -8  -9  25   20.88    9.96
   8   9 -26    1.23    9.17
  -8  -9  26   -0.05    7.57
   8   9 -27   -0.60    9.55
  -8  -9  27   -0.00    7.93
   8   9 -28   -1.60   10.76
  -8  -9  28   -6.82    9.21
   8   9 -29   -2.45   11.50
  -8  -9  29   -3.17    8.19
   8   9 -30    4.31   11.39
  -8  -9  30    0.38    7.98
   8   9 -31    2.01   10.29
  -8  -9  31   -4.32    9.15
   8   9 -32   -4.49   11.09
   8   9 -33   -1.82   10.89
   8   9 -34   -0.80    9.61
   8 -10  -1   27.20   10.35
  -8 -10   1   19.27    8.94
   8 -10  -2    0.97    8.38
  -8 -10   2   -0.96    7.94
   8 -10  -3   44.20   12.16
  -8 -10   3   34.97   11.23
   8 -10  -4   12.01    8.48
  -8 -10   4   14.52    8.59
   8 -10  -5    8.55    8.10
  -8 -10   5    2.38    6.82
   8 -10  -6    4.74    8.08
  -8 -10   6    2.80    7.90
   8 -10  -7   78.21   17.04
  -8 -10   7   92.20   16.97
   8 -10  -8    0.29    7.37
  -8 -10   8   10.90    7.91
   8 -10  -9    7.02    6.82
  -8 -10   9    9.87    7.01
   8 -10 -10   -0.60    6.52
  -8 -10  10   -1.54    6.92
   8 -10 -11   17.14    8.87
  -8 -10  11    5.15    7.74
   8 -10 -12    5.56    7.79
  -8 -10  12    1.11    6.58
   8 -10 -13   56.29   13.40
  -8 -10  13   55.36   13.82
   8 -10 -14    0.85    6.94
  -8 -10  14    4.76    7.25
  -8 -10  15    8.10    8.03
  -8 -10  16    4.18    7.54
  -8 -10  17   41.44   11.53
  -8 -10  18   -3.11    7.38
  -8 -10  19   25.91    9.86
  -8 -10  20    1.70    6.78
  -8 -10  21   12.14    8.49
  -8 -10  22    9.15    7.65
  -8 -10  23    2.71    7.65
  -8 -10  24    4.86    8.40
  -8 -10  25   -1.42    7.21
  -8 -10  26   -0.52    7.43
  -8 -10  27    0.42    8.16
  -8 -10  28    0.00    8.46
   8 -11  -1   44.35   13.54
  -8 -11   1   41.34   11.09
   8 -11  -2   16.00    9.41
  -8 -11   2   18.52    8.45
   8 -11  -3   15.35    8.81
  -8 -11   3    6.07    7.15
   8 -11  -4    8.49    9.81
  -8 -11   4    3.60    6.87
   8 -11  -5   25.47   10.57
  -8 -11   5   18.87    8.02
   8 -11  -6   -1.37    7.61
  -8 -11   6   -0.71    7.48
   8 -11  -7   -0.48    6.78
  -8 -11   7   -0.93    6.86
   8 -11  -8    6.96    8.55
  -8 -11   8    6.38    7.59
   8 -11  -9   52.14   12.80
  -8 -11   9   26.94   10.60
   8 -11 -10   -2.23    8.06
  -8 -11  10   -1.41    7.39
   8 -11 -11   25.62   10.32
  -8 -11  11   23.86    9.20
   8 -11 -12    4.78    7.42
  -8 -11  12   -0.18    6.39
  -8 -11  13   -1.54    7.18
  -8 -11  14    1.05    6.71
  -8 -11  15   54.61   13.01
  -8 -11  16    3.74    6.73
  -8 -11  17    6.82    8.09
  -8 -11  18   -0.11    6.58
  -8 -11  19    7.74    9.44
  -8 -11  20    1.54    7.45
  -8 -11  21    5.72    7.16
  -8 -11  22    4.82    8.67
  -8 -11  23   -2.41    8.80
  -8 -11  24    6.51    7.38
  -8 -11  25   18.09    9.79
  -8 -11  26    4.15    8.23
   8 -12  -1   -3.47    8.83
  -8 -12   1   -2.15    6.47
   8 -12  -2   -2.72    8.03
  -8 -12   2    4.28    7.02
   8 -12  -3   53.68   15.56
  -8 -12   3   72.95   14.79
   8 -12  -4   -5.85    7.94
  -8 -12   4    1.96    6.78
   8 -12  -5   -2.22    7.47
  -8 -12   5    5.81    7.32
   8 -12  -6    4.63    8.37
  -8 -12   6    1.61    7.07
   8 -12  -7   27.54   10.60
  -8 -12   7   25.31    9.35
   8 -12  -8    6.61    7.58
  -8 -12   8    5.35    7.48
   8 -12  -9    9.82    8.97
  -8 -12   9   19.74    8.63
   8 -12 -10    9.62    7.99
  -8 -12  10    8.67    6.99
   8 -12 -11    1.47    7.19
  -8 -12  11    2.82    6.85
  -8 -12  12   -1.53    7.57
  -8 -12  13   28.38   11.57
  -8 -12  14   -0.38    6.20
  -8 -12  15    9.26    8.43
  -8 -12  16   -0.20    8.09
  -8 -12  17   10.92    8.94
  -8 -12  18   -2.67    8.50
  -8 -12  19   24.59   10.35
  -8 -12  20    0.85    7.87
  -8 -12  21   -0.10    9.32
  -8 -12  22    0.54    8.50
  -8 -12  23   13.29   10.30
   8 -13  -1   19.19   10.68
  -8 -13   1   21.28    9.37
   8 -13  -2   -0.05    7.54
  -8 -13   2   -1.67    5.70
   8 -13  -3   -0.47    7.94
  -8 -13   3    6.73    7.45
   8 -13  -4   27.10    9.63
  -8 -13   4    2.01    8.23
   8 -13  -5   18.80    9.82
  -8 -13   5   15.47    9.57
   8 -13  -6   -3.46    8.44
  -8 -13   6    1.81    7.08
   8 -13  -7    3.95    7.78
  -8 -13   7   11.77    8.15
   8 -13  -8   -4.62    8.76
  -8 -13   8    0.11    7.03
   8 -13  -9    3.24    8.37
  -8 -13   9   16.91    8.94
  -8 -13  10   -1.64    7.53
  -8 -13  11   17.82    9.86
  -8 -13  12   -3.12    8.90
  -8 -13  13   -0.40    7.42
  -8 -13  14    1.80    7.75
  -8 -13  15   11.17    9.69
  -8 -13  16    7.58    8.29
  -8 -13  17   11.50    9.83
  -8 -13  18    4.46    7.86
  -8 -13  19    7.73    9.35
  -8 -13  20    4.36    8.23
   8 -14  -1   13.62    9.62
  -8 -14   1    4.72    7.47
   8 -14  -2   12.72    9.23
  -8 -14   2   25.96    9.32
   8 -14  -3    5.67    8.26
  -8 -14   3   15.03    8.31
   8 -14  -4    0.53    8.27
  -8 -14   4   11.06    6.80
   8 -14  -5   -0.62    8.25
  -8 -14   5   -3.37    6.78
   8 -14  -6   -1.09    7.89
  -8 -14   6    5.21    7.58
   8 -14  -7   24.48    9.92
  -8 -14   7   10.48    9.37
  -8 -14   8   25.41   10.28
  -8 -14   9    3.41    8.48
  -8 -14  10   -6.36    7.60
  -8 -14  11    1.65    6.92
  -8 -14  12   -3.64    8.42
  -8 -14  13    9.88    9.27
  -8 -14  14   -0.14    7.11
  -8 -14  15    0.22    8.45
  -8 -14  16   -0.06    7.57
  -8 -14  17    7.49    8.78
   8 -15  -1    3.71    9.03
  -8 -15   1    8.66    8.38
   8 -15  -2    9.81    8.42
  -8 -15   2    2.70    8.21
   8 -15  -3   -4.96    8.60
  -8 -15   3    2.24    7.35
   8 -15  -4    3.95    7.56
  -8 -15   4    1.93    6.53
   8 -15  -5   13.47   10.35
  -8 -15   5   33.11   10.38
  -8 -15   6    2.36    7.63
  -8 -15   7    3.40    7.31
  -8 -15   8   -2.48    7.32
  -8 -15   9    0.08    6.95
  -8 -15  10    6.90    8.03
  -8 -15  11   -1.02    8.52
  -8 -15  12    2.52    8.25
  -8 -15  13    1.43    7.43
   8 -16  -1   -5.55    8.59
  -8 -16   1    1.30    7.53
   8 -16  -2    3.85    8.47
  -8 -16   2    9.80    8.16
   8 -16  -3    0.38    7.98
  -8 -16   3   -0.42    7.34
  -8 -16   4   -1.33    7.71
  -8 -16   5   -7.46    8.82
  -8 -16   6    5.36    7.54
  -8 -16   7    0.81    8.52
  -8 -16   8   -1.06    7.99
  -8 -16   9    8.95    7.81
  -8 -16  10    1.55    7.69
   8 -17  -1    1.45    8.07
  -8 -17   4   -2.13    8.41
  -8 -17   5   10.42    9.26
  -8 -17   6    3.75    8.35
  -7   0   1  788.52  116.85
   7   0  -1  829.43  114.54
   7   0  -1  944.76  118.06
  -7   0   2   -6.97    9.76
   7   0  -2    1.75    6.73
   7   0  -2   -4.87    9.80
  -7   0   3    4.37    9.25
   7   0  -3    7.81    6.94
   7   0  -3    4.71    9.72
  -7   0   4   -1.36    8.48
   7   0  -4   -2.26    5.88
   7   0  -4    0.57    9.25
  -7   0   5   33.36   12.21
   7   0  -5   29.98    8.18
   7   0  -5   48.64   13.67
  -7   0   6   -5.69   10.02
   7   0  -6   -0.11    4.74
   7   0  -6    1.28    9.48
  -7   0   7  406.62   54.16
   7   0  -7  311.03   49.81
   7   0  -7  432.68   54.82
  -7   0   8    2.62    8.72
   7   0  -8   -0.77    4.32
   7   0  -8   -3.70   10.20
  -7   0   9   28.62   10.96
   7   0  -9   18.06    6.62
   7   0  -9   24.96   11.55
  -7   0  10    2.77    9.56
   7   0 -10    1.26    4.48
   7   0 -10    1.05    8.69
  -7   0  11  341.10   50.09
   7   0 -11  356.47   46.84
   7   0 -11  275.68   49.23
  -7   0  12    6.38    9.78
   7   0 -12    0.14    5.06
   7   0 -12    0.50    9.12
  -7   0  13  122.68   21.80
   7   0 -13  104.15   17.96
   7   0 -13  114.10   21.77
  -7   0  14   -1.40    8.54
   7   0 -14   -0.71    5.25
   7   0 -14    0.49    8.73
  -7   0  15    8.23   10.47
   7   0 -15    6.52    5.33
   7   0 -15    3.35    9.59
  -7   0  16    2.05    8.67
   7   0 -16    3.19    5.00
   7   0 -16    0.64   11.64
   7   0 -17  480.21   66.72
  -7   0  18   -0.01    6.37
   7   0 -18    0.50    5.27
  -7   0  25    3.27    5.72
  -7   0  26    4.74    6.50
  -7   0  27   74.24   14.39
   7   0 -27   65.62   14.65
  -7   0  28   -1.59    5.57
   7   0 -28    1.51    6.06
  -7   0  29    7.23    6.44
   7   0 -29   21.10    9.24
   7   0 -30   -2.43    7.61
   7   0 -31   25.84   10.14
   7   0 -32    1.29    7.49
   7   0 -33   24.49   10.10
   7   0 -34   -1.84    7.49
   7   0 -35   -3.57    8.13
   7   0 -36    1.01    7.31
   7   0 -37   16.22   10.53
  -7   1   1   -0.06    9.47
   7  -1  -1    1.78    5.69
   7  -1  -1    6.41   10.37
   7   1  -1    3.48    6.10
   7   1  -1    0.59    8.81
  -7  -1   1    0.20    9.78
  -7   1   2   45.48   13.76
   7  -1  -2   54.77   12.01
   7  -1  -2   64.25   15.32
   7   1  -2   37.88   10.30
   7   1  -2   42.47   13.92
  -7  -1   2   68.85   15.13
  -7   1   3  289.32   45.85
   7  -1  -3  278.97   43.09
   7  -1  -3  336.70   47.04
   7   1  -3  318.26   42.77
   7   1  -3  297.10   45.64
  -7  -1   3  272.73   45.22
  -7   1   4   -4.97   10.24
   7  -1  -4   -0.01    5.48
   7  -1  -4   -3.22    9.14
   7   1  -4   -1.33    5.53
   7   1  -4    0.70    8.91
  -7  -1   4   -2.39    9.70
  -7   1   5   80.89   18.73
   7  -1  -5   98.22   16.44
   7  -1  -5  118.18   20.98
   7   1  -5  102.17   15.95
   7   1  -5   98.69   19.25
  -7  -1   5   57.26   18.12
  -7   1   6    1.19    8.93
   7  -1  -6    3.89    6.32
   7  -1  -6    3.31    9.10
   7   1  -6    1.29    4.36
   7   1  -6   -6.12   10.01
  -7  -1   6    4.26    9.02
  -7   1   7   46.01   11.98
   7  -1  -7   30.30    8.22
   7  -1  -7    0.54    9.51
   7   1  -7   42.88    8.67
   7   1  -7   30.95   11.03
  -7  -1   7   30.35   11.93
  -7   1   8   25.02   11.59
   7  -1  -8   16.81    6.71
   7  -1  -8   18.97   10.33
   7   1  -8   17.54    6.41
   7   1  -8   25.29   10.76
  -7  -1   8   22.42   10.37
  -7   1   9  343.73   53.99
   7  -1  -9  311.26   50.41
   7  -1  -9  455.72   55.79
   7   1  -9  430.15   51.35
   7   1  -9  322.22   53.33
  -7  -1   9  348.75   54.09
  -7   1  10   20.90   10.70
   7  -1 -10   16.69    6.56
   7  -1 -10   24.69   11.14
   7   1 -10   22.84    6.83
   7   1 -10   13.94   10.47
  -7  -1  10   20.58   11.61
  -7   1  11   80.46   18.07
   7  -1 -11   81.88   14.61
   7  -1 -11   86.14   18.25
   7   1 -11   86.54   14.79
   7   1 -11   69.20   17.66
  -7  -1  11  104.67   19.22
  -7   1  12   -0.78    8.37
   7  -1 -12   -0.86    4.67
   7  -1 -12    3.54    9.12
   7   1 -12    0.65    4.69
   7   1 -12    1.79    8.85
  -7  -1  12   -0.31    7.71
  -7   1  13  186.80   29.72
   7  -1 -13  198.85   26.46
   7  -1 -13  187.02   30.48
   7   1 -13  193.94   26.50
   7   1 -13  197.56   30.81
  -7  -1  13   82.29   27.17
  -7   1  14    4.36    9.44
   7  -1 -14    5.52    4.93
   7  -1 -14    4.05    8.43
   7   1 -14    8.39    5.36
   7   1 -14    5.17   10.56
  -7  -1  14    2.93    8.99
  -7   1  15  113.73   21.08
   7  -1 -15  102.01   17.41
   7  -1 -15   97.99   21.68
   7   1 -15   96.73   17.77
   7   1 -15  143.19   24.02
  -7  -1  15  110.50   21.60
  -7   1  16   54.76   12.95
   7  -1 -16   37.60    8.88
   7  -1 -16   35.08   13.76
   7   1 -16   32.52    8.99
   7   1 -16   32.78   13.43
  -7  -1  16   44.38   10.46
  -7  -1  16   31.59   12.71
   7  -1 -17   24.96    7.23
   7   1 -17   30.99   13.89
   7  -1 -18   -2.27    4.81
   7  -1 -19  153.85   24.19
  -7   1  20    0.96    7.12
   7  -1 -20   -2.49    5.62
  -7   1  21   56.59   12.52
  -7  -1  22   -4.39    7.14
  -7  -1  23   54.29   12.33
  -7  -1  24   25.17    9.15
   7   1 -25   73.51   14.96
  -7  -1  25   60.95   13.74
   7   1 -26   -0.19    6.11
  -7  -1  26   -0.42    5.99
   7   1 -27    1.78    6.44
  -7  -1  27   16.04    7.58
  -7   1  28   -3.13    6.17
   7   1 -28   -1.33    7.06
  -7  -1  28    4.17    6.57
   7   1 -29   49.60   13.03
  -7  -1  29   43.12   11.59
   7  -1 -30   12.57    8.10
   7   1 -30    2.39    7.17
  -7  -1  30    5.53    6.12
   7  -1 -31   21.02    9.26
   7   1 -31   26.82    9.00
   7  -1 -32    0.52    7.18
   7   1 -32    0.80    7.63
   7  -1 -33   20.24    7.72
   7   1 -33    4.01    8.32
   7  -1 -34   -3.11    6.95
   7   1 -34    9.15    7.49
   7  -1 -35   13.64    8.95
   7   1 -35   18.82    9.36
   7  -1 -36   -0.44    6.87
   7   1 -36    0.96    7.94
   7  -1 -37   -0.30    6.87
   7   1 -37   -2.64    8.01
  -7   2   1   30.78   13.02
   7  -2  -1   37.18    9.86
   7  -2  -1   44.04   14.46
   7   2  -1   46.82    9.39
   7   2  -1   35.26   12.46
  -7  -2   1   53.94   13.80
  -7   2   2   48.49   13.88
   7  -2  -2   32.09    9.99
   7  -2  -2   49.39   13.86
   7   2  -2   54.54    9.98
   7   2  -2   28.10   11.68
  -7  -2   2   44.65   13.57
  -7   2   3    0.37    9.30
   7  -2  -3   12.37    7.46
   7  -2  -3    2.34    9.84
   7   2  -3    4.83    4.74
   7   2  -3    4.05    8.35
  -7  -2   3    3.13    9.60
  -7   2   4   15.30   10.86
   7  -2  -4    4.71    7.05
   7  -2  -4    5.69    9.47
   7   2  -4    6.62    5.13
   7   2  -4    8.23    9.56
  -7  -2   4    1.83    8.30
  -7   2   5  268.31   40.02
   7  -2  -5  187.90   36.26
   7  -2  -5  373.03   42.70
   7   2  -5  268.44   36.47
   7   2  -5  241.86   39.16
  -7  -2   5  260.47   40.25
  -7   2   6   22.92   10.86
   7  -2  -6   20.48    7.72
   7  -2  -6   24.72   11.68
   7   2  -6   24.81    7.24
   7   2  -6   11.73    9.86
  -7  -2   6    9.20    9.05
  -7   2   7  296.65   43.04
   7  -2  -7  262.46   40.11
   7  -2  -7  259.19   43.17
   7   2  -7  322.85   40.09
   7   2  -7  255.30   42.23
  -7  -2   7  239.82   42.43
  -7   2   8    4.53    9.72
   7  -2  -8    2.57    5.56
   7  -2  -8    4.51    9.50
   7   2  -8    3.00    4.61
   7   2  -8    4.06    8.27
  -7  -2   8    0.79    9.05
  -7   2   9   97.00   18.27
   7  -2  -9   92.60   14.09
   7  -2  -9   67.59   16.64
   7   2  -9   48.17   12.13
   7   2  -9   76.48   16.98
  -7  -2   9   72.75   16.84
  -7   2  10   21.16   10.05
   7  -2 -10   12.39    5.91
   7  -2 -10   17.59   10.69
   7   2 -10   13.17    6.68
   7   2 -10   15.57   10.08
  -7  -2  10    9.65    9.88
  -7   2  11  107.16   25.30
   7  -2 -11  160.41   23.99
   7  -2 -11  182.87   28.45
   7   2 -11  196.95   24.71
   7   2 -11  134.57   27.10
  -7  -2  11  140.22   26.92
  -7   2  12   26.52   11.53
   7  -2 -12   41.89    8.74
   7  -2 -12   39.57   13.69
   7   2 -12   17.11    7.19
   7   2 -12   37.14   12.47
  -7  -2  12   31.72   12.86
  -7   2  13   85.11   17.58
   7  -2 -13   77.75   13.22
   7  -2 -13   81.04   18.04
   7   2 -13   61.09   13.14
   7   2 -13   77.43   17.80
  -7  -2  13   61.70   17.60
  -7   2  14    7.38    9.31
   7  -2 -14   12.97    6.15
   7  -2 -14   -5.40   12.02
   7   2 -14    5.13   11.07
  -7  -2  14    2.17    8.91
  -7   2  15   40.98   11.48
   7  -2 -15   28.66    7.99
   7  -2 -15   30.87   13.06
   7   2 -15   27.12   12.26
   7  -2 -16  109.92   17.30
   7   2 -16   91.82   21.77
   7  -2 -17   57.38   12.37
   7   2 -17   92.87   19.35
   7  -2 -18   47.02    9.83
   7  -2 -19    4.21    5.48
   7  -2 -20   13.54    6.20
  -7  -2  20   11.27    7.62
   7  -2 -21   57.50   12.20
  -7  -2  21   72.28   14.20
  -7   2  22   21.07    8.23
   7  -2 -22    9.43    6.34
   7   2 -22   14.42    7.76
  -7  -2  22    9.11    8.64
  -7   2  23   39.51   10.93
   7   2 -23   46.92   13.18
  -7  -2  23   71.64   12.81
  -7   2  24    2.24    5.51
   7   2 -24    3.90    7.27
  -7  -2  24    2.03    6.21
   7   2 -25   13.71    8.33
  -7  -2  25   21.51    8.41
   7   2 -26    3.37    6.72
  -7  -2  26    1.13    6.52
   7   2 -27   19.35    9.09
  -7  -2  27    9.80    7.32
   7   2 -28    5.07    7.34
  -7  -2  28    9.83    6.69
   7   2 -29    7.29    8.37
  -7  -2  29    5.02    6.16
   7   2 -30    6.39    6.99
  -7  -2  30    4.14    6.31
   7   2 -31   22.51   10.02
  -7  -2  31   12.10    8.02
   7  -2 -32   -1.67    6.60
   7   2 -32    1.36    7.65
  -7  -2  32    2.59    7.04
   7  -2 -33   36.07    9.85
   7   2 -33   23.43   10.51
   7  -2 -34   -0.28    6.30
   7   2 -34   -1.09    7.38
   7  -2 -35   -0.42    6.89
   7   2 -35   -9.41    9.99
   7  -2 -36    4.20    6.52
   7   2 -36    5.19    8.39
   7   2 -37    2.16    9.14
  -7   3   1   10.91   10.79
   7  -3  -1    0.26    6.16
   7  -3  -1   -1.90    9.45
   7   3  -1    0.47    4.58
   7   3  -1   -1.64    8.40
  -7  -3   1    1.12    9.14
  -7   3   2  178.16   30.05
   7  -3  -2  164.97   26.15
   7  -3  -2  160.95   29.28
   7   3  -2  160.11   24.96
   7   3  -2  185.77   29.01
  -7  -3   2  152.56   28.44
  -7   3   3   57.42   15.25
   7  -3  -3   57.78   12.00
   7  -3  -3   75.91   16.77
   7   3  -3   45.75   10.38
   7   3  -3   53.44   14.48
  -7  -3   3   55.50   15.10
  -7   3   4    9.78    9.93
   7  -3  -4   16.96    8.32
   7  -3  -4   14.65   10.79
   7   3  -4    6.49    5.01
   7   3  -4   -0.34    8.24
  -7  -3   4    4.15    9.34
  -7   3   5  122.86   21.80
   7  -3  -5   70.04   16.39
   7  -3  -5  101.06   20.14
   7   3  -5  101.86   16.39
   7   3  -5   98.17   19.32
  -7  -3   5  102.68   20.29
  -7   3   6   21.05   11.14
   7  -3  -6   19.40    7.06
   7  -3  -6   28.98   12.55
   7   3  -6   14.20    6.26
   7   3  -6    4.06    8.94
  -7  -3   6   14.89   10.11
  -7   3   7   -1.35    8.95
   7  -3  -7    0.07    6.22
   7  -3  -7    2.26    8.88
   7   3  -7    0.61    4.89
   7   3  -7    1.32   10.05
  -7  -3   7    2.78    8.30
  -7   3   8    1.62    7.28
   7  -3  -8   -2.08    5.94
   7  -3  -8   -2.39   11.37
   7   3  -8    1.30    4.69
   7   3  -8   -2.90    8.53
  -7  -3   8   -4.12    9.06
  -7   3   9  209.14   37.43
   7  -3  -9  266.60   35.95
   7  -3  -9  260.57   39.76
   7   3  -9  253.07   35.42
   7   3  -9  170.63   36.82
  -7  -3   9  298.62   39.81
  -7   3  10   90.53   17.92
   7  -3 -10   95.09   15.07
   7  -3 -10   90.09   19.21
   7   3 -10   86.73   14.26
   7   3 -10   74.37   17.83
  -7  -3  10   32.10   14.47
  -7   3  11    5.83    9.96
   7  -3 -11    1.11    5.46
   7  -3 -11   11.59   11.49
   7   3 -11    2.20    5.92
   7   3 -11    3.26   10.33
  -7  -3  11   11.31    7.69
  -7  -3  11    0.52    8.42
  -7   3  12   -2.37    8.26
   7  -3 -12    1.39    4.69
   7  -3 -12   -0.79   10.74
   7   3 -12   -2.30    9.28
  -7  -3  12   -0.98    9.52
  -7   3  13  107.44   19.02
   7  -3 -13   82.83   15.11
   7  -3 -13   77.47   20.35
   7   3 -13   70.59   19.59
  -7  -3  13   99.48   19.46
  -7   3  14   86.78   19.67
   7  -3 -14   99.40   16.70
   7  -3 -14   90.64   21.05
   7   3 -14  119.58   22.30
   7  -3 -15  168.35   26.45
   7   3 -15  196.29   31.63
   7  -3 -16   21.87    6.81
   7   3 -16   12.36   11.63
   7  -3 -17    5.50    5.49
   7   3 -17    4.07   11.02
  -7  -3  17    3.31    6.81
   7  -3 -18   43.76    9.31
   7   3 -18   46.57   12.03
  -7  -3  18   34.46   10.02
   7  -3 -19  392.47   49.85
   7   3 -19  294.94   50.87
  -7  -3  19  356.79   50.85
   7  -3 -20    1.58    5.28
   7   3 -20    6.66    8.13
  -7  -3  20   -1.42    6.85
   7  -3 -21    4.80    5.29
   7   3 -21   14.57    8.22
  -7  -3  21    6.99    7.02
   7  -3 -22    2.08    4.97
   7   3 -22   -4.56    8.53
  -7  -3  22   -0.67    5.49
  -7   3  23   14.78    7.66
   7  -3 -23   26.08    7.36
   7   3 -23   12.49    8.22
  -7  -3  23   23.07    8.92
  -7   3  24    9.82    7.13
   7   3 -24   11.98    8.56
  -7  -3  24    3.30    6.85
  -7   3  25   39.91   10.23
   7   3 -25   38.40   11.88
  -7  -3  25   41.22   10.91
   7   3 -26   -2.65    6.63
  -7  -3  26    0.11    7.46
   7   3 -27   -1.52    8.42
  -7  -3  27    8.18    6.46
   7   3 -28   -2.99    7.77
  -7  -3  28    8.12    6.60
   7   3 -29   11.60    9.28
  -7  -3  29   26.27    8.68
   7   3 -30   -3.24    8.61
  -7  -3  30    1.88    6.43
   7   3 -31    5.61    9.11
  -7  -3  31    6.04    7.66
   7   3 -32    6.32    8.59
  -7  -3  32   -1.46    6.71
   7   3 -33    8.80    8.42
  -7  -3  33    0.04    6.85
   7  -3 -34   -1.22    5.90
   7   3 -34    0.43    8.29
   7  -3 -35   -1.07    6.59
   7   3 -35    3.86    8.84
   7  -3 -36   -2.47    5.83
   7   3 -36    6.37    9.53
  -7   4   1   60.84   17.57
   7  -4  -1   78.72   14.74
   7  -4  -1   89.04   18.90
   7   4  -1   65.49   12.93
  -7  -4   1   80.74   17.25
  -7   4   2  124.77   24.07
   7  -4  -2  107.64   19.93
   7  -4  -2  137.54   24.80
   7   4  -2  116.51   18.97
  -7  -4   2  133.49   23.64
  -7   4   3   19.02   10.82
   7  -4  -3    8.31    6.42
   7  -4  -3   18.15   12.27
   7   4  -3   10.35    5.61
  -7  -4   3   25.34   10.84
  -7   4   4   26.17   13.03
   7  -4  -4   54.58   11.38
   7  -4  -4   31.45   13.63
   7   4  -4   50.44    9.87
   7   4  -4   36.99   12.40
  -7  -4   4   47.07   13.78
  -7   4   5   74.73   18.92
   7  -4  -5   70.59   15.60
   7  -4  -5  105.72   21.26
   7   4  -5   93.81   15.32
   7   4  -5   94.82   18.50
  -7  -4   5   97.20   19.33
  -7   4   6  106.11   19.70
   7  -4  -6   96.51   15.83
   7  -4  -6   63.67   18.06
   7   4  -6   74.45   14.04
   7   4  -6   69.51   17.44
  -7  -4   6   81.08   18.21
  -7   4   7   54.38   13.95
   7  -4  -7   60.39   11.39
   7  -4  -7   40.47   14.96
   7   4  -7   35.53    9.58
   7   4  -7   45.61   13.57
  -7  -4   7   36.04   13.04
  -7   4   8   96.39   16.87
   7  -4  -8   63.47   13.07
   7  -4  -8   45.09   16.75
   7   4  -8   45.33   11.76
   7   4  -8   64.53   15.32
  -7  -4   8   59.29   12.98
  -7  -4   8   79.56   16.48
  -7   4   9   52.00   13.33
   7  -4  -9   32.27    9.15
   7  -4  -9    3.87   12.35
   7   4  -9   40.56   12.80
  -7  -4   9   40.60   13.16
  -7   4  10   -0.76    7.99
   7  -4 -10   10.88    5.99
   7  -4 -10    1.24   10.05
   7   4 -10   -4.17    9.59
  -7  -4  10   -1.76    8.96
  -7   4  11  113.16   23.45
   7  -4 -11  148.44   22.10
   7  -4 -11  109.40   25.24
   7   4 -11  131.18   24.91
  -7  -4  11  146.47   25.59
  -7   4  12  142.26   25.40
   7  -4 -12  137.88   22.78
   7  -4 -12  189.75   28.29
   7   4 -12  156.91   27.32
  -7  -4  12  112.28   24.93
   7  -4 -13  151.53   22.37
   7  -4 -13  107.32   25.42
   7   4 -13  133.73   25.68
   7  -4 -14   27.88    8.88
   7   4 -14   41.90   10.93
   7   4 -14   53.49   14.92
   7  -4 -15   54.19   11.88
   7   4 -15   61.23   14.52
   7   4 -15   68.07   18.02
  -7  -4  15   73.13   13.79
   7  -4 -16   40.50    9.05
   7   4 -16   21.17   13.12
  -7  -4  16   35.15   10.29
   7  -4 -17  159.24   25.18
   7   4 -17  189.11   30.96
  -7  -4  17  163.82   26.60
   7  -4 -18   20.01    7.24
   7   4 -18   15.76    9.77
  -7  -4  18   38.10    9.35
   7  -4 -19    7.91    5.80
   7   4 -19   15.46    9.56
  -7  -4  19   33.68    9.20
   7  -4 -20   24.76    7.54
   7   4 -20   64.78   12.90
  -7  -4  20   25.43    9.43
   7  -4 -21   48.86   10.58
   7   4 -21   54.48   13.16
  -7  -4  21   51.15   12.40
   7  -4 -22   25.17    8.00
   7   4 -22   52.06   13.50
  -7  -4  22   46.31   10.99
   7  -4 -23    8.25    5.88
   7   4 -23   12.87    9.87
  -7  -4  23    5.53    7.39
   7  -4 -24   -0.36    5.03
   7   4 -24    5.22    8.28
  -7  -4  24    4.95    7.28
   7   4 -25   -0.63    9.18
  -7  -4  25    6.09    7.24
   7   4 -26    9.50    9.40
  -7  -4  26   25.40    8.43
   7   4 -27    6.58    7.89
  -7  -4  27   21.69    8.02
   7   4 -28    7.74    8.68
  -7  -4  28   12.45    7.65
   7   4 -29    8.42    8.42
  -7  -4  29    9.65    7.51
   7   4 -30    1.52    8.28
  -7  -4  30    0.47    7.29
   7   4 -31    5.25    8.46
  -7  -4  31   11.31    7.54
   7   4 -32    6.57    9.60
  -7  -4  32    7.20    8.83
   7   4 -33   17.02   10.00
  -7  -4  33   11.35    8.45
   7   4 -34   -3.62   10.40
  -7  -4  34    2.59    6.92
   7  -4 -35   -0.37    5.77
   7   4 -35   -2.20    9.29
   7  -4 -36    2.37    6.29
   7   4 -36   -0.44    8.21
  -7   5   1   -4.38   10.84
   7  -5  -1   -1.49    5.85
   7  -5  -1    3.89    9.18
   7   5  -1    5.16    4.62
  -7  -5   1   -2.06    9.72
  -7   5   2   -2.04   10.45
   7  -5  -2    5.98    5.45
   7  -5  -2    2.13   10.42
   7   5  -2   -1.23    4.90
  -7  -5   2   -1.24   10.16
  -7   5   3   43.11   16.05
   7  -5  -3   36.64   10.60
   7  -5  -3   44.06   15.39
   7   5  -3   41.51    9.55
  -7  -5   3   63.45   14.60
  -7   5   4  128.19   24.87
   7  -5  -4  100.42   20.00
   7  -5  -4  143.45   24.73
   7   5  -4  120.90   19.54
  -7  -5   4  124.35   23.42
  -7   5   5   14.58   13.31
   7  -5  -5   47.32   10.81
   7  -5  -5   28.06   13.52
   7   5  -5   32.75    9.08
  -7  -5   5   46.09   10.44
  -7  -5   5   38.96   12.83
  -7   5   6   -3.96   10.60
   7  -5  -6    3.87    5.86
   7  -5  -6    8.00    9.90
  -7  -5   6    2.32    9.26
  -7   5   7    2.91    9.39
   7  -5  -7    8.42    7.35
   7  -5  -7   24.50   12.09
   7   5  -7   28.24    8.39
  -7  -5   7   22.29   11.24
  -7   5   8   95.94   21.17
   7  -5  -8   78.27   17.44
   7  -5  -8  107.78   22.24
   7   5  -8  115.69   19.18
  -7  -5   8  150.42   23.01
  -7   5   9  131.43   24.55
   7  -5  -9  135.22   22.51
   7  -5  -9  122.60   25.75
   7   5  -9  139.54   23.22
  -7  -5   9  144.64   25.85
  -7   5  10   58.30   14.96
   7  -5 -10   42.50   11.25
   7  -5 -10   51.36   16.54
   7   5 -10   56.78   13.18
  -7  -5  10   54.80   15.50
   7  -5 -11  102.10   19.36
   7  -5 -11  153.07   24.87
   7   5 -11   99.09   20.29
   7   5 -11  128.49   23.88
   7  -5 -12    2.99    6.01
   7   5 -12    0.58    7.29
   7   5 -12    8.01    9.57
  -7  -5  12    3.11    7.02
   7  -5 -13   53.04   12.11
   7   5 -13   54.83   13.73
   7   5 -13   44.51   15.80
  -7  -5  13   58.18   12.38
   7  -5 -14   45.60   11.39
   7   5 -14   62.36   13.88
   7   5 -14   43.95   15.92
  -7  -5  14   67.07   13.00
   7  -5 -15  218.24   28.89
   7   5 -15  161.67   29.91
   7   5 -15  152.43   31.46
  -7  -5  15  190.07   29.34
   7  -5 -16   -0.01    5.78
   7   5 -16   -0.28   10.75
  -7  -5  16   -0.07    5.54
   7  -5 -17    7.01    6.08
   7   5 -17   10.12   11.86
  -7  -5  17   10.62    7.83
   7  -5 -18    6.21    5.93
   7   5 -18   10.64    8.66
  -7  -5  18    4.48    7.60
   7  -5 -19   31.45    8.03
   7   5 -19   36.90   11.57
  -7  -5  19   32.20    9.62
   7  -5 -20   35.34    8.80
   7   5 -20   26.43   11.48
  -7  -5  20   52.17   11.37
   7  -5 -21    7.22    5.50
   7   5 -21   12.43    9.00
  -7  -5  21    8.26    6.82
   7  -5 -22   -0.48    4.53
   7   5 -22    1.67    7.41
  -7  -5  22    3.47    5.48
   7   5 -23    5.26    8.28
  -7  -5  23    9.34    6.99
   7   5 -24    0.00    8.33
  -7  -5  24   22.94    8.90
   7   5 -25   16.90    9.94
  -7  -5  25    7.26    7.32
   7   5 -26   12.08   10.06
  -7  -5  26    9.40    7.70
   7   5 -27   -4.00    9.41
  -7  -5  27   -1.01    5.78
   7   5 -28    1.38    8.81
  -7  -5  28   -2.25    6.42
   7   5 -29   23.54    9.82
  -7  -5  29   28.84   10.40
   7   5 -30    3.49    9.27
  -7  -5  30   11.33    8.24
   7   5 -31   29.77   11.81
  -7  -5  31    5.31    6.87
   7   5 -32    5.53    9.76
  -7  -5  32   -5.12    7.63
   7   5 -33    3.68    8.23
  -7  -5  33   -5.14    6.78
   7   5 -34   12.11   10.50
  -7  -5  34    0.32    7.40
   7   5 -35    4.12   10.12
  -7  -5  35    6.03    8.16
   7   5 -36   -4.65    9.90
  -7   6   1   93.53   20.91
   7  -6  -1  100.36   17.52
   7  -6  -1   40.09   16.58
   7   6  -1   95.57   15.43
   7   6  -1   88.89   16.27
  -7  -6   1   73.84   15.65
  -7  -6   1  107.78   19.37
  -7   6   2   52.57   18.86
   7  -6  -2   60.28   14.31
   7  -6  -2   90.56   18.58
   7   6  -2   67.01   13.49
   7   6  -2   84.83   15.67
  -7  -6   2   73.80   14.18
  -7  -6   2   57.86   16.41
  -7   6   3   33.66   14.18
   7  -6  -3   35.80    9.89
   7  -6  -3   52.02   15.03
   7   6  -3   37.91   10.26
  -7  -6   3   30.46   12.69
  -7   6   4   27.53   12.29
   7  -6  -4    9.44    8.00
   7  -6  -4   18.86   12.06
   7   6  -4   11.63    7.01
  -7  -6   4   -1.99    9.01
  -7   6   5    0.87    9.23
   7  -6  -5   -2.28    6.48
   7  -6  -5    7.40   10.45
   7   6  -5    3.22    6.40
  -7  -6   5   -2.77    9.89
  -7   6   6   64.21   18.62
   7  -6  -6   75.55   15.65
   7  -6  -6   78.40   19.63
   7   6  -6   96.16   17.11
  -7  -6   6  103.33   19.53
  -7   6   7  136.64   28.11
   7  -6  -7  202.98   27.28
   7  -6  -7  178.46   31.39
   7   6  -7  148.61   26.61
  -7  -6   7  152.31   28.78
  -7   6   8   79.97   17.56
   7  -6  -8   74.14   14.00
   7  -6  -8  108.38   19.74
   7   6  -8   51.32   13.53
  -7  -6   8   38.12   15.00
   7  -6  -9   -2.45    6.26
   7   6  -9    1.07    6.43
  -7  -6   9   -0.29    6.45
   7  -6 -10   96.02   18.87
   7   6 -10  100.83   20.05
  -7  -6  10  127.56   19.73
   7  -6 -11  136.69   22.27
   7   6 -11  175.51   24.96
  -7  -6  11  105.34   21.82
   7  -6 -12   12.69    7.32
   7   6 -12    1.93    7.39
  -7  -6  12    9.26    7.86
   7  -6 -13    8.62    7.44
   7   6 -13    7.91    8.06
  -7  -6  13   20.33    8.08
   7  -6 -14   11.44    7.12
   7   6 -14   -2.65    7.24
  -7  -6  14   10.94    6.72
   7  -6 -15    1.58    6.08
   7   6 -15    2.35    7.56
  -7  -6  15    3.30    6.93
   7  -6 -16   43.94   11.07
  -7  -6  16   62.00   13.09
   7  -6 -17   88.63   16.19
  -7  -6  17   99.24   17.96
   7  -6 -18   80.12   13.76
   7   6 -18   48.88   15.08
  -7  -6  18   83.98   15.70
   7  -6 -19    7.44    6.00
   7   6 -19   11.69    9.73
  -7  -6  19    1.74    7.25
   7  -6 -20    0.00    4.59
   7   6 -20   -0.02    8.39
  -7  -6  20    1.42    6.87
   7  -6 -21    7.77    5.18
   7   6 -21    3.32    8.05
  -7  -6  21   -4.05    6.54
   7   6 -22   16.92   10.89
  -7  -6  22   28.31   10.47
   7   6 -23   22.63   10.76
  -7  -6  23   37.84   10.70
   7   6 -24   12.34   10.41
  -7  -6  24   18.64    9.04
   7   6 -25   -0.39   10.09
  -7  -6  25   -5.07    7.95
   7   6 -26   15.44   11.49
  -7  -6  26   17.53    9.37
   7   6 -27   26.25   12.67
  -7  -6  27   -0.60    7.17
   7   6 -28    5.34    9.18
  -7  -6  28   32.56    9.66
   7   6 -29    3.57    9.43
  -7  -6  29    3.53    7.98
   7   6 -30   -0.40    8.24
  -7  -6  30    5.67    7.42
   7   6 -31    6.17   12.50
  -7  -6  31   -0.28    8.12
   7   6 -32   13.47   11.49
  -7  -6  32   20.88    9.61
   7   6 -33    0.89    9.47
  -7  -6  33    1.06    7.14
   7   6 -34    4.92   11.36
  -7  -6  34    1.56    7.58
   7   6 -35    9.93   10.30
  -7  -6  35    5.74    8.52
   7   6 -36   -4.27   10.40
  -7  -6  36    9.97    8.42
  -7   7   1   24.47   13.11
   7  -7  -1    0.98   10.72
   7   7  -1    3.96    7.49
  -7   7   2    9.28   12.23
   7  -7  -2   35.48   13.23
   7   7  -2   27.67    9.58
  -7   7   3   18.14   12.56
   7  -7  -3    3.47   11.79
   7   7  -3   22.23    9.40
  -7   7   4  228.84   39.58
   7  -7  -4  265.74   40.18
   7   7  -4  214.85   35.66
   7  -7  -5   93.31   22.95
   7   7  -5  117.81   20.34
  -7  -7   5  102.37   21.88
   7  -7  -6    5.70    7.08
   7   7  -6   20.33    9.07
  -7  -7   6   11.72    7.52
  -7  -7   6   -4.12   10.45
   7  -7  -7   67.76   14.75
   7   7  -7   82.97   16.81
  -7  -7   7   80.56   15.63
   7  -7  -8   18.24    7.88
   7   7  -8   20.63    9.10
  -7  -7   8   16.07    8.25
   7  -7  -9   30.40   10.71
   7   7  -9   40.45   11.77
  -7  -7   9   51.95   11.08
   7  -7 -10  132.36   23.44
   7   7 -10  121.67   24.85
  -7  -7  10  176.59   24.46
   7  -7 -11   38.12   10.28
   7   7 -11   21.24   10.63
  -7  -7  11   41.48   10.60
   7  -7 -12    6.18    7.50
   7   7 -12    5.99    8.30
  -7  -7  12   -2.44    6.73
   7  -7 -13   22.17    8.94
   7   7 -13   10.07    9.77
  -7  -7  13   37.60   10.55
   7  -7 -14  186.26   28.62
   7   7 -14  181.00   30.83
  -7  -7  14  177.78   29.18
   7  -7 -15   -4.34    6.98
   7   7 -15   -6.41    8.84
  -7  -7  15    9.26    6.86
   7  -7 -16    2.89    5.79
  -7  -7  16   -1.98    7.73
   7  -7 -17    1.23    6.32
  -7  -7  17   -4.09    7.18
   7  -7 -18    6.21    6.03
   7   7 -18   -0.94    8.33
  -7  -7  18   -1.66    7.11
   7  -7 -19    3.39    5.05
   7   7 -19   -2.78    9.96
  -7  -7  19    3.06    7.75
   7   7 -20   33.76   12.67
  -7  -7  20   40.09   10.72
   7   7 -21   -3.36    8.96
  -7  -7  21   -0.53    5.55
   7   7 -22   -1.98    7.87
  -7  -7  22    0.53    6.54
   7   7 -23    3.27    9.12
  -7  -7  23    0.24    6.65
   7   7 -24   19.66   12.14
  -7  -7  24   62.31   13.03
   7   7 -25   -6.36   10.65
  -7  -7  25    1.22    6.08
   7   7 -26    5.70   10.35
  -7  -7  26   25.53    9.19
   7   7 -27   -3.49    9.34
  -7  -7  27    4.34    7.28
   7   7 -28    2.98   10.51
  -7  -7  28    6.73    9.02
   7   7 -29    6.59   10.94
  -7  -7  29    0.11    6.92
   7   7 -30   -4.53    9.74
  -7  -7  30   16.14    8.86
   7   7 -31   -8.62   10.37
  -7  -7  31   -1.67    7.44
   7   7 -32    1.62    9.80
  -7  -7  32    5.62    8.04
   7   7 -33    7.67   11.56
  -7  -7  33   -4.62    7.48
   7   7 -34   12.22   11.44
  -7  -7  34   15.80    9.22
   7   7 -35   -6.55   11.12
  -7  -7  35    2.60    6.90
  -7  -7  36    0.01    7.86
  -7  -7  37    2.64    8.10
  -7  -7  38    2.93    8.29
   7  -8  -1   63.43   14.90
  -7  -8   1   90.18   18.86
  -7  -8   2   94.71   21.11
  -7  -8   3    7.81    6.86
  -7  -8   3    1.78    9.90
   7   8  -4   13.83    9.19
  -7  -8   4   35.21    9.60
   7   8  -5    0.32    7.91
  -7  -8   5    6.22    7.64
   7   8  -6   35.29   12.79
  -7  -8   6   49.36   10.95
   7   8  -7   -3.82    8.40
  -7  -8   7    4.13    7.29
   7   8  -8  113.27   18.85
  -7  -8   8   53.43   13.73
   7   8  -9    4.35    9.56
  -7  -8   9   12.78    8.56
   7  -8 -10    9.76    7.50
   7   8 -10   12.79    8.93
  -7  -8  10   11.04    7.61
   7  -8 -11    3.22    6.51
   7   8 -11    0.31    9.52
  -7  -8  11    1.09    7.45
   7  -8 -12  104.45   21.39
   7   8 -12  132.27   25.00
  -7  -8  12  170.91   23.78
   7  -8 -13   -0.56    6.27
   7   8 -13   -2.91    8.89
  -7  -8  13    6.17    6.96
   7  -8 -14   10.27    7.70
   7   8 -14   10.33    9.16
  -7  -8  14    5.52    7.79
   7  -8 -15    0.19    6.63
   7   8 -15    4.34    8.84
  -7  -8  15    3.97    6.31
   7  -8 -16   53.08   13.07
  -7  -8  16   80.29   15.00
   7  -8 -17   -1.71    6.02
  -7  -8  17    3.77    6.84
   7   8 -18   10.81    9.91
  -7  -8  18    8.76    8.00
   7   8 -19   -2.97    8.88
  -7  -8  19    5.44    6.55
   7   8 -20   10.78   10.50
  -7  -8  20   11.83    7.39
   7   8 -21   -0.41    9.07
  -7  -8  21    0.09    7.55
   7   8 -22   18.39   10.94
  -7  -8  22    7.65    7.64
   7   8 -23    4.50    9.89
  -7  -8  23    9.44    7.80
   7   8 -24    8.77   10.24
  -7  -8  24   16.50    8.41
   7   8 -25   -3.79    9.22
  -7  -8  25    0.70    6.84
   7   8 -26   30.47   13.29
  -7  -8  26   16.36   10.06
   7   8 -27    9.75   10.42
  -7  -8  27    5.57    7.33
   7   8 -28   24.65   11.80
  -7  -8  28   -1.43    8.54
   7   8 -29    2.34    9.78
  -7  -8  29    0.43    7.11
   7   8 -30   -7.43   10.36
  -7  -8  30    1.84    7.06
   7   8 -31   -3.44   10.25
  -7  -8  31   -1.16    7.66
   7   8 -32    4.77   10.01
  -7  -8  32   14.16    8.72
   7   8 -33    3.20    9.65
  -7  -8  33    2.54    7.50
   7   8 -34    3.01   10.23
  -7  -8  34    0.50    7.48
   7   8 -35    5.71   11.90
  -7  -8  35   -1.50    7.39
   7  -9  -1   -0.81    7.27
  -7  -9   1   -0.00    6.18
   7  -9  -2   23.90   10.33
  -7  -9   2   37.24    9.52
   7  -9  -3   -0.75    6.44
  -7  -9   3    0.62    5.81
   7  -9  -4   46.79   12.96
  -7  -9   4   54.25   12.19
   7  -9  -5    0.61    6.60
  -7  -9   5   -2.62    7.40
  -7  -9   6   29.01    9.47
  -7  -9   7   26.55    9.29
  -7  -9   8   40.32   11.24
  -7  -9   9    7.33    7.44
  -7  -9  10   97.74   18.76
  -7  -9  11    8.12    8.31
   7   9 -12    7.94   10.25
  -7  -9  12    4.86    7.48
   7   9 -13    8.14   10.36
  -7  -9  13   -0.13    7.38
   7  -9 -14   80.76   16.55
   7   9 -14   88.81   20.32
  -7  -9  14   99.60   17.94
   7  -9 -15    1.62    6.09
   7   9 -15   -1.08    9.02
  -7  -9  15    1.80    6.40
   7  -9 -16   12.46    8.13
  -7  -9  16   17.41    7.38
  -7  -9  17    3.29    7.99
   7   9 -18    3.11    9.51
  -7  -9  18   53.91   11.39
   7   9 -19    3.19    9.04
  -7  -9  19   -0.58    7.96
   7   9 -20   31.24   13.07
  -7  -9  20    5.59    8.08
   7   9 -21   -4.69   10.12
  -7  -9  21    0.89    8.10
   7   9 -22   -0.72   10.21
  -7  -9  22    1.39    7.16
   7   9 -23   -3.67   10.07
  -7  -9  23    0.02    7.56
   7   9 -24    8.42   10.08
  -7  -9  24   28.65    9.83
   7   9 -25   -0.28    9.35
  -7  -9  25   -4.97    8.65
   7   9 -26   24.05   12.43
  -7  -9  26    8.74    8.39
   7   9 -27    0.03   10.25
  -7  -9  27   12.44    7.86
   7   9 -28    4.17    9.57
  -7  -9  28    6.27    8.99
   7   9 -29   -4.54   11.25
  -7  -9  29   -0.36    6.63
   7   9 -30   -7.34   10.90
  -7  -9  30    2.37    6.93
   7   9 -31   -3.02   10.31
  -7  -9  31    5.72    8.67
   7   9 -32   -9.23   12.00
  -7  -9  32   -0.97    7.45
   7   9 -33   -4.78   11.09
  -7  -9  33    2.36    8.49
   7   9 -34    3.61    9.90
   7 -10  -1    7.57    7.81
  -7 -10   1   10.29    8.61
   7 -10  -2   30.58   10.91
  -7 -10   2   57.47   11.80
   7 -10  -3   -0.03    7.36
  -7 -10   3    0.47    6.32
   7 -10  -4    3.83    8.01
  -7 -10   4    1.63    5.98
   7 -10  -5   -2.51    6.73
  -7 -10   5    9.01    7.92
   7 -10  -6  162.03   25.00
  -7 -10   6  127.51   23.79
   7 -10  -7   -5.32    7.65
  -7 -10   7    1.91    7.07
   7 -10  -8    1.88    7.53
  -7 -10   8   12.47    7.31
   7 -10  -9    9.13    7.25
  -7 -10   9   -0.93    5.98
  -7 -10  10   24.63    9.53
  -7 -10  11    3.45    7.23
  -7 -10  12   50.66   13.36
  -7 -10  13   -2.64    6.12
  -7 -10  14   11.73    7.55
  -7 -10  15    0.51    7.09
  -7 -10  16   55.83   13.53
  -7 -10  17   -0.69    5.96
  -7 -10  18   34.50   11.51
  -7 -10  19    2.81    8.59
  -7 -10  20    3.60    7.90
  -7 -10  21    0.82    7.70
  -7 -10  23    7.51    8.15
  -7 -10  24    0.09    8.95
   7  10 -25    6.80    9.73
  -7 -10  25   -2.86    7.97
   7  10 -26    7.22   10.10
  -7 -10  26   22.69   10.10
   7  10 -27   -3.55    9.76
  -7 -10  27    1.88    6.92
   7  10 -28   21.02   12.16
  -7 -10  28    6.25    8.33
   7  10 -29   -2.05   11.17
  -7 -10  29   -0.86    7.44
   7  10 -30   -7.29   12.55
  -7 -10  30   -0.07    7.70
   7  10 -31    2.19   12.51
  -7 -10  31    3.85    7.54
   7  10 -32    8.97   12.08
   7  10 -33    1.10   12.17
   7  10 -34    1.93    9.74
   7 -11  -1   -0.44    7.27
  -7 -11   1    2.96    6.22
   7 -11  -2    1.41    7.31
  -7 -11   2    4.99    6.80
   7 -11  -3    2.41    7.72
  -7 -11   3    2.06    6.71
   7 -11  -4   32.33   11.39
  -7 -11   4   37.64   10.35
   7 -11  -5    9.83    8.34
  -7 -11   5   10.10    8.19
   7 -11  -6    1.13    7.56
  -7 -11   6    2.15    6.82
   7 -11  -7   23.20    9.09
   7 -11  -8    8.56    8.06
  -7 -11   8   33.97   10.19
   7 -11  -9    2.62    6.61
  -7 -11   9   -0.34    6.79
   7 -11 -10   25.34   10.34
  -7 -11  10   36.03   10.83
   7 -11 -11    2.88    7.03
  -7 -11  11    4.83    7.53
   7 -11 -12    0.00    7.21
  -7 -11  12   -2.97    6.44
  -7 -11  13    1.29    6.03
  -7 -11  14   28.40   10.78
  -7 -11  15   -2.96    7.12
  -7 -11  16    7.54    7.74
  -7 -11  17    1.71    7.50
  -7 -11  18    5.02    7.67
  -7 -11  19   -0.18    7.30
  -7 -11  20   36.78   11.66
  -7 -11  21   -3.50    7.75
  -7 -11  22    0.66    8.03
  -7 -11  23    3.03    8.08
  -7 -11  24   17.04    9.72
  -7 -11  25    1.12    7.43
  -7 -11  26    3.12    8.75
  -7 -11  27    1.00    8.11
  -7 -11  28    5.17    8.30
   7 -12  -1    9.99    8.59
  -7 -12   1    7.30    6.67
   7 -12  -2   18.22    9.85
  -7 -12   2   19.92    8.65
   7 -12  -3   -2.50    7.45
  -7 -12   3    3.23    6.20
   7 -12  -4   10.33    8.60
  -7 -12   4   -2.90    6.56
   7 -12  -5    6.15    7.66
  -7 -12   5    1.86    6.80
   7 -12  -6   35.15   11.00
  -7 -12   6   57.43   12.66
   7 -12  -7   -1.53    6.82
  -7 -12   7    0.40    7.15
   7 -12  -8    4.44    7.53
  -7 -12   8   14.80    8.23
   7 -12  -9    6.66    7.31
  -7 -12   9    3.39    6.32
   7 -12 -10    6.57    7.29
  -7 -12  10   16.34    8.86
   7 -12 -11   -3.65    8.44
  -7 -12  11    8.29    6.99
  -7 -12  12   28.11   10.48
  -7 -12  13   -2.32    8.64
  -7 -12  14    5.28    6.92
  -7 -12  15   -3.20    8.02
  -7 -12  16   17.57    9.56
  -7 -12  17    2.77    7.06
  -7 -12  18    4.61    8.93
  -7 -12  19    2.19    7.51
  -7 -12  20   17.58    9.94
  -7 -12  21   -3.89    6.97
  -7 -12  22    8.47   10.68
  -7 -12  23    3.02    8.59
  -7 -12  24   -1.82    7.80
  -7 -12  25   -1.50    8.96
   7 -13  -1   -0.00    7.09
  -7 -13   1    2.50    6.88
   7 -13  -2   -0.73    7.20
  -7 -13   2    9.24    7.91
   7 -13  -3   23.58    9.94
  -7 -13   3   15.98    9.36
   7 -13  -4   49.94   14.68
  -7 -13   4   88.11   16.38
   7 -13  -5    4.31    8.60
  -7 -13   5    8.48    7.85
   7 -13  -6    4.43    7.47
  -7 -13   6    0.29    7.29
   7 -13  -7    1.15    7.19
  -7 -13   7   -3.24    8.33
   7 -13  -8    3.41    7.63
  -7 -13   8    9.56    8.33
   7 -13  -9    6.76    8.15
  -7 -13   9   12.80    8.03
  -7 -13  10   10.64    8.45
  -7 -13  11    1.98    7.73
  -7 -13  12   -2.87    7.85
  -7 -13  13    2.55    7.86
  -7 -13  14   25.37   11.12
  -7 -13  15    1.19    8.29
  -7 -13  16   -2.12    8.18
  -7 -13  17   -1.25    7.04
  -7 -13  18    3.94    7.09
  -7 -13  19   -2.67    7.63
  -7 -13  20   14.00    7.87
  -7 -13  21    4.36    8.10
  -7 -13  22   -1.10    7.94
   7 -14  -1   -3.46    7.50
  -7 -14   1   13.14    7.69
   7 -14  -2    2.08    7.71
  -7 -14   2   18.89    8.77
   7 -14  -3    0.91    7.25
  -7 -14   3    3.96    7.83
   7 -14  -4   -2.84    6.78
  -7 -14   4   -1.10    7.02
   7 -14  -5   -1.57    6.83
  -7 -14   5    9.39    7.73
   7 -14  -6   32.83   11.62
  -7 -14   6   32.23   11.09
   7 -14  -7   33.35   11.29
  -7 -14   7   22.95   10.43
  -7 -14   8   14.57    8.87
  -7 -14   9    0.38    7.35
  -7 -14  10   18.60    9.63
  -7 -14  11    9.35    8.52
  -7 -14  12    8.34    9.14
  -7 -14  13   -1.68    8.21
  -7 -14  14   -3.04    6.94
  -7 -14  15   -4.15    8.74
  -7 -14  16    1.32    7.54
  -7 -14  17   18.99    9.16
  -7 -14  18   -0.29    7.15
  -7 -14  19   -3.39    8.72
   7 -15  -1   -4.78    8.40
  -7 -15   1    2.75    7.48
   7 -15  -2   -0.71    7.65
  -7 -15   2   -2.61    7.62
   7 -15  -3    7.13    8.90
  -7 -15   3   11.45    7.89
   7 -15  -4    1.37    7.61
  -7 -15   4   11.53    7.75
   7 -15  -5    5.42    8.60
  -7 -15   5   -1.06    7.19
  -7 -15   6   -0.11    7.36
  -7 -15   7   -0.44    7.95
  -7 -15   8    5.31    7.63
  -7 -15   9    4.13    7.81
  -7 -15  10    3.33    8.24
  -7 -15  11    3.38    8.80
  -7 -15  12    8.27    8.54
  -7 -15  13    0.05    7.57
  -7 -15  14    1.38    7.74
  -7 -15  15    8.55    8.34
  -7 -15  16    1.60    7.82
   7 -16  -1    0.89    7.32
  -7 -16   1   17.47    8.73
   7 -16  -2   20.50    9.57
  -7 -16   2    3.15    7.93
   7 -16  -3   -1.04    6.82
  -7 -16   3   -3.54    6.93
  -7 -16   4   -1.16    7.46
  -7 -16   5   -0.06    8.40
  -7 -16   6   12.21    8.43
  -7 -16   7    8.15    8.46
  -7 -16   8   -3.04    7.79
  -7 -16   9    5.71    9.18
  -7 -16  10   13.52    8.30
  -7 -16  11   10.04    9.28
  -7 -16  12    1.08    9.00
   7 -17  -1   -2.02    8.48
  -7 -17   3   10.41    8.95
  -7 -17   4    4.91    7.74
  -7 -17   5    0.74    7.52
  -7 -17   6   -4.92    8.72
  -7 -17   7   -2.86    8.55
  -7 -17   8   -2.12    8.10
  -6   0   1    2.83    5.58
  -6   0   1   -1.30    9.16
   6   0  -1    2.51    5.42
   6   0  -1   -6.04   10.59
  -6   0   2  370.43   51.11
  -6   0   2  396.60   54.01
   6   0  -2  341.32   50.99
   6   0  -2  364.74   53.83
  -6   0   3   -3.46    9.54
   6   0  -3   -1.45    5.82
   6   0  -3   -1.14    9.66
  -6   0   4   20.83    7.33
  -6   0   4   22.89   11.68
   6   0  -4   13.76    6.44
   6   0  -4   25.16   12.09
  -6   0   5    5.17    6.60
  -6   0   5   -2.05    9.86
   6   0  -5    4.68    6.40
   6   0  -5   -3.09   10.61
  -6   0   6 1381.26  178.75
  -6   0   6 1337.95  180.99
   6   0  -6 1278.42  178.19
   6   0  -6 1401.64  181.33
  -6   0   7    2.58    6.26
  -6   0   7    2.80   10.36
   6   0  -7    1.62    4.93
   6   0  -7   -3.77    9.35
  -6   0   8   22.78    7.76
  -6   0   8   12.85   10.90
   6   0  -8   38.07    7.68
   6   0  -8   37.32   12.24
  -6   0   9   -2.25    5.16
  -6   0   9   -1.61    8.46
   6   0  -9    0.98    4.77
   6   0  -9    4.26    9.47
  -6   0  10  224.77   33.52
  -6   0  10  251.01   36.51
   6   0 -10  216.89   32.98
   6   0 -10  250.47   36.54
  -6   0  11    0.79    5.46
  -6   0  11   -0.97    7.91
   6   0 -11   -3.02    4.29
   6   0 -11   -1.96    8.21
  -6   0  12  300.69   43.11
  -6   0  12  264.24   44.89
   6   0 -12  335.53   43.09
   6   0 -12  300.58   45.96
  -6   0  13   -2.95    4.85
  -6   0  13   -0.23    6.86
   6   0 -13   -1.84    4.47
   6   0 -13    2.77    8.59
  -6   0  14  114.56   16.66
  -6   0  14   90.21   18.57
   6   0 -14   82.62   15.51
   6   0 -14  113.25   20.47
  -6   0  15    1.16    8.81
   6   0 -15   -2.31    4.23
   6   0 -15    8.23    9.62
   6   0 -16  289.10   41.93
   6   0 -16  304.42   45.39
  -6   0  17    7.23    5.99
   6   0 -17    0.37    4.45
   6   0 -17   -0.07    9.95
  -6   0  18  185.37   24.59
   6   0 -18  104.42   25.84
  -6   0  19   -1.94    6.23
  -6   0  20   -1.24    5.30
  -6   0  21    1.01    5.35
  -6   0  22  132.61   21.74
  -6   0  23   -1.53    5.81
  -6   0  24    0.53    5.37
   6   0 -26   67.25   14.60
   6   0 -27    1.15    5.60
   6   0 -28   37.97   11.15
   6   0 -29   -2.09    6.59
   6   0 -30   15.41    9.02
   6   0 -31   -1.27    5.84
   6   0 -32   43.82   12.35
   6   0 -33   -0.19    6.53
   6   0 -34   -2.62    8.22
   6   0 -35   -1.57    7.48
   6   0 -36   -0.03    8.24
   6   0 -37   -3.26    7.79
   6   0 -38    6.43    8.17
  -6   1   1   12.57   10.64
   6  -1  -1    5.80    6.41
   6  -1  -1    4.90   10.21
   6   1  -1   10.65    6.30
   6   1  -1   25.83   11.30
  -6  -1   1   14.82    6.65
  -6  -1   1    8.17   10.24
  -6   1   2  549.54   82.09
  -6   1   2  669.76   85.59
   6  -1  -2  552.79   82.48
   6  -1  -2  702.47   86.11
   6   1  -2  615.06   82.24
   6   1  -2  548.10   84.44
  -6  -1   2  624.66   82.51
  -6  -1   2  673.38   85.35
  -6   1   3   48.21    9.53
  -6   1   3   31.80   12.58
   6  -1  -3   17.37    8.68
   6  -1  -3   28.28   13.32
   6   1  -3   35.19    8.53
   6   1  -3   48.81   12.92
  -6  -1   3   28.38    8.94
  -6  -1   3   34.56   12.02
  -6   1   4  869.45  119.12
  -6   1   4  932.29  121.97
   6  -1  -4  889.16  119.51
   6  -1  -4  860.23  121.96
   6   1  -4  871.59  118.86
   6   1  -4 1039.91  122.52
  -6  -1   4  839.40  119.06
  -6  -1   4  874.41  121.60
  -6   1   5  130.55   19.70
  -6   1   5  101.06   21.61
   6  -1  -5  111.70   19.43
   6  -1  -5  118.75   22.92
   6   1  -5  126.27   19.19
   6   1  -5  122.16   22.11
  -6  -1   5  120.98   19.68
  -6  -1   5  128.41   22.71
  -6   1   6  109.59   16.83
  -6   1   6  103.31   19.87
   6  -1  -6  101.74   16.76
   6  -1  -6   91.00   19.86
   6   1  -6   85.14   15.62
   6   1  -6  113.69   20.09
  -6  -1   6   95.96   16.44
  -6  -1   6   91.57   19.68
  -6   1   7  306.83   40.41
  -6   1   7  278.81   42.84
   6  -1  -7  286.07   40.04
   6  -1  -7  246.50   42.59
   6   1  -7  336.13   40.25
   6   1  -7  278.73   42.57
  -6  -1   7  231.89   39.66
  -6  -1   7  265.43   42.54
  -6   1   8  743.00  103.73
  -6   1   8  743.83  105.96
   6  -1  -8  748.75  103.48
   6  -1  -8  820.49  106.85
   6   1  -8  836.71  103.74
   6   1  -8  845.47  106.76
  -6  -1   8  713.23  103.51
  -6  -1   8  744.22  106.17
  -6   1   9   21.52    6.73
  -6   1   9   -2.88    9.32
   6  -1  -9   14.89    6.35
   6  -1  -9   20.78   10.44
   6   1  -9    9.56    5.20
   6   1  -9   16.98   10.22
  -6  -1   9    9.60    5.43
  -6  -1   9   10.39    9.49
  -6   1  10   84.08   17.83
  -6   1  10  127.19   21.29
   6  -1 -10  119.06   17.85
   6  -1 -10  123.98   21.43
   6   1 -10  110.98   17.88
   6   1 -10  142.02   22.26
  -6  -1  10  103.39   17.79
  -6  -1  10  125.12   21.55
  -6   1  11   17.68    6.58
  -6   1  11   -0.00    7.93
   6  -1 -11   24.40    6.30
   6  -1 -11   19.20   11.33
   6   1 -11   19.22    6.34
   6   1 -11    6.69    9.07
  -6  -1  11   14.71    5.96
  -6  -1  11    2.85    8.36
  -6   1  12  361.65   42.87
  -6   1  12  393.48   45.81
   6  -1 -12  338.01   42.06
   6  -1 -12  268.32   44.41
   6   1 -12  192.88   40.90
   6   1 -12  362.44   46.23
  -6  -1  12  300.86   41.92
  -6  -1  12  303.89   44.89
  -6   1  13   72.34   11.89
  -6   1  13   53.58   13.48
   6  -1 -13   44.92    9.84
   6  -1 -13   85.18   15.54
   6   1 -13   54.40   10.61
   6   1 -13   23.98   12.58
  -6  -1  13   55.16   13.40
  -6   1  14  175.90   27.59
  -6   1  14  229.02   30.49
   6  -1 -14  192.87   27.16
   6  -1 -14  207.62   30.83
   6   1 -14  182.15   27.53
   6   1 -14  163.49   30.74
  -6  -1  14  143.29   29.04
  -6   1  15   10.64    5.87
  -6   1  15   11.19    9.15
   6  -1 -15    9.86    5.40
   6  -1 -15    9.96   10.02
   6   1 -15   18.73    6.18
   6   1 -15    9.43    9.58
  -6  -1  15    4.27    6.13
  -6   1  16    3.79    4.98
  -6   1  16    4.05    6.62
   6  -1 -16    0.73    4.23
   6  -1 -16   21.89   10.41
   6   1 -16   10.28    9.49
  -6  -1  16    9.27    6.12
  -6   1  17    4.68    5.20
   6  -1 -17   16.55    6.00
   6  -1 -17   14.00    9.76
   6   1 -17   12.59   11.03
  -6  -1  17    4.84    6.67
   6  -1 -18  257.78   37.19
   6  -1 -18  261.22   40.45
   6   1 -18  239.10   40.98
  -6  -1  18  264.71   37.97
  -6   1  19   37.47   10.36
   6  -1 -19   52.75   10.15
  -6  -1  19   42.58   10.28
  -6   1  20   -0.01    5.72
  -6  -1  20    0.58    4.92
  -6   1  21    5.29    6.09
  -6  -1  21    5.73    6.05
  -6   1  22   10.34    6.35
  -6   1  23   13.47    6.43
   6   1 -23    9.58    7.27
  -6   1  24   28.53    8.47
   6   1 -24   37.55   10.64
  -6   1  25   -2.10    5.05
   6   1 -25    2.24    7.06
  -6   1  26    3.86    4.90
   6   1 -26    5.00    7.81
  -6   1  27   -2.32    5.13
   6   1 -27    6.89    6.92
  -6  -1  27   -0.93    5.66
   6  -1 -28   78.76   13.50
   6   1 -28   41.03   12.65
  -6  -1  28   66.75   13.43
   6  -1 -29    2.31    6.59
   6   1 -29    3.39    6.64
  -6  -1  29   -5.35    6.80
   6  -1 -30   44.75   11.44
   6   1 -30   38.11   10.87
  -6  -1  30   25.39    9.37
   6  -1 -31    0.56    6.55
   6   1 -31   -4.53    7.36
   6  -1 -32    0.43    7.03
   6   1 -32    1.40    7.69
   6  -1 -33    0.71    6.52
   6   1 -33    3.45    7.43
   6  -1 -34   29.30    9.44
   6   1 -34   17.99   10.13
   6  -1 -35   -0.29    7.21
   6   1 -35   -3.74    8.35
   6  -1 -36    8.31    7.16
   6   1 -36    5.86    8.75
   6  -1 -37   -0.19    7.56
   6   1 -37   -0.09    7.19
   6  -1 -38    4.65    7.71
   6   1 -38   14.37   10.53
  -6   2   1   -0.86    5.40
  -6   2   1    2.40   10.08
   6  -2  -1    8.19    6.00
   6  -2  -1   13.70   11.69
   6   2  -1    5.40    5.03
   6   2  -1    3.80    9.01
  -6  -2   1    9.12    6.73
  -6  -2   1    5.56    9.17
  -6   2   2   15.61    6.78
  -6   2   2   -1.02   10.36
   6  -2  -2   19.16    7.19
   6  -2  -2   17.89   10.54
   6   2  -2   16.39    6.11
   6   2  -2   13.83    9.89
  -6  -2   2   20.50    7.42
  -6  -2   2   21.37   10.74
  -6   2   3   17.44    6.94
  -6   2   3    9.40   10.86
   6  -2  -3    2.34    6.42
   6  -2  -3    2.42    9.93
   6   2  -3    6.58    5.14
   6   2  -3   12.01    9.38
  -6  -2   3    4.22    5.82
  -6  -2   3    3.57    9.38
  -6   2   4   36.01    9.93
  -6   2   4   68.05   15.27
   6  -2  -4   53.25   11.35
   6  -2  -4   70.08   15.23
   6   2  -4   51.01   10.07
   6   2  -4   57.44   14.54
  -6  -2   4   51.02   10.61
  -6  -2   4   30.17   12.43
  -6   2   5   11.79    6.32
  -6   2   5   13.93    9.18
   6  -2  -5    4.58    6.86
   6  -2  -5    6.12   10.39
   6   2  -5   12.19    5.95
   6   2  -5    5.71    9.09
  -6  -2   5   20.74    6.92
  -6  -2   5    5.31    9.48
  -6   2   6  305.93   45.13
  -6   2   6  298.68   47.52
   6  -2  -6  334.60   45.92
   6  -2  -6  318.52   48.60
   6   2  -6  293.65   44.76
   6   2  -6  352.42   48.17
  -6  -2   6  345.81   45.29
  -6  -2   6  338.02   48.27
  -6   2   7   70.93   11.86
  -6   2   7   67.58   15.04
   6  -2  -7   70.23   12.39
   6  -2  -7   63.38   15.67
   6   2  -7   57.20   10.87
   6   2  -7   34.39   13.29
  -6  -2   7   80.00   11.78
  -6  -2   7   18.98   12.47
  -6   2   8    3.98    5.76
  -6   2   8   19.47    9.02
   6  -2  -8    5.72    5.70
   6  -2  -8    1.22    9.28
   6   2  -8    9.35    4.48
   6   2  -8    4.80    9.17
  -6  -2   8    8.04    4.92
  -6  -2   8   12.02    8.97
  -6   2   9    3.02    5.33
  -6   2   9   -0.59    8.06
   6  -2  -9    0.02    5.37
   6  -2  -9   -0.44    8.30
   6   2  -9    1.50    4.71
   6   2  -9    6.60    8.29
  -6  -2   9    4.76    4.63
  -6  -2   9   -2.69    7.75
  -6   2  10  285.25   37.73
  -6   2  10  276.65   40.08
   6  -2 -10  269.03   37.44
   6  -2 -10   96.62   37.32
   6   2 -10  339.58   38.20
   6   2 -10  337.62   41.84
  -6  -2  10  334.00   41.80
  -6   2  11  323.58   42.53
  -6   2  11  347.99   45.21
   6  -2 -11  302.14   42.01
   6  -2 -11  265.77   44.72
   6   2 -11  283.74   42.10
   6   2 -11  291.57   45.41
  -6  -2  11  257.72   44.46
  -6   2  12  100.87   20.20
   6  -2 -12  112.85   17.84
   6  -2 -12  110.73   20.74
   6   2 -12  112.71   18.16
   6   2 -12  127.45   22.59
  -6  -2  12  130.50   19.49
  -6  -2  12   79.72   20.11
  -6   2  13   23.70    6.59
  -6   2  13   12.27    7.73
   6  -2 -13   18.36    5.95
   6  -2 -13    8.40    9.59
   6   2 -13    8.46    5.52
   6   2 -13   14.99    9.83
  -6  -2  13    7.99    6.68
  -6  -2  13    5.80    9.44
  -6   2  14   92.64   17.31
  -6   2  14  124.75   20.56
   6  -2 -14  114.63   17.25
   6  -2 -14   78.19   19.14
   6   2 -14  137.41   22.61
  -6  -2  14  110.26   18.32
  -6   2  15   35.28    8.04
   6  -2 -15   20.70    6.76
   6  -2 -15   18.22   10.73
   6   2 -15   43.49   13.32
  -6  -2  15   28.21    8.49
  -6   2  16   54.65   12.05
   6  -2 -16   78.72   12.47
   6  -2 -16   84.17   16.64
   6   2 -16   66.95   17.02
  -6  -2  16   61.48   12.93
  -6   2  17   32.21    7.74
   6  -2 -17   20.24    6.78
   6  -2 -17   18.73   10.52
   6   2 -17   24.02   12.92
  -6  -2  17   28.89    8.40
  -6   2  18   16.62    6.36
   6  -2 -18    7.19    5.51
   6  -2 -18   23.01   10.28
   6   2 -18   22.98   12.91
  -6  -2  18   14.60    6.78
  -6   2  19   -2.15    6.19
   6  -2 -19   27.28    6.77
  -6  -2  19   16.38    6.76
  -6   2  20  175.70   26.44
   6  -2 -20  162.22   25.35
   6   2 -20  163.47   26.84
  -6   2  21    4.71    6.49
   6   2 -21    6.30    6.84
  -6   2  22   28.21    8.83
   6   2 -22   21.92    9.42
  -6   2  23    2.95    5.67
   6   2 -23    2.77    8.15
  -6   2  24    8.38    6.05
   6   2 -24    2.75    7.83
  -6  -2  24    8.68    6.57
  -6   2  25    8.78    6.43
   6   2 -25   10.71    7.73
  -6  -2  25   35.73    9.02
  -6   2  26   46.49   10.12
   6   2 -26   20.24   10.15
  -6  -2  26   52.58   11.05
   6   2 -27   -2.40    7.32
  -6  -2  27    2.50    6.03
   6   2 -28   11.28    8.02
  -6  -2  28   21.51    8.10
   6   2 -29    0.75    7.65
  -6  -2  29    7.87    7.42
   6  -2 -30   19.96    8.13
   6   2 -30    9.49    8.65
  -6  -2  30   14.65    7.55
   6  -2 -31   -2.66    7.02
   6   2 -31    1.55    7.30
  -6  -2  31    2.09    5.90
   6  -2 -32   21.56    8.79
   6   2 -32   34.74   11.39
  -6  -2  32   32.34   10.17
   6  -2 -33    4.66    5.98
   6   2 -33    2.66    8.89
   6  -2 -34    0.01    6.06
   6   2 -34   -0.31    7.91
   6  -2 -35   -3.70    6.60
   6   2 -35   -5.25    8.57
   6  -2 -36   21.89    8.91
   6   2 -36    3.34    7.48
   6  -2 -37    3.02    6.52
   6   2 -37    3.11    8.25
   6  -2 -38   -2.78    7.70
  -6   3   1    4.95    5.67
  -6   3   1    7.17    9.58
   6  -3  -1    6.94    5.65
   6  -3  -1    1.86   10.03
   6   3  -1    2.75    4.04
   6   3  -1   -1.97    9.31
  -6  -3   1   -2.03    5.06
  -6  -3   1    7.66    9.36
  -6   3   2   83.00   19.73
  -6   3   2  154.53   25.47
   6  -3  -2  178.26   22.39
   6  -3  -2  154.22   25.15
   6   3  -2  159.49   20.44
   6   3  -2  156.00   23.62
  -6  -3   2  146.64   20.66
  -6  -3   2   62.88   21.45
  -6   3   3  153.84   24.56
  -6   3   3  205.22   29.53
   6  -3  -3  156.35   24.93
   6  -3  -3  172.53   28.36
   6   3  -3  145.78   23.70
   6   3  -3  181.35   27.33
  -6  -3   3  164.05   24.23
  -6  -3   3  142.81   26.98
  -6   3   4   37.46    9.54
  -6   3   4   48.51   13.81
   6  -3  -4   47.53   10.45
   6  -3  -4   51.13   13.95
   6   3  -4   39.04    8.75
   6   3  -4   38.10   12.55
  -6  -3   4   35.98    8.80
  -6  -3   4   54.64   13.65
  -6   3   5    4.25    5.85
  -6   3   5   10.73    9.87
   6  -3  -5   20.96    7.37
   6  -3  -5    5.28    9.43
   6   3  -5    7.88    4.93
   6   3  -5    5.43    9.04
  -6  -3   5   11.76    5.65
  -6  -3   5    6.70    9.33
  -6   3   6    4.84    5.59
  -6   3   6   15.81    9.38
   6  -3  -6   12.74    6.41
   6  -3  -6   17.42    9.74
   6   3  -6   14.91    5.72
   6   3  -6   13.80   10.21
  -6  -3   6   19.12    6.50
  -6  -3   6    9.87    8.57
  -6   3   7   24.08    7.54
  -6   3   7   12.39    9.19
   6  -3  -7   23.68    7.91
   6  -3  -7   25.21   12.10
   6   3  -7   18.23    6.24
   6   3  -7   30.43   10.70
  -6  -3   7   19.15    6.51
  -6  -3   7    5.08    9.83
  -6   3   8  404.73   57.37
  -6   3   8  367.17   59.10
   6  -3  -8  430.22   60.92
   6   3  -8  413.49   57.42
   6   3  -8  509.26   61.28
  -6  -3   8  391.13   59.80
  -6   3   9   73.55   13.83
  -6   3   9   63.86   15.63
   6  -3  -9   65.30   13.62
   6  -3  -9  101.53   18.67
   6   3  -9   92.94   14.35
   6   3  -9   82.84   16.99
  -6  -3   9   82.24   14.73
  -6  -3   9   64.13   16.08
  -6   3  10   29.10    7.76
  -6   3  10   31.04   11.68
   6  -3 -10   23.30    7.55
   6  -3 -10   12.72   10.39
   6   3 -10   37.13    8.32
   6   3 -10   40.57   12.91
  -6  -3  10   18.54    7.66
  -6  -3  10   24.31   10.74
  -6   3  11    9.61    5.58
  -6   3  11   15.38    9.19
   6  -3 -11    3.18    5.12
   6  -3 -11    5.47    8.88
   6   3 -11    6.10    9.88
  -6  -3  11   10.91    6.21
  -6  -3  11    5.61    9.21
  -6   3  12   97.17   15.76
  -6   3  12   69.30   17.50
   6  -3 -12  104.94   15.79
   6  -3 -12  103.13   19.51
   6   3 -12  102.42   19.51
  -6  -3  12   74.49   15.79
  -6   3  13  131.56   21.76
   6  -3 -13  118.71   21.20
   6  -3 -13  202.96   27.08
   6   3 -13  154.52   26.43
  -6  -3  13  153.44   22.93
  -6   3  14  203.76   30.27
   6  -3 -14  211.80   29.96
   6  -3 -14  244.66   34.78
   6   3 -14  181.09   33.04
  -6  -3  14  195.24   30.80
  -6   3  15   16.22    6.62
  -6   3  15   19.73    9.16
   6  -3 -15   21.05    6.13
   6  -3 -15   13.63    9.99
   6   3 -15   11.40    6.87
   6   3 -15   10.40   10.45
  -6  -3  15   19.59    6.99
  -6   3  16   24.34    7.43
  -6   3  16   11.55    8.61
   6  -3 -16   23.38    6.10
   6  -3 -16    3.04   10.20
   6   3 -16   21.33    8.40
   6   3 -16   23.59   11.25
  -6  -3  16   18.85    8.10
  -6   3  17   86.20   15.54
   6  -3 -17   91.82   14.91
   6  -3 -17  103.58   19.26
   6   3 -17   77.27   19.15
  -6   3  18   54.64   14.95
   6  -3 -18  136.46   16.43
   6   3 -18  148.50   22.76
  -6   3  19   28.99    9.56
   6  -3 -19   53.14    9.46
  -6   3  20    0.00    6.03
   6  -3 -20    4.87    4.55
   6   3 -20   -0.01    7.52
  -6   3  21   -1.39    5.95
   6  -3 -21   -1.83    4.46
   6   3 -21    0.77    7.95
  -6  -3  21   -3.38    6.85
  -6   3  22   78.40   15.00
   6  -3 -22   82.22   14.52
   6   3 -22   85.06   16.62
  -6  -3  22   78.62   15.83
  -6   3  23   30.00    7.87
   6   3 -23    9.91    8.59
  -6  -3  23   10.63    7.67
  -6   3  24   94.05   14.83
   6   3 -24   66.79   15.93
  -6  -3  24   68.84   15.39
  -6   3  25    2.62    5.38
   6   3 -25    7.59    7.58
  -6  -3  25   -4.23    7.31
   6   3 -26    6.98    8.20
  -6  -3  26    4.54    6.08
   6   3 -27   -3.14    7.85
  -6  -3  27   -3.41    7.11
   6   3 -28   35.45   11.31
  -6  -3  28   18.96    8.60
   6   3 -29    8.21    9.03
  -6  -3  29   22.22    8.43
   6   3 -30   13.32    9.30
  -6  -3  30   30.80    9.28
   6   3 -31    5.90    7.50
  -6  -3  31    1.81    6.74
   6  -3 -32    4.61    6.34
   6   3 -32    5.48    8.42
  -6  -3  32   -2.45    6.84
   6  -3 -33    6.58    6.54
   6   3 -33   -1.79    8.29
  -6  -3  33    8.54    7.26
   6  -3 -34   23.11    8.54
   6   3 -34    9.96    9.06
   6  -3 -35   -4.24    6.80
   6   3 -35   -5.36    9.72
   6  -3 -36    5.29    5.95
   6   3 -36    1.63    8.98
   6  -3 -37    9.06    7.20
   6   3 -37    2.30    9.82
  -6   4   1   88.11   23.89
  -6   4   1  223.33   30.87
   6  -4  -1  195.40   26.61
   6  -4  -1  198.02   29.38
   6   4  -1  182.37   24.93
   6   4  -1  208.58   28.35
  -6  -4   1  179.15   25.04
  -6  -4   1  198.44   28.95
  -6   4   2   23.55    6.50
  -6   4   2    6.43   10.92
   6  -4  -2   17.07    6.99
   6  -4  -2   13.96   11.81
   6   4  -2   12.97    5.92
   6   4  -2   10.15    9.12
  -6  -4   2   15.10    5.82
  -6  -4   2   24.58   11.21
  -6   4   3    0.79    5.04
  -6   4   3    6.16   10.98
   6  -4  -3    5.12    6.73
   6  -4  -3    3.60    9.58
   6   4  -3    4.10    4.84
   6   4  -3    7.52    8.60
  -6  -4   3    2.30    5.16
  -6  -4   3   13.15   10.13
  -6   4   4   11.80    6.35
  -6   4   4    7.28   10.18
   6  -4  -4    7.53    6.31
   6  -4  -4   21.93   11.07
   6   4  -4   14.05    5.59
   6   4  -4    7.52    9.11
  -6  -4   4   24.23    6.80
  -6  -4   4    8.47    9.25
  -6   4   5  310.23   40.32
  -6   4   5  260.63   43.05
   6  -4  -5  248.34   40.14
   6  -4  -5  388.41   45.62
   6   4  -5  272.79   39.82
   6   4  -5  240.28   41.89
  -6  -4   5  283.48   42.85
  -6   4   6  273.87   36.84
  -6   4   6  222.01   38.91
   6  -4  -6  223.05   36.72
   6  -4  -6  228.32   39.71
   6   4  -6  258.45   36.71
   6   4  -6  239.39   39.11
  -6  -4   6  297.26   38.32
  -6  -4   6  281.24   39.92
  -6   4   7   77.26   12.66
  -6   4   7   57.85   15.37
   6  -4  -7   24.73   11.07
   6  -4  -7   60.54   16.65
   6   4  -7   91.93   13.40
   6   4  -7  121.74   17.94
  -6  -4   7   74.65   13.17
  -6  -4   7   81.87   15.73
  -6   4   8    7.09    5.09
  -6   4   8    9.87    8.10
   6  -4  -8    8.05    6.42
   6  -4  -8    6.82    9.44
   6   4  -8    7.35    9.64
  -6  -4   8    4.48    6.96
  -6  -4   8   17.05    9.38
  -6   4   9   58.86   12.38
  -6   4   9   90.28   16.20
   6  -4  -9   76.46   13.61
   6  -4  -9   63.23   16.77
   6   4  -9   65.02   16.28
  -6  -4   9   83.91   13.88
  -6  -4   9   50.35   15.15
  -6   4  10   30.83    8.33
  -6   4  10   55.21   11.69
   6  -4 -10   41.14    9.21
   6  -4 -10   22.44   12.29
   6   4 -10   35.06    9.71
   6   4 -10   38.86   13.01
  -6  -4  10   22.28    8.51
  -6  -4  10   75.45   14.62
  -6   4  11  183.96   25.31
   6  -4 -11  164.93   25.14
   6  -4 -11  164.11   28.70
   6   4 -11  164.50   26.39
   6   4 -11  178.99   29.04
  -6  -4  11  135.36   25.08
  -6   4  12  124.71   19.82
   6  -4 -12  107.20   19.69
   6  -4 -12  159.13   24.92
   6   4 -12  126.07   21.23
   6   4 -12  124.55   23.54
  -6  -4  12  127.49   20.47
  -6   4  13   54.31   10.26
   6  -4 -13   43.67    9.52
   6  -4 -13   36.95   13.21
   6   4 -13   43.39   11.13
   6   4 -13   34.98   13.68
  -6  -4  13   53.28   10.82
  -6   4  14    0.51    4.34
  -6   4  14    2.33    7.70
   6  -4 -14    1.30    4.71
   6  -4 -14   -2.53    8.67
   6   4 -14    2.50    7.43
   6   4 -14    5.17    9.21
  -6   4  15  120.38   19.51
  -6   4  15  115.08   21.31
   6  -4 -15  134.78   19.49
   6  -4 -15  124.13   24.30
   6   4 -15  127.32   21.55
   6   4 -15  102.06   23.10
  -6   4  16  188.76   24.70
   6  -4 -16  141.25   23.33
   6   4 -16  140.86   25.81
   6   4 -16  160.96   28.42
  -6   4  17   15.56    6.48
   6  -4 -17   15.89    5.91
   6   4 -17   14.75   10.92
  -6   4  18   73.55   12.32
   6  -4 -18   56.90   10.94
   6   4 -18   39.57   15.32
  -6   4  19   90.07   17.35
   6  -4 -19  105.95   16.94
  -6  -4  19  130.67   19.71
  -6   4  20  129.64   21.17
   6  -4 -20  122.91   20.55
   6   4 -20  138.15   23.95
  -6  -4  20  156.76   23.00
   6  -4 -21    9.53    5.15
   6   4 -21   -2.12    9.35
  -6  -4  21    7.64    6.67
   6  -4 -22   16.35    5.67
   6   4 -22   15.26    9.44
  -6  -4  22    7.51    6.92
  -6   4  23   -0.14    5.58
   6  -4 -23    3.90    4.95
   6   4 -23    3.99    8.89
  -6  -4  23    3.44    6.67
   6   4 -24   -1.70    7.21
  -6  -4  24    0.32    6.56
   6   4 -25    3.65    7.45
  -6  -4  25    1.39    6.63
   6   4 -26   12.63    9.30
  -6  -4  26   27.24    8.92
   6   4 -27    3.22    8.65
  -6  -4  27   25.87    9.30
   6   4 -28   31.58   11.91
  -6  -4  28   18.15    8.46
   6   4 -29    0.01    8.50
  -6  -4  29    2.12    6.41
   6   4 -30    4.15    9.65
  -6  -4  30   20.77    8.92
   6   4 -31    7.40    9.09
  -6  -4  31    1.29    6.48
   6   4 -32   23.27   11.02
  -6  -4  32   39.43   10.81
   6   4 -33    5.66    9.09
  -6  -4  33    0.92    6.14
   6  -4 -34   -2.26    6.34
   6   4 -34    2.17    9.57
  -6  -4  34   -2.08    7.68
   6  -4 -35    2.63    6.10
   6   4 -35   -4.15    9.59
   6  -4 -36   10.97    7.05
   6   4 -36    9.76    9.37
   6  -4 -37    5.44    7.05
   6   4 -37   22.75   10.85
  -6   5   1    8.09   10.29
   6  -5  -1   14.36    7.36
   6  -5  -1    8.83   10.96
   6   5  -1   16.86    6.37
  -6  -5   1   16.05    5.45
  -6  -5   1   16.95   10.29
  -6   5   2   91.52   15.87
  -6   5   2  140.02   22.27
   6  -5  -2  117.02   17.21
   6  -5  -2   89.24   20.05
   6   5  -2   85.31   15.62
   6   5  -2   68.13   15.59
  -6  -5   2  103.82   16.81
  -6  -5   2  104.29   19.12
  -6   5   3  152.28   21.75
  -6   5   3  127.62   24.96
   6  -5  -3  147.85   22.32
   6  -5  -3  155.84   26.04
   6   5  -3  125.61   21.24
   6   5  -3  121.86   21.84
   6   5  -3  147.29   24.13
  -6  -5   3  112.43   21.49
  -6  -5   3  151.96   24.71
  -6   5   4  130.77   20.91
  -6   5   4  133.35   24.50
   6  -5  -4  127.10   21.29
   6  -5  -4  156.45   26.16
   6   5  -4  127.40   21.09
   6   5  -4  136.88   21.94
   6   5  -4  143.05   23.81
  -6  -5   4  132.90   21.64
  -6  -5   4  122.52   23.53
  -6   5   5    0.48    4.60
  -6   5   5   10.52    9.31
   6  -5  -5    4.43    5.35
   6  -5  -5    3.73    9.81
   6   5  -5    2.44    5.69
   6   5  -5    2.12    7.48
  -6  -5   5   -0.90    6.20
  -6  -5   5   -0.84    8.17
  -6   5   6    3.58    4.53
  -6   5   6    9.59    9.92
   6  -5  -6   13.66    6.80
   6  -5  -6   30.21   11.85
   6   5  -6    4.82    6.49
   6   5  -6   -0.06    8.08
  -6  -5   6    2.60    5.14
  -6  -5   6   -1.72    6.97
  -6   5   7   58.06   11.86
  -6   5   7   25.51   13.42
   6  -5  -7   57.39   12.19
   6  -5  -7   58.41   16.59
   6   5  -7   75.57   13.59
   6   5  -7  106.22   17.44
  -6  -5   7   66.12   12.30
  -6  -5   7   63.02   15.24
  -6   5   8   55.19   11.14
  -6   5   8   45.41   13.74
   6  -5  -8   48.30   11.50
   6  -5  -8   64.60   16.06
   6   5  -8   48.58   11.93
   6   5  -8   76.96   15.14
  -6  -5   8   71.91   12.46
  -6  -5   8   53.96   15.11
  -6   5   9  109.73   16.29
  -6   5   9  100.02   18.95
   6  -5  -9   67.94   15.69
   6  -5  -9   94.66   20.10
   6   5  -9   83.46   17.09
   6   5  -9   92.74   19.03
  -6  -5   9  121.94   17.48
  -6   5  10   48.95   10.02
   6  -5 -10   46.92   10.65
   6  -5 -10   37.03   13.75
   6   5 -10   36.10   10.89
   6   5 -10   44.04   13.62
  -6  -5  10   49.60   11.06
  -6   5  11   -0.91    5.07
   6  -5 -11    1.53    5.83
   6  -5 -11    1.48    9.03
   6   5 -11   -0.67    6.42
   6   5 -11   -0.77    7.53
  -6   5  12    3.63    7.34
   6  -5 -12    9.65    6.04
   6  -5 -12   20.17   11.09
   6   5 -12    4.31    7.34
   6   5 -12    6.85    9.55
  -6   5  13  251.02   36.33
  -6   5  13  250.48   38.31
   6  -5 -13  226.49   36.36
   6  -5 -13  217.70   39.52
   6   5 -13  290.38   39.07
   6   5 -13  299.17   41.19
  -6   5  14  299.12   42.31
  -6   5  14  316.58   44.29
   6  -5 -14  313.26   42.61
   6  -5 -14  286.45   45.88
   6   5 -14  287.04   44.34
   6   5 -14  257.48   45.41
  -6   5  15   -3.87    5.20
   6  -5 -15    0.24    4.94
   6   5 -15   -2.15    7.76
   6   5 -15   -3.54    9.95
  -6   5  16   10.29    5.89
   6  -5 -16    4.61    5.54
   6   5 -16   11.57    8.08
   6   5 -16   27.25   12.10
  -6  -5  16   13.84    7.26
  -6   5  17   -2.41    4.89
   6  -5 -17    0.27    4.50
   6   5 -17   -1.63   10.46
  -6  -5  17    3.09    6.10
  -6   5  18  122.08   20.62
   6  -5 -18  122.72   20.05
   6   5 -18  131.55   25.26
  -6  -5  18  148.58   22.40
  -6   5  19   37.48    8.51
   6  -5 -19   26.16    7.22
  -6  -5  19   21.66    9.00
   6  -5 -20   20.94    6.76
   6   5 -20   22.87    9.93
  -6  -5  20   14.41    8.22
   6  -5 -21    5.13    4.37
   6   5 -21   -1.20    8.04
  -6  -5  21    5.38    6.21
   6  -5 -22    2.84    4.22
   6   5 -22   -5.28    8.79
  -6  -5  22    1.57    6.04
   6   5 -23   40.73   12.66
  -6  -5  23   28.68    9.72
   6   5 -24   22.50   11.55
  -6  -5  24   39.05   10.84
   6   5 -25   10.08    9.61
  -6  -5  25    7.53    7.11
   6   5 -26   -1.55    8.45
  -6  -5  26   -0.69    6.46
   6   5 -27    2.38    9.71
  -6  -5  27   -2.37    6.77
   6   5 -28   14.80    9.75
  -6  -5  28   20.72    8.79
   6   5 -29   25.05   11.52
  -6  -5  29   29.67   10.40
   6   5 -30    9.87    9.33
  -6  -5  30   13.54    8.36
   6   5 -31   -4.94    9.05
  -6  -5  31   -4.87    6.45
   6   5 -32   12.52   11.02
  -6  -5  32    9.72    7.91
   6   5 -33    1.55   10.35
   6   5 -34    0.33    9.15
  -6  -5  34    7.16    8.35
   6  -5 -35    8.81    6.74
   6   5 -35   22.61   10.35
  -6  -5  35    4.02    7.50
   6  -5 -36    0.21    5.70
   6   5 -36   -5.04   10.58
   6  -5 -37    1.34    5.73
   6   5 -37   -2.18    8.15
  -6   6   1  140.14   29.53
   6  -6  -1  192.80   26.80
   6  -6  -1  131.05   28.23
   6   6  -1  163.11   26.31
  -6  -6   1  182.38   26.18
  -6  -6   1  169.62   28.29
  -6   6   2   38.09   13.84
   6  -6  -2   38.48    9.52
   6  -6  -2   26.19   12.05
   6   6  -2   34.92    9.75
  -6  -6   2   27.60    8.59
  -6  -6   2   37.61   11.75
  -6   6   3   -0.49   10.41
   6  -6  -3    7.05    6.31
   6  -6  -3    9.35   10.78
   6   6  -3    9.43    7.41
  -6  -6   3   12.93    6.54
  -6  -6   3   10.12    8.66
  -6   6   4   28.07   12.10
   6  -6  -4   26.28    8.48
   6  -6  -4   37.43   13.11
   6   6  -4   37.90    9.41
  -6  -6   4   20.27    8.26
  -6  -6   4   30.62   10.93
  -6   6   5  149.37   26.25
   6  -6  -5  131.04   22.66
   6  -6  -5  168.97   27.18
   6   6  -5  160.37   23.93
  -6  -6   5  117.09   22.26
  -6  -6   5  154.50   25.67
  -6   6   6  107.77   16.24
  -6   6   6  117.82   20.88
   6  -6  -6   85.99   16.44
   6  -6  -6  123.23   21.46
   6   6  -6   67.32   16.18
  -6  -6   6   84.03   16.21
  -6  -6   6   92.49   19.17
  -6   6   7   81.17   13.31
  -6   6   7   51.45   16.12
   6  -6  -7   69.59   13.94
   6  -6  -7   77.71   17.92
   6   6  -7   62.08   14.26
  -6  -6   7   80.32   13.81
  -6   6   8   14.70    6.28
  -6   6   8   37.92   10.83
   6  -6  -8    8.75    6.74
   6  -6  -8   20.81   11.53
   6   6  -8   21.25    8.10
  -6   6   9  112.85   18.84
   6  -6  -9  108.50   19.38
   6  -6  -9  150.60   25.22
   6   6  -9  117.54   20.74
  -6   6  10  156.94   19.83
   6  -6 -10  106.36   19.27
   6  -6 -10  103.52   22.83
   6   6 -10   94.60   20.40
  -6   6  11   53.53   12.24
  -6   6  11   68.95   15.71
   6  -6 -11   90.34   14.30
   6  -6 -11  103.29   19.65
   6   6 -11   68.30   15.42
  -6   6  12   81.43   13.63
   6  -6 -12   88.90   14.57
   6  -6 -12   53.18   16.64
   6   6 -12   63.00   15.25
   6   6 -12   74.09   17.48
  -6   6  13    0.41    4.99
   6  -6 -13    7.24    5.83
   6   6 -13    4.28    7.42
   6   6 -13    9.16    9.62
  -6  -6  13    5.16    6.08
  -6   6  14   -0.16    4.68
   6  -6 -14   -3.07    5.69
   6   6 -14   -3.10    8.34
   6   6 -14    4.08    9.76
  -6  -6  14    2.83    6.18
  -6   6  15   88.40   12.87
   6  -6 -15   66.77   12.88
   6   6 -15   38.70   13.49
   6   6 -15   36.27   14.78
  -6  -6  15   70.49   13.51
  -6   6  16    3.73    4.92
   6  -6 -16    8.85    6.45
   6   6 -16    3.53    8.42
   6   6 -16    7.36   10.85
  -6  -6  16   -1.08    6.17
  -6   6  17   28.03    7.78
   6  -6 -17   25.02    7.40
   6   6 -17   13.00   11.09
  -6  -6  17   36.23    9.83
   6  -6 -18   56.19   11.08
   6   6 -18   44.62   16.18
  -6  -6  18   66.40   13.23
   6  -6 -19   19.98    6.39
  -6  -6  19   23.48    8.47
   6  -6 -20    0.32    3.75
   6   6 -20   -2.78    8.81
  -6  -6  20    2.09    5.91
   6   6 -21   37.17   11.22
  -6  -6  21   21.17    8.57
   6   6 -22   24.45   10.68
  -6  -6  22   16.45    8.97
   6   6 -23   15.94   10.99
  -6  -6  23   25.72    9.72
   6   6 -24   -1.54    8.19
  -6  -6  24    1.45    6.33
   6   6 -25   34.46   11.92
  -6  -6  25   27.40   10.20
   6   6 -26   32.05   11.16
  -6  -6  26   17.54    9.32
   6   6 -27   21.45   10.56
  -6  -6  27   25.67    9.40
   6   6 -28    1.21    8.08
  -6  -6  28   10.57    7.72
   6   6 -29   -7.78   10.39
  -6  -6  29   -0.30    7.18
   6   6 -30    8.68   10.25
  -6  -6  30   -4.77    6.92
   6   6 -31    1.84    7.90
  -6  -6  31    4.33    7.57
   6   6 -32    6.02    9.50
  -6  -6  32   16.07    7.61
   6   6 -33    5.08   10.76
  -6  -6  33   25.38    9.82
   6   6 -34   -0.61    9.75
  -6  -6  34    1.87    7.20
   6   6 -35    7.35    9.94
  -6  -6  35    5.00    6.49
   6   6 -36   -2.04    9.31
  -6  -6  36   -4.22    8.90
   6  -6 -37   10.07    6.42
  -6   7   1   26.61   13.26
   6  -7  -1   23.35    8.16
   6  -7  -1   18.24   11.29
   6   7  -1    6.25    7.01
  -6  -7   1   17.70    6.47
  -6  -7   1    5.40    8.44
  -6   7   2    1.98   13.00
   6  -7  -2    4.38    6.92
   6  -7  -2    9.63    9.94
   6   7  -2   19.59    8.22
  -6  -7   2    8.83    6.59
  -6  -7   2   12.32   10.01
  -6   7   3  255.18   45.86
   6  -7  -3  308.23   43.38
   6  -7  -3  287.66   46.03
   6   7  -3  290.49   43.59
  -6  -7   3  291.41   42.63
  -6  -7   3  327.04   46.00
  -6   7   4   83.51   20.47
   6  -7  -4   83.12   16.83
   6  -7  -4   68.73   18.26
   6   7  -4   98.95   17.45
  -6  -7   4   81.82   15.75
  -6  -7   4  104.00   19.16
  -6   7   5   11.39   11.18
   6  -7  -5   10.68    6.59
   6  -7  -5   40.69   12.98
   6   7  -5    9.27    7.43
  -6   7   6   11.59   11.37
   6  -7  -6   20.12    7.65
   6  -7  -6   14.79   11.14
   6   7  -6    9.99    7.34
  -6   7   7   19.34   10.57
   6  -7  -7   34.98    8.89
   6  -7  -7   13.87   11.75
   6   7  -7   31.07    9.68
   6  -7  -8   28.35    9.41
   6  -7  -8   54.47   15.51
   6   7  -8   51.41   12.03
   6  -7  -9  166.25   25.09
   6  -7  -9  150.24   28.19
   6   7  -9  148.49   26.56
   6  -7 -10   -1.00    6.90
   6   7 -10   -4.01    7.37
  -6  -7  10   -1.89    5.43
  -6   7  11    1.58    5.01
   6  -7 -11    2.09    6.17
   6   7 -11   -0.59    8.32
  -6  -7  11   -1.31    6.18
  -6   7  12   12.13    6.23
   6  -7 -12   30.79    8.15
   6   7 -12    7.76    8.84
  -6  -7  12   16.33    8.33
  -6   7  13  153.95   24.65
   6  -7 -13  154.19   25.45
   6   7 -13  160.25   27.91
  -6  -7  13  192.89   27.13
  -6   7  14    1.70    4.90
   6  -7 -14    0.65    5.83
   6   7 -14    3.26    8.70
  -6  -7  14    5.10    6.82
  -6   7  15    5.19    5.46
   6  -7 -15    3.04    6.20
   6   7 -15   -1.46    8.63
  -6  -7  15    8.74    7.07
   6  -7 -16    2.32    5.95
   6   7 -16   -0.20    8.72
  -6  -7  16   12.39    7.51
   6  -7 -17    2.92    4.89
  -6  -7  17    5.28    6.74
   6  -7 -18    6.02    5.05
  -6  -7  18   -1.79    6.14
   6  -7 -19   77.42   13.97
   6   7 -19   80.26   18.85
  -6  -7  19   81.49   16.10
   6   7 -20   13.95    9.57
  -6  -7  20    6.31    7.16
   6   7 -21    1.70    7.61
  -6  -7  21    8.38    7.76
   6   7 -22    3.96   10.23
  -6  -7  22    5.24    7.54
   6   7 -23    8.69    9.61
  -6  -7  23   15.15    8.45
   6   7 -24    3.30   10.46
  -6  -7  24    1.14    6.22
   6   7 -25    3.07    9.33
  -6  -7  25   15.96    8.31
   6   7 -26    0.99    9.90
  -6  -7  26    1.73    7.11
   6   7 -27    0.96    8.67
  -6  -7  27    3.23    8.29
   6   7 -28    7.36    9.94
  -6  -7  28   28.88    9.65
   6   7 -29   49.60   14.77
  -6  -7  29   35.75   11.81
   6   7 -30    2.20    8.45
  -6  -7  30   -0.25    6.93
   6   7 -31   -4.45    9.64
  -6  -7  31   -2.62    6.87
   6   7 -32   -3.91    9.68
  -6  -7  32   -2.27    7.87
   6   7 -33    4.10    9.81
  -6  -7  33    5.41    7.56
   6   7 -34    2.37    9.10
  -6  -7  34   15.01    8.12
   6   7 -35   -0.96   11.45
  -6  -7  35   12.36    8.37
   6   7 -36   -8.18   10.44
  -6  -7  36   -0.83    8.48
  -6  -7  37   -4.28    8.09
  -6  -7  38    3.30    7.92
  -6   8   1  123.66   27.86
   6  -8  -1  131.05   26.54
   6   8  -1  158.52   24.86
  -6  -8   1  155.87   23.62
  -6   8   2    8.02   12.60
   6  -8  -2    6.24    6.83
   6  -8  -2   14.55   11.48
   6   8  -2    7.67    7.55
  -6   8   3   -2.69   11.59
   6  -8  -3   -3.56    7.02
   6  -8  -3    8.93   10.12
   6   8  -3   -3.22    8.51
  -6   8   4   -5.69   12.09
   6  -8  -4   -2.61    6.42
   6  -8  -4   -1.92    9.19
   6   8  -4   -2.15    7.72
   6  -8  -5  212.85   34.38
   6   8  -5  251.40   36.59
   6  -8  -6    3.47    6.22
   6   8  -6   -3.41    7.97
   6  -8  -7  117.69   19.72
   6   8  -7   90.33   20.02
  -6  -8   7  122.07   19.51
   6  -8  -8   13.85    7.02
   6   8  -8   12.06    8.61
  -6  -8   8   10.87    6.99
   6  -8  -9  135.73   24.21
   6   8  -9  149.64   26.37
  -6  -8   9  168.81   24.97
   6  -8 -10   30.84   10.18
   6   8 -10   30.85   11.72
  -6  -8  10   64.67   12.26
   6  -8 -11   62.94   13.01
   6   8 -11   92.00   17.76
  -6  -8  11   50.33   12.90
   6  -8 -12   18.99    8.36
   6   8 -12   17.30   11.17
  -6  -8  12   26.34   10.08
   6  -8 -13    5.02    6.92
   6   8 -13    3.89    9.19
  -6  -8  13    9.93    7.76
   6  -8 -14   -3.80    5.87
   6   8 -14    2.28    8.62
  -6  -8  14    4.77    7.15
   6  -8 -15   99.39   17.74
   6   8 -15   94.98   20.69
  -6  -8  15  110.50   19.08
   6  -8 -16   -0.19    5.14
   6   8 -16   -1.07    8.38
  -6  -8  16    7.25    7.38
   6  -8 -17   39.82    9.88
  -6  -8  17   42.49   11.67
  -6  -8  18   -4.52    7.16
   6   8 -19   -0.04    8.63
  -6  -8  19   31.30    9.82
   6   8 -20    9.76   10.00
  -6  -8  20    1.79    7.07
   6   8 -21   10.54   10.05
  -6  -8  21   13.73    8.40
   6   8 -22   11.80    9.51
  -6  -8  22    0.80    7.36
   6   8 -23   30.02   12.28
  -6  -8  23    8.18    7.90
   6   8 -24    2.25    9.03
  -6  -8  24    2.90    7.41
   6   8 -25   27.20   12.13
  -6  -8  25   23.15    9.48
   6   8 -26    2.41    9.46
  -6  -8  26    7.43    7.62
   6   8 -27    6.41   10.43
  -6  -8  27   20.28    9.17
   6   8 -28   -1.90    8.72
  -6  -8  28   -0.18    7.94
   6   8 -29    0.60    8.76
  -6  -8  29   -2.55    8.45
   6   8 -30   -2.52    9.54
  -6  -8  30   -0.79    7.66
   6   8 -31   19.33   10.57
  -6  -8  31    6.26    7.58
   6   8 -32   -2.29    9.92
  -6  -8  32   14.60    8.89
   6   8 -33    9.48   10.33
  -6  -8  33    5.29    7.49
   6   8 -34   -5.83   10.95
  -6  -8  34   -2.09    6.97
   6   8 -35   -2.96   10.80
  -6  -8  35    7.42    9.22
   6   8 -36    6.81   10.22
  -6  -8  36   -9.34    9.33
  -6  -8  37    1.98    7.46
  -6  -9   4   28.22    9.07
  -6  -9   5    2.63    6.39
   6  -9  -6   18.54    8.64
   6   9  -6   14.03    9.35
  -6  -9   6   15.73    8.27
   6  -9  -7   17.91    7.74
   6   9  -7    8.81   10.19
  -6  -9   7   19.10    7.55
   6  -9  -8    0.47    6.83
   6   9  -8   -0.83    8.24
  -6  -9   8   -1.83    6.70
   6  -9  -9   93.68   17.55
   6   9  -9   65.41   18.62
  -6  -9   9  124.63   18.93
   6  -9 -10    1.13    6.08
   6   9 -10   11.71    9.30
  -6  -9  10    9.35    7.51
   6  -9 -11   -1.38    7.07
   6   9 -11   -1.00    8.86
  -6  -9  11   -1.91    7.16
   6  -9 -12   13.69    7.71
   6   9 -12    3.45    9.13
  -6  -9  12    0.42    6.51
   6  -9 -13   75.79   15.40
   6   9 -13   69.75   19.07
  -6  -9  13  100.51   17.02
   6  -9 -14    4.37    5.89
   6   9 -14   -4.04    8.80
  -6  -9  14    8.54    7.61
   6  -9 -15   28.60    8.78
   6   9 -15   25.28   12.27
  -6  -9  15   12.49    8.47
   6  -9 -16    8.15    6.85
   6   9 -16    8.22    9.83
  -6  -9  16   11.55    8.77
  -6  -9  17    7.31    7.94
  -6  -9  18    6.35    7.36
   6   9 -19   42.14   13.49
  -6  -9  19   42.58   11.83
   6   9 -20    7.33    9.85
  -6  -9  20    2.57    7.36
   6   9 -21   -3.61    8.65
  -6  -9  21   -2.30    8.44
   6   9 -22    1.82    9.14
  -6  -9  22   -0.79    7.75
   6   9 -23   47.29   14.78
  -6  -9  23   32.59   10.90
   6   9 -24    4.22   10.15
  -6  -9  24   13.92    8.84
   6   9 -25   20.90   11.98
  -6  -9  25   28.98   11.30
   6   9 -26   -4.31   11.21
  -6  -9  26    5.79    8.08
   6   9 -27    6.29    9.38
  -6  -9  27   -3.50    8.68
   6   9 -28   -1.16   10.75
  -6  -9  28    3.01    7.44
   6   9 -29   11.29   10.40
  -6  -9  29    7.66    8.80
   6   9 -30    4.28   10.01
  -6  -9  30   -0.78    7.99
   6   9 -31    3.88    9.95
  -6  -9  31    2.24    7.88
   6   9 -32   -4.61   10.60
  -6  -9  32   -3.42    9.26
   6   9 -33    7.10   11.28
  -6  -9  33   17.91   10.02
   6   9 -34   -1.72   10.47
  -6  -9  34   -0.54    8.17
   6   9 -35   -0.91    9.11
  -6  -9  35   13.47    8.87
   6 -10  -1   56.91   13.58
  -6 -10   1   57.37   12.36
   6 -10  -2   10.74    8.23
  -6 -10   2   33.05    9.32
   6 -10  -3   -1.71    7.15
  -6 -10   3   -2.20    6.58
  -6 -10   4   23.04    8.47
  -6 -10   5   34.77   10.68
  -6 -10   6    2.48    6.31
  -6 -10   7   34.79   10.45
  -6 -10   8    2.18    7.30
   6 -10  -9   -0.26    6.38
  -6 -10   9    1.03    7.88
   6 -10 -10    1.58    6.17
  -6 -10  10   -3.05    7.33
   6 -10 -11  122.20   21.08
  -6 -10  11  123.35   21.62
   6 -10 -12    5.35    6.88
  -6 -10  12    3.80    8.48
   6 -10 -13   10.85    7.31
  -6 -10  13   15.93    8.95
   6 -10 -14    0.60    6.38
  -6 -10  14    5.75    8.07
  -6 -10  15   75.42   15.95
   6  10 -16   -6.15    9.29
  -6 -10  16   -4.85    7.74
  -6 -10  17   54.42   13.88
  -6 -10  18    0.85    6.91
   6  10 -19    3.87   10.47
  -6 -10  19   13.08    8.01
   6  10 -20   -0.35    9.85
  -6 -10  20   -5.60    8.52
   6  10 -21   26.68   13.10
  -6 -10  21   71.68   14.97
   6  10 -22    1.30    8.83
  -6 -10  22   -3.84    9.42
   6  10 -23   12.80   10.27
  -6 -10  23    2.16    8.24
   6  10 -24   -2.23   10.55
  -6 -10  24   -4.75    7.88
   6  10 -25   12.06   11.77
  -6 -10  25   19.83    8.85
   6  10 -26    0.36    9.18
  -6 -10  26   -2.84    7.90
   6  10 -27    3.52   10.47
  -6 -10  27   11.09    8.09
   6  10 -28   -2.56   10.03
  -6 -10  28   -0.63    7.39
   6  10 -29   -2.58    9.94
  -6 -10  29    5.38    8.27
   6  10 -30   -2.25   10.70
  -6 -10  30   -2.71    8.20
   6  10 -31    0.42   10.78
  -6 -10  31   -3.31    8.03
   6  10 -32   -0.62    9.84
  -6 -10  32   -3.00    6.95
   6  10 -33   -2.31   10.21
   6  10 -34   -1.24   10.58
   6  10 -35    4.37   10.22
   6 -11  -1   16.11    8.30
  -6 -11   1   13.65    7.89
   6 -11  -2    0.86    7.47
  -6 -11   2    2.39    6.02
   6 -11  -3   57.26   13.45
  -6 -11   3   53.86   12.65
   6 -11  -4   -1.87    8.31
  -6 -11   4   -2.22    6.50
   6 -11  -5    3.38    7.30
  -6 -11   5    8.25    7.10
   6 -11  -6    6.02    7.28
  -6 -11   6    2.02    6.34
   6 -11  -7    0.06    6.05
  -6 -11   7   19.67    8.47
  -6 -11   8   10.26    8.81
  -6 -11   9   53.81   13.40
  -6 -11  10    3.81    6.08
  -6 -11  11    1.83    7.09
  -6 -11  12   11.92    8.17
  -6 -11  13   48.36   12.62
  -6 -11  14   -2.94    6.73
  -6 -11  15   16.13    9.31
  -6 -11  16    2.59    8.14
  -6 -11  17   24.60   10.32
  -6 -11  18   -2.95    6.69
  -6 -11  19   38.55   11.95
  -6 -11  20   -5.35    7.88
  -6 -11  21   -1.38    7.62
  -6 -11  22    3.71    7.44
  -6 -11  23   31.97   11.59
  -6 -11  24    3.64    5.37
  -6 -11  25    2.49    6.95
  -6 -11  26   -0.14    8.31
  -6 -11  27    1.97    7.60
  -6 -11  28    1.34    7.60
  -6 -11  29   13.23    8.58
  -6 -11  30    2.30    8.70
   6 -12  -1   71.68   14.17
  -6 -12   1   35.66   11.44
   6 -12  -2    0.80    7.25
  -6 -12   2    2.56    7.17
   6 -12  -3    6.33    6.96
  -6 -12   3    3.85    7.08
   6 -12  -4    2.85    7.17
  -6 -12   4    2.16    7.52
   6 -12  -5   18.54    9.26
  -6 -12   5   43.90   10.84
   6 -12  -6    8.39    7.34
  -6 -12   6   -2.36    7.82
   6 -12  -7    5.32    7.89
  -6 -12   7   13.02    9.46
   6 -12  -8   -3.78    7.45
  -6 -12   8   -2.22    6.86
   6 -12  -9   13.77    7.28
  -6 -12   9   18.72    7.91
   6 -12 -10   -4.05    7.48
  -6 -12  10   -0.11    7.14
  -6 -12  11   33.50   10.94
  -6 -12  12   -3.96    6.80
  -6 -12  13   -4.94    8.72
  -6 -12  14    1.68    7.18
  -6 -12  15   20.37    9.86
  -6 -12  16   12.21    8.44
  -6 -12  17   22.16    9.18
  -6 -12  18    2.08    7.39
  -6 -12  19    0.28    7.13
  -6 -12  20    5.41    7.93
  -6 -12  21   20.44    9.65
  -6 -12  22   -3.55    9.30
  -6 -12  23    5.98    8.11
  -6 -12  24    5.36    6.99
  -6 -12  25    1.64    7.42
  -6 -12  26    2.77    7.44
  -6 -12  27   17.06    9.42
   6 -13  -1   22.06    9.96
  -6 -13   1    9.21    8.38
   6 -13  -2    6.05    7.50
  -6 -13   2    7.78    6.92
   6 -13  -3   61.24   14.15
  -6 -13   3   52.84   13.22
   6 -13  -4    9.42    7.41
  -6 -13   4    1.39    8.11
   6 -13  -5   16.97    8.98
  -6 -13   5   13.10    8.45
   6 -13  -6   -3.76    8.71
  -6 -13   6   13.74    8.18
   6 -13  -7   21.71    8.33
  -6 -13   7    8.41    8.13
   6 -13  -8   13.62    8.74
  -6 -13   8   20.39    9.09
   6 -13  -9   24.86    9.73
  -6 -13   9   38.15   11.43
  -6 -13  10    6.10    7.76
  -6 -13  11   -1.53    5.95
  -6 -13  12    5.88    7.22
  -6 -13  13   20.82   10.53
  -6 -13  14    2.14    7.27
  -6 -13  15    2.84    7.21
  -6 -13  16    3.88    7.86
  -6 -13  17    3.47    8.51
  -6 -13  18    0.55    7.52
  -6 -13  19   28.90   10.09
  -6 -13  20   -3.41    8.77
  -6 -13  21    9.95    9.39
  -6 -13  22   -2.29    8.02
  -6 -13  23    9.84    8.76
  -6 -13  24   -4.17    9.24
   6 -14  -1   12.79    8.25
  -6 -14   1   30.06   10.42
   6 -14  -2   15.67    9.18
  -6 -14   2   17.98    8.76
   6 -14  -3   -1.23    6.69
  -6 -14   3    0.74    7.86
   6 -14  -4    5.26    8.49
  -6 -14   4   15.46    8.33
   6 -14  -5   23.96   10.21
  -6 -14   5   26.78   10.38
   6 -14  -6   20.03    8.95
  -6 -14   6    2.92    7.97
   6 -14  -7    6.39    8.03
  -6 -14   7   14.16    8.25
  -6 -14   8    3.38    8.15
  -6 -14   9   10.36    9.11
  -6 -14  10   15.94    9.72
  -6 -14  11   17.97    8.72
  -6 -14  12   -1.52    6.72
  -6 -14  13   -1.29    7.32
  -6 -14  14   -5.29    7.70
  -6 -14  15    2.09    6.91
  -6 -14  16   13.76    9.46
  -6 -14  17   -0.04    7.72
  -6 -14  18   -5.24    8.98
  -6 -14  19    4.24    8.27
  -6 -14  20    1.36    7.51
  -6 -14  21   28.07   11.45
   6 -15  -1    4.33    9.82
  -6 -15   1   -4.25    6.70
   6 -15  -2    4.91    8.34
  -6 -15   2    1.44    6.98
   6 -15  -3   -2.97    7.07
  -6 -15   3   12.25    8.08
   6 -15  -4   -1.26    8.15
  -6 -15   4    0.04    7.20
   6 -15  -5   -0.35    7.01
  -6 -15   5   -1.08    7.80
  -6 -15   6   -0.91    6.43
  -6 -15   7    0.89    8.32
  -6 -15   8   -4.51    8.90
  -6 -15   9    8.74    8.50
  -6 -15  10    1.85    7.81
  -6 -15  11   -1.71    7.70
  -6 -15  12   -3.05    8.16
  -6 -15  13   25.58    9.53
  -6 -15  14    5.58    8.40
  -6 -15  15    1.44    6.41
  -6 -15  16    2.93    6.62
  -6 -15  17   13.66    8.25
  -6 -15  18   10.25    8.45
   6 -16  -1    3.46    8.04
  -6 -16   1    7.70    8.11
   6 -16  -2   -3.40    8.54
  -6 -16   2   -1.31    7.12
   6 -16  -3    0.62    7.25
  -6 -16   3   -4.08    7.55
  -6 -16   4    7.00    8.04
  -6 -16   5    3.64    7.56
  -6 -16   6   12.60    8.62
  -6 -16   7    3.27    7.66
  -6 -16   8   -2.20    7.25
  -6 -16   9    1.83    7.76
  -6 -16  10   -1.20    7.15
  -6 -16  11   -1.35    8.08
  -6 -16  12    2.50    7.83
  -6 -16  13   -7.48    9.75
  -6 -16  14   -4.77    8.68
   6 -17  -1   -0.00    7.56
  -6 -17   2   -2.57    7.47
  -6 -17   3   -0.70    6.80
  -6 -17   4   -0.89    7.02
  -6 -17   5   -1.73    6.88
  -6 -17   6    8.61    8.70
  -6 -17   7    1.90    8.16
  -6 -17   8   15.91    9.32
  -6 -17   9    4.02    8.14
  -6 -17  10    0.99    7.87
  -6 -17  11    6.52    8.49
  -6 -18   5    1.60    7.44
  -6 -18   6   11.10    9.41
  -6 -18   7   -1.61    8.06
  -5   0   1    1.12    5.03
  -5   0   1    0.61    8.46
   5   0  -1    1.74    6.02
   5   0  -1    1.54    8.30
  -5   0   2    2.60    5.71
  -5   0   2   11.67    9.08
   5   0  -2   -0.29    6.05
   5   0  -2   -2.46    8.57
  -5   0   3   89.33   15.07
  -5   0   3   80.74   17.65
   5   0  -3   97.04   15.30
   5   0  -3   84.15   17.72
  -5   0   4   -0.45    5.82
  -5   0   4   -1.90    8.49
   5   0  -4   -2.78    4.96
   5   0  -4   -1.54    9.73
  -5   0   5 2610.11  337.36
  -5   0   5 2521.64  339.09
   5   0  -5 2417.49  336.87
   5   0  -5 2790.94  339.61
  -5   0   6   -0.82    5.96
  -5   0   6    1.01    8.90
   5   0  -6    0.68    4.78
   5   0  -6    0.60    8.58
  -5   0   7   72.05   13.55
  -5   0   7   54.55   16.35
   5   0  -7   87.49   13.14
   5   0  -7   79.44   15.98
  -5   0   8    2.24    5.55
  -5   0   8   -3.71    8.61
   5   0  -8   -1.39    4.69
   5   0  -8   -2.46    9.99
  -5   0   9  548.31   65.86
  -5   0   9  238.25   65.36
   5   0  -9  631.07   65.88
   5   0  -9  593.60   68.70
  -5   0  10    3.20    5.02
  -5   0  10   -3.46    8.85
   5   0 -10   -2.32    4.26
   5   0 -10   -1.87    8.14
  -5   0  11   27.34    6.78
  -5   0  11   15.17    9.08
   5   0 -11   19.88    6.40
   5   0 -11   48.72   11.94
  -5   0  12   -2.33    4.51
  -5   0  12    0.70    7.33
   5   0 -12    0.26    4.17
   5   0 -12    1.84    8.29
  -5   0  13    5.77    4.47
  -5   0  13    3.83    7.20
   5   0 -13   13.42    5.07
   5   0 -13   -0.75    9.01
  -5   0  14   -0.14    3.71
   5   0 -14   -0.61    4.00
   5   0 -14   -5.86    8.19
  -5   0  15  115.63   19.33
  -5   0  15  121.34   18.49
   5   0 -15  117.67   18.75
   5   0 -15  126.98   22.68
  -5   0  16   -1.28    4.73
  -5   0  16   -1.86    3.99
   5   0 -16   -0.84    8.93
  -5   0  17   97.40   17.21
  -5   0  17  123.17   17.01
   5   0 -17   83.04   19.18
  -5   0  18    1.13    4.73
  -5   0  18   -0.56    4.10
   5   0 -18   -4.12    9.80
  -5   0  19  144.80   23.10
  -5   0  19  132.50   22.31
   5   0 -19  225.78   28.05
  -5   0  20    5.11    4.81
  -5   0  20   -0.70    3.90
   5   0 -20   -1.18    9.40
  -5   0  21  298.22   42.66
  -5   0  22    3.45    5.75
  -5   0  23    3.08    5.83
   5   0 -23   -0.75    7.02
  -5   0  24    0.79    5.67
   5   0 -24    0.24    5.95
  -5   0  25   30.65    8.98
   5   0 -25   46.78   10.78
  -5   0  26   -1.88    5.48
   5   0 -26    5.32    5.39
  -5   0  27   51.17   11.67
   5   0 -27   65.79   13.43
  -5   0  28   -0.52    4.46
   5   0 -28    2.13    5.96
   5   0 -29    8.06    6.92
   5   0 -30   -3.21    7.23
   5   0 -31   36.77   10.71
   5   0 -32    1.09    7.75
   5   0 -33   -1.30    6.98
   5   0 -34    2.00    7.71
   5   0 -35   10.11    8.25
   5   0 -36    0.53    7.47
   5   0 -37   20.01    9.92
   5   0 -38   -5.28    7.75
   5   0 -39    6.04    7.74
  -5   1   1  483.51   63.70
  -5   1   1  405.40   65.39
   5  -1  -1  465.74   63.88
   5  -1  -1  528.42   66.66
   5   1  -1  481.92   63.49
   5   1  -1  440.51   65.40
  -5  -1   1  470.72   63.56
  -5  -1   1  423.47   65.06
  -5   1   2    1.57    5.36
  -5   1   2    3.61    9.46
   5  -1  -2    4.27    5.62
   5  -1  -2    7.21    9.48
   5   1  -2    1.15    5.27
   5   1  -2   -2.42    7.93
  -5  -1   2    3.53    5.90
  -5  -1   2    1.81    7.23
  -5   1   3  494.13   69.05
  -5   1   3  478.30   70.95
   5  -1  -3  485.99   69.32
   5  -1  -3  541.08   71.93
   5   1  -3  524.64   68.92
   5   1  -3  480.77   70.99
  -5  -1   3  519.63   69.26
  -5  -1   3  537.64   71.37
  -5   1   4   24.57    6.78
  -5   1   4    9.69    8.90
   5  -1  -4    8.92    5.93
   5  -1  -4   20.76   11.24
   5   1  -4    8.19    5.43
   5   1  -4    8.38    8.11
  -5  -1   4    8.17    6.09
  -5  -1   4    4.40    9.67
  -5   1   5   96.23   16.63
  -5   1   5  134.86   20.16
   5  -1  -5  107.84   16.73
   5  -1  -5  122.84   20.27
   5   1  -5  101.82   16.02
   5   1  -5  110.87   19.75
  -5  -1   5  123.21   16.89
  -5  -1   5   33.94   17.17
  -5   1   6  771.98   89.36
  -5   1   6  774.53   91.46
   5  -1  -6  651.52   88.82
   5  -1  -6  801.58   92.08
   5   1  -6  558.65   88.12
   5   1  -6  596.62   90.44
  -5  -1   6  650.36   88.70
  -5  -1   6  592.25   90.49
  -5   1   7  644.07   85.95
  -5   1   7  683.95   88.13
   5  -1  -7  647.47   85.75
   5  -1  -7  640.04   87.97
   5   1  -7  602.63   85.38
   5   1  -7  621.41   87.89
  -5  -1   7  644.09   85.67
  -5  -1   7  604.64   87.73
  -5   1   8   -0.66    5.29
  -5   1   8   -5.03    9.11
   5  -1  -8   -1.59    4.51
   5  -1  -8   -3.21    9.14
   5   1  -8    1.61    4.52
   5   1  -8   -0.40    8.86
  -5  -1   8    2.15    5.45
  -5  -1   8    3.73    8.29
  -5   1   9   37.75    8.48
  -5   1   9   51.48   12.27
   5  -1  -9   41.25    8.29
   5  -1  -9   57.96   13.04
   5   1  -9   17.61    7.15
   5   1  -9   38.55   12.71
  -5  -1   9   36.23    8.00
  -5  -1   9   40.78   12.63
  -5   1  10   -0.43    5.34
  -5   1  10    8.24    8.80
   5  -1 -10    2.60    4.44
   5  -1 -10    3.21    7.90
   5   1 -10   -1.13    4.74
   5   1 -10   10.61    9.38
  -5  -1  10    3.88    4.30
  -5  -1  10    0.41    7.34
  -5   1  11  197.94   31.95
  -5   1  11  246.02   34.40
   5  -1 -11  224.08   31.70
   5  -1 -11  216.17   34.32
   5   1 -11  229.96   32.01
   5   1 -11  214.43   34.91
  -5  -1  11  231.53   31.78
  -5  -1  11  222.55   34.32
  -5   1  12   12.11    6.41
  -5   1  12   14.80    7.66
   5  -1 -12   11.89    5.10
   5  -1 -12   26.13   10.87
   5   1 -12   14.95    5.77
   5   1 -12   28.44   10.51
  -5  -1  12   11.20    5.21
  -5  -1  12   18.37    9.20
  -5   1  13  440.69   60.16
  -5   1  13  388.11   61.39
   5  -1 -13  426.00   59.69
   5  -1 -13  435.01   62.63
   5   1 -13  473.75   60.93
   5   1 -13  450.10   62.94
  -5  -1  13  445.26   61.10
  -5  -1  13  441.30   59.82
  -5   1  14    4.09    4.42
   5  -1 -14   -1.30    3.98
   5  -1 -14   -0.61    7.50
   5   1 -14    1.01    8.13
  -5  -1  14    2.63    5.06
  -5  -1  14   -0.29    3.99
  -5   1  15   62.29   10.89
   5  -1 -15   47.68    9.98
   5  -1 -15   67.53   14.19
   5   1 -15   57.90   14.53
  -5  -1  15   57.10   11.14
  -5  -1  15   56.89   10.51
  -5   1  16    6.94    4.94
   5  -1 -16    5.97    4.31
   5  -1 -16    8.05    9.14
   5   1 -16    1.92    7.15
  -5  -1  16    7.27    5.69
  -5  -1  16    2.60    4.35
  -5   1  17   12.72    6.43
  -5   1  17   26.82    7.13
   5  -1 -17   28.22    7.00
   5  -1 -17   42.91   10.80
   5   1 -17   24.88   11.08
  -5  -1  17   24.14    7.27
  -5  -1  17   30.04    6.82
  -5   1  18    3.34    4.94
  -5   1  18    1.88    4.55
   5  -1 -18    7.24    9.12
   5   1 -18    2.76    9.82
  -5  -1  18    2.64    4.92
  -5   1  19  192.83   28.91
  -5   1  19  191.08   28.31
   5  -1 -19  175.51   31.28
   5   1 -19  207.77   32.43
  -5  -1  19  207.48   29.45
  -5   1  20   12.87    5.68
  -5   1  20    7.56    4.95
   5  -1 -20   -0.12    7.45
   5   1 -20   15.04    9.58
  -5  -1  20    2.52    5.07
  -5   1  21    6.83    5.45
  -5   1  21    5.48    4.69
   5   1 -21    5.07    6.46
  -5  -1  21    4.48    5.72
  -5   1  22   22.27    6.93
  -5   1  22   18.95    6.25
   5   1 -22   17.11    8.84
  -5  -1  22   25.77    7.75
  -5   1  23   51.35   10.55
  -5   1  23   56.22   10.17
   5   1 -23   44.91   11.60
  -5  -1  23   45.87   10.88
  -5   1  24    0.99    4.95
   5   1 -24    1.55    6.10
  -5  -1  24    4.99    5.14
  -5   1  25   14.35    6.35
   5   1 -25   10.05    7.61
  -5  -1  25   12.37    6.48
  -5   1  26    6.51    5.34
   5  -1 -26   11.16    6.72
   5   1 -26    6.16    7.93
  -5   1  27   90.84   14.17
   5  -1 -27   64.66   13.88
   5   1 -27   57.84   14.42
   5  -1 -28   14.10    7.79
   5   1 -28    5.78    7.20
   5  -1 -29   32.79   10.68
   5   1 -29   44.51   12.02
   5  -1 -30   -3.48    6.99
   5   1 -30    2.29    7.86
  -5  -1  30   -0.00    5.63
   5  -1 -31   -0.86    6.68
   5   1 -31    1.88    6.98
   5  -1 -32    0.90    6.18
   5   1 -32    0.28    7.18
   5  -1 -33   63.87   13.04
   5   1 -33   41.99   12.78
   5  -1 -34    3.29    6.36
   5   1 -34   -2.22    6.77
   5  -1 -35   -0.59    7.16
   5   1 -35   -0.30    8.59
   5  -1 -36    5.77    7.62
   5   1 -36   -3.05    8.05
   5  -1 -37   14.18    8.02
   5   1 -37   20.83   10.17
   5  -1 -38    2.35    7.11
   5   1 -38   -0.79    9.24
   5  -1 -39    4.59    7.05
  -5   2   1    2.29    5.07
  -5   2   1   17.21   10.63
   5  -2  -1    1.43    6.35
   5  -2  -1    2.80    9.32
   5   2  -1    5.10    5.08
   5   2  -1    7.86    9.00
  -5  -2   1    1.36    5.58
  -5  -2   1   13.44    9.87
  -5   2   2   15.57    6.76
  -5   2   2   13.88   11.06
   5  -2  -2   14.43    7.16
   5  -2  -2   15.39   10.19
   5   2  -2   11.44    5.17
   5   2  -2   32.50   10.42
  -5  -2   2   12.01    6.48
  -5  -2   2   15.18    8.92
  -5   2   3  202.03   29.85
  -5   2   3  183.16   32.20
   5  -2  -3  225.10   30.42
   5  -2  -3  199.81   32.73
   5   2  -3  172.17   29.07
   5   2  -3  203.15   32.06
  -5  -2   3  249.24   30.19
  -5  -2   3  214.49   32.43
  -5   2   4   84.70   13.90
  -5   2   4   85.70   17.16
   5  -2  -4   78.00   14.02
   5  -2  -4   82.74   17.30
   5   2  -4   52.05   12.40
   5   2  -4   78.66   16.63
  -5  -2   4   87.94   13.25
  -5  -2   4  101.66   17.33
  -5   2   5  561.25   81.94
  -5   2   5  667.46   84.70
   5  -2  -5  610.40   82.50
   5  -2  -5  555.69   84.30
   5   2  -5  588.36   81.74
   5   2  -5  656.13   84.54
  -5  -2   5  630.67   81.95
  -5  -2   5  623.50   84.60
  -5   2   6   13.73    6.78
  -5   2   6    3.64    9.23
   5  -2  -6   12.69    6.35
   5  -2  -6   13.92   10.14
   5   2  -6    8.04    4.63
   5   2  -6    0.38    9.45
  -5  -2   6   10.73    5.46
  -5  -2   6    9.57    9.28
  -5   2   7   92.21   14.76
  -5   2   7   89.53   17.69
   5  -2  -7   85.29   14.96
   5  -2  -7   84.59   17.37
   5   2  -7   80.32   13.98
   5   2  -7   88.17   18.01
  -5  -2   7   96.71   14.52
  -5  -2   7   58.90   16.67
  -5   2   8    7.52    6.35
  -5   2   8   13.25    9.06
   5  -2  -8    7.50    5.75
   5  -2  -8   26.77   10.78
   5   2  -8   10.35    5.38
   5   2  -8    8.58   10.95
  -5  -2   8    8.79    9.58
  -5   2   9  625.04   92.16
  -5   2   9  694.26   94.24
   5  -2  -9  590.34   91.93
   5  -2  -9  779.41   95.44
   5   2  -9  683.38   92.52
   5   2  -9  822.45   95.87
  -5  -2   9  706.43   92.13
  -5  -2   9  763.51   95.30
  -5   2  10    0.98    5.24
  -5   2  10    6.60    7.78
   5  -2 -10    4.69    4.55
   5  -2 -10   -2.09    8.50
   5   2 -10    0.46    4.64
   5   2 -10    0.79    8.49
  -5  -2  10    1.51    6.01
  -5  -2  10    4.77    4.94
  -5  -2  10    4.09    8.44
  -5   2  11    3.55    5.41
  -5   2  11    4.61    7.53
   5  -2 -11    6.13    4.31
   5  -2 -11   15.87    8.42
   5   2 -11    4.62    4.84
   5   2 -11   24.20    9.52
  -5  -2  11    3.43    5.15
  -5  -2  11    7.43    5.40
  -5  -2  11    3.75    8.68
  -5   2  12   71.87   14.40
   5  -2 -12   85.97   14.09
   5  -2 -12  105.98   18.26
   5   2 -12   94.74   17.94
  -5  -2  12   89.57   15.22
  -5  -2  12   83.66   13.95
  -5   2  13   70.56   12.48
   5  -2 -13   62.37   11.40
   5  -2 -13   49.07   13.75
   5   2 -13   78.71   16.18
  -5  -2  13   62.25   12.45
  -5  -2  13   85.05   12.21
  -5   2  14   53.35    9.35
   5  -2 -14   51.73    8.53
   5  -2 -14   34.70   11.54
   5   2 -14   30.40   12.09
  -5  -2  14   54.66   10.13
  -5  -2  14   23.65    7.96
  -5   2  15  408.54   54.35
  -5   2  15  395.24   55.52
   5  -2 -15  376.66   53.52
   5  -2 -15  411.44   56.63
   5   2 -15  331.17   56.46
  -5  -2  15  395.39   54.78
  -5  -2  15  404.79   53.93
  -5   2  16    4.76    4.90
   5  -2 -16    3.82    4.01
   5  -2 -16    2.24    7.86
   5   2 -16   -4.21    8.45
  -5  -2  16    0.22    5.22
  -5   2  17   18.84    6.09
   5  -2 -17    5.03    4.35
   5   2 -17   11.12    6.40
   5   2 -17    7.34    7.98
  -5  -2  17    9.70    5.90
  -5   2  18   -0.52    4.40
   5  -2 -18   -1.01    3.98
   5   2 -18   -0.95    5.19
   5   2 -18   -3.43    9.53
  -5  -2  18    0.32    5.41
  -5   2  19  140.64   22.52
  -5   2  19  163.76   22.62
   5  -2 -19  153.83   22.41
   5   2 -19  124.69   25.52
  -5  -2  19  132.22   22.75
  -5   2  20   74.30   12.50
  -5   2  20   49.05   11.65
   5   2 -20   69.20   16.02
  -5  -2  20   67.20   12.56
  -5   2  21    5.91    5.10
  -5   2  21    1.37    5.04
   5   2 -21    6.70    6.45
  -5  -2  21    5.26    5.29
  -5   2  22    6.20    5.75
  -5   2  22   13.82    6.16
   5   2 -22   18.56    8.00
  -5  -2  22   19.09    7.20
  -5   2  23   10.92    6.28
  -5   2  23   14.57    5.93
   5   2 -23   23.04    8.78
  -5   2  24    0.54    5.65
   5   2 -24    3.48    6.90
  -5   2  25  134.44   21.16
   5   2 -25  134.23   23.48
  -5   2  26    9.42    5.67
   5   2 -26   17.19    8.34
   5   2 -27   59.14   15.17
  -5  -2  27   87.39   15.25
   5  -2 -28   -0.91    5.91
   5   2 -28    3.11    7.78
  -5  -2  28   -0.57    5.06
   5  -2 -29   60.99   11.67
   5   2 -29   43.14   12.97
  -5  -2  29   42.83   11.52
   5  -2 -30    6.06    6.58
   5   2 -30   18.89    8.51
  -5  -2  30   14.57    7.69
   5  -2 -31   57.16   12.36
   5   2 -31   70.08   14.30
  -5  -2  31   38.67   11.45
   5  -2 -32    0.56    5.97
   5   2 -32   -1.81    8.13
  -5  -2  32    4.31    7.12
   5  -2 -33   -5.15    6.90
   5   2 -33   -0.95    7.89
   5  -2 -34    3.92    6.66
   5   2 -34   -1.93    7.85
   5  -2 -35   15.84    8.06
   5   2 -35   11.62    9.90
   5  -2 -36    7.11    7.08
   5   2 -36   -0.00    8.22
   5  -2 -37    4.88    7.50
   5   2 -37    0.04    8.82
   5  -2 -38    0.78    7.78
   5   2 -38   -0.17    8.41
   5  -2 -39   -4.55    7.60
  -5   3   1  340.84   45.93
  -5   3   1  289.04   48.42
   5  -3  -1  327.41   46.21
   5  -3  -1  306.79   48.44
   5   3  -1  298.97   45.02
   5   3  -1  435.23   48.95
  -5  -3   1  288.06   45.16
  -5  -3   1  446.87   49.71
  -5   3   2   75.23   12.17
  -5   3   2   88.28   16.58
   5  -3  -2   72.08   12.77
   5  -3  -2   66.97   15.93
   5   3  -2   45.96   10.95
   5   3  -2   51.94   14.02
  -5  -3   2   61.89   11.24
  -5  -3   2   75.23   15.61
  -5   3   3  126.67   18.50
  -5   3   3  109.24   21.43
   5  -3  -3  103.78   18.39
   5  -3  -3  115.79   22.00
   5   3  -3  110.96   17.63
   5   3  -3   99.24   20.02
  -5  -3   3  122.27   17.77
  -5  -3   3  117.63   21.35
  -5   3   4    5.93    5.85
  -5   3   4   -2.26    9.37
   5  -3  -4    1.00    5.97
   5  -3  -4   -2.71   10.44
   5   3  -4    1.51    5.27
   5   3  -4    8.10    8.98
  -5  -3   4   17.22    6.19
  -5  -3   4   -1.76    9.61
  -5   3   5  258.18   32.25
  -5   3   5  233.99   34.99
   5  -3  -5  232.79   32.30
   5  -3  -5  235.24   35.14
   5   3  -5  213.59   31.51
   5   3  -5  191.64   33.86
  -5  -3   5  211.05   31.27
  -5  -3   5  179.19   33.61
  -5   3   6  230.04   32.06
  -5   3   6  260.11   34.95
   5  -3  -6  206.77   32.13
   5  -3  -6  224.12   35.06
   5   3  -6  232.05   31.98
   5   3  -6  214.23   34.39
  -5  -3   6  207.90   31.51
  -5  -3   6  205.66   34.48
  -5   3   7   77.15   12.37
  -5   3   7   78.60   15.14
   5  -3  -7   60.19   12.17
   5  -3  -7   71.31   16.03
   5   3  -7   64.84   12.09
   5   3  -7   12.97   12.96
  -5  -3   7   89.83   13.91
  -5  -3   7   71.96   11.38
  -5  -3   7   68.26   14.90
  -5   3   8  109.06   17.48
  -5   3   8  104.75   19.32
   5  -3  -8   90.01   17.33
   5  -3  -8  111.23   20.59
   5   3  -8  114.83   17.79
   5   3  -8  122.11   20.72
  -5  -3   8  120.14   18.48
  -5  -3   8  113.39   17.17
  -5  -3   8  101.69   20.12
  -5   3   9   58.56   13.63
  -5   3   9   78.45   15.58
   5  -3  -9   84.60   14.55
   5  -3  -9  103.53   18.79
   5   3  -9   94.39   18.09
  -5  -3   9   92.94   15.20
  -5  -3   9   88.52   13.85
  -5  -3   9   91.51   17.01
  -5   3  10   23.26    7.31
   5  -3 -10   30.17    7.13
   5  -3 -10   14.34   10.43
   5   3 -10   14.55   10.51
  -5  -3  10   17.49    7.14
  -5  -3  10   24.02    6.38
  -5   3  11    1.05    4.78
   5  -3 -11    1.10    4.63
   5  -3 -11   -0.87    8.90
   5   3 -11    0.62    7.57
  -5  -3  11    1.95    4.84
  -5  -3  11    2.17    4.31
  -5   3  12   28.39    7.26
   5  -3 -12   29.58    6.89
   5  -3 -12   29.93   10.11
   5   3 -12   18.70    7.65
   5   3 -12   26.81    9.85
  -5  -3  12   33.72    8.10
  -5  -3  12   21.08    6.33
  -5   3  13  214.89   28.26
  -5   3  13  155.76   28.71
   5  -3 -13  168.74   27.34
   5  -3 -13  216.77   31.11
   5   3 -13  197.26   29.29
   5   3 -13  188.94   30.81
  -5  -3  13  209.75   28.86
  -5   3  14   21.45    6.59
  -5   3  14   24.21    8.39
   5  -3 -14   21.27    6.15
   5   3 -14   29.52    8.38
   5   3 -14   17.84   10.80
  -5  -3  14   28.65    7.67
  -5   3  15   10.15    5.76
  -5   3  15    6.73    7.20
   5  -3 -15    9.65    4.74
   5   3 -15    4.20    5.72
   5   3 -15   16.22    9.58
  -5  -3  15   13.35    6.17
  -5   3  16    5.19    6.06
  -5   3  16   38.08    9.74
   5  -3 -16   31.40    6.65
   5   3 -16   37.71    9.67
   5   3 -16   47.02   13.17
  -5  -3  16   43.02    8.69
  -5   3  17   63.21   11.77
   5  -3 -17   65.03   11.32
   5   3 -17   68.76   13.89
   5   3 -17   60.32   16.08
  -5  -3  17   68.77   12.87
  -5   3  18    6.88    5.39
   5  -3 -18   14.36    4.88
   5   3 -18   12.30    7.39
   5   3 -18   22.56    9.76
  -5  -3  18    5.86    5.96
  -5   3  19   -2.72    5.06
   5  -3 -19   -0.94    3.88
   5  -3 -19   -1.98    8.29
   5   3 -19    0.23    9.52
  -5  -3  19   -1.41    5.18
  -5   3  20    0.21    5.49
  -5   3  20    1.34    5.15
   5  -3 -20    0.78    4.08
   5   3 -20    4.83    8.50
  -5  -3  20   -0.14    4.91
  -5   3  21   54.27   11.58
  -5   3  21   73.02   12.31
   5   3 -21   65.22   14.20
  -5   3  22   95.75   15.34
  -5   3  22   86.49   15.36
   5   3 -22   84.68   17.36
  -5   3  23  143.56   20.23
   5   3 -23  100.24   21.67
  -5   3  24    9.84    5.67
   5   3 -24    0.71    7.31
   5   3 -25   -5.57    7.76
  -5  -3  25    6.88    6.24
   5   3 -26   -0.20    7.67
  -5  -3  26    0.52    5.68
   5   3 -27   19.45   10.77
  -5  -3  27   42.22   10.56
   5   3 -28    2.25    8.43
  -5  -3  28    6.53    7.38
   5   3 -29   30.36   10.55
  -5  -3  29   31.02   10.02
   5  -3 -30    1.60    4.73
   5   3 -30   -3.56    7.93
  -5  -3  30    9.14    6.60
   5  -3 -31    1.74    6.15
   5   3 -31   -2.59    8.91
  -5  -3  31    1.75    6.73
   5  -3 -32    7.91    5.91
   5   3 -32   -3.47    8.76
  -5  -3  32    9.45    7.55
   5  -3 -33   22.10    7.94
   5   3 -33   16.26   11.46
  -5  -3  33   37.46   10.61
   5  -3 -34   -0.07    5.84
   5   3 -34   -7.06    9.80
   5  -3 -35   -0.40    5.44
   5   3 -35   -4.60    8.31
   5  -3 -36    1.11    6.73
   5   3 -36   -2.60    8.84
   5  -3 -37    8.42    7.53
   5   3 -37    0.97    8.47
   5  -3 -38    5.70    7.05
   5   3 -38   -0.46    8.34
   5  -3 -39   10.12    7.94
  -5   4   1   84.96   14.63
  -5   4   1   58.23   17.26
   5  -4  -1   92.46   15.46
   5  -4  -1   72.51   18.03
   5   4  -1   98.14   14.35
   5   4  -1   76.20   16.69
  -5  -4   1   85.37   13.83
  -5  -4   1   96.01   17.90
  -5   4   2   14.46    5.61
  -5   4   2   17.03   10.60
   5  -4  -2    4.14    6.38
   5  -4  -2   12.48   10.45
   5   4  -2   10.15    4.97
   5   4  -2   14.82   10.83
  -5  -4   2    5.58    4.56
  -5  -4   2    6.72    8.75
  -5   4   3   31.66    8.30
  -5   4   3   26.29   11.76
   5  -4  -3   42.38    9.94
   5  -4  -3   60.00   14.99
   5   4  -3   33.87    8.25
   5   4  -3   40.27   12.31
  -5  -4   3   38.44    8.09
  -5  -4   3   41.45   12.07
  -5   4   4   66.51   12.48
  -5   4   4  121.26   18.41
   5  -4  -4   85.00   13.53
   5  -4  -4   58.79   16.38
   5   4  -4   68.63   12.56
   5   4  -4   61.70   15.22
  -5  -4   4   73.06   13.49
  -5  -4   4   63.84   11.81
  -5  -4   4   58.48   15.17
  -5   4   5  153.23   27.76
  -5   4   5  223.94   32.14
   5  -4  -5  261.82   29.81
   5  -4  -5  212.35   32.45
   5   4  -5  199.85   28.94
   5   4  -5  220.58   31.45
  -5  -4   5  163.11   28.46
  -5  -4   5  184.48   27.72
  -5  -4   5  192.16   30.90
  -5   4   6    1.01    4.90
  -5   4   6   -4.34    7.90
   5  -4  -6   -0.65    5.70
   5  -4  -6    1.65    9.70
   5   4  -6    0.25    5.15
   5   4  -6   -2.78    8.24
  -5  -4   6    2.38    5.16
  -5  -4   6   -0.21    4.30
  -5  -4   6    9.88    9.44
  -5   4   7    8.61    5.12
  -5   4   7    6.69    8.44
   5  -4  -7    3.36    6.06
   5  -4  -7   11.89    9.45
   5   4  -7    3.85    5.30
   5   4  -7   18.43    9.86
  -5  -4   7    7.65    5.78
  -5  -4   7   10.98    4.97
  -5  -4   7    9.33    9.03
  -5   4   8   67.83   13.38
  -5   4   8   88.67   15.97
   5  -4  -8   95.47   14.57
   5  -4  -8  106.42   18.94
   5   4  -8   67.85   14.31
   5   4  -8   59.19   16.57
  -5  -4   8   69.59   13.84
  -5  -4   8   93.07   13.53
  -5  -4   8   79.82   16.95
  -5   4   9  135.15   19.34
   5  -4  -9  118.74   19.44
   5  -4  -9  125.98   22.82
   5   4  -9  129.66   20.53
   5   4  -9  102.51   21.49
  -5  -4   9  111.13   19.38
  -5  -4   9  123.48   18.87
  -5   4  10  154.15   25.87
   5  -4 -10  176.04   26.39
   5  -4 -10  188.44   29.39
   5   4 -10  180.12   27.47
   5   4 -10  159.27   28.49
  -5  -4  10  206.56   27.26
  -5   4  11  185.76   28.42
  -5   4  11  167.73   29.66
   5  -4 -11  200.33   28.75
   5  -4 -11  239.67   32.59
   5   4 -11  199.19   30.07
   5   4 -11  191.09   31.44
  -5  -4  11  199.45   29.36
  -5   4  12   11.05    5.13
  -5   4  12   14.66    7.47
   5  -4 -12    3.48    4.91
   5   4 -12    4.75    6.62
   5   4 -12   15.93   10.09
  -5  -4  12   12.08    5.89
  -5   4  13    3.85    4.64
  -5   4  13    4.07    6.86
   5  -4 -13    2.61    4.42
   5   4 -13    0.05    6.34
   5   4 -13    2.05    8.48
  -5  -4  13   -2.13    4.83
  -5   4  14   41.84    8.30
  -5   4  14   16.37    8.75
   5  -4 -14   36.63    8.00
   5   4 -14   35.80    9.77
   5   4 -14   58.85   12.86
  -5  -4  14   35.29    9.10
  -5   4  15  333.89   45.83
  -5   4  15  319.80   46.64
   5  -4 -15  332.93   45.41
   5   4 -15  328.20   47.69
   5   4 -15  310.67   48.81
  -5  -4  15  326.78   46.73
  -5   4  16   80.70   13.01
  -5   4  16   60.31   13.54
   5  -4 -16   64.35   11.98
   5  -4 -16  107.14   16.96
   5   4 -16   69.57   14.87
   5   4 -16   54.55   16.17
  -5  -4  16   81.47   14.00
  -5   4  17   97.64   16.45
   5  -4 -17   89.20   15.58
   5  -4 -17  101.40   19.50
   5   4 -17  125.13   19.48
   5   4 -17  131.75   21.37
  -5  -4  17   96.87   17.50
  -5   4  18    0.60    4.46
   5  -4 -18    0.50    3.81
   5  -4 -18   -1.58    7.43
   5   4 -18    2.41    6.33
   5   4 -18    3.79    8.62
  -5   4  19  214.87   27.77
   5  -4 -19  168.49   26.53
   5   4 -19  171.92   31.53
  -5   4  20    6.65    5.29
   5  -4 -20    7.27    4.26
   5  -4 -21   57.71   10.64
   5   4 -21   58.87   14.24
  -5   4  22   13.21    5.65
   5   4 -22   13.70    8.12
  -5  -4  22    8.33    7.18
  -5   4  23    1.25    4.60
   5   4 -23    4.23    7.87
  -5  -4  23   -0.56    6.52
   5   4 -24    0.58    8.46
  -5  -4  24   10.87    6.78
   5   4 -25   29.10   11.71
  -5  -4  25   44.45   10.93
   5   4 -26   37.25   11.44
  -5  -4  26   32.28   10.26
   5   4 -27   13.59    9.78
  -5  -4  27   17.94    8.51
   5   4 -28   -2.50    8.98
  -5  -4  28    6.95    6.92
   5   4 -29   39.77   12.75
  -5  -4  29   25.11    9.26
   5   4 -30    7.31    9.76
  -5  -4  30   26.43    8.99
   5   4 -31   24.56   10.86
  -5  -4  31   18.38    8.37
   5  -4 -32   12.91    6.75
   5   4 -32    1.56    8.02
  -5  -4  32   17.78    8.46
   5  -4 -33   -0.35    5.22
   5   4 -33   -0.80    8.14
  -5  -4  33    1.15    6.90
   5  -4 -34    1.15    5.93
   5   4 -34   -0.09    8.58
  -5  -4  34    4.49    7.33
   5  -4 -35    9.54    6.83
   5   4 -35   11.79   10.08
   5  -4 -36   -0.77    6.21
   5   4 -36    8.24    8.91
   5  -4 -37    3.18    6.57
   5   4 -37   -5.43    9.88
   5  -4 -38   -0.39    6.35
   5   4 -38   -3.07    8.92
  -5   5   1  232.12   32.08
  -5   5   1  228.57   35.89
   5  -5  -1  200.40   32.34
   5  -5  -1  204.90   34.89
   5   5  -1  236.15   32.36
   5   5  -1  215.11   32.61
   5   5  -1  222.73   34.10
  -5  -5   1  226.04   32.54
  -5  -5   1  222.24   31.45
  -5  -5   1  203.83   34.26
  -5   5   2   85.36   12.57
  -5   5   2   80.28   17.20
   5  -5  -2   59.52   12.62
   5  -5  -2   72.11   17.09
   5   5  -2   72.06   13.05
   5   5  -2   63.02   14.94
  -5  -5   2   70.42   12.68
  -5  -5   2   57.49   11.19
  -5  -5   2   42.93   14.07
  -5   5   3  175.58   25.91
  -5   5   3  144.23   28.92
   5  -5  -3  166.60   26.40
   5  -5  -3  153.34   29.24
   5   5  -3  176.40   26.87
   5   5  -3  161.90   28.19
  -5  -5   3  166.88   26.34
  -5  -5   3  214.26   25.93
  -5  -5   3  172.64   28.51
  -5   5   4   52.69    9.40
  -5   5   4   36.30   12.88
   5  -5  -4   56.36   10.47
   5  -5  -4   33.00   14.35
   5   5  -4   49.72   10.29
   5   5  -4    3.16    9.75
  -5  -5   4   45.68    9.73
  -5  -5   4   43.48    8.70
  -5  -5   4   57.78   12.93
  -5   5   5   24.41    6.25
  -5   5   5   10.15    9.37
   5  -5  -5   12.60    6.42
   5  -5  -5   20.31   10.15
   5   5  -5   23.77    7.25
   5   5  -5    4.56    9.84
  -5  -5   5   23.26    7.21
  -5  -5   5   28.08    6.56
  -5  -5   5   14.29    9.68
  -5   5   6   10.10    5.49
  -5   5   6   16.27    9.39
   5  -5  -6   12.59    6.42
   5  -5  -6   16.87   10.60
   5   5  -6   20.46    7.15
   5   5  -6   22.35    9.56
  -5  -5   6   15.43    6.14
  -5  -5   6   13.80    5.09
  -5  -5   6    1.65    8.62
  -5   5   7  291.92   40.24
  -5   5   7  221.11   41.70
   5  -5  -7  273.51   40.44
   5  -5  -7  322.24   44.43
   5   5  -7  276.90   41.54
   5   5  -7  301.52   43.21
  -5  -5   7  319.76   41.22
  -5   5   8  142.98   21.30
   5  -5  -8  119.11   21.17
   5  -5  -8  178.17   26.07
   5   5  -8  145.69   22.89
   5   5  -8  174.98   25.29
  -5  -5   8  122.22   21.65
  -5   5   9   17.58    5.82
   5  -5  -9   13.68    6.07
   5  -5  -9   32.52   10.98
   5   5  -9   12.47    7.64
   5   5  -9   20.15    9.31
  -5  -5   9    9.20    5.84
  -5   5  10    3.94    4.80
  -5   5  10    1.75    7.31
   5  -5 -10    0.79    5.15
   5  -5 -10    1.08    7.47
   5   5 -10    2.07    6.01
   5   5 -10    2.91    8.05
  -5  -5  10    0.93    5.23
  -5   5  11   13.06    5.32
  -5   5  11    3.64    7.40
   5  -5 -11   14.05    6.38
   5   5 -11    7.29    6.94
   5   5 -11    9.85    8.18
  -5  -5  11   16.62    6.16
  -5   5  12  113.20   29.40
  -5   5  12  248.48   32.80
   5  -5 -12  292.90   32.11
   5   5 -12  272.26   33.96
   5   5 -12  269.16   35.35
  -5  -5  12  303.44   33.08
  -5   5  13  298.04   41.90
  -5   5  13  312.28   43.18
   5  -5 -13  302.64   42.09
   5   5 -13  320.75   44.42
   5   5 -13  283.53   44.96
  -5  -5  13  268.71   42.56
  -5   5  14   11.11    5.67
  -5   5  14   31.74    8.43
   5  -5 -14    6.51    5.34
   5  -5 -14   11.83    9.09
   5   5 -14   24.36    9.55
   5   5 -14   20.33    9.95
  -5  -5  14   19.61    7.70
  -5   5  15    2.51    4.74
  -5   5  15    3.38    5.98
   5  -5 -15    7.42    4.38
   5  -5 -15    0.22    7.83
   5   5 -15   -2.02    7.29
   5   5 -15    8.44    9.85
  -5   5  16   66.17   11.12
  -5   5  16   72.15   12.40
   5  -5 -16   59.31   10.36
   5  -5 -16   35.15   12.98
   5   5 -16   43.90   12.85
   5   5 -16   41.55   14.96
  -5   5  17   96.76   16.19
  -5   5  17  117.13   17.23
   5  -5 -17  102.57   15.73
   5  -5 -17   75.92   18.78
   5   5 -17   84.36   18.89
   5   5 -17  110.81   21.29
  -5   5  18    7.63    5.60
   5  -5 -18   26.24    6.36
   5   5 -18   37.08   12.70
  -5   5  19  105.41   16.14
   5  -5 -19   82.39   14.95
   5   5 -19  107.06   21.13
  -5  -5  19  112.27   18.01
   5  -5 -20   -0.55    4.02
  -5  -5  20   -0.60    6.93
   5  -5 -21   -0.88    3.88
   5   5 -21    8.87    8.04
  -5  -5  21    7.32    7.62
   5  -5 -22   59.22   11.07
   5   5 -22   73.58   15.72
  -5  -5  22   65.31   13.57
   5   5 -23   29.48   11.12
  -5  -5  23   22.17    8.67
   5   5 -24   11.03    9.31
  -5  -5  24   16.78    7.76
   5   5 -25    3.97    7.81
  -5  -5  25    4.88    7.05
   5   5 -26    0.21    8.58
  -5  -5  26    7.68    7.00
   5   5 -27    8.74    9.10
  -5  -5  27   21.78    8.66
   5   5 -28   18.12   11.20
  -5  -5  28   46.04   11.49
   5   5 -29   11.96   10.14
  -5  -5  29   17.36    8.53
   5   5 -30   -5.82   10.71
  -5  -5  30   -1.65    6.47
   5   5 -31   -0.42    9.44
  -5  -5  31   -0.66    6.00
   5   5 -32   -1.84    8.89
  -5  -5  32   12.00    8.25
   5   5 -33   13.09    9.80
  -5  -5  33    7.94    8.07
   5  -5 -34    3.40    6.01
   5   5 -34    6.51   10.44
  -5  -5  34    7.87    7.12
   5  -5 -35   -0.19    5.26
   5   5 -35   -6.21   10.02
  -5  -5  35    4.70    7.02
   5  -5 -36    0.71    5.11
   5   5 -36   -3.88    9.41
   5  -5 -37   -0.32    5.62
   5   5 -37    0.79    8.91
   5  -5 -38    3.28    6.36
  -5   6   1   14.59    6.52
  -5   6   1   16.11   11.59
   5  -6  -1   26.17    8.08
   5  -6  -1   33.28   10.79
   5   6  -1   30.23    7.87
  -5  -6   1   26.86    7.02
  -5  -6   1   21.54    6.43
  -5  -6   1   13.01    9.09
  -5   6   2    6.44    4.98
  -5   6   2   -3.50    9.14
   5  -6  -2    4.40    5.93
   5  -6  -2   -0.63    7.95
   5   6  -2   -1.14    5.87
   5   6  -2   13.71    8.24
  -5  -6   2   -0.98    5.43
  -5  -6   2    1.45    3.89
  -5  -6   2   -0.62    7.36
  -5   6   3   79.16   14.54
  -5   6   3   90.93   19.34
   5  -6  -3   81.88   15.47
   5  -6  -3   92.00   18.95
   5   6  -3   91.33   16.36
   5   6  -3  110.80   17.70
  -5  -6   3   88.49   15.17
  -5  -6   3   81.70   14.14
  -5  -6   3   83.36   17.47
  -5   6   4  141.95   19.96
  -5   6   4  152.47   24.55
   5  -6  -4  121.61   20.39
   5  -6  -4   98.94   22.67
   5   6  -4  111.27   20.75
   5   6  -4  133.37   22.80
  -5  -6   4  123.58   20.04
  -5  -6   4  124.98   23.07
  -5   6   5   93.40   17.49
  -5   6   5  129.74   22.02
   5  -6  -5  109.36   18.60
   5  -6  -5   89.07   21.05
   5   6  -5  118.22   19.82
   5   6  -5  137.31   21.65
  -5  -6   5  131.26   18.88
  -5   6   6   19.34    6.39
  -5   6   6   22.97   10.02
   5  -6  -6    4.03    5.87
   5  -6  -6   18.69   10.98
   5   6  -6   19.77    7.95
   5   6  -6   22.99   10.00
  -5  -6   6   27.68    7.42
  -5   6   7   93.12   14.20
   5  -6  -7   99.72   15.00
   5  -6  -7   77.04   17.96
   5   6  -7   60.34   14.96
   5   6  -7   71.89   16.80
  -5  -6   7   76.57   14.67
  -5   6   8   42.60    8.50
   5  -6  -8   19.22    7.36
   5  -6  -8   43.43   13.17
   5   6  -8   26.31    9.40
   5   6  -8   26.75   11.54
  -5  -6   8   37.26    8.90
  -5   6   9  125.41   17.32
  -5   6   9   81.40   18.39
   5  -6  -9  115.71   17.53
   5  -6  -9  109.61   20.94
   5   6  -9   88.11   18.29
   5   6  -9  113.02   20.77
  -5  -6   9   96.08   17.63
  -5   6  10  131.91   20.88
  -5   6  10  121.84   22.62
   5  -6 -10  160.11   21.92
   5  -6 -10  103.21   24.19
   5   6 -10  160.27   23.89
   5   6 -10  133.31   24.22
  -5  -6  10  139.94   22.06
  -5   6  11   96.18   16.21
  -5   6  11  131.10   18.70
   5  -6 -11  104.35   16.81
   5   6 -11   88.94   18.41
   5   6 -11   87.91   19.46
  -5  -6  11   92.38   16.85
  -5   6  12   23.72    6.52
  -5   6  12   12.81    7.99
   5  -6 -12   17.04    6.96
   5   6 -12   31.93    9.68
   5   6 -12   31.56   10.71
  -5   6  13    1.51    4.05
  -5   6  13    0.15    6.81
   5  -6 -13   -0.33    5.15
   5   6 -13    0.35    6.77
   5   6 -13    1.20    9.54
  -5   6  14   96.83   16.10
  -5   6  14  121.24   18.21
   5  -6 -14   98.91   16.63
   5  -6 -14   77.90   18.63
   5   6 -14  108.06   19.60
   5   6 -14  105.79   20.92
  -5   6  15   78.40   14.12
  -5   6  15   88.48   15.68
   5  -6 -15   75.06   14.51
   5  -6 -15   93.47   18.80
   5   6 -15   96.63   17.98
   5   6 -15   91.27   18.97
  -5   6  16    1.73    4.45
   5  -6 -16   -0.62    5.19
   5  -6 -16   -5.64    9.67
   5   6 -16   -1.09    6.50
   5   6 -16   -4.38    9.45
  -5  -6  16   -2.20    6.42
  -5   6  17   84.83   14.08
   5  -6 -17   94.24   13.95
   5   6 -17   82.00   17.19
   5   6 -17   54.66   17.48
  -5  -6  17   73.49   15.36
   5  -6 -18   26.21    6.59
   5   6 -18   24.11   11.61
  -5  -6  18   28.30    9.02
   5  -6 -19   28.50    6.76
   5   6 -19   33.42   12.96
  -5  -6  19   31.53    9.65
   5  -6 -20   -0.08    3.83
   5   6 -20   13.71    9.01
  -5  -6  20    3.88    7.14
   5   6 -21   10.35    9.73
  -5  -6  21   18.53    7.52
   5   6 -22   57.82   14.57
  -5  -6  22   44.98   12.30
   5   6 -23    8.99    9.39
  -5  -6  23   -3.46    6.94
   5   6 -24   15.06   11.12
  -5  -6  24   11.66    8.44
   5   6 -25    5.44   10.17
  -5  -6  25   27.26    9.12
   5   6 -26   19.55   10.26
  -5  -6  26   45.56   11.28
   5   6 -27   14.66   10.53
  -5  -6  27    4.10    7.30
   5   6 -28   -4.43    8.75
  -5  -6  28    1.82    7.04
   5   6 -29   13.27    9.25
  -5  -6  29   -1.30    6.55
   5   6 -30   34.15   12.58
  -5  -6  30   31.75   10.62
   5   6 -31   10.86    9.54
  -5  -6  31   22.08    8.74
   5   6 -32    2.10    9.91
  -5  -6  32   -0.00    7.08
   5   6 -33    1.81    9.53
  -5  -6  33    1.91    7.72
   5   6 -34    8.10   11.12
  -5  -6  34    3.91    7.11
   5  -6 -35    0.33    5.59
   5   6 -35   -3.99    9.28
  -5  -6  35    0.12    7.16
   5  -6 -36   16.46    6.97
   5   6 -36   14.89   10.54
  -5  -6  36   25.03    9.94
   5  -6 -37    9.18    6.13
   5   6 -37   -4.56   10.90
   5  -6 -38    3.10    5.91
  -5   7   1    6.10   10.12
   5  -7  -1   17.87    6.82
   5  -7  -1   19.09   10.10
   5   7  -1   16.12    7.00
  -5  -7   1   15.21    6.49
  -5  -7   1   11.04    9.25
  -5   7   2  173.13   26.89
   5  -7  -2  182.93   22.74
   5  -7  -2  183.49   26.02
   5   7  -2  197.40   24.00
  -5  -7   2   69.19   19.78
  -5   7   3  137.83   20.38
  -5   7   3  136.32   24.12
   5  -7  -3  104.38   20.28
   5  -7  -3  133.36   24.19
   5   7  -3  120.15   21.62
  -5  -7   3  141.87   20.81
  -5   7   4  111.03   15.51
  -5   7   4   82.56   18.72
   5  -7  -4  106.59   16.12
   5  -7  -4   77.83   17.61
   5   7  -4   71.60   16.24
  -5  -7   4   69.50   14.89
  -5   7   5   20.56    6.74
  -5   7   5   10.84    9.82
   5  -7  -5   17.39    7.56
   5  -7  -5   20.91   11.13
   5   7  -5   22.65    8.86
  -5  -7   5   23.92    7.39
  -5   7   6   26.50    7.65
   5  -7  -6   26.75    7.96
   5  -7  -6   29.76   11.31
   5   7  -6   29.92    9.48
  -5  -7   6   24.42    7.97
  -5   7   7  187.39   24.27
   5  -7  -7  140.34   24.15
   5  -7  -7  133.62   26.64
   5   7  -7  150.99   26.04
  -5  -7   7  159.74   24.80
  -5   7   8  339.34   45.58
  -5   7   8  300.63   47.93
   5  -7  -8  328.75   46.17
   5  -7  -8  295.46   48.89
   5   7  -8  330.60   48.04
  -5  -7   8  326.36   46.48
  -5   7   9   32.57    8.11
  -5   7   9   39.59   11.72
   5  -7  -9   34.55    8.91
   5  -7  -9   27.98   12.17
   5   7  -9   51.98   11.86
  -5   7  10    9.79    5.31
  -5   7  10   10.61    8.12
   5  -7 -10   12.63    6.43
   5   7 -10    8.03    8.51
  -5   7  11   10.14    5.02
  -5   7  11   18.64    8.67
   5  -7 -11   13.81    6.22
   5   7 -11   15.96    9.36
  -5   7  12  179.62   23.44
  -5   7  12  108.90   23.77
   5  -7 -12  152.95   23.49
   5   7 -12  168.45   26.56
  -5   7  13   94.03   15.97
   5  -7 -13  109.00   17.00
   5  -7 -13   79.75   19.27
   5   7 -13   80.86   18.83
  -5  -7  13  129.86   18.55
  -5   7  14    3.73    4.46
   5  -7 -14    0.77    4.61
   5   7 -14    0.68    7.83
  -5  -7  14    6.35    5.53
  -5   7  15   57.86   10.70
   5  -7 -15   38.67   10.27
   5   7 -15   46.96   13.96
  -5  -7  15   78.96   13.41
  -5   7  16    6.14    4.99
   5  -7 -16    4.78    5.70
   5   7 -16   14.67    9.83
  -5  -7  16   18.42    7.40
   5  -7 -17    1.44    4.78
   5   7 -17   12.82    8.63
  -5  -7  17    1.13    6.51
   5  -7 -18  130.88   21.72
  -5  -7  18  182.54   25.48
   5  -7 -19   -0.22    4.38
  -5  -7  19   -0.02    5.71
   5   7 -20    8.85    9.90
  -5  -7  20    0.24    6.14
   5   7 -21   -1.19   10.79
  -5  -7  21    4.56    7.30
   5   7 -22   48.16   13.92
  -5  -7  22   43.56   11.54
   5   7 -23   58.72   14.12
  -5  -7  23   19.00    9.38
   5   7 -24   52.48   14.50
  -5  -7  24   22.05   10.11
   5   7 -25   15.21    9.95
  -5  -7  25   14.50    8.25
   5   7 -26    0.70    9.03
  -5  -7  26    6.54    7.37
   5   7 -27   14.68   11.79
  -5  -7  27   28.53    9.32
   5   7 -28   22.25   11.56
  -5  -7  28   43.64   11.93
   5   7 -29   -3.06    9.11
  -5  -7  29   -6.77    7.86
   5   7 -30    5.99   10.24
  -5  -7  30    8.01    7.78
   5   7 -31    8.02   10.60
  -5  -7  31   -1.69    7.88
   5   7 -32    2.40    9.16
  -5  -7  32   11.16    9.07
   5   7 -33    0.44    8.85
  -5  -7  33   -2.30    7.90
   5   7 -34   18.23   10.88
  -5  -7  34   29.18   10.17
   5   7 -35   11.09   10.00
  -5  -7  35    4.34    7.86
   5  -7 -36    0.41    5.42
   5   7 -36    4.39   10.36
  -5  -7  36   -0.10    6.69
   5  -7 -37   -0.98    5.13
   5   7 -37   -2.39    9.63
  -5  -7  37    3.95    7.90
   5  -7 -38    2.56    5.59
  -5   8   1   28.24   13.29
   5  -8  -1   19.41    7.98
   5  -8  -1   14.31   10.98
   5   8  -1   16.28    8.62
  -5  -8   1   32.92    7.84
  -5   8   2   13.94   11.30
   5  -8  -2    7.50    6.59
   5  -8  -2    1.98    8.72
   5   8  -2    6.41    7.17
  -5  -8   2   10.37    5.98
  -5   8   3   18.37   12.11
   5  -8  -3   16.41    8.06
   5  -8  -3   17.26   12.09
   5   8  -3   21.72    9.46
  -5  -8   3   12.84    7.04
  -5   8   4  430.71   65.31
   5  -8  -4  462.27   62.41
   5  -8  -4  405.00   64.67
   5   8  -4  434.27   63.74
  -5  -8   4  465.04   62.31
  -5   8   5   37.31   13.51
   5  -8  -5   52.20   11.33
   5  -8  -5   41.73   15.29
   5   8  -5   51.22   12.40
  -5  -8   5   53.73   11.34
  -5   8   6  126.53   18.76
   5  -8  -6  101.28   19.10
   5  -8  -6   74.81   21.07
   5   8  -6  176.45   23.58
  -5   8   7   -0.66    5.08
   5  -8  -7   -0.06    5.37
   5  -8  -7   -2.65   10.47
   5   8  -7    1.38    6.44
  -5   8   8  105.60   14.86
  -5   8   8   80.37   17.58
   5  -8  -8  101.97   15.80
   5  -8  -8  127.85   20.87
   5   8  -8   23.53   15.00
  -5   8   9  163.09   24.86
   5  -8  -9  160.77   25.55
   5  -8  -9  173.80   29.05
   5   8  -9  164.64   28.02
  -5   8  10   98.72   14.79
   5  -8 -10   67.69   14.74
   5   8 -10   84.65   17.85
  -5  -8  10   86.41   15.90
  -5   8  11   25.48    7.51
   5  -8 -11   30.39    8.31
   5   8 -11   28.73   11.57
  -5  -8  11   41.53    9.86
  -5   8  12   34.73    7.37
   5  -8 -12   11.48    6.91
   5   8 -12   19.47   10.12
  -5  -8  12   25.77    9.07
  -5   8  13   -2.98    4.54
   5  -8 -13    0.97    5.42
   5   8 -13    0.71    8.66
  -5  -8  13   -1.34    6.29
  -5   8  14  157.67   22.21
   5  -8 -14  126.12   22.36
   5   8 -14  164.86   26.83
  -5  -8  14  137.66   23.65
   5  -8 -15    6.92    6.11
   5   8 -15   -1.14    8.19
  -5  -8  15    4.99    6.53
   5  -8 -16   30.72    8.27
   5   8 -16   26.82   11.60
  -5  -8  16   36.28   10.44
   5  -8 -17    7.09    5.40
   5   8 -17   -3.54    9.61
  -5  -8  17    5.42    7.28
  -5  -8  18   -1.24    7.57
  -5  -8  19    6.86    6.95
   5   8 -20   81.14   17.77
  -5  -8  20   67.62   15.65
   5   8 -21    3.32    9.92
  -5  -8  21    3.98    6.42
   5   8 -22    0.70    9.01
  -5  -8  22   19.27    8.37
   5   8 -23    3.03    8.93
  -5  -8  23   10.22    8.75
   5   8 -24   43.05   14.56
  -5  -8  24   56.60   13.27
   5   8 -25    9.73    9.62
  -5  -8  25   -1.38    6.73
   5   8 -26    9.95   10.34
  -5  -8  26   10.24    8.95
   5   8 -27    1.81    7.79
  -5  -8  27   -1.71    7.13
   5   8 -28    1.74    9.90
  -5  -8  28    1.10    7.64
   5   8 -29    3.17    9.67
  -5  -8  29   -1.38    8.35
   5   8 -30   29.29   11.41
  -5  -8  30    3.08    7.85
   5   8 -31   13.14   10.79
  -5  -8  31   14.68    9.07
   5   8 -32   -2.83   10.17
  -5  -8  32   28.79   10.68
   5   8 -33    7.96   11.23
  -5  -8  33    1.81    7.77
   5   8 -34   -3.51    9.56
  -5  -8  34   11.83    8.36
   5   8 -35   -7.70    9.91
  -5  -8  35    2.08    8.18
   5   8 -36   13.48   11.78
  -5  -8  36    3.65    8.36
   5  -8 -37    3.64    4.88
  -5  -8  37    0.01    7.44
  -5  -8  38   -0.48    7.08
  -5   9   1    4.04   12.27
   5  -9  -1   -0.25    5.86
   5  -9  -1    1.42    7.96
   5   9  -1    5.72    7.44
  -5  -9   1   -0.99    5.67
  -5   9   2  127.84   28.67
   5  -9  -2  144.81   24.54
   5  -9  -2  199.28   28.98
   5   9  -2  152.05   26.09
  -5  -9   2  152.94   24.20
   5  -9  -3   12.67    6.99
   5   9  -3   28.92    9.55
   5  -9  -4   -1.21    6.15
   5   9  -4   -0.29    6.58
   5  -9  -5    9.31    7.07
   5   9  -5    0.63    7.63
  -5  -9   5    6.50    6.94
   5  -9  -6   46.82   11.44
   5   9  -6   50.02   13.42
  -5  -9   6   55.58   12.69
   5  -9  -7   13.46    7.12
   5   9  -7   13.60    8.37
  -5  -9   7    5.10    6.55
  -5  -9   7    5.82    7.22
   5  -9  -8  151.30   25.46
   5   9  -8  191.58   29.34
  -5  -9   8  168.13   26.33
  -5  -9   8  157.48   26.72
   5  -9  -9   18.70    7.20
   5   9  -9   -2.41    8.39
  -5  -9   9   10.09    7.48
  -5  -9   9   20.65    7.98
  -5   9  10   -3.69    5.19
   5  -9 -10    0.79    5.75
   5   9 -10   -3.91    8.29
  -5  -9  10   -2.78    7.27
  -5  -9  10   -1.26    6.16
  -5   9  11   -1.02    4.79
   5  -9 -11   15.82    7.02
   5   9 -11   13.75    9.68
  -5  -9  11    4.21    5.99
  -5   9  12  204.23   28.41
   5  -9 -12  163.15   28.48
   5   9 -12  178.52   31.87
  -5  -9  12  222.34   30.78
   5  -9 -13   -0.60    5.87
   5   9 -13    4.16    8.75
  -5  -9  13    5.75    7.02
   5  -9 -14   38.88    9.83
   5   9 -14   35.81   12.48
  -5  -9  14   54.02   12.57
   5  -9 -15   10.65    6.16
   5   9 -15    8.94    9.44
  -5  -9  15    5.69    7.41
   5   9 -16   30.80   12.67
  -5  -9  16   38.87   10.69
   5   9 -17   -3.38    8.48
  -5  -9  17   -4.09    7.17
  -5  -9  18   64.61   14.78
  -5  -9  19    9.81    8.17
   5   9 -20    0.57    9.45
  -5  -9  20   -5.74    7.85
   5   9 -21    5.67   10.20
  -5  -9  21   -0.57    6.44
   5   9 -22   35.32   13.52
  -5  -9  22   15.34    8.03
   5   9 -23   -4.27    9.85
  -5  -9  23    8.87    7.62
   5   9 -24   22.11   11.95
  -5  -9  24   16.46    8.77
   5   9 -25   12.87    9.88
  -5  -9  25    3.19    6.82
   5   9 -26   -0.66    8.85
  -5  -9  26    1.00    7.32
   5   9 -27   -4.77    9.87
  -5  -9  27    0.73    7.36
   5   9 -28   22.09   11.31
  -5  -9  28   16.79    9.43
   5   9 -29    1.16    8.87
  -5  -9  29    1.33    7.39
   5   9 -30   -0.97   10.40
  -5  -9  30    2.48    7.08
   5   9 -31   -1.46    9.60
  -5  -9  31   -6.50    9.22
   5   9 -32    3.01    9.71
  -5  -9  32    7.83    8.52
   5   9 -33   -6.98   10.98
  -5  -9  33    1.99    8.42
   5   9 -34    2.79    9.87
  -5  -9  34    1.81    6.98
   5   9 -35    5.18   10.69
  -5  -9  35    0.00    7.33
   5   9 -36    1.80    9.50
  -5  -9  36   -2.11    8.53
   5 -10  -4   17.62    7.31
  -5 -10   4    9.22    7.71
   5 -10  -5    0.46    6.11
  -5 -10   5    1.93    5.79
   5 -10  -6   23.34    8.74
  -5 -10   6   33.86    9.86
   5 -10  -7    5.60    6.86
  -5 -10   7   -3.43    7.02
   5 -10  -8    9.12    6.71
  -5 -10   8    0.09    6.04
   5 -10  -9    6.23    6.87
  -5 -10   9   -4.34    6.26
   5 -10 -10  108.13   19.23
   5  10 -10   88.50   21.84
  -5 -10  10  135.35   20.84
   5 -10 -11    5.90    6.62
   5  10 -11    0.14    9.61
  -5 -10  11    0.38    6.18
   5 -10 -12    5.20    5.73
   5  10 -12   10.61    9.51
  -5 -10  12    5.41    7.64
   5 -10 -13   -0.68    5.41
   5  10 -13   -4.04    9.36
  -5 -10  13    4.76    7.88
   5 -10 -14   49.58   11.69
   5  10 -14   61.73   15.84
  -5 -10  14   66.87   13.94
   5  10 -15    3.72    8.48
  -5 -10  15    4.36    7.53
   5  10 -16   33.97   12.66
  -5 -10  16   38.69   11.06
  -5 -10  17    2.42    6.90
  -5 -10  18    7.19    7.98
   5  10 -19    1.62   10.67
  -5 -10  19   -1.10    6.52
   5  10 -20   27.04   12.95
  -5 -10  20   55.65   12.50
   5  10 -21   -7.22   10.14
  -5 -10  21   -1.43    8.05
   5  10 -22    5.06   10.67
  -5 -10  22    5.11    7.10
   5  10 -23   -3.83    9.58
  -5 -10  23   -3.90    6.09
   5  10 -24   14.78   12.23
  -5 -10  24    9.57    8.87
   5  10 -25    5.51    9.04
  -5 -10  25   -0.02    6.59
   5  10 -26   10.15   12.40
  -5 -10  26   23.20    9.02
   5  10 -27    4.17   10.47
  -5 -10  27   -3.07    7.39
   5  10 -28   -6.32   10.26
  -5 -10  28    2.02    6.96
   5  10 -29    1.48   11.45
  -5 -10  29    1.92    7.28
   5  10 -30   21.58   12.18
  -5 -10  30    1.44    9.44
   5  10 -31   -0.40    9.01
  -5 -10  31   -1.87    8.04
   5  10 -32    6.05   10.76
  -5 -10  32   -2.03    7.54
   5  10 -33   -1.60    9.50
  -5 -10  33   -1.82    6.88
   5  10 -34   -3.35   10.94
  -5 -10  34   10.81    9.05
   5  10 -35   -1.34    9.94
   5 -11  -1   22.49    8.58
  -5 -11   1   23.61    8.43
   5 -11  -2  141.61   21.74
  -5 -11   2  107.50   20.75
  -5 -11   3   13.65    6.87
  -5 -11   4    7.45    7.24
  -5 -11   5   -1.96    7.06
  -5 -11   6   21.85    8.73
  -5 -11   7    0.72    6.92
   5 -11  -8   44.33   11.12
  -5 -11   8   47.35   12.13
   5 -11  -9    9.18    6.51
  -5 -11   9    3.85    7.35
   5 -11 -10    7.20    6.67
  -5 -11  10    5.09    7.64
   5 -11 -11   -3.78    7.10
  -5 -11  11   -0.04    7.71
   5 -11 -12   74.83   14.82
  -5 -11  12   73.55   15.85
  -5 -11  13   -0.26    6.84
  -5 -11  14   32.02   10.14
  -5 -11  15    0.83    6.64
  -5 -11  16   17.56    8.95
  -5 -11  17    3.37    8.29
  -5 -11  18   28.66   11.04
  -5 -11  19   -3.84    8.01
  -5 -11  20    1.54    8.41
  -5 -11  21   -0.92    8.35
  -5 -11  22   28.60   10.86
  -5 -11  24    0.90    6.66
  -5 -11  25    4.00    7.91
  -5 -11  26   19.03    9.39
  -5 -11  27   -0.00    7.93
   5  11 -28    8.86   12.61
  -5 -11  28    6.27    8.23
   5  11 -29    4.62   11.52
  -5 -11  29   -3.23    8.57
   5  11 -30   -4.76   10.72
  -5 -11  30   -1.81    8.25
   5  11 -31    2.79   10.37
  -5 -11  31   -1.53    7.17
   5  11 -32    2.35   10.97
   5  11 -33   -0.51    9.68
   5  11 -34   11.38   12.13
   5  11 -35   -9.35   13.70
   5 -12  -1   -0.03    7.18
  -5 -12   1    6.16    6.58
   5 -12  -2   -0.10    6.21
  -5 -12   2   -3.27    6.82
   5 -12  -3    4.16    7.44
  -5 -12   3   -0.21    7.20
   5 -12  -4   73.24   14.30
  -5 -12   4   46.39   12.85
   5 -12  -5    8.77    7.70
  -5 -12   5   17.92    8.50
   5 -12  -6   23.17    8.03
  -5 -12   6   16.96    8.48
  -5 -12   7   -3.61    7.27
  -5 -12   8    4.02    7.16
  -5 -12   9    4.21    7.18
  -5 -12  10   13.95    8.77
  -5 -12  11   -2.03    6.78
  -5 -12  12    7.20    7.61
  -5 -12  13    9.27    7.43
  -5 -12  14    6.80    7.82
  -5 -12  15   -1.07    7.79
  -5 -12  16   18.30   10.14
  -5 -12  17   -5.75    8.23
  -5 -12  18    3.66    7.07
  -5 -12  19    2.81    7.08
  -5 -12  20   13.93    9.19
  -5 -12  21   -0.65    7.26
  -5 -12  22    1.18    7.58
  -5 -12  23    6.80    7.94
  -5 -12  24   31.22   10.61
  -5 -12  25    3.59    6.88
  -5 -12  26    2.83    9.75
  -5 -12  27    5.07   10.04
  -5 -12  28    2.86    6.36
   5 -13  -1   26.19    9.08
  -5 -13   1   20.51    9.01
   5 -13  -2   52.07   12.44
  -5 -13   2   28.16   10.88
   5 -13  -3    4.35    7.57
  -5 -13   3    9.42    8.19
   5 -13  -4   17.34    8.24
  -5 -13   4   22.79    9.19
   5 -13  -5   -2.95    7.03
  -5 -13   5   -2.16    7.38
   5 -13  -6   67.48   14.07
  -5 -13   6   54.10   14.13
   5 -13  -7    3.59    6.77
  -5 -13   7   13.05    8.57
   5 -13  -8   46.79   12.02
  -5 -13   8   50.72   12.86
   5 -13  -9   -0.00    6.09
  -5 -13   9    0.87    7.79
  -5 -13  10   -1.28    8.45
  -5 -13  11   20.13    8.60
  -5 -13  12    6.29    8.43
  -5 -13  13    1.31    6.94
  -5 -13  14   14.22    9.28
  -5 -13  15   -1.37    8.31
  -5 -13  16   -2.28    7.15
  -5 -13  17   -3.42    7.79
  -5 -13  18    5.49    9.41
  -5 -13  19    0.33    5.88
  -5 -13  20   -9.87   10.03
  -5 -13  21   13.33    9.11
  -5 -13  22   27.12   10.70
  -5 -13  23    3.13    7.00
  -5 -13  24    9.05    8.09
  -5 -13  25    5.13    9.48
   5 -14  -1    5.42    6.82
  -5 -14   1   -5.44    7.59
   5 -14  -2    0.65    6.65
  -5 -14   2   -3.44    7.57
   5 -14  -3   -6.45    7.44
  -5 -14   3   16.27    8.00
   5 -14  -4   28.61   10.64
  -5 -14   4   49.70   12.22
   5 -14  -5   15.18    9.28
  -5 -14   5   18.98    9.67
   5 -14  -6   15.09    9.05
  -5 -14   6   21.16    9.75
   5 -14  -7   -0.55    7.29
  -5 -14   7   -0.17    7.30
  -5 -14   8    9.73    7.88
  -5 -14   9    1.78    7.35
  -5 -14  10   54.02   13.60
  -5 -14  11   12.12    8.05
  -5 -14  12   -0.89    7.47
  -5 -14  13   -1.31    7.36
  -5 -14  14    7.78    8.59
  -5 -14  15   20.00    9.36
  -5 -14  16   20.91    9.26
  -5 -14  17    0.44    7.64
  -5 -14  18    0.60    7.35
  -5 -14  19   -0.36    6.78
  -5 -14  20   12.69    9.97
  -5 -14  21    2.53    7.67
  -5 -14  22   18.18    8.55
  -5 -14  23   -3.18    7.95
   5 -15  -1   22.62    9.75
  -5 -15   1    5.61    7.37
   5 -15  -2    9.98    8.08
  -5 -15   2    7.10    7.70
   5 -15  -3    2.18    7.35
  -5 -15   3   30.00    9.40
   5 -15  -4   -2.50    6.35
  -5 -15   4    5.08    8.11
   5 -15  -5    1.96    6.59
  -5 -15   5   -0.43    6.82
  -5 -15   6    2.57    9.18
  -5 -15   7   19.22    9.27
  -5 -15   8    7.44    7.46
  -5 -15   9   -0.54    7.62
  -5 -15  10   -0.52    6.77
  -5 -15  11    8.83    9.40
  -5 -15  12   23.53   10.80
  -5 -15  13    0.96    6.99
  -5 -15  14   -0.09    6.47
  -5 -15  15   -4.44    8.29
  -5 -15  16    2.06    7.98
  -5 -15  17    6.42    8.46
  -5 -15  18    4.83    8.44
  -5 -15  19   -3.14    8.88
   5 -16  -1    4.35    7.03
  -5 -16   1    2.95    8.42
   5 -16  -2   -0.31    6.61
  -5 -16   2    4.12    6.14
   5 -16  -3   -2.92    7.67
  -5 -16   3    0.28    6.34
  -5 -16   4   -2.68    8.04
  -5 -16   5    0.96    7.86
  -5 -16   6   -1.33    7.37
  -5 -16   7   -4.17    8.53
  -5 -16   8   -1.91    7.39
  -5 -16   9    1.25    7.97
  -5 -16  10   -1.89    7.83
  -5 -16  11   -0.30    7.36
  -5 -16  12    4.54    8.67
  -5 -16  13   -1.70    7.31
  -5 -16  14    1.14    7.34
  -5 -16  15    1.74    8.12
  -5 -16  16   -0.13    7.52
   5 -17  -1    1.03    7.32
  -5 -17   2   16.68    9.63
  -5 -17   3    6.25    7.83
  -5 -17   4    9.13    7.80
  -5 -17   5    1.62    7.10
  -5 -17   6    2.31    7.45
  -5 -17   7   21.83   10.11
  -5 -17   8   -1.53    7.93
  -5 -17   9   -1.23    7.83
  -5 -17  10   -3.55    8.56
  -5 -17  11   -2.38    8.47
  -5 -17  12    2.12    8.24
  -5 -18   4    8.60    8.49
  -5 -18   5    4.68    8.69
  -5 -18   6    1.07    8.09
  -5 -18   7    0.99    8.18
  -5 -18   8    1.27    8.17
  -4   0   1   -2.07    4.30
  -4   0   1    1.64    7.51
   4   0  -1   -0.12    4.08
   4   0  -1   -0.66    6.63
  -4   0   2   24.44    6.78
  -4   0   2   17.47    8.08
   4   0  -2   29.56    6.78
   4   0  -2   30.48    9.79
  -4   0   3   -1.01    4.76
  -4   0   3    3.14    6.89
   4   0  -3    1.05    4.38
   4   0  -3   -0.47    6.96
  -4   0   4 1258.54  167.12
  -4   0   4 1281.43  168.61
   4   0  -4 1186.60  166.81
   4   0  -4 1389.40  168.94
  -4   0   5   -1.29    4.94
  -4   0   5    1.85    7.52
   4   0  -5    1.05    3.45
   4   0  -5    2.34    6.99
  -4   0   6  710.20   98.14
  -4   0   6  769.05  100.00
   4   0  -6  740.71   97.98
   4   0  -6  726.83   99.67
  -4   0   7   -0.92    3.93
  -4   0   7   -1.91    6.63
   4   0  -7    0.37    3.37
   4   0  -7    3.92    8.20
  -4   0   8 3037.75  394.79
  -4   0   8 2892.50  396.39
   4   0  -8 2989.47  394.66
   4   0  -8 3080.49  396.71
  -4   0   9    2.51    4.51
  -4   0   9   -4.21    8.24
   4   0  -9    0.75    4.02
   4   0  -9    0.00    8.40
  -4   0  10   26.77    6.62
  -4   0  10   39.19   10.48
   4   0 -10   25.69    6.61
   4   0 -10   34.82   10.27
  -4   0  11    2.15    4.40
  -4   0  11   -1.15    7.04
   4   0 -11    0.11    3.93
   4   0 -11   -3.49    8.84
  -4   0  12   17.57    5.21
   4   0 -12   15.36    5.67
   4   0 -12   13.57    9.27
  -4   0  13   -3.51    5.23
  -4   0  13    1.74    3.87
   4   0 -13   -1.09    4.52
   4   0 -13   -0.22    8.30
  -4   0  14 1555.22  210.26
  -4   0  14 1582.40  209.33
   4   0 -14 1630.31  211.90
  -4   0  15   -0.89    4.68
  -4   0  15    1.08    3.92
   4   0 -15   -2.06    7.66
  -4   0  16   58.75   10.63
  -4   0  16   50.28    9.71
   4   0 -16   61.10   13.61
  -4   0  17   -0.85    4.81
  -4   0  17   -1.16    3.28
   4   0 -17   -1.45    7.11
  -4   0  18  201.39   27.28
  -4   0  18  179.79   26.27
   4   0 -18  162.71   28.60
  -4   0  19    0.70    4.65
  -4   0  19   -1.72    3.49
   4   0 -19    1.57    8.19
  -4   0  20  163.84   24.45
  -4   0  20  154.92   23.73
   4   0 -20  180.47   27.40
  -4   0  21   -2.86    4.45
  -4   0  21   -2.72    4.14
   4   0 -21   -4.66    8.82
  -4   0  22   25.19    7.17
  -4   0  22   28.30    6.36
   4   0 -22   22.10    7.82
  -4   0  23   -1.09    4.94
  -4   0  23    1.90    3.95
   4   0 -23    2.73    5.84
  -4   0  24   53.73   10.55
  -4   0  24   52.92    9.75
   4   0 -24   39.08   11.01
  -4   0  25   -0.84    5.43
   4   0 -25    3.21    6.36
  -4   0  26   74.93   13.34
   4   0 -26   62.82   13.76
  -4   0  27   -0.32    5.41
   4   0 -27    0.22    6.30
  -4   0  28   20.70    7.10
   4   0 -28    7.11    7.07
  -4   0  29   -2.98    5.56
   4   0 -29   -0.19    6.11
   4   0 -30   40.95   11.42
   4   0 -31    1.16    6.24
   4   0 -32    2.72    8.30
   4   0 -33    0.15    6.77
   4   0 -34   12.96    8.29
   4   0 -35    0.24    7.64
   4   0 -36   46.07   13.71
   4   0 -37    0.04    8.78
   4   0 -38   -0.47    6.81
   4   0 -39    2.76    7.70
  -4   1   1   16.97    6.21
  -4   1   1   17.60    8.90
   4  -1  -1   27.53    6.35
   4  -1  -1   19.92    8.81
   4   1  -1   22.23    6.20
   4   1  -1   24.80    9.09
  -4  -1   1   16.41    6.43
  -4  -1   1   16.20    8.16
  -4   1   2 1090.23  149.98
  -4   1   2 1422.16  152.85
   4  -1  -2 1177.24  150.34
   4  -1  -2 1088.85  151.72
   4   1  -2 1000.96  149.55
   4   1  -2 1013.96  151.11
  -4  -1   2 1109.66  150.02
  -4  -1   2 1455.82  152.63
  -4   1   3   19.13    5.89
  -4   1   3    8.99    7.95
   4  -1  -3   30.35    6.91
   4  -1  -3   18.18    9.33
   4   1  -3   22.69    5.37
   4   1  -3   24.17    8.71
  -4  -1   3   22.65    6.11
  -4  -1   3   13.51    8.60
  -4   1   4   -0.33    4.35
  -4   1   4    4.00    6.73
   4  -1  -4    0.20    4.40
   4  -1  -4    3.69    7.04
   4   1  -4   -0.19    3.58
   4   1  -4   -0.42    6.67
  -4  -1   4    1.34    4.00
  -4  -1   4    0.64    6.82
  -4   1   5   24.27    6.38
  -4   1   5   19.49    7.94
   4  -1  -5   12.68    5.18
   4  -1  -5   12.25    8.83
   4   1  -5   12.24    4.52
   4   1  -5   22.88    8.51
  -4  -1   5   16.45    5.23
  -4  -1   5   14.09    8.21
  -4   1   6  403.56   57.16
  -4   1   6  528.51   59.59
   4  -1  -6  288.22   56.43
   4  -1  -6  510.53   59.59
   4   1  -6  389.86   56.77
   4   1  -6  567.37   60.23
  -4  -1   6  400.91   56.84
  -4  -1   6  725.66   61.54
  -4   1   7   58.92   10.23
  -4   1   7   29.50   11.13
   4  -1  -7   56.44    9.56
   4  -1  -7   80.91   13.04
   4   1  -7   57.67    9.57
   4   1  -7   49.79   12.26
  -4  -1   7   53.06    9.45
  -4  -1   7   36.25   11.84
  -4   1   8 1311.05  174.04
  -4   1   8 1295.94  175.36
   4  -1  -8 1301.75  173.71
   4  -1  -8 1226.46  175.23
   4   1  -8 1238.93  173.84
   4   1  -8 1434.53  176.35
  -4  -1   8 1395.69  173.89
  -4  -1   8 1333.64  175.86
  -4   1   9    1.43    4.90
  -4   1   9   -0.49    7.18
   4  -1  -9   -0.28    3.99
   4  -1  -9   -1.37    7.89
   4   1  -9   -1.29    3.98
   4   1  -9   -0.10    8.19
  -4  -1   9    0.91    4.35
  -4  -1   9    2.73    7.77
  -4   1  10  522.22   74.56
  -4   1  10  532.39   75.83
   4  -1 -10  532.53   74.23
   4  -1 -10  551.11   76.42
   4   1 -10  536.23   74.82
   4   1 -10  671.61   77.61
  -4  -1  10  561.88   74.42
  -4  -1  10  598.18   77.23
  -4   1  11  159.85   25.25
   4  -1 -11  197.82   25.27
   4  -1 -11  189.56   27.74
   4   1 -11  155.36   25.53
   4   1 -11  170.63   27.69
  -4  -1  11  199.13   26.58
  -4  -1  11  163.87   25.04
  -4   1  12  635.98   64.99
   4  -1 -12  436.72   63.87
   4  -1 -12  484.18   66.36
   4   1 -12  450.22   66.51
  -4  -1  12  423.40   64.63
  -4  -1  12  446.08   63.97
  -4   1  13   95.37   13.65
   4  -1 -13   62.38   12.90
   4  -1 -13  127.22   17.98
   4   1 -13   81.87   16.59
  -4  -1  13   63.41   13.50
  -4  -1  13  105.08   13.82
  -4   1  14    0.16    3.37
   4  -1 -14   -0.63    4.05
   4  -1 -14   -0.20    6.77
   4   1 -14   -1.76    7.52
  -4  -1  14    2.05    4.34
  -4  -1  14   -1.40    3.91
  -4   1  15   44.56    8.82
  -4   1  15   27.36    7.27
   4  -1 -15   43.72    7.91
   4  -1 -15   29.63   10.70
   4   1 -15   43.66   11.26
  -4  -1  15   46.77    8.94
  -4  -1  15   36.60    7.56
  -4   1  16  295.34   37.85
  -4   1  16  241.69   36.77
   4   1 -16  202.67   38.80
  -4  -1  16  284.03   37.91
  -4  -1  16  292.02   37.32
  -4   1  17   -0.56    3.76
  -4   1  17    0.40    3.54
   4   1 -17   -2.34    5.10
   4   1 -17   -2.08    7.08
  -4  -1  17    0.31    4.34
  -4  -1  17   -1.87    3.58
  -4   1  18  328.69   47.46
  -4   1  18  423.97   47.57
   4   1 -18  312.35   48.28
   4   1 -18  349.60   50.26
  -4  -1  18  316.36   47.68
  -4  -1  18  321.94   47.10
  -4   1  19    6.36    4.88
  -4   1  19   20.20    5.48
   4   1 -19   17.74    6.58
   4   1 -19   20.59    9.94
  -4  -1  19   20.99    6.47
  -4  -1  19   20.48    5.62
  -4   1  20   29.96    7.16
  -4   1  20   27.45    6.73
   4   1 -20   26.64   10.86
  -4  -1  20   36.06    8.33
  -4  -1  20   26.45    6.85
  -4   1  21    7.85    5.05
  -4   1  21    8.17    4.11
   4   1 -21   10.21    9.18
  -4  -1  21    6.97    4.95
  -4  -1  21    2.32    4.09
  -4   1  22  222.38   37.04
  -4   1  22  269.40   36.96
   4   1 -22  266.08   38.90
  -4  -1  22  311.47   38.54
  -4   1  23   13.77    5.73
  -4   1  23    5.82    4.26
   4  -1 -23    5.68    5.28
   4   1 -23    4.95    6.56
  -4  -1  23   13.14    6.78
  -4   1  24    7.54    5.10
  -4   1  24   16.52    5.41
   4  -1 -24   13.65    6.18
   4   1 -24    7.63    6.85
  -4  -1  24   20.88    7.37
  -4   1  25   28.46    7.28
   4  -1 -25   23.89    7.65
   4   1 -25   11.86    8.38
  -4  -1  25   17.70    7.35
  -4   1  26   71.51   13.23
   4  -1 -26   76.33   14.40
   4   1 -26   73.19   14.34
  -4  -1  26   69.30   13.81
  -4   1  27   -0.38    4.47
   4  -1 -27    1.33    5.58
   4   1 -27    7.01    7.22
  -4  -1  27    2.00    5.97
   4  -1 -28   32.33   10.59
   4   1 -28   66.21   13.17
  -4  -1  28   54.74   11.52
   4  -1 -29    0.02    5.92
   4   1 -29    0.00    7.74
   4  -1 -30    3.71    5.99
   4   1 -30    0.24    7.13
   4  -1 -31    4.54    7.54
   4   1 -31   11.79    7.61
   4  -1 -32   42.30   10.13
   4   1 -32   20.84    9.40
   4  -1 -33   -3.63    7.16
   4   1 -33   -4.56    8.92
   4  -1 -34    0.93    6.55
   4   1 -34    1.35    8.07
   4  -1 -35    1.49    6.56
   4   1 -35    8.37    6.83
   4  -1 -36   13.02    8.79
   4   1 -36   19.45   10.01
   4  -1 -37    0.43    7.35
   4   1 -37    6.51    8.26
   4  -1 -38    8.87    7.58
   4   1 -38    8.95    8.42
   4  -1 -39   -3.94    7.35
   4   1 -39    0.87    7.94
  -4   2   1   90.05   13.29
  -4   2   1  102.86   16.82
   4  -2  -1   82.42   13.47
   4  -2  -1   25.92   13.82
   4   2  -1   66.96   12.29
   4   2  -1   93.17   15.60
  -4  -2   1   98.27   13.05
  -4  -2   1   90.74   15.53
  -4   2   2  239.60   32.36
  -4   2   2  239.69   34.58
   4  -2  -2  211.41   32.18
   4  -2  -2  264.09   34.99
   4   2  -2  208.58   31.49
   4   2  -2  211.92   33.62
  -4  -2   2  223.20   31.78
  -4  -2   2  265.12   34.49
  -4   2   3   19.56    6.06
  -4   2   3   25.44    9.81
   4  -2  -3   12.05    5.72
   4  -2  -3   27.94    9.08
   4   2  -3   17.61    5.71
   4   2  -3   16.80    8.40
  -4  -2   3   15.25    5.07
  -4  -2   3   19.27    9.05
  -4   2   4 1849.67  252.33
  -4   2   4 1758.35  253.70
   4  -2  -4 2209.79  253.04
   4  -2  -4 1989.39  254.53
   4   2  -4 1813.33  252.18
   4   2  -4 1830.79  253.81
  -4  -2   4 1973.36  252.24
  -4  -2   4 1884.95  254.11
  -4   2   5   44.79    8.55
  -4   2   5   47.10   11.17
   4  -2  -5   39.32    8.77
   4  -2  -5   61.99   12.60
   4   2  -5   33.24    7.97
   4   2  -5   45.23   11.23
  -4  -2   5   51.80    8.50
  -4  -2   5   39.88   11.13
  -4   2   6    2.10    4.75
  -4   2   6    7.84    7.35
   4  -2  -6   12.10    5.20
   4  -2  -6   17.60    8.15
   4   2  -6    5.09    4.47
   4   2  -6   11.41    8.88
  -4  -2   6   10.08    4.32
  -4  -2   6    6.76    7.77
  -4   2   7  356.87   47.60
  -4   2   7  336.01   48.82
   4  -2  -7  341.95   47.62
   4  -2  -7  358.44   49.58
   4   2  -7  352.47   47.69
   4   2  -7  343.25   49.52
  -4  -2   7  329.52   47.11
  -4  -2   7  347.23   49.59
  -4   2   8  799.87  106.94
  -4   2   8  784.38  108.14
   4  -2  -8  838.32  107.03
   4  -2  -8  883.94  109.05
   4   2  -8  758.21  107.51
   4   2  -8  848.62  109.24
  -4  -2   8  746.19  107.78
  -4  -2   8  763.77  108.97
  -4   2   9  183.94   27.60
   4  -2  -9  179.12   27.33
   4  -2  -9  225.16   30.21
   4   2  -9  230.16   30.86
  -4  -2   9  167.19   27.92
  -4  -2   9  194.48   27.46
  -4  -2   9  214.87   30.62
  -4   2  10   77.04   12.85
   4  -2 -10   70.37   12.43
   4  -2 -10   77.42   16.23
   4   2 -10   82.99   16.24
  -4  -2  10   67.62   13.13
  -4  -2  10   81.56   12.57
  -4   2  11   66.88   11.77
   4  -2 -11   67.81   11.16
   4  -2 -11   64.15   13.98
   4   2 -11   89.39   15.21
  -4  -2  11   49.45   11.46
  -4  -2  11   69.12   11.29
  -4   2  12    6.20    4.77
  -4   2  12    4.47    5.90
   4  -2 -12    1.93    3.49
   4   2 -12    1.61    8.04
  -4  -2  12    2.60    5.37
  -4  -2  12    2.22    4.37
  -4   2  13   13.01    5.44
  -4   2  13   18.30    7.34
   4  -2 -13   13.70    4.54
   4   2 -13    5.97    6.30
   4   2 -13   36.89   10.07
  -4  -2  13   11.16    6.36
  -4  -2  13   19.12    5.39
  -4   2  14  734.78  104.93
   4  -2 -14  790.55  104.71
   4   2 -14  888.47  107.06
   4   2 -14  751.27  107.46
  -4  -2  14  794.40  105.71
  -4  -2  14  778.17  105.09
  -4   2  15   58.99   11.18
   4  -2 -15   63.49   10.96
   4   2 -15   59.18   12.45
   4   2 -15   60.22   14.08
  -4  -2  15   80.68   12.60
  -4  -2  15   70.22   11.44
  -4   2  16   24.41    6.56
   4  -2 -16   15.89    5.08
   4   2 -16   16.22    6.64
   4   2 -16   20.29    9.71
  -4  -2  16   41.66    8.12
  -4  -2  16   17.91    5.49
  -4   2  17    3.25    4.59
  -4   2  17    6.36    4.36
   4  -2 -17    1.33    3.57
   4  -2 -17    6.64    6.26
   4   2 -17   -1.50    5.15
   4   2 -17    0.20    8.16
  -4  -2  17    1.10    4.11
  -4  -2  17   -1.38    3.68
  -4   2  18  146.22   19.99
  -4   2  18  126.68   19.45
   4  -2 -18  161.64   22.70
   4   2 -18   90.93   20.29
   4   2 -18  103.29   22.25
  -4  -2  18  147.89   20.74
  -4  -2  18  125.26   19.52
  -4   2  19  161.10   20.09
  -4   2  19  148.25   19.68
   4  -2 -19   99.35   21.21
   4   2 -19   95.36   20.27
   4   2 -19  101.45   22.22
  -4  -2  19  138.79   20.77
  -4   2  20   35.03    8.45
  -4   2  20   61.52    8.97
   4  -2 -20   45.67   11.60
   4   2 -20   41.41   13.03
  -4  -2  20   28.91    9.10
  -4   2  21    2.19    4.33
  -4   2  21    4.81    4.45
   4  -2 -21    4.80    8.51
   4   2 -21   -4.51    8.85
  -4  -2  21    4.18    4.87
  -4   2  22   17.12    5.79
  -4   2  22   11.22    4.97
   4   2 -22   13.73    7.19
  -4  -2  22    2.00    5.41
  -4   2  23   -0.26    4.13
  -4   2  23    1.79    4.50
   4   2 -23    5.41    7.12
  -4  -2  23   -3.65    5.37
  -4   2  24  192.86   20.47
   4   2 -24   52.64   19.73
  -4  -2  24  131.07   20.54
  -4   2  25   27.61    7.20
   4   2 -25   34.90   10.06
  -4  -2  25   21.82    7.85
  -4   2  26   74.68   12.45
   4  -2 -26   55.21   12.45
   4   2 -26   67.64   14.96
   4  -2 -27    3.67    5.23
   4   2 -27   -1.91    6.92
   4  -2 -28   43.26   10.60
   4   2 -28   55.96   12.74
   4  -2 -29   24.26    8.36
   4   2 -29   28.93   10.77
   4  -2 -30   70.41   14.70
   4   2 -30   70.97   16.19
  -4  -2  30   97.22   16.24
   4  -2 -31   -4.11    7.18
   4   2 -31    3.42    8.51
  -4  -2  31   -4.17    6.49
   4  -2 -32    0.89    5.78
   4   2 -32    3.87    7.63
   4  -2 -33    1.59    6.68
   4   2 -33    2.62    9.81
   4  -2 -34   18.39    7.73
   4   2 -34    8.79    8.87
   4  -2 -35   -1.07    6.58
   4   2 -35   13.88    8.16
   4  -2 -36    9.45    7.62
   4   2 -36    9.68    9.07
   4  -2 -37   -3.80    6.91
   4   2 -37    3.42    9.22
   4  -2 -38    5.60    7.20
   4   2 -38    1.51    8.04
   4  -2 -39   -1.24    7.15
   4   2 -39   -5.12    8.69
  -4   3   1   32.04    7.59
  -4   3   1   33.23   11.14
   4  -3  -1   27.03    7.51
   4  -3  -1   35.43   11.50
   4   3  -1   23.77    6.89
   4   3  -1   36.78    9.60
  -4  -3   1   40.87    7.25
  -4  -3   1   45.53   10.95
  -4   3   2  355.68   50.61
  -4   3   2  371.89   53.10
   4  -3  -2  313.46   50.60
   4  -3  -2  404.89   53.48
   4   3  -2  492.60   51.14
   4   3  -2  380.75   52.41
  -4  -3   2  326.69   50.02
  -4  -3   2  361.17   52.45
  -4   3   3    8.46    4.92
  -4   3   3    2.51    7.21
   4  -3  -3   11.32    5.44
   4  -3  -3   12.11    9.72
   4   3  -3    5.93    4.36
   4   3  -3    3.80    7.75
  -4  -3   3   12.78    4.57
  -4  -3   3    7.97    8.34
  -4   3   4   16.36    5.71
  -4   3   4   11.83    9.36
   4  -3  -4   17.93    6.38
   4  -3  -4   20.55   10.10
   4   3  -4   13.06    5.15
   4   3  -4   13.43    9.37
  -4  -3   4   11.57    4.98
  -4  -3   4   20.69    8.69
  -4   3   5   33.21    8.76
  -4   3   5   33.47   11.19
   4  -3  -5   33.71    9.06
   4  -3  -5   39.99   11.64
   4   3  -5   45.75    8.89
   4   3  -5   52.71   11.99
  -4  -3   5   35.52    9.72
  -4  -3   5   58.94    8.81
  -4  -3   5   44.46   11.46
  -4   3   6   47.20   10.17
  -4   3   6   63.48   13.01
   4  -3  -6   40.32   10.12
   4  -3  -6   61.62   14.18
   4   3  -6   79.67   13.60
  -4  -3   6   66.58   11.13
  -4  -3   6   52.36    9.98
  -4  -3   6   67.78   13.77
  -4   3   7  327.43   64.44
   4  -3  -7  470.50   65.27
   4  -3  -7  521.04   67.69
   4   3  -7  750.11   69.68
  -4  -3   7  547.01   66.16
  -4  -3   7  546.24   65.26
  -4  -3   7  472.34   67.51
  -4   3   8   95.38   14.91
   4  -3  -8   81.28   14.83
   4  -3  -8  109.13   18.58
   4   3  -8   97.64   16.04
   4   3  -8   75.14   17.46
  -4  -3   8   93.62   15.46
  -4  -3   8   91.21   14.46
  -4   3   9   -1.13    4.26
   4  -3  -9   -0.24    5.17
   4  -3  -9   -1.15    8.66
   4   3  -9    1.69    5.67
   4   3  -9   11.99    9.06
  -4  -3   9    0.04    5.84
  -4  -3   9   -0.49    4.85
  -4   3  10  233.21   30.67
  -4   3  10  192.05   31.58
   4  -3 -10  208.98   30.51
   4   3 -10  217.56   31.83
   4   3 -10  202.67   32.99
  -4  -3  10  220.29   31.33
  -4   3  11  410.36   55.76
  -4   3  11  412.28   56.88
   4  -3 -11  416.92   55.60
   4   3 -11  382.53   56.90
   4   3 -11  404.24   58.50
  -4  -3  11  412.25   56.49
  -4  -3  11  407.64   55.90
  -4   3  12  324.84   46.22
  -4   3  12  310.05   46.94
   4  -3 -12  339.06   45.99
   4   3 -12  305.64   47.34
   4   3 -12  342.93   49.15
  -4  -3  12  449.65   48.01
  -4  -3  12  310.86   46.32
  -4   3  13   92.45   15.73
  -4   3  13   87.65   16.44
   4  -3 -13  113.62   15.62
   4   3 -13   82.81   17.03
   4   3 -13  109.07   19.27
  -4  -3  13  108.10   16.99
  -4  -3  13  109.79   16.17
  -4   3  14    8.88    4.85
  -4   3  14    6.10    5.67
   4  -3 -14    6.40    3.84
   4  -3 -14    8.99    7.52
   4   3 -14    0.33    5.64
   4   3 -14    1.30    6.85
  -4  -3  14    1.30    4.54
  -4  -3  14   -0.35    3.77
  -4   3  15   53.84    9.37
   4  -3 -15   37.45    7.86
   4  -3 -15   41.46   10.90
   4   3 -15   56.58   10.90
   4   3 -15   54.05   12.80
  -4  -3  15   54.20   10.04
  -4  -3  15   36.11    8.55
  -4   3  16  286.93   37.29
   4  -3 -16  229.10   36.36
   4  -3 -16  263.18   38.98
   4   3 -16  297.98   39.43
   4   3 -16  279.95   40.59
  -4  -3  16  271.75   38.24
  -4   3  17   17.23    5.48
   4  -3 -17   12.23    4.43
   4  -3 -17   17.46    7.70
   4   3 -17    6.79    7.07
   4   3 -17   20.08   10.68
  -4  -3  17   21.32    6.74
  -4   3  18   62.04   10.59
  -4   3  18   48.63   10.20
   4  -3 -18   54.82    9.78
   4  -3 -18   69.46   13.30
   4   3 -18   54.42   12.34
   4   3 -18   56.24   13.86
  -4  -3  18   55.87   11.36
  -4   3  19    4.32    4.42
  -4   3  19    6.03    4.76
   4  -3 -19    8.06    7.71
   4   3 -19   10.30    6.76
  -4  -3  19    4.08    5.86
  -4   3  20   11.04    5.33
  -4   3  20   13.30    5.69
   4  -3 -20   18.52    8.80
  -4  -3  20   18.26    7.22
  -4   3  21   51.94   10.29
  -4   3  21   57.90   10.93
   4  -3 -21   55.50   13.60
  -4  -3  21   74.51   12.80
  -4   3  22   83.59   14.05
  -4   3  22   75.59   14.20
   4   3 -22   64.00   16.77
  -4  -3  22  143.65   17.74
  -4   3  23   74.61   11.55
   4   3 -23   44.60   13.44
  -4   3  24    3.89    4.67
   4   3 -24   -3.51    8.12
   4   3 -25   -1.96    7.99
   4   3 -26   68.20   15.77
   4   3 -27   15.90   10.28
  -4  -3  27    3.34    6.81
   4  -3 -28   65.73   12.78
   4   3 -28   44.57   14.49
  -4  -3  28   96.95   15.42
   4  -3 -29    0.74    5.53
   4   3 -29   -1.06    8.87
  -4  -3  29    6.61    7.12
   4  -3 -30    8.07    6.13
   4   3 -30    8.66   10.02
  -4  -3  30   12.62    7.03
   4  -3 -31   10.99    6.80
   4   3 -31    9.06    8.56
  -4  -3  31   24.36    8.80
   4  -3 -32   64.68   11.25
   4   3 -32   35.44   12.34
  -4  -3  32   25.83    9.79
   4  -3 -33    5.50    5.90
   4   3 -33    4.83    8.76
  -4  -3  33    4.76    6.83
   4  -3 -34   -1.45    5.76
   4   3 -34    7.68    8.59
   4  -3 -35   -0.36    5.85
   4   3 -35   -3.18    8.53
   4  -3 -36    3.23    6.62
   4   3 -36    5.48    8.26
   4  -3 -37    6.72    7.31
   4   3 -37   -0.40    8.87
   4  -3 -38    9.02    7.77
   4   3 -38    0.13    9.13
   4  -3 -39    4.26    6.93
   4   3 -39   -0.65    8.02
  -4   4   1   86.72   12.62
  -4   4   1   79.06   16.15
   4  -4  -1   72.54   13.16
   4  -4  -1   66.42   15.84
   4   4  -1   65.04   11.93
   4   4  -1   65.26   12.79
   4   4  -1   69.19   14.40
  -4  -4   1   87.67   13.13
  -4  -4   1   57.45   11.64
  -4  -4   1   78.26   15.57
  -4   4   2  148.07   23.19
  -4   4   2  166.91   27.22
   4  -4  -2  163.73   23.91
   4  -4  -2  155.20   26.29
   4   4  -2  161.34   23.56
   4   4  -2  159.93   23.99
   4   4  -2  169.19   25.58
  -4  -4   2  149.86   23.56
  -4  -4   2  161.64   22.81
  -4  -4   2  140.56   25.26
  -4   4   3   68.52   11.80
  -4   4   3   73.90   15.93
   4  -4  -3   83.42   12.87
   4  -4  -3   64.99   15.45
   4   4  -3   53.03   12.36
   4   4  -3   88.11   15.61
  -4  -4   3   65.04   12.13
  -4  -4   3   63.37   11.16
  -4  -4   3   63.32   14.77
  -4   4   4  354.92   47.65
  -4   4   4  380.10   50.38
   4  -4  -4  360.82   48.01
   4  -4  -4  339.65   50.46
   4   4  -4  315.50   48.16
   4   4  -4  375.44   49.84
  -4  -4   4  322.02   47.79
  -4  -4   4  351.78   47.32
  -4  -4   4  308.07   49.44
  -4   4   5    6.07    5.07
  -4   4   5    4.42    9.09
   4  -4  -5    3.89    5.79
   4  -4  -5   14.03   10.53
   4   4  -5    4.66    6.00
   4   4  -5    2.74    8.04
  -4  -4   5    5.66    6.40
  -4  -4   5    9.58    4.50
  -4  -4   5   18.34    8.82
  -4   4   6  109.90   15.45
   4  -4  -6   86.83   15.49
   4  -4  -6   88.98   18.32
   4   4  -6  100.12   16.47
   4   4  -6  109.94   18.61
  -4  -4   6   84.60   15.75
  -4  -4   6   91.00   15.04
  -4   4   7    6.42    4.78
   4  -4  -7    3.04    5.34
   4  -4  -7    9.14    9.50
   4   4  -7   10.36    6.72
   4   4  -7    1.97    7.41
  -4  -4   7   11.01    6.01
  -4  -4   7    8.10    4.97
  -4   4   8  143.15   18.28
   4  -4  -8   94.70   17.80
   4  -4  -8  140.43   21.36
   4   4  -8   98.94   18.78
   4   4  -8  123.78   20.93
  -4  -4   8  108.49   18.52
  -4  -4   8  111.42   17.76
  -4   4   9  316.61   45.08
  -4   4   9  350.17   46.68
   4  -4  -9  323.32   45.34
   4   4  -9  300.90   46.40
   4   4  -9  367.75   48.28
  -4  -4   9  285.34   45.62
  -4  -4   9  365.06   45.72
  -4   4  10  296.88   38.86
  -4   4  10  266.26   39.81
   4  -4 -10  273.87   38.87
   4   4 -10  261.74   40.12
   4   4 -10  281.83   41.50
  -4  -4  10  322.11   39.95
  -4  -4  10  244.48   38.71
  -4   4  11   36.95    7.21
  -4   4  11   16.97    7.58
   4  -4 -11   14.03    6.08
   4   4 -11   34.34    8.82
   4   4 -11   21.70    8.19
   4   4 -11   20.30   10.11
  -4  -4  11   27.29    6.97
  -4  -4  11   34.59    7.57
  -4   4  12   28.26    8.30
  -4   4  12   49.32   10.26
   4  -4 -12   40.20    8.68
   4  -4 -12   36.54   11.37
   4   4 -12   57.67   10.62
   4   4 -12   65.24   11.79
   4   4 -12   46.21   12.57
  -4  -4  12   61.44   10.70
  -4  -4  12   56.29    9.72
  -4   4  13  104.03   15.43
  -4   4  13  100.84   16.02
   4  -4 -13  105.61   15.18
   4  -4 -13   25.56   15.48
   4   4 -13  124.00   17.13
   4   4 -13  126.20   18.27
   4   4 -13   84.00   17.61
  -4  -4  13   99.52   16.32
  -4  -4  13  121.15   16.34
  -4   4  14  342.21   44.68
  -4   4  14  317.48   44.90
   4  -4 -14  304.70   44.12
   4  -4 -14  314.91   46.46
   4   4 -14  308.77   46.53
   4   4 -14  393.33   49.30
  -4  -4  14  311.98   45.68
  -4   4  15  108.39   15.91
   4  -4 -15   95.52   15.33
   4  -4 -15  110.45   18.25
   4   4 -15   73.57   17.50
   4   4 -15  106.70   19.87
  -4  -4  15  120.46   17.63
  -4   4  16   34.23    7.25
   4  -4 -16   24.14    6.09
   4  -4 -16   17.22    8.70
   4   4 -16   40.12   10.12
   4   4 -16   38.78   11.45
  -4  -4  16   40.21    8.77
  -4   4  17    4.11    4.05
   4  -4 -17    5.67    3.50
   4  -4 -17    3.59    6.74
   4   4 -17    6.37    6.67
  -4  -4  17    3.77    5.20
  -4   4  18  132.66   17.69
   4  -4 -18   97.08   16.58
   4  -4 -18  122.13   19.81
   4   4 -18  114.19   20.01
  -4  -4  18  107.80   18.77
  -4   4  19   98.84   13.09
   4  -4 -19   70.13   12.09
   4  -4 -19   80.01   15.15
  -4  -4  19   50.96   13.17
  -4   4  20   62.33   12.39
  -4   4  20   83.98   12.82
   4  -4 -20   77.14   12.21
   4  -4 -20   67.49   15.33
  -4   4  21   22.54    6.08
  -4   4  21   14.81    6.22
   4  -4 -21   27.76    9.53
  -4   4  22   13.23    5.61
   4   4 -22   13.05    8.63
  -4   4  23   31.13    6.94
   4   4 -23   14.57    9.67
   4   4 -24   82.59   17.86
  -4  -4  24   84.83   15.96
   4   4 -25   23.62   12.81
  -4  -4  25   78.19   13.54
   4   4 -26   44.35   14.23
  -4  -4  26   69.84   13.69
   4   4 -27   -0.58    7.77
  -4  -4  27   -1.29    6.16
   4   4 -28   30.61   12.02
  -4  -4  28   61.30   12.26
   4   4 -29   16.70   10.42
  -4  -4  29   15.39    8.70
   4  -4 -30   13.43    6.24
   4   4 -30   26.19   10.82
  -4  -4  30   17.31    8.26
   4  -4 -31    0.72    5.08
   4   4 -31    1.03    8.70
  -4  -4  31   12.13    7.94
   4  -4 -32    0.48    5.57
   4   4 -32    0.64    6.75
  -4  -4  32   -0.31    5.71
   4  -4 -33    8.63    6.02
   4   4 -33   11.72    9.18
  -4  -4  33    5.80    7.67
   4  -4 -34   13.87    6.90
   4   4 -34    6.36    9.43
  -4  -4  34   13.14    7.88
   4  -4 -35    2.84    5.78
   4   4 -35    5.71    7.68
   4  -4 -36   11.65    6.62
   4   4 -36    9.19    9.16
   4  -4 -37    0.09    6.17
   4   4 -37   -4.09   10.29
   4  -4 -38    2.28    6.92
   4   4 -38   -1.79    8.84
   4  -4 -39    9.30    7.29
  -4   5   1   90.28   15.40
  -4   5   1  101.17   19.41
   4  -5  -1   95.58   15.93
   4  -5  -1  102.06   18.90
   4   5  -1   88.04   16.37
   4   5  -1  101.27   17.80
  -4  -5   1   96.50   15.64
  -4  -5   1   92.08   14.79
  -4  -5   1   88.49   18.11
  -4   5   2  343.00   44.79
  -4   5   2  226.23   46.60
   4  -5  -2  331.25   45.13
   4  -5  -2  287.05   46.95
   4   5  -2  337.86   45.77
   4   5  -2  365.99   47.19
  -4  -5   2  326.90   44.95
  -4  -5   2  315.29   44.21
  -4  -5   2  330.01   46.95
  -4   5   3  200.63   29.47
  -4   5   3  219.50   32.81
   4  -5  -3  185.14   29.84
   4  -5  -3  266.79   33.84
   4   5  -3  177.08   30.18
   4   5  -3  243.37   32.39
  -4  -5   3  207.21   30.03
  -4  -5   3  205.71   29.25
  -4  -5   3  195.79   31.83
  -4   5   4   35.49    7.83
  -4   5   4   36.55   12.40
   4  -5  -4   48.75    9.43
   4  -5  -4   28.22   11.66
   4   5  -4   25.96    8.74
   4   5  -4   25.51   10.65
  -4  -5   4   39.52    8.94
  -4  -5   4   36.11    8.18
  -4   5   5   41.56    9.04
  -4   5   5   53.68   14.38
   4  -5  -5   48.19    9.75
   4  -5  -5   46.78   13.33
   4   5  -5   53.33   11.17
   4   5  -5   30.92   11.53
  -4  -5   5   65.27   10.95
  -4  -5   5   47.18    9.39
  -4   5   6   95.71   13.39
   4  -5  -6   39.18   12.52
   4  -5  -6  120.21   19.28
   4   5  -6   86.00   14.92
   4   5  -6  103.11   16.87
  -4  -5   6   69.67   13.57
  -4  -5   6   89.64   13.51
  -4   5   7  247.94   35.39
   4  -5  -7  223.80   35.60
   4  -5  -7  261.75   38.47
   4   5  -7  274.22   36.95
   4   5  -7  221.04   36.69
   4   5  -7  265.24   38.47
  -4  -5   7  265.18   36.38
  -4  -5   7  268.36   35.93
  -4   5   8   47.82    8.57
  -4   5   8   27.02   10.60
   4  -5  -8   26.78    8.43
   4   5  -8   36.62    9.42
   4   5  -8   37.01    9.74
   4   5  -8   57.66   12.84
  -4  -5   8   41.37    9.27
  -4  -5   8   54.21    9.14
  -4   5   9   38.18    7.94
  -4   5   9   46.76   10.23
   4  -5  -9   31.21    7.71
   4   5  -9   37.95    8.83
   4   5  -9   30.35    9.59
   4   5  -9   38.51   11.32
  -4  -5   9   37.93    7.96
  -4  -5   9   21.56    7.65
  -4   5  10   31.61    7.23
  -4   5  10   28.99    8.70
   4  -5 -10   29.01    7.47
   4   5 -10   33.83    8.89
   4   5 -10   39.37    9.95
   4   5 -10   31.73   11.03
  -4  -5  10   25.41    7.93
  -4  -5  10   33.55    7.47
  -4   5  11  303.39   43.15
  -4   5  11  285.15   43.99
   4  -5 -11  312.33   43.44
   4  -5 -11  312.45   45.69
   4   5 -11  324.30   45.72
   4   5 -11  361.86   47.21
  -4  -5  11  315.18   44.44
  -4   5  12  331.06   44.18
  -4   5  12  234.47   44.17
   4  -5 -12  366.55   44.73
   4  -5 -12  321.92   46.86
   4   5 -12  353.57   47.08
   4   5 -12  363.20   48.25
  -4   5  13   65.43   10.93
  -4   5  13   74.71   12.13
   4  -5 -13   49.80   10.85
   4  -5 -13   62.01   13.83
   4   5 -13   63.74   13.98
   4   5 -13   73.23   15.60
  -4  -5  13   61.14   12.32
  -4   5  14   17.60    5.59
  -4   5  14   17.64    6.23
   4  -5 -14    9.76    4.99
   4  -5 -14   17.30    8.96
   4   5 -14   21.18    8.83
   4   5 -14   17.77    9.12
  -4  -5  14   23.06    7.32
  -4   5  15  106.79   17.49
  -4   5  15  127.40   17.95
   4  -5 -15  122.49   17.47
   4  -5 -15  103.72   19.96
   4   5 -15  107.15   20.03
  -4  -5  15  110.32   18.97
  -4   5  16  155.89   22.73
   4  -5 -16  153.25   22.31
   4  -5 -16  149.53   25.22
   4   5 -16  138.49   25.14
  -4  -5  16  172.60   24.80
  -4   5  17  111.77   16.16
   4  -5 -17   93.37   15.39
   4  -5 -17   89.55   18.08
   4   5 -17  121.94   19.88
  -4  -5  17  105.49   17.91
  -4   5  18  148.33   21.20
   4  -5 -18  138.42   20.45
   4  -5 -18  150.56   23.64
   4   5 -18  124.23   24.01
  -4   5  19   -1.60    4.12
   4  -5 -19    1.17    3.68
   4  -5 -19    2.16    6.88
   4  -5 -20   -0.34    3.33
   4  -5 -20   -0.79    6.58
  -4   5  21   35.85    7.77
   4  -5 -21   32.85    7.08
   4   5 -21   48.16   12.86
  -4  -5  21   25.46    9.87
   4   5 -22  122.68   24.66
  -4  -5  22  145.79   23.16
   4   5 -23   10.83    9.25
  -4  -5  23   12.70    7.28
   4   5 -24   -3.87    9.32
  -4  -5  24    4.68    6.32
   4   5 -25   -1.85    7.67
  -4  -5  25   -0.09    6.04
   4   5 -26   15.84    8.91
  -4  -5  26   10.59    7.54
   4   5 -27   53.18   13.93
  -4  -5  27   45.45   12.14
   4   5 -28   18.61   10.74
  -4  -5  28   15.89    8.78
   4   5 -29    7.59    8.98
  -4  -5  29   12.50    7.21
   4   5 -30   -3.64    9.25
  -4  -5  30   -0.52    7.35
   4   5 -31   22.57   10.45
  -4  -5  31   14.57    8.35
   4  -5 -32   18.45    6.18
   4   5 -32    5.38    8.64
  -4  -5  32    6.71    7.74
   4  -5 -33   14.88    6.24
   4   5 -33   14.20   11.47
  -4  -5  33   13.52    7.52
   4  -5 -34   -1.46    4.90
   4   5 -34   -0.00    8.30
  -4  -5  34    4.73    6.76
   4  -5 -35    1.25    5.45
   4   5 -35    6.51    9.14
  -4  -5  35    0.77    6.48
   4  -5 -36    3.02    6.32
   4   5 -36   -1.10    8.84
   4  -5 -37   14.96    7.29
   4   5 -37   -0.30   10.54
   4  -5 -38    2.62    5.93
   4   5 -38   -7.50    9.84
   4  -5 -39    3.26    6.48
  -4   6   1   70.67   10.50
  -4   6   1   41.58   13.84
   4  -6  -1   49.60   10.45
   4  -6  -1   67.39   14.18
   4   6  -1   60.36   11.45
   4   6  -1   50.59   12.31
  -4  -6   1   74.16   10.96
  -4  -6   1   21.31    8.29
  -4  -6   1   65.28   13.07
  -4   6   2   89.65   14.01
  -4   6   2   80.08   17.88
   4  -6  -2   60.53   13.57
   4  -6  -2   77.91   16.72
   4   6  -2   85.35   15.43
   4   6  -2   81.12   16.14
  -4  -6   2   76.35   13.93
  -4  -6   2   97.17   13.66
  -4   6   3  100.72   14.91
  -4   6   3  112.26   19.46
   4  -6  -3   72.45   14.71
   4  -6  -3  105.18   18.44
   4   6  -3   70.47   15.84
   4   6  -3  125.66   18.00
  -4  -6   3   67.83   14.49
  -4  -6   3   96.72   14.65
  -4   6   4  149.71   22.95
  -4   6   4  152.71   26.21
   4  -6  -4  138.69   23.27
   4  -6  -4  192.31   27.25
   4   6  -4  148.04   24.35
   4   6  -4  147.63   25.13
  -4  -6   4  156.54   23.56
  -4  -6   4  162.41   23.13
  -4   6   5   85.38   15.20
   4  -6  -5  115.81   16.59
   4  -6  -5   75.54   18.46
   4   6  -5   96.61   16.44
   4   6  -5   88.82   17.15
   4   6  -5  116.00   18.76
  -4  -6   5  101.20   16.28
  -4  -6   5   93.16   15.61
  -4   6   6   45.93    9.35
   4  -6  -6   46.39    9.97
   4  -6  -6   34.33   13.00
   4   6  -6   48.69   10.10
   4   6  -6   37.79   10.48
   4   6  -6   45.53   12.05
  -4  -6   6   61.25   10.50
  -4  -6   6   54.47    9.65
  -4   6   7    2.56    4.23
  -4   6   7    2.24    8.14
   4  -6  -7    1.75    4.84
   4  -6  -7   -0.02    8.90
   4   6  -7   -0.14    4.91
   4   6  -7   -1.45    6.52
   4   6  -7   -2.18    8.55
  -4  -6   7    1.18    4.40
  -4  -6   7   -0.01    4.38
  -4   6   8  360.33   46.11
  -4   6   8  330.81   48.09
   4  -6  -8  293.57   46.05
   4   6  -8  326.94   48.18
   4   6  -8  340.58   48.85
  -4  -6   8  342.50   47.09
  -4   6   9  398.15   56.12
  -4   6   9  427.90   58.01
   4  -6  -9  400.40   56.51
   4   6  -9  378.52   58.37
   4   6  -9  476.30   59.86
  -4  -6   9  406.37   57.23
  -4  -6   9  417.28   57.95
  -4   6  10    5.19    4.21
  -4   6  10    1.18    6.58
   4  -6 -10    4.09    4.28
   4   6 -10    4.03    6.61
   4   6 -10   -2.52    7.59
  -4  -6  10    0.73    4.67
  -4  -6  10    2.26    5.23
  -4   6  11    0.15    3.51
  -4   6  11   -0.08    6.02
   4  -6 -11    2.11    4.26
   4  -6 -11   -1.06    6.62
   4   6 -11    2.42    5.88
   4   6 -11   -0.35    7.87
  -4  -6  11    2.58    4.66
  -4   6  12    0.94    3.43
  -4   6  12    0.75    5.63
   4  -6 -12    3.78    4.43
   4  -6 -12    8.38    8.59
   4   6 -12    1.60    6.37
   4   6 -12   13.56    8.64
  -4  -6  12   13.65    6.17
  -4   6  13  137.97   20.33
  -4   6  13  126.14   21.03
   4  -6 -13  132.48   20.70
   4  -6 -13  151.03   23.94
   4   6 -13  133.33   23.34
   4   6 -13  141.37   24.76
  -4  -6  13  148.63   22.48
  -4   6  14  134.87   18.95
  -4   6  14  152.90   19.66
   4  -6 -14  119.35   19.04
   4  -6 -14  132.84   22.04
   4   6 -14   86.97   21.05
  -4  -6  14  108.10   20.33
  -4   6  15  110.12   15.84
  -4   6  15   88.63   15.55
   4  -6 -15  104.47   16.03
   4  -6 -15  110.63   19.17
   4   6 -15   88.99   18.84
  -4   6  16   41.41    8.30
   4  -6 -16   58.64    8.90
   4  -6 -16   34.32   11.19
   4   6 -16   26.53   10.73
  -4   6  17    4.10    4.07
   4  -6 -17    4.69    4.08
   4  -6 -17    5.34    8.04
   4   6 -17    3.75    7.81
  -4   6  18   59.72   11.05
   4  -6 -18   68.34   10.77
   4  -6 -18   56.05   14.26
   4   6 -18   79.69   15.85
   4  -6 -19   65.48   10.62
   4  -6 -19   42.30   13.72
  -4  -6  19   87.05   14.86
   4  -6 -20   37.78    7.04
  -4  -6  20   32.38   10.55
   4   6 -21   33.29   11.82
  -4  -6  21   17.44    8.67
   4   6 -22    0.46    8.06
  -4  -6  22    1.93    6.46
   4   6 -23   10.28    9.27
  -4  -6  23    5.32    8.36
   4   6 -24    9.20    9.54
  -4  -6  24    1.89    6.55
   4   6 -25   24.66   12.27
  -4  -6  25   52.01   11.73
   4   6 -26   10.40    9.21
  -4  -6  26   32.35   10.07
   4   6 -27    0.40    8.65
  -4  -6  27   -0.87    7.31
   4   6 -28    7.42    8.73
  -4  -6  28    9.05    7.90
   4   6 -29   24.32   11.53
  -4  -6  29   31.74   11.19
   4   6 -30    2.42    9.76
  -4  -6  30   -3.19    6.94
   4   6 -31   -6.44   11.47
  -4  -6  31    7.88    8.00
   4   6 -32    9.97   10.84
  -4  -6  32   -1.81    7.76
   4  -6 -33    9.82    5.34
   4   6 -33    0.74    8.01
  -4  -6  33    2.70    6.68
   4  -6 -34    0.22    4.66
   4   6 -34   -2.94    8.26
   4  -6 -35    6.39    5.47
   4   6 -35    2.58    8.33
  -4  -6  35   12.22    8.89
   4  -6 -36    3.28    5.23
   4   6 -36    3.22    8.75
  -4  -6  36    7.04    7.28
   4  -6 -37   -1.73    5.21
   4   6 -37    8.83   10.82
   4  -6 -38   -1.39    6.16
   4   6 -38    0.72    9.96
   4  -6 -39    0.50    5.37
  -4   7   1  321.60   42.76
  -4   7   1  339.39   47.11
   4  -7  -1  334.89   43.45
   4  -7  -1  124.01   42.69
   4   7  -1  330.71   44.15
  -4  -7   1  328.02   42.99
  -4  -7   1  321.96   42.34
  -4  -7   1  374.63   44.30
  -4   7   2   34.95    8.65
  -4   7   2   40.61   13.29
   4  -7  -2   36.50    8.93
   4  -7  -2   31.55   11.50
   4   7  -2   45.83    9.14
   4   7  -2   41.91   10.66
  -4  -7   2   48.31    9.55
  -4  -7   2   38.96    8.32
  -4  -7   2   51.18   10.11
  -4   7   3   37.16   13.14
  -4   7   3  103.40   19.09
   4  -7  -3  122.85   16.03
   4  -7  -3   98.11   18.56
   4   7  -3   80.81   14.98
   4   7  -3   85.29   16.43
  -4  -7   3  114.42   15.74
  -4  -7   3  117.42   15.30
  -4  -7   3  117.14   16.39
  -4   7   4   23.12    6.50
  -4   7   4   15.14    9.82
   4  -7  -4   22.43    6.50
   4  -7  -4    5.11    8.28
   4   7  -4   14.84    6.49
   4   7  -4   31.99    9.15
  -4  -7   4   21.19    6.93
  -4  -7   4   18.52    5.91
  -4  -7   4   19.91    7.44
  -4   7   5  182.87   26.52
   4  -7  -5  179.85   27.09
   4  -7  -5  181.74   29.57
   4   7  -5  233.04   29.90
   4   7  -5  163.89   28.86
  -4  -7   5  154.75   26.84
  -4  -7   5  188.24   27.94
  -4   7   6  233.65   30.92
   4  -7  -6  185.88   30.83
   4  -7  -6  199.87   33.55
   4   7  -6  216.00   33.14
   4   7  -6  228.70   33.37
  -4  -7   6  184.96   31.11
  -4  -7   6  256.60   32.80
  -4   7   7  518.70   67.79
  -4   7   7  467.41   69.96
   4  -7  -7  517.34   68.33
   4  -7  -7  504.99   70.75
   4   7  -7  424.42   69.47
   4   7  -7  453.47   69.99
  -4  -7   7  519.22   68.90
  -4  -7   7  536.07   69.65
  -4   7   8    2.25    3.91
  -4   7   8    4.48    7.27
   4  -7  -8   -1.37    4.67
   4   7  -8   -1.63    6.04
   4   7  -8    5.26    7.67
  -4  -7   8   -0.00    5.06
  -4  -7   8    1.21    5.68
  -4   7   9   14.61    5.28
  -4   7   9   27.27    9.19
   4  -7  -9   16.75    6.15
   4   7  -9   13.48    8.21
   4   7  -9    3.26    8.31
  -4  -7   9   13.16    6.49
  -4  -7   9   31.01    8.07
  -4   7  10    3.23    4.01
  -4   7  10   18.60    7.80
   4  -7 -10    2.03    4.72
   4  -7 -10    6.65    8.74
   4   7 -10   16.51    8.73
   4   7 -10   -3.00    7.44
  -4  -7  10    1.70    6.17
  -4  -7  10    7.20    6.24
  -4   7  11  174.14   23.10
  -4   7  11  126.06   23.65
   4  -7 -11  131.12   23.00
   4  -7 -11  156.01   26.37
   4   7 -11  143.22   25.75
   4   7 -11  176.94   27.31
  -4  -7  11  176.41   24.97
  -4  -7  11  175.27   25.26
  -4   7  12   23.89    5.93
  -4   7  12    8.91    7.07
   4  -7 -12   23.33    6.58
   4  -7 -12   19.12    9.85
   4   7 -12   22.89    8.67
   4   7 -12   29.26   10.91
  -4  -7  12   11.10    7.24
  -4   7  13   43.10    8.68
  -4   7  13   60.03   10.53
   4  -7 -13   36.67    9.13
   4  -7 -13   33.19   11.92
   4   7 -13   76.41   14.09
  -4   7  14    5.29    4.61
  -4   7  14    6.18    5.64
   4  -7 -14    9.62    4.79
   4  -7 -14    2.80    9.08
   4   7 -14    7.84    7.82
  -4   7  15   51.22   10.62
  -4   7  15   59.69   10.89
   4  -7 -15   80.51   12.10
   4  -7 -15   69.78   15.60
   4   7 -15   73.13   15.86
  -4   7  16    2.46    3.86
  -4   7  16    1.33    4.03
   4  -7 -16    6.91    4.41
   4  -7 -16   -1.21    7.96
   4   7 -16    6.45    8.40
  -4  -7  16    2.48    5.82
   4  -7 -17   20.07    6.34
   4  -7 -17   31.92   11.83
   4   7 -17   33.70   11.83
  -4  -7  17   31.31    9.56
   4  -7 -18    1.08    4.24
   4   7 -18   -2.61    8.74
  -4  -7  18    3.30    6.74
  -4  -7  19    1.93    5.89
  -4  -7  20   -0.10    7.42
   4   7 -21   70.00   17.48
  -4  -7  21   74.50   15.43
   4   7 -22   36.13   12.86
  -4  -7  22   44.96   11.97
   4   7 -23   68.55   17.96
  -4  -7  23   96.49   17.47
   4   7 -24   -0.89    8.76
  -4  -7  24    4.05    7.02
   4   7 -25   13.09   10.76
  -4  -7  25    9.15    7.44
   4   7 -26    2.68    7.69
  -4  -7  26    6.70    7.84
   4   7 -27   16.02   10.99
  -4  -7  27   21.12    8.95
   4   7 -28    2.99    9.68
  -4  -7  28    4.37    8.89
   4   7 -29    3.31   10.22
  -4  -7  29   32.74    9.06
   4   7 -30   18.04   10.97
  -4  -7  30    7.23    7.50
   4   7 -31    8.83   11.08
  -4  -7  31    3.13    7.61
   4   7 -32   22.23   11.02
  -4  -7  32   -3.17    7.45
   4   7 -33   51.35   15.17
  -4  -7  33   27.75   10.30
   4  -7 -34    1.84    4.85
   4   7 -34    4.88    9.29
  -4  -7  34    0.84    7.66
   4  -7 -35   -0.35    5.06
   4   7 -35    2.60   10.40
  -4  -7  35   -1.12    7.51
   4  -7 -36    3.28    5.39
   4   7 -36    4.13    9.28
  -4  -7  36   -4.80    7.97
   4  -7 -37   -0.83    5.34
   4   7 -37    0.57   10.72
  -4  -7  37   -2.13    6.58
   4  -7 -38    9.57    6.23
   4  -7 -39    4.70    5.53
  -4   8   1   10.37   11.03
   4  -8  -1   25.42    7.37
   4  -8  -1   11.71    8.89
   4   8  -1   28.38    7.73
   4   8  -1   14.28    7.99
  -4  -8   1   17.03    6.50
  -4  -8   1   15.88    5.95
  -4  -8   1   18.06    6.87
  -4   8   2   34.44    8.05
  -4   8   2   41.12   12.99
   4  -8  -2   39.69    8.88
   4  -8  -2   58.43   12.56
   4   8  -2   22.88    8.79
  -4  -8   2   28.27    8.33
  -4  -8   2   19.25    8.38
  -4   8   3  176.27   25.04
  -4   8   3  169.43   28.64
   4  -8  -3  156.17   25.15
   4  -8  -3  159.44   27.92
   4   8  -3  161.29   26.65
  -4  -8   3  153.48   25.16
  -4  -8   3  179.23   26.31
  -4   8   4   26.62    6.98
  -4   8   4   17.22   10.31
   4  -8  -4   18.25    7.15
   4  -8  -4   54.71   12.50
   4   8  -4   42.82   10.67
  -4  -8   4   30.20    8.39
  -4  -8   4   18.16    8.03
  -4   8   5   75.25   12.35
   4  -8  -5   54.29   12.44
   4  -8  -5   64.41   15.56
   4   8  -5   77.90   14.81
  -4  -8   5   88.38   14.01
  -4  -8   5   56.66   13.43
  -4   8   6   41.96    8.36
  -4   8   6   26.11   11.01
   4  -8  -6   33.69    8.36
   4  -8  -6   34.71   11.95
   4   8  -6   13.11    9.96
  -4  -8   6   44.57    9.74
  -4  -8   6   39.36    9.86
  -4   8   7    0.40    4.47
  -4   8   7   -0.23    7.30
   4  -8  -7   -1.01    5.54
   4  -8  -7   -0.44    7.54
   4   8  -7    0.58    6.33
  -4  -8   7   -0.78    5.13
  -4  -8   7    7.41    6.15
  -4   8   8   29.12    7.43
  -4   8   8   36.60   10.78
   4  -8  -8   25.54    8.24
   4   8  -8   30.58   10.11
  -4  -8   8   36.88    9.62
  -4  -8   8   27.05    9.19
  -4   8   9  539.56   61.23
  -4   8   9  395.46   62.43
   4  -8  -9  434.08   61.18
   4   8  -9  392.00   63.25
  -4  -8   9  409.23   62.38
  -4   8  10    0.41    4.12
  -4   8  10   -0.15    6.38
   4  -8 -10    4.58    4.97
   4  -8 -10    1.71    7.54
   4   8 -10   -1.02    7.33
  -4  -8  10    0.25    6.17
  -4   8  11   25.15    6.38
  -4   8  11   21.07    8.49
   4  -8 -11   28.06    7.52
   4  -8 -11   24.72   10.99
   4   8 -11   24.41   10.09
  -4  -8  11   19.75    8.70
  -4   8  12   -1.08    3.79
  -4   8  12    1.59    5.96
   4  -8 -12    6.36    5.12
   4  -8 -12    6.34    8.75
   4   8 -12    1.09    8.04
  -4  -8  12   -0.29    7.17
  -4   8  13  128.74   20.41
  -4   8  13  134.86   21.18
   4  -8 -13  126.31   20.99
   4  -8 -13  137.79   24.51
   4   8 -13  160.75   25.53
  -4  -8  13  153.97   23.19
  -4   8  14   12.50    5.13
   4  -8 -14   14.62    5.88
   4   8 -14   18.21    9.56
  -4  -8  14   21.99    8.16
   4  -8 -15   56.06   10.65
   4   8 -15   49.08   14.37
  -4  -8  15   58.26   12.77
   4  -8 -16    2.48    5.07
   4   8 -16   -4.58    9.23
  -4  -8  16   -2.21    6.94
   4  -8 -17    2.00    4.34
   4   8 -17    7.25    9.46
  -4  -8  17   -2.66    6.73
  -4  -8  18   16.58    8.96
  -4  -8  19  101.20   19.15
   4   8 -20   -0.97    8.75
  -4  -8  20    0.42    6.80
   4   8 -21   85.94   18.34
  -4  -8  21   59.34   14.91
   4   8 -22   10.80   10.10
  -4  -8  22   12.88    8.98
   4   8 -23   21.94   12.88
  -4  -8  23   41.15   10.99
   4   8 -24    4.33    9.87
  -4  -8  24    6.06    7.63
   4   8 -25   13.59   11.52
  -4  -8  25   37.94   10.69
   4   8 -26   -1.31    7.71
  -4  -8  26   -1.06    7.75
   4   8 -27    5.00    8.62
  -4  -8  27   -1.48    6.36
   4   8 -28   -4.50    9.12
  -4  -8  28    2.88    6.28
   4   8 -29   32.47   12.42
  -4  -8  29   36.45   11.92
   4   8 -30   -0.85    9.49
  -4  -8  30   -5.08    7.55
   4   8 -31   13.44   11.48
  -4  -8  31   13.20    9.00
   4   8 -32   -4.73   10.26
  -4  -8  32   -2.57    7.29
   4   8 -33   -4.20   10.27
  -4  -8  33    2.56    7.60
   4   8 -34    7.01   10.70
  -4  -8  34    8.38    9.13
   4   8 -35    7.91   10.43
  -4  -8  35   13.48    9.48
   4  -8 -36    2.01    4.92
   4   8 -36    1.32   11.01
  -4  -8  36   10.09    8.23
   4  -8 -37    0.36    4.75
   4   8 -37   -0.48    8.52
  -4  -8  37   -5.60    8.04
   4  -8 -38   -5.16    5.17
  -4  -8  38   -2.35    7.98
  -4   9   1  173.92   35.36
   4  -9  -1  257.28   33.78
   4  -9  -1  198.53   35.11
   4   9  -1  229.02   34.32
  -4  -9   1  245.74   33.31
  -4  -9   1  204.94   33.40
  -4   9   2   -2.80   10.64
   4  -9  -2   -2.40    5.97
   4  -9  -2    2.26    9.13
   4   9  -2   -1.14    7.03
  -4  -9   2    0.03    5.12
  -4  -9   2   -1.91    6.41
  -4   9   3   22.25   11.19
   4  -9  -3   24.18    8.11
   4  -9  -3   33.55   11.24
   4   9  -3   24.15    8.88
  -4  -9   3   18.58    7.61
  -4  -9   3   35.46    9.09
   4  -9  -4    0.49    5.23
   4  -9  -4    0.79    8.16
   4   9  -4   -3.04    7.78
  -4  -9   4   -0.22    5.65
  -4  -9   4    2.44    6.41
  -4   9   5  120.39   18.77
   4  -9  -5  119.13   19.38
   4  -9  -5  118.51   22.31
   4   9  -5  108.06   21.35
  -4  -9   5  109.15   19.33
  -4  -9   5  116.37   20.48
  -4   9   6    1.73    4.65
  -4   9   6    0.88    8.53
   4  -9  -6    2.10    5.53
   4  -9  -6    1.92    8.94
   4   9  -6   -2.32    7.16
  -4  -9   6    4.97    7.07
  -4   9   7  339.84   47.76
   4  -9  -7  366.63   48.77
   4  -9  -7  345.41   51.21
   4   9  -7  316.44   50.58
  -4  -9   7  329.01   49.66
  -4   9   8   -1.12    4.89
   4  -9  -8    4.72    5.66
   4   9  -8    4.30    8.70
  -4  -9   8    7.52    7.10
  -4   9   9   38.56    7.67
   4  -9  -9   40.39    8.62
   4   9  -9   15.78    9.40
  -4  -9   9   20.15    8.53
  -4  -9   9   16.49    9.31
  -4   9  10    4.37    4.56
   4  -9 -10    2.51    5.49
   4   9 -10    0.69    7.60
  -4  -9  10    1.28    6.55
  -4  -9  10    1.47    6.70
  -4   9  11  230.12   32.11
   4  -9 -11  239.30   32.91
   4   9 -11  271.12   37.28
  -4  -9  11  183.78   33.60
  -4  -9  11  200.37   34.04
  -4   9  12    0.44    4.31
   4  -9 -12    9.85    5.91
   4   9 -12    6.28    8.75
  -4  -9  12    3.09    6.94
   4  -9 -13   10.63    5.79
   4   9 -13   10.96    9.04
  -4  -9  13    4.75    7.40
   4  -9 -14   23.36    7.17
   4   9 -14   10.78   10.56
  -4  -9  14   27.32    8.58
   4  -9 -15   46.36    9.15
   4   9 -15   12.67   10.62
  -4  -9  15   42.41   11.63
   4   9 -16   -1.00    8.16
  -4  -9  16    0.61    6.37
   4   9 -17  107.42   23.78
  -4  -9  17  146.71   23.30
  -4  -9  18   -3.05    7.06
  -4  -9  19    0.83    6.35
   4   9 -20   -0.77    7.76
  -4  -9  20   -2.23    8.13
   4   9 -21   67.09   16.68
  -4  -9  21   50.08   13.31
   4   9 -22    1.71    8.63
  -4  -9  22   -0.08    6.27
   4   9 -23   35.50   12.88
  -4  -9  23   25.40   10.17
   4   9 -24   -3.56    8.94
  -4  -9  24    5.67    7.97
   4   9 -25   13.04   10.68
  -4  -9  25   20.30    8.69
   4   9 -26    1.19    9.16
  -4  -9  26   -1.72    7.66
   4   9 -27   17.86   11.04
  -4  -9  27   17.53    9.76
   4   9 -28    0.33    8.87
  -4  -9  28   -2.86    8.03
   4   9 -29    0.37    9.63
  -4  -9  29   -2.61    7.27
   4   9 -30    2.65    9.80
  -4  -9  30    2.24    9.52
   4   9 -31   21.52   12.45
  -4  -9  31   16.45    9.23
   4   9 -32   -5.49   11.99
  -4  -9  32    2.15    7.77
   4   9 -33   13.41   12.51
  -4  -9  33   14.63    8.85
   4   9 -34   -1.61   11.05
  -4  -9  34    5.25    8.39
   4   9 -35    1.71   11.76
  -4  -9  35   -0.78    7.50
   4   9 -36    0.22   10.02
  -4  -9  36    0.87    7.39
   4  -9 -37    3.26    4.78
  -4  -9  37   12.15    8.61
   4  -9 -38   -0.04    4.74
   4 -10  -1   -1.33    5.83
  -4 -10   1    2.93    5.71
   4 -10  -2    3.45    6.05
   4 -10  -3   72.62   14.19
   4 -10  -4    4.01    5.94
   4 -10  -5   20.56    7.38
   4  10  -5   21.75   10.33
   4 -10  -6    4.16    6.13
   4  10  -6    0.68    8.04
  -4 -10   6    0.58    5.07
  -4 -10   6    0.90    7.20
   4 -10  -7   38.88    9.01
   4  10  -7   28.51   11.30
  -4 -10   7   27.48    9.34
  -4 -10   7   20.55    9.05
  -4  10   8    6.54    5.22
   4 -10  -8    3.46    5.52
   4  10  -8   11.69    8.95
  -4 -10   8   10.27    7.43
  -4 -10   8   19.49    8.96
  -4  10   9   15.29    6.06
   4 -10  -9   15.39    7.38
   4  10  -9   19.86   10.72
  -4 -10   9   12.37    7.71
  -4 -10   9   16.85    8.51
  -4  10  10   -0.86    4.36
   4 -10 -10    1.16    5.40
   4  10 -10   -0.33    7.22
  -4 -10  10    0.07    6.80
  -4 -10  10    1.73    8.12
   4 -10 -11   23.69    8.64
   4  10 -11   28.31   11.54
  -4 -10  11   42.60   10.44
  -4 -10  11   34.48   11.30
   4 -10 -12   -1.69    5.62
   4  10 -12   -3.02    8.48
  -4 -10  12    4.75    7.23
   4 -10 -13   30.24    9.07
   4  10 -13   47.85   13.66
  -4 -10  13   43.08   11.54
   4 -10 -14   -0.81    5.42
   4  10 -14   -1.60   10.14
  -4 -10  14    0.55    7.46
   4  10 -15   96.74   21.94
  -4 -10  15  122.68   20.88
   4  10 -16   14.19   10.69
  -4 -10  16    7.92    9.33
   4  10 -17    0.35    8.67
  -4 -10  17   -0.80    6.27
  -4 -10  18   -2.73    6.89
  -4 -10  19   44.22   12.77
   4  10 -20    0.34    9.50
  -4 -10  20   10.47    7.80
   4  10 -21   20.47   12.91
  -4 -10  21   -3.94    7.09
   4  10 -22    2.58    9.61
  -4 -10  22   -7.57    9.84
   4  10 -23   31.09   13.79
  -4 -10  23   41.89   11.40
   4  10 -24   -0.40   10.55
  -4 -10  24    2.43    9.19
   4  10 -25   21.98   11.73
  -4 -10  25   13.30    8.20
   4  10 -26    1.40   10.60
  -4 -10  26    4.03    7.62
   4  10 -27    4.56   10.26
  -4 -10  27   -6.07    9.06
   4  10 -28   -3.64   10.65
  -4 -10  28    0.24    6.87
   4  10 -29   15.30   11.69
  -4 -10  29   21.68    9.61
   4  10 -30   -6.71   10.95
  -4 -10  30   -1.93    7.93
   4  10 -31   -4.97   11.46
  -4 -10  31    1.11    6.24
   4  10 -32   -3.74   10.39
  -4 -10  32   -0.84    7.38
   4  10 -33    1.31    9.14
  -4 -10  33    8.49    9.35
   4  10 -34    5.80   11.94
  -4 -10  34   -4.67    8.88
   4  10 -35   -3.32   11.01
  -4 -10  35    9.51    8.99
   4  10 -36    2.52    9.93
  -4 -11   3    7.97    7.24
   4 -11  -4   12.84    6.69
  -4 -11   4   16.87    8.13
   4 -11  -5   17.24    7.87
  -4 -11   5   13.40    7.64
   4 -11  -6   16.91    7.53
  -4 -11   6    1.29    6.59
   4 -11  -7   57.78   11.50
  -4 -11   7   41.59   11.78
   4 -11  -8    2.08    5.53
  -4 -11   8    5.67    7.32
   4 -11  -9    2.88    6.50
  -4 -11   9    2.22    6.63
   4 -11 -10    4.61    5.69
  -4 -11  10   12.80    7.43
   4 -11 -11  125.77   21.49
  -4 -11  11  141.80   23.16
   4 -11 -12   -0.76    5.11
  -4 -11  12    5.49    7.04
  -4 -11  13   26.44    9.81
  -4 -11  14   11.33    8.32
  -4 -11  15   46.79   12.37
  -4 -11  16    3.95    6.38
  -4 -11  17   95.95   18.94
  -4 -11  18    7.75    7.56
  -4 -11  19   -3.15    6.98
   4  11 -20   -1.45    8.82
  -4 -11  20   -0.50    6.93
   4  11 -21   23.98   11.91
  -4 -11  21   18.02    9.50
   4  11 -22   -2.36    9.75
  -4 -11  22    0.80    7.94
   4  11 -23    9.11    9.42
  -4 -11  23   11.05    8.80
   4  11 -24    0.47    9.76
  -4 -11  24    2.71    7.14
   4  11 -25    8.59   10.82
  -4 -11  25   17.02   10.75
   4  11 -26   -3.96   10.86
  -4 -11  26   -0.63    7.37
   4  11 -27   11.42    9.85
  -4 -11  27    6.30    8.22
   4  11 -28    4.44   10.20
  -4 -11  28   -0.12    7.54
[truncated: 814,700 more chars]
