# Supplementary material for: LED-pump-X-ray-multiprobe crystallography for sub-second timescales
Source: Commun Chem. 2022 Aug 26;5:102. doi: 10.1038/s42004-022-00716-1 (PMC9814726; doi:10.1038/s42004-022-00716-1)
Supplement: Supplementary file 10 — Supplementary Data 1 [file 42004_2022_716_MOESM10_ESM.zip › CIFs/4s_274K/274K_4s_t9_decay.cif]

# SUBMISSION DETAILS
 
_publ_contact_author_name       'Hatcher, Lauren'
_publ_contact_author_address
;
School of Chemistry
Cardiff University
Main Building
Park Place 
Cardiff
CF10 3AT
United Kingdom
;
_publ_contact_author_email       'HatcherL1@cardiff.ac.uk'
_publ_requested_category          FM
_publ_section_comment
; 
?
;
_publ_section_references
;
Diamond General Data Aquisition (GDA) software: http://www.opengda.org/

XIA2: Winter, G. (2010) J. Appl. Cryst. 43, 186-190.
POINTLESS: Evans, P. (2006) Acta Cryst. D62, 72-82.
AIMLESS: Evans, P. R. and Murshudov, G. N. (2013) Acta Cryst. D69, 1204-1214.
DIALS: Winter, G., et al. Acta Cryst. (2018) D74, 85-97.
CCP4: Winn, M. D. et al. (2011) Acta Cryst. D67, 235-242.
   
SHELXL: Sheldrick G. M. (2015). Acta Cryst. C71, 3-8.
SHELXT:	Sheldrick, G. M. (2015). Acta Cryst. A71, 3-8.
 
OLEX2: Dolomanov, O.V.; Bourhis, L.J.; Gildea, R.J.; Howard, J.A.K.; Puschmann,
 H., OLEX2: A complete structure solution, refinement and analysis program 
 (2009). J. Appl. Cryst., 42, 339-341.

MERCURY: Macrae, C. F., Bruno, I. J., Chisholm, J. A., Edgington,
P. R., McCabe, P., Pidcock, E., Rodriguez-Monge, L., Taylor, R.,
van de Streek, J. & Wood, P. A. (2008). J. Appl. Cryst. 41, 466-470.
;

####
 
data_274K_4s_t9_decay
 
_audit_creation_method            'SHELXL-2018/3'
_shelx_SHELXL_version_number      '2018/3'
_chemical_name_systematic         
;
Nitro-(N,N,N',N'-tetrabutyldiethylenetriamine)palladium(II)
tetraphenylborate, tetrahydrofuran solvate
;
_chemical_name_common             ?
_chemical_melting_point           ?
_chemical_formula_moiety          
;
C20 H45 N4 O2 Pd, C24 H20 B, C4 H8 O
;
_chemical_formula_sum            'C48 H73 B N4 O3 Pd' 
_chemical_formula_weight          871.31

loop_
 _atom_type_symbol
 _atom_type_description
 _atom_type_scat_dispersion_real
 _atom_type_scat_dispersion_imag
 _atom_type_scat_source
 'C'  'C'   0.0010   0.0010
 'International Tables Vol C Tables 4.2.6.8 and 6.1.1.4'
 'H'  'H'   0.0000   0.0000
 'International Tables Vol C Tables 4.2.6.8 and 6.1.1.4'
 'B'  'B'   0.0000   0.0000
 'International Tables Vol C Tables 4.2.6.8 and 6.1.1.4'
 'N'  'N'   0.0030   0.0020
 'International Tables Vol C Tables 4.2.6.8 and 6.1.1.4'
 'O'  'O'   0.0050   0.0030
 'International Tables Vol C Tables 4.2.6.8 and 6.1.1.4'
 'Pd'  'Pd'  -2.5040   0.6150
 'International Tables Vol C Tables 4.2.6.8 and 6.1.1.4'
 
_space_group_crystal_system       monoclinic
_space_group_IT_number            14
_space_group_name_H-M_alt         'P 21/n'
_space_group_name_Hall            '-P 2yn'
 
_shelx_space_group_comment
;
The symmetry employed for this shelxl refinement is uniquely defined
by the following loop, which should always be used as a source of
symmetry information in preference to the above space-group names.
They are only intended as comments.
;
 
loop_
 _space_group_symop_operation_xyz
 'x, y, z'
 '-x+1/2, y+1/2, -z+1/2'
 '-x, -y, -z'
 'x-1/2, -y-1/2, z-1/2'
 
_cell_length_a                    11.6754(6)
_cell_length_b                    13.5796(6)
_cell_length_c                    30.1646(13)
_cell_angle_alpha                 90
_cell_angle_beta                  93.474(4)
_cell_angle_gamma                 90
_cell_volume                      4773.7(4)
_cell_formula_units_Z             4
_cell_measurement_temperature     274(2)
_cell_measurement_reflns_used     7905
_cell_measurement_theta_max       19.1404428196
_cell_measurement_theta_min       1.22980938282
 
_exptl_crystal_description        Plate
_exptl_crystal_colour             Yellow
_exptl_crystal_density_meas       ?
_exptl_crystal_density_method     ?
_exptl_crystal_density_diffrn     1.212          
_exptl_crystal_F_000              1856
_exptl_transmission_factor_min    ?
_exptl_transmission_factor_max    ?
_exptl_crystal_size_max           0.100
_exptl_crystal_size_mid           0.100
_exptl_crystal_size_min           0.050
_exptl_absorpt_coefficient_mu     0.202
_shelx_estimated_absorpt_T_min    0.980
_shelx_estimated_absorpt_T_max    0.990
_exptl_absorpt_correction_T_min   0.996761884375
_exptl_absorpt_correction_T_max   1.0
_exptl_absorpt_correction_type    empirical
_exptl_absorpt_process_details    
;
CCP4 7.0.065: AIMLESS, version 0.7.3 : 15/08/18
Scaling & analysis of unmerged intensities, absorption correction using spherical harmonics
;
_exptl_absorpt_special_details    ?
_diffrn_ambient_temperature       274(2)
_diffrn_radiation_wavelength      0.534
_diffrn_measurement_device_type   'Photon counting pixel array'
_diffrn_radiation_type            Synchrotron
_diffrn_measurement_method        'shutterless scans'
_diffrn_radiation_source          'Diamond Light Source Beamline I19-2'
_diffrn_radiation_monochromator   'Silicon 111'
_diffrn_detector_area_resol_mean  ?
_diffrn_reflns_number             32689
_diffrn_reflns_av_unetI/netI      0.1542
_diffrn_reflns_av_R_equivalents   0.1154
_diffrn_reflns_limit_h_min        -14
_diffrn_reflns_limit_h_max        14
_diffrn_reflns_limit_k_min        -16
_diffrn_reflns_limit_k_max        11
_diffrn_reflns_limit_l_min        -37
_diffrn_reflns_limit_l_max        35
_diffrn_reflns_theta_min          1.236
_diffrn_reflns_theta_max          19.496
_diffrn_reflns_theta_full         18.687
_diffrn_measured_fraction_theta_max   0.996
_diffrn_measured_fraction_theta_full  0.995
_diffrn_reflns_Laue_measured_fraction_max    0.996
_diffrn_reflns_Laue_measured_fraction_full   0.995
_diffrn_reflns_point_group_measured_fraction_max   0.996
_diffrn_reflns_point_group_measured_fraction_full  0.995
_reflns_number_total              9726
_reflns_number_gt                 4675
_reflns_threshold_expression      'I > 2\s(I)'
_reflns_Friedel_coverage          0.000
_reflns_Friedel_fraction_max      .
_reflns_Friedel_fraction_full     .
 
_reflns_special_details
;
 Reflections were merged by SHELXL according to the crystal
 class for the calculation of statistics and refinement.
 
 _reflns_Friedel_fraction is defined as the number of unique
 Friedel pairs measured divided by the number that would be
 possible theoretically, ignoring centric projections and
 systematic absences.
;
 
_computing_data_collection        'Diamond GDA (http://www.opengda.org/)'
_computing_cell_refinement        'DIALS (Winter, 2018)'
_computing_data_reduction         'XIA2 (Winter 2010)'
_computing_structure_solution     'SHELXT (Sheldrick, 2015)'
_computing_structure_refinement   'SHELXL (Sheldrick, 2015)'
_computing_molecular_graphics     'OLEX2 (Dolomanov et al., 2009)'
_computing_publication_material   'MERCURY (Macrae et al., 2008)'
_refine_special_details           ?
_refine_ls_structure_factor_coef  Fsqd
_refine_ls_matrix_type            full
_refine_ls_weighting_scheme       calc
_refine_ls_weighting_details
'w=1/[\s^2^(Fo^2^)+(0.0324P)^2^] where P=(Fo^2^+2Fc^2^)/3'
_atom_sites_solution_primary      ?
_atom_sites_solution_secondary    ?
_atom_sites_solution_hydrogens    geom
_refine_ls_hydrogen_treatment     constr
_refine_ls_extinction_method      'SHELXL-2018/3 (Sheldrick 2018)'
_refine_ls_extinction_coef        0.0049(7)
_refine_ls_extinction_expression
 'Fc^*^=kFc[1+0.001xFc^2^\l^3^/sin(2\q)]^-1/4^'
_refine_ls_number_reflns          9726
_refine_ls_number_parameters      527
_refine_ls_number_restraints      490
_refine_ls_R_factor_all           0.1372
_refine_ls_R_factor_gt            0.0686
_refine_ls_wR_factor_ref          0.1872
_refine_ls_wR_factor_gt           0.1521
_refine_ls_goodness_of_fit_ref    0.943
_refine_ls_restrained_S_all       0.938
_refine_ls_shift/su_max           0.001
_refine_ls_shift/su_mean          0.000
 
loop_
 _atom_site_label
 _atom_site_type_symbol
 _atom_site_fract_x
 _atom_site_fract_y
 _atom_site_fract_z
 _atom_site_U_iso_or_equiv
 _atom_site_adp_type
 _atom_site_occupancy
 _atom_site_site_symmetry_order  
 _atom_site_calc_flag
 _atom_site_refinement_flags_posn
 _atom_site_refinement_flags_adp
 _atom_site_refinement_flags_occupancy
 _atom_site_disorder_assembly
 _atom_site_disorder_group
Pd1 Pd 0.33989(3) 0.77514(3) 0.34654(2) 0.05671(19) Uani 1 1 d . . . . .
N2 N 0.3461(4) 0.9267(3) 0.33749(12) 0.0661(10) Uani 1 1 d . . . . .
N3 N 0.4540(3) 0.7988(3) 0.39803(12) 0.0563(9) Uani 1 1 d . . . . .
H3 H 0.531130 0.788597 0.387775 0.068 Uiso 1 1 calc R U . . .
N4 N 0.3312(3) 0.6319(3) 0.37141(12) 0.0591(9) Uani 1 1 d . . . . .
C1 C 0.4415(5) 0.9635(4) 0.36963(16) 0.0736(14) Uani 1 1 d . . . . .
H1A H 0.514571 0.958141 0.356154 0.088 Uiso 1 1 calc R U . . .
H1B H 0.428684 1.032201 0.376549 0.088 Uiso 1 1 calc R U . . .
C2 C 0.4441(5) 0.9028(3) 0.41184(16) 0.0716(14) Uani 1 1 d . . . . .
H2A H 0.509257 0.921391 0.431569 0.086 Uiso 1 1 calc R U . . .
H2B H 0.374428 0.912831 0.427183 0.086 Uiso 1 1 calc R U . . .
C3 C 0.4330(5) 0.7225(3) 0.43217(15) 0.0612(12) Uani 1 1 d . . . . .
H3A H 0.363714 0.737788 0.446972 0.073 Uiso 1 1 calc R U . . .
H3B H 0.496809 0.720298 0.454301 0.073 Uiso 1 1 calc R U . . .
C4 C 0.4206(4) 0.6253(3) 0.40881(14) 0.0597(11) Uani 1 1 d . . . . .
H4A H 0.493371 0.606529 0.397430 0.072 Uiso 1 1 calc R U . . .
H4B H 0.399083 0.575116 0.429640 0.072 Uiso 1 1 calc R U . . .
C5 C 0.2304(5) 0.9651(4) 0.35088(17) 0.0761(14) Uani 1 1 d . . . . .
H5A H 0.170860 0.934255 0.331806 0.091 Uiso 1 1 calc R U . . .
H5B H 0.219774 0.943382 0.380999 0.091 Uiso 1 1 calc R U . . .
C6 C 0.2121(5) 1.0754(4) 0.3490(2) 0.1010(19) Uani 1 1 d . . . . .
H6A H 0.218214 1.098064 0.318716 0.121 Uiso 1 1 calc R U . . .
H6B H 0.271656 1.107711 0.367525 0.121 Uiso 1 1 calc R U . . .
C7 C 0.0952(6) 1.1037(5) 0.3647(2) 0.126(2) Uani 1 1 d . . . . .
H7A H 0.036422 1.064866 0.348709 0.151 Uiso 1 1 calc R U . . .
H7B H 0.092791 1.088403 0.396041 0.151 Uiso 1 1 calc R U . . .
C8 C 0.0698(8) 1.2099(5) 0.3577(4) 0.186(4) Uani 1 1 d . . . . .
H8A H 0.027787 1.218777 0.329657 0.279 Uiso 1 1 calc R U . . .
H8B H 0.140363 1.246186 0.357930 0.279 Uiso 1 1 calc R U . . .
H8C H 0.024686 1.233473 0.381118 0.279 Uiso 1 1 calc R U . . .
C9 C 0.3654(5) 0.9601(4) 0.29129(15) 0.0721(14) Uani 1 1 d . . . . .
H9A H 0.297846 0.944362 0.272336 0.087 Uiso 1 1 calc R U . . .
H9B H 0.373965 1.031174 0.291445 0.087 Uiso 1 1 calc R U . . .
C10 C 0.4679(5) 0.9157(4) 0.27161(16) 0.0812(15) Uani 1 1 d . . . . .
H10A H 0.464981 0.844604 0.274443 0.097 Uiso 1 1 calc R U . . .
H10B H 0.537160 0.938778 0.287729 0.097 Uiso 1 1 calc R U . . .
C11 C 0.4716(6) 0.9435(5) 0.22244(18) 0.104(2) Uani 1 1 d . . . . .
H11A H 0.407359 0.912887 0.205829 0.125 Uiso 1 1 calc R U . . .
H11B H 0.463257 1.014337 0.219386 0.125 Uiso 1 1 calc R U . . .
C12 C 0.5796(6) 0.9126(6) 0.2033(2) 0.140(3) Uani 1 1 d . . . . .
H12A H 0.580243 0.935328 0.173227 0.210 Uiso 1 1 calc R U . . .
H12B H 0.584974 0.842067 0.203914 0.210 Uiso 1 1 calc R U . . .
H12C H 0.643607 0.940318 0.220502 0.210 Uiso 1 1 calc R U . . .
C13 C 0.2130(4) 0.6232(3) 0.38862(16) 0.0671(13) Uani 1 1 d . . . . .
H13A H 0.204582 0.675659 0.409990 0.081 Uiso 1 1 calc R U . . .
H13B H 0.157701 0.635554 0.363940 0.081 Uiso 1 1 calc R U . . .
C14 C 0.1798(5) 0.5284(4) 0.41014(18) 0.0771(15) Uani 1 1 d . . . . .
H14A H 0.232145 0.515802 0.435703 0.093 Uiso 1 1 calc R U . . .
H14B H 0.187031 0.474763 0.389283 0.093 Uiso 1 1 calc R U . . .
C15 C 0.0589(5) 0.5309(4) 0.42479(19) 0.0828(16) Uani 1 1 d . . . . .
H15A H 0.007171 0.545347 0.399244 0.099 Uiso 1 1 calc R U . . .
H15B H 0.052503 0.584112 0.445960 0.099 Uiso 1 1 calc R U . . .
C16 C 0.0215(5) 0.4366(4) 0.4457(2) 0.0987(19) Uani 1 1 d . . . . .
H16A H 0.024358 0.383923 0.424570 0.148 Uiso 1 1 calc R U . . .
H16B H -0.055609 0.443745 0.454650 0.148 Uiso 1 1 calc R U . . .
H16C H 0.071733 0.421950 0.471210 0.148 Uiso 1 1 calc R U . . .
C17 C 0.3488(4) 0.5512(4) 0.33878(16) 0.0716(14) Uani 1 1 d . . . . .
H17A H 0.282494 0.548618 0.317824 0.086 Uiso 1 1 calc R U . . .
H17B H 0.352904 0.488972 0.354575 0.086 Uiso 1 1 calc R U . . .
C18 C 0.4549(5) 0.5621(4) 0.31325(17) 0.0821(16) Uani 1 1 d . . . . .
H18A H 0.522155 0.562827 0.333786 0.099 Uiso 1 1 calc R U . . .
H18B H 0.452023 0.624234 0.297339 0.099 Uiso 1 1 calc R U . . .
C19 C 0.4646(7) 0.4775(5) 0.2803(2) 0.130(3) Uani 1 1 d . . . . .
H19A H 0.458502 0.415825 0.296204 0.156 Uiso 1 1 calc R U . . .
H19B H 0.400132 0.481131 0.258529 0.156 Uiso 1 1 calc R U . . .
C20 C 0.5692(7) 0.4762(6) 0.2572(3) 0.157(3) Uani 1 1 d . . . . .
H20A H 0.568455 0.420756 0.237441 0.235 Uiso 1 1 calc R U . . .
H20B H 0.633787 0.471150 0.278333 0.235 Uiso 1 1 calc R U . . .
H20C H 0.575010 0.535892 0.240406 0.235 Uiso 1 1 calc R U . . .
C21 C 0.6567(4) 0.3742(3) 0.42720(16) 0.0600(11) Uani 1 1 d . . . . .
C22 C 0.7092(4) 0.4233(4) 0.39344(18) 0.0743(14) Uani 1 1 d . . . . .
H22 H 0.725514 0.388905 0.367921 0.089 Uiso 1 1 calc R U . . .
C23 C 0.7379(5) 0.5222(4) 0.3968(2) 0.0935(18) Uani 1 1 d . . . . .
H23 H 0.772674 0.552535 0.373461 0.112 Uiso 1 1 calc R U . . .
C24 C 0.7161(5) 0.5758(4) 0.4335(2) 0.0891(16) Uani 1 1 d . . . . .
H24 H 0.738194 0.641514 0.436045 0.107 Uiso 1 1 calc R U . . .
C25 C 0.6611(5) 0.5305(4) 0.46657(19) 0.0777(15) Uani 1 1 d . . . . .
H25 H 0.643972 0.566229 0.491629 0.093 Uiso 1 1 calc R U . . .
C26 C 0.6300(4) 0.4315(3) 0.46335(16) 0.0666(13) Uani 1 1 d . . . . .
H26 H 0.590384 0.403154 0.485942 0.080 Uiso 1 1 calc R U . . .
C27 C 0.7339(4) 0.2019(4) 0.45871(16) 0.0635(12) Uani 1 1 d . . . . .
C28 C 0.8090(5) 0.2510(4) 0.48868(19) 0.0766(15) Uani 1 1 d . . . . .
H28 H 0.803608 0.319207 0.490400 0.092 Uiso 1 1 calc R U . . .
C29 C 0.8916(5) 0.2039(4) 0.5162(2) 0.0928(18) Uani 1 1 d . . . . .
H29 H 0.939493 0.240484 0.535689 0.111 Uiso 1 1 calc R U . . .
C30 C 0.9024(5) 0.1043(5) 0.5147(2) 0.0954(18) Uani 1 1 d . . . . .
H30 H 0.956735 0.072391 0.533400 0.114 Uiso 1 1 calc R U . . .
C31 C 0.8334(5) 0.0517(5) 0.4857(2) 0.0981(19) Uani 1 1 d . . . . .
H31 H 0.840545 -0.016429 0.484227 0.118 Uiso 1 1 calc R U . . .
C32 C 0.7517(5) 0.1003(4) 0.4580(2) 0.0841(16) Uani 1 1 d . . . . .
H32 H 0.706448 0.062829 0.437897 0.101 Uiso 1 1 calc R U . . .
C33 C 0.5052(4) 0.2304(3) 0.44417(16) 0.0588(11) Uani 1 1 d . . . . .
C34 C 0.4792(4) 0.1452(3) 0.46661(15) 0.0618(12) Uani 1 1 d . . . . .
H34 H 0.537895 0.100349 0.473437 0.074 Uiso 1 1 calc R U . . .
C35 C 0.3705(4) 0.1233(4) 0.47938(17) 0.0728(14) Uani 1 1 d . . . . .
H35 H 0.357571 0.064190 0.493810 0.087 Uiso 1 1 calc R U . . .
C36 C 0.2810(5) 0.1878(4) 0.47103(19) 0.0818(16) Uani 1 1 d . . . . .
H36 H 0.208400 0.174380 0.480620 0.098 Uiso 1 1 calc R U . . .
C37 C 0.3020(5) 0.2736(4) 0.4479(2) 0.0849(17) Uani 1 1 d . . . . .
H37 H 0.242795 0.317624 0.440654 0.102 Uiso 1 1 calc R U . . .
C38 C 0.4116(5) 0.2929(4) 0.43569(19) 0.0789(16) Uani 1 1 d . . . . .
H38 H 0.424039 0.351549 0.420809 0.095 Uiso 1 1 calc R U . . .
C39 C 0.6362(5) 0.2133(4) 0.37464(17) 0.0728(14) Uani 1 1 d . . . . .
C40 C 0.5432(6) 0.2198(4) 0.34460(19) 0.0858(16) Uani 1 1 d . . . . .
H40 H 0.473859 0.242911 0.354117 0.103 Uiso 1 1 calc R U . . .
C41 C 0.5499(7) 0.1926(5) 0.3001(2) 0.106(2) Uani 1 1 d . . . . .
H41 H 0.486144 0.199708 0.280367 0.127 Uiso 1 1 calc R U . . .
C42 C 0.6493(8) 0.1557(5) 0.2856(2) 0.127(3) Uani 1 1 d . . . . .
H42 H 0.653117 0.136709 0.256074 0.152 Uiso 1 1 calc R U . . .
C43 C 0.7438(8) 0.1466(6) 0.3146(2) 0.147(3) Uani 1 1 d . . . . .
H43 H 0.812312 0.122021 0.304973 0.176 Uiso 1 1 calc R U . . .
C44 C 0.7358(6) 0.1743(5) 0.3582(2) 0.115(2) Uani 1 1 d . . . . .
H44 H 0.800031 0.166769 0.377665 0.138 Uiso 1 1 calc R U . . .
B1 B 0.6321(6) 0.2555(4) 0.4265(2) 0.0624(11) Uani 1 1 d . . . . .
O3 O 0.6890(10) 0.8019(17) 0.3662(6) 0.094(3) Uani 0.647(17) 1 d D . P A 1
C45 C 0.7356(10) 0.7736(15) 0.3250(6) 0.102(2) Uani 0.647(17) 1 d D . P A 1
H45A H 0.726233 0.826014 0.303208 0.123 Uiso 0.647(17) 1 calc R U P A 1
H45B H 0.698133 0.714710 0.313011 0.123 Uiso 0.647(17) 1 calc R U P A 1
C46 C 0.8595(10) 0.7547(14) 0.3368(6) 0.112(3) Uani 0.647(17) 1 d D . P A 1
H46A H 0.872414 0.686519 0.345337 0.134 Uiso 0.647(17) 1 calc R U P A 1
H46B H 0.906153 0.770363 0.312219 0.134 Uiso 0.647(17) 1 calc R U P A 1
C47 C 0.8845(10) 0.8202(13) 0.3739(4) 0.112(3) Uani 0.647(17) 1 d D . P A 1
H47A H 0.932982 0.787191 0.396578 0.134 Uiso 0.647(17) 1 calc R U P A 1
H47B H 0.924721 0.878076 0.364201 0.134 Uiso 0.647(17) 1 calc R U P A 1
C48 C 0.7791(10) 0.8483(11) 0.3916(4) 0.102(2) Uani 0.647(17) 1 d D . P A 1
H48A H 0.778208 0.828254 0.422429 0.123 Uiso 0.647(17) 1 calc R U P A 1
H48B H 0.770049 0.919265 0.390099 0.123 Uiso 0.647(17) 1 calc R U P A 1
O3A O 0.6737(18) 0.810(3) 0.3593(12) 0.094(3) Uani 0.353(17) 1 d D . P A 2
C45A C 0.7338(18) 0.754(3) 0.3272(12) 0.102(2) Uani 0.353(17) 1 d D . P A 2
H45C H 0.706440 0.769547 0.297065 0.123 Uiso 0.353(17) 1 calc R U P A 2
H45D H 0.726299 0.683518 0.332068 0.123 Uiso 0.353(17) 1 calc R U P A 2
C46A C 0.8554(17) 0.788(2) 0.3368(12) 0.112(3) Uani 0.353(17) 1 d D . P A 2
H46C H 0.899038 0.737596 0.353302 0.134 Uiso 0.353(17) 1 calc R U P A 2
H46D H 0.891636 0.799917 0.309232 0.134 Uiso 0.353(17) 1 calc R U P A 2
C47A C 0.8524(19) 0.876(2) 0.3623(8) 0.112(3) Uani 0.353(17) 1 d D . P A 2
H47C H 0.913696 0.876566 0.385494 0.134 Uiso 0.353(17) 1 calc R U P A 2
H47D H 0.861353 0.933387 0.343452 0.134 Uiso 0.353(17) 1 calc R U P A 2
C48A C 0.7453(19) 0.8784(18) 0.3809(7) 0.102(2) Uani 0.353(17) 1 d D . P A 2
H48C H 0.754224 0.863007 0.412299 0.123 Uiso 0.353(17) 1 calc R U P A 2
H48D H 0.711958 0.943679 0.377664 0.123 Uiso 0.353(17) 1 calc R U P A 2
O1 O 0.1253(3) 0.7602(3) 0.29844(13) 0.1190(14) Uani 0.893(6) 1 d D . P B 3
O2 O 0.2618(3) 0.7240(2) 0.25928(13) 0.1190(14) Uani 0.893(6) 1 d D . P B 3
N1 N 0.2260(3) 0.74948(14) 0.29397(11) 0.0751(13) Uani 0.893(6) 1 d D . P B 3
O1A O 0.2128(19) 0.7589(2) 0.3068(4) 0.1190(14) Uani 0.107(6) 1 d D . P B 4
O2A O 0.3238(15) 0.7182(4) 0.2578(5) 0.1190(14) Uani 0.107(6) 1 d D . P B 4
N1A N 0.2167(14) 0.7316(3) 0.2656(4) 0.0751(13) Uani 0.107(6) 1 d D . P B 4
 
loop_
 _atom_site_aniso_label
 _atom_site_aniso_U_11
 _atom_site_aniso_U_22
 _atom_site_aniso_U_33
 _atom_site_aniso_U_23
 _atom_site_aniso_U_13
 _atom_site_aniso_U_12
Pd1 0.0583(3) 0.0591(3) 0.0524(3) 0.00150(19) 0.00030(19) -0.0025(2)
N2 0.071(3) 0.069(3) 0.057(2) 0.0042(18) -0.0003(16) 0.0014(18)
N3 0.058(2) 0.0582(19) 0.052(2) 0.0005(15) -0.0022(18) -0.0060(18)
N4 0.058(2) 0.062(2) 0.056(2) -0.0011(16) 0.0023(15) -0.0045(18)
C1 0.084(3) 0.065(3) 0.070(3) 0.005(2) -0.008(2) -0.007(3)
C2 0.089(4) 0.057(2) 0.067(3) 0.002(2) -0.008(3) -0.003(3)
C3 0.070(3) 0.066(2) 0.047(2) 0.0051(16) -0.002(2) -0.001(2)
C4 0.061(3) 0.064(2) 0.054(2) 0.006(2) 0.0031(19) -0.001(2)
C5 0.082(3) 0.071(3) 0.076(3) 0.000(3) 0.005(3) 0.009(3)
C6 0.115(5) 0.073(3) 0.113(5) 0.000(3) -0.010(4) 0.020(3)
C7 0.123(5) 0.098(4) 0.154(6) -0.036(4) -0.007(4) 0.034(4)
C8 0.149(8) 0.101(5) 0.304(13) -0.036(6) -0.028(8) 0.045(5)
C9 0.080(4) 0.074(3) 0.062(2) 0.010(2) 0.001(2) -0.004(3)
C10 0.078(4) 0.094(4) 0.072(3) 0.008(3) 0.004(3) -0.002(3)
C11 0.114(5) 0.128(5) 0.073(3) 0.011(3) 0.016(3) -0.002(4)
C12 0.116(6) 0.203(8) 0.104(5) -0.017(5) 0.029(4) -0.008(5)
C13 0.060(3) 0.062(3) 0.079(3) 0.003(2) 0.006(2) -0.009(2)
C14 0.075(3) 0.065(3) 0.093(4) 0.007(3) 0.017(3) -0.008(3)
C15 0.072(3) 0.081(3) 0.097(4) -0.001(3) 0.018(3) -0.011(3)
C16 0.083(4) 0.091(4) 0.125(5) 0.015(3) 0.028(4) -0.009(3)
C17 0.080(3) 0.067(3) 0.068(3) -0.007(2) 0.004(2) 0.004(3)
C18 0.080(4) 0.096(4) 0.071(3) -0.012(3) 0.006(3) 0.007(3)
C19 0.154(6) 0.122(5) 0.118(5) -0.045(4) 0.049(5) -0.004(5)
C20 0.176(8) 0.162(7) 0.140(7) -0.021(5) 0.072(6) 0.017(6)
C21 0.058(3) 0.059(2) 0.063(3) 0.0038(18) -0.004(2) 0.001(2)
C22 0.070(4) 0.075(3) 0.079(3) 0.011(2) 0.008(3) -0.004(3)
C23 0.081(4) 0.074(3) 0.127(4) 0.023(3) 0.021(4) -0.008(3)
C24 0.074(4) 0.064(3) 0.128(4) 0.016(3) -0.006(3) -0.002(3)
C25 0.080(4) 0.056(2) 0.095(4) -0.003(2) -0.012(3) 0.005(2)
C26 0.078(4) 0.055(2) 0.066(3) 0.005(2) 0.001(3) 0.004(2)
C27 0.065(3) 0.059(2) 0.067(3) 0.005(2) 0.011(2) 0.006(2)
C28 0.076(4) 0.073(3) 0.080(3) -0.006(2) -0.001(2) 0.013(2)
C29 0.085(4) 0.089(3) 0.102(4) -0.004(3) -0.015(3) 0.014(3)
C30 0.071(4) 0.089(3) 0.126(5) 0.014(3) 0.002(3) 0.016(3)
C31 0.078(4) 0.069(4) 0.146(5) 0.010(3) -0.001(3) 0.016(3)
C32 0.068(4) 0.059(2) 0.124(4) 0.000(3) 0.003(3) 0.006(2)
C33 0.062(2) 0.056(3) 0.058(3) -0.001(2) -0.003(2) -0.0010(18)
C34 0.061(3) 0.062(3) 0.062(3) 0.004(2) 0.002(2) 0.000(2)
C35 0.064(3) 0.076(3) 0.079(3) 0.007(3) 0.006(3) -0.004(2)
C36 0.063(3) 0.075(3) 0.108(4) 0.000(3) 0.014(3) -0.001(2)
C37 0.066(3) 0.067(3) 0.122(5) 0.001(3) 0.010(3) 0.005(3)
C38 0.066(3) 0.067(3) 0.103(4) 0.016(3) 0.005(3) 0.006(2)
C39 0.091(3) 0.067(3) 0.061(2) -0.001(2) 0.010(2) -0.012(3)
C40 0.112(4) 0.074(4) 0.070(3) 0.006(3) -0.009(3) -0.023(3)
C41 0.164(6) 0.083(4) 0.069(3) 0.006(3) -0.001(3) -0.039(4)
C42 0.192(7) 0.122(6) 0.068(4) -0.006(4) 0.019(3) -0.023(5)
C43 0.184(7) 0.181(8) 0.077(3) -0.030(5) 0.025(4) 0.026(6)
C44 0.116(4) 0.160(6) 0.072(3) -0.018(4) 0.018(3) 0.022(4)
B1 0.066(3) 0.058(2) 0.063(2) 0.001(2) 0.005(2) 0.001(2)
O3 0.081(3) 0.104(5) 0.098(5) -0.008(5) 0.010(3) 0.001(4)
C45 0.091(3) 0.114(6) 0.102(4) -0.016(4) 0.008(3) -0.001(3)
C46 0.087(3) 0.118(8) 0.131(5) -0.008(5) 0.013(3) 0.000(3)
C47 0.087(3) 0.118(8) 0.131(5) -0.008(5) 0.013(3) 0.000(3)
C48 0.091(3) 0.114(6) 0.102(4) -0.016(4) 0.008(3) -0.001(3)
O3A 0.081(3) 0.104(5) 0.098(5) -0.008(5) 0.010(3) 0.001(4)
C45A 0.091(3) 0.114(6) 0.102(4) -0.016(4) 0.008(3) -0.001(3)
C46A 0.087(3) 0.118(8) 0.131(5) -0.008(5) 0.013(3) 0.000(3)
C47A 0.087(3) 0.118(8) 0.131(5) -0.008(5) 0.013(3) 0.000(3)
C48A 0.091(3) 0.114(6) 0.102(4) -0.016(4) 0.008(3) -0.001(3)
O1 0.074(2) 0.201(4) 0.0792(19) -0.0263(19) -0.0126(18) 0.003(2)
O2 0.074(2) 0.201(4) 0.0792(19) -0.0263(19) -0.0126(18) 0.003(2)
N1 0.074(2) 0.082(3) 0.067(2) 0.009(2) -0.008(2) -0.004(2)
O1A 0.074(2) 0.201(4) 0.0792(19) -0.0263(19) -0.0126(18) 0.003(2)
O2A 0.074(2) 0.201(4) 0.0792(19) -0.0263(19) -0.0126(18) 0.003(2)
N1A 0.074(2) 0.082(3) 0.067(2) 0.009(2) -0.008(2) -0.004(2)
 
_geom_special_details
;
 All esds (except the esd in the dihedral angle between two l.s. planes)
 are estimated using the full covariance matrix.  The cell esds are taken
 into account individually in the estimation of esds in distances, angles
 and torsion angles; correlations between esds in cell parameters are only
 used when they are defined by crystal symmetry.  An approximate (isotropic)
 treatment of cell esds is used for estimating esds involving l.s. planes.
;
 
loop_
 _geom_bond_atom_site_label_1
 _geom_bond_atom_site_label_2
 _geom_bond_distance
 _geom_bond_site_symmetry_2
 _geom_bond_publ_flag
Pd1 O1A 1.86(2) . ?
Pd1 N3 2.010(4) . ?
Pd1 N1 2.037(3) . ?
Pd1 N2 2.077(4) . ?
Pd1 N4 2.090(4) . ?
N2 C9 1.496(6) . ?
N2 C1 1.516(6) . ?
N2 C5 1.525(6) . ?
N3 C2 1.479(6) . ?
N3 C3 1.492(5) . ?
N3 H3 0.9800 . ?
N4 C4 1.492(5) . ?
N4 C17 1.495(6) . ?
N4 C13 1.509(5) . ?
C1 C2 1.515(6) . ?
C1 H1A 0.9700 . ?
C1 H1B 0.9700 . ?
C2 H2A 0.9700 . ?
C2 H2B 0.9700 . ?
C3 C4 1.499(6) . ?
C3 H3A 0.9700 . ?
C3 H3B 0.9700 . ?
C4 H4A 0.9700 . ?
C4 H4B 0.9700 . ?
C5 C6 1.514(7) . ?
C5 H5A 0.9700 . ?
C5 H5B 0.9700 . ?
C6 C7 1.522(8) . ?
C6 H6A 0.9700 . ?
C6 H6B 0.9700 . ?
C7 C8 1.485(9) . ?
C7 H7A 0.9700 . ?
C7 H7B 0.9700 . ?
C8 H8A 0.9600 . ?
C8 H8B 0.9600 . ?
C8 H8C 0.9600 . ?
C9 C10 1.494(7) . ?
C9 H9A 0.9700 . ?
C9 H9B 0.9700 . ?
C10 C11 1.534(7) . ?
C10 H10A 0.9700 . ?
C10 H10B 0.9700 . ?
C11 C12 1.479(8) . ?
C11 H11A 0.9700 . ?
C11 H11B 0.9700 . ?
C12 H12A 0.9600 . ?
C12 H12B 0.9600 . ?
C12 H12C 0.9600 . ?
C13 C14 1.503(6) . ?
C13 H13A 0.9700 . ?
C13 H13B 0.9700 . ?
C14 C15 1.504(7) . ?
C14 H14A 0.9700 . ?
C14 H14B 0.9700 . ?
C15 C16 1.505(7) . ?
C15 H15A 0.9700 . ?
C15 H15B 0.9700 . ?
C16 H16A 0.9600 . ?
C16 H16B 0.9600 . ?
C16 H16C 0.9600 . ?
C17 C18 1.505(6) . ?
C17 H17A 0.9700 . ?
C17 H17B 0.9700 . ?
C18 C19 1.528(7) . ?
C18 H18A 0.9700 . ?
C18 H18B 0.9700 . ?
C19 C20 1.443(8) . ?
C19 H19A 0.9700 . ?
C19 H19B 0.9700 . ?
C20 H20A 0.9600 . ?
C20 H20B 0.9600 . ?
C20 H20C 0.9600 . ?
C21 C22 1.390(6) . ?
C21 C26 1.391(6) . ?
C21 B1 1.636(7) . ?
C22 C23 1.385(7) . ?
C22 H22 0.9300 . ?
C23 C24 1.364(7) . ?
C23 H23 0.9300 . ?
C24 C25 1.365(7) . ?
C24 H24 0.9300 . ?
C25 C26 1.394(6) . ?
C25 H25 0.9300 . ?
C26 H26 0.9300 . ?
C27 C28 1.390(7) . ?
C27 C32 1.396(6) . ?
C27 B1 1.658(8) . ?
C28 C29 1.390(7) . ?
C28 H28 0.9300 . ?
C29 C30 1.360(8) . ?
C29 H29 0.9300 . ?
C30 C31 1.356(8) . ?
C30 H30 0.9300 . ?
C31 C32 1.395(7) . ?
C31 H31 0.9300 . ?
C32 H32 0.9300 . ?
C33 C34 1.384(6) . ?
C33 C38 1.395(7) . ?
C33 B1 1.641(8) . ?
C34 C35 1.381(6) . ?
C34 H34 0.9300 . ?
C35 C36 1.375(7) . ?
C35 H35 0.9300 . ?
C36 C37 1.388(7) . ?
C36 H36 0.9300 . ?
C37 C38 1.377(7) . ?
C37 H37 0.9300 . ?
C38 H38 0.9300 . ?
C39 C40 1.374(8) . ?
C39 C44 1.396(8) . ?
C39 B1 1.669(8) . ?
C40 C41 1.399(8) . ?
C40 H40 0.9300 . ?
C41 C42 1.360(9) . ?
C41 H41 0.9300 . ?
C42 C43 1.372(10) . ?
C42 H42 0.9300 . ?
C43 C44 1.376(8) . ?
C43 H43 0.9300 . ?
C44 H44 0.9300 . ?
O3 C48 1.411(10) . ?
O3 C45 1.441(13) . ?
C45 C46 1.491(14) . ?
C45 H45A 0.9700 . ?
C45 H45B 0.9700 . ?
C46 C47 1.447(12) . ?
C46 H46A 0.9700 . ?
C46 H46B 0.9700 . ?
C47 C48 1.422(10) . ?
C47 H47A 0.9700 . ?
C47 H47B 0.9700 . ?
C48 H48A 0.9700 . ?
C48 H48B 0.9700 . ?
O3A C48A 1.387(16) . ?
O3A C45A 1.445(16) . ?
C45A C46A 1.503(16) . ?
C45A H45C 0.9700 . ?
C45A H45D 0.9700 . ?
C46A C47A 1.430(16) . ?
C46A H46C 0.9700 . ?
C46A H46D 0.9700 . ?
C47A C48A 1.402(15) . ?
C47A H47C 0.9700 . ?
C47A H47D 0.9700 . ?
C48A H48C 0.9700 . ?
C48A H48D 0.9700 . ?
O1 N1 1.2007(10) . ?
O2 N1 1.2009(10) . ?
O1A N1A 1.3001(10) . ?
O2A N1A 1.3002(10) . ?
 
loop_
 _geom_angle_atom_site_label_1
 _geom_angle_atom_site_label_2
 _geom_angle_atom_site_label_3
 _geom_angle
 _geom_angle_site_symmetry_1
 _geom_angle_site_symmetry_3
 _geom_angle_publ_flag
O1A Pd1 N3 168.7(4) . . ?
N3 Pd1 N1 179.07(15) . . ?
O1A Pd1 N2 93.75(14) . . ?
N3 Pd1 N2 85.21(14) . . ?
N1 Pd1 N2 95.37(12) . . ?
O1A Pd1 N4 93.84(13) . . ?
N3 Pd1 N4 85.15(14) . . ?
N1 Pd1 N4 94.40(12) . . ?
N2 Pd1 N4 166.42(14) . . ?
C9 N2 C1 110.4(4) . . ?
C9 N2 C5 109.2(4) . . ?
C1 N2 C5 110.2(4) . . ?
C9 N2 Pd1 115.6(3) . . ?
C1 N2 Pd1 105.8(3) . . ?
C5 N2 Pd1 105.4(3) . . ?
C2 N3 C3 116.8(4) . . ?
C2 N3 Pd1 108.1(3) . . ?
C3 N3 Pd1 107.1(3) . . ?
C2 N3 H3 108.2 . . ?
C3 N3 H3 108.2 . . ?
Pd1 N3 H3 108.2 . . ?
C4 N4 C17 109.7(4) . . ?
C4 N4 C13 110.3(4) . . ?
C17 N4 C13 109.5(4) . . ?
C4 N4 Pd1 106.3(3) . . ?
C17 N4 Pd1 115.7(3) . . ?
C13 N4 Pd1 105.2(3) . . ?
C2 C1 N2 109.6(4) . . ?
C2 C1 H1A 109.8 . . ?
N2 C1 H1A 109.8 . . ?
C2 C1 H1B 109.8 . . ?
N2 C1 H1B 109.8 . . ?
H1A C1 H1B 108.2 . . ?
N3 C2 C1 106.3(4) . . ?
N3 C2 H2A 110.5 . . ?
C1 C2 H2A 110.5 . . ?
N3 C2 H2B 110.5 . . ?
C1 C2 H2B 110.5 . . ?
H2A C2 H2B 108.7 . . ?
N3 C3 C4 107.6(3) . . ?
N3 C3 H3A 110.2 . . ?
C4 C3 H3A 110.2 . . ?
N3 C3 H3B 110.2 . . ?
C4 C3 H3B 110.2 . . ?
H3A C3 H3B 108.5 . . ?
N4 C4 C3 110.3(4) . . ?
N4 C4 H4A 109.6 . . ?
C3 C4 H4A 109.6 . . ?
N4 C4 H4B 109.6 . . ?
C3 C4 H4B 109.6 . . ?
H4A C4 H4B 108.1 . . ?
C6 C5 N2 116.9(5) . . ?
C6 C5 H5A 108.1 . . ?
N2 C5 H5A 108.1 . . ?
C6 C5 H5B 108.1 . . ?
N2 C5 H5B 108.1 . . ?
H5A C5 H5B 107.3 . . ?
C5 C6 C7 111.4(5) . . ?
C5 C6 H6A 109.3 . . ?
C7 C6 H6A 109.3 . . ?
C5 C6 H6B 109.3 . . ?
C7 C6 H6B 109.3 . . ?
H6A C6 H6B 108.0 . . ?
C8 C7 C6 112.1(7) . . ?
C8 C7 H7A 109.2 . . ?
C6 C7 H7A 109.2 . . ?
C8 C7 H7B 109.2 . . ?
C6 C7 H7B 109.2 . . ?
H7A C7 H7B 107.9 . . ?
C7 C8 H8A 109.5 . . ?
C7 C8 H8B 109.5 . . ?
H8A C8 H8B 109.5 . . ?
C7 C8 H8C 109.5 . . ?
H8A C8 H8C 109.5 . . ?
H8B C8 H8C 109.5 . . ?
C10 C9 N2 114.6(4) . . ?
C10 C9 H9A 108.6 . . ?
N2 C9 H9A 108.6 . . ?
C10 C9 H9B 108.6 . . ?
N2 C9 H9B 108.6 . . ?
H9A C9 H9B 107.6 . . ?
C9 C10 C11 110.8(4) . . ?
C9 C10 H10A 109.5 . . ?
C11 C10 H10A 109.5 . . ?
C9 C10 H10B 109.5 . . ?
C11 C10 H10B 109.5 . . ?
H10A C10 H10B 108.1 . . ?
C12 C11 C10 112.4(5) . . ?
C12 C11 H11A 109.1 . . ?
C10 C11 H11A 109.1 . . ?
C12 C11 H11B 109.1 . . ?
C10 C11 H11B 109.1 . . ?
H11A C11 H11B 107.9 . . ?
C11 C12 H12A 109.5 . . ?
C11 C12 H12B 109.5 . . ?
H12A C12 H12B 109.5 . . ?
C11 C12 H12C 109.5 . . ?
H12A C12 H12C 109.5 . . ?
H12B C12 H12C 109.5 . . ?
C14 C13 N4 118.8(4) . . ?
C14 C13 H13A 107.6 . . ?
N4 C13 H13A 107.6 . . ?
C14 C13 H13B 107.6 . . ?
N4 C13 H13B 107.6 . . ?
H13A C13 H13B 107.1 . . ?
C13 C14 C15 112.3(4) . . ?
C13 C14 H14A 109.1 . . ?
C15 C14 H14A 109.1 . . ?
C13 C14 H14B 109.1 . . ?
C15 C14 H14B 109.1 . . ?
H14A C14 H14B 107.9 . . ?
C14 C15 C16 113.9(5) . . ?
C14 C15 H15A 108.8 . . ?
C16 C15 H15A 108.8 . . ?
C14 C15 H15B 108.8 . . ?
C16 C15 H15B 108.8 . . ?
H15A C15 H15B 107.7 . . ?
C15 C16 H16A 109.5 . . ?
C15 C16 H16B 109.5 . . ?
H16A C16 H16B 109.5 . . ?
C15 C16 H16C 109.5 . . ?
H16A C16 H16C 109.5 . . ?
H16B C16 H16C 109.5 . . ?
N4 C17 C18 114.5(4) . . ?
N4 C17 H17A 108.6 . . ?
C18 C17 H17A 108.6 . . ?
N4 C17 H17B 108.6 . . ?
C18 C17 H17B 108.6 . . ?
H17A C17 H17B 107.6 . . ?
C17 C18 C19 110.7(5) . . ?
C17 C18 H18A 109.5 . . ?
C19 C18 H18A 109.5 . . ?
C17 C18 H18B 109.5 . . ?
C19 C18 H18B 109.5 . . ?
H18A C18 H18B 108.1 . . ?
C20 C19 C18 114.9(6) . . ?
C20 C19 H19A 108.5 . . ?
C18 C19 H19A 108.5 . . ?
C20 C19 H19B 108.5 . . ?
C18 C19 H19B 108.5 . . ?
H19A C19 H19B 107.5 . . ?
C19 C20 H20A 109.5 . . ?
C19 C20 H20B 109.5 . . ?
H20A C20 H20B 109.5 . . ?
C19 C20 H20C 109.5 . . ?
H20A C20 H20C 109.5 . . ?
H20B C20 H20C 109.5 . . ?
C22 C21 C26 115.8(5) . . ?
C22 C21 B1 123.2(5) . . ?
C26 C21 B1 120.9(4) . . ?
C23 C22 C21 121.8(6) . . ?
C23 C22 H22 119.1 . . ?
C21 C22 H22 119.1 . . ?
C24 C23 C22 121.4(6) . . ?
C24 C23 H23 119.3 . . ?
C22 C23 H23 119.3 . . ?
C23 C24 C25 118.1(6) . . ?
C23 C24 H24 120.9 . . ?
C25 C24 H24 120.9 . . ?
C24 C25 C26 121.1(6) . . ?
C24 C25 H25 119.5 . . ?
C26 C25 H25 119.5 . . ?
C21 C26 C25 121.6(5) . . ?
C21 C26 H26 119.2 . . ?
C25 C26 H26 119.2 . . ?
C28 C27 C32 113.3(5) . . ?
C28 C27 B1 124.9(5) . . ?
C32 C27 B1 121.8(5) . . ?
C29 C28 C27 123.7(6) . . ?
C29 C28 H28 118.2 . . ?
C27 C28 H28 118.2 . . ?
C30 C29 C28 120.0(6) . . ?
C30 C29 H29 120.0 . . ?
C28 C29 H29 120.0 . . ?
C31 C30 C29 119.5(6) . . ?
C31 C30 H30 120.2 . . ?
C29 C30 H30 120.2 . . ?
C30 C31 C32 119.7(6) . . ?
C30 C31 H31 120.1 . . ?
C32 C31 H31 120.1 . . ?
C31 C32 C27 123.7(6) . . ?
C31 C32 H32 118.2 . . ?
C27 C32 H32 118.2 . . ?
C34 C33 C38 114.0(5) . . ?
C34 C33 B1 124.2(4) . . ?
C38 C33 B1 121.8(5) . . ?
C35 C34 C33 123.2(5) . . ?
C35 C34 H34 118.4 . . ?
C33 C34 H34 118.4 . . ?
C36 C35 C34 120.9(5) . . ?
C36 C35 H35 119.6 . . ?
C34 C35 H35 119.6 . . ?
C35 C36 C37 118.1(5) . . ?
C35 C36 H36 120.9 . . ?
C37 C36 H36 120.9 . . ?
C38 C37 C36 119.3(5) . . ?
C38 C37 H37 120.3 . . ?
C36 C37 H37 120.3 . . ?
C37 C38 C33 124.4(5) . . ?
C37 C38 H38 117.8 . . ?
C33 C38 H38 117.8 . . ?
C40 C39 C44 115.6(6) . . ?
C40 C39 B1 122.0(5) . . ?
C44 C39 B1 122.3(5) . . ?
C39 C40 C41 121.9(7) . . ?
C39 C40 H40 119.1 . . ?
C41 C40 H40 119.1 . . ?
C42 C41 C40 120.3(8) . . ?
C42 C41 H41 119.8 . . ?
C40 C41 H41 119.8 . . ?
C41 C42 C43 119.7(7) . . ?
C41 C42 H42 120.1 . . ?
C43 C42 H42 120.1 . . ?
C42 C43 C44 119.1(8) . . ?
C42 C43 H43 120.4 . . ?
C44 C43 H43 120.4 . . ?
C43 C44 C39 123.3(7) . . ?
C43 C44 H44 118.3 . . ?
C39 C44 H44 118.3 . . ?
C21 B1 C33 111.2(4) . . ?
C21 B1 C27 107.8(4) . . ?
C33 B1 C27 110.3(4) . . ?
C21 B1 C39 109.6(4) . . ?
C33 B1 C39 108.1(4) . . ?
C27 B1 C39 109.8(4) . . ?
C48 O3 C45 106.3(8) . . ?
O3 C45 C46 104.5(13) . . ?
O3 C45 H45A 110.9 . . ?
C46 C45 H45A 110.9 . . ?
O3 C45 H45B 110.9 . . ?
C46 C45 H45B 110.9 . . ?
H45A C45 H45B 108.9 . . ?
C47 C46 C45 103.1(9) . . ?
C47 C46 H46A 111.1 . . ?
C45 C46 H46A 111.1 . . ?
C47 C46 H46B 111.1 . . ?
C45 C46 H46B 111.1 . . ?
H46A C46 H46B 109.1 . . ?
C48 C47 C46 108.4(9) . . ?
C48 C47 H47A 110.0 . . ?
C46 C47 H47A 110.0 . . ?
C48 C47 H47B 110.0 . . ?
C46 C47 H47B 110.0 . . ?
H47A C47 H47B 108.4 . . ?
O3 C48 C47 108.1(8) . . ?
O3 C48 H48A 110.1 . . ?
C47 C48 H48A 110.1 . . ?
O3 C48 H48B 110.1 . . ?
C47 C48 H48B 110.1 . . ?
H48A C48 H48B 108.4 . . ?
C48A O3A C45A 111.4(13) . . ?
O3A C45A C46A 101.6(13) . . ?
O3A C45A H45C 111.5 . . ?
C46A C45A H45C 111.5 . . ?
O3A C45A H45D 111.5 . . ?
C46A C45A H45D 111.5 . . ?
H45C C45A H45D 109.3 . . ?
C47A C46A C45A 107.9(14) . . ?
C47A C46A H46C 110.1 . . ?
C45A C46A H46C 110.1 . . ?
C47A C46A H46D 110.1 . . ?
C45A C46A H46D 110.1 . . ?
H46C C46A H46D 108.4 . . ?
C48A C47A C46A 106.5(14) . . ?
C48A C47A H47C 110.4 . . ?
C46A C47A H47C 110.4 . . ?
C48A C47A H47D 110.4 . . ?
C46A C47A H47D 110.4 . . ?
H47C C47A H47D 108.6 . . ?
O3A C48A C47A 109.0(13) . . ?
O3A C48A H48C 109.9 . . ?
C47A C48A H48C 109.9 . . ?
O3A C48A H48D 109.9 . . ?
C47A C48A H48D 109.9 . . ?
H48C C48A H48D 108.3 . . ?
O1 N1 O2 121.84(16) . . ?
O1 N1 Pd1 119.3(3) . . ?
O2 N1 Pd1 118.9(3) . . ?
N1A O1A Pd1 125.1(10) . . ?
O1A N1A O2A 107.72(12) . . ?
 
loop_
 _geom_torsion_atom_site_label_1
 _geom_torsion_atom_site_label_2
 _geom_torsion_atom_site_label_3
 _geom_torsion_atom_site_label_4
 _geom_torsion
 _geom_torsion_site_symmetry_1
 _geom_torsion_site_symmetry_2
 _geom_torsion_site_symmetry_3
 _geom_torsion_site_symmetry_4
 _geom_torsion_publ_flag
C9 N2 C1 C2 -160.9(4) . . . . ?
C5 N2 C1 C2 78.3(5) . . . . ?
Pd1 N2 C1 C2 -35.2(4) . . . . ?
C3 N3 C2 C1 -167.2(4) . . . . ?
Pd1 N3 C2 C1 -46.4(4) . . . . ?
N2 C1 C2 N3 54.7(5) . . . . ?
C2 N3 C3 C4 167.2(4) . . . . ?
Pd1 N3 C3 C4 45.9(4) . . . . ?
C17 N4 C4 C3 159.0(4) . . . . ?
C13 N4 C4 C3 -80.3(4) . . . . ?
Pd1 N4 C4 C3 33.2(4) . . . . ?
N3 C3 C4 N4 -53.5(5) . . . . ?
C9 N2 C5 C6 -57.2(6) . . . . ?
C1 N2 C5 C6 64.3(6) . . . . ?
Pd1 N2 C5 C6 178.1(4) . . . . ?
N2 C5 C6 C7 -178.0(5) . . . . ?
C5 C6 C7 C8 -172.8(6) . . . . ?
C1 N2 C9 C10 67.0(6) . . . . ?
C5 N2 C9 C10 -171.6(4) . . . . ?
Pd1 N2 C9 C10 -53.1(5) . . . . ?
N2 C9 C10 C11 172.5(5) . . . . ?
C9 C10 C11 C12 172.1(6) . . . . ?
C4 N4 C13 C14 -64.2(5) . . . . ?
C17 N4 C13 C14 56.6(6) . . . . ?
Pd1 N4 C13 C14 -178.4(4) . . . . ?
N4 C13 C14 C15 -179.1(4) . . . . ?
C13 C14 C15 C16 178.8(5) . . . . ?
C4 N4 C17 C18 -69.1(5) . . . . ?
C13 N4 C17 C18 169.7(4) . . . . ?
Pd1 N4 C17 C18 51.1(5) . . . . ?
N4 C17 C18 C19 -179.1(5) . . . . ?
C17 C18 C19 C20 -174.4(7) . . . . ?
C26 C21 C22 C23 3.0(7) . . . . ?
B1 C21 C22 C23 -174.3(5) . . . . ?
C21 C22 C23 C24 0.2(9) . . . . ?
C22 C23 C24 C25 -2.4(9) . . . . ?
C23 C24 C25 C26 1.4(9) . . . . ?
C22 C21 C26 C25 -4.1(7) . . . . ?
B1 C21 C26 C25 173.3(5) . . . . ?
C24 C25 C26 C21 2.0(8) . . . . ?
C32 C27 C28 C29 -1.7(8) . . . . ?
B1 C27 C28 C29 178.1(5) . . . . ?
C27 C28 C29 C30 0.1(10) . . . . ?
C28 C29 C30 C31 1.1(10) . . . . ?
C29 C30 C31 C32 -0.5(10) . . . . ?
C30 C31 C32 C27 -1.4(10) . . . . ?
C28 C27 C32 C31 2.4(8) . . . . ?
B1 C27 C32 C31 -177.5(5) . . . . ?
C38 C33 C34 C35 0.3(7) . . . . ?
B1 C33 C34 C35 -176.8(5) . . . . ?
C33 C34 C35 C36 -1.4(8) . . . . ?
C34 C35 C36 C37 2.5(8) . . . . ?
C35 C36 C37 C38 -2.5(9) . . . . ?
C36 C37 C38 C33 1.5(9) . . . . ?
C34 C33 C38 C37 -0.3(8) . . . . ?
B1 C33 C38 C37 176.9(5) . . . . ?
C44 C39 C40 C41 -2.4(8) . . . . ?
B1 C39 C40 C41 174.1(5) . . . . ?
C39 C40 C41 C42 2.0(9) . . . . ?
C40 C41 C42 C43 -1.0(11) . . . . ?
C41 C42 C43 C44 0.6(12) . . . . ?
C42 C43 C44 C39 -1.1(12) . . . . ?
C40 C39 C44 C43 2.0(10) . . . . ?
B1 C39 C44 C43 -174.5(7) . . . . ?
C22 C21 B1 C33 -138.7(5) . . . . ?
C26 C21 B1 C33 44.1(6) . . . . ?
C22 C21 B1 C27 100.2(5) . . . . ?
C26 C21 B1 C27 -77.0(6) . . . . ?
C22 C21 B1 C39 -19.2(7) . . . . ?
C26 C21 B1 C39 163.6(5) . . . . ?
C34 C33 B1 C21 -148.5(4) . . . . ?
C38 C33 B1 C21 34.6(7) . . . . ?
C34 C33 B1 C27 -28.9(6) . . . . ?
C38 C33 B1 C27 154.2(5) . . . . ?
C34 C33 B1 C39 91.1(6) . . . . ?
C38 C33 B1 C39 -85.8(6) . . . . ?
C28 C27 B1 C21 13.8(7) . . . . ?
C32 C27 B1 C21 -166.3(5) . . . . ?
C28 C27 B1 C33 -107.8(6) . . . . ?
C32 C27 B1 C33 72.0(6) . . . . ?
C28 C27 B1 C39 133.1(5) . . . . ?
C32 C27 B1 C39 -47.0(6) . . . . ?
C40 C39 B1 C21 -82.8(6) . . . . ?
C44 C39 B1 C21 93.5(6) . . . . ?
C40 C39 B1 C33 38.6(6) . . . . ?
C44 C39 B1 C33 -145.1(5) . . . . ?
C40 C39 B1 C27 159.0(5) . . . . ?
C44 C39 B1 C27 -24.7(7) . . . . ?
C48 O3 C45 C46 30(2) . . . . ?
O3 C45 C46 C47 -29(2) . . . . ?
C45 C46 C47 C48 18(2) . . . . ?
C45 O3 C48 C47 -19(2) . . . . ?
C46 C47 C48 O3 -0.1(19) . . . . ?
C48A O3A C45A C46A 8(5) . . . . ?
O3A C45A C46A C47A -16(5) . . . . ?
C45A C46A C47A C48A 20(4) . . . . ?
C45A O3A C48A C47A 4(4) . . . . ?
C46A C47A C48A O3A -15(4) . . . . ?
N3 Pd1 O1A N1A -177.6(6) . . . . ?
N2 Pd1 O1A N1A 98.16(18) . . . . ?
N4 Pd1 O1A N1A -93.11(18) . . . . ?
Pd1 O1A N1A O2A 0.00(2) . . . . ?
 
_refine_diff_density_max    0.772
_refine_diff_density_min   -0.689
_refine_diff_density_rms    0.075

_shelx_res_file
;
TITL shelxt_a.res in P2(1)/n
    shelxt.res
    created by SHELXL-2018/3 at 10:10:38 on 31-Mar-2020
REM Old TITL shelxt in P 1 21/n 1
REM SHELXT solution in P2(1)/n
REM R1 0.167, Rweak 0.007, Alpha 0.052, Orientation as input
REM Formula found by SHELXT: C44 N9 O3 I
CELL 0.534 11.6754 13.5796 30.1646 90 93.474 90
ZERR 4 0.0006 0.0006 0.0013 0 0.004 0
LATT 1
SYMM 0.5-X,0.5+Y,0.5-Z
SFAC C H B N O Pd
DISP B 0 0 4.561
DISP C 0.001 0.001 6.94
DISP H -0 0 0.611
DISP N 0.003 0.002 10.693
DISP O 0.005 0.003 16.398
DISP Pd -2.504 0.615 1934.604
UNIT 192 292 4 16 12 4
DFIX 1.2 0.001 N1 O1 N1 O2
DFIX 1.3 0.001 O1A N1A N1A O2A
DANG 2.1 0.001 O1 O2 O1A O2A
FLAT 0.001 Pd1 O1 O2 N1 O1A O2A N1A
RIGU 0.001 0.002
EADP O3 O3A
EADP C45 C45A C48 C48A
EADP C46 C46A C47 C47A
EADP O1 O1A O2 O2A
EADP N1 N1A

L.S. 20
PLAN  5
SIZE 0.1 0.1 0.05
TEMP 1
BOND $H
list 4
CONF
fmap 2
acta
SHEL 999 0.8
OMIT -1 0 5
OMIT -3 0 -1
OMIT -5 0 21
OMIT -11 0 1
OMIT -4 8 19
OMIT -1 0 1
REM <olex2.extras>
REM <HklSrc "%.\\shelxt.hkl">
REM </olex2.extras>

WGHT    0.032400
EXTI    0.004905
FVAR       0.25433   0.64660   0.89296
PD1   6    0.339890    0.775140    0.346539    11.00000    0.05826    0.05908 =
         0.05240    0.00150    0.00030   -0.00249
N2    4    0.346117    0.926663    0.337492    11.00000    0.07137    0.06881 =
         0.05747    0.00416   -0.00031    0.00141
N3    4    0.453964    0.798791    0.398034    11.00000    0.05814    0.05825 =
         0.05192    0.00049   -0.00218   -0.00602
AFIX  13
H3    2    0.531130    0.788597    0.387775    11.00000   -1.20000
AFIX   0
N4    4    0.331228    0.631878    0.371412    11.00000    0.05850    0.06242 =
         0.05625   -0.00113    0.00229   -0.00447
C1    1    0.441478    0.963463    0.369635    11.00000    0.08396    0.06537 =
         0.06991    0.00530   -0.00849   -0.00718
AFIX  23
H1A   2    0.514571    0.958141    0.356154    11.00000   -1.20000
H1B   2    0.428684    1.032201    0.376549    11.00000   -1.20000
AFIX   0
C2    1    0.444143    0.902823    0.411839    11.00000    0.08949    0.05665 =
         0.06710    0.00186   -0.00766   -0.00278
AFIX  23
H2A   2    0.509257    0.921391    0.431569    11.00000   -1.20000
H2B   2    0.374428    0.912831    0.427183    11.00000   -1.20000
AFIX   0
C3    1    0.433015    0.722481    0.432174    11.00000    0.06984    0.06641 =
         0.04661    0.00514   -0.00176   -0.00117
AFIX  23
H3A   2    0.363714    0.737788    0.446972    11.00000   -1.20000
H3B   2    0.496809    0.720298    0.454301    11.00000   -1.20000
AFIX   0
C4    1    0.420559    0.625293    0.408814    11.00000    0.06091    0.06373 =
         0.05445    0.00571    0.00307   -0.00134
AFIX  23
H4A   2    0.493371    0.606529    0.397430    11.00000   -1.20000
H4B   2    0.399083    0.575116    0.429640    11.00000   -1.20000
AFIX   0
C5    1    0.230405    0.965053    0.350884    11.00000    0.08165    0.07095 =
         0.07560    0.00001    0.00514    0.00916
AFIX  23
H5A   2    0.170860    0.934255    0.331806    11.00000   -1.20000
H5B   2    0.219774    0.943382    0.380999    11.00000   -1.20000
AFIX   0
C6    1    0.212143    1.075416    0.348981    11.00000    0.11549    0.07288 =
         0.11267   -0.00046   -0.01019    0.02005
AFIX  23
H6A   2    0.218214    1.098064    0.318716    11.00000   -1.20000
H6B   2    0.271656    1.107711    0.367525    11.00000   -1.20000
AFIX   0
C7    1    0.095155    1.103701    0.364699    11.00000    0.12321    0.09780 =
         0.15430   -0.03566   -0.00692    0.03408
AFIX  23
H7A   2    0.036422    1.064866    0.348709    11.00000   -1.20000
H7B   2    0.092791    1.088403    0.396041    11.00000   -1.20000
AFIX   0
C8    1    0.069753    1.209922    0.357736    11.00000    0.14882    0.10060 =
         0.30433   -0.03600   -0.02789    0.04500
AFIX 137
H8A   2    0.027787    1.218777    0.329657    11.00000   -1.50000
H8B   2    0.140363    1.246186    0.357930    11.00000   -1.50000
H8C   2    0.024686    1.233473    0.381118    11.00000   -1.50000
AFIX   0
C9    1    0.365439    0.960120    0.291294    11.00000    0.08026    0.07392 =
         0.06173    0.01020    0.00061   -0.00445
AFIX  23
H9A   2    0.297846    0.944362    0.272336    11.00000   -1.20000
H9B   2    0.373965    1.031174    0.291445    11.00000   -1.20000
AFIX   0
C10   1    0.467894    0.915700    0.271614    11.00000    0.07779    0.09393 =
         0.07186    0.00848    0.00403   -0.00170
AFIX  23
H10A  2    0.464981    0.844604    0.274443    11.00000   -1.20000
H10B  2    0.537160    0.938778    0.287729    11.00000   -1.20000
AFIX   0
C11   1    0.471574    0.943547    0.222437    11.00000    0.11384    0.12764 =
         0.07296    0.01089    0.01611   -0.00213
AFIX  23
H11A  2    0.407359    0.912887    0.205829    11.00000   -1.20000
H11B  2    0.463257    1.014337    0.219386    11.00000   -1.20000
AFIX   0
C12   1    0.579568    0.912602    0.203346    11.00000    0.11563    0.20302 =
         0.10449   -0.01728    0.02892   -0.00765
AFIX 137
H12A  2    0.580243    0.935328    0.173227    11.00000   -1.50000
H12B  2    0.584974    0.842067    0.203914    11.00000   -1.50000
H12C  2    0.643607    0.940318    0.220502    11.00000   -1.50000
AFIX   0
C13   1    0.212993    0.623174    0.388618    11.00000    0.06030    0.06247 =
         0.07881    0.00271    0.00588   -0.00874
AFIX  23
H13A  2    0.204582    0.675659    0.409990    11.00000   -1.20000
H13B  2    0.157701    0.635554    0.363940    11.00000   -1.20000
AFIX   0
C14   1    0.179756    0.528440    0.410142    11.00000    0.07466    0.06494 =
         0.09330    0.00657    0.01750   -0.00839
AFIX  23
H14A  2    0.232145    0.515802    0.435703    11.00000   -1.20000
H14B  2    0.187031    0.474763    0.389283    11.00000   -1.20000
AFIX   0
C15   1    0.058946    0.530932    0.424786    11.00000    0.07228    0.08063 =
         0.09704   -0.00118    0.01786   -0.01102
AFIX  23
H15A  2    0.007171    0.545347    0.399244    11.00000   -1.20000
H15B  2    0.052503    0.584112    0.445960    11.00000   -1.20000
AFIX   0
C16   1    0.021465    0.436603    0.445696    11.00000    0.08272    0.09092 =
         0.12513    0.01462    0.02849   -0.00945
AFIX 137
H16A  2    0.024358    0.383923    0.424570    11.00000   -1.50000
H16B  2   -0.055609    0.443745    0.454650    11.00000   -1.50000
H16C  2    0.071733    0.421950    0.471210    11.00000   -1.50000
AFIX   0
C17   1    0.348810    0.551210    0.338777    11.00000    0.07969    0.06743 =
         0.06776   -0.00747    0.00425    0.00405
AFIX  23
H17A  2    0.282494    0.548618    0.317824    11.00000   -1.20000
H17B  2    0.352904    0.488972    0.354575    11.00000   -1.20000
AFIX   0
C18   1    0.454922    0.562130    0.313254    11.00000    0.07967    0.09573 =
         0.07110   -0.01231    0.00606    0.00659
AFIX  23
H18A  2    0.522155    0.562827    0.333786    11.00000   -1.20000
H18B  2    0.452023    0.624234    0.297339    11.00000   -1.20000
AFIX   0
C19   1    0.464597    0.477527    0.280317    11.00000    0.15428    0.12224 =
         0.11787   -0.04482    0.04897   -0.00422
AFIX  23
H19A  2    0.458502    0.415825    0.296204    11.00000   -1.20000
H19B  2    0.400132    0.481131    0.258529    11.00000   -1.20000
AFIX   0
C20   1    0.569217    0.476222    0.257189    11.00000    0.17590    0.16173 =
         0.14047   -0.02107    0.07197    0.01747
AFIX 137
H20A  2    0.568455    0.420756    0.237441    11.00000   -1.50000
H20B  2    0.633787    0.471150    0.278333    11.00000   -1.50000
H20C  2    0.575010    0.535892    0.240406    11.00000   -1.50000
AFIX   0

C21   1    0.656746    0.374180    0.427195    11.00000    0.05776    0.05858 =
         0.06274    0.00378   -0.00411    0.00055
C22   1    0.709211    0.423317    0.393440    11.00000    0.06958    0.07470 =
         0.07910    0.01138    0.00755   -0.00379
AFIX  43
H22   2    0.725514    0.388905    0.367921    11.00000   -1.20000
AFIX   0
C23   1    0.737867    0.522154    0.396783    11.00000    0.08123    0.07413 =
         0.12702    0.02253    0.02077   -0.00799
AFIX  43
H23   2    0.772674    0.552535    0.373461    11.00000   -1.20000
AFIX   0
C24   1    0.716117    0.575848    0.433549    11.00000    0.07419    0.06360 =
         0.12823    0.01561   -0.00565   -0.00171
AFIX  43
H24   2    0.738194    0.641514    0.436045    11.00000   -1.20000
AFIX   0
C25   1    0.661055    0.530507    0.466567    11.00000    0.08043    0.05573 =
         0.09476   -0.00257   -0.01170    0.00502
AFIX  43
H25   2    0.643972    0.566229    0.491629    11.00000   -1.20000
AFIX   0
C26   1    0.629987    0.431543    0.463353    11.00000    0.07753    0.05549 =
         0.06632    0.00477    0.00051    0.00359
AFIX  43
H26   2    0.590384    0.403154    0.485942    11.00000   -1.20000
AFIX   0
C27   1    0.733929    0.201910    0.458714    11.00000    0.06541    0.05861 =
         0.06729    0.00516    0.01089    0.00591
C28   1    0.808980    0.251000    0.488679    11.00000    0.07597    0.07307 =
         0.08015   -0.00611   -0.00050    0.01251
AFIX  43
H28   2    0.803608    0.319207    0.490400    11.00000   -1.20000
AFIX   0
C29   1    0.891611    0.203870    0.516218    11.00000    0.08510    0.08904 =
         0.10166   -0.00369   -0.01452    0.01378
AFIX  43
H29   2    0.939493    0.240484    0.535689    11.00000   -1.20000
AFIX   0
C30   1    0.902411    0.104257    0.514682    11.00000    0.07117    0.08870 =
         0.12573    0.01352    0.00153    0.01579
AFIX  43
H30   2    0.956735    0.072391    0.533400    11.00000   -1.20000
AFIX   0
C31   1    0.833408    0.051688    0.485664    11.00000    0.07803    0.06942 =
         0.14593    0.00980   -0.00104    0.01595
AFIX  43
H31   2    0.840545   -0.016429    0.484227    11.00000   -1.20000
AFIX   0
C32   1    0.751655    0.100262    0.457971    11.00000    0.06836    0.05912 =
         0.12437   -0.00036    0.00286    0.00647
AFIX  43
H32   2    0.706448    0.062829    0.437897    11.00000   -1.20000
AFIX   0
C33   1    0.505158    0.230404    0.444175    11.00000    0.06159    0.05614 =
         0.05791   -0.00141   -0.00257   -0.00095
C34   1    0.479209    0.145152    0.466614    11.00000    0.06122    0.06170 =
         0.06231    0.00407    0.00159    0.00016
AFIX  43
H34   2    0.537895    0.100349    0.473437    11.00000   -1.20000
AFIX   0
C35   1    0.370453    0.123321    0.479376    11.00000    0.06435    0.07558 =
         0.07858    0.00700    0.00638   -0.00441
AFIX  43
H35   2    0.357571    0.064190    0.493810    11.00000   -1.20000
AFIX   0
C36   1    0.280975    0.187840    0.471025    11.00000    0.06287    0.07529 =
         0.10834    0.00024    0.01395   -0.00104
AFIX  43
H36   2    0.208400    0.174380    0.480620    11.00000   -1.20000
AFIX   0
C37   1    0.302048    0.273616    0.447872    11.00000    0.06609    0.06666 =
         0.12236    0.00116    0.01024    0.00464
AFIX  43
H37   2    0.242795    0.317624    0.440654    11.00000   -1.20000
AFIX   0
C38   1    0.411605    0.292898    0.435693    11.00000    0.06636    0.06734 =
         0.10282    0.01557    0.00480    0.00612
AFIX  43
H38   2    0.424039    0.351549    0.420809    11.00000   -1.20000
AFIX   0
C39   1    0.636176    0.213301    0.374637    11.00000    0.09096    0.06723 =
         0.06091   -0.00093    0.01016   -0.01186
C40   1    0.543212    0.219777    0.344601    11.00000    0.11217    0.07396 =
         0.06970    0.00583   -0.00852   -0.02345
AFIX  43
H40   2    0.473859    0.242911    0.354117    11.00000   -1.20000
AFIX   0
C41   1    0.549931    0.192555    0.300108    11.00000    0.16353    0.08334 =
         0.06902    0.00621   -0.00070   -0.03937
AFIX  43
H41   2    0.486144    0.199708    0.280367    11.00000   -1.20000
AFIX   0
C42   1    0.649256    0.155686    0.285570    11.00000    0.19190    0.12173 =
         0.06817   -0.00572    0.01926   -0.02305
AFIX  43
H42   2    0.653117    0.136709    0.256074    11.00000   -1.20000
AFIX   0
C43   1    0.743762    0.146609    0.314617    11.00000    0.18400    0.18144 =
         0.07671   -0.02972    0.02545    0.02571
AFIX  43
H43   2    0.812312    0.122021    0.304973    11.00000   -1.20000
AFIX   0
C44   1    0.735798    0.174349    0.358185    11.00000    0.11604    0.15978 =
         0.07177   -0.01835    0.01831    0.02227
AFIX  43
H44   2    0.800031    0.166769    0.377665    11.00000   -1.20000
AFIX   0
B1    3    0.632075    0.255549    0.426485    11.00000    0.06650    0.05833 =
         0.06258    0.00115    0.00517    0.00083

PART 1
O3    5    0.689028    0.801879    0.366240    21.00000    0.08069    0.10378 =
         0.09848   -0.00776    0.00970    0.00057
C45   1    0.735572    0.773574    0.324962    21.00000    0.09061    0.11414 =
         0.10184   -0.01644    0.00816   -0.00058
AFIX  23
H45A  2    0.726233    0.826014    0.303208    21.00000   -1.20000
H45B  2    0.698133    0.714710    0.313011    21.00000   -1.20000
AFIX   0
C46   1    0.859501    0.754674    0.336802    21.00000    0.08704    0.11839 =
         0.13063   -0.00752    0.01300   -0.00040
AFIX  23
H46A  2    0.872414    0.686519    0.345337    21.00000   -1.20000
H46B  2    0.906153    0.770363    0.312219    21.00000   -1.20000
AFIX   0
C47   1    0.884491    0.820228    0.373949    21.00000    0.08704    0.11839 =
         0.13063   -0.00752    0.01300   -0.00040
AFIX  23
H47A  2    0.932982    0.787191    0.396578    21.00000   -1.20000
H47B  2    0.924721    0.878076    0.364201    21.00000   -1.20000
AFIX   0
C48   1    0.779096    0.848314    0.391589    21.00000    0.09061    0.11414 =
         0.10184   -0.01644    0.00816   -0.00058
AFIX  23
H48A  2    0.778208    0.828254    0.422429    21.00000   -1.20000
H48B  2    0.770049    0.919265    0.390099    21.00000   -1.20000
AFIX   0

SAME 0.02 0.04 O3 > C48
PART 0
PART 2
O3A   5    0.673725    0.809856    0.359291   -21.00000    0.08069    0.10378 =
         0.09848   -0.00776    0.00970    0.00057
C45A  1    0.733807    0.753783    0.327235   -21.00000    0.09061    0.11414 =
         0.10184   -0.01644    0.00816   -0.00058
AFIX  23
H45C  2    0.706440    0.769547    0.297065   -21.00000   -1.20000
H45D  2    0.726299    0.683518    0.332068   -21.00000   -1.20000
AFIX   0
C46A  1    0.855358    0.787746    0.336799   -21.00000    0.08704    0.11839 =
         0.13063   -0.00752    0.01300   -0.00040
AFIX  23
H46C  2    0.899038    0.737596    0.353302   -21.00000   -1.20000
H46D  2    0.891636    0.799917    0.309232   -21.00000   -1.20000
AFIX   0
C47A  1    0.852385    0.876382    0.362307   -21.00000    0.08704    0.11839 =
         0.13063   -0.00752    0.01300   -0.00040
AFIX  23
H47C  2    0.913696    0.876566    0.385494   -21.00000   -1.20000
H47D  2    0.861353    0.933387    0.343452   -21.00000   -1.20000
AFIX   0
C48A  1    0.745252    0.878436    0.380883   -21.00000    0.09061    0.11414 =
         0.10184   -0.01644    0.00816   -0.00058
AFIX  23
H48C  2    0.754224    0.863007    0.412299   -21.00000   -1.20000
H48D  2    0.711958    0.943679    0.377664   -21.00000   -1.20000
AFIX   0

PART 0
PART 3
O1    5    0.125279    0.760218    0.298441    31.00000    0.07438    0.20146 =
         0.07916   -0.02630   -0.01259    0.00344
O2    5    0.261753    0.723964    0.259278    31.00000    0.07438    0.20146 =
         0.07916   -0.02630   -0.01259    0.00344
N1    4    0.226000    0.749483    0.293967    31.00000    0.07439    0.08241 =
         0.06688    0.00926   -0.00795   -0.00398
PART 0
PART 4
O1A   5    0.212790    0.758929    0.306810   -31.00000    0.07438    0.20146 =
         0.07916   -0.02630   -0.01259    0.00344
O2A   5    0.323840    0.718157    0.257756   -31.00000    0.07438    0.20146 =
         0.07916   -0.02630   -0.01259    0.00344
N1A   4    0.216699    0.731614    0.265622   -31.00000    0.07439    0.08241 =
         0.06688    0.00926   -0.00795   -0.00398
HKLF 4


REM  shelxt_a.res in P2(1)/n
REM wR2 = 0.1872, GooF = S = 0.943, Restrained GooF = 0.938 for all data
REM R1 = 0.0686 for 4675 Fo > 4sig(Fo) and 0.1372 for all 9726 data
REM 527 parameters refined using 490 restraints

END

WGHT      0.0327      0.0000

REM Highest difference peak  0.772,  deepest hole -0.689,  1-sigma level  0.075
Q1    1   0.3385  0.6663  0.3469  11.00000  0.05    0.77
Q2    1   0.3757  0.6798  0.3793  11.00000  0.05    0.47
Q3    1   0.3148  0.8258  0.2971  11.00000  0.05    0.47
Q4    1   0.3248  0.6022  0.3692  11.00000  0.05    0.41
Q5    1   0.3034  0.6838  0.3125  11.00000  0.05    0.40
;
_shelx_res_checksum   19380

_shelx_hkl_file
;
  15   0  -1    2.93    5.73
  15   0  -2   -2.52    5.31
  15   0  -3   16.39    7.53
  15   0  -4   -2.02    5.97
  15   0  -5    1.27    6.44
  15   0  -6   -1.90    6.43
  15   0  -7   -6.58    6.71
  15   0  -8    0.75    5.49
  15   0  -9    5.96    5.72
  15   0 -10    1.87    4.30
  15   0 -11   -0.25    4.75
  15   0 -12   -0.42    5.50
  15   0 -13    7.28    6.11
  15   0 -14   -3.79    5.86
  15   0 -15    8.96    5.50
  15  -1  -1    0.63    6.06
  15   1  -1    0.00    6.41
  15  -1  -2   -3.56    6.39
  15   1  -2    4.28    5.59
  15  -1  -3   11.64    6.44
  15   1  -3    4.60    6.03
  15  -1  -4   -4.76    6.57
  15   1  -4   -2.21    5.75
  15  -1  -5    9.29    6.29
  15   1  -5    1.65    4.89
  15  -1  -6   -0.25    5.35
  15   1  -6   -3.03    6.41
  15  -1  -7   -1.13    5.90
  15   1  -7    1.84    5.89
  15  -1  -8    4.56    5.93
  15   1  -8   -1.06    4.09
  15  -1  -9    3.48    5.33
  15   1  -9   -0.36    5.09
  15  -1 -10    1.18    4.35
  15   1 -10   -0.94    4.82
  15  -1 -11    4.14    5.71
  15   1 -11    5.16    5.53
  15  -1 -12   -3.85    5.53
  15   1 -12   -1.07    5.85
  15  -1 -13    3.81    6.09
  15   1 -13   -0.98    4.87
  15  -1 -14   -2.16    5.47
  15   1 -14    0.00    4.00
  15  -1 -15    4.75    4.59
  15  -1 -16    3.25    5.09
  15  -2  -1    2.82    5.73
  15   2  -1    0.57    5.34
  15  -2  -2    2.52    5.55
  15   2  -2    4.53    4.89
  15  -2  -3    3.55    6.44
  15   2  -3    3.57    5.51
  15  -2  -4   10.08    6.78
  15   2  -4   -2.48    5.55
  15  -2  -5   11.10    6.56
  15   2  -5   -3.25    5.85
  15  -2  -6   -0.59    5.52
  15   2  -6   -0.13    4.66
  15  -2  -7   -1.96    6.36
  15   2  -7   18.09    6.13
  15  -2  -8    5.05    5.45
  15   2  -8    0.21    5.79
  15  -2  -9    2.34    5.41
  15   2  -9    6.27    5.78
  15  -2 -10    0.91    4.56
  15   2 -10    0.65    4.17
  15  -2 -11   -1.07    5.41
  15   2 -11   -3.13    6.11
  15  -2 -12    6.86    5.81
  15   2 -12    3.61    5.16
  15  -2 -13    3.42    5.30
  15   2 -13   11.88    5.79
  15  -2 -14    1.60    5.32
  15  -2 -15    1.66    5.59
  15  -2 -16    6.77    5.43
  15  -2 -17    5.98    5.25
  15  -3  -1    1.49    5.32
  15   3  -1    6.40    5.57
  15  -3  -2    4.90    6.79
  15   3  -2   -1.69    5.09
  15  -3  -3    0.98    6.06
  15   3  -3    0.01    4.56
  15  -3  -4   -2.76    6.91
  15   3  -4    4.46    5.68
  15  -3  -5    3.34    6.68
  15   3  -5    8.66    5.26
  15  -3  -6   -4.13    6.61
  15   3  -6   -2.36    5.53
  15  -3  -7    5.05    5.39
  15   3  -7    1.91    5.36
  15  -3  -8   -0.31    5.28
  15   3  -8   -0.03    4.35
  15  -3  -9   -3.13    5.25
  15   3  -9    3.49    4.94
  15  -3 -10    2.78    5.58
  15   3 -10   -0.48    4.93
  15  -3 -11   11.28    6.51
  15   3 -11    6.34    5.78
  15  -3 -12    3.59    6.41
  15  -3 -13   -4.10    5.55
  15  -3 -14   -0.24    5.96
  15  -3 -15    0.87    5.62
  15  -3 -16    7.09    5.79
  15  -3 -17   -0.96    4.69
  15  -4  -1    8.82    6.72
  15   4  -1   -4.02    5.43
  15  -4  -2    5.71    7.45
  15   4  -2    5.99    5.02
  15  -4  -3    0.86    6.87
  15   4  -3   -3.42    5.16
  15  -4  -4    4.62    7.28
  15   4  -4    5.21    4.97
  15  -4  -5   18.59    7.25
  15   4  -5    6.97    6.05
  15  -4  -6    2.48    5.11
  15   4  -6    1.83    4.66
  15  -4  -7    2.80    6.19
  15   4  -7   -1.46    4.81
  15  -4  -8   -1.11    6.09
  15   4  -8   -0.50    4.53
  15  -4  -9    6.20    6.23
  15   4  -9    0.43    4.00
  15  -4 -10    5.59    6.92
  15  -4 -11    0.47    5.19
  15  -4 -12    9.76    6.25
  15  -4 -13    1.26    5.14
  15  -4 -14    7.69    5.26
  15  -4 -15    6.76    6.52
  15  -4 -16   -0.03    4.85
  15  -4 -17    5.66    6.36
  15  -5  -1    0.44    7.22
  15   5  -1   -1.91    5.09
  15  -5  -2    7.48    7.38
  15   5  -2   14.25    6.23
  15  -5  -3   -2.41    7.13
  15   5  -3   -2.79    5.26
  15  -5  -4   -5.91    8.01
  15   5  -4    9.88    5.75
  15  -5  -5   -2.20    6.71
  15   5  -5   -0.02    4.19
  15  -5  -6    1.02    6.18
  15   5  -6    4.47    4.41
  15  -5  -7   -0.35    7.34
  15  -5  -8   -0.98    5.38
  15  -5  -9   -4.73    7.64
  15  -5 -10   -1.02    6.23
  15  -5 -11   -1.60    6.01
  15  -5 -12    1.21    5.71
  15  -5 -13   -0.91    5.52
  15  -5 -14    5.26    6.43
  15  -5 -15    0.73    5.73
  15   6  -1   -1.58    5.37
 -15  -6   1   15.96   10.60
  15   6  -2    6.75    5.89
  15   6  -3   -0.99    4.39
 -15  -7   1   -0.03   10.00
 -15  -7   2    2.01   11.10
 -15  -8   1   -1.76    8.75
 -15  -8   2   -5.35    9.86
 -15  -9   1   -0.65    9.55
 -15  -9   2   -0.60    9.18
  14   0  -1   -3.11    5.32
  14   0  -2   24.36    9.10
  14   0  -3   -2.67    5.08
  14   0  -4    5.98    5.41
  14   0  -5    2.19    5.47
  14   0  -6    5.77    6.14
  14   0  -7   -4.87    6.31
  14   0  -8    7.56    6.72
  14   0  -9   -2.12    5.38
  14   0 -10   -0.42    4.30
  14   0 -11   -1.19    5.55
  14   0 -12    5.96    4.97
  14   0 -13    2.36    4.96
  14   0 -14    9.16    5.87
  14   0 -15   -1.00    4.10
  14   0 -16   -2.02    4.40
  14   0 -17    0.27    4.28
  14   0 -18    1.43    4.80
  14   0 -19   -0.67    4.01
  14   0 -20    3.55    5.15
  14   0 -21    2.52    4.26
  14   0 -22    0.98    4.56
  14   0 -23    0.75    6.01
 -14   0  24    4.21    6.41
  14   0 -24    0.39    4.36
 -14   0  25    3.07    5.70
  14   0 -25    2.79    5.04
 -14   0  26   -1.14    5.43
  14  -1  -1   -0.27    6.26
  14   1  -1   -3.62    5.50
  14  -1  -2   -1.90    5.32
  14   1  -2   -0.13    4.83
  14  -1  -3    5.51    6.72
  14   1  -3    4.87    5.74
  14  -1  -4   13.15    6.56
  14   1  -4    2.79    6.18
  14  -1  -5   -7.48    6.13
  14   1  -5   -4.76    6.33
  14  -1  -6   15.66    7.42
  14   1  -6   11.49    6.10
  14  -1  -7    0.33    5.08
  14   1  -7   -6.06    5.89
  14  -1  -8   -2.37    5.50
  14   1  -8   -1.14    4.61
  14  -1  -9   -2.64    5.29
  14   1  -9   -0.33    4.23
  14  -1 -10   21.06    7.32
  14   1 -10    8.93    6.32
  14  -1 -11    0.52    4.84
  14   1 -11    0.61    4.29
  14  -1 -12    5.51    4.68
  14   1 -12   -1.60    4.97
  14  -1 -13   -6.28    5.89
  14   1 -13   -1.22    4.91
  14  -1 -14    0.94    5.58
  14   1 -14    2.39    4.87
  14  -1 -15   -1.65    4.65
  14   1 -15   -4.07    4.75
  14  -1 -16    5.29    5.33
  14   1 -16   -1.05    5.12
  14  -1 -17   -2.53    4.84
  14   1 -17   -0.35    4.72
  14  -1 -18   -3.53    5.57
  14   1 -18    2.18    4.89
  14  -1 -19   -0.26    4.76
  14   1 -19   -0.37    4.72
  14  -1 -20    3.82    4.31
  14   1 -20    2.62    4.50
  14  -1 -21   -2.60    5.29
  14   1 -21    4.68    5.55
  14  -1 -22    4.22    4.81
  14   1 -22    1.53    5.27
 -14  -1  22   -1.51    6.29
  14  -1 -23   -3.74    5.50
  14   1 -23    3.32    5.59
 -14  -1  23   -2.96    5.98
  14  -1 -24   -2.12    5.37
 -14  -1  24    9.26    6.30
 -14   1  25    2.96    5.37
  14  -1 -25   -3.24    5.19
 -14   1  26   -4.36    6.21
  14  -1 -26    0.48    5.21
 -14   1  27    1.18    6.31
  14  -2  -1    2.02    5.75
  14   2  -1    1.14    4.10
  14  -2  -2   17.70    7.45
  14   2  -2    6.02    5.92
  14  -2  -3    1.44    6.31
  14   2  -3    2.64    4.43
  14  -2  -4    6.51    7.33
  14   2  -4   11.61    6.83
  14  -2  -5    4.73    6.43
  14   2  -5    0.82    5.30
  14  -2  -6    5.21    6.36
  14   2  -6    5.72    5.43
  14  -2  -7   -6.70    7.55
  14   2  -7   -3.05    5.23
  14  -2  -8    3.45    4.86
  14   2  -8    2.14    5.05
  14  -2  -9    0.22    4.61
  14   2  -9   -3.19    5.14
  14  -2 -10    1.81    5.34
  14   2 -10   10.20    5.19
  14  -2 -11   -2.43    5.62
  14   2 -11   -3.12    4.91
  14  -2 -12    4.11    5.97
  14   2 -12   18.01    6.34
  14  -2 -13   -1.02    4.95
  14   2 -13   -1.51    4.40
  14  -2 -14    5.20    5.01
  14   2 -14   -0.05    4.59
  14  -2 -15    0.17    3.76
  14   2 -15    8.90    5.14
  14  -2 -16    1.04    4.44
  14   2 -16   -1.24    4.70
  14  -2 -17    0.66    4.58
  14   2 -17   -1.31    5.14
  14  -2 -18    0.33    4.72
  14   2 -18   -0.43    4.96
  14  -2 -19   -1.90    4.34
  14   2 -19    2.77    4.78
  14  -2 -20   -3.45    4.56
  14   2 -20    4.71    5.76
 -14  -2  20   -1.24    7.03
  14  -2 -21   -1.11    4.69
  14   2 -21   -0.68    5.07
 -14  -2  21   -2.97    6.74
  14  -2 -22   -1.35    4.47
  14   2 -22    0.00    5.00
 -14  -2  22   -4.93    6.35
  14  -2 -23    2.72    4.65
  14  -2 -24    1.31    4.11
  14  -2 -25   -1.69    4.70
  14  -2 -26   -3.19    5.42
  14  -3  -1    6.95    6.45
  14   3  -1    2.39    4.80
 -14  -3   1   -4.49   10.62
  14  -3  -2   10.21    6.28
  14   3  -2   -0.77    4.80
 -14  -3   2   -5.01    9.39
  14  -3  -3   -0.46    5.90
  14   3  -3    4.62    5.18
  14  -3  -4    1.48    7.47
  14   3  -4   -3.30    4.94
  14  -3  -5   -0.56    6.37
  14   3  -5    2.94    5.29
  14  -3  -6    0.79    6.67
  14   3  -6    3.16    5.38
  14  -3  -7    0.99    5.20
  14   3  -7    0.18    4.68
  14  -3  -8   -0.54    5.33
  14   3  -8    1.03    4.66
  14  -3  -9    1.85    5.20
  14   3  -9    2.55    5.64
  14  -3 -10    4.18    6.02
  14   3 -10    8.73    5.55
  14  -3 -11   -1.33    4.75
  14   3 -11    3.55    5.04
  14  -3 -12   -3.79    5.31
  14   3 -12   -0.58    4.36
  14  -3 -13   -1.79    5.33
  14   3 -13    4.85    5.03
  14  -3 -14   -2.59    5.92
  14   3 -14   -3.07    4.90
  14  -3 -15    3.88    5.85
  14   3 -15    0.92    4.27
  14  -3 -16   11.26    6.21
  14   3 -16    3.46    5.19
  14  -3 -17   -2.54    4.71
  14   3 -17   -1.15    4.23
  14  -3 -18   -1.69    5.91
  14   3 -18    0.00    4.51
 -14  -3  18   -0.38    6.09
  14  -3 -19   -1.51    4.77
  14   3 -19    3.20    5.07
 -14  -3  19   -2.88    6.13
  14  -3 -20    4.45    5.38
  14   3 -20    7.67    4.83
 -14  -3  20    7.38    6.79
  14  -3 -21   -1.75    5.27
  14  -3 -22   -2.20    4.85
  14  -3 -23    7.96    5.76
  14  -3 -24    1.10    4.93
  14  -3 -25   -2.32    5.21
  14  -4  -1    0.00    6.58
  14   4  -1    4.56    4.96
 -14  -4   1   10.90   10.29
  14  -4  -2    1.68    7.05
  14   4  -2    5.49    5.08
 -14  -4   2    1.31   10.32
  14  -4  -3   -3.15    7.31
  14   4  -3    0.13    5.01
 -14  -4   3   -1.48    9.21
  14  -4  -4   -2.53    5.66
  14   4  -4   -2.00    4.94
  14  -4  -5   -1.58    6.33
  14   4  -5   -2.91    5.22
  14  -4  -6   -3.88    7.24
  14   4  -6    1.58    5.12
  14  -4  -7    7.44    5.86
  14   4  -7    2.28    5.64
  14  -4  -8   -1.67    5.80
  14   4  -8   -0.40    4.71
  14  -4  -9   -1.30    6.65
  14   4  -9    2.59    4.47
  14  -4 -10    5.75    6.02
  14   4 -10    4.90    5.03
  14  -4 -11   -2.59    6.28
  14   4 -11   -2.04    5.27
  14  -4 -12    2.13    5.46
  14   4 -12   11.49    6.22
  14  -4 -13    0.46    6.08
  14   4 -13    9.77    6.50
  14  -4 -14   12.34    6.56
  14   4 -14    5.69    5.78
  14  -4 -15    2.04    5.21
  14   4 -15    1.37    6.24
 -14  -4  15   -4.67    6.77
  14  -4 -16    1.48    5.70
  14   4 -16   13.11    6.54
 -14  -4  16    6.29    6.75
  14  -4 -17   -1.15    4.87
  14   4 -17    1.33    5.77
 -14  -4  17   -0.77    6.95
  14  -4 -18   -2.58    5.63
 -14  -4  18    1.31    6.00
  14  -4 -19    4.69    4.94
  14  -4 -20   -3.85    5.07
  14  -4 -21    3.41    5.11
  14  -4 -22   -2.77    5.26
  14  -4 -23    2.47    4.99
  14  -5  -1   17.25    8.98
  14   5  -1   11.12    6.29
 -14  -5   1    3.41   10.41
  14  -5  -2   -3.73    6.23
  14   5  -2   -2.21    4.37
 -14  -5   2   -1.06    9.79
  14  -5  -3    4.08    7.16
  14   5  -3   -0.27    4.83
 -14  -5   3   -4.30    9.95
  14  -5  -4    8.77    7.80
  14   5  -4    1.58    5.42
  14  -5  -5   12.81    7.49
  14   5  -5   -1.24    5.21
  14  -5  -6    4.09    6.75
  14   5  -6    6.16    4.87
  14  -5  -7    0.82    6.11
  14   5  -7   -2.67    5.09
  14  -5  -8    0.33    5.93
  14   5  -8   -3.07    4.98
  14  -5  -9    4.69    7.06
  14   5  -9    9.11    5.80
  14  -5 -10    1.65    6.05
  14   5 -10   13.48    6.51
  14  -5 -11   -1.45    5.01
  14   5 -11   -1.12    5.17
  14  -5 -12   -3.64    6.38
  14   5 -12    2.15    4.22
 -14  -5  12    2.16    6.65
  14  -5 -13    3.09    5.00
  14   5 -13   -1.32    4.91
 -14  -5  13   -5.08    6.59
  14  -5 -14    0.00    6.31
  14   5 -14    4.86    5.33
 -14  -5  14   -0.30    6.22
  14  -5 -15    0.49    5.51
  14   5 -15    9.70    5.12
 -14  -5  15    1.12    6.66
  14  -5 -16    6.45    6.32
 -14  -5  16    2.94    6.36
  14  -5 -17   -1.29    5.88
  14  -5 -18   -3.22    5.37
  14  -5 -19    2.43    5.24
  14  -5 -20    4.25    5.16
  14  -5 -21    5.03    5.14
  14  -5 -22    1.39    5.31
  14  -6  -1    0.30    6.14
  14   6  -1    3.31    4.96
 -14  -6   1   13.61   10.40
  14  -6  -2    1.17    7.08
  14   6  -2    1.09    4.11
 -14  -6   2   -6.95   10.26
  14  -6  -3   -3.32    6.90
  14   6  -3    0.77    5.10
 -14  -6   3   -0.07    8.83
  14  -6  -4   11.41    7.44
  14   6  -4   -4.59    6.66
 -14  -6   4   -2.79   10.91
  14  -6  -5    0.34    6.56
  14   6  -5   -2.40    5.10
  14  -6  -6    5.00    7.30
  14   6  -6    0.81    4.19
  14  -6  -7    0.04    6.17
  14   6  -7   -1.14    4.79
  14  -6  -8    2.10    5.99
  14   6  -8   -1.76    4.62
  14  -6  -9    0.94    6.04
  14   6  -9    3.18    5.21
 -14  -6   9    0.96    5.88
  14  -6 -10   -4.64    7.06
  14   6 -10    6.98    5.14
 -14  -6  10   -0.26    5.14
  14  -6 -11   -2.87    6.70
  14   6 -11   -0.81    5.34
 -14  -6  11    0.47    5.32
  14  -6 -12   -4.81    6.50
  14   6 -12   -1.46    4.89
 -14  -6  12   -2.78    5.68
  14  -6 -13    2.64    6.15
 -14  -6  13   -2.95    6.05
  14  -6 -14   -3.69    6.22
  14  -6 -15   -6.67    6.59
  14  -6 -16   -1.13    4.58
  14  -6 -17   -0.29    5.23
  14  -6 -18   -0.13    4.71
  14  -6 -19   -1.20    4.93
  14  -6 -20   -1.23    4.93
  14  -7  -1   -5.05    7.60
  14   7  -1   12.54    5.47
 -14  -7   1    0.29    9.49
  14  -7  -2    6.48    7.14
  14   7  -2   -2.61    5.22
 -14  -7   2   -2.20   10.02
  14  -7  -3   -2.41    7.18
  14   7  -3    7.92    5.80
 -14  -7   3   -0.98   10.01
  14  -7  -4   -1.33    5.90
  14   7  -4   -0.91    4.91
 -14  -7   4   -5.84    8.43
  14  -7  -5    5.32    7.48
  14   7  -5   20.23    7.34
 -14  -7   5   13.76    7.06
  14  -7  -6   -1.84    7.35
  14   7  -6    2.32    5.64
 -14  -7   6   -4.57    6.95
  14  -7  -7    0.73    5.45
  14   7  -7    0.95    5.57
 -14  -7   7    4.42    6.64
  14  -7  -8    7.30    6.87
  14   7  -8    0.77    6.00
 -14  -7   8   -8.52    7.03
  14  -7  -9   -1.50    6.21
 -14  -7   9    0.66    6.50
  14  -7 -10    2.31    6.36
 -14  -7  10    2.90    6.04
  14  -7 -11    5.17    7.09
 -14  -7  11    1.84    5.79
  14  -7 -12   -0.92    6.57
  14  -7 -13    1.49    6.26
  14  -7 -14   -2.45    5.64
  14  -7 -15   -2.04    6.66
  14  -7 -16    1.19    5.54
  14  -7 -17   -0.59    5.28
  14  -7 -18    1.32    5.73
  14  -8  -1    1.46    6.70
  14   8  -1   11.75    5.83
 -14  -8   1    0.25    6.36
 -14  -8   1    8.87    9.97
  14  -8  -2   -2.01    6.01
  14   8  -2   -1.88    5.89
 -14  -8   2   -4.09    6.20
 -14  -8   2   -8.09   10.37
  14  -8  -3   -0.44    7.26
  14   8  -3    5.70    6.24
 -14  -8   3   11.06    6.99
 -14  -8   3   -0.65    8.73
  14  -8  -4    0.03    6.32
  14   8  -4   -0.94    4.71
 -14  -8   4    4.89    6.26
 -14  -8   4   -6.68    9.78
  14  -8  -5   -0.44    6.72
 -14  -8   5    5.66    5.61
 -14  -8   5   -3.54   10.02
  14  -8  -6   -0.06    7.22
 -14  -8   6   -2.86    5.57
  14  -8  -7   -0.79    7.02
 -14  -8   7    2.22    6.44
  14  -8  -8   -0.89    5.54
  14  -8  -9    3.57    7.13
  14  -8 -10    1.31    7.23
  14  -8 -11   -2.30    6.45
  14  -8 -12    0.38    6.06
  14  -8 -13    6.77    6.41
  14  -8 -14   -0.09    5.78
  14  -8 -15    0.99    5.18
  14  -8 -16   -1.54    4.97
  14  -8 -17   -3.02    6.48
 -14  -9   1    6.48    5.54
 -14  -9   1    4.60   10.06
 -14  -9   2   -1.54    4.95
 -14  -9   2    2.93    8.27
 -14  -9   3   -2.20    5.34
 -14  -9   3   -2.84    8.86
  14  -9  -4   -3.67    7.28
 -14  -9   4    1.99   10.71
  14  -9  -5    1.60    6.99
 -14  -9   5    9.52   10.18
  14  -9  -6   -3.78    7.30
  14  -9  -7    3.83    7.88
  14  -9  -8   -0.87    6.49
  14  -9  -9   -0.02    6.18
  14  -9 -10   -0.34    6.36
  14  -9 -11    2.33    7.30
  14  -9 -12   -3.83    6.73
  14  -9 -13    2.12    5.90
  14  -9 -14    1.51    6.57
  14  -9 -15   -1.63    6.06
 -14 -10   1   -0.31    7.33
 -14 -10   2    0.65    9.91
 -14 -10   3   -1.49    8.94
 -14 -10   4   -5.33    9.40
 -14 -10   5   11.36    9.53
  14 -10 -12   -0.96    6.46
  14 -10 -13    2.76    6.62
 -14 -11   4    7.95    9.35
 -13   0   1   15.81   13.40
  13   0  -1   51.62   12.28
  13   0  -2   -1.93    4.36
  13   0  -3   11.75    6.58
  13   0  -4    0.16    4.84
  13   0  -5   -1.06    5.69
  13   0  -6   -1.35    4.98
  13   0  -7    7.03    6.52
  13   0  -8   -1.09    4.99
  13   0  -9   -2.61    4.85
  13   0 -10   -0.49    5.18
  13   0 -11   34.14   10.03
  13   0 -12   -4.10    5.13
  13   0 -13   15.18    6.86
  13   0 -14   -2.15    5.15
  13   0 -15   -1.91    5.29
  13   0 -16   -3.06    5.07
  13   0 -17    7.42    5.42
  13   0 -18   -2.90    4.70
  13   0 -19   -0.42    5.53
  13   0 -20    2.08    4.48
  13   0 -21   -0.09    5.06
  13   0 -22    1.66    5.27
 -13   0  23    5.69    5.64
  13   0 -23    2.46    5.04
 -13   0  24    2.96    5.99
  13   0 -24    1.57    5.41
 -13   0  25    3.87    5.36
  13   0 -25    2.12    4.77
 -13   0  26    2.19    6.03
 -13   0  27    2.47    6.99
 -13   0  28   -1.36    6.01
  13  -1  -1   10.89    5.58
  13   1  -1    5.91    5.42
 -13  -1   1   -1.56    9.27
  13  -1  -2   -2.74    5.90
  13   1  -2    3.40    4.71
 -13  -1   2   -4.52   11.33
  13  -1  -3   -0.02    5.39
  13   1  -3   -3.74    6.99
  13  -1  -4    4.78    5.77
  13   1  -4    2.62    5.55
  13  -1  -5   59.40   14.71
  13   1  -5   43.17   13.89
  13  -1  -6   -1.72    5.08
  13   1  -6    1.42    5.30
  13  -1  -7    4.05    6.03
  13   1  -7    4.66    5.90
  13  -1  -8    1.46    4.50
  13   1  -8   -0.39    4.83
  13  -1  -9    7.43    5.22
  13   1  -9    9.38    6.15
  13  -1 -10    4.43    5.23
  13   1 -10   -5.17    5.28
  13  -1 -11    7.15    5.58
  13   1 -11    1.39    5.20
  13  -1 -12   -0.74    4.38
  13   1 -12   -2.74    4.83
  13  -1 -13    6.30    5.40
  13   1 -13    7.16    5.30
  13  -1 -14   -1.97    4.30
  13   1 -14    1.57    4.61
  13  -1 -15   12.83    5.78
  13   1 -15    3.68    5.59
  13  -1 -16    1.86    4.38
  13   1 -16    1.65    4.54
  13  -1 -17    3.39    5.11
  13   1 -17    1.94    4.00
  13  -1 -18   -0.97    4.47
  13   1 -18   -2.08    4.61
  13  -1 -19    9.07    5.75
  13   1 -19    8.77    5.52
  13  -1 -20   -0.46    4.73
  13   1 -20    2.31    5.34
  13  -1 -21    2.66    4.77
  13   1 -21    1.24    4.65
  13  -1 -22   -0.62    4.03
  13   1 -22   -0.26    4.01
 -13  -1  22   -2.59    5.85
  13  -1 -23   -0.18    4.12
  13   1 -23   -0.09    5.08
 -13  -1  23   -6.63    6.87
  13  -1 -24   -2.78    5.39
 -13  -1  24    1.60    6.11
 -13   1  25    5.32    5.76
  13  -1 -25    0.42    4.53
 -13  -1  25    4.95    6.21
 -13   1  26    5.60    6.33
  13  -1 -26    0.60    5.47
 -13  -1  26    7.77    5.39
 -13   1  27    3.22    6.02
 -13  -1  27   -0.70    5.72
 -13  -1  28   -0.82    5.82
 -13  -1  29    1.82    5.45
 -13  -1  30   -1.24    5.46
  13  -2  -1   41.15   11.03
  13   2  -1   22.61    9.56
 -13  -2   1   24.83   13.06
  13  -2  -2   -3.18    6.95
  13   2  -2   -2.22    4.62
 -13  -2   2    1.53    9.72
  13  -2  -3   -2.11    6.03
  13   2  -3    8.39    5.23
 -13  -2   3   -2.39   10.18
  13  -2  -4    1.92    5.38
  13   2  -4    2.54    5.39
 -13  -2   4    3.67    9.13
  13  -2  -5    5.15    6.46
  13   2  -5    5.27    5.25
  13  -2  -6   -0.42    6.47
  13   2  -6   -0.18    4.37
  13  -2  -7   17.42    9.81
  13   2  -7   42.82    9.86
  13  -2  -8    3.46    5.36
  13   2  -8    0.81    5.02
  13  -2  -9   -0.63    5.44
  13   2  -9    2.32    4.42
  13  -2 -10   -0.44    4.76
  13   2 -10   -3.60    5.18
  13  -2 -11   21.74    7.44
  13   2 -11   11.53    6.58
  13  -2 -12   -0.13    5.00
  13   2 -12    0.25    4.58
  13  -2 -13    5.42    6.19
  13   2 -13   12.31    6.18
  13  -2 -14   14.77    5.73
  13   2 -14   -2.84    5.35
  13  -2 -15   -0.56    4.39
  13   2 -15   11.05    6.47
  13  -2 -16    0.59    4.91
  13   2 -16    4.71    4.82
  13  -2 -17   11.38    5.76
  13   2 -17    2.84    5.10
  13  -2 -18   -2.36    5.45
  13   2 -18    1.29    4.63
  13  -2 -19    1.81    4.55
  13   2 -19    4.29    4.70
  13  -2 -20    7.92    5.17
  13   2 -20    0.80    4.76
 -13  -2  20    8.61    5.98
  13  -2 -21   -0.28    4.80
  13   2 -21   -2.47    4.83
 -13  -2  21    4.33    6.20
  13  -2 -22    1.78    5.20
 -13  -2  22    0.59    5.71
  13  -2 -23    0.50    4.77
 -13  -2  23    2.44    5.24
  13  -2 -24   14.20    5.62
 -13  -2  24   -1.72    5.83
  13  -2 -25   -0.26    4.22
 -13  -2  25   -0.04    5.85
  13  -2 -26   -2.48    5.06
 -13  -2  26    5.26    5.02
 -13  -2  27   -0.10    5.92
 -13  -2  28    0.51    5.86
 -13  -2  29   -2.08    5.06
  13  -3  -1   -3.73    6.72
  13   3  -1    6.32    5.43
 -13  -3   1  -12.97   11.79
  13  -3  -2    6.90    5.85
  13   3  -2    0.88    3.87
 -13  -3   2   -1.78    9.23
  13  -3  -3   -0.26    6.07
  13   3  -3    5.45    5.15
 -13  -3   3    6.41    9.18
  13  -3  -4    1.87    6.54
  13   3  -4   -0.69    4.64
 -13  -3   4    2.61   10.35
  13  -3  -5    4.05    5.06
  13   3  -5   -0.29    4.66
 -13  -3   5   17.05    9.58
  13  -3  -6    2.08    4.93
  13   3  -6    2.07    4.85
  13  -3  -7   -3.08    5.36
  13   3  -7   -2.45    4.31
  13  -3  -8   -1.98    6.80
  13   3  -8    6.86    5.43
  13  -3  -9    1.00    6.34
  13   3  -9   14.39    5.88
  13  -3 -10    4.32    6.62
  13   3 -10    0.59    4.47
  13  -3 -11    3.13    5.45
  13   3 -11    5.99    4.81
  13  -3 -12    2.90    5.21
  13   3 -12    0.85    4.62
  13  -3 -13    2.15    5.34
  13   3 -13    8.70    4.81
  13  -3 -14   -1.66    4.94
  13   3 -14    7.15    5.76
  13  -3 -15    6.00    5.56
  13   3 -15    3.75    5.45
  13  -3 -16   -1.02    5.21
  13   3 -16    8.49    5.28
  13  -3 -17   -2.44    4.85
  13   3 -17    3.90    5.87
 -13  -3  17    4.12    6.47
  13  -3 -18    0.07    4.15
  13   3 -18   -1.84    4.44
 -13  -3  18   -1.55    7.13
  13  -3 -19    2.08    5.24
  13   3 -19   15.44    6.21
 -13  -3  19   18.99    6.72
  13  -3 -20    8.89    5.70
 -13  -3  20    7.11    7.01
  13  -3 -21   -0.93    4.53
 -13  -3  21    0.97    5.07
  13  -3 -22   -2.99    4.71
 -13  -3  22   -3.48    5.86
  13  -3 -23    3.69    4.92
 -13  -3  23   -3.09    5.71
  13  -3 -24    2.37    5.13
 -13  -3  24   -0.83    5.35
  13  -3 -25    7.80    5.51
 -13  -3  25    6.03    6.10
  13   3 -26   -0.39    5.45
 -13  -3  26   -2.56    5.64
  13   3 -27   -1.95    6.48
 -13  -3  27   -4.17    5.84
  13   3 -28   -3.15    6.97
  13  -4  -1    7.54    6.97
  13   4  -1   13.43    6.21
 -13  -4   1    4.20    9.20
  13  -4  -2   21.13    7.48
  13   4  -2   10.43    5.62
 -13  -4   2   -4.04    9.23
  13  -4  -3    5.41    6.60
  13   4  -3   -0.63    4.80
 -13  -4   3   -8.96    9.13
  13  -4  -4   -1.40    6.58
  13   4  -4    0.04    4.43
 -13  -4   4   -6.38   10.10
  13  -4  -5    2.66    6.89
  13   4  -5   -0.66    4.75
 -13  -4   5   -0.52    9.43
  13  -4  -6    7.86    6.84
  13   4  -6    3.22    5.26
  13  -4  -7   -0.29    5.89
  13   4  -7    4.49    5.14
  13  -4  -8    2.21    6.42
  13   4  -8    3.35    4.72
  13  -4  -9   -2.19    6.54
  13   4  -9    4.70    4.76
  13  -4 -10   -0.31    5.74
  13   4 -10   -2.38    5.15
  13  -4 -11   17.10    6.75
  13   4 -11    2.55    4.94
  13  -4 -12   15.49    6.65
  13   4 -12    3.09    4.51
  13  -4 -13   11.41    5.75
  13   4 -13    9.24    5.57
  13  -4 -14   -3.70    5.43
  13   4 -14   -2.32    4.55
  13  -4 -15   -0.34    5.39
  13   4 -15   -0.92    4.95
 -13  -4  15   -4.93    6.14
  13  -4 -16    5.78    5.62
  13   4 -16   -0.93    5.11
 -13  -4  16    6.85    6.44
  13  -4 -17    8.53    6.53
  13   4 -17    2.87    5.19
 -13  -4  17    6.56    5.75
  13  -4 -18    1.67    5.01
 -13  -4  18    8.05    6.27
  13  -4 -19   -2.58    5.29
 -13  -4  19    2.95    5.68
  13  -4 -20    1.38    4.98
 -13  -4  20   -2.05    6.33
  13  -4 -21   -0.67    4.91
 -13  -4  21    9.57    6.03
  13  -4 -22   -0.09    4.78
 -13  -4  22    0.63    5.68
  13  -4 -23   -1.41    4.55
  13   4 -23    9.75    7.13
 -13  -4  23    0.65    5.32
  13   4 -24   -0.95    6.95
 -13  -4  24    0.76    5.31
  13   4 -25    4.78    7.13
 -13  -4  25   -0.51    5.11
  13   4 -26    0.97    6.08
  13   4 -27   -0.23    6.21
  13   4 -28   -0.82    5.45
  13  -5  -1   -1.45    8.04
  13   5  -1   15.07    6.38
 -13  -5   1    3.35    9.06
  13  -5  -2   -2.25    6.41
  13   5  -2   -0.29    4.17
 -13  -5   2    6.31    9.89
  13  -5  -3    4.01    6.87
  13   5  -3    5.32    4.40
 -13  -5   3   12.24   10.83
  13  -5  -4   -4.86    6.28
  13   5  -4    2.97    4.34
 -13  -5   4    2.93   10.27
  13  -5  -5   13.11    7.24
  13   5  -5    2.79    4.68
 -13  -5   5   14.18    9.63
  13  -5  -6    6.01    6.51
  13   5  -6    4.35    5.08
 -13  -5   6   -1.96    8.88
  13  -5  -7    0.43    6.42
  13   5  -7   -5.34    5.75
  13  -5  -8   20.61    8.55
  13   5  -8    6.93    5.44
  13  -5  -9    2.59    6.94
  13   5  -9   11.21    5.59
  13  -5 -10    4.40    6.93
  13   5 -10    6.42    5.78
  13  -5 -11   -0.14    5.68
  13   5 -11    3.50    5.50
  13  -5 -12   -5.58    6.17
  13   5 -12    3.88    5.52
 -13  -5  12   -1.38    6.31
  13  -5 -13    8.79    5.93
  13   5 -13   -0.23    4.77
 -13  -5  13    2.68    5.19
  13  -5 -14    2.72    5.81
  13   5 -14    5.25    6.06
 -13  -5  14   -1.29    6.64
  13  -5 -15   20.15    7.29
 -13  -5  15   10.62    6.69
  13  -5 -16   -0.96    5.36
 -13  -5  16   12.70    6.04
  13  -5 -17    1.64    4.84
 -13  -5  17    3.08    6.17
  13  -5 -18   -0.81    4.98
 -13  -5  18    4.66    5.48
  13  -5 -19    0.72    4.84
 -13  -5  19    1.26    5.34
  13  -5 -20    6.30    4.94
 -13  -5  20   -3.65    5.19
  13  -5 -21    2.49    4.79
 -13  -5  21   -2.75    5.56
  13  -5 -22   -0.03    4.82
 -13  -5  22    1.00    4.98
 -13  -5  23   -1.42    5.14
  13   5 -26   -5.49    7.10
  13   5 -27   -1.37    6.90
  13   5 -28    0.98    7.16
  13  -6  -1    3.09    7.33
  13   6  -1    7.47    5.60
 -13  -6   1   13.83   10.43
  13  -6  -2    6.73    6.81
  13   6  -2    2.27    5.04
 -13  -6   2   -1.38    9.20
  13  -6  -3    2.62    6.55
  13   6  -3    4.28    5.29
 -13  -6   3    3.70    9.33
  13  -6  -4   15.63    7.45
  13   6  -4    3.68    4.80
 -13  -6   4   14.87   10.72
  13  -6  -5    3.76    6.63
  13   6  -5   -0.37    3.91
 -13  -6   5   -0.21    8.76
  13  -6  -6   14.78    8.03
  13   6  -6   12.39    6.20
 -13  -6   6   16.42   11.12
  13  -6  -7   -2.32    6.28
  13   6  -7    6.55    5.35
  13  -6  -8   15.29    7.47
  13   6  -8   10.82    6.31
 -13  -6   8    5.42    6.46
  13  -6  -9   -0.04    5.47
  13   6  -9   -5.87    6.12
 -13  -6   9    3.86    6.10
  13  -6 -10   -0.45    5.77
  13   6 -10    3.09    4.16
 -13  -6  10    3.59    5.85
  13  -6 -11   -0.78    5.88
  13   6 -11    3.60    4.24
 -13  -6  11   -0.87    6.36
  13  -6 -12    1.37    6.40
 -13  -6  12   -0.55    5.37
  13  -6 -13    4.51    5.99
 -13  -6  13    5.11    6.24
  13  -6 -14   -2.10    5.40
 -13  -6  14   -1.42    5.28
  13  -6 -15   -1.59    5.27
 -13  -6  15   -5.33    6.27
  13  -6 -16    9.54    5.51
 -13  -6  16    2.33    6.04
  13  -6 -17   -1.33    5.37
 -13  -6  17    6.23    6.49
  13  -6 -18    0.17    4.54
 -13  -6  18   -2.61    5.02
  13  -6 -19   -1.30    5.54
 -13  -6  19    6.66    5.71
  13  -6 -20   -0.49    4.33
 -13  -6  20    1.13    5.40
  13  -7  -1    0.00    5.97
  13   7  -1   -2.43    4.66
 -13  -7   1    9.89   10.16
  13  -7  -2   -4.60    7.52
  13   7  -2   -0.24    5.48
 -13  -7   2    0.29    8.77
  13  -7  -3   -0.63    7.51
  13   7  -3   -0.57    4.63
 -13  -7   3    5.04   10.10
  13  -7  -4   26.89    9.28
  13   7  -4   23.50    8.02
 -13  -7   4   16.15    8.20
 -13  -7   4   10.17   11.14
  13  -7  -5   -1.76    5.71
  13   7  -5    2.13    5.00
 -13  -7   5    1.32    6.38
 -13  -7   5    1.08    8.51
  13  -7  -6    0.37    7.14
  13   7  -6    6.38    5.58
 -13  -7   6    0.20    5.39
 -13  -7   6    1.34   10.32
  13  -7  -7   -1.63    6.48
  13   7  -7    4.54    5.74
 -13  -7   7    8.74    5.50
 -13  -7   7   -5.13    8.76
  13  -7  -8   -0.08    5.57
 -13  -7   8    2.66    5.22
  13  -7  -9   14.37    8.87
 -13  -7   9   16.38    7.29
  13  -7 -10    9.86    7.16
 -13  -7  10    5.26    5.58
  13  -7 -11   -3.52    5.93
 -13  -7  11   -0.94    5.73
  13  -7 -12    3.36    6.19
 -13  -7  12   -5.59    6.42
  13  -7 -13   -6.57    6.56
 -13  -7  13    1.20    5.38
  13  -7 -14   -0.44    5.53
 -13  -7  14    5.23    5.74
  13  -7 -15   -1.01    5.83
 -13  -7  15   -1.41    5.32
  13  -7 -16   -1.69    5.88
 -13  -7  16    0.95    4.42
  13  -7 -17    0.96    5.25
 -13  -7  17    7.32    7.18
  13  -7 -18    6.01    5.68
 -13  -7  18    5.17    6.04
  13  -7 -19    0.63    5.80
  13  -8  -1    6.88    6.12
  13   8  -1    1.29    4.72
 -13  -8   1    0.59    6.80
 -13  -8   1    3.73    8.90
  13  -8  -2    0.80    6.79
  13   8  -2    4.74    5.82
 -13  -8   2   10.76    5.83
 -13  -8   2   11.14    9.81
  13  -8  -3    1.20    5.99
  13   8  -3   -3.70    5.35
 -13  -8   3   -1.76    4.94
 -13  -8   3    6.88    9.53
  13  -8  -4    4.93    6.75
 -13  -8   4    2.73    5.68
 -13  -8   4   -1.28    9.81
  13  -8  -5   11.43    7.80
 -13  -8   5    2.96    5.71
 -13  -8   5   -0.23    8.38
  13  -8  -6   32.57    9.60
 -13  -8   6    0.37    6.15
 -13  -8   6   15.79   10.31
  13  -8  -7    6.16    7.45
 -13  -8   7    7.04    5.63
 -13  -8   7   -3.94    9.20
  13  -8  -8   10.26    6.86
 -13  -8   8   -0.57    5.90
  13  -8  -9    0.50    6.28
 -13  -8   9    3.09    5.29
  13  -8 -10    2.39    6.62
 -13  -8  10    0.72    5.48
  13  -8 -11    6.27    7.34
 -13  -8  11    2.11    4.65
  13  -8 -12   -3.24    6.44
 -13  -8  12   -4.88    6.65
  13  -8 -13   -2.34    5.81
 -13  -8  13    0.62    5.18
  13  -8 -14    6.17    5.88
 -13  -8  14    0.57    6.35
  13  -8 -15   -0.35    6.03
 -13  -8  15   -0.39    4.28
  13  -8 -16    2.76    5.82
  13  -8 -17    0.06    4.37
  13  -9  -1    1.71    5.84
 -13  -9   1   -3.81    5.94
 -13  -9   1   -1.75    8.43
  13  -9  -2    0.29    6.93
 -13  -9   2   -2.58    5.03
 -13  -9   2    5.22    8.08
  13  -9  -3    1.98    7.02
 -13  -9   3   -0.20    5.07
 -13  -9   3   -6.64    9.52
  13  -9  -4   -0.67    6.56
 -13  -9   4    7.51    6.32
 -13  -9   4   -0.97    7.71
  13  -9  -5    1.22    6.52
 -13  -9   5    1.17    5.71
 -13  -9   5   -0.38    8.46
  13  -9  -6    4.43    7.40
 -13  -9   6    3.50    4.87
 -13  -9   6    1.13    8.24
  13  -9  -7   -4.79    7.26
 -13  -9   7    3.44    6.21
 -13  -9   7   -1.18    7.91
  13  -9  -8    8.50    6.98
 -13  -9   8   -3.12    5.62
  13  -9  -9    0.25    5.86
 -13  -9   9   -4.08    6.42
  13  -9 -10   -0.42    6.75
 -13  -9  10   -0.34    5.49
  13  -9 -11   -3.22    7.48
 -13  -9  11   -2.77    6.44
  13  -9 -12    0.78    5.32
 -13  -9  12    4.04    6.26
  13  -9 -13    2.30    7.30
  13  -9 -14    5.24    6.59
  13  -9 -15   -2.88    6.16
  13 -10  -1    4.53    6.12
 -13 -10   1    3.26    5.73
 -13 -10   1   -3.16    8.08
  13 -10  -2    8.06    6.92
 -13 -10   2   -2.47    4.85
 -13 -10   2    4.98    8.99
  13 -10  -3    3.15    7.23
 -13 -10   3   -0.76    5.66
 -13 -10   3   -2.09    8.86
  13 -10  -4   11.37    7.86
 -13 -10   4   -2.32    5.56
 -13 -10   4    0.36    7.40
  13 -10  -5   -2.03    7.46
 -13 -10   5   -2.75    5.70
 -13 -10   5   -3.24    9.18
  13 -10  -6   10.67    7.17
 -13 -10   6    2.51    5.36
 -13 -10   6   12.38    8.46
  13 -10  -7    3.54    6.67
 -13 -10   7   -1.55    5.02
  13 -10  -8   -1.85    7.07
 -13 -10   8    7.30    5.91
  13 -10  -9    0.83    6.64
  13 -10 -10   -3.68    7.07
  13 -10 -11    3.58    6.69
  13 -10 -12    8.50    7.19
  13 -10 -13   -2.09    6.90
  13 -10 -14    0.42    7.06
  13 -11  -1    3.25    6.18
 -13 -11   1   -0.12    5.34
 -13 -11   1    1.32    8.04
  13 -11  -2   -0.55    6.58
 -13 -11   2    1.04    4.93
 -13 -11   2   -3.09    8.12
  13 -11  -3   -1.93    7.09
 -13 -11   3    1.62    5.37
 -13 -11   3    0.23    8.56
  13 -11  -4   10.69    7.89
 -13 -11   4   -5.12    5.94
  13 -11  -5    0.69    6.56
 -13 -11   5   -1.61    6.02
  13 -11  -6   -6.79    7.69
  13 -11  -7   -2.42    6.29
  13 -11  -8   -0.91    5.58
  13 -11  -9    5.47    6.52
  13 -11 -10   -1.38    7.28
  13 -11 -11   -0.31    6.55
  13 -11 -12   -1.94    7.47
 -13 -12   1    1.43    5.83
  13 -12  -7   -5.89    6.79
  13 -12  -8   -1.22    6.61
  13 -12  -9    2.35    7.19
  13 -12 -10   -0.71    7.26
 -12   0   1   -5.08    9.75
  12   0  -1    3.57    5.35
  12   0  -2   21.56    8.10
  12   0  -3   -2.68    5.33
  12   0  -4    2.15    4.67
  12   0  -5    9.20    5.83
  12   0  -6   84.01   21.34
  12   0  -7   -5.63    6.16
  12   0  -8    4.68    5.49
  12   0  -9    1.33    5.26
  12   0 -10   57.30   15.31
  12   0 -11    0.58    4.57
  12   0 -12   22.95    8.21
  12   0 -13   -0.99    4.36
  12   0 -14    1.36    3.97
  12   0 -15   -0.86    4.19
  12   0 -16   14.21    6.66
  12   0 -17   -1.13    4.18
  12   0 -18    3.90    4.22
  12   0 -19    1.69    4.98
  12   0 -20    3.95    4.55
  12   0 -21   -4.78    4.79
  12   0 -22    8.60    5.87
 -12   0  23    3.86    5.36
  12   0 -23    0.15    4.13
 -12   0  24    5.02    5.43
  12   0 -24    1.01    5.17
 -12   0  25   -4.07    6.48
 -12   0  26    4.05    5.15
 -12   0  27    0.90    5.23
 -12   0  28   -5.10    6.27
 -12   0  29   -4.07    5.59
  12  -1  -1   -6.34    7.31
  12   1  -1   -2.93    5.78
 -12  -1   1    2.91    9.27
  12  -1  -2   20.85    9.28
  12   1  -2   41.08    9.92
 -12  -1   2   16.75   12.27
  12  -1  -3    0.14    5.25
  12   1  -3   -0.17    5.47
  12  -1  -4   45.11   13.72
  12   1  -4   54.53   13.75
  12  -1  -5    3.83    4.82
  12   1  -5    1.08    5.16
  12  -1  -6   -0.64    5.07
  12   1  -6   -5.45    5.41
  12  -1  -7   -0.50    4.60
  12   1  -7    2.01    6.02
  12  -1  -8   59.45   15.10
  12   1  -8   51.05   14.75
  12  -1  -9    1.69    4.03
  12   1  -9    1.89    4.62
  12  -1 -10    4.42    5.43
  12   1 -10   12.29    6.05
  12  -1 -11    8.65    5.24
  12   1 -11    5.21    5.58
  12  -1 -12   13.02    5.24
  12   1 -12   -2.12    4.58
  12  -1 -13   -2.06    4.26
  12   1 -13    2.07    4.21
  12  -1 -14   40.87   11.21
  12   1 -14   37.11   11.31
  12  -1 -15   -1.74    4.51
  12   1 -15    0.08    4.44
  12  -1 -16    0.85    4.99
  12   1 -16   -0.03    3.53
  12  -1 -17   -2.24    4.95
  12   1 -17    6.35    5.15
  12  -1 -18    8.37    5.76
  12   1 -18   11.72    5.73
  12  -1 -19   -2.43    5.00
  12   1 -19   -1.71    4.99
  12  -1 -20    4.69    4.68
  12   1 -20   -0.39    4.54
  12  -1 -21   -1.52    4.68
  12   1 -21    2.85    4.15
 -12  -1  21    2.95    5.70
  12  -1 -22   -3.53    4.55
  12   1 -22    1.83    5.39
 -12  -1  22   -1.79    5.77
  12  -1 -23    0.39    4.54
 -12  -1  23   -0.07    5.42
  12  -1 -24    3.48    5.13
 -12  -1  24   19.89    7.46
 -12   1  25    5.51    5.69
  12  -1 -25   -4.21    5.62
 -12  -1  25    9.37    5.44
 -12   1  26    9.83    6.58
  12  -1 -26   -4.91    5.65
 -12  -1  26    2.68    5.31
 -12   1  27    3.58    5.96
 -12  -1  27    0.66    5.22
 -12  -1  28    2.28    6.13
 -12  -1  29   -2.30    5.05
 -12  -1  30    1.32    5.68
  12  -2  -1   11.97    6.62
  12   2  -1   11.86    6.65
 -12  -2   1   -0.08   10.43
  12  -2  -2   23.06    9.13
  12   2  -2   13.40    7.25
 -12  -2   2   41.48   12.27
  12  -2  -3    2.40    5.27
  12   2  -3   -0.63    4.23
 -12  -2   3   -2.98    9.18
  12  -2  -4    8.05    5.36
  12   2  -4    6.00    5.04
 -12  -2   4    6.50   10.19
  12  -2  -5   -2.14    6.19
  12   2  -5    4.52    4.93
  12  -2  -6   34.33   11.19
  12   2  -6   40.71   11.18
  12  -2  -7   11.65    6.70
  12   2  -7   17.19    6.59
  12  -2  -8   -0.89    6.10
  12   2  -8   11.48    5.38
  12  -2  -9   -6.14    6.38
  12   2  -9    7.92    4.77
  12  -2 -10   33.62    8.86
  12   2 -10   15.05    7.48
  12  -2 -11    4.29    5.06
  12   2 -11   23.08    6.60
  12  -2 -12    9.75    5.99
  12   2 -12    5.09    5.67
  12  -2 -13   -3.76    5.53
  12   2 -13   -1.60    4.80
  12  -2 -14    3.47    5.24
  12   2 -14   -1.42    4.07
  12  -2 -15    4.71    5.67
  12   2 -15    6.11    5.23
  12  -2 -16    0.65    5.29
  12   2 -16    6.20    5.94
  12  -2 -17   -0.94    4.38
  12   2 -17   -1.68    5.18
  12  -2 -18    1.69    3.64
  12   2 -18   -0.03    3.98
  12  -2 -19    1.91    4.60
  12   2 -19    5.22    4.91
 -12  -2  19    5.71    5.93
  12  -2 -20    5.71    4.97
  12   2 -20    1.74    5.15
 -12  -2  20   -2.66    5.59
  12  -2 -21   -3.06    4.89
  12   2 -21    0.33    3.65
 -12  -2  21    0.01    4.96
  12  -2 -22    2.42    4.89
 -12  -2  22    6.21    6.05
  12  -2 -23    3.14    4.56
 -12  -2  23    0.92    5.17
  12  -2 -24    0.56    3.92
 -12  -2  24   -0.43    5.45
  12  -2 -25   -0.36    4.69
 -12  -2  25    1.85    5.61
 -12   2  26   16.16    7.54
  12  -2 -26    9.31    6.68
 -12  -2  26   10.45    6.89
  12  -2 -27    1.88    5.21
 -12  -2  27   -2.10    5.66
  12   2 -28    5.34    5.67
 -12  -2  28   -1.37    5.22
  12   2 -29    4.14    6.28
 -12  -2  29    2.55    5.55
 -12  -2  30   -0.05    5.13
 -12  -2  31   -0.20    4.98
  12  -3  -1    2.39    6.21
  12   3  -1    3.70    4.49
 -12  -3   1   -1.62    9.40
  12  -3  -2   13.46    7.37
  12   3  -2   13.70    6.22
 -12  -3   2   10.31    9.74
  12  -3  -3   20.29    7.66
  12   3  -3    3.62    5.50
 -12  -3   3   17.30    9.56
  12  -3  -4   32.20    9.94
  12   3  -4   29.08    9.27
 -12  -3   4   16.87   12.84
  12  -3  -5    0.06    5.82
  12   3  -5    6.23    4.93
 -12  -3   5   -5.78    8.38
  12  -3  -6   -3.80    5.59
  12   3  -6   -2.11    4.95
 -12  -3   6   -9.61   10.62
  12  -3  -7   -1.81    5.72
  12   3  -7    9.84    5.06
 -12  -3   7   -5.69    8.83
  12  -3  -8   -0.11    5.65
  12   3  -8   24.80    6.78
  12  -3  -9    7.25    5.96
  12   3  -9   15.77    5.90
  12  -3 -10   26.81    9.54
  12   3 -10   29.89    9.06
  12  -3 -11    0.17    5.82
  12   3 -11   -1.63    4.57
  12  -3 -12    7.86    5.78
  12   3 -12   11.39    5.73
  12  -3 -13    0.17    5.22
  12   3 -13    2.40    4.67
  12  -3 -14    9.34    6.24
  12   3 -14    5.93    5.80
  12  -3 -15    1.50    5.56
  12   3 -15    9.49    5.60
  12  -3 -16    0.51    4.25
  12   3 -16   10.57    5.56
  12  -3 -17   -3.06    5.00
  12   3 -17    3.02    4.68
 -12  -3  17   -4.63    6.24
  12  -3 -18   -2.93    4.37
  12   3 -18    2.87    4.93
 -12  -3  18    4.11    5.47
  12  -3 -19    3.26    4.73
 -12  -3  19   13.62    6.25
  12  -3 -20   -0.68    4.68
 -12  -3  20    4.90    6.05
  12  -3 -21   -0.45    4.54
 -12  -3  21   -1.25    4.83
  12  -3 -22    4.70    5.11
 -12  -3  22    5.57    5.67
  12  -3 -23    8.88    6.00
 -12  -3  23   19.88    7.44
  12  -3 -24    9.37    5.80
 -12  -3  24   12.36    7.31
  12  -3 -25    5.32    5.39
  12   3 -25    4.28    6.46
 -12  -3  25    0.79    5.59
  12   3 -26   -3.71    6.20
 -12  -3  26    6.67    5.41
  12   3 -27    2.29    6.31
 -12  -3  27   -1.81    5.14
  12   3 -28    1.25    6.73
 -12  -3  28   10.98    5.99
  12   3 -29    0.71    6.65
 -12  -3  29    2.78    5.04
 -12  -3  30   -3.30    6.24
 -12  -3  31    9.30    6.44
 -12  -3  32   -2.52    5.69
  12  -4  -1   14.39    8.46
  12   4  -1   13.12    6.34
 -12  -4   1    4.42    9.91
  12  -4  -2    3.18    6.24
  12   4  -2   10.44    5.32
 -12  -4   2   -5.13    9.88
  12  -4  -3   -0.60    5.58
  12   4  -3    0.48    4.56
 -12  -4   3    2.49    8.48
  12  -4  -4    0.66    6.38
  12   4  -4   -1.53    5.49
 -12  -4   4   14.64    8.96
  12  -4  -5    1.03    5.92
  12   4  -5    9.92    5.78
 -12  -4   5   -1.45    9.91
  12  -4  -6   19.31   11.02
  12   4  -6   47.38   10.92
 -12  -4   6   43.85   14.77
  12  -4  -7   24.59   10.13
  12   4  -7   28.14    8.18
 -12  -4   7   19.38   11.79
  12  -4  -8   -4.03    6.12
  12   4  -8    0.80    4.71
 -12  -4   8    1.92    9.29
  12  -4  -9    9.71    6.31
  12   4  -9   -4.58    5.92
  12  -4 -10    5.46    6.50
  12   4 -10    9.69    5.40
  12  -4 -11    5.93    6.53
  12   4 -11   16.18    5.74
  12  -4 -12    4.39    5.77
  12   4 -12   12.89    5.81
  12  -4 -13   -2.90    5.39
  12   4 -13    4.96    4.41
  12  -4 -14    2.02    4.86
  12   4 -14    0.49    4.91
 -12  -4  14    4.37    5.71
  12  -4 -15    0.00    5.02
  12   4 -15    0.60    5.46
 -12  -4  15    2.53    5.51
  12  -4 -16   11.22    5.54
  12   4 -16    0.53    5.16
 -12  -4  16    1.39    6.60
  12  -4 -17    5.73    5.35
 -12  -4  17    8.55    6.53
  12  -4 -18    8.56    5.55
 -12  -4  18    9.40    6.85
  12  -4 -19    0.95    4.81
 -12  -4  19    3.71    5.45
  12  -4 -20    2.33    4.45
 -12  -4  20    2.03    5.65
  12  -4 -21    6.47    4.79
 -12  -4  21    4.61    6.18
  12  -4 -22    4.89    4.96
  12   4 -22   -0.85    5.88
 -12  -4  22    2.92    5.89
  12  -4 -23   -1.24    4.24
  12   4 -23   -1.35    5.31
 -12  -4  23   -0.22    5.87
  12  -4 -24    0.12    4.04
  12   4 -24    5.47    6.89
 -12  -4  24    7.01    6.04
  12   4 -25   -4.18    6.72
 -12  -4  25   -3.27    5.57
  12   4 -26   13.56    7.35
 -12  -4  26    7.01    5.90
  12   4 -27    0.54    5.58
 -12  -4  27    2.76    5.72
  12   4 -28    2.33    5.91
 -12  -4  28   -1.72    4.86
  12   4 -29   -3.78    6.74
 -12  -4  29   -2.47    5.54
 -12  -4  30   -1.65    4.80
  12  -5  -1    6.41    6.65
  12   5  -1   -0.12    4.05
 -12  -5   1   -0.75    9.02
  12  -5  -2    2.38    6.20
  12   5  -2   14.38    5.30
 -12  -5   2   -2.18    7.49
  12  -5  -3   16.17    8.14
  12   5  -3    5.44    5.67
 -12  -5   3   16.91   10.69
  12  -5  -4   18.19    7.31
  12   5  -4    6.64    5.64
 -12  -5   4    2.46    9.39
  12  -5  -5    5.43    5.93
  12   5  -5    1.13    5.07
 -12  -5   5    5.57   10.53
  12  -5  -6   -2.79    6.31
  12   5  -6    1.98    4.40
 -12  -5   6   -4.81    8.34
  12  -5  -7   -4.45    6.04
  12   5  -7    1.37    4.82
 -12  -5   7   -3.64    9.38
  12  -5  -8    6.93    8.22
  12   5  -8   17.93    5.83
 -12  -5   8   -0.21    9.72
  12  -5  -9   10.75    6.18
  12   5  -9    8.13    6.09
  12  -5 -10   10.26    6.10
  12   5 -10    6.34    5.71
  12  -5 -11    2.10    6.13
  12   5 -11    0.48    4.48
 -12  -5  11    4.60    5.83
  12  -5 -12   -0.11    6.00
  12   5 -12    4.66    4.49
 -12  -5  12    0.61    5.54
  12  -5 -13    5.09    6.92
  12   5 -13   22.57    7.08
 -12  -5  13   14.80    7.58
  12  -5 -14   11.79    6.76
 -12  -5  14    4.68    6.19
  12  -5 -15    5.79    5.20
 -12  -5  15   -0.33    4.94
  12  -5 -16   -0.45    5.76
 -12  -5  16    0.23    5.66
  12  -5 -17    4.99    5.47
 -12  -5  17    5.75    6.60
  12  -5 -18    4.85    6.06
  12   5 -18   -0.36    5.59
 -12  -5  18    0.49    6.18
  12  -5 -19   -1.07    4.50
  12   5 -19   -0.55    5.40
 -12  -5  19    9.16    5.15
  12  -5 -20    1.77    5.30
  12   5 -20   -0.31    6.65
 -12  -5  20    2.31    5.87
  12  -5 -21    1.53    4.99
  12   5 -21   -0.14    6.12
 -12  -5  21   -3.28    5.57
  12  -5 -22    3.67    4.88
  12   5 -22   -0.64    6.10
 -12  -5  22    0.73    4.85
  12   5 -23   -1.64    6.66
 -12  -5  23   -0.24    5.51
  12   5 -24    2.21    6.61
 -12  -5  24    0.81    4.51
  12   5 -25   -0.77    5.58
 -12  -5  25   -0.87    5.48
  12   5 -26   -3.29    6.08
 -12  -5  26   -4.03    6.35
  12   5 -27    1.42    6.48
 -12  -5  27   -5.25    5.52
  12   5 -28   -3.48    6.34
 -12  -5  28   14.72    6.22
  12   5 -29    8.14    7.02
  12  -6  -1    8.76    7.30
  12   6  -1   18.94    6.24
 -12  -6   1   -3.58   11.00
  12  -6  -2    6.22    6.41
  12   6  -2   12.63    5.96
 -12  -6   2   10.39    9.96
  12  -6  -3    5.52    7.16
  12   6  -3    5.07    5.12
 -12  -6   3   12.12    9.50
  12  -6  -4    2.47    5.96
  12   6  -4    0.23    4.28
 -12  -6   4    1.01    8.57
  12  -6  -5   27.77    8.83
  12   6  -5   19.92    8.31
 -12  -6   5   17.72   11.15
  12  -6  -6   13.94    8.24
  12   6  -6    5.74    5.45
 -12  -6   6    4.16   10.27
  12  -6  -7    7.16    6.90
  12   6  -7   12.56    5.71
 -12  -6   7   -4.16   10.49
  12  -6  -8   -0.46    5.87
  12   6  -8   -1.62    4.73
 -12  -6   8    9.09    7.00
 -12  -6   8   -1.97    8.16
  12  -6  -9   -3.63    6.48
  12   6  -9    3.69    4.86
 -12  -6   9    1.34    5.81
 -12  -6   9   10.13    8.12
  12  -6 -10    4.15    6.59
  12   6 -10   -1.46    4.88
 -12  -6  10   -0.72    4.94
  12  -6 -11   36.76    9.49
 -12  -6  11   12.57    8.80
  12  -6 -12    3.53    6.46
 -12  -6  12    6.28    6.38
  12  -6 -13   -2.04    6.14
 -12  -6  13   -0.41    5.13
  12  -6 -14   -1.74    5.15
 -12  -6  14   -0.86    5.03
  12  -6 -15   -1.07    5.05
 -12  -6  15    4.58    6.25
  12  -6 -16    0.10    5.05
 -12  -6  16   -2.09    5.94
  12  -6 -17   11.75    6.19
 -12  -6  17    8.78    6.07
  12  -6 -18   -0.66    5.05
 -12  -6  18    0.04    5.25
  12  -6 -19   -0.38    5.86
 -12  -6  19   -2.76    5.40
  12  -6 -20   -0.78    4.14
 -12  -6  20   -4.20    5.96
 -12  -6  21    4.20    5.76
 -12  -6  22    6.35    5.80
 -12  -6  23    2.02    4.79
  12   6 -24   -2.55    6.40
 -12  -6  24   -2.91    6.27
  12   6 -25   -0.58    6.04
 -12  -6  25   -4.56    5.87
  12   6 -26   -1.67    8.32
  12   6 -27    4.54    7.59
  12   6 -28   -2.04    6.67
  12   6 -29   -1.74    7.55
  12  -7  -1    0.96    6.84
  12   7  -1    0.99    4.33
 -12  -7   1    9.48    9.63
  12  -7  -2    1.74    6.36
  12   7  -2   21.42    6.40
 -12  -7   2    5.78   10.10
  12  -7  -3   21.10    8.49
  12   7  -3   18.29    7.41
 -12  -7   3    8.53   11.38
  12  -7  -4   -0.85    6.16
  12   7  -4    2.49    4.33
 -12  -7   4   -1.07    5.54
 -12  -7   4   -2.38    7.84
  12  -7  -5    3.96    6.62
  12   7  -5    0.82    5.21
 -12  -7   5   17.71    6.79
 -12  -7   5   -2.49    9.78
  12  -7  -6    0.98    6.68
  12   7  -6    3.50    4.66
 -12  -7   6    3.32    5.80
 -12  -7   6   -1.88    8.50
  12  -7  -7   -1.82    6.43
  12   7  -7   12.73    5.16
 -12  -7   7   -0.61    5.42
 -12  -7   7   -6.22   10.11
  12  -7  -8   -0.81    5.64
 -12  -7   8    3.48    6.49
 -12  -7   8    4.41    9.93
  12  -7  -9   19.89    8.32
 -12  -7   9   15.61    8.08
 -12  -7   9   45.04   13.58
  12  -7 -10    2.83    6.23
 -12  -7  10   -2.17    5.09
  12  -7 -11   -0.56    6.19
 -12  -7  11    3.77    6.08
  12  -7 -12    2.31    5.75
 -12  -7  12   -1.94    4.74
  12  -7 -13   -1.52    5.91
 -12  -7  13    2.55    6.04
  12  -7 -14    4.58    6.93
 -12  -7  14    8.41    6.08
  12  -7 -15    8.15    6.57
 -12  -7  15    0.28    5.25
  12  -7 -16   -3.31    6.14
 -12  -7  16   -1.13    5.34
  12  -7 -17   -1.16    5.17
 -12  -7  17   -0.24    5.25
  12  -7 -18    3.38    4.65
 -12  -7  18   -4.31    6.14
  12  -7 -19   13.09    6.54
 -12  -7  19   10.30    6.65
 -12  -7  20   -0.94    5.43
 -12  -7  21    0.65    5.44
 -12  -7  22   -2.11    5.67
 -12  -7  23   10.57    6.66
  12  -8  -1   19.70    9.76
  12   8  -1   26.82    8.33
 -12  -8   1   15.12    7.89
 -12  -8   1   23.62   11.81
  12  -8  -2   -7.09    7.92
  12   8  -2    0.03    4.09
 -12  -8   2   -1.87    6.22
 -12  -8   2   -4.12   10.11
  12  -8  -3   15.19    8.27
 -12  -8   3    2.46    5.24
 -12  -8   3    7.01    9.09
  12  -8  -4   -3.06    6.75
 -12  -8   4    3.42    5.61
 -12  -8   4   -0.46    8.14
  12  -8  -5    6.40    6.97
 -12  -8   5    5.72    6.13
 -12  -8   5    6.58    9.00
  12  -8  -6    0.60    6.52
 -12  -8   6    4.05    4.79
 -12  -8   6   -1.14    7.72
  12  -8  -7   24.49    9.32
 -12  -8   7   14.71    7.84
 -12  -8   7   22.13   12.57
  12  -8  -8   -2.35    6.18
 -12  -8   8   -0.62    5.12
 -12  -8   8   -4.68    8.17
  12  -8  -9    2.63    7.95
 -12  -8   9    1.00    5.81
 -12  -8   9    1.23    8.01
  12  -8 -10    1.16    7.03
 -12  -8  10    0.70    5.15
  12  -8 -11    4.02    5.28
 -12  -8  11    4.80    6.29
  12  -8 -12   -6.26    6.45
 -12  -8  12   -4.09    6.16
  12  -8 -13   -0.80    6.06
 -12  -8  13    3.49    6.06
  12  -8 -14    0.11    5.94
 -12  -8  14   -1.91    5.13
  12  -8 -15    1.05    6.36
 -12  -8  15    4.04    5.65
  12  -8 -16    2.85    7.12
 -12  -8  16    4.50    5.29
  12  -8 -17   -0.08    6.39
 -12  -8  17    9.25    6.16
 -12  -8  18   -0.54    5.68
 -12  -8  19    4.06    5.82
 -12  -8  20    3.74    5.60
  12  -9  -1   -1.05    6.35
 -12  -9   1    2.26    5.22
 -12  -9   1   -4.47    8.37
  12  -9  -2    5.62    7.32
 -12  -9   2   -1.64    5.62
 -12  -9   2    4.77    7.68
  12  -9  -3   11.21    7.15
 -12  -9   3    8.08    6.25
 -12  -9   3    2.68    9.25
  12  -9  -4    2.71    6.10
 -12  -9   4    0.69    4.60
 -12  -9   4   -2.48    7.58
  12  -9  -5    0.52    6.21
 -12  -9   5    1.30    5.71
 -12  -9   5    3.70    8.48
  12  -9  -6    0.38    6.19
 -12  -9   6   -1.82    5.37
 -12  -9   6    0.29    7.64
  12  -9  -7   -4.87    6.31
 -12  -9   7   -1.22    4.97
 -12  -9   7    1.02    9.01
  12  -9  -8    3.67    6.70
 -12  -9   8   -5.60    5.54
 -12  -9   8   -6.10    9.32
  12  -9  -9   19.36    7.96
 -12  -9   9    7.02    6.54
  12  -9 -10    9.26    7.34
 -12  -9  10    3.29    5.70
  12  -9 -11   -0.58    6.20
 -12  -9  11    5.83    5.11
  12  -9 -12    1.88    7.27
 -12  -9  12   -5.13    6.24
  12  -9 -13    0.94    5.97
 -12  -9  13   -2.67    5.92
  12  -9 -14   20.53    8.23
 -12  -9  14    3.79    6.12
  12  -9 -15    7.64    6.70
 -12  -9  15   10.33    6.73
  12  -9 -16    6.90    6.57
 -12  -9  16    2.93    6.04
 -12  -9  17    2.83    4.65
 -12  -9  18   -2.84    5.76
  12 -10  -1   13.15    7.98
 -12 -10   1    4.66    5.60
 -12 -10   1   -1.58    9.49
  12 -10  -2    2.29    5.66
 -12 -10   2   -3.90    5.77
 -12 -10   2   -1.62    8.64
  12 -10  -3    3.13    7.37
 -12 -10   3    6.42    6.14
 -12 -10   3    8.02    9.00
  12 -10  -4   -0.95    6.38
 -12 -10   4    1.97    4.98
 -12 -10   4   -6.04    8.31
  12 -10  -5   -2.37    6.15
 -12 -10   5    5.97    5.77
 -12 -10   5   -0.60    8.49
  12 -10  -6    1.84    5.79
 -12 -10   6    0.84    5.32
  12 -10  -7   17.20    7.97
 -12 -10   7    5.62    6.07
  12 -10  -8   -0.45    6.42
 -12 -10   8    3.26    5.46
  12 -10  -9   12.28    7.27
 -12 -10   9   12.64    7.43
  12 -10 -10    1.64    5.99
 -12 -10  10    0.08    4.89
  12 -10 -11    4.52    6.79
 -12 -10  11   -4.25    5.88
  12 -10 -12   -0.58    6.33
 -12 -10  12   -4.42    6.34
  12 -10 -13    2.30    5.93
 -12 -10  13    0.21    5.56
  12 -10 -14   -4.12    6.30
 -12 -10  14   -1.67    5.43
 -12 -10  15    2.34    5.23
  12 -11  -1   -2.23    6.94
 -12 -11   1    1.85    4.96
 -12 -11   1   -3.20    8.27
  12 -11  -2   -0.35    6.90
 -12 -11   2   -0.68    5.11
 -12 -11   2    3.93    8.63
  12 -11  -3   -3.45    7.82
 -12 -11   3    8.92    6.01
  12 -11  -4    0.27    6.21
 -12 -11   4    0.23    5.91
  12 -11  -5    0.91    7.24
 -12 -11   5    1.83    5.40
  12 -11  -6   -1.18    6.79
 -12 -11   6    0.57    5.75
  12 -11  -7   -0.01    6.02
 -12 -11   7    1.00    5.27
  12 -11  -8    4.06    5.91
 -12 -11   8   -1.41    5.76
  12 -11  -9   13.39    7.48
 -12 -11   9    3.33    6.16
  12 -11 -10   -2.11    6.42
 -12 -11  10   -3.34    5.88
  12 -11 -11    7.35    6.36
 -12 -11  11   -2.02    5.47
  12 -11 -12    4.55    7.04
  12 -12  -1   15.76    7.90
 -12 -12   1    6.03    6.83
  12 -12  -2   -0.08    5.50
 -12 -12   2    0.55    5.90
  12 -12  -3   -4.81    7.09
 -12 -12   3   -1.77    5.16
  12 -12  -4   -0.90    6.23
 -12 -12   4   -1.13    5.47
  12 -12  -5   12.66    7.28
 -12 -12   5    1.26    5.80
  12 -12  -6   -2.39    6.45
 -12 -12   6    4.73    5.44
  12 -12  -7    5.45    7.87
 -12 -12   7   -1.34    4.96
  12 -12  -8   -1.30    7.73
 -12 -12   8    1.42    4.90
  12 -12  -9    0.51    6.24
  12 -12 -10    2.75    6.55
 -12 -13   1    1.27    5.94
  12 -13  -2   -2.25    7.31
 -12 -13   2   13.63    6.46
  12 -13  -3    2.29    6.26
 -12 -13   3    3.12    5.51
  12 -13  -4    0.47    7.33
 -12 -13   4    3.63    6.02
  12 -13  -5   -4.81    6.68
  12 -13  -6    2.79    7.19
  12 -13  -7   -1.86    6.79
  12 -13  -8   -2.82    7.13
  11   0  -1   17.14    7.99
 -11   0   2    1.59    8.26
  11   0  -2   -2.27    5.46
 -11   0   3   27.87   14.14
  11   0  -3   45.88   11.84
 -11   0   4    1.47    8.50
  11   0  -4   -1.12    5.14
 -11   0   5  103.31   29.22
  11   0  -5  114.73   27.11
 -11   0   6   -4.90    8.56
  11   0  -6    6.26    4.91
 -11   0   7   -1.84    8.85
  11   0  -7   -1.95    4.53
  11   0  -8    1.45    4.63
  11   0  -9   37.45   11.09
  11   0 -10   -2.11    4.35
  11   0 -11   58.67   15.43
  11   0 -12    5.05    4.74
  11   0 -13    5.85    4.99
  11   0 -14   -3.18    4.58
  11   0 -15   15.89    6.43
  11   0 -16   -2.22    4.51
  11   0 -17    5.56    4.74
  11   0 -18   -0.81    4.26
  11   0 -19    4.56    5.41
  11   0 -20   -1.62    4.65
  11   0 -21    1.88    4.30
 -11   0  22   -1.75    6.37
  11   0 -22   -1.80    4.64
 -11   0  23    3.23    4.69
  11   0 -23   -0.78    5.05
 -11   0  24    1.54    4.70
 -11   0  25    7.52    6.21
 -11   0  26    0.12    4.99
 -11   0  27    6.39    5.88
 -11   0  28   -1.81    5.13
 -11   0  29    2.59    4.64
 -11   1   1   60.85   24.14
  11  -1  -1   88.05   22.15
  11   1  -1   97.69   21.96
 -11   1   2   -2.96    8.99
  11  -1  -2    2.78    5.90
  11   1  -2    1.17    5.25
 -11   1   3  100.74   18.11
  11  -1  -3   27.72   12.45
  11   1  -3   45.13   12.17
 -11  -1   3   34.03   14.47
 -11   1   4    1.83    8.46
  11  -1  -4   -1.72    5.39
  11   1  -4   -2.19    4.69
 -11  -1   4   -2.59    8.93
 -11   1   5    1.05    8.80
  11  -1  -5    4.98    4.39
  11   1  -5    3.16    5.46
 -11  -1   5   -0.36    8.61
 -11   1   6   -1.83    7.94
  11  -1  -6    5.56    5.40
  11   1  -6    0.58    5.03
 -11  -1   6   -7.92    9.47
  11  -1  -7   71.93   13.22
  11   1  -7   38.85   12.16
 -11  -1   7   16.63   13.79
  11  -1  -8    6.31    5.35
  11   1  -8    2.43    5.17
 -11  -1   8    6.36    7.88
  11  -1  -9   28.30    8.17
  11   1  -9   10.22    6.69
  11  -1 -10   -1.32    5.52
  11   1 -10    1.90    4.15
  11  -1 -11   -1.10    5.18
  11   1 -11    2.04    4.13
  11  -1 -12   13.54    5.54
  11   1 -12    8.35    5.75
  11  -1 -13   24.96    7.94
  11   1 -13   20.16    7.61
  11  -1 -14   -1.43    4.33
  11   1 -14    0.34    4.15
  11  -1 -15    0.73    4.40
  11   1 -15    2.99    4.16
  11  -1 -16   -2.95    4.69
  11   1 -16    1.41    4.71
  11  -1 -17   17.32    6.51
  11   1 -17   14.01    6.53
  11  -1 -18   -3.26    4.56
  11   1 -18    0.64    4.20
  11  -1 -19    9.17    5.22
  11   1 -19   -0.94    4.74
  11  -1 -20   -0.11    4.31
  11   1 -20   -3.37    5.59
 -11  -1  20   -1.74    5.10
  11  -1 -21   -0.19    4.21
  11   1 -21    7.51    5.12
 -11  -1  21    4.30    5.61
  11  -1 -22    2.76    4.69
  11   1 -22   -1.28    5.04
 -11  -1  22   -0.85    5.75
  11  -1 -23   25.56    8.65
 -11  -1  23   26.25    9.06
 -11   1  24   -0.91    5.25
  11  -1 -24   -0.45    4.27
 -11  -1  24   -3.08    5.00
 -11   1  25    5.78    5.61
  11  -1 -25    0.66    5.09
 -11  -1  25   11.04    5.63
 -11   1  26    1.46    6.09
 -11  -1  26   -5.23    5.68
 -11   1  27   -2.32    5.12
 -11  -1  27   -0.16    5.63
 -11  -1  28   -4.40    5.91
 -11  -1  29    0.51    4.82
  11   1 -30   -3.12    5.91
 -11  -1  30    4.88    4.77
  11   1 -31   -1.68    5.66
 -11   2   1   13.30   11.74
  11  -2  -1   15.40    8.59
  11   2  -1   29.13    8.11
 -11   2   2    0.13    8.29
  11  -2  -2    1.06    6.16
  11   2  -2   -1.00    4.70
 -11   2   3   24.99   10.76
  11  -2  -3   17.94    8.20
  11   2  -3    9.06    6.53
 -11   2   4    4.41    9.00
  11  -2  -4   11.86    6.06
  11   2  -4    0.00    4.87
  11  -2  -5   41.69   13.69
  11   2  -5   57.93   13.56
 -11  -2   5   43.25   16.50
  11  -2  -6   26.41    8.68
  11   2  -6   16.12    7.31
 -11  -2   6   22.34   10.82
  11  -2  -7    3.05    4.96
  11   2  -7    9.13    5.15
 -11  -2   7    8.40   10.06
  11  -2  -8   19.98    6.64
  11   2  -8    9.36    5.69
 -11  -2   8    3.73    9.64
  11  -2  -9   24.08    8.94
  11   2  -9   19.77    8.19
 -11  -2   9   56.37   13.59
  11  -2 -10    6.19    5.67
  11   2 -10    3.70    4.12
  11  -2 -11   15.41    8.13
  11   2 -11   33.40    8.47
  11  -2 -12    1.09    5.49
  11   2 -12    2.25    4.37
  11  -2 -13   -0.08    4.39
  11   2 -13    0.87    4.53
  11  -2 -14    4.94    5.01
  11   2 -14    2.01    4.58
  11  -2 -15   14.09    5.99
  11   2 -15    8.36    5.77
  11  -2 -16    3.70    4.46
  11   2 -16   -2.88    4.85
  11  -2 -17   -0.18    3.88
  11   2 -17    0.42    4.32
  11  -2 -18   -2.53    4.95
  11   2 -18    1.14    4.16
 -11  -2  18    0.99    5.30
  11  -2 -19    6.38    4.83
  11   2 -19    6.40    5.14
 -11  -2  19    4.73    6.40
  11  -2 -20    0.91    4.37
  11   2 -20    0.97    5.04
 -11  -2  20    0.96    5.08
  11  -2 -21    8.91    5.72
 -11  -2  21   27.89    8.05
  11  -2 -22   -2.46    4.15
 -11  -2  22   13.54    6.24
  11  -2 -23    5.99    4.66
 -11  -2  23    1.30    4.76
  11  -2 -24    4.62    4.71
 -11  -2  24   -1.25    5.88
  11  -2 -25    2.42    4.78
 -11  -2  25    6.27    5.75
 -11   2  26   -1.85    5.55
  11  -2 -26    1.90    4.53
 -11  -2  26    3.81    5.69
  11   2 -27   10.24    6.61
 -11  -2  27   10.09    6.25
  11   2 -28    2.32    4.85
 -11  -2  28   -3.72    5.52
  11   2 -29    4.47    5.42
 -11  -2  29    1.27    5.51
  11   2 -30   -2.46    6.79
 -11  -2  30    2.00    5.46
  11   2 -31    8.62    6.31
 -11  -2  31   12.41    6.84
 -11   3   1   -1.19    8.44
  11  -3  -1    2.88    5.48
  11   3  -1    9.32    5.01
 -11  -3   1   17.42    9.58
 -11   3   2   13.21   11.81
  11  -3  -2   30.46    9.27
  11   3  -2   20.84    7.52
 -11  -3   2    7.91    9.90
  11  -3  -3   33.31   13.11
  11   3  -3   45.31   12.19
 -11  -3   3   55.30   15.56
  11  -3  -4    6.02    7.22
  11   3  -4    7.46    5.69
  11  -3  -5   19.24    7.14
  11   3  -5    3.13    4.93
  11  -3  -6    6.45    7.15
  11   3  -6   11.66    5.98
  11  -3  -7   31.58   13.27
  11   3  -7   67.52   13.65
  11  -3  -8    1.79    5.71
  11   3  -8    1.39    4.23
 -11  -3   8    9.66   10.70
  11  -3  -9    2.91    5.55
  11   3  -9   16.39    6.13
 -11  -3   9    7.86    7.88
  11  -3 -10    8.95    6.21
  11   3 -10    2.65    3.90
 -11  -3  10   -1.85    7.27
  11  -3 -11    8.67    6.19
  11   3 -11   12.34    5.28
  11  -3 -12    7.09    5.16
  11   3 -12    0.60    4.41
  11  -3 -13   20.04    7.40
  11   3 -13   21.95    7.71
  11  -3 -14   -0.49    4.53
  11   3 -14    3.33    3.96
  11  -3 -15   -4.28    5.59
  11   3 -15   -1.74    4.66
  11  -3 -16   -1.84    4.77
  11   3 -16   -4.47    4.78
 -11  -3  16    1.16    6.22
  11  -3 -17    6.12    5.04
  11   3 -17    7.47    5.73
 -11  -3  17   13.93    7.06
  11  -3 -18    2.56    4.68
  11   3 -18    9.89    4.97
 -11  -3  18   -0.59    4.55
  11  -3 -19    0.05    4.96
 -11  -3  19   15.58    6.44
  11  -3 -20    4.66    4.55
 -11  -3  20    6.01    5.82
  11  -3 -21    0.23    3.91
 -11  -3  21   -1.29    5.16
  11  -3 -22    2.05    4.35
 -11  -3  22    8.63    6.11
  11  -3 -23    8.18    5.85
 -11  -3  23   37.81    8.55
  11  -3 -24   -1.46    4.61
  11   3 -24   -0.13    5.40
 -11  -3  24   -3.21    5.97
  11  -3 -25    1.98    4.69
  11   3 -25   -2.40    5.77
 -11  -3  25    0.09    4.71
  11   3 -26   -4.69    6.11
 -11  -3  26   -0.58    5.57
  11   3 -27    1.29    5.93
 -11  -3  27   16.48    6.74
  11   3 -28    0.44    6.10
 -11  -3  28    2.60    5.65
  11   3 -29    3.91    6.98
 -11  -3  29    6.73    5.08
  11   3 -30   -0.61    5.86
 -11  -3  30   -0.52    5.10
  11   3 -31    0.97    6.92
 -11  -3  31    6.88    5.89
 -11  -3  32   -2.28    4.69
 -11  -3  33    7.30    6.80
  11  -4  -1   47.36   11.46
  11   4  -1   24.90    8.25
 -11  -4   1    8.17   11.20
  11  -4  -2    1.79    5.76
  11   4  -2   -0.17    4.30
 -11  -4   2   -3.72    9.18
  11  -4  -3    6.16    6.05
  11   4  -3    7.07    4.91
 -11  -4   3   13.65    9.12
  11  -4  -4    1.01    6.55
  11   4  -4   15.81    5.67
 -11  -4   4    9.72    9.15
  11  -4  -5   48.49   12.91
  11   4  -5   30.87   10.99
 -11  -4   5   47.19   14.57
  11  -4  -6   26.24    7.94
  11   4  -6   12.83    6.39
  11  -4  -7   11.24    6.65
  11   4  -7    0.95    5.00
  11  -4  -8   -2.36    5.85
  11   4  -8   -1.06    4.49
  11  -4  -9   25.36    8.77
  11   4  -9   18.44    7.20
  11  -4 -10    9.86    7.18
  11   4 -10    6.72    4.81
  11  -4 -11    2.11    6.33
  11   4 -11    6.54    5.11
  11  -4 -12   -3.75    5.20
  11   4 -12   -4.58    5.38
  11  -4 -13    1.54    4.19
  11   4 -13    0.08    4.15
 -11  -4  13   -0.95    5.42
  11  -4 -14    0.85    4.97
  11   4 -14   -2.06    5.07
 -11  -4  14   18.11    6.85
  11  -4 -15   15.34    6.72
  11   4 -15   13.83    7.32
 -11  -4  15   20.89    7.70
  11  -4 -16    4.08    4.76
 -11  -4  16    0.00    5.91
  11  -4 -17    7.13    5.23
 -11  -4  17    1.26    5.53
  11  -4 -18    2.49    4.32
 -11  -4  18   -2.53    5.82
  11  -4 -19   -1.91    5.31
 -11  -4  19    2.89    5.34
  11  -4 -20   -1.65    4.16
 -11  -4  20    2.45    5.69
  11  -4 -21   21.50    6.09
  11   4 -21   -0.66    5.62
 -11  -4  21   10.88    6.67
  11  -4 -22    5.94    4.56
  11   4 -22    6.33    6.41
 -11  -4  22    9.18    6.09
  11  -4 -23   -2.98    4.28
  11   4 -23    0.74    6.52
 -11  -4  23   -2.33    5.50
  11  -4 -24    7.17    4.51
  11   4 -24   -1.10    5.35
 -11  -4  24    3.80    5.77
  11   4 -25   -0.15    7.76
 -11  -4  25   18.38    7.15
  11   4 -26   -0.80    5.74
 -11  -4  26    3.01    4.93
  11   4 -27    5.27    6.99
 -11  -4  27   20.65    7.49
  11   4 -28    2.98    6.66
 -11  -4  28   -2.23    4.90
  11   4 -29    2.84    6.36
 -11  -4  29   -2.10    5.43
  11   4 -30   -0.72    6.72
 -11  -4  30    2.50    6.00
  11   4 -31    1.35    6.95
 -11  -4  31    3.23    5.79
 -11  -4  32    3.81    5.12
 -11  -4  33   -5.02    6.21
 -11  -4  34    0.93    5.18
  11  -5  -1    2.56    5.43
  11   5  -1    0.45    3.76
 -11  -5   1    1.32   10.07
  11  -5  -2   41.80   11.45
  11   5  -2   24.27    9.33
 -11  -5   2   31.61   12.54
  11  -5  -3   52.29   13.73
  11   5  -3   55.82   13.19
 -11  -5   3   21.53   14.71
  11  -5  -4   20.87    6.88
  11   5  -4    1.36    5.12
 -11  -5   4    2.43    9.59
  11  -5  -5    1.70    5.52
  11   5  -5   -1.09    4.58
 -11  -5   5    0.72    9.50
  11  -5  -6   13.47    6.67
  11   5  -6    4.57    5.24
 -11  -5   6    4.84   10.65
  11  -5  -7    7.93    7.01
  11   5  -7    3.98    4.61
 -11  -5   7   24.81   11.49
  11  -5  -8    9.27    6.83
  11   5  -8    2.22    5.11
 -11  -5   8   -3.38    8.42
  11  -5  -9    0.03    6.54
  11   5  -9   22.51    6.59
 -11  -5   9   12.91   10.12
  11  -5 -10   -2.82    5.44
  11   5 -10   -2.55    4.65
 -11  -5  10   -2.80    6.32
  11  -5 -11    4.22    6.73
  11   5 -11    5.60    4.53
 -11  -5  11    0.49    6.02
  11  -5 -12   16.14    7.30
  11   5 -12   10.52    5.86
 -11  -5  12   18.05    7.75
  11  -5 -13   29.37    9.87
 -11  -5  13   30.18   10.09
  11  -5 -14   -1.42    5.86
 -11  -5  14    5.05    6.05
  11  -5 -15    2.04    4.35
 -11  -5  15   -2.59    5.10
  11  -5 -16    0.43    4.84
  11   5 -16   -1.02    4.70
 -11  -5  16   -2.48    5.63
  11  -5 -17    0.19    4.57
  11   5 -17    3.84    6.07
 -11  -5  17   -3.23    5.31
  11  -5 -18   20.48    6.40
  11   5 -18    4.22    6.41
 -11  -5  18    8.55    6.11
  11  -5 -19   17.24    7.58
  11   5 -19   27.43    8.68
 -11  -5  19   14.37    7.22
  11  -5 -20   -1.13    4.78
  11   5 -20   -2.28    5.07
 -11  -5  20    5.05    4.99
  11  -5 -21    1.04    3.76
  11   5 -21    0.12    4.96
 -11  -5  21    0.01    5.27
  11  -5 -22    0.27    4.18
  11   5 -22    3.22    5.88
 -11  -5  22    0.98    5.17
  11   5 -23    4.34    7.25
 -11  -5  23   13.42    6.52
  11   5 -24   -3.19    6.45
 -11  -5  24    8.09    6.02
  11   5 -25   -0.09    6.22
 -11  -5  25   -2.27    6.16
  11   5 -26    0.01    5.87
 -11  -5  26   -0.39    5.21
  11   5 -27    0.04    6.58
 -11  -5  27    7.93    5.35
  11   5 -28    3.01    6.71
 -11  -5  28    4.67    5.65
  11   5 -29   -4.60    7.57
 -11  -5  29    3.43    5.69
  11   5 -30   -2.88    6.40
 -11  -5  30   -3.29    5.22
  11   5 -31    5.32    6.45
 -11  -5  31   -0.14    5.12
 -11  -5  32   -1.18    5.54
  11  -6  -1   27.02    9.14
  11   6  -1   13.01    6.50
 -11  -6   1   12.61   10.16
  11  -6  -2    7.05    6.50
  11   6  -2    1.20    4.71
 -11  -6   2   -4.72   10.19
  11  -6  -3    7.39    6.60
  11   6  -3    5.80    4.25
 -11  -6   3    2.66    8.29
  11  -6  -4   34.17    9.49
  11   6  -4   16.16    7.14
 -11  -6   4   17.13   11.46
  11  -6  -5   18.49    8.18
  11   6  -5   21.03    7.28
 -11  -6   5    8.78   10.70
  11  -6  -6   12.00    7.78
  11   6  -6   18.25    6.28
 -11  -6   6   -0.11    8.59
  11  -6  -7    1.19    5.87
  11   6  -7    3.04    4.73
 -11  -6   7   12.19    6.58
 -11  -6   7   15.66    9.69
  11  -6  -8    9.77    6.14
  11   6  -8    3.99    5.04
 -11  -6   8   -1.26    5.60
 -11  -6   8    2.17    8.84
  11  -6  -9   -2.03    5.91
  11   6  -9    1.57    5.08
 -11  -6   9    3.53    5.07
 -11  -6   9   14.03    9.30
  11  -6 -10    7.38    6.43
 -11  -6  10   -0.44    5.80
 -11  -6  10    4.05    8.25
  11  -6 -11    5.84    5.68
 -11  -6  11   10.99    6.78
 -11  -6  11    3.38    7.79
  11  -6 -12    2.09    5.75
 -11  -6  12   -0.26    5.25
  11  -6 -13    5.58    5.48
 -11  -6  13    2.99    5.77
  11  -6 -14    5.48    5.24
 -11  -6  14    0.81    5.90
  11  -6 -15    8.49    6.00
 -11  -6  15    6.60    6.09
  11  -6 -16    9.96    6.37
  11   6 -16   19.41    7.79
 -11  -6  16    3.22    6.55
  11  -6 -17   -0.58    4.94
  11   6 -17    0.39    6.62
 -11  -6  17   -0.49    5.84
  11  -6 -18   -0.21    4.71
  11   6 -18   -4.42    6.34
 -11  -6  18    5.93    5.14
  11  -6 -19   -1.33    4.39
  11   6 -19    1.37    6.14
 -11  -6  19    0.40    5.92
  11  -6 -20    1.13    4.66
  11   6 -20    3.72    7.38
 -11  -6  20    3.13    5.49
  11  -6 -21   10.53    5.04
  11   6 -21    0.62    5.48
 -11  -6  21    5.80    5.34
  11   6 -22    6.65    6.62
 -11  -6  22   -0.47    4.97
  11   6 -23    9.43    7.10
 -11  -6  23    2.27    5.37
  11   6 -24    7.12    6.22
 -11  -6  24    2.48    4.91
  11   6 -25    4.98    6.72
 -11  -6  25    1.16    5.02
  11   6 -26    3.18    6.82
 -11  -6  26    2.30    5.02
  11   6 -27    4.90    7.02
 -11  -6  27    2.59    5.13
  11   6 -28   10.55    7.47
 -11  -6  28    3.87    5.59
  11   6 -29   -2.14    6.74
 -11  -6  29   -0.82    5.14
  11   6 -30   -2.23    7.55
  11   6 -31   -4.65    7.49
  11  -7  -1    4.34    7.24
  11   7  -1    6.44    4.87
 -11  -7   1   19.65    9.45
  11  -7  -2   26.20    9.16
  11   7  -2   19.54    7.62
 -11  -7   2   26.26   11.15
  11  -7  -3    1.81    5.70
  11   7  -3   -2.61    4.36
 -11  -7   3    3.93    5.48
 -11  -7   3    9.14    9.26
  11  -7  -4   24.91    8.51
  11   7  -4   14.67    6.69
 -11  -7   4   12.62    7.57
 -11  -7   4   12.97    9.77
  11  -7  -5   -1.21    6.82
  11   7  -5   -0.45    4.51
 -11  -7   5   -1.63    6.20
 -11  -7   5    2.93    9.70
  11  -7  -6   -1.66    6.06
 -11  -7   6   14.40    7.29
 -11  -7   6   15.26    9.89
  11  -7  -7    1.09    5.47
 -11  -7   7    5.98    5.25
 -11  -7   7    0.06    8.15
  11  -7  -8   24.25    9.57
 -11  -7   8   25.64    9.24
 -11  -7   8   23.04   11.11
  11  -7  -9   11.22    7.29
 -11  -7   9    7.13    6.90
 -11  -7   9   18.73   10.99
  11  -7 -10   -0.16    5.94
 -11  -7  10    3.69    5.95
 -11  -7  10   -4.51    7.64
  11  -7 -11   -1.19    5.57
 -11  -7  11   -0.51    5.07
 -11  -7  11    3.88    8.25
  11  -7 -12   16.87    7.15
 -11  -7  12    7.33    6.74
  11  -7 -13   -1.58    5.58
 -11  -7  13    1.29    5.67
  11  -7 -14   -0.93    6.78
 -11  -7  14    8.70    5.17
  11  -7 -15    0.76    5.41
 -11  -7  15   -2.47    4.91
  11  -7 -16    3.28    5.02
 -11  -7  16   -3.88    5.30
  11  -7 -17   -1.23    4.72
 -11  -7  17    4.68    5.46
  11  -7 -18    5.87    5.69
 -11  -7  18   10.22    6.68
  11  -7 -19    0.22    4.69
 -11  -7  19    5.12    5.74
 -11  -7  20   -0.77    4.99
 -11  -7  21    0.19    5.07
 -11  -7  22    6.57    5.47
 -11  -7  23    0.33    6.19
  11   7 -24    2.52    6.49
 -11  -7  24    4.12    4.79
  11   7 -25    4.34    6.85
 -11  -7  25    6.74    5.45
  11   7 -26   -0.56    6.94
 -11  -7  26   -1.47    6.05
  11   7 -27   -3.99    7.38
 -11  -7  27   -4.09    5.58
  11   7 -28   -2.55    6.92
  11   7 -29    1.90    6.97
  11   7 -30    5.12    6.70
  11   7 -31    5.52    6.84
  11  -8  -1    2.40    5.42
  11   8  -1   -2.09    4.97
 -11  -8   1    0.00    5.25
 -11  -8   1   -0.88    8.00
  11  -8  -2    8.92    7.33
 -11  -8   2    3.72    5.89
 -11  -8   2    3.73    8.18
  11  -8  -3    5.79    5.77
 -11  -8   3   -3.18    5.51
 -11  -8   3    3.11    9.38
  11  -8  -4   24.56    9.78
 -11  -8   4   25.88    9.51
 -11  -8   4   32.38   11.33
  11  -8  -5    0.17    5.83
 -11  -8   5   -2.94    5.76
 -11  -8   5    9.77    9.53
  11  -8  -6    9.30    7.70
 -11  -8   6    7.56    6.65
 -11  -8   6   31.55   10.43
  11  -8  -7   -0.80    5.37
 -11  -8   7   -3.36    5.96
 -11  -8   7    0.36    7.93
  11  -8  -8    0.07    6.07
 -11  -8   8   -2.02    5.87
 -11  -8   8    0.45    8.41
  11  -8  -9    3.69    6.27
 -11  -8   9    5.40    5.45
 -11  -8   9   -2.59    7.31
  11  -8 -10   17.47    8.06
 -11  -8  10   17.82    7.80
  11  -8 -11    7.69    6.20
 -11  -8  11    8.82    6.13
  11  -8 -12    1.70    5.75
 -11  -8  12    2.68    6.16
  11  -8 -13   -1.45    4.97
 -11  -8  13   -0.01    4.73
  11  -8 -14   -0.60    6.15
 -11  -8  14   -3.05    6.36
  11  -8 -15    9.70    6.60
 -11  -8  15   10.56    6.86
  11  -8 -16    1.31    5.64
 -11  -8  16   14.02    6.68
  11  -8 -17    0.01    4.43
 -11  -8  17    0.72    5.36
 -11  -8  18    9.85    6.36
 -11  -8  19    7.70    6.35
 -11  -8  20   -2.28    6.10
 -11  -8  21   -3.79    5.13
 -11  -8  22   10.01    6.43
 -11  -8  23   -5.70    5.73
 -11  -8  24   -2.02    5.61
 -11  -8  25   -0.87    5.74
  11  -9  -1    4.55    7.14
 -11  -9   1    0.39    4.75
 -11  -9   1   -0.42    6.76
  11  -9  -2    1.34    6.06
 -11  -9   2   10.95    5.80
 -11  -9   2   14.04   10.38
  11  -9  -3   -4.38    7.08
 -11  -9   3    1.33    5.51
 -11  -9   3    0.68    7.56
  11  -9  -4    9.95    7.04
 -11  -9   4    1.73    5.43
 -11  -9   4    4.65    9.64
  11  -9  -5    1.20    4.95
 -11  -9   5   -3.54    5.00
 -11  -9   5   -0.32    7.84
  11  -9  -6    1.87    6.35
 -11  -9   6   -1.52    5.71
 -11  -9   6    0.82    7.45
  11  -9  -7   -2.78    6.61
 -11  -9   7    1.69    5.20
 -11  -9   7   -0.19    7.24
  11  -9  -8    8.05    6.68
 -11  -9   8   13.73    7.61
  11  -9  -9   -4.52    6.55
 -11  -9   9   -1.19    5.95
  11  -9 -10    0.09    6.25
 -11  -9  10   -0.70    5.01
  11  -9 -11   -0.67    5.66
 -11  -9  11    3.19    4.81
  11  -9 -12   -2.31    6.38
 -11  -9  12   -0.22    5.77
  11  -9 -13   -0.29    5.69
 -11  -9  13   -2.35    5.11
  11  -9 -14   -0.84    5.93
 -11  -9  14    2.67    6.78
  11  -9 -15   -1.74    5.44
 -11  -9  15   -1.96    5.61
  11  -9 -16    3.27    6.40
 -11  -9  16   -2.49    4.85
 -11  -9  17   -0.74    5.77
 -11  -9  18    9.00    6.01
 -11  -9  19   -1.78    5.94
 -11  -9  20   -1.94    5.34
 -11  -9  21   -0.10    4.73
 -11  -9  22    5.88    6.56
  11 -10  -1   -2.55    5.66
 -11 -10   1   -0.28    5.32
 -11 -10   1   -3.32    9.16
  11 -10  -2   -0.76    7.54
 -11 -10   2   -2.48    5.92
 -11 -10   2    2.89    6.64
  11 -10  -3    4.04    6.87
 -11 -10   3   -0.01    4.47
 -11 -10   3    2.40    6.71
  11 -10  -4   15.74    8.00
 -11 -10   4   11.36    6.21
 -11 -10   4    1.20    8.05
  11 -10  -5   -3.88    5.98
 -11 -10   5    1.00    4.81
  11 -10  -6   41.39    9.16
 -11 -10   6   -0.58    5.84
  11 -10  -7    0.10    6.29
 -11 -10   7   -3.54    6.00
  11 -10  -8    8.60    6.91
 -11 -10   8    5.33    5.11
  11 -10  -9   -1.79    5.13
 -11 -10   9    0.56    5.86
  11 -10 -10    4.90    6.98
 -11 -10  10   15.60    6.24
  11 -10 -11   -0.45    6.06
 -11 -10  11   -1.49    5.24
  11 -10 -12    4.79    6.63
 -11 -10  12    4.04    5.67
  11 -10 -13    7.58    5.67
 -11 -10  13   -3.22    5.15
  11 -10 -14    1.97    6.13
 -11 -10  14    0.58    5.68
 -11 -10  15    8.09    6.12
 -11 -10  16    8.84    6.89
 -11 -10  17    2.37    4.69
 -11 -10  18    4.61    5.79
 -11 -10  19    5.15    5.62
  11 -11  -1    0.33    6.27
 -11 -11   1    7.07    4.99
 -11 -11   1    2.97    6.90
  11 -11  -2   27.88   10.17
 -11 -11   2   27.79    9.29
  11 -11  -3    4.95    6.15
 -11 -11   3   -0.02    5.29
  11 -11  -4    5.82    6.59
 -11 -11   4   -2.52    5.29
  11 -11  -5   -0.08    6.03
 -11 -11   5    1.47    4.69
  11 -11  -6    1.88    7.35
 -11 -11   6   -3.30    4.62
  11 -11  -7   -5.96    7.10
 -11 -11   7   -0.42    5.26
  11 -11  -8   22.65    9.02
 -11 -11   8   21.25    8.20
  11 -11  -9    0.98    6.30
 -11 -11   9    3.80    5.33
  11 -11 -10    1.25    7.70
 -11 -11  10    2.78    5.77
  11 -11 -11   -4.78    7.42
 -11 -11  11    7.94    5.45
  11 -11 -12    3.06    6.06
 -11 -11  12    1.85    5.48
 -11 -11  13    1.25    4.85
 -11 -11  14    1.54    5.07
 -11 -11  15   -3.43    5.56
 -11 -11  16   -0.54    5.49
  11 -12  -1    3.58    6.56
 -11 -12   1   -3.00    5.74
  11 -12  -2    1.70    6.82
 -11 -12   2    0.10    5.35
  11 -12  -3    0.73    6.94
 -11 -12   3   -4.15    5.79
  11 -12  -4   -0.14    5.85
 -11 -12   4    3.97    5.21
  11 -12  -5   -1.41    6.97
 -11 -12   5   -4.56    6.15
  11 -12  -6    4.96    7.46
 -11 -12   6    9.95    6.26
  11 -12  -7    1.36    6.41
 -11 -12   7    2.48    5.41
  11 -12  -8   -3.11    5.95
 -11 -12   8    0.86    5.41
  11 -12  -9   -0.42    5.88
 -11 -12   9    3.72    5.62
  11 -12 -10    5.32    6.68
 -11 -12  10    3.14    5.66
 -11 -12  11   -1.54    6.15
 -11 -12  12   -3.80    6.34
 -11 -12  13    0.64    5.26
  11 -13  -1    0.39    7.22
 -11 -13   1   -4.78    5.95
  11 -13  -2    1.25    6.78
 -11 -13   2    2.24    5.61
  11 -13  -3    2.78    6.59
 -11 -13   3   -1.53    5.28
  11 -13  -4    0.07    6.67
 -11 -13   4    8.78    5.77
  11 -13  -5   -3.29    6.70
 -11 -13   5   -0.60    5.01
  11 -13  -6    6.29    6.88
 -11 -13   6   -0.39    4.09
  11 -13  -7   -0.56    6.08
 -11 -13   7   -1.73    5.54
  11 -13  -8   17.16    7.50
 -11 -13   8    0.59    5.30
 -11 -13   9    1.07    4.78
  11 -14  -1   -5.76    7.47
 -11 -14   1    0.00    4.75
  11 -14  -2    2.10    7.43
 -11 -14   2    2.08    5.43
  11 -14  -3   -1.87    6.24
 -11 -14   3   -1.01    5.94
  11 -14  -4   12.35    7.96
 -11 -14   4    5.30    5.84
  11 -14  -5    8.45    7.66
 -11 -14   5    7.64    5.94
  11 -14  -6    2.07    6.33
 -11 -14   6   -0.02    5.70
  11 -14  -7   -5.14    7.15
 -11 -15   1   -0.19    5.39
 -11 -15   2   10.03    6.84
  11 -15  -5    0.01    6.78
 -10   0   1    1.88    8.31
  10   0  -1   -0.93    6.69
 -10   0   2    6.17    9.20
  10   0  -2    4.73    5.40
 -10   0   3    2.09    8.80
  10   0  -3    1.86    4.97
 -10   0   4  138.58   33.31
  10   0  -4  123.89   30.78
 -10   0   5   -2.57    8.94
  10   0  -5    0.33    4.53
 -10   0   6   32.52   11.14
  10   0  -6    9.65    6.59
 -10   0   7    1.00    7.88
  10   0  -7   -0.51    3.80
 -10   0   8   36.49   11.61
  10   0  -8   20.86    7.59
 -10   0   9    0.58    8.66
  10   0  -9   -3.74    5.02
  10   0  -9   -2.54    8.81
 -10   0  10   90.80   26.07
  10   0 -10  101.39   24.02
  10   0 -11    2.37    4.28
  10   0 -12    0.77    4.31
  10   0 -13   -0.73    3.78
  10   0 -14    7.30    4.78
  10   0 -15    1.87    4.56
  10   0 -16   23.63    7.95
  10   0 -17    0.06    4.53
  10   0 -18   18.74    7.06
  10   0 -19   -2.35    3.91
  10   0 -20   49.36   13.21
  10   0 -21    0.56    3.85
 -10   0  22    5.15    5.24
  10   0 -22   -2.70    4.49
 -10   0  23    4.26    5.08
 -10   0  24    1.29    5.64
 -10   0  25    0.50    4.82
 -10   0  26   42.33   12.35
 -10   0  27   -4.99    5.22
 -10   0  28    2.58    4.66
 -10   0  29   -1.21    4.97
  10   0 -31   -1.17    4.57
  10   0 -32    0.43    4.32
 -10   1   1    2.97    8.55
  10  -1  -1   -1.74    6.66
  10   1  -1    0.60    4.69
 -10  -1   1   -5.12    8.66
 -10   1   2  151.82   37.69
  10  -1  -2  149.71   36.24
  10   1  -2  153.00   35.79
 -10  -1   2  145.76   38.01
 -10   1   3   30.51   10.99
  10  -1  -3    9.18    6.15
  10   1  -3    6.88    5.56
 -10  -1   3    9.62    9.63
 -10   1   4    7.97    8.63
  10  -1  -4   -0.62    4.66
  10   1  -4    7.94    5.30
 -10  -1   4    0.67    8.31
 -10   1   5   16.57    9.41
  10  -1  -5   15.57    6.80
  10   1  -5    4.91    5.77
 -10  -1   5    5.64    8.50
 -10   1   6  106.57   22.36
  10  -1  -6   80.90   19.36
  10   1  -6   60.26   18.95
 -10  -1   6   81.62   21.67
 -10   1   7   -6.47    9.14
  10  -1  -7    5.27    5.56
  10  -1  -7    2.09    8.54
  10   1  -7    4.59    4.72
 -10  -1   7    2.12    8.49
 -10   1   8   51.81   17.56
  10  -1  -8   95.47   16.48
  10  -1  -8   48.09   18.17
  10   1  -8   42.54   15.27
 -10  -1   8   80.41   18.83
 -10   1   9    4.64    9.58
  10  -1  -9   -1.76    4.89
  10   1  -9    0.74    4.30
 -10  -1   9   -0.04    8.82
  10  -1 -10    0.61    4.85
  10   1 -10   -1.88    4.50
 -10  -1  10   -2.51    8.20
  10  -1 -11    7.25    5.59
  10   1 -11   23.62    6.19
 -10  -1  11    1.71    7.60
  10  -1 -12   65.30   18.63
  10   1 -12   87.63   19.10
  10  -1 -13    0.74    4.14
  10   1 -13   -2.27    4.19
  10  -1 -14    8.44    5.09
  10   1 -14   11.42    4.95
  10  -1 -15   -1.67    4.22
  10   1 -15    1.12    4.38
  10  -1 -16   25.50    7.66
  10   1 -16   23.58    8.09
  10  -1 -17    0.93    4.00
  10   1 -17   -2.17    4.45
  10  -1 -18   10.98    5.33
  10   1 -18    7.51    4.94
  10  -1 -19    3.87    4.41
  10   1 -19    3.32    4.25
  10  -1 -20   -1.01    4.22
  10   1 -20   -2.48    4.35
 -10  -1  20    3.29    4.79
  10  -1 -21    1.58    4.29
  10   1 -21    2.08    4.48
 -10  -1  21   -0.05    5.44
  10  -1 -22   26.77   11.35
 -10  -1  22   69.70   13.16
 -10   1  23    0.54    4.73
  10  -1 -23    2.35    4.40
 -10  -1  23    8.13    5.75
 -10   1  24    2.52    5.93
  10  -1 -24    1.79    4.81
 -10  -1  24    8.18    5.32
 -10   1  25   -4.55    5.43
 -10  -1  25   -4.97    5.66
 -10   1  26    1.69    5.19
 -10  -1  26    3.12    4.92
 -10   1  27    1.70    4.43
 -10  -1  27   -1.57    5.45
 -10   1  28   -0.36    4.72
 -10  -1  28    4.96    5.28
  10   1 -29   -2.57    5.45
 -10  -1  29   -4.33    5.17
  10   1 -30   -2.69    5.88
 -10  -1  30   -3.70    5.07
  10   1 -31   -1.57    5.85
  10   1 -32    4.64    6.32
  10   1 -33    0.14    5.26
 -10   2   1   10.54    9.84
  10  -2  -1    1.11    5.64
  10   2  -1   -0.41    4.64
 -10  -2   1   -1.14    8.69
 -10   2   2   -4.04   10.05
  10  -2  -2   -0.34    5.62
  10   2  -2    1.75    4.38
 -10  -2   2    2.86    8.39
 -10   2   3    7.80    9.44
  10  -2  -3    0.40    5.38
  10   2  -3   -0.74    5.14
 -10  -2   3   -3.68    8.60
 -10   2   4  185.47   39.16
  10  -2  -4  136.94   36.87
  10   2  -4  144.97   36.55
 -10  -2   4  185.36   39.15
 -10   2   5   30.22   12.48
  10  -2  -5   29.46   10.49
  10   2  -5   37.82   10.25
 -10  -2   5   36.35   13.51
 -10   2   6   34.97   13.79
  10  -2  -6   28.18   10.71
  10  -2  -6   52.61   15.05
  10   2  -6   44.85   11.03
 -10  -2   6   27.08   12.92
 -10   2   7    9.43    9.75
  10  -2  -7   -0.43    5.60
  10   2  -7    4.97    4.99
 -10  -2   7    8.49    9.04
  10  -2  -8   17.08    6.13
  10   2  -8   -1.28    4.84
 -10  -2   8    5.47    7.74
  10  -2  -9    0.55    4.68
  10   2  -9    1.52    4.12
 -10  -2   9    6.42    8.52
  10  -2 -10   91.95   20.96
  10   2 -10   75.46   20.24
 -10  -2  10   82.74   22.93
  10  -2 -11    9.02    5.36
  10   2 -11   -2.21    5.01
 -10  -2  11    8.09    9.63
  10  -2 -12   -0.31    4.86
  10   2 -12    7.22    5.03
  10  -2 -13    3.03    4.43
  10   2 -13   -3.83    4.89
  10  -2 -14   25.85    6.68
  10   2 -14    9.39    5.99
  10  -2 -15    9.36    6.64
  10   2 -15   22.30    6.48
  10  -2 -16    3.44    4.53
  10   2 -16   14.49    5.40
  10  -2 -17   -4.12    4.80
  10   2 -17    1.35    3.74
 -10  -2  17    8.23    5.11
  10  -2 -18    8.76    5.15
 -10  -2  18   14.56    7.02
  10  -2 -19    0.09    4.17
  10   2 -19    0.13    4.81
 -10  -2  19    2.44    6.72
  10  -2 -20   26.71    8.95
 -10  -2  20   34.43   10.12
  10  -2 -21    0.56    4.26
 -10  -2  21    2.09    5.32
  10  -2 -22    1.55    4.72
 -10  -2  22   -1.92    4.65
  10  -2 -23   -1.14    4.72
 -10  -2  23    1.44    4.87
  10  -2 -24   12.92    6.17
 -10  -2  24   11.37    6.50
 -10   2  25   -0.78    4.47
  10  -2 -25    2.26    4.61
 -10  -2  25   -1.17    5.12
 -10   2  26    9.76    6.13
  10   2 -26    6.11    6.54
 -10  -2  26    8.74    5.62
  10   2 -27    4.76    5.49
 -10  -2  27    3.92    5.21
  10   2 -28   -1.33    5.85
 -10  -2  28   -0.04    5.50
  10   2 -29   -2.06    6.13
 -10  -2  29    5.52    5.45
  10   2 -30    4.63    6.43
 -10  -2  30    1.98    5.01
  10   2 -31   -3.06    6.03
 -10  -2  31    5.00    5.15
  10   2 -32   -3.09    6.49
 -10  -2  32   -1.64    4.88
  10   2 -33    3.56    6.30
 -10   3   1    1.47    9.60
  10  -3  -1   14.36    7.09
  10   3  -1   11.27    5.89
 -10   3   2  122.71   30.02
  10  -3  -2  103.46   27.48
  10   3  -2  113.20   26.91
 -10   3   3   51.48   16.62
  10  -3  -3   42.53   13.64
  10   3  -3   44.01   12.20
 -10   3   4   -3.73    8.87
  10  -3  -4   -1.37    5.66
  10  -3  -4   -0.91    9.31
  10   3  -4    2.54    4.31
 -10  -3   4   -3.53    8.89
 -10   3   5   12.20    9.85
  10  -3  -5   16.53    7.31
  10  -3  -5    8.52   10.65
  10   3  -5    6.18    4.98
 -10  -3   5   11.64    9.29
  10  -3  -6    6.89    7.84
  10   3  -6   25.40    7.25
 -10  -3   6   35.16   11.83
  10  -3  -7    3.10    6.00
  10   3  -7   12.85    5.82
 -10  -3   7    1.07    8.59
  10  -3  -8   29.84   14.03
  10   3  -8   63.05   14.11
 -10  -3   8   83.61   18.33
  10  -3  -9   -2.24    6.74
  10   3  -9    7.24    4.84
 -10  -3   9   23.31    9.56
  10  -3 -10    0.68    5.82
  10   3 -10    2.06    4.57
 -10  -3  10    0.13    8.60
  10  -3 -11   10.43    6.09
  10   3 -11    6.08    4.60
 -10  -3  11    5.53    7.70
  10  -3 -12   20.42    9.08
  10   3 -12   42.08    9.65
 -10  -3  12   24.60   12.95
  10  -3 -13    2.99    4.31
  10   3 -13    3.00    4.38
  10  -3 -14   -1.41    3.74
  10   3 -14    6.22    4.64
  10  -3 -15    1.16    4.75
  10   3 -15    9.54    5.11
 -10  -3  15    1.56    6.05
  10  -3 -16    5.32    5.63
  10   3 -16   13.59    5.86
 -10  -3  16   19.34    7.61
  10  -3 -17   15.04    6.13
 -10  -3  17   17.70    7.26
  10  -3 -18   19.78    7.20
 -10  -3  18   14.65    7.56
  10  -3 -19    4.35    4.42
 -10  -3  19   10.41    5.93
  10  -3 -20   -1.32    3.87
 -10  -3  20    1.13    4.67
  10  -3 -21   12.63    5.59
 -10  -3  21    9.92    5.93
  10  -3 -22   23.46    8.59
 -10  -3  22   31.36    9.57
  10  -3 -23    4.23    4.63
  10   3 -23    8.53    6.46
 -10  -3  23    8.75    5.97
  10  -3 -24    3.60    4.47
  10   3 -24    1.98    6.74
 -10  -3  24    0.75    4.92
  10  -3 -25   -0.20    4.32
  10   3 -25   -1.14    5.52
 -10  -3  25   -3.38    4.95
  10   3 -26    1.36    5.65
 -10  -3  26    7.73    5.77
  10   3 -27    6.35    5.54
 -10  -3  27    7.08    5.61
  10   3 -28    8.61    6.47
 -10  -3  28    7.63    5.74
  10   3 -29    0.44    5.92
 -10  -3  29   -1.34    5.00
  10   3 -30    4.51    5.75
 -10  -3  30    1.35    4.87
  10   3 -31    0.34    6.41
 -10  -3  31   -2.25    4.64
  10   3 -32    6.55    7.34
 -10  -3  32    7.30    5.86
  10   3 -33    3.10    6.26
 -10  -3  33    6.35    5.90
 -10   4   1   -0.81    8.80
  10  -4  -1   -1.78    6.33
  10   4  -1    1.87    4.00
 -10  -4   1   13.88    9.60
 -10   4   2    9.71   10.12
  10  -4  -2   -2.71    5.30
  10   4  -2   -2.06    4.42
 -10   4   3   25.69   11.45
  10  -4  -3    1.34    6.38
  10   4  -3   14.06    5.26
  10  -4  -4   58.81   18.82
  10   4  -4   82.98   18.45
  10  -4  -5   55.79   11.75
  10   4  -5   24.45   10.05
  10  -4  -6   48.30   13.37
  10   4  -6   44.03   12.16
  10  -4  -7    3.05    5.29
  10   4  -7   -3.57    4.57
 -10  -4   7   13.73    8.48
  10  -4  -8   45.31   13.53
  10   4  -8   47.77   12.86
 -10  -4   8   52.20   15.82
  10  -4  -9    2.16    5.62
  10   4  -9    5.38    5.04
 -10  -4   9   14.52    8.99
  10  -4 -10    4.78    6.06
  10   4 -10   15.51    6.16
 -10  -4  10   10.62    9.48
  10  -4 -11    5.44    5.27
  10   4 -11    2.40    4.54
 -10  -4  11    4.12    9.24
  10  -4 -12    6.36    5.28
  10   4 -12    2.70    4.16
 -10  -4  12   -0.92    5.65
 -10  -4  12   -1.07    9.41
  10  -4 -13    3.91    5.08
  10   4 -13    1.16    4.79
 -10  -4  13   -1.27    5.63
  10  -4 -14    5.28    5.77
  10   4 -14   21.50    7.05
 -10  -4  14   16.24    6.73
  10  -4 -15   12.07    6.03
 -10  -4  15    8.94    6.83
  10  -4 -16    7.69    5.60
 -10  -4  16    3.63    5.72
  10  -4 -17    8.41    4.61
 -10  -4  17    2.94    5.81
  10  -4 -18    2.44    4.28
 -10  -4  18    0.39    4.66
  10  -4 -19    2.81    4.17
  10   4 -19   24.44    7.44
 -10  -4  19    6.30    5.67
  10  -4 -20    6.72    6.12
  10   4 -20   22.53    7.77
 -10  -4  20   38.81    8.70
  10  -4 -21   12.13    4.93
  10   4 -21    5.68    6.07
 -10  -4  21    6.51    5.68
  10  -4 -22   -0.30    4.00
  10   4 -22    1.22    6.10
 -10  -4  22    3.24    4.74
  10  -4 -23   -0.58    3.99
  10   4 -23    6.65    6.38
 -10  -4  23    7.83    6.61
  10  -4 -24   10.88    5.50
  10   4 -24   15.76    8.09
 -10  -4  24   17.12    6.70
  10   4 -25    3.74    5.53
 -10  -4  25    1.98    5.21
  10   4 -26    5.89    7.04
 -10  -4  26   11.05    6.35
  10   4 -27   -1.70    7.07
 -10  -4  27   -5.37    6.26
  10   4 -28   -1.02    6.65
 -10  -4  28    3.05    5.52
  10   4 -29   -1.06    6.17
 -10  -4  29    3.81    5.30
  10   4 -30   -4.49    6.52
 -10  -4  30    4.96    4.98
  10   4 -31    1.20    6.52
 -10  -4  31   -2.82    5.77
  10   4 -32   -0.56    5.60
 -10  -4  32   -2.28    5.66
  10   4 -33    2.61    6.79
 -10  -4  33    0.97    5.36
 -10  -4  34   -1.42    5.57
  10  -5  -1   59.34   14.29
  10   5  -1   49.21   12.44
 -10  -5   1   24.30   14.16
  10  -5  -2  223.89   43.56
  10   5  -2  170.31   42.31
 -10  -5   2  152.42   44.05
  10  -5  -3    9.87    6.78
  10   5  -3   15.92    6.05
 -10  -5   3    4.22    9.99
  10  -5  -4   -2.90    6.37
  10   5  -4   -3.23    4.71
 -10  -5   4   -0.26    9.65
  10  -5  -5    2.18    5.55
  10   5  -5    3.78    4.58
  10  -5  -6   15.39    8.71
  10   5  -6   36.13    8.95
  10  -5  -7    6.55    9.56
  10   5  -7   49.46    9.54
  10  -5  -8   14.19    7.00
  10   5  -8   15.66    6.46
  10  -5  -9    2.36    5.19
  10   5  -9    3.40    4.15
 -10  -5   9   -2.96    6.10
  10  -5 -10   -4.10    5.32
  10   5 -10    0.40    4.26
 -10  -5  10   -1.87    4.47
 -10  -5  10    4.81    7.96
  10  -5 -11   -0.65    6.02
  10   5 -11   -2.30    5.92
 -10  -5  11   15.76    5.83
 -10  -5  11   11.02    8.05
  10  -5 -12   23.26    9.17
 -10  -5  12   16.47    8.63
 -10  -5  12   46.27   12.71
  10  -5 -13    3.11    5.80
 -10  -5  13   18.44    6.96
 -10  -5  13   10.71    7.79
  10  -5 -14   -1.06    5.44
 -10  -5  14    2.85    5.73
  10  -5 -15    5.05    5.50
  10   5 -15    2.76    5.33
 -10  -5  15    1.16    6.00
  10  -5 -16    3.53    5.29
  10   5 -16    2.41    5.40
 -10  -5  16    0.95    4.83
  10  -5 -17   16.52    7.26
  10   5 -17   26.77    9.08
 -10  -5  17   20.42    7.79
  10  -5 -18   16.69    5.99
  10   5 -18   -0.16    6.06
 -10  -5  18    6.60    6.29
  10  -5 -19   -0.84    4.21
  10   5 -19    0.84    5.68
 -10  -5  19   -0.73    5.15
  10  -5 -20   -1.59    4.56
  10   5 -20    2.51    4.80
 -10  -5  20   -4.31    5.92
  10  -5 -21    4.99    4.42
  10   5 -21   -0.72    5.88
 -10  -5  21    0.10    5.24
  10  -5 -22    2.97    5.10
  10   5 -22   17.86    8.31
 -10  -5  22   11.62    6.95
  10   5 -23   -0.16    6.17
 -10  -5  23    9.00    5.23
  10   5 -24    1.17    5.97
 -10  -5  24   -0.13    5.41
  10   5 -25   -4.26    7.00
 -10  -5  25   -0.38    4.44
  10   5 -26   -3.42    6.23
 -10  -5  26    0.84    5.26
  10   5 -27    4.64    6.00
 -10  -5  27    0.63    5.70
  10   5 -28    7.08    6.46
 -10  -5  28    0.80    4.93
  10   5 -29   -4.10    7.42
 -10  -5  29   -0.84    5.04
  10   5 -30   -3.81    5.53
 -10  -5  30   -4.33    5.54
  10   5 -31   -3.69    6.78
 -10  -5  31    1.87    5.33
  10   5 -32    4.34    6.36
 -10  -5  32    2.30    5.62
  10   5 -33   -2.04    6.27
 -10  -5  33   -0.97    5.81
 -10  -5  34   -2.44    5.52
 -10  -5  35   -1.83    5.50
  10  -6  -1    2.29    5.64
  10   6  -1    0.77    4.31
 -10  -6   1    3.04    8.75
  10  -6  -2   10.50    6.45
  10   6  -2    7.38    5.01
 -10  -6   2    4.76    9.19
  10  -6  -3   22.06    7.85
  10   6  -3   18.81    6.93
 -10  -6   3    3.08    9.35
  10  -6  -4   12.95    6.37
  10   6  -4   -0.71    4.62
 -10  -6   4    1.59    7.82
  10  -6  -5    8.20    8.11
  10   6  -5   24.67    6.92
 -10  -6   5   12.07    9.61
  10  -6  -6   22.39    9.30
  10   6  -6   22.02    8.16
 -10  -6   6   22.18    8.61
 -10  -6   6   43.45   12.56
  10  -6  -7   15.33    6.74
  10   6  -7    6.76    4.87
 -10  -6   7   -4.20    5.71
 -10  -6   7    2.84    7.92
  10  -6  -8   -3.14    6.50
  10   6  -8    6.74    4.96
 -10  -6   8    2.03    5.29
 -10  -6   8    5.87    9.36
  10  -6  -9   27.23   11.40
 -10  -6   9   40.09   10.99
  10  -6 -10   10.06    7.83
  10   6 -10   17.75    7.72
 -10  -6  10   22.17    7.87
  10  -6 -11   -1.29    5.69
  10   6 -11    5.78    5.71
 -10  -6  11   -2.01    5.31
  10  -6 -12   -0.79    5.48
 -10  -6  12    2.70    4.78
  10  -6 -13    7.98    5.57
 -10  -6  13    4.06    5.56
  10  -6 -14    5.20    5.83
  10   6 -14    3.68    5.18
 -10  -6  14    1.97    4.71
  10  -6 -15   16.18    6.30
  10   6 -15    6.48    7.99
 -10  -6  15   10.49    6.50
  10  -6 -16   -3.01    4.60
  10   6 -16    0.85    5.07
 -10  -6  16    6.07    4.97
  10  -6 -17   -3.01    5.08
  10   6 -17   -2.50    5.59
 -10  -6  17    1.48    4.31
  10  -6 -18   12.27    5.14
  10   6 -18    7.30    7.47
 -10  -6  18    3.54    5.59
  10  -6 -19    0.05    4.88
  10   6 -19    7.90    6.50
 -10  -6  19   18.16    6.72
  10  -6 -20    2.32    4.10
  10   6 -20    1.52    6.20
 -10  -6  20    0.86    4.76
  10  -6 -21    8.11    4.65
  10   6 -21    1.34    5.30
 -10  -6  21    4.22    4.97
  10   6 -22   -0.28    6.05
 -10  -6  22   -1.35    5.05
  10   6 -23    9.09    6.82
 -10  -6  23    2.02    5.13
  10   6 -24   -3.82    6.12
 -10  -6  24    2.00    5.29
  10   6 -25   -1.59    5.65
 -10  -6  25    1.97    4.78
  10   6 -26    4.82    6.62
 -10  -6  26   -1.41    7.09
  10   6 -27    7.35    6.49
 -10  -6  27   -2.10    5.33
  10   6 -28   -2.20    6.65
 -10  -6  28    5.86    5.59
  10   6 -29   -0.87    7.32
 -10  -6  29   -0.03    5.06
  10   6 -30    0.02    5.44
 -10  -6  30    0.73    5.10
  10   6 -31   13.30    7.81
 -10  -6  31    5.63    6.58
  10   6 -32    1.00    6.59
 -10  -6  32   -2.77    5.12
 -10  -6  33    3.05    5.47
  10  -7  -1   26.44   12.77
  10   7  -1   63.19   12.90
 -10  -7   1   57.07   13.81
 -10  -7   1   34.43   14.54
  10  -7  -2   -2.34    5.19
  10   7  -2    2.07    4.57
 -10  -7   2    0.00    5.24
 -10  -7   2   -5.56    9.41
  10  -7  -3   19.62    8.28
  10   7  -3   18.16    6.50
 -10  -7   3   14.28    7.12
 -10  -7   3   14.64   11.05
  10  -7  -4    4.95    5.54
  10   7  -4    0.16    3.95
 -10  -7   4    7.54    5.60
 -10  -7   4    2.85    8.87
  10  -7  -5   28.92   10.79
 -10  -7   5   37.19   10.39
 -10  -7   5   24.06   12.70
  10  -7  -6   -2.26    6.11
 -10  -7   6    4.21    5.57
 -10  -7   6    1.05    9.08
  10  -7  -7   29.18   10.44
 -10  -7   7   41.29   10.13
 -10  -7   7   13.84   11.27
  10  -7  -8   12.24    7.17
 -10  -7   8   24.49    7.35
 -10  -7   8   -0.93    8.78
  10  -7  -9    5.00    6.51
 -10  -7   9    4.20    5.76
 -10  -7   9   -5.61    7.83
  10  -7 -10    0.03    5.84
 -10  -7  10   -3.72    5.48
 -10  -7  10    6.55    7.40
  10  -7 -11   10.38    7.34
 -10  -7  11   13.57    6.88
  10  -7 -12    7.97    6.13
 -10  -7  12    6.38    5.75
  10  -7 -13   27.98    9.30
 -10  -7  13   21.89    8.76
  10  -7 -14   -1.47    6.13
 -10  -7  14   -0.67    4.07
  10  -7 -15    0.50    5.01
 -10  -7  15   -1.97    4.78
  10  -7 -16    3.05    5.85
  10   7 -16   -2.29    6.10
 -10  -7  16   -1.68    5.68
  10  -7 -17   31.27    7.14
  10   7 -17   -2.61    7.22
 -10  -7  17   15.39    7.31
  10  -7 -18   -0.13    4.25
  10   7 -18    0.01    5.58
 -10  -7  18    2.05    6.28
  10  -7 -19   -0.40    4.22
  10   7 -19   12.90    7.12
 -10  -7  19   -1.22    5.46
  10   7 -20   11.46    6.93
 -10  -7  20    3.26    5.87
  10   7 -21    9.89    6.70
 -10  -7  21    7.96    5.92
  10   7 -22   -0.49    6.25
 -10  -7  22   -6.17    6.00
  10   7 -23    0.86    7.30
 -10  -7  23    8.55    5.77
  10   7 -24    1.78    6.84
 -10  -7  24    7.23    5.79
  10   7 -25    0.92    6.43
 -10  -7  25    2.89    5.31
  10   7 -26    4.95    7.96
 -10  -7  26   -3.73    5.59
  10   7 -27   -0.62    6.18
 -10  -7  27    3.00    5.88
  10   7 -28    4.22    7.75
 -10  -7  28    2.08    5.45
  10   7 -29    4.36    6.97
 -10  -7  29    1.90    4.96
  10   7 -30    1.69    6.59
 -10  -7  30   -1.24    5.80
  10   7 -31   -1.35    6.60
  10   7 -32   -4.93    7.51
  10  -8  -1    1.90    5.78
 -10  -8   1    6.82    5.70
 -10  -8   1   13.34    8.91
  10  -8  -2    4.42    5.33
 -10  -8   2    0.50    4.63
 -10  -8   2   -2.11   10.11
  10  -8  -3    8.79    7.22
 -10  -8   3   23.35    7.54
 -10  -8   3   24.02   11.15
  10  -8  -4   30.26    9.02
 -10  -8   4   13.53    7.35
 -10  -8   4   27.34   10.81
  10  -8  -5   37.61   11.72
 -10  -8   5   36.73   11.07
 -10  -8   5   34.87   13.60
  10  -8  -6   -3.71    6.35
 -10  -8   6    5.84    5.76
 -10  -8   6   -5.20    9.28
  10  -8  -7    1.98    6.33
 -10  -8   7    2.94    5.33
 -10  -8   7   -7.55    8.21
  10  -8  -8    2.96    5.56
 -10  -8   8   -0.90    5.07
 -10  -8   8   -1.26    7.19
  10  -8  -9   10.58    6.59
 -10  -8   9   10.05    5.78
  10  -8 -10    5.15    6.48
 -10  -8  10    0.00    5.50
  10  -8 -11   26.32    9.35
 -10  -8  11   24.33    8.78
  10  -8 -12    5.22    6.11
 -10  -8  12    1.55    4.61
  10  -8 -13    5.89    6.93
 -10  -8  13    7.86    5.15
  10  -8 -14    1.68    5.77
 -10  -8  14    3.61    5.46
  10  -8 -15   14.64    7.28
 -10  -8  15    8.35    6.07
  10  -8 -16   -4.67    5.95
 -10  -8  16    3.54    5.68
  10  -8 -17    0.46    5.05
 -10  -8  17   -2.81    4.77
  10  -8 -18   -3.53    5.33
 -10  -8  18   -1.48    5.08
 -10  -8  19   16.13    7.43
 -10  -8  20   -4.62    4.98
 -10  -8  21   -2.93    6.75
 -10  -8  22   -1.77    5.62
 -10  -8  23   16.28    7.15
 -10  -8  24    5.31    4.97
 -10  -8  25   -0.10    4.68
  10   8 -26    5.28    7.31
 -10  -8  26    5.77    6.21
  10   8 -27   -5.94    9.65
 -10  -8  27    1.37    5.40
  10   8 -28    1.82    6.92
 -10  -8  28   -3.18    5.63
  10   8 -29    4.64    7.76
  10   8 -30   -4.03    8.49
  10   8 -31    3.42    7.01
  10   8 -32    1.00    7.04
  10  -9  -1   33.56   11.06
 -10  -9   1   25.84   10.16
 -10  -9   1   36.93   12.44
  10  -9  -2   11.88    7.22
 -10  -9   2    0.00    4.80
 -10  -9   2   -0.19    6.49
  10  -9  -3   22.05    9.60
 -10  -9   3   26.21    9.02
 -10  -9   3   31.39   12.34
  10  -9  -4    1.45    6.36
 -10  -9   4    6.17    5.18
 -10  -9   4    2.71    7.54
  10  -9  -5    7.16    6.28
 -10  -9   5   10.10    5.95
 -10  -9   5    5.83    7.18
  10  -9  -6    4.19    5.44
 -10  -9   6   -3.50    6.27
 -10  -9   6    1.36    7.55
  10  -9  -7   33.98   10.85
 -10  -9   7   32.57   10.43
  10  -9  -8    0.00    5.37
 -10  -9   8    1.90    4.55
  10  -9  -9    8.94    6.38
 -10  -9   9    2.11    4.88
  10  -9 -10    1.21    6.38
 -10  -9  10    0.76    4.81
  10  -9 -11   13.91    7.02
 -10  -9  11    8.80    5.79
  10  -9 -12   -7.32    7.40
 -10  -9  12   -5.54    6.20
  10  -9 -13    6.15    6.44
 -10  -9  13   11.09    5.63
  10  -9 -14   -0.50    6.02
 -10  -9  14   -2.15    5.94
  10  -9 -15   -3.06    5.77
 -10  -9  15    0.24    5.69
  10  -9 -16   -1.70    6.32
 -10  -9  16   -2.84    5.56
 -10  -9  17   24.50    8.73
 -10  -9  18   -0.34    5.03
 -10  -9  19   -3.78    6.01
 -10  -9  20   -4.97    5.83
 -10  -9  21    6.16    6.20
 -10  -9  22   -0.05    5.14
 -10  -9  23   14.07    6.81
 -10  -9  24    0.00    5.21
 -10  -9  25   -5.26    6.65
 -10  -9  26   -1.79    5.41
  10 -10  -1   -1.58    6.43
 -10 -10   1    8.35    5.59
 -10 -10   1    7.91    8.72
  10 -10  -2   -4.98    6.57
 -10 -10   2   -4.70    5.41
 -10 -10   2    9.68    7.89
  10 -10  -3   -0.45    6.75
 -10 -10   3   15.31    6.06
 -10 -10   3    2.23    7.33
  10 -10  -4   -0.55    6.26
 -10 -10   4   -3.95    5.20
  10 -10  -5   37.90   11.21
 -10 -10   5   25.28    9.84
  10 -10  -6    1.80    5.99
 -10 -10   6   -1.49    5.06
  10 -10  -7    3.04    6.03
 -10 -10   7   -1.06    5.78
  10 -10  -8    4.44    5.60
 -10 -10   8    0.28    4.61
  10 -10  -9    5.36    6.38
 -10 -10   9    0.40    5.70
  10 -10 -10   -0.38    5.92
 -10 -10  10    3.69    4.41
  10 -10 -11    0.06    5.37
 -10 -10  11    0.77    4.92
  10 -10 -12    6.02    6.10
 -10 -10  12   -2.19    6.01
  10 -10 -13   15.12    9.03
 -10 -10  13   29.03    8.85
  10 -10 -14    4.31    5.54
 -10 -10  14    0.33    5.88
 -10 -10  15   12.50    6.82
 -10 -10  16   -1.35    5.37
 -10 -10  17    0.10    5.40
 -10 -10  18    2.94    4.41
 -10 -10  19   12.46    7.19
 -10 -10  20    3.92    4.79
 -10 -10  21   -3.05    6.15
 -10 -10  22   -1.03    4.68
 -10 -10  23    4.14    5.55
  10 -11  -1    3.13    6.60
 -10 -11   1   21.77    6.75
  10 -11  -2   -0.19    6.88
 -10 -11   2   -2.03    4.78
  10 -11  -3   14.99    7.11
 -10 -11   3    3.93    5.13
  10 -11  -4    2.41    6.32
 -10 -11   4    2.59    5.54
  10 -11  -5    4.45    6.50
 -10 -11   5    8.11    5.26
  10 -11  -6   -3.83    6.34
 -10 -11   6   -2.13    4.91
  10 -11  -7   15.87   10.75
 -10 -11   7   61.42   11.82
  10 -11  -8    4.45    6.83
 -10 -11   8    0.38    5.09
  10 -11  -9   -1.63    5.64
 -10 -11   9   -0.25    6.10
  10 -11 -10   -2.93    6.65
 -10 -11  10   -4.30    5.37
  10 -11 -11   11.54    7.55
 -10 -11  11   16.62    7.25
  10 -11 -12   -2.41    6.03
 -10 -11  12    2.69    5.05
 -10 -11  13    5.14    5.00
 -10 -11  14   -1.25    5.52
 -10 -11  15    1.63    5.96
 -10 -11  16    3.98    5.03
 -10 -11  17    2.31    5.85
 -10 -11  18    0.42    6.30
 -10 -11  19   -1.14    5.12
 -10 -11  20    6.97    5.40
  10 -12  -1    1.02    6.25
 -10 -12   1    1.33    5.17
  10 -12  -2    0.13    6.51
 -10 -12   2    2.82    5.30
  10 -12  -3   13.87    7.20
 -10 -12   3   -0.86    5.17
  10 -12  -4   -3.79    6.14
 -10 -12   4    4.42    5.44
  10 -12  -5   -1.98    6.69
 -10 -12   5   17.87    6.66
  10 -12  -6   -2.06    5.68
 -10 -12   6    1.95    5.93
  10 -12  -7   -0.44    5.50
 -10 -12   7   -0.83    5.87
  10 -12  -8    1.00    6.51
 -10 -12   8   -6.11    5.53
  10 -12  -9    8.75    8.32
 -10 -12   9   23.54    7.77
  10 -12 -10   -1.67    5.84
 -10 -12  10    0.26    4.23
  10 -12 -11   -0.02    6.54
 -10 -12  11    5.99    4.57
 -10 -12  12   -0.99    5.39
 -10 -12  13   -3.53    5.95
 -10 -12  14   -0.97    4.97
 -10 -12  15   -4.77    6.66
 -10 -12  16   10.62    6.46
 -10 -12  17   -2.72    5.35
  10 -13  -1    9.55    6.77
 -10 -13   1   11.17    5.96
  10 -13  -2    4.51    6.54
 -10 -13   2    2.11    5.22
  10 -13  -3   -4.79    7.51
 -10 -13   3   13.29    6.32
  10 -13  -4   -0.69    6.94
 -10 -13   4    1.71    5.50
  10 -13  -5    5.08    6.46
 -10 -13   5    5.31    5.39
  10 -13  -6   -0.65    6.26
 -10 -13   6   -1.81    4.62
  10 -13  -7   -2.34    6.69
 -10 -13   7    2.27    5.18
  10 -13  -8    3.81    6.32
 -10 -13   8   -4.05    6.04
  10 -13  -9    0.81    6.60
 -10 -13   9    2.20    5.17
 -10 -13  10    4.94    5.52
 -10 -13  11    2.12    5.61
 -10 -13  12   12.78    6.39
 -10 -13  13    7.58    5.67
 -10 -13  14    0.24    5.67
  10 -14  -1    2.00    6.68
 -10 -14   1    1.72    5.57
  10 -14  -2    4.51    6.53
 -10 -14   2    2.36    4.98
  10 -14  -3    3.16    6.85
 -10 -14   3    7.71    6.61
  10 -14  -4   -1.07    5.63
 -10 -14   4   12.10    5.94
  10 -14  -5    6.10    7.28
 -10 -14   5   13.83    6.63
  10 -14  -6   -3.76    6.37
 -10 -14   6   -1.33    5.59
  10 -14  -7   -2.87    6.69
 -10 -14   7   -1.16    5.77
 -10 -14   8   -2.01    5.82
 -10 -14   9    5.85    5.57
 -10 -14  10    4.29    5.76
  10 -15  -1   -4.31    7.19
 -10 -15   1    2.23    5.35
  10 -15  -2    9.18    7.46
 -10 -15   2    0.23    5.40
  10 -15  -3   -0.52    6.89
 -10 -15   3    7.29    5.78
  10 -15  -4    2.30    6.33
 -10 -15   4    4.01    5.09
  10 -15  -5    6.40    6.81
 -10 -15   5   -3.48    5.59
 -10 -15   6   -2.15    5.72
  10 -16  -3   -1.66    6.68
  -9   0   1   25.43   11.10
  -9   0   2   -2.25    8.13
  -9   0   3  154.48   38.27
  -9   0   4    2.05    7.32
   9   0  -4    4.31    6.98
  -9   0   5   32.02   14.92
   9   0  -5   78.98   16.99
  -9   0   6    5.63    6.91
   9   0  -6    1.44    4.44
   9   0  -6    0.15    8.35
  -9   0   7  115.52   34.03
   9   0  -7  161.22   32.50
   9   0  -7  110.95   33.88
  -9   0   8    2.85    6.67
   9   0  -8   -3.30    4.34
   9   0  -8   -2.85    8.11
  -9   0   9  126.86   22.92
   9   0  -9   67.79   19.16
   9   0  -9   67.33   21.65
  -9   0  10   -2.80    7.39
   9   0 -10    0.83    4.38
   9   0 -10   -4.81    8.41
  -9   0  11    2.55    8.30
   9   0 -11    9.41    4.64
   9   0 -11    3.43    8.58
  -9   0  12   -1.14    8.08
   9   0 -12   -1.95    4.15
   9   0 -12   -4.43    9.64
   9   0 -13  162.21   38.13
   9   0 -14   -0.33    4.04
   9   0 -15   18.55    6.66
   9   0 -16   -2.01    4.13
   9   0 -17   13.81    5.62
   9   0 -18   -2.24    4.12
   9   0 -19   46.47   12.50
   9   0 -20   -3.06    4.70
  -9   0  21   25.23    6.97
   9   0 -21    4.74    5.12
  -9   0  22    2.72    4.98
  -9   0  23   46.28   12.93
  -9   0  24   -0.76    4.67
  -9   0  25   34.90   10.08
  -9   0  26   -0.91    4.82
  -9   0  27   -2.67    4.49
  -9   0  28   -3.13    4.87
  -9   0  29   16.28    6.69
   9   0 -30   -0.75    5.02
   9   0 -31   -0.67    4.52
   9   0 -32   -0.51    4.41
   9   0 -33   15.17    7.00
   9   0 -34    1.07    4.48
  -9   1   1  457.52   94.85
  -9  -1   1  366.07   93.92
  -9   1   2    5.80    8.00
   9  -1  -2   -0.88    8.37
  -9  -1   2   -3.22    7.91
  -9   1   3    5.64    6.96
   9  -1  -3   -0.01    7.70
  -9  -1   3   -1.80    6.98
  -9   1   4   29.47   13.26
   9  -1  -4   64.04   15.24
  -9  -1   4   41.64   13.82
  -9   1   5  134.72   33.52
   9  -1  -5  106.76   32.83
   9   1  -5  147.18   31.46
  -9  -1   5  124.92   32.96
  -9   1   6   -0.25    8.26
   9  -1  -6   -0.01    8.34
   9   1  -6    0.53    4.73
   9   1  -6   -0.69    6.48
  -9  -1   6   -1.14    7.68
  -9   1   7   52.53   15.31
   9  -1  -7   36.42   12.64
   9  -1  -7   60.51   15.65
   9   1  -7   56.12   12.72
   9   1  -7   55.25   15.66
  -9  -1   7   22.61   14.49
  -9   1   8   -3.54    7.93
   9  -1  -8   -0.53    4.84
   9  -1  -8   -0.13    7.27
   9   1  -8    0.79    4.47
   9   1  -8   27.62    8.89
  -9  -1   8    0.95    9.22
  -9   1   9   27.46    9.88
   9  -1  -9   17.13    6.44
   9  -1  -9   28.14   11.41
   9   1  -9   12.68    5.98
   9   1  -9   11.10    9.66
  -9  -1   9   16.53    9.54
  -9   1  10   -0.08    7.32
   9  -1 -10    1.64    4.70
   9  -1 -10   -0.03    8.44
   9   1 -10   -2.04    3.87
   9   1 -10   -5.17    8.15
  -9  -1  10    1.66    7.26
  -9   1  11  110.66   27.80
   9  -1 -11  114.33   26.02
   9  -1 -11  125.58   28.67
   9   1 -11   99.35   25.84
   9   1 -11  119.34   28.61
  -9  -1  11   89.48   27.43
   9  -1 -12    2.96    4.69
   9   1 -12    6.77    4.74
   9   1 -12   -2.29    8.82
  -9  -1  12   -4.95    7.44
   9  -1 -13    1.64    4.77
   9   1 -13    6.00    4.74
  -9  -1  13   -8.07    8.49
   9  -1 -14    1.59    4.13
   9   1 -14   -0.77    4.80
   9  -1 -15    6.76    7.08
   9   1 -15   64.81    9.14
   9  -1 -16    4.38    4.26
   9   1 -16    6.87    4.97
   9  -1 -17   42.91   10.03
   9   1 -17   24.12    9.16
   9  -1 -18   -0.33    4.26
   9   1 -18    2.83    4.88
   9  -1 -19   -1.21    4.38
   9   1 -19   -0.59    4.34
  -9  -1  19    3.34    5.29
   9  -1 -20    0.83    4.24
   9   1 -20   15.00    4.99
  -9  -1  20    6.10    5.61
   9  -1 -21   40.38   13.61
  -9  -1  21   69.85   14.66
  -9   1  22   -2.35    5.05
   9  -1 -22    1.13    4.22
  -9  -1  22    1.76    5.52
  -9   1  23    5.90    5.27
   9  -1 -23   -0.61    4.97
  -9  -1  23    5.86    5.60
  -9   1  24   -0.03    5.75
  -9  -1  24    5.24    4.57
  -9   1  25    9.86    5.49
  -9  -1  25    3.54    5.24
  -9   1  26    0.28    4.55
  -9  -1  26   -2.03    4.53
  -9   1  27   14.95    7.44
  -9  -1  27   30.10    7.95
  -9   1  28   -0.62    4.33
   9   1 -28   -0.64    5.99
  -9  -1  28    3.75    4.56
   9   1 -29   -0.41    4.58
  -9  -1  29   -0.78    4.18
   9   1 -30   -1.37    5.22
  -9  -1  30   -2.32    4.78
   9   1 -31    7.26    6.30
   9  -1 -32   -1.61    4.57
   9   1 -32   -4.68    6.44
   9  -1 -33   -1.43    5.41
   9   1 -33   -0.81    4.61
   9  -1 -34   -1.19    5.21
   9   1 -34    3.30    6.19
  -9   2   1   20.10   12.15
   9  -2  -1   44.26   10.11
   9  -2  -1    4.74    9.78
  -9  -2   1   49.54   12.54
  -9   2   2    6.81    8.04
   9  -2  -2   -1.55    5.00
   9  -2  -2    6.88    8.22
  -9  -2   2    7.22    8.77
  -9   2   3  136.54   26.24
   9  -2  -3   58.50   22.62
   9  -2  -3  102.86   25.11
   9   2  -3  119.67   23.13
  -9  -2   3   90.51   24.41
  -9   2   4    4.86    9.57
   9  -2  -4    4.87    5.51
   9  -2  -4    4.80    7.78
   9   2  -4    5.73    4.31
  -9  -2   4    0.28    7.12
  -9   2   5    8.58    8.57
   9  -2  -5   10.37    6.89
   9  -2  -5   12.92    9.63
   9   2  -5   21.43    6.32
  -9  -2   5   32.06   10.30
  -9   2   6   -5.68    8.45
   9  -2  -6   -1.93    4.75
   9  -2  -6   -1.27    8.34
   9   2  -6   -0.86    3.40
  -9  -2   6    8.60    8.09
  -9   2   7   49.15   16.71
   9  -2  -7   36.67   14.30
   9  -2  -7   31.68   16.61
   9   2  -7   91.54   15.00
  -9  -2   7   74.24   17.46
  -9   2   8   22.77   10.30
   9  -2  -8    6.49    7.41
   9  -2  -8   39.10   11.57
   9   2  -8   28.19    7.50
  -9  -2   8   32.04   11.09
  -9   2   9   32.25   12.04
   9  -2  -9   28.55    9.68
   9  -2  -9   35.76   12.72
   9   2  -9   29.98    9.06
   9   2  -9   39.12   12.90
  -9  -2   9   39.51   12.44
  -9   2  10    4.46    7.74
   9  -2 -10    0.00    4.45
   9  -2 -10    5.19    8.43
   9   2 -10   -3.84    4.63
   9   2 -10    4.64    8.25
  -9  -2  10    0.64    6.71
   9  -2 -11   -0.29    5.03
   9   2 -11   -4.09    4.80
   9   2 -11    7.87    7.88
  -9  -2  11   -0.93    7.15
   9  -2 -12    5.20    4.96
   9   2 -12    8.18    4.68
   9   2 -12   29.12   10.24
  -9  -2  12    8.43    9.50
   9  -2 -13   29.77    9.26
   9   2 -13   22.33    8.83
   9   2 -13   45.29   12.44
  -9  -2  13   40.93   12.51
   9  -2 -14   43.13    8.97
   9   2 -14   17.97    7.92
   9  -2 -15    3.46    4.72
   9   2 -15   12.36    5.46
   9  -2 -16   -3.59    4.53
   9   2 -16   -0.87    4.21
  -9  -2  16   -2.77    5.35
   9  -2 -17   26.76    8.33
   9   2 -17   29.15    8.67
  -9  -2  17   24.73    8.89
   9  -2 -18   -3.10    4.48
   9   2 -18   -0.20    4.43
  -9  -2  18   -0.43    5.38
   9  -2 -19   85.04   22.53
  -9  -2  19  107.53   23.50
   9  -2 -20    5.35    4.37
  -9  -2  20    3.93    5.54
   9  -2 -21   -1.42    3.84
  -9  -2  21    1.35    5.01
   9  -2 -22   14.20    5.72
  -9  -2  22    6.61    5.84
   9  -2 -23   25.62   10.12
  -9  -2  23   59.68   11.87
  -9   2  24    0.59    4.84
   9  -2 -24   -1.59    4.34
  -9  -2  24    7.11    5.12
  -9   2  25   12.33    5.75
   9   2 -25    5.29    6.01
  -9  -2  25    7.95    5.53
  -9   2  26    1.23    4.45
   9   2 -26    1.12    4.94
  -9  -2  26   -1.19    4.39
   9   2 -27    0.85    4.96
  -9  -2  27    2.54    5.11
   9   2 -28   -2.51    5.53
  -9  -2  28    7.24    4.72
   9   2 -29   -1.26    5.67
  -9  -2  29    4.79    5.74
   9   2 -30   -2.15    5.77
  -9  -2  30   -3.49    4.90
   9   2 -31    3.98    6.61
  -9  -2  31   -2.81    5.22
   9   2 -32   -2.89    5.24
  -9  -2  32   -4.10    5.61
   9   2 -33    6.62    6.47
   9  -2 -34    0.22    5.21
   9   2 -34   -0.06    5.69
  -9   3   1  174.10   42.85
   9  -3  -1  135.79   40.91
   9  -3  -1  152.51   42.29
   9   3  -1  232.03   41.21
  -9  -3   1  172.71   42.24
  -9   3   2   92.42   17.39
   9  -3  -2   37.70   12.82
   9  -3  -2   35.11   14.80
   9   3  -2   48.44   12.08
  -9  -3   2   33.20   14.04
  -9   3   3    6.41    8.76
   9  -3  -3   -1.17    4.00
   9  -3  -3   -1.37    9.18
   9   3  -3    1.09    3.94
  -9  -3   3   10.87    7.50
  -9   3   4   14.99    9.07
   9  -3  -4   -5.16    5.89
   9  -3  -4    3.32    8.39
   9   3  -4    0.22    4.08
  -9  -3   4   12.39    8.15
  -9   3   5   50.99   16.73
   9  -3  -5   37.17   14.00
   9  -3  -5   71.57   17.40
   9   3  -5   65.04   13.86
  -9  -3   5   39.53   15.69
  -9   3   6   51.61   14.32
   9  -3  -6   41.24   11.82
   9  -3  -6   65.23   16.08
   9   3  -6   30.26   10.66
  -9  -3   6   38.70   12.99
  -9   3   7   16.53   10.20
   9  -3  -7   19.27    8.85
   9  -3  -7   34.33   11.58
   9   3  -7   25.03    7.55
  -9  -3   7   42.36   13.62
  -9   3   8    2.23    7.54
   9  -3  -8   -0.81    4.98
   9  -3  -8   -6.06    9.79
   9   3  -8   -0.51    4.13
  -9  -3   8   -1.60    8.75
   9  -3  -9   -0.52    5.16
   9   3  -9    2.26    4.46
  -9  -3   9    3.23    7.83
   9  -3 -10    4.05    5.09
   9   3 -10   -1.54    4.52
  -9  -3  10   -0.25    7.81
   9  -3 -11   94.21   25.53
   9   3 -11   95.46   25.27
  -9  -3  11  177.06   29.16
   9  -3 -12   16.82    6.54
   9   3 -12    9.66    5.24
  -9  -3  12   20.91   10.61
   9  -3 -13    7.16    4.72
   9   3 -13    0.79    4.35
  -9  -3  13   12.60    8.73
   9  -3 -14   -1.40    3.84
   9   3 -14   -1.63    4.27
  -9  -3  14    1.95    5.12
  -9  -3  14   -2.08    6.50
   9  -3 -15   52.16   17.75
   9   3 -15   81.87   18.54
  -9  -3  15  101.11   19.20
   9  -3 -16    7.36    5.53
  -9  -3  16   20.39    6.43
   9  -3 -17   19.27    7.41
  -9  -3  17   32.49    8.94
   9  -3 -18   -5.69    4.89
  -9  -3  18    0.14    5.00
   9  -3 -19    4.31    4.08
  -9  -3  19   -2.10    4.91
   9  -3 -20    4.84    4.82
  -9  -3  20    7.87    5.14
   9  -3 -21   34.26   11.22
  -9  -3  21   52.04   12.10
   9  -3 -22   10.63    5.05
   9   3 -22   17.44    6.66
  -9  -3  22    3.95    5.78
   9  -3 -23    0.10    4.65
   9   3 -23    2.59    5.53
  -9  -3  23   15.04    5.99
   9  -3 -24   -0.53    3.47
   9   3 -24    4.83    5.34
  -9  -3  24    0.88    4.32
  -9   3  25   17.20    6.44
   9  -3 -25    5.97    5.25
   9   3 -25    4.36    6.47
  -9  -3  25   21.81    6.75
   9   3 -26    2.58    5.69
  -9  -3  26    5.83    4.80
   9   3 -27   12.76    6.11
  -9  -3  27    3.25    5.13
   9   3 -28   -0.58    5.54
  -9  -3  28    2.36    4.84
   9   3 -29   -0.75    6.26
  -9  -3  29    4.03    5.33
   9   3 -30   -1.28    4.72
  -9  -3  30    0.67    5.09
   9   3 -31   17.12    7.03
  -9  -3  31    8.42    6.43
   9   3 -32    3.12    5.41
  -9  -3  32   -0.60    5.14
   9   3 -33    5.58    6.57
  -9  -3  33    4.33    4.81
   9   3 -34   -0.77    5.86
  -9   4   1   -5.00    7.69
   9  -4  -1   -0.13    5.39
   9  -4  -1    2.95    8.53
   9   4  -1    6.91    4.06
  -9   4   2   31.04   17.55
   9  -4  -2   62.07   15.91
   9  -4  -2   60.83   17.50
   9   4  -2   62.32   15.00
  -9  -4   2   69.89   17.92
  -9   4   3   57.11   18.17
   9  -4  -3   48.06   15.63
   9  -4  -3   51.65   17.55
   9   4  -3   63.83   15.09
  -9  -4   3   76.38   17.79
  -9   4   4   52.14   16.33
   9  -4  -4   55.99   14.37
   9  -4  -4   38.10   15.75
   9   4  -4   48.31   13.23
  -9  -4   4   55.75   15.89
  -9   4   5   87.77   23.61
   9  -4  -5   83.20   21.41
   9  -4  -5   82.00   23.50
   9   4  -5   80.87   20.77
  -9  -4   5  100.94   23.59
  -9   4   6   13.87    9.67
   9  -4  -6    4.33    5.58
   9  -4  -6    0.31    7.28
   9   4  -6   -1.13    3.73
  -9  -4   6    1.68    7.43
   9  -4  -7   44.51   14.61
   9   4  -7   59.68   14.63
  -9  -4   7   68.62   17.28
   9  -4  -8  112.31   25.42
   9   4  -8   84.06   24.33
  -9  -4   8  138.51   27.77
   9  -4  -9   79.28   18.91
   9   4  -9   65.00   18.21
  -9  -4   9   84.17   20.94
   9  -4 -10    0.27    5.39
   9   4 -10    0.47    3.96
  -9  -4  10   10.36    8.14
   9  -4 -11    2.25    5.55
   9   4 -11    4.34    4.77
  -9  -4  11   10.04    6.25
  -9  -4  11   28.24   10.07
   9  -4 -12   -4.83    5.31
   9   4 -12    4.65    5.02
  -9  -4  12   -0.10    5.85
  -9  -4  12   -1.88    6.99
   9  -4 -13   22.28   10.39
   9   4 -13   51.92   11.00
  -9  -4  13   38.47   11.09
  -9  -4  13   36.66   12.95
   9  -4 -14    1.58    4.88
  -9  -4  14    7.18    5.75
  -9  -4  14   18.79   10.18
   9  -4 -15    6.88    6.46
  -9  -4  15   42.91    8.26
   9  -4 -16    3.47    4.06
  -9  -4  16   -2.21    4.83
   9  -4 -17   15.70    6.94
  -9  -4  17   26.62    8.12
   9  -4 -18   51.13   14.08
   9   4 -18   54.42   15.12
  -9  -4  18   58.73   14.97
   9  -4 -19   17.79    8.71
   9   4 -19   44.68   10.76
  -9  -4  19   37.80   10.06
   9  -4 -20   -0.96    4.24
   9   4 -20   -0.62    5.35
  -9  -4  20    0.01    5.10
   9  -4 -21    4.13    4.43
   9   4 -21   -2.95    5.41
  -9  -4  21   -3.01    4.83
   9  -4 -22    1.94    4.46
   9   4 -22   -3.38    5.75
  -9  -4  22   11.53    5.56
   9  -4 -23   23.46    8.07
   9   4 -23   22.49    9.35
  -9  -4  23   32.15    9.28
   9  -4 -24   12.47    5.08
   9   4 -24    5.59    6.03
  -9  -4  24   13.50    6.15
   9   4 -25   -1.68    5.76
  -9  -4  25   -0.02    5.20
   9   4 -26    5.89    6.61
  -9  -4  26    7.19    5.80
   9   4 -27    2.82    6.25
  -9  -4  27   -1.46    5.36
   9   4 -28   10.00    6.75
  -9  -4  28   -0.22    4.90
   9   4 -29    3.19    5.88
  -9  -4  29    0.62    5.40
   9   4 -30    3.02    6.13
  -9  -4  30   -1.33    5.34
   9   4 -31   -2.48    5.99
  -9  -4  31   -2.93    5.44
   9   4 -32   -0.19    5.12
  -9  -4  32    9.36    5.19
   9   4 -33   -0.21    6.72
  -9  -4  33   -0.40    5.72
   9   4 -34    2.29    6.02
  -9  -4  34    1.91    4.43
  -9   5   1  150.23   34.27
   9  -5  -1  184.78   32.74
   9  -5  -1  150.40   33.66
   9   5  -1   98.98   30.90
  -9   5   2   44.20   16.21
   9  -5  -2   71.13   14.88
   9  -5  -2   58.00   16.38
   9   5  -2   40.80   12.67
  -9   5   3    0.23    8.44
   9  -5  -3    5.60    6.30
   9  -5  -3    8.79    8.27
   9   5  -3    8.81    4.94
  -9   5   4   78.15   24.30
   9  -5  -4   78.52   22.61
   9   5  -4  108.12   22.40
   9  -5  -5   22.42    9.74
   9   5  -5   35.85    9.38
   9  -5  -6   37.37   10.78
   9   5  -6   27.55    9.69
  -9  -5   6   40.86   12.92
   9  -5  -7   65.78   19.18
   9   5  -7   78.62   18.70
  -9  -5   7   80.83   20.88
   9  -5  -8   -1.71    6.11
   9   5  -8   -0.93    3.99
  -9  -5   8    6.50    5.33
  -9  -5   8   -2.61    8.30
   9  -5  -9    0.50    4.95
   9   5  -9   -0.29    4.30
  -9  -5   9   -2.51    5.43
  -9  -5   9   -2.83    7.73
   9  -5 -10    2.28    5.12
   9   5 -10    6.50    5.49
  -9  -5  10   -1.43    4.89
  -9  -5  10   -4.66    9.41
   9  -5 -11   31.08   12.24
  -9  -5  11   48.87   12.53
  -9  -5  11   72.90   16.08
   9  -5 -12   10.35    7.26
  -9  -5  12   27.31    7.84
  -9  -5  12   27.19   10.83
   9  -5 -13   -1.75    5.18
  -9  -5  13   -1.90    4.69
  -9  -5  13    0.46    6.37
   9  -5 -14    3.15    5.30
  -9  -5  14   14.51    5.89
   9  -5 -15   10.53    5.20
  -9  -5  15   -1.66    5.56
   9  -5 -16   18.98    7.12
   9   5 -16   12.96    7.65
  -9  -5  16   28.87    8.32
   9  -5 -17   22.29   10.74
   9   5 -17   45.99   12.08
  -9  -5  17   55.44   11.86
   9  -5 -18   -0.30    4.15
   9   5 -18    6.32    6.13
  -9  -5  18    7.09    4.71
   9  -5 -19    1.94    3.76
   9   5 -19    6.33    4.82
  -9  -5  19   10.08    5.30
   9  -5 -20    2.24    4.25
   9   5 -20    3.51    7.26
  -9  -5  20   -2.14    4.98
   9  -5 -21   22.53    6.58
   9   5 -21   12.78    7.28
  -9  -5  21   12.56    6.71
   9  -5 -22   25.31    8.35
   9   5 -22   41.47   11.18
  -9  -5  22   26.81    9.53
   9   5 -23    8.85    6.22
  -9  -5  23    4.05    5.34
   9   5 -24    4.93    6.04
  -9  -5  24   -0.99    4.33
   9   5 -25    0.57    5.63
  -9  -5  25   10.86    6.01
   9   5 -26   18.39    8.78
  -9  -5  26    8.89    6.64
   9   5 -27   -4.50    7.53
  -9  -5  27    2.55    5.08
   9   5 -28    1.35    7.05
  -9  -5  28    1.28    4.88
   9   5 -29    1.74    6.73
  -9  -5  29   -1.40    4.77
   9   5 -30    6.24    6.60
  -9  -5  30    4.21    5.35
   9   5 -31    4.15    7.40
  -9  -5  31    4.46    5.40
   9   5 -32   -0.05    7.50
  -9  -5  32    0.66    4.68
   9   5 -33    1.43    6.90
  -9  -5  33    5.42    5.12
   9   5 -34   -1.30    5.70
  -9  -5  34   -3.90    5.62
  -9  -5  35   -0.34    4.94
  -9   6   1   -0.98    9.22
   9  -6  -1    4.79    6.27
   9   6  -1    0.63    4.27
  -9  -6   1   -2.26    8.22
   9  -6  -2  117.77   25.21
   9   6  -2  101.99   24.06
  -9  -6   2   72.79   25.25
   9  -6  -3   27.57    9.31
   9   6  -3   17.68    7.29
  -9  -6   3   24.67   11.70
   9  -6  -4   26.38   10.65
   9   6  -4   27.45    9.62
  -9  -6   4   53.14   11.24
   9  -6  -5   33.08   11.60
   9   6  -5   51.74   11.78
  -9  -6   5   35.88   11.60
   9  -6  -6   10.45    6.85
   9   6  -6   13.73    6.08
   9   6  -6   25.90    7.72
  -9  -6   6    6.53    5.81
   9  -6  -7    2.66    6.02
   9   6  -7    9.74    7.33
  -9  -6   7   31.98    7.61
   9  -6  -8   50.13   16.29
   9   6  -8   71.54   16.73
  -9  -6   8   61.68   15.97
   9  -6  -9    2.86    5.95
   9   6  -9    3.21    5.38
  -9  -6   9    5.97    5.35
   9  -6 -10   -0.46    5.55
   9   6 -10   -3.29    6.80
  -9  -6  10   -1.17    5.15
  -9  -6  10   -3.50    7.93
   9  -6 -11    0.62    5.12
  -9  -6  11    1.82    5.75
  -9  -6  11    7.31    8.63
   9  -6 -12    6.06    7.23
   9   6 -12   36.17    8.84
  -9  -6  12   14.79    6.58
   9  -6 -13   -0.55    5.32
  -9  -6  13   18.20    6.80
   9  -6 -14   15.19    7.88
  -9  -6  14   33.44    8.85
   9  -6 -15   12.41    6.32
  -9  -6  15   15.09    6.57
   9  -6 -16    0.00    4.90
   9   6 -16    3.62    5.34
  -9  -6  16    6.20    5.45
   9  -6 -17    7.55    5.05
   9   6 -17    0.96    5.07
  -9  -6  17   14.58    6.13
   9  -6 -18   19.82    7.50
   9   6 -18   25.96    9.69
  -9  -6  18   24.91    8.14
   9  -6 -19   10.31    5.24
   9   6 -19    8.52    7.56
  -9  -6  19    3.51    5.94
   9  -6 -20   11.38    5.32
   9   6 -20    4.30    6.73
  -9  -6  20    6.56    5.73
   9  -6 -21    2.99    4.11
   9   6 -21    3.35    6.06
  -9  -6  21    9.52    5.57
   9   6 -22   -0.67    5.83
  -9  -6  22    2.26    5.05
   9   6 -23    8.14    6.87
  -9  -6  23   22.94    7.31
   9   6 -24    4.90    7.23
  -9  -6  24    7.01    5.82
   9   6 -25   11.41    8.02
  -9  -6  25    5.60    5.72
   9   6 -26    3.71    7.37
  -9  -6  26   -2.76    5.87
   9   6 -27    1.07    6.33
  -9  -6  27    4.96    5.95
   9   6 -28    7.44    6.60
  -9  -6  28    8.74    5.99
   9   6 -29    5.62    7.71
  -9  -6  29    1.04    5.19
   9   6 -30   -0.08    6.69
  -9  -6  30   11.03    6.44
   9   6 -31    0.21    7.36
  -9  -6  31   -0.44    5.10
   9   6 -32    2.56    6.59
  -9  -6  32   -0.42    4.66
   9   6 -33   -0.83    6.97
  -9  -6  33    1.57    5.64
   9   6 -34    1.71    6.97
  -9  -6  34    3.86    6.08
  -9  -6  35   -2.62    5.02
  -9  -6  36   -1.11    4.83
   9  -7  -1   13.79    7.39
   9   7  -1   12.49    6.29
  -9  -7   1   15.99    6.88
  -9  -7   1   17.52    9.07
   9  -7  -2   10.35    6.23
   9   7  -2    8.05    5.65
  -9  -7   2   14.58    6.17
  -9  -7   2   20.97    8.81
   9  -7  -3    1.22    6.11
  -9  -7   3    1.57    4.78
  -9  -7   3   -6.35    8.30
   9  -7  -4   16.37    8.73
  -9  -7   4   23.07    8.14
  -9  -7   4   33.76   10.99
   9  -7  -5    8.15    6.14
  -9  -7   5   -3.04    4.84
  -9  -7   5   -0.02    8.12
   9  -7  -6   54.42   14.08
  -9  -7   6   46.67   13.77
  -9  -7   6   43.32   15.64
   9  -7  -7    0.21    5.09
  -9  -7   7   -0.43    4.95
  -9  -7   7    6.08    9.02
   9  -7  -8   10.52    6.06
  -9  -7   8   -0.07    4.94
  -9  -7   8   -3.88    8.29
   9  -7  -9   10.64    7.63
   9   7  -9   26.14    7.68
  -9  -7   9   11.72    6.52
   9  -7 -10    0.67    5.81
   9   7 -10   30.05    7.55
  -9  -7  10    5.59    5.66
   9  -7 -11    4.96    6.36
   9   7 -11   10.19    6.63
  -9  -7  11    7.89    5.61
   9  -7 -12   50.74   15.20
   9   7 -12   70.59   16.37
  -9  -7  12   48.28   14.50
   9  -7 -13    0.36    6.12
   9   7 -13   -2.99    6.46
  -9  -7  13   -2.73    5.48
   9  -7 -14   -0.43    5.48
  -9  -7  14   11.45    4.79
   9  -7 -15    6.50    5.31
  -9  -7  15   -1.98    4.40
   9  -7 -16   28.14   10.68
   9   7 -16   32.33   11.74
  -9  -7  16   50.35   11.32
   9  -7 -17    5.40    4.68
   9   7 -17   -2.63    5.59
  -9  -7  17    6.01    6.07
   9  -7 -18   -1.91    4.24
   9   7 -18    1.46    5.88
  -9  -7  18    0.82    4.84
   9  -7 -19   -0.36    4.15
   9   7 -19   -0.03    5.35
  -9  -7  19   -4.16    5.67
   9   7 -20    4.34    6.32
  -9  -7  20    4.80    5.70
   9   7 -21    8.05    6.98
  -9  -7  21    7.97    6.12
   9   7 -22   -2.24    7.87
  -9  -7  22   23.31    6.96
   9   7 -23   -4.15    6.79
  -9  -7  23   -3.11    4.89
   9   7 -24   -0.25    6.15
  -9  -7  24   -2.65    5.45
   9   7 -25    0.58    7.09
  -9  -7  25   -0.02    4.19
   9   7 -26    4.41    7.17
  -9  -7  26    2.86    5.16
   9   7 -27   -0.54    7.71
  -9  -7  27    5.99    5.99
   9   7 -28    1.37    6.67
  -9  -7  28    8.71    6.16
   9   7 -29   -2.07    6.28
  -9  -7  29    5.55    5.45
   9   7 -30    2.72    7.66
  -9  -7  30   -2.55    5.66
   9   7 -31    1.60    6.90
  -9  -7  31   -3.62    5.51
   9   7 -32   -0.73    7.16
  -9  -7  32    5.07    5.29
   9   7 -33   -4.95    7.05
  -9  -7  33   -1.46    5.61
   9  -8  -1   20.63    8.63
  -9  -8   1   19.56    7.55
  -9  -8   1   23.87   10.36
   9  -8  -2   13.66    7.34
  -9  -8   2   14.36    6.66
  -9  -8   2   24.09    9.83
   9  -8  -3   -1.31    5.95
  -9  -8   3    0.68    4.88
  -9  -8   3    0.51    8.41
   9  -8  -4   69.02   14.52
  -9  -8   4   46.40   13.60
  -9  -8   4   29.53   14.82
   9  -8  -5   -0.03    5.51
  -9  -8   5    4.96    5.19
  -9  -8   5   -7.09    8.56
   9  -8  -6    1.87    5.57
  -9  -8   6    3.56    4.51
  -9  -8   6   -4.95    8.23
   9  -8  -7    2.34    5.74
  -9  -8   7   -0.24    5.10
  -9  -8   7    3.55    6.38
   9  -8  -8   74.68   19.41
  -9  -8   8   73.57   19.02
   9  -8  -9    2.16    5.79
  -9  -8   9    1.50    4.92
   9  -8 -10    5.94    7.01
  -9  -8  10   13.36    6.09
   9  -8 -11    2.87    5.92
  -9  -8  11    4.04    5.17
   9  -8 -12   23.79    8.00
  -9  -8  12    5.90    6.62
   9  -8 -13    3.02    4.98
  -9  -8  13   -0.19    5.50
   9  -8 -14   15.73    8.03
  -9  -8  14   28.45    8.09
   9  -8 -15    2.82    5.61
  -9  -8  15   -0.52    5.04
   9  -8 -16   11.86    6.05
   9   8 -16    1.37    6.20
  -9  -8  16   -2.97    4.70
   9  -8 -17    9.03    5.87
   9   8 -17    1.03    5.97
  -9  -8  17    0.33    5.49
   9  -8 -18    7.20    7.27
   9   8 -18   42.74   10.57
  -9  -8  18   26.46    8.77
   9   8 -19   -0.13    4.98
  -9  -8  19    0.39    5.17
   9   8 -20   13.06    7.32
  -9  -8  20    3.63    5.70
   9   8 -21   -4.16    7.65
  -9  -8  21   -0.44    4.99
   9   8 -22   -0.58    6.35
  -9  -8  22    5.01    5.35
   9   8 -23    5.57    6.68
  -9  -8  23   -1.28    5.73
   9   8 -24    5.14    7.08
  -9  -8  24   11.63    6.03
   9   8 -25    0.10    6.95
  -9  -8  25    4.15    4.81
   9   8 -26   -0.14    6.62
  -9  -8  26    3.02    4.92
   9   8 -27   -1.63    7.46
  -9  -8  27   -2.85    6.02
   9   8 -28   11.93    7.82
  -9  -8  28    3.62    5.12
   9   8 -29   -2.03    7.92
  -9  -8  29   -2.74    5.11
   9   8 -30    2.96    7.67
  -9  -8  30    7.17    6.69
   9   8 -31   -2.84    7.65
  -9  -8  31   11.26    6.04
   9   8 -32   -5.59    7.84
   9   8 -33   17.27    9.58
   9  -9  -1   14.01    7.08
  -9  -9   1   10.74    6.64
  -9  -9   1   -3.12    7.99
   9  -9  -2   26.44    9.05
  -9  -9   2   13.24    7.31
  -9  -9   2   28.29   10.70
   9  -9  -3    6.42    5.94
  -9  -9   3    2.76    5.98
  -9  -9   3    2.64    7.81
   9  -9  -4    2.95    6.33
  -9  -9   4    5.32    5.62
  -9  -9   4    2.63    7.51
   9  -9  -5    3.09    6.06
  -9  -9   5    4.35    5.01
   9  -9  -6   77.72   19.97
  -9  -9   6   75.94   19.56
   9  -9  -7   -1.74    5.90
  -9  -9   7   -0.77    5.41
   9  -9  -8   -0.35    5.03
  -9  -9   8   -1.84    5.91
   9  -9  -9    0.00    5.98
  -9  -9   9   -2.28    6.12
   9  -9 -10   12.07    6.20
  -9  -9  10    1.18    5.11
  -9  -9  11   -1.07    5.35
   9  -9 -12   31.36   10.74
  -9  -9  12   36.17   10.56
   9  -9 -13   -0.65    4.88
  -9  -9  13   -0.54    4.91
   9  -9 -14   -3.03    5.23
  -9  -9  14   -0.04    5.09
   9  -9 -15    1.01    5.05
  -9  -9  15   -5.27    5.69
   9  -9 -16   15.72    7.93
  -9  -9  16   18.95    8.27
  -9  -9  17   -4.93    5.65
  -9  -9  18    1.08    4.50
  -9  -9  19    0.33    5.62
  -9  -9  20    6.33    5.69
  -9  -9  21   -3.01    5.30
  -9  -9  22    3.79    6.12
  -9  -9  23    2.49    4.88
  -9  -9  24   -1.93    5.87
  -9  -9  25   -6.04    6.27
  -9  -9  26   22.11    8.20
  -9  -9  27    6.63    6.21
  -9  -9  28    5.28    5.54
  -9  -9  29   -1.45    5.69
   9   9 -30    9.83    7.50
   9   9 -31   -8.27    9.29
   9   9 -32    5.17    7.22
   9   9 -33   -2.61    7.79
   9 -10  -1    1.25    6.00
  -9 -10   1    0.55    5.36
  -9 -10   1   -0.60    7.38
   9 -10  -2   10.98    7.72
  -9 -10   2   28.28    8.24
   9 -10  -3    3.19    6.11
  -9 -10   3    0.53    4.98
   9 -10  -4   25.79   12.08
  -9 -10   4   56.92   12.27
   9 -10  -5    3.42    6.57
  -9 -10   5   -1.02    5.30
   9 -10  -6    7.56    6.47
  -9 -10   6    5.82    5.16
   9 -10  -7   -1.09    5.36
  -9 -10   7    6.23    4.78
   9 -10  -8   24.51    8.16
  -9 -10   8   10.76    6.60
   9 -10  -9    1.22    4.93
  -9 -10   9   -0.57    5.08
   9 -10 -10   -4.47    6.81
  -9 -10  10   10.18    5.59
   9 -10 -11    0.56    5.96
  -9 -10  11    0.99    5.89
   9 -10 -12   17.82    7.79
  -9 -10  12   15.43    7.00
   9 -10 -13   -3.74    5.77
  -9 -10  13    2.15    5.51
   9 -10 -14   31.17   10.32
  -9 -10  14   31.76   10.26
  -9 -10  15    2.97    5.25
  -9 -10  16   -5.11    5.84
  -9 -10  17    2.63    5.77
  -9 -10  18   14.98    7.27
  -9 -10  19   -0.45    5.77
  -9 -10  20    6.46    5.45
  -9 -10  21   -6.91    6.06
  -9 -10  22   -3.70    5.84
  -9 -10  23    7.15    4.96
  -9 -10  24    4.80    5.18
  -9 -10  25    0.65    5.49
  -9 -10  26   -3.28    6.30
   9 -11  -1   -3.96    5.98
  -9 -11   1    1.56    5.55
   9 -11  -2   26.50   11.04
  -9 -11   2   36.75   10.30
   9 -11  -3   -0.74    6.02
  -9 -11   3    0.25    5.13
   9 -11  -4   19.71    8.08
  -9 -11   4    7.64    6.27
   9 -11  -5   -2.81    6.02
  -9 -11   5    4.45    4.96
   9 -11  -6    4.40    6.78
  -9 -11   6   12.20    6.01
   9 -11  -7    0.21    5.90
  -9 -11   7   -1.26    4.76
   9 -11  -8   -0.48    5.47
  -9 -11   8   -0.35    5.61
   9 -11  -9   16.79    7.02
  -9 -11   9   -2.79    5.91
   9 -11 -10   16.08    6.78
  -9 -11  10   -2.76    4.78
   9 -11 -11   -5.48    5.92
  -9 -11  11   -2.67    4.99
   9 -11 -12   12.74    7.59
  -9 -11  12   14.46    6.65
  -9 -11  13    1.30    4.49
  -9 -11  14    7.20    4.99
  -9 -11  15    4.59    6.09
  -9 -11  16   17.52    7.99
  -9 -11  17    2.52    5.50
  -9 -11  18    0.78    4.27
  -9 -11  19    1.01    6.04
  -9 -11  20   15.69    7.12
  -9 -11  21   -0.24    6.00
  -9 -11  22    2.62    5.99
  -9 -11  23   -0.36    4.71
   9 -12  -1    0.32    6.04
  -9 -12   1   12.35    6.07
   9 -12  -2   10.50    6.57
  -9 -12   2    0.83    5.38
   9 -12  -3    2.23    6.72
  -9 -12   3    5.11    5.30
   9 -12  -4   10.29    7.48
  -9 -12   4   21.26    7.54
   9 -12  -5    2.33    6.10
  -9 -12   5   -0.87    5.69
   9 -12  -6   -3.80    6.96
  -9 -12   6    4.12    4.70
   9 -12  -7   -0.65    6.54
  -9 -12   7   -2.64    5.44
   9 -12  -8   14.32    7.68
  -9 -12   8   11.56    6.70
   9 -12  -9    1.09    5.55
  -9 -12   9    8.32    5.54
   9 -12 -10    0.97    6.85
  -9 -12  10    9.40    6.25
   9 -12 -11    4.85    6.12
  -9 -12  11    1.30    4.98
  -9 -12  12    1.07    6.19
  -9 -12  13   -0.49    3.99
  -9 -12  14    4.73    5.51
  -9 -12  15   -4.03    6.64
  -9 -12  16    5.80    5.69
  -9 -12  17    2.86    5.15
  -9 -12  18   -2.71    4.74
  -9 -12  19    3.94    5.56
  -9 -12  20   -0.43    5.00
   9 -13  -1    5.48    5.84
  -9 -13   1   12.03    6.94
   9 -13  -2   -1.73    5.38
  -9 -13   2    2.56    5.00
   9 -13  -3   -5.50    6.82
  -9 -13   3    0.59    4.76
   9 -13  -4   -0.63    5.66
  -9 -13   4   -3.35    5.11
   9 -13  -5    8.06    6.70
  -9 -13   5    0.86    4.78
   9 -13  -6   14.79    7.73
  -9 -13   6   13.92    6.68
   9 -13  -7    1.67    5.69
  -9 -13   7   -1.67    5.36
   9 -13  -8    2.43    6.02
  -9 -13   8   -1.09    4.99
   9 -13  -9   -1.37    5.93
  -9 -13   9   -2.03    5.44
  -9 -13  10   25.98    9.12
  -9 -13  11    0.52    5.25
  -9 -13  12   13.59    6.77
  -9 -13  13    3.34    5.09
  -9 -13  14    1.44    5.07
  -9 -13  15    3.99    5.61
  -9 -13  16    2.64    5.25
  -9 -13  17   -5.34    7.01
   9 -14  -1    0.14    5.52
  -9 -14   1   -2.00    4.10
   9 -14  -2    8.95    7.92
  -9 -14   2    7.95    5.70
   9 -14  -3   -0.56    6.01
  -9 -14   3    4.82    5.65
   9 -14  -4   -1.66    5.86
  -9 -14   4   13.29    6.20
   9 -14  -5    0.16    6.42
  -9 -14   5   -1.52    4.91
   9 -14  -6   -1.48    6.91
  -9 -14   6    5.15    5.05
   9 -14  -7    2.41    6.33
  -9 -14   7    0.56    4.52
  -9 -14   8    2.96    4.50
  -9 -14   9   -2.76    5.65
  -9 -14  10   -0.38    5.48
  -9 -14  11    3.61    5.34
  -9 -14  12   -4.26    6.31
  -9 -14  13    1.50    5.33
  -9 -14  14    1.89    5.03
   9 -15  -1   -1.36    6.71
  -9 -15   1    1.64    5.03
   9 -15  -2    0.32    5.76
  -9 -15   2    2.31    5.32
   9 -15  -3    0.14    6.12
  -9 -15   3   -0.85    5.24
   9 -15  -4   -1.65    5.90
  -9 -15   4    3.29    4.97
   9 -15  -5   -1.90    5.33
  -9 -15   5    4.29    6.07
  -9 -15   6    0.45    4.40
  -9 -15   7    0.06    6.24
  -9 -15   8    2.41    6.21
  -9 -15   9   -3.66    6.21
  -9 -15  10    2.60    5.91
   9 -16  -1    1.83    6.35
   9 -16  -2   -0.41    5.95
  -9 -16   2   -1.26    5.17
   9 -16  -3   -1.51    6.98
  -9 -16   3   16.83    6.54
  -9 -16   4   -0.77    5.43
  -9 -16   5    1.94    5.44
  -9 -16   6    0.73    5.71
  -8   0   1    8.69    7.49
   8   0  -1   -0.47    4.87
   8   0  -1   -0.48    7.68
  -8   0   2  505.32  111.84
   8   0  -2  454.99  110.48
   8   0  -2  521.36  111.84
  -8   0   3   -0.68    6.95
   8   0  -3   -3.67    4.71
   8   0  -3   -0.35    7.07
  -8   0   4   97.90   23.95
   8   0  -4   75.35   21.68
   8   0  -4  121.21   24.19
  -8   0   5   -0.98    6.23
   8   0  -5    2.96    4.04
   8   0  -5   -3.92    7.04
  -8   0   6   82.27   20.63
   8   0  -6   63.57   18.39
   8   0  -6   94.02   20.74
  -8   0   7    3.35    6.18
   8   0  -7    0.27    3.92
   8   0  -7    2.43    8.96
  -8   0   8  216.13   61.00
   8   0  -8  270.47   60.08
   8   0  -8  300.19   61.89
  -8   0   9   -3.10    6.68
   8   0  -9   -0.73    3.72
   8   0  -9    0.22    8.41
  -8   0  10    2.68    7.05
   8   0 -10   -1.84    6.88
  -8   0  11    3.76    7.42
   8   0 -11    0.12    6.97
  -8   0  12  165.86   46.99
   8   0 -12  241.28   47.99
  -8   0  13    3.98    6.57
   8   0 -13   -2.68    8.38
  -8   0  14  105.59   23.80
   8   0 -14   72.42   23.69
   8   0 -18   65.00   16.42
  -8   0  19   -1.66    4.74
   8   0 -19    4.61    4.04
  -8   0  20   10.12    5.74
   8   0 -20    8.49    5.07
  -8   0  21   -1.89    4.64
  -8   0  22   43.54   12.23
  -8   0  23   -3.39    5.01
  -8   0  24   31.79    9.49
  -8   0  25    0.28    5.04
  -8   0  26    1.44    4.09
  -8   0  27   -1.21    3.84
  -8   0  28   35.33   10.27
  -8   0  29    0.66    4.85
   8   0 -29    6.19    5.27
   8   0 -30   10.75    6.09
   8   0 -31    0.09    4.74
   8   0 -32    7.94    5.78
   8   0 -33    2.06    5.42
   8   0 -34    6.95    5.93
   8   0 -35   -2.11    5.64
  -8   1   1   69.45   18.88
   8  -1  -1   52.24   17.09
   8  -1  -1   57.87   18.15
   8   1  -1   75.09   17.16
   8   1  -1   93.97   19.23
  -8  -1   1   67.63   18.75
  -8   1   2    2.57    6.59
   8  -1  -2   -0.06    5.18
   8  -1  -2    1.76    7.30
   8   1  -2    6.73    4.24
   8   1  -2    7.82    7.86
  -8  -1   2    0.36    6.07
  -8   1   3   -3.88    7.61
   8  -1  -3    6.96    5.15
   8  -1  -3   -2.15    7.16
   8   1  -3    6.13    3.97
   8   1  -3   10.64    7.10
  -8  -1   3   -1.23    6.21
  -8   1   4   30.54   10.93
   8  -1  -4   35.24    9.70
   8  -1  -4   20.28   10.99
   8   1  -4   30.85    8.71
   8   1  -4   24.18   10.73
  -8  -1   4   49.38   12.32
  -8   1   5   10.69    7.95
   8  -1  -5    5.44    4.67
   8  -1  -5   10.99    7.43
   8   1  -5    5.43    4.04
   8   1  -5    8.28    6.99
  -8  -1   5    0.87    6.68
  -8   1   6   50.16   17.34
   8  -1  -6   24.70   14.96
   8  -1  -6  107.73   18.59
   8   1  -6   83.60   15.46
   8   1  -6  113.10   18.98
  -8  -1   6   61.03   17.15
  -8   1   7   12.39    7.79
   8  -1  -7    2.97    4.41
   8  -1  -7   -0.29    7.27
   8   1  -7    5.76    4.29
   8   1  -7    1.84    7.45
  -8  -1   7   -1.50    6.30
  -8   1   8   11.84    7.99
   8  -1  -8    5.21    4.16
   8  -1  -8   -1.22    6.62
   8   1  -8    9.04    7.34
  -8  -1   8   -1.38    7.57
  -8   1   9   14.10    7.56
   8  -1  -9   13.74    5.54
   8  -1  -9    5.80    8.28
   8   1  -9    7.74    7.47
  -8  -1   9   19.09    8.94
  -8   1  10   41.62   29.18
   8  -1 -10  155.28   29.12
   8  -1 -10  164.11   31.69
   8   1 -10  121.33   30.37
  -8  -1  10  182.13   31.38
  -8   1  11    4.75    6.48
   8  -1 -11    2.95    8.06
   8   1 -11    0.30    7.08
  -8  -1  11    5.35    6.51
  -8   1  12    5.98    7.93
   8  -1 -12   20.32    9.53
   8   1 -12   10.89    8.84
  -8  -1  12   17.72    8.19
  -8   1  13    0.49    6.33
   8  -1 -13    0.54    8.13
   8   1 -13   -1.01    6.83
  -8  -1  13   -4.79    7.43
  -8   1  14   58.41   15.72
   8  -1 -14   47.81   15.87
   8   1 -14   34.22   15.09
  -8  -1  14   72.13   16.45
   8   1 -15   55.53   16.22
  -8  -1  15   46.56   14.84
   8   1 -16   34.90   10.09
   8   1 -17    2.31    3.66
  -8  -1  17    2.83    4.93
   8   1 -18    1.33    4.37
  -8  -1  18   20.00    6.16
  -8  -1  19   14.48    6.98
   8  -1 -20    4.54    4.05
  -8  -1  20    6.92    5.43
  -8   1  21   -1.17    5.37
   8  -1 -21   -3.47    4.50
  -8  -1  21    3.35    5.11
  -8   1  22   65.00   14.12
   8  -1 -22   31.47   13.06
  -8  -1  22   65.89   14.00
  -8   1  23   -0.41    4.13
  -8  -1  23   -1.48    4.25
  -8   1  24    7.16    5.04
  -8  -1  24   -0.53    4.16
  -8   1  25   -0.21    4.21
  -8  -1  25   -1.52    4.98
  -8   1  26   10.19    5.76
   8   1 -26   10.39    6.28
  -8  -1  26   16.89    6.60
  -8   1  27    0.55    4.25
   8   1 -27   -1.95    4.75
  -8  -1  27   -2.08    4.36
  -8   1  28    1.88    3.94
   8   1 -28   -2.44    5.16
  -8  -1  28   -0.18    4.44
   8   1 -29   -0.94    4.53
  -8  -1  29   -2.15    4.63
   8   1 -30   13.13    7.48
  -8  -1  30   22.75    7.25
   8  -1 -31    1.39    5.18
   8   1 -31    6.33    5.15
   8  -1 -32    6.99    5.80
   8   1 -32    3.96    6.08
   8  -1 -33    0.88    5.62
   8   1 -33    8.97    6.15
   8  -1 -34   10.01    5.64
   8   1 -34   -0.10    5.41
   8  -1 -35   -0.78    5.39
   8   1 -35   -0.94    6.04
  -8   2   1   -2.34    8.11
   8  -2  -1   -2.00    4.21
   8  -2  -1    0.50    6.83
   8   2  -1    0.10    3.42
  -8  -2   1    1.01    6.20
  -8   2   2   57.61   20.10
   8  -2  -2   79.16   18.58
   8  -2  -2   72.46   20.48
   8   2  -2   85.53   18.04
  -8  -2   2   51.83   19.61
  -8   2   3    3.83    7.08
   8  -2  -3   17.57    6.18
   8  -2  -3   16.41    7.98
   8   2  -3    0.39    3.71
   8   2  -3   14.21    7.39
  -8  -2   3   11.66    8.20
  -8   2   4   56.84   14.08
   8  -2  -4   49.01   11.32
   8  -2  -4   49.62   13.02
   8   2  -4   21.06    9.96
   8   2  -4   45.17   12.78
  -8  -2   4   48.39   12.96
  -8   2   5    4.93    7.53
   8  -2  -5   11.13    4.75
   8  -2  -5    7.34    8.53
   8   2  -5    9.04    4.66
   8   2  -5    4.15    6.98
  -8  -2   5    4.84    6.75
  -8   2   6   89.70   22.38
   8  -2  -6   87.47   20.60
   8  -2  -6   86.89   22.33
   8   2  -6   69.74   21.72
  -8  -2   6   79.83   21.76
  -8   2   7   21.44   11.59
   8  -2  -7   22.90    9.65
   8  -2  -7   51.10   12.88
   8   2  -7   41.83   11.68
  -8  -2   7   54.44   12.40
  -8   2   8   95.50   27.05
   8  -2  -8  112.80   26.10
   8  -2  -8  128.01   28.36
   8   2  -8   99.22   27.23
  -8  -2   8  105.36   27.30
  -8   2   9   15.82    9.07
   8  -2  -9   12.34    6.43
   8  -2  -9   16.69    8.41
   8   2  -9   28.25    8.86
  -8  -2   9   21.32    9.64
  -8   2  10    2.47    7.22
   8  -2 -10   -0.33    3.99
   8  -2 -10    1.41    8.02
   8   2 -10    0.80    6.63
  -8  -2  10   -5.67    7.06
  -8   2  11    3.23    6.47
   8  -2 -11   -1.19    4.23
   8  -2 -11    5.00    8.38
   8   2 -11   -0.60    6.98
  -8  -2  11    0.16    6.97
  -8   2  12   30.45   14.97
   8  -2 -12   47.18   14.07
   8  -2 -12   72.66   17.25
   8   2 -12   77.67   16.90
  -8  -2  12   83.35   17.23
  -8   2  13   30.29   10.60
   8  -2 -13   25.36   11.45
   8   2 -13   32.56   11.12
  -8  -2  13   20.50   10.59
   8   2 -14   19.23    7.40
   8   2 -14   34.24   10.57
  -8  -2  14   21.57    8.99
   8   2 -15   24.41    6.86
   8   2 -15   20.15   10.04
  -8  -2  15   13.35    6.51
  -8  -2  15   12.73    8.65
   8   2 -16   27.62    8.86
  -8  -2  16   26.16    8.94
  -8  -2  17   27.11    8.71
  -8  -2  18  180.12   42.41
  -8  -2  19    1.19    5.01
  -8  -2  20    5.03    5.19
  -8  -2  21   -1.64    5.14
   8  -2 -22   14.66    6.45
  -8  -2  22   27.07    7.68
  -8   2  23   -0.52    4.58
   8  -2 -23    2.37    4.55
   8   2 -23    0.23    5.42
  -8  -2  23    0.80    4.50
  -8   2  24   17.53    5.85
   8   2 -24    5.00    5.43
  -8  -2  24   -0.28    4.57
  -8   2  25    2.72    4.43
   8   2 -25    1.14    5.88
  -8  -2  25   -1.50    4.16
  -8   2  26   -1.56    3.84
   8   2 -26   -2.24    5.26
  -8  -2  26    7.96    5.16
   8   2 -27    3.36    5.51
  -8  -2  27   -2.06    4.56
   8   2 -28   25.51    8.19
  -8  -2  28   13.64    7.73
   8   2 -29   -3.64    6.03
  -8  -2  29   -2.67    5.13
   8   2 -30    3.97    5.36
  -8  -2  30    3.02    4.87
   8   2 -31   -0.78    5.85
  -8  -2  31    1.82    4.35
   8   2 -32    6.98    7.01
  -8  -2  32   10.66    5.91
   8  -2 -33    0.10    4.50
   8   2 -33   -0.80    5.87
   8  -2 -34    5.28    5.17
   8   2 -34    2.03    6.46
   8  -2 -35    1.39    5.28
   8   2 -35   -2.33    5.86
  -8   3   1   41.46   18.30
   8  -3  -1   72.89   19.31
   8   3  -1   69.33   16.51
  -8  -3   1   88.76   19.31
  -8   3   2    4.53    7.64
   8  -3  -2    1.51    4.41
   8  -3  -2   -1.12    7.55
   8   3  -2    2.70    3.61
  -8  -3   2   -3.54    7.04
  -8   3   3   -0.31   11.00
   8  -3  -3   39.73    9.91
   8  -3  -3   36.76   11.84
  -8  -3   3   54.73   12.29
  -8   3   4   86.67   30.29
   8  -3  -4  124.64   29.68
   8  -3  -4  125.60   31.22
  -8  -3   4  167.65   31.35
  -8   3   5   12.41    8.83
   8  -3  -5   18.97    6.84
   8  -3  -5    9.53   10.17
  -8  -3   5   15.90    8.74
  -8   3   6   16.86   10.02
   8  -3  -6   24.75    7.99
   8  -3  -6    5.29    9.65
   8   3  -6   47.27   11.24
  -8  -3   6   23.29    9.65
  -8   3   7   28.46    9.73
   8  -3  -7   24.14    7.22
   8  -3  -7   18.25    9.13
   8   3  -7    7.78    8.00
  -8  -3   7    5.28    7.42
  -8   3   8    4.72    6.71
   8  -3  -8    9.00    5.27
   8  -3  -8    7.24    9.00
   8   3  -8    7.66    7.51
  -8  -3   8    3.28    7.37
  -8   3   9    9.03    7.90
   8  -3  -9   -2.71    4.82
   8  -3  -9    6.77    7.88
   8   3  -9    7.06    7.55
  -8  -3   9   13.81    8.79
  -8   3  10  133.78   24.83
   8  -3 -10   81.62   22.33
   8  -3 -10  106.81   24.76
   8   3 -10   86.92   24.05
  -8  -3  10   72.32   23.48
  -8   3  11   95.56   22.48
   8  -3 -11  101.54   21.20
   8  -3 -11   69.68   22.70
   8   3 -11   67.88   20.62
   8   3 -11   95.71   22.56
  -8  -3  11   88.58   22.66
   8  -3 -12   -1.35    3.80
   8   3 -12    0.05    4.04
   8   3 -12   -0.18    8.13
  -8  -3  12    2.76    6.64
   8  -3 -13   13.37    4.77
   8   3 -13    5.51    4.26
   8   3 -13   10.09    8.13
  -8  -3  13    5.86    6.02
  -8  -3  13    3.69    6.80
   8   3 -14   22.42    6.88
   8   3 -14    9.90    8.92
  -8  -3  14   11.37    6.70
  -8  -3  14   18.06    8.77
   8   3 -15   18.12    9.91
  -8  -3  15   21.20    8.02
  -8  -3  16   83.75   20.93
  -8  -3  17    2.38    4.42
  -8  -3  18    5.01    5.19
  -8  -3  19   14.82    6.70
   8   3 -20  112.13   25.33
  -8  -3  20   93.47   24.68
   8   3 -21    0.33    5.68
  -8  -3  21   16.45    6.11
   8   3 -22    5.99    6.08
  -8  -3  22   10.52    5.79
   8   3 -23    6.11    5.67
  -8  -3  23   -1.39    4.03
   8   3 -24    4.62    5.82
  -8  -3  24    4.38    5.54
   8  -3 -25   21.58    5.66
   8   3 -25   10.09    6.88
  -8  -3  25    3.70    5.55
   8   3 -26   -2.26    5.51
  -8  -3  26    3.00    5.03
   8   3 -27   -0.95    4.73
  -8  -3  27    0.27    4.38
   8   3 -28   -1.75    5.69
  -8  -3  28    2.46    4.46
   8   3 -29    1.53    5.02
  -8  -3  29   -2.89    4.59
   8   3 -30    5.45    6.28
  -8  -3  30   10.65    5.80
   8   3 -31    4.55    6.51
  -8  -3  31    1.28    5.30
   8   3 -32    1.16    5.12
  -8  -3  32    3.71    5.01
   8   3 -33   10.62    5.95
  -8  -3  33    1.30    4.73
   8   3 -34   -0.30    5.82
   8  -3 -35    2.21    4.97
   8   3 -35    1.80    5.54
  -8   4   1   48.92   17.89
   8  -4  -1   75.59   18.14
  -8  -4   1   57.99   17.63
  -8   4   2    9.79    9.80
   8  -4  -2   34.50   10.63
  -8  -4   2   32.63    9.92
  -8   4   3    3.91    9.46
   8  -4  -3   16.57    9.42
  -8  -4   3   16.70    9.31
  -8   4   4  175.42   36.97
   8  -4  -4  157.39   36.80
  -8  -4   4  121.99   35.87
  -8   4   5   12.63    9.50
   8  -4  -5   10.88    9.13
  -8  -4   5   10.72    8.28
  -8   4   6   29.50   13.91
   8  -4  -6   63.12   15.32
  -8  -4   6   41.30   13.70
  -8   4   7   69.28   21.45
   8  -4  -7   82.38   21.65
  -8  -4   7   86.55   21.68
  -8   4   8   23.47   10.21
   8  -4  -8   16.45   10.09
  -8  -4   8   39.02   11.73
  -8   4   9    5.10    7.81
   8  -4  -9    7.10    5.59
   8  -4  -9    9.42    8.68
   8   4  -9    5.16    4.42
  -8  -4   9    3.02    7.85
  -8   4  10   -3.56    6.86
   8  -4 -10    8.37    5.61
   8  -4 -10   -4.65    7.32
   8   4 -10    2.16    3.69
  -8  -4  10    3.85    5.10
  -8  -4  10    1.36    7.22
   8  -4 -11    5.78    5.31
   8   4 -11    5.35    5.07
  -8  -4  11   -2.82    5.22
  -8  -4  11   20.62    8.33
   8   4 -12   79.83   24.29
  -8  -4  12   89.91   23.24
  -8  -4  12  123.30   25.31
   8   4 -13    8.61    8.43
  -8  -4  13    4.96    5.60
  -8  -4  13    9.72    7.67
   8   4 -14   41.27   14.38
  -8  -4  14   44.75   12.38
   8   4 -15   -3.96    8.36
  -8  -4  15   -1.37    5.20
  -8  -4  16   19.63    7.24
   8   4 -17   14.09    7.19
  -8  -4  17   21.22    7.22
   8   4 -18   53.34   17.50
  -8  -4  18   81.47   17.53
   8   4 -19    8.19    6.08
  -8  -4  19    0.10    5.55
   8   4 -20    7.47    6.68
  -8  -4  20   19.43    7.03
   8   4 -21   -0.37    5.51
  -8  -4  21    0.67    4.34
   8   4 -22    8.30    6.57
  -8  -4  22   20.98    6.81
   8   4 -23   -3.57    5.63
  -8  -4  23    1.65    4.88
   8   4 -24    7.34    6.87
  -8  -4  24   -0.27    5.24
   8   4 -25    4.35    5.78
  -8  -4  25    0.04    4.27
   8   4 -26   -0.91    4.68
  -8  -4  26    7.27    5.11
   8   4 -27    4.78    5.81
  -8  -4  27    4.71    4.24
   8   4 -28   10.31    8.04
  -8  -4  28    6.85    5.62
   8   4 -29    2.50    6.04
  -8  -4  29    4.23    5.35
   8   4 -30    2.43    5.94
  -8  -4  30   -0.88    5.36
   8   4 -31   -0.34    6.35
  -8  -4  31    1.57    4.76
   8   4 -32    4.22    7.63
  -8  -4  32   20.06    6.96
   8   4 -33    1.36    6.38
  -8  -4  33    9.68    5.48
   8   4 -34    4.69    7.56
  -8  -4  34   11.48    5.72
   8   4 -35   -1.98    6.12
  -8   5   1   24.03   12.40
   8  -5  -1   39.33   12.51
  -8  -5   1   29.31   12.20
  -8   5   2   13.99    9.67
   8  -5  -2   23.18    9.35
  -8  -5   2   15.99    9.48
  -8   5   3   36.47   20.33
   8  -5  -3  112.74   22.10
  -8  -5   3   96.80   21.12
  -8   5   4   15.88   10.37
   8  -5  -4   22.15    9.75
  -8  -5   4   20.78    9.62
  -8   5   5   62.42   16.47
   8  -5  -5   52.67   15.90
  -8  -5   5   40.13   15.02
  -8   5   6  119.00   23.52
   8  -5  -6  118.13   23.30
   8   5  -6   68.83   20.01
  -8  -5   6   83.77   20.71
  -8  -5   6   62.54   21.53
  -8   5   7    2.55    7.71
   8  -5  -7   -1.87    7.84
   8   5  -7    3.90    4.56
  -8  -5   7   11.83    5.35
  -8  -5   7   -1.76    7.61
   8   5  -8    0.74    4.17
  -8  -5   8   11.64    5.72
  -8  -5   8    3.23    6.56
  -8  -5   9    3.19    5.38
  -8  -5   9   12.61    7.75
   8   5 -10  170.62   40.17
  -8  -5  10  148.48   39.59
  -8  -5  10  210.13   41.79
   8   5 -11   20.65    8.24
  -8  -5  11   25.84    9.16
  -8  -5  11   37.92   10.97
   8   5 -12   -2.11    4.87
  -8  -5  12   -0.22    4.20
   8   5 -13   -3.53    5.31
  -8  -5  13   -0.63    4.93
   8   5 -14   11.24    6.62
  -8  -5  14   12.01    6.06
  -8  -5  15    5.14    4.88
  -8  -5  16   61.22   15.92
   8   5 -17    5.24    6.04
  -8  -5  17    9.97    5.66
   8   5 -18    8.37    5.50
  -8  -5  18    1.36    4.92
   8   5 -19    0.93    5.34
  -8  -5  19   14.01    6.00
   8   5 -20    6.62    6.89
  -8  -5  20   15.52    6.40
   8   5 -21   31.72   10.00
  -8  -5  21   24.70    8.81
   8   5 -22   15.54    7.30
  -8  -5  22    6.52    5.97
   8   5 -23   -2.95    5.49
  -8  -5  23    6.74    6.02
   8   5 -24   -1.10    6.36
  -8  -5  24    7.74    5.31
   8   5 -25    8.22    6.12
  -8  -5  25   -1.79    4.86
   8   5 -26    0.71    5.90
  -8  -5  26    2.36    5.19
   8   5 -27    5.62    7.74
  -8  -5  27    6.44    5.72
   8   5 -28   -1.86    5.88
  -8  -5  28    1.02    5.31
   8   5 -29    1.70    5.81
  -8  -5  29    0.85    5.39
   8   5 -30    6.09    7.30
  -8  -5  30   12.82    6.23
   8   5 -31    0.87    6.87
  -8  -5  31    3.42    5.77
   8   5 -32   14.66    7.53
  -8  -5  32   12.23    6.49
   8   5 -33   -0.24    5.90
  -8  -5  33   -4.22    5.85
   8   5 -34   -1.19    7.08
  -8  -5  34    1.08    4.94
   8   5 -35   -0.49    6.19
  -8  -5  35    2.01    5.22
  -8   6   1   99.14   27.23
   8  -6  -1  104.18   25.35
  -8   6   2  103.60   23.10
   8  -6  -2   68.84   18.88
   8  -6  -2   67.93   20.31
   8   6  -2   73.05   18.90
  -8   6   3   62.86   23.46
   8  -6  -3   90.71   23.53
   8   6  -3   96.22   21.20
   8   6  -3   70.08   21.27
  -8  -6   3  100.63   21.75
  -8   6   4   37.16   14.85
   8  -6  -4   41.42   14.70
   8   6  -4   42.97   11.42
   8   6  -4   40.94   11.75
  -8  -6   4   41.81   11.80
   8   6  -5   30.04    7.77
  -8  -6   5    2.29    6.14
  -8  -6   5    7.08    8.51
   8   6  -6    9.28    7.62
  -8  -6   6   43.70    9.13
  -8  -6   6   44.76   11.74
   8   6  -7   30.46    8.97
  -8  -6   7   29.45    8.67
  -8  -6   7   12.37    9.51
   8   6  -8   30.83    8.75
  -8  -6   8   16.17    7.88
  -8  -6   8   28.42   10.93
   8   6  -9    5.06    5.29
  -8  -6   9   -2.31    4.93
  -8  -6   9   -1.66    7.90
   8   6 -10    6.43    6.66
  -8  -6  10    9.37    5.31
   8   6 -11   13.72    7.60
  -8  -6  11   23.30    7.79
   8   6 -12   32.29    9.10
  -8  -6  12   14.77    8.45
   8   6 -13   11.04    6.36
  -8  -6  13    6.30    5.09
   8   6 -14   14.79    7.77
  -8  -6  14   28.67    8.34
  -8  -6  15   21.49    7.86
  -8  -6  16   -2.06    5.44
   8   6 -17   48.86   15.63
  -8  -6  17   61.82   15.10
   8   6 -18   29.80    9.42
  -8  -6  18   21.67    8.73
   8   6 -19   -1.21    5.21
  -8  -6  19    3.42    5.36
   8   6 -20    0.13    5.20
  -8  -6  20    4.97    4.60
   8   6 -21   -3.07    6.23
  -8  -6  21    0.93    4.38
   8   6 -22    1.40    5.34
  -8  -6  22    2.82    5.45
   8   6 -23   10.88    6.39
  -8  -6  23    3.45    4.36
   8   6 -24    0.00    7.08
  -8  -6  24    2.30    3.98
   8   6 -25   25.03    8.35
  -8  -6  25    6.26    6.26
   8   6 -26    7.11    6.67
  -8  -6  26   -3.07    6.03
   8   6 -27    8.06    7.29
  -8  -6  27    6.28    5.74
   8   6 -28   -1.34    6.49
  -8  -6  28    3.23    5.45
   8   6 -29   -1.11    6.14
  -8  -6  29    2.87    5.62
   8   6 -30   -2.02    6.79
  -8  -6  30   -4.54    5.52
   8   6 -31   -3.73    7.97
  -8  -6  31   -5.37    5.65
   8   6 -32   -0.38    7.21
  -8  -6  32    0.26    4.95
   8   6 -33   14.79    9.56
  -8  -6  33   23.38    8.13
   8   6 -34   -4.73    6.73
  -8  -6  34   -1.48    5.37
   8   6 -35   -1.91    6.78
  -8  -6  35    0.55    4.83
  -8  -6  36   -0.87    5.29
  -8   7   1   74.18   21.06
   8  -7  -1   80.93   18.32
  -8  -7   1   60.92   17.43
  -8  -7   1   64.86   19.66
   8  -7  -2    0.60    5.06
  -8  -7   2    0.49    5.05
  -8  -7   2    3.04    7.65
   8  -7  -3   31.65    9.80
  -8  -7   3   29.33    9.38
   8  -7  -4   -0.45    5.25
   8   7  -4   -1.01    5.23
  -8  -7   4    1.65    4.33
   8  -7  -5   54.47   13.20
   8   7  -5   63.64   14.11
  -8  -7   5   32.10   12.03
   8  -7  -6   19.04    6.64
   8   7  -6   18.35    6.53
  -8  -7   6    5.63    5.65
   8   7  -7   10.35    5.66
  -8  -7   7   -1.71    4.65
   8   7  -8   -0.51    4.85
  -8  -7   8   -1.84    5.13
   8   7  -9   46.86   12.13
  -8  -7   9   34.23   11.38
   8   7 -10    3.90    6.02
  -8  -7  10    4.22    5.28
   8   7 -11   50.54   13.34
  -8  -7  11   40.53   12.49
   8   7 -12   -1.26    6.69
  -8  -7  12    0.84    4.19
   8   7 -13    5.61    6.27
  -8  -7  13    8.57    5.26
   8   7 -14   11.79    6.51
  -8  -7  14    7.86    5.83
  -8  -7  15   42.33   12.45
  -8  -7  16    1.11    4.72
   8   7 -17    5.46    6.74
  -8  -7  17    8.21    5.39
   8   7 -18   -0.90    6.48
  -8  -7  18   -1.25    4.83
   8   7 -19   -1.49    6.07
  -8  -7  19   -1.66    5.67
   8   7 -20    1.98    5.81
  -8  -7  20    7.79    5.35
   8   7 -21   17.46    9.58
  -8  -7  21   29.65    8.76
   8   7 -22    7.09    6.11
  -8  -7  22    0.85    5.46
   8   7 -23    2.26    5.73
  -8  -7  23   -0.13    5.12
   8   7 -24   -0.62    5.47
  -8  -7  24   -0.57    4.86
   8   7 -25   10.00    7.79
  -8  -7  25   -2.07    5.07
   8   7 -26    0.10    6.27
  -8  -7  26   14.48    5.83
   8   7 -27    2.28    7.33
  -8  -7  27    9.26    6.21
   8   7 -28    6.41    7.43
  -8  -7  28    5.04    4.71
   8   7 -29    8.65    7.81
  -8  -7  29   -1.20    4.88
   8   7 -30   -1.55    6.21
  -8  -7  30   -1.92    5.22
   8   7 -31    3.57    6.83
  -8  -7  31    7.48    5.70
   8   7 -32    5.86    6.85
  -8  -7  32   -2.61    4.32
   8   7 -33    0.81    7.00
  -8  -7  33    4.61    6.31
   8   7 -34    2.84    6.47
  -8  -7  34    2.18    5.29
  -8  -7  35   -2.90    5.58
  -8  -7  36    6.27    5.71
   8  -8  -1   38.65   15.10
  -8  -8   1   77.72   15.26
  -8  -8   1   50.71   16.30
   8  -8  -2   -0.62    5.90
  -8  -8   2    1.53    4.00
  -8  -8   2   -3.14    6.30
   8  -8  -3   25.32    9.09
  -8  -8   3   25.00    8.39
  -8  -8   3   28.15   10.52
   8  -8  -4    9.05    6.58
  -8  -8   4   11.20    6.09
  -8  -8   4   -0.72    8.02
   8  -8  -5   -1.50    5.44
  -8  -8   5    6.06    4.73
  -8  -8   5    1.72    6.79
   8  -8  -6    0.62    5.51
  -8  -8   6    1.94    4.89
   8  -8  -7   93.27   21.79
  -8  -8   7   79.57   21.43
   8  -8  -8    2.19    5.05
  -8  -8   8    0.73    4.98
   8  -8  -9   10.26    6.50
  -8  -8   9    9.27    6.45
   8  -8 -10    8.84    5.61
   8   8 -10    5.79    6.27
  -8  -8  10    8.63    5.36
   8  -8 -11    3.25    5.51
   8   8 -11   -1.56    5.33
  -8  -8  11    3.06    4.27
   8   8 -12   -1.84    5.79
  -8  -8  12    5.04    4.54
   8   8 -13   46.14   11.48
  -8  -8  13   23.12    9.92
   8   8 -14   -2.33    5.70
  -8  -8  14   -1.99    4.93
  -8  -8  15    7.47    6.11
  -8  -8  16    0.63    4.71
   8   8 -17   32.71   12.75
  -8  -8  17   47.41   12.10
   8   8 -18   -0.79    5.37
  -8  -8  18    7.31    4.72
   8   8 -19    7.79    6.88
  -8  -8  19    0.82    5.48
   8   8 -20   -3.97    6.76
  -8  -8  20    0.11    4.49
   8   8 -21    1.52    6.40
  -8  -8  21   -1.77    5.34
   8   8 -22    1.56    6.26
  -8  -8  22   -1.78    5.56
   8   8 -23   15.29    9.27
  -8  -8  23   23.91    8.25
   8   8 -24    2.18    6.43
  -8  -8  24    3.69    5.69
   8   8 -25    3.64    6.67
  -8  -8  25    4.95    5.71
   8   8 -26   -0.63    7.31
  -8  -8  26   -0.67    4.64
   8   8 -27    7.09    7.02
  -8  -8  27    3.88    5.19
   8   8 -28   -5.40    8.10
  -8  -8  28   -2.66    5.96
   8   8 -29    7.44    7.62
  -8  -8  29    2.56    5.44
   8   8 -30    3.65    7.19
  -8  -8  30   -1.46    5.32
   8   8 -31    0.57    7.19
  -8  -8  31    5.95    5.25
   8   8 -32   -0.89    6.42
  -8  -8  32   -1.18    5.66
   8   8 -33    2.86    6.04
  -8  -8  33    2.22    5.83
   8   8 -34    0.08    6.40
   8  -9  -1  112.12   25.68
  -8  -9   1  110.57   24.84
  -8  -9   1   75.82   25.69
   8  -9  -2    4.07    6.38
  -8  -9   2    4.33    5.08
  -8  -9   2   -3.47    7.40
   8  -9  -3   29.29   11.90
  -8  -9   3   53.51   12.02
   8  -9  -4   -2.52    5.91
  -8  -9   4    5.48    4.93
   8  -9  -5    8.65    8.16
  -8  -9   5   39.83    9.22
   8  -9  -6   -0.11    5.98
  -8  -9   6    2.34    5.11
   8  -9  -7    7.38    6.22
  -8  -9   7    1.53    5.21
   8  -9  -8   -6.44    6.12
  -8  -9   8    0.48    4.74
   8  -9  -9   13.31    6.32
  -8  -9   9    2.88    5.51
   8  -9 -10    1.89    4.41
  -8  -9  10   -1.46    4.77
   8  -9 -11   61.66   17.09
  -8  -9  11   69.76   17.39
   8  -9 -12   -2.43    6.03
  -8  -9  12   -0.12    5.23
   8  -9 -13   -5.89    5.88
  -8  -9  13    2.51    4.71
   8  -9 -14    5.21    6.13
  -8  -9  14    1.28    5.12
   8  -9 -15   38.01   13.90
  -8  -9  15   69.87   14.65
  -8  -9  16    2.43    5.24
  -8  -9  17   -0.82    4.95
  -8  -9  18   -1.65    5.15
   8   9 -19   11.71    8.22
  -8  -9  19   15.59    7.03
   8   9 -20   -0.39    6.01
  -8  -9  20   -0.15    4.52
   8   9 -21    2.56    6.47
  -8  -9  21   11.45    6.27
   8   9 -22   -4.15    7.21
  -8  -9  22    2.67    4.67
   8   9 -23   -1.31    7.23
  -8  -9  23   -0.86    5.00
   8   9 -24   -0.54    7.71
  -8  -9  24   -1.74    5.15
   8   9 -25   16.64   10.57
  -8  -9  25   32.52    9.21
   8   9 -26    0.59    8.21
  -8  -9  26   -3.99    5.43
   8   9 -27   -0.62    6.01
  -8  -9  27    0.13    5.52
   8   9 -28   -2.46    6.96
  -8  -9  28    4.04    5.59
   8   9 -29    0.24    7.00
  -8  -9  29   -1.07    4.99
   8   9 -30   -3.08    8.07
  -8  -9  30    1.24    5.28
   8   9 -31   -1.63    6.88
  -8  -9  31    5.24    6.19
   8   9 -32   -1.84    7.14
   8   9 -33   -2.79    7.68
   8   9 -34   -5.29    8.15
   8 -10  -1   21.96    9.16
  -8 -10   1   27.46    8.68
   8 -10  -2    3.00    5.89
  -8 -10   2   -0.56    4.25
   8 -10  -3   40.66   13.62
  -8 -10   3   52.72   13.41
   8 -10  -4    6.38    6.78
  -8 -10   4   10.91    5.95
   8 -10  -5    0.46    5.06
  -8 -10   5    0.55    4.80
   8 -10  -6   -1.14    5.48
  -8 -10   6    1.43    5.27
   8 -10  -7   57.28   15.75
  -8 -10   7   58.93   15.47
   8 -10  -8   -0.33    5.25
  -8 -10   8   -2.39    4.74
   8 -10  -9    5.88    6.21
  -8 -10   9    2.65    5.15
   8 -10 -10   -1.47    5.14
  -8 -10  10   -2.21    4.86
   8 -10 -11    7.74    5.61
  -8 -10  11   -2.64    5.59
   8 -10 -12    0.62    5.15
  -8 -10  12    0.00    4.81
   8 -10 -13   58.07   13.85
  -8 -10  13   40.77   13.07
   8 -10 -14   -0.16    5.28
  -8 -10  14   -0.53    5.01
  -8 -10  15   -0.02    5.03
  -8 -10  16   -0.39    4.23
  -8 -10  17   31.77   10.07
  -8 -10  18    1.99    4.93
  -8 -10  19    4.41    6.28
  -8 -10  20    1.14    4.64
  -8 -10  21   11.18    6.19
  -8 -10  22    7.24    5.60
  -8 -10  23   10.56    6.44
  -8 -10  24    2.10    5.25
  -8 -10  25    0.26    4.10
  -8 -10  26    7.84    5.37
  -8 -10  27    0.36    5.12
  -8 -10  28   -2.01    5.66
   8 -11  -1   28.20   10.79
  -8 -11   1   37.48   10.24
   8 -11  -2   -0.19    6.35
  -8 -11   2   11.03    5.81
   8 -11  -3   12.54    6.78
  -8 -11   3    1.53    4.33
   8 -11  -4    2.57    5.65
  -8 -11   4   -0.90    5.27
   8 -11  -5   18.14    8.58
  -8 -11   5   27.01    8.21
   8 -11  -6   -1.95    5.32
  -8 -11   6   -1.49    4.95
   8 -11  -7   -0.96    6.13
  -8 -11   7    3.08    5.00
   8 -11  -8    6.72    6.20
  -8 -11   8    0.89    4.94
   8 -11  -9   30.87    9.73
  -8 -11   9   20.68    8.58
   8 -11 -10   -3.74    5.32
  -8 -11  10    0.00    5.01
   8 -11 -11   13.20    6.58
  -8 -11  11    7.54    6.33
   8 -11 -12   -0.54    4.84
  -8 -11  12    1.54    5.65
  -8 -11  13    6.48    6.24
  -8 -11  14    0.30    4.72
  -8 -11  15   41.54   12.31
  -8 -11  16    0.62    4.84
  -8 -11  17    6.72    6.26
  -8 -11  18   -1.92    4.57
  -8 -11  19    2.86    4.84
  -8 -11  20    9.09    6.60
  -8 -11  21   10.22    6.21
  -8 -11  22    5.00    5.82
  -8 -11  23    1.13    5.60
  -8 -11  24    0.92    5.87
  -8 -11  25    4.15    4.86
  -8 -11  26   -2.33    5.57
   8 -12  -1   -0.30    5.79
  -8 -12   1    8.74    4.97
   8 -12  -2    4.31    6.55
  -8 -12   2    6.52    4.91
   8 -12  -3   22.67   10.23
  -8 -12   3   42.43   10.69
   8 -12  -4   -1.34    5.88
  -8 -12   4   -1.35    5.03
   8 -12  -5    3.58    5.81
  -8 -12   5   -2.02    4.65
   8 -12  -6    7.02    5.79
  -8 -12   6   -0.29    5.22
   8 -12  -7   20.76    8.38
  -8 -12   7   26.60    8.43
   8 -12  -8    7.99    6.55
  -8 -12   8    8.30    6.06
   8 -12  -9    1.98    6.84
  -8 -12   9   19.72    6.50
   8 -12 -10   10.46    6.70
  -8 -12  10    1.95    4.33
   8 -12 -11    4.62    5.68
  -8 -12  11    6.14    4.88
  -8 -12  12    1.37    4.28
  -8 -12  13   14.70    7.63
  -8 -12  14    0.56    5.00
  -8 -12  15   -1.25    5.28
  -8 -12  16   -1.89    5.00
  -8 -12  17    2.69    5.61
  -8 -12  18   -0.13    4.23
  -8 -12  19   14.43    7.13
  -8 -12  20   -4.50    6.59
  -8 -12  21    8.79    6.06
  -8 -12  22    5.77    5.65
  -8 -12  23   14.69    7.42
   8 -13  -1    5.48    6.40
  -8 -13   1   13.87    6.80
   8 -13  -2   -3.03    6.44
  -8 -13   2   -2.18    5.56
   8 -13  -3   -2.26    5.79
  -8 -13   3    2.55    4.96
   8 -13  -4    9.03    7.03
  -8 -13   4   16.09    6.96
   8 -13  -5   21.92    9.52
  -8 -13   5   32.17    9.60
   8 -13  -6   -4.19    6.68
  -8 -13   6    4.93    5.31
   8 -13  -7    0.30    6.00
  -8 -13   7    1.45    5.07
   8 -13  -8    6.68    6.99
  -8 -13   8   13.24    6.18
   8 -13  -9   15.27    8.19
  -8 -13   9   11.33    6.14
  -8 -13  10   -1.37    5.09
  -8 -13  11    8.65    6.73
  -8 -13  12   10.05    6.27
  -8 -13  13   -2.18    5.35
  -8 -13  14   10.29    6.22
  -8 -13  15    0.52    4.80
  -8 -13  16   -3.01    6.35
  -8 -13  17   -1.89    4.82
  -8 -13  18    0.15    5.79
  -8 -13  19   -2.55    5.67
  -8 -13  20    0.14    4.66
   8 -14  -1   27.16    9.54
  -8 -14   1   21.52    8.20
   8 -14  -2   -1.55    6.23
  -8 -14   2    8.53    5.64
   8 -14  -3    2.45    7.39
  -8 -14   3   19.50    7.08
   8 -14  -4    0.16    6.51
  -8 -14   4   -2.16    5.27
   8 -14  -5    2.20    6.23
  -8 -14   5   -1.98    5.06
   8 -14  -6    2.64    6.20
  -8 -14   6   11.68    5.76
   8 -14  -7   10.91    7.00
  -8 -14   7    7.90    6.20
  -8 -14   8    6.66    5.61
  -8 -14   9    2.87    4.37
  -8 -14  10   -0.62    5.51
  -8 -14  11   -1.41    5.15
  -8 -14  12    2.60    6.28
  -8 -14  13    8.93    5.37
  -8 -14  14    1.41    5.60
  -8 -14  15    3.75    5.44
  -8 -14  16    0.33    6.09
  -8 -14  17    1.58    5.41
   8 -15  -1    1.37    5.96
  -8 -15   1    4.47    5.79
   8 -15  -2    2.44    6.33
  -8 -15   2    1.35    4.54
   8 -15  -3   -3.10    6.08
  -8 -15   3   -2.21    5.18
   8 -15  -4    2.95    6.38
  -8 -15   4    3.23    4.95
   8 -15  -5   16.90    7.76
  -8 -15   5   12.64    7.15
  -8 -15   6    1.60    5.45
  -8 -15   7   -2.73    4.72
  -8 -15   8    2.72    5.13
  -8 -15   9   -0.62    4.61
  -8 -15  10    4.01    5.97
  -8 -15  11    1.01    5.81
  -8 -15  12   -1.19    5.50
  -8 -15  13    1.64    5.38
   8 -16  -1    0.96    6.62
  -8 -16   1    0.53    4.39
   8 -16  -2    0.37    6.51
  -8 -16   2    7.75    5.99
   8 -16  -3   -2.41    5.52
  -8 -16   3   -3.01    5.45
  -8 -16   4    2.69    5.44
  -8 -16   5   -1.52    5.26
  -8 -16   6    7.96    5.89
  -8 -16   7    3.39    5.30
  -8 -16   8    1.92    5.61
  -8 -16   9    7.55    6.10
  -8 -16  10   -2.44    5.28
   8 -17  -1   -0.02    6.68
  -8 -17   4   -0.36    5.07
  -8 -17   5    4.59    5.90
  -8 -17   6   -4.01    6.46
  -7   0   1  818.02  187.65
   7   0  -1  809.72  186.71
   7   0  -1  854.98  187.73
  -7   0   2   -0.90    6.74
   7   0  -2    0.58    4.30
   7   0  -2    1.78    6.66
  -7   0   3    9.04    7.50
   7   0  -3   17.03    6.10
   7   0  -3   15.41    8.10
  -7   0   4    2.60    6.73
   7   0  -4   -0.53    3.66
   7   0  -4   -1.36    5.49
  -7   0   5   16.55   10.64
   7   0  -5   40.52    9.55
   7   0  -5   41.92   11.67
  -7   0   6   -2.47    6.11
   7   0  -6   -1.25    3.99
   7   0  -6    1.12    6.50
  -7   0   7  325.17   85.50
   7   0  -7  381.12   84.71
   7   0  -7  409.62   86.14
  -7   0   8   -1.18    6.86
   7   0  -8    1.73    3.68
   7   0  -8    6.69    6.33
  -7   0   9   10.38    7.38
   7   0  -9    9.10    4.51
   7   0  -9   22.25    7.77
  -7   0  10    3.98    5.92
   7   0 -10   -0.75    3.47
   7   0 -10    2.13    6.48
  -7   0  11  320.45   78.53
   7   0 -11  320.30   77.40
   7   0 -11  415.08   79.32
  -7   0  12   -1.18    6.62
   7   0 -12   -1.04    3.11
   7   0 -12    1.47    6.76
  -7   0  13  109.43   27.35
   7   0 -13   98.79   25.67
   7   0 -13  138.63   27.97
  -7   0  14    3.86    6.18
   7   0 -14   -0.93    3.38
   7   0 -14    2.36    6.67
  -7   0  15   10.82    6.55
   7   0 -15    5.09    3.98
   7   0 -15   10.44    7.66
  -7   0  16    0.38    5.44
   7   0 -16    4.79    3.64
   7   0 -16   -3.22    6.47
   7   0 -17  455.48  103.88
  -7   0  18   -2.35    4.74
   7   0 -18   -0.35    3.45
  -7   0  25    0.60    4.26
  -7   0  26    0.61    4.12
  -7   0  27   74.50   13.25
   7   0 -27   26.53   12.39
  -7   0  28   -3.44    4.55
   7   0 -28    3.40    4.68
  -7   0  29   10.35    6.25
   7   0 -29   22.79    7.16
   7   0 -30   -0.90    4.99
   7   0 -31   10.22    6.53
   7   0 -32   -0.72    5.41
   7   0 -33   27.41    9.29
   7   0 -34    1.59    5.32
   7   0 -35    2.80    4.85
   7   0 -36    1.30    5.53
   7   0 -37    4.23    4.44
  -7   1   1   -5.99    7.26
   7  -1  -1   -1.63    4.73
   7  -1  -1   -2.88    7.66
   7   1  -1   -1.29    4.19
   7   1  -1    6.51    6.29
  -7  -1   1   14.90    7.27
  -7   1   2   49.93   15.58
   7  -1  -2   56.66   13.90
   7  -1  -2   59.72   15.30
   7   1  -2   60.79   13.38
   7   1  -2   42.88   15.16
  -7  -1   2   35.21   14.28
  -7   1   3  266.53   69.93
   7  -1  -3  321.07   69.28
   7  -1  -3  330.05   70.40
   7   1  -3  275.60   68.88
   7   1  -3  305.77   70.18
  -7  -1   3  330.86   70.27
  -7   1   4    2.90    6.45
   7  -1  -4   -1.14    3.97
   7  -1  -4   -0.80    7.35
   7   1  -4   -1.33    4.38
   7   1  -4    3.25    6.99
  -7  -1   4    0.17    5.83
  -7   1   5   69.73   21.67
   7  -1  -5   93.17   20.91
   7  -1  -5   72.49   21.81
   7   1  -5   89.88   20.59
   7   1  -5   88.67   22.11
  -7  -1   5   91.83   22.37
  -7   1   6    4.65    7.27
   7  -1  -6   -0.48    4.02
   7  -1  -6   15.32    7.43
   7   1  -6    1.00    3.16
   7   1  -6    3.32    7.81
  -7  -1   6    3.39    6.05
  -7   1   7   26.81   10.96
   7  -1  -7   27.00    9.31
   7  -1  -7   36.95   11.25
   7   1  -7   37.15    9.41
   7   1  -7   55.19   11.99
  -7  -1   7   31.16   11.24
  -7   1   8   18.97    8.16
   7  -1  -8   20.06    6.20
   7  -1  -8   17.32    8.64
   7   1  -8   16.16    5.92
   7   1  -8   17.14    8.55
  -7  -1   8   17.65    8.48
  -7   1   9  306.53   46.57
   7  -1  -9  336.35   44.98
   7  -1  -9   84.34   44.17
   7   1  -9  118.35   43.55
   7   1  -9  296.33   46.61
  -7  -1   9  360.55   47.22
  -7   1  10    8.77    8.04
   7  -1 -10   17.58    6.07
   7  -1 -10    6.58    8.55
   7   1 -10   28.67    6.39
   7   1 -10   33.16    9.54
  -7  -1  10    8.38    7.67
  -7   1  11  109.84   22.33
   7  -1 -11   97.21   20.67
   7  -1 -11   66.49   21.85
   7   1 -11   78.64   20.53
   7   1 -11   87.99   22.14
  -7  -1  11   72.46   21.82
  -7   1  12   -1.07    5.63
   7  -1 -12    3.55    3.61
   7  -1 -12    3.28    5.99
   7   1 -12    0.90    2.68
   7   1 -12    5.01    6.79
  -7  -1  12   -0.73    6.13
  -7   1  13  196.84   42.60
   7  -1 -13  172.90   41.15
   7  -1 -13  171.96   42.64
   7   1 -13  142.75   41.01
   7   1 -13  228.44   43.33
  -7  -1  13  236.45   43.42
  -7   1  14   10.02    6.60
   7  -1 -14    8.64    3.98
   7  -1 -14   -1.19    7.45
   7   1 -14   -1.17    3.27
   7   1 -14    0.04    6.53
  -7  -1  14   10.43    6.02
  -7   1  15  112.96   28.09
   7  -1 -15  105.16   26.53
   7  -1 -15  125.47   28.57
   7   1 -15  128.03   27.02
   7   1 -15  108.95   28.27
  -7  -1  15   98.04   27.74
  -7   1  16   29.09   10.06
   7  -1 -16   23.99    8.08
   7  -1 -16   26.96   10.90
   7   1 -16   33.70    8.63
   7   1 -16   27.21   10.99
  -7  -1  16   33.14    9.18
   7  -1 -17   30.34    8.28
   7   1 -17   24.13   11.12
   7  -1 -18    1.28    3.70
   7  -1 -19  202.47   46.92
  -7   1  20    2.89    4.70
   7  -1 -20   10.87    4.52
  -7   1  21   60.13   15.55
  -7  -1  22    1.49    4.26
  -7  -1  23   41.11   11.41
   7   1 -24   13.80    6.99
  -7  -1  24   20.65    6.84
   7   1 -25   41.65   13.70
  -7  -1  25   56.53   13.61
   7   1 -26    2.83    5.24
  -7  -1  26   -3.48    4.25
   7   1 -27    0.28    5.17
  -7  -1  27   -0.48    4.20
  -7   1  28    0.00    3.47
   7   1 -28   -0.37    4.55
  -7  -1  28    1.96    4.16
   7  -1 -29   39.60   11.22
   7   1 -29   27.35   11.56
  -7  -1  29   57.74   12.09
   7  -1 -30    1.69    4.75
   7   1 -30   -1.08    5.12
  -7  -1  30    5.13    4.46
   7  -1 -31    6.90    6.22
   7   1 -31   11.95    6.40
   7  -1 -32    1.07    4.37
   7   1 -32    1.15    5.64
   7  -1 -33    1.68    4.81
   7   1 -33   -0.08    4.46
   7  -1 -34   -1.54    4.96
   7   1 -34    6.03    5.98
   7  -1 -35    5.56    6.35
   7   1 -35   15.37    7.31
   7  -1 -36    0.85    4.33
   7   1 -36    4.86    5.96
   7  -1 -37   -0.03    4.71
   7   1 -37   -2.99    5.13
  -7   2   1   34.25   12.68
   7  -2  -1   30.48   11.00
   7  -2  -1   55.22   13.89
   7   2  -1   41.00   10.53
   7   2  -1   43.01   12.53
  -7  -2   1   41.30   12.05
  -7   2   2   54.38   15.16
   7  -2  -2   44.33   12.98
   7  -2  -2   60.66   15.32
   7   2  -2   41.46   12.54
   7   2  -2   54.72   14.43
  -7  -2   2   61.74   14.92
  -7   2   3    5.99    7.27
   7  -2  -3    3.70    5.59
   7  -2  -3   -0.33    6.42
   7   2  -3    9.05    3.76
   7   2  -3   20.72    7.68
  -7  -2   3    3.29    6.70
  -7   2   4   17.77    8.83
   7  -2  -4    3.99    4.58
   7  -2  -4    8.35    7.97
   7   2  -4    5.26    3.78
   7   2  -4    4.41    6.78
  -7  -2   4    4.78    6.44
  -7   2   5  300.84   64.26
   7  -2  -5  290.11   63.19
   7  -2  -5  234.97   63.75
   7   2  -5  258.20   62.68
   7   2  -5  307.17   64.18
  -7  -2   5  269.29   63.92
  -7   2   6   19.06    8.71
   7  -2  -6   16.05    6.49
   7  -2  -6   17.84    8.68
   7   2  -6   20.45    6.19
   7   2  -6   23.00    8.13
  -7  -2   6    8.07    7.32
  -7   2   7  280.62   63.21
   7  -2  -7  251.26   62.11
   7  -2  -7  249.16   63.12
   7   2  -7  284.00   61.96
   7   2  -7  250.49   62.89
  -7  -2   7  312.07   63.51
  -7   2   8    1.15    6.51
   7  -2  -8    1.80    4.07
   7  -2  -8   12.32    7.82
   7   2  -8    4.70    3.67
   7   2  -8   -0.72    6.63
  -7  -2   8   -2.71    6.26
  -7   2   9   58.47   16.22
   7  -2  -9   65.81   14.97
   7  -2  -9   36.86   16.16
   7   2  -9   51.32   14.61
   7   2  -9   73.00   17.16
  -7  -2   9   76.04   17.03
  -7   2  10   16.58    9.18
   7  -2 -10   15.10    6.10
   7  -2 -10   13.03    7.66
   7   2 -10   18.34    5.82
   7   2 -10   21.26    8.31
  -7  -2  10   15.34    7.95
  -7   2  11  172.24   40.76
   7  -2 -11  164.94   39.59
   7  -2 -11  181.83   41.23
   7   2 -11  159.06   39.49
   7   2 -11  192.82   41.11
  -7  -2  11  172.39   40.96
  -7   2  12   59.91   12.47
   7  -2 -12   28.68   10.00
   7  -2 -12   49.90   12.99
   7   2 -12   36.72   10.37
   7   2 -12   62.72   13.77
  -7  -2  12   27.52   12.00
  -7   2  13   88.06   20.04
   7  -2 -13   90.40   18.71
   7  -2 -13   55.29   19.86
   7   2 -13   63.48   18.46
   7   2 -13   85.29   20.42
  -7  -2  13   78.90   20.20
  -7   2  14   10.94    7.01
   7  -2 -14    3.24    3.83
   7  -2 -14    1.07    6.95
   7   2 -14   12.89    7.29
  -7  -2  14   -2.60    6.96
  -7   2  15   50.53   10.26
   7  -2 -15   15.62    7.00
   7  -2 -15   23.21   10.29
   7   2 -15   29.79   10.77
   7  -2 -16  100.04   24.57
   7   2 -16  112.06   26.61
   7  -2 -17   65.05   12.44
   7   2 -17   18.83   13.31
   7  -2 -18   52.57   13.32
   7  -2 -19   -1.55    3.73
   7  -2 -20   10.37    4.46
  -7  -2  20    4.73    4.68
   7  -2 -21   66.37   14.76
   7   2 -21   50.67   15.19
  -7  -2  21   53.04   14.84
  -7   2  22   11.96    5.23
   7  -2 -22    5.00    4.29
   7   2 -22   -0.85    5.28
  -7  -2  22   15.78    5.60
  -7   2  23   42.68    9.64
   7   2 -23   30.47    9.74
  -7  -2  23   23.96    9.25
  -7   2  24    1.06    3.92
   7   2 -24    0.34    5.67
  -7  -2  24   -2.17    4.43
   7   2 -25    1.32    5.96
  -7  -2  25    9.64    5.24
   7   2 -26   -0.72    4.77
  -7  -2  26    1.19    4.56
   7   2 -27   27.21    9.99
  -7  -2  27   38.36    9.94
   7   2 -28    2.51    5.71
  -7  -2  28    2.75    4.43
   7   2 -29    6.16    5.19
  -7  -2  29   10.37    5.78
   7   2 -30    1.92    5.02
  -7  -2  30    2.04    4.60
   7   2 -31    2.33    5.31
  -7  -2  31    3.43    4.94
   7  -2 -32    1.19    4.56
   7   2 -32   -1.77    6.21
  -7  -2  32    1.20    4.18
   7  -2 -33   11.06    5.60
   7   2 -33    7.80    6.50
   7  -2 -34   -0.76    4.76
   7   2 -34   -2.72    6.09
   7  -2 -35   -0.43    5.15
   7   2 -35   10.27    6.43
   7  -2 -36    4.98    4.93
   7   2 -36   13.95    7.09
   7   2 -37   -0.23    6.69
  -7   3   1   -5.01    7.31
   7  -3  -1   -1.82    5.01
   7  -3  -1    4.25    6.98
   7   3  -1    0.50    3.29
   7   3  -1   -1.81    6.95
  -7  -3   1   -3.86    6.44
  -7   3   2  152.32   35.33
   7  -3  -2  127.38   33.68
   7  -3  -2  155.58   35.05
   7   3  -2  133.25   33.24
   7   3  -2  167.56   35.10
  -7  -3   2  149.96   34.78
  -7   3   3   58.60   15.10
   7  -3  -3   51.12   12.98
   7  -3  -3   39.24   13.71
   7   3  -3   50.84   12.19
   7   3  -3   68.56   14.37
  -7  -3   3   24.65   13.23
  -7   3   4    5.72    8.29
   7  -3  -4    1.45    4.76
   7  -3  -4    3.66    7.41
   7   3  -4    3.83    3.61
   7   3  -4    0.65    6.63
  -7  -3   4    5.50    7.31
  -7   3   5  111.80   21.68
   7  -3  -5   77.83   19.77
   7  -3  -5   60.29   20.57
   7   3  -5   67.07   19.18
   7   3  -5   94.46   21.04
  -7  -3   5  107.73   21.80
  -7   3   6   23.21    8.84
   7  -3  -6   15.50    5.86
   7  -3  -6   16.31    8.31
   7   3  -6    2.64    4.65
   7   3  -6   29.66    8.67
  -7  -3   6   20.90    8.44
  -7   3   7    1.34    6.41
   7  -3  -7    3.49    4.91
   7  -3  -7   11.75    7.15
   7   3  -7    3.36    3.86
   7   3  -7    3.16    6.89
  -7  -3   7    9.77    6.88
  -7   3   8    4.06    6.91
   7  -3  -8    0.36    4.34
   7  -3  -8    2.88    6.61
   7   3  -8    3.60    3.11
   7   3  -8   -0.84    6.25
  -7  -3   8    3.73    6.74
  -7   3   9  256.56   58.98
   7  -3  -9  232.63   57.95
   7  -3  -9  307.61   59.93
   7   3  -9  222.30   57.74
   7   3  -9  340.31   59.87
  -7  -3   9  233.94   59.06
  -7   3  10   73.48   21.21
   7  -3 -10   61.91   20.11
   7  -3 -10  114.05   22.69
   7   3 -10   86.14   20.22
   7   3 -10   82.10   21.89
  -7  -3  10  122.15   22.81
  -7   3  11   10.54    6.76
   7  -3 -11    3.28    4.57
   7  -3 -11    9.54    7.02
   7   3 -11    8.29    4.72
   7   3 -11    5.44    6.85
  -7  -3  11   12.59    5.17
  -7  -3  11    8.02    6.18
  -7   3  12    0.53    6.27
   7  -3 -12    1.49    3.71
   7  -3 -12    1.88    6.96
   7   3 -12    2.02    6.45
  -7  -3  12   -1.94    5.97
  -7   3  13  119.39   23.25
   7  -3 -13   87.41   21.50
   7  -3 -13  104.05   24.17
   7   3 -13   51.39   22.31
  -7  -3  13  107.07   23.65
  -7   3  14   71.43   22.89
   7  -3 -14   97.90   21.86
   7  -3 -14  115.04   24.19
   7   3 -14   78.94   23.52
   7  -3 -15  173.53   43.32
   7   3 -15  226.53   45.56
   7  -3 -16   33.51    8.67
   7   3 -16   22.66   10.50
   7  -3 -17    2.96    4.11
   7   3 -17    4.52    6.82
  -7  -3  17    4.22    4.19
   7  -3 -18   31.54    7.96
   7   3 -18   29.90    8.93
  -7  -3  18   18.03    8.29
   7  -3 -19  318.39   68.77
   7   3 -19  327.24   69.80
  -7  -3  19  259.20   68.98
   7  -3 -20   -0.04    3.16
   7   3 -20    3.01    5.29
  -7  -3  20    1.54    4.66
   7  -3 -21    2.91    4.19
   7   3 -21    3.22    5.27
  -7  -3  21    5.16    4.64
   7  -3 -22   -1.21    3.78
   7   3 -22   -1.28    5.30
  -7  -3  22   -2.61    5.05
  -7   3  23   33.33    7.19
   7  -3 -23   13.45    6.06
   7   3 -23    6.14    7.12
  -7  -3  23   20.00    7.26
  -7   3  24    8.49    4.64
   7   3 -24    6.62    6.36
  -7  -3  24    3.09    4.59
  -7   3  25   27.77    7.65
   7   3 -25   30.83    9.20
  -7  -3  25   12.79    7.20
   7   3 -26    2.65    5.78
  -7  -3  26    4.21    5.05
   7   3 -27   -3.14    5.68
  -7  -3  27   -2.48    4.72
   7   3 -28    9.00    5.83
  -7  -3  28    0.90    5.12
   7   3 -29   12.32    6.66
  -7  -3  29    2.76    5.25
   7   3 -30    3.61    5.63
  -7  -3  30   12.94    5.75
   7   3 -31   16.37    7.21
  -7  -3  31    6.60    5.76
   7   3 -32    2.58    5.70
  -7  -3  32   -1.99    4.64
   7  -3 -33   -1.93    4.30
   7   3 -33    2.80    6.37
  -7  -3  33    4.66    5.30
   7  -3 -34    0.35    4.29
   7   3 -34    2.21    5.67
   7  -3 -35    9.55    5.29
   7   3 -35   13.62    7.59
   7  -3 -36    3.64    4.87
   7   3 -36   -0.27    5.54
  -7   4   1   87.64   19.67
   7  -4  -1   58.35   17.18
   7  -4  -1   41.51   18.40
   7   4  -1   71.18   16.90
  -7  -4   1  105.49   19.44
  -7   4   2   31.91   22.39
   7  -4  -2  113.54   22.83
   7  -4  -2  117.54   24.58
   7   4  -2  121.39   22.22
  -7  -4   2   88.20   23.50
  -7   4   3    7.50    8.28
   7  -4  -3   16.82    5.72
   7  -4  -3   19.98    8.47
   7   4  -3   10.08    4.78
  -7  -4   3    7.18    7.15
  -7   4   4   20.67   10.60
   7  -4  -4   27.71    8.90
   7  -4  -4   29.19   10.94
   7   4  -4   26.54    7.88
   7   4  -4   33.57   10.29
  -7  -4   4   35.36   10.44
  -7   4   5   96.56   21.07
   7  -4  -5   82.15   19.15
   7  -4  -5  119.20   22.19
   7   4  -5   59.52   18.35
   7   4  -5   71.14   19.97
  -7  -4   5   74.98   20.05
  -7   4   6   97.42   20.13
   7  -4  -6   78.69   18.17
   7  -4  -6   51.32   19.01
   7   4  -6   74.54   17.53
   7   4  -6   59.63   18.96
  -7  -4   6   70.29   19.32
  -7   4   7   64.16   15.75
   7  -4  -7   48.83   14.04
   7  -4  -7   65.00   16.08
   7   4  -7   51.86   13.59
   7   4  -7   57.92   15.25
  -7  -4   7   46.74   15.25
  -7   4   8   30.15   13.48
   7  -4  -8   54.74   13.06
   7  -4  -8   63.51   15.18
   7   4  -8   55.04   12.76
   7   4  -8   55.87   14.49
  -7  -4   8   47.66   13.06
  -7  -4   8   33.98   13.96
  -7   4   9   37.36   10.22
   7  -4  -9   30.22    8.85
   7  -4  -9   30.08   10.94
   7   4  -9   40.12   10.79
  -7  -4   9    8.38    9.27
  -7   4  10    5.08    6.92
   7  -4 -10    1.90    4.37
   7  -4 -10   -4.66    7.81
   7   4 -10   -0.58    6.96
  -7  -4  10   11.18    7.29
  -7   4  11  110.75   29.54
   7  -4 -11  134.88   28.95
   7  -4 -11  144.06   31.00
   7   4 -11  129.42   30.08
  -7  -4  11   90.31   29.50
  -7   4  12  128.60   33.85
   7  -4 -12  167.35   33.47
   7  -4 -12  121.23   34.44
   7   4 -12  133.48   34.50
   7  -4 -13  154.75   33.29
   7  -4 -13  139.95   34.91
   7   4 -13  126.23   33.52
   7   4 -13  139.56   34.52
   7  -4 -14   27.53    7.98
   7   4 -14   24.61    8.57
   7   4 -14   27.94   10.72
   7  -4 -15   49.08   12.37
   7   4 -15   40.45   13.05
   7   4 -15   76.20   16.10
  -7  -4  15   39.68   12.31
   7  -4 -16    7.01    5.09
   7   4 -16   26.24   10.27
  -7  -4  16   25.45    6.91
   7  -4 -17  166.76   37.59
   7   4 -17  160.62   39.76
  -7  -4  17  154.47   37.93
   7  -4 -18   35.20    7.02
   7   4 -18    7.63    6.99
  -7  -4  18   13.18    7.28
   7  -4 -19   16.73    6.86
   7   4 -19   28.13    8.58
  -7  -4  19   24.25    7.71
   7  -4 -20   40.44   10.76
   7   4 -20   52.96   12.59
  -7  -4  20   35.23   11.51
   7  -4 -21   39.30    9.82
   7   4 -21   31.26   11.09
  -7  -4  21   34.74   10.50
   7  -4 -22   43.48    9.12
   7   4 -22   33.38   10.02
  -7  -4  22   16.52    9.14
   7  -4 -23   10.22    5.07
   7   4 -23   10.43    7.11
  -7  -4  23   16.86    6.37
   7  -4 -24    8.93    4.19
   7   4 -24    0.97    5.70
  -7  -4  24    4.73    5.04
   7   4 -25   -1.55    5.38
  -7  -4  25    0.03    4.15
   7   4 -26   20.07    8.12
  -7  -4  26   21.81    7.31
   7   4 -27   24.34    8.54
  -7  -4  27   15.37    7.30
   7   4 -28   -0.57    5.64
  -7  -4  28    8.31    5.54
   7   4 -29    4.09    6.73
  -7  -4  29   12.76    5.77
   7   4 -30    4.56    6.09
  -7  -4  30    0.06    4.42
   7   4 -31   -4.06    6.96
  -7  -4  31   -3.20    5.10
   7   4 -32    2.92    7.40
  -7  -4  32    4.29    4.74
   7   4 -33    2.32    6.58
  -7  -4  33   12.94    6.03
   7   4 -34    1.31    6.90
  -7  -4  34    0.14    4.31
   7  -4 -35    0.21    3.81
   7   4 -35   -0.72    5.40
   7  -4 -36   -1.71    4.64
   7   4 -36    1.29    5.82
  -7   5   1    4.73    7.50
   7  -5  -1   -2.83    5.19
   7  -5  -1   10.40    6.62
   7   5  -1    0.30    3.51
  -7  -5   1   -1.84    6.71
  -7   5   2    0.82    7.73
   7  -5  -2    1.62    3.98
   7  -5  -2    3.83    6.96
   7   5  -2   -1.46    3.06
  -7  -5   2   -3.39    7.07
  -7   5   3   45.14   14.72
   7  -5  -3   44.69   12.77
   7  -5  -3   59.68   15.09
   7   5  -3   47.25   12.14
  -7  -5   3   39.49   13.70
  -7   5   4  106.69   33.75
   7  -5  -4  142.26   32.89
   7  -5  -4  159.16   34.56
   7   5  -4  134.88   32.48
  -7  -5   4  143.76   32.85
  -7  -5   4  144.76   33.89
  -7   5   5   30.36   13.77
   7  -5  -5   45.64   11.51
   7  -5  -5   32.52   13.46
   7   5  -5   45.13   11.10
  -7  -5   5   38.21   10.99
  -7  -5   5   41.36   12.75
  -7   5   6   14.11    7.59
   7  -5  -6    0.29    4.21
   7  -5  -6   -2.08    7.41
  -7  -5   6    0.63    6.15
  -7   5   7   13.07    8.99
   7  -5  -7   37.83    7.96
   7  -5  -7   17.01    9.10
   7   5  -7   17.28    7.00
  -7  -5   7   17.58    8.96
  -7   5   8   59.84   23.88
   7  -5  -8  133.14   24.13
   7  -5  -8   87.11   24.90
   7   5  -8  116.34   24.11
  -7  -5   8   86.99   24.77
  -7   5   9  137.79   33.07
   7  -5  -9  161.29   32.26
   7  -5  -9  103.70   32.92
   7   5  -9  134.77   32.24
  -7  -5   9  124.36   32.88
  -7   5  10   41.90   12.62
   7  -5 -10   48.89   10.45
   7  -5 -10   20.45   12.17
   7   5 -10   23.08   10.40
  -7  -5  10   39.87   11.87
   7  -5 -11  125.49   28.75
   7  -5 -11  111.84   30.27
   7   5 -11  113.02   28.84
   7   5 -11  126.86   30.20
   7  -5 -12    1.26    4.55
   7   5 -12    2.37    4.69
   7   5 -12   -2.30    7.19
  -7  -5  12    0.49    3.96
   7  -5 -13   52.64   13.35
   7   5 -13   46.57   13.97
   7   5 -13   39.63   14.85
  -7  -5  13   57.18   13.60
   7  -5 -14   56.43   13.87
   7   5 -14   55.35   14.53
   7   5 -14   70.49   16.48
  -7  -5  14   43.01   13.80
   7  -5 -15  154.91   42.50
   7   5 -15  190.26   43.62
   7   5 -15  185.16   44.48
  -7  -5  15  221.15   43.31
   7  -5 -16    1.79    3.30
   7   5 -16    0.23    8.07
  -7  -5  16   -0.69    4.79
   7  -5 -17    8.98    4.34
   7   5 -17   10.18    8.43
  -7  -5  17    2.76    5.03
   7  -5 -18    3.55    3.69
   7   5 -18    9.48    6.62
  -7  -5  18    1.06    4.62
   7  -5 -19   43.02    9.18
   7   5 -19   16.02    9.73
  -7  -5  19   33.00    9.95
   7  -5 -20   45.72    9.93
   7   5 -20   28.56   11.26
  -7  -5  20   28.28   10.34
   7  -5 -21    2.88    3.82
   7   5 -21   -1.05    6.07
  -7  -5  21    5.47    4.85
   7  -5 -22    0.23    3.27
   7   5 -22    0.51    5.61
  -7  -5  22    0.68    3.89
   7   5 -23   -2.70    5.69
  -7  -5  23    5.39    4.76
   7   5 -24    4.62    6.58
  -7  -5  24   12.18    5.80
   7   5 -25    3.37    6.27
  -7  -5  25   12.79    6.10
   7   5 -26    6.08    6.91
  -7  -5  26    8.72    5.48
   7   5 -27   -3.65    6.69
  -7  -5  27   -1.01    4.12
   7   5 -28   -3.08    5.92
  -7  -5  28    4.11    4.64
   7   5 -29    0.53    7.11
  -7  -5  29    9.73    5.53
   7   5 -30    3.99    6.47
  -7  -5  30    5.38    5.17
   7   5 -31   -0.80    6.21
  -7  -5  31   -0.06    4.44
   7   5 -32   -4.02    5.90
  -7  -5  32    3.41    4.56
   7   5 -33   -1.69    6.57
  -7  -5  33    0.26    4.61
   7   5 -34    3.88    7.51
  -7  -5  34    4.24    5.65
   7   5 -35   -1.82    6.51
  -7  -5  35   -2.15    5.17
   7   5 -36    3.54    6.39
  -7   6   1   86.75   22.61
   7  -6  -1   66.32   20.35
   7  -6  -1   66.62   21.23
   7   6  -1   97.99   20.14
   7   6  -1   84.55   20.48
  -7  -6   1   87.16   20.30
  -7  -6   1   76.45   21.37
  -7   6   2   50.24   17.46
   7  -6  -2   45.22   15.77
   7  -6  -2   82.96   18.26
   7   6  -2   58.38   15.57
   7   6  -2   72.29   16.26
  -7  -6   2   75.04   16.20
  -7  -6   2   62.11   17.56
  -7   6   3   55.48   12.58
   7  -6  -3   26.66    9.25
   7  -6  -3   38.82   11.83
   7   6  -3   17.11    8.72
  -7  -6   3   33.99   10.91
  -7   6   4    7.69    8.30
   7  -6  -4   12.94    5.81
   7  -6  -4    7.64    7.93
   7   6  -4    7.84    5.06
  -7  -6   4   11.37    7.23
  -7   6   5   -1.55    6.93
   7  -6  -5   -2.62    5.07
   7  -6  -5    0.82    6.79
   7   6  -5    3.50    4.55
  -7  -6   5   -0.25    7.11
  -7   6   6   84.86   21.66
   7  -6  -6   94.93   20.11
   7  -6  -6   83.02   21.62
   7   6  -6   67.20   19.82
  -7  -6   6   68.28   20.69
  -7   6   7  172.19   38.79
   7  -6  -7  150.04   37.26
   7  -6  -7  170.34   39.00
   7   6  -7  164.42   37.67
  -7  -6   7  141.70   38.05
  -7   6   8   77.72   18.18
   7  -6  -8   60.98   16.16
   7  -6  -8   71.07   18.15
   7   6  -8   61.80   16.54
  -7  -6   8   49.86   17.05
   7  -6  -9    6.35    5.39
   7   6  -9   -1.28    4.56
  -7  -6   9    2.66    5.11
   7  -6 -10   84.47   20.75
  -7  -6  10   81.57   20.61
   7  -6 -11  111.93   30.52
   7   6 -11  145.35   31.50
  -7  -6  11  136.17   30.89
   7  -6 -12    5.86    5.75
   7   6 -12   29.98    7.59
  -7  -6  12   10.65    5.82
   7  -6 -13   -0.70    5.31
   7   6 -13   15.60    6.95
  -7  -6  13    4.22    5.14
   7  -6 -14   21.87    6.78
   7   6 -14   14.97    7.06
  -7  -6  14    8.89    5.87
   7  -6 -15   -0.17    4.45
   7   6 -15    3.72    4.94
  -7  -6  15   -0.99    4.83
   7  -6 -16   50.17   12.29
  -7  -6  16   39.73   12.52
   7  -6 -17   66.36   15.17
  -7  -6  17   51.75   15.26
   7  -6 -18   68.88   19.03
   7   6 -18   61.89   20.03
  -7  -6  18  121.57   20.66
   7  -6 -19    9.15    4.56
   7   6 -19    0.10    6.10
  -7  -6  19   -0.74    4.99
   7  -6 -20    2.90    3.83
   7   6 -20   -3.42    6.31
  -7  -6  20    0.75    4.88
   7  -6 -21    7.79    3.84
   7   6 -21   -3.30    6.59
  -7  -6  21   -0.30    4.50
   7   6 -22   42.56   11.93
  -7  -6  22   26.85    9.50
   7   6 -23   25.49    9.00
  -7  -6  23   10.90    6.57
   7   6 -24   16.66    9.05
  -7  -6  24   10.06    6.58
   7   6 -25   -4.61    6.17
  -7  -6  25   -0.15    4.72
   7   6 -26    9.59    7.65
  -7  -6  26   26.26    7.58
   7   6 -27    0.40    6.20
  -7  -6  27    4.03    6.02
   7   6 -28   -1.87    7.23
  -7  -6  28   18.71    6.63
   7   6 -29    9.90    6.97
  -7  -6  29   -1.94    5.52
   7   6 -30    2.27    6.15
  -7  -6  30    2.53    5.01
   7   6 -31    0.97    7.06
  -7  -6  31    4.81    5.52
   7   6 -32    9.28    9.01
  -7  -6  32   23.48    7.74
   7   6 -33   -2.55    7.04
  -7  -6  33    2.28    4.92
   7   6 -34    5.26    7.59
  -7  -6  34    8.08    5.81
   7   6 -35   -1.56    6.30
  -7  -6  35   -2.43    5.26
   7   6 -36   -0.21    6.33
  -7  -6  36   18.60    6.83
  -7   7   1    3.18    8.67
   7  -7  -1    0.89    7.19
   7   7  -1    2.44    4.91
  -7   7   2   19.12   10.31
   7  -7  -2   35.63   10.48
   7   7  -2   16.42    7.61
  -7   7   3   12.60    8.67
   7  -7  -3   -1.26    6.54
   7   7  -3   10.50    5.54
  -7   7   4  206.43   57.24
   7  -7  -4  260.78   57.67
   7   7  -4  256.08   56.54
   7  -7  -5  120.49   22.65
   7  -7  -5   83.78   23.73
   7   7  -5   68.55   22.25
  -7  -7   5   87.36   23.05
   7  -7  -6    6.64    5.39
   7   7  -6    4.42    5.49
  -7  -7   6    2.52    5.51
   7  -7  -7   79.09   19.81
   7   7  -7   69.30   19.75
  -7  -7   7   84.08   19.43
   7  -7  -8   11.97    5.93
   7   7  -8   15.91    7.19
  -7  -7   8    6.81    5.65
   7  -7  -9   34.04   10.20
   7   7  -9   30.97   10.64
  -7  -7   9   38.83   10.46
   7  -7 -10   93.00   26.03
   7   7 -10  134.75   27.45
   7  -7 -11   24.28    8.70
   7   7 -11   19.63    8.62
  -7  -7  11   29.68    8.84
   7  -7 -12    6.78    5.45
   7   7 -12    1.11    4.83
  -7  -7  12    5.32    4.85
   7  -7 -13   17.80    7.27
   7   7 -13   13.51    7.94
  -7  -7  13   13.48    6.84
   7  -7 -14  135.39   34.96
   7   7 -14  150.86   35.89
  -7  -7  14  160.16   35.32
   7  -7 -15    0.89    4.56
   7   7 -15    6.92    6.10
  -7  -7  15   -4.30    5.36
   7  -7 -16    4.50    4.98
  -7  -7  16    6.06    5.85
   7  -7 -17    0.78    4.61
  -7  -7  17    0.61    5.66
   7  -7 -18   16.23    5.56
   7   7 -18    2.65    6.69
  -7  -7  18    3.39    5.44
   7  -7 -19    1.87    3.87
   7   7 -19    0.34    6.21
  -7  -7  19    2.87    4.84
   7   7 -20   34.85   12.47
  -7  -7  20   46.28   11.99
   7   7 -21   -0.50    6.54
  -7  -7  21   -1.80    4.50
   7   7 -22   -0.76    5.52
  -7  -7  22    9.47    5.94
   7   7 -23    2.05    6.42
  -7  -7  23   10.00    5.51
   7   7 -24   39.44   13.17
  -7  -7  24   38.65   11.49
   7   7 -25    1.11    6.52
  -7  -7  25    4.94    4.82
   7   7 -26    5.88    7.14
  -7  -7  26   12.03    5.95
   7   7 -27   -0.26    6.00
  -7  -7  27   -1.79    6.18
   7   7 -28    0.68    7.28
  -7  -7  28   -0.19    4.77
   7   7 -29    5.07    6.70
  -7  -7  29   -0.72    3.94
   7   7 -30    5.85    7.18
  -7  -7  30   11.18    6.14
   7   7 -31    5.61    7.62
  -7  -7  31    0.64    4.61
   7   7 -32   -0.19    6.47
  -7  -7  32    2.80    4.95
   7   7 -33    5.50    7.17
  -7  -7  33   -1.82    4.57
   7   7 -34    4.74    7.77
  -7  -7  34    2.47    5.51
   7   7 -35   -4.19    8.12
  -7  -7  35   -0.32    5.21
  -7  -7  36   -3.71    5.18
  -7  -7  37   -0.85    5.87
  -7  -7  38    1.98    5.31
   7  -8  -1    8.03    7.74
  -7  -8   1   50.69   10.82
  -7  -8   2   95.70   24.41
  -7  -8   3   -0.93    4.31
  -7  -8   3   -0.45    6.37
   7   8  -4   14.16    7.23
  -7  -8   4   18.26    6.88
   7   8  -5   10.56    6.41
  -7  -8   5    9.18    5.49
   7   8  -6   28.35    9.29
  -7  -8   6   18.07    7.72
   7   8  -7    0.22    5.82
  -7  -8   7   -1.39    4.40
   7   8  -8   66.87   16.97
  -7  -8   8   58.00   15.95
   7   8  -9    4.68    6.32
  -7  -8   9    0.54    4.48
   7  -8 -10   28.37    7.25
   7   8 -10    0.27    6.23
  -7  -8  10    9.42    6.25
   7  -8 -11    0.73    5.21
   7   8 -11    0.71    5.79
  -7  -8  11    2.15    4.44
   7  -8 -12  156.35   34.46
   7   8 -12  111.08   34.71
  -7  -8  12  162.16   34.64
   7  -8 -13    0.20    4.60
   7   8 -13   -0.60    6.59
  -7  -8  13    1.96    5.15
   7  -8 -14   13.12    6.49
   7   8 -14   12.00    7.00
  -7  -8  14    7.61    5.95
   7  -8 -15    1.89    4.70
   7   8 -15    0.70    5.26
  -7  -8  15   -5.37    6.04
   7  -8 -16  112.57   21.23
  -7  -8  16   60.89   20.68
   7  -8 -17    5.00    4.64
  -7  -8  17    5.35    5.12
   7   8 -18   16.64    7.49
  -7  -8  18    2.36    5.99
   7   8 -19    0.35    5.46
  -7  -8  19   -3.18    4.65
   7   8 -20    6.91    6.71
  -7  -8  20    7.86    5.44
   7   8 -21   -2.39    6.20
  -7  -8  21    6.31    5.09
   7   8 -22    2.09    6.94
  -7  -8  22   20.88    7.20
   7   8 -23   -3.28    6.19
  -7  -8  23    9.35    5.39
   7   8 -24   13.23    8.27
  -7  -8  24    3.71    5.17
   7   8 -25   -6.54    7.96
  -7  -8  25    4.81    6.23
   7   8 -26   -4.37    6.81
  -7  -8  26    8.59    6.70
   7   8 -27    2.16    7.33
  -7  -8  27    2.27    5.47
   7   8 -28    5.30    6.90
  -7  -8  28   14.48    6.82
   7   8 -29   -3.59    7.72
  -7  -8  29    1.18    5.63
   7   8 -30    5.32    6.94
  -7  -8  30   -2.34    4.78
   7   8 -31   -1.04    7.67
  -7  -8  31   -0.07    3.78
   7   8 -32    0.48    7.08
  -7  -8  32    1.71    5.16
   7   8 -33   -2.98    7.83
  -7  -8  33    3.38    5.32
   7   8 -34    4.24    7.59
  -7  -8  34   -4.89    6.03
   7   8 -35   -2.62    6.75
  -7  -8  35   -0.13    5.28
   7  -9  -1   -0.02    5.38
  -7  -9   1   -3.02    5.45
   7  -9  -2   31.71   10.05
  -7  -9   2   27.19    9.07
   7  -9  -3    0.87    5.58
  -7  -9   3    2.57    5.03
   7  -9  -4   37.28   11.55
  -7  -9   4   41.54   11.31
   7  -9  -5   -1.72    5.01
  -7  -9   5    6.77    4.63
  -7  -9   6   26.34    8.82
  -7  -9   7   12.34    6.20
  -7  -9   8   22.28    8.30
  -7  -9   9    0.93    5.21
  -7  -9  10  112.91   27.47
  -7  -9  11    7.25    5.37
   7   9 -12   15.97    6.95
  -7  -9  12    3.08    5.11
   7   9 -13   11.97    6.11
  -7  -9  13    3.69    4.96
   7  -9 -14   82.41   17.11
   7   9 -14   63.20   17.80
  -7  -9  14   50.25   16.40
   7  -9 -15    1.06    4.35
   7   9 -15   -0.48    5.81
  -7  -9  15    0.31    5.06
   7  -9 -16   25.51    6.30
  -7  -9  16    1.91    5.00
  -7  -9  17   -0.66    4.52
   7   9 -18   17.99   10.07
  -7  -9  18   27.84    8.57
   7   9 -19   -2.85    6.76
  -7  -9  19    3.00    5.28
   7   9 -20    3.24    7.29
  -7  -9  20   24.65    7.29
   7   9 -21    0.24    7.24
  -7  -9  21   -2.08    5.00
   7   9 -22   13.96    7.71
  -7  -9  22    5.16    5.87
   7   9 -23   -2.34    6.09
  -7  -9  23    1.63    4.59
   7   9 -24   16.93    9.12
  -7  -9  24   21.72    7.62
   7   9 -25    0.16    6.30
  -7  -9  25   -5.25    5.91
   7   9 -26    3.96    7.88
  -7  -9  26    3.24    4.68
   7   9 -27    1.41    6.93
  -7  -9  27    1.37    4.86
   7   9 -28   -2.56    7.81
  -7  -9  28   -1.90    5.44
   7   9 -29    6.44    7.89
  -7  -9  29    3.86    6.43
   7   9 -30    1.09    7.74
  -7  -9  30    3.66    6.18
   7   9 -31   13.56    8.82
  -7  -9  31   -2.46    5.71
   7   9 -32   -4.24    7.38
  -7  -9  32   -0.32    4.91
   7   9 -33   10.73    9.03
  -7  -9  33   -0.98    4.79
   7   9 -34    4.42    6.88
   7 -10  -1    0.32    6.37
  -7 -10   1   20.89    6.27
   7 -10  -2   32.64   11.31
  -7 -10   2   38.42   10.69
   7 -10  -3   -0.56    5.48
  -7 -10   3   -0.28    4.46
   7 -10  -4    3.74    4.93
  -7 -10   4   -2.22    4.68
   7 -10  -5   -1.08    5.88
  -7 -10   5   -1.06    4.00
   7 -10  -6  107.84   30.59
  -7 -10   6  148.20   30.90
   7 -10  -7   -1.49    5.52
  -7 -10   7    5.01    4.57
   7 -10  -8    0.00    4.95
  -7 -10   8    5.11    5.24
   7 -10  -9    2.34    5.27
  -7 -10   9    1.43    4.82
  -7 -10  10    5.82    4.88
  -7 -10  11   -2.87    4.87
  -7 -10  12   41.51   12.07
  -7 -10  13   -0.61    4.53
  -7 -10  14    5.42    5.14
  -7 -10  15   -1.06    5.58
  -7 -10  16   29.83   10.32
  -7 -10  17    0.03    3.83
  -7 -10  18   35.43   11.16
  -7 -10  19    6.01    5.43
  -7 -10  20   -0.48    5.08
  -7 -10  21    2.78    5.18
  -7 -10  23    3.70    5.36
  -7 -10  24   -1.86    5.40
   7  10 -25   -2.35    7.89
  -7 -10  25    3.21    4.94
   7  10 -26   -5.05    7.21
  -7 -10  26    8.29    6.05
   7  10 -27    9.45    7.96
  -7 -10  27   -5.09    5.52
   7  10 -28   11.51    8.34
  -7 -10  28    8.47    6.37
   7  10 -29   -0.61    8.02
  -7 -10  29   -2.07    5.68
   7  10 -30   -4.37    8.07
  -7 -10  30   -2.50    5.57
   7  10 -31    1.75    7.67
  -7 -10  31   -1.80    5.93
   7  10 -32   16.08    8.92
   7  10 -33    1.41    8.06
   7  10 -34   -0.33    8.50
   7 -11  -1   -2.13    5.51
  -7 -11   1    1.64    5.05
   7 -11  -2   -0.19    4.46
  -7 -11   2   -2.31    4.96
   7 -11  -3    6.83    5.85
  -7 -11   3    4.95    4.59
   7 -11  -4   20.77    9.90
  -7 -11   4   39.27    9.69
   7 -11  -5    7.10    6.31
  -7 -11   5   14.82    6.13
   7 -11  -6    4.66    5.35
  -7 -11   6   -5.67    4.96
   7 -11  -7   12.16    6.80
   7 -11  -8    6.08    5.85
  -7 -11   8    4.63    4.81
   7 -11  -9   -0.22    5.23
  -7 -11   9   -1.59    4.48
   7 -11 -10    3.54    5.95
  -7 -11  10   33.62    7.45
   7 -11 -11    4.34    5.35
  -7 -11  11   -2.21    4.51
   7 -11 -12    2.00    4.86
  -7 -11  12    2.61    4.86
  -7 -11  13   -0.48    5.17
  -7 -11  14   36.84   11.09
  -7 -11  15    1.72    4.22
  -7 -11  16    6.21    6.07
  -7 -11  17    7.63    5.13
  -7 -11  18    4.32    4.69
  -7 -11  19    1.28    5.32
  -7 -11  20   14.71    6.52
  -7 -11  21    1.78    5.13
  -7 -11  22   -1.19    5.11
  -7 -11  23   -0.97    4.10
  -7 -11  24    0.69    5.37
  -7 -11  25   -0.33    5.14
  -7 -11  26   -3.47    6.06
  -7 -11  27    7.50    7.18
  -7 -11  28   -1.25    5.15
   7 -12  -1    3.90    5.87
  -7 -12   1    1.74    4.29
   7 -12  -2   10.56    7.02
  -7 -12   2   17.59    6.81
   7 -12  -3   -2.28    5.92
  -7 -12   3    4.06    4.81
   7 -12  -4    2.78    6.19
  -7 -12   4    0.81    4.12
   7 -12  -5    1.25    5.62
  -7 -12   5    4.62    5.04
   7 -12  -6   40.82   12.99
  -7 -12   6   50.47   12.90
   7 -12  -7   -1.08    5.53
  -7 -12   7    1.34    5.11
   7 -12  -8    0.74    6.02
  -7 -12   8    6.61    5.47
   7 -12  -9   -0.68    5.05
  -7 -12   9   -0.08    4.66
   7 -12 -10    8.68    6.43
  -7 -12  10   15.61    6.37
   7 -12 -11   -1.85    5.87
  -7 -12  11   -1.59    4.76
  -7 -12  12   51.24   14.34
  -7 -12  13   -1.35    4.90
  -7 -12  14   -2.85    5.12
  -7 -12  15   -0.17    4.40
  -7 -12  16   12.07    6.51
  -7 -12  17   -0.58    6.26
  -7 -12  18    5.19    5.63
  -7 -12  19   -3.13    6.10
  -7 -12  20   13.02    6.46
  -7 -12  21   -4.53    6.39
  -7 -12  22    2.23    5.17
  -7 -12  23    0.02    5.31
  -7 -12  24    0.71    6.16
  -7 -12  25    3.59    5.14
   7 -13  -1   -1.77    5.46
  -7 -13   1    3.56    4.48
   7 -13  -2   10.17    6.55
  -7 -13   2    9.01    5.47
   7 -13  -3   -1.41    6.07
  -7 -13   3    6.61    5.33
   7 -13  -4   15.56   10.60
  -7 -13   4   64.45   11.85
   7 -13  -5    2.80    6.27
  -7 -13   5    0.00    4.73
   7 -13  -6    0.23    5.29
  -7 -13   6   -1.50    4.77
   7 -13  -7    0.26    5.83
  -7 -13   7    0.00    4.58
   7 -13  -8   -0.19    4.88
  -7 -13   8    7.80    5.11
   7 -13  -9   -1.70    5.64
  -7 -13   9    2.75    4.74
  -7 -13  10   15.40    7.02
  -7 -13  11   -1.75    4.31
  -7 -13  12   -3.25    4.91
  -7 -13  13   -2.45    4.56
  -7 -13  14   15.93    7.02
  -7 -13  15   -3.56    5.23
  -7 -13  16    1.07    5.21
  -7 -13  17    4.68    5.80
  -7 -13  18   -0.18    4.96
  -7 -13  19   -0.21    5.49
  -7 -13  20    6.54    5.88
  -7 -13  21    1.50    5.42
  -7 -13  22   -2.02    6.11
   7 -14  -1    2.86    5.09
  -7 -14   1    7.60    4.85
   7 -14  -2    1.59    6.04
  -7 -14   2    2.30    5.23
   7 -14  -3    2.33    5.48
  -7 -14   3   -1.70    5.63
   7 -14  -4    6.03    6.35
  -7 -14   4   -0.65    4.99
   7 -14  -5   12.80    7.01
  -7 -14   5    9.62    6.27
   7 -14  -6   17.67    8.58
  -7 -14   6   25.14    8.32
   7 -14  -7    6.04    6.68
  -7 -14   7    4.36    5.15
  -7 -14   8    8.54    6.35
  -7 -14   9   -3.93    5.25
  -7 -14  10    5.98    5.91
  -7 -14  11    1.61    6.07
  -7 -14  12   -0.98    5.81
  -7 -14  13    1.05    5.68
  -7 -14  14    0.38    5.24
  -7 -14  15   -2.75    5.20
  -7 -14  16   -4.05    5.58
  -7 -14  17    1.45    4.76
  -7 -14  18   -4.06    5.71
  -7 -14  19    0.26    5.80
   7 -15  -1   11.97    6.89
  -7 -15   1   -0.59    4.54
   7 -15  -2    0.69    5.86
  -7 -15   2   -1.22    4.75
   7 -15  -3   -0.64    5.99
  -7 -15   3   27.78    7.09
   7 -15  -4   -1.06    5.22
  -7 -15   4   -2.04    5.50
   7 -15  -5   -1.37    5.11
  -7 -15   5   -0.83    5.17
  -7 -15   6   -1.00    4.47
  -7 -15   7   -0.60    4.74
  -7 -15   8   13.87    7.01
  -7 -15   9    2.59    4.75
  -7 -15  10   -2.18    4.97
  -7 -15  11    1.69    5.55
  -7 -15  12    8.88    6.43
  -7 -15  13   -0.92    5.23
  -7 -15  14   -0.58    5.15
  -7 -15  15   10.66    6.69
  -7 -15  16   -3.86    6.35
   7 -16  -1    8.67    6.20
  -7 -16   1   -2.82    5.16
   7 -16  -2    2.67    6.25
  -7 -16   2   -2.71    5.04
   7 -16  -3   -1.27    5.70
  -7 -16   3    0.79    5.17
  -7 -16   4   -3.78    5.14
  -7 -16   5    5.88    5.26
  -7 -16   6    4.97    5.67
  -7 -16   7    1.18    5.47
  -7 -16   8   -2.43    5.96
  -7 -16   9    3.97    5.70
  -7 -16  10    0.91    4.55
  -7 -16  11    0.18    5.99
  -7 -16  12    0.39    5.11
   7 -17  -1   -1.41    5.97
  -7 -17   3   13.23    6.82
  -7 -17   4   -3.72    5.69
  -7 -17   5   -1.30    6.01
  -7 -17   6    1.99    5.10
  -7 -17   7   -2.00    5.53
  -7 -17   8    1.00    5.69
  -6   0   1    1.78    4.19
  -6   0   1    0.00    7.01
   6   0  -1    0.10    4.42
   6   0  -1   -0.64    6.77
  -6   0   2  376.98   85.18
  -6   0   2  406.62   86.25
   6   0  -2  336.71   85.12
   6   0  -2  406.26   86.32
  -6   0   3    1.11    6.53
   6   0  -3   -0.73    5.07
   6   0  -3   -1.94    7.65
  -6   0   4   13.98    5.90
  -6   0   4   15.43    7.73
   6   0  -4   10.96    5.55
   6   0  -4   15.47    8.64
  -6   0   5    0.05    3.97
  -6   0   5   -1.02    6.27
   6   0  -5    0.49    3.71
   6   0  -5   -3.29    7.27
  -6   0   6 1357.30  299.13
  -6   0   6 1273.27  299.76
   6   0  -6 1271.79  298.94
   6   0  -6 1436.09  300.11
  -6   0   7   -1.74    4.10
  -6   0   7   14.12    6.82
   6   0  -7    2.61    3.93
   6   0  -7   -0.34    6.95
  -6   0   8   35.28    9.21
  -6   0   8   33.45   10.63
   6   0  -8   31.54    8.65
   6   0  -8   26.85   10.50
  -6   0   9    0.52    3.80
  -6   0   9    0.47    5.59
   6   0  -9   -0.04    3.38
   6   0  -9    0.51    5.57
  -6   0  10  203.18   50.71
  -6   0  10  265.02   52.03
   6   0 -10  218.52   50.57
   6   0 -10  217.32   51.79
  -6   0  11   -0.91    3.53
  -6   0  11    1.19    6.63
   6   0 -11    1.12    3.33
   6   0 -11   -1.22    5.86
  -6   0  12  362.98   71.45
  -6   0  12  281.55   71.99
   6   0 -12  286.45   71.01
   6   0 -12  321.53   72.29
  -6   0  13    1.16    3.41
  -6   0  13    0.32    5.11
   6   0 -13    2.86    3.29
   6   0 -13   -0.46    5.41
  -6   0  14   42.77   16.85
  -6   0  14   91.36   18.72
   6   0 -14  100.99   17.48
   6   0 -14   75.10   18.88
  -6   0  15   -1.46    4.96
   6   0 -15   -0.28    3.26
   6   0 -15   -4.85    6.35
   6   0 -16  265.77   63.34
   6   0 -16  298.19   64.59
  -6   0  17    0.29    3.92
   6   0 -17   -2.03    3.70
   6   0 -17   -1.70    5.82
  -6   0  18  243.15   62.01
   6   0 -18  335.33   63.81
  -6   0  19    0.26    3.72
  -6   0  20   -2.46    4.24
  -6   0  21   -1.91    4.20
  -6   0  22  143.49   33.77
  -6   0  23   -0.73    4.29
  -6   0  24   -2.70    4.84
   6   0 -25   -1.45    4.34
   6   0 -26   33.44    9.97
   6   0 -27    2.33    4.22
   6   0 -28   26.69    8.81
   6   0 -29   -0.23    4.38
   6   0 -30   14.51    7.07
   6   0 -31   -2.49    4.99
   6   0 -32   33.56   10.60
   6   0 -33    0.50    4.95
   6   0 -34   -1.83    4.76
   6   0 -35    1.98    5.15
   6   0 -36    8.87    5.63
   6   0 -37    4.05    4.75
   6   0 -38    5.98    6.17
  -6   1   1    4.54    7.77
   6  -1  -1    6.76    4.94
   6  -1  -1   11.18    7.92
   6   1  -1   14.79    4.87
   6   1  -1    4.11    7.13
  -6  -1   1    5.78    5.04
  -6  -1   1    1.58    7.29
  -6   1   2  641.01  132.69
  -6   1   2  683.00  133.86
   6  -1  -2  527.13  132.55
   6  -1  -2  625.40  133.67
   6   1  -2  551.05  132.38
   6   1  -2  604.49  133.47
  -6  -1   2  547.07  132.46
  -6  -1   2  588.59  133.42
  -6   1   3   24.56    9.16
  -6   1   3   26.93   11.15
   6  -1  -3   51.88   10.39
   6  -1  -3   27.26   11.53
   6   1  -3   33.12    9.23
   6   1  -3   31.34   10.83
  -6  -1   3   51.25    9.80
  -6  -1   3   11.56   10.51
  -6   1   4  895.18  194.27
  -6   1   4  927.18  195.22
   6  -1  -4  873.64  194.31
   6  -1  -4  809.41  195.02
   6   1  -4  781.81  193.98
   6   1  -4  889.05  195.07
  -6  -1   4  954.23  194.36
  -6  -1   4  755.55  194.73
  -6   1   5  130.09   26.73
  -6   1   5  113.42   27.62
   6  -1  -5  108.43   26.48
   6  -1  -5  163.93   28.61
   6   1  -5   98.38   26.26
   6   1  -5   96.46   27.36
  -6  -1   5  100.27   26.36
  -6  -1   5  116.47   27.74
  -6   1   6   91.14   22.63
  -6   1   6   52.46   23.10
   6  -1  -6   98.49   22.75
   6  -1  -6  108.93   24.51
   6   1  -6  109.65   22.54
   6   1  -6  113.73   24.23
  -6  -1   6   87.55   22.56
  -6  -1   6  108.10   24.01
  -6   1   7  280.39   57.65
  -6   1   7  210.73   58.08
   6  -1  -7  247.85   57.39
   6  -1  -7  250.67   58.58
   6   1  -7  240.56   57.25
   6   1  -7  254.32   58.44
  -6  -1   7  281.41   57.62
  -6  -1   7  222.93   58.18
  -6   1   8  688.63  137.64
  -6   1   8  789.21  138.83
   6  -1  -8  692.36  137.54
   6  -1  -8  862.02  139.25
   6   1  -8  320.04  136.77
   6   1  -8  807.84  139.04
  -6  -1   8  764.27  137.77
  -6  -1   8  696.44  138.62
  -6   1   9   14.01    5.23
  -6   1   9   20.64    7.21
   6  -1  -9    7.91    4.58
   6  -1  -9   12.28    7.87
   6   1  -9    7.70    3.69
   6   1  -9    9.09    6.93
  -6  -1   9    5.27    4.83
  -6  -1   9   11.59    7.11
  -6   1  10  106.19   24.50
  -6   1  10  114.36   25.57
   6  -1 -10   96.27   24.16
   6  -1 -10  110.12   25.76
   6   1 -10  112.01   24.32
   6   1 -10   69.33   24.99
  -6  -1  10   97.15   24.26
  -6  -1  10  129.53   25.96
  -6   1  11    6.01    5.30
  -6   1  11   21.99    7.36
   6  -1 -11    8.38    4.46
   6  -1 -11   -0.51    7.44
   6   1 -11   16.39    4.88
   6   1 -11   29.01    8.54
  -6  -1  11   16.82    5.10
  -6  -1  11   20.68    7.89
  -6   1  12  308.66   71.98
  -6   1  12  367.74   73.07
   6  -1 -12  260.84   71.64
   6  -1 -12  298.97   72.83
   6   1 -12  370.83   72.14
   6   1 -12  329.87   73.10
  -6  -1  12  356.97   72.02
  -6  -1  12  254.07   72.64
  -6   1  13   47.54   14.12
  -6   1  13   52.78   15.27
   6  -1 -13   71.00   14.03
   6  -1 -13   43.20   15.01
   6   1 -13   74.62   14.30
   6   1 -13   46.39   15.46
  -6  -1  13   42.40   14.68
  -6   1  14  211.23   37.50
  -6   1  14   42.83   36.68
   6  -1 -14  189.67   37.05
   6  -1 -14  172.39   38.39
   6   1 -14  189.32   37.29
   6   1 -14  173.96   38.44
  -6  -1  14  208.36   37.97
  -6  -1  14  199.60   38.57
  -6   1  15   10.29    4.89
  -6   1  15    4.71    5.85
   6  -1 -15   13.06    4.60
   6  -1 -15    4.48    7.52
   6   1 -15    8.80    4.63
   6   1 -15   10.26    7.84
  -6  -1  15   15.37    5.50
  -6   1  16    4.03    3.78
  -6   1  16    4.08    4.82
   6  -1 -16    3.35    3.49
   6  -1 -16   -1.53    6.91
   6   1 -16    7.21    6.99
  -6  -1  16    4.49    4.20
  -6   1  17    8.82    4.73
   6  -1 -17    7.05    3.92
   6  -1 -17   15.02    7.79
   6   1 -17    6.03    7.79
  -6  -1  17    9.45    5.09
  -6   1  18  274.19   59.21
   6  -1 -18  251.19   58.62
   6  -1 -18  287.30   60.09
   6   1 -18  211.59   59.64
  -6  -1  18  252.94   58.81
  -6   1  19   50.00   12.43
   6  -1 -19   47.91   11.97
  -6  -1  19   41.63   12.23
  -6   1  20   -0.32    4.25
  -6  -1  20    2.17    4.03
  -6   1  21   14.32    4.90
  -6  -1  21    2.57    4.31
  -6   1  22   15.96    6.08
   6   1 -22   12.23    5.83
  -6   1  23    4.83    4.27
   6   1 -23   -0.71    4.35
  -6   1  24   30.70    8.27
   6   1 -24   22.05    8.45
  -6   1  25    2.36    3.79
   6   1 -25    1.97    5.10
  -6   1  26    0.94    4.12
   6   1 -26    1.60    4.79
  -6   1  27    0.35    3.95
   6   1 -27    2.61    5.01
  -6  -1  27   -0.77    4.13
   6  -1 -28   42.80   12.46
   6   1 -28   29.74   12.64
  -6  -1  28   68.42   13.02
   6  -1 -29   -1.54    4.76
   6   1 -29   -1.53    5.47
  -6  -1  29    1.58    4.23
   6  -1 -30   33.91    8.52
   6   1 -30   19.32    7.84
  -6  -1  30   13.04    7.32
   6  -1 -31   -3.21    5.03
   6   1 -31   -0.36    5.30
   6  -1 -32   -0.42    4.95
   6   1 -32   -0.08    6.05
   6  -1 -33   -3.09    5.10
   6   1 -33   10.26    4.94
   6  -1 -34   10.50    6.34
   6   1 -34   16.01    6.65
   6  -1 -35   -0.97    5.30
   6   1 -35   -2.68    5.61
   6  -1 -36    4.52    5.07
   6   1 -36   -1.08    6.70
   6  -1 -37   -2.93    5.67
   6   1 -37   -1.97    6.13
   6  -1 -38   -1.36    5.04
   6   1 -38   -3.00    5.57
  -6   2   1    7.43    4.61
  -6   2   1    4.77    7.19
   6  -2  -1    2.40    4.52
   6  -2  -1    6.62    7.86
   6   2  -1    3.02    3.78
   6   2  -1    4.19    7.12
  -6  -2   1    4.55    4.46
  -6  -2   1    0.71    6.87
  -6   2   2    7.25    6.10
  -6   2   2   10.01    8.66
   6  -2  -2   25.83    7.23
   6  -2  -2   10.58    7.77
   6   2  -2   16.78    5.55
   6   2  -2   25.29    8.62
  -6  -2   2   21.14    6.32
  -6  -2   2   16.05    8.79
  -6   2   3    5.15    4.72
  -6   2   3    4.38    7.05
   6  -2  -3   12.35    4.87
   6  -2  -3    7.00    7.05
   6   2  -3    2.86    3.60
   6   2  -3    2.65    6.72
  -6  -2   3    0.82    4.34
  -6  -2   3    6.15    6.49
  -6   2   4   53.35   15.14
  -6   2   4   53.55   16.66
   6  -2  -4   51.54   15.34
   6  -2  -4   70.47   17.66
   6   2  -4   56.88   14.98
   6   2  -4   84.68   17.77
  -6  -2   4   72.70   15.46
  -6  -2   4   76.23   17.12
  -6   2   5   10.89    5.62
  -6   2   5   17.21    8.31
   6  -2  -5   13.21    5.63
   6  -2  -5   23.01    8.49
   6   2  -5   10.09    4.84
   6   2  -5    2.15    7.34
  -6  -2   5   20.63    5.60
  -6  -2   5   10.65    7.17
  -6   2   6  348.86   76.86
  -6   2   6  338.48   77.75
   6  -2  -6  359.97   77.03
   6  -2  -6  334.63   77.88
   6   2  -6  333.46   76.64
   6   2  -6  348.63   77.80
  -6  -2   6  332.69   76.69
  -6  -2   6  287.05   77.40
  -6   2   7   83.06   16.72
  -6   2   7   48.61   17.09
   6  -2  -7   59.20   16.60
   6  -2  -7   63.73   18.27
   6   2  -7   68.67   16.25
   6   2  -7   70.39   17.67
  -6  -2   7   67.94   16.39
  -6  -2   7   68.28   18.07
  -6   2   8    6.77    4.20
  -6   2   8    7.92    6.47
   6  -2  -8   14.61    5.03
   6  -2  -8    4.64    7.21
   6   2  -8    4.48    3.80
   6   2  -8   -1.98    6.49
  -6  -2   8   11.01    4.24
  -6  -2   8    9.09    7.95
  -6   2   9   -1.70    3.61
  -6   2   9   -4.95    6.51
   6  -2  -9    4.99    3.43
   6  -2  -9   -1.23    5.45
   6   2  -9    3.34    3.42
   6   2  -9   -5.10    6.02
  -6  -2   9    1.22    3.04
  -6  -2   9    1.22    6.57
  -6   2  10  282.03   54.13
  -6   2  10  262.64   54.91
   6  -2 -10  290.86   54.03
   6  -2 -10  409.84   56.56
   6   2 -10  340.66   54.37
   6   2 -10  265.29   55.07
  -6  -2  10   58.77   53.47
  -6   2  11  285.03   61.82
  -6   2  11  273.05   62.54
   6  -2 -11  269.14   61.62
   6  -2 -11  259.32   62.76
   6   2 -11  260.42   61.74
   6   2 -11  287.03   62.93
  -6  -2  11  248.79   62.67
  -6   2  12  174.13   27.63
  -6   2  12  109.82   27.67
   6  -2 -12  117.11   26.82
   6  -2 -12  104.03   27.93
   6   2 -12  123.44   27.10
   6   2 -12  109.07   28.16
  -6  -2  12   86.01   26.92
  -6  -2  12   96.79   27.64
  -6   2  13   17.59    5.16
  -6   2  13   19.97    6.64
   6  -2 -13    8.10    4.22
   6  -2 -13   16.61    8.46
   6   2 -13   16.60    5.16
   6   2 -13   10.36    6.73
  -6  -2  13    8.86    5.37
  -6  -2  13    4.89    5.92
  -6   2  14  110.34   25.43
  -6   2  14  106.15   26.45
   6  -2 -14  113.74   25.19
   6  -2 -14  129.51   26.95
   6   2 -14  108.80   26.80
  -6  -2  14   85.94   25.30
  -6   2  15   30.60    9.63
   6  -2 -15   40.14    9.41
   6  -2 -15   40.82   11.46
   6   2 -15   34.12   12.22
  -6  -2  15   33.06    9.77
  -6   2  16   75.94   17.43
   6  -2 -16   64.87   16.77
   6  -2 -16   83.08   19.00
   6   2 -16   67.98   18.94
  -6  -2  16   66.74   17.31
  -6   2  17   25.02    7.45
   6  -2 -17   22.95    6.75
   6  -2 -17    0.08    7.82
   6   2 -17   22.26    8.90
  -6  -2  17   54.60    8.55
  -6   2  18   27.41    5.78
   6  -2 -18    3.43    4.13
   6  -2 -18    1.95    7.23
   6   2 -18   12.95    7.46
  -6  -2  18   16.29    5.73
  -6   2  19   21.07    6.35
   6  -2 -19   13.94    5.61
  -6  -2  19   19.62    6.50
  -6   2  20  160.17   33.58
   6  -2 -20  166.31   33.29
   6   2 -20   97.73   33.32
  -6   2  21    3.36    4.16
   6   2 -21    2.24    4.96
  -6   2  22   24.82    8.26
   6   2 -22   29.07    8.84
  -6   2  23    5.40    4.43
   6   2 -23    5.45    6.07
  -6   2  24    7.18    4.45
   6   2 -24    2.63    5.39
  -6  -2  24    6.35    4.49
  -6   2  25    6.92    4.45
   6   2 -25    4.94    5.43
  -6  -2  25    2.11    3.78
  -6   2  26   42.60   11.73
   6   2 -26   44.29   12.58
  -6  -2  26   45.47   12.04
   6   2 -27    3.07    5.91
  -6  -2  27    8.49    4.84
   6   2 -28    6.25    7.84
  -6  -2  28   37.85    8.12
   6   2 -29    0.94    5.23
  -6  -2  29    5.10    4.75
   6  -2 -30    5.67    5.37
   6   2 -30    8.02    6.53
  -6  -2  30    0.95    4.07
   6  -2 -31    0.87    3.70
   6   2 -31    1.82    4.42
  -6  -2  31   -0.49    3.80
   6  -2 -32   16.45    6.63
   6   2 -32   13.16    7.14
  -6  -2  32   18.16    6.53
   6  -2 -33    2.23    4.83
   6   2 -33    4.42    5.87
   6  -2 -34   -2.26    4.63
   6   2 -34   -3.63    7.19
   6  -2 -35    0.71    3.97
   6   2 -35   -1.93    4.96
   6  -2 -36    0.41    5.26
   6   2 -36   11.53    6.65
   6  -2 -37    3.73    4.91
   6   2 -37   -2.59    5.58
   6  -2 -38   -1.88    5.02
  -6   3   1    5.32    4.36
  -6   3   1   -1.57    6.67
   6  -3  -1    0.68    3.95
   6  -3  -1   18.13    8.02
   6   3  -1    0.04    3.07
   6   3  -1    1.53    7.02
  -6  -3   1    6.74    3.89
  -6  -3   1    5.93    6.54
  -6   3   2  162.49   34.39
  -6   3   2  135.70   35.48
   6  -3  -2  114.05   34.15
   6  -3  -2  142.50   35.47
   6   3  -2  167.48   34.18
   6   3  -2  158.13   35.32
  -6  -3   2  132.56   34.03
  -6  -3   2  179.60   35.60
  -6   3   3  134.15   34.19
  -6   3   3  160.60   35.69
   6  -3  -3  149.10   34.43
   6  -3  -3  184.10   35.81
   6   3  -3  152.39   34.02
   6   3  -3  142.12   35.15
  -6  -3   3  135.42   34.00
  -6  -3   3  135.95   35.04
  -6   3   4   35.07   10.58
  -6   3   4   54.99   13.06
   6  -3  -4   44.12   11.06
   6  -3  -4   36.96   12.47
   6   3  -4   37.04   10.10
   6   3  -4   32.43   11.61
  -6  -3   4   41.67   10.45
  -6  -3   4   37.23   12.21
  -6   3   5   18.89    5.76
  -6   3   5    9.33    7.35
   6  -3  -5    8.23    5.15
   6  -3  -5   -1.70    8.19
   6   3  -5    8.45    4.78
   6   3  -5    4.32    6.96
  -6  -3   5   15.98    4.55
  -6  -3   5   30.37    8.96
  -6   3   6   11.19    5.60
  -6   3   6   14.93    7.53
   6  -3  -6   15.85    5.90
   6  -3  -6   56.04   10.56
   6   3  -6   20.70    5.66
   6   3  -6   19.71    8.52
  -6  -3   6   15.15    5.56
  -6  -3   6    8.56    7.55
  -6   3   7   23.86    6.98
  -6   3   7   18.84    8.50
   6  -3  -7   18.69    6.73
   6  -3  -7   24.54    9.08
   6   3  -7   16.09    5.91
   6   3  -7   10.89    8.12
  -6  -3   7   23.02    6.33
  -6  -3   7   26.50    8.66
  -6   3   8  442.63   96.86
  -6   3   8  354.93   97.27
   6  -3  -8  455.70   97.05
   6  -3  -8  424.26   97.89
   6   3  -8  398.55   96.79
   6   3  -8  476.73   97.90
  -6  -3   8  444.47   97.98
  -6   3   9   79.52   17.72
  -6   3   9   56.21   18.28
   6  -3  -9   63.01   17.52
   6  -3  -9  101.30   19.70
   6   3  -9   60.66   17.45
   6   3  -9   65.13   18.56
  -6  -3   9   88.87   17.98
  -6  -3   9   77.35   19.19
  -6   3  10   32.65    8.52
  -6   3  10   44.40   10.20
   6  -3 -10   25.76    8.34
   6  -3 -10   18.04    9.85
   6   3 -10   37.52    8.48
   6   3 -10   59.22   11.63
  -6  -3  10   12.96    8.37
  -6  -3  10   23.75   10.13
  -6   3  11   10.18    4.87
  -6   3  11    7.66    6.37
   6  -3 -11    9.45    4.63
   6  -3 -11    2.19    5.77
   6   3 -11    4.59    6.42
  -6  -3  11   23.60    5.69
  -6  -3  11    7.70    6.16
  -6   3  12   75.68   18.70
  -6   3  12   92.67   19.85
   6  -3 -12   72.26   18.48
   6  -3 -12   78.38   20.47
   6   3 -12   86.53   20.29
  -6  -3  12   69.32   18.72
  -6   3  13  125.62   29.45
   6  -3 -13  101.98   29.11
   6  -3 -13  214.85   32.05
   6   3 -13  108.26   30.52
  -6  -3  13  136.26   29.69
  -6   3  14  205.77   46.46
   6  -3 -14  221.28   46.39
   6  -3 -14  162.13   47.23
   6   3 -14  201.54   47.69
  -6  -3  14  197.40   46.58
  -6   3  15   25.76    7.83
   6  -3 -15   25.71    6.63
   6  -3 -15   19.39    8.33
   6   3 -15   20.36    7.39
   6   3 -15    7.33    8.59
  -6  -3  15   21.78    6.74
  -6   3  16   36.00    7.49
  -6   3  16   25.78    8.14
   6  -3 -16   30.14    6.84
   6  -3 -16   21.85    9.27
   6   3 -16   18.48    7.29
   6   3 -16    4.67    8.30
  -6  -3  16   14.52    7.10
  -6   3  17   67.64   19.54
   6  -3 -17   79.13   19.32
   6  -3 -17  115.91   21.70
   6   3 -17   85.60   21.53
  -6   3  18  180.30   35.56
   6  -3 -18  132.19   34.85
   6   3 -18  154.98   36.77
  -6   3  19   46.84   10.97
   6  -3 -19   34.56   10.11
  -6   3  20    5.77    4.15
   6  -3 -20    3.20    3.53
   6   3 -20   13.47    5.91
  -6   3  21    1.06    3.60
   6  -3 -21   -2.69    3.47
   6   3 -21    0.38    4.85
  -6  -3  21    1.85    4.61
  -6   3  22   75.84   16.07
   6  -3 -22   58.32   15.54
   6   3 -22   60.10   16.35
  -6  -3  22   58.39   16.09
  -6   3  23    8.92    5.58
   6   3 -23   30.78    7.61
  -6  -3  23    9.79    5.90
  -6   3  24   22.06   10.27
   6   3 -24   50.26   11.89
  -6  -3  24   73.88   12.26
  -6   3  25    0.17    3.84
   6   3 -25   -0.23    5.07
  -6  -3  25    0.49    4.26
   6   3 -26    4.30    6.18
  -6  -3  26    6.07    4.85
   6   3 -27   -0.63    4.73
  -6  -3  27    1.07    4.26
   6   3 -28    4.17    5.86
  -6  -3  28   17.96    6.17
   6   3 -29    4.69    5.68
  -6  -3  29    0.66    3.59
   6   3 -30   20.10    8.31
  -6  -3  30   21.10    7.33
   6   3 -31    3.36    6.25
  -6  -3  31    4.59    4.74
   6  -3 -32   -1.97    4.27
   6   3 -32    3.21    5.28
  -6  -3  32    8.01    4.97
   6  -3 -33    3.44    4.50
   6   3 -33   -3.42    6.35
  -6  -3  33    1.06    4.91
   6  -3 -34   11.85    5.73
   6   3 -34   11.33    6.81
   6  -3 -35    4.17    4.51
   6   3 -35    1.19    6.02
   6  -3 -36    0.44    4.25
   6   3 -36   -2.73    5.44
   6  -3 -37   -0.87    4.63
   6   3 -37   -0.40    5.94
   6  -3 -38    0.42    4.40
  -6   4   1  325.86   49.17
  -6   4   1  214.11   49.88
   6  -4  -1  226.41   48.84
   6  -4  -1  177.38   49.35
   6   4  -1  186.88   48.21
   6   4  -1  180.29   49.02
  -6  -4   1  185.02   48.26
  -6  -4   1  228.15   49.67
  -6   4   2    9.09    4.55
  -6   4   2    9.82    7.49
   6  -4  -2   22.57    5.83
   6  -4  -2    4.23    7.48
   6   4  -2    9.34    4.44
   6   4  -2   14.56    6.89
  -6  -4   2   12.02    4.93
  -6  -4   2   10.92    6.86
  -6   4   3    8.87    4.51
  -6   4   3   -1.92    7.42
   6  -4  -3    2.66    4.78
   6  -4  -3    4.78    6.78
   6   4  -3    1.91    2.94
   6   4  -3    2.65    5.83
  -6  -4   3    6.65    3.97
  -6  -4   3    4.43    7.04
  -6   4   4   24.53    6.61
  -6   4   4   13.57    8.82
   6  -4  -4   19.59    6.49
   6  -4  -4   21.11    9.08
   6   4  -4   14.76    5.48
   6   4  -4   19.04    8.07
  -6  -4   4   12.72    5.77
  -6  -4   4   16.52    8.05
  -6   4   5  283.67   61.43
  -6   4   5  264.15   62.46
   6  -4  -5  289.24   61.70
   6  -4  -5  382.01   63.54
   6   4  -5  247.38   61.23
   6   4  -5  192.18   61.70
  -6  -4   5  283.58   62.56
  -6   4   6  362.78   64.18
  -6   4   6  251.64   64.62
   6  -4  -6  268.06   63.91
   6  -4  -6  220.35   64.66
   6   4  -6  275.82   63.88
   6   4  -6  294.04   64.77
  -6  -4   6  284.36   64.26
  -6  -4   6  246.81   64.67
  -6   4   7  110.92   20.93
  -6   4   7   84.97   21.89
   6  -4  -7   75.25   20.66
   6  -4  -7   78.08   22.10
   6   4  -7   69.60   20.52
   6   4  -7   75.31   21.78
  -6  -4   7   95.88   21.02
  -6  -4   7  104.88   22.51
  -6   4   8    5.28    3.72
  -6   4   8    8.45    6.28
   6  -4  -8    0.13    4.35
   6  -4  -8    7.01    6.25
   6   4  -8   11.68    6.56
  -6  -4   8   10.79    4.89
  -6  -4   8    2.46    6.01
  -6   4   9   57.52   15.89
  -6   4   9   68.43   17.01
   6  -4  -9   58.56   16.14
   6  -4  -9   97.16   18.53
   6   4  -9   60.09   17.55
  -6  -4   9   71.60   16.23
  -6  -4   9   56.88   17.00
  -6   4  10   26.52    8.69
  -6   4  10   34.65   10.14
   6  -4 -10   33.52    9.11
   6  -4 -10   16.10   10.88
   6   4 -10   30.82    9.30
   6   4 -10   19.67   10.05
  -6  -4  10   42.33    9.56
  -6  -4  10   58.10   11.16
  -6   4  11   70.98   30.13
   6  -4 -11  171.76   31.12
   6  -4 -11  128.78   32.11
   6   4 -11  182.44   31.86
   6   4 -11  176.61   32.67
  -6  -4  11  163.76   31.30
  -6   4  12  139.04   24.99
   6  -4 -12  112.02   24.71
   6  -4 -12   32.58   24.75
   6   4 -12   94.30   25.01
   6   4 -12  122.06   26.41
  -6  -4  12  141.32   25.18
  -6   4  13   51.46   12.71
   6  -4 -13   50.13   12.57
   6  -4 -13   33.84   13.67
   6   4 -13   50.94   13.22
   6   4 -13   28.34   13.93
  -6  -4  13   72.44   13.39
  -6   4  14    2.54    3.45
  -6   4  14    1.41    5.41
   6  -4 -14    3.64    3.77
   6  -4 -14   -1.36    6.40
   6   4 -14    2.10    4.56
   6   4 -14    4.11    6.79
  -6   4  15  160.41   32.74
  -6   4  15  123.43   32.95
   6  -4 -15  135.66   32.33
   6  -4 -15  143.23   34.00
   6   4 -15  135.41   33.09
   6   4 -15  131.80   33.99
  -6   4  16  189.28   37.35
   6  -4 -16  142.98   36.78
   6   4 -16  146.71   37.60
   6   4 -16  167.98   38.74
  -6   4  17   13.54    5.78
   6  -4 -17   11.91    4.82
   6   4 -17   20.24    8.34
  -6   4  18   60.16   13.22
   6  -4 -18   67.71   13.08
   6   4 -18    9.17   13.98
  -6   4  19   86.90   25.00
   6  -4 -19  114.38   24.94
  -6  -4  19  118.72   25.62
  -6   4  20  128.57   27.85
   6  -4 -20  126.81   27.46
   6   4 -20  130.21   28.81
  -6  -4  20   84.61   27.77
   6  -4 -21    5.51    3.28
   6   4 -21    7.09    5.91
  -6  -4  21    2.98    4.93
   6  -4 -22    9.32    3.67
   6   4 -22    5.48    6.43
  -6  -4  22    0.40    4.88
  -6   4  23    9.38    4.19
   6  -4 -23    5.43    3.80
   6   4 -23   -1.01    5.72
  -6  -4  23    1.55    4.89
   6   4 -24    1.63    5.48
  -6  -4  24    0.11    4.63
   6   4 -25   -2.38    5.82
  -6  -4  25   17.39    5.78
   6   4 -26   17.50    8.17
  -6  -4  26   19.79    7.13
   6   4 -27    4.15    7.25
  -6  -4  27   12.83    6.29
   6   4 -28   23.76    8.32
  -6  -4  28    8.69    5.61
   6   4 -29    2.61    5.84
  -6  -4  29   -0.83    3.71
   6   4 -30   32.21    9.20
  -6  -4  30   16.87    7.24
   6   4 -31    0.13    6.01
  -6  -4  31    1.66    4.14
   6   4 -32   13.95    7.75
  -6  -4  32   -0.21    4.57
   6   4 -33   -1.50    6.97
  -6  -4  33    7.96    5.04
   6  -4 -34    0.23    3.92
   6   4 -34    5.04    6.27
  -6  -4  34   -5.56    5.69
   6  -4 -35    3.76    3.93
   6   4 -35   13.10    6.73
   6  -4 -36    9.74    5.16
   6   4 -36    4.48    6.17
   6  -4 -37    2.08    4.54
   6   4 -37    1.54    5.56
  -6   5   1   14.49    8.96
   6  -5  -1   15.78    6.54
   6  -5  -1   14.44    8.06
   6   5  -1   20.45    5.77
  -6  -5   1   21.80    5.68
  -6  -5   1    3.15    6.92
  -6   5   2  111.41   25.05
  -6   5   2  157.86   27.88
   6  -5  -2  107.65   25.39
   6  -5  -2  111.37   26.63
   6   5  -2  123.71   25.13
   6   5  -2   80.78   25.04
   6   5  -2   75.74   25.56
  -6  -5   2  102.55   25.24
  -6  -5   2  111.57   26.37
  -6   5   3  193.47   29.43
  -6   5   3  135.33   30.44
   6  -5  -3  128.09   29.19
   6  -5  -3  153.34   30.87
   6   5  -3   91.19   28.45
   6   5  -3  140.15   29.26
   6   5  -3   65.69   28.92
  -6  -5   3  113.34   28.82
  -6  -5   3  152.57   30.34
  -6   5   4  135.47   26.12
  -6   5   4  121.75   27.62
   6  -5  -4  122.16   26.34
   6  -5  -4   41.74   26.35
   6   5  -4  120.74   26.33
   6   5  -4  124.17   27.02
  -6  -5   4   89.65   25.74
  -6  -5   4  148.10   27.83
  -6   5   5    4.07    3.62
  -6   5   5    8.79    6.49
   6  -5  -5   -2.04    4.43
   6  -5  -5   -3.10    5.73
   6   5  -5    4.12    4.16
   6   5  -5   10.59    6.36
  -6  -5   5    2.50    3.49
  -6  -5   5   -3.11    5.72
  -6   5   6    4.20    3.57
  -6   5   6   15.81    7.71
   6  -5  -6    9.37    4.75
   6  -5  -6    3.86    6.76
   6   5  -6    0.79    3.88
   6   5  -6   -3.48    6.00
  -6  -5   6    4.60    4.19
  -6  -5   6    5.43    5.46
  -6   5   7  100.34   16.10
  -6   5   7   99.47   18.37
   6  -5  -7   84.82   16.03
   6  -5  -7   69.40   17.50
   6   5  -7   42.05   15.68
   6   5  -7   12.05   15.80
  -6  -5   7   62.28   15.75
  -6  -5   7   67.37   16.88
  -6   5   8   59.92   13.43
  -6   5   8   61.13   14.81
   6  -5  -8   54.56   13.68
   6  -5  -8   46.06   15.16
   6   5  -8   38.83   13.38
   6   5  -8   63.85   14.92
  -6  -5   8   51.63   13.54
  -6  -5   8   46.50   14.50
  -6   5   9  102.70   24.63
  -6   5   9  126.96   26.20
   6  -5  -9  107.93   24.88
   6  -5  -9   81.67   25.93
   6   5  -9  107.95   25.24
   6   5  -9  133.59   26.56
  -6  -5   9   85.37   24.67
  -6   5  10   44.94   12.37
   6  -5 -10   33.21   12.39
   6  -5 -10   54.33   14.83
   6   5 -10   77.57   13.91
   6   5 -10   46.90   14.12
  -6  -5  10   51.60   12.87
  -6   5  11    2.10    3.28
   6  -5 -11    1.57    4.25
   6  -5 -11    3.68    6.29
   6   5 -11   -3.59    4.51
   6   5 -11    4.71    5.75
  -6   5  12    7.36    5.32
   6  -5 -12    9.68    5.11
   6  -5 -12    8.48    8.77
   6   5 -12    9.07    5.77
   6   5 -12   -0.68    6.44
  -6   5  13  276.62   57.38
  -6   5  13  224.62   57.66
   6  -5 -13  239.09   57.25
   6  -5 -13  257.43   58.79
   6   5 -13  250.87   57.98
   6   5 -13  243.21   58.55
  -6   5  14  363.03   74.08
  -6   5  14  301.36   74.32
   6  -5 -14  298.26   73.84
   6  -5 -14  301.13   75.14
   6   5 -14  354.22   74.83
   6   5 -14  322.36   75.30
  -6   5  15   -0.98    3.90
   6  -5 -15    2.43    3.53
   6   5 -15    0.77    4.92
   6   5 -15   -2.63    7.02
  -6   5  16   12.04    5.62
   6  -5 -16   17.47    5.78
   6   5 -16   14.14    6.99
   6   5 -16   22.54    9.41
  -6  -5  16   17.65    7.15
  -6   5  17    4.91    4.13
   6  -5 -17    1.64    3.28
   6   5 -17   15.26    8.15
  -6  -5  17    0.56    4.29
  -6   5  18  150.12   30.63
   6  -5 -18  116.18   30.10
   6   5 -18  136.84   32.62
  -6  -5  18  124.41   30.87
  -6   5  19   30.05    8.74
   6  -5 -19   34.39    8.30
  -6  -5  19   23.88    8.96
   6  -5 -20   28.00    6.42
   6   5 -20    8.70    7.73
  -6  -5  20   15.73    7.20
   6  -5 -21    3.03    2.88
   6   5 -21    3.61    5.44
  -6  -5  21   -1.71    4.78
   6  -5 -22    0.72    2.73
   6   5 -22    0.24    5.85
  -6  -5  22   -0.42    5.22
   6   5 -23   46.41   11.73
  -6  -5  23   29.75   10.36
   6   5 -24   33.85   10.46
  -6  -5  24   28.72    9.24
   6   5 -25   10.73    7.51
  -6  -5  25   18.43    6.97
   6   5 -26    1.51    5.92
  -6  -5  26   -1.64    4.29
   6   5 -27   -1.28    6.31
  -6  -5  27   -0.58    4.88
   6   5 -28   16.73    7.25
  -6  -5  28    3.36    5.79
   6   5 -29    9.11    8.58
  -6  -5  29   33.81    8.70
   6   5 -30    5.03    6.67
  -6  -5  30    8.09    5.44
   6   5 -31   -0.51    5.89
  -6  -5  31    2.49    4.32
   6   5 -32    1.21    6.48
  -6  -5  32    1.14    4.45
   6   5 -33    4.37    6.15
   6   5 -34    1.37    7.38
  -6  -5  34    8.64    5.41
   6  -5 -35    0.71    4.33
   6   5 -35   -1.44    6.56
  -6  -5  35   14.22    5.95
   6  -5 -36    6.88    4.70
   6   5 -36    8.17    7.50
   6  -5 -37   -0.70    4.36
   6   5 -37    4.37    7.27
  -6   6   1  155.85   39.19
   6  -6  -1  179.42   38.18
   6  -6  -1  169.40   39.04
   6   6  -1  148.94   37.87
  -6  -6   1  166.83   37.74
  -6  -6   1  144.47   38.63
  -6   6   2    9.53   11.27
   6  -6  -2   41.34   10.46
   6  -6  -2   34.51   11.73
   6   6  -2   35.16   10.15
  -6  -6   2   51.04   10.39
  -6  -6   2   33.08   11.36
  -6   6   3    5.16    6.74
   6  -6  -3    5.15    4.76
   6  -6  -3    7.65    6.76
   6   6  -3    9.64    5.06
  -6  -6   3    7.81    4.31
  -6  -6   3   10.06    7.59
  -6   6   4   40.98   11.33
   6  -6  -4   23.25    8.14
   6  -6  -4   24.56    9.90
   6   6  -4   29.26    8.47
  -6  -6   4   22.77    7.78
  -6  -6   4   24.99    9.33
  -6   6   5  155.57   35.34
   6  -6  -5  127.79   33.93
   6  -6  -5  188.76   35.81
   6   6  -5  209.80   34.99
  -6  -6   5  110.40   33.75
  -6  -6   5  133.74   34.88
  -6   6   6   80.09   20.12
  -6   6   6   75.32   21.78
   6  -6  -6   70.05   20.41
   6  -6  -6   87.55   22.08
   6   6  -6   95.83   21.04
  -6  -6   6   81.12   20.30
  -6  -6   6  107.58   22.00
  -6   6   7   86.39   17.12
  -6   6   7   54.88   18.12
   6  -6  -7   66.80   17.17
   6  -6  -7   79.87   19.11
   6   6  -7   70.11   17.52
  -6  -6   7   55.97   16.80
  -6   6   8   14.55    5.64
  -6   6   8    7.95    7.21
   6  -6  -8   14.28    6.28
   6  -6  -8   32.65    9.49
   6   6  -8   20.20    6.63
  -6   6   9  145.87   24.81
   6  -6  -9   91.99   24.57
   6  -6  -9   75.72   25.50
   6   6  -9   88.93   24.85
  -6   6  10   49.32   15.52
   6  -6 -10   82.79   16.43
   6  -6 -10   77.32   18.25
   6   6 -10   62.05   16.47
  -6   6  11   66.01   15.65
  -6   6  11   45.06   16.49
   6  -6 -11   65.32   16.06
   6  -6 -11   60.80   17.26
   6   6 -11   75.33   16.85
  -6   6  12   79.55   17.99
   6  -6 -12   67.22   17.97
   6  -6 -12   55.50   19.52
   6   6 -12   73.48   18.72
   6   6 -12   88.04   19.91
  -6   6  13    6.82    4.04
   6  -6 -13    2.55    4.58
   6   6 -13    2.76    5.08
   6   6 -13    1.02    7.68
  -6  -6  13    4.70    4.53
  -6   6  14   -0.61    3.48
   6  -6 -14   -0.74    4.38
   6   6 -14    5.49    5.46
   6   6 -14   -2.28    6.92
  -6  -6  14    4.00    4.80
  -6   6  15   86.50   18.52
   6  -6 -15   79.35   18.68
   6   6 -15   79.80   19.88
   6   6 -15   74.51   20.43
  -6  -6  15   57.63   18.64
  -6   6  16    7.28    4.43
   6  -6 -16   11.51    4.95
   6   6 -16   10.37    6.20
   6   6 -16   13.61    8.12
  -6  -6  16    5.30    5.20
  -6   6  17   13.28    5.27
   6  -6 -17   23.64    5.24
   6   6 -17    5.77    7.94
  -6  -6  17    0.36    4.84
   6  -6 -18   57.05   13.03
   6   6 -18   46.89   15.72
  -6  -6  18   44.34   13.69
   6  -6 -19   23.77    6.55
  -6  -6  19   16.19    7.38
   6  -6 -20   -1.65    3.06
   6   6 -20    2.73    5.66
  -6  -6  20    0.90    4.54
   6  -6 -21   29.29    6.52
   6   6 -21   28.06    8.78
  -6  -6  21    6.73    6.78
   6   6 -22   19.89    7.63
  -6  -6  22    3.73    5.18
   6   6 -23    8.36    7.24
  -6  -6  23   26.67    7.70
   6   6 -24    4.17    5.62
  -6  -6  24    1.71    4.79
   6   6 -25   25.28    8.52
  -6  -6  25    9.10    6.46
   6   6 -26   15.39    8.12
  -6  -6  26   25.70    8.04
   6   6 -27   -3.91    6.68
  -6  -6  27   25.90    6.92
   6   6 -28   -4.46    6.49
  -6  -6  28    1.12    4.90
   6   6 -29   -1.35    6.85
  -6  -6  29    0.78    4.09
   6   6 -30   -1.26    7.21
  -6  -6  30    9.46    5.74
   6   6 -31   21.66    8.31
  -6  -6  31    3.04    5.16
   6   6 -32    5.83    7.55
  -6  -6  32    3.90    5.20
   6   6 -33    0.98    7.01
  -6  -6  33    6.66    5.96
   6   6 -34    9.49    7.70
  -6  -6  34   -3.41    4.60
   6   6 -35   -0.20    5.80
  -6  -6  35   -0.40    5.41
   6   6 -36    0.69    7.42
  -6  -6  36   -2.40    5.55
   6  -6 -37    0.16    3.86
  -6   7   1    4.67    7.67
   6  -7  -1    0.93    5.11
   6  -7  -1    6.48    7.54
   6   7  -1   15.21    5.31
  -6  -7   1   14.35    5.24
  -6  -7   1   17.69    7.49
  -6   7   2    0.35    7.62
   6  -7  -2    7.34    6.25
   6  -7  -2   29.48    8.84
   6   7  -2   22.18    6.63
  -6  -7   2   14.36    5.69
  -6  -7   2    5.01    6.99
  -6   7   3  253.83   66.12
   6  -7  -3  296.05   65.00
   6  -7  -3  233.09   65.52
   6   7  -3  284.70   65.08
  -6  -7   3  308.14   64.81
  -6  -7   3  286.68   65.79
  -6   7   4   62.11   18.50
   6  -7  -4   83.72   17.42
   6  -7  -4   66.53   18.49
   6   7  -4   68.03   17.54
  -6  -7   4   57.66   16.63
  -6   7   5    2.45    7.74
   6  -7  -5   22.13    7.39
   6  -7  -5   26.00    9.61
   6   7  -5   27.14    7.82
  -6   7   6   12.35    8.84
   6  -7  -6   21.70    6.91
   6  -7  -6    9.97    8.55
   6   7  -6   27.88    7.75
  -6   7   7   39.42    9.87
   6  -7  -7   28.47    7.17
   6  -7  -7   11.77    8.58
   6   7  -7    6.26    7.16
   6  -7  -8   40.97   11.24
   6  -7  -8   28.50   13.09
   6   7  -8   48.61   12.42
   6  -7  -9  135.59   31.47
   6  -7  -9  124.86   32.47
   6   7  -9  133.83   32.02
  -6   7  10    1.94    3.31
   6  -7 -10    0.09    4.29
   6   7 -10   -1.34    5.21
  -6  -7  10    6.02    4.58
  -6   7  11    2.64    3.57
   6  -7 -11   -0.07    4.08
   6   7 -11    1.80    5.05
  -6  -7  11   -1.40    4.83
  -6   7  12   33.33    6.56
   6  -7 -12   11.70    6.52
   6   7 -12    8.80    7.32
  -6  -7  12   13.85    6.55
  -6   7  13  199.00   38.59
   6  -7 -13  151.63   38.52
   6   7 -13  147.77   39.29
  -6  -7  13  154.62   38.74
  -6   7  14    2.32    3.65
   6  -7 -14    6.21    4.55
   6   7 -14    4.71    5.98
  -6  -7  14   10.36    4.97
  -6   7  15    3.87    3.96
   6  -7 -15    1.42    4.45
   6   7 -15    1.42    5.97
  -6  -7  15   -0.22    4.03
   6  -7 -16    3.00    4.62
   6   7 -16    2.43    6.01
  -6  -7  16    8.73    4.93
   6  -7 -17   19.38    5.14
  -6  -7  17   -0.23    4.66
   6  -7 -18    7.10    3.99
  -6  -7  18   -1.80    4.72
   6  -7 -19   70.48   16.84
   6   7 -19   43.99   18.02
  -6  -7  19   92.31   18.26
   6   7 -20    7.49    6.88
  -6  -7  20    1.84    4.65
   6   7 -21   -0.45    5.96
  -6  -7  21    7.03    4.61
   6   7 -22   -2.56    6.64
  -6  -7  22   -3.21    4.50
   6   7 -23   -3.10    7.43
  -6  -7  23   15.73    5.96
   6   7 -24   -0.51    6.99
  -6  -7  24   16.38    6.39
   6   7 -25    3.71    7.53
  -6  -7  25   18.23    6.99
   6   7 -26    8.39    7.82
  -6  -7  26    5.26    5.54
   6   7 -27    8.17    7.09
  -6  -7  27   -2.60    4.55
   6   7 -28    6.93    7.15
  -6  -7  28    1.57    4.75
   6   7 -29    8.02    8.31
  -6  -7  29   17.64    6.92
   6   7 -30   -2.90    8.60
  -6  -7  30   -2.61    4.59
   6   7 -31    2.60    7.04
  -6  -7  31    0.29    3.66
   6   7 -32   -0.71    6.38
  -6  -7  32   -2.20    5.10
   6   7 -33    6.60    7.07
  -6  -7  33   -0.14    5.08
   6   7 -34   -2.30    7.03
  -6  -7  34   -0.80    5.15
   6   7 -35    0.44    7.12
  -6  -7  35   12.70    6.55
   6   7 -36   -2.11    6.26
  -6  -7  36   -1.34    6.61
  -6  -7  37    7.58    6.07
  -6  -7  38    2.69    5.80
  -6   8   1  170.93   37.14
   6  -8  -1  159.71   36.06
   6   8  -1  136.19   34.81
  -6  -8   1  139.42   34.42
  -6   8   2    9.62    7.67
   6  -8  -2    2.42    4.81
   6  -8  -2   -1.29    7.06
   6   8  -2    0.55    5.08
  -6   8   3    3.12    7.72
   6  -8  -3   -0.67    4.63
   6  -8  -3   -1.64    6.38
   6   8  -3    4.16    5.07
  -6   8   4    9.45    9.10
   6  -8  -4    1.15    4.86
   6  -8  -4    4.21    7.73
   6   8  -4   -3.32    5.21
   6  -8  -5  260.96   58.16
   6   8  -5  238.13   58.43
   6  -8  -6    8.58    5.84
   6   8  -6    4.19    5.57
   6  -8  -7  124.46   24.99
   6   8  -7  121.31   25.58
  -6  -8   7   77.46   24.17
   6  -8  -8   -1.65    4.85
   6   8  -8    7.02    5.21
  -6  -8   8    0.30    4.75
   6  -8  -9  168.44   36.47
   6   8  -9  181.44   37.57
  -6  -8   9  128.21   36.07
   6  -8 -10   55.52   12.77
   6   8 -10   36.44   13.27
  -6  -8  10   45.85   13.06
   6  -8 -11  105.28   28.86
   6   8 -11  139.11   30.26
  -6  -8  11  129.85   29.30
   6  -8 -12   21.77    7.33
   6   8 -12   26.49    8.53
  -6  -8  12   14.79    6.99
   6  -8 -13    2.84    4.76
   6   8 -13    2.53    5.78
  -6  -8  13    4.78    4.57
  -6   8  14   11.39    4.43
   6  -8 -14    0.87    4.67
   6   8 -14    0.08    5.84
  -6  -8  14    2.18    4.93
   6  -8 -15   91.04   25.05
   6   8 -15  125.04   27.02
  -6  -8  15  112.14   25.67
   6  -8 -16   -1.02    4.18
   6   8 -16    1.05    6.06
  -6  -8  16   -3.92    4.59
   6  -8 -17   42.82   10.99
  -6  -8  17   36.42   11.61
  -6  -8  18   -2.03    4.92
   6   8 -19   12.78    8.69
  -6  -8  19   32.85    8.66
   6   8 -20   -2.26    5.68
  -6  -8  20    3.93    5.67
   6   8 -21   13.64    7.48
  -6  -8  21    4.37    5.27
   6   8 -22    0.48    5.86
  -6  -8  22   -1.94    5.30
   6   8 -23    4.39    7.52
  -6  -8  23    6.40    4.59
   6   8 -24   -0.56    5.25
  -6  -8  24    6.39    4.82
   6   8 -25   13.26    7.51
  -6  -8  25   18.66    7.54
   6   8 -26    8.30    7.34
  -6  -8  26    0.07    5.43
   6   8 -27   10.33    8.78
  -6  -8  27   13.08    6.42
   6   8 -28    2.31    6.77
  -6  -8  28   -1.56    4.54
   6   8 -29   -0.72    6.53
  -6  -8  29   -1.97    4.29
   6   8 -30   -3.53    6.99
  -6  -8  30    0.31    4.56
   6   8 -31    8.87    7.39
  -6  -8  31   -0.01    3.95
   6   8 -32   -2.67    7.62
  -6  -8  32   -0.42    5.71
   6   8 -33    5.75    7.21
  -6  -8  33   -2.33    6.06
   6   8 -34   -1.83    6.71
  -6  -8  34    4.05    7.14
   6   8 -35   -0.04    7.67
  -6  -8  35   13.66    6.01
   6   8 -36    0.41    7.13
  -6  -8  36   -4.14    6.13
  -6  -8  37    6.44    7.01
  -6  -9   4    7.17    5.79
  -6  -9   5    8.53    5.17
   6  -9  -6   22.64    6.88
   6   9  -6    0.33    6.52
  -6  -9   6   13.03    6.08
   6  -9  -7   22.90    6.58
   6   9  -7    2.14    6.59
  -6  -9   7    9.83    5.41
   6  -9  -8   -0.39    4.38
   6   9  -8    2.84    6.15
  -6  -9   8    1.45    3.99
   6  -9  -9   88.93   23.68
   6   9  -9  107.45   25.12
  -6  -9   9   98.37   23.64
   6  -9 -10    5.66    5.18
   6   9 -10    4.77    6.28
  -6  -9  10    2.38    5.06
   6  -9 -11   -0.15    4.79
   6   9 -11    1.77    6.61
  -6  -9  11   -2.34    4.66
   6  -9 -12   -2.27    4.56
   6   9 -12    8.95    6.88
  -6  -9  12    2.05    4.56
   6  -9 -13   95.01   20.03
   6   9 -13   62.17   20.61
  -6  -9  13   76.23   20.09
   6  -9 -14    8.17    4.94
   6   9 -14   -1.67    6.19
  -6  -9  14   -0.87    4.79
   6  -9 -15   13.31    6.45
   6   9 -15   24.95    8.78
  -6  -9  15   12.87    7.26
   6  -9 -16   14.96    6.14
   6   9 -16    3.08    6.86
  -6  -9  16   14.95    5.98
  -6  -9  17   15.77    6.65
  -6  -9  18   -2.55    4.75
   6   9 -19   27.32   11.58
  -6  -9  19   42.01   10.80
   6   9 -20    0.05    6.00
  -6  -9  20    0.20    5.24
   6   9 -21   -1.67    5.82
  -6  -9  21    6.15    5.66
   6   9 -22   -0.86    7.23
  -6  -9  22    1.83    4.48
   6   9 -23   41.87   12.84
  -6  -9  23   36.73   11.11
   6   9 -24    1.52    6.63
  -6  -9  24    2.74    4.85
   6   9 -25   22.29    8.75
  -6  -9  25   11.14    6.79
   6   9 -26   -1.74    5.81
  -6  -9  26    6.15    4.88
   6   9 -27   -0.69    7.48
  -6  -9  27    5.49    5.58
   6   9 -28    1.01    6.90
  -6  -9  28   -0.74    6.02
   6   9 -29    8.07    8.66
  -6  -9  29    6.42    5.89
   6   9 -30    0.67    6.77
  -6  -9  30    0.09    5.75
   6   9 -31    0.54    7.05
  -6  -9  31    0.00    5.15
   6   9 -32    7.08    6.92
  -6  -9  32   -2.31    6.17
   6   9 -33    3.93    8.69
  -6  -9  33   20.63    8.01
   6   9 -34   -3.29    7.60
  -6  -9  34    3.06    5.88
   6   9 -35   -0.45    7.40
  -6  -9  35   10.24    6.43
   6 -10  -1   16.27    8.97
  -6 -10   1   47.96    9.70
   6 -10  -2   13.91    6.55
  -6 -10   2   18.96    6.77
   6 -10  -3    1.90    4.51
  -6 -10   3    6.13    4.34
  -6 -10   4   10.12    6.14
  -6 -10   5   44.72   12.52
  -6 -10   6   -0.82    3.84
  -6 -10   7   15.45    6.25
  -6 -10   8    1.78    4.80
   6 -10  -9   -0.65    4.44
  -6 -10   9    3.29    4.93
   6 -10 -10    7.15    5.10
  -6 -10  10    1.90    4.71
   6 -10 -11  116.39   27.05
  -6 -10  11  105.44   26.90
   6 -10 -12    0.84    4.64
  -6 -10  12   -2.74    4.59
   6 -10 -13    7.89    5.22
  -6 -10  13    7.28    5.02
   6 -10 -14    8.36    5.34
  -6 -10  14    6.36    5.31
  -6 -10  15   36.89   10.94
   6  10 -16   -1.44    6.50
  -6 -10  16   -5.97    5.66
  -6 -10  17   20.91    7.81
  -6 -10  18    4.31    5.14
   6  10 -19   15.94    8.17
  -6 -10  19    9.52    6.03
   6  10 -20   -0.02    7.53
  -6 -10  20    0.17    5.06
   6  10 -21   10.25    9.03
  -6 -10  21   41.35    9.36
   6  10 -22    3.58    6.25
  -6 -10  22   -1.17    5.03
   6  10 -23    6.35    7.80
  -6 -10  23    1.95    5.95
   6  10 -24   -1.14    7.74
  -6 -10  24   -2.15    5.17
   6  10 -25    9.04    8.16
  -6 -10  25    9.95    6.11
   6  10 -26   -6.01    8.77
  -6 -10  26    3.83    4.92
   6  10 -27    5.22    6.94
  -6 -10  27    4.02    5.59
   6  10 -28    0.90    7.37
  -6 -10  28    1.40    6.14
   6  10 -29    9.35    8.02
  -6 -10  29   -0.52    5.43
   6  10 -30    0.58    8.08
  -6 -10  30    4.14    5.59
   6  10 -31   -3.16    8.57
  -6 -10  31   -2.71    6.20
   6  10 -32   -1.45    7.34
  -6 -10  32   -4.05    6.65
   6  10 -33    5.47    8.60
   6  10 -34   -2.44    7.88
   6  10 -35   -1.22    6.88
   6 -11  -1   -0.33    5.34
  -6 -11   1    7.91    4.90
   6 -11  -2    2.97    5.48
  -6 -11   2   -0.82    4.02
   6 -11  -3   31.85   10.73
  -6 -11   3   40.54   10.74
   6 -11  -4   -1.57    5.45
  -6 -11   4    3.11    4.88
   6 -11  -5   -0.54    6.02
  -6 -11   5    1.81    3.41
   6 -11  -6    0.25    4.82
  -6 -11   6    2.02    4.04
   6 -11  -7   -1.15    5.31
  -6 -11   7   11.80    5.09
  -6 -11   8    5.44    6.04
  -6 -11   9   50.46   13.85
  -6 -11  10    7.36    5.19
  -6 -11  11    5.41    4.91
  -6 -11  12    1.44    5.29
  -6 -11  13   63.54   16.63
  -6 -11  14   -1.30    5.07
  -6 -11  15   25.38    8.60
  -6 -11  16   -3.04    5.48
  -6 -11  17    9.55    5.60
  -6 -11  18    5.35    5.38
  -6 -11  19   34.54   10.38
  -6 -11  20    2.27    6.15
  -6 -11  21    2.17    5.09
  -6 -11  22   -0.48    5.32
  -6 -11  23   16.03    7.68
  -6 -11  24    0.04    6.03
  -6 -11  25    1.34    5.84
  -6 -11  26   -3.45    5.35
  -6 -11  27   -1.43    5.14
  -6 -11  28   -2.64    5.92
  -6 -11  29   -0.09    5.28
  -6 -11  30    2.68    6.02
   6 -12  -1   29.88   11.69
  -6 -12   1   55.46   12.11
   6 -12  -2   -0.74    5.10
  -6 -12   2    4.66    4.98
   6 -12  -3    2.15    5.96
  -6 -12   3    2.75    4.54
   6 -12  -4    1.32    5.16
  -6 -12   4   -1.77    4.52
   6 -12  -5    8.58    7.54
  -6 -12   5   43.27    8.78
   6 -12  -6   -2.47    5.48
  -6 -12   6    0.21    4.35
   6 -12  -7   -1.27    5.74
  -6 -12   7    6.02    5.51
   6 -12  -8   -0.98    5.20
  -6 -12   8   -0.09    4.66
   6 -12  -9    1.69    5.14
  -6 -12   9   10.39    5.47
   6 -12 -10   12.29    6.40
  -6 -12  10    4.06    5.00
  -6 -12  11   14.60    7.07
  -6 -12  12   -2.91    4.41
  -6 -12  13    4.69    5.51
  -6 -12  14   -2.86    5.36
  -6 -12  15   18.11    7.49
  -6 -12  16    3.35    4.96
  -6 -12  17   -2.49    5.02
  -6 -12  18   -1.27    5.20
  -6 -12  19   -2.26    5.70
  -6 -12  20    1.62    4.59
  -6 -12  21   12.96    7.28
  -6 -12  22    0.86    5.71
  -6 -12  23   -0.35    4.45
  -6 -12  24   -1.17    5.17
  -6 -12  25   10.91    6.79
  -6 -12  26   -0.47    4.65
  -6 -12  27    3.57    6.12
   6 -13  -1    5.59    5.42
  -6 -13   1    5.80    4.92
   6 -13  -2    0.91    5.52
  -6 -13   2    2.88    4.89
   6 -13  -3   49.85   15.88
  -6 -13   3   67.66   15.72
   6 -13  -4    9.55    7.05
  -6 -13   4   18.61    6.70
   6 -13  -5    4.06    5.74
  -6 -13   5    5.68    5.38
   6 -13  -6   -1.04    5.59
  -6 -13   6    3.60    4.68
   6 -13  -7    6.42    5.88
  -6 -13   7    0.57    5.11
   6 -13  -8   -0.83    5.50
  -6 -13   8    7.47    5.21
   6 -13  -9   40.75   10.10
  -6 -13   9   21.63    9.08
  -6 -13  10    6.01    5.62
  -6 -13  11   -0.89    4.39
  -6 -13  12    2.74    4.98
  -6 -13  13    6.36    5.87
  -6 -13  14   -0.71    5.40
  -6 -13  15    4.02    5.56
  -6 -13  16    0.06    5.02
  -6 -13  17    5.36    5.99
  -6 -13  18   -0.33    5.71
  -6 -13  19    4.41    5.10
  -6 -13  20   -1.29    5.35
  -6 -13  21    9.03    6.74
  -6 -13  22   -4.08    5.59
  -6 -13  23    9.61    6.47
  -6 -13  24   -1.59    6.09
   6 -14  -1    0.13    6.49
  -6 -14   1   17.82    6.49
   6 -14  -2    0.59    5.67
  -6 -14   2    2.01    5.30
   6 -14  -3   -0.98    4.73
  -6 -14   3    2.77    5.01
   6 -14  -4    2.30    5.17
  -6 -14   4    7.51    5.44
   6 -14  -5    7.36    5.68
  -6 -14   5    5.98    5.82
   6 -14  -6   -0.63    6.24
  -6 -14   6    6.63    5.24
   6 -14  -7    5.68    6.45
  -6 -14   7    9.34    5.98
  -6 -14   8    2.92    4.79
  -6 -14   9   12.78    7.46
  -6 -14  10    4.58    5.40
  -6 -14  11    1.69    4.64
  -6 -14  12    5.22    5.99
  -6 -14  13   -2.34    4.96
  -6 -14  14   -1.79    4.69
  -6 -14  15   -1.44    6.05
  -6 -14  16   12.35    6.02
  -6 -14  17    6.28    5.83
  -6 -14  18   -2.43    5.32
  -6 -14  19    1.44    4.98
  -6 -14  20    6.17    6.43
  -6 -14  21    2.17    4.62
   6 -15  -1   -3.13    5.95
  -6 -15   1    1.83    5.37
   6 -15  -2    0.35    5.85
  -6 -15   2   -0.69    5.28
   6 -15  -3    3.34    5.76
  -6 -15   3    2.34    5.47
   6 -15  -4    2.08    6.33
  -6 -15   4    2.74    5.17
   6 -15  -5    9.51    6.27
  -6 -15   5   -2.68    5.52
  -6 -15   6    1.85    5.08
  -6 -15   7   -3.24    5.11
  -6 -15   8    2.87    5.91
  -6 -15   9   -0.88    5.24
  -6 -15  10   -0.30    5.04
  -6 -15  11    1.21    4.35
  -6 -15  12   10.22    6.66
  -6 -15  13    0.60    5.86
  -6 -15  14    5.89    5.94
  -6 -15  15   -3.12    5.95
  -6 -15  16    3.41    4.73
  -6 -15  17    0.90    5.34
  -6 -15  18   -0.07    6.34
   6 -16  -1    3.63    5.72
  -6 -16   1    2.20    5.91
   6 -16  -2   -2.32    6.21
  -6 -16   2    1.34    4.93
   6 -16  -3    1.90    5.73
  -6 -16   3    0.88    5.39
  -6 -16   4    3.49    6.29
  -6 -16   5   -2.53    5.68
  -6 -16   6    7.20    5.74
  -6 -16   7   -2.31    5.96
  -6 -16   8    0.50    6.14
  -6 -16   9   -1.67    5.06
  -6 -16  10   -3.62    5.45
  -6 -16  11    4.07    5.87
  -6 -16  12    9.27    6.30
  -6 -16  13    9.93    6.44
  -6 -16  14   -0.98    5.37
   6 -17  -1    2.49    7.00
  -6 -17   2    8.27    5.87
  -6 -17   3   -0.30    5.14
  -6 -17   4    4.85    5.07
  -6 -17   5   -6.86    6.87
  -6 -17   6   -2.80    6.52
  -6 -17   7   -2.84    5.57
  -6 -17   8    0.00    5.80
  -6 -17   9   -1.69    6.04
  -6 -17  10   -0.60    5.33
  -6 -17  11   -2.99    5.81
  -6 -18   5    1.86    6.69
  -6 -18   6   -1.02    6.16
  -6 -18   7    1.44    6.05
  -5   0   1    4.03    3.89
  -5   0   1   -3.67    6.44
   5   0  -1    3.13    4.81
   5   0  -1    1.23    5.95
  -5   0   2   -0.48    3.77
  -5   0   2   -0.68    5.64
   5   0  -2   -0.07    3.96
   5   0  -2    0.52    5.52
  -5   0   3  111.20   23.89
  -5   0   3   94.20   24.78
   5   0  -3   95.06   23.76
   5   0  -3   97.51   24.82
  -5   0   4    0.18    4.50
  -5   0   4   -2.99    6.95
   5   0  -4   -0.73    3.64
   5   0  -4   -1.83    6.95
  -5   0   5 2622.58  574.48
  -5   0   5 2500.93  574.94
   5   0  -5 2370.99  574.19
   5   0  -5 2851.97  575.35
  -5   0   6    0.79    3.86
  -5   0   6    1.00    7.10
   5   0  -6   -1.07    3.20
   5   0  -6   -1.07    7.01
  -5   0   7   76.82   18.88
  -5   0   7   63.76   19.79
   5   0  -7   85.31   18.66
   5   0  -7   80.14   20.00
  -5   0   8    2.61    3.54
  -5   0   8    0.00    5.76
   5   0  -8   -2.77    3.38
   5   0  -8    0.95    6.03
  -5   0   9  556.05  139.15
  -5   0   9  801.39  140.56
   5   0  -9  573.45  139.06
   5   0  -9  672.20  140.17
  -5   0  10    1.36    3.74
  -5   0  10    4.98    5.92
   5   0 -10   -0.77    3.22
   5   0 -10   -0.81    5.44
  -5   0  11   17.63    6.08
  -5   0  11   20.48    7.53
   5   0 -11   18.11    5.57
   5   0 -11   17.95    7.64
  -5   0  12   -3.12    3.35
  -5   0  12   -3.85    5.33
   5   0 -12   -0.54    3.13
   5   0 -12   -0.43    5.62
  -5   0  13   13.89    4.12
  -5   0  13   10.15    5.66
   5   0 -13    1.83    3.28
   5   0 -13   13.04    6.55
  -5   0  14   -0.80    3.19
   5   0 -14   -1.29    2.95
   5   0 -14   -2.26    5.22
  -5   0  15  131.93   33.15
  -5   0  15  143.43   32.95
   5   0 -15  140.79   33.12
   5   0 -15  162.37   34.49
  -5   0  16   -1.74    3.14
  -5   0  16   -1.09    3.14
   5   0 -16   -2.01    5.65
  -5   0  17   89.27   24.41
   5   0 -17  137.06   26.07
  -5   0  18   -0.55    3.28
  -5   0  18    0.26    2.98
   5   0 -18    5.20    5.89
  -5   0  19  122.09   23.31
  -5   0  19  158.51   23.33
   5   0 -19   31.56   22.87
  -5   0  20   -0.45    3.53
  -5   0  20   -1.95    3.21
   5   0 -20   -3.50    7.00
  -5   0  21   75.40   18.54
  -5   0  22   -0.21    3.51
  -5   0  23   -0.52    3.62
   5   0 -23   -0.19    3.73
  -5   0  24    0.28    3.74
   5   0 -24   -0.36    4.21
  -5   0  25   52.29   10.91
   5   0 -25   27.46   10.63
  -5   0  26   -2.05    3.79
   5   0 -26   -0.18    3.90
  -5   0  27   37.88    7.97
   5   0 -27   11.92    7.41
  -5   0  28    1.12    3.83
   5   0 -28   -0.45    4.20
   5   0 -29   -0.46    4.29
   5   0 -30   -2.52    4.90
   5   0 -31   48.98   13.47
   5   0 -32    0.12    4.64
   5   0 -33   -0.87    4.32
   5   0 -34    7.64    5.62
   5   0 -35    9.76    5.67
   5   0 -36    0.84    5.05
   5   0 -37   12.57    7.18
   5   0 -38    0.41    4.68
   5   0 -39   -0.74    4.95
  -5   1   1  463.88  106.87
  -5   1   1  486.28  107.80
   5  -1  -1  443.00  106.90
   5  -1  -1  540.76  107.97
   5   1  -1  445.39  106.74
   5   1  -1  500.35  107.64
  -5  -1   1  478.06  106.86
  -5  -1   1  462.17  107.53
  -5   1   2    3.83    4.35
  -5   1   2    8.09    6.53
   5  -1  -2    2.52    4.45
   5  -1  -2    5.10    7.51
   5   1  -2    3.91    4.04
   5   1  -2    1.10    5.50
  -5  -1   2    6.73    4.49
  -5  -1   2    3.44    6.06
  -5   1   3  548.66  116.05
  -5   1   3  526.95  116.77
   5  -1  -3  512.27  116.04
   5  -1  -3  544.21  116.89
   5   1  -3  500.55  115.82
   5   1  -3  498.08  116.63
  -5  -1   3  461.64  115.86
  -5  -1   3  529.98  116.68
  -5   1   4   15.25    5.42
  -5   1   4    1.61    6.95
   5  -1  -4   11.77    5.19
   5  -1  -4   17.95    8.53
   5   1  -4   11.04    4.68
   5   1  -4   18.22    7.27
  -5  -1   4    9.50    5.38
  -5  -1   4   10.30    7.12
  -5   1   5  101.09   24.58
  -5   1   5  102.93   25.47
   5  -1  -5   98.53   24.56
   5  -1  -5   89.06   25.50
   5   1  -5  103.96   24.39
   5   1  -5  120.00   25.86
  -5  -1   5   94.76   24.48
  -5  -1   5  144.48   26.13
  -5   1   6  246.93   84.66
  -5   1   6  163.90   84.80
   5  -1  -6  664.01   85.84
   5  -1  -6  160.34   84.89
   5   1  -6  543.60   85.30
   5   1  -6  643.65   86.97
  -5  -1   6  696.39   85.84
  -5  -1   6  570.98   86.67
  -5   1   7  612.07  141.88
  -5   1   7  628.45  142.53
   5  -1  -7  596.68  141.79
   5  -1  -7  578.67  142.50
   5   1  -7  693.49  141.89
   5   1  -7  623.35  142.57
  -5  -1   7  647.05  141.85
  -5  -1   7  605.79  142.56
  -5   1   8    2.58    3.95
  -5   1   8    3.28    5.83
   5  -1  -8   -1.64    3.51
   5  -1  -8   -2.45    6.41
   5   1  -8   -0.29    3.03
   5   1  -8   -3.55    6.86
  -5  -1   8   -1.80    3.87
  -5  -1   8   -5.64    6.63
  -5   1   9   34.79    9.09
  -5   1   9   53.29   11.02
   5  -1  -9   17.85    8.39
   5  -1  -9   69.08   12.17
   5   1  -9   25.84    8.41
   5   1  -9   44.62   11.29
  -5  -1   9   39.35    8.94
  -5  -1   9   35.56   10.89
  -5   1  10    1.93    3.68
  -5   1  10    4.98    6.03
   5  -1 -10   -0.42    3.24
   5  -1 -10   -0.06    5.57
   5   1 -10    0.09    3.08
   5   1 -10    3.46    6.24
  -5  -1  10    4.95    3.33
  -5  -1  10    4.13    6.67
  -5   1  11  235.74   46.52
  -5   1  11  196.15   46.91
   5  -1 -11  185.76   46.05
   5  -1 -11  256.71   47.62
   5   1 -11  181.59   46.17
   5   1 -11  324.76   48.19
  -5  -1  11  155.70   45.96
  -5  -1  11  223.89   47.44
  -5   1  12   23.97    6.56
  -5   1  12   33.86    7.93
   5  -1 -12   11.57    5.45
   5  -1 -12   28.38    8.80
   5   1 -12   14.03    5.48
   5   1 -12   19.77    8.40
  -5  -1  12   17.17    5.61
  -5  -1  12   20.08    7.33
  -5   1  13  431.98  100.90
  -5   1  13  422.54  101.53
   5  -1 -13  460.93  100.85
   5  -1 -13  410.23  101.58
   5   1 -13  464.72  101.44
   5   1 -13  471.39  101.96
  -5  -1  13  458.65  101.40
  -5  -1  13  432.99  100.80
  -5   1  14   -0.09    3.22
   5  -1 -14    0.20    2.76
   5  -1 -14   -2.02    5.60
   5   1 -14    2.28    6.15
  -5  -1  14   -0.95    3.42
  -5  -1  14    2.72    2.69
  -5   1  15   71.37   12.71
   5  -1 -15   43.36   11.93
   5  -1 -15   44.09   13.70
   5   1 -15   33.72   13.09
  -5  -1  15   62.14   12.72
  -5  -1  15   42.50   12.06
  -5   1  16    0.68    3.27
   5  -1 -16    4.00    2.93
   5  -1 -16    1.78    5.75
   5   1 -16    6.48    6.12
  -5  -1  16   -0.81    3.49
  -5  -1  16    1.53    2.87
  -5   1  17   19.40    6.71
  -5   1  17   23.16    6.49
   5  -1 -17   19.44    6.39
   5  -1 -17   14.57    8.12
   5   1 -17   47.50    9.92
  -5  -1  17   25.96    6.96
  -5  -1  17   20.09    6.24
  -5   1  18    2.43    3.50
  -5   1  18    1.37    3.22
   5  -1 -18    0.65    5.08
   5   1 -18   -1.18    6.40
  -5  -1  18    2.10    3.64
  -5   1  19  192.70   41.96
  -5   1  19  175.10   41.66
   5  -1 -19  183.09   42.82
   5   1 -19  164.71   42.89
  -5  -1  19  183.66   42.01
  -5   1  20    1.95    3.51
  -5   1  20    3.56    3.54
   5  -1 -20   10.37    6.62
   5   1 -20    6.48    7.16
  -5  -1  20    4.61    4.37
  -5   1  21    2.54    3.68
  -5   1  21   -1.00    3.24
   5   1 -21    3.66    4.99
  -5  -1  21    8.67    4.00
  -5   1  22   15.87    5.03
  -5   1  22    9.32    4.82
   5   1 -22    5.51    5.48
  -5  -1  22   17.81    5.46
  -5   1  23   58.08   13.29
  -5   1  23   42.75   12.87
   5   1 -23   49.38   13.72
  -5  -1  23   61.19   13.59
  -5   1  24    4.66    3.80
   5   1 -24    4.55    5.01
  -5  -1  24    2.94    4.01
  -5   1  25   16.94    6.16
   5   1 -25   16.40    7.33
  -5  -1  25   24.97    6.87
  -5   1  26   -0.24    4.11
   5  -1 -26    5.89    4.64
   5   1 -26   12.47    5.34
  -5   1  27   65.15   14.07
   5  -1 -27   59.70   14.25
   5   1 -27   36.59   14.07
   5  -1 -28    7.65    4.88
   5   1 -28    4.02    6.33
   5  -1 -29   42.22   10.52
   5   1 -29   27.33   10.87
   5  -1 -30   -0.57    4.36
   5   1 -30   -2.67    5.73
  -5  -1  30    1.68    4.39
   5  -1 -31   -1.73    4.81
   5   1 -31   -2.75    5.32
   5  -1 -32    1.27    4.56
   5   1 -32    4.51    5.94
   5  -1 -33   41.46   10.54
   5   1 -33   26.85   10.18
   5  -1 -34    0.60    4.75
   5   1 -34   -1.44    4.82
   5  -1 -35    6.15    5.88
   5   1 -35   10.22    7.54
   5  -1 -36    0.36    4.83
   5   1 -36   -1.75    6.75
   5  -1 -37    2.83    5.53
   5   1 -37    0.87    6.10
   5  -1 -38   -3.00    5.31
   5   1 -38   -3.13    6.88
   5  -1 -39    7.82    6.27
  -5   2   1    4.41    4.68
  -5   2   1    4.96    6.63
   5  -2  -1    3.54    4.99
   5  -2  -1    3.27    7.11
   5   2  -1    4.91    3.92
   5   2  -1    6.43    6.30
  -5  -2   1    6.21    4.10
  -5  -2   1    2.06    6.55
  -5   2   2   27.77    6.50
  -5   2   2    7.17    8.60
   5  -2  -2   16.81    6.33
   5  -2  -2   27.82    9.17
   5   2  -2   19.25    5.86
   5   2  -2   11.65    7.39
  -5  -2   2   13.50    5.65
  -5  -2   2   26.03    7.79
  -5   2   3  201.00   34.56
  -5   2   3  206.70   36.01
   5  -2  -3  169.51   34.45
   5  -2  -3  254.07   36.60
   5   2  -3  144.15   33.99
   5   2  -3  205.40   35.72
  -5  -2   3   62.23   33.60
  -5  -2   3  209.46   35.75
  -5   2   4   61.79   16.99
  -5   2   4   60.27   18.04
   5  -2  -4   63.04   17.13
   5  -2  -4   97.56   19.31
   5   2  -4   80.91   16.94
   5   2  -4   75.61   18.52
  -5  -2   4   64.55   16.73
  -5  -2   4   70.69   18.35
  -5   2   5  566.42  142.78
  -5   2   5  663.88  143.72
   5  -2  -5  580.39  142.89
   5  -2  -5  611.71  143.69
   5   2  -5  661.97  142.82
   5   2  -5  710.97  143.82
  -5  -2   5  618.53  142.74
  -5  -2   5  730.92  143.94
  -5   2   6    3.41    4.70
  -5   2   6    8.48    6.69
   5  -2  -6    4.03    4.65
   5  -2  -6    4.25    7.63
   5   2  -6   12.97    4.02
   5   2  -6    5.31    7.11
  -5  -2   6   16.35    4.62
  -5  -2   6   22.90    7.52
  -5   2   7  106.82   21.61
  -5   2   7   96.93   22.46
   5  -2  -7   88.23   21.51
   5  -2  -7   97.07   22.67
   5   2  -7   88.81   21.18
   5   2  -7  105.74   22.63
  -5  -2   7   80.98   21.15
  -5  -2   7   61.88   22.02
  -5   2   8    7.34    4.62
  -5   2   8    8.19    6.45
   5  -2  -8    5.04    4.67
   5  -2  -8    8.26    7.34
   5   2  -8   12.90    4.58
   5   2  -8   10.68    7.58
  -5  -2   8   11.78    7.59
  -5   2   9  720.08  158.18
  -5   2   9  663.22  158.62
   5  -2  -9  686.36  158.06
   5  -2  -9  783.05  159.14
   5   2  -9  621.98  158.14
   5   2  -9  800.62  159.24
  -5  -2   9  696.04  158.02
  -5  -2   9  715.98  159.18
  -5   2  10    5.02    4.15
  -5   2  10   13.94    5.57
   5  -2 -10    0.35    3.52
   5  -2 -10   -1.43    7.17
   5   2 -10    3.82    3.61
   5   2 -10    2.38    5.44
  -5  -2  10    0.05    3.81
  -5  -2  10    8.13    3.93
  -5  -2  10    0.21    5.80
  -5   2  11    1.91    3.70
  -5   2  11    7.82    5.11
   5  -2 -11    2.54    2.93
   5  -2 -11   18.60    6.99
   5   2 -11    9.20    3.78
   5   2 -11    4.04    5.46
  -5  -2  11   -1.53    3.83
  -5  -2  11    7.52    4.04
  -5  -2  11    8.72    5.59
  -5   2  12   74.38   18.81
   5  -2 -12   72.44   18.48
   5  -2 -12   76.40   20.13
   5   2 -12   94.67   20.35
  -5  -2  12   93.15   19.13
  -5  -2  12   72.47   18.57
  -5   2  13   52.00   15.37
   5  -2 -13   64.23   15.11
   5  -2 -13   81.08   16.96
   5   2 -13   72.95   16.98
  -5  -2  13   62.70   15.39
  -5  -2  13   59.30   15.12
  -5   2  14   38.95   10.38
   5  -2 -14   45.03   10.13
   5  -2 -14   24.73   11.11
   5   2 -14   46.29   12.38
  -5  -2  14   40.27   10.51
  -5  -2  14   39.84   10.15
  -5   2  15  386.79   86.16
  -5   2  15  367.33   86.69
   5  -2 -15  367.93   85.92
   5  -2 -15  383.19   86.94
   5   2 -15  348.49   87.03
  -5  -2  15  408.21   86.42
  -5  -2  15  379.84   86.02
  -5   2  16    6.47    3.87
   5  -2 -16    4.82    3.04
   5  -2 -16    5.52    5.83
   5   2 -16    2.27    4.40
   5   2 -16    7.64    5.84
  -5  -2  16    1.87    3.50
  -5   2  17    1.63    3.78
   5  -2 -17    7.01    3.65
   5   2 -17    5.92    4.28
   5   2 -17   10.30    6.76
  -5  -2  17   10.96    4.64
  -5   2  18   -1.44    3.38
   5  -2 -18   -2.23    3.14
   5   2 -18    1.17    4.22
   5   2 -18   -1.69    6.56
  -5  -2  18    2.97    3.83
  -5   2  19  129.39   31.40
  -5   2  19  163.56   31.59
   5  -2 -19  133.42   31.39
   5   2 -19  132.58   32.75
  -5  -2  19  114.71   31.45
  -5   2  20   59.45   16.17
  -5   2  20   74.51   16.40
   5   2 -20   61.36   17.95
  -5  -2  20   69.19   16.73
  -5   2  21    3.05    3.53
  -5   2  21   10.44    4.07
   5   2 -21   -1.47    4.10
  -5  -2  21    7.92    4.23
  -5   2  22   10.75    4.57
  -5   2  22   13.45    4.66
   5   2 -22   12.13    6.36
  -5  -2  22    1.97    4.81
  -5   2  23   11.51    4.58
  -5   2  23   10.51    4.66
   5   2 -23   -0.33    5.15
  -5   2  24    4.32    4.02
   5   2 -24    1.84    4.24
  -5   2  25  113.22   24.68
   5   2 -25   90.51   25.15
  -5   2  26   32.47    6.42
   5   2 -26    0.39    6.11
   5   2 -27   40.77    8.44
  -5  -2  27   10.12    6.04
   5  -2 -28   -0.51    3.99
   5   2 -28    0.20    4.55
  -5  -2  28    1.32    3.56
   5  -2 -29   28.79    8.99
   5   2 -29   22.10    9.65
  -5  -2  29   36.46    9.21
   5  -2 -30    4.41    4.30
   5   2 -30    7.50    5.58
  -5  -2  30    5.54    4.66
   5  -2 -31   39.16   11.00
   5   2 -31   33.98   11.73
  -5  -2  31   44.09   11.33
   5  -2 -32    0.04    4.49
   5   2 -32   -3.19    5.24
  -5  -2  32    0.14    3.79
   5  -2 -33   -1.47    4.13
   5   2 -33   -0.74    6.44
   5  -2 -34    2.29    4.75
   5   2 -34   -0.42    5.72
   5  -2 -35   -3.66    5.57
   5   2 -35    8.72    6.21
   5  -2 -36    2.03    5.24
   5   2 -36    0.56    5.00
   5  -2 -37    3.23    4.72
   5   2 -37    1.29    6.03
   5  -2 -38    2.39    4.84
   5   2 -38    1.16    5.49
   5  -2 -39   -0.55    4.96
  -5   3   1  329.43   60.06
  -5   3   1  298.44   61.24
   5  -3  -1  373.72   60.44
   5  -3  -1  338.07   61.24
   5   3  -1  293.49   59.66
   5   3  -1  220.13   60.13
  -5  -3   1  263.92   59.62
  -5  -3   1  103.08   59.58
  -5   3   2   78.90   14.81
  -5   3   2   59.02   16.21
   5  -3  -2   65.38   14.69
   5  -3  -2   29.01   15.08
   5   3  -2   64.94   14.22
   5   3  -2   45.13   15.41
  -5  -3   2   51.07   14.11
  -5  -3   2   61.81   15.83
  -5   3   3  143.12   29.05
  -5   3   3  116.59   30.06
   5  -3  -3  117.30   28.97
   5  -3  -3  121.51   30.30
   5   3  -3  111.82   28.59
   5   3  -3  137.70   29.86
  -5  -3   3  117.13   28.61
  -5  -3   3  133.75   30.12
  -5   3   4    0.78    4.09
  -5   3   4    4.24    7.38
   5  -3  -4   -0.15    3.75
   5  -3  -4    0.21    7.04
   5   3  -4    3.39    3.50
   5   3  -4   -1.82    6.12
  -5  -3   4    1.11    3.87
  -5  -3   4   -1.46    6.50
  -5   3   5  244.36   48.42
  -5   3   5  213.45   49.25
   5  -3  -5  206.73   48.33
   5  -3  -5  190.89   49.11
   5   3  -5  206.48   48.12
   5   3  -5  182.21   48.79
  -5  -3   5  221.98   48.12
  -5  -3   5  188.85   49.07
  -5   3   6  239.62   50.25
  -5   3   6  262.57   51.30
   5  -3  -6  190.48   50.07
   5  -3  -6  169.92   50.75
   5   3  -6  237.62   50.16
   5   3  -6  226.26   51.02
  -5  -3   6  212.47   49.93
  -5  -3   6  217.72   51.12
  -5   3   7   67.82   17.45
  -5   3   7   57.55   18.63
   5  -3  -7   75.57   17.75
   5  -3  -7   79.60   19.19
   5   3  -7   79.76   17.58
   5   3  -7  116.27   19.95
  -5  -3   7   51.92   17.44
  -5  -3   7   73.93   17.26
  -5  -3   7   75.36   18.93
  -5   3   8  107.27   26.13
  -5   3   8  103.91   26.82
   5  -3  -8  106.51   26.24
   5  -3  -8  114.76   27.60
   5   3  -8  117.65   26.28
   5   3  -8  123.83   27.38
  -5  -3   8  115.13   26.49
  -5  -3   8  106.03   25.91
  -5  -3   8  113.27   27.45
  -5   3   9  104.30   21.62
  -5   3   9   63.29   21.63
   5  -3  -9   92.82   21.57
   5  -3  -9  116.36   23.11
   5   3  -9   98.50   22.58
  -5  -3   9  107.71   21.74
  -5  -3   9   81.48   21.11
  -5  -3   9   70.46   22.01
  -5   3  10   20.57    6.87
   5  -3 -10   19.88    6.89
   5  -3 -10   13.50    7.84
   5   3 -10   45.43   10.07
  -5  -3  10   24.29    7.34
  -5  -3  10   24.69    6.70
  -5   3  11    0.59    3.03
   5  -3 -11    0.67    2.95
   5  -3 -11   -1.12    5.60
   5   3 -11   -0.91    6.03
  -5  -3  11    3.73    3.74
  -5  -3  11    0.37    2.98
  -5   3  12   23.53    7.62
   5  -3 -12   25.50    7.63
   5  -3 -12   36.95    9.53
   5   3 -12   24.51    7.97
   5   3 -12   40.93   10.05
  -5  -3  12   19.58    7.70
  -5  -3  12   34.36    7.58
  -5   3  13  181.48   46.66
  -5   3  13  213.79   47.27
   5  -3 -13  207.13   46.61
   5  -3 -13  204.68   47.59
   5   3 -13  212.80   47.37
   5   3 -13  227.71   48.13
  -5  -3  13  195.79   46.91
  -5   3  14   27.03    7.45
  -5   3  14   43.43    8.94
   5  -3 -14   20.33    6.87
   5   3 -14   19.37    7.70
   5   3 -14   35.12    9.54
  -5  -3  14   22.14    7.73
  -5   3  15    8.86    4.16
  -5   3  15   14.50    5.95
   5  -3 -15   11.27    3.83
   5   3 -15    2.94    4.12
   5   3 -15    0.47    6.20
  -5  -3  15   10.53    4.56
  -5   3  16   40.85   10.81
  -5   3  16   32.96   11.03
   5  -3 -16   61.98   10.84
   5   3 -16   34.58   11.23
   5   3 -16   20.60   11.92
  -5  -3  16   50.99   11.37
  -5   3  17   73.44   16.99
   5  -3 -17   64.59   16.60
   5   3 -17   48.11   17.21
   5   3 -17  100.07   19.42
  -5  -3  17   86.42   17.51
  -5   3  18   26.35    5.53
   5  -3 -18   11.18    4.24
   5   3 -18   12.34    5.80
   5   3 -18   -1.00    7.38
  -5  -3  18    9.33    5.10
  -5   3  19    2.66    3.54
   5  -3 -19   -1.32    3.03
   5  -3 -19   -4.16    6.02
   5   3 -19    2.29    6.16
  -5  -3  19   -2.93    3.92
  -5   3  20   -0.08    3.50
  -5   3  20    0.40    3.87
   5  -3 -20   -0.83    3.03
   5   3 -20   -1.88    6.68
  -5  -3  20    5.02    4.54
  -5   3  21   38.29   11.65
  -5   3  21   56.09   12.22
   5   3 -21   47.62   12.98
  -5   3  22  137.66   24.36
  -5   3  22   97.98   24.06
   5   3 -22   68.25   24.31
  -5   3  23   96.30   22.26
   5   3 -23   87.84   23.17
  -5   3  24   11.38    4.72
   5   3 -24   10.20    6.68
   5   3 -25   -0.31    5.67
  -5  -3  25   -1.94    3.98
   5   3 -26    1.69    6.32
  -5  -3  26   -1.12    3.94
   5   3 -27   41.86   12.00
  -5  -3  27   38.61   11.33
   5   3 -28    3.28    6.54
  -5  -3  28    3.62    5.02
   5   3 -29   16.34    8.68
  -5  -3  29   26.72    8.06
   5  -3 -30    0.28    4.04
   5   3 -30   -2.54    5.23
  -5  -3  30    2.00    4.53
   5  -3 -31    1.13    4.29
   5   3 -31   11.51    7.40
  -5  -3  31    3.88    4.29
   5  -3 -32    3.53    4.56
   5   3 -32    0.00    5.46
  -5  -3  32    1.00    4.57
   5  -3 -33   41.03    8.26
   5   3 -33   14.30    8.86
  -5  -3  33   17.82    7.82
   5  -3 -34    0.16    4.25
   5   3 -34    0.97    5.51
   5  -3 -35    3.31    4.76
   5   3 -35    0.56    5.44
   5  -3 -36    3.05    4.13
   5   3 -36   -4.49    6.32
   5  -3 -37    2.87    4.78
   5   3 -37    1.24    6.26
   5  -3 -38   -1.97    4.62
   5   3 -38   -0.53    5.30
   5  -3 -39    9.56    6.05
  -5   4   1   93.66   20.09
  -5   4   1   89.61   21.94
   5  -4  -1   71.21   19.97
   5  -4  -1  114.21   21.92
   5   4  -1   81.70   19.61
   5   4  -1   80.11   20.76
  -5  -4   1   82.73   19.61
  -5  -4   1   64.36   20.84
  -5   4   2   16.09    5.07
  -5   4   2   13.41    8.59
   5  -4  -2   20.29    5.98
   5  -4  -2    5.91    6.85
   5   4  -2   12.35    4.59
   5   4  -2    7.80    7.22
  -5  -4   2    7.68    4.39
  -5  -4   2   11.28    7.67
  -5   4   3   42.77    9.83
  -5   4   3   42.50   11.63
   5  -4  -3   35.30    9.77
   5  -4  -3   41.75   11.60
   5   4  -3   42.79    9.57
   5   4  -3   30.36   10.96
  -5  -4   3   26.04    8.95
  -5  -4   3   27.59   10.77
  -5   4   4   77.38   14.85
  -5   4   4   20.70   15.27
   5  -4  -4   70.27   15.06
   5  -4  -4   27.81   15.52
   5   4  -4   66.61   14.55
   5   4  -4   59.01   16.03
  -5  -4   4   58.99   14.64
  -5  -4   4   54.82   14.22
  -5  -4   4   98.27   16.86
  -5   4   5  216.11   38.26
  -5   4   5  213.89   39.50
   5  -4  -5   65.39   37.48
   5  -4  -5  196.38   39.74
   5   4  -5  190.08   38.61
   5   4  -5  201.97   39.19
  -5  -4   5  165.91   38.22
  -5  -4   5  198.29   37.93
  -5  -4   5  196.32   39.27
  -5   4   6   -1.81    3.30
  -5   4   6    0.18    4.87
   5  -4  -6    2.86    4.14
   5  -4  -6    1.27    5.98
   5   4  -6   -0.45    3.77
   5   4  -6    0.90    5.54
  -5  -4   6   -2.30    3.64
  -5  -4   6    2.70    3.01
  -5  -4   6   -1.04    6.31
  -5   4   7    2.91    4.01
  -5   4   7    8.24    6.25
   5  -4  -7    8.41    4.78
   5  -4  -7    4.02    5.82
   5   4  -7    3.70    4.28
   5   4  -7   13.26    7.64
  -5  -4   7    4.76    4.24
  -5  -4   7    7.72    3.97
  -5  -4   7    1.22    5.59
  -5   4   8   86.80   16.17
  -5   4   8   58.24   16.70
   5  -4  -8   87.93   16.42
   5  -4  -8   17.36   15.93
   5   4  -8   55.28   16.08
   5   4  -8   98.52   17.46
  -5  -4   8   74.82   16.16
  -5  -4   8   63.59   15.58
  -5   4   9  134.64   24.70
   5  -4  -9   94.72   24.33
   5  -4  -9  102.40   25.62
   5   4  -9  101.45   24.78
   5   4  -9  101.06   25.47
  -5  -4   9   86.03   24.32
  -5  -4   9  106.25   24.24
  -5   4  10  191.80   41.89
   5  -4 -10  162.91   41.84
   5  -4 -10  154.30   42.56
   5   4 -10  178.30   42.29
   5   4 -10  194.61   43.04
  -5  -4  10  206.37   42.22
  -5   4  11  205.02   42.50
  -5   4  11  243.48   43.22
   5  -4 -11  174.96   42.39
   5  -4 -11   73.96   42.29
   5   4 -11  204.51   43.03
   5   4 -11  233.86   43.99
  -5  -4  11  238.46   42.96
  -5   4  12    9.82    4.25
  -5   4  12   10.81    5.50
   5  -4 -12    8.61    4.04
   5   4 -12    5.08    5.12
   5   4 -12   12.73    7.20
  -5  -4  12   11.57    4.97
  -5   4  13    5.62    3.58
  -5   4  13    2.02    5.07
   5  -4 -13    3.11    3.12
   5   4 -13    5.47    4.94
   5   4 -13    3.20    6.54
  -5  -4  13    4.31    3.71
  -5   4  14   22.14    8.11
  -5   4  14   27.61    8.66
   5  -4 -14   33.96    7.95
   5   4 -14   44.62    9.67
   5   4 -14   33.41   10.62
  -5  -4  14   22.25    8.69
  -5   4  15  358.92   79.60
  -5   4  15  355.26   79.96
   5  -4 -15  403.24   79.56
   5   4 -15  327.26   80.12
   5   4 -15  309.09   80.58
  -5  -4  15  309.11   79.73
  -5   4  16   66.85   15.70
  -5   4  16   51.34   15.89
   5  -4 -16   81.06   15.70
   5  -4 -16   56.31   16.62
   5   4 -16   54.71   16.40
   5   4 -16   89.53   18.39
  -5  -4  16   57.31   15.95
  -5   4  17  125.59   26.33
   5  -4 -17  109.28   25.90
   5  -4 -17   79.55   27.08
   5   4 -17  133.44   27.28
   5   4 -17  152.39   28.39
  -5  -4  17   88.85   26.49
  -5   4  18    2.56    3.67
   5  -4 -18    1.66    2.88
   5  -4 -18    5.64    5.95
   5   4 -18    6.74    4.88
   5   4 -18   -0.45    7.04
  -5   4  19  200.82   45.80
   5  -4 -19  199.39   45.57
   5   4 -19  190.46   47.47
  -5   4  20    4.44    4.39
   5  -4 -20    6.81    3.28
   5  -4 -21   55.95    9.72
   5   4 -21   10.96   10.04
  -5   4  22    6.62    3.97
   5   4 -22   13.26    6.08
  -5  -4  22    5.47    5.22
  -5   4  23    1.71    3.25
   5   4 -23   -0.76    5.23
  -5  -4  23   -1.88    4.60
   5   4 -24    0.13    4.77
  -5  -4  24   -1.65    4.59
   5   4 -25   10.59    7.37
  -5  -4  25   16.65    6.47
   5   4 -26   10.70    6.97
  -5  -4  26   18.61    6.38
   5   4 -27   14.96    7.27
  -5  -4  27   12.13    6.49
   5   4 -28    1.48    7.36
  -5  -4  28    3.27    4.21
   5   4 -29    0.97    6.78
  -5  -4  29   21.13    6.67
   5   4 -30   11.22    6.88
  -5  -4  30    9.15    5.54
   5   4 -31    5.75    6.61
  -5  -4  31   11.41    5.43
   5  -4 -32    6.98    4.61
   5   4 -32    9.26    6.65
  -5  -4  32   12.09    6.05
   5  -4 -33   -0.53    3.35
   5   4 -33    2.80    6.95
  -5  -4  33   -0.28    4.31
   5  -4 -34    0.00    4.06
   5   4 -34    1.86    5.94
  -5  -4  34   14.06    5.71
   5  -4 -35    8.15    5.00
   5   4 -35   11.18    7.46
   5  -4 -36   -0.62    3.97
   5   4 -36    0.80    5.62
   5  -4 -37    0.67    4.79
   5   4 -37   -1.47    6.60
   5  -4 -38   -0.72    4.65
   5   4 -38   -4.82    6.63
  -5   5   1  248.11   47.96
  -5   5   1  206.76   49.07
   5  -5  -1  179.10   47.79
   5  -5  -1  219.89   48.91
   5   5  -1  242.88   48.23
   5   5  -1  209.75   48.41
  -5  -5   1  184.86   47.75
  -5  -5   1  201.47   47.50
  -5  -5   1  187.85   48.51
  -5   5   2   65.84   15.66
  -5   5   2   48.32   17.49
   5  -5  -2   62.33   16.10
   5  -5  -2   73.78   17.49
   5   5  -2   79.24   16.06
   5   5  -2   63.16   16.59
  -5  -5   2   65.05   15.88
  -5  -5   2   58.97   15.32
  -5  -5   2   52.15   16.66
  -5   5   3  177.75   29.28
  -5   5   3  216.38   31.65
   5  -5  -3  171.49   29.59
   5  -5  -3  190.64   31.17
   5   5  -3  149.86   29.39
   5   5  -3  114.35   29.59
  -5  -5   3  170.42   29.41
  -5  -5   3   52.87   28.13
  -5  -5   3  131.18   30.03
  -5   5   4   44.45    9.87
  -5   5   4   30.30   11.55
   5  -5  -4   14.40    9.40
   5  -5  -4   32.45   12.17
   5   5  -4   50.69   10.65
   5   5  -4   42.96   10.98
  -5  -5   4   43.41   10.13
  -5  -5   4   38.16    9.54
  -5  -5   4   47.90   11.57
  -5   5   5   27.63    6.41
  -5   5   5   21.62    8.65
   5  -5  -5   12.27    6.28
   5  -5  -5   11.66    7.81
   5   5  -5   11.18    6.15
   5   5  -5   24.99    8.35
  -5  -5   5   27.66    6.69
  -5  -5   5   18.38    5.73
  -5  -5   5    8.67    7.07
  -5   5   6    3.73    4.33
  -5   5   6   14.90    6.56
   5  -5  -6    9.68    4.82
   5  -5  -6   17.95    7.54
   5   5  -6    1.07    4.39
   5   5  -6   15.53    7.25
  -5  -5   6   10.83    4.01
  -5  -5   6   15.22    4.56
  -5  -5   6    8.59    5.86
  -5   5   7  285.41   59.95
  -5   5   7  304.16   61.10
   5  -5  -7  184.15   59.69
   5  -5  -7  298.28   61.30
   5   5  -7  289.04   60.55
   5   5  -7  296.25   61.02
  -5  -5   7  259.77   60.02
  -5   5   8  135.61   31.92
   5  -5  -8  141.96   32.19
   5  -5  -8  159.51   33.63
   5   5  -8  174.59   32.92
   5   5  -8   78.47   32.25
  -5  -5   8  157.65   32.38
  -5   5   9   19.48    6.00
   5  -5  -9   13.40    6.44
   5  -5  -9   16.96    8.27
   5   5  -9   21.89    7.14
   5   5  -9   22.60    7.86
  -5  -5   9   21.53    6.48
  -5   5  10    1.66    3.28
  -5   5  10    1.64    4.85
   5  -5 -10    1.89    3.46
   5  -5 -10    0.07    6.79
   5   5 -10    0.21    4.24
   5   5 -10   -3.64    6.02
  -5  -5  10    6.85    3.94
  -5   5  11    6.26    4.47
  -5   5  11    9.88    5.82
   5  -5 -11   10.38    4.66
   5   5 -11   19.32    5.55
   5   5 -11    5.36    6.05
  -5  -5  11    9.65    4.96
  -5   5  12  437.68   68.39
  -5   5  12  276.40   68.18
   5  -5 -12  265.78   67.83
   5   5 -12  269.93   68.41
   5   5 -12  255.60   68.87
  -5  -5  12  285.95   68.10
  -5   5  13  299.93   65.44
  -5   5  13  280.89   65.70
   5  -5 -13  286.35   65.43
   5   5 -13  263.46   66.00
   5   5 -13  249.15   66.43
  -5  -5  13  319.59   65.89
  -5   5  14   23.18    5.79
  -5   5  14   12.82    6.21
   5  -5 -14   12.29    5.04
   5  -5 -14   19.93    8.05
   5   5 -14   21.36    7.10
   5   5 -14   -0.09    6.58
  -5  -5  14   23.52    6.51
  -5   5  15    0.11    3.43
  -5   5  15    3.98    4.96
   5  -5 -15    0.07    2.98
   5  -5 -15    3.09    5.41
   5   5 -15    4.43    5.92
   5   5 -15   -0.37    6.64
  -5   5  16   59.71   11.84
  -5   5  16   34.58   11.87
   5  -5 -16   61.27   11.73
   5  -5 -16   18.46   12.29
   5   5 -16   56.01   13.44
   5   5 -16   36.22   13.53
  -5   5  17   88.85   21.00
  -5   5  17   92.29   21.22
   5  -5 -17   76.75   20.68
   5  -5 -17   84.39   22.31
   5   5 -17  124.37   22.92
   5   5 -17   83.27   22.85
  -5   5  18   45.88    9.70
   5  -5 -18   29.03    8.89
   5   5 -18   28.23   11.53
  -5   5  19   83.71   21.86
   5  -5 -19  106.77   21.71
   5   5 -19   83.16   23.43
  -5  -5  19   84.16   22.32
   5  -5 -20    0.70    3.10
  -5  -5  20    2.64    4.10
   5  -5 -21    8.07    3.34
   5   5 -21    8.83    6.20
  -5  -5  21   -0.84    4.30
   5  -5 -22   63.88   12.55
   5   5 -22   21.71   13.56
  -5  -5  22   51.98   13.46
   5   5 -23   25.00   10.11
  -5  -5  23   32.22    9.43
   5   5 -24   23.62    7.86
  -5  -5  24    5.60    5.57
   5   5 -25   -0.62    4.71
  -5  -5  25   -0.45    4.97
   5   5 -26   -1.22    6.38
  -5  -5  26    5.71    5.07
   5   5 -27    1.82    5.93
  -5  -5  27   22.91    6.88
   5   5 -28   38.89   10.54
  -5  -5  28   23.27    8.82
   5   5 -29   21.20    8.30
  -5  -5  29   11.86    6.41
   5   5 -30   -1.67    5.29
  -5  -5  30   -1.69    4.88
   5   5 -31   -2.16    6.27
  -5  -5  31   -1.75    3.98
   5   5 -32    8.69    6.92
  -5  -5  32    3.81    4.84
   5  -5 -33    1.68    4.17
   5   5 -33   15.97    7.45
  -5  -5  33   10.16    5.50
   5  -5 -34    4.05    4.38
   5   5 -34    2.36    6.58
  -5  -5  34    0.43    4.99
   5  -5 -35   -2.89    4.07
   5   5 -35    0.46    5.93
  -5  -5  35   -0.25    4.35
   5  -5 -36   -0.49    3.85
   5   5 -36    0.42    6.44
   5  -5 -37   -1.35    4.21
   5   5 -37    6.96    6.09
   5  -5 -38    5.58    4.65
  -5   6   1   21.43    7.21
  -5   6   1   31.78   10.71
   5  -6  -1   32.25    7.96
   5  -6  -1   21.72    9.13
   5   6  -1   18.87    7.32
  -5  -6   1   18.82    7.29
  -5  -6   1   29.70    7.14
  -5  -6   1   28.53    8.72
  -5   6   2   -0.92    3.95
  -5   6   2    3.64    7.11
   5  -6  -2   -1.34    3.79
   5  -6  -2    2.09    5.82
   5   6  -2    3.18    4.05
   5   6  -2    0.34    5.68
  -5  -6   2    4.50    3.68
  -5  -6   2   -2.87    2.99
  -5  -6   2    1.75    5.57
  -5   6   3   78.58   18.81
  -5   6   3   87.59   20.84
   5  -6  -3   95.46   19.38
   5  -6  -3   99.21   20.88
   5   6  -3   79.56   19.39
   5   6  -3   97.63   20.26
  -5  -6   3   81.37   18.93
  -5  -6   3   52.05   18.28
  -5  -6   3   88.68   20.09
  -5   6   4  113.65   25.92
  -5   6   4   22.84   26.02
   5  -6  -4  151.56   26.60
   5  -6  -4  196.17   28.68
   5   6  -4  101.26   26.28
   5   6  -4  121.85   27.00
  -5  -6   4  140.62   26.32
  -5   6   5  104.95   25.67
  -5   6   5   88.62   26.81
   5  -6  -5  135.77   26.27
   5  -6  -5   98.70   26.84
   5   6  -5  126.99   26.44
   5   6  -5   94.71   26.50
  -5  -6   5  106.36   25.70
  -5   6   6   22.10    7.81
  -5   6   6   29.04    9.68
   5  -6  -6   24.61    8.14
   5  -6  -6   39.51   10.15
   5   6  -6   28.44    8.59
   5   6  -6   39.85   10.34
  -5  -6   6   24.29    7.70
  -5   6   7   99.26   23.23
   5  -6  -7   84.94   23.32
   5  -6  -7  101.33   24.91
   5   6  -7   83.67   23.81
   5   6  -7  115.11   24.68
  -5  -6   7  112.81   23.66
  -5   6   8   22.30    7.22
   5  -6  -8   32.44    7.84
   5  -6  -8   27.61    9.46
   5   6  -8   24.51    8.21
   5   6  -8    9.99    8.82
  -5  -6   8   34.81    8.23
  -5   6   9   91.14   24.35
  -5   6   9  111.18   25.66
   5  -6  -9  101.65   24.66
   5  -6  -9  126.35   26.54
   5   6  -9  114.17   25.49
   5   6  -9   99.64   25.79
  -5  -6   9  104.55   24.92
  -5   6  10  143.28   30.85
  -5   6  10  142.70   31.60
   5  -6 -10  117.24   30.83
   5  -6 -10  143.52   32.28
   5   6 -10  120.08   31.46
   5   6 -10  151.59   32.41
  -5  -6  10  120.28   30.96
  -5   6  11  111.63   26.19
  -5   6  11   92.96   26.60
   5  -6 -11  102.66   26.29
   5   6 -11  136.82   27.54
   5   6 -11  115.62   27.84
  -5  -6  11  121.53   26.66
  -5   6  12   20.69    5.95
  -5   6  12   18.05    6.99
   5  -6 -12   15.46    5.98
   5   6 -12   17.90    7.40
   5   6 -12   20.07    8.38
  -5   6  13    0.93    2.99
  -5   6  13    2.49    4.48
   5  -6 -13    3.05    4.09
   5  -6 -13    6.36    5.74
   5   6 -13    8.02    5.44
   5   6 -13    6.93    7.22
  -5   6  14   92.87   23.80
  -5   6  14  114.09   24.43
   5  -6 -14  100.01   24.03
   5  -6 -14  118.49   25.46
   5   6 -14   97.19   24.96
   5   6 -14   89.58   25.28
  -5   6  15   90.15   19.77
  -5   6  15   84.35   20.04
   5  -6 -15   79.28   19.71
   5  -6 -15   94.30   21.89
   5   6 -15   72.55   20.66
   5   6 -15   68.77   21.25
  -5   6  16   -0.94    3.58
   5  -6 -16    0.50    3.53
   5  -6 -16   -3.63    5.69
   5   6 -16   -2.17    5.25
   5   6 -16   -3.72    7.93
  -5  -6  16   -2.60    5.18
  -5   6  17   88.43   19.37
   5  -6 -17   91.37   19.21
   5   6 -17   62.01   20.22
   5   6 -17   52.91   20.48
  -5  -6  17   86.34   19.99
   5  -6 -18   10.87    4.58
   5   6 -18   11.17    8.34
  -5  -6  18   16.96    6.22
   5  -6 -19   16.06    5.03
   5   6 -19   13.03    8.94
  -5  -6  19   15.10    6.33
   5  -6 -20    2.44    2.69
   5   6 -20   -0.50    5.33
  -5  -6  20    5.29    4.32
   5   6 -21    3.40    7.28
  -5  -6  21   15.20    5.82
   5   6 -22   14.37    8.70
  -5  -6  22   21.48    7.15
   5   6 -23   -3.36    6.28
  -5  -6  23    4.01    4.13
   5   6 -24   -0.67    6.41
  -5  -6  24   20.59    6.34
   5   6 -25   12.04    6.65
  -5  -6  25    6.94    5.29
   5   6 -26   32.57   10.13
  -5  -6  26   23.22    8.60
   5   6 -27    9.08    6.52
  -5  -6  27    6.22    5.34
   5   6 -28    1.22    6.15
  -5  -6  28   -0.06    4.08
   5   6 -29   -4.78    6.75
  -5  -6  29    0.82    4.69
   5   6 -30    2.29    6.36
  -5  -6  30    1.08    5.11
   5   6 -31    4.79    7.41
  -5  -6  31   13.16    6.05
   5   6 -32    6.43    7.59
  -5  -6  32    2.30    4.68
   5   6 -33    1.53    6.84
  -5  -6  33   -1.42    5.14
   5   6 -34   -2.75    6.04
  -5  -6  34   10.26    5.90
   5  -6 -35    0.92    3.50
   5   6 -35    2.44    6.41
  -5  -6  35    0.85    4.71
   5  -6 -36   12.35    5.28
   5   6 -36   13.26    8.03
  -5  -6  36    9.75    6.59
   5  -6 -37   -1.06    3.88
   5   6 -37    1.32    6.96
   5  -6 -38   -1.10    4.15
  -5   7   1   19.62    8.75
   5  -7  -1   11.69    5.61
   5  -7  -1   23.71    7.70
   5   7  -1   27.01    6.81
  -5  -7   1   10.38    5.28
  -5  -7   1    1.74    6.16
  -5   7   2  168.99   46.26
   5  -7  -2  183.81   45.18
   5  -7  -2  197.61   46.22
   5   7  -2  160.90   45.19
  -5  -7   2  261.04   45.45
  -5   7   3   85.61   27.66
  -5   7   3  170.20   30.60
   5  -7  -3  120.60   28.30
   5  -7  -3  119.20   29.24
   5   7  -3  116.49   28.53
  -5  -7   3  151.41   28.34
  -5   7   4  127.59   23.43
  -5   7   4   84.67   24.58
   5  -7  -4  126.04   23.77
   5  -7  -4   88.05   24.18
   5   7  -4   98.27   23.72
  -5  -7   4   68.02   22.87
  -5   7   5    7.42    4.55
  -5   7   5    1.30    7.08
   5  -7  -5   17.72    5.72
   5  -7  -5   18.99    7.50
   5   7  -5    5.68    5.59
  -5  -7   5   19.32    5.53
  -5   7   6   28.33    8.15
   5  -7  -6   28.43    8.91
   5  -7  -6   33.83   10.44
   5   7  -6   39.04    9.56
  -5  -7   6   24.06    8.54
  -5   7   7  132.21   33.09
   5  -7  -7  152.40   33.56
   5  -7  -7  125.35   34.18
   5   7  -7  149.53   34.07
  -5  -7   7  151.15   33.53
  -5   7   8  347.83   72.79
  -5   7   8  314.07   73.64
   5  -7  -8  321.00   72.97
   5  -7  -8  292.38   73.73
   5   7  -8  361.12   73.80
  -5  -7   8  277.59   72.85
  -5   7   9   52.85   10.12
  -5   7   9   33.24   11.19
   5  -7  -9   33.77   10.06
   5  -7  -9   21.42   11.10
   5   7  -9   35.52   10.68
  -5   7  10    8.41    4.58
  -5   7  10   25.67    7.20
   5  -7 -10    9.85    5.23
   5   7 -10   14.84    6.71
  -5   7  11   19.06    5.85
  -5   7  11   30.68    8.61
   5  -7 -11   15.61    6.19
   5   7 -11   14.64    7.22
  -5   7  12  130.83   33.57
  -5   7  12  133.37   34.21
   5  -7 -12  170.61   34.18
   5   7 -12  156.31   34.99
  -5   7  13  113.35   20.36
   5  -7 -13   62.20   20.06
   5  -7 -13  103.43   22.05
   5   7 -13   67.47   21.10
  -5  -7  13   82.48   20.68
  -5   7  14    4.53    3.51
   5  -7 -14    2.76    3.88
   5   7 -14   -3.62    5.84
  -5  -7  14   -1.37    4.09
  -5   7  15   56.70   13.07
   5  -7 -15   53.48   13.36
   5   7 -15   46.77   14.68
  -5  -7  15   47.06   13.68
  -5   7  16    0.49    3.36
   5  -7 -16    6.54    4.19
   5   7 -16   14.30    6.59
  -5  -7  16    5.21    5.04
   5  -7 -17    1.35    3.44
   5   7 -17    9.04    6.27
  -5  -7  17   -1.97    4.86
   5  -7 -18  103.24   17.15
  -5  -7  18   39.07   16.91
   5  -7 -19   -0.08    3.04
  -5  -7  19   -1.53    4.29
   5   7 -20   -0.23    6.12
  -5  -7  20    5.21    5.06
   5   7 -21    3.27    7.21
  -5  -7  21    0.75    4.72
   5   7 -22   24.12   10.84
  -5  -7  22   36.12    9.89
   5   7 -23    9.18    7.84
  -5  -7  23   24.95    7.37
   5   7 -24   10.76    7.77
  -5  -7  24   35.84    8.56
   5   7 -25    2.89    7.47
  -5  -7  25   -0.68    4.26
   5   7 -26   -1.82    6.18
  -5  -7  26    4.51    5.61
   5   7 -27   12.14    9.80
  -5  -7  27   24.44    8.11
   5   7 -28   21.66    9.69
  -5  -7  28   32.13    9.22
   5   7 -29    1.85    6.85
  -5  -7  29   -0.57    4.85
   5   7 -30    2.75    6.82
  -5  -7  30   -0.02    4.83
   5   7 -31    1.04    6.32
  -5  -7  31   -1.62    5.00
   5   7 -32    3.47    6.64
  -5  -7  32    0.30    5.68
   5   7 -33    1.46    6.73
  -5  -7  33   12.22    6.04
   5   7 -34   18.21    9.44
  -5  -7  34   16.54    7.73
   5   7 -35   -0.08    6.05
  -5  -7  35   13.49    6.04
   5  -7 -36   -0.10    3.34
   5   7 -36   -4.15    7.72
  -5  -7  36    0.75    5.11
   5  -7 -37    0.07    3.63
   5   7 -37    5.26    7.83
  -5  -7  37    6.48    6.64
   5  -7 -38    2.27    3.57
  -5  -7  38   -0.14    5.57
  -5   8   1   16.60    9.17
   5  -8  -1   19.66    6.10
   5  -8  -1   38.64    9.49
   5   8  -1    1.29    5.81
  -5  -8   1   25.29    6.36
  -5   8   2   19.90    8.86
   5  -8  -2   18.52    6.41
   5  -8  -2   12.39    7.79
   5   8  -2   13.55    6.28
  -5  -8   2   14.98    5.75
  -5   8   3   19.83    9.10
   5  -8  -3   18.71    6.74
   5  -8  -3    4.80    8.64
   5   8  -3    7.94    7.19
  -5  -8   3   34.31    7.01
  -5   8   4  364.64   98.13
   5  -8  -4  445.53   97.39
   5  -8  -4  458.36   98.37
   5   8  -4  438.16   97.82
  -5  -8   4  419.33   97.21
  -5   8   5   26.61   12.36
   5  -8  -5   40.41   10.64
   5  -8  -5   49.24   12.47
   5   8  -5   20.62   10.74
  -5  -8   5   56.62   11.08
  -5   8   6  163.34   35.17
   5  -8  -6  142.90   35.29
   5  -8  -6  138.43   36.17
  -5   8   7    3.86    3.43
   5  -8  -7    0.13    4.45
   5  -8  -7   -2.98    6.36
   5   8  -7    1.32    4.79
  -5   8   8  128.39   29.05
  -5   8   8   85.44   29.67
   5  -8  -8  125.61   29.44
   5  -8  -8  125.71   30.52
   5   8  -8  164.25   30.79
  -5   8   9  162.10   38.29
   5  -8  -9  179.05   38.71
   5  -8  -9  144.65   39.68
   5   8  -9  167.95   39.44
  -5   8  10   65.03   16.70
   5  -8 -10   70.91   17.12
   5   8 -10   65.68   18.18
  -5  -8  10   70.47   17.32
  -5   8  11   26.16    6.95
   5  -8 -11   23.37    7.66
   5   8 -11   19.86    8.74
  -5  -8  11   19.23    7.38
  -5   8  12   39.25    8.37
   5  -8 -12   34.76    8.79
   5   8 -12   52.96   11.31
  -5  -8  12    8.25    8.02
  -5   8  13    2.77    3.71
   5  -8 -13    5.05    4.47
   5   8 -13    0.25    5.59
  -5  -8  13    7.65    4.69
  -5   8  14  164.67   35.60
   5  -8 -14  147.10   35.74
   5   8 -14  138.78   36.80
  -5  -8  14  152.66   36.15
   5  -8 -15    1.95    4.07
   5   8 -15   -0.62    6.77
  -5  -8  15    3.10    5.77
   5  -8 -16   38.17    9.54
   5   8 -16   52.43   12.05
  -5  -8  16   21.21    9.71
   5  -8 -17    5.14    4.04
   5   8 -17   -1.62    5.21
  -5  -8  17    6.25    5.30
  -5  -8  18    8.37    5.77
  -5  -8  19   -0.87    4.78
   5   8 -20   31.77   14.03
  -5  -8  20   65.68   13.90
   5   8 -21    1.94    5.70
  -5  -8  21   -4.02    4.89
   5   8 -22   26.20    8.84
  -5  -8  22    8.48    6.28
   5   8 -23   -1.54    6.63
  -5  -8  23    2.87    4.48
   5   8 -24   18.32    8.70
  -5  -8  24    5.49    5.62
   5   8 -25    9.44    8.17
  -5  -8  25    6.05    5.55
   5   8 -26   31.14   11.36
  -5  -8  26   22.12    8.49
   5   8 -27   -2.67    6.91
  -5  -8  27    0.14    4.18
   5   8 -28   -3.25    8.09
  -5  -8  28    2.96    4.50
   5   8 -29   -2.72    7.13
  -5  -8  29   -0.68    5.07
   5   8 -30   31.27    9.69
  -5  -8  30    6.75    5.71
   5   8 -31   -3.60    7.85
  -5  -8  31   12.13    5.88
   5   8 -32    5.54    7.81
  -5  -8  32   21.64    7.42
   5   8 -33   -1.12    7.16
  -5  -8  33   10.03    5.51
   5   8 -34    3.14    7.21
  -5  -8  34    3.50    6.18
   5   8 -35    6.92    6.93
  -5  -8  35   -1.25    5.63
   5   8 -36   -2.66    7.39
  -5  -8  36    1.42    5.00
   5  -8 -37   -0.67    3.60
  -5  -8  37   -2.48    6.11
  -5  -8  38    1.51    5.76
  -5   9   1   -4.03    7.41
   5  -9  -1   -0.16    4.07
   5  -9  -1   -0.07    6.60
   5   9  -1   -1.24    4.35
  -5  -9   1    0.63    3.73
  -5   9   2  166.73   38.24
   5  -9  -2  169.81   36.51
   5  -9  -2  115.29   36.97
   5   9  -2  146.28   36.75
  -5  -9   2  167.85   36.30
   5  -9  -3    3.01    5.46
   5   9  -3   19.80    7.12
  -5  -9   3   32.12    7.01
   5  -9  -4   -0.75    4.20
   5   9  -4   -2.89    5.01
  -5  -9   4   -0.91    3.80
   5  -9  -5   11.52    5.86
   5   9  -5   17.26    7.40
  -5  -9   5   14.26    6.12
   5  -9  -6   65.94   14.55
   5   9  -6   44.53   14.88
  -5  -9   6   52.92   14.61
   5  -9  -7    2.70    4.49
   5   9  -7    0.40    6.00
  -5  -9   7    6.15    4.82
  -5  -9   7   11.77    5.36
   5  -9  -8  153.23   36.51
   5   9  -8  156.30   37.33
  -5  -9   8  153.49   36.51
  -5  -9   8  156.59   36.91
   5  -9  -9    8.78    5.16
   5   9  -9   -3.23    6.91
  -5  -9   9    6.24    5.10
  -5  -9   9   13.97    6.26
  -5   9  10    0.20    3.51
   5  -9 -10    2.05    4.40
   5   9 -10    7.43    5.93
  -5  -9  10    2.46    4.50
  -5  -9  10    2.83    5.48
  -5   9  11   -0.58    3.60
   5  -9 -11   16.51    5.12
   5   9 -11    0.92    6.52
  -5  -9  11    6.52    5.15
  -5   9  12  183.94   44.23
   5  -9 -12  200.28   44.56
   5   9 -12  177.18   45.66
  -5  -9  12  201.61   44.91
   5  -9 -13    9.93    5.44
   5   9 -13    9.41    6.31
  -5  -9  13   13.83    6.16
   5  -9 -14   40.82    9.91
   5   9 -14   21.76   10.36
  -5  -9  14   32.35   10.06
   5  -9 -15    0.71    4.07
   5   9 -15    2.25    6.21
  -5  -9  15   -1.32    4.82
   5   9 -16   37.63   12.71
  -5  -9  16   35.23   10.67
   5   9 -17    1.59    6.41
  -5  -9  17    0.49    4.11
  -5  -9  18   61.33   16.07
  -5  -9  19    2.27    4.30
   5   9 -20   -1.73    6.43
  -5  -9  20    5.60    4.69
   5   9 -21    4.60    7.02
  -5  -9  21    4.19    5.09
   5   9 -22   37.96   15.26
  -5  -9  22   61.89   14.45
   5   9 -23   20.00    8.23
  -5  -9  23    0.41    4.18
   5   9 -24    9.46    7.12
  -5  -9  24    6.84    6.05
   5   9 -25   -0.04    6.23
  -5  -9  25    3.31    5.06
   5   9 -26    8.19    7.43
  -5  -9  26    2.81    6.20
   5   9 -27    0.00    5.99
  -5  -9  27    1.63    4.88
   5   9 -28    8.18    8.23
  -5  -9  28   13.59    6.80
   5   9 -29   -1.28    7.57
  -5  -9  29    0.04    4.80
   5   9 -30   -1.86    7.30
  -5  -9  30    6.45    5.90
   5   9 -31   -1.43    7.15
  -5  -9  31   -3.34    6.59
   5   9 -32    2.14    6.99
  -5  -9  32    6.49    5.76
   5   9 -33   -1.13    7.86
  -5  -9  33   -3.99    6.97
   5   9 -34    5.49    7.06
  -5  -9  34   10.80    6.77
   5   9 -35    0.53    6.80
  -5  -9  35   -4.43    6.22
   5   9 -36   -5.82    8.86
  -5  -9  36    3.12    5.64
   5 -10  -4   12.38    6.27
  -5 -10   4   16.41    6.15
   5 -10  -5   -0.61    4.91
  -5 -10   5   -0.19    4.10
   5 -10  -6   34.62   10.34
  -5 -10   6   36.30   10.37
   5 -10  -7    9.91    5.72
  -5 -10   7    9.63    5.50
   5 -10  -8    8.20    5.19
  -5 -10   8    0.42    4.50
   5 -10  -9    2.47    4.32
  -5 -10   9   -0.89    4.26
   5 -10 -10  166.60   30.82
   5  10 -10  101.63   31.31
  -5 -10  10  112.07   30.40
   5 -10 -11   -0.31    5.17
   5  10 -11    8.75    7.58
  -5 -10  11   16.72    5.45
   5 -10 -12    6.47    4.59
   5  10 -12    2.59    6.57
  -5 -10  12    1.77    5.15
   5 -10 -13   -0.85    3.68
   5  10 -13    0.28    5.17
  -5 -10  13   -4.51    5.17
   5 -10 -14   55.07   13.52
   5  10 -14   52.01   15.14
  -5 -10  14   45.15   13.71
   5  10 -15   -0.38    6.37
  -5 -10  15    6.53    4.86
   5  10 -16   33.13   12.25
  -5 -10  16   38.21   10.89
  -5 -10  17    2.89    4.25
  -5 -10  18   14.77    7.05
   5  10 -19    5.88    6.73
  -5 -10  19   -1.69    5.63
   5  10 -20   36.86   11.71
  -5 -10  20   28.08    9.90
   5  10 -21   -3.59    6.76
  -5 -10  21   -0.52    5.38
   5  10 -22    4.02    7.25
  -5 -10  22    2.24    5.47
   5  10 -23    1.68    6.73
  -5 -10  23   -0.85    4.73
   5  10 -24    4.41    6.81
  -5 -10  24    6.18    5.58
   5  10 -25   -1.72    6.22
  -5 -10  25   -0.96    5.10
   5  10 -26    8.14    8.96
  -5 -10  26    3.33    5.98
   5  10 -27    0.37    5.59
  -5 -10  27    5.01    5.51
   5  10 -28    3.20    7.92
  -5 -10  28   -2.17    5.95
   5  10 -29    1.18    8.51
  -5 -10  29    5.48    5.31
   5  10 -30   -3.05    7.20
  -5 -10  30    7.02    5.95
   5  10 -31   -1.45    6.92
  -5 -10  31    0.80    5.52
   5  10 -32   -2.39    8.94
  -5 -10  32    1.13    5.28
   5  10 -33   -0.85    6.49
  -5 -10  33   -4.22    5.70
   5  10 -34   -1.40    6.79
  -5 -10  34    3.75    6.27
   5  10 -35   -3.77    7.75
   5 -11  -1    2.20    4.94
  -5 -11   1   14.79    5.14
   5 -11  -2   90.68   23.19
  -5 -11   2   98.38   23.27
  -5 -11   3   17.96    6.69
  -5 -11   4   -2.74    4.25
  -5 -11   5    4.11    4.97
  -5 -11   6   11.42    5.28
  -5 -11   7   -2.07    4.65
   5 -11  -8   26.38   10.04
  -5 -11   8   40.40   10.05
   5 -11  -9    5.17    5.01
  -5 -11   9    3.17    5.08
   5 -11 -10    2.67    4.63
  -5 -11  10    0.88    4.76
   5 -11 -11   -0.21    4.60
  -5 -11  11   -0.22    4.86
   5 -11 -12   57.73   14.15
  -5 -11  12   48.50   14.10
  -5 -11  13   -4.99    5.60
  -5 -11  14   25.27    8.41
  -5 -11  15    6.94    5.89
  -5 -11  16   19.65    7.29
  -5 -11  17   -2.60    4.62
  -5 -11  18   11.94    6.39
  -5 -11  19   -3.09    5.36
  -5 -11  20   -2.03    5.85
  -5 -11  21    6.97    5.37
  -5 -11  22   16.05    7.61
  -5 -11  24    2.27    5.05
  -5 -11  25    0.46    5.29
  -5 -11  26    0.39    5.07
  -5 -11  27    3.64    5.93
   5  11 -28    9.95    9.38
  -5 -11  28   25.95    7.88
   5  11 -29   -1.27    7.34
  -5 -11  29    0.26    5.10
   5  11 -30   -3.09    7.28
  -5 -11  30    3.22    6.67
   5  11 -31   -5.35    7.31
  -5 -11  31    3.77    5.74
   5  11 -32    1.77    8.09
   5  11 -33    0.44    6.04
   5  11 -34    2.00    7.91
   5  11 -35   -1.42    7.68
   5 -12  -1    5.74    5.67
  -5 -12   1   -0.35    4.40
   5 -12  -2    1.58    5.41
  -5 -12   2    0.50    4.45
   5 -12  -3    2.13    4.68
  -5 -12   3    3.17    4.69
   5 -12  -4   68.29   16.11
  -5 -12   4   52.62   15.57
   5 -12  -5    3.61    5.61
  -5 -12   5   19.35    6.49
   5 -12  -6    9.88    5.95
  -5 -12   6    9.81    5.47
  -5 -12   7   -1.56    5.12
  -5 -12   8    6.50    5.49
  -5 -12   9   -0.89    4.46
  -5 -12  10   26.81    8.98
  -5 -12  11   -2.60    5.07
  -5 -12  12   -1.49    5.61
  -5 -12  13   -0.12    4.34
  -5 -12  14   11.10    6.06
  -5 -12  15   -0.29    4.72
  -5 -12  16   35.90   11.00
  -5 -12  17   -1.98    4.94
  -5 -12  18   -1.68    5.85
  -5 -12  19    3.54    5.05
  -5 -12  20   46.16   13.16
  -5 -12  21   -1.64    4.99
  -5 -12  22    1.53    6.33
  -5 -12  23    0.56    5.54
  -5 -12  24    3.86    5.58
  -5 -12  25   -3.53    5.59
  -5 -12  26   -1.33    5.85
  -5 -12  27   -2.26    6.01
  -5 -12  28   -1.37    5.81
   5 -13  -1    0.34    4.96
  -5 -13   1   18.57    5.89
   5 -13  -2   31.87   11.35
  -5 -13   2   47.41   11.51
   5 -13  -3   -2.17    5.92
  -5 -13   3    8.79    5.35
   5 -13  -4    7.46    6.17
  -5 -13   4    9.27    6.17
   5 -13  -5   -0.58    4.48
  -5 -13   5    8.47    5.47
   5 -13  -6   35.88   12.37
  -5 -13   6   55.13   12.93
   5 -13  -7    2.29    6.38
  -5 -13   7    3.35    5.24
   5 -13  -8   43.59   12.85
  -5 -13   8   47.13   13.19
   5 -13  -9    3.22    5.21
  -5 -13   9    1.47    4.88
  -5 -13  10    9.20    6.18
  -5 -13  11   13.15    6.57
  -5 -13  12   15.81    6.92
  -5 -13  13    2.11    4.33
  -5 -13  14    7.68    6.12
  -5 -13  15    6.32    6.37
  -5 -13  16    7.67    5.71
  -5 -13  17   -0.51    4.61
  -5 -13  18    8.22    8.30
  -5 -13  19    6.92    5.23
  -5 -13  20    6.13    5.74
  -5 -13  21   -2.19    5.75
  -5 -13  22   -0.92    6.15
  -5 -13  23    4.64    6.25
  -5 -13  24    5.88    6.41
  -5 -13  25   -0.56    5.44
   5 -14  -1   -0.43    4.17
  -5 -14   1    0.34    4.37
   5 -14  -2   -0.64    5.61
  -5 -14   2    2.81    5.10
   5 -14  -3    9.50    6.10
  -5 -14   3   10.71    5.86
   5 -14  -4    2.57    5.79
  -5 -14   4   22.80    7.33
   5 -14  -5   -0.69    5.08
  -5 -14   5   13.96    5.87
   5 -14  -6    5.94    6.62
  -5 -14   6   14.35    6.75
   5 -14  -7    4.60    5.49
  -5 -14   7   -0.53    4.92
  -5 -14   8    0.56    4.91
  -5 -14   9    1.68    5.40
  -5 -14  10   29.45    9.52
  -5 -14  11   19.33    7.76
  -5 -14  12   -4.06    5.41
  -5 -14  13    0.89    4.68
  -5 -14  14    4.10    5.27
  -5 -14  15    1.13    5.92
  -5 -14  16   -0.61    5.20
  -5 -14  17    6.90    5.74
  -5 -14  18   -2.15    5.98
  -5 -14  19   12.19    6.65
  -5 -14  20    3.90    5.83
  -5 -14  21   11.82    7.17
  -5 -14  22    7.81    6.49
   5 -15  -1    0.44    5.48
  -5 -15   1    4.08    5.48
   5 -15  -2    2.50    5.71
  -5 -15   2   12.28    5.54
   5 -15  -3    8.34    5.50
  -5 -15   3   13.81    6.65
   5 -15  -4   -1.91    5.38
  -5 -15   4    2.48    5.41
   5 -15  -5    2.61    4.92
  -5 -15   5   -1.19    5.67
  -5 -15   6    7.09    5.75
  -5 -15   7    9.10    6.43
  -5 -15   8    7.01    5.43
  -5 -15   9    0.00    4.39
  -5 -15  10   -2.62    5.75
  -5 -15  11   17.64    7.90
  -5 -15  12    5.32    5.82
  -5 -15  13    3.29    5.29
  -5 -15  14    7.39    6.44
  -5 -15  15   -5.20    6.30
  -5 -15  16   -1.41    6.17
  -5 -15  17    2.35    6.10
  -5 -15  18    4.83    7.16
  -5 -15  19   14.80    7.81
   5 -16  -1    3.32    4.80
  -5 -16   1   -3.61    5.50
   5 -16  -2    2.06    6.14
  -5 -16   2   -2.45    4.94
   5 -16  -3   -0.75    5.25
  -5 -16   3    2.73    5.06
  -5 -16   4   -5.07    6.55
  -5 -16   5    7.34    6.06
  -5 -16   6    2.20    6.02
  -5 -16   7    7.54    6.25
  -5 -16   8    3.46    6.39
  -5 -16   9   -0.63    5.45
  -5 -16  10    0.96    5.84
  -5 -16  11    7.93    6.83
  -5 -16  12   -3.56    6.54
  -5 -16  13   -4.73    6.02
  -5 -16  14   -2.01    6.01
  -5 -16  15   -0.91    7.30
  -5 -16  16   -2.46    6.29
   5 -17  -1   -0.37    5.96
  -5 -17   2    5.16    6.00
  -5 -17   3   17.24    8.06
  -5 -17   4    2.23    5.54
  -5 -17   5   -5.59    6.30
  -5 -17   6    6.09    6.53
  -5 -17   7   15.22    7.76
  -5 -17   8   -0.83    5.80
  -5 -17   9   -0.47    5.94
  -5 -17  10   -4.11    5.75
  -5 -17  11   -3.46    5.72
  -5 -17  12   -0.66    5.99
  -5 -18   4   -4.58    6.39
  -5 -18   5    7.79    6.48
  -5 -18   6   -0.14    5.91
  -5 -18   7   -5.58    6.75
  -5 -18   8   -0.27    5.98
  -4   0   1   -1.89    3.76
  -4   0   1   -1.78    4.86
   4   0  -1    2.18    3.40
   4   0  -1    0.96    5.03
  -4   0   2   12.31    5.47
  -4   0   2    6.02    6.35
   4   0  -2   28.99    5.98
   4   0  -2   22.82    7.27
  -4   0   3   -2.76    3.77
  -4   0   3   -0.93    4.49
   4   0  -3   -0.57    3.19
   4   0  -3   -2.43    4.62
  -4   0   4 1224.71  274.20
  -4   0   4 1290.33  274.73
   4   0  -4 1084.96  273.97
   4   0  -4 1406.73  274.95
  -4   0   5   -0.14    3.47
  -4   0   5   -3.19    4.80
   4   0  -5    0.24    2.76
   4   0  -5   -0.45    5.18
  -4   0   6  728.81  166.01
  -4   0   6  809.39  166.72
   4   0  -6  706.89  165.91
   4   0  -6  727.75  166.54
  -4   0   7   -0.82    3.25
  -4   0   7   -1.36    4.96
   4   0  -7    0.35    2.19
   4   0  -7    3.15    5.19
  -4   0   8 3059.59  620.60
  -4   0   8 2792.72  621.33
   4   0  -8 2397.81  620.20
   4   0  -8 3031.22  621.29
  -4   0   9   -0.43    2.76
  -4   0   9    1.19    5.39
   4   0  -9    0.54    2.73
   4   0  -9    3.83    5.64
  -4   0  10   20.93    7.63
  -4   0  10   44.45    9.80
   4   0 -10   22.32    7.53
   4   0 -10   62.63   10.23
  -4   0  11    0.08    2.97
  -4   0  11   -0.23    4.94
   4   0 -11   -1.30    2.60
   4   0 -11    0.56    5.65
  -4   0  12   14.99    4.83
   4   0 -12   12.32    4.69
   4   0 -12   10.18    7.35
  -4   0  13    1.56    3.15
  -4   0  13   -1.94    3.04
   4   0 -13    1.57    3.28
   4   0 -13   -4.22    5.98
  -4   0  14 1432.87  341.20
  -4   0  14 1549.92  340.74
   4   0 -14 1556.20  341.66
  -4   0  15   -1.12    3.46
  -4   0  15    0.56    2.24
   4   0 -15    2.36    5.42
  -4   0  16   43.67   12.13
  -4   0  16   61.34   12.20
   4   0 -16   35.45   13.08
  -4   0  17    2.88    3.01
  -4   0  17   -1.51    2.40
   4   0 -17    0.36    5.05
  -4   0  18  145.45   36.53
  -4   0  18  172.72   36.51
   4   0 -18  153.54   37.53
  -4   0  19    0.70    2.95
  -4   0  19   -0.07    2.49
   4   0 -19   -3.37    5.87
  -4   0  20  157.80   39.18
  -4   0  20  190.28   39.09
   4   0 -20  148.34   40.11
  -4   0  21   -1.20    3.03
  -4   0  21   -0.51    2.80
   4   0 -21   -3.74    5.99
  -4   0  22   16.29    5.53
  -4   0  22   15.27    5.13
   4   0 -22   13.12    5.55
  -4   0  23   -0.06    3.42
  -4   0  23   -0.23    2.97
   4   0 -23   -0.81    4.47
  -4   0  24   45.72    8.92
  -4   0  24   52.66    8.57
   4   0 -24    2.22    8.08
  -4   0  25   -0.14    3.22
   4   0 -25   -2.33    4.04
  -4   0  26   87.59   19.33
   4   0 -26   70.15   19.23
  -4   0  27   -0.56    3.60
   4   0 -27    1.95    4.72
  -4   0  28    9.96    4.48
   4   0 -28    1.77    4.78
  -4   0  29   -1.71    3.64
   4   0 -29    2.18    4.60
   4   0 -30   35.22   10.44
   4   0 -31   -2.59    5.37
   4   0 -32    1.63    5.12
   4   0 -33   -2.76    4.75
   4   0 -34   -0.04    5.11
   4   0 -35    0.00    4.94
   4   0 -36   11.33    7.20
   4   0 -37   -0.36    4.91
   4   0 -38    1.77    5.57
   4   0 -39   -0.64    5.23
  -4   1   1   16.96    5.47
  -4   1   1   27.72    7.72
   4  -1  -1   19.38    5.74
   4  -1  -1   27.14    7.86
   4   1  -1   11.46    5.27
   4   1  -1   35.29    7.41
  -4  -1   1    7.70    5.11
  -4  -1   1   19.93    7.23
  -4   1   2 1167.17  166.32
  -4   1   2  308.61  165.38
   4  -1  -2 1125.29  166.26
   4  -1  -2 1171.98  167.24
   4   1  -2 1092.81  166.03
   4   1  -2 1127.24  166.98
  -4  -1   2 1142.66  166.25
  -4  -1   2  248.68  165.22
  -4   1   3   21.98    5.83
  -4   1   3   22.20    7.31
   4  -1  -3   24.16    6.10
   4  -1  -3   27.81    7.27
   4   1  -3   16.25    5.45
   4   1  -3    8.39    6.87
  -4  -1   3   17.86    5.86
  -4  -1   3   12.69    6.69
  -4   1   4    3.96    3.75
  -4   1   4    0.21    4.82
   4  -1  -4   -0.40    3.14
   4  -1  -4   -0.61    5.37
   4   1  -4    1.34    2.58
   4   1  -4    2.68    4.99
  -4  -1   4    1.50    2.98
  -4  -1   4    3.96    4.75
  -4   1   5    6.20    4.53
  -4   1   5   13.62    6.00
   4  -1  -5   14.07    4.65
   4  -1  -5   15.85    6.28
   4   1  -5   14.26    4.23
   4   1  -5    0.01    5.65
  -4  -1   5   17.22    4.51
  -4  -1   5   12.33    5.94
  -4   1   6  448.50   91.42
  -4   1   6  544.45   92.27
   4  -1  -6  527.93   91.56
   4  -1  -6  537.36   92.37
   4   1  -6  398.02   91.21
   4   1  -6  492.08   92.18
  -4  -1   6  427.95   91.29
  -4  -1   6  145.61   91.09
  -4   1   7   69.87   10.83
  -4   1   7   65.27   11.99
   4  -1  -7   45.29   10.28
   4  -1  -7    2.71   10.52
   4   1  -7   46.32   10.24
   4   1  -7   29.40   11.10
  -4  -1   7   37.09   10.10
  -4  -1   7   40.10   11.43
  -4   1   8 1288.73  288.23
  -4   1   8 1324.07  288.73
   4  -1  -8 1312.64  288.14
   4  -1  -8 1321.86  288.80
   4   1  -8 1075.39  288.05
   4   1  -8 1394.71  289.01
  -4  -1   8 1328.31  288.16
  -4  -1   8 1325.83  289.18
  -4   1   9   -1.14    3.25
  -4   1   9   -0.61    5.09
   4  -1  -9    0.63    2.84
   4  -1  -9   -2.94    5.16
   4   1  -9   -1.04    2.70
   4   1  -9   -4.06    6.49
  -4  -1   9   -1.99    3.15
  -4  -1   9   -0.47    5.64
  -4   1  10  557.79  118.01
  -4   1  10  563.67  118.61
   4  -1 -10  487.00  117.75
   4  -1 -10  534.89  118.56
   4   1 -10  488.06  118.08
   4   1 -10  578.98  118.85
  -4  -1  10  482.62  118.52
  -4  -1  10  536.10  117.86
  -4  -1  10  502.05  118.91
  -4   1  11  177.55   39.20
   4  -1 -11  168.69   39.01
   4  -1 -11  193.69   40.11
   4   1 -11  199.02   39.62
   4   1 -11  165.75   40.02
  -4  -1  11  149.47   39.24
  -4  -1  11  155.64   39.02
  -4   1  12  138.16   72.47
   4  -1 -12  416.13   73.11
   4  -1 -12  452.42   74.26
   4   1 -12  454.53   74.51
  -4  -1  12  448.26   73.66
  -4  -1  12  487.15   73.33
  -4   1  13  108.26   28.22
   4  -1 -13  142.02   28.38
   4  -1 -13  115.89   29.18
   4   1 -13  115.70   29.55
  -4  -1  13  134.43   28.63
  -4  -1  13  114.61   28.24
  -4   1  14   -1.97    2.88
   4  -1 -14   -0.12    2.74
   4  -1 -14    4.80    5.29
   4   1 -14    1.96    5.42
  -4  -1  14    0.98    2.69
  -4  -1  14   -1.83    2.85
  -4   1  15   36.45    9.43
  -4   1  15   30.84    9.19
   4  -1 -15   29.39    9.18
   4  -1 -15   32.29   11.05
   4   1 -15   45.46   11.39
  -4  -1  15   48.14    9.90
  -4  -1  15   41.08    9.40
  -4   1  16  284.77   65.53
  -4   1  16  246.85   65.21
   4   1 -16  413.29   67.28
  -4  -1  16  275.25   65.56
  -4  -1  16  306.70   65.43
  -4   1  17   -0.26    2.88
  -4   1  17   -1.09    2.65
   4   1 -17   -0.56    3.36
   4   1 -17   -1.11    5.69
  -4  -1  17    1.26    3.25
  -4  -1  17   -0.90    2.66
  -4   1  18  337.86   73.55
  -4   1  18  270.52   73.21
   4   1 -18  388.95   74.35
   4   1 -18  364.37   74.79
  -4  -1  18  341.96   73.72
  -4  -1  18  307.80   73.38
  -4   1  19   21.84    6.32
  -4   1  19   20.03    5.92
   4   1 -19   19.08    6.54
   4   1 -19   18.37    8.20
  -4  -1  19   19.86    6.44
  -4  -1  19   23.17    6.19
  -4   1  20   23.13    6.28
  -4   1  20   18.61    5.85
   4   1 -20   15.89    8.32
  -4  -1  20   33.05    6.81
  -4  -1  20   14.23    5.77
  -4   1  21    3.16    3.42
  -4   1  21    4.97    3.05
   4   1 -21    3.51    5.41
  -4  -1  21    3.12    3.44
  -4  -1  21    1.02    3.01
  -4   1  22  275.08   57.60
  -4   1  22  240.04   57.28
   4   1 -22  217.05   57.80
  -4  -1  22  272.87   57.77
  -4   1  23    4.70    3.66
  -4   1  23   10.36    4.04
   4  -1 -23    6.16    4.54
   4   1 -23    8.14    5.03
  -4  -1  23    8.11    4.46
  -4   1  24    6.92    4.78
  -4   1  24   12.65    4.73
   4  -1 -24   18.93    5.65
   4   1 -24    6.33    5.94
  -4  -1  24   24.44    5.85
  -4   1  25   21.10    5.94
   4  -1 -25   10.54    5.96
   4   1 -25   12.19    6.17
  -4  -1  25   21.76    6.43
  -4   1  26   73.49   14.47
   4  -1 -26   37.45   14.07
   4   1 -26   48.31   14.71
  -4  -1  26   75.23   14.87
  -4   1  27    8.39    3.75
   4  -1 -27   -1.86    4.32
   4   1 -27   -0.45    5.19
  -4  -1  27    3.07    3.74
   4  -1 -28   28.62   10.08
   4   1 -28   25.96   10.41
  -4  -1  28   55.78   10.59
   4  -1 -29   -0.92    4.62
   4   1 -29    0.70    4.97
   4  -1 -30   -0.62    4.59
   4   1 -30    3.48    4.23
   4  -1 -31   -1.74    5.03
   4   1 -31   -0.83    4.21
   4  -1 -32   17.23    6.64
   4   1 -32   15.02    7.08
   4  -1 -33    0.49    5.16
   4   1 -33    3.30    5.53
   4  -1 -34    9.42    5.58
   4   1 -34    9.45    6.77
   4  -1 -35   -1.76    4.99
   4   1 -35    0.35    3.98
   4  -1 -36   16.61    6.16
   4   1 -36    0.64    5.47
   4  -1 -37   -3.60    5.38
   4   1 -37    4.93    5.90
   4  -1 -38   15.91    6.66
   4   1 -38    7.16    6.51
   4  -1 -39   -3.20    5.62
   4   1 -39    2.01    5.51
  -4   2   1   86.94   19.63
  -4   2   1   56.53   20.18
   4  -2  -1   76.48   19.61
   4  -2  -1  107.75   20.95
   4   2  -1   86.97   19.41
   4   2  -1   74.17   19.99
  -4  -2   1   92.03   19.51
  -4  -2   1   77.60   20.29
  -4   2   2  220.44   50.37
  -4   2   2  219.61   51.11
   4  -2  -2  213.45   50.33
   4  -2  -2  219.23   51.12
   4   2  -2  204.84   50.06
   4   2  -2  243.32   51.07
  -4  -2   2  230.10   50.19
  -4  -2   2  221.87   50.92
  -4   2   3    3.55    4.69
  -4   2   3    7.57    6.58
   4  -2  -3   17.74    5.28
   4  -2  -3   18.17    6.66
   4   2  -3   15.26    4.52
   4   2  -3   22.32    7.16
  -4  -2   3   14.66    4.45
  -4  -2   3    7.21    5.83
  -4   2   4 1910.83  334.00
  -4   2   4 1899.55  334.72
   4  -2  -4  729.84  333.08
   4  -2  -4 1768.12  334.67
   4   2  -4 1493.53  333.67
   4   2  -4 1798.22  334.54
  -4  -2   4 1967.18  334.02
  -4  -2   4 2027.03  335.08
  -4   2   5   40.18    9.71
  -4   2   5   48.36   10.93
   4  -2  -5   53.25   10.12
   4  -2  -5   17.86   10.43
   4   2  -5   33.21    9.38
   4   2  -5   37.37   10.77
  -4  -2   5   32.57    9.34
  -4  -2   5   46.84   11.07
  -4   2   6   14.31    4.37
  -4   2   6    9.50    5.75
   4  -2  -6    7.30    4.09
   4  -2  -6   10.80    6.76
   4   2  -6   13.84    4.21
   4   2  -6    4.09    6.85
  -4  -2   6    5.81    3.65
  -4  -2   6    6.25    5.96
  -4   2   7  385.25   79.00
  -4   2   7  277.02   79.09
   4  -2  -7  347.00   78.94
   4  -2  -7  333.82   79.49
   4   2  -7  332.77   78.95
   4   2  -7  367.24   79.66
  -4  -2   7  370.71   78.83
  -4  -2   7  361.17   79.82
  -4   2   8  689.10  178.13
  -4   2   8  764.44  178.63
   4  -2  -8  782.92  178.22
   4  -2  -8  867.90  179.01
   4   2  -8  725.09  178.77
   4   2  -8  821.05  179.02
  -4  -2   8  707.91  178.72
  -4  -2   8  982.26  178.40
  -4  -2   8  832.47  179.53
  -4   2   9  203.03   43.98
   4  -2  -9  181.04   43.79
   4  -2  -9  191.96   44.58
   4   2  -9  265.08   45.53
  -4  -2   9  157.07   43.90
  -4  -2   9  199.67   43.86
  -4   2  10   80.14   18.12
   4  -2 -10   63.29   17.78
   4  -2 -10   95.21   19.42
   4   2 -10   68.11   19.09
  -4  -2  10   83.99   18.29
  -4  -2  10   74.57   17.93
  -4   2  11   70.01   15.40
   4  -2 -11   58.16   14.90
   4  -2 -11   41.44   15.97
   4   2 -11   68.18   16.54
  -4  -2  11   58.88   15.30
  -4  -2  11   74.07   15.16
  -4   2  12    1.52    3.47
  -4   2  12    6.22    4.59
   4  -2 -12    4.42    3.05
   4   2 -12    8.29    5.55
  -4  -2  12   -4.81    4.07
  -4  -2  12    1.73    2.85
  -4   2  13   23.10    5.69
  -4   2  13    7.67    5.43
   4  -2 -13   20.23    4.73
   4   2 -13   11.35    5.30
   4   2 -13   12.70    7.53
  -4  -2  13    9.57    5.03
  -4  -2  13   14.89    4.81
  -4   2  14  742.14  179.29
   4  -2 -14  811.58  179.27
   4   2 -14  874.69  180.48
   4   2 -14  746.50  180.31
  -4  -2  14  739.20  179.45
  -4  -2  14  860.86  179.53
  -4   2  15   86.38   12.17
   4  -2 -15   64.52   11.46
   4   2 -15   58.81   12.30
   4   2 -15   54.32   13.53
  -4  -2  15   42.54   11.77
  -4  -2  15   18.14   10.95
  -4   2  16   26.59    6.47
   4  -2 -16   14.78    5.63
   4   2 -16   27.84    6.87
   4   2 -16    8.51    7.58
  -4  -2  16   32.75    6.94
  -4  -2  16   20.21    6.13
  -4   2  17    0.89    2.70
  -4   2  17    2.75    3.13
   4  -2 -17    0.84    2.28
   4  -2 -17   -2.97    4.46
   4   2 -17    4.02    3.69
   4   2 -17    4.11    6.14
  -4  -2  17    3.61    3.39
  -4  -2  17    0.26    2.88
  -4   2  18  152.26   34.31
  -4   2  18  145.16   34.20
   4  -2 -18  136.45   35.04
   4   2 -18  157.24   34.92
   4   2 -18  145.93   35.41
  -4  -2  18  156.30   34.62
  -4  -2  18  142.56   34.25
  -4   2  19  143.28   29.29
  -4   2  19  119.05   29.08
   4  -2 -19  126.23   30.19
   4   2 -19  136.42   29.94
   4   2 -19  101.43   30.26
  -4  -2  19  119.36   29.41
  -4   2  20   48.09   11.64
  -4   2  20   50.55   11.62
   4  -2 -20   47.04   12.65
   4   2 -20   67.05   13.79
  -4  -2  20   32.47   11.64
  -4   2  21    3.23    3.11
  -4   2  21    0.16    2.81
   4  -2 -21   -0.97    5.80
   4   2 -21    1.82    5.84
  -4  -2  21    1.86    3.35
  -4   2  22    9.86    4.02
  -4   2  22    8.71    3.97
   4   2 -22    3.25    4.71
  -4  -2  22   14.41    5.17
  -4   2  23   -1.47    3.27
  -4   2  23   -1.54    3.15
   4   2 -23   -1.79    4.56
  -4  -2  23    0.02    3.99
  -4   2  24  100.70   29.74
   4   2 -24  151.57   31.18
  -4  -2  24  168.56   30.76
  -4   2  25   22.56    6.80
   4   2 -25   15.14    7.79
  -4  -2  25   33.25    7.92
  -4   2  26   59.58   12.80
   4  -2 -26   39.71   12.75
   4   2 -26   51.55   13.79
   4  -2 -27    2.45    4.17
   4   2 -27   -3.94    5.84
   4  -2 -28   30.00    8.17
   4   2 -28   20.86    8.61
   4  -2 -29    9.78    5.35
   4   2 -29   18.65    6.85
   4  -2 -30   68.80   16.80
   4   2 -30   56.80   17.38
  -4  -2  30   70.84   16.99
   4  -2 -31   -1.99    4.81
   4   2 -31    1.32    5.33
  -4  -2  31    1.28    3.79
   4  -2 -32    3.02    4.42
   4   2 -32    8.52    5.93
   4  -2 -33    5.08    4.46
   4   2 -33    1.02    5.63
   4  -2 -34    3.93    4.78
   4   2 -34   23.81    7.21
   4  -2 -35   -1.82    4.66
   4   2 -35    4.26    6.18
   4  -2 -36   20.28    6.61
   4   2 -36    0.95    6.51
   4  -2 -37   -3.28    4.53
   4   2 -37   -1.91    4.67
   4  -2 -38    2.80    5.59
   4   2 -38    5.81    6.81
   4  -2 -39   -1.04    5.16
   4   2 -39   -1.94    6.03
  -4   3   1   36.78    9.48
  -4   3   1   37.21   11.31
   4  -3  -1   43.42    9.83
   4  -3  -1   49.99   11.41
   4   3  -1   28.45    8.95
   4   3  -1   17.69   10.10
  -4  -3   1   49.23    9.39
  -4  -3   1   36.32   10.70
  -4   3   2  368.55   61.98
  -4   3   2  316.67   62.69
   4  -3  -2  321.05   61.92
   4  -3  -2  385.42   63.07
   4   3  -2  121.54   61.09
   4   3  -2  351.44   62.54
  -4  -3   2  357.97   61.71
  -4  -3   2  391.81   62.86
  -4   3   3   10.57    4.03
  -4   3   3   16.89    6.32
   4  -3  -3   10.90    4.74
   4  -3  -3   14.94    6.43
   4   3  -3    5.64    3.74
   4   3  -3    5.49    5.97
  -4  -3   3    6.50    3.45
  -4  -3   3    9.50    6.23
  -4   3   4   10.93    4.59
  -4   3   4    9.26    6.57
   4  -3  -4    3.69    4.51
   4  -3  -4   12.92    7.12
   4   3  -4   17.89    4.28
   4   3  -4   15.63    6.71
  -4  -3   4   11.02    4.43
  -4  -3   4    7.37    3.90
  -4  -3   4    7.40    6.72
  -4   3   5   42.55   10.46
  -4   3   5   22.16   11.67
   4  -3  -5   44.36   10.65
   4  -3  -5   24.56   11.32
   4   3  -5   40.85   10.32
   4   3  -5   52.50   12.19
  -4  -3   5   37.87   10.61
  -4  -3   5   45.33   10.13
  -4  -3   5   43.42   11.45
  -4   3   6   69.14   15.45
  -4   3   6   52.91   15.82
   4  -3  -6   69.86   15.50
   4  -3  -6   72.18   16.78
   4   3  -6   67.69   16.50
  -4  -3   6   51.52   15.12
  -4  -3   6   62.24   15.00
  -4  -3   6   66.22   16.40
  -4   3   7  793.87   98.94
   4  -3  -7  475.43   98.25
   4  -3  -7  572.67   99.37
   4   3  -7  540.19   99.47
   4   3  -7  115.38   97.79
  -4  -3   7  458.05   98.38
  -4  -3   7  549.77   98.29
  -4  -3   7  411.59   99.09
  -4   3   8  112.08   22.51
   4  -3  -8   87.36   22.38
   4  -3  -8   86.29   23.36
   4   3  -8  100.20   22.78
   4   3  -8  106.91   23.80
  -4  -3   8   93.26   22.61
  -4  -3   8   86.05   22.18
  -4   3   9   -0.11    3.31
   4  -3  -9   -1.61    4.09
   4  -3  -9    1.63    6.19
   4   3  -9    0.47    4.16
   4   3  -9   -2.71    6.33
  -4  -3   9    4.07    3.71
  -4  -3   9    3.24    2.97
  -4   3  10  231.78   50.00
  -4   3  10  229.04   50.41
   4  -3 -10  192.56   49.85
   4   3 -10  207.51   50.37
   4   3 -10  200.35   50.88
  -4  -3  10  194.96   50.03
  -4  -3  10  274.41   50.21
  -4   3  11  376.27   89.32
  -4   3  11  401.16   89.70
   4  -3 -11  384.71   89.26
   4   3 -11  388.88   89.87
   4   3 -11  405.11   90.48
  -4  -3  11  383.46   89.54
  -4  -3  11  424.14   89.51
  -4   3  12  356.98   52.84
  -4   3  12  306.73   53.07
   4  -3 -12  320.10   52.48
   4   3 -12  349.89   53.61
   4   3 -12  394.30   54.69
  -4  -3  12   66.39   51.79
  -4  -3  12  320.34   52.78
  -4   3  13  104.46   25.22
  -4   3  13  103.86   25.45
   4  -3 -13  127.12   25.13
   4   3 -13   99.97   25.69
   4   3 -13  116.64   26.65
  -4  -3  13  101.54   25.40
  -4  -3  13  100.01   25.16
  -4   3  14    9.50    3.89
  -4   3  14    3.21    3.95
   4  -3 -14    6.34    3.27
   4  -3 -14    5.27    5.17
   4   3 -14   15.95    5.51
   4   3 -14   20.30    6.76
  -4  -3  14   16.25    4.95
  -4  -3  14    5.54    3.52
  -4   3  15   47.26   11.23
   4  -3 -15   51.39   10.86
   4  -3 -15   47.02   12.11
   4   3 -15   36.24   11.54
   4   3 -15   25.20   11.97
  -4  -3  15   43.61   11.45
  -4  -3  15   45.85   11.03
  -4   3  16  277.03   64.41
   4  -3 -16  267.20   64.22
   4  -3 -16  259.52   64.92
   4   3 -16  303.94   65.21
   4   3 -16  342.67   66.17
  -4  -3  16  284.10   64.76
  -4  -3  16  288.10   64.68
  -4   3  17   24.52    5.31
   4  -3 -17    7.27    4.25
   4  -3 -17   17.23    6.21
   4   3 -17   18.88    6.36
   4   3 -17   26.09    7.68
  -4  -3  17   14.45    5.34
  -4   3  18   74.70   13.49
  -4   3  18   42.07   13.03
   4  -3 -18   56.27   13.02
   4  -3 -18   51.68   14.16
   4   3 -18   44.12   13.79
   4   3 -18   40.03   14.30
  -4  -3  18   63.90   13.93
  -4   3  19    7.53    3.47
  -4   3  19    6.73    3.71
   4  -3 -19    0.14    4.77
   4   3 -19    9.76    5.24
  -4  -3  19   -2.43    3.80
  -4   3  20   16.99    5.15
  -4   3  20   17.02    5.46
   4  -3 -20   19.41    6.82
  -4  -3  20   13.60    5.94
  -4   3  21   54.03   13.02
  -4   3  21   45.24   13.10
   4  -3 -21   49.54   14.44
  -4  -3  21   66.97   13.95
  -4   3  22   91.12   13.71
  -4   3  22   86.54   13.92
   4   3 -22   57.29   14.65
  -4  -3  22   13.23   13.06
  -4   3  23   67.19   11.70
   4   3 -23   19.19   11.93
  -4   3  24    0.95    3.21
   4   3 -24    2.07    5.60
   4   3 -25   -0.97    5.36
   4   3 -26   58.15   15.45
   4   3 -27    5.03    6.73
  -4  -3  27    2.87    4.84
   4  -3 -28   49.28   13.66
   4   3 -28   74.69   15.73
  -4  -3  28   49.84   14.09
   4  -3 -29    7.77    4.46
   4   3 -29   10.25    7.13
  -4  -3  29    0.29    4.23
   4  -3 -30    2.89    4.19
   4   3 -30   -0.80    5.40
  -4  -3  30    8.21    5.46
   4  -3 -31   10.61    4.40
   4   3 -31    6.05    5.93
  -4  -3  31    0.56    4.59
   4  -3 -32   24.66    8.71
   4   3 -32   38.58   10.76
  -4  -3  32   37.49    9.86
   4  -3 -33    4.39    5.49
   4   3 -33    4.35    6.38
  -4  -3  33   14.91    5.51
   4  -3 -34   -2.22    4.17
   4   3 -34    0.00    5.81
   4  -3 -35    1.75    4.36
   4   3 -35   -4.10    6.90
   4  -3 -36    0.63    4.41
   4   3 -36    8.02    6.46
   4  -3 -37    3.68    4.55
   4   3 -37   -1.84    6.37
   4  -3 -38    6.36    5.47
   4   3 -38    7.66    5.83
   4  -3 -39   -0.30    5.09
   4   3 -39    0.65    5.27
  -4   4   1   73.16   16.63
  -4   4   1   73.99   18.51
   4  -4  -1   65.12   16.91
   4  -4  -1   84.87   18.37
   4   4  -1   63.32   16.46
   4   4  -1   65.44   16.66
   4   4  -1   69.12   17.53
  -4  -4   1   66.23   16.77
  -4  -4   1   70.20   16.39
  -4  -4   1   68.19   17.65
  -4   4   2  177.61   35.00
  -4   4   2  126.64   35.80
   4  -4  -2  150.92   35.08
   4  -4  -2  153.84   35.92
   4   4  -2  149.37   35.06
   4   4  -2  129.60   35.40
  -4  -4   2  124.62   34.79
  -4  -4   2  169.77   34.75
  -4  -4   2  166.85   35.96
  -4   4   3   75.48   18.21
  -4   4   3   75.13   19.81
   4  -4  -3   76.96   18.39
   4  -4  -3   90.00   19.72
   4   4  -3   80.07   18.53
   4   4  -3   79.40   19.50
  -4  -4   3   81.02   18.32
  -4  -4   3   62.62   17.85
  -4  -4   3   82.87   19.46
  -4   4   4  340.33   77.30
  -4   4   4  311.35   77.98
   4  -4  -4  379.87   77.53
   4  -4  -4  340.06   78.19
   4   4  -4  301.56   77.51
   4   4  -4  358.69   78.05
  -4  -4   4  321.23   77.40
  -4  -4   4  354.42   77.24
  -4  -4   4  350.72   78.27
  -4   4   5   10.63    4.25
  -4   4   5    4.69    6.52
   4  -4  -5   14.09    4.53
   4  -4  -5   14.84    7.20
   4   4  -5    7.37    4.19
   4   4  -5    3.03    6.09
  -4  -4   5    1.02    4.55
  -4  -4   5    4.55    3.39
  -4  -4   5    3.43    5.67
  -4   4   6   89.86   20.74
   4  -4  -6   75.26   20.79
   4  -4  -6  108.41   22.39
   4   4  -6   84.08   21.14
   4   4  -6  104.76   22.33
  -4  -4   6   78.34   20.81
  -4  -4   6   91.24   20.63
  -4   4   7    4.66    3.75
   4  -4  -7    4.95    4.21
   4  -4  -7    2.97    6.43
   4   4  -7   10.56    5.22
   4   4  -7    3.72    6.08
  -4  -4   7    6.85    4.60
  -4  -4   7    4.99    3.55
  -4   4   8   39.71   19.67
   4  -4  -8  101.14   20.31
   4  -4  -8  127.57   21.95
   4   4  -8   87.63   20.65
   4   4  -8  102.68   21.59
  -4  -4   8  109.10   20.54
  -4  -4   8  101.87   20.16
  -4   4   9  330.78   79.75
  -4   4   9  299.84   80.02
   4  -4  -9  355.57   79.88
   4   4  -9  371.38   80.39
   4   4  -9  350.78   80.82
  -4  -4   9  405.68   80.20
  -4  -4   9  357.88   79.96
  -4   4  10  296.78   62.43
  -4   4  10  270.65   62.71
   4  -4 -10  234.95   62.26
   4   4 -10  329.60   63.30
   4   4 -10  293.64   63.08
   4   4 -10  271.99   63.41
  -4  -4  10  267.16   62.59
  -4  -4  10  255.63   62.41
  -4   4  11   31.25    8.06
  -4   4  11   48.29    9.27
   4  -4 -11   19.59    7.82
   4   4 -11   38.34    8.66
   4   4 -11   23.45    8.68
   4   4 -11   35.67   10.28
  -4  -4  11   29.22    8.37
  -4  -4  11   24.95    7.89
  -4   4  12   62.04   12.29
  -4   4  12   49.83   12.67
   4  -4 -12   48.91   12.18
   4  -4 -12   43.80   13.29
   4   4 -12   51.58   12.49
   4   4 -12   41.63   12.90
   4   4 -12   37.37   13.24
  -4  -4  12   58.50   12.70
  -4  -4  12   40.61   12.12
  -4   4  13  136.86   26.22
  -4   4  13  134.70   26.49
   4  -4 -13   96.76   25.84
   4  -4 -13  142.17   27.38
   4   4 -13  119.62   26.57
   4   4 -13   89.31   26.57
   4   4 -13  119.82   27.31
  -4  -4  13   87.06   26.12
  -4  -4  13  107.35   26.24
  -4   4  14  303.14   72.89
  -4   4  14  341.27   73.22
   4  -4 -14  325.44   72.82
   4  -4 -14  303.31   73.54
   4   4 -14  361.66   73.89
   4   4 -14  368.86   74.66
  -4  -4  14  278.55   73.19
  -4   4  15  107.39   21.58
   4  -4 -15   73.93   21.13
   4  -4 -15  108.90   22.58
   4   4 -15   86.58   22.28
   4   4 -15   96.30   22.90
  -4  -4  15   97.16   22.07
  -4   4  16   32.15    7.58
   4  -4 -16   25.11    6.98
   4  -4 -16   23.97    8.67
   4   4 -16   11.69    8.01
   4   4 -16   36.19    9.49
  -4  -4  16   41.95    8.50
  -4   4  17    5.19    3.19
   4  -4 -17    3.35    2.44
   4  -4 -17    3.72    5.18
   4   4 -17    8.59    5.33
  -4  -4  17    1.84    3.91
  -4   4  18  136.25   24.92
   4  -4 -18   85.12   24.31
   4  -4 -18  124.00   25.68
   4   4 -18  101.42   25.76
  -4  -4  18  105.27   25.22
  -4   4  19   79.17   18.28
   4  -4 -19   68.23   17.91
   4  -4 -19   93.48   19.33
  -4  -4  19   76.86   18.77
  -4   4  20   79.41   16.89
  -4   4  20   80.54   17.02
   4  -4 -20   42.19   17.38
  -4   4  21   39.65    7.46
  -4   4  21   17.22    7.13
   4  -4 -21   21.56    8.64
  -4   4  22    3.92    3.66
   4   4 -22    6.63    5.25
  -4   4  23   26.22    7.02
   4   4 -23   23.10    8.92
   4   4 -24   66.87   17.55
  -4  -4  24   65.58   16.82
   4   4 -25   78.14   17.02
  -4  -4  25   53.27   15.70
   4   4 -26   45.79   16.33
  -4  -4  26   73.70   16.09
   4   4 -27   -2.06    6.03
  -4  -4  27   -2.21    4.42
   4   4 -28   36.83   11.07
  -4  -4  28   27.98    9.58
   4   4 -29   12.36    7.32
  -4  -4  29   19.15    7.31
   4  -4 -30    2.88    3.97
   4   4 -30    7.73    5.81
  -4  -4  30   10.92    5.66
   4  -4 -31   -0.78    3.52
   4   4 -31    5.60    6.39
  -4  -4  31   -0.96    4.20
   4  -4 -32    0.40    4.04
   4   4 -32   -2.65    6.17
  -4  -4  32   -2.02    4.80
   4  -4 -33   -1.11    4.27
   4   4 -33    2.81    5.35
  -4  -4  33   -2.56    4.85
   4  -4 -34    9.13    4.63
   4   4 -34   -0.53    6.34
  -4  -4  34    7.27    5.04
   4  -4 -35   10.69    4.98
   4   4 -35    6.04    6.46
   4  -4 -36    0.59    4.28
   4   4 -36    2.57    5.98
   4  -4 -37   -2.24    4.78
   4   4 -37    3.18    6.42
   4  -4 -38    7.52    4.66
   4   4 -38   -0.32    6.69
   4  -4 -39    0.35    4.03
  -4   5   1   88.69   20.83
  -4   5   1   94.37   22.50
   4  -5  -1   92.91   20.99
   4  -5  -1  100.05   22.47
   4   5  -1   85.71   21.08
   4   5  -1  109.82   22.06
  -4  -5   1   81.71   20.79
  -4  -5   1   82.38   20.50
  -4  -5   1   71.78   21.44
  -4   5   2  352.81   79.29
  -4   5   2  482.88   80.99
   4  -5  -2  375.31   79.52
   4  -5  -2  350.02   80.15
   4   5  -2  289.14   79.34
   4   5  -2  339.08   79.86
  -4  -5   2  341.17   79.33
  -4  -5   2  343.31   79.11
  -4  -5   2  344.31   80.11
  -4   5   3  216.46   46.91
  -4   5   3  186.17   47.72
   4  -5  -3  249.19   47.28
   4  -5  -3  191.87   47.74
   4   5  -3  199.83   47.14
   4   5  -3  238.75   47.79
  -4  -5   3  194.27   46.92
  -4  -5   3  197.60   46.69
  -4  -5   3  163.97   47.47
  -4   5   4   26.29    7.69
  -4   5   4   19.27    9.72
   4  -5  -4   33.66    8.22
   4  -5  -4   28.79    9.56
   4   5  -4   17.77    8.11
   4   5  -4   24.37    9.40
  -4  -5   4   35.10    8.14
  -4  -5   4   30.35    7.69
  -4   5   5   54.64   11.15
  -4   5   5   44.26   12.95
   4  -5  -5   37.29   11.15
   4  -5  -5   47.26   12.56
   4   5  -5   47.91   11.60
   4   5  -5   44.93   12.29
  -4  -5   5   32.47   11.06
  -4  -5   5   39.99   10.81
  -4   5   6   79.44   21.66
   4  -5  -6  111.48   22.16
   4  -5  -6   98.07   23.03
   4   5  -6   93.67   22.43
   4   5  -6   90.56   22.90
  -4  -5   6  103.53   22.10
  -4  -5   6   81.31   21.67
  -4   5   7  288.78   55.38
   4  -5  -7  207.04   55.23
   4  -5  -7  232.11   56.18
   4   5  -7  272.51   55.88
   4   5  -7  240.44   55.81
   4   5  -7  268.17   56.40
  -4  -5   7  218.54   55.33
  -4  -5   7  226.63   55.29
  -4   5   8   62.79   11.92
  -4   5   8   37.88   12.73
   4  -5  -8   41.68   11.91
   4   5  -8   44.42   12.07
   4   5  -8   32.17   12.21
   4   5  -8   34.43   12.83
  -4  -5   8   54.41   12.23
  -4  -5   8   56.67   11.95
  -4   5   9    8.50    6.35
  -4   5   9   19.48    7.59
   4  -5  -9   31.04    7.23
   4   5  -9   26.97    7.16
   4   5  -9   33.10    8.57
   4   5  -9   10.67    8.20
  -4  -5   9   36.16    7.23
  -4  -5   9   34.66    7.38
  -4   5  10   33.70    6.77
  -4   5  10   28.42    7.60
   4  -5 -10   20.52    6.47
   4   5 -10   26.67    6.97
   4   5 -10    3.59    6.42
   4   5 -10   25.73    8.61
  -4  -5  10   23.20    7.20
  -4   5  11  357.57   70.10
  -4   5  11  257.82   70.05
   4  -5 -11  308.03   70.04
   4  -5 -11  295.61   70.72
   4   5 -11  301.06   70.72
   4   5 -11  321.32   71.24
  -4  -5  11  311.72   70.36
  -4   5  12  362.55   80.07
  -4   5  12  445.55   80.57
   4  -5 -12  303.24   80.00
   4  -5 -12  278.18   80.60
   4   5 -12  355.10   80.92
   4   5 -12  315.83   81.16
  -4  -5  12  425.71   80.76
  -4   5  13   59.82   12.72
  -4   5  13   58.75   13.15
   4  -5 -13   41.79   12.52
   4  -5 -13   48.98   13.74
   4   5 -13   31.35   13.06
   4   5 -13   63.41   14.62
  -4  -5  13   67.65   13.51
  -4   5  14   19.38    5.69
  -4   5  14   15.67    6.04
   4  -5 -14   27.32    5.84
   4  -5 -14   10.99    7.18
   4   5 -14   20.91    7.34
   4   5 -14   14.08    7.28
  -4  -5  14   15.78    6.08
  -4   5  15  130.02   25.51
  -4   5  15  105.70   25.34
   4  -5 -15  108.47   25.21
   4  -5 -15   98.73   26.28
   4   5 -15  110.92   26.41
  -4  -5  15   91.86   25.70
  -4   5  16  143.30   23.03
   4  -5 -16   58.98   22.16
   4  -5 -16  145.86   24.25
   4   5 -16  105.49   23.78
  -4  -5  16  120.76   23.41
  -4   5  17  101.89   22.34
   4  -5 -17   93.03   22.01
   4  -5 -17   92.74   23.21
   4   5 -17   77.98   23.26
  -4  -5  17  102.37   23.03
  -4   5  18  167.47   33.50
   4  -5 -18  140.05   33.11
   4  -5 -18  160.83   34.32
   4   5 -18  101.08   34.16
  -4   5  19   -2.38    2.93
   4  -5 -19    0.52    2.49
   4  -5 -19    2.60    5.25
   4  -5 -20    1.98    2.39
   4  -5 -20   -1.75    5.23
  -4   5  21   33.49    6.95
   4  -5 -21   20.72    6.60
   4   5 -21   28.31    9.68
  -4  -5  21   16.97    7.57
   4   5 -22  109.81   29.25
  -4  -5  22  126.68   28.65
   4   5 -23    9.55    6.24
  -4  -5  23    6.89    5.05
   4   5 -24    1.42    6.43
  -4  -5  24    3.18    4.87
   4   5 -25    0.00    6.04
  -4  -5  25    4.22    4.20
   4   5 -26   18.69    8.37
  -4  -5  26   18.95    7.01
   4   5 -27   17.60    9.12
  -4  -5  27   31.88    8.68
   4   5 -28    1.66    6.02
  -4  -5  28   11.43    5.34
   4   5 -29   19.54    7.21
  -4  -5  29    1.17    4.96
   4   5 -30   -0.53    6.02
  -4  -5  30   -3.77    5.28
   4  -5 -31   13.49    4.78
   4   5 -31    9.10    7.74
  -4  -5  31   10.95    6.36
   4  -5 -32    9.23    4.43
   4   5 -32   -1.40    7.22
  -4  -5  32   21.60    6.33
   4  -5 -33    4.88    4.09
   4   5 -33    4.58    6.57
  -4  -5  33    8.59    5.44
   4  -5 -34    1.81    3.56
   4   5 -34   -4.34    6.76
  -4  -5  34   -3.50    4.87
   4  -5 -35    0.80    3.91
   4   5 -35   -4.63    6.59
  -4  -5  35    1.52    4.51
   4  -5 -36   -1.76    3.90
   4   5 -36   -1.09    6.94
   4  -5 -37    3.71    4.15
   4   5 -37    1.47    6.41
   4  -5 -38    3.42    4.62
   4   5 -38    7.82    6.88
   4  -5 -39    0.67    4.34
  -4   6   1   66.04   14.69
  -4   6   1   43.71   15.89
   4  -6  -1   32.92   14.48
   4  -6  -1   66.98   16.22
   4   6  -1   66.76   15.01
   4   6  -1   45.73   15.09
  -4  -6   1   69.43   14.61
  -4  -6   1   72.81   14.49
  -4  -6   1   64.03   15.48
  -4   6   2  102.46   19.55
  -4   6   2   78.36   20.71
   4  -6  -2  103.77   19.85
   4  -6  -2  109.61   21.09
   4   6  -2   90.79   19.87
   4   6  -2   55.83   19.66
  -4  -6   2   59.86   19.16
  -4  -6   2   73.93   19.09
  -4   6   3   66.72   15.34
  -4   6   3   33.06   16.41
   4  -6  -3   67.45   15.61
   4  -6  -3   89.45   17.11
   4   6  -3   80.83   16.12
   4   6  -3   21.62   15.54
  -4  -6   3   62.81   15.45
  -4  -6   3   84.13   15.44
  -4   6   4  184.98   36.70
  -4   6   4  141.89   37.41
   4  -6  -4  127.34   36.56
   4  -6  -4  164.72   37.67
   4   6  -4  158.69   36.84
   4   6  -4  171.82   37.19
   4   6  -4  190.79   37.74
  -4  -6   4  156.47   36.62
  -4  -6   4  146.50   36.45
  -4   6   5   97.39   19.57
   4  -6  -5   45.09   19.18
   4  -6  -5  112.72   21.25
   4   6  -5   85.24   19.81
   4   6  -5   89.18   20.33
   4   6  -5  123.42   21.32
  -4  -6   5   78.93   19.60
  -4  -6   5   82.75   19.48
  -4   6   6   50.72   12.67
   4  -6  -6   47.05   12.74
   4  -6  -6   53.00   14.16
   4   6  -6   40.55   12.50
   4   6  -6   59.80   13.49
   4   6  -6   53.67   14.14
  -4  -6   6   61.62   13.10
  -4  -6   6   54.87   12.78
  -4  -6   6   42.62   12.94
  -4   6   7   -1.95    2.81
  -4   6   7   -1.96    4.77
   4  -6  -7   -0.61    3.95
   4  -6  -7   -0.72    6.85
   4   6  -7    0.53    3.60
   4   6  -7   -0.23    4.53
   4   6  -7   -3.71    5.97
  -4  -6   7    3.05    3.35
  -4  -6   7    0.63    3.20
  -4   6   8  352.14   73.26
  -4   6   8  309.04   73.80
   4  -6  -8  304.36   73.29
   4   6  -8  335.03   74.02
   4   6  -8  359.64   74.42
  -4  -6   8  309.06   73.49
  -4  -6   8  290.65   73.75
  -4   6   9  409.73   93.23
  -4   6   9  397.98   93.77
   4  -6  -9  391.46   93.34
   4   6  -9  413.57   94.08
   4   6  -9  469.19   94.70
  -4  -6   9  405.84   93.57
  -4  -6   9  416.28   94.19
  -4   6  10    4.79    3.64
  -4   6  10    3.70    5.34
   4  -6 -10    9.48    4.32
   4   6 -10    1.21    4.36
   4   6 -10   10.44    6.45
  -4  -6  10    5.24    4.28
  -4  -6  10    8.49    4.81
  -4   6  11    3.09    2.84
  -4   6  11    1.35    4.51
   4  -6 -11    3.95    3.54
   4  -6 -11    2.62    5.22
   4   6 -11   -2.78    4.48
   4   6 -11    0.35    5.39
  -4  -6  11   -2.30    3.93
  -4  -6  11   -0.04    2.85
  -4   6  12    7.21    3.32
  -4   6  12    2.03    3.96
   4  -6 -12    2.17    3.28
   4  -6 -12    3.58    6.22
   4   6 -12   -0.11    4.46
   4   6 -12    2.51    5.55
  -4  -6  12    9.50    4.58
  -4  -6  12    0.96    3.87
  -4   6  13  133.57   29.72
  -4   6  13  133.79   30.03
   4  -6 -13  119.10   29.77
   4  -6 -13  100.17   30.51
   4   6 -13  119.37   30.86
   4   6 -13  136.82   31.41
  -4  -6  13  143.27   30.40
  -4  -6  13  137.62   30.58
  -4   6  14  133.08   20.05
  -4   6  14   49.63   19.45
   4  -6 -14   60.93   19.45
   4  -6 -14  125.96   21.66
   4   6 -14  115.22   21.53
  -4  -6  14   95.32   20.42
  -4   6  15  104.43   23.75
  -4   6  15   99.83   23.73
   4  -6 -15   83.71   23.64
   4  -6 -15  113.33   25.01
   4   6 -15  142.41   25.74
  -4   6  16   46.27   10.86
   4  -6 -16   40.30   10.70
   4  -6 -16   37.29   12.16
   4   6 -16   49.08   12.67
  -4   6  17    1.69    2.86
   4  -6 -17    2.24    2.77
   4  -6 -17   -1.77    5.37
   4   6 -17   -1.58    5.44
  -4   6  18   73.09   16.35
   4  -6 -18   70.32   16.15
   4  -6 -18   51.52   17.23
   4   6 -18   70.57   18.08
   4  -6 -19   62.59   15.46
   4  -6 -19   49.37   16.64
  -4  -6  19   96.85   17.32
   4  -6 -20   25.36    7.11
  -4  -6  20   34.52    8.99
   4   6 -21   28.41    9.23
  -4  -6  21   20.01    7.28
   4   6 -22   -4.05    6.33
  -4  -6  22   -3.53    4.73
   4   6 -23    9.25    6.32
  -4  -6  23    2.14    4.64
   4   6 -24    8.55    6.84
  -4  -6  24    2.24    5.09
   4   6 -25   17.52   10.48
  -4  -6  25   36.95    9.53
   4   6 -26   14.92   10.34
  -4  -6  26   51.55   10.68
   4   6 -27   -4.15    6.29
  -4  -6  27    0.07    4.60
   4   6 -28   10.00    7.03
  -4  -6  28    5.94    5.16
   4   6 -29   24.80    8.91
  -4  -6  29   11.29    6.73
   4   6 -30   -1.06    6.83
  -4  -6  30    6.40    5.47
   4   6 -31   24.51    9.48
  -4  -6  31   19.42    7.81
   4   6 -32    4.33    7.79
  -4  -6  32    2.79    5.50
   4  -6 -33    0.46    3.38
   4   6 -33    5.61    6.99
  -4  -6  33   -1.91    5.42
   4  -6 -34   -2.07    3.28
   4   6 -34   -4.07    6.63
   4  -6 -35   10.99    4.58
   4   6 -35    3.08    7.19
  -4  -6  35    3.12    5.89
   4  -6 -36    0.78    3.78
   4   6 -36   -0.42    5.96
  -4  -6  36    8.02    6.04
   4  -6 -37   -1.53    4.00
   4   6 -37    6.97    6.95
   4  -6 -38    4.54    4.19
   4   6 -38   -3.33    6.96
   4  -6 -39   -1.25    3.93
  -4   7   1  323.21   75.64
  -4   7   1  323.19   76.76
   4  -7  -1  345.42   75.92
   4  -7  -1  444.89   77.22
   4   7  -1  332.46   76.07
  -4  -7   1  329.39   75.67
  -4  -7   1  298.65   75.45
  -4  -7   1  328.96   76.12
  -4   7   2   40.91    9.59
  -4   7   2   24.25   11.02
   4  -7  -2   35.85    9.91
   4  -7  -2   24.08   10.57
   4   7  -2   27.02    9.46
   4   7  -2   62.21   10.91
  -4  -7   2   47.87    9.85
  -4  -7   2   30.34    9.08
  -4  -7   2   32.58    9.62
  -4   7   3  141.23   25.24
  -4   7   3   82.31   25.89
   4  -7  -3   87.24   24.92
   4  -7  -3  104.51   26.02
   4   7  -3   94.65   24.96
   4   7  -3   87.59   25.32
  -4  -7   3  124.16   25.21
  -4  -7   3  114.78   25.01
  -4  -7   3  109.88   25.33
  -4   7   4   12.70    4.78
  -4   7   4   14.69    6.76
   4  -7  -4    5.18    5.14
   4  -7  -4   24.40    6.76
   4   7  -4   15.89    4.96
   4   7  -4   14.49    5.57
  -4  -7   4    7.00    4.42
  -4  -7   4   16.35    4.77
  -4  -7   4    9.45    5.00
  -4   7   5  180.34   40.67
   4  -7  -5  176.77   40.82
   4  -7  -5  181.86   41.71
   4   7  -5  223.11   41.82
   4   7  -5  150.93   41.28
  -4  -7   5  170.26   40.81
  -4  -7   5  162.42   41.03
  -4   7   6  249.83   46.75
   4  -7  -6  172.01   46.53
   4  -7  -6  199.26   47.54
   4   7  -6  177.37   47.13
   4   7  -6  194.46   47.44
  -4  -7   6  192.48   46.72
  -4  -7   6  232.60   47.24
  -4   7   7  540.35  115.71
  -4   7   7  491.84  116.36
   4  -7  -7  571.02  115.99
   4  -7  -7  458.63  116.41
   4   7  -7  460.44  116.25
   4   7  -7  484.78  116.58
  -4  -7   7  519.08  115.96
  -4  -7   7  512.46  116.39
  -4   7   8   -0.85    2.76
  -4   7   8   -0.51    4.99
   4  -7  -8   -1.29    3.78
   4   7  -8   -2.41    4.41
   4   7  -8    0.10    5.33
  -4  -7   8    1.02    4.08
  -4  -7   8   -1.25    3.71
  -4   7   9   11.05    4.56
  -4   7   9   11.35    6.43
   4  -7  -9   18.37    5.46
   4   7  -9    5.65    5.61
   4   7  -9   14.81    6.87
  -4  -7   9   16.05    5.35
  -4  -7   9   11.70    5.38
  -4   7  10    9.47    3.75
  -4   7  10   -1.16    4.92
   4  -7 -10    9.31    4.10
   4  -7 -10    4.40    5.16
   4   7 -10    4.59    5.61
   4   7 -10    6.41    6.09
  -4  -7  10   10.45    4.83
  -4  -7  10    5.52    4.84
  -4   7  11  189.69   37.45
  -4   7  11  179.35   37.91
   4  -7 -11  140.62   37.35
   4  -7 -11  172.45   38.48
   4   7 -11  150.21   38.39
   4   7 -11  165.84   38.62
  -4  -7  11  131.50   37.56
  -4  -7  11  172.99   38.11
  -4   7  12   22.99    6.04
  -4   7  12   13.47    6.69
   4  -7 -12   29.18    6.51
   4  -7 -12   25.37    8.58
   4   7 -12   16.81    7.61
   4   7 -12    5.70    7.38
  -4  -7  12   23.49    7.44
  -4   7  13   52.91   10.55
  -4   7  13   52.91   10.82
   4  -7 -13   29.80   10.33
   4  -7 -13   39.55   12.29
   4   7 -13   24.56   11.54
  -4   7  14    9.66    3.55
  -4   7  14    4.24    3.97
   4  -7 -14    4.81    3.87
   4  -7 -14    7.01    6.79
   4   7 -14    0.89    5.21
  -4   7  15   71.05   16.66
  -4   7  15   79.33   16.69
   4  -7 -15   60.04   16.65
   4  -7 -15   76.92   18.10
   4   7 -15   56.57   18.07
  -4   7  16    0.84    2.44
  -4   7  16    0.15    2.69
   4  -7 -16    1.05    3.29
   4  -7 -16   -1.86    6.69
   4   7 -16   -1.46    6.45
  -4  -7  16   -3.11    4.55
   4  -7 -17   36.50    8.15
   4  -7 -17   25.52    9.90
   4   7 -17   24.30    9.38
  -4  -7  17   24.91    9.06
   4  -7 -18    1.50    2.85
   4   7 -18    3.12    5.92
  -4  -7  18   -1.10    4.73
  -4  -7  19    1.78    4.24
  -4  -7  20   -0.64    3.95
   4   7 -21   77.44   20.08
  -4  -7  21   71.11   18.77
   4   7 -22   26.80   10.20
  -4  -7  22   24.37    8.29
   4   7 -23   51.95   15.68
  -4  -7  23   56.35   14.62
   4   7 -24    2.50    6.85
  -4  -7  24   -1.47    5.36
   4   7 -25   -2.79    6.94
  -4  -7  25    9.57    5.57
   4   7 -26   -0.82    7.02
  -4  -7  26    3.98    5.10
   4   7 -27    7.23    6.20
  -4  -7  27    6.94    5.73
   4   7 -28   -1.34    6.58
  -4  -7  28    1.62    4.95
   4   7 -29    4.33    6.95
  -4  -7  29    6.09    5.34
   4   7 -30    5.91    6.66
  -4  -7  30    8.82    5.79
   4   7 -31    6.51    6.58
  -4  -7  31   10.37    6.13
   4   7 -32   -7.44    7.31
  -4  -7  32    3.22    5.98
   4   7 -33   16.69   10.26
  -4  -7  33   44.38   10.64
   4  -7 -34    4.88    3.80
   4   7 -34    4.90    6.69
  -4  -7  34    6.39    5.64
   4  -7 -35   -1.63    3.56
   4   7 -35   -0.08    6.19
  -4  -7  35   -1.97    5.82
   4  -7 -36    0.46    3.19
   4   7 -36   -1.41    7.84
  -4  -7  36    9.58    5.53
   4  -7 -37    0.95    3.83
   4   7 -37    7.52    7.27
  -4  -7  37   10.05    7.01
   4  -7 -38    4.65    4.02
   4  -7 -39   -1.46    3.91
  -4   8   1   18.06    5.72
  -4   8   1   10.20    8.26
   4  -8  -1   19.89    6.35
   4  -8  -1   25.67    7.89
   4   8  -1   16.32    5.81
   4   8  -1   21.07    6.74
  -4  -8   1   14.16    5.97
  -4  -8   1   20.60    5.55
  -4  -8   1    9.42    5.66
  -4   8   2   22.48    8.04
  -4   8   2   19.39   10.08
   4  -8  -2   29.59    8.51
   4  -8  -2   36.17    9.86
   4   8  -2   29.83    9.36
  -4  -8   2   32.88    8.41
  -4  -8   2   38.94    9.13
  -4   8   3  200.95   36.84
  -4   8   3  190.49   38.22
   4  -8  -3  159.80   36.76
   4  -8  -3  105.69   37.05
   4   8  -3  157.21   37.18
  -4  -8   3  132.78   36.47
  -4  -8   3  170.41   37.08
  -4   8   4   37.47    7.87
  -4   8   4   27.18    9.90
   4  -8  -4   30.20    8.05
   4  -8  -4   18.07    9.52
   4   8  -4   23.92    8.31
  -4  -8   4   23.36    7.62
  -4  -8   4   20.03    7.78
  -4   8   5   83.27   16.27
   4  -8  -5   49.93   16.02
   4  -8  -5   98.89   18.27
   4   8  -5   74.03   17.15
  -4  -8   5   64.21   16.38
  -4  -8   5   46.56   16.35
  -4   8   6   43.33    9.66
  -4   8   6   31.90   11.37
   4  -8  -6   41.21    9.95
   4  -8  -6   42.20   11.10
   4   8  -6   35.34   11.03
  -4  -8   6   27.35    9.86
  -4  -8   6   28.93    9.95
  -4   8   7    2.07    3.34
  -4   8   7    7.00    7.13
   4  -8  -7    0.67    3.39
   4  -8  -7   -2.80    6.21
   4   8  -7   -3.73    5.67
  -4  -8   7   -1.07    3.47
  -4  -8   7    4.86    4.47
  -4   8   8   25.15    7.88
  -4   8   8   52.66   10.19
   4  -8  -8   38.24    8.53
   4   8  -8   17.36    9.01
  -4  -8   8   21.43    8.51
  -4  -8   8   28.58    8.79
  -4   8   9  421.30   94.93
  -4   8   9  413.12   95.65
   4  -8  -9  443.33   95.23
   4   8  -9  399.32   95.91
  -4  -8   9  398.32   95.60
  -4   8  10    5.90    3.44
  -4   8  10    9.27    5.03
   4  -8 -10   -2.78    4.50
   4  -8 -10    0.74    5.18
   4   8 -10    8.10    5.69
  -4  -8  10    4.20    4.39
  -4   8  11   34.56    7.50
  -4   8  11   15.73    7.90
   4  -8 -11   36.77    8.22
   4  -8 -11   29.74    9.38
   4   8 -11   10.37    8.63
  -4  -8  11   25.18    8.34
  -4   8  12    5.22    3.27
  -4   8  12    6.84    4.89
   4  -8 -12   -1.29    3.53
   4  -8 -12   -3.89    6.16
   4   8 -12    3.14    6.12
  -4  -8  12   -3.17    5.37
  -4   8  13  148.42   29.90
  -4   8  13  124.22   29.93
   4  -8 -13  125.46   29.92
   4  -8 -13  131.24   31.05
   4   8 -13  150.95   31.59
  -4  -8  13   97.39   30.08
  -4   8  14   22.75    4.95
   4  -8 -14   15.53    5.16
   4   8 -14    3.06    6.42
  -4  -8  14    4.83    5.16
   4  -8 -15   56.65   12.17
   4   8 -15   48.36   13.69
  -4  -8  15   35.49   12.42
   4  -8 -16    0.61    3.46
   4   8 -16    0.48    6.43
  -4  -8  16    1.66    4.38
   4  -8 -17    6.05    3.72
   4   8 -17   -0.16    5.19
  -4  -8  17    3.12    3.76
  -4  -8  18    1.09    4.49
  -4  -8  19   20.72    7.42
   4   8 -20   -1.10    6.49
  -4  -8  20   -1.76    5.63
   4   8 -21   42.81   15.90
  -4  -8  21   69.18   15.64
   4   8 -22    8.91    7.98
  -4  -8  22    9.43    5.85
   4   8 -23   11.72    7.63
  -4  -8  23    9.15    6.14
   4   8 -24    0.79    6.32
  -4  -8  24   -1.98    5.07
   4   8 -25   23.05   11.23
  -4  -8  25   21.43    8.50
   4   8 -26   -0.48    6.27
  -4  -8  26    2.39    4.78
   4   8 -27   -1.73    6.58
  -4  -8  27    0.89    4.90
   4   8 -28   -3.44    5.85
  -4  -8  28    4.02    5.39
   4   8 -29   25.19   12.12
  -4  -8  29   52.74   12.13
   4   8 -30    3.26    7.02
  -4  -8  30   -1.97    5.91
   4   8 -31   11.56    8.48
  -4  -8  31   26.29    8.32
   4   8 -32    0.47    7.02
  -4  -8  32    6.93    5.43
   4   8 -33   -4.58    7.12
  -4  -8  33    2.66    6.33
   4   8 -34   -3.47    6.74
  -4  -8  34   -7.30    6.58
   4  -8 -35   10.09    4.13
   4   8 -35    5.21    7.54
  -4  -8  35   12.76    7.35
   4  -8 -36    3.52    3.49
   4   8 -36    9.90    8.05
  -4  -8  36    5.57    6.55
   4  -8 -37   -2.04    3.58
   4   8 -37   -2.04    7.18
  -4  -8  37   -1.85    6.42
   4  -8 -38   -0.94    3.54
  -4  -8  38    3.01    5.71
   4  -8 -39    2.74    3.58
  -4  -8  39    1.96    6.55
  -4   9   1  195.32   50.95
   4  -9  -1  216.05   49.91
   4  -9  -1  273.18   51.42
   4   9  -1  180.58   49.95
  -4  -9   1  214.27   49.71
  -4  -9   1  233.06   50.20
  -4   9   2    1.59    6.79
   4  -9  -2    3.28    4.41
   4  -9  -2   -1.14    6.29
   4   9  -2    1.01    4.57
  -4  -9   2    4.37    3.56
  -4  -9   2    1.18    4.34
  -4   9   3   17.33    9.38
   4  -9  -3   18.12    7.69
   4  -9  -3   34.75   10.68
   4   9  -3   42.88    9.71
  -4  -9   3   28.55    7.99
  -4  -9   3   27.88    8.78
   4  -9  -4    2.90    4.06
   4  -9  -4    0.77    6.52
   4   9  -4    1.47    5.34
  -4  -9   4   -0.53    3.57
  -4  -9   4    8.39    5.41
  -4   9   5  133.30   27.59
   4  -9  -5  110.30   27.56
   4  -9  -5  124.21   28.92
   4   9  -5  105.37   28.14
  -4  -9   5  119.84   27.75
  -4  -9   5  103.26   27.83
  -4   9   6    0.36    3.54
  -4   9   6    3.91    6.44
   4  -9  -6    1.10    4.65
   4  -9  -6   -3.23    6.34
   4   9  -6   -3.66    5.67
  -4  -9   6   -1.70    4.37
  -4   9   7  390.65   79.53
   4  -9  -7  325.80   79.51
   4  -9  -7  356.51   80.49
   4   9  -7  295.04   80.11
  -4  -9   7  362.24   80.14
  -4   9   8    0.45    2.97
   4  -9  -8   -1.12    3.91
   4   9  -8    2.00    5.65
  -4  -9   8   -1.75    4.72
  -4   9   9   23.83    6.84
   4  -9  -9   26.99    7.42
   4   9  -9   12.02    7.57
  -4  -9   9   19.49    7.51
  -4  -9   9   20.54    7.52
  -4   9  10    4.67    3.42
   4  -9 -10    3.91    4.39
   4   9 -10    2.42    5.53
  -4  -9  10    4.92    4.63
  -4  -9  10   10.51    5.57
  -4   9  11  248.31   53.17
   4  -9 -11  239.19   53.38
   4   9 -11  223.71   54.48
  -4  -9  11  198.42   53.46
  -4  -9  11  240.79   54.03
  -4   9  12   -0.11    3.06
   4  -9 -12    5.36    3.76
   4   9 -12    4.37    6.60
  -4  -9  12    2.46    4.66
   4  -9 -13    9.63    4.73
   4   9 -13    5.41    6.47
  -4  -9  13   11.94    6.00
   4  -9 -14   10.64    5.02
   4   9 -14    4.27    7.10
  -4  -9  14   14.11    5.95
   4  -9 -15   33.68   10.56
   4   9 -15   61.34   13.89
  -4  -9  15   42.62   11.47
   4   9 -16    9.61    6.50
  -4  -9  16    0.24    4.74
   4   9 -17  107.42   26.93
  -4  -9  17  104.59   25.78
  -4  -9  18    2.18    4.22
  -4  -9  19   -0.32    4.69
   4   9 -20    2.06    6.33
  -4  -9  20   -2.79    5.45
   4   9 -21   22.31   12.94
  -4  -9  21   63.08   13.02
   4   9 -22   -6.06    6.91
  -4  -9  22   -4.14    5.34
   4   9 -23   41.71   11.93
  -4  -9  23   25.54    9.73
   4   9 -24   -2.77    6.80
  -4  -9  24    5.60    5.47
   4   9 -25   -2.19    6.91
  -4  -9  25   -1.51    4.76
   4   9 -26    3.66    6.86
  -4  -9  26   -1.18    4.94
   4   9 -27   30.46    9.71
  -4  -9  27   10.61    7.71
   4   9 -28    4.74    7.58
  -4  -9  28   -4.22    6.19
   4   9 -29    2.74    7.52
  -4  -9  29   -0.25    4.79
   4   9 -30    7.41    7.45
  -4  -9  30    1.28    5.76
   4   9 -31    1.30    7.05
  -4  -9  31    1.91    5.28
   4   9 -32   -8.96    9.07
  -4  -9  32    7.07    6.54
   4   9 -33   27.33    9.86
  -4  -9  33    1.30    5.29
   4   9 -34    4.63    7.77
  -4  -9  34    7.70    6.75
   4   9 -35    6.36    8.75
  -4  -9  35   -5.16    6.87
   4   9 -36   20.02    9.01
  -4  -9  36    1.80    6.15
   4  -9 -37    0.19    3.25
  -4  -9  37    7.92    6.70
   4  -9 -38   -1.73    3.41
   4 -10  -1    5.07    4.56
  -4 -10   1    3.69    4.44
   4 -10  -2   -0.68    4.44
   4 -10  -3   50.66   13.30
   4 -10  -4   16.03    6.51
   4 -10  -5   26.40    7.06
   4  10  -5    9.86    7.23
   4 -10  -6    1.11    3.93
   4  10  -6    0.94    5.78
  -4 -10   6    3.74    3.95
  -4 -10   6    3.17    4.86
   4 -10  -7    3.20    4.72
   4  10  -7    9.29    6.11
  -4 -10   7   10.27    5.74
  -4 -10   7   22.28    6.27
  -4  10   8   19.91    5.84
   4 -10  -8   17.14    6.04
   4  10  -8   10.74    7.20
  -4 -10   8    7.95    5.93
  -4 -10   8   23.23    7.51
  -4  10   9   18.23    4.80
   4 -10  -9    2.20    4.66
   4  10  -9    6.45    6.30
  -4 -10   9    1.34    4.95
  -4 -10   9   17.33    6.51
  -4  10  10    1.82    3.44
   4 -10 -10    1.08    3.83
   4  10 -10   -0.23    5.84
  -4 -10  10    2.67    4.28
  -4 -10  10   -1.35    4.19
   4 -10 -11   24.75    7.45
   4  10 -11   13.33    8.24
  -4 -10  11   21.83    7.46
  -4 -10  11   23.86    8.15
   4 -10 -12    0.24    4.12
   4  10 -12    0.05    5.74
  -4 -10  12   -1.33    4.21
   4 -10 -13   17.31    6.31
   4  10 -13   16.88    8.84
  -4 -10  13   17.16    7.22
   4 -10 -14    1.89    3.72
   4  10 -14   -0.48    6.19
  -4 -10  14   -1.07    5.16
   4  10 -15   58.65   13.60
  -4 -10  15   32.10   11.82
   4  10 -16   13.18    7.53
  -4 -10  16   11.97    6.46
   4  10 -17   18.06    7.67
  -4 -10  17    2.79    5.19
  -4 -10  18   -2.70    5.11
  -4 -10  19   38.50   11.30
   4  10 -20   -3.70    6.48
  -4 -10  20    3.50    4.83
   4  10 -21   17.84    9.05
  -4 -10  21    6.22    5.51
   4  10 -22   -0.33    7.74
  -4 -10  22    1.12    5.03
   4  10 -23   26.26   10.60
  -4 -10  23   25.74    8.88
   4  10 -24    2.90    7.33
  -4 -10  24    2.14    6.62
   4  10 -25   14.94    9.26
  -4 -10  25   38.03   10.16
   4  10 -26   -0.86    6.79
  -4 -10  26   -0.39    4.93
   4  10 -27   -3.91    7.44
  -4 -10  27   -4.23    6.07
   4  10 -28   -2.56    7.47
  -4 -10  28    1.93    5.06
   4  10 -29   10.13    9.05
  -4 -10  29   26.16    8.58
   4  10 -30    0.84    7.08
  -4 -10  30    3.15    6.33
   4  10 -31   -5.23    7.63
  -4 -10  31    1.57    5.39
   4  10 -32   -4.02    8.46
  -4 -10  32   -4.13    6.22
   4  10 -33    2.73    7.39
  -4 -10  33    2.87    6.33
[truncated: 816,335 more chars]
