# Supplementary material for: LED-pump-X-ray-multiprobe crystallography for sub-second timescales
Source: Commun Chem. 2022 Aug 26;5:102. doi: 10.1038/s42004-022-00716-1 (PMC9814726; doi:10.1038/s42004-022-00716-1)
Supplement: Supplementary file 10 — Supplementary Data 1 [file 42004_2022_716_MOESM10_ESM.zip › CIFs/8s_260K/260K_8s_t1_excit.cif]

data_global

# SUBMISSION DETAILS
 
_publ_contact_author_name       'Hatcher, Lauren'
_publ_contact_author_address
;
School of Chemistry
Cardiff University
Main Building
Park Place 
Cardiff
CF10 3AT
United Kingdom
;
_publ_contact_author_email       'HatcherL1@cardiff.ac.uk'
_publ_requested_category          FM
_publ_section_comment
; 
?
;
_publ_section_references
;
Diamond General Data Aquisition (GDA) software: http://www.opengda.org/

XIA2: Winter, G. (2010) J. Appl. Cryst. 43, 186-190.
POINTLESS: Evans, P. (2006) Acta Cryst. D62, 72-82.
AIMLESS: Evans, P. R. and Murshudov, G. N. (2013) Acta Cryst. D69, 1204-1214.
DIALS: Winter, G., et al. Acta Cryst. (2018) D74, 85-97.
CCP4: Winn, M. D. et al. (2011) Acta Cryst. D67, 235-242.
   
SHELXL: Sheldrick G. M. (2015). Acta Cryst. C71, 3-8.
SHELXT:	Sheldrick, G. M. (2015). Acta Cryst. A71, 3-8.
 
OLEX2: Dolomanov, O.V.; Bourhis, L.J.; Gildea, R.J.; Howard, J.A.K.; Puschmann,
 H., OLEX2: A complete structure solution, refinement and analysis program 
 (2009). J. Appl. Cryst., 42, 339-341.

MERCURY: Macrae, C. F., Bruno, I. J., Chisholm, J. A., Edgington,
P. R., McCabe, P., Pidcock, E., Rodriguez-Monge, L., Taylor, R.,
van de Streek, J. & Wood, P. A. (2008). J. Appl. Cryst. 41, 466-470.
;

####
 
data_260K_8s_t1_excit
 
_audit_creation_method            'SHELXL-2018/3'
_shelx_SHELXL_version_number      '2018/3'
_chemical_name_systematic         
;
Nitro-(N,N,N',N'-tetrabutyldiethylenetriamine)palladium(II)
tetraphenylborate, tetrahydrofuran solvate
;
_chemical_name_common             ?
_chemical_melting_point           ?
_chemical_formula_moiety          
;
C20 H45 N4 O2 Pd, C24 H20 B, C4 H8 O
;
_chemical_formula_sum            'C48 H73 B N4 O3 Pd' 
_chemical_formula_weight          871.31

loop_
 _atom_type_symbol
 _atom_type_description
 _atom_type_scat_dispersion_real
 _atom_type_scat_dispersion_imag
 _atom_type_scat_source
 'C'  'C'   0.0010   0.0010
 'International Tables Vol C Tables 4.2.6.8 and 6.1.1.4'
 'H'  'H'   0.0000   0.0000
 'International Tables Vol C Tables 4.2.6.8 and 6.1.1.4'
 'B'  'B'   0.0000   0.0000
 'International Tables Vol C Tables 4.2.6.8 and 6.1.1.4'
 'N'  'N'   0.0030   0.0020
 'International Tables Vol C Tables 4.2.6.8 and 6.1.1.4'
 'O'  'O'   0.0050   0.0030
 'International Tables Vol C Tables 4.2.6.8 and 6.1.1.4'
 'Pd'  'Pd'  -2.5040   0.6150
 'International Tables Vol C Tables 4.2.6.8 and 6.1.1.4'
 
_space_group_crystal_system       monoclinic
_space_group_IT_number            14
_space_group_name_H-M_alt         'P 21/n'
_space_group_name_Hall            '-P 2yn'
 
_shelx_space_group_comment
;
The symmetry employed for this shelxl refinement is uniquely defined
by the following loop, which should always be used as a source of
symmetry information in preference to the above space-group names.
They are only intended as comments.
;
 
loop_
 _space_group_symop_operation_xyz
 'x, y, z'
 '-x+1/2, y+1/2, -z+1/2'
 '-x, -y, -z'
 'x-1/2, -y-1/2, z-1/2'
 
_cell_length_a                    11.6695(4)
_cell_length_b                    13.5709(4)
_cell_length_c                    30.2391(9)
_cell_angle_alpha                 90
_cell_angle_beta                  93.251(3)
_cell_angle_gamma                 90
_cell_volume                      4781.1(3)
_cell_formula_units_Z             4
_cell_measurement_temperature     260(2)
_cell_measurement_reflns_used     8157
_cell_measurement_theta_max       18.230748679
_cell_measurement_theta_min       1.24758777023
 
_exptl_crystal_description        Plate
_exptl_crystal_colour             Yellow
_exptl_crystal_density_meas       ?
_exptl_crystal_density_method     ?
_exptl_crystal_density_diffrn     1.210          
_exptl_crystal_F_000              1856
_exptl_transmission_factor_min    ?
_exptl_transmission_factor_max    ?
_exptl_crystal_size_max           0.100
_exptl_crystal_size_mid           0.100
_exptl_crystal_size_min           0.050
_exptl_absorpt_coefficient_mu     0.202
_shelx_estimated_absorpt_T_min    0.980
_shelx_estimated_absorpt_T_max    0.990
_exptl_absorpt_correction_T_min   0.997274234324
_exptl_absorpt_correction_T_max   1.0
_exptl_absorpt_correction_type    empirical
_exptl_absorpt_process_details    
;
CCP4 7.0.048: AIMLESS, version 0.5.32 : 29/03/17
Scaling & analysis of unmerged intensities, absorption correction using spherical harmonics
;
_exptl_absorpt_special_details    ?
_diffrn_ambient_temperature       260(2)
_diffrn_radiation_wavelength      0.534
_diffrn_measurement_device_type   'Photon counting pixel array'
_diffrn_radiation_type            Synchrotron
_diffrn_measurement_method        'shutterless scans'
_diffrn_radiation_source          'Diamond Light Source Beamline I19-2'
_diffrn_radiation_monochromator   'Silicon 111'
_diffrn_detector_area_resol_mean  ?
_diffrn_reflns_number             34365
_diffrn_reflns_av_unetI/netI      0.1123
_diffrn_reflns_av_R_equivalents   0.0869
_diffrn_reflns_limit_h_min        -14
_diffrn_reflns_limit_h_max        14
_diffrn_reflns_limit_k_min        -16
_diffrn_reflns_limit_k_max        16
_diffrn_reflns_limit_l_min        -33
_diffrn_reflns_limit_l_max        37
_diffrn_reflns_theta_min          1.236
_diffrn_reflns_theta_max          19.496
_diffrn_reflns_theta_full         18.687
_diffrn_measured_fraction_theta_max   0.995
_diffrn_measured_fraction_theta_full  0.996
_diffrn_reflns_Laue_measured_fraction_max    0.995
_diffrn_reflns_Laue_measured_fraction_full   0.996
_diffrn_reflns_point_group_measured_fraction_max   0.995
_diffrn_reflns_point_group_measured_fraction_full  0.996
_reflns_number_total              9741
_reflns_number_gt                 4300
_reflns_threshold_expression      'I > 2\s(I)'
_reflns_Friedel_coverage          0.000
_reflns_Friedel_fraction_max      .
_reflns_Friedel_fraction_full     .
 
_reflns_special_details
;
 Reflections were merged by SHELXL according to the crystal
 class for the calculation of statistics and refinement.
 
 _reflns_Friedel_fraction is defined as the number of unique
 Friedel pairs measured divided by the number that would be
 possible theoretically, ignoring centric projections and
 systematic absences.
;
 
_computing_data_collection        'Diamond GDA (http://www.opengda.org/)'
_computing_cell_refinement        'DIALS (Winter, 2018)'
_computing_data_reduction         'XIA2 (Winter 2010)'
_computing_structure_solution     'SHELXT (Sheldrick, 2015)'
_computing_structure_refinement   'SHELXL (Sheldrick, 2015)'
_computing_molecular_graphics     'OLEX2 (Dolomanov et al., 2009)'
_computing_publication_material   'MERCURY (Macrae et al., 2008)'
_refine_special_details           ?
_refine_ls_structure_factor_coef  Fsqd
_refine_ls_matrix_type            full
_refine_ls_weighting_scheme       calc
_refine_ls_weighting_details
'w=1/[\s^2^(Fo^2^)+(0.0612P)^2^] where P=(Fo^2^+2Fc^2^)/3'
_atom_sites_solution_primary      ?
_atom_sites_solution_secondary    ?
_atom_sites_solution_hydrogens    geom
_refine_ls_hydrogen_treatment     constr
_refine_ls_extinction_method      none
_refine_ls_extinction_coef        .
_refine_ls_number_reflns          9741
_refine_ls_number_parameters      526
_refine_ls_number_restraints      490
_refine_ls_R_factor_all           0.1325
_refine_ls_R_factor_gt            0.0578
_refine_ls_wR_factor_ref          0.1524
_refine_ls_wR_factor_gt           0.1267
_refine_ls_goodness_of_fit_ref    0.871
_refine_ls_restrained_S_all       0.874
_refine_ls_shift/su_max           0.001
_refine_ls_shift/su_mean          0.000
 
loop_
 _atom_site_label
 _atom_site_type_symbol
 _atom_site_fract_x
 _atom_site_fract_y
 _atom_site_fract_z
 _atom_site_U_iso_or_equiv
 _atom_site_adp_type
 _atom_site_occupancy
 _atom_site_site_symmetry_order  
 _atom_site_calc_flag
 _atom_site_refinement_flags_posn
 _atom_site_refinement_flags_adp
 _atom_site_refinement_flags_occupancy
 _atom_site_disorder_assembly
 _atom_site_disorder_group
Pd1 Pd 0.33971(3) 0.77497(3) 0.34668(2) 0.06027(16) Uani 1 1 d . . . . .
N2 N 0.3452(3) 0.9281(3) 0.33781(12) 0.0716(9) Uani 1 1 d . . . . .
N3 N 0.4540(3) 0.7985(2) 0.39797(11) 0.0591(8) Uani 1 1 d . . . . .
H3 H 0.531071 0.788706 0.387444 0.071 Uiso 1 1 calc R U . . .
N4 N 0.3317(3) 0.6312(2) 0.37149(12) 0.0641(8) Uani 1 1 d . . . . .
C1 C 0.4416(4) 0.9635(3) 0.36956(15) 0.0782(13) Uani 1 1 d . . . . .
H1A H 0.514379 0.957379 0.355826 0.094 Uiso 1 1 calc R U . . .
H1B H 0.430080 1.032393 0.376641 0.094 Uiso 1 1 calc R U . . .
C2 C 0.4438(4) 0.9028(3) 0.41128(14) 0.0747(12) Uani 1 1 d . . . . .
H2A H 0.508503 0.921597 0.431012 0.090 Uiso 1 1 calc R U . . .
H2B H 0.373765 0.912829 0.426529 0.090 Uiso 1 1 calc R U . . .
C3 C 0.4351(4) 0.7230(3) 0.43200(14) 0.0643(11) Uani 1 1 d . . . . .
H3A H 0.366383 0.738183 0.447310 0.077 Uiso 1 1 calc R U . . .
H3B H 0.499762 0.721130 0.453589 0.077 Uiso 1 1 calc R U . . .
C4 C 0.4221(3) 0.6259(3) 0.40891(14) 0.0655(11) Uani 1 1 d . . . . .
H4A H 0.401000 0.575939 0.429912 0.079 Uiso 1 1 calc R U . . .
H4B H 0.494813 0.606998 0.397400 0.079 Uiso 1 1 calc R U . . .
C5 C 0.2304(4) 0.9655(3) 0.35125(17) 0.0827(13) Uani 1 1 d . . . . .
H5A H 0.220137 0.943691 0.381311 0.099 Uiso 1 1 calc R U . . .
H5B H 0.171135 0.934238 0.332353 0.099 Uiso 1 1 calc R U . . .
C6 C 0.2105(5) 1.0757(4) 0.3495(2) 0.1113(19) Uani 1 1 d . . . . .
H6A H 0.215978 1.098461 0.319255 0.134 Uiso 1 1 calc R U . . .
H6B H 0.269794 1.108523 0.367781 0.134 Uiso 1 1 calc R U . . .
C7 C 0.0936(5) 1.1030(4) 0.3655(2) 0.139(2) Uani 1 1 d . . . . .
H7A H 0.034862 1.064072 0.349637 0.167 Uiso 1 1 calc R U . . .
H7B H 0.091473 1.087906 0.396753 0.167 Uiso 1 1 calc R U . . .
C8 C 0.0692(7) 1.2094(5) 0.3583(4) 0.215(5) Uani 1 1 d . . . . .
H8A H 0.054960 1.221701 0.327177 0.323 Uiso 1 1 calc R U . . .
H8B H 0.133922 1.247604 0.369240 0.323 Uiso 1 1 calc R U . . .
H8C H 0.002775 1.227664 0.373745 0.323 Uiso 1 1 calc R U . . .
C9 C 0.3648(4) 0.9600(3) 0.29166(15) 0.0771(12) Uani 1 1 d . . . . .
H9A H 0.373122 1.031078 0.291373 0.093 Uiso 1 1 calc R U . . .
H9B H 0.297185 0.943633 0.272946 0.093 Uiso 1 1 calc R U . . .
C10 C 0.4672(4) 0.9153(4) 0.27198(16) 0.0866(14) Uani 1 1 d . . . . .
H10A H 0.464318 0.844197 0.274987 0.104 Uiso 1 1 calc R U . . .
H10B H 0.536486 0.938631 0.287850 0.104 Uiso 1 1 calc R U . . .
C11 C 0.4705(5) 0.9425(5) 0.22304(18) 0.1116(18) Uani 1 1 d . . . . .
H11A H 0.405621 0.912291 0.206782 0.134 Uiso 1 1 calc R U . . .
H11B H 0.463007 1.013374 0.219914 0.134 Uiso 1 1 calc R U . . .
C12 C 0.5787(5) 0.9101(6) 0.2033(2) 0.151(3) Uani 1 1 d . . . . .
H12A H 0.576902 0.929221 0.172706 0.227 Uiso 1 1 calc R U . . .
H12B H 0.585517 0.839784 0.205537 0.227 Uiso 1 1 calc R U . . .
H12C H 0.643198 0.940557 0.218982 0.227 Uiso 1 1 calc R U . . .
C13 C 0.2118(3) 0.6230(3) 0.38882(15) 0.0713(12) Uani 1 1 d . . . . .
H13A H 0.203344 0.675124 0.410313 0.086 Uiso 1 1 calc R U . . .
H13B H 0.156583 0.635524 0.364284 0.086 Uiso 1 1 calc R U . . .
C14 C 0.1800(4) 0.5278(3) 0.40990(18) 0.0874(15) Uani 1 1 d . . . . .
H14A H 0.232365 0.514835 0.435295 0.105 Uiso 1 1 calc R U . . .
H14B H 0.187123 0.474402 0.388896 0.105 Uiso 1 1 calc R U . . .
C15 C 0.0585(4) 0.5312(4) 0.42459(19) 0.0995(17) Uani 1 1 d . . . . .
H15A H 0.006873 0.544960 0.399069 0.119 Uiso 1 1 calc R U . . .
H15B H 0.052056 0.585007 0.445421 0.119 Uiso 1 1 calc R U . . .
C16 C 0.0208(5) 0.4363(4) 0.4462(2) 0.119(2) Uani 1 1 d . . . . .
H16A H 0.027244 0.382572 0.425867 0.178 Uiso 1 1 calc R U . . .
H16B H -0.057477 0.442563 0.453968 0.178 Uiso 1 1 calc R U . . .
H16C H 0.068922 0.423988 0.472433 0.178 Uiso 1 1 calc R U . . .
C17 C 0.3504(4) 0.5512(3) 0.33885(15) 0.0785(13) Uani 1 1 d . . . . .
H17A H 0.284149 0.548109 0.317998 0.094 Uiso 1 1 calc R U . . .
H17B H 0.355296 0.488757 0.354478 0.094 Uiso 1 1 calc R U . . .
C18 C 0.4558(4) 0.5636(4) 0.31353(16) 0.0900(15) Uani 1 1 d . . . . .
H18A H 0.523174 0.563578 0.333849 0.108 Uiso 1 1 calc R U . . .
H18B H 0.452732 0.626293 0.298089 0.108 Uiso 1 1 calc R U . . .
C19 C 0.4645(6) 0.4798(5) 0.2801(2) 0.139(2) Uani 1 1 d . . . . .
H19A H 0.457761 0.417513 0.295507 0.167 Uiso 1 1 calc R U . . .
H19B H 0.400353 0.484532 0.258370 0.167 Uiso 1 1 calc R U . . .
C20 C 0.5675(6) 0.4794(6) 0.2578(3) 0.180(3) Uani 1 1 d . . . . .
H20A H 0.580519 0.414722 0.246253 0.270 Uiso 1 1 calc R U . . .
H20B H 0.630295 0.497401 0.278052 0.270 Uiso 1 1 calc R U . . .
H20C H 0.561703 0.525927 0.233827 0.270 Uiso 1 1 calc R U . . .
C21 C 0.6566(4) 0.3744(3) 0.42731(16) 0.0689(11) Uani 1 1 d . . . . .
C22 C 0.7094(4) 0.4236(4) 0.39356(17) 0.0818(14) Uani 1 1 d . . . . .
H22 H 0.725619 0.389130 0.368084 0.098 Uiso 1 1 calc R U . . .
C23 C 0.7378(4) 0.5205(4) 0.3967(2) 0.0986(16) Uani 1 1 d . . . . .
H23 H 0.772706 0.550458 0.373312 0.118 Uiso 1 1 calc R U . . .
C24 C 0.7168(4) 0.5750(4) 0.4331(2) 0.0952(16) Uani 1 1 d . . . . .
H24 H 0.739213 0.640703 0.435078 0.114 Uiso 1 1 calc R U . . .
C25 C 0.6613(4) 0.5306(3) 0.46733(19) 0.0866(14) Uani 1 1 d . . . . .
H25 H 0.644486 0.566530 0.492335 0.104 Uiso 1 1 calc R U . . .
C26 C 0.6312(4) 0.4318(3) 0.46366(16) 0.0767(13) Uani 1 1 d . . . . .
H26 H 0.592569 0.402805 0.486375 0.092 Uiso 1 1 calc R U . . .
C27 C 0.7337(4) 0.2013(3) 0.45886(16) 0.0722(12) Uani 1 1 d . . . . .
C28 C 0.8099(4) 0.2498(4) 0.48752(17) 0.0844(14) Uani 1 1 d . . . . .
H28 H 0.806308 0.318235 0.488532 0.101 Uiso 1 1 calc R U . . .
C29 C 0.8925(5) 0.2023(4) 0.5153(2) 0.1053(18) Uani 1 1 d . . . . .
H29 H 0.940294 0.239466 0.534467 0.126 Uiso 1 1 calc R U . . .
C30 C 0.9036(5) 0.1058(5) 0.5147(2) 0.114(2) Uani 1 1 d . . . . .
H30 H 0.957414 0.074307 0.533594 0.137 Uiso 1 1 calc R U . . .
C31 C 0.8331(5) 0.0523(4) 0.4851(2) 0.123(2) Uani 1 1 d . . . . .
H31 H 0.840951 -0.015808 0.483683 0.147 Uiso 1 1 calc R U . . .
C32 C 0.7507(4) 0.0994(4) 0.4575(2) 0.1086(19) Uani 1 1 d . . . . .
H32 H 0.705593 0.061833 0.437591 0.130 Uiso 1 1 calc R U . . .
C33 C 0.5041(4) 0.2302(3) 0.44452(15) 0.0677(11) Uani 1 1 d . . . . .
C34 C 0.4778(4) 0.1459(3) 0.46711(15) 0.0700(12) Uani 1 1 d . . . . .
H34 H 0.536609 0.101214 0.474022 0.084 Uiso 1 1 calc R U . . .
C35 C 0.3691(4) 0.1237(4) 0.48011(16) 0.0842(14) Uani 1 1 d . . . . .
H35 H 0.356441 0.065124 0.495038 0.101 Uiso 1 1 calc R U . . .
C36 C 0.2800(4) 0.1876(4) 0.47110(19) 0.0957(16) Uani 1 1 d . . . . .
H36 H 0.206871 0.173456 0.480044 0.115 Uiso 1 1 calc R U . . .
C37 C 0.3011(5) 0.2730(4) 0.4486(2) 0.1046(18) Uani 1 1 d . . . . .
H37 H 0.241999 0.317387 0.441895 0.126 Uiso 1 1 calc R U . . .
C38 C 0.4112(4) 0.2925(3) 0.4358(2) 0.0958(17) Uani 1 1 d . . . . .
H38 H 0.423465 0.350731 0.420513 0.115 Uiso 1 1 calc R U . . .
C39 C 0.6352(5) 0.2123(4) 0.37445(17) 0.0865(14) Uani 1 1 d . . . . .
C40 C 0.5423(5) 0.2196(4) 0.34493(19) 0.1017(17) Uani 1 1 d . . . . .
H40 H 0.473125 0.242800 0.354683 0.122 Uiso 1 1 calc R U . . .
C41 C 0.5490(7) 0.1926(4) 0.2996(2) 0.119(2) Uani 1 1 d . . . . .
H41 H 0.485605 0.200648 0.279819 0.143 Uiso 1 1 calc R U . . .
C42 C 0.6484(8) 0.1550(6) 0.2853(3) 0.155(3) Uani 1 1 d . . . . .
H42 H 0.653720 0.137032 0.255841 0.187 Uiso 1 1 calc R U . . .
C43 C 0.7404(8) 0.1441(6) 0.3148(3) 0.171(3) Uani 1 1 d . . . . .
H43 H 0.808067 0.117077 0.305437 0.206 Uiso 1 1 calc R U . . .
C44 C 0.7345(6) 0.1721(5) 0.3577(2) 0.139(2) Uani 1 1 d . . . . .
H44 H 0.799168 0.164260 0.376836 0.166 Uiso 1 1 calc R U . . .
B1 B 0.6322(5) 0.2546(4) 0.4267(2) 0.0723(11) Uani 1 1 d . . . . .
O3 O 0.6852(9) 0.8040(12) 0.3651(6) 0.107(2) Uani 0.764(11) 1 d D . P A 1
C45 C 0.7339(8) 0.7736(8) 0.3247(4) 0.112(2) Uani 0.764(11) 1 d D . P A 1
H45A H 0.717644 0.822251 0.301659 0.135 Uiso 0.764(11) 1 calc R U P A 1
H45B H 0.701235 0.711118 0.314831 0.135 Uiso 0.764(11) 1 calc R U P A 1
C46 C 0.8586(8) 0.7639(9) 0.3337(5) 0.135(2) Uani 0.764(11) 1 d D . P A 1
H46A H 0.900398 0.785689 0.308707 0.162 Uiso 0.764(11) 1 calc R U P A 1
H46B H 0.879771 0.696413 0.340913 0.162 Uiso 0.764(11) 1 calc R U P A 1
C47 C 0.8801(7) 0.8307(9) 0.3730(4) 0.135(2) Uani 0.764(11) 1 d D . P A 1
H47A H 0.930212 0.798421 0.395242 0.162 Uiso 0.764(11) 1 calc R U P A 1
H47B H 0.917115 0.890859 0.363979 0.162 Uiso 0.764(11) 1 calc R U P A 1
C48 C 0.7729(7) 0.8532(7) 0.3909(3) 0.112(2) Uani 0.764(11) 1 d D . P A 1
H48A H 0.773032 0.831457 0.421486 0.135 Uiso 0.764(11) 1 calc R U P A 1
H48B H 0.759798 0.923792 0.390135 0.135 Uiso 0.764(11) 1 calc R U P A 1
O3A O 0.676(3) 0.807(4) 0.360(2) 0.107(2) Uani 0.236(11) 1 d D . P A 2
C45A C 0.740(2) 0.749(2) 0.3298(13) 0.112(2) Uani 0.236(11) 1 d D . P A 2
H45C H 0.724351 0.768018 0.299204 0.135 Uiso 0.236(11) 1 calc R U P A 2
H45D H 0.724395 0.679027 0.332994 0.135 Uiso 0.236(11) 1 calc R U P A 2
C46A C 0.865(2) 0.773(3) 0.3456(16) 0.135(2) Uani 0.236(11) 1 d D . P A 2
H46C H 0.887128 0.744736 0.374196 0.162 Uiso 0.236(11) 1 calc R U P A 2
H46D H 0.920082 0.755329 0.324069 0.162 Uiso 0.236(11) 1 calc R U P A 2
C47A C 0.845(2) 0.883(2) 0.3478(12) 0.135(2) Uani 0.236(11) 1 d D . P A 2
H47C H 0.909034 0.915714 0.363859 0.162 Uiso 0.236(11) 1 calc R U P A 2
H47D H 0.835232 0.911360 0.318443 0.162 Uiso 0.236(11) 1 calc R U P A 2
C48A C 0.745(2) 0.890(2) 0.3707(10) 0.112(2) Uani 0.236(11) 1 d D . P A 2
H48C H 0.703876 0.950472 0.362377 0.135 Uiso 0.236(11) 1 calc R U P A 2
H48D H 0.762961 0.891937 0.402407 0.135 Uiso 0.236(11) 1 calc R U P A 2
O1 O 0.1252(3) 0.7594(3) 0.29931(12) 0.1275(13) Uani 0.894(6) 1 d D . P B 3
O2 O 0.2615(3) 0.7236(2) 0.25985(12) 0.1275(13) Uani 0.894(6) 1 d D . P B 3
N1 N 0.2260(3) 0.74901(13) 0.29458(10) 0.0836(13) Uani 0.894(6) 1 d D . P B 3
O1A O 0.2138(19) 0.7569(2) 0.3052(4) 0.1275(13) Uani 0.106(6) 1 d D . P B 4
O2A O 0.3179(15) 0.7156(3) 0.2539(5) 0.1275(13) Uani 0.106(6) 1 d D . P B 4
N1A N 0.2123(14) 0.7299(3) 0.2639(4) 0.0836(13) Uani 0.106(6) 1 d D . P B 4
 
loop_
 _atom_site_aniso_label
 _atom_site_aniso_U_11
 _atom_site_aniso_U_22
 _atom_site_aniso_U_33
 _atom_site_aniso_U_23
 _atom_site_aniso_U_13
 _atom_site_aniso_U_12
Pd1 0.0603(2) 0.0634(3) 0.0567(3) 0.00207(19) -0.00057(18) -0.00314(17)
N2 0.080(2) 0.067(2) 0.067(2) 0.0077(17) -0.0011(17) 0.0023(16)
N3 0.059(2) 0.0657(17) 0.052(2) -0.0006(14) -0.0010(17) -0.0050(16)
N4 0.0625(18) 0.064(2) 0.065(2) -0.0024(16) -0.0021(14) -0.0043(16)
C1 0.092(3) 0.068(3) 0.073(3) 0.005(2) -0.006(2) -0.007(2)
C2 0.092(3) 0.069(2) 0.062(3) -0.0050(19) -0.005(2) -0.007(2)
C3 0.068(3) 0.070(2) 0.054(3) 0.0042(16) -0.002(2) -0.002(2)
C4 0.064(2) 0.065(2) 0.066(3) 0.0043(19) -0.0050(19) 0.000(2)
C5 0.089(3) 0.074(2) 0.085(4) 0.000(3) 0.002(2) 0.010(2)
C6 0.127(4) 0.076(3) 0.129(5) -0.002(3) -0.005(4) 0.024(3)
C7 0.125(4) 0.110(4) 0.181(7) -0.033(4) -0.012(4) 0.043(4)
C8 0.184(8) 0.108(4) 0.346(13) -0.052(6) -0.050(8) 0.055(5)
C9 0.081(3) 0.077(3) 0.072(3) 0.016(2) -0.004(2) -0.004(2)
C10 0.080(3) 0.097(4) 0.083(3) 0.011(3) 0.001(2) -0.005(2)
C11 0.117(4) 0.135(5) 0.084(3) 0.011(3) 0.014(3) -0.012(3)
C12 0.125(5) 0.224(8) 0.108(5) -0.010(5) 0.027(4) -0.007(5)
C13 0.060(2) 0.074(3) 0.079(3) 0.007(2) -0.004(2) -0.009(2)
C14 0.076(3) 0.082(3) 0.105(4) 0.014(3) 0.013(3) -0.010(2)
C15 0.072(3) 0.106(4) 0.122(5) 0.006(3) 0.021(3) -0.018(3)
C16 0.108(4) 0.106(4) 0.146(6) 0.010(4) 0.034(4) -0.018(3)
C17 0.093(3) 0.066(3) 0.077(3) -0.007(2) 0.002(2) -0.002(2)
C18 0.094(3) 0.105(4) 0.071(3) -0.009(2) 0.006(2) 0.010(3)
C19 0.149(5) 0.140(5) 0.133(5) -0.047(4) 0.049(4) 0.003(4)
C20 0.184(7) 0.189(7) 0.177(8) -0.021(6) 0.091(6) 0.025(6)
C21 0.061(3) 0.072(2) 0.073(3) 0.0073(18) -0.005(2) 0.000(2)
C22 0.080(3) 0.082(3) 0.085(3) 0.010(2) 0.009(2) -0.008(2)
C23 0.079(3) 0.078(3) 0.139(4) 0.021(3) 0.017(3) -0.007(3)
C24 0.076(3) 0.064(3) 0.144(4) 0.015(2) -0.009(3) 0.003(2)
C25 0.081(3) 0.067(2) 0.109(4) 0.003(3) -0.019(3) 0.010(2)
C26 0.087(3) 0.068(2) 0.075(3) 0.008(2) -0.002(3) 0.004(2)
C27 0.071(3) 0.063(2) 0.083(3) 0.003(2) 0.011(2) 0.0029(19)
C28 0.079(3) 0.081(3) 0.093(4) -0.006(2) -0.003(2) 0.010(2)
C29 0.098(4) 0.105(3) 0.110(4) -0.005(3) -0.013(3) 0.026(3)
C30 0.088(4) 0.104(3) 0.148(5) 0.020(4) -0.003(3) 0.028(3)
C31 0.094(4) 0.082(4) 0.191(6) 0.017(3) -0.007(3) 0.017(3)
C32 0.091(4) 0.067(2) 0.166(5) -0.003(3) -0.008(3) 0.010(2)
C33 0.072(2) 0.061(2) 0.070(3) -0.003(2) 0.000(2) -0.0028(17)
C34 0.074(2) 0.067(2) 0.068(3) 0.000(2) 0.001(2) -0.005(2)
C35 0.075(2) 0.087(3) 0.090(4) 0.010(3) 0.001(3) -0.010(2)
C36 0.076(3) 0.089(3) 0.123(5) 0.002(3) 0.009(3) -0.004(2)
C37 0.075(3) 0.077(3) 0.162(6) 0.007(3) 0.008(3) 0.002(3)
C38 0.079(2) 0.069(3) 0.140(5) 0.015(3) 0.008(3) 0.006(2)
C39 0.106(3) 0.086(3) 0.068(3) -0.001(2) 0.010(2) -0.014(3)
C40 0.132(4) 0.084(4) 0.086(3) 0.006(3) -0.018(3) -0.035(3)
C41 0.185(6) 0.087(4) 0.083(3) 0.012(3) -0.013(4) -0.049(4)
C42 0.232(8) 0.131(6) 0.105(5) -0.010(5) 0.021(4) -0.025(5)
C43 0.210(7) 0.203(8) 0.105(4) -0.036(5) 0.039(4) 0.032(6)
C44 0.142(5) 0.181(6) 0.095(4) -0.019(4) 0.033(4) 0.022(4)
B1 0.073(2) 0.073(2) 0.070(3) 0.001(2) 0.003(2) -0.003(2)
O3 0.093(3) 0.119(3) 0.109(5) -0.009(3) 0.014(3) -0.006(2)
C45 0.107(3) 0.123(4) 0.108(4) -0.015(4) 0.009(2) -0.005(2)
C46 0.100(3) 0.160(5) 0.145(6) -0.019(4) 0.017(3) -0.012(3)
C47 0.100(3) 0.160(5) 0.145(6) -0.019(4) 0.017(3) -0.012(3)
C48 0.107(3) 0.123(4) 0.108(4) -0.015(4) 0.009(2) -0.005(2)
O3A 0.093(3) 0.119(3) 0.109(5) -0.009(3) 0.014(3) -0.006(2)
C45A 0.107(3) 0.123(4) 0.108(4) -0.015(4) 0.009(2) -0.005(2)
C46A 0.100(3) 0.160(5) 0.145(6) -0.019(4) 0.017(3) -0.012(3)
C47A 0.100(3) 0.160(5) 0.145(6) -0.019(4) 0.017(3) -0.012(3)
C48A 0.107(3) 0.123(4) 0.108(4) -0.015(4) 0.009(2) -0.005(2)
O1 0.086(2) 0.207(3) 0.088(2) -0.0298(19) -0.0108(18) 0.0055(19)
O2 0.086(2) 0.207(3) 0.088(2) -0.0298(19) -0.0108(18) 0.0055(19)
N1 0.088(2) 0.085(3) 0.077(2) 0.006(2) -0.004(2) 0.001(2)
O1A 0.086(2) 0.207(3) 0.088(2) -0.0298(19) -0.0108(18) 0.0055(19)
O2A 0.086(2) 0.207(3) 0.088(2) -0.0298(19) -0.0108(18) 0.0055(19)
N1A 0.088(2) 0.085(3) 0.077(2) 0.006(2) -0.004(2) 0.001(2)
 
_geom_special_details
;
 All esds (except the esd in the dihedral angle between two l.s. planes)
 are estimated using the full covariance matrix.  The cell esds are taken
 into account individually in the estimation of esds in distances, angles
 and torsion angles; correlations between esds in cell parameters are only
 used when they are defined by crystal symmetry.  An approximate (isotropic)
 treatment of cell esds is used for estimating esds involving l.s. planes.
;
 
loop_
 _geom_bond_atom_site_label_1
 _geom_bond_atom_site_label_2
 _geom_bond_distance
 _geom_bond_site_symmetry_2
 _geom_bond_publ_flag
Pd1 O1A 1.89(2) . ?
Pd1 N3 2.013(3) . ?
Pd1 N1 2.032(3) . ?
Pd1 N4 2.094(3) . ?
Pd1 N2 2.097(4) . ?
N2 C9 1.491(5) . ?
N2 C5 1.510(5) . ?
N2 C1 1.515(5) . ?
N3 C3 1.478(5) . ?
N3 C2 1.478(5) . ?
N3 H3 0.9800 . ?
N4 C17 1.492(5) . ?
N4 C4 1.504(5) . ?
N4 C13 1.525(5) . ?
C1 C2 1.506(6) . ?
C1 H1A 0.9700 . ?
C1 H1B 0.9700 . ?
C2 H2A 0.9700 . ?
C2 H2B 0.9700 . ?
C3 C4 1.495(5) . ?
C3 H3A 0.9700 . ?
C3 H3B 0.9700 . ?
C4 H4A 0.9700 . ?
C4 H4B 0.9700 . ?
C5 C6 1.513(6) . ?
C5 H5A 0.9700 . ?
C5 H5B 0.9700 . ?
C6 C7 1.519(7) . ?
C6 H6A 0.9700 . ?
C6 H6B 0.9700 . ?
C7 C8 1.486(8) . ?
C7 H7A 0.9700 . ?
C7 H7B 0.9700 . ?
C8 H8A 0.9600 . ?
C8 H8B 0.9600 . ?
C8 H8C 0.9600 . ?
C9 C10 1.493(6) . ?
C9 H9A 0.9700 . ?
C9 H9B 0.9700 . ?
C10 C11 1.528(6) . ?
C10 H10A 0.9700 . ?
C10 H10B 0.9700 . ?
C11 C12 1.493(7) . ?
C11 H11A 0.9700 . ?
C11 H11B 0.9700 . ?
C12 H12A 0.9600 . ?
C12 H12B 0.9600 . ?
C12 H12C 0.9600 . ?
C13 C14 1.497(5) . ?
C13 H13A 0.9700 . ?
C13 H13B 0.9700 . ?
C14 C15 1.510(6) . ?
C14 H14A 0.9700 . ?
C14 H14B 0.9700 . ?
C15 C16 1.520(6) . ?
C15 H15A 0.9700 . ?
C15 H15B 0.9700 . ?
C16 H16A 0.9600 . ?
C16 H16B 0.9600 . ?
C16 H16C 0.9600 . ?
C17 C18 1.495(6) . ?
C17 H17A 0.9700 . ?
C17 H17B 0.9700 . ?
C18 C19 1.529(7) . ?
C18 H18A 0.9700 . ?
C18 H18B 0.9700 . ?
C19 C20 1.412(8) . ?
C19 H19A 0.9700 . ?
C19 H19B 0.9700 . ?
C20 H20A 0.9600 . ?
C20 H20B 0.9600 . ?
C20 H20C 0.9600 . ?
C21 C22 1.392(6) . ?
C21 C26 1.393(6) . ?
C21 B1 1.650(6) . ?
C22 C23 1.358(6) . ?
C22 H22 0.9300 . ?
C23 C24 1.360(7) . ?
C23 H23 0.9300 . ?
C24 C25 1.389(7) . ?
C24 H24 0.9300 . ?
C25 C26 1.389(6) . ?
C25 H25 0.9300 . ?
C26 H26 0.9300 . ?
C27 C28 1.374(6) . ?
C27 C32 1.399(6) . ?
C27 B1 1.656(7) . ?
C28 C29 1.400(7) . ?
C28 H28 0.9300 . ?
C29 C30 1.316(7) . ?
C29 H29 0.9300 . ?
C30 C31 1.385(8) . ?
C30 H30 0.9300 . ?
C31 C32 1.392(7) . ?
C31 H31 0.9300 . ?
C32 H32 0.9300 . ?
C33 C34 1.376(5) . ?
C33 C38 1.388(6) . ?
C33 B1 1.652(7) . ?
C34 C35 1.382(6) . ?
C34 H34 0.9300 . ?
C35 C36 1.369(6) . ?
C35 H35 0.9300 . ?
C36 C37 1.374(7) . ?
C36 H36 0.9300 . ?
C37 C38 1.388(7) . ?
C37 H37 0.9300 . ?
C38 H38 0.9300 . ?
C39 C40 1.368(7) . ?
C39 C44 1.402(7) . ?
C39 B1 1.682(8) . ?
C40 C41 1.426(8) . ?
C40 H40 0.9300 . ?
C41 C42 1.360(9) . ?
C41 H41 0.9300 . ?
C42 C43 1.364(10) . ?
C42 H42 0.9300 . ?
C43 C44 1.356(8) . ?
C43 H43 0.9300 . ?
C44 H44 0.9300 . ?
O3 C48 1.419(10) . ?
O3 C45 1.436(11) . ?
C45 C46 1.471(9) . ?
C45 H45A 0.9700 . ?
C45 H45B 0.9700 . ?
C46 C47 1.504(12) . ?
C46 H46A 0.9700 . ?
C46 H46B 0.9700 . ?
C47 C48 1.424(8) . ?
C47 H47A 0.9700 . ?
C47 H47B 0.9700 . ?
C48 H48A 0.9700 . ?
C48 H48B 0.9700 . ?
O3A C48A 1.412(19) . ?
O3A C45A 1.447(17) . ?
C45A C46A 1.541(17) . ?
C45A H45C 0.9700 . ?
C45A H45D 0.9700 . ?
C46A C47A 1.51(2) . ?
C46A H46C 0.9700 . ?
C46A H46D 0.9700 . ?
C47A C48A 1.403(17) . ?
C47A H47C 0.9700 . ?
C47A H47D 0.9700 . ?
C48A H48C 0.9700 . ?
C48A H48D 0.9700 . ?
O1 N1 1.2010(10) . ?
O2 N1 1.2013(10) . ?
O1A N1A 1.3001(10) . ?
O2A N1A 1.3002(10) . ?
 
loop_
 _geom_angle_atom_site_label_1
 _geom_angle_atom_site_label_2
 _geom_angle_atom_site_label_3
 _geom_angle
 _geom_angle_site_symmetry_1
 _geom_angle_site_symmetry_3
 _geom_angle_publ_flag
O1A Pd1 N3 170.6(4) . . ?
N3 Pd1 N1 178.96(13) . . ?
O1A Pd1 N4 93.88(11) . . ?
N3 Pd1 N4 85.00(12) . . ?
N1 Pd1 N4 94.35(10) . . ?
O1A Pd1 N2 94.14(12) . . ?
N3 Pd1 N2 85.26(13) . . ?
N1 Pd1 N2 95.52(10) . . ?
N4 Pd1 N2 166.26(14) . . ?
C9 N2 C5 109.9(3) . . ?
C9 N2 C1 110.7(3) . . ?
C5 N2 C1 111.2(4) . . ?
C9 N2 Pd1 114.5(3) . . ?
C5 N2 Pd1 105.3(3) . . ?
C1 N2 Pd1 105.1(2) . . ?
C3 N3 C2 117.2(3) . . ?
C3 N3 Pd1 107.9(2) . . ?
C2 N3 Pd1 107.5(2) . . ?
C3 N3 H3 108.0 . . ?
C2 N3 H3 108.0 . . ?
Pd1 N3 H3 108.0 . . ?
C17 N4 C4 109.9(3) . . ?
C17 N4 C13 110.2(3) . . ?
C4 N4 C13 110.8(3) . . ?
C17 N4 Pd1 115.5(3) . . ?
C4 N4 Pd1 105.7(2) . . ?
C13 N4 Pd1 104.6(2) . . ?
C2 C1 N2 109.5(3) . . ?
C2 C1 H1A 109.8 . . ?
N2 C1 H1A 109.8 . . ?
C2 C1 H1B 109.8 . . ?
N2 C1 H1B 109.8 . . ?
H1A C1 H1B 108.2 . . ?
N3 C2 C1 107.1(3) . . ?
N3 C2 H2A 110.3 . . ?
C1 C2 H2A 110.3 . . ?
N3 C2 H2B 110.3 . . ?
C1 C2 H2B 110.3 . . ?
H2A C2 H2B 108.6 . . ?
N3 C3 C4 107.5(3) . . ?
N3 C3 H3A 110.2 . . ?
C4 C3 H3A 110.2 . . ?
N3 C3 H3B 110.2 . . ?
C4 C3 H3B 110.2 . . ?
H3A C3 H3B 108.5 . . ?
C3 C4 N4 110.9(3) . . ?
C3 C4 H4A 109.5 . . ?
N4 C4 H4A 109.5 . . ?
C3 C4 H4B 109.5 . . ?
N4 C4 H4B 109.5 . . ?
H4A C4 H4B 108.0 . . ?
N2 C5 C6 117.3(4) . . ?
N2 C5 H5A 108.0 . . ?
C6 C5 H5A 108.0 . . ?
N2 C5 H5B 108.0 . . ?
C6 C5 H5B 108.0 . . ?
H5A C5 H5B 107.2 . . ?
C5 C6 C7 111.6(5) . . ?
C5 C6 H6A 109.3 . . ?
C7 C6 H6A 109.3 . . ?
C5 C6 H6B 109.3 . . ?
C7 C6 H6B 109.3 . . ?
H6A C6 H6B 108.0 . . ?
C8 C7 C6 111.1(6) . . ?
C8 C7 H7A 109.4 . . ?
C6 C7 H7A 109.4 . . ?
C8 C7 H7B 109.4 . . ?
C6 C7 H7B 109.4 . . ?
H7A C7 H7B 108.0 . . ?
C7 C8 H8A 109.5 . . ?
C7 C8 H8B 109.5 . . ?
H8A C8 H8B 109.5 . . ?
C7 C8 H8C 109.5 . . ?
H8A C8 H8C 109.5 . . ?
H8B C8 H8C 109.5 . . ?
N2 C9 C10 115.1(4) . . ?
N2 C9 H9A 108.5 . . ?
C10 C9 H9A 108.5 . . ?
N2 C9 H9B 108.5 . . ?
C10 C9 H9B 108.5 . . ?
H9A C9 H9B 107.5 . . ?
C9 C10 C11 110.7(4) . . ?
C9 C10 H10A 109.5 . . ?
C11 C10 H10A 109.5 . . ?
C9 C10 H10B 109.5 . . ?
C11 C10 H10B 109.5 . . ?
H10A C10 H10B 108.1 . . ?
C12 C11 C10 112.6(5) . . ?
C12 C11 H11A 109.1 . . ?
C10 C11 H11A 109.1 . . ?
C12 C11 H11B 109.1 . . ?
C10 C11 H11B 109.1 . . ?
H11A C11 H11B 107.8 . . ?
C11 C12 H12A 109.5 . . ?
C11 C12 H12B 109.5 . . ?
H12A C12 H12B 109.5 . . ?
C11 C12 H12C 109.5 . . ?
H12A C12 H12C 109.5 . . ?
H12B C12 H12C 109.5 . . ?
C14 C13 N4 117.7(3) . . ?
C14 C13 H13A 107.9 . . ?
N4 C13 H13A 107.9 . . ?
C14 C13 H13B 107.9 . . ?
N4 C13 H13B 107.9 . . ?
H13A C13 H13B 107.2 . . ?
C13 C14 C15 111.0(4) . . ?
C13 C14 H14A 109.4 . . ?
C15 C14 H14A 109.4 . . ?
C13 C14 H14B 109.4 . . ?
C15 C14 H14B 109.4 . . ?
H14A C14 H14B 108.0 . . ?
C14 C15 C16 113.6(4) . . ?
C14 C15 H15A 108.9 . . ?
C16 C15 H15A 108.9 . . ?
C14 C15 H15B 108.9 . . ?
C16 C15 H15B 108.9 . . ?
H15A C15 H15B 107.7 . . ?
C15 C16 H16A 109.5 . . ?
C15 C16 H16B 109.5 . . ?
H16A C16 H16B 109.5 . . ?
C15 C16 H16C 109.5 . . ?
H16A C16 H16C 109.5 . . ?
H16B C16 H16C 109.5 . . ?
N4 C17 C18 114.3(4) . . ?
N4 C17 H17A 108.7 . . ?
C18 C17 H17A 108.7 . . ?
N4 C17 H17B 108.7 . . ?
C18 C17 H17B 108.7 . . ?
H17A C17 H17B 107.6 . . ?
C17 C18 C19 110.0(4) . . ?
C17 C18 H18A 109.7 . . ?
C19 C18 H18A 109.7 . . ?
C17 C18 H18B 109.7 . . ?
C19 C18 H18B 109.7 . . ?
H18A C18 H18B 108.2 . . ?
C20 C19 C18 114.1(6) . . ?
C20 C19 H19A 108.7 . . ?
C18 C19 H19A 108.7 . . ?
C20 C19 H19B 108.7 . . ?
C18 C19 H19B 108.7 . . ?
H19A C19 H19B 107.6 . . ?
C19 C20 H20A 109.5 . . ?
C19 C20 H20B 109.5 . . ?
H20A C20 H20B 109.5 . . ?
C19 C20 H20C 109.5 . . ?
H20A C20 H20C 109.5 . . ?
H20B C20 H20C 109.5 . . ?
C22 C21 C26 115.6(4) . . ?
C22 C21 B1 123.2(4) . . ?
C26 C21 B1 121.1(4) . . ?
C23 C22 C21 122.0(5) . . ?
C23 C22 H22 119.0 . . ?
C21 C22 H22 119.0 . . ?
C22 C23 C24 121.9(6) . . ?
C22 C23 H23 119.0 . . ?
C24 C23 H23 119.0 . . ?
C23 C24 C25 118.7(5) . . ?
C23 C24 H24 120.7 . . ?
C25 C24 H24 120.7 . . ?
C24 C25 C26 119.1(5) . . ?
C24 C25 H25 120.5 . . ?
C26 C25 H25 120.5 . . ?
C25 C26 C21 122.6(5) . . ?
C25 C26 H26 118.7 . . ?
C21 C26 H26 118.7 . . ?
C28 C27 C32 113.8(4) . . ?
C28 C27 B1 125.2(4) . . ?
C32 C27 B1 120.9(4) . . ?
C27 C28 C29 123.9(5) . . ?
C27 C28 H28 118.1 . . ?
C29 C28 H28 118.1 . . ?
C30 C29 C28 121.0(6) . . ?
C30 C29 H29 119.5 . . ?
C28 C29 H29 119.5 . . ?
C29 C30 C31 118.4(6) . . ?
C29 C30 H30 120.8 . . ?
C31 C30 H30 120.8 . . ?
C30 C31 C32 120.7(6) . . ?
C30 C31 H31 119.7 . . ?
C32 C31 H31 119.7 . . ?
C31 C32 C27 122.1(5) . . ?
C31 C32 H32 118.9 . . ?
C27 C32 H32 118.9 . . ?
C34 C33 C38 114.1(4) . . ?
C34 C33 B1 124.1(4) . . ?
C38 C33 B1 121.8(4) . . ?
C33 C34 C35 123.8(4) . . ?
C33 C34 H34 118.1 . . ?
C35 C34 H34 118.1 . . ?
C36 C35 C34 120.3(5) . . ?
C36 C35 H35 119.9 . . ?
C34 C35 H35 119.9 . . ?
C35 C36 C37 118.5(5) . . ?
C35 C36 H36 120.7 . . ?
C37 C36 H36 120.7 . . ?
C36 C37 C38 119.6(5) . . ?
C36 C37 H37 120.2 . . ?
C38 C37 H37 120.2 . . ?
C37 C38 C33 123.7(5) . . ?
C37 C38 H38 118.1 . . ?
C33 C38 H38 118.1 . . ?
C40 C39 C44 115.7(6) . . ?
C40 C39 B1 122.0(5) . . ?
C44 C39 B1 122.2(5) . . ?
C39 C40 C41 121.7(7) . . ?
C39 C40 H40 119.2 . . ?
C41 C40 H40 119.2 . . ?
C42 C41 C40 119.6(8) . . ?
C42 C41 H41 120.2 . . ?
C40 C41 H41 120.2 . . ?
C41 C42 C43 119.2(9) . . ?
C41 C42 H42 120.4 . . ?
C43 C42 H42 120.4 . . ?
C44 C43 C42 121.0(9) . . ?
C44 C43 H43 119.5 . . ?
C42 C43 H43 119.5 . . ?
C43 C44 C39 122.8(7) . . ?
C43 C44 H44 118.6 . . ?
C39 C44 H44 118.6 . . ?
C21 B1 C33 110.7(4) . . ?
C21 B1 C27 107.8(4) . . ?
C33 B1 C27 110.5(4) . . ?
C21 B1 C39 109.6(4) . . ?
C33 B1 C39 107.8(4) . . ?
C27 B1 C39 110.5(4) . . ?
C48 O3 C45 107.2(6) . . ?
O3 C45 C46 107.6(9) . . ?
O3 C45 H45A 110.2 . . ?
C46 C45 H45A 110.2 . . ?
O3 C45 H45B 110.2 . . ?
C46 C45 H45B 110.2 . . ?
H45A C45 H45B 108.5 . . ?
C45 C46 C47 102.2(7) . . ?
C45 C46 H46A 111.3 . . ?
C47 C46 H46A 111.3 . . ?
C45 C46 H46B 111.3 . . ?
C47 C46 H46B 111.3 . . ?
H46A C46 H46B 109.2 . . ?
C48 C47 C46 108.6(7) . . ?
C48 C47 H47A 110.0 . . ?
C46 C47 H47A 110.0 . . ?
C48 C47 H47B 110.0 . . ?
C46 C47 H47B 110.0 . . ?
H47A C47 H47B 108.4 . . ?
O3 C48 C47 108.1(7) . . ?
O3 C48 H48A 110.1 . . ?
C47 C48 H48A 110.1 . . ?
O3 C48 H48B 110.1 . . ?
C47 C48 H48B 110.1 . . ?
H48A C48 H48B 108.4 . . ?
C48A O3A C45A 106.1(16) . . ?
O3A C45A C46A 101.8(17) . . ?
O3A C45A H45C 111.4 . . ?
C46A C45A H45C 111.4 . . ?
O3A C45A H45D 111.4 . . ?
C46A C45A H45D 111.4 . . ?
H45C C45A H45D 109.3 . . ?
C47A C46A C45A 94.9(18) . . ?
C47A C46A H46C 112.8 . . ?
C45A C46A H46C 112.8 . . ?
C47A C46A H46D 112.8 . . ?
C45A C46A H46D 112.8 . . ?
H46C C46A H46D 110.2 . . ?
C48A C47A C46A 103.1(18) . . ?
C48A C47A H47C 111.1 . . ?
C46A C47A H47C 111.1 . . ?
C48A C47A H47D 111.1 . . ?
C46A C47A H47D 111.1 . . ?
H47C C47A H47D 109.1 . . ?
C47A C48A O3A 107.9(16) . . ?
C47A C48A H48C 110.1 . . ?
O3A C48A H48C 110.1 . . ?
C47A C48A H48D 110.1 . . ?
O3A C48A H48D 110.1 . . ?
H48C C48A H48D 108.4 . . ?
O1 N1 O2 121.79(15) . . ?
O1 N1 Pd1 119.2(2) . . ?
O2 N1 Pd1 119.0(2) . . ?
N1A O1A Pd1 129.8(10) . . ?
O1A N1A O2A 107.71(12) . . ?
 
loop_
 _geom_torsion_atom_site_label_1
 _geom_torsion_atom_site_label_2
 _geom_torsion_atom_site_label_3
 _geom_torsion_atom_site_label_4
 _geom_torsion
 _geom_torsion_site_symmetry_1
 _geom_torsion_site_symmetry_2
 _geom_torsion_site_symmetry_3
 _geom_torsion_site_symmetry_4
 _geom_torsion_publ_flag
C9 N2 C1 C2 -160.0(4) . . . . ?
C5 N2 C1 C2 77.6(4) . . . . ?
Pd1 N2 C1 C2 -35.9(4) . . . . ?
C3 N3 C2 C1 -168.3(3) . . . . ?
Pd1 N3 C2 C1 -46.6(4) . . . . ?
N2 C1 C2 N3 55.9(5) . . . . ?
C2 N3 C3 C4 166.8(3) . . . . ?
Pd1 N3 C3 C4 45.4(4) . . . . ?
N3 C3 C4 N4 -52.8(4) . . . . ?
C17 N4 C4 C3 158.0(4) . . . . ?
C13 N4 C4 C3 -80.0(4) . . . . ?
Pd1 N4 C4 C3 32.8(4) . . . . ?
C9 N2 C5 C6 -57.9(5) . . . . ?
C1 N2 C5 C6 65.1(5) . . . . ?
Pd1 N2 C5 C6 178.4(4) . . . . ?
N2 C5 C6 C7 -177.9(5) . . . . ?
C5 C6 C7 C8 -172.9(6) . . . . ?
C5 N2 C9 C10 -171.3(4) . . . . ?
C1 N2 C9 C10 65.5(5) . . . . ?
Pd1 N2 C9 C10 -53.0(5) . . . . ?
N2 C9 C10 C11 172.8(4) . . . . ?
C9 C10 C11 C12 172.9(5) . . . . ?
C17 N4 C13 C14 56.6(5) . . . . ?
C4 N4 C13 C14 -65.2(5) . . . . ?
Pd1 N4 C13 C14 -178.7(3) . . . . ?
N4 C13 C14 C15 -179.2(4) . . . . ?
C13 C14 C15 C16 179.8(5) . . . . ?
C4 N4 C17 C18 -68.7(5) . . . . ?
C13 N4 C17 C18 168.9(4) . . . . ?
Pd1 N4 C17 C18 50.7(5) . . . . ?
N4 C17 C18 C19 -178.1(4) . . . . ?
C17 C18 C19 C20 -173.8(6) . . . . ?
C26 C21 C22 C23 2.3(7) . . . . ?
B1 C21 C22 C23 -173.9(4) . . . . ?
C21 C22 C23 C24 0.2(8) . . . . ?
C22 C23 C24 C25 -2.1(8) . . . . ?
C23 C24 C25 C26 1.3(7) . . . . ?
C24 C25 C26 C21 1.4(7) . . . . ?
C22 C21 C26 C25 -3.1(6) . . . . ?
B1 C21 C26 C25 173.2(4) . . . . ?
C32 C27 C28 C29 -4.1(8) . . . . ?
B1 C27 C28 C29 178.0(5) . . . . ?
C27 C28 C29 C30 1.6(9) . . . . ?
C28 C29 C30 C31 1.4(10) . . . . ?
C29 C30 C31 C32 -1.5(10) . . . . ?
C30 C31 C32 C27 -1.3(10) . . . . ?
C28 C27 C32 C31 3.9(8) . . . . ?
B1 C27 C32 C31 -178.1(5) . . . . ?
C38 C33 C34 C35 0.2(7) . . . . ?
B1 C33 C34 C35 -176.8(4) . . . . ?
C33 C34 C35 C36 -0.7(8) . . . . ?
C34 C35 C36 C37 0.7(8) . . . . ?
C35 C36 C37 C38 -0.3(9) . . . . ?
C36 C37 C38 C33 -0.1(9) . . . . ?
C34 C33 C38 C37 0.2(8) . . . . ?
B1 C33 C38 C37 177.3(5) . . . . ?
C44 C39 C40 C41 -3.1(8) . . . . ?
B1 C39 C40 C41 173.6(5) . . . . ?
C39 C40 C41 C42 2.5(9) . . . . ?
C40 C41 C42 C43 -0.2(11) . . . . ?
C41 C42 C43 C44 -1.4(13) . . . . ?
C42 C43 C44 C39 0.8(13) . . . . ?
C40 C39 C44 C43 1.5(10) . . . . ?
B1 C39 C44 C43 -175.2(7) . . . . ?
C22 C21 B1 C33 -138.8(4) . . . . ?
C26 C21 B1 C33 45.2(6) . . . . ?
C22 C21 B1 C27 100.3(5) . . . . ?
C26 C21 B1 C27 -75.8(5) . . . . ?
C22 C21 B1 C39 -20.1(6) . . . . ?
C26 C21 B1 C39 163.9(4) . . . . ?
C34 C33 B1 C21 -148.2(4) . . . . ?
C38 C33 B1 C21 35.0(6) . . . . ?
C34 C33 B1 C27 -28.8(6) . . . . ?
C38 C33 B1 C27 154.4(5) . . . . ?
C34 C33 B1 C39 92.0(5) . . . . ?
C38 C33 B1 C39 -84.8(5) . . . . ?
C28 C27 B1 C21 11.7(7) . . . . ?
C32 C27 B1 C21 -166.0(5) . . . . ?
C28 C27 B1 C33 -109.3(5) . . . . ?
C32 C27 B1 C33 72.9(6) . . . . ?
C28 C27 B1 C39 131.5(5) . . . . ?
C32 C27 B1 C39 -46.3(6) . . . . ?
C40 C39 B1 C21 -82.0(6) . . . . ?
C44 C39 B1 C21 94.6(6) . . . . ?
C40 C39 B1 C33 38.5(6) . . . . ?
C44 C39 B1 C33 -145.0(5) . . . . ?
C40 C39 B1 C27 159.3(4) . . . . ?
C44 C39 B1 C27 -24.1(7) . . . . ?
C48 O3 C45 C46 25.1(17) . . . . ?
O3 C45 C46 C47 -23.8(14) . . . . ?
C45 C46 C47 C48 14.5(14) . . . . ?
C45 O3 C48 C47 -15.4(18) . . . . ?
C46 C47 C48 O3 0.1(16) . . . . ?
C48A O3A C45A C46A 30(5) . . . . ?
O3A C45A C46A C47A -46(4) . . . . ?
C45A C46A C47A C48A 48(3) . . . . ?
C46A C47A C48A O3A -33(5) . . . . ?
C45A O3A C48A C47A 1(6) . . . . ?
N4 Pd1 O1A N1A -92.97(17) . . . . ?
N2 Pd1 O1A N1A 98.20(18) . . . . ?
Pd1 O1A N1A O2A 0.00(3) . . . . ?
 
_refine_diff_density_max    0.343
_refine_diff_density_min   -0.378
_refine_diff_density_rms    0.061

_shelx_res_file
;
TITL shelxt in P 1 21/n 1
    01_excit.res
    created by SHELXL-2018/3 at 09:45:25 on 26-Mar-2020
CELL 0.534 11.6695 13.5709 30.2391 90 93.251 90
ZERR 4 0.000352 0.000433 0.000934 0 0.002848 0
LATT 1
SYMM 0.5-X,0.5+Y,0.5-Z
SFAC C H B N O Pd
DISP B 0 0 4.561
DISP C 0.001 0.001 6.94
DISP H -0 0 0.611
DISP N 0.003 0.002 10.693
DISP O 0.005 0.003 16.398
DISP Pd -2.504 0.615 1934.604
UNIT 192 292 4 16 12 4
DFIX 1.2 0.001 N1 O1 N1 O2
DFIX 1.3 0.001 O1A N1A N1A O2A
DANG 2.1 0.001 O1 O2 O1A O2A
FLAT 0.001 Pd1 O1 O2 N1 O1A O2A N1A
RIGU 0.001 0.002
EADP O3 O3A
EADP C45 C45A C48 C48A
EADP C46 C46A C47 C47A
EADP O1 O1A O2 O2A
EADP N1 N1A

L.S. 20
PLAN  5
SIZE 0.1 0.1 0.05
TEMP -13
BOND $H
list 4
CONF
fmap 2
acta
SHEL 999 0.8
OMIT 10 0 0
OMIT -1 2 3
OMIT 7 12 0
OMIT -2 1 2
REM <olex2.extras>
REM <HklSrc "%.\\01_excit.hkl">
REM </olex2.extras>

WGHT    0.061200
FVAR       0.23967   0.76352   0.89358
PD1   6    0.339712    0.774966    0.346676    11.00000    0.06030    0.06340 =
         0.05665    0.00207   -0.00057   -0.00314
N2    4    0.345219    0.928145    0.337813    11.00000    0.07966    0.06728 =
         0.06735    0.00774   -0.00109    0.00233
N3    4    0.453999    0.798511    0.397970    11.00000    0.05929    0.06571 =
         0.05180   -0.00055   -0.00100   -0.00500
AFIX  13
H3    2    0.531071    0.788706    0.387444    11.00000   -1.20000
AFIX   0
N4    4    0.331696    0.631226    0.371488    11.00000    0.06246    0.06422 =
         0.06486   -0.00237   -0.00210   -0.00427
C1    1    0.441589    0.963515    0.369558    11.00000    0.09229    0.06844 =
         0.07278    0.00465   -0.00586   -0.00716
AFIX  23
H1A   2    0.514379    0.957379    0.355826    11.00000   -1.20000
H1B   2    0.430080    1.032393    0.376641    11.00000   -1.20000
AFIX   0
C2    1    0.443752    0.902805    0.411279    11.00000    0.09228    0.06893 =
         0.06187   -0.00501   -0.00517   -0.00696
AFIX  23
H2A   2    0.508503    0.921597    0.431012    11.00000   -1.20000
H2B   2    0.373765    0.912829    0.426529    11.00000   -1.20000
AFIX   0
C3    1    0.435056    0.723010    0.432004    11.00000    0.06822    0.07021 =
         0.05389    0.00420   -0.00206   -0.00230
AFIX  23
H3A   2    0.366383    0.738183    0.447310    11.00000   -1.20000
H3B   2    0.499762    0.721130    0.453589    11.00000   -1.20000
AFIX   0
C4    1    0.422079    0.625890    0.408915    11.00000    0.06431    0.06499 =
         0.06624    0.00435   -0.00495    0.00028
AFIX  23
H4A   2    0.401000    0.575939    0.429912    11.00000   -1.20000
H4B   2    0.494813    0.606998    0.397400    11.00000   -1.20000
AFIX   0
C5    1    0.230428    0.965536    0.351252    11.00000    0.08910    0.07372 =
         0.08485   -0.00008    0.00227    0.01015
AFIX  23
H5A   2    0.220137    0.943691    0.381311    11.00000   -1.20000
H5B   2    0.171135    0.934238    0.332353    11.00000   -1.20000
AFIX   0
C6    1    0.210497    1.075670    0.349465    11.00000    0.12717    0.07632 =
         0.12911   -0.00168   -0.00515    0.02378
AFIX  23
H6A   2    0.215978    1.098461    0.319255    11.00000   -1.20000
H6B   2    0.269794    1.108523    0.367781    11.00000   -1.20000
AFIX   0
C7    1    0.093626    1.102996    0.365456    11.00000    0.12489    0.11027 =
         0.18093   -0.03334   -0.01172    0.04258
AFIX  23
H7A   2    0.034862    1.064072    0.349637    11.00000   -1.20000
H7B   2    0.091473    1.087906    0.396753    11.00000   -1.20000
AFIX   0
C8    1    0.069157    1.209403    0.358269    11.00000    0.18409    0.10797 =
         0.34635   -0.05201   -0.04980    0.05484
AFIX 137
H8A   2    0.054960    1.221701    0.327177    11.00000   -1.50000
H8B   2    0.133922    1.247604    0.369240    11.00000   -1.50000
H8C   2    0.002775    1.227664    0.373745    11.00000   -1.50000
AFIX   0
C9    1    0.364779    0.959969    0.291659    11.00000    0.08149    0.07672 =
         0.07227    0.01649   -0.00416   -0.00394
AFIX  23
H9A   2    0.373122    1.031078    0.291373    11.00000   -1.20000
H9B   2    0.297185    0.943633    0.272946    11.00000   -1.20000
AFIX   0
C10   1    0.467166    0.915303    0.271979    11.00000    0.07997    0.09661 =
         0.08297    0.01058    0.00138   -0.00489
AFIX  23
H10A  2    0.464318    0.844197    0.274987    11.00000   -1.20000
H10B  2    0.536486    0.938631    0.287850    11.00000   -1.20000
AFIX   0
C11   1    0.470515    0.942495    0.223038    11.00000    0.11652    0.13525 =
         0.08404    0.01138    0.01356   -0.01218
AFIX  23
H11A  2    0.405621    0.912291    0.206782    11.00000   -1.20000
H11B  2    0.463007    1.013374    0.219914    11.00000   -1.20000
AFIX   0
C12   1    0.578681    0.910127    0.203306    11.00000    0.12467    0.22433 =
         0.10768   -0.01042    0.02694   -0.00732
AFIX 137
H12A  2    0.576902    0.929221    0.172706    11.00000   -1.50000
H12B  2    0.585517    0.839784    0.205537    11.00000   -1.50000
H12C  2    0.643198    0.940557    0.218982    11.00000   -1.50000
AFIX   0
C13   1    0.211839    0.622959    0.388816    11.00000    0.05970    0.07418 =
         0.07928    0.00743   -0.00359   -0.00901
AFIX  23
H13A  2    0.203344    0.675124    0.410313    11.00000   -1.20000
H13B  2    0.156583    0.635524    0.364284    11.00000   -1.20000
AFIX   0
C14   1    0.179977    0.527766    0.409902    11.00000    0.07605    0.08151 =
         0.10537    0.01425    0.01272   -0.01022
AFIX  23
H14A  2    0.232365    0.514835    0.435295    11.00000   -1.20000
H14B  2    0.187123    0.474402    0.388896    11.00000   -1.20000
AFIX   0
C15   1    0.058520    0.531208    0.424590    11.00000    0.07232    0.10640 =
         0.12160    0.00570    0.02126   -0.01846
AFIX  23
H15A  2    0.006873    0.544960    0.399069    11.00000   -1.20000
H15B  2    0.052056    0.585007    0.445421    11.00000   -1.20000
AFIX   0
C16   1    0.020831    0.436345    0.446206    11.00000    0.10757    0.10616 =
         0.14599    0.00988    0.03447   -0.01837
AFIX 137
H16A  2    0.027244    0.382572    0.425867    11.00000   -1.50000
H16B  2   -0.057477    0.442563    0.453968    11.00000   -1.50000
H16C  2    0.068922    0.423988    0.472433    11.00000   -1.50000
AFIX   0
C17   1    0.350358    0.551163    0.338847    11.00000    0.09287    0.06556 =
         0.07656   -0.00741    0.00150   -0.00228
AFIX  23
H17A  2    0.284149    0.548109    0.317998    11.00000   -1.20000
H17B  2    0.355296    0.488757    0.354478    11.00000   -1.20000
AFIX   0
C18   1    0.455801    0.563613    0.313528    11.00000    0.09381    0.10493 =
         0.07139   -0.00891    0.00555    0.01016
AFIX  23
H18A  2    0.523174    0.563578    0.333849    11.00000   -1.20000
H18B  2    0.452732    0.626293    0.298089    11.00000   -1.20000
AFIX   0
C19   1    0.464490    0.479776    0.280115    11.00000    0.14862    0.14031 =
         0.13343   -0.04725    0.04936    0.00291
AFIX  23
H19A  2    0.457761    0.417513    0.295507    11.00000   -1.20000
H19B  2    0.400353    0.484532    0.258370    11.00000   -1.20000
AFIX   0
C20   1    0.567493    0.479429    0.257774    11.00000    0.18374    0.18925 =
         0.17684   -0.02105    0.09098    0.02546
AFIX 137
H20A  2    0.580519    0.414722    0.246253    11.00000   -1.50000
H20B  2    0.630295    0.497401    0.278052    11.00000   -1.50000
H20C  2    0.561703    0.525927    0.233827    11.00000   -1.50000
AFIX   0

C21   1    0.656631    0.374367    0.427307    11.00000    0.06130    0.07167 =
         0.07285    0.00728   -0.00485   -0.00038
C22   1    0.709378    0.423610    0.393560    11.00000    0.07957    0.08158 =
         0.08477    0.00999    0.00872   -0.00814
AFIX  43
H22   2    0.725619    0.389130    0.368084    11.00000   -1.20000
AFIX   0
C23   1    0.737832    0.520504    0.396727    11.00000    0.07942    0.07834 =
         0.13915    0.02137    0.01658   -0.00744
AFIX  43
H23   2    0.772706    0.550458    0.373312    11.00000   -1.20000
AFIX   0
C24   1    0.716831    0.575004    0.433126    11.00000    0.07603    0.06411 =
         0.14360    0.01530   -0.00892    0.00332
AFIX  43
H24   2    0.739213    0.640703    0.435078    11.00000   -1.20000
AFIX   0
C25   1    0.661298    0.530605    0.467326    11.00000    0.08121    0.06696 =
         0.10893    0.00265   -0.01856    0.00973
AFIX  43
H25   2    0.644486    0.566530    0.492335    11.00000   -1.20000
AFIX   0
C26   1    0.631211    0.431781    0.463660    11.00000    0.08654    0.06831 =
         0.07459    0.00801   -0.00188    0.00438
AFIX  43
H26   2    0.592569    0.402805    0.486375    11.00000   -1.20000
AFIX   0
C27   1    0.733658    0.201317    0.458859    11.00000    0.07069    0.06323 =
         0.08333    0.00253    0.01080    0.00288
C28   1    0.809854    0.249817    0.487522    11.00000    0.07889    0.08080 =
         0.09274   -0.00567   -0.00291    0.01029
AFIX  43
H28   2    0.806308    0.318235    0.488532    11.00000   -1.20000
AFIX   0
C29   1    0.892503    0.202309    0.515289    11.00000    0.09804    0.10543 =
         0.11042   -0.00484   -0.01284    0.02566
AFIX  43
H29   2    0.940294    0.239466    0.534467    11.00000   -1.20000
AFIX   0
C30   1    0.903566    0.105812    0.514653    11.00000    0.08802    0.10444 =
         0.14836    0.02005   -0.00272    0.02790
AFIX  43
H30   2    0.957414    0.074307    0.533594    11.00000   -1.20000
AFIX   0
C31   1    0.833120    0.052297    0.485110    11.00000    0.09433    0.08163 =
         0.19113    0.01685   -0.00655    0.01729
AFIX  43
H31   2    0.840951   -0.015808    0.483683    11.00000   -1.20000
AFIX   0
C32   1    0.750744    0.099369    0.457539    11.00000    0.09126    0.06650 =
         0.16621   -0.00305   -0.00811    0.01047
AFIX  43
H32   2    0.705593    0.061833    0.437591    11.00000   -1.20000
AFIX   0
C33   1    0.504077    0.230183    0.444516    11.00000    0.07158    0.06099 =
         0.07017   -0.00346   -0.00038   -0.00279
C34   1    0.477833    0.145854    0.467106    11.00000    0.07425    0.06736 =
         0.06817    0.00004    0.00111   -0.00487
AFIX  43
H34   2    0.536609    0.101214    0.474022    11.00000   -1.20000
AFIX   0
C35   1    0.369115    0.123687    0.480107    11.00000    0.07545    0.08690 =
         0.08980    0.01005    0.00077   -0.01006
AFIX  43
H35   2    0.356441    0.065124    0.495038    11.00000   -1.20000
AFIX   0
C36   1    0.280037    0.187555    0.471102    11.00000    0.07588    0.08856 =
         0.12308    0.00170    0.00851   -0.00370
AFIX  43
H36   2    0.206871    0.173456    0.480044    11.00000   -1.20000
AFIX   0
C37   1    0.301147    0.272950    0.448559    11.00000    0.07470    0.07727 =
         0.16192    0.00711    0.00759    0.00224
AFIX  43
H37   2    0.241999    0.317387    0.441895    11.00000   -1.20000
AFIX   0
C38   1    0.411213    0.292539    0.435786    11.00000    0.07860    0.06925 =
         0.13973    0.01497    0.00812    0.00604
AFIX  43
H38   2    0.423465    0.350731    0.420513    11.00000   -1.20000
AFIX   0
C39   1    0.635154    0.212284    0.374451    11.00000    0.10610    0.08614 =
         0.06784   -0.00073    0.01048   -0.01392
C40   1    0.542318    0.219620    0.344931    11.00000    0.13208    0.08423 =
         0.08621    0.00570   -0.01768   -0.03454
AFIX  43
H40   2    0.473125    0.242800    0.354683    11.00000   -1.20000
AFIX   0
C41   1    0.548965    0.192609    0.299561    11.00000    0.18467    0.08719 =
         0.08264    0.01161   -0.01350   -0.04949
AFIX  43
H41   2    0.485605    0.200648    0.279819    11.00000   -1.20000
AFIX   0
C42   1    0.648432    0.155044    0.285329    11.00000    0.23168    0.13064 =
         0.10544   -0.01027    0.02095   -0.02521
AFIX  43
H42   2    0.653720    0.137032    0.255841    11.00000   -1.20000
AFIX   0
C43   1    0.740384    0.144107    0.314849    11.00000    0.21032    0.20252 =
         0.10493   -0.03645    0.03939    0.03163
AFIX  43
H43   2    0.808067    0.117077    0.305437    11.00000   -1.20000
AFIX   0
C44   1    0.734518    0.172085    0.357727    11.00000    0.14231    0.18131 =
         0.09516   -0.01908    0.03259    0.02246
AFIX  43
H44   2    0.799168    0.164260    0.376836    11.00000   -1.20000
AFIX   0
B1    3    0.632226    0.254618    0.426668    11.00000    0.07324    0.07343 =
         0.07025    0.00053    0.00319   -0.00282

PART 1
O3    5    0.685240    0.804001    0.365088    21.00000    0.09311    0.11929 =
         0.10925   -0.00905    0.01447   -0.00649
C45   1    0.733854    0.773645    0.324689    21.00000    0.10678    0.12287 =
         0.10814   -0.01547    0.00896   -0.00460
AFIX  23
H45A  2    0.717644    0.822251    0.301659    21.00000   -1.20000
H45B  2    0.701235    0.711118    0.314831    21.00000   -1.20000
AFIX   0
C46   1    0.858562    0.763897    0.333743    21.00000    0.10029    0.15972 =
         0.14515   -0.01870    0.01661   -0.01247
AFIX  23
H46A  2    0.900398    0.785689    0.308707    21.00000   -1.20000
H46B  2    0.879771    0.696413    0.340913    21.00000   -1.20000
AFIX   0
C47   1    0.880097    0.830721    0.373026    21.00000    0.10029    0.15972 =
         0.14515   -0.01870    0.01661   -0.01247
AFIX  23
H47A  2    0.930212    0.798421    0.395242    21.00000   -1.20000
H47B  2    0.917115    0.890859    0.363979    21.00000   -1.20000
AFIX   0
C48   1    0.772926    0.853219    0.390929    21.00000    0.10678    0.12287 =
         0.10814   -0.01547    0.00896   -0.00460
AFIX  23
H48A  2    0.773032    0.831457    0.421486    21.00000   -1.20000
H48B  2    0.759798    0.923792    0.390135    21.00000   -1.20000
AFIX   0
SAME 0.02 0.04 O3 > C48
PART 0
PART 2
O3A   5    0.675711    0.807495    0.359588   -21.00000    0.09311    0.11929 =
         0.10925   -0.00905    0.01447   -0.00649
C45A  1    0.740467    0.748715    0.329812   -21.00000    0.10678    0.12287 =
         0.10814   -0.01547    0.00896   -0.00460
AFIX  23
H45C  2    0.724351    0.768018    0.299204   -21.00000   -1.20000
H45D  2    0.724395    0.679027    0.332994   -21.00000   -1.20000
AFIX   0
C46A  1    0.865103    0.773311    0.345562   -21.00000    0.10029    0.15972 =
         0.14515   -0.01870    0.01661   -0.01247
AFIX  23
H46C  2    0.887128    0.744736    0.374196   -21.00000   -1.20000
H46D  2    0.920082    0.755329    0.324069   -21.00000   -1.20000
AFIX   0
C47A  1    0.845472    0.883006    0.347847   -21.00000    0.10029    0.15972 =
         0.14515   -0.01870    0.01661   -0.01247
AFIX  23
H47C  2    0.909034    0.915714    0.363859   -21.00000   -1.20000
H47D  2    0.835232    0.911360    0.318443   -21.00000   -1.20000
AFIX   0
C48A  1    0.744582    0.890377    0.370726   -21.00000    0.10678    0.12287 =
         0.10814   -0.01547    0.00896   -0.00460
AFIX  23
H48C  2    0.703876    0.950472    0.362377   -21.00000   -1.20000
H48D  2    0.762961    0.891937    0.402407   -21.00000   -1.20000
AFIX   0

PART 0
PART 3
O1    5    0.125197    0.759430    0.299311    31.00000    0.08649    0.20673 =
         0.08758   -0.02982   -0.01075    0.00548
O2    5    0.261501    0.723622    0.259850    31.00000    0.08649    0.20673 =
         0.08758   -0.02982   -0.01075    0.00548
N1    4    0.225966    0.749011    0.294582    31.00000    0.08828    0.08491 =
         0.07669    0.00554   -0.00436    0.00056
PART 0
PART 4
O1A   5    0.213814    0.756876    0.305216   -31.00000    0.08649    0.20673 =
         0.08758   -0.02982   -0.01075    0.00548
O2A   5    0.317934    0.715632    0.253921   -31.00000    0.08649    0.20673 =
         0.08758   -0.02982   -0.01075    0.00548
N1A   4    0.212313    0.729875    0.263935   -31.00000    0.08828    0.08491 =
         0.07669    0.00554   -0.00436    0.00056
HKLF 4


REM  shelxt in P 1 21/n 1
REM wR2 = 0.1524, GooF = S = 0.871, Restrained GooF = 0.874 for all data
REM R1 = 0.0578 for 4300 Fo > 4sig(Fo) and 0.1325 for all 9741 data
REM 526 parameters refined using 490 restraints

END

WGHT      0.0611      0.0000

REM Highest difference peak  0.343,  deepest hole -0.378,  1-sigma level  0.061
Q1    1   0.8142  0.8439  0.3139  11.00000  0.05    0.34
Q2    1   0.7232  0.8946  0.4052  11.00000  0.05    0.34
Q3    1   0.5403  0.6038  0.3181  11.00000  0.05    0.29
Q4    1   0.1130  0.7862  0.3266  11.00000  0.05    0.28
Q5    1   0.2941  0.7714  0.3976  11.00000  0.05    0.28
;
_shelx_res_checksum    6259

_shelx_hkl_file
;
  16   0  -5   -0.00    5.71
  16   0  -6    2.58    6.92
 -16   0   7    1.42    6.14
  16   0  -7   -0.00    7.12
 -16   0   8    0.00    6.26
  16   0  -8    0.56    7.39
 -16   0   9    0.00    6.62
  16   0  -9    4.83    5.70
 -16   0  10    7.09    7.87
  16   0 -10    5.34    7.45
 -16   0  11   -0.00    6.69
  16   0 -11   -0.00    6.51
 -16   0  12    3.29    6.50
  16   0 -12    6.66    7.87
 -16   0  13   -0.00    5.10
  16   0 -13   -0.00    7.97
 -16   0  14   -0.00    5.99
  16   0 -14    0.00    5.62
 -16   0  15    6.45    7.82
  16  -1  -1   -0.00    5.02
  16  -1  -2   -0.00    7.40
  16  -1  -2   -0.00    5.56
  16  -1  -3    0.06    7.72
  16  -1  -3   -0.00    5.85
  16  -1  -4    1.91    6.57
  16  -1  -4    0.80    5.55
  16  -1  -5    3.44    6.78
  16  -1  -5    0.38    5.96
  16  -1  -6   10.94    8.55
  16  -1  -6    4.78    7.99
 -16   1   7    5.03    6.93
  16  -1  -7   -0.00    6.62
  16  -1  -7   -0.00    7.27
 -16   1   8    1.65    6.60
  16  -1  -8   -0.00    5.62
  16  -1  -8    0.00    6.80
 -16   1   9    4.76    6.72
  16  -1  -9   -0.00    5.81
  16  -1  -9    3.29    7.64
 -16   1  10    0.01    5.74
  16  -1 -10   -0.00    6.40
  16  -1 -10    0.00    6.85
  16   1 -10    3.06    6.82
 -16   1  11    2.72    6.36
  16  -1 -11    2.02    6.54
  16  -1 -11   -0.00    6.92
  16   1 -11    4.38    6.79
 -16   1  12    0.22    7.79
  16  -1 -12   -0.00    6.42
  16  -1 -12   -0.00    6.06
  16   1 -12   -0.00    5.58
 -16  -1  12   -0.00    5.96
 -16   1  13   -0.00    4.95
  16  -1 -13    0.63    5.77
  16   1 -13    0.00    6.88
 -16  -1  13    4.62    5.92
 -16  -1  14   -0.00    5.76
 -16  -1  15   -0.00    7.22
 -16  -1  16    7.39    7.11
  16  -2  -1    3.08    6.81
  16  -2  -1    0.00    7.64
  16  -2  -2   -0.00    6.82
  16  -2  -2    1.65    5.80
  16  -2  -3    1.93    6.50
  16  -2  -3    2.80    7.04
  16  -2  -4    1.21    7.14
  16  -2  -4    3.99    6.68
  16  -2  -5   -0.00    4.79
  16  -2  -5   -0.00    6.72
  16  -2  -6    2.33    6.00
  16  -2  -6    0.00    6.14
 -16   2   7    4.82    5.81
  16  -2  -7    3.40    5.32
  16  -2  -7   -0.00    6.56
 -16   2   8    3.39    7.04
  16  -2  -8    3.90    6.10
  16  -2  -8    6.42    6.82
 -16   2   9   -0.00    7.09
  16  -2  -9   -0.00    5.50
  16  -2  -9   -0.00    6.71
 -16   2  10    2.29    6.44
  16  -2 -10    0.00    8.67
  16  -2 -10    0.79    6.85
 -16   2  11   -0.00    6.45
  16  -2 -11   10.00    8.13
  16  -2 -11    0.10    6.14
  16  -2 -12   -0.00    7.24
  16  -2 -13   -0.00    6.85
  16  -2 -14   -0.00    7.37
  16  -2 -15   -0.00    7.28
  16  -3  -1    0.00    7.73
  16  -3  -1   -0.00    5.22
  16  -3  -2   -0.00    5.08
  16  -3  -2    0.00    6.47
  16  -3  -3    3.58    7.36
  16  -3  -3   -0.00    7.53
  16  -3  -4    0.00    6.83
  16  -3  -4   -0.00    6.13
  16  -3  -5   -0.00    6.41
  16  -3  -5    4.39    7.94
  16  -3  -6    0.00    6.17
  16  -3  -6   -0.00    6.75
  16  -3  -7    5.63    6.37
  16  -3  -7    9.58    7.50
 -16   3   8    6.24    7.33
  16  -3  -8    0.00    6.08
  16  -3  -8   -0.00    6.11
 -16   3   9    3.41    5.98
  16  -3  -9    6.06    7.31
  16  -3 -10   -0.00    7.55
  16  -3 -11   -0.00    6.68
  16  -3 -12   -0.00    6.71
  16  -3 -13    8.24    8.27
  16  -3 -14   -0.00    8.66
  16  -3 -15    1.64    6.73
  16  -4  -1    2.38    6.40
  16  -4  -1   -0.00    5.98
  16  -4  -2    2.68    6.11
  16  -4  -2   -0.00    5.95
  16  -4  -3   -0.00    6.62
  16  -4  -3    4.53    5.24
  16  -4  -4    0.17    6.40
  16  -4  -5    0.00    7.21
  16  -4  -6    2.45    5.84
  16  -4  -7   -0.00    6.85
  16  -4  -8    0.00    7.81
  16  -4  -9   10.27    9.26
  16  -4 -10    7.98    7.60
  16  -4 -11    5.60    7.72
  16  -5  -3    5.67    8.34
  16  -5  -4   -0.00    6.54
  16  -5  -5   -0.00    6.28
  16  -5  -6    3.15    7.65
  16  -5  -7    0.69    6.93
  15   0  -1    5.28    6.94
  15   0  -1    5.13    6.10
  15   0  -2    0.49    7.08
  15   0  -2    1.48    4.96
  15   0  -3    1.04    6.50
  15   0  -3    7.23    6.84
  15   0  -4    4.08    7.54
  15   0  -4   -0.00    7.50
 -15   0   5   -0.00    5.73
  15   0  -5    0.00    6.14
  15   0  -5    6.94    6.95
 -15   0   6    2.25    5.67
  15   0  -6   -0.00    6.01
  15   0  -6   10.57    7.15
 -15   0   7    0.42    5.14
  15   0  -7   -0.00    7.02
  15   0  -7    5.86    6.25
 -15   0   8   -0.00    6.36
  15   0  -8   -0.00    5.61
  15   0  -8    2.85    7.79
 -15   0   9   12.20    7.95
  15   0  -9   18.12    9.14
  15   0  -9    5.11    7.37
 -15   0  10   -0.00    4.95
  15   0 -10    5.12    7.19
  15   0 -10    9.14    7.82
 -15   0  11   -0.00    5.40
  15   0 -11   -0.00    6.33
  15   0 -11   -0.00    5.34
 -15   0  12   -0.00    5.34
  15   0 -12    2.81    5.98
 -15   0  13   -0.00    6.64
  15   0 -13   -0.00    5.58
 -15   0  14    0.00    5.77
  15   0 -14    0.00    5.45
 -15   0  15   10.93    8.50
  15   0 -15    0.69    5.17
 -15   0  16    2.11    6.35
  15   0 -16    1.71    7.49
 -15   0  17    1.12    6.71
  15   0 -17    0.69    6.11
 -15   0  18   -0.00    5.44
  15   0 -18    0.00    6.45
 -15   0  19    0.00    5.28
  15   0 -19    2.59    7.36
  15   0 -20   -0.00    6.97
  15   0 -21   -0.00    5.06
  15   0 -22    0.00    6.18
  15   0 -23    0.00    8.10
  15  -1  -1    4.42    7.15
  15  -1  -1    1.07    6.84
  15   1  -1    0.00    6.09
  15  -1  -2    5.94    7.35
  15  -1  -2   -0.00    5.54
  15   1  -2    6.32    6.52
  15  -1  -3    5.55    6.74
  15  -1  -3    5.75    7.19
  15   1  -3   10.27    6.80
  15  -1  -4   -0.00    5.85
  15  -1  -4   -0.00    6.76
  15   1  -4    2.45    6.31
  15   1  -4    2.07    5.43
 -15   1   5   -0.00    7.22
  15  -1  -5    5.47    7.11
  15  -1  -5    4.30    7.77
  15   1  -5    6.03    7.23
  15   1  -5    7.14    7.43
 -15   1   6    6.14    7.33
  15  -1  -6    1.51    5.74
  15  -1  -6   -0.00    5.82
  15   1  -6    9.37    7.78
  15   1  -6   -0.00    6.46
 -15  -1   6    7.51    6.58
 -15   1   7    6.81    6.77
  15  -1  -7    8.61    6.57
  15  -1  -7    2.35    5.83
  15   1  -7    0.00    6.58
  15   1  -7    7.91    6.66
 -15  -1   7   -0.00    6.95
 -15   1   8    0.00    6.42
  15  -1  -8   -0.00    6.17
  15  -1  -8    2.89    5.80
  15   1  -8   -0.00    6.01
  15   1  -8    5.67    6.95
 -15  -1   8    3.99    7.18
 -15   1   9    0.36    5.76
  15  -1  -9   -0.00    7.59
  15  -1  -9   -0.00    4.94
  15   1  -9    0.41    6.30
  15   1  -9    2.25    6.04
 -15  -1   9   10.43    7.32
 -15   1  10    0.00    5.62
  15  -1 -10    9.50    8.69
  15  -1 -10   -0.00    6.42
  15   1 -10    2.85    5.60
  15   1 -10   -0.00    5.57
 -15  -1  10    1.51    6.55
 -15   1  11   10.99    8.93
  15  -1 -11    1.58    6.63
  15  -1 -11   16.22    8.45
  15   1 -11    0.00    7.40
 -15  -1  11   23.05   10.14
 -15   1  12    1.58    5.83
  15  -1 -12    0.00    6.04
  15  -1 -12    3.65    6.32
  15   1 -12   -0.00    6.63
 -15  -1  12   -0.00    6.24
 -15   1  13    5.60    7.40
  15  -1 -13   -0.00    6.37
  15   1 -13    0.00    6.93
 -15  -1  13    3.49    5.96
 -15   1  14    8.34    8.34
  15  -1 -14    1.65    5.61
  15   1 -14    5.61    7.31
 -15  -1  14    0.00    6.05
 -15   1  15    2.74    5.89
  15  -1 -15   -0.00    6.49
  15   1 -15   10.45    8.39
 -15  -1  15   -0.00    7.16
 -15   1  16    1.05    6.02
  15  -1 -16    3.78    6.92
  15   1 -16    3.64    8.11
 -15  -1  16   16.37    8.79
 -15   1  17    0.96    5.64
  15  -1 -17    1.75    6.51
  15   1 -17    0.00    5.51
 -15  -1  17   -0.00    5.94
 -15   1  18   -0.00    5.80
  15  -1 -18    1.97    7.46
  15   1 -18    4.14    6.96
 -15  -1  18    7.44    7.19
  15  -1 -19    5.59    7.01
  15   1 -19    0.00    5.87
 -15  -1  19   -0.00    5.98
  15  -1 -20    2.41    7.51
  15   1 -20   -0.00    6.63
 -15  -1  20    0.86    6.48
  15  -1 -21    9.94    8.46
  15  -2  -1    0.63    6.18
  15  -2  -1    1.17    5.42
  15   2  -1    0.00    6.15
  15  -2  -2   -0.00    5.81
  15  -2  -2    4.09    7.02
  15   2  -2   -0.00    6.34
  15  -2  -3    0.00    6.30
  15  -2  -3    2.94    6.32
  15   2  -3   -0.00    5.38
  15  -2  -4   -0.00    5.52
  15  -2  -4    4.12    8.44
  15   2  -4   -0.00    5.50
  15  -2  -5   -0.00    5.29
  15  -2  -5   -0.00    6.38
  15   2  -5    3.53    6.34
 -15   2   6   -0.00    4.92
  15  -2  -6    2.81    5.55
  15  -2  -6    3.16    6.47
  15   2  -6    0.00    4.86
 -15   2   7   13.35    8.35
  15  -2  -7   -0.00    6.97
  15  -2  -7    3.63    7.50
  15   2  -7   11.12    6.78
 -15   2   8   -0.00    5.68
  15  -2  -8    7.35    7.79
  15  -2  -8   -0.00    4.85
  15   2  -8    1.65    6.14
 -15   2   9   10.53    7.68
  15  -2  -9    0.00    6.77
  15  -2  -9    3.01    8.10
  15   2  -9    2.31    5.32
  15   2  -9    1.92    5.16
 -15   2  10   18.11    9.22
  15  -2 -10   -0.00    5.73
  15  -2 -10    1.84    5.61
  15   2 -10    9.74    7.31
  15   2 -10    0.00    5.53
 -15   2  11   -0.00    6.75
  15  -2 -11   -0.00    5.99
  15  -2 -11    0.39    7.03
  15   2 -11   -0.00    5.96
 -15  -2  11   -0.00    6.25
 -15   2  12   -0.00    6.11
  15  -2 -12   -0.00    6.34
  15  -2 -12    9.75    7.35
  15   2 -12   -0.00    5.58
 -15  -2  12   -0.00    6.53
 -15   2  13    4.04    6.07
  15  -2 -13   -0.00    6.54
  15  -2 -13    0.00    6.69
  15   2 -13    5.06    6.53
 -15  -2  13    9.26    6.75
 -15   2  14   15.80    9.11
  15  -2 -14    0.00    5.51
  15  -2 -14    0.00    6.25
  15   2 -14    3.33    6.39
 -15  -2  14    9.72    7.64
 -15   2  15   16.61    9.33
  15  -2 -15    1.08    6.55
  15   2 -15   11.23    7.84
 -15  -2  15    6.13    7.69
 -15   2  16    3.81    6.28
  15  -2 -16    0.00    6.73
  15   2 -16    1.08    6.59
 -15  -2  16   -0.00    6.85
 -15   2  17   -0.00    6.52
  15  -2 -17    3.15    5.91
  15   2 -17    0.00    6.86
 -15  -2  17    0.00    5.38
  15  -2 -18    0.00    6.79
 -15  -2  18    5.19    7.21
  15  -2 -19    1.90    7.13
 -15  -2  19   10.52    8.37
 -15  -2  20    3.51    6.83
  15  -3  -1    8.40    7.24
  15  -3  -1   -0.00    5.36
  15   3  -1    3.62    5.33
  15  -3  -2    5.65    7.88
  15  -3  -2   -0.00    6.62
  15   3  -2    4.85    6.38
  15  -3  -3   -0.00    6.96
  15  -3  -3    4.59    7.23
  15   3  -3    0.35    4.20
  15  -3  -4    0.00    7.11
  15  -3  -4   -0.00    6.59
  15   3  -4    6.83    6.06
  15  -3  -5    3.19    7.35
  15  -3  -5    0.00    5.91
  15   3  -5    4.10    5.64
  15  -3  -6   -0.00    6.11
  15  -3  -6   -0.00    6.76
  15   3  -6   -0.00    4.87
 -15   3   7    6.63    8.02
  15  -3  -7    0.97    6.54
  15  -3  -7    5.62    7.45
  15   3  -7   10.91    7.30
 -15   3   8    2.46    6.91
  15  -3  -8    0.00    6.25
  15  -3  -8   -0.00    6.16
  15   3  -8    0.00    5.38
 -15   3   9    7.14    7.80
  15  -3  -9    0.00    6.69
  15  -3  -9   -0.00    7.79
  15   3  -9    0.00    5.79
 -15   3  10    2.61    6.81
  15  -3 -10   -0.00    5.58
  15  -3 -10   13.51    8.62
  15   3 -10    0.00    4.94
 -15   3  11    2.92    8.13
  15  -3 -11   19.78    9.48
  15  -3 -11   14.39    8.79
  15   3 -11    4.01    6.83
 -15   3  12    0.00    7.44
  15  -3 -12    1.05    5.95
  15  -3 -12    1.61    6.72
  15   3 -12    1.80    6.06
 -15   3  13   -0.00    5.77
  15  -3 -13    5.12    6.99
  15  -3 -13    0.32    7.33
  15   3 -13   -0.00    5.95
 -15   3  14    1.39    5.68
  15  -3 -14   -0.00    5.44
  15  -3 -14    1.26    5.74
  15   3 -14    0.00    6.05
 -15   3  15   11.70    8.59
  15  -3 -15    0.00    6.81
  15  -3 -15    4.44    6.70
  15  -3 -16    0.00    6.35
 -15  -3  17    1.46    6.72
 -15  -3  18   -0.00    6.10
 -15  -3  19    2.43    5.40
 -15  -3  20    0.56    6.03
 -15  -3  21    3.93    7.58
  15  -4  -1    1.64    6.42
  15  -4  -1   -0.00    5.45
  15   4  -1   -0.00    5.60
  15  -4  -2    1.84    6.23
  15  -4  -2   -0.00    6.72
  15   4  -2    6.37    6.29
  15  -4  -3    0.00    5.37
  15  -4  -3    6.27    6.91
  15   4  -3    0.00    5.54
  15  -4  -4    0.00    8.75
  15  -4  -4    0.00    7.16
  15   4  -4    1.16    5.44
  15  -4  -5    0.44    6.39
  15  -4  -5    6.04    7.70
  15   4  -5    0.00    5.24
  15  -4  -6   -0.00    6.33
  15  -4  -6    8.72    9.36
  15   4  -6    0.14    4.76
  15  -4  -7   -0.00    5.98
  15  -4  -7   -0.00    8.09
  15   4  -7   -0.00    5.63
 -15   4   8   10.97    7.82
  15  -4  -8   -0.00    5.91
  15  -4  -8    2.42    7.40
  15   4  -8    0.00    6.43
 -15   4   9   -0.00    6.55
  15  -4  -9    5.85    7.70
  15  -4  -9    1.78    5.94
  15   4  -9    3.52    5.51
 -15   4  10    0.00    6.72
  15  -4 -10    4.47    7.67
  15  -4 -10   -0.00    7.00
  15   4 -10   -0.00    5.59
 -15   4  11    0.00    5.92
  15  -4 -11    0.00    6.10
  15  -4 -11    2.98    6.67
 -15   4  12    0.29    5.65
  15  -4 -12    0.00    7.77
  15  -4 -12   15.32    9.21
 -15   4  13   -0.00    6.31
  15  -4 -13   -0.00    6.77
  15  -4 -13    4.80    7.36
  15  -5  -1    3.77    6.49
  15   5  -1    9.99    6.75
  15  -5  -2   -0.00    6.94
  15  -5  -2    3.74    6.79
  15   5  -2    0.46    4.93
  15  -5  -3   -0.00    7.13
  15  -5  -3   -0.00    6.74
  15   5  -3    0.00    4.44
  15  -5  -4    5.41    8.09
  15  -5  -4    0.00    6.61
  15   5  -4    2.44    6.43
  15  -5  -5   -0.00    6.53
  15  -5  -5   -0.00    6.86
  15  -5  -6    5.46    9.20
  15  -5  -6    0.00    6.79
  15  -5  -7    7.80    7.34
  15  -5  -7    0.00    6.23
  15  -5  -8   -0.00    6.70
  15  -5  -8   -0.00    6.73
 -15   5   9   -0.00    5.67
  15  -5  -9   -0.00    6.55
  15  -5  -9    7.96    7.42
 -15   5  10   -0.00    5.00
  15  -5 -10    4.90    6.70
  15  -6  -1   -0.00    7.35
  15  -6  -2   -0.00    6.48
  15  -6  -3    5.88    7.01
  15  -6  -3    5.89    7.21
  15  -6  -4    0.00    7.78
  15  -6  -4   -0.00    8.79
  15  -6  -5    3.86    6.62
  14   0  -1    5.77    6.10
  14   0  -1    6.05    6.54
  14   0  -2   20.39    9.51
  14   0  -2    2.79    6.94
 -14   0   3   -0.00    5.84
  14   0  -3    6.61    6.90
  14   0  -3    0.00    5.57
 -14   0   4   11.68    7.96
  14   0  -4    4.89    6.04
  14   0  -4    9.97    8.26
 -14   0   5   -0.00    4.67
  14   0  -5    0.00    5.71
  14   0  -5    5.92    7.06
 -14   0   6   -0.00    6.32
  14   0  -6    0.00    5.49
  14   0  -6    0.00    5.95
 -14   0   7    1.40    6.26
  14   0  -7    1.94    5.10
  14   0  -7   -0.00    6.27
 -14   0   8   10.72    7.81
  14   0  -8   10.81    7.55
  14   0  -8    4.59    6.72
 -14   0   9    1.36    5.85
  14   0  -9   -0.00    6.91
  14   0  -9   -0.00    6.01
 -14   0  10    3.30    6.46
  14   0 -10   -0.00    5.58
 -14   0  11   11.15    6.83
  14   0 -11    4.24    6.31
 -14   0  12    3.46    6.13
  14   0 -12    0.00    5.87
 -14   0  13    0.82    5.56
  14   0 -13    0.16    5.34
 -14   0  14   16.97    9.17
  14   0 -14    7.80    7.46
 -14   0  15   -0.00    6.04
  14   0 -15    4.29    6.63
 -14   0  16    4.08    7.22
  14   0 -16    8.42    7.23
 -14   0  17   -0.00    5.88
  14   0 -17    4.18    7.13
 -14   0  18    9.25    7.43
  14   0 -18   -0.00    6.70
 -14   0  19    0.00    6.39
  14   0 -19   -0.00    6.13
 -14   0  20    0.00    5.59
  14   0 -20    2.59    7.13
 -14   0  21    6.27    6.98
  14   0 -21    0.00    6.74
 -14   0  22   -0.00    6.72
  14   0 -22    3.38    6.89
  14   0 -23    3.27    7.42
  14   0 -24   -0.00    7.63
  14  -1  -1    2.38    6.84
  14  -1  -1    0.00    6.40
  14   1  -1    1.64    5.97
  14   1  -1   -0.00    5.27
  14  -1  -2    0.00    5.86
  14  -1  -2   -0.00    6.92
  14   1  -2   -0.00    5.86
  14   1  -2    0.00    5.53
  14  -1  -3    0.00    6.30
  14  -1  -3    0.00    5.55
  14   1  -3    0.00    5.76
  14   1  -3    4.12    6.05
 -14  -1   3   -0.00    3.41
 -14   1   4    0.00    5.76
  14  -1  -4    0.10    5.23
  14  -1  -4    2.38    5.73
  14   1  -4   10.51    7.31
  14   1  -4   18.90    8.02
 -14  -1   4   10.57    7.65
 -14   1   5    3.19    5.38
  14  -1  -5    0.00    5.21
  14  -1  -5    3.58    6.13
  14   1  -5    0.17    5.79
  14   1  -5   -0.00    5.45
 -14  -1   5   10.40    7.07
 -14   1   6   10.83    8.61
  14  -1  -6   13.24    7.50
  14  -1  -6    3.41    7.04
  14   1  -6    1.86    6.07
  14   1  -6   20.03    9.08
 -14  -1   6    4.25    6.03
 -14   1   7    0.56    5.81
  14  -1  -7   -0.00    6.35
  14  -1  -7    7.73    6.93
  14   1  -7   -0.00    6.99
  14   1  -7   -0.00    4.32
 -14  -1   7    0.78    5.22
 -14   1   8   -0.00    5.78
  14  -1  -8    3.92    6.24
  14  -1  -8    0.00    4.74
  14   1  -8    0.00    4.80
  14   1  -8    0.79    5.59
 -14  -1   8    1.29    6.01
 -14   1   9    1.68    6.55
  14  -1  -9   -0.00    7.34
  14  -1  -9   -0.00    5.85
  14   1  -9   -0.00    4.77
  14   1  -9    0.00    5.41
 -14  -1   9    3.15    6.02
 -14   1  10   24.09   10.14
  14  -1 -10    9.77    8.34
  14  -1 -10   12.35    8.32
  14   1 -10   -0.00    6.73
 -14  -1  10   -0.00    6.33
 -14   1  11    4.03    6.54
  14  -1 -11    7.27    6.96
  14   1 -11    0.83    5.01
 -14  -1  11   -0.00    4.82
 -14   1  12    3.10    5.78
  14  -1 -12    0.00    5.53
  14   1 -12   -0.00    5.40
 -14  -1  12    3.61    5.82
 -14   1  13    2.59    6.51
  14  -1 -13    1.59    5.48
  14   1 -13   -0.00    5.64
 -14  -1  13    3.43    5.76
 -14   1  14   -0.00    5.63
  14  -1 -14    6.97    6.82
  14   1 -14   -0.00    6.83
 -14  -1  14    4.73    5.37
 -14   1  15    1.99    5.64
  14  -1 -15   -0.00    6.25
  14   1 -15   -0.00    6.30
 -14  -1  15   -0.00    4.75
 -14   1  16   -0.00    8.55
  14  -1 -16    1.15    6.56
  14   1 -16    5.16    7.63
 -14  -1  16    1.25    5.53
 -14   1  17   -0.00    6.58
  14  -1 -17    9.89    7.02
  14   1 -17   -0.00    6.06
 -14  -1  17    1.14    5.57
 -14   1  18   -0.00    5.69
  14  -1 -18    3.68    7.70
  14   1 -18   -0.00    7.15
 -14  -1  18   -0.00    5.21
 -14   1  19    4.68    5.94
  14  -1 -19   -0.00    7.50
  14   1 -19    0.00    6.16
 -14  -1  19    0.48    6.21
 -14   1  20    9.35    8.75
  14  -1 -20    5.23    7.44
  14   1 -20   -0.00    7.55
 -14  -1  20    4.51    6.21
 -14   1  21   -0.00    6.77
  14  -1 -21   17.34    9.90
  14   1 -21   -0.00    5.14
 -14  -1  21   -0.00    6.63
 -14   1  22   -0.00    5.94
  14  -1 -22    5.97    7.84
  14   1 -22   -0.00    6.46
 -14  -1  22    2.53    6.47
  14   1 -23   -0.00    6.09
 -14  -1  23   -0.00    6.38
  14   1 -24    5.67    7.93
  14   1 -25    4.89    7.57
  14   1 -26    3.27    7.71
  14  -2  -1    0.00    7.39
  14  -2  -1   -0.00    5.94
  14   2  -1   -0.00    4.72
  14  -2  -2   18.94    9.32
  14  -2  -2    9.72    8.02
  14   2  -2    2.18    6.03
  14  -2  -3    0.17    5.54
  14  -2  -3   -0.00    5.98
  14   2  -3    0.40    6.19
  14  -2  -4    8.97    7.59
  14  -2  -4    0.92    5.59
  14   2  -4    4.88    6.34
  14   2  -4   -0.00    5.68
 -14   2   5    1.61    5.33
  14  -2  -5    3.18    7.39
  14  -2  -5   -0.00    4.31
  14   2  -5   -0.00    4.94
  14   2  -5    0.00    5.61
 -14  -2   5   -0.00    5.28
 -14   2   6    5.05    7.64
  14  -2  -6   12.50    9.27
  14  -2  -6    3.01    7.35
  14   2  -6   -0.00    5.59
  14   2  -6   12.50    7.66
 -14  -2   6   -0.00    5.51
 -14   2   7    0.74    5.49
  14  -2  -7    5.22    6.67
  14  -2  -7    0.00    5.41
  14   2  -7    0.83    5.67
  14   2  -7    3.58    6.32
 -14  -2   7    3.89    5.74
 -14   2   8   -0.00    6.17
  14  -2  -8   13.99    8.31
  14  -2  -8   10.35    7.44
  14   2  -8   16.71    7.95
  14   2  -8    0.00    5.77
 -14  -2   8   -0.00    5.27
 -14   2   9   -0.00    6.70
  14  -2  -9    6.17    5.95
  14  -2  -9    0.51    6.81
  14   2  -9   -0.00    5.78
 -14  -2   9    1.28    4.89
 -14   2  10   -0.00    7.30
  14  -2 -10    5.98    7.00
  14  -2 -10    4.46    7.14
  14   2 -10    0.34    5.17
 -14  -2  10    1.40    4.84
 -14   2  11   -0.00    6.49
  14  -2 -11    7.77    7.88
  14  -2 -11    1.59    5.63
  14   2 -11   -0.00    6.50
 -14  -2  11   -0.00    6.58
 -14   2  12   11.00    8.29
  14  -2 -12   20.98    9.00
  14  -2 -12    6.58    7.48
  14   2 -12   11.45    7.67
 -14  -2  12    5.66    6.41
 -14   2  13    0.00    7.09
  14  -2 -13   -0.00    5.27
  14   2 -13    7.84    6.66
 -14  -2  13   -0.00    4.42
 -14   2  14    7.79    7.70
  14  -2 -14   -0.00    5.53
  14   2 -14   -0.00    5.70
 -14  -2  14   -0.00    5.50
 -14   2  15    0.00    6.77
  14  -2 -15   -0.00    6.35
  14   2 -15   -0.00    5.30
 -14  -2  15    7.09    7.12
 -14   2  16    2.93    7.29
  14  -2 -16   -0.00    5.36
  14   2 -16   -0.00    6.96
 -14  -2  16    4.78    7.72
 -14   2  17   -0.00    6.67
  14  -2 -17   -0.00    6.77
  14   2 -17    2.96    6.82
 -14  -2  17   10.28    7.17
 -14   2  18    2.70    7.23
  14  -2 -18    3.21    7.71
  14   2 -18    0.53    7.05
 -14  -2  18   -0.00    6.07
 -14   2  19    4.91    6.38
  14  -2 -19   -0.00    6.36
  14   2 -19    0.92    6.35
 -14  -2  19   -0.00    5.89
 -14   2  20   -0.00    6.41
  14  -2 -20    7.26    8.61
  14   2 -20   -0.00    6.80
 -14  -2  20   -0.00    6.39
 -14   2  21    1.42    5.74
  14   2 -21    1.30    5.24
 -14  -2  21    9.52    7.79
  14   2 -22   -0.00    6.17
 -14  -2  22    2.26    7.13
  14   2 -23   -0.00    5.80
 -14  -2  23    6.70    7.32
  14   2 -24    1.86    7.37
  14   2 -25   -0.00    8.09
  14   2 -26   -0.00    7.11
  14  -3  -1   -0.00    7.20
  14  -3  -1    3.29    6.02
  14   3  -1   -0.00    4.64
  14  -3  -2    0.00    5.77
  14  -3  -2   -0.00    6.98
  14   3  -2    8.92    6.46
  14  -3  -3   -0.00    5.45
  14  -3  -3    1.85    7.85
  14   3  -3   -0.00    5.42
  14  -3  -4   14.30    8.18
  14  -3  -4    0.00    5.92
  14   3  -4    0.23    5.12
  14  -3  -5   -0.00    5.53
  14  -3  -5   -0.00    6.80
  14   3  -5   -0.00    5.35
 -14   3   6   16.45    9.44
  14  -3  -6   22.24    9.83
  14  -3  -6   11.39    8.46
  14   3  -6    4.60    6.07
 -14   3   7    0.00    7.24
  14  -3  -7    3.61    7.18
  14  -3  -7   -0.00    6.16
  14   3  -7   -0.00    4.94
 -14   3   8    7.23    6.88
  14  -3  -8    1.90    6.99
  14  -3  -8    0.00    6.82
  14   3  -8    5.69    6.00
 -14   3   9    0.00    4.59
  14  -3  -9   11.80    7.93
  14  -3  -9   -0.00    7.01
  14   3  -9   -0.00    4.62
 -14   3  10    3.59    6.22
  14  -3 -10    6.86    6.81
  14  -3 -10   -0.00    6.37
  14   3 -10   -0.00    6.65
 -14   3  11    1.63    7.64
  14  -3 -11   -0.00    5.77
  14  -3 -11    0.00    7.07
  14   3 -11   10.97    7.74
 -14  -3  11   -0.00    4.83
 -14   3  12    1.40    6.41
  14  -3 -12    0.00    5.88
  14  -3 -12   -0.00    6.47
  14   3 -12   -0.00    6.58
 -14  -3  12   -0.00    4.81
 -14   3  13    1.47    6.28
  14  -3 -13    0.52    4.66
  14  -3 -13    0.00    5.62
  14   3 -13    2.25    7.45
 -14  -3  13    0.00    5.99
 -14   3  14   -0.00    5.95
  14  -3 -14    2.69    6.11
  14   3 -14    3.12    6.46
 -14  -3  14   -0.00    5.37
 -14   3  15   11.05    8.08
  14  -3 -15    3.69    7.21
  14   3 -15   -0.00    6.04
 -14  -3  15    4.24    6.50
 -14   3  16    5.90    8.22
  14  -3 -16    1.36    6.03
  14   3 -16    4.16    7.89
 -14  -3  16    3.95    6.12
 -14   3  17   -0.00    6.27
  14  -3 -17    1.06    6.35
  14   3 -17   -0.00    5.96
 -14  -3  17    0.00    6.01
 -14   3  18   -0.00    5.44
  14   3 -18    1.63    5.77
 -14  -3  18   -0.00    4.70
 -14   3  19    6.54    6.94
  14   3 -19    0.00    6.74
 -14  -3  19    4.80    6.95
 -14   3  20    6.77    6.45
  14   3 -20    8.31    7.61
 -14  -3  20   24.51   10.23
  14   3 -21   -0.00    6.92
 -14  -3  21   -0.00    6.38
  14   3 -22    4.06    7.73
 -14  -3  22    0.00    6.23
  14   3 -23    0.00    6.16
 -14  -3  23    3.43    6.33
 -14  -3  24   -0.00    6.13
  14  -4  -1    3.50    5.45
  14  -4  -1    2.85    6.55
  14   4  -1    0.00    4.66
  14  -4  -2    7.76    7.66
  14  -4  -2   12.33    8.29
  14   4  -2    1.27    5.40
  14  -4  -3   -0.00    6.57
  14  -4  -3    6.34    6.96
  14   4  -3   -0.00    3.76
  14  -4  -4    2.41    7.50
  14  -4  -4    7.48    7.46
  14   4  -4   -0.00    4.77
  14  -4  -5   -0.00    5.67
  14  -4  -5    1.93    6.60
  14   4  -5    4.75    6.35
 -14   4   6    0.00    5.68
  14  -4  -6    2.96    6.30
  14  -4  -6    5.94    6.65
  14   4  -6   -0.00    6.37
 -14   4   7    2.42    5.18
  14  -4  -7   13.63    7.99
  14  -4  -7   -0.00    5.83
  14   4  -7    0.00    3.84
 -14   4   8    0.00    6.58
  14  -4  -8    2.46    5.63
  14  -4  -8    0.10    5.66
  14   4  -8    1.45    6.54
 -14   4   9   15.93    8.79
  14  -4  -9    6.98    7.38
  14  -4  -9   -0.00    6.94
  14   4  -9    1.40    5.31
 -14   4  10   10.95    8.05
  14  -4 -10    0.00    7.62
  14  -4 -10    0.33    6.31
  14   4 -10   11.26    7.66
 -14   4  11   15.21    8.91
  14  -4 -11   -0.00    6.73
  14  -4 -11    0.27    6.24
  14   4 -11    7.49    7.37
 -14   4  12   -0.00    6.81
  14  -4 -12    6.24    6.99
  14  -4 -12   15.43    9.34
  14   4 -12    7.99    6.37
 -14   4  13    5.83    7.24
  14  -4 -13   -0.00    5.30
  14  -4 -13    4.90    6.86
  14   4 -13    1.08    6.23
 -14   4  14    5.70    7.49
  14  -4 -14   16.38    8.49
  14  -4 -14    0.43    7.78
  14   4 -14    6.44    8.34
 -14   4  15    5.01    6.77
  14  -4 -15    0.00    6.44
  14   4 -15    0.19    6.01
 -14   4  16   16.55    9.37
  14   4 -16   -0.00    5.68
 -14  -4  16    5.90    7.13
 -14   4  17    8.62    8.27
  14   4 -17   -0.00    4.11
 -14  -4  17   -0.00    7.70
 -14   4  18    9.86    8.11
  14   4 -18   -0.00    5.48
 -14  -4  18    8.34    7.72
  14   4 -19    1.37    6.55
 -14  -4  19    6.25    6.84
  14   4 -20    0.00    6.89
 -14  -4  20   -0.00    6.73
 -14  -4  21   -0.00    5.14
 -14  -4  22    0.00    6.85
 -14  -4  23    0.00    6.75
 -14  -4  24   -0.00    5.70
  14  -5  -1    9.53    7.15
  14  -5  -1    0.95    6.79
  14   5  -1    0.60    3.92
  14  -5  -2    0.00    7.26
  14  -5  -2    0.89    6.07
  14   5  -2    0.54    4.58
  14  -5  -3    0.00    6.95
  14  -5  -3   -0.00    5.65
  14   5  -3    3.17    4.74
  14  -5  -4    0.01    5.29
  14  -5  -4    1.91    7.08
  14   5  -4   -0.00    4.93
  14  -5  -5   13.35    8.91
  14  -5  -5    6.62    7.08
  14   5  -5    8.24    6.18
  14  -5  -6    1.85    5.65
  14  -5  -6    0.00    6.58
  14   5  -6   13.49    7.70
 -14   5   7    7.30    7.92
  14  -5  -7   -0.00    5.59
  14  -5  -7    1.23    7.62
  14   5  -7    0.00    5.36
 -14   5   8    9.92    7.54
  14  -5  -8    0.00    6.88
  14  -5  -8    3.25    7.51
  14   5  -8    0.00    5.22
 -14   5   9    6.02    7.61
  14  -5  -9    4.75    7.84
  14  -5  -9    7.34    7.21
  14   5  -9    8.33    6.93
 -14   5  10    0.00    5.56
  14  -5 -10   10.34    8.52
  14  -5 -10   13.26    9.33
  14   5 -10    9.22    7.96
 -14   5  11    4.49    6.25
  14  -5 -11   12.78    7.93
  14  -5 -11   -0.00    6.11
  14   5 -11    7.42    7.00
 -14   5  12   -0.00    5.56
  14  -5 -12    6.57    7.74
  14   5 -12   -0.00    6.12
 -14   5  13   -0.00    5.95
  14  -5 -13   -0.00    6.37
  14   5 -13    0.40    5.02
 -14   5  14    5.17    7.20
  14  -5 -14    0.59    6.18
  14   5 -14   15.39    7.96
 -14   5  15   -0.00    5.74
  14  -5 -15    3.24    6.84
  14   5 -15    0.00    5.82
 -14   5  16    8.86    8.21
  14  -5 -16    9.35    7.96
  14   5 -16    3.61    6.86
  14   5 -17   -0.00    6.34
 -14  -5  23   -0.00    6.98
 -14  -5  24    7.78    7.28
  14  -6  -1   -0.00    5.87
  14   6  -1    0.00    3.89
  14  -6  -2    1.82    6.67
  14   6  -2   -0.00    4.12
  14  -6  -3    8.26    6.78
  14  -6  -3    1.58    5.36
  14   6  -3   -0.00    4.50
  14  -6  -4    3.95    7.63
  14  -6  -4    0.00    6.31
  14   6  -4    0.00    5.35
  14  -6  -5   -0.00    8.12
  14  -6  -5    1.76    6.07
  14   6  -5   -0.00    5.93
  14  -6  -6   -0.00    6.48
  14  -6  -6    9.25    8.84
  14   6  -6   -0.00    4.22
  14  -6  -7    3.82    6.27
  14  -6  -7    3.04    7.32
  14   6  -7   -0.00    6.19
  14  -6  -8    2.35    6.48
  14   6  -8    6.37    5.93
 -14   6   9    4.89    7.29
  14  -6  -9    0.00    7.09
  14   6  -9    7.35    5.83
 -14   6  10    0.32    7.54
  14  -6 -10    3.57    7.15
  14   6 -10    1.78    5.14
 -14   6  11    1.34    6.61
  14  -6 -11    2.42    7.16
  14   6 -11    1.83    6.01
 -14   6  12    9.81    7.32
  14  -6 -12    0.00    6.24
  14   6 -12    7.82    5.93
 -14   6  13   -0.00    8.04
  14  -6 -13   10.10    7.99
  14   6 -13   -0.00    5.80
 -14   6  14    6.80    8.26
  14  -6 -14    0.09    5.74
  14   6 -14    4.91    5.94
  14  -7  -1    6.28    7.81
  14   7  -1    2.55    4.94
  14  -7  -2   -0.00    7.42
  14   7  -2    0.29    3.83
  14  -7  -3    2.50    6.84
  14   7  -3   -0.00    4.31
  14  -7  -4   -0.00    5.28
  14   7  -4    0.00    4.15
  14  -7  -5   -0.00    6.80
  14   7  -5    6.57    6.20
  14  -7  -6   -0.00    5.65
  14   7  -6    2.18    5.46
  14  -7  -7   -0.00    7.02
  14   7  -7    2.57    5.71
  14  -7  -8   -0.00    6.56
  14   7  -8    0.00    5.98
  14  -7  -9    7.49    8.35
  14   7  -9    8.42    5.85
 -14   7  10    3.15    7.47
  14  -7 -10   -0.00    5.66
  14   7 -10   -0.00    5.23
 -14   7  11    0.00    6.44
  14  -7 -11   -0.00    6.45
  14  -8  -1    0.39    6.53
  14   8  -1   10.02    5.59
  14  -8  -2    5.36    7.36
  14   8  -2    3.89    5.34
  14  -8  -3    9.64    7.82
  14   8  -3    3.82    5.15
  14  -8  -4   -0.00    5.62
  14   8  -4   10.44    6.33
  14  -8  -5    6.12    7.45
  14   8  -5   -0.00    5.12
  14   8  -6   -0.00    4.79
  13   0  -1   27.96    9.96
  13   0  -1   22.13    9.19
 -13   0   2    3.52    4.78
  13   0  -2   -0.00    4.92
  13   0  -2   -0.00    6.50
 -13   0   3    2.60    5.62
  13   0  -3   10.76    7.78
  13   0  -3    0.00    5.01
 -13   0   4    0.00    5.70
  13   0  -4   -0.00    6.20
  13   0  -4   -0.00    5.23
 -13   0   5    2.51    5.20
  13   0  -5    6.10    6.65
  13   0  -5    0.17    4.97
 -13   0   6   -0.00    4.93
  13   0  -6    1.34    5.66
  13   0  -6   -0.00    3.92
 -13   0   7   13.97    7.66
  13   0  -7    9.19    7.47
  13   0  -7    5.01    5.57
 -13   0   8   -0.00    4.76
  13   0  -8    0.00    5.72
  13   0  -8    0.00    6.42
 -13   0   9   -0.00    4.81
  13   0  -9    4.69    6.15
 -13   0  10    2.56    4.93
  13   0 -10   -0.00    5.69
 -13   0  11   13.05    7.99
 -13   0  12   -0.00    5.75
  13   0 -12    9.65    7.39
 -13   0  13   13.88    7.94
  13   0 -13   13.94    9.07
 -13   0  14    7.59    6.51
  13   0 -14    5.43    8.16
 -13   0  15   -0.00    6.11
  13   0 -15    1.42    6.63
 -13   0  16    0.00    6.50
  13   0 -16    0.00    5.06
 -13   0  17    2.27    6.50
  13   0 -17   -0.00    7.13
 -13   0  18   -0.00    5.76
  13   0 -18   -0.00    6.31
 -13   0  19    0.00    5.18
  13   0 -19    0.42    5.65
 -13   0  20    3.23    7.37
  13   0 -20   -0.00    5.58
 -13   0  21   -0.00    5.34
  13   0 -21    2.00    7.17
 -13   0  22   -0.00    6.19
  13   0 -22   -0.00    6.30
 -13   0  23    0.00    8.85
  13   0 -23    5.41    7.29
 -13   0  24    0.70    6.46
  13   0 -24   -0.00    6.58
 -13   0  25    0.00    6.43
  13   0 -25    4.44    8.58
  13  -1  -1    6.01    6.82
  13  -1  -1    1.53    6.57
  13   1  -1    1.06    5.32
  13   1  -1    3.12    5.17
  13  -1  -2   -0.00    5.63
  13  -1  -2   -0.00    4.93
  13   1  -2    4.21    5.78
  13   1  -2    8.92    5.77
 -13  -1   2   -0.00    5.20
 -13   1   3    3.14    6.15
  13  -1  -3    0.02    5.58
  13  -1  -3    0.00    5.10
  13   1  -3    2.99    5.78
  13   1  -3    2.43    5.79
 -13  -1   3    4.43    6.64
 -13   1   4    3.54    5.30
  13  -1  -4    4.95    6.29
  13  -1  -4    1.76    5.61
  13   1  -4   -0.00    4.81
  13   1  -4    3.68    5.02
 -13  -1   4    0.00    5.40
 -13   1   5   58.84   13.77
  13  -1  -5   28.02   10.45
  13  -1  -5   36.70   11.56
  13   1  -5   51.50   12.42
  13   1  -5   32.75   10.58
 -13  -1   5   17.19    9.25
 -13   1   6    0.00    5.38
  13  -1  -6    0.00    5.36
  13  -1  -6    5.71    7.02
  13   1  -6    0.44    4.89
  13   1  -6    6.48    5.95
 -13  -1   6   -0.00    5.56
 -13   1   7    7.30    6.80
  13  -1  -7    7.06    6.67
  13  -1  -7    1.53    5.80
  13   1  -7    1.49    4.78
  13   1  -7   -0.00    4.28
 -13  -1   7   -0.00    4.51
 -13   1   8   -0.00    6.37
  13  -1  -8    0.75    5.08
  13  -1  -8    6.23    6.96
  13   1  -8    0.00    5.31
 -13  -1   8    1.27    5.45
 -13   1   9   20.54    9.20
  13  -1  -9   21.57    8.82
  13  -1  -9   15.60    9.02
  13   1  -9    5.52    5.87
 -13  -1   9    6.15    6.44
 -13   1  10    0.60    5.92
  13  -1 -10    2.18    6.54
  13   1 -10    7.41    7.19
 -13  -1  10    5.36    6.24
 -13   1  11    0.00    5.53
  13  -1 -11    3.77    6.86
  13   1 -11   -0.00    5.92
 -13  -1  11    0.00    5.38
 -13   1  12    4.91    6.84
  13  -1 -12   -0.00    6.46
  13   1 -12    2.75    6.17
 -13  -1  12   -0.00    5.70
 -13   1  13    3.10    6.53
  13  -1 -13    4.21    6.56
  13   1 -13    2.04    5.80
 -13  -1  13   11.88    7.11
 -13   1  14   -0.00    5.99
  13  -1 -14    2.86    5.66
  13   1 -14   -0.00    6.84
 -13  -1  14   -0.00    4.69
 -13   1  15   27.36   10.18
  13  -1 -15    8.29    8.40
  13   1 -15    6.64    8.37
 -13  -1  15   24.60    9.70
 -13   1  16   -0.00    4.92
  13  -1 -16    1.40    5.69
  13   1 -16   -0.00    5.82
 -13  -1  16    5.72    5.14
 -13   1  17   -0.00    5.96
  13  -1 -17    6.72    7.30
  13   1 -17   -0.00    6.49
 -13  -1  17   -0.00    5.48
 -13   1  18    0.55    6.55
  13  -1 -18   -0.00    4.65
  13   1 -18    0.51    6.35
 -13  -1  18    3.35    6.02
 -13   1  19    3.94    6.49
  13  -1 -19   14.80    9.63
  13   1 -19    2.28    6.76
 -13  -1  19    8.60    7.39
 -13   1  20    2.05    5.68
  13  -1 -20    2.62    6.12
  13   1 -20    0.32    6.03
 -13  -1  20    0.10    4.14
 -13   1  21    0.00    7.38
  13  -1 -21    1.12    6.39
  13   1 -21    1.39    7.02
 -13  -1  21    7.42    7.00
 -13   1  22    0.43    5.86
  13  -1 -22    0.92    7.12
  13   1 -22    0.00    6.09
 -13  -1  22   -0.00    6.61
 -13   1  23    1.41    6.26
  13  -1 -23    2.64    6.56
  13   1 -23    9.48    7.27
 -13  -1  23   -0.00    6.64
 -13   1  24    0.38    6.54
  13   1 -24   -0.00    6.90
 -13  -1  24   -0.00    6.23
 -13   1  25    8.05    6.97
  13   1 -25   -0.00    6.73
 -13  -1  25    5.67    7.42
  13   1 -26    4.02    7.54
 -13  -1  26    0.00    7.10
  13   1 -27    0.00    5.87
  13  -2  -1   18.76    9.02
  13  -2  -1   18.10    8.55
  13   2  -1   14.59    7.69
  13   2  -1   14.95    8.00
 -13  -2   1   26.87    8.69
  13  -2  -2    0.00    4.90
  13  -2  -2   -0.00    4.93
  13   2  -2   -0.00    4.98
  13   2  -2    2.68    4.66
 -13  -2   2   -0.00    5.94
  13  -2  -3    3.67    5.60
  13  -2  -3    1.42    6.01
  13   2  -3    0.00    5.94
  13   2  -3    6.09    5.60
 -13  -2   3    0.00    5.76
 -13   2   4   -0.00    4.90
  13  -2  -4    0.00    6.15
  13  -2  -4    0.13    4.96
  13   2  -4    0.17    5.60
  13   2  -4    7.30    6.98
 -13  -2   4    0.75    4.68
 -13   2   5    3.93    6.46
  13  -2  -5    3.36    5.73
  13  -2  -5    6.95    7.04
  13   2  -5   -0.00    4.38
  13   2  -5    3.15    5.67
 -13  -2   5   -0.00    5.18
 -13   2   6    5.09    5.70
  13  -2  -6    3.79    6.03
  13  -2  -6    4.51    6.39
  13   2  -6    0.00    5.91
  13   2  -6   -0.00    5.00
 -13  -2   6   -0.00    4.91
 -13   2   7    5.93    7.03
  13  -2  -7   14.47    8.19
  13  -2  -7   10.87    7.83
  13   2  -7   12.01    7.21
 -13  -2   7   14.92    7.91
 -13   2   8   -0.00    5.42
  13  -2  -8   -0.00    6.80
  13  -2  -8    3.72    6.58
  13   2  -8    2.89    6.36
 -13  -2   8    5.48    6.81
 -13   2   9   -0.00    6.59
  13  -2  -9   -0.00    5.77
  13  -2  -9    1.45    6.41
  13   2  -9   -0.00    6.00
 -13  -2   9    5.18    6.12
 -13   2  10    2.05    5.39
  13  -2 -10   -0.00    4.21
  13  -2 -10    2.50    5.58
  13   2 -10    3.65    5.89
 -13  -2  10   -0.00    5.42
 -13   2  11   29.17   10.49
  13  -2 -11    0.00    5.67
  13   2 -11    7.89    6.84
 -13  -2  11   12.87    8.39
 -13   2  12   -0.00    5.93
  13  -2 -12   -0.00    4.73
  13   2 -12   -0.00    5.16
 -13  -2  12    3.07    4.90
 -13   2  13    5.90    6.21
  13  -2 -13   10.61    7.85
  13   2 -13   -0.00    5.82
 -13  -2  13    0.00    4.52
 -13   2  14   -0.00    5.82
  13  -2 -14    0.00    5.77
  13   2 -14    0.23    5.43
 -13  -2  14   -0.00    4.77
 -13   2  15    3.61    6.47
  13  -2 -15    9.21    7.16
  13   2 -15   11.48    8.04
 -13  -2  15    4.23    5.81
 -13   2  16    1.15    5.85
  13  -2 -16   -0.00    6.91
  13   2 -16    5.90    6.66
 -13  -2  16    3.92    6.81
 -13   2  17   11.55    7.91
  13  -2 -17   13.34    8.49
  13   2 -17    1.68    6.48
 -13  -2  17    6.26    6.96
 -13   2  18    6.88    7.83
  13   2 -18   -0.00    5.40
 -13  -2  18   -0.00    6.30
 -13   2  19   -0.00    6.85
  13  -2 -19   -0.00    6.12
  13   2 -19    0.75    6.51
 -13  -2  19    0.00    5.85
 -13   2  20   -0.00    5.73
  13  -2 -20   -0.00    6.91
  13   2 -20    3.93    7.76
 -13  -2  20    3.52    6.54
 -13   2  21   12.23    8.58
  13  -2 -21    3.04    5.62
  13   2 -21   -0.00    5.64
 -13  -2  21    9.40    7.98
 -13   2  22   -0.00    7.37
  13   2 -22   -0.00    5.34
 -13  -2  22    6.68    6.43
 -13   2  23    3.63    6.88
  13   2 -23    0.00    6.04
 -13  -2  23   15.57    8.94
 -13   2  24    0.00    6.19
  13   2 -24   -0.00    5.15
 -13  -2  24   -0.00    5.97
  13   2 -25    0.48    6.67
 -13  -2  25   -0.00    5.71
  13   2 -26    9.50    8.32
 -13  -2  26    4.43    7.03
  13   2 -27   -0.00    6.89
  13   2 -28    2.73    6.48
  13  -3  -1    0.13    7.55
  13  -3  -1   -0.00    5.18
  13   3  -1    3.34    4.84
  13  -3  -2   -0.00    6.13
  13  -3  -2   -0.00    5.70
  13   3  -2    1.72    4.56
  13  -3  -3    0.00    6.29
  13  -3  -3   -0.00    5.26
  13   3  -3   -0.00    5.14
  13   3  -3    2.38    4.43
 -13   3   4    3.49    6.33
  13  -3  -4    3.29    5.21
  13  -3  -4    0.62    4.78
  13   3  -4   -0.00    4.76
  13   3  -4    0.00    4.47
 -13   3   5   -0.00    5.89
  13  -3  -5    3.73    6.73
  13  -3  -5    0.00    6.96
  13   3  -5   11.81    7.28
  13   3  -5   11.14    7.15
 -13  -3   5   13.56    7.54
  13  -3  -6    2.74    6.35
  13  -3  -6    4.74    6.80
  13   3  -6   12.95    6.48
  13   3  -6    0.00    5.54
 -13  -3   6   -0.00    5.29
 -13   3   7    5.03    6.44
  13  -3  -7    1.28    4.69
  13  -3  -7    0.00    6.11
  13   3  -7   -0.00    5.09
 -13  -3   7   -0.00    4.62
 -13   3   8   -0.00    7.28
  13  -3  -8   -0.00    6.29
  13  -3  -8   -0.00    6.56
  13   3  -8    3.76    5.01
 -13  -3   8   -0.00    5.21
 -13   3   9    9.64    7.91
  13  -3  -9    6.07    7.29
  13  -3  -9    9.81    7.81
  13   3  -9    5.93    5.87
 -13  -3   9    5.81    5.50
 -13   3  10    7.05    8.04
  13  -3 -10    0.31    5.01
  13  -3 -10    2.41    5.45
  13   3 -10    0.37    5.80
 -13  -3  10    0.00    5.78
 -13   3  11    1.55    5.03
  13  -3 -11   11.89    7.18
  13  -3 -11    4.60    6.73
  13   3 -11    2.27    6.15
 -13  -3  11    6.55    6.18
 -13   3  12    0.75    5.12
  13  -3 -12   -0.00    6.15
  13   3 -12    4.64    8.04
 -13  -3  12   -0.00    5.16
 -13   3  13    6.50    6.88
  13  -3 -13    5.73    6.13
  13   3 -13   -0.00    5.80
 -13  -3  13    9.44    6.03
 -13   3  14   13.80    8.18
  13  -3 -14    0.00    5.65
  13   3 -14    3.87    6.09
 -13  -3  14    1.73    5.56
 -13   3  15   21.51    9.90
  13  -3 -15    8.93    8.58
  13   3 -15   17.64    8.47
 -13  -3  15    3.35    6.01
 -13   3  16    2.88    6.28
  13  -3 -16   15.57    9.23
  13   3 -16    3.98    6.41
 -13  -3  16   -0.00    5.27
 -13   3  17    0.00    5.34
  13  -3 -17    0.59    5.75
  13   3 -17    8.39    7.28
 -13  -3  17    2.55    5.40
 -13   3  18   -0.00    4.92
  13  -3 -18   11.53    8.53
  13   3 -18    0.00    5.86
 -13  -3  18   -0.00    6.44
 -13   3  19    0.00    6.06
  13  -3 -19    8.64    7.50
  13   3 -19   -0.00    6.54
 -13  -3  19   15.03    9.00
 -13   3  20    0.00    7.43
  13   3 -20    5.15    5.64
 -13  -3  20    1.39    5.76
 -13   3  21    0.00    6.15
  13   3 -21   -0.00    5.50
 -13  -3  21   -0.00    6.36
 -13   3  22   -0.00    7.24
  13   3 -22    0.43    6.79
 -13  -3  22    2.45    5.69
 -13   3  23   -0.00    5.49
  13   3 -23    0.00    8.59
 -13  -3  23    8.27    7.31
  13   3 -24   -0.00    5.42
 -13  -3  24   -0.00    5.72
  13   3 -25    1.40    6.26
 -13  -3  25    4.21    7.36
  13   3 -26    0.00    4.96
 -13  -3  26   -0.00    5.56
  13   3 -27   -0.00    5.39
  13   3 -28    2.43    5.22
  13   3 -29    0.21    5.92
  13  -4  -1    0.79    6.53
  13  -4  -1    2.99    6.80
  13   4  -1    7.57    6.05
  13  -4  -2    2.46    6.17
  13  -4  -2   -0.00    6.08
  13   4  -2   -0.00    5.02
  13  -4  -3    0.00    6.02
  13  -4  -3    3.54    6.84
  13   4  -3    5.13    5.02
  13  -4  -4   -0.00    6.91
  13  -4  -4    0.00    6.05
  13   4  -4    7.39    7.03
 -13   4   5    0.00    5.75
  13  -4  -5   -0.00    5.85
  13  -4  -5    4.41    6.08
  13   4  -5   -0.00    4.59
 -13   4   6    8.97    6.34
  13  -4  -6    4.86    7.42
  13  -4  -6    4.50    6.71
  13   4  -6    3.43    5.13
 -13   4   7   23.69   10.14
  13  -4  -7   15.91    8.48
  13  -4  -7   13.25    8.95
  13   4  -7   12.91    7.24
 -13   4   8    5.59    7.61
  13  -4  -8    4.92    7.09
  13  -4  -8   -0.00    6.27
  13   4  -8    0.00    5.65
 -13   4   9   10.36    7.42
  13  -4  -9   -0.00    6.46
  13  -4  -9    0.00    4.87
 -13   4  10    3.61    6.54
  13  -4 -10    0.00    6.73
  13  -4 -10   -0.00    5.67
  13   4 -10    1.19    4.37
 -13  -4  10   -0.00    5.46
 -13   4  11   15.97    8.91
  13  -4 -11   22.31    8.88
  13  -4 -11   11.92    8.10
  13   4 -11    4.16    5.63
 -13  -4  11   14.50    7.62
 -13   4  12    0.77    6.43
  13  -4 -12    5.67    7.17
  13  -4 -12   19.90    9.35
  13   4 -12    6.23    5.78
 -13  -4  12    4.80    6.65
 -13   4  13    0.50    6.25
  13  -4 -13    8.55    7.69
  13  -4 -13    6.65    7.39
  13   4 -13   11.70    7.71
 -13  -4  13   10.56    6.60
 -13   4  14    5.08    6.73
  13  -4 -14   -0.00    5.37
  13   4 -14   -0.00    5.93
 -13  -4  14   -0.00    5.33
 -13   4  15   -0.00    6.16
  13  -4 -15   -0.00    5.02
  13   4 -15    0.94    5.30
 -13  -4  15   -0.00    6.24
 -13   4  16    4.27    6.33
  13  -4 -16    5.03    6.83
  13   4 -16   -0.00    7.43
 -13  -4  16    9.63    6.83
 -13   4  17   -0.00    6.18
  13   4 -17   -0.00    6.70
 -13  -4  17    2.19    6.23
 -13   4  18    2.61    6.93
  13   4 -18    1.41    4.48
 -13  -4  18    2.58    4.82
 -13   4  19   -0.00    7.07
  13   4 -19   -0.00    6.32
 -13  -4  19    1.73    5.27
 -13   4  20   -0.00    6.45
  13   4 -20    7.27    6.99
 -13  -4  20    0.22    5.96
 -13   4  21    0.00    5.98
  13   4 -21   -0.00    5.38
 -13  -4  21   -0.00    6.78
 -13   4  22   13.18    8.25
  13   4 -22    2.90    6.38
 -13  -4  22    1.42    5.85
  13   4 -23    0.00    5.43
 -13  -4  23   -0.00    7.09
  13   4 -24    4.04    6.45
 -13  -4  24    0.07    4.96
  13   4 -25    3.51    6.32
 -13  -4  25    5.61    6.76
  13   4 -26   -0.00    5.39
 -13  -4  26   -0.00    5.88
  13   4 -27    8.21    7.66
  13  -5  -1    2.86    6.26
  13  -5  -1    4.48    7.09
  13   5  -1    5.86    5.49
  13  -5  -2   -0.00    6.02
  13  -5  -2   -0.00    5.41
  13   5  -2    2.49    4.54
  13  -5  -3    0.34    5.16
  13  -5  -3    5.10    6.38
  13   5  -3    0.00    5.74
  13  -5  -4    6.28    7.09
  13  -5  -4    1.21    5.74
  13   5  -4    0.00    5.06
  13  -5  -5    8.05    7.71
  13  -5  -5    4.07    6.93
  13   5  -5    2.31    4.78
 -13   5   6   -0.00    5.72
  13  -5  -6   -0.00    6.09
  13  -5  -6    6.79    7.56
  13   5  -6   -0.00    4.39
 -13   5   7    0.00    6.76
  13  -5  -7   -0.00    5.25
  13  -5  -7    3.00    6.98
  13   5  -7    5.70    6.43
 -13   5   8    0.00    6.35
  13  -5  -8    5.70    6.91
  13  -5  -8    2.50    5.72
  13   5  -8    1.04    5.45
 -13   5   9   11.06    8.41
  13  -5  -9    5.67    6.52
  13  -5  -9    2.18    7.11
  13   5  -9    4.53    6.17
 -13   5  10    0.00    7.70
  13  -5 -10    9.57    7.94
  13  -5 -10    7.72    8.09
  13   5 -10    0.00    5.82
 -13   5  11    3.56    6.96
  13  -5 -11    0.00    6.61
  13  -5 -11    6.46    7.87
  13   5 -11    0.65    5.79
 -13   5  12    1.39    6.00
  13  -5 -12   -0.00    5.82
  13  -5 -12   -0.00    6.56
  13   5 -12   -0.00    4.46
 -13   5  13    1.57    4.40
  13  -5 -13   -0.00    6.21
  13  -5 -13   -0.00    5.62
  13   5 -13   -0.00    5.80
 -13   5  14    7.30    8.42
  13  -5 -14    1.32    6.24
  13   5 -14    4.98    5.90
 -13   5  15   10.66    8.05
  13   5 -15    0.17    4.74
 -13   5  16    4.50    7.11
  13   5 -16    4.36    5.08
 -13  -5  16    0.00    5.25
 -13   5  17    5.56    5.88
  13   5 -17    1.43    5.03
 -13  -5  17    1.76    6.72
 -13   5  18    4.01    6.43
  13   5 -18    8.08    6.58
 -13  -5  18    2.93    6.38
 -13   5  19    6.76    6.86
  13   5 -19    1.90    6.52
 -13  -5  19    0.43    5.42
 -13   5  20    0.00    6.26
  13   5 -20    1.22    4.43
 -13  -5  20    2.31    5.55
 -13   5  21    0.00    7.66
  13   5 -21   -0.00    5.66
 -13  -5  21    3.72    6.17
  13   5 -22    0.04    5.00
 -13  -5  22   -0.00    5.38
  13   5 -23    0.12    6.12
 -13  -5  23    1.71    5.74
  13   5 -24    1.53    6.69
 -13  -5  24    9.06    7.56
 -13  -5  25    3.44    6.73
 -13  -5  26   -0.00    6.75
  13  -6  -1   -0.00    6.03
  13   6  -1    6.94    5.37
  13  -6  -2    0.00    5.13
  13  -6  -2    0.65    6.29
  13   6  -2    3.70    5.23
  13  -6  -3    0.00    6.35
  13  -6  -3    3.91    7.18
  13   6  -3    0.89    4.19
  13  -6  -4    3.27    6.61
  13  -6  -4   -0.00    5.70
  13   6  -4    3.14    5.48
  13  -6  -5    3.01    5.27
  13  -6  -5   -0.00    5.98
  13   6  -5   -0.00    5.06
  13  -6  -6   -0.00    5.24
  13  -6  -6    0.00    7.04
  13   6  -6    9.80    6.46
  13  -6  -7    5.19    6.77
  13  -6  -7    8.75    7.96
  13   6  -7    3.17    4.73
 -13   6   8   13.34    9.35
  13  -6  -8    7.87    8.00
  13  -6  -8   -0.00    7.93
  13   6  -8    0.80    4.70
 -13   6   9   -0.00    6.29
  13  -6  -9   -0.00    6.08
  13  -6  -9    5.47    6.93
  13   6  -9    3.69    4.64
 -13   6  10    4.25    7.33
  13  -6 -10    1.03    5.63
  13   6 -10   -0.00    5.79
 -13   6  11    9.29    8.46
  13  -6 -11    5.47    7.56
  13   6 -11    3.54    5.61
 -13   6  12    0.30    5.85
  13  -6 -12    6.00    7.95
  13   6 -12    0.00    5.33
 -13   6  13    1.86    6.14
  13  -6 -13    4.33    7.09
  13   6 -13    4.47    5.60
 -13   6  14    0.20    5.96
  13  -6 -14    1.64    4.96
  13   6 -14   -0.00    5.80
 -13   6  15    6.56    9.12
  13  -6 -15    6.81    7.13
  13   6 -15    1.66    6.10
 -13   6  16   19.53   10.11
  13  -6 -16   -0.00    6.18
  13   6 -16    3.65    6.30
 -13   6  17    5.54    6.98
  13   6 -17   -0.00    5.52
 -13   6  18    0.00    6.03
  13   6 -18    2.45    7.22
 -13   6  19   11.17    8.60
  13   6 -19    2.68    5.24
  13   6 -20    0.67    6.40
  13   6 -21    4.49    6.23
 -13  -6  23    2.12    6.93
 -13  -6  24   -0.00    6.72
 -13  -6  25    0.00    5.23
 -13  -6  26    3.97    6.25
  13  -7  -1   -0.00    5.38
  13   7  -1    2.17    4.13
  13  -7  -2   -0.00    6.27
  13   7  -2   -0.00    4.74
  13  -7  -3    7.28    7.67
  13   7  -3   -0.00    4.53
  13  -7  -4    0.89    6.14
  13   7  -4   20.08    7.03
  13  -7  -5    4.89    6.91
  13   7  -5    6.22    5.59
  13  -7  -6    5.41    7.07
  13   7  -6   -0.00    4.98
  13  -7  -7    3.53    6.58
  13   7  -7    0.37    4.65
  13  -7  -8   -0.00    5.44
  13   7  -8    0.81    4.31
 -13   7   9    0.00    5.68
  13  -7  -9    0.00    6.19
  13   7  -9    2.55    5.62
 -13   7  10    5.70    6.92
  13  -7 -10    5.07    7.46
  13   7 -10    4.76    5.55
 -13   7  11   -0.00    6.67
  13  -7 -11   -0.00    7.93
  13   7 -11    0.09    4.41
 -13   7  12    0.04    5.71
  13  -7 -12   -0.00    7.03
  13   7 -12    0.36    4.37
 -13   7  13    4.39    6.37
  13  -7 -13    0.00    5.19
  13   7 -13    3.45    5.81
 -13   7  14    0.00    6.93
  13  -7 -14   -0.00    6.54
  13   7 -14    3.00    4.95
 -13   7  15   12.99    8.94
  13  -7 -15   -0.00    6.91
  13   7 -15    0.57    4.53
 -13   7  16    2.62    6.67
  13  -7 -16    1.89    6.08
  13   7 -16   -0.00    6.37
 -13   7  17    7.17    6.98
  13  -7 -17    2.22    5.19
  13   7 -17    5.03    6.03
 -13   7  18    3.69    6.61
  13  -7 -18    6.04    6.51
  13   7 -18   -0.00    4.39
  13  -8  -1   -0.00    6.58
  13   8  -1    4.70    4.49
  13  -8  -2    9.62    7.66
  13   8  -2    2.11    4.63
  13  -8  -3    1.27    5.84
  13   8  -3    1.52    4.42
  13  -8  -4    2.11    6.20
  13   8  -4    0.71    4.45
  13  -8  -5    2.34    7.26
  13   8  -5   10.31    5.93
  13  -8  -6    5.57    7.48
  13   8  -6    5.27    5.79
  13  -8  -7    4.64    7.43
  13   8  -7   -0.00    4.15
  13  -8  -8   -0.00    5.95
  13   8  -8   -0.00    4.47
  13  -8  -9    5.82    6.85
  13   8  -9    1.61    4.54
 -13   8  10   -0.00    6.12
  13  -8 -10    0.00    8.01
  13   8 -10    0.24    3.39
 -13   8  11    2.33    7.21
  13  -8 -11   -0.00    7.37
  13   8 -11    0.00    4.23
 -13   8  12   -0.00    6.73
  13  -8 -12   -0.00    7.66
  13   8 -12    8.82    6.89
 -13   8  13    6.60    7.65
  13  -8 -13   -0.00    7.21
  13   8 -13    2.77    5.44
 -13   8  14    6.06    6.52
  13  -8 -14   -0.00    5.36
  13   8 -14    7.01    6.39
 -13   8  15    2.07    6.62
  13  -8 -15    3.02    7.57
  13   8 -15    1.98    5.26
  13  -9  -1    3.90    7.11
  13   9  -1   -0.00    3.32
  13  -9  -2    0.63    5.70
  13   9  -2    0.00    4.05
  13  -9  -3    5.95    6.53
  13   9  -3    0.00    4.75
  13  -9  -4   10.40    7.02
  13   9  -4    7.94    5.78
  13  -9  -5    3.45    6.03
  13   9  -5   -0.00    4.09
  13  -9  -6    6.09    6.32
  13   9  -6    0.00    5.37
  13  -9  -7   -0.00    4.50
  13   9  -7    1.04    4.06
  13  -9  -8   -0.00    5.81
  13   9  -8    1.95    4.76
  13  -9  -9   -0.00    6.12
  13   9  -9    0.92    5.08
  13  -9 -10    0.00    5.85
  13   9 -10    2.17    4.21
  13  -9 -11    3.19    7.34
  13   9 -11   -0.00    5.59
  13   9 -12    2.84    4.56
  13 -10  -1   -0.00    7.15
  13  10  -1   -0.00    4.01
  13 -10  -2    6.16    7.84
  13  10  -2    2.65    4.04
  13 -10  -3   -0.00    5.74
  13  10  -3    0.00    3.69
  13 -10  -4   -0.00    7.11
  13  10  -4   -0.00    5.06
  13  10  -5    2.40    4.98
  13  10  -6    2.89    4.65
  13  10  -7    0.00    4.36
  13  11  -1    0.00    4.37
  13  11  -2   -0.00    4.78
 -12   0   1    0.00    5.63
  12   0  -1   -0.00    5.13
  12   0  -1   -0.00    5.55
 -12   0   2    2.35    5.16
  12   0  -2   15.82    7.60
  12   0  -2   16.80    7.82
 -12   0   3   -0.00    5.43
  12   0  -3   -0.00    4.41
  12   0  -3    1.20    4.88
 -12   0   4    5.55    6.27
  12   0  -4    0.57    5.02
  12   0  -4    7.76    6.37
 -12   0   5   -0.00    4.69
  12   0  -5    0.87    4.90
  12   0  -5    2.34    5.04
 -12   0   6   49.41   12.09
  12   0  -6   23.19    9.28
  12   0  -6   22.27    9.58
 -12   0   7    4.04    5.43
  12   0  -7    4.50    6.06
 -12   0   8    0.00    5.76
  12   0  -8    5.39    6.52
 -12   0   9   -0.00    5.51
  12   0  -9   -0.00    5.59
 -12   0  10   36.04   10.90
  12   0 -10   33.22   11.22
 -12   0  11    6.77    5.83
  12   0 -11   -0.00    5.68
 -12   0  12   13.11    7.28
  12   0 -12   30.75   10.55
 -12   0  13   -0.00    5.13
  12   0 -13    0.00    6.13
 -12   0  14    4.80    5.58
  12   0 -14   -0.00    5.44
 -12   0  15   -0.00    5.99
  12   0 -15   -0.00    4.78
 -12   0  16    3.79    6.42
  12   0 -16    6.84    7.68
  12   0 -17    0.00    5.82
 -12   0  18    7.19    6.33
  12   0 -18    0.00    6.86
 -12   0  19    7.58    7.78
  12   0 -19   -0.00    5.52
 -12   0  20    5.88    6.23
  12   0 -20    4.78    7.91
 -12   0  21   -0.00    5.77
  12   0 -21   -0.00    6.45
 -12   0  22   -0.00    6.33
  12   0 -22    7.90    8.80
 -12   0  23    5.58    7.18
 -12   0  24    0.00    5.44
  12   0 -24    0.71    5.34
 -12   0  25   -0.00    5.84
  12   0 -25    4.88    8.04
 -12   0  26    3.81    5.97
  12   0 -26    4.53    6.68
 -12   0  27    0.00    7.27
 -12   0  28    1.25    6.50
  12  -1  -1   -0.00    5.07
  12  -1  -1   -0.00    4.84
  12   1  -1   -0.00    5.36
  12   1  -1   -0.00    6.01
 -12  -1   1    0.35    5.10
 -12   1   2   29.47    9.54
  12  -1  -2   21.65    8.91
  12  -1  -2   11.66    7.64
  12   1  -2   20.83    8.09
  12   1  -2   31.68    9.70
 -12  -1   2   34.20   10.14
 -12   1   3    0.05    6.09
  12  -1  -3    1.38    5.08
  12  -1  -3    2.18    5.74
  12   1  -3    1.68    5.45
  12   1  -3    3.25    5.58
 -12  -1   3    7.45    5.67
 -12   1   4   35.43   11.06
  12  -1  -4   35.57   10.87
  12  -1  -4   22.38    9.78
  12   1  -4   61.45   12.54
  12   1  -4   35.42    9.99
 -12  -1   4   52.17   12.68
 -12   1   5   -0.00    5.89
  12  -1  -5   -0.00    5.26
  12  -1  -5   -0.00    4.80
  12   1  -5    4.48    6.15
  12   1  -5   13.03    7.15
 -12  -1   5    1.80    4.94
 -12   1   6   -0.00    5.50
  12  -1  -6    1.66    5.49
  12  -1  -6   -0.00    5.07
  12   1  -6    2.80    4.87
 -12  -1   6    3.60    5.46
 -12   1   7    5.41    6.29
  12  -1  -7    0.95    5.84
  12  -1  -7    3.30    5.82
  12   1  -7    4.01    5.15
 -12  -1   7   -0.00    5.37
 -12   1   8   43.59   12.19
  12  -1  -8   37.80   10.93
  12   1  -8   22.73    8.89
 -12  -1   8   12.98    7.83
 -12   1   9   -0.00    4.99
  12  -1  -9   -0.00    4.97
  12   1  -9    1.00    6.29
 -12  -1   9    0.00    5.09
 -12   1  10   12.98    7.59
  12  -1 -10    9.31    7.09
  12   1 -10   13.39    7.51
 -12  -1  10   14.04    8.14
 -12   1  11   -0.00    4.63
  12  -1 -11    6.14    7.29
  12   1 -11    4.71    5.85
 -12  -1  11    9.01    6.90
 -12   1  12    6.50    6.71
  12  -1 -12   -0.00    6.16
  12   1 -12    4.80    7.38
 -12  -1  12   11.26    6.73
 -12   1  13    5.02    5.77
  12  -1 -13    3.22    6.20
  12   1 -13   -0.00    5.88
 -12  -1  13    3.34    6.85
 -12   1  14   32.43   10.23
  12  -1 -14   22.82   10.17
  12   1 -14    7.44    7.65
 -12  -1  14   32.19   10.56
 -12   1  15    1.94    5.82
  12  -1 -15    0.45    6.73
  12   1 -15   -0.00    6.67
 -12  -1  15    3.45    7.05
 -12   1  16    6.66    7.36
  12  -1 -16    3.81    6.82
  12   1 -16   -0.00    5.36
 -12  -1  16   -0.00    5.41
 -12   1  17    0.00    5.40
  12  -1 -17   -0.00    6.83
  12   1 -17    1.31    5.80
 -12  -1  17   -0.00    6.88
 -12   1  18    1.17    4.99
  12  -1 -18    5.97    6.56
  12   1 -18    0.00    6.50
 -12  -1  18   33.15   10.56
 -12   1  19    0.34    6.04
  12  -1 -19   11.99    8.76
  12   1 -19    1.99    6.68
 -12  -1  19    0.25    5.63
 -12   1  20    6.83    6.81
  12  -1 -20    7.34    8.47
  12   1 -20    5.58    7.25
 -12  -1  20    9.13    6.75
 -12   1  21    4.84    7.38
  12  -1 -21   -0.00    6.29
  12   1 -21   -0.00    6.42
 -12  -1  21    0.00    6.08
 -12   1  22   -0.00    6.48
  12  -1 -22    0.10    6.68
  12   1 -22   -0.00    6.23
 -12  -1  22    3.25    6.07
 -12   1  23    1.22    6.03
  12  -1 -23    1.57    7.46
  12   1 -23    0.38    4.87
 -12  -1  23    1.58    5.41
 -12   1  24    0.00    5.95
  12  -1 -24   -0.00    8.64
  12   1 -24    3.98    6.52
 -12  -1  24    9.45    7.68
 -12   1  25   -0.00    6.73
  12   1 -25   -0.00    6.67
 -12  -1  25    0.98    6.31
 -12   1  26   -0.00    7.44
  12   1 -26   -0.00    6.56
 -12  -1  26    2.71    6.61
 -12   1  27   -0.00    7.63
  12   1 -27   -0.00    6.66
 -12  -1  27    0.71    6.23
 -12   1  28    5.02    7.54
 -12  -1  28    4.66    7.27
  12  -2  -1   -0.00    5.17
  12  -2  -1    4.86    7.12
  12   2  -1    4.58    6.08
  12   2  -1    2.94    5.18
 -12  -2   1    6.78    6.32
  12  -2  -2   21.89    8.76
  12  -2  -2   29.87   10.01
  12   2  -2   10.08    7.16
  12   2  -2   16.23    7.81
 -12  -2   2    8.35    6.71
 -12   2   3    6.20    5.97
  12  -2  -3   -0.00    6.56
  12  -2  -3    1.06    5.72
  12   2  -3    0.00    4.83
  12   2  -3   -0.00    4.17
 -12  -2   3    0.49    6.04
 -12   2   4    1.48    5.46
  12  -2  -4    4.84    7.08
  12  -2  -4   10.99    7.79
  12   2  -4    8.08    6.39
  12   2  -4    2.59    4.77
 -12  -2   4    0.00    5.51
 -12   2   5   -0.00    5.77
  12  -2  -5   -0.00    5.32
  12  -2  -5    2.48    5.99
  12   2  -5    5.61    6.46
  12   2  -5    0.00    5.65
 -12  -2   5   -0.00    5.86
 -12   2   6   24.86    9.55
  12  -2  -6   34.37   10.34
  12  -2  -6   15.48    8.46
  12   2  -6   14.40    7.26
 -12  -2   6   41.68   10.81
 -12   2   7    7.31    7.71
  12  -2  -7   19.76    8.60
  12  -2  -7    0.00    6.51
  12   2  -7   13.96    7.42
 -12  -2   7   34.77    9.51
 -12   2   8   -0.00    6.19
  12  -2  -8    2.89    5.55
  12  -2  -8    0.00    5.34
  12   2  -8    1.01    6.77
 -12  -2   8    0.00    5.42
 -12   2   9    0.69    5.43
  12  -2  -9    3.07    5.46
  12   2  -9    5.23    5.65
 -12  -2   9   -0.00    5.96
 -12   2  10   12.03    7.80
  12  -2 -10    2.85    5.93
  12   2 -10   21.95    9.58
 -12  -2  10   16.59    7.56
 -12   2  11    8.08    6.62
  12  -2 -11    0.62    5.29
  12   2 -11    2.99    5.99
 -12  -2  11    0.00    5.21
 -12   2  12   13.90    8.13
  12  -2 -12    9.58    7.29
  12   2 -12    4.32    6.02
 -12  -2  12    9.55    7.40
 -12   2  13   -0.00    6.41
  12  -2 -13   -0.00    5.76
  12   2 -13    0.00    6.47
 -12  -2  13   -0.00    4.01
 -12   2  14    1.09    5.82
  12  -2 -14   -0.00    5.87
  12   2 -14    0.00    4.51
 -12  -2  14   -0.00    5.44
 -12   2  15   -0.00    6.11
  12  -2 -15    0.00    5.83
  12   2 -15    5.89    6.62
 -12  -2  15   -0.00    5.29
 -12   2  16   15.79    8.53
  12  -2 -16   15.98    9.06
  12   2 -16   14.55    8.59
 -12  -2  16   13.19    7.68
 -12   2  17   -0.00    6.20
  12  -2 -17   -0.00    6.57
  12   2 -17   -0.00    5.39
 -12  -2  17   -0.00    4.66
 -12   2  18    1.43    5.79
  12  -2 -18   -0.00    6.39
  12   2 -18   14.55    8.67
 -12  -2  18    5.21    6.79
 -12   2  19   11.26    7.03
  12  -2 -19    0.26    5.53
  12   2 -19    0.50    5.06
 -12  -2  19    0.72    5.01
 -12   2  20    3.93    6.91
  12  -2 -20   -0.00    7.02
  12   2 -20   10.33    7.52
 -12  -2  20    0.23    4.84
 -12   2  21   10.81    7.25
  12  -2 -21    2.83    6.71
  12   2 -21    5.20    7.23
 -12  -2  21    4.96    7.19
 -12   2  22    7.80    8.18
  12  -2 -22    4.20    7.76
  12   2 -22   -0.00    5.92
 -12  -2  22    0.15    6.49
 -12   2  23    0.00    5.22
  12   2 -23   -0.00    5.39
 -12  -2  23   -0.00    4.95
 -12   2  24    0.72    5.94
  12   2 -24    0.00    5.62
 -12  -2  24    1.43    6.23
 -12   2  25    0.27    6.94
  12   2 -25   -0.00    5.57
 -12  -2  25    3.68    5.49
 -12   2  26   -0.00    5.73
  12   2 -26   -0.00    6.53
 -12  -2  26    6.69    7.28
 -12   2  27    0.00    7.27
  12   2 -27    7.32    7.68
 -12  -2  27    4.88    6.39
  12   2 -28   -0.00    6.58
 -12  -2  28   -0.00    5.32
  12   2 -29   -0.00    5.98
  12  -3  -1   -0.00    5.78
  12  -3  -1   -0.00    6.21
  12   3  -1   -0.00    5.35
  12  -3  -2   12.81    8.00
  12  -3  -2   14.38    8.27
  12   3  -2   17.64    7.57
  12   3  -2   18.21    7.48
 -12   3   3    9.10    6.67
  12  -3  -3    1.10    5.25
  12  -3  -3    6.70    6.63
  12   3  -3   11.49    6.39
  12   3  -3    7.25    5.93
 -12  -3   3    0.00    5.10
 -12   3   4    6.81    7.92
  12  -3  -4   17.37    8.41
  12  -3  -4   29.42   10.16
  12   3  -4   17.31    6.97
  12   3  -4   24.88    8.37
 -12  -3   4   15.05    7.24
 -12   3   5    7.03    6.37
  12  -3  -5    0.00    6.08
  12  -3  -5    0.00    6.99
  12   3  -5   -0.00    5.72
 -12  -3   5    2.68    5.36
 -12   3   6    2.28    5.47
  12  -3  -6   -0.00    5.40
  12  -3  -6   -0.00    5.88
  12   3  -6    0.18    4.71
 -12  -3   6   -0.00    4.27
 -12   3   7    2.90    6.60
  12  -3  -7    4.27    6.58
  12  -3  -7   -0.00    6.12
  12   3  -7   11.38    6.31
 -12  -3   7    5.12    5.85
 -12   3   8   23.12    9.94
  12  -3  -8   11.37    7.61
  12  -3  -8   11.00    8.27
  12   3  -8   13.38    7.73
 -12  -3   8   17.10    7.94
 -12   3   9    1.12    4.94
  12  -3  -9   13.30    8.21
  12  -3  -9   12.76    7.38
  12   3  -9    9.05    7.16
 -12  -3   9   10.11    6.78
 -12   3  10   11.63    7.86
  12  -3 -10    2.90    4.47
  12  -3 -10   14.77    8.95
  12   3 -10   11.03    7.30
 -12  -3  10   22.06    9.09
 -12   3  11    1.90    5.56
  12  -3 -11   -0.00    5.36
  12   3 -11   -0.00    6.17
 -12  -3  11    0.12    3.58
 -12   3  12    4.71    6.57
  12  -3 -12    5.73    6.87
  12   3 -12   16.18    7.51
 -12  -3  12   18.75    8.40
 -12   3  13   -0.00    6.97
  12  -3 -13    1.45    6.31
  12   3 -13   -0.00    6.50
 -12  -3  13    2.62    5.79
 -12   3  14   13.26    7.60
  12  -3 -14    7.97    7.93
  12   3 -14   18.29    8.90
 -12  -3  14   21.06    8.48
 -12   3  15    3.18    6.37
  12  -3 -15   -0.00    5.46
  12   3 -15    4.17    5.89
 -12  -3  15   10.50    7.01
 -12   3  16   -0.00    5.69
  12  -3 -16   -0.00    5.31
  12   3 -16   -0.00    5.82
 -12  -3  16    3.85    5.28
 -12   3  17   10.21    8.06
  12  -3 -17    9.96    7.58
  12   3 -17   -0.00    4.88
 -12  -3  17   -0.00    5.34
 -12   3  18    7.41    7.39
  12  -3 -18   -0.00    6.63
  12   3 -18   -0.00    6.50
 -12  -3  18   -0.00    5.77
 -12   3  19    8.68    7.56
  12  -3 -19    4.83    7.47
  12   3 -19    0.00    5.28
 -12  -3  19    9.36    6.35
 -12   3  20    7.09    7.09
  12  -3 -20    0.01    5.60
  12   3 -20    0.00    4.39
 -12  -3  20    1.68    5.78
 -12   3  21    3.88    5.89
  12   3 -21   -0.00    4.45
 -12  -3  21   -0.00    5.58
 -12   3  22    2.22    6.39
  12   3 -22    2.98    6.32
 -12  -3  22   -0.00    4.97
 -12   3  23    0.00    6.48
  12   3 -23   13.58    7.87
 -12  -3  23    1.81    6.65
 -12   3  24    7.82    7.96
  12   3 -24   24.00    9.75
 -12  -3  24   26.81    9.99
 -12   3  25    0.00    7.31
  12   3 -25    5.80    6.92
 -12  -3  25   -0.00    6.49
 -12   3  26    2.15    5.77
  12   3 -26   -0.00    6.44
 -12  -3  26   -0.00    5.72
  12   3 -27    7.89    6.95
 -12  -3  27    7.82    6.62
  12   3 -28    5.15    7.19
 -12  -3  28    3.49    6.34
  12   3 -29    1.49    6.53
  12   3 -30   -0.00    8.60
  12  -4  -1    7.44    8.28
  12  -4  -1    3.42    5.51
  12   4  -1    6.30    6.40
  12  -4  -2    8.00    7.73
  12  -4  -2    0.00    6.30
  12   4  -2    4.43    5.84
  12  -4  -3   -0.00    5.76
  12  -4  -3    3.50    6.45
  12   4  -3    2.47    5.46
 -12   4   4    2.86    5.10
  12  -4  -4    0.00    3.96
  12  -4  -4   -0.00    5.62
  12   4  -4    0.26    4.95
  12   4  -4   -0.00    5.39
 -12   4   5    1.85    6.24
  12  -4  -5    0.00    5.99
  12  -4  -5   -0.00    6.11
  12   4  -5   -0.00    5.38
 -12  -4   5    3.61    5.21
 -12   4   6   16.00    8.13
  12  -4  -6   19.46    9.07
  12  -4  -6   14.84    8.95
  12   4  -6   12.56    7.14
 -12  -4   6   16.54    7.74
 -12   4   7    0.00    7.79
  12  -4  -7   27.89   10.17
  12  -4  -7    8.02    7.66
  12   4  -7    5.03    6.72
 -12  -4   7    6.45    5.81
 -12   4   8    4.91    6.74
  12  -4  -8    0.00    5.92
  12  -4  -8   -0.00    5.83
  12   4  -8    6.43    5.44
 -12  -4   8    9.68    6.17
 -12   4   9   -0.00    6.24
  12  -4  -9   -0.00    6.15
  12  -4  -9   -0.00    5.78
  12   4  -9   -0.00    4.61
 -12  -4   9    3.91    5.11
 -12   4  10   15.30    8.40
  12  -4 -10   22.78    9.45
  12  -4 -10   20.49    9.70
  12   4 -10    7.85    6.00
 -12  -4  10    2.13    6.02
 -12   4  11   -0.00    5.95
  12  -4 -11    6.99    7.65
  12  -4 -11    4.49    7.63
  12   4 -11    6.61    5.72
 -12  -4  11    7.31    5.59
 -12   4  12   18.69    9.17
  12  -4 -12    9.53    8.28
  12   4 -12   15.82    7.50
 -12  -4  12   11.58    7.56
 -12   4  13    0.00    6.72
  12  -4 -13   -0.00    3.72
  12   4 -13    0.63    5.57
 -12  -4  13    3.92    6.32
 -12   4  14   -0.00    5.52
  12  -4 -14   -0.00    5.48
  12   4 -14   -0.00    5.00
 -12  -4  14    0.00    5.66
 -12   4  15   -0.00    5.99
  12  -4 -15    0.00    6.53
  12   4 -15    0.00    4.87
 -12  -4  15    2.43    5.93
 -12   4  16   10.36    7.15
  12  -4 -16    8.30    7.43
  12   4 -16    1.32    6.54
 -12  -4  16   10.31    6.89
 -12   4  17    8.16    8.06
  12  -4 -17    3.13    7.12
  12   4 -17    4.62    6.43
 -12  -4  17   12.49    7.50
 -12   4  18    5.21    6.50
  12   4 -18   -0.00    4.71
 -12  -4  18    4.63    6.08
 -12   4  19   -0.00    6.54
  12   4 -19    3.44    6.08
 -12  -4  19   -0.00    5.35
 -12   4  20    7.57    7.02
  12   4 -20    5.21    6.72
 -12  -4  20    3.70    5.75
 -12   4  21   18.63    9.75
  12   4 -21    0.49    6.14
 -12  -4  21    0.00    6.01
 -12   4  22    6.19    6.27
  12   4 -22   17.14    8.05
 -12  -4  22   -0.00    5.30
 -12   4  23   -0.00    5.87
  12   4 -23    0.00    6.62
 -12  -4  23   -0.00    4.69
 -12   4  24    0.99    5.62
  12   4 -24    0.00    6.09
 -12  -4  24    0.83    5.97
 -12   4  25   -0.00    6.97
  12   4 -25   -0.00    6.83
 -12  -4  25    0.00    5.82
 -12   4  26   15.33    9.45
  12   4 -26    7.19    7.03
 -12  -4  26    3.44    5.84
  12   4 -27   -0.00    6.96
 -12  -4  27    0.00    6.08
  12   4 -28    6.54    7.75
 -12  -4  28   -0.00    6.55
  12   4 -29    3.73    6.81
  12   4 -30    0.90    5.89
  12   4 -31   -0.00    5.34
  12  -5  -1    0.03    5.65
  12  -5  -1    0.65    6.00
  12   5  -1   -0.00    4.93
  12  -5  -2    2.23    6.68
  12  -5  -2   -0.00    5.84
  12   5  -2    3.21    5.07
  12  -5  -3    4.90    6.85
  12  -5  -3   -0.00    6.51
  12   5  -3    0.06    5.43
  12  -5  -4   11.13    7.40
  12  -5  -4    5.39    8.01
  12   5  -4    4.85    5.72
 -12   5   5    0.00    6.79
  12  -5  -5    6.70    6.26
  12  -5  -5   -0.00    5.63
  12   5  -5    1.08    4.97
 -12   5   6   -0.00    7.24
  12  -5  -6    0.59    6.05
  12  -5  -6   -0.00    6.32
  12   5  -6   -0.00    5.41
 -12   5   7    0.00    6.19
  12  -5  -7   16.26    8.63
  12  -5  -7   -0.00    5.99
  12   5  -7    0.00    5.73
 -12   5   8   21.06    9.71
  12  -5  -8    4.48    6.76
  12  -5  -8   15.74    9.56
  12   5  -8    5.48    5.23
 -12   5   9    3.71    7.80
  12  -5  -9    3.10    6.55
  12  -5  -9   13.83    8.53
  12   5  -9    8.31    5.64
 -12   5  10   15.78    8.47
  12  -5 -10   -0.00    7.15
  12  -5 -10    1.85    6.07
  12   5 -10    6.34    6.40
 -12  -5  10   -0.00    5.21
 -12   5  11    0.80    6.68
  12  -5 -11   -0.00    6.22
  12  -5 -11   -0.00    5.66
  12   5 -11   -0.00    5.94
 -12  -5  11   -0.00    5.39
 -12   5  12    5.74    6.52
  12  -5 -12   -0.00    5.60
  12  -5 -12    3.02    6.22
  12   5 -12    2.21    6.66
 -12  -5  12   -0.00    4.98
 -12   5  13   20.68    9.60
  12  -5 -13   17.73    9.28
  12   5 -13    7.69    6.88
 -12  -5  13   14.82    7.90
 -12   5  14    9.08    6.83
  12  -5 -14    0.64    6.62
  12   5 -14   14.83    7.26
 -12  -5  14   13.55    8.10
  12   5 -15   -0.00    5.94
 -12  -5  15   -0.00    3.85
 -12   5  16    0.00    5.51
  12   5 -16   -0.00    6.25
 -12  -5  16    1.86    5.41
 -12   5  17    9.65    8.21
  12   5 -17    2.70    6.37
 -12  -5  17   -0.00    3.69
 -12   5  18    0.30    6.11
  12   5 -18    8.87    7.27
 -12  -5  18    2.88    6.40
 -12   5  19    2.88    4.89
  12   5 -19   -0.00    5.90
 -12  -5  19    3.85    6.51
 -12   5  20   -0.00    7.46
  12   5 -20    4.58    5.93
 -12  -5  20    6.11    5.65
 -12   5  21    0.84    4.77
  12   5 -21   -0.00    5.71
 -12  -5  21   10.76    7.65
 -12   5  22   -0.00    6.26
  12   5 -22    0.00    5.74
 -12  -5  22    0.00    4.91
 -12   5  23   -0.00    5.72
  12   5 -23   -0.00    5.63
 -12  -5  23    5.85    6.40
 -12   5  24    3.84    8.03
  12   5 -24    2.39    6.24
 -12  -5  24    7.22    6.96
 -12   5  25    3.89    7.33
  12   5 -25    0.00    6.60
 -12  -5  25    0.00    5.44
  12   5 -26    0.00    6.47
 -12  -5  26   -0.00    5.06
  12   5 -27    0.00    7.00
 -12  -5  27   -0.00    4.38
  12   5 -28   -0.00    5.93
 -12  -5  28    3.91    6.04
  12   5 -29    3.00    6.18
  12  -6  -1   12.34    8.20
  12   6  -1    0.00    4.31
  12  -6  -2    1.99    5.54
  12  -6  -2    7.78    7.68
  12   6  -2    1.65    4.31
  12  -6  -3    2.13    5.77
  12  -6  -3   -0.00    4.23
  12   6  -3   -0.00    4.47
  12  -6  -4   -0.00    6.87
  12  -6  -4   -0.00    6.03
  12   6  -4    1.75    5.02
  12  -6  -5   15.67    9.25
  12  -6  -5   24.16   10.04
  12   6  -5   15.21    7.09
  12  -6  -6    6.89    8.30
  12  -6  -6    7.90    7.35
  12   6  -6   14.23    6.39
 -12   6   7   11.61    7.72
  12  -6  -7    5.30    7.20
  12  -6  -7    3.48    6.85
  12   6  -7   12.13    6.86
 -12   6   8    7.82    8.05
  12  -6  -8    0.00    6.00
  12  -6  -8   -0.00    5.97
  12   6  -8   -0.00    5.15
 -12   6   9   -0.00    5.53
  12  -6  -9   -0.00    6.43
  12  -6  -9    3.07    6.08
  12   6  -9    5.22    5.44
 -12   6  10    4.85    6.35
  12  -6 -10   -0.00    7.25
  12  -6 -10    7.21    7.98
  12   6 -10   -0.00    3.44
 -12   6  11   17.86    9.10
  12  -6 -11   22.56    9.47
  12  -6 -11   17.05    9.32
  12   6 -11   14.13    7.10
 -12   6  12    0.00    7.76
  12  -6 -12    9.43    7.54
  12   6 -12   17.36    7.82
 -12   6  13   -0.00    7.11
  12  -6 -13   -0.00    7.07
  12   6 -13    0.02    5.80
 -12   6  14   -0.00    5.58
  12  -6 -14    3.72    5.78
  12   6 -14    0.92    5.52
 -12   6  15    9.20    8.17
  12   6 -15    0.69    4.64
 -12   6  16    4.09    6.18
  12   6 -16    0.00    4.84
 -12  -6  16    7.33    6.32
 -12   6  17    9.76    8.58
  12   6 -17    8.04    6.03
 -12  -6  17    1.94    4.81
 -12   6  18   -0.00    6.34
  12   6 -18    6.88    6.50
 -12  -6  18    0.00    4.19
 -12   6  19   -0.00    7.52
  12   6 -19    0.71    5.71
 -12  -6  19   -0.00    5.01
 -12   6  20    2.28    6.26
  12   6 -20    0.00    5.23
 -12  -6  20   -0.00    4.83
 -12   6  21    4.89    7.37
  12   6 -21    0.00    5.15
 -12  -6  21    0.59    5.90
 -12   6  22    0.46    3.76
  12   6 -22    0.52    7.12
 -12  -6  22    3.45    6.31
 -12   6  23   -0.00    7.04
  12   6 -23    1.32    6.73
 -12  -6  23    0.97    5.36
  12   6 -24    4.94    6.09
 -12  -6  24   -0.00    4.53
  12   6 -25    0.00    6.71
 -12  -6  25   -0.00    5.93
  12   6 -26   -0.00    6.63
 -12  -6  26    2.00    5.80
  12   6 -27    0.31    6.31
 -12  -6  27    3.74    6.80
 -12  -6  28   -0.00    5.68
  12  -7  -1    5.92    7.10
  12   7  -1    9.57    5.82
  12  -7  -2    2.66    6.27
  12   7  -2    1.61    3.82
  12  -7  -3    3.96    6.17
  12  -7  -3    7.55    7.37
  12   7  -3   14.06    6.17
  12  -7  -4   -0.00    6.58
  12  -7  -4    3.76    6.72
  12   7  -4   -0.00    4.59
  12  -7  -5    5.33    5.77
  12  -7  -5   -0.00    5.47
  12   7  -5    0.84    3.90
  12  -7  -6    0.00    6.17
  12  -7  -6    3.00    7.55
  12   7  -6   -0.00    4.95
  12  -7  -7    2.75    8.22
  12   7  -7    9.16    6.09
 -12   7   8   -0.00    6.60
  12  -7  -8   -0.00    4.39
  12   7  -8    4.15    5.31
 -12   7   9   11.56    9.09
  12  -7  -9    8.42    7.90
  12   7  -9   12.40    6.84
 -12   7  10    0.00    5.76
  12  -7 -10    0.00    6.63
  12   7 -10    4.70    6.09
 -12   7  11   -0.00    6.83
  12  -7 -11   -0.00    6.31
  12   7 -11    4.53    4.64
 -12   7  12   -0.00    5.43
  12  -7 -12    7.04    7.44
  12   7 -12    2.41    4.48
 -12   7  13    0.80    6.68
  12  -7 -13    1.60    5.77
  12   7 -13    1.10    4.56
 -12   7  14    0.00    7.58
  12  -7 -14    1.96    5.91
  12   7 -14    0.00    5.77
 -12   7  15    0.00    8.34
  12  -7 -15    0.00    6.79
  12   7 -15    5.62    6.55
 -12   7  16    2.94    6.02
  12  -7 -16   -0.00    6.48
  12   7 -16   -0.00    4.60
 -12   7  17    0.00    6.40
  12   7 -17    4.31    5.42
 -12   7  18    5.81    6.95
  12   7 -18    4.13    5.09
 -12   7  19    2.54    6.92
  12   7 -19   11.63    6.05
 -12   7  20   -0.00    6.63
  12   7 -20   -0.00    5.07
 -12   7  21    0.29    7.82
  12   7 -21    0.48    5.46
 -12   7  22   -0.00    6.07
  12   7 -22   -0.00    5.65
  12   7 -23    1.47    6.46
 -12  -7  23    2.99    6.02
  12   7 -24    2.16    5.52
 -12  -7  24    8.65    8.28
 -12  -7  25    0.00    5.43
 -12  -7  26    2.53    6.39
 -12  -7  27    1.88    6.97
 -12  -7  28    1.72    5.73
  12  -8  -1   10.67    7.48
  12   8  -1   12.22    5.99
  12  -8  -2    0.00    7.07
  12   8  -2    4.96    5.10
  12  -8  -3    0.38    5.87
  12   8  -3    1.12    4.51
  12  -8  -4   -0.00    6.53
  12   8  -4    0.00    4.27
  12  -8  -5    4.95    8.15
  12   8  -5   10.08    5.81
  12  -8  -6   -0.00    6.42
  12   8  -6   -0.00    4.00
  12  -8  -7    7.00    8.25
  12   8  -7    7.11    5.65
  12  -8  -8   -0.00    6.67
  12   8  -8   -0.00    4.34
 -12   8   9    8.78    7.78
  12  -8  -9    0.00    5.64
  12   8  -9    0.00    5.23
 -12   8  10   -0.00    7.06
  12  -8 -10   -0.00    6.11
  12   8 -10   -0.00    4.70
 -12   8  11    9.69    7.83
  12  -8 -11   -0.00    7.25
  12   8 -11    9.91    6.18
 -12   8  12   -0.00    6.16
  12  -8 -12    0.49    5.76
  12   8 -12    0.00    6.34
 -12   8  13    8.19    6.89
  12  -8 -13   -0.00    7.77
  12   8 -13    4.45    5.00
 -12   8  14   -0.00    6.24
  12  -8 -14    0.24    5.93
  12   8 -14    6.56    4.93
 -12   8  15   -0.00    6.55
  12  -8 -15    1.60    5.73
  12   8 -15    2.77    5.18
 -12   8  16    0.00    7.14
  12  -8 -16    0.00    6.76
  12   8 -16    2.58    4.73
 -12   8  17   17.48    9.35
  12  -8 -17    7.07    6.23
  12   8 -17    2.86    4.66
 -12   8  18    2.89    6.51
  12  -8 -18    5.57    7.61
  12   8 -18    0.00    4.50
 -12   8  19    0.70    6.66
  12   8 -19    1.67    4.35
 -12   8  20   -0.00    5.78
  12   8 -20   -0.00    5.33
  12   8 -21   -0.00    5.59
  12  -9  -1   -0.00    4.52
  12   9  -1   -0.00    3.53
  12  -9  -2   -0.00    6.95
  12   9  -2   -0.00    4.08
  12  -9  -3    4.15    7.34
  12   9  -3    8.10    6.10
  12  -9  -4   -0.00    5.31
  12   9  -4   -0.00    4.31
  12  -9  -5    6.30    6.91
  12   9  -5    9.99    6.01
  12  -9  -6    3.02    7.33
  12   9  -6    0.00    4.64
  12  -9  -7    2.17    7.35
  12   9  -7    2.56    4.38
  12  -9  -8    0.65    6.97
  12   9  -8    2.99    5.19
  12  -9  -9   14.02    9.15
  12   9  -9   14.47    6.86
  12  -9 -10   -0.00    6.70
  12   9 -10    0.68    4.20
 -12   9  11    4.76    7.26
  12  -9 -11   -0.00    7.71
  12   9 -11   -0.00    3.46
 -12   9  12   -0.00    6.05
  12  -9 -12   -0.00    6.70
  12   9 -12    0.00    4.40
 -12   9  13    2.38    6.56
  12  -9 -13    3.86    8.65
  12   9 -13    6.46    5.57
 -12   9  14   -0.00    6.71
  12  -9 -14   -0.00    7.41
  12   9 -14   -0.00    4.41
 -12   9  15    5.68    6.54
  12  -9 -15    2.03    6.77
  12   9 -15    0.00    4.91
 -12   9  16    2.63    7.14
  12  -9 -16    0.00    7.22
  12   9 -16   -0.00    4.41
 -12   9  17   -0.00    6.22
  12  -9 -17    0.00    7.16
  12   9 -17   -0.00    5.01
 -12   9  18   -0.00    8.28
  12  -9 -18    1.70    8.09
  12   9 -18    0.00    5.30
  12 -10  -1    3.72    7.97
  12  10  -1    0.00    4.05
  12 -10  -2   -0.00    6.69
  12  10  -2   -0.00    4.34
  12 -10  -3    2.23    4.93
  12  10  -3    4.94    4.57
  12 -10  -4   -0.00    6.42
  12  10  -4    0.00    3.78
  12 -10  -5   -0.00    7.08
  12  10  -5    5.70    4.72
  12 -10  -6    0.03    5.98
  12  10  -6    2.37    4.87
  12 -10  -7   -0.00    7.23
  12  10  -7    2.51    4.67
  12 -10  -8    4.61    5.40
  12  10  -8    1.25    4.43
  12 -10  -9   -0.00    6.57
  12  10  -9    0.00    3.72
  12 -10 -10    3.50    6.45
  12  10 -10    1.60    4.05
  12 -10 -11    4.32    8.54
  12  10 -11    6.13    4.88
  12 -10 -12   10.84    7.37
  12  10 -12   -0.00    4.38
 -12  10  13    0.00    6.26
  12 -10 -13   -0.00    6.76
  12  10 -13   -0.00    4.51
 -12  10  14   -0.00    7.05
  12 -10 -14    1.52    6.56
  12  10 -14   -0.00    5.01
 -12  10  15    0.00    5.90
  12 -10 -15    0.00    6.24
  12  10 -15   -0.00    4.58
  12 -11  -1   -0.00    5.58
  12  11  -1    1.00    3.41
  12 -11  -2    1.84    8.29
  12  11  -2    0.22    3.44
  12 -11  -3   -0.00    6.28
  12  11  -3    1.25    4.11
  12 -11  -4    0.00    6.30
  12  11  -4    4.65    4.64
  12 -11  -5    2.72    6.21
  12  11  -5    2.70    4.26
  12 -11  -6    4.04    5.72
  12  11  -6    7.77    5.07
  12 -11  -7    1.65    6.40
  12  11  -7    5.72    4.18
  12 -11  -8    5.36    6.88
  12  11  -8    0.55    3.69
  12 -11  -9    3.38    8.03
  12  11  -9    5.37    4.87
  12 -11 -10    1.85    5.64
  12  11 -10    4.77    4.69
  12 -11 -11   -0.00    7.26
  12  11 -11    1.48    3.62
  12  12  -1    1.52    3.92
  12  12  -2   -0.00    4.00
  12  12  -3    0.29    4.38
  12  12  -4    0.93    4.10
  12  12  -5    0.00    4.20
  12  12  -6    1.73    3.60
  12  13  -1    2.10    4.04
 -11   0   1   85.42   15.72
  11   0  -1   78.19   15.20
  11   0  -1   70.17   14.42
 -11   0   2    5.87    6.18
  11   0  -2    3.79    5.88
  11   0  -2   -0.00    5.17
 -11   0   3   14.44    8.19
  11   0  -3   40.62   10.47
  11   0  -3   30.59    9.65
 -11   0   4    2.54    5.75
  11   0  -4    0.00    5.79
  11   0  -4    0.00    4.86
 -11   0   5  100.61   17.39
  11   0  -5  107.87   17.34
  11   0  -5   71.17   15.39
 -11   0   6    4.52    5.84
  11   0  -6    0.00    5.45
 -11   0   7    3.03    5.96
  11   0  -7   -0.00    4.84
 -11   0   8   -0.00    5.40
  11   0  -8   -0.00    5.25
 -11   0   9   22.95    8.83
  11   0  -9   31.10    9.58
 -11   0  10    3.87    5.86
  11   0 -10    1.90    6.27
 -11   0  11   35.35   10.49
  11   0 -11   22.99    9.73
 -11   0  12    2.42    4.73
  11   0 -12    0.00    4.83
 -11   0  13   -0.00    4.51
  11   0 -13    4.33    6.37
 -11   0  14    5.87    7.04
  11   0 -14   -0.00    6.13
 -11   0  15   14.95    8.87
  11   0 -15   25.45    9.91
 -11   0  16   -0.00    4.73
  11   0 -16    5.49    7.14
 -11   0  17    3.20    7.13
  11   0 -17   10.35    7.50
 -11   0  18   -0.00    5.53
  11   0 -18    8.89    7.20
 -11   0  19    8.99    7.78
  11   0 -19    3.17    6.59
 -11   0  20    0.00    5.96
  11   0 -20   -0.00    5.74
 -11   0  21    6.98    7.79
  11   0 -21   15.48    9.08
 -11   0  22    5.87    6.34
  11   0 -22   -0.00    6.61
 -11   0  23    3.65    5.96
  11   0 -23    0.17    6.00
 -11   0  24    2.31    5.37
  11   0 -24    1.13    6.08
 -11   0  25   -0.00    5.20
  11   0 -25    8.38    7.81
 -11   0  26    2.42    6.59
  11   0 -26    2.56    6.60
 -11   0  27    1.62    6.58
 -11   0  28   -0.00    6.05
 -11   0  29   -0.00    7.26
 -11   0  30    3.27    6.05
 -11   1   1   63.37   13.93
  11  -1  -1   63.73   14.15
  11  -1  -1   78.42   15.18
  11   1  -1   68.61   13.70
 -11   1   2    3.90    5.90
  11  -1  -2    0.00    4.03
  11  -1  -2   -0.00    4.75
  11   1  -2    0.50    4.85
 -11   1   3   24.24    9.21
  11  -1  -3   21.33    7.95
  11  -1  -3   43.00   10.65
  11   1  -3   23.98    9.05
  11   1  -3   23.71    8.34
 -11  -1   3   11.58    7.13
 -11   1   4   -0.00    5.00
  11  -1  -4   -0.00    4.85
  11  -1  -4   -0.00    5.03
  11   1  -4   -0.00    4.40
  11   1  -4    0.00    4.77
 -11  -1   4    0.82    5.20
 -11   1   5    1.02    4.89
  11  -1  -5    7.04    6.70
  11  -1  -5    0.68    5.20
  11   1  -5   -0.00    4.46
 -11  -1   5    1.09    4.60
 -11   1   6   -0.00    4.93
  11  -1  -6    7.10    6.67
  11  -1  -6    4.98    5.97
  11   1  -6    0.48    5.51
 -11  -1   6   -0.00    5.29
 -11   1   7   25.52   10.21
  11  -1  -7   34.36   10.04
  11   1  -7   38.26   10.82
 -11  -1   7   30.16    9.55
 -11   1   8    0.00    5.07
  11  -1  -8    5.77    6.91
  11   1  -8    1.46    5.79
 -11  -1   8   -0.00    6.02
 -11   1   9   19.93    8.94
  11  -1  -9   10.75    7.54
  11   1  -9    9.10    7.11
 -11  -1   9   23.13    8.36
 -11   1  10    1.51    5.36
  11  -1 -10   -0.00    5.55
  11   1 -10    1.40    6.44
 -11  -1  10    0.00    4.52
 -11   1  11    9.66    7.25
  11  -1 -11   14.60    8.49
  11   1 -11    6.64    6.56
 -11  -1  11   15.32    7.07
 -11   1  12    9.54    7.33
  11  -1 -12   -0.00    7.02
  11   1 -12    0.00    5.06
 -11  -1  12   -0.00    4.98
 -11   1  13   24.54    9.51
  11  -1 -13   17.18    8.41
  11   1 -13   21.84    9.03
 -11  -1  13   15.07    8.30
 -11   1  14    0.97    5.31
  11  -1 -14    7.72    7.87
  11   1 -14   -0.00    6.15
 -11  -1  14    0.83    5.28
 -11   1  15    4.19    5.37
  11  -1 -15    2.91    6.74
  11   1 -15   -0.00    5.44
 -11  -1  15    0.00    4.92
 -11   1  16    3.80    5.93
  11  -1 -16    0.79    4.85
  11   1 -16   -0.00    5.81
 -11  -1  16   -0.00    5.98
 -11   1  17   16.74    8.69
  11  -1 -17   29.02   10.47
  11   1 -17   13.91    8.66
 -11  -1  17   16.68    8.79
 -11   1  18    5.53    7.13
  11  -1 -18    9.74    7.40
  11   1 -18    1.23    5.68
 -11  -1  18   -0.00    5.57
 -11   1  19   10.06    8.25
  11  -1 -19    7.49    8.53
  11   1 -19    5.49    6.48
 -11  -1  19   -0.00    4.93
 -11   1  20    0.09    6.35
  11  -1 -20    6.70    7.66
  11   1 -20    0.35    5.08
 -11  -1  20    0.00    4.62
 -11   1  21    0.30    5.56
  11  -1 -21    1.76    5.59
  11   1 -21   -0.00    5.08
 -11  -1  21    3.13    6.05
 -11   1  22    9.25    6.78
  11  -1 -22    0.00    6.18
  11   1 -22   -0.00    6.49
 -11  -1  22    3.25    6.28
 -11   1  23   18.14   10.29
  11  -1 -23    6.11    8.17
  11   1 -23    8.85    7.29
 -11  -1  23   25.17    9.13
 -11   1  24    0.00    7.02
  11  -1 -24    1.10    5.84
  11   1 -24   -0.00    7.16
 -11  -1  24   -0.00    4.77
 -11   1  25    0.00    7.04
  11  -1 -25    3.40    7.11
  11   1 -25    5.87    7.34
 -11  -1  25    1.08    6.13
 -11   1  26    0.00    5.50
  11   1 -26   -0.00    6.43
 -11  -1  26    0.67    6.19
 -11   1  27    0.00    7.46
  11   1 -27   -0.00    6.19
 -11  -1  27   16.10    7.89
 -11   1  28    3.13    6.59
  11   1 -28    4.16    6.33
 -11  -1  28    0.00    6.25
 -11   1  29   -0.00    5.87
 -11  -1  29   -0.00    6.81
 -11   1  30    0.00    6.92
 -11  -1  30   -0.00    6.65
  11  -2  -1   29.55    9.94
  11  -2  -1    1.94    5.45
  11   2  -1   23.56    7.80
 -11   2   2   -0.00    6.20
  11  -2  -2    4.20    5.85
  11  -2  -2    0.15    4.65
  11   2  -2   -0.00    5.06
 -11   2   3    0.00    5.59
  11  -2  -3    5.72    7.15
  11  -2  -3    6.92    6.47
  11   2  -3   10.75    6.62
 -11   2   4    0.92    5.41
  11  -2  -4    4.39    6.33
  11  -2  -4    4.64    6.57
  11   2  -4    0.74    5.20
 -11   2   5   48.86   12.09
  11  -2  -5   21.79    9.13
  11  -2  -5   17.59    9.13
  11   2  -5   50.67   11.52
 -11   2   6    8.50    6.73
  11  -2  -6   21.92    8.02
  11  -2  -6    7.55    7.33
  11   2  -6   18.96    7.26
 -11  -2   6   11.31    7.08
 -11   2   7    8.70    8.40
  11  -2  -7   15.83    7.66
  11  -2  -7    7.62    6.85
  11   2  -7   -0.00    5.62
 -11  -2   7    9.71    6.42
 -11   2   8    6.52    6.92
  11  -2  -8    0.00    6.26
  11   2  -8    0.00    6.21
 -11  -2   8   13.25    6.12
 -11   2   9   14.85    7.77
  11  -2  -9   16.61    7.68
  11   2  -9   31.79   10.02
 -11  -2   9   22.38    8.40
 -11   2  10    3.59    5.47
  11  -2 -10    0.00    5.92
  11   2 -10   -0.00    6.29
 -11  -2  10    4.35    6.65
 -11   2  11   26.39    9.44
  11  -2 -11   19.26    9.15
  11   2 -11   15.86    7.88
 -11  -2  11   27.70    9.30
 -11   2  12    3.19    5.88
  11  -2 -12   -0.00    4.87
  11   2 -12    2.02    4.50
 -11  -2  12    5.70    5.98
 -11   2  13    2.79    5.61
  11  -2 -13    0.00    6.13
  11   2 -13    0.00    5.84
 -11  -2  13    0.83    4.68
 -11   2  14   -0.00    5.30
  11  -2 -14    2.64    6.03
  11   2 -14   -0.00    4.69
 -11  -2  14    3.51    5.73
 -11   2  15   23.02    9.18
  11  -2 -15   14.60    9.02
  11   2 -15   14.26    7.53
 -11  -2  15   31.98   10.27
 -11   2  16   -0.00    5.53
  11  -2 -16   -0.00    6.03
  11   2 -16   12.22    7.17
 -11  -2  16    0.00    5.47
 -11   2  17    8.90    7.10
  11  -2 -17    0.31    5.51
  11   2 -17    5.86    6.05
 -11  -2  17    4.61    6.39
 -11   2  18   -0.00    5.90
  11  -2 -18    3.50    6.37
  11   2 -18   -0.00    4.04
 -11  -2  18    1.14    5.61
 -11   2  19    0.00    6.48
  11  -2 -19    3.71    7.22
  11   2 -19    0.35    4.80
 -11  -2  19   15.96    7.37
 -11   2  20    1.07    5.77
  11  -2 -20    4.29    7.84
  11   2 -20    3.18    5.33
 -11  -2  20    3.32    6.22
 -11   2  21   19.88    8.66
  11  -2 -21    4.64    7.13
  11   2 -21   10.82    8.04
 -11  -2  21    0.00    5.88
 -11   2  22    2.99    5.30
  11  -2 -22   -0.00    6.34
  11   2 -22    0.41    5.20
 -11  -2  22    3.74    5.36
 -11   2  23   -0.00    6.49
  11  -2 -23   -0.00    7.83
  11   2 -23    8.36    7.57
 -11  -2  23    3.18    5.83
 -11   2  24    2.45    5.71
  11   2 -24   -0.00    6.25
 -11  -2  24   -0.00    5.58
 -11   2  25   -0.00    5.38
  11   2 -25   -0.00    5.79
 -11  -2  25    7.55    6.32
 -11   2  26   -0.00    6.96
  11   2 -26    0.00    6.63
 -11  -2  26   -0.00    5.97
 -11   2  27    8.11    8.36
  11   2 -27   -0.00    7.31
 -11  -2  27   15.09    8.07
 -11   2  28    5.99    7.00
  11   2 -28    2.58    6.80
 -11  -2  28    6.36    6.57
 -11   2  29    2.69    6.40
  11   2 -29   14.83    8.88
 -11  -2  29    0.00    5.40
 -11  -2  30    1.94    7.82
  11  -3  -1    9.66    6.79
  11  -3  -1    9.60    8.13
  11   3  -1    6.72    5.39
  11   3  -1    3.39    5.59
 -11  -3   1    5.44    5.30
  11  -3  -2   12.24    8.12
  11  -3  -2   17.82    9.39
  11   3  -2   14.84    6.69
  11   3  -2   14.41    6.55
 -11  -3   2   17.86    7.51
 -11   3   3   41.36   11.82
  11  -3  -3   31.32   10.70
  11  -3  -3   49.20   12.85
  11   3  -3   45.07   10.39
 -11   3   4    7.20    6.96
  11  -3  -4    7.70    6.75
  11  -3  -4    1.79    7.33
  11   3  -4    0.00    5.13
 -11   3   5    3.10    6.09
  11  -3  -5    4.98    5.50
  11  -3  -5    4.17    6.05
  11   3  -5    2.83    4.88
 -11   3   6   15.32    8.22
  11  -3  -6    6.14    7.67
  11  -3  -6    3.94    6.56
  11   3  -6   13.54    7.28
 -11   3   7   48.27   12.71
  11  -3  -7   18.60    8.73
  11  -3  -7   48.77   12.48
  11   3  -7   50.58   11.21
 -11  -3   7   32.64    9.55
 -11   3   8    2.49    5.62
  11  -3  -8    3.16    6.09
  11  -3  -8    4.92    6.47
  11   3  -8    9.79    6.09
 -11  -3   8    5.49    6.02
 -11   3   9   14.26    7.86
  11  -3  -9   10.16    7.34
  11   3  -9    0.00    5.06
 -11  -3   9   10.87    6.49
 -11   3  10    1.60    5.77
  11  -3 -10    0.00    5.03
  11   3 -10    0.00    5.35
 -11  -3  10   10.53    7.12
 -11   3  11   10.03    7.54
  11  -3 -11    5.24    6.65
  11   3 -11   13.90    7.94
 -11  -3  11   12.57    7.08
 -11   3  12    2.09    5.46
  11  -3 -12    5.41    6.07
  11   3 -12   -0.00    5.21
 -11  -3  12    0.92    5.62
 -11   3  13    9.83    7.12
  11  -3 -13    5.43    6.71
  11   3 -13   17.02    7.12
 -11  -3  13   22.06    8.81
 -11   3  14   -0.00    5.74
  11  -3 -14    1.03    5.54
  11   3 -14   -0.00    4.74
 -11  -3  14    4.79    5.09
 -11   3  15   -0.00    5.71
  11  -3 -15    5.30    5.74
  11   3 -15    0.00    5.62
 -11  -3  15    1.72    6.52
 -11   3  16    5.55    6.73
  11  -3 -16   -0.00    7.08
  11   3 -16    5.54    6.98
 -11  -3  16    1.39    5.41
 -11   3  17    3.65    6.71
  11  -3 -17    7.40    7.79
  11   3 -17    1.09    4.93
 -11  -3  17    1.90    4.31
 -11   3  18    2.04    6.12
  11  -3 -18    6.89    7.21
  11   3 -18   21.15    9.38
 -11  -3  18    4.52    5.45
 -11   3  19    9.91    8.48
  11  -3 -19   15.37    9.73
  11   3 -19    3.43    6.90
 -11  -3  19    5.53    6.66
 -11   3  20   -0.00    6.84
  11  -3 -20    0.40    5.35
  11   3 -20   -0.00    4.88
 -11  -3  20    0.00    4.19
 -11   3  21   -0.00    7.64
  11  -3 -21    5.90    7.57
  11   3 -21   -0.00    5.72
 -11  -3  21   -0.00    6.31
 -11   3  22    9.21    7.70
  11   3 -22    4.01    7.33
 -11  -3  22    0.76    4.76
 -11   3  23   27.36   10.45
  11   3 -23    3.35    7.27
 -11  -3  23   14.41    8.59
 -11   3  24    0.00    5.67
  11   3 -24    1.08    7.69
 -11  -3  24    3.84    7.10
 -11   3  25    9.26    6.58
  11   3 -25    5.54    6.79
 -11  -3  25   -0.00    6.79
 -11   3  26   -0.00    7.37
  11   3 -26    1.30    5.69
 -11  -3  26    2.95    5.59
 -11   3  27    7.09    8.13
  11   3 -27   14.88    8.67
 -11  -3  27    3.50    7.22
 -11   3  28   12.74    8.04
  11   3 -28    4.28    7.21
 -11  -3  28    7.82    7.76
 -11   3  29   11.44    8.53
  11   3 -29    4.78    6.34
 -11  -3  29    0.00    6.89
  11   3 -30    6.99    8.98
 -11  -3  30    6.94    7.62
  11  -4  -1   21.54    9.66
  11  -4  -1   18.95    9.42
  11   4  -1   29.55    8.08
  11   4  -1   20.63    7.73
 -11  -4   1   20.18    7.95
  11  -4  -2    0.69    5.23
  11  -4  -2   -0.00    5.73
  11   4  -2    0.17    4.13
  11   4  -2    3.41    4.80
 -11  -4   2    0.00    5.07
  11  -4  -3    8.10    6.90
  11  -4  -3    0.17    6.10
  11   4  -3   -0.00    4.34
 -11  -4   3    5.27    5.64
 -11   4   4    0.36    5.60
  11  -4  -4    1.22    5.89
  11  -4  -4    5.50    6.23
  11   4  -4    6.34    5.09
 -11  -4   4    5.71    5.30
 -11   4   5   31.67   10.53
  11  -4  -5   26.71   10.20
  11  -4  -5   27.47   10.24
  11   4  -5   22.08    8.48
 -11   4   6   15.47    7.89
  11  -4  -6    1.44    5.51
  11  -4  -6   18.56    8.65
  11   4  -6   18.23    7.20
 -11   4   7   -0.00    6.99
  11  -4  -7    1.49    5.57
  11  -4  -7    0.78    5.25
  11   4  -7   20.09    7.40
 -11   4   8    0.00    5.37
  11  -4  -8    6.16    6.51
  11  -4  -8    4.76    6.24
  11   4  -8    1.67    4.88
 -11   4   9   33.18   11.26
  11  -4  -9   15.38    7.78
  11  -4  -9   19.77    9.18
  11   4  -9   23.59    8.65
 -11  -4   9   38.61   10.49
 -11   4  10    3.09    5.63
  11  -4 -10    6.58    6.91
  11   4 -10   -0.00    4.64
 -11  -4  10    5.74    6.35
 -11   4  11   15.91    8.38
  11  -4 -11   19.13    8.90
  11   4 -11   30.20    9.04
 -11  -4  11   14.47    7.33
 -11   4  12    1.69    5.72
  11  -4 -12    0.38    5.51
  11   4 -12   -0.00    4.96
 -11  -4  12   -0.00    5.21
 -11   4  13    8.78    6.78
  11  -4 -13   -0.00    5.94
  11   4 -13    0.72    5.04
 -11  -4  13   -0.00    4.76
 -11   4  14    4.70    6.43
  11  -4 -14   10.79    7.49
  11   4 -14    1.23    4.55
 -11  -4  14    0.00    4.89
 -11   4  15   10.50    7.14
  11  -4 -15   23.44    9.41
  11   4 -15    8.25    7.30
 -11  -4  15    3.51    5.13
 -11   4  16   21.93    8.19
  11  -4 -16    1.50    5.36
  11   4 -16   12.40    7.53
 -11  -4  16    6.73    6.04
 -11   4  17    4.28    6.27
  11  -4 -17    0.00    5.28
  11   4 -17    7.43    6.82
 -11  -4  17    2.28    4.32
 -11   4  18   -0.00    5.61
  11  -4 -18   -0.00    5.12
  11   4 -18    5.15    5.82
 -11  -4  18   -0.00    4.90
 -11   4  19   -0.00    5.62
  11   4 -19    8.52    7.28
 -11  -4  19    7.63    6.87
 -11   4  20    0.00    6.08
  11   4 -20    5.38    6.60
 -11  -4  20    2.52    5.26
 -11   4  21    0.00    6.98
  11   4 -21   17.54    9.08
 -11  -4  21    0.00    5.23
 -11   4  22    2.05    7.45
  11   4 -22   -0.00    5.37
 -11  -4  22    2.18    5.33
 -11   4  23    5.61    6.20
  11   4 -23   -0.00    4.91
 -11  -4  23   -0.00    5.28
 -11   4  24    8.43    6.58
  11   4 -24    1.65    5.97
 -11  -4  24   -0.00    5.36
 -11   4  25    0.00    5.98
  11   4 -25    4.06    6.51
 -11  -4  25    0.00    6.31
 -11   4  26    5.21    7.49
  11   4 -26    5.49    6.61
 -11  -4  26    1.94    6.52
 -11   4  27    9.21    8.02
  11   4 -27    4.05    7.40
 -11  -4  27    4.98    7.07
 -11   4  28    8.71    7.88
  11   4 -28    0.00    5.38
 -11  -4  28    4.14    6.39
  11   4 -29    3.76    7.35
 -11  -4  29   -0.00    5.92
  11   4 -30   -0.00    6.24
 -11  -4  30    3.74    6.74
  11   4 -31    4.19    7.48
  11  -5  -1    5.37    6.83
  11  -5  -1    0.00    6.19
  11   5  -1    0.12    4.31
  11  -5  -2   16.99    8.65
  11  -5  -2   17.43    8.86
  11   5  -2    8.38    6.31
  11  -5  -3   12.77    7.63
  11  -5  -3   20.44    9.62
  11  -5  -4    3.29    6.60
  11  -5  -4    6.41    6.58
  11   5  -4   -0.00    5.27
 -11   5   5    0.00    5.99
  11  -5  -5    3.83    5.72
  11  -5  -5    0.74    6.76
  11   5  -5    3.17    4.72
 -11  -5   5    0.00    4.19
 -11   5   6    9.54    7.95
  11  -5  -6   20.96    8.80
  11  -5  -6   -0.00    6.46
  11   5  -6   17.80    7.26
 -11   5   7   15.08    8.65
  11  -5  -7   16.18    9.24
  11  -5  -7    9.84    7.42
  11   5  -7   24.59    7.81
 -11   5   8    5.16    6.92
  11  -5  -8   16.10    8.93
  11  -5  -8    2.71    6.81
  11   5  -8   11.56    7.18
 -11   5   9   16.63    8.64
  11  -5  -9   11.36    8.27
  11  -5  -9    9.94    8.12
  11   5  -9    4.20    4.91
 -11  -5   9    3.01    5.11
 -11   5  10   -0.00    6.09
  11  -5 -10    1.18    4.35
  11  -5 -10    0.00    5.79
  11   5 -10    0.00    5.33
 -11  -5  10    0.00    5.20
 -11   5  11    0.92    5.45
  11  -5 -11   12.07    6.96
  11  -5 -11    2.50    5.87
  11   5 -11    1.19    5.63
 -11  -5  11    0.23    5.65
 -11   5  12   19.59    9.39
  11  -5 -12    5.38    6.59
  11   5 -12   12.62    7.28
 -11  -5  12   33.00    9.84
 -11   5  13   19.02    9.77
  11  -5 -13    4.37    7.33
  11   5 -13   10.48    7.11
 -11  -5  13   22.24    8.51
 -11   5  14   14.29    8.05
  11  -5 -14   -0.00    5.71
  11   5 -14    0.00    6.39
 -11  -5  14    1.80    5.02
 -11   5  15   -0.00    5.72
  11  -5 -15    4.89    6.38
  11   5 -15   -0.00    6.24
 -11  -5  15    0.00    4.72
 -11   5  16    3.40    6.35
  11   5 -16    2.53    6.01
 -11  -5  16    4.46    5.46
 -11   5  17    9.29    6.22
  11   5 -17    4.66    5.94
 -11  -5  17    3.07    5.63
 -11   5  18    5.97    7.51
  11   5 -18   23.87    8.49
 -11  -5  18   12.66    7.77
 -11   5  19   -0.00    5.06
  11   5 -19    8.02    6.95
 -11  -5  19    1.65    5.77
 -11   5  20   -0.00    7.09
  11   5 -20   -0.00    5.86
 -11  -5  20    3.78    5.31
 -11   5  21    5.84    7.49
  11   5 -21   -0.00    5.28
 -11  -5  21   -0.00    5.27
 -11   5  22    0.76    5.83
  11   5 -22    5.60    6.32
 -11  -5  22   15.45    8.30
 -11   5  23   18.22    9.37
  11   5 -23   19.17    8.72
 -11  -5  23    4.68    7.26
 -11   5  24   -0.00    5.99
  11   5 -24    3.96    6.89
 -11  -5  24    0.00    5.76
 -11   5  25    8.81    7.78
  11   5 -25   -0.00    5.82
 -11  -5  25    1.75    6.70
 -11   5  26   -0.00    7.33
  11   5 -26    0.00    6.28
 -11  -5  26    6.04    8.59
 -11   5  27   -0.00    5.81
  11   5 -27   -0.00    6.16
 -11  -5  27   -0.00    5.85
 -11   5  28   11.73    8.42
  11   5 -28    2.19    7.21
 -11  -5  28   -0.00    5.91
  11   5 -29    3.18    7.79
 -11  -5  29    6.28    6.93
  11   5 -30   -0.00    5.85
 -11  -5  30    2.76    6.97
  11   5 -31   -0.00    6.03
  11   5 -32   -0.00    6.47
  11  -6  -1   27.22    9.20
  11  -6  -1    7.40    7.55
  11   6  -1   12.78    6.00
  11  -6  -2    0.15    4.82
  11  -6  -2   -0.00    6.23
  11   6  -2    0.00    4.56
  11  -6  -3    6.61    6.67
  11  -6  -3    8.45    7.00
  11   6  -3    5.80    5.36
  11  -6  -4   12.27    7.75
  11  -6  -4   13.05    8.82
  11   6  -4   23.72    7.23
  11  -6  -5   27.88    9.94
  11  -6  -5   10.19    8.67
  11   6  -5   16.68    6.66
 -11   6   6   -0.00    5.75
  11  -6  -6   12.59    7.86
  11  -6  -6    3.63    6.88
  11   6  -6    2.79    6.26
 -11   6   7    4.17    7.19
  11  -6  -7    0.00    6.94
  11  -6  -7    5.33    8.02
  11   6  -7    3.46    4.89
 -11   6   8    3.21    7.20
  11  -6  -8    5.46    7.82
  11  -6  -8   13.57    8.41
  11   6  -8    7.67    6.44
 -11   6   9    0.00    6.69
  11  -6  -9   -0.00    5.83
  11  -6  -9    1.63    6.32
  11   6  -9    2.00    5.13
 -11   6  10   22.98    9.57
  11  -6 -10    7.99    7.12
  11  -6 -10    5.80    7.41
  11   6 -10    7.37    6.45
 -11  -6  10    0.00    4.49
 -11   6  11    0.00    6.17
  11  -6 -11    1.16    6.77
  11  -6 -11    6.11    6.97
  11   6 -11    2.67    6.00
 -11  -6  11    3.96    4.88
 -11   6  12    1.88    4.89
  11  -6 -12   -0.00    6.14
  11  -6 -12    3.40    5.91
  11   6 -12    5.42    6.43
 -11  -6  12    7.59    5.94
 -11   6  13    0.00    6.15
  11  -6 -13   -0.00    5.50
  11   6 -13    2.60    4.59
 -11  -6  13    1.83    4.24
 -11   6  14   -0.00    5.97
  11   6 -14   13.72    6.87
 -11  -6  14    5.99    5.52
 -11   6  15   13.06    7.61
  11   6 -15    8.77    6.11
 -11  -6  15   12.41    7.05
 -11   6  16    6.21    7.05
  11   6 -16   24.33    8.34
 -11  -6  16   13.60    7.89
 -11   6  17   -0.00    6.72
  11   6 -17   -0.00    3.35
 -11  -6  17   -0.00    4.06
 -11   6  18   -0.00    6.12
  11   6 -18    6.77    5.52
 -11  -6  18    2.93    5.08
 -11   6  19    6.98    7.75
  11   6 -19   10.22    7.29
 -11  -6  19    2.08    4.59
 -11   6  20    6.86    7.10
  11   6 -20    7.48    7.32
 -11  -6  20    0.76    5.15
 -11   6  21   12.31   10.32
  11   6 -21    7.53    7.53
 -11  -6  21    6.16    6.43
 -11   6  22    0.00    4.79
  11   6 -22   -0.00    5.94
 -11  -6  22   -0.00    6.47
 -11   6  23    3.48    6.77
  11   6 -23   10.09    7.53
 -11  -6  23   -0.00    5.10
 -11   6  24    0.00    5.93
  11   6 -24    4.57    6.54
 -11  -6  24    2.50    5.69
 -11   6  25   -0.00    7.74
  11   6 -25    0.21    5.89
 -11  -6  25    1.41    6.01
 -11   6  26   -0.00    5.62
  11   6 -26    0.54    7.99
 -11  -6  26   -0.00    5.58
 -11   6  27    1.19    6.82
  11   6 -27    3.02    6.89
 -11  -6  27   -0.00    6.68
  11   6 -28   -0.00    7.39
 -11  -6  28    2.98    6.67
  11   6 -29    7.96    7.19
 -11  -6  29   -0.00    7.05
  11   6 -30    3.82    8.34
 -11  -6  30    5.32    8.41
  11   6 -31    0.94    7.47
  11  -7  -1    0.90    5.61
  11   7  -1    2.71    3.88
  11  -7  -2    7.70    6.83
  11   7  -2   13.15    5.82
  11  -7  -3    3.43    6.01
  11  -7  -3    2.96    7.04
  11   7  -3    1.32    3.71
  11  -7  -4    6.01    7.83
  11  -7  -4    4.43    7.24
  11   7  -4    9.91    6.01
  11  -7  -5    6.20    7.46
  11  -7  -5   -0.00    5.12
  11   7  -5    0.14    4.60
  11  -7  -6    0.41    5.61
  11  -7  -6   17.50    9.05
  11   7  -6   16.97    6.44
 -11   7   7    0.00    7.75
  11  -7  -7    1.56    6.98
  11  -7  -7   -0.00    7.88
  11   7  -7    0.84    4.44
 -11   7   8    8.62    7.27
  11  -7  -8   31.27   11.41
  11  -7  -8    8.71    8.35
  11   7  -8    8.21    5.49
 -11   7   9   39.36   11.45
  11  -7  -9   21.85    9.13
  11   7  -9   19.44    7.81
 -11   7  10   -0.00    5.87
  11  -7 -10   -0.00    5.81
  11   7 -10    0.00    5.18
 -11   7  11   -0.00    7.32
  11  -7 -11   -0.00    7.28
  11   7 -11    0.30    3.51
 -11   7  12   12.06    9.25
  11  -7 -12   11.12    7.76
  11   7 -12   18.87    7.66
 -11   7  13    2.64    7.01
  11  -7 -13    7.95    6.95
  11   7 -13    6.63    4.90
 -11   7  14    3.18    6.22
  11  -7 -14   -0.00    5.76
  11   7 -14    6.23    5.40
 -11   7  15   -0.00    5.26
  11   7 -15   -0.00    4.11
 -11   7  16   -0.00    5.86
  11   7 -16   -0.00    3.98
 -11  -7  16    0.70    5.05
 -11   7  17    7.49    7.17
  11   7 -17    0.00    6.17
 -11  -7  17   -0.00    5.33
 -11   7  18    8.12    7.06
  11   7 -18    7.88    6.38
 -11  -7  18    0.00    5.26
 -11   7  19   12.61    8.51
  11   7 -19    1.49    6.36
 -11  -7  19    3.14    6.49
 -11   7  20    3.48    7.23
  11   7 -20   -0.00    4.72
 -11  -7  20    0.47    6.35
 -11   7  21    3.70    7.28
  11   7 -21    5.65    6.83
 -11  -7  21    0.00    5.21
 -11   7  22   -0.00    6.87
  11   7 -22   -0.00    4.96
 -11  -7  22   -0.00    5.29
 -11   7  23    4.24    6.35
  11   7 -23   -0.00    6.11
 -11  -7  23   -0.00    5.65
 -11   7  24    0.68    5.36
  11   7 -24   -0.00    6.44
 -11  -7  24   -0.00    5.47
 -11   7  25    3.84    5.84
  11   7 -25   -0.00    5.95
 -11  -7  25    2.82    4.76
 -11   7  26   -0.00    7.34
  11   7 -26    2.77    7.04
 -11  -7  26   -0.00    6.56
  11   7 -27   -0.00    5.85
 -11  -7  27    2.25    7.27
  11   7 -28    0.00    6.45
 -11  -7  28    1.24    7.02
  11   7 -29    8.76    6.99
 -11  -7  29    0.00    5.43
 -11  -7  30   -0.00    6.69
  11  -8  -1    3.65    6.83
  11   8  -1    0.32    3.65
  11  -8  -2    6.21    6.36
  11   8  -2    3.95    4.61
  11  -8  -3   10.15    6.70
  11   8  -3   -0.00    4.24
  11  -8  -4   25.47   10.19
  11   8  -4   20.79    6.57
  11  -8  -5    0.00    7.38
  11   8  -5    3.13    4.62
  11  -8  -6   29.53   10.29
  11   8  -6   12.55    5.79
  11  -8  -7   -0.00    7.12
  11   8  -7    8.51    5.38
 -11   8   8    9.76    7.17
  11  -8  -8    9.20    7.47
  11   8  -8   -0.00    4.19
 -11   8   9   -0.00    6.75
  11  -8  -9   -0.00    7.61
  11   8  -9    3.95    4.58
 -11   8  10   16.03    8.76
  11  -8 -10   11.54    8.12
  11   8 -10   11.22    5.81
 -11   8  11    0.00    6.85
  11  -8 -11   -0.00    5.13
  11   8 -11    3.29    4.06
 -11   8  12   -0.00    6.40
  11  -8 -12    1.91    6.06
  11   8 -12   -0.00    3.83
 -11   8  13    0.00    7.52
  11  -8 -13    1.46    6.47
  11   8 -13   -0.00    4.37
 -11   8  14    0.00    7.64
  11  -8 -14    6.69    7.48
  11   8 -14   -0.00    5.14
 -11   8  15    7.60    8.43
  11  -8 -15    0.81    5.29
  11   8 -15    1.40    5.21
 -11   8  16   10.63    8.91
  11  -8 -16    0.00    5.58
  11   8 -16    9.01    6.62
 -11   8  17   -0.00    4.41
  11   8 -17   -0.00    4.86
 -11   8  18    1.59    5.55
  11   8 -18   -0.00    5.01
 -11   8  19    0.00    6.11
  11   8 -19    6.15    6.09
 -11   8  20    3.54    7.86
  11   8 -20    8.71    6.67
 -11   8  21    4.12    7.24
  11   8 -21   -0.00    4.61
 -11   8  22   -0.00    6.98
  11   8 -22   -0.00    5.61
 -11   8  23    0.00    5.65
  11   8 -23    1.34    6.34
 -11  -8  23    3.50    7.36
 -11   8  24   13.26    9.18
  11   8 -24   -0.00    6.44
 -11  -8  24    0.00    4.98
  11   8 -25    2.22    5.80
 -11  -8  25   -0.00    7.02
  11   8 -26   -0.00    7.17
 -11  -8  26    7.34    8.40
 -11  -8  27   -0.00    7.23
 -11  -8  28    1.65    7.06
 -11  -8  29   -0.00    7.08
  11  -9  -1    2.55    6.10
  11   9  -1   -0.00    4.37
  11  -9  -2    8.57    6.80
  11   9  -2   20.50    6.29
  11  -9  -3   -0.00    4.96
  11   9  -3    5.17    4.52
  11  -9  -4    8.12    7.62
  11   9  -4    7.78    5.42
  11  -9  -5    0.78    6.48
  11   9  -5   -0.00    3.58
  11  -9  -6    0.00    7.70
  11   9  -6    4.13    4.84
  11  -9  -7   -0.00    5.95
  11   9  -7   -0.00    3.68
  11  -9  -8   21.04    9.32
  11   9  -8   27.61    8.06
  11  -9  -9   -0.00    8.08
  11   9  -9    0.00    3.74
 -11   9  10    9.69    7.42
  11  -9 -10   -0.00    6.12
  11   9 -10    1.46    4.78
 -11   9  11    0.72    5.78
  11  -9 -11    0.61    5.66
  11   9 -11   -0.00    5.30
 -11   9  12    4.00    8.67
  11  -9 -12    7.59    7.15
  11   9 -12    7.85    6.17
 -11   9  13   -0.00    5.42
  11  -9 -13   -0.00    6.28
  11   9 -13   -0.00    4.83
 -11   9  14    5.12    6.57
  11  -9 -14    4.41    6.72
  11   9 -14    8.95    6.25
 -11   9  15    0.00    4.90
  11  -9 -15   -0.00    5.96
  11   9 -15    2.92    5.43
 -11   9  16    2.89    7.35
  11  -9 -16   -0.00    6.80
  11   9 -16    1.81    5.54
 -11   9  17    0.24    6.30
  11  -9 -17    2.52    6.17
  11   9 -17    4.08    5.85
 -11   9  18   15.37    8.99
  11  -9 -18    9.05    8.57
  11   9 -18    0.55    6.32
 -11   9  19    1.09    7.09
  11  -9 -19    3.79    6.70
  11   9 -19    0.00    4.24
 -11   9  20   -0.00    5.32
  11   9 -20    2.98    6.09
 -11   9  21    5.36    6.99
  11   9 -21   -0.00    5.75
 -11   9  22   10.15    7.41
  11   9 -22    0.00    6.56
  11   9 -23   -0.00    6.69
  11 -10  -1   -0.00    6.93
  11  10  -1   -0.00    4.15
  11 -10  -2   -0.00    6.88
  11  10  -2    0.00    3.58
  11 -10  -3   -0.00    6.37
  11  10  -3   -0.00    3.97
  11 -10  -4   11.26    8.96
  11  10  -4    7.86    4.95
  11 -10  -5   -0.00    6.45
  11  10  -5   -0.00    2.92
  11 -10  -6    6.94    7.39
  11  10  -6   11.88    5.29
  11 -10  -7   -0.00    6.00
  11  10  -7   -0.00    3.82
  11 -10  -8   -0.00    6.07
  11  10  -8    5.09    5.15
  11 -10  -9   -0.00    6.89
  11  10  -9    3.25    5.66
  11 -10 -10   -0.00    7.06
  11  10 -10    5.97    5.55
  11 -10 -11    6.54    6.96
  11  10 -11   -0.00    4.52
 -11  10  12    5.00    7.47
  11 -10 -12    1.50    6.52
  11  10 -12    5.81    5.66
 -11  10  13    4.90    7.19
  11 -10 -13    0.00    7.31
  11  10 -13    0.00    4.50
 -11  10  14   -0.00    8.23
  11 -10 -14   -0.00    7.19
  11  10 -14    0.00    5.97
 -11  10  15    7.09    7.70
  11 -10 -15   10.84    9.12
  11  10 -15    0.67    5.00
 -11  10  16    0.99    6.79
  11 -10 -16    9.60    7.47
  11  10 -16    0.00    5.44
 -11  10  17    2.79    7.95
  11 -10 -17    0.00    6.88
  11  10 -17   -0.00    5.10
 -11  10  18    0.00    5.93
  11 -10 -18   -0.00    5.65
  11  10 -18   -0.00    5.58
 -11  10  19    5.41    7.18
  11 -10 -19    0.00    5.68
  11  10 -19   -0.00    6.50
 -11  10  20    3.31    6.80
  11 -10 -20    1.85    5.56
  11  10 -20    2.79    5.68
  11 -10 -21   -0.00    6.43
  11 -11  -1   -0.00    5.33
  11  11  -1    1.89    4.17
  11 -11  -2   -0.00    6.97
  11  11  -2   11.36    5.25
  11 -11  -3    2.43    7.13
  11  11  -3   -0.00    2.65
  11 -11  -4    3.61    6.34
  11  11  -4   -0.00    2.92
  11 -11  -5    0.00    4.63
  11  11  -5    0.00    3.65
  11 -11  -6    0.00    6.40
  11  11  -6    3.26    4.06
  11 -11  -7    9.25    7.82
  11  11  -7   -0.00    4.23
  11 -11  -8    6.48    8.17
  11  11  -8   18.22    6.54
  11 -11  -9   -0.00    6.41
  11  11  -9    4.91    5.21
  11 -11 -10    4.72    7.13
  11  11 -10    0.00    4.21
  11 -11 -11   -0.00    5.97
  11  11 -11    0.26    4.62
  11 -11 -12   21.20   10.90
  11  11 -12   10.33    6.18
 -11  11  13   -0.00    6.27
  11 -11 -13   -0.00    6.52
  11  11 -13    2.66    5.67
 -11  11  14    6.53    7.49
  11 -11 -14    3.40    7.44
  11  11 -14    5.50    5.74
 -11  11  15   -0.00    6.97
  11 -11 -15    4.73    7.43
  11  11 -15   -0.00    5.43
 -11  11  16   -0.00    6.99
  11 -11 -16    1.95    6.20
  11  11 -16    1.42    4.91
 -11  11  17    0.00    6.10
  11 -11 -17    4.34    5.47
 -11  11  18   13.96    9.21
  11 -11 -18    3.63    7.86
  11 -12  -1   -0.00    6.31
  11  12  -1   -0.00    4.23
  11 -12  -2   -0.00    5.59
  11  12  -2    1.32    3.07
  11 -12  -3   -0.00    7.03
  11  12  -3    3.20    3.16
  11 -12  -4   12.42    9.07
  11  12  -4    0.00    2.87
  11 -12  -5   -0.00    5.79
  11  12  -5   -0.00    3.83
  11 -12  -6    0.00    6.89
  11  12  -6    3.78    4.27
  11 -12  -7    0.58    7.27
  11  12  -7   -0.00    4.16
  11 -12  -8    7.72    5.80
  11  12  -8    4.11    4.51
  11 -12  -9   -0.00    5.84
  11  12  -9    0.00    4.22
  11 -12 -10    7.33    7.04
  11  12 -10    0.00    5.02
  11 -12 -11    0.00    6.88
  11  12 -11    0.00    4.34
  11 -12 -12   -0.00    6.47
  11  12 -12   -0.00    5.08
  11 -12 -13    0.51    7.64
  11 -12 -14   -0.00    5.99
  11 -12 -15    7.56    8.29
  11 -13  -1   -0.00    7.78
  11  13  -1    0.10    2.73
  11 -13  -2    7.70    8.33
  11  13  -2    2.95    3.38
  11 -13  -3   -0.00    6.79
  11  13  -3    0.00    3.54
  11 -13  -4    4.69    8.01
  11  13  -4    6.36    4.59
  11 -13  -5    4.62    7.17
  11  13  -5    4.96    4.25
  11 -13  -6    2.46    6.42
  11  13  -6    2.11    4.24
  11 -13  -7    0.00    5.78
  11  13  -7   -0.00    4.53
  11 -13  -8   15.25    8.35
  11  13  -8    2.23    4.85
  11  14  -1    2.03    2.98
  11  14  -2    1.78    3.37
  11  14  -3   -0.00    3.61
  10   0  -1    0.00    4.77
  10   0  -2   24.95    8.54
  10   0  -3    3.91    6.29
  10   0  -4   83.84   15.21
  10   0  -5   -0.00    4.40
  10   0  -6    3.55    5.27
 -10   0   7    1.46    4.11
  10   0  -7   -0.00    5.94
 -10   0   8   27.18    8.86
  10   0  -8    8.26    6.31
 -10   0   9   -0.00    4.60
  10   0  -9    0.51    5.05
 -10   0  10   88.53   16.49
  10   0 -10  108.51   18.53
 -10   0  11   -0.00    5.60
  10   0 -11   -0.00    4.95
 -10   0  12   -0.00    5.09
  10   0 -12    3.71    5.98
 -10   0  13    0.00    5.13
  10   0 -13   -0.00    5.42
 -10   0  14   13.90    6.98
  10   0 -14   19.20    8.56
 -10   0  15    2.96    6.11
  10   0 -15   -0.00    5.12
 -10   0  16   33.68   10.64
  10   0 -16   30.89   10.56
 -10   0  17    1.25    4.95
  10   0 -17    1.31    6.17
 -10   0  18    6.44    7.30
  10   0 -18   25.16    9.98
 -10   0  19    3.60    5.86
  10   0 -19    2.35    5.70
 -10   0  20   32.48   11.08
  10   0 -20   38.15   11.62
 -10   0  21   -0.00    5.92
  10   0 -21    1.52    5.74
 -10   0  22    2.43    5.80
  10   0 -22    3.58    5.56
 -10   0  23    1.91    5.82
  10   0 -23    0.00    5.38
 -10   0  24   -0.00    5.05
  10   0 -24   13.20    9.04
 -10   0  25    2.82    6.63
  10   0 -25    2.29    6.09
 -10   0  26   12.18    7.75
  10   0 -26   10.47    8.62
 -10   0  27   -0.00    5.85
  10   0 -27    0.00    6.18
 -10   0  28    1.47    6.30
 -10   0  29    2.00    6.60
 -10   0  30    0.00    7.43
 -10   0  31    0.00    6.29
 -10   0  32    5.38    7.25
  10  -1  -1   -0.00    5.27
  10   1  -1   -0.00    4.32
  10   1  -1    4.76    4.80
 -10  -1   1   -0.00    5.16
  10  -1  -2  100.77   18.03
  10   1  -2  161.06   19.90
  10   1  -2  102.58   17.56
 -10  -1   2  121.75   18.71
  10  -1  -3    3.56    5.64
  10   1  -3    8.03    5.57
 -10  -1   3   -0.00    4.61
 -10   1   4    8.05    6.04
  10  -1  -4    5.14    5.91
  10  -1  -4    0.00    4.92
  10   1  -4    5.37    6.23
 -10   1   5    6.56    6.54
  10  -1  -5    0.00    5.27
  10  -1  -5    2.33    5.12
  10   1  -5    0.00    4.97
 -10   1   6   46.80   11.55
  10  -1  -6   34.87   10.43
  10   1  -6   26.49    9.26
 -10   1   7    4.50    6.39
  10  -1  -7    0.00    5.23
  10   1  -7   -0.00    5.38
 -10   1   8   48.08   11.27
  10  -1  -8   27.55   10.21
  10   1  -8   51.25   11.78
 -10   1   9   -0.00    5.05
  10  -1  -9    0.86    5.67
  10   1  -9    0.10    5.51
 -10  -1   9   -0.00    4.79
 -10   1  10   -0.00    5.41
  10  -1 -10   -0.00    5.36
  10   1 -10    3.38    5.62
 -10  -1  10   -0.00    4.83
 -10   1  11   19.95    7.89
  10  -1 -11    3.48    5.74
  10   1 -11   13.37    7.92
 -10  -1  11   26.02    8.48
 -10   1  12   80.24   14.79
  10  -1 -12   46.36   12.77
  10   1 -12   57.19   13.68
 -10  -1  12   76.68   14.28
 -10   1  13    3.68    5.34
  10  -1 -13    4.43    6.89
  10   1 -13   -0.00    5.59
 -10  -1  13   -0.00    4.90
 -10   1  14   10.08    6.93
  10  -1 -14    5.65    6.63
  10   1 -14    3.46    6.00
 -10  -1  14    5.88    6.49
 -10   1  15   -0.00    5.33
  10  -1 -15   -0.00    5.74
  10   1 -15    0.97    4.54
 -10  -1  15    0.00    5.66
 -10   1  16   21.06    8.97
  10  -1 -16    6.40    7.53
  10   1 -16   19.89    9.31
 -10  -1  16   18.17    8.14
 -10   1  17   -0.00    6.17
  10  -1 -17   -0.00    4.80
  10   1 -17    2.11    4.90
 -10  -1  17   -0.00    4.83
 -10   1  18   18.04    8.94
  10  -1 -18   22.12   10.05
  10   1 -18   23.70    8.92
 -10  -1  18   13.55    7.72
 -10   1  19   -0.00    5.78
  10  -1 -19    3.27    6.30
  10   1 -19   -0.00    4.90
 -10  -1  19   -0.00    6.64
 -10   1  20    5.12    7.31
  10  -1 -20    0.00    6.15
  10   1 -20   -0.00    5.44
 -10  -1  20    9.31    6.78
 -10   1  21    1.04    5.38
  10  -1 -21   -0.00    5.30
  10   1 -21    0.00    5.68
 -10  -1  21   -0.00    5.23
 -10   1  22   40.77   12.47
  10  -1 -22   49.34   13.85
  10   1 -22   53.85   13.85
 -10  -1  22   47.52   13.41
 -10   1  23   -0.00    6.22
  10  -1 -23    2.70    5.68
  10   1 -23   -0.00    5.63
 -10  -1  23    4.57    5.87
 -10   1  24    0.00    6.52
  10  -1 -24   -0.00    5.05
  10   1 -24    4.31    6.90
 -10  -1  24    0.00    5.28
 -10   1  25    3.51    5.06
  10  -1 -25   -0.00    6.23
  10   1 -25    0.00    5.61
 -10  -1  25    2.63    5.16
  10   1 -26   -0.00    6.11
 -10  -1  26    3.73    6.80
 -10   1  27   -0.00    6.04
  10   1 -27   -0.00    5.63
 -10  -1  27    0.00    6.67
 -10   1  28   -0.00    6.42
  10   1 -28   -0.00    7.36
 -10  -1  28    6.33    6.37
 -10   1  29   -0.00    6.88
 -10  -1  29    2.74    6.80
 -10   1  30    3.80    7.95
 -10  -1  30   -0.00    7.44
 -10   1  31   -0.00    6.07
 -10  -1  31   -0.00    6.41
 -10   1  32    0.00    7.40
 -10  -1  32    5.38    7.48
 -10   2   1    0.95    4.82
  10  -2  -1    7.88    6.63
  10  -2  -1    2.01    6.19
  10   2  -1   -0.00    4.25
  10   2  -1    1.03    4.47
 -10  -2   1   -0.00    4.84
 -10   2   2    0.00    5.45
  10  -2  -2    3.53    4.99
  10  -2  -2   -0.00    5.09
  10   2  -2    1.54    5.08
  10   2  -2    2.62    4.62
 -10  -2   2   -0.00    5.06
 -10   2   3    1.35    4.91
  10  -2  -3    2.93    6.05
  10  -2  -3    1.03    4.63
  10   2  -3    5.87    6.03
 -10  -2   3    2.53    4.22
 -10   2   4  132.73   20.14
  10  -2  -4  100.66   18.04
  10  -2  -4  101.17   18.79
  10   2  -4  145.11   19.21
 -10  -2   4  111.58   18.01
 -10   2   5   26.26    9.83
  10  -2  -5   39.31   10.06
  10  -2  -5   36.81   10.19
  10   2  -5   32.39    9.01
 -10  -2   5   22.95    8.77
 -10   2   6   14.77    7.96
  10  -2  -6   27.85    8.98
  10  -2  -6   19.56    8.37
  10   2  -6   32.75    9.75
 -10   2   7    3.77    5.69
  10  -2  -7    5.04    6.33
  10   2  -7    6.71    6.94
 -10   2   8   16.22    8.45
  10  -2  -8    5.88    6.06
  10   2  -8   10.95    6.98
 -10   2   9    5.68    6.28
  10  -2  -9    1.26    6.41
  10   2  -9    1.29    5.29
 -10   2  10   87.69   15.75
  10  -2 -10   49.90   13.28
  10   2 -10   50.86   12.65
 -10  -2  10   64.18   12.88
 -10   2  11    7.26    7.31
  10  -2 -11    1.84    5.84
  10   2 -11    3.22    5.81
 -10  -2  11    8.87    6.81
 -10   2  12    3.97    4.95
  10  -2 -12    0.07    5.61
  10   2 -12   -0.00    4.93
 -10  -2  12   -0.00    5.02
 -10   2  13    3.23    6.31
  10  -2 -13   -0.00    5.84
  10   2 -13    0.62    4.98
 -10  -2  13    2.57    4.77
 -10   2  14   17.53    8.83
  10  -2 -14   14.19    8.59
  10   2 -14   44.35   10.92
 -10  -2  14   10.58    7.41
 -10   2  15   24.14    9.63
  10  -2 -15    7.86    8.01
  10   2 -15   16.10    7.54
 -10  -2  15   16.49    7.41
 -10   2  16    3.48    5.42
  10  -2 -16   13.19    8.13
  10   2 -16    3.66    5.24
 -10  -2  16    5.59    6.47
 -10   2  17    4.90    6.73
  10  -2 -17   -0.00    6.52
  10   2 -17   -0.00    4.65
 -10  -2  17    1.35    5.38
 -10   2  18    5.77    6.99
  10  -2 -18    6.38    6.84
  10   2 -18    0.19    5.03
 -10  -2  18    0.00    5.19
 -10   2  19    9.80    7.37
  10  -2 -19    4.06    6.71
  10   2 -19   -0.00    6.36
 -10  -2  19    2.05    5.85
 -10   2  20   28.25   11.49
  10  -2 -20   28.30   10.60
  10   2 -20   30.01   10.90
 -10  -2  20   24.88    9.73
 -10   2  21   -0.00    6.55
  10  -2 -21   21.15   10.20
  10   2 -21   -0.00    7.04
 -10  -2  21    5.50    5.48
 -10   2  22    5.07    5.42
  10  -2 -22    0.06    6.37
  10   2 -22    4.53    5.78
 -10  -2  22    1.83    5.46
 -10   2  23    3.87    5.36
  10  -2 -23   -0.00    5.70
  10   2 -23   -0.00    5.66
 -10  -2  23    0.00    5.55
 -10   2  24   15.29    8.96
  10   2 -24   27.42   10.07
 -10  -2  24   20.25    8.59
 -10   2  25    2.62    6.75
  10   2 -25    2.10    5.97
 -10  -2  25    6.72    6.38
 -10   2  26   12.23    7.59
  10   2 -26    8.92    7.34
 -10  -2  26   13.82    7.89
 -10   2  27   -0.00    6.02
  10   2 -27    1.35    5.95
 -10  -2  27   -0.00    5.95
 -10   2  28    2.80    7.44
  10   2 -28   -0.00    5.72
 -10  -2  28   13.13    7.94
 -10   2  29    0.19    6.44
  10   2 -29    3.47    6.71
 -10  -2  29    0.00    5.08
 -10   2  30    5.94    7.12
 -10  -2  30   -0.00    4.53
 -10   2  31    0.00    7.81
 -10  -2  31    3.66    6.02
 -10   2  32    6.23    6.45
 -10  -2  32    1.11    7.13
  10  -3  -1    6.27    6.87
  10  -3  -1    1.40    5.20
  10   3  -1   10.91    6.09
  10   3  -1    4.42    4.10
 -10  -3   1    6.59    5.67
 -10   3   2  108.58   17.42
  10  -3  -2   79.89   15.13
  10  -3  -2   54.43   13.39
  10   3  -2   69.76   12.69
  10   3  -2   49.31   11.72
 -10  -3   2   95.49   14.78
 -10   3   3   32.83   10.84
  10  -3  -3   43.53   11.04
  10  -3  -3   25.82    9.37
  10   3  -3   31.35    9.19
 -10  -3   3   49.53   10.31
 -10   3   4   -0.00    5.96
  10  -3  -4    2.21    6.00
  10  -3  -4    8.10    6.37
  10   3  -4   -0.00    5.14
 -10  -3   4   -0.00    4.00
 -10   3   5   10.32    7.63
  10  -3  -5   10.30    6.31
  10  -3  -5    1.10    6.06
  10   3  -5   12.18    7.09
 -10  -3   5   14.57    6.59
 -10   3   6   30.34   10.30
  10  -3  -6   23.40    8.57
  10  -3  -6   26.26    9.94
  10   3  -6   23.64    7.55
 -10  -3   6   16.87    7.07
 -10   3   7    9.79    6.76
  10  -3  -7    0.29    5.23
  10  -3  -7   -0.00    6.57
  10   3  -7   21.09    7.84
 -10   3   8   47.06   12.35
  10  -3  -8   40.87   11.94
  10   3  -8   40.96   10.34
 -10   3   9    0.00    4.74
  10  -3  -9    5.04    6.17
  10   3  -9    0.00    5.14
 -10   3  10    6.84    6.52
  10  -3 -10    4.23    5.20
  10   3 -10    0.58    5.62
 -10   3  11   15.04    8.36
  10  -3 -11    4.87    6.22
  10   3 -11    7.08    5.56
 -10  -3  11   17.83    7.68
 -10   3  12   23.60    9.09
  10  -3 -12   27.30    9.99
  10   3 -12   17.25    7.55
 -10  -3  12   22.67    8.34
 -10   3  13    2.06    5.19
  10  -3 -13    2.77    5.36
  10   3 -13   -0.00    4.33
 -10  -3  13    4.35    4.81
 -10   3  14   -0.00    4.32
  10  -3 -14   12.76    7.50
  10   3 -14    0.00    6.04
 -10  -3  14   -0.00    4.44
 -10   3  15    8.92    7.02
  10  -3 -15    0.00    6.69
  10   3 -15   -0.00    5.99
 -10  -3  15    1.31    4.85
 -10   3  16   19.27    8.53
  10  -3 -16   19.94   10.05
  10   3 -16    3.87    5.70
 -10  -3  16   23.71    8.67
 -10   3  17    5.47    5.08
  10  -3 -17   12.60    8.63
  10   3 -17   13.07    7.97
 -10  -3  17    9.39    6.55
 -10   3  18   27.03    9.80
  10  -3 -18   24.76   10.26
  10   3 -18   11.87    7.83
 -10  -3  18    9.46    7.25
 -10   3  19    0.00    5.10
  10  -3 -19    3.26    7.45
  10   3 -19    5.14    5.81
 -10  -3  19    2.62    5.65
 -10   3  20    0.00    7.08
  10  -3 -20    2.90    5.55
  10   3 -20    8.74    7.10
 -10  -3  20   -0.00    6.80
 -10   3  21   15.35    7.83
  10  -3 -21    0.00    7.20
  10   3 -21    5.57    6.83
 -10  -3  21    5.73    5.58
 -10   3  22   32.75   10.89
  10   3 -22   17.26    9.23
 -10  -3  22   23.29    9.67
 -10   3  23    4.02    8.07
  10   3 -23   -0.00    6.03
 -10  -3  23    0.29    6.22
 -10   3  24    0.00    6.57
  10   3 -24    8.71    7.76
 -10  -3  24    4.16    5.80
 -10   3  25   -0.00    6.59
  10   3 -25    3.98    6.50
 -10  -3  25    2.98    7.30
 -10   3  26    3.94    6.79
  10   3 -26    1.51    5.93
 -10  -3  26    2.26    6.45
 -10   3  27   -0.00    7.03
  10   3 -27    4.57    7.44
 -10  -3  27    0.00    7.03
 -10   3  28    3.97    6.48
  10   3 -28   -0.00    4.94
 -10  -3  28    3.31    6.23
 -10   3  29   -0.00    6.67
  10   3 -29    0.00    5.85
 -10  -3  29   -0.00    6.42
 -10   3  30    0.55    5.72
  10   3 -30   -0.00    6.57
 -10  -3  30    4.08    6.27
 -10   3  31    4.47    5.81
  10   3 -31    0.00    6.03
 -10  -3  31   -0.00    6.92
 -10  -3  32    0.00    7.03
  10  -4  -1    6.87    5.86
  10  -4  -1    2.48    6.42
  10   4  -1    2.43    4.27
  10   4  -1    1.94    4.23
 -10  -4   1    1.34    4.65
  10  -4  -2    0.54    5.07
  10  -4  -2    0.03    4.96
  10   4  -2   -0.00    4.40
 -10  -4   2    2.88    3.97
 -10   4   3    5.49    6.53
  10  -4  -3   -0.00    6.19
  10  -4  -3    8.64    8.40
  10   4  -3    0.00    5.18
 -10  -4   3   10.01    5.94
 -10   4   4   78.58   16.09
  10  -4  -4   57.70   14.24
  10  -4  -4   65.88   15.00
  10   4  -4   77.44   14.02
 -10  -4   4   70.39   13.01
 -10   4   5   31.14   11.49
  10  -4  -5   47.10   12.10
  10   4  -5   36.36    9.42
 -10  -4   5   43.28    9.76
 -10   4   6   45.27   12.07
  10  -4  -6   36.34   10.95
  10   4  -6   44.52   10.38
 -10  -4   6   37.62    9.79
 -10   4   7   -0.00    6.63
 -10   4   7    4.15    5.60
  10  -4  -7    6.34    6.93
  10   4  -7    0.99    4.22
 -10  -4   7   -0.00    3.58
 -10   4   8   59.20   13.21
  10  -4  -8   48.58   12.21
  10   4  -8   43.12   10.43
 -10   4   9    6.31    6.96
  10   4  -9    1.61    5.39
 -10   4  10   17.08    8.28
  10   4 -10   17.34    7.18
 -10   4  11    8.34    7.32
  10   4 -11    8.37    6.21
 -10   4  12    0.00    6.89
  10   4 -12   -0.00    4.66
 -10  -4  12    4.17    5.35
 -10   4  13    0.65    4.96
  10   4 -13    4.32    5.20
 -10  -4  13   -0.00    4.78
 -10   4  14   12.60    7.59
  10   4 -14    5.97    6.18
 -10  -4  14    7.20    6.08
 -10   4  15    3.59    5.62
  10  -4 -15    8.90    7.09
  10   4 -15    5.33    5.32
 -10  -4  15   20.09    7.78
 -10   4  16   13.01    7.95
  10  -4 -16    4.82    6.64
  10   4 -16    6.15    5.99
 -10  -4  16    4.78    5.16
 -10   4  17    0.62    6.93
  10  -4 -17    2.61    6.46
  10   4 -17   -0.00    6.33
 -10  -4  17    2.50    5.05
 -10   4  18    6.95    7.42
  10  -4 -18    1.02    3.99
  10   4 -18   -0.00    5.58
 -10  -4  18    0.00    4.41
 -10   4  19    9.73    7.82
  10  -4 -19    3.96    6.85
  10   4 -19    3.35    6.26
 -10  -4  19    6.90    6.93
 -10   4  20    7.75    7.95
  10   4 -20   20.47    9.33
 -10  -4  20   25.62    9.62
 -10   4  21   11.63    8.14
  10   4 -21    0.91    5.57
 -10  -4  21    4.55    6.51
 -10   4  22    0.77    4.98
  10   4 -22    6.26    7.56
 -10  -4  22    0.34    5.43
 -10   4  23    0.00    6.21
  10   4 -23    7.78    6.31
 -10  -4  23    2.17    6.71
 -10   4  24   19.63    8.94
  10   4 -24    1.41    5.53
 -10  -4  24   12.75    7.39
 -10   4  25    0.00    5.54
  10   4 -25    4.01    6.89
 -10  -4  25    3.09    6.52
 -10   4  26    2.44    6.45
  10   4 -26    1.08    7.04
 -10  -4  26   -0.00    6.33
 -10   4  27    0.00    6.16
  10   4 -27    3.20    6.07
 -10  -4  27    3.06    6.38
 -10   4  28   -0.00    7.89
  10   4 -28    0.00    5.45
 -10  -4  28    0.00    6.55
 -10   4  29    1.34    6.39
  10   4 -29   -0.00    6.00
 -10  -4  29    5.49    6.53
 -10   4  30    3.38    6.70
  10   4 -30    2.96    6.63
 -10  -4  30    8.34    7.76
 -10   4  31    3.25    6.02
  10   4 -31   -0.00    7.66
 -10  -4  31    7.70    7.69
  10   4 -32    0.03    7.36
 -10  -4  32    0.44    7.06
  10  -5  -1   29.97   10.64
  10  -5  -1   27.53   10.87
  10   5  -1   39.00    9.04
  10   5  -1   37.02    9.37
 -10  -5   1   39.41    9.19
  10  -5  -2  119.76   20.37
  10  -5  -2  118.35   20.84
  10   5  -2  125.77   17.90
 -10  -5   2  139.82   18.53
  10  -5  -3    8.85    6.13
  10   5  -3    6.13    5.06
 -10  -5   3   12.53    5.62
 -10   5   4    1.81    5.12
 -10   5   4    5.61    6.15
  10  -5  -4    0.46    4.87
  10   5  -4   -0.00    4.45
 -10  -5   4   -0.00    3.79
 -10   5   5    0.00    7.09
 -10   5   5    4.83    5.75
  10  -5  -5   -0.00    6.79
  10   5  -5    5.12    4.26
 -10  -5   5    0.00    4.26
 -10   5   6   20.28    9.58
 -10   5   6   25.36    9.33
  10  -5  -6   20.64    9.28
  10   5  -6   22.65    7.93
 -10  -5   6   36.79    8.83
 -10   5   7   26.38    9.97
 -10   5   7   49.27   12.86
  10  -5  -7   26.16   10.20
  10   5  -7   37.56    9.77
 -10  -5   7   21.03    7.94
 -10   5   8   16.63    8.53
 -10   5   8   27.69   10.00
  10  -5  -8   15.37    8.07
  10   5  -8   10.43    6.38
 -10  -5   8   14.34    6.37
 -10   5   9    4.17    5.71
  10  -5  -9    6.10    6.62
  10   5  -9    0.87    4.59
 -10   5  10    0.00    4.93
  10  -5 -10   13.48    6.77
  10   5 -10    0.95    4.83
 -10   5  11   10.46    7.48
  10   5 -11    4.39    6.13
 -10   5  12   29.16    9.93
  10   5 -12   30.03    8.93
 -10  -5  12   18.28    8.15
 -10   5  13    6.72    6.38
  10   5 -13   11.80    5.82
 -10  -5  13    2.54    4.55
 -10   5  14   -0.00    4.03
  10   5 -14    1.43    4.43
 -10  -5  14    0.07    4.49
 -10   5  15    9.50    6.87
  10   5 -15    0.00    4.57
 -10  -5  15    0.00    4.49
 -10   5  16    5.93    6.60
  10   5 -16    3.81    5.37
 -10  -5  16    4.97    5.91
 -10   5  17   28.35   10.18
  10   5 -17   11.34    6.93
 -10  -5  17   18.67    8.37
 -10   5  18    4.06    6.20
  10   5 -18    1.70    5.47
 -10  -5  18   15.13    8.31
 -10   5  19    0.00    5.87
  10   5 -19    0.00    5.96
 -10  -5  19    1.80    5.20
 -10   5  20   -0.00    5.48
  10   5 -20    3.13    6.03
 -10  -5  20   -0.00    5.57
 -10   5  21    6.30    5.86
  10   5 -21    1.98    5.33
 -10  -5  21   11.23    7.27
 -10   5  22    0.00    7.12
  10   5 -22   13.92    7.32
 -10  -5  22    0.00    6.03
 -10   5  23   -0.00    5.80
  10   5 -23    7.96    7.77
 -10  -5  23   -0.00    6.42
 -10   5  24    0.00    5.09
  10   5 -24   -0.00    6.21
 -10  -5  24    6.95    7.39
 -10   5  25    4.70    6.27
  10   5 -25    0.91    5.97
 -10  -5  25    0.00    5.68
 -10   5  26    6.08    7.74
  10   5 -26    3.14    5.38
 -10  -5  26    0.00    7.41
 -10   5  27   18.25   10.11
  10   5 -27   -0.00    7.07
 -10  -5  27   10.00    8.48
 -10   5  28    0.00    6.62
  10   5 -28   10.83    8.30
 -10  -5  28    0.34    6.78
 -10   5  29   -0.00    5.54
  10   5 -29   -0.00    5.73
 -10  -5  29    0.98    5.85
 -10   5  30    1.48    6.28
  10   5 -30   -0.00    5.89
 -10  -5  30    4.43    6.35
  10   5 -31   -0.00    5.91
 -10  -5  31    2.33    6.47
  10   5 -32    0.00    6.91
 -10  -5  32   -0.00    6.56
  10   5 -33    3.32    7.78
  10  -6  -1   -0.00    6.15
  10   6  -1    0.00    4.00
 -10   6   2   -0.00    5.87
  10  -6  -2   12.53    7.05
  10   6  -2    0.00    4.57
 -10   6   3   13.09    8.28
  10  -6  -3    7.29    6.95
  10   6  -3    6.37    4.75
 -10   6   4    7.96    7.96
  10  -6  -4    2.42    6.62
  10   6  -4    5.78    4.84
 -10   6   5   22.32    9.80
 -10   6   5   13.99    8.82
  10  -6  -5   24.40    9.82
  10   6  -5   20.43    7.11
 -10  -6   5   17.05    6.88
 -10   6   6   31.90   10.23
 -10   6   6   26.74   10.06
  10  -6  -6    4.29    6.14
  10   6  -6   12.04    6.12
 -10  -6   6   25.51    7.93
 -10   6   7    1.07    6.72
 -10   6   7    0.00    5.95
  10  -6  -7    3.00    6.35
  10   6  -7    2.62    4.65
 -10  -6   7    0.76    4.78
 -10   6   8    6.14    6.46
 -10   6   8    0.29    5.82
  10  -6  -8    2.63    6.37
  10   6  -8    3.76    4.31
 -10  -6   8   -0.00    3.75
 -10   6   9   30.78   10.47
 -10   6   9   33.57   10.57
  10  -6  -9   23.67   10.02
  10   6  -9   26.33    7.99
 -10  -6   9   42.15    9.88
 -10   6  10   22.74    9.35
  10  -6 -10   11.22    7.92
  10   6 -10    8.96    5.39
 -10   6  11    9.15    6.93
  10  -6 -11    0.00    5.27
  10   6 -11   11.48    6.17
 -10   6  12    0.00    5.24
  10   6 -12   -0.00    3.99
 -10  -6  12    0.11    4.65
 -10   6  13   10.97    7.55
  10   6 -13   16.03    6.53
 -10  -6  13    4.46    4.81
 -10   6  14   10.24    7.52
  10   6 -14    6.50    5.57
 -10  -6  14    7.17    5.79
 -10   6  15   12.27    8.43
  10   6 -15   11.31    6.65
 -10  -6  15   13.69    7.27
 -10   6  16    6.23    6.16
  10   6 -16    4.64    6.07
 -10  -6  16    5.71    6.37
 -10   6  17    1.30    6.66
  10   6 -17    3.04    5.04
 -10  -6  17   -0.00    4.47
 -10   6  18    7.99    7.58
  10   6 -18   10.61    6.93
 -10  -6  18    8.84    7.23
 -10   6  19   11.65    7.48
  10   6 -19    2.59    6.62
 -10  -6  19   17.73    8.82
 -10   6  20    2.04    6.83
  10   6 -20    3.88    6.55
 -10  -6  20    3.18    6.15
 -10   6  21    7.49    6.93
  10   6 -21    0.00    5.50
 -10  -6  21    9.27    7.52
 -10   6  22    0.63    6.58
  10   6 -22   -0.00    5.55
 -10  -6  22    6.84    6.84
 -10   6  23    8.05    7.22
  10   6 -23   -0.00    5.69
 -10  -6  23    3.42    7.13
 -10   6  24    0.69    5.88
  10   6 -24    0.00    6.74
 -10  -6  24    4.21    7.38
 -10   6  25   -0.00    6.16
  10   6 -25    1.86    6.82
 -10  -6  25    2.44    6.22
 -10   6  26    1.44    6.51
  10   6 -26    3.86    7.38
 -10  -6  26    0.00    7.28
 -10   6  27    5.94    7.36
  10   6 -27   -0.00    5.24
 -10  -6  27    1.82    5.60
 -10   6  28    0.17    5.78
  10   6 -28    0.00    7.42
 -10  -6  28    0.67    5.23
 -10   6  29    0.25    5.38
  10   6 -29    2.19    5.38
 -10  -6  29    8.27    7.10
  10   6 -30    1.06    6.55
 -10  -6  30   -0.00    6.83
  10   6 -31    1.35    6.74
 -10  -6  31    0.00    6.25
  10   6 -32    0.00    6.17
  10   6 -33    0.42    5.96
  10   6 -34    0.00    7.39
 -10   7   1   38.30   12.40
  10  -7  -1   42.88   12.18
  10   7  -1   52.37    9.79
 -10   7   2    9.79    7.28
  10  -7  -2    0.00    6.38
  10   7  -2   -0.00    3.70
 -10   7   3    4.51    6.89
  10  -7  -3    8.45    6.65
  10   7  -3    8.46    5.21
 -10   7   4   -0.00    6.39
  10  -7  -4   -0.00    5.89
  10   7  -4    2.42    4.58
 -10   7   5   18.77    9.44
  10  -7  -5   19.09    9.73
  10   7  -5   36.86    8.41
 -10   7   6   17.74    8.21
  10  -7  -6   -0.00    6.70
  10   7  -6   12.85    5.85
 -10   7   7   35.90   11.48
  10  -7  -7   18.29    8.75
  10   7  -7   35.22    8.60
 -10   7   8   -0.00    7.00
  10  -7  -8    9.46    8.53
  10   7  -8    2.23    3.92
 -10   7   9   -0.00    6.39
  10  -7  -9    0.00    4.94
  10   7  -9   -0.00    4.12
 -10   7  10    0.00    5.21
  10  -7 -10    0.00    5.89
  10   7 -10   -0.00    4.96
 -10   7  11   -0.00    6.09
  10  -7 -11    8.61    7.75
  10   7 -11    8.85    6.34
 -10   7  12   -0.00    6.08
  10  -7 -12   -0.00    5.65
  10   7 -12   -0.00    5.17
 -10   7  13    9.50    7.19
  10  -7 -13   25.68    9.27
  10   7 -13    6.68    5.68
 -10  -7  13   13.05    6.39
 -10   7  14    3.81    5.98
  10   7 -14   -0.00    5.16
 -10  -7  14   -0.00    5.41
 -10   7  15   -0.00    5.20
  10   7 -15    0.66    4.53
 -10  -7  15   -0.00    4.83
 -10   7  16    7.72    6.00
  10   7 -16   11.17    7.03
 -10  -7  16    3.14    5.06
 -10   7  17   21.10    9.40
  10   7 -17   26.25    8.87
 -10  -7  17    6.47    6.54
 -10   7  18    3.16    7.17
  10   7 -18   -0.00    5.24
 -10  -7  18    5.57    5.73
 -10   7  19   -0.00    6.68
  10   7 -19    0.89    6.37
 -10  -7  19    3.39    5.73
 -10   7  20   -0.00    6.26
  10   7 -20   -0.00    5.67
 -10  -7  20    4.01    6.54
 -10   7  21    0.00    5.72
  10   7 -21    0.00    5.76
 -10  -7  21    3.38    6.78
 -10   7  22    2.23    5.74
  10   7 -22    0.14    4.43
 -10  -7  22    3.03    5.96
 -10   7  23   -0.00    5.67
  10   7 -23   14.83    7.39
 -10  -7  23    7.30    7.02
 -10   7  24   -0.00    5.96
  10   7 -24   -0.00    5.80
 -10  -7  24   -0.00    6.92
 -10   7  25   -0.00    6.63
  10   7 -25    0.45    5.20
 -10  -7  25    8.40    7.04
 -10   7  26   -0.00    6.41
  10   7 -26    0.16    5.80
 -10  -7  26    4.09    6.60
 -10   7  27    0.00    6.84
  10   7 -27   -0.00    6.54
 -10  -7  27    4.30    7.54
 -10   7  28   12.11    8.84
  10   7 -28    0.79    5.71
 -10  -7  28    0.00    6.23
  10   7 -29    1.21    6.33
 -10  -7  29    0.00    5.91
  10   7 -30   -0.00    4.73
 -10  -7  30   -0.00    5.92
  10   7 -31   -0.00    5.30
 -10  -7  31    0.00    6.09
  10   7 -32    7.27    7.08
  10  -8  -1    0.00    6.47
  10   8  -1    4.92    4.24
  10  -8  -2    0.00    5.74
  10   8  -2    0.00    3.62
  10  -8  -3   22.52    8.63
  10   8  -3   11.73    5.87
  10  -8  -4   -0.00    6.42
  10   8  -4    7.44    4.50
  10  -8  -5   17.19    9.42
  10   8  -5   19.08    6.13
 -10   8   6   -0.00    5.84
  10  -8  -6   -0.00    7.05
  10   8  -6   -0.00    3.38
 -10   8   7    1.96    6.03
  10  -8  -7   -0.00    5.89
  10   8  -7   -0.00    3.44
 -10   8   8    2.03    6.26
 -10   8   8    5.85    6.79
  10  -8  -8   -0.00    5.75
  10   8  -8    2.34    4.47
 -10   8   9    0.00    7.44
 -10   8   9    5.75    6.65
  10  -8  -9    5.23    6.13
  10   8  -9    3.43    5.40
 -10   8  10   12.38    8.91
 -10   8  10    9.03    6.18
  10  -8 -10   11.76    8.10
  10   8 -10    2.14    4.58
 -10   8  11   16.72    9.16
  10  -8 -11    9.24    7.48
  10   8 -11   17.02    8.13
 -10   8  12    0.00    5.70
  10  -8 -12    0.87    5.93
  10   8 -12    2.10    4.22
 -10   8  13    7.74    8.02
  10  -8 -13    3.82    6.67
  10   8 -13    8.57    6.13
 -10   8  14   10.48    7.34
  10  -8 -14    7.37    6.73
  10   8 -14   -0.00    5.77
 -10   8  15    6.80    6.88
  10  -8 -15   15.15    8.64
  10   8 -15    7.77    5.91
 -10   8  16    3.70    6.10
  10   8 -16    2.08    6.05
 -10   8  17   -0.00    5.68
  10   8 -17    0.00    5.46
 -10  -8  17   -0.00    5.17
 -10   8  18    0.75    6.38
  10   8 -18    5.88    5.89
 -10  -8  18    2.13    4.89
 -10   8  19   28.62   10.80
  10   8 -19   12.83    8.19
 -10  -8  19    3.85    5.87
 -10   8  20    4.01    7.01
  10   8 -20    0.61    5.79
 -10  -8  20   -0.00    6.24
 -10   8  21    0.00    7.19
  10   8 -21    4.64    5.79
 -10  -8  21    5.66    6.78
 -10   8  22    0.35    4.45
  10   8 -22    0.00    4.68
 -10  -8  22   -0.00    6.79
 -10   8  23    0.00    6.13
  10   8 -23    1.29    5.99
 -10  -8  23    8.59    6.76
 -10   8  24   -0.00    6.19
  10   8 -24    2.69    6.01
 -10  -8  24    0.00    6.58
 -10   8  25    0.00    5.79
  10   8 -25   -0.00    6.45
 -10  -8  25    7.50    6.90
 -10   8  26    0.00    5.99
  10   8 -26    3.27    6.04
 -10  -8  26   -0.00    7.55
 -10   8  27    0.19    4.88
  10   8 -27    1.40    5.33
 -10  -8  27    0.86    6.51
  10   8 -28    7.06    6.83
 -10  -8  28    0.00    5.79
  10   8 -29    8.27    6.81
 -10  -8  29   -0.00    6.82
  10   8 -30   -0.00    5.12
 -10  -8  30    0.00    7.64
 -10   9   1   17.64    9.03
  10  -9  -1   19.08    9.06
  10   9  -1   15.40    5.65
 -10   9   2    4.58    6.42
  10  -9  -2   -0.00    6.96
  10   9  -2   -0.00    4.26
 -10   9   3   22.37    9.82
  10  -9  -3   23.76   10.02
  10   9  -3   12.10    5.06
 -10   9   4    1.66    6.68
  10  -9  -4   -0.00    6.79
  10   9  -4    0.04    3.18
 -10   9   5   -0.00    5.18
  10  -9  -5    7.75    6.22
  10   9  -5    0.00    4.34
 -10   9   6    0.43    5.98
  10  -9  -6    0.00    4.99
  10   9  -6   -0.00    3.92
 -10   9   7   18.06    9.63
  10  -9  -7   12.10    8.08
  10   9  -7   24.66    7.80
 -10   9   8    1.12    7.48
  10  -9  -8    6.11    7.05
  10   9  -8    0.00    4.46
 -10   9   9    4.95    6.30
 -10   9   9   -0.00    5.96
  10  -9  -9   -0.00    6.14
  10   9  -9    1.44    4.64
 -10   9  10    0.00    5.97
 -10   9  10    4.96    6.33
  10  -9 -10   -0.00    6.36
  10   9 -10    0.31    4.34
 -10   9  11   17.92    8.87
 -10   9  11   19.99    9.87
  10  -9 -11   19.73   10.48
  10   9 -11   14.50    6.37
 -10   9  12   -0.00    5.17
 -10   9  12    1.27    5.24
  10  -9 -12    1.03    7.31
  10   9 -12    7.80    5.53
 -10   9  13   13.39    8.53
  10  -9 -13    2.10    5.45
  10   9 -13    3.02    5.24
 -10   9  14    0.00    7.56
  10  -9 -14   -0.00    5.63
  10   9 -14    2.57    5.84
 -10   9  15   -0.00    6.04
  10  -9 -15    3.39    6.89
  10   9 -15   -0.00    5.87
 -10   9  16    7.25    7.21
  10  -9 -16    0.00    6.67
  10   9 -16   -0.00    5.85
 -10   9  17   38.76   11.73
  10  -9 -17    7.33    8.30
  10   9 -17   22.69    8.24
 -10   9  18    3.32    6.31
  10   9 -18    3.65    5.78
 -10   9  19    2.52    5.44
  10   9 -19    3.75    6.47
 -10   9  20    3.65    6.69
  10   9 -20   -0.00    6.73
 -10   9  21   -0.00    5.83
  10   9 -21   11.41    6.71
 -10   9  22    1.02    6.15
  10   9 -22   -0.00    4.21
 -10   9  23    7.20    7.49
  10   9 -23    4.34    6.26
 -10   9  24   10.31    8.00
  10   9 -24   -0.00    4.80
 -10  -9  24   -0.00    6.83
 -10   9  25   -0.00    5.22
  10   9 -25    0.00    5.57
 -10  -9  25   -0.00    6.57
 -10   9  26    3.57    6.32
  10   9 -26    1.21    5.88
 -10  -9  26   -0.00    5.78
  10   9 -27   -0.00    5.80
 -10  -9  27    7.66    8.13
 -10  -9  28    0.30    7.71
 -10  -9  29    0.00    7.43
 -10  -9  30    2.01    6.94
 -10  10   1    8.00    7.10
  10 -10  -1    9.06    8.61
  10  10  -1    4.31    3.53
 -10  10   2   -0.00    6.38
  10 -10  -2   -0.00    5.27
  10  10  -2    0.12    2.99
 -10  10   3    4.43    6.47
  10 -10  -3    3.07    6.98
  10  10  -3    7.06    4.66
 -10  10   4    8.35    7.74
  10 -10  -4   -0.00    6.05
  10  10  -4    0.49    3.60
 -10  10   5   13.57    8.56
  10 -10  -5   20.78    9.88
  10  10  -5   14.44    5.88
 -10  10   6    4.28    6.25
  10 -10  -6   -0.00    5.85
  10  10  -6    0.00    4.55
 -10  10   7    5.11    6.65
  10 -10  -7    2.67    6.11
  10  10  -7    0.00    4.81
 -10  10   8   -0.00    7.32
  10 -10  -8   -0.00    6.02
  10  10  -8   -0.00    4.37
 -10  10   9    8.29    7.35
  10 -10  -9   17.91    9.45
  10  10  -9   17.89    7.21
 -10  10  10    4.49    7.36
  10 -10 -10    0.00    6.19
  10  10 -10    7.32    5.56
 -10  10  11    0.74    6.88
 -10  10  11    8.39    6.84
  10 -10 -11    1.14    6.55
  10  10 -11    4.11    5.05
 -10  10  12    3.22    6.00
 -10  10  12   -0.00    5.77
  10 -10 -12    2.07    6.48
  10  10 -12   -0.00    5.46
 -10  10  13   13.76    9.28
 -10  10  13    7.34    6.92
  10 -10 -13   18.53    9.42
  10  10 -13   20.39    7.36
 -10  10  14   -0.00    5.61
  10 -10 -14   -0.00    5.31
  10  10 -14    3.63    5.16
 -10  10  15   18.90    9.09
  10 -10 -15    6.45    7.10
  10  10 -15    7.56    6.44
 -10  10  16   -0.00    6.78
  10 -10 -16    7.37    6.66
  10  10 -16    0.27    4.83
 -10  10  17   -0.00    6.05
  10 -10 -17    0.00    5.78
  10  10 -17    5.92    5.33
 -10  10  18    1.35    4.29
  10 -10 -18   -0.00    5.18
  10  10 -18   -0.00    4.72
 -10  10  19    0.34    6.04
  10 -10 -19    2.35    5.61
  10  10 -19    0.60    5.82
 -10  10  20    8.27    6.92
  10 -10 -20    1.68    6.52
  10  10 -20   -0.00    5.64
 -10  10  21    0.00    6.50
  10  10 -21   -0.00    5.55
 -10  10  22   -0.00    5.85
  10  10 -22    0.00    7.35
 -10  10  23    0.64    5.26
  10  10 -23   -0.00    6.69
 -10  10  24    1.82    6.67
  10  10 -24    0.00    5.07
 -10  10  25    8.08    7.69
 -10  11   1    9.98    8.17
  10 -11  -1    2.21    5.97
  10  11  -1    5.09    3.73
 -10  11   2   -0.00    5.25
  10 -11  -2   -0.00    6.15
  10  11  -2    0.19    3.18
 -10  11   3    0.54    6.25
  10 -11  -3    0.00    6.51
  10  11  -3    5.66    4.44
 -10  11   4    0.52    5.78
  10 -11  -4   -0.00    6.99
  10  11  -4   -0.00    3.99
 -10  11   5    1.03    5.55
  10 -11  -5    4.19    6.14
  10  11  -5    3.21    3.71
 -10  11   6    0.00    6.34
  10 -11  -6   -0.00    5.84
  10  11  -6    2.27    4.25
 -10  11   7   28.24   11.67
  10 -11  -7   13.54    8.57
  10  11  -7   17.11    6.56
 -10  11   8    0.00    5.86
  10 -11  -8    1.71    5.76
  10  11  -8    3.26    4.49
 -10  11   9   -0.00    7.21
  10 -11  -9    3.43    5.68
  10  11  -9    0.37    4.21
 -10  11  10   -0.00    6.10
  10 -11 -10   -0.00    6.50
  10  11 -10    0.00    4.45
 -10  11  11   -0.00    6.55
  10 -11 -11   29.33   10.32
  10  11 -11    9.52    5.88
 -10  11  12   -0.00    5.83
  10 -11 -12    1.03    6.05
  10  11 -12    4.42    5.28
 -10  11  13    9.01    7.73
 -10  11  13   -0.00    6.92
  10 -11 -13    1.17    7.25
  10  11 -13   10.16    5.72
 -10  11  14   -0.00    6.11
 -10  11  14    6.30    7.21
  10 -11 -14    0.00    6.33
  10  11 -14   -0.00    4.69
 -10  11  15    4.54    7.14
  10 -11 -15   -0.00    5.81
  10  11 -15    3.52    5.31
 -10  11  16   10.88    7.89
  10 -11 -16    0.00    5.01
  10  11 -16    0.00    5.10
 -10  11  17    6.35    7.97
  10 -11 -17    1.42    6.37
  10  11 -17    2.91    5.85
 -10  11  18    0.00    7.20
  10 -11 -18    0.00    6.48
  10  11 -18   -0.00    6.43
 -10  11  19   -0.00    6.39
  10 -11 -19   -0.00    5.94
  10  11 -19   -0.00    4.63
 -10  11  20   -0.00    6.52
  10 -11 -20    8.49    7.38
  10  11 -20   -0.00    4.80
 -10  11  21    0.00    7.85
  10 -11 -21   -0.00    6.03
 -10  11  22   -0.00    6.60
  10 -11 -22   -0.00    6.60
 -10  11  23    7.18    5.52
  10 -11 -23    0.61    5.58
 -10  12   1    2.64    6.22
  10 -12  -1    3.52    6.50
  10  12  -1    1.17    3.23
 -10  12   2   -0.00    5.57
  10 -12  -2    0.89    5.96
  10  12  -2    3.04    3.50
 -10  12   3    5.81    6.86
  10 -12  -3   13.41    8.99
  10  12  -3    4.99    4.34
 -10  12   4   -0.00    6.25
  10 -12  -4    7.24    7.98
  10  12  -4    1.86    3.68
 -10  12   5    0.00    5.81
  10 -12  -5   10.06    6.94
  10  12  -5    9.37    4.97
 -10  12   6   -0.00    6.38
  10 -12  -6   -0.00    5.92
  10  12  -6    1.86    3.62
 -10  12   7    1.58    6.59
  10 -12  -7    1.03    5.56
  10  12  -7    1.43    3.84
 -10  12   8   -0.00    5.91
  10 -12  -8    3.66    6.89
  10  12  -8    3.24    4.29
 -10  12   9   10.06    8.11
  10 -12  -9   14.70    9.14
  10  12  -9    4.73    5.01
 -10  12  10   -0.00    5.88
  10 -12 -10    3.48    5.52
  10  12 -10   -0.00    4.29
 -10  12  11    4.10    7.01
  10 -12 -11    5.38    6.55
  10  12 -11    1.57    3.97
 -10  12  12   -0.00    6.74
  10 -12 -12    1.54    6.91
  10  12 -12    0.42    4.20
 -10  12  13    5.94    7.01
  10 -12 -13    0.00    6.04
  10  12 -13    5.44    5.47
 -10  12  14    0.49    5.89
  10 -12 -14    7.24    7.49
  10  12 -14    0.44    3.92
 -10  12  15   10.33    7.75
 -10  12  15    8.32    6.75
  10 -12 -15    3.89    7.12
  10  12 -15    8.96    5.89
 -10  12  16   -0.00    7.49
 -10  12  16    0.93    5.42
  10 -12 -16   -0.00    5.33
  10  12 -16   -0.00    5.27
 -10  12  17    0.00    5.94
  10 -12 -17    0.00    5.71
  10  12 -17   -0.00    5.97
 -10  12  18   -0.00    7.00
  10 -12 -18    3.43    6.85
 -10  12  19    1.17    6.77
  10 -12 -19    4.40    7.60
 -10  12  20    3.32    7.23
  10 -12 -20    6.09    8.01
  10 -12 -21   -0.00    6.20
 -10  13   1   10.08    8.26
  10 -13  -1    2.84    6.17
  10  13  -1    5.57    3.64
 -10  13   2    1.45    5.85
  10 -13  -2   -0.00    5.29
  10  13  -2    0.85    3.20
 -10  13   3   -0.00    6.74
  10 -13  -3    2.51    6.30
  10  13  -3    2.65    3.77
 -10  13   4    4.60    6.73
  10 -13  -4   -0.00    7.24
  10  13  -4    1.62    3.69
 -10  13   5   -0.00    6.74
  10 -13  -5   -0.00    6.78
  10  13  -5    4.62    4.59
 -10  13   6    1.90    7.26
  10 -13  -6    6.33    6.49
  10  13  -6   -0.00    3.34
 -10  13   7    1.45    7.01
  10 -13  -7    1.17    5.37
  10  13  -7    0.94    3.77
 -10  13   8   -0.00    6.82
  10 -13  -8   -0.00    4.85
  10  13  -8    3.18    4.29
 -10  13   9    5.84    7.29
  10 -13  -9   -0.00    5.21
  10  13  -9   -0.00    3.35
 -10  13  10    3.80    7.20
  10 -13 -10   -0.00    5.67
  10  13 -10   -0.00    4.15
 -10  13  11    0.00    6.17
  10 -13 -11    0.00    6.04
  10  13 -11    3.00    4.99
 -10  13  12    3.47    5.87
  10 -13 -12   -0.00    6.93
  10  13 -12   -0.00    4.50
 -10  13  13    3.47    6.70
  10 -13 -13    0.00    5.95
  10  13 -13    5.35    5.03
 -10  13  14   -0.00    4.95
  10 -13 -14    7.74    7.05
 -10  13  15   -0.00    5.77
  10 -13 -15    6.85    8.33
 -10  13  16    6.55    7.18
  10 -13 -16    7.67    7.40
 -10  13  17    7.62    7.15
 -10  13  17    3.23    6.39
  10 -13 -17    4.63    7.79
 -10  13  18    0.00    6.67
  10 -13 -18    1.90    6.84
 -10  14   1    4.32    6.44
  10 -14  -1    0.00    5.86
  10  14  -1    6.22    4.14
 -10  14   2   -0.00    6.55
  10 -14  -2    4.83    6.35
  10  14  -2    2.85    3.46
 -10  14   3   -0.00    6.25
  10 -14  -3    0.00    5.46
  10  14  -3    3.90    3.94
 -10  14   4   -0.00    6.77
  10 -14  -4    0.00    6.86
  10  14  -4   -0.00    4.14
 -10  14   5    2.12    6.11
  10 -14  -5    4.16    6.56
  10  14  -5    1.21    3.41
 -10  14   6    1.37    5.59
  10 -14  -6    3.95    5.68
  10  14  -6    0.85    3.77
 -10  14   7   -0.00    7.51
  10 -14  -7   -0.00    6.21
  10  14  -7   -0.00    3.73
 -10  14   8    1.85    6.22
  10 -14  -8   -0.00    5.62
  10  14  -8   -0.00    3.77
 -10  14   9    3.32    7.25
  10 -14  -9    6.74    6.42
 -10  14  10    8.09    9.35
  10 -14 -10    0.00    7.36
 -10  14  11    6.03    7.31
  10 -14 -11    3.36    6.26
 -10  14  12    0.00    7.45
  10 -14 -12    0.48    6.72
 -10  14  13    1.67    5.69
  10 -14 -13   -0.00    5.74
 -10  14  14   -0.00    5.26
 -10  14  15   -0.00    5.66
 -10  14  16   -0.00    5.90
 -10  14  17    0.68    5.40
 -10  15   1    0.00    6.75
  10  15  -1    0.00    3.31
 -10  15   2   -0.00    4.88
  10  15  -2    1.21    3.44
 -10  15   3    0.77    6.59
  10  15  -3    3.87    4.01
 -10  15   4    0.00    6.00
  10  15  -4    0.53    3.21
 -10  15   5   -0.00    6.82
 -10  15   6    4.86    7.97
 -10  15   7    1.13    7.64
 -10  15   8    9.16    8.08
 -10  15   9   -0.00    5.62
 -10  15  10   -0.00    7.01
 -10  15  11    5.21    8.07
 -10  16   1   -0.00    5.44
 -10  16   2    0.10    6.46
  -9   0   1   10.39    5.83
  -9   0   1   22.28    7.97
   9   0  -1   12.44    6.93
  -9   0   2    6.70    5.20
  -9   0   2    1.82    3.84
   9   0  -2    0.82    4.43
  -9   0   3   72.53   14.95
  -9   0   3  133.75   18.39
   9   0  -3  129.74   17.67
  -9   0   4    1.52    3.76
  -9   0   4    0.00    3.73
  -9   0   5   30.01    8.71
  -9   0   6   -0.00    3.87
  -9   0  11   12.26    7.04
  -9   0  12    0.00    4.79
  -9   0  13   76.92   14.41
   9   0 -13   53.57   13.07
  -9   0  14    1.23    5.98
   9   0 -14   -0.00    4.62
  -9   0  15   18.83    8.29
   9   0 -15    4.54    6.47
  -9   0  16   -0.00    5.60
   9   0 -16    0.00    4.58
  -9   0  17    3.88    6.64
   9   0 -17   16.75    8.15
  -9   0  18    4.16    6.19
   9   0 -18    2.03    5.79
  -9   0  19   47.23   13.21
   9   0 -19   61.96   14.47
  -9   0  20    4.06    5.42
   9   0 -20   10.79    8.07
  -9   0  21    1.90    6.28
   9   0 -21    0.00    6.19
  -9   0  22    4.03    6.42
   9   0 -22    4.43    7.51
  -9   0  23   19.42    8.94
   9   0 -23   24.48   10.84
  -9   0  24   -0.00    6.55
   9   0 -24    0.00    5.28
  -9   0  25   13.81    7.79
   9   0 -25   15.72    8.59
  -9   0  26   -0.00    5.95
   9   0 -26   -0.00    6.55
  -9   0  27    6.99    7.18
   9   0 -27    0.90    6.36
  -9   0  28   -0.00    5.39
  -9   0  29    6.33    6.93
  -9   0  30    0.00    5.47
  -9   0  31    0.58    5.76
  -9   0  32   -0.00    5.94
  -9   0  33    4.88    6.60
  -9   0  34    1.51    6.36
  -9   1   1  279.04   36.03
  -9   1   1  327.50   37.24
   9  -1  -1  298.81   35.89
   9   1  -1  405.79   37.49
  -9  -1   1  298.84   35.77
  -9   1   2    8.09    5.68
  -9   1   2    0.00    4.96
   9  -1  -2    7.03    5.51
   9   1  -2    1.71    4.24
  -9  -1   2    2.69    4.45
  -9  -1   2    0.00    4.60
  -9   1   3   10.45    6.92
  -9   1   3    0.00    4.76
   9  -1  -3   -0.00    5.11
  -9  -1   3    3.50    4.66
  -9  -1   3   -0.00    4.15
  -9   1   4   49.08   11.35
  -9   1   4   29.48    8.92
  -9  -1   4   38.53    9.89
  -9  -1   4   50.76   10.24
  -9  -1   5   86.63   14.78
  -9  -1   6    1.23    4.10
  -9  -1   7   41.36   10.40
  -9  -1   8    5.89    4.92
   9   1  -9   17.60    6.90
  -9   1  10    2.24    4.82
   9   1 -10    0.00    5.38
  -9   1  11   79.39   14.43
   9   1 -11   59.85   13.45
  -9   1  12    2.28    4.57
   9   1 -12    2.91    4.77
  -9  -1  12    0.00    5.37
  -9   1  13    2.57    5.12
   9   1 -13    0.89    4.91
  -9  -1  13    0.00    4.89
  -9   1  14    0.42    5.51
   9   1 -14    4.28    6.26
  -9  -1  14    1.16    4.53
  -9   1  15   40.84   10.75
   9   1 -15    6.71    5.95
  -9  -1  15   56.86   11.88
  -9   1  16    4.51    6.14
   9   1 -16   22.39    8.35
  -9  -1  16   11.11    6.93
  -9   1  17   36.72   11.34
   9  -1 -17   19.32    9.12
   9   1 -17   21.81    8.95
  -9  -1  17   33.90   10.10
  -9   1  18    0.58    5.99
   9  -1 -18   -0.00    6.14
   9   1 -18    2.32    5.82
  -9  -1  18   -0.00    5.37
  -9   1  19    7.03    6.57
   9  -1 -19    8.29    6.81
   9   1 -19    6.51    6.91
  -9  -1  19    1.26    5.20
  -9   1  20    6.61    6.53
   9  -1 -20   -0.00    5.39
   9   1 -20    8.35    6.64
  -9  -1  20    3.43    5.34
  -9   1  21   52.15   13.43
   9  -1 -21   30.90   11.46
   9   1 -21   54.43   13.83
  -9  -1  21   59.95   13.74
  -9   1  22    0.34    5.99
   9  -1 -22   -0.00    5.47
   9   1 -22    0.11    5.84
  -9  -1  22    6.02    6.41
  -9   1  23    0.13    7.11
   9  -1 -23    6.22    7.54
   9   1 -23   -0.00    5.34
  -9  -1  23    6.57    6.61
  -9   1  24   -0.00    5.41
   9  -1 -24    1.89    5.38
   9   1 -24    2.91    6.77
  -9  -1  24   -0.00    6.04
  -9   1  25    6.08    7.48
   9  -1 -25    3.37    6.33
   9   1 -25   10.64    8.58
  -9  -1  25    4.86    6.47
  -9   1  26    0.00    6.37
   9   1 -26   -0.00    6.38
  -9  -1  26    2.07    5.03
  -9   1  27   -0.00    6.51
   9   1 -27    9.25    8.24
  -9  -1  27    7.43    6.98
  -9   1  28    6.23    6.10
   9   1 -28   -0.00    6.06
  -9  -1  28   -0.00    6.06
  -9   1  29    2.14    6.83
  -9  -1  29    2.33    7.14
  -9   1  30    2.17    5.82
  -9  -1  30    2.77    5.99
  -9   1  31    1.64    6.82
  -9  -1  31    9.69    8.29
  -9   1  32   -0.00    6.62
  -9  -1  32   -0.00    6.27
  -9   1  33    7.44    7.17
  -9  -1  33    6.49    8.65
  -9   1  34    1.73    6.39
  -9  -1  34   -0.00    6.29
  -9   2   1   19.65    7.80
   9   2  -1   29.12    7.65
   9   2  -1   30.67    8.03
   9   2  -1   19.48    7.72
  -9  -2   1   37.77    8.77
  -9   2   2   10.93    6.31
   9   2  -2    4.58    5.04
  -9  -2   2    1.11    4.63
  -9   2   3  127.77   17.98
   9   2  -3   67.10   13.26
  -9  -2   3   63.83   12.81
  -9   2   4    3.72    4.88
   9   2  -4    1.28    3.54
  -9  -2   4    4.81    4.68
  -9   2   5   18.68    7.21
   9   2  -5   17.34    7.03
  -9  -2   5    8.80    6.12
   9   2  -6   -0.00    5.14
  -9  -2   6    0.18    4.63
   9   2  -7   45.68   10.49
  -9  -2   7   45.43   10.30
  -9   2   8   35.30   10.38
   9   2  -8   19.01    7.42
  -9  -2   8   19.66    7.53
  -9   2   9   54.80   11.93
   9   2  -9   16.58    7.39
  -9  -2   9   29.93    8.92
  -9   2  10    3.11    4.18
   9   2 -10    0.82    5.20
  -9   2  11   -0.00    4.35
   9   2 -11    3.12    5.42
  -9   2  12    6.50    6.17
   9   2 -12   17.08    8.15
  -9   2  13   38.00   10.87
   9   2 -13   45.94   11.35
  -9  -2  13   36.20   10.20
  -9   2  14   21.73    8.93
   9   2 -14   35.23   10.80
  -9  -2  14   16.27    7.72
  -9   2  15   12.51    7.52
   9   2 -15    5.50    5.47
  -9  -2  15   12.00    6.59
  -9   2  16    3.75    6.89
   9   2 -16    1.78    5.81
  -9  -2  16    3.64    5.44
  -9   2  17   37.02   10.78
   9   2 -17   23.49    9.57
  -9  -2  17   24.81    9.07
  -9   2  18   -0.00    5.89
   9   2 -18    0.00    5.38
  -9  -2  18    0.00    5.41
  -9   2  19   55.13   13.53
   9   2 -19   68.00   14.81
  -9  -2  19   54.44   13.91
  -9   2  20    1.85    5.83
   9   2 -20    2.04    6.00
  -9  -2  20    4.88    6.83
  -9   2  21    2.35    5.82
   9  -2 -21    2.42    6.31
   9   2 -21   -0.00    5.29
  -9  -2  21    0.00    5.42
  -9   2  22   -0.00    5.98
   9  -2 -22   -0.00    6.06
   9   2 -22   -0.00    5.28
  -9  -2  22    2.41    5.89
  -9   2  23   39.99   11.70
   9  -2 -23   18.58    9.51
   9   2 -23   25.19   10.27
  -9  -2  23   32.38   10.42
  -9   2  24    0.29    5.32
   9  -2 -24   -0.00    6.05
   9   2 -24   -0.00    7.18
  -9  -2  24    5.83    6.01
  -9   2  25    9.12    7.64
   9   2 -25   -0.00    7.08
  -9  -2  25    0.00    5.43
  -9   2  26    0.48    5.89
   9   2 -26    0.00    5.98
  -9  -2  26   -0.00    6.07
  -9   2  27    0.20    5.10
   9   2 -27   -0.00    6.63
  -9  -2  27    3.82    5.47
  -9   2  28    0.00    5.16
   9   2 -28    0.00    6.04
  -9  -2  28   -0.00    4.48
  -9   2  29    0.61    7.09
   9   2 -29    4.71    5.72
  -9  -2  29    2.07    6.42
  -9   2  30   -0.00    5.62
   9   2 -30    1.46    5.35
  -9  -2  30   -0.00    6.60
  -9   2  31    3.37    6.12
  -9  -2  31    0.00    6.86
  -9   2  32    3.00    6.75
  -9  -2  32   -0.00    7.30
  -9   2  33   -0.00    5.43
  -9  -2  33    3.23    7.17
  -9   2  34    0.82    6.90
  -9  -2  34    1.30    7.36
  -9   3   1  170.57   23.89
   9   3  -1  158.89   20.27
   9   3  -1  161.55   19.78
  -9  -3   1  141.14   20.13
  -9   3   2   41.56   10.64
   9   3  -2   34.76    7.70
   9   3  -2   12.96    6.46
  -9  -3   2   27.41    7.98
  -9   3   3   -0.00    4.48
   9   3  -3    2.27    4.22
   9   3  -3    0.00    5.11
  -9  -3   3    2.69    4.41
  -9   3   4    6.44    5.50
   9  -3  -4    0.00    6.68
   9  -3  -4   -0.00    5.62
   9   3  -4    6.18    4.55
  -9  -3   4    0.00    4.08
  -9   3   5   29.61    9.77
  -9   3   5   39.12   10.67
   9  -3  -5   17.94    9.04
   9  -3  -5   43.21   11.41
   9   3  -5   39.58    9.25
  -9  -3   5   57.75   10.54
  -9   3   6   27.62    9.01
   9  -3  -6   30.39    9.52
   9  -3  -6   21.58    9.62
   9   3  -6   46.34   10.04
  -9  -3   6   30.71    8.37
  -9   3   7   29.46    9.27
   9  -3  -7   19.98    8.53
   9   3  -7   25.43    8.17
  -9  -3   7   25.10    7.71
  -9   3   8    8.61    6.74
   9  -3  -8   -0.00    6.11
   9   3  -8    0.00    4.09
  -9  -3   8   11.06    6.33
  -9   3   9    6.63    5.46
   9  -3  -9    3.58    6.45
   9   3  -9    4.35    5.85
  -9  -3   9    5.89    5.50
  -9   3  10   -0.00    4.98
   9  -3 -10    9.36    7.47
   9   3 -10    4.16    6.01
  -9  -3  10    0.00    4.51
  -9   3  11   71.06   15.96
   9  -3 -11   84.06   16.95
   9   3 -11  141.04   18.42
  -9   3  12   19.86    8.14
   9  -3 -12   23.89    9.04
   9   3 -12    0.00    6.28
  -9   3  13    0.41    4.47
   9   3 -13    9.92    7.03
  -9   3  14   -0.00    5.21
   9   3 -14    3.72    5.15
  -9  -3  14   -0.00    4.31
  -9   3  15   44.87   11.88
   9   3 -15   27.99    9.90
  -9  -3  15   39.53   10.44
  -9   3  16   15.75    7.98
   9   3 -16    3.67    5.77
  -9  -3  16   10.26    6.79
  -9   3  17   29.91   10.53
   9   3 -17   31.61   10.09
  -9  -3  17   32.24   10.20
  -9   3  18    8.63    5.87
   9   3 -18    5.37    6.53
  -9  -3  18   -0.00    6.28
  -9   3  19    7.38    7.44
   9   3 -19    2.25    6.17
  -9  -3  19    2.29    5.53
  -9   3  20   20.97    8.41
   9   3 -20    9.62    7.20
  -9  -3  20    2.28    6.57
  -9   3  21   33.53   10.67
   9   3 -21   41.08   12.04
  -9  -3  21   22.40    9.55
  -9   3  22    0.00    4.71
   9   3 -22    5.96    6.89
  -9  -3  22    3.82    6.39
  -9   3  23    1.07    5.67
   9   3 -23    0.00    5.38
  -9  -3  23    4.29    6.92
  -9   3  24   10.30    7.24
   9   3 -24   -0.00    6.78
  -9  -3  24    0.00    4.92
  -9   3  25    3.59    7.74
   9   3 -25    0.00    5.87
  -9  -3  25   15.69    8.43
  -9   3  26    5.33    7.85
   9   3 -26   -0.00    6.18
  -9  -3  26   -0.00    5.40
  -9   3  27   14.65    7.79
   9   3 -27    0.00    6.47
  -9  -3  27    6.75    6.94
  -9   3  28   -0.00    6.13
   9   3 -28    1.88    6.67
  -9  -3  28    3.68    6.50
  -9   3  29   -0.00    7.22
   9   3 -29   -0.00    6.79
  -9  -3  29    0.00    6.16
  -9   3  30   -0.00    6.60
   9   3 -30   -0.00    6.62
  -9  -3  30    0.00    7.50
  -9   3  31    5.43    7.92
   9   3 -31   -0.00    7.36
  -9  -3  31    6.25    6.77
  -9   3  32   -0.00    6.78
  -9  -3  32    0.00    5.85
  -9   3  33    2.08    6.72
  -9  -3  33    1.11    6.23
  -9  -3  34   -0.00    6.62
  -9   4   1    2.86    5.41
   9  -4  -1   -0.00    5.43
   9  -4  -1    0.00    5.92
   9   4  -1    5.36    4.12
   9   4  -1    3.56    4.77
  -9  -4   1    4.41    4.70
  -9   4   2   40.38   11.33
  -9   4   2   41.70   11.16
   9  -4  -2   23.30    9.17
   9  -4  -2   43.05   10.98
   9   4  -2   45.69    8.50
   9   4  -2   41.65    9.13
  -9  -4   2   26.95    7.73
  -9   4   3   38.53   11.37
  -9   4   3   23.68    9.82
   9  -4  -3   77.04   13.89
   9  -4  -3   59.80   13.18
   9   4  -3   58.80   10.32
   9   4  -3   55.34   10.24
  -9  -4   3   55.39   10.53
  -9   4   4   48.28   11.85
  -9   4   4   38.76   11.72
   9  -4  -4   54.18   12.23
   9  -4  -4   27.97   10.47
   9   4  -4   27.70    7.83
   9   4  -4   36.76    9.02
  -9  -4   4   57.79   10.38
  -9   4   5   63.94   14.10
  -9   4   5   58.02   13.41
   9  -4  -5   47.80   12.51
   9  -4  -5   61.00   13.58
   9   4  -5   72.28   11.99
   9   4  -5   69.26   12.15
  -9  -4   5   72.33   12.30
  -9   4   6    3.91    5.26
  -9   4   6    4.50    6.14
   9  -4  -6    0.00    5.26
   9  -4  -6   -0.00    5.65
   9   4  -6    2.14    4.45
  -9  -4   6    0.87    3.66
  -9   4   7   82.42   14.97
   9  -4  -7   44.13   11.64
   9  -4  -7   53.90   13.19
   9   4  -7   51.04   10.94
  -9  -4   7   44.26   10.59
  -9   4   8   57.82   13.07
   9  -4  -8   55.57   13.82
   9   4  -8   75.07   13.60
  -9  -4   8   76.78   13.27
  -9   4   9   55.98   12.37
   9  -4  -9   49.21   12.50
   9   4  -9   35.36    9.83
  -9  -4   9   50.09   10.99
  -9   4  10    1.39    5.63
   9  -4 -10    0.00    5.78
   9   4 -10   -0.00    4.33
  -9  -4  10    1.07    4.33
  -9   4  11    8.95    6.86
   9  -4 -11    2.57    5.56
   9   4 -11    3.24    4.59
  -9   4  12    0.00    5.46
   9  -4 -12   -0.00    5.84
   9   4 -12    0.00    3.50
  -9   4  13   36.52   10.89
   9  -4 -13   33.21   11.80
   9   4 -13   45.49   10.43
  -9   4  14   12.34    7.08
   9  -4 -14   13.40    7.88
   9   4 -14    4.49    4.67
  -9  -4  14    4.74    5.15
  -9   4  15   24.87    8.90
   9  -4 -15    5.04    6.77
   9   4 -15   15.41    7.08
  -9  -4  15   16.89    7.26
  -9   4  16    6.99    6.41
   9  -4 -16   -0.00    6.80
   9   4 -16    0.00    5.35
  -9  -4  16   -0.00    4.72
  -9   4  17   29.39   10.26
   9  -4 -17   16.22    9.40
   9   4 -17   22.44    9.16
  -9  -4  17   35.98    9.90
  -9   4  18   66.82   14.01
   9  -4 -18   32.10   12.36
   9   4 -18   44.68   11.42
  -9  -4  18   22.90    9.40
  -9   4  19   53.63   12.84
   9   4 -19   25.66    9.83
  -9  -4  19   30.97   10.56
  -9   4  20   -0.00    7.09
   9   4 -20   -0.00    5.52
  -9  -4  20    2.06    6.31
  -9   4  21   -0.00    5.70
   9   4 -21    9.07    6.88
  -9  -4  21    3.54    6.15
  -9   4  22    1.42    5.64
   9   4 -22    0.00    6.01
  -9  -4  22   12.47    7.79
  -9   4  23   43.33   11.87
   9   4 -23    6.67    6.92
  -9  -4  23   15.22    8.12
  -9   4  24    5.57    6.68
   9   4 -24    4.59    7.14
  -9  -4  24    7.72    7.20
  -9   4  25   12.14    9.00
   9   4 -25    5.02    6.75
  -9  -4  25    0.00    6.30
  -9   4  26   -0.00    6.64
   9   4 -26    1.50    5.89
  -9  -4  26   -0.00    7.31
  -9   4  27   -0.00    7.36
   9   4 -27    2.62    5.96
  -9  -4  27    2.77    6.14
  -9   4  28    6.37    6.67
   9   4 -28   -0.00    5.69
  -9  -4  28   -0.00    6.54
  -9   4  29    4.43    6.83
   9   4 -29    0.00    6.10
  -9  -4  29    0.91    6.63
  -9   4  30   -0.00    6.87
   9   4 -30    0.00    6.68
  -9  -4  30    3.28    6.75
  -9   4  31   -0.00    6.53
   9   4 -31    2.22    6.65
  -9  -4  31    3.36    7.87
  -9   4  32    3.18    6.25
   9   4 -32   -0.00    5.89
  -9  -4  32    1.94    7.29
  -9   4  33   10.96    8.56
  -9  -4  33   -0.00    6.87
  -9   5   1  135.70   20.71
   9  -5  -1   99.25   17.76
   9  -5  -1  131.13   20.26
   9   5  -1  102.66   14.65
   9   5  -1   99.78   15.03
  -9  -5   1  100.49   15.10
  -9   5   2   59.26   13.51
   9  -5  -2   62.67   13.11
   9  -5  -2   30.05   10.88
   9   5  -2   41.18    8.82
   9   5  -2   45.59    9.07
  -9  -5   2   42.74    9.05
  -9   5   3    2.60    6.21
  -9   5   3   -0.00    6.24
   9  -5  -3    8.22    7.21
   9  -5  -3    0.00    4.74
   9   5  -3    4.85    4.37
   9   5  -3    3.78    4.51
  -9  -5   3    0.00    4.00
  -9   5   4   48.65   12.48
  -9   5   4   89.74   16.46
   9  -5  -4   61.32   13.87
   9  -5  -4   37.11   11.57
   9   5  -4   59.90   10.77
   9   5  -4   50.29   10.35
  -9  -5   4   55.29   10.53
  -9   5   5   13.70    7.62
  -9   5   5   25.84    9.09
   9  -5  -5   23.09    8.99
   9  -5  -5   30.03   10.48
   9   5  -5   24.93    7.24
   9   5  -5   29.63    8.09
  -9  -5   5   32.20    8.09
  -9   5   6   43.88   11.46
  -9   5   6   33.52   10.25
   9  -5  -6   30.72    9.79
   9  -5  -6   33.46   10.56
   9   5  -6   37.71    8.64
   9   5  -6   44.18    9.71
  -9  -5   6   31.72    8.62
  -9   5   7   58.30   12.83
   9  -5  -7   76.31   14.61
   9  -5  -7   55.91   13.44
   9   5  -7   49.89   11.01
  -9  -5   7   60.76   11.86
  -9   5   8   -0.00    5.01
   9  -5  -8    3.19    5.34
   9  -5  -8   -0.00    5.76
   9   5  -8    2.78    4.47
  -9  -5   8    7.44    5.58
  -9   5   9    0.15    5.92
   9  -5  -9    5.38    6.50
   9   5  -9    0.91    4.31
  -9  -5   9    0.00    3.92
  -9   5  10    4.86    6.83
   9  -5 -10    1.32    6.35
   9   5 -10    4.78    4.70
  -9  -5  10    1.15    4.35
  -9   5  11   58.72   13.59
   9  -5 -11   42.94   12.05
   9   5 -11   54.69   11.47
  -9  -5  11   42.80   10.72
  -9   5  12   20.39    9.12
   9  -5 -12   24.29    9.56
   9   5 -12   21.88    8.06
  -9   5  13    0.00    6.58
   9  -5 -13    1.83    5.86
   9   5 -13   -0.00    4.75
  -9   5  14   24.36    9.56
   9  -5 -14    5.13    6.97
   9   5 -14    6.64    6.44
  -9  -5  14    6.37    6.80
  -9   5  15   19.56    9.46
   9  -5 -15   26.83   10.37
   9   5 -15   31.81    9.65
  -9  -5  15   11.01    7.41
  -9   5  16   21.57    9.29
   9  -5 -16   13.05    8.43
   9   5 -16   11.82    7.70
  -9  -5  16   18.00    7.40
  -9   5  17   26.95    9.31
   9  -5 -17   12.67    8.14
   9   5 -17   12.10    7.17
  -9  -5  17   15.28    7.80
  -9   5  18    9.23    7.60
   9   5 -18    9.10    6.85
  -9  -5  18    0.00    5.51
  -9   5  19    0.00    5.83
   9   5 -19   11.45    6.93
  -9  -5  19   -0.00    6.49
  -9   5  20    6.57    6.69
   9   5 -20    5.84    6.47
  -9  -5  20    3.14    5.92
  -9   5  21   23.45    9.89
   9   5 -21    7.66    6.67
  -9  -5  21   17.18    8.27
  -9   5  22    7.02    7.42
   9   5 -22   14.35    7.44
  -9  -5  22    3.98    7.07
  -9   5  23    0.00    6.61
   9   5 -23    8.90    7.28
  -9  -5  23    7.73    7.21
  -9   5  24    4.74    7.19
   9   5 -24    6.05    6.69
  -9  -5  24   -0.00    4.43
  -9   5  25    6.43    7.49
   9   5 -25   -0.00    4.48
  -9  -5  25    1.00    5.98
  -9   5  26    0.00    6.01
   9   5 -26    3.23    7.03
  -9  -5  26    8.40    7.46
  -9   5  27    6.76    7.42
   9   5 -27    3.91    6.45
  -9  -5  27    0.00    6.90
  -9   5  28    5.23    6.97
   9   5 -28    0.32    5.47
  -9  -5  28    7.71    7.73
  -9   5  29   11.28    8.28
   9   5 -29   -0.00    5.52
  -9  -5  29   -0.00    6.74
  -9   5  30   -0.00    6.17
   9   5 -30    6.51    8.05
  -9  -5  30    2.90    7.67
  -9   5  31    3.28    6.46
   9   5 -31    2.12    4.99
  -9  -5  31   -0.00    5.66
  -9   5  32    3.82    8.30
   9   5 -32   12.11    8.23
  -9  -5  32    4.22    7.19
   9   5 -33    5.14    7.05
  -9  -5  33    6.21    7.90
  -9   6   1    1.66    5.71
   9  -6  -1    0.93    5.41
   9  -6  -1   -0.00    6.40
   9   6  -1    0.00    3.85
  -9  -6   1   -0.00    3.17
  -9   6   2   81.21   15.90
   9  -6  -2   84.72   15.85
   9  -6  -2   76.53   15.68
   9   6  -2   48.86   10.08
  -9  -6   2   62.39   10.87
  -9   6   3   20.40    9.81
   9  -6  -3   16.61    8.77
   9  -6  -3   14.62    8.11
   9   6  -3   27.86    7.17
  -9  -6   3   17.99    6.10
  -9   6   4   29.14   10.73
  -9   6   4   17.63    8.94
   9  -6  -4   26.42    9.21
   9  -6  -4   26.32   10.54
   9   6  -4   25.65    7.31
  -9  -6   4   16.61    6.51
  -9   6   5   21.14    9.18
  -9   6   5   29.40   10.48
   9  -6  -5    4.13    5.83
   9  -6  -5   26.27   10.10
   9   6  -5   18.66    5.92
  -9  -6   5   20.99    6.48
  -9   6   6    0.00    7.07
  -9   6   6    9.35    7.61
   9  -6  -6    6.61    7.19
   9  -6  -6    6.74    7.66
   9   6  -6   10.43    5.27
  -9  -6   6   10.23    5.33
  -9   6   7   25.26    9.98
  -9   6   7   17.12    8.58
   9  -6  -7   19.34    9.11
   9  -6  -7    9.22    8.30
   9   6  -7   12.27    5.91
  -9  -6   7   14.65    6.74
  -9   6   8   90.04   16.11
   9  -6  -8   50.17   12.51
   9  -6  -8   75.97   15.64
   9   6  -8   48.89   10.60
  -9  -6   8   36.70    9.54
  -9   6   9    9.79    7.81
   9  -6  -9    3.15    6.86
   9  -6  -9   18.11    8.52
   9   6  -9   20.96    7.08
  -9  -6   9   14.84    6.62
  -9   6  10   -0.00    4.43
   9  -6 -10    0.16    5.03
   9  -6 -10    2.78    6.02
   9   6 -10   -0.00    4.01
  -9  -6  10   -0.00    4.46
  -9   6  11   -0.00    5.80
   9  -6 -11   -0.00    5.11
   9   6 -11    0.07    3.94
  -9  -6  11    1.80    4.73
  -9   6  12   29.68    9.70
   9  -6 -12   17.23    9.13
   9   6 -12   34.58    8.92
  -9   6  13   18.12    8.58
   9  -6 -13   14.28    8.30
   9   6 -13    6.38    5.63
  -9   6  14   29.03   10.46
   9  -6 -14   32.19   10.65
   9   6 -14   19.41    8.34
  -9  -6  14   25.20    9.05
  -9   6  15   12.24    7.84
   9   6 -15    2.10    5.18
  -9  -6  15    0.00    5.58
  -9   6  16    7.98    6.58
   9   6 -16    0.34    4.59
  -9  -6  16   11.26    7.35
  -9   6  17    2.35    5.61
   9   6 -17    3.57    5.82
  -9  -6  17    6.73    6.81
  -9   6  18   32.31   10.97
   9   6 -18   29.79    9.42
  -9  -6  18   29.41   10.32
  -9   6  19    1.71    4.64
   9   6 -19    5.49    6.05
  -9  -6  19    3.56    5.79
  -9   6  20    4.97    6.57
   9   6 -20   -0.00    5.72
  -9  -6  20    1.37    5.23
  -9   6  21    0.00    5.70
   9   6 -21   -0.00    7.61
  -9  -6  21    6.16    7.03
  -9   6  22   -0.00    6.59
   9   6 -22    3.14    5.19
  -9  -6  22    7.13    7.82
  -9   6  23    2.68    6.64
   9   6 -23    6.67    7.27
  -9  -6  23    6.69    6.13
  -9   6  24   10.46    7.96
   9   6 -24   10.32    7.19
  -9  -6  24   18.54    8.67
  -9   6  25   10.46    7.71
   9   6 -25    8.67    7.48
  -9  -6  25    0.56    6.98
  -9   6  26   -0.00    7.15
   9   6 -26    0.00    6.50
  -9  -6  26    3.68    6.85
  -9   6  27   -0.00    5.34
   9   6 -27   -0.00    5.51
  -9  -6  27    0.47    6.45
  -9   6  28    7.38    7.72
   9   6 -28    8.60    7.02
  -9  -6  28    0.00    7.07
  -9   6  29   15.04    9.21
   9   6 -29    8.78    7.42
  -9  -6  29    0.00    7.40
  -9   6  30   -0.00    6.84
   9   6 -30    2.07    5.60
  -9  -6  30    0.59    6.35
  -9   6  31    4.05    6.56
   9   6 -31   -0.00    6.14
  -9  -6  31    1.68    6.86
  -9   6  32    2.41    6.20
   9   6 -32    0.00    6.58
  -9  -6  32    0.00    7.06
   9   6 -33    3.47    8.28
  -9  -6  33    4.05    6.88
   9   6 -34    1.16    6.65
  -9   7   1   12.27    7.68
   9  -7  -1   -0.00    6.90
   9   7  -1   18.49    5.81
  -9   7   2   12.17    8.69
   9  -7  -2    6.27    7.10
   9   7  -2    5.00    4.21
  -9   7   3    1.85    6.00
   9  -7  -3    3.38    6.01
   9  -7  -3    0.00    5.65
   9   7  -3   -0.00    3.15
  -9   7   4    5.41    6.20
   9  -7  -4    1.03    6.48
   9  -7  -4   17.21    8.99
   9   7  -4   20.27    5.98
  -9   7   5    5.83    6.10
   9  -7  -5    4.59    5.14
   9  -7  -5    9.57    7.93
   9   7  -5    4.57    3.91
  -9   7   6   24.56   10.22
  -9   7   6   36.82   11.12
   9  -7  -6   42.02   12.52
   9   7  -6   34.11    8.39
  -9  -7   6   27.67    8.11
  -9   7   7   -0.00    5.91
  -9   7   7    0.00    5.24
   9  -7  -7    5.15    5.63
   9  -7  -7   -0.00    5.81
   9   7  -7   -0.00    4.79
  -9  -7   7    0.00    4.10
  -9   7   8    7.86    8.19
   9  -7  -8   -0.00    6.85
   9  -7  -8    5.59    7.09
   9   7  -8    2.64    4.34
  -9  -7   8    0.27    4.12
  -9   7   9    3.26    6.66
   9  -7  -9    8.88    7.03
   9  -7  -9   11.70    8.33
   9   7  -9    5.29    5.13
  -9  -7   9   11.19    6.25
  -9   7  10   16.70    8.87
   9  -7 -10    9.15    7.84
   9  -7 -10    8.35    7.26
   9   7 -10   12.75    5.61
  -9  -7  10    5.22    5.79
  -9   7  11   18.18    8.64
   9  -7 -11    6.55    7.03
   9  -7 -11   14.37    8.38
   9   7 -11    1.22    5.09
  -9  -7  11   14.69    6.68
  -9   7  12   49.21   12.36
   9  -7 -12   41.19   11.63
   9   7 -12   25.33    8.66
  -9   7  13    3.82    5.66
   9   7 -13   -0.00    3.90
  -9   7  14    2.56    6.32
   9   7 -14    9.17    6.11
  -9  -7  14    5.31    5.75
  -9   7  15    1.79    5.22
   9   7 -15    3.68    4.76
  -9  -7  15    0.59    5.12
  -9   7  16   30.24   10.46
   9   7 -16   29.97    9.35
  -9  -7  16   24.54    9.40
  -9   7  17   -0.00    5.13
   9   7 -17    2.66    5.80
  -9  -7  17   -0.00    4.88
  -9   7  18   -0.00    6.18
   9   7 -18    1.39    5.37
  -9  -7  18   -0.00    5.39
  -9   7  19    0.00    5.91
   9   7 -19   -0.00    5.36
  -9  -7  19    1.53    6.13
  -9   7  20   11.19    7.95
   9   7 -20    4.15    5.43
  -9  -7  20    6.91    6.14
  -9   7  21   16.98    8.57
   9   7 -21    0.00    5.08
  -9  -7  21    0.00    6.19
  -9   7  22   13.20   10.18
   9   7 -22   14.73    7.75
  -9  -7  22    9.85    8.33
  -9   7  23    0.00    4.64
   9   7 -23    1.23    5.22
  -9  -7  23    4.22    6.16
  -9   7  24   -0.00    5.02
   9   7 -24    0.00    5.60
  -9  -7  24    4.37    7.40
  -9   7  25   -0.00    5.17
   9   7 -25    4.13    6.45
  -9  -7  25    0.00    6.16
  -9   7  26   17.46   10.02
   9   7 -26    5.12    6.13
  -9  -7  26    2.58    7.31
  -9   7  27    7.87    7.35
   9   7 -27    2.44    5.49
  -9  -7  27   -0.00    6.55
  -9   7  28    3.33    6.83
   9   7 -28   -0.00    5.83
  -9  -7  28    3.42    6.12
  -9   7  29   -0.00    6.23
   9   7 -29   -0.00    4.31
  -9  -7  29    5.45    8.23
  -9   7  30    3.91    6.57
   9   7 -30   -0.00    6.06
  -9  -7  30   -0.00    6.09
  -9   7  31   -0.00    6.14
   9   7 -31    0.15    5.25
  -9  -7  31    3.76    7.20
   9   7 -32   -0.00    5.73
  -9  -7  32    2.70    6.47
   9   7 -33    1.36    6.85
   9   7 -34   -0.00    6.53
   9  -8  -1    7.95    6.22
   9   8  -1   10.86    4.25
   9  -8  -2   21.09    8.43
   9   8  -2   17.45    5.33
   9  -8  -3    4.35    5.46
   9   8  -3   -0.00    3.22
   9  -8  -4   19.86    9.47
   9   8  -4   41.84    8.56
   9  -8  -5   -0.00    7.34
   9  -8  -5   -0.00    6.14
   9   8  -5    1.17    4.03
   9  -8  -6   -0.00    7.44
   9  -8  -6    0.00    4.84
   9   8  -6    3.70    4.44
  -9   8   7    9.22    8.62
   9  -8  -7    2.68    5.28
   9   8  -7    0.00    3.89
  -9   8   8   31.79   11.29
  -9   8   8   35.76   11.60
   9  -8  -8   39.49   12.53
   9   8  -8   49.06   10.00
  -9   8   9    2.86    6.80
  -9   8   9    2.34    5.11
   9  -8  -9    0.59    5.86
   9   8  -9    5.57    4.91
  -9   8  10    5.32    7.37
   9  -8 -10   11.27    7.49
   9   8 -10    4.67    4.09
  -9   8  11    2.43    5.77
   9  -8 -11   -0.00    6.37
   9   8 -11    2.23    5.60
  -9  -8  11    5.28    6.31
  -9   8  12   10.49    8.35
   9  -8 -12   16.00    8.01
   9   8 -12   11.94    6.51
  -9   8  13    4.61    6.19
   9  -8 -13   -0.00    5.90
   9   8 -13    0.00    2.98
  -9   8  14   15.26    8.64
   9  -8 -14    7.54    7.28
   9   8 -14   10.87    7.25
  -9  -8  14    7.46    6.11
  -9   8  15    2.64    5.42
   9   8 -15   -0.00    4.36
  -9  -8  15   -0.00    4.92
  -9   8  16   -0.00    5.65
   9   8 -16    6.89    5.75
  -9  -8  16   -0.00    5.16
  -9   8  17    3.25    6.41
   9   8 -17   -0.00    4.76
  -9  -8  17    4.66    5.98
  -9   8  18    3.93    7.11
   9   8 -18    0.00    5.73
  -9  -8  18   23.46    8.74
  -9   8  19   12.56    7.81
   9   8 -19    0.00    6.02
  -9  -8  19   -0.00    5.64
  -9   8  20   -0.00    6.66
   9   8 -20    0.00    5.24
  -9  -8  20    4.76    6.79
  -9   8  21    0.00    5.99
   9   8 -21    4.38    5.94
  -9  -8  21    3.08    6.28
  -9   8  22   14.48    7.62
   9   8 -22    4.40    5.02
  -9  -8  22    3.94    5.68
  -9   8  23   -0.00    5.62
   9   8 -23    3.00    5.71
  -9  -8  23   -0.00    6.27
  -9   8  24   12.37    7.81
   9   8 -24    4.69    5.35
  -9  -8  24   10.85    7.14
  -9   8  25    0.83    5.26
   9   8 -25    5.37    6.67
  -9  -8  25   -0.00    6.84
  -9   8  26    0.00    5.59
   9   8 -26    0.00    4.56
  -9  -8  26    3.43    6.69
  -9   8  27    7.60    6.77
   9   8 -27    1.28    5.85
  -9  -8  27   -0.00    5.62
  -9   8  28   -0.00    6.27
   9   8 -28   -0.00    5.69
  -9  -8  28    2.41    6.29
  -9   8  29    0.82    7.05
   9   8 -29    3.97    6.03
  -9  -8  29    0.00    6.40
  -9   8  30   -0.00    6.07
   9   8 -30    2.86    5.90
  -9  -8  30   11.89    8.83
   9   8 -31   -0.00    5.98
  -9  -8  31    0.00    6.72
   9   8 -32   -0.00    5.44
  -9  -8  32   11.93    9.59
   9   8 -33    8.92    7.16
  -9   9   1    7.49    7.92
   9  -9  -1    2.07    5.78
   9   9  -1    6.30    4.18
  -9   9   2   26.62   10.68
   9  -9  -2   32.64   10.85
   9   9  -2   19.17    5.98
  -9   9   3    0.00    5.82
   9  -9  -3    0.00    6.01
   9   9  -3    7.74    4.10
  -9   9   4   16.04    8.95
   9  -9  -4   10.15    7.83
   9   9  -4    4.97    4.56
  -9   9   5    5.13    7.40
   9  -9  -5    0.59    6.24
   9   9  -5    5.01    4.24
  -9   9   6   57.88   14.65
   9  -9  -6   51.39   13.17
   9   9  -6   44.63    9.38
  -9   9   7    0.68    5.26
   9  -9  -7    1.46    5.62
   9   9  -7   -0.00    4.16
  -9   9   8   -0.00    6.01
   9  -9  -8    5.78    6.46
   9   9  -8    2.39    4.38
  -9   9   9    0.91    5.76
  -9   9   9   -0.00    5.55
   9  -9  -9   -0.00    7.63
   9   9  -9   -0.00    4.50
  -9   9  10   16.24    8.58
  -9   9  10    2.81    6.11
   9  -9 -10   12.32    7.40
   9   9 -10    6.60    5.21
  -9   9  11    0.48    6.88
   9  -9 -11    0.05    5.29
   9   9 -11    2.73    4.41
  -9   9  12   24.93    9.56
   9  -9 -12   38.03   11.92
   9   9 -12   19.60    7.51
  -9   9  13   -0.00    7.85
   9  -9 -13    5.42    6.23
   9   9 -13   -0.00    4.62
  -9   9  14    0.98    6.17
   9  -9 -14    1.00    5.08
   9   9 -14   -0.00    3.55
  -9   9  15    0.00    6.10
   9  -9 -15    7.12    6.14
   9   9 -15    5.96    5.13
  -9   9  16   32.05   10.85
   9  -9 -16   12.88    8.55
   9   9 -16   14.73    7.49
  -9   9  17   -0.00    5.02
   9   9 -17    1.69    4.29
  -9  -9  17   -0.00    5.20
  -9   9  18   -0.00    5.30
   9   9 -18    8.76    5.91
  -9  -9  18   -0.00    6.01
  -9   9  19    6.36    6.33
   9   9 -19   -0.00    4.60
  -9  -9  19    3.55    5.65
  -9   9  20   11.80    7.83
   9   9 -20    0.00    5.33
  -9  -9  20   12.41    7.93
  -9   9  21    5.51    6.38
   9   9 -21    1.43    4.47
  -9  -9  21    0.00    6.17
  -9   9  22    9.76    7.10
   9   9 -22    9.47    7.34
  -9  -9  22   10.22    7.78
  -9   9  23   -0.00    4.36
   9   9 -23    2.27    5.02
  -9  -9  23    2.09    5.92
  -9   9  24   -0.00    5.40
   9   9 -24    0.00    5.91
  -9  -9  24    0.00    6.22
  -9   9  25    3.01    6.21
   9   9 -25   -0.00    5.35
  -9  -9  25   -0.00    5.68
  -9   9  26   19.06    8.72
   9   9 -26    8.32    6.90
  -9  -9  26    9.12    7.57
  -9   9  27    1.77    6.02
   9   9 -27   -0.00    4.87
  -9  -9  27   -0.00    5.68
  -9   9  28    2.28    6.53
   9   9 -28    0.15    4.64
  -9  -9  28   -0.00    5.89
  -9   9  29   -0.00    6.81
   9   9 -29    0.23    5.51
  -9  -9  29   11.86    8.72
   9   9 -30    4.00    5.42
  -9  -9  30   -0.00    7.66
  -9  -9  31   -0.00    6.78
  -9  10   1   -0.00    6.70
   9 -10  -1    1.84    6.45
   9  10  -1    0.66    2.91
  -9  10   2   14.91    9.19
   9 -10  -2    4.74    7.29
   9  10  -2   14.33    5.00
  -9  10   3    4.83    6.34
   9 -10  -3    7.12    6.42
   9  10  -3    3.50    3.90
  -9  10   4   35.65   12.09
   9 -10  -4    9.88    8.56
   9  10  -4   23.11    6.27
  -9  10   5    1.35    5.15
   9 -10  -5    3.73    5.87
   9  10  -5    0.02    3.07
  -9  10   6   -0.00    5.54
   9 -10  -6    3.02    7.10
   9  10  -6    0.11    3.49
  -9  10   7    3.48    6.29
   9 -10  -7   -0.00    5.69
   9  10  -7    0.59    4.03
  -9  10   8   35.68   11.65
   9 -10  -8   23.51    9.65
   9  10  -8   17.02    6.93
  -9  10   9   -0.00    6.31
   9 -10  -9   -0.00    5.97
   9  10  -9    0.00    4.44
  -9  10  10    0.00    7.93
  -9  10  10    0.95    5.23
   9 -10 -10   -0.00    6.56
   9  10 -10    2.45    4.30
  -9  10  11    5.48    7.25
  -9  10  11    1.30    4.30
   9 -10 -11    0.57    5.46
   9  10 -11   10.69    5.89
  -9  10  12    1.23    6.20
  -9  10  12    6.13    5.84
   9 -10 -12    0.00    5.47
   9  10 -12    2.54    5.05
  -9  10  13    2.28    6.18
   9 -10 -13   -0.00    6.23
   9  10 -13    2.66    4.92
  -9  10  14   12.85    8.71
   9 -10 -14   11.02    7.40
   9  10 -14    3.19    4.46
  -9  10  15    3.16    5.50
   9 -10 -15    0.45    4.60
   9  10 -15   -0.00    5.17
  -9  10  16   -0.00    7.20
   9 -10 -16    1.07    5.60
   9  10 -16   -0.00    5.32
  -9  10  17    5.01    6.88
   9 -10 -17   -0.00    5.54
   9  10 -17   -0.00    3.60
  -9  10  18   14.28    8.69
   9 -10 -18    4.82    7.14
   9  10 -18    6.36    6.71
  -9  10  19    0.00    6.73
   9  10 -19    2.30    5.36
  -9  10  20    7.11    6.52
   9  10 -20    0.00    4.74
  -9  10  21   -0.00    5.81
   9  10 -21   -0.00    6.18
  -9  10  22    3.04    6.63
   9  10 -22    6.64    6.46
  -9  10  23    4.60    6.13
   9  10 -23   -0.00    6.90
  -9  10  24   16.54    8.42
   9  10 -24    0.21    4.65
  -9 -10  24   -0.00    6.97
  -9  10  25    1.51    4.95
   9  10 -25   -0.00    4.67
  -9 -10  25    0.00    5.61
  -9  10  26    4.78    6.55
   9  10 -26    4.77    4.86
  -9 -10  26    7.04    7.21
  -9  10  27    0.00    6.62
   9  10 -27    4.85    6.04
  -9 -10  27   -0.00    7.38
  -9  10  28    1.08    6.84
  -9 -10  28    3.85    7.25
  -9 -10  29    0.00    7.36
  -9 -10  30    0.07    6.31
  -9  11   1    0.95    5.37
   9 -11  -1    0.00    6.06
   9  11  -1    0.00    3.16
  -9  11   2   18.15   10.41
   9 -11  -2   15.96    8.07
   9  11  -2   14.21    4.99
  -9  11   3   15.51    8.50
   9 -11  -3    3.00    6.48
   9  11  -3    0.00    2.98
  -9  11   4    9.31    7.85
   9 -11  -4   10.24    8.19
   9  11  -4    5.14    4.13
  -9  11   5   -0.00    6.06
   9 -11  -5   -0.00    5.88
   9  11  -5   -0.00    3.53
  -9  11   6   10.94    8.45
   9 -11  -6    0.67    5.10
   9  11  -6    6.56    4.65
  -9  11   7   -0.00    6.63
   9 -11  -7   -0.00    5.25
   9  11  -7   -0.00    3.33
  -9  11   8    1.79    6.50
   9 -11  -8    3.33    5.45
   9  11  -8    0.00    3.73
  -9  11   9    6.33    7.32
   9 -11  -9   -0.00    6.41
   9  11  -9   -0.00    4.25
  -9  11  10    7.85    8.63
   9 -11 -10    4.47    7.68
   9  11 -10   16.67    6.54
  -9  11  11    6.34    6.83
   9 -11 -11   -0.00    5.23
   9  11 -11    8.92    5.38
  -9  11  12    0.00    6.79
  -9  11  12    7.79    7.83
   9 -11 -12   -0.00    6.97
   9  11 -12    3.55    4.88
  -9  11  13   -0.00    5.57
  -9  11  13   -0.00    5.89
   9 -11 -13   -0.00    5.40
   9  11 -13   -0.00    5.01
  -9  11  14    8.29    7.62
   9 -11 -14    6.37    6.91
   9  11 -14    1.45    4.56
  -9  11  15    0.97    5.74
   9 -11 -15   -0.00    5.66
   9  11 -15    6.34    5.14
  -9  11  16   19.19    9.09
   9 -11 -16   30.46   10.63
   9  11 -16   13.51    6.91
  -9  11  17    2.48    6.88
   9 -11 -17   -0.00    5.06
   9  11 -17    5.60    5.98
  -9  11  18    7.67    7.41
   9 -11 -18    0.31    5.52
   9  11 -18    3.02    6.00
  -9  11  19    1.42    5.58
   9 -11 -19    0.00    5.80
   9  11 -19    2.08    5.24
  -9  11  20    7.39    6.73
   9 -11 -20   -0.00    5.93
   9  11 -20   -0.00    6.33
  -9  11  21   -0.00    6.28
   9 -11 -21   -0.00    5.54
   9  11 -21    2.56    4.58
  -9  11  22    0.23    5.41
   9  11 -22    3.90    4.65
  -9  11  23    1.21    5.91
   9  11 -23    2.30    5.78
  -9  11  24    2.16    6.19
   9  11 -24    0.00    5.57
  -9  11  25   -0.00    5.85
  -9  11  26    4.92    7.43
  -9  12   1    1.30    6.79
   9 -12  -1   -0.00    4.39
   9  12  -1    4.70    3.44
  -9  12   2   -0.00    6.99
   9 -12  -2    4.21    6.74
   9  12  -2    2.69    3.33
  -9  12   3   -0.00    5.55
   9 -12  -3    0.00    6.48
   9  12  -3    1.27    3.27
  -9  12   4   11.25    7.69
   9 -12  -4    7.54    7.13
   9  12  -4    8.49    4.43
  -9  12   5   -0.00    4.54
   9 -12  -5   -0.00    4.60
   9  12  -5    0.00    3.91
  -9  12   6   -0.00    6.26
   9 -12  -6    1.91    6.13
   9  12  -6    0.05    3.00
  -9  12   7   -0.00    6.33
   9 -12  -7    3.07    5.26
   9  12  -7   -0.00    3.86
  -9  12   8    8.55    8.24
   9 -12  -8    6.84    7.96
   9  12  -8   18.21    6.74
  -9  12   9    0.44    6.35
   9 -12  -9    7.65    6.68
   9  12  -9    7.38    4.40
  -9  12  10    0.00    5.22
   9 -12 -10   -0.00    5.25
   9  12 -10    2.46    4.17
  -9  12  11    2.27    5.81
   9 -12 -11   -0.00    6.54
   9  12 -11    0.00    3.62
  -9  12  12    0.41    5.67
   9 -12 -12    2.13    6.87
   9  12 -12    4.18    5.41
  -9  12  13    3.21    5.75
   9 -12 -13   -0.00    6.76
   9  12 -13   -0.00    4.80
  -9  12  14    7.40    8.17
  -9  12  14    5.72    7.42
   9 -12 -14   13.01    8.15
   9  12 -14   13.46    6.51
  -9  12  15    0.78    6.82
  -9  12  15    0.01    5.27
   9 -12 -15   -0.00    6.10
   9  12 -15    1.01    4.90
  -9  12  16   -0.00    7.32
   9 -12 -16    0.96    5.23
   9  12 -16   -0.00    5.02
  -9  12  17   -0.00    6.28
   9 -12 -17   -0.00    6.29
   9  12 -17   -0.00    5.12
  -9  12  18   -0.00    6.28
   9 -12 -18   -0.00    6.09
   9  12 -18    0.21    4.91
  -9  12  19    0.82    6.74
   9 -12 -19    3.09    6.05
   9  12 -19    4.48    5.70
  -9  12  20    0.00    5.98
   9 -12 -20    5.16    6.86
   9  12 -20    3.31    6.06
  -9  12  21    2.08    7.29
   9 -12 -21   -0.00    5.78
   9  12 -21    1.95    5.67
  -9  12  22   -0.00    5.49
   9 -12 -22   -0.00    6.31
  -9  12  23   -0.00    7.04
   9 -12 -23   -0.00    6.58
  -9  12  24    4.89    6.80
   9 -12 -24    0.65    5.61
  -9  12  25    4.31    6.64
  -9  13   1    9.34    7.77
   9 -13  -1    2.39    6.94
   9  13  -1    5.37    3.66
  -9  13   2   12.79    9.44
   9 -13  -2   -0.00    6.43
   9  13  -2    3.88    3.44
  -9  13   3   -0.00    5.77
   9 -13  -3    0.00    6.73
   9  13  -3   -0.00    3.31
  -9  13   4    3.97    6.49
   9 -13  -4    3.75    6.07
   9  13  -4    0.00    3.05
  -9  13   5   -0.00    5.76
   9 -13  -5    7.61    7.13
   9  13  -5    2.93    3.93
  -9  13   6    0.00    7.94
   9 -13  -6    1.56    5.65
   9  13  -6    2.50    3.59
  -9  13   7    6.42    7.76
   9 -13  -7    0.47    5.82
   9  13  -7    1.37    3.72
  -9  13   8   -0.00    5.86
   9 -13  -8    2.55    5.80
   9  13  -8    3.37    3.91
  -9  13   9   -0.00    6.89
   9 -13  -9    0.00    6.98
   9  13  -9    0.00    4.25
  -9  13  10   -0.00    7.63
   9 -13 -10   -0.00    5.98
   9  13 -10   10.07    5.85
  -9  13  11   -0.00    5.79
   9 -13 -11    3.05    5.57
   9  13 -11   -0.00    4.21
  -9  13  12    0.00    4.52
   9 -13 -12   -0.00    5.48
   9  13 -12    6.11    5.59
  -9  13  13    3.59    7.38
   9 -13 -13   10.19    7.18
   9  13 -13   -0.00    4.81
  -9  13  14   -0.00    4.98
   9 -13 -14    1.57    6.94
   9  13 -14   -0.00    4.93
  -9  13  15   -0.00    6.47
   9 -13 -15   -0.00    6.58
   9  13 -15    0.00    3.94
  -9  13  16    6.43    8.39
  -9  13  16   -0.00    4.08
   9 -13 -16   -0.00    6.28
   9  13 -16    2.42    5.10
  -9  13  17    0.04    6.64
   9 -13 -17   -0.00    6.71
   9  13 -17    2.59    5.40
  -9  13  18    3.44    6.90
   9 -13 -18    5.03    7.15
  -9  13  19   -0.00    6.10
   9 -13 -19   -0.00    6.26
  -9  13  20   -0.00    7.00
   9 -13 -20    4.59    6.78
  -9  13  21    2.03    7.25
   9 -13 -21   -0.00    5.45
  -9  13  22   -0.00    7.08
   9 -13 -22   -0.00    5.92
   9 -13 -23    8.82    7.25
  -9  14   1   14.26    8.87
   9 -14  -1   -0.00    6.15
   9  14  -1    0.23    3.05
  -9  14   2    1.38    7.93
   9 -14  -2    1.21    6.29
   9  14  -2    0.00    3.37
  -9  14   3    2.10    7.05
   9 -14  -3   -0.00    6.00
   9  14  -3    4.52    3.76
  -9  14   4    0.73    6.57
   9 -14  -4    2.74    7.18
   9  14  -4    5.37    3.95
  -9  14   5    7.34    7.78
   9 -14  -5   -0.00    7.61
   9  14  -5    4.77    4.05
  -9  14   6    2.38    6.11
   9 -14  -6   -0.00    5.69
   9  14  -6   -0.00    3.28
  -9  14   7    2.48    6.46
   9 -14  -7    3.36    6.51
   9  14  -7   -0.00    3.83
  -9  14   8   -0.00    6.23
   9 -14  -8   -0.00    4.82
   9  14  -8    2.25    4.35
  -9  14   9    0.00    5.72
   9 -14  -9    6.51    6.07
   9  14  -9    0.94    3.71
  -9  14  10   -0.00    5.66
   9 -14 -10   10.81    6.98
   9  14 -10    2.47    4.69
  -9  14  11   -0.00    7.85
   9 -14 -11   -0.00    4.42
   9  14 -11    0.00    4.34
  -9  14  12    0.00    6.67
   9 -14 -12    5.23    7.08
   9  14 -12    0.94    4.84
  -9  14  13   -0.00    6.45
   9 -14 -13   -0.00    6.58
   9  14 -13   -0.00    4.63
  -9  14  14    3.29    7.13
   9 -14 -14    4.08    6.45
  -9  14  15   -0.00    5.88
   9 -14 -15   -0.00    5.87
  -9  14  16    4.17    7.15
   9 -14 -16   -0.00    6.90
  -9  14  17    0.18    5.01
   9 -14 -17   -0.00    6.47
  -9  14  18   -0.00    4.93
   9 -14 -18   -0.00    5.93
  -9  14  19    0.00    6.37
   9 -14 -19   -0.00    6.32
   9 -14 -20    3.62    6.75
  -9  15   1    9.84    8.27
   9 -15  -1    0.66    5.67
   9  15  -1   -0.00    3.20
  -9  15   2    0.52    5.02
   9 -15  -2   -0.00    4.31
   9  15  -2    0.00    2.75
  -9  15   3    0.30    5.37
   9 -15  -3   -0.00    7.01
   9  15  -3   -0.00    3.15
  -9  15   4    1.18    7.91
   9 -15  -4    2.27    6.12
   9  15  -4   -0.00    3.25
  -9  15   5    2.63    6.86
   9 -15  -5   -0.00    6.72
   9  15  -5   -0.00    3.89
  -9  15   6    4.09    6.82
   9 -15  -6    2.40    5.45
   9  15  -6   -0.00    3.69
  -9  15   7    1.16    5.57
   9 -15  -7    2.39    5.68
   9  15  -7   -0.00    3.44
  -9  15   8   -0.00    6.02
   9 -15  -8    0.00    6.79
   9  15  -8   -0.00    3.73
  -9  15   9    0.38    6.48
   9 -15  -9   -0.00    5.52
  -9  15  10    5.30    7.23
   9 -15 -10    8.22    6.67
  -9  15  11   -0.00    7.44
   9 -15 -11    2.69    5.02
  -9  15  12   -0.00    6.28
   9 -15 -12    6.77    5.44
  -9  15  13   -0.00    7.17
   9 -15 -13    3.59    6.26
   9 -15 -14    0.00    6.38
   9 -15 -15    6.74    6.58
   9 -15 -16   -0.00    5.86
  -9  16   1   -0.00    5.95
   9  16  -1   -0.00    2.91
  -9  16   2   -0.00    6.57
   9  16  -2    1.20    3.30
  -9  16   3   -0.00    6.41
   9  16  -3    0.00    3.47
  -9  16   4   -0.00    6.19
   9 -16  -4    0.00    6.73
  -9  16   5    1.46    6.87
   9 -16  -5   -0.00    7.03
  -9  16   6    0.64    5.58
   9 -16  -6   -0.00    6.69
   9 -16  -7    0.38    5.85
   9 -16  -8   -0.00    7.16
  -8   0   1    0.00    4.41
  -8   0   1    0.01    3.67
   8   0  -1    0.00    3.87
   8   0  -1   -0.00    3.34
   8   0  -1    3.75    4.64
  -8   0   2  387.10   41.15
  -8   0   2  381.65   41.10
   8   0  -2  370.19   40.36
   8   0  -2  373.78   39.61
   8   0  -2  393.21   41.08
  -8   0   3    2.57    5.15
  -8   0   3   -0.00    3.12
   8   0  -3    0.00    4.28
  -8   0   4   77.98   12.68
   8   0  -4   55.66   11.64
  -8   0   5   -0.00    4.35
   8   0  -5    0.38    3.93
  -8   0   6   60.15   11.56
   8   0  -6   66.05   12.76
  -8   0   7   -0.00    4.27
   8   0  -7   -0.00    4.14
  -8   0   8  188.16   23.80
   8   0  -8  174.41   23.79
  -8   0   9    1.81    4.15
   8   0  -9    1.43    4.45
  -8   0  10    0.99    4.46
   8   0 -10    0.00    4.66
   8   0 -11    0.21    4.56
   8   0 -12  159.99   22.88
   8   0 -13    1.22    4.55
   8   0 -14   62.62   13.31
  -8   0  15    0.00    5.18
  -8   0  16    2.56    5.52
  -8   0  17   -0.00    5.06
  -8   0  18   79.73   15.39
  -8   0  19    4.51    5.48
  -8   0  20    4.37    6.11
  -8   0  21    4.71    5.71
  -8   0  22   28.69   10.36
   8   0 -22   34.68   11.49
  -8   0  23   -0.00    5.84
   8   0 -23    2.81    6.51
  -8   0  24   14.26    8.83
   8   0 -24   14.58    8.18
  -8   0  25    9.19    6.86
   8   0 -25    1.99    5.53
  -8   0  26    0.17    6.00
   8   0 -26    4.40    5.86
  -8   0  27    6.11    6.80
   8   0 -27    0.00    6.49
  -8   0  28   27.11   10.37
  -8   0  29    3.20    7.01
  -8   0  30   -0.00    6.86
  -8   0  31    5.42    6.84
  -8   0  32   13.89    9.54
  -8   0  33   -0.00    5.95
  -8   0  34   -0.00    7.71
  -8   0  35   -0.00    4.14
  -8   1   1   52.99   11.03
  -8   1   1   32.72    9.34
   8  -1  -1   62.24   11.24
   8  -1  -1   40.27    9.93
   8   1  -1   53.41   10.01
   8   1  -1   54.18    9.69
   8   1  -1   35.89    8.90
  -8  -1   1   51.56   10.06
  -8   1   2    0.57    3.47
  -8   1   2    0.00    4.47
   8  -1  -2    4.38    4.45
   8  -1  -2    6.80    5.56
   8   1  -2   -0.00    4.02
   8   1  -2    5.05    4.49
  -8  -1   2   -0.00    3.53
  -8  -1   2    7.41    4.78
  -8   1   3    5.14    5.51
  -8   1   3    2.55    4.19
   8  -1  -3    8.83    5.39
   8  -1  -3    6.86    4.62
   8   1  -3    2.65    4.09
   8   1  -3   -0.00    3.66
  -8  -1   3    1.52    3.55
  -8  -1   3    1.50    2.92
  -8   1   4   37.40    9.45
   8  -1  -4   52.03   10.97
   8   1  -4   51.82    9.49
   8   1  -4   42.53    9.76
  -8  -1   4   35.71    9.04
  -8   1   5    8.98    5.66
   8  -1  -5    0.00    4.60
   8   1  -5    7.97    4.56
   8   1  -5    0.73    4.11
  -8  -1   5    2.78    4.06
  -8   1   6   65.40   12.45
   8  -1  -6   52.66   11.99
   8   1  -6   59.29   12.46
  -8  -1   6   66.93   11.70
  -8   1   7    4.30    5.58
   8  -1  -7    7.04    5.29
   8   1  -7    1.63    4.90
  -8  -1   7    0.35    3.80
  -8   1   8    9.91    6.25
   8  -1  -8    8.77    5.65
   8   1  -8   -0.00    4.26
  -8  -1   8    5.71    4.87
  -8   1   9   10.27    6.58
   8  -1  -9   10.43    5.91
   8   1  -9    4.69    5.31
  -8  -1   9   19.30    6.92
   8  -1 -10  153.06   20.66
   8   1 -10  102.50   17.64
  -8  -1  10  126.32   18.39
   8  -1 -11   13.85    7.23
  -8  -1  11    0.98    3.69
   8  -1 -12   11.06    6.22
   8  -1 -13   -0.00    4.73
  -8   1  14   37.25   11.22
   8  -1 -14   62.05   13.45
  -8   1  15   44.65   11.43
   8  -1 -15   37.61   11.32
  -8  -1  15   30.28    9.35
  -8   1  16   47.84   12.07
   8  -1 -16   35.73   11.04
  -8  -1  16   72.94   13.66
  -8   1  17    1.41    6.31
   8  -1 -17    2.58    6.21
  -8  -1  17    3.15    5.16
  -8   1  18    2.05    5.72
  -8  -1  18   -0.00    6.10
  -8   1  19    6.50    6.74
   8   1 -19    4.21    5.61
  -8  -1  19    4.54    5.77
  -8   1  20   12.29    7.78
   8   1 -20    9.37    6.82
  -8  -1  20    2.41    5.84
  -8   1  21    0.93    5.47
   8   1 -21    5.12    6.00
  -8  -1  21    0.00    5.85
  -8   1  22   38.55   10.92
   8   1 -22   28.60   10.22
  -8  -1  22   35.25   11.00
  -8   1  23    4.87    6.55
   8   1 -23   -0.00    5.90
  -8  -1  23    3.38    6.16
  -8   1  24    5.68    7.64
   8   1 -24   19.57    9.18
  -8  -1  24    8.17    6.56
  -8   1  25    0.00    6.06
   8   1 -25    1.48    5.75
  -8  -1  25    5.04    6.71
  -8   1  26    4.86    7.11
   8  -1 -26    2.03    6.43
   8   1 -26    5.42    6.51
  -8  -1  26    4.51    6.66
  -8   1  27    0.03    5.72
   8   1 -27    0.00    5.90
  -8  -1  27    5.24    6.34
  -8   1  28    2.57    5.53
   8   1 -28    2.68    6.78
  -8  -1  28   -0.00    6.27
  -8   1  29   -0.00    5.95
   8   1 -29    0.32    6.09
  -8  -1  29   -0.00    6.23
  -8   1  30    8.60    8.51
  -8  -1  30    5.96    7.77
  -8   1  31    0.09    5.31
  -8  -1  31    8.51    7.25
  -8   1  32    3.44    7.06
  -8  -1  32   10.86    8.04
  -8   1  33   -0.00    6.46
  -8  -1  33    0.54    6.24
  -8   1  34    3.18    5.59
  -8  -1  34   -0.00    6.36
  -8   1  35    6.55    6.55
  -8  -1  35   -0.00    8.66
  -8   2   1   -0.00    4.28
  -8   2   1   -0.00    3.70
   8  -2  -1   -0.00    4.20
   8  -2  -1    3.78    4.95
   8   2  -1   -0.00    3.26
   8   2  -1    3.17    4.47
  -8  -2   1    3.84    4.11
  -8  -2   1   -0.00    3.10
  -8   2   2   62.71   11.87
  -8   2   2   70.13   12.65
   8  -2  -2   54.03   11.12
   8  -2  -2   69.05   12.39
   8   2  -2   61.68   10.03
   8   2  -2   67.46   11.16
  -8  -2   2   21.53    7.78
  -8  -2   2   37.05    8.63
  -8   2   3   17.56    6.92
  -8   2   3    9.17    5.21
   8  -2  -3    7.35    5.23
   8  -2  -3    7.13    5.40
   8   2  -3   15.80    5.17
   8   2  -3   12.30    5.34
  -8  -2   3    6.91    5.41
  -8   2   4   26.38    8.58
  -8   2   4   27.28    8.08
   8  -2  -4   25.38    7.87
   8  -2  -4   33.20    9.08
   8   2  -4   27.23    7.22
   8   2  -4   29.83    7.91
  -8  -2   4   25.35    7.05
  -8   2   5    6.82    5.49
   8  -2  -5    6.92    5.50
   8   2  -5    8.89    4.73
   8   2  -5    8.20    4.99
  -8  -2   5    2.90    4.42
  -8   2   6   78.22   13.89
   8  -2  -6   83.91   14.79
   8   2  -6   82.63   12.71
   8   2  -6   73.52   12.82
  -8  -2   6   63.22   12.28
  -8   2   7   27.26    8.82
   8  -2  -7   24.21    8.92
  -8  -2   7   24.79    7.42
   8  -2  -8   78.92   14.94
  -8  -2   8   98.32   14.98
   8  -2  -9    4.52    5.68
  -8  -2   9    1.99    3.87
   8  -2 -10    2.93    4.86
  -8  -2  10   -0.00    4.21
   8  -2 -11    0.00    5.86
  -8  -2  11    2.70    4.23
   8  -2 -12   34.20   10.65
  -8  -2  12   44.73   10.45
  -8   2  13   20.67    8.15
   8  -2 -13   31.13    9.81
  -8   2  14   29.04    9.37
   8  -2 -14   18.20    8.08
  -8   2  15   20.00    8.30
   8  -2 -15    4.45    6.26
  -8   2  16   28.69    9.73
   8  -2 -16   18.88    8.55
   8   2 -16   14.89    8.09
  -8  -2  16   13.16    7.28
  -8   2  17   13.22    7.65
   8  -2 -17    5.61    7.32
   8   2 -17   -0.00    5.27
  -8  -2  17   13.50    7.15
  -8   2  18  133.08   20.32
   8  -2 -18  125.72   21.08
   8   2 -18   82.11   17.50
  -8  -2  18  148.83   20.95
  -8   2  19   -0.00    6.09
   8  -2 -19    2.45    6.48
   8   2 -19   -0.00    6.05
  -8  -2  19   -0.00    5.77
  -8   2  20    0.03    5.48
   8  -2 -20   -0.00    6.81
   8   2 -20    0.06    5.64
  -8  -2  20    0.78    6.61
  -8   2  21   -0.00    6.64
   8  -2 -21    1.28    5.27
   8   2 -21    0.00    6.72
  -8  -2  21    5.11    6.14
  -8   2  22    7.19    6.83
   8   2 -22   28.98   10.38
  -8  -2  22    8.57    7.32
  -8   2  23    1.22    4.13
   8   2 -23    2.51    5.41
  -8  -2  23   -0.00    6.49
  -8   2  24    8.22    6.36
   8   2 -24    3.22    6.30
  -8  -2  24    5.91    6.68
  -8   2  25   -0.00    6.49
   8   2 -25   -0.00    6.44
  -8  -2  25    7.10    6.47
  -8   2  26    0.38    5.85
   8   2 -26   -0.00    5.58
  -8  -2  26    5.00    5.34
  -8   2  27    0.57    5.74
   8   2 -27    6.99    7.27
  -8  -2  27   -0.00    5.55
  -8   2  28    0.35    6.05
   8   2 -28   10.11    8.24
  -8  -2  28    0.00    7.29
  -8   2  29    4.24    6.87
   8   2 -29    2.89    6.33
  -8  -2  29    0.00    4.72
  -8   2  30    1.83    6.56
   8   2 -30    5.70    7.67
  -8  -2  30   14.22    8.87
  -8   2  31   -0.00    5.58
  -8  -2  31   -0.00    7.63
  -8   2  32    3.47    6.01
  -8  -2  32    7.78    7.09
  -8   2  33    2.28    4.85
  -8  -2  33   -0.00    6.58
  -8   2  34    0.00    5.22
  -8  -2  34   -0.00    7.59
  -8   2  35    0.92    5.86
  -8  -2  35   -0.00    7.10
  -8   3   1   66.16   13.28
  -8   3   1   53.04   12.15
   8  -3  -1   67.17   12.87
   8  -3  -1   64.52   12.62
   8   3  -1   59.59    9.95
  -8  -3   1   57.97   10.63
  -8  -3   1   59.13    9.98
  -8   3   2   -0.00    4.95
  -8   3   2    0.14    3.59
   8  -3  -2   -0.00    4.62
   8  -3  -2    3.55    4.78
   8   3  -2    0.00    3.06
  -8  -3   2    0.00    3.06
  -8  -3   2   -0.00    3.19
  -8   3   3   30.47    9.02
  -8   3   3   25.18    8.62
   8  -3  -3   32.22    8.82
   8  -3  -3   24.13    8.32
   8   3  -3   35.23    7.59
  -8  -3   3   32.16    7.59
  -8  -3   3   29.51    6.84
  -8   3   4   64.76   14.55
  -8   3   4  100.53   16.64
   8  -3  -4  112.62   16.82
   8  -3  -4   91.25   15.91
   8   3  -4  103.22   14.23
  -8  -3   4  108.03   14.77
   8  -3  -5    7.23    6.01
   8   3  -5   12.50    5.50
  -8  -3   5   15.53    5.90
   8  -3  -6   30.98    9.46
   8   3  -6   29.34    7.95
  -8  -3   6   42.22    9.06
   8  -3  -7   24.65    8.51
   8   3  -7   14.12    5.64
  -8  -3   7   14.97    6.50
   8  -3  -8    4.42    5.13
  -8  -3   8    0.26    3.26
   8  -3  -9    0.00    4.06
  -8  -3   9   -0.00    3.61
   8  -3 -10   58.45   13.49
  -8  -3  10   88.19   14.10
  -8   3  11   66.94   13.00
   8  -3 -11   50.88   12.94
  -8  -3  11   45.02   10.44
  -8   3  12    0.28    4.72
   8  -3 -12    0.00    5.04
   8   3 -12    0.00    3.52
  -8  -3  12    0.00    4.18
  -8   3  13    9.08    6.80
   8  -3 -13    9.65    7.02
   8   3 -13   10.19    5.39
  -8   3  14   13.63    7.91
   8  -3 -14    0.00    5.54
   8   3 -14   21.39    7.32
  -8   3  15   35.72   10.53
   8  -3 -15   21.92    9.29
   8   3 -15   10.99    7.29
  -8   3  16   69.56   14.28
   8  -3 -16   82.11   16.16
   8   3 -16   53.13   12.61
  -8  -3  16   62.89   12.88
  -8   3  17   11.21    7.23
   8  -3 -17   -0.00    6.77
   8   3 -17    0.89    4.70
  -8  -3  17   -0.00    4.90
  -8   3  18    8.42    6.33
   8  -3 -18    9.00    7.34
   8   3 -18    1.64    6.28
  -8  -3  18   -0.00    5.27
  -8   3  19    3.62    6.49
   8  -3 -19    3.30    6.46
   8   3 -19    5.30    6.49
  -8  -3  19    6.48    6.95
  -8   3  20   48.69   13.20
   8  -3 -20   69.38   15.50
   8   3 -20   75.74   15.35
  -8  -3  20   67.91   14.38
  -8   3  21    1.24    5.64
   8  -3 -21    2.60    5.86
   8   3 -21   -0.00    5.42
  -8  -3  21    0.00    5.49
  -8   3  22    6.84    7.07
   8  -3 -22    6.50    7.24
   8   3 -22    0.00    6.74
  -8  -3  22    3.82    6.66
  -8   3  23    2.57    5.76
   8   3 -23    2.71    6.13
  -8  -3  23   -0.00    6.72
  -8   3  24   12.64    8.35
   8   3 -24   14.23    8.38
  -8  -3  24    7.18    7.52
  -8   3  25   29.98    9.79
   8   3 -25    5.51    6.24
  -8  -3  25   10.98    8.16
  -8   3  26    4.91    6.98
   8   3 -26    0.21    5.67
  -8  -3  26    4.16    6.29
  -8   3  27    0.00    5.12
   8   3 -27    0.44    5.91
  -8  -3  27    0.69    5.38
  -8   3  28    3.54    7.20
   8   3 -28   -0.00    6.83
  -8  -3  28    3.98    7.78
  -8   3  29    2.11    5.99
   8   3 -29    5.96    6.96
  -8  -3  29    8.47    7.23
  -8   3  30   15.43    8.21
   8   3 -30    3.12    7.29
  -8  -3  30    2.42    7.86
  -8   3  31   -0.00    7.14
   8   3 -31    3.92    6.44
  -8  -3  31    3.67    6.84
  -8   3  32    4.15    6.88
  -8  -3  32    2.84    6.72
  -8   3  33   -0.00    5.94
  -8  -3  33    2.84    5.99
  -8   3  34   12.02    8.52
  -8  -3  34    0.00    6.99
  -8   3  35    1.43    7.35
  -8  -3  35   -0.00    7.21
  -8   4   1   45.73   11.86
   8  -4  -1   53.67   12.18
   8   4  -1   54.18    9.74
  -8  -4   1   69.48   10.75
  -8  -4   1   66.35    9.74
  -8   4   2   22.24    8.46
   8  -4  -2   37.30   10.18
   8   4  -2   30.86    7.05
  -8  -4   2   22.08    6.38
  -8  -4   2   28.74    6.55
  -8   4   3    8.49    6.66
   8  -4  -3   28.49    9.25
   8   4  -3   21.00    6.21
  -8  -4   3   23.29    6.35
  -8  -4   3   25.52    6.04
  -8   4   4  119.50   18.35
   8  -4  -4  100.64   17.40
   8   4  -4  108.31   14.81
  -8  -4   4   95.47   14.54
  -8   4   5    2.06    4.68
   8  -4  -5   10.60    6.09
   8   4  -5    0.98    4.30
  -8  -4   5    3.31    4.06
   8  -4  -6   27.63    9.52
   8   4  -6   44.28    8.90
  -8  -4   6   29.85    8.00
   8  -4  -7   81.60   15.05
   8   4  -7   68.98   12.06
  -8  -4   7   65.86   12.16
   8  -4  -8   33.53    9.46
   8   4  -8   32.38    8.30
  -8  -4   8   19.74    6.92
  -8   4   9   13.66    6.45
   8  -4  -9    1.96    5.38
   8   4  -9    0.21    3.60
  -8  -4   9    4.10    4.89
  -8   4  10   -0.00    5.51
   8  -4 -10    4.17    5.84
   8   4 -10   -0.00    4.22
  -8  -4  10    0.00    3.80
  -8   4  11   13.71    7.53
   8  -4 -11    2.57    5.23
   8   4 -11    9.03    5.71
  -8  -4  11   10.34    6.49
  -8   4  12   58.33   13.51
   8  -4 -12   63.74   14.46
   8   4 -12   80.35   13.92
  -8  -4  12   90.14   14.74
  -8   4  13   13.61    7.06
   8  -4 -13    9.49    6.71
   8   4 -13    0.00    4.47
  -8   4  14   29.04    9.23
   8  -4 -14   49.80   12.45
   8   4 -14   31.36    9.09
  -8   4  15    1.69    5.68
   8  -4 -15    0.00    6.24
   8   4 -15   -0.00    4.70
  -8   4  16   16.19    8.43
   8  -4 -16   18.06    8.75
   8   4 -16    3.73    5.57
  -8  -4  16    3.19    6.12
  -8   4  17   15.25    8.30
   8  -4 -17   14.38    8.02
   8   4 -17    4.28    6.25
  -8  -4  17    9.44    7.32
  -8   4  18   57.55   13.26
   8  -4 -18   38.10   12.39
   8   4 -18   43.66   11.33
  -8  -4  18   29.59    9.96
  -8   4  19    0.00    5.42
   8  -4 -19    4.77    6.35
   8   4 -19    1.47    5.27
  -8  -4  19    3.09    7.07
  -8   4  20    3.68    6.88
   8  -4 -20    5.73    6.89
   8   4 -20    0.00    5.50
  -8  -4  20    3.54    6.25
  -8   4  21    5.52    5.62
   8   4 -21    2.39    6.41
  -8  -4  21   -0.00    6.20
  -8   4  22   18.52    8.05
   8   4 -22    2.49    5.28
  -8  -4  22   -0.00    6.35
  -8   4  23   20.57    8.73
   8   4 -23    0.83    4.87
  -8  -4  23    3.92    6.57
  -8   4  24    0.09    4.85
   8   4 -24   11.26    7.89
  -8  -4  24   -0.00    5.94
  -8   4  25   -0.00    4.95
   8   4 -25   -0.00    4.99
  -8  -4  25    6.61    7.98
  -8   4  26   -0.00    6.37
   8   4 -26    2.29    5.27
  -8  -4  26   -0.00    5.50
  -8   4  27    3.76    6.13
   8   4 -27   -0.00    5.65
  -8  -4  27   -0.00    6.12
  -8   4  28    7.62    7.81
   8   4 -28    2.12    5.94
  -8  -4  28    2.75    6.84
  -8   4  29    1.13    5.74
   8   4 -29    6.31    6.62
  -8  -4  29   -0.00    8.35
  -8   4  30    0.30    6.01
   8   4 -30    3.63    6.09
  -8  -4  30    4.18    6.48
  -8   4  31    9.32    6.97
   8   4 -31   -0.00    5.76
  -8  -4  31   -0.00    7.21
  -8   4  32   -0.00    5.20
   8   4 -32    3.12    7.54
  -8  -4  32    5.59    8.35
  -8   4  33   -0.00    7.48
  -8  -4  33    1.21    7.41
  -8   4  34    4.70    8.17
  -8  -4  34   -0.00    6.78
  -8   4  35    1.73    5.34
  -8  -4  35    1.58    7.78
  -8   5   1   13.44    7.56
   8  -5  -1    7.06    6.18
   8   5  -1   21.27    5.78
  -8  -5   1   25.98    6.44
  -8  -5   1   34.50    5.89
  -8   5   2   17.05    8.78
   8  -5  -2   19.42    8.32
   8   5  -2   15.65    5.44
  -8  -5   2   22.54    6.14
  -8  -5   2   18.88    5.04
  -8   5   3   54.54   13.81
   8  -5  -3   64.27   13.59
   8   5  -3   61.48   10.55
  -8  -5   3   60.61   10.49
  -8  -5   3   67.28    9.72
  -8   5   4   16.42    7.76
  -8   5   4    3.27    6.17
   8  -5  -4    0.00    5.07
   8  -5  -4   15.27    7.70
   8   5  -4    9.50    4.67
  -8  -5   4    2.73    4.45
  -8   5   5   39.89   11.25
  -8   5   5   54.85   11.95
   8  -5  -5   29.38   10.08
   8  -5  -5   27.98   10.83
   8   5  -5   37.89    8.63
   8   5  -5   49.93    9.21
  -8  -5   5   40.80    8.88
  -8   5   6   69.84   14.57
   8  -5  -6   64.39   14.18
   8  -5  -6  110.48   17.37
   8   5  -6   75.97   12.55
   8   5  -6   78.54   12.41
  -8  -5   6   67.29   12.05
  -8   5   7    1.92    5.57
   8  -5  -7   -0.00    5.09
   8  -5  -7    0.68    5.25
   8   5  -7    2.84    4.40
   8   5  -7    0.29    4.41
  -8  -5   7   -0.00    3.44
  -8   5   8    0.58    4.76
   8  -5  -8    4.61    5.71
   8   5  -8    1.58    4.30
   8   5  -8   -0.00    3.97
  -8  -5   8    2.33    4.31
  -8   5   9    6.40    6.13
   8  -5  -9    1.76    5.46
   8   5  -9    6.21    4.96
  -8  -5   9    5.68    4.72
  -8   5  10  230.65   25.85
   8  -5 -10  134.67   22.39
   8   5 -10  150.04   20.52
  -8  -5  10  124.52   19.38
  -8   5  11   25.19    9.57
   8  -5 -11   25.22    9.16
   8   5 -11   27.90    8.38
  -8  -5  11   17.20    7.34
  -8   5  12    1.23    6.31
   8  -5 -12    9.40    7.39
   8   5 -12   -0.00    4.37
  -8  -5  12    4.18    5.06
  -8   5  13   -0.00    5.42
   8  -5 -13    4.47    6.38
   8   5 -13   -0.00    5.43
  -8   5  14    5.84    6.10
   8  -5 -14    8.54    7.07
   8   5 -14    5.53    5.93
  -8   5  15   21.17    8.39
   8  -5 -15   23.88    9.26
   8   5 -15   12.99    7.01
  -8   5  16   54.45   12.35
   8  -5 -16   43.85   12.52
   8   5 -16   29.72    9.31
  -8  -5  16   33.09    9.93
  -8   5  17    0.00    5.75
   8  -5 -17   10.08    7.36
   8   5 -17    5.74    6.86
  -8  -5  17    7.65    6.49
  -8   5  18    0.00    6.21
   8  -5 -18    0.00    6.98
   8   5 -18    0.00    4.58
  -8  -5  18    0.74    4.58
  -8   5  19   19.76    8.49
   8   5 -19    6.87    6.18
  -8  -5  19   14.33    8.22
  -8   5  20   25.30   10.18
   8   5 -20   15.20    7.83
  -8  -5  20   11.66    7.22
  -8   5  21    4.20    6.59
   8   5 -21    6.76    6.31
  -8  -5  21   13.43    7.79
  -8   5  22   18.98    8.88
   8   5 -22    0.77    6.15
  -8  -5  22    4.34    6.53
  -8   5  23   -0.00    6.29
   8   5 -23    3.10    4.99
  -8  -5  23   10.83    6.87
  -8   5  24    2.71    6.02
   8   5 -24    6.80    7.13
  -8  -5  24    0.83    5.68
  -8   5  25    8.61    7.75
   8   5 -25   11.75    6.65
  -8  -5  25    5.23    8.19
  -8   5  26    1.89    6.38
   8   5 -26    0.00    6.21
  -8  -5  26    1.94    7.39
  -8   5  27    0.83    5.69
   8   5 -27   -0.00    4.92
  -8  -5  27   -0.00    6.17
  -8   5  28    4.39    6.04
   8   5 -28    6.78    7.33
  -8  -5  28   -0.00    5.36
  -8   5  29   -0.00    7.05
   8   5 -29    2.23    6.50
  -8  -5  29    2.75    7.81
  -8   5  30    4.13    7.41
   8   5 -30    5.20    6.17
  -8  -5  30    0.00    5.58
  -8   5  31   -0.00    6.83
   8   5 -31   17.47    8.51
  -8  -5  31    1.40    7.03
  -8   5  32    3.76    7.02
   8   5 -32    5.61    7.29
  -8  -5  32    2.85    6.59
  -8   5  33    3.02    6.32
   8   5 -33    2.35    7.36
  -8  -5  33    0.00    5.71
  -8   5  34   -0.00    6.61
  -8  -5  34    2.29    6.56
  -8   6   1   61.25   14.57
   8  -6  -1   55.14   13.02
   8   6  -1   80.51   11.36
   8   6  -1   78.14   11.47
  -8  -6   1   65.72   10.71
  -8  -6   1   77.01    8.79
  -8   6   2   62.92   14.50
   8  -6  -2   50.52   12.78
   8  -6  -2   56.30   13.32
   8   6  -2   76.98   11.26
   8   6  -2   58.81   10.11
  -8  -6   2   73.06   10.89
  -8  -6   2   68.00    8.77
  -8   6   3   75.99   15.26
   8  -6  -3   35.43   11.15
   8  -6  -3   57.45   13.61
   8   6  -3   73.73   11.15
   8   6  -3   68.21   10.64
  -8  -6   3   65.79   10.61
  -8   6   4   27.57    9.51
  -8   6   4   15.22    7.62
   8  -6  -4   27.05    9.35
   8  -6  -4   27.23   10.08
   8   6  -4   37.67    8.18
   8   6  -4   34.11    7.48
  -8  -6   4   24.71    6.87
  -8   6   5   12.40    8.34
  -8   6   5   17.58    8.44
   8  -6  -5   16.61    8.52
   8  -6  -5    0.00    6.32
   8   6  -5   14.41    6.09
   8   6  -5   15.00    5.77
  -8  -6   5   20.35    5.79
  -8   6   6   43.32   11.24
  -8   6   6   16.73    7.60
   8  -6  -6   14.85    7.66
   8  -6  -6   36.26   10.80
   8   6  -6   27.54    7.86
   8   6  -6   17.02    6.08
  -8  -6   6   18.67    6.32
  -8   6   7   25.15    9.27
   8  -6  -7   20.24    8.67
   8  -6  -7   26.68    9.79
   8   6  -7   12.62    6.49
   8   6  -7   29.28    7.57
  -8  -6   7   30.93    7.86
  -8   6   8   11.03    7.89
   8  -6  -8   11.75    7.13
   8  -6  -8   17.81    8.75
   8   6  -8   25.70    7.82
   8   6  -8   20.27    7.64
  -8  -6   8   20.17    7.12
  -8   6   9    0.00    5.28
   8  -6  -9    0.12    4.93
   8  -6  -9    2.68    5.39
   8   6  -9    2.00    4.26
  -8  -6   9    0.00    4.66
  -8   6  10    8.70    6.24
   8  -6 -10    4.86    6.88
   8   6 -10    2.35    4.27
  -8  -6  10    0.00    4.76
  -8   6  11   10.68    6.29
   8  -6 -11   14.57    7.98
   8   6 -11   11.50    6.45
  -8  -6  11    8.37    6.24
  -8   6  12    0.00    7.74
   8  -6 -12   17.72    9.02
   8   6 -12   13.92    6.93
  -8  -6  12   23.33    7.56
  -8   6  13   20.92    7.85
   8  -6 -13   12.86    7.64
   8   6 -13   10.72    5.99
  -8   6  14    9.22    7.05
   8  -6 -14   17.62    8.60
   8   6 -14   29.97    9.30
  -8   6  15    4.37    6.19
   8  -6 -15   19.45    8.30
   8   6 -15   11.03    6.12
  -8   6  16    2.49    4.51
   8   6 -16    1.19    5.27
  -8  -6  16    9.04    6.44
  -8   6  17   88.03   15.65
   8   6 -17   48.43   11.58
  -8  -6  17   20.04    8.95
  -8   6  18    9.62    7.12
   8   6 -18    3.92    5.65
  -8  -6  18   10.06    6.94
  -8   6  19   12.33    7.76
   8   6 -19    0.00    5.31
  -8  -6  19    9.32    7.15
  -8   6  20    0.00    6.28
   8   6 -20   -0.00    5.76
  -8  -6  20    2.52    5.13
  -8   6  21    4.70    7.03
   8   6 -21    1.38    5.10
  -8  -6  21   -0.00    5.84
  -8   6  22    7.31    7.27
   8   6 -22    2.42    4.95
  -8  -6  22    7.54    7.02
  -8   6  23   21.24    8.68
   8   6 -23    5.37    5.60
  -8  -6  23   11.78    8.13
  -8   6  24    3.01    5.66
   8   6 -24    2.69    7.04
  -8  -6  24   -0.00    6.41
  -8   6  25    3.35    6.30
   8   6 -25    6.61    6.30
  -8  -6  25   13.43    7.97
  -8   6  26    2.49    4.91
   8   6 -26    3.48    6.10
  -8  -6  26    3.12    5.85
  -8   6  27    5.49    6.39
   8   6 -27   13.64    7.97
  -8  -6  27    0.95    5.90
  -8   6  28    6.05    6.63
   8   6 -28    8.81    7.54
  -8  -6  28    3.70    6.01
  -8   6  29    1.28    6.48
   8   6 -29    9.33    8.12
  -8  -6  29    8.60    8.53
  -8   6  30    7.54    6.79
   8   6 -30    0.37    6.00
  -8  -6  30    2.85    7.56
  -8   6  31    0.34    5.70
   8   6 -31    3.19    5.84
  -8  -6  31   -0.00    6.56
  -8   6  32    4.13    6.99
   8   6 -32    5.52    6.92
  -8  -6  32   -0.00    6.94
  -8   6  33    4.34    7.07
   8   6 -33    0.44    7.02
  -8  -6  33   -0.00    7.35
  -8   6  34   -0.00    6.67
  -8  -6  34    2.69    8.10
  -8   7   1   68.44   14.48
   8  -7  -1   36.10   10.65
   8   7  -1   45.81    8.42
  -8  -7   1   51.21    8.44
  -8   7   2    0.62    5.58
   8  -7  -2    5.31    5.98
   8   7  -2   -0.00    3.38
  -8  -7   2   -0.00    3.16
  -8  -7   2    0.00    1.38
  -8   7   3   35.42   11.02
   8  -7  -3   24.18    9.06
   8  -7  -3   37.32   11.55
   8   7  -3   33.14    7.30
  -8  -7   3   26.93    6.90
  -8   7   4    0.00    6.11
   8  -7  -4    0.64    6.06
   8  -7  -4    2.34    5.82
   8   7  -4   -0.00    2.83
  -8  -7   4    0.50    3.43
  -8   7   5   51.35   12.40
  -8   7   5   51.11   12.76
   8  -7  -5   52.57   12.91
   8  -7  -5   30.19   10.50
   8   7  -5   33.77    8.13
  -8  -7   5   36.74    8.26
  -8   7   6    6.80    7.59
  -8   7   6   16.86    7.58
   8  -7  -6   11.33    7.03
   8  -7  -6    6.74    6.68
   8   7  -6    2.12    4.46
  -8  -7   6   15.34    5.42
  -8   7   7    3.48    5.75
  -8   7   7    7.95    6.53
   8  -7  -7    5.77    6.00
   8  -7  -7   -0.00    5.43
   8   7  -7   -0.00    4.12
   8   7  -7   -0.00    3.83
  -8  -7   7   -0.00    4.52
  -8   7   8    0.92    6.32
   8  -7  -8   -0.00    6.27
   8  -7  -8    4.67    6.28
   8   7  -8    1.70    3.91
   8   7  -8    0.66    3.70
  -8  -7   8   -0.00    3.34
  -8   7   9   26.90    9.45
   8  -7  -9   14.77    8.10
   8  -7  -9   22.33    9.82
   8   7  -9   35.93    8.76
  -8  -7   9   36.32    8.69
  -8   7  10    9.91    7.33
   8  -7 -10    0.58    6.00
   8  -7 -10   16.29    8.88
   8   7 -10    4.48    5.54
  -8  -7  10    4.55    4.58
  -8   7  11   36.50   10.96
   8  -7 -11   20.99    8.82
   8  -7 -11   34.68   11.18
   8   7 -11   21.83    7.28
  -8  -7  11   23.39    8.08
  -8   7  12   -0.00    6.11
   8  -7 -12    5.31    5.71
   8   7 -12    2.89    4.66
  -8  -7  12    0.19    4.85
  -8   7  13    4.26    5.89
   8   7 -13   10.51    6.46
  -8   7  14   14.40    8.72
   8   7 -14   15.70    7.05
  -8   7  15   57.63   13.49
   8   7 -15   43.96   11.39
  -8   7  16    6.98    5.96
   8   7 -16    9.55    6.50
  -8  -7  16    4.54    6.04
  -8   7  17   -0.00    6.26
   8   7 -17    3.06    5.24
  -8  -7  17   -0.00    5.42
  -8   7  18    1.13    5.42
   8   7 -18   -0.00    4.52
  -8  -7  18    3.90    5.12
  -8   7  19   -0.00    5.89
   8   7 -19    1.26    5.10
  -8  -7  19    5.12    5.66
  -8   7  20    3.44    5.92
   8   7 -20   -0.00    4.20
  -8  -7  20    5.76    5.99
  -8   7  21   12.30    7.86
   8   7 -21   14.10    7.32
  -8  -7  21    5.23    6.89
  -8   7  22    6.83    6.39
   8   7 -22   -0.00    5.72
  -8  -7  22    0.00    5.60
  -8   7  23    1.73    6.22
   8   7 -23    2.26    5.48
  -8  -7  23    7.07    7.26
  -8   7  24    6.24    7.57
  -8  -7  24   -0.00    5.73
  -8   7  25    6.03    7.38
   8   7 -25    1.74    5.59
  -8  -7  25    7.43    7.39
  -8   7  26   -0.00    5.93
   8   7 -26   -0.00    5.29
  -8  -7  26    1.61    6.57
  -8   7  27    1.37    5.36
   8   7 -27   -0.00    5.32
  -8  -7  27    2.75    7.36
  -8   7  28    3.24    5.98
   8   7 -28    0.00    5.58
  -8  -7  28    1.76    6.07
  -8   7  29   12.01    7.67
   8   7 -29   -0.00    6.04
  -8  -7  29   -0.00    6.14
  -8   7  30    4.18    7.41
   8   7 -30   -0.00    5.00
  -8  -7  30   -0.00    7.23
  -8   7  31    9.66    8.60
   8   7 -31    0.00    5.38
  -8  -7  31    6.98    7.52
  -8   7  32   -0.00    6.43
   8   7 -32    0.00    5.83
  -8  -7  32    3.91    6.55
  -8   7  33    0.00    6.55
   8   7 -33    0.00    6.41
  -8  -7  33   -0.00    7.48
   8   7 -34    0.96    5.99
  -8   8   1   44.34   11.86
   8  -8  -1   28.61    9.98
   8   8  -1   15.90    4.83
  -8   8   2    0.00    6.09
   8  -8  -2   -0.00    5.36
   8   8  -2   -0.00    3.06
   8  -8  -3   27.92    9.32
   8   8  -3   24.88    6.53
   8  -8  -4    9.60    7.12
   8   8  -4   13.35    5.38
   8  -8  -5    1.65    5.80
   8  -8  -5    2.21    6.00
   8   8  -5   -0.00    3.93
   8  -8  -6   -0.00    6.23
   8  -8  -6    3.34    5.66
   8   8  -6   -0.00    3.84
  -8  -8   6    4.05    4.39
  -8   8   7  102.55   16.80
   8  -8  -7   54.13   13.28
   8  -8  -7   49.87   12.47
   8   8  -7   63.86   10.62
  -8  -8   7   13.85    6.69
  -8   8   8    2.57    6.23
   8  -8  -8    2.90    5.26
   8  -8  -8   -0.00    6.63
   8   8  -8    0.27    4.15
  -8  -8   8    2.00    4.62
  -8   8   9    6.40    6.91
   8  -8  -9    7.10    6.99
   8   8  -9    9.01    5.48
  -8  -8   9   11.14    5.70
  -8   8  10    0.21    6.00
   8  -8 -10    8.36    7.02
   8   8 -10    3.47    4.53
  -8  -8  10    3.13    5.06
  -8   8  11    2.68    5.30
   8  -8 -11    4.44    5.58
   8   8 -11    2.45    4.61
  -8  -8  11    2.35    4.53
  -8   8  12    1.50    4.94
   8  -8 -12    4.21    6.72
   8   8 -12    0.00    3.74
  -8  -8  12    0.00    5.33
  -8   8  13   25.70    9.95
   8  -8 -13   35.30   10.62
   8   8 -13   25.89    8.11
  -8   8  14    3.91    5.54
   8   8 -14    4.14    4.86
  -8   8  15    0.00    5.97
   8   8 -15    4.03    5.83
  -8  -8  15    4.64    5.98
  -8   8  16   10.30    7.36
   8   8 -16    2.08    4.39
  -8  -8  16    0.67    5.52
  -8   8  17   19.88    9.17
   8   8 -17   18.99    7.88
  -8  -8  17   25.55    9.15
  -8   8  18    8.79    7.09
   8   8 -18   -0.00    5.13
  -8  -8  18    0.40    5.32
  -8   8  19    4.02    6.87
   8   8 -19    8.69    6.16
  -8  -8  19    1.37    5.41
  -8   8  20    0.00    5.72
   8   8 -20    0.00    4.49
  -8  -8  20    4.38    6.96
  -8   8  21    2.25    5.79
   8   8 -21    0.39    4.78
  -8  -8  21    7.42    6.49
  -8   8  22    3.22    6.19
   8   8 -22    8.00    6.60
  -8  -8  22   -0.00    5.73
  -8   8  23   11.40    7.86
   8   8 -23    7.96    6.20
  -8  -8  23    3.56    6.94
  -8   8  24    5.48    6.34
   8   8 -24    0.00    4.70
  -8  -8  24    3.36    5.96
  -8   8  25   -0.00    6.07
   8   8 -25    0.00    5.09
  -8  -8  25   -0.00    5.81
  -8   8  26   -0.00    5.28
   8   8 -26    2.23    5.16
  -8  -8  26    3.74    8.02
  -8   8  27    0.17    6.43
   8   8 -27   -0.00    6.26
  -8  -8  27    6.88    6.86
  -8   8  28   -0.00    5.41
   8   8 -28    0.14    3.91
  -8  -8  28   -0.00    6.12
  -8   8  29   13.07    8.22
   8   8 -29    1.64    5.27
  -8  -8  29   -0.00    6.93
  -8   8  30   -0.00    6.13
   8   8 -30    1.76    5.33
  -8  -8  30    1.45    7.75
  -8   8  31    3.27    7.01
   8   8 -31    2.47    6.31
  -8  -8  31   -0.00    7.91
  -8   8  32    4.51    6.86
   8   8 -32   -0.00    4.84
  -8  -8  32    0.25    7.45
  -8   8  33    0.00    5.37
   8   8 -33    0.96    5.44
  -8  -8  33   10.01    7.58
   8   8 -34    3.89    6.00
   8   8 -35    4.18    6.81
   8  -9  -1   46.76   12.92
   8   9  -1   77.25   10.59
   8  -9  -2    6.00    6.67
   8   9  -2   -0.00    3.14
  -8   9   3   25.58    9.86
   8  -9  -3   25.01    9.51
   8   9  -3   26.46    6.74
  -8   9   4    0.00    5.97
   8  -9  -4    2.83    5.52
   8   9  -4    0.00    3.75
  -8   9   5   22.34    9.66
   8  -9  -5   28.52   10.53
   8   9  -5   25.36    6.84
  -8   9   6   -0.00    6.98
   8  -9  -6    4.17    6.06
   8   9  -6    0.17    3.37
  -8   9   7    5.34    6.76
   8  -9  -7    4.50    5.67
   8   9  -7    3.06    4.14
  -8   9   8   -0.00    5.94
  -8   9   8   -0.00    5.45
   8  -9  -8    1.54    5.98
   8   9  -8    0.08    4.37
  -8   9   9   15.45    8.73
  -8   9   9    9.84    6.54
   8  -9  -9    0.13    5.21
   8   9  -9    5.65    5.08
  -8   9  10    0.00    5.99
   8  -9 -10    0.90    5.05
   8   9 -10    4.31    4.53
  -8   9  11   61.85   14.45
   8  -9 -11   61.06   13.98
   8   9 -11   44.06   10.75
  -8   9  12    1.35    6.76
   8  -9 -12   -0.00    5.29
   8   9 -12    0.00    4.51
  -8  -9  12   -0.00    4.47
  -8   9  13    8.09    6.95
   8  -9 -13    0.49    5.75
   8   9 -13    2.53    4.58
  -8   9  14    2.27    5.52
   8  -9 -14    0.00    5.56
   8   9 -14    1.51    5.29
  -8   9  15   49.21   13.04
   8  -9 -15   33.69   10.43
   8   9 -15   27.26    8.20
  -8  -9  15   18.98    9.18
  -8   9  16    0.00    6.11
   8   9 -16   -0.00    4.69
  -8  -9  16    0.46    5.12
  -8   9  17    0.99    4.50
   8   9 -17    1.35    4.13
  -8  -9  17   -0.00    5.52
  -8   9  18    6.14    6.83
   8   9 -18    4.20    6.70
  -8  -9  18    2.29    5.32
  -8   9  19   17.37    7.99
   8   9 -19    9.23    6.83
  -8  -9  19    8.42    7.11
  -8   9  20    0.00    5.68
   8   9 -20    1.58    4.65
  -8  -9  20    8.95    7.45
  -8   9  21    3.72    5.81
   8   9 -21    7.35    7.19
  -8  -9  21    7.46    6.88
  -8   9  22    4.21    6.06
   8   9 -22    3.26    5.97
  -8  -9  22    1.31    6.30
  -8   9  23   -0.00    5.37
   8   9 -23    0.00    6.13
  -8  -9  23    1.14    6.23
  -8   9  24    0.00    5.56
   8   9 -24    2.03    5.34
  -8  -9  24    0.00    6.79
  -8   9  25   11.47    8.17
   8   9 -25    6.32    6.26
  -8  -9  25    3.30    7.22
  -8   9  26   -0.00    5.72
   8   9 -26    2.34    7.41
  -8  -9  26   -0.00    6.16
  -8   9  27    3.87    6.04
   8   9 -27   -0.00    4.71
  -8  -9  27    4.29    7.52
  -8   9  28    3.10    6.09
   8   9 -28    0.51    6.67
  -8  -9  28    1.07    5.73
  -8   9  29   -0.00    6.17
   8   9 -29    1.07    5.61
  -8  -9  29    2.35    7.92
  -8   9  30    1.37    5.85
   8   9 -30   -0.00    6.45
  -8  -9  30    5.40    8.36
  -8   9  31    7.30    7.27
   8   9 -31   -0.00    5.94
  -8  -9  31    0.00    6.12
  -8   9  32   -0.00    6.99
   8   9 -32   -0.00    5.64
  -8  -9  32   -0.00    8.01
   8   9 -33    0.00    5.93
  -8  10   1    7.96    7.33
   8 -10  -1   12.68    9.22
   8  10  -1   21.07    5.29
  -8  10   2    5.71    7.10
   8 -10  -2    3.64    5.83
   8  10  -2    0.00    2.60
  -8  10   3   19.79    8.88
   8 -10  -3    8.97    7.21
   8  10  -3   22.04    5.80
  -8  10   4    7.08    7.25
   8 -10  -4   11.56    8.18
   8  10  -4    8.83    4.48
  -8  10   5    0.50    6.19
   8 -10  -5    2.62    7.04
   8  10  -5    3.84    4.03
  -8  10   6    2.97    5.71
   8 -10  -6   -0.00    5.25
   8  10  -6    2.03    3.93
  -8  10   7   41.54   12.66
   8 -10  -7   40.00   11.68
   8  10  -7   62.38   10.72
  -8  10   8    6.61    6.51
   8 -10  -8   -0.00    6.14
   8  10  -8   -0.00    3.84
  -8  10   9   -0.00    5.47
   8 -10  -9    8.12    7.61
   8  10  -9    3.84    4.16
  -8  10  10    0.82    5.91
  -8  10  10    1.50    4.49
   8 -10 -10    0.37    5.34
   8  10 -10    2.44    4.03
  -8  10  11    1.57    5.36
   8 -10 -11    9.96    7.41
   8  10 -11   -0.00    3.51
  -8  10  12   -0.00    5.93
   8 -10 -12    0.44    5.61
   8  10 -12    1.41    4.64
  -8  10  13   22.88    9.71
   8 -10 -13   23.05    9.05
   8  10 -13   22.97    8.23
  -8  10  14    4.07    6.74
   8 -10 -14   -0.00    4.88
   8  10 -14    0.67    4.06
  -8  10  15   11.22    8.51
   8 -10 -15    3.45    5.59
   8  10 -15   -0.00    5.52
  -8  10  16    2.20    6.58
   8 -10 -16   -0.00    5.47
   8  10 -16    2.82    4.44
  -8  10  17   31.01   10.78
   8 -10 -17   30.64   10.28
   8  10 -17    7.14    7.33
  -8  10  18    2.76    5.75
   8  10 -18    4.73    6.49
  -8 -10  18   -0.00    4.73
  -8  10  19   14.19    8.10
   8  10 -19    9.80    7.55
  -8 -10  19    7.22    6.45
  -8  10  20    2.11    6.57
   8  10 -20    1.06    6.51
  -8 -10  20   -0.00    6.29
  -8  10  21    0.00    6.61
   8  10 -21    0.00    5.66
  -8 -10  21    6.43    7.76
  -8  10  22    0.00    5.86
   8  10 -22    0.00    4.85
  -8 -10  22    3.12    5.86
  -8  10  23    7.88    7.13
   8  10 -23    0.00    5.92
  -8 -10  23    0.00    7.07
  -8  10  24    2.28    5.36
   8  10 -24    3.81    6.77
  -8 -10  24    2.88    6.53
  -8  10  25   -0.00    5.57
   8  10 -25   10.58    6.53
  -8 -10  25    0.88    4.98
  -8  10  26    0.00    6.49
   8  10 -26    0.00    5.49
  -8 -10  26    0.00    6.66
  -8  10  27    1.11    5.68
   8  10 -27    4.95    6.42
  -8 -10  27    8.94    7.97
  -8  10  28    9.48    6.94
   8  10 -28   -0.00    5.95
  -8 -10  28    2.27    8.18
  -8  10  29    0.00    5.75
   8  10 -29    7.86    6.88
  -8 -10  29   -0.00    6.46
  -8  10  30   -0.00    6.13
   8  10 -30    2.03    6.81
  -8 -10  30   -0.00    6.14
  -8  10  31   -0.00    6.27
  -8 -10  31    4.74    7.54
  -8  11   1    3.91    6.34
   8 -11  -1   51.26   12.79
   8  11  -1   30.12    6.21
  -8  11   2    0.00    4.46
   8 -11  -2    2.64    6.71
   8  11  -2    7.26    3.91
  -8  11   3    3.24    6.39
   8 -11  -3    3.22    5.25
   8  11  -3    8.44    4.52
  -8  11   4    0.64    5.78
   8 -11  -4   -0.00    4.54
   8  11  -4    1.35    3.66
  -8  11   5    6.58    7.94
   8 -11  -5    8.60    6.37
   8  11  -5   11.11    5.37
  -8  11   6   -0.00    5.53
   8 -11  -6    1.62    5.00
   8  11  -6    2.09    3.58
  -8  11   7    0.00    5.03
   8 -11  -7   -0.00    5.42
   8  11  -7    0.54    3.67
  -8  11   8    0.00    5.28
   8 -11  -8    8.54    6.76
   8  11  -8    4.10    4.03
  -8  11   9   15.66    8.27
   8 -11  -9   12.06    7.70
   8  11  -9   12.89    5.97
  -8  11  10   -0.00    5.22
   8 -11 -10    0.00    5.32
   8  11 -10    0.00    4.76
  -8  11  11   14.17    8.19
   8 -11 -11   10.26    7.38
   8  11 -11    4.34    5.62
  -8  11  12    0.70    6.22
  -8  11  12   -0.00    4.58
   8 -11 -12   -0.00    4.73
   8  11 -12   -0.00    4.57
  -8  11  13    2.65    6.06
   8 -11 -13    3.88    5.58
   8  11 -13   -0.00    4.90
  -8  11  14    7.45    6.91
   8 -11 -14   -0.00    5.16
   8  11 -14   -0.00    5.20
  -8  11  15   21.12    9.65
   8 -11 -15   47.35   12.62
   8  11 -15   28.95    8.96
  -8  11  16    8.07    6.81
   8 -11 -16    4.07    7.16
   8  11 -16   -0.00    5.40
  -8  11  17    0.00    6.18
   8 -11 -17    1.94    5.47
   8  11 -17   -0.00    5.27
  -8  11  18   -0.00    6.21
   8 -11 -18    4.42    5.65
   8  11 -18   -0.00    5.12
  -8  11  19    4.87    6.95
   8 -11 -19   11.25    7.75
   8  11 -19   15.73    7.66
  -8  11  20   -0.00    5.69
   8 -11 -20    0.13    5.28
   8  11 -20    4.18    6.29
  -8  11  21    0.00    4.79
   8  11 -21   -0.00    5.22
  -8  11  22    1.78    5.37
   8  11 -22    1.78    5.00
  -8  11  23   -0.00    6.25
   8  11 -23    4.13    6.13
  -8  11  24   -0.00    6.40
   8  11 -24    3.62    5.43
  -8  11  25    3.31    7.05
   8  11 -25   -0.00    5.59
  -8 -11  25   12.94    8.21
  -8  11  26    9.08    6.34
   8  11 -26   -0.00    4.60
  -8 -11  26    0.00    6.52
  -8  11  27    0.00    5.84
   8  11 -27    1.28    6.11
  -8 -11  27    5.95    6.90
  -8  11  28    7.51    7.10
  -8 -11  28   -0.00    6.35
  -8  11  29   -0.00    5.69
  -8 -11  29    7.77    7.27
  -8 -11  30   -0.00    8.01
  -8 -11  31    4.00    7.22
  -8  12   1    6.17    7.18
   8 -12  -1   -0.00    5.57
   8  12  -1    1.96    2.82
  -8  12   2    1.04    5.29
   8 -12  -2    1.52    5.07
   8  12  -2    1.62    3.22
  -8  12   3   18.41    9.21
   8 -12  -3   26.18   10.24
   8  12  -3   34.90    7.36
  -8  12   4   -0.00    6.18
   8 -12  -4    0.99    5.89
   8  12  -4    2.27    2.98
  -8  12   5   -0.00    5.96
   8 -12  -5    1.63    5.06
   8  12  -5    1.31    3.53
  -8  12   6    4.19    7.01
   8 -12  -6    0.43    3.46
   8  12  -6    1.50    3.12
  -8  12   7   13.13    9.39
   8 -12  -7    3.72    5.61
   8  12  -7   22.02    6.60
  -8  12   8    6.12    6.90
   8 -12  -8    3.22    5.47
   8  12  -8    3.52    4.27
  -8  12   9   11.70    7.61
   8 -12  -9    2.73    6.31
   8  12  -9   15.74    6.09
  -8  12  10   -0.00    5.85
   8 -12 -10    2.81    6.89
   8  12 -10    1.10    5.01
  -8  12  11    0.00    5.24
   8 -12 -11   -0.00    6.08
   8  12 -11   -0.00    3.61
  -8  12  12    0.00    5.09
   8 -12 -12    0.99    5.47
   8  12 -12    4.35    4.87
  -8  12  13   13.30    7.71
   8 -12 -13    5.95    6.64
   8  12 -13   17.43    6.48
  -8  12  14    0.98    5.72
   8 -12 -14   -0.00    5.37
   8  12 -14    0.79    4.90
  -8  12  15    4.25    6.22
   8 -12 -15    0.16    5.92
   8  12 -15   -0.00    5.11
  -8  12  16    1.31    5.33
   8 -12 -16    4.23    6.40
   8  12 -16   -0.00    5.78
  -8  12  17    3.08    5.72
   8 -12 -17   -0.00    5.44
   8  12 -17    0.00    6.22
  -8  12  18    1.17    5.92
   8 -12 -18    1.93    5.16
   8  12 -18   -0.00    5.49
  -8  12  19    0.00    6.75
   8 -12 -19    0.00    6.86
   8  12 -19    4.68    6.20
  -8  12  20   -0.00    7.93
   8 -12 -20    4.90    6.57
   8  12 -20   -0.00    4.82
  -8  12  21    4.38    7.54
   8 -12 -21    2.94    6.81
   8  12 -21    5.79    6.49
  -8  12  22   -0.00    5.27
   8 -12 -22   -0.00    6.10
   8  12 -22    1.05    6.02
  -8  12  23   -0.00    5.72
   8 -12 -23    6.11    6.95
   8  12 -23   12.80    7.02
  -8  12  24   -0.00    6.43
   8  12 -24   -0.00    5.46
  -8  12  25   -0.00    5.33
  -8  12  26   -0.00    5.51
  -8  12  27    1.90    6.58
  -8  12  28    7.98    7.85
  -8  13   1    0.00    6.72
   8 -13  -1    4.91    6.66
   8  13  -1    2.90    3.08
  -8  13   2    6.31    6.85
   8 -13  -2    0.00    4.80
   8  13  -2    2.21    3.56
  -8  13   3    0.00    6.05
   8 -13  -3    1.07    5.67
   8  13  -3    0.00    3.70
  -8  13   4   -0.00    6.21
   8 -13  -4    0.00    6.92
   8  13  -4    0.00    2.96
  -8  13   5   17.51    9.35
   8 -13  -5    7.83    7.22
   8  13  -5   22.87    6.46
  -8  13   6   -0.00    4.61
   8 -13  -6    0.00    4.95
   8  13  -6    0.56    3.52
  -8  13   7   -0.00    5.97
   8 -13  -7    5.15    5.76
   8  13  -7    0.00    3.07
  -8  13   8    0.11    5.99
   8 -13  -8    0.00    4.69
   8  13  -8   -0.00    3.18
  -8  13   9   12.48    8.27
   8 -13  -9    7.06    6.12
   8  13  -9   13.12    5.54
  -8  13  10   -0.00    5.72
   8 -13 -10    1.88    6.35
   8  13 -10    3.64    4.35
  -8  13  11    6.24    6.72
   8 -13 -11    5.13    5.81
   8  13 -11    7.25    5.28
  -8  13  12    3.30    5.91
   8 -13 -12    0.53    5.67
   8  13 -12    0.58    5.26
  -8  13  13    0.00    4.72
   8 -13 -13    2.85    6.00
   8  13 -13    0.00    5.16
  -8  13  14   -0.00    5.41
   8 -13 -14    0.83    7.12
   8  13 -14    2.82    5.75
  -8  13  15    5.82    6.08
   8 -13 -15    4.21    6.67
   8  13 -15   12.40    7.16
  -8  13  16    0.27    5.98
   8 -13 -16    5.03    6.94
   8  13 -16   -0.00    4.75
  -8  13  17    7.74    6.67
   8 -13 -17   -0.00    5.70
   8  13 -17    0.00    5.91
  -8  13  18    1.70    5.78
   8 -13 -18    0.00    6.00
   8  13 -18   -0.00    5.33
  -8  13  19   -0.00    6.06
   8 -13 -19    1.64    5.30
   8  13 -19    1.33    4.77
  -8  13  20    0.00    6.15
   8 -13 -20    0.80    5.55
   8  13 -20    2.99    5.09
  -8  13  21    5.22    7.18
   8 -13 -21    4.17    6.98
  -8  13  22    1.15    6.69
   8 -13 -22   -0.00    5.42
  -8  13  23   -0.00    7.20
   8 -13 -23    7.80    6.56
  -8  13  24    2.45    6.05
   8 -13 -24    3.05    6.18
  -8  13  25    0.38    5.14
   8 -13 -25    4.11    6.34
  -8  13  26    1.43    6.47
   8 -13 -26    2.05    5.86
   8 -13 -27    2.60    6.15
  -8  14   1    9.58    8.37
   8 -14  -1    8.23    6.95
   8  14  -1    7.44    3.96
  -8  14   2    2.23    6.00
   8 -14  -2    2.69    6.50
   8  14  -2    8.07    4.23
  -8  14   3    5.27    6.38
   8 -14  -3    2.66    6.80
   8  14  -3    0.08    3.14
  -8  14   4    0.00    6.43
   8 -14  -4    0.08    5.53
   8  14  -4    0.69    3.20
  -8  14   5   -0.00    4.85
   8 -14  -5   -0.00    5.41
   8  14  -5   -0.00    3.01
  -8  14   6    2.88    6.04
   8 -14  -6    8.08    7.33
   8  14  -6    2.68    3.16
  -8  14   7    1.82    6.60
   8 -14  -7    0.00    6.88
   8  14  -7    3.02    3.54
  -8  14   8    5.94    7.61
   8 -14  -8   -0.00    4.73
   8  14  -8    4.20    3.88
  -8  14   9    2.32    6.10
   8 -14  -9    0.00    4.97
   8  14  -9    8.73    5.55
  -8  14  10   -0.00    7.14
   8 -14 -10    2.54    4.65
   8  14 -10    0.00    3.78
  -8  14  11   -0.00    5.82
   8 -14 -11   -0.00    4.52
   8  14 -11   -0.00    3.90
  -8  14  12    3.47    6.33
   8 -14 -12    3.47    5.59
   8  14 -12    0.00    3.82
  -8  14  13    6.50    6.40
   8 -14 -13    1.61    6.12
   8  14 -13    3.02    5.39
  -8  14  14    4.53    5.96
   8 -14 -14    0.13    4.94
   8  14 -14    2.72    4.80
  -8  14  15   -0.00    5.86
   8 -14 -15    1.52    6.16
   8  14 -15    6.64    5.99
  -8  14  16    3.42    5.51
   8 -14 -16   -0.00    6.08
   8  14 -16    6.07    6.10
  -8  14  17    4.80    5.79
   8 -14 -17    2.59    6.02
   8 -14 -18    0.00    5.72
  -8  14  19    4.44    7.32
   8 -14 -19   -0.00    6.22
  -8  14  20   -0.00    6.05
   8 -14 -20   -0.00    4.04
  -8  14  21    3.70    6.79
   8 -14 -21    2.89    7.01
  -8  14  22   13.22    8.76
   8 -14 -22    2.64    5.92
  -8  14  23    1.42    5.73
   8 -14 -23    4.05    6.72
  -8  14  24   -0.00    7.08
  -8  15   1    7.60    6.72
   8 -15  -1   -0.00    7.12
   8  15  -1    0.00    2.71
  -8  15   2   -0.00    5.91
   8 -15  -2    0.71    6.44
   8  15  -2   -0.00    2.56
  -8  15   3    1.99    5.87
   8 -15  -3   -0.00    6.18
   8  15  -3   -0.00    2.85
  -8  15   4   -0.00    5.58
   8 -15  -4    0.23    5.18
   8  15  -4    2.84    3.33
  -8  15   5    2.54    7.37
   8 -15  -5    0.58    6.78
   8  15  -5    7.20    4.39
  -8  15   6    4.19    7.20
   8 -15  -6    0.00    5.32
   8  15  -6    3.42    4.06
  -8  15   7    0.29    5.08
   8 -15  -7   -0.00    5.58
   8  15  -7   -0.00    3.35
  -8  15   8    0.00    4.95
   8 -15  -8    7.02    7.62
   8  15  -8   -0.00    3.73
  -8  15   9    0.20    5.94
   8 -15  -9    0.00    7.36
   8  15  -9   -0.00    3.58
  -8  15  10   -0.00    6.28
   8 -15 -10    5.42    5.95
   8  15 -10    1.70    3.78
  -8  15  11    0.00    5.80
   8 -15 -11    2.51    5.58
   8  15 -11    2.32    3.93
  -8  15  12   -0.00    6.17
   8 -15 -12   -0.00    4.45
  -8  15  13   -0.00    5.74
   8 -15 -13    1.02    4.60
  -8  15  14   12.70    8.58
   8 -15 -14    2.58    6.61
  -8  15  15   -0.00    7.70
   8 -15 -15   -0.00    5.03
   8 -15 -16    4.45    7.19
   8 -15 -17    2.47    6.32
   8 -15 -18   -0.00    5.81
   8 -15 -19   -0.00    6.44
  -8  16   1   14.61    8.21
   8 -16  -1    1.90    5.75
   8  16  -1    2.16    2.78
  -8  16   2    0.71    6.70
   8 -16  -2    3.10    5.77
   8  16  -2    0.62    2.40
  -8  16   3    1.04    5.91
   8 -16  -3    2.08    5.41
   8  16  -3    0.00    2.55
  -8  16   4    5.34    6.39
   8 -16  -4   -0.00    6.17
   8  16  -4    0.81    2.39
  -8  16   5    6.43    7.44
   8 -16  -5   -0.00    6.39
   8  16  -5    0.49    2.89
  -8  16   6   -0.00    6.48
   8 -16  -6   -0.00    6.49
   8  16  -6    0.58    2.48
  -8  16   7    1.04    5.69
   8 -16  -7   -0.00    7.48
  -8  16   8    0.00    6.00
   8 -16  -8   -0.00    6.24
  -8  16   9   -0.00    7.16
   8 -16  -9    0.55    6.90
   8 -16 -10    4.23    6.73
   8 -16 -11    6.12    7.65
   8 -16 -12    4.61    6.00
   8 -16 -13    1.86    5.86
   8 -16 -14    1.96    4.56
   8 -17  -1    3.00    6.63
   8 -17  -2    0.52    4.63
   8 -17  -3   -0.00    5.61
   8 -17  -4   -0.00    7.04
   8 -17  -5    0.36    6.05
   8 -17  -6    2.85    7.43
   8 -17  -7   -0.00    5.93
   8 -17  -8   -0.00    7.22
   8 -17  -9    0.00    7.16
  -7   0   1  707.09   68.74
  -7   0   1  728.49   68.90
  -7   0   1  711.57   67.27
   7   0  -1  708.84   68.61
   7   0  -1  702.57   68.57
  -7   0   2    0.14    3.87
  -7   0   2    0.86    3.30
  -7   0   2    0.00    3.39
   7   0  -2    1.05    3.17
   7   0  -2    2.05    4.45
  -7   0   3    6.63    4.80
  -7   0   3   10.95    4.97
   7   0  -3   10.12    5.21
   7   0  -3    4.88    4.35
  -7   0   4    2.04    4.22
   7   0  -4    0.88    3.87
   7   0  -4    0.00    3.50
  -7   0   5   27.53    8.15
   7   0  -5   44.45    8.47
   7   0  -5   20.67    7.34
  -7   0   6    3.00    4.58
   7   0  -6    1.02    3.15
   7   0  -6    1.54    4.02
  -7   0   7  255.85   30.94
   7   0  -7  290.28   30.82
   7   0  -7  287.08   32.17
  -7   0   8    1.14    3.25
   7   0  -8    7.98    5.59
  -7   0   9   11.49    6.34
   7   0  -9    4.06    5.49
  -7   0  10    4.11    4.19
   7   0 -10   -0.00    4.05
  -7   0  11  251.27   29.91
   7   0 -11  246.03   29.93
  -7   0  12   -0.00    3.75
   7   0 -12    0.42    3.42
  -7   0  13   88.10   15.47
   7   0 -13  101.32   16.33
   7   0 -14    0.38    3.74
   7   0 -15    7.91    5.79
   7   0 -16    3.49    5.91
  -7   0  17  358.73   40.66
   7   0 -17  354.28   41.24
  -7   0  18   -0.00    5.70
   7   0 -18    2.75    6.29
  -7   0  19   -0.00    5.52
   7   0 -19   23.62    9.11
  -7   0  20    0.14    5.33
   7   0 -20    1.73    5.41
  -7   0  21    1.54    5.30
   7   0 -21    1.96    5.56
  -7   0  22    0.74    5.28
   7   0 -22    7.57    5.89
  -7   0  23   28.89   10.07
  -7   0  24    2.28    6.75
  -7   0  25    0.95    5.11
  -7   0  26    5.57    5.92
  -7   0  27   28.58   10.91
  -7   0  28   -0.00    7.56
  -7   0  29   13.37    8.36
  -7   0  30    0.13    7.34
  -7   0  31    0.27    6.71
  -7   0  32   -0.00    7.54
  -7   0  33   26.00    9.83
  -7   0  34    1.45    7.04
  -7   0  35    0.00    6.54
  -7   0  36    3.22    8.06
  -7   0  37   -0.00    7.62
  -7   1   1    0.00    3.99
  -7   1   1    1.14    3.49
  -7   1   1    2.57    3.65
   7  -1  -1    6.02    4.97
   7  -1  -1    0.00    4.58
   7  -1  -1    6.55    5.11
   7   1  -1    9.08    4.26
   7   1  -1   -0.00    3.04
  -7  -1   1    2.22    4.11
  -7   1   2   35.17    8.46
  -7   1   2   21.73    7.50
  -7   1   2   31.42    7.52
   7  -1  -2   30.74    8.23
   7  -1  -2   32.98    7.73
   7  -1  -2   29.14    8.31
   7   1  -2   35.75    7.81
   7   1  -2   39.39    8.59
  -7  -1   2   42.09    8.30
  -7  -1   2   31.69    7.54
  -7   1   3  213.12   27.48
  -7   1   3  311.64   29.63
  -7   1   3  256.09   27.71
   7  -1  -3  254.19   27.61
   7  -1  -3  244.10   28.57
   7   1  -3  228.39   26.44
   7   1  -3  238.84   27.60
  -7  -1   3  218.90   26.94
  -7   1   4    4.63    4.84
  -7   1   4    0.00    3.83
   7  -1  -4    0.00    3.61
   7  -1  -4   -0.00    4.05
   7   1  -4    1.62    3.57
   7   1  -4   -0.00    3.31
  -7  -1   4    0.94    3.91
  -7   1   5   60.16   11.68
  -7   1   5   51.86   10.74
   7  -1  -5   91.04   12.99
   7  -1  -5   73.22   12.82
   7   1  -5   77.89   11.57
   7   1  -5   71.17   12.32
  -7  -1   5   65.34   11.43
  -7   1   6    0.55    4.40
  -7   1   6    0.81    3.98
   7  -1  -6   -0.00    3.90
   7  -1  -6    1.09    4.82
   7   1  -6    3.24    4.29
   7   1  -6    5.28    4.53
  -7  -1   6    0.00    3.46
  -7   1   7   14.21    6.29
  -7   1   7   22.52    6.84
   7  -1  -7   21.74    7.43
   7   1  -7   28.12    6.96
   7   1  -7   21.33    7.29
  -7  -1   7   22.37    6.42
  -7   1   8   18.81    6.74
   7  -1  -8   10.83    6.10
   7   1  -8   12.50    5.63
   7   1  -8   19.11    6.34
  -7  -1   8   18.86    6.39
  -7   1   9  261.75   31.42
   7  -1  -9  311.17   33.26
   7   1  -9  281.23   31.71
  -7  -1   9  252.14   30.72
  -7   1  10   22.90    7.56
   7  -1 -10   18.74    8.03
   7   1 -10    8.02    5.10
  -7  -1  10   13.89    6.09
  -7   1  11   73.96   12.71
   7  -1 -11   39.35   10.83
   7   1 -11   53.76   11.12
  -7  -1  11   55.96   11.63
  -7   1  12    0.62    3.94
   7  -1 -12   -0.00    4.39
   7   1 -12    0.91    3.85
  -7  -1  12    0.68    3.99
  -7   1  13  153.55   22.17
   7  -1 -13  154.66   22.26
   7   1 -13  163.52   22.26
  -7  -1  13  163.94   22.07
   7  -1 -14   15.44    6.80
   7   1 -14    2.42    4.83
  -7  -1  14    2.63    4.56
   7  -1 -15  103.38   17.83
   7   1 -15  119.09   18.17
   7  -1 -16    0.00    4.87
   7   1 -16   21.76    8.12
  -7   1  17    9.11    6.24
   7  -1 -17   18.18    7.69
   7   1 -17   20.39    8.18
  -7  -1  17   12.54    8.05
  -7   1  18   -0.00    4.98
   7  -1 -18   -0.00    4.45
   7   1 -18   -0.00    5.27
  -7  -1  18    0.00    5.59
  -7   1  19  140.79   20.79
   7  -1 -19  113.37   19.92
  -7  -1  19  120.18   19.79
  -7   1  20    1.90    5.52
   7  -1 -20    6.33    6.40
  -7  -1  20    0.62    5.02
  -7   1  21   38.68   11.05
   7  -1 -21   45.86   12.44
  -7  -1  21   45.02   11.65
  -7   1  22    0.00    5.22
   7  -1 -22   -0.00    4.53
  -7  -1  22    0.11    4.78
  -7   1  23    0.46    6.49
   7  -1 -23   31.05   10.83
  -7  -1  23   33.33   10.85
  -7   1  24   17.83    9.01
   7  -1 -24   23.49    9.78
  -7  -1  24   11.68    7.36
  -7   1  25   28.63   10.42
   7  -1 -25   41.79   12.22
   7   1 -25    4.18    6.91
  -7  -1  25   38.74   11.48
  -7   1  26   -0.00    5.39
   7   1 -26    1.34    5.62
  -7  -1  26   -0.00    5.80
  -7   1  27    0.00    6.60
   7   1 -27    0.08    5.72
  -7  -1  27    3.12    6.89
  -7   1  28    0.00    5.39
   7   1 -28    1.90    6.58
  -7  -1  28   -0.00    6.08
  -7   1  29   25.00   10.44
   7   1 -29   45.34   13.46
  -7  -1  29   34.08   11.38
  -7   1  30    6.93    7.03
  -7  -1  30    1.90    6.48
  -7   1  31   14.97    8.20
  -7  -1  31   16.76    8.87
  -7   1  32    1.29    6.60
  -7  -1  32    1.22    6.07
  -7   1  33    0.00    5.53
  -7  -1  33    9.22    6.68
  -7   1  34   -0.00    4.98
  -7  -1  34   -0.00    6.28
  -7   1  35    5.70    7.23
  -7  -1  35    1.63    6.47
  -7   1  36    7.50    7.99
  -7  -1  36   -0.00    7.62
  -7   1  37    2.60    6.11
  -7  -1  37    2.79    6.47
  -7   2   1   38.17    9.45
  -7   2   1   34.56    9.11
  -7   2   1   48.47    9.63
   7  -2  -1   37.45    8.99
   7  -2  -1   35.38    8.46
   7  -2  -1   44.86    9.91
   7   2  -1   39.69    7.98
   7   2  -1   58.09    9.37
  -7  -2   1   54.41    9.17
  -7  -2   1   36.16    7.72
  -7   2   2   35.21    9.02
  -7   2   2   42.21    9.77
  -7   2   2   48.95    9.66
   7  -2  -2   30.18    8.67
   7  -2  -2   36.84    8.65
   7  -2  -2   30.24    8.47
   7   2  -2   45.70    8.13
   7   2  -2   37.86    8.12
  -7  -2   2   54.90    9.34
  -7  -2   2   54.04    8.89
  -7   2   3    4.85    5.14
  -7   2   3   -0.00    3.89
  -7   2   3    1.60    3.74
   7  -2  -3    7.41    5.58
   7  -2  -3    6.30    4.34
   7  -2  -3   10.67    5.59
   7   2  -3    8.92    4.41
   7   2  -3    3.51    3.75
  -7  -2   3    5.06    3.77
  -7   2   4    3.43    4.79
  -7   2   4    8.39    5.61
   7  -2  -4   -0.00    3.08
   7   2  -4    4.67    3.83
   7   2  -4    8.20    4.83
  -7  -2   4    2.01    3.61
  -7   2   5  241.33   28.29
  -7   2   5  226.86   27.24
   7  -2  -5  249.80   28.91
   7   2  -5  239.54   26.48
   7   2  -5  229.61   26.87
  -7  -2   5  229.74   26.56
  -7   2   6   11.69    5.97
  -7   2   6   17.56    6.20
   7  -2  -6   16.03    7.31
   7   2  -6   17.72    6.20
   7   2  -6    8.78    5.00
  -7  -2   6    3.92    4.78
  -7   2   7  219.83   26.96
  -7   2   7  212.29   26.12
   7  -2  -7  271.62   29.04
   7   2  -7  228.63   25.56
   7   2  -7  182.44   25.19
  -7  -2   7  236.95   26.41
  -7   2   8    1.33    4.59
  -7   2   8   -0.00    4.14
   7  -2  -8    5.35    4.69
   7   2  -8    0.00    3.66
   7   2  -8    1.58    5.02
  -7  -2   8    5.36    4.77
  -7   2   9   37.32    9.74
  -7   2   9   68.02   11.71
   7  -2  -9   46.26   10.95
   7   2  -9   50.84    9.96
   7   2  -9   49.41   10.84
  -7  -2   9   50.71   10.32
  -7   2  10   18.11    7.44
   7  -2 -10    3.23    5.99
   7   2 -10    5.56    5.09
  -7  -2  10   13.70    5.81
  -7   2  11  139.25   19.43
   7  -2 -11  114.40   19.12
   7   2 -11  142.76   19.32
  -7  -2  11  122.59   18.25
  -7   2  12   10.02    5.90
   7  -2 -12   46.66   10.29
   7   2 -12   28.36    8.93
  -7  -2  12   29.65    8.47
   7  -2 -13   71.22   13.95
   7   2 -13   60.97   12.45
  -7  -2  13   71.08   13.25
   7  -2 -14   -0.00    4.58
   7   2 -14   10.99    5.96
  -7  -2  14   -0.00    5.11
   7  -2 -15   26.51    8.70
   7   2 -15   20.24    7.98
  -7   2  16   60.17   12.65
   7  -2 -16   61.77   13.68
  -7   2  17   56.36   13.48
   7  -2 -17   68.43   13.90
  -7   2  18   30.19   10.05
   7  -2 -18   38.66   11.07
  -7  -2  18   28.69    9.00
  -7   2  19    5.05    6.13
   7  -2 -19    3.07    5.65
  -7  -2  19    0.19    4.71
  -7   2  20   -0.00    4.97
   7  -2 -20   -0.00    5.12
  -7  -2  20   -0.00    7.06
  -7   2  21   25.11   10.26
   7  -2 -21   86.94   15.76
  -7  -2  21   50.30   12.20
  -7   2  22    1.46    5.91
   7  -2 -22    0.00    5.95
   7   2 -22    4.41    6.94
  -7  -2  22    7.60    7.32
  -7   2  23   24.25    9.73
   7  -2 -23   23.14    9.50
   7   2 -23   45.86   12.06
  -7  -2  23   15.28    9.56
  -7   2  24    1.68    5.36
   7  -2 -24    8.18    7.45
   7   2 -24    0.23    5.53
  -7  -2  24   -0.00    6.66
  -7   2  25    4.99    7.32
   7   2 -25   -0.00    6.03
  -7  -2  25   16.61    8.19
  -7   2  26   -0.00    5.86
   7   2 -26    3.08    6.07
  -7  -2  26    0.00    5.91
  -7   2  27   12.99    8.18
   7   2 -27    2.62    6.31
  -7  -2  27    0.00    6.79
  -7   2  28    4.94    5.62
   7   2 -28   -0.00    5.69
  -7  -2  28    5.38    8.34
  -7   2  29    5.85    6.93
   7   2 -29    1.68    5.65
  -7  -2  29    8.81    8.45
  -7   2  30    0.99    5.62
   7   2 -30   -0.00    5.53
  -7  -2  30    4.99    7.42
  -7   2  31    2.26    5.40
  -7  -2  31    0.96    6.36
  -7   2  32    2.62    5.63
  -7  -2  32    8.73    7.61
  -7   2  33    1.89    6.16
  -7  -2  33    2.10    7.86
  -7   2  34   -0.00    6.99
  -7  -2  34   -0.00    7.63
  -7   2  35    2.61    6.45
  -7  -2  35    1.76    7.17
  -7   2  36    0.00    6.03
  -7  -2  36    5.01    7.33
  -7   2  37   -0.00    6.65
  -7   3   1    3.14    4.88
  -7   3   1   -0.00    3.53
  -7   3   1    2.42    4.74
   7  -3  -1   -0.00    3.98
   7  -3  -1   -0.00    4.05
   7   3  -1    0.17    2.29
   7   3  -1    1.75    3.70
  -7  -3   1    0.00    2.89
  -7  -3   1   -0.00    2.71
  -7   3   2  126.67   18.90
  -7   3   2  113.12   18.19
  -7   3   2  118.40   17.59
   7  -3  -2  144.51   19.07
   7  -3  -2  155.61   20.12
   7   3  -2  120.09   15.78
   7   3  -2  131.89   16.81
  -7  -3   2  131.56   16.50
  -7  -3   2  136.08   16.18
  -7   3   3   47.30   10.99
  -7   3   3   45.92   10.21
  -7   3   3   51.66   10.48
   7  -3  -3   45.08    9.95
   7  -3  -3   61.35   11.75
   7   3  -3   36.89    8.01
   7   3  -3   64.63   10.07
  -7  -3   3   44.79    8.86
  -7   3   4    2.33    5.33
  -7   3   4    5.94    5.00
   7  -3  -4    3.97    4.83
   7  -3  -4    3.02    4.72
   7   3  -4    3.56    3.60
   7   3  -4    6.72    4.32
  -7  -3   4    5.27    3.68
  -7   3   5   81.57   14.21
  -7   3   5   63.82   12.54
   7  -3  -5   91.19   15.19
   7   3  -5   98.90   13.26
   7   3  -5   88.02   13.34
  -7  -3   5   81.56   12.66
  -7   3   6   28.35    8.69
  -7   3   6   10.57    5.61
   7  -3  -6    5.49    5.65
   7   3  -6   15.39    5.61
   7   3  -6    9.88    5.63
  -7  -3   6    6.25    4.00
  -7   3   7    4.96    5.05
  -7   3   7    5.92    4.75
   7  -3  -7    9.38    6.02
   7   3  -7    0.00    3.72
   7   3  -7    9.89    5.78
  -7  -3   7    0.94    3.13
  -7   3   8    1.09    4.31
  -7   3   8    6.14    5.18
   7  -3  -8    1.08    4.67
   7   3  -8    0.85    3.48
   7   3  -8    0.00    4.21
  -7  -3   8   -0.00    3.60
  -7   3   9  212.01   26.14
  -7   3   9  221.88   26.02
   7  -3  -9  190.70   26.04
   7   3  -9  212.33   24.58
   7   3  -9  191.38   24.66
  -7  -3   9  198.56   24.64
  -7   3  10   62.76   12.26
  -7   3  10   49.98   10.65
   7  -3 -10   65.09   12.89
   7   3 -10   40.40   10.00
   7   3 -10   50.45   10.51
  -7  -3  10   73.43   12.19
  -7   3  11   10.99    5.84
   7  -3 -11    0.00    5.59
   7   3 -11    8.03    5.56
  -7  -3  11    8.67    5.59
  -7   3  12    0.00    4.14
   7  -3 -12    0.75    5.47
   7   3 -12    1.53    4.27
  -7  -3  12    2.05    4.64
   7  -3 -13   56.95   13.14
  -7  -3  13   62.27   12.20
   7  -3 -14   60.87   14.13
  -7  -3  14   89.80   14.67
  -7   3  15  134.72   20.66
   7  -3 -15  135.79   21.70
  -7   3  16   13.70    8.43
   7  -3 -16   33.99   10.20
  -7   3  17   -0.00    4.38
   7  -3 -17    3.09    6.08
  -7   3  18    3.39    6.04
   7  -3 -18   20.43    8.68
  -7  -3  18   22.15    8.35
  -7   3  19  204.24   28.60
   7  -3 -19  230.88   30.99
   7   3 -19  204.84   28.52
  -7  -3  19  249.02   29.85
  -7   3  20    5.98    6.16
   7  -3 -20    0.97    5.47
   7   3 -20    3.61    5.92
  -7  -3  20    3.13    6.24
  -7   3  21    7.44    6.12
   7  -3 -21    0.00    5.78
   7   3 -21    4.24    5.14
  -7  -3  21   13.08    7.74
  -7   3  22    0.00    6.02
   7  -3 -22    0.00    5.93
   7   3 -22   -0.00    4.95
  -7  -3  22   -0.00    5.65
  -7   3  23   18.10    8.53
   7  -3 -23    8.11    7.34
   7   3 -23    8.62    6.73
  -7  -3  23    9.23    8.00
  -7   3  24    4.45    6.12
   7   3 -24    2.82    4.95
  -7  -3  24    9.88    7.43
  -7   3  25   11.84    7.64
   7   3 -25    8.14    6.76
  -7  -3  25    6.85    7.21
  -7   3  26    2.53    6.21
   7   3 -26    4.00    6.01
  -7  -3  26    1.02    5.10
  -7   3  27    6.43    6.29
   7   3 -27   -0.00    6.55
  -7  -3  27    4.17    5.63
  -7   3  28   11.55    7.39
   7   3 -28    2.10    6.15
  -7  -3  28   -0.00    6.15
  -7   3  29   15.13    8.58
   7   3 -29    4.56    6.02
  -7  -3  29   10.99    7.97
  -7   3  30    0.89    5.34
   7   3 -30   -0.00    6.47
  -7  -3  30   -0.00    5.76
  -7   3  31   17.92    8.58
   7   3 -31    7.75    8.30
  -7  -3  31    2.21    6.99
  -7   3  32    5.12    5.92
  -7  -3  32   -0.00    6.25
  -7   3  33    2.63    6.49
  -7  -3  33    0.00    6.06
  -7   3  34   -0.00    7.54
  -7  -3  34    5.91    7.95
  -7   3  35    4.17    8.40
  -7  -3  35    3.93    7.82
  -7   3  36   -0.00    7.37
  -7  -3  36   -0.00    6.72
  -7   3  37   -0.00    6.79
  -7   4   1   56.74   12.13
  -7   4   1   62.14   11.80
   7  -4  -1   45.28   11.08
   7  -4  -1   64.14   12.50
   7   4  -1   69.71   10.02
   7   4  -1   69.72   10.30
  -7  -4   1   58.61    9.47
  -7  -4   1   63.24    9.09
  -7   4   2  102.52   16.08
  -7   4   2   78.09   14.62
  -7   4   2   85.79   14.20
   7  -4  -2   97.53   15.07
   7  -4  -2   71.26   14.15
   7   4  -2   76.73   11.57
   7   4  -2   74.15   11.67
  -7  -4   2   84.01   12.11
  -7  -4   2  108.08   12.07
  -7   4   3   10.68    6.13
  -7   4   3    3.72    5.51
  -7   4   3   18.39    6.55
   7  -4  -3   16.28    6.42
   7  -4  -3   16.56    7.01
   7   4  -3    1.48    3.02
   7   4  -3   15.88    5.34
  -7  -4   3    1.96    3.49
  -7   4   4   19.75    8.03
  -7   4   4   20.61    7.28
  -7   4   4   30.31    8.25
   7  -4  -4   32.51    9.11
   7  -4  -4   32.83    9.28
   7   4  -4   27.38    6.83
   7   4  -4   29.41    7.02
  -7  -4   4   30.80    7.22
  -7   4   5   66.27   12.95
  -7   4   5   56.33   11.66
   7  -4  -5   72.02   13.17
   7   4  -5   75.40   11.50
   7   4  -5   78.68   11.88
  -7  -4   5   64.53   11.05
  -7   4   6   55.19   11.99
  -7   4   6   56.67   11.51
   7  -4  -6   83.63   13.98
   7   4  -6   59.11   10.30
   7   4  -6   46.18    9.70
  -7  -4   6   72.64   11.26
  -7   4   7   41.51   10.61
  -7   4   7   38.74    9.48
   7  -4  -7   42.01   10.47
   7   4  -7   32.86    7.61
   7   4  -7   35.51    8.03
  -7  -4   7   33.99    8.21
  -7   4   8   52.72   11.47
  -7   4   8   55.31   11.11
   7  -4  -8   56.41   12.31
   7   4  -8   48.21    9.50
   7   4  -8   35.98    8.54
  -7  -4   8   39.42    9.31
  -7   4   9   15.37    6.51
   7  -4  -9   33.66    9.19
   7   4  -9   32.43    8.16
  -7  -4   9   19.19    6.56
  -7   4  10    1.44    3.96
   7  -4 -10   -0.00    5.27
   7   4 -10   -0.00    4.05
  -7  -4  10    0.00    4.54
  -7   4  11   67.46   13.87
   7  -4 -11  100.72   16.92
  -7  -4  11  109.04   15.43
  -7   4  12  139.01   18.24
   7  -4 -12   73.06   15.78
  -7  -4  12   92.67   15.70
  -7   4  13   88.10   16.97
   7  -4 -13  125.60   19.82
  -7  -4  13  139.38   18.58
  -7   4  14   26.62    8.71
  -7   4  14   23.93    8.39
   7  -4 -14    2.33    6.17
  -7  -4  14   22.09    7.87
  -7   4  15   27.84    9.73
   7  -4 -15   35.16   10.32
   7   4 -15   30.20    9.58
  -7   4  16   35.83   10.09
   7  -4 -16   13.28    8.05
   7   4 -16   27.11    8.74
  -7   4  17  108.64   18.10
   7  -4 -17  115.69   19.37
   7   4 -17   89.15   16.73
  -7   4  18   20.48    8.43
   7  -4 -18   29.52   10.50
   7   4 -18    7.05    5.88
  -7  -4  18   16.27    8.25
  -7   4  19    5.61    6.59
   7  -4 -19   15.79    8.82
   7   4 -19   11.19    7.41
  -7  -4  19    5.20    5.88
  -7   4  20   13.96    8.36
   7  -4 -20   32.43   10.91
   7   4 -20   19.87    8.31
  -7  -4  20   22.41    9.44
  -7   4  21   19.32    9.00
   7  -4 -21   25.32   10.49
   7   4 -21   15.08    8.20
  -7  -4  21   24.98    9.12
  -7   4  22   20.23    8.32
   7   4 -22   30.14    9.95
  -7  -4  22   11.94    8.48
  -7   4  23    6.92    5.82
   7   4 -23    4.75    6.56
  -7  -4  23    9.96    7.39
  -7   4  24    3.72    6.34
   7   4 -24    3.82    6.14
  -7  -4  24    4.65    6.80
  -7   4  25    3.53    6.03
   7   4 -25   -0.00    4.81
  -7  -4  25    9.05    6.52
  -7   4  26    9.40    7.88
   7   4 -26    1.57    5.33
  -7  -4  26   16.16    8.24
  -7   4  27    3.73    6.76
   7   4 -27   11.04    7.50
  -7  -4  27   10.61    6.99
  -7   4  28    1.15    6.26
   7   4 -28    7.84    6.85
  -7  -4  28    5.94    7.63
  -7   4  29    0.00    7.15
   7   4 -29    0.00    4.70
  -7  -4  29    4.02    7.69
  -7   4  30    5.42    6.20
   7   4 -30    0.12    4.99
  -7  -4  30    0.05    6.31
  -7   4  31    6.79    7.09
   7   4 -31    1.81    6.17
  -7  -4  31    0.00    7.64
  -7   4  32    1.40    5.84
   7   4 -32   -0.00    5.76
  -7  -4  32    3.36    7.17
  -7   4  33   11.78    7.67
  -7  -4  33   12.61    9.47
  -7   4  34    1.77    6.20
  -7  -4  34    2.93    6.80
  -7   4  35    7.78    7.08
  -7  -4  35   -0.00    6.17
  -7   4  36    0.00    5.41
  -7  -4  36    8.75    7.58
  -7   5   1    1.29    4.70
  -7   5   1   -0.00    4.83
   7  -5  -1   -0.00    3.59
   7  -5  -1    4.32    5.25
   7   5  -1    2.39    3.20
   7   5  -1    0.00    3.10
  -7  -5   1    4.91    3.04
  -7  -5   1    0.00    2.16
  -7   5   2    0.00    4.47
  -7   5   2    5.60    4.88
   7  -5  -2   -0.00    3.67
   7  -5  -2    3.28    5.15
   7   5  -2    1.43    2.98
   7   5  -2    0.00    3.30
  -7  -5   2    4.17    3.32
  -7  -5   2    0.53    2.42
  -7   5   3   34.24    9.85
  -7   5   3   28.13    9.07
  -7   5   3   30.80    8.76
   7  -5  -3   25.93    9.23
   7  -5  -3   29.91    9.51
   7   5  -3   38.76    7.46
   7   5  -3   37.74    7.36
  -7  -5   3   35.12    7.16
  -7   5   4   96.05   16.76
  -7   5   4  105.32   16.88
  -7   5   4  125.71   17.17
   7  -5  -4   90.63   16.04
   7  -5  -4   74.12   15.07
   7   5  -4   96.06   13.48
   7   5  -4   98.02   13.40
  -7  -5   4   88.97   13.03
  -7   5   5   50.46   10.93
  -7   5   5   55.71   11.09
   7  -5  -5   36.42   10.01
   7   5  -5   43.46    8.78
  -7  -5   5   46.04    8.86
  -7   5   6    0.00    4.17
   7  -5  -6    0.00    4.84
   7   5  -6    5.12    4.20
  -7  -5   6    2.24    3.72
  -7   5   7   12.53    6.08
   7  -5  -7    8.40    5.84
   7   5  -7    2.89    4.18
  -7  -5   7   11.20    5.04
  -7   5   8   67.12   13.16
   7  -5  -8   76.21   14.76
   7   5  -8   69.05   12.17
  -7  -5   8   68.19   11.68
  -7   5   9  107.68   16.80
   7  -5  -9   83.97   16.23
   7   5  -9   96.36   14.84
  -7  -5   9   97.36   14.74
  -7   5  10   28.38    8.77
   7  -5 -10   26.74    9.06
   7   5 -10   23.96    7.62
  -7  -5  10   30.30    7.91
  -7   5  11  119.83   17.08
   7  -5 -11   52.35   13.97
  -7  -5  11   85.67   14.16
  -7   5  12    0.00    4.82
  -7   5  12   -0.00    4.70
   7  -5 -12    2.15    5.08
   7   5 -12   -0.00    4.35
  -7  -5  12    1.15    4.56
  -7   5  13   43.69   10.77
  -7   5  13   55.39   12.02
   7  -5 -13   29.67   10.09
   7   5 -13   25.81    8.92
  -7  -5  13   29.46    8.68
  -7   5  14   41.27   10.35
  -7   5  14   35.50    9.94
   7  -5 -14   28.41   10.25
   7   5 -14   30.57    9.16
  -7  -5  14   27.29    9.22
  -7   5  15  137.28   20.57
  -7   5  15  148.08   20.85
   7  -5 -15  116.10   20.25
   7   5 -15  105.36   17.97
  -7   5  16    0.08    4.62
  -7   5  16    0.54    4.60
   7  -5 -16   -0.00    6.05
   7   5 -16    6.24    6.16
  -7   5  17    0.59    6.16
   7  -5 -17    0.59    4.60
   7   5 -17    2.17    6.28
  -7  -5  17   18.04    7.89
  -7   5  18    0.00    5.52
   7  -5 -18    1.43    7.23
   7   5 -18   11.26    6.11
  -7  -5  18    1.58    5.97
  -7   5  19   48.32   11.43
   7  -5 -19   18.25    9.53
   7   5 -19   24.12    8.48
  -7  -5  19   21.82    8.68
  -7   5  20   41.62   11.61
   7   5 -20   31.42    9.63
  -7  -5  20   21.76    9.05
  -7   5  21    0.00    7.48
   7   5 -21    2.45    5.53
  -7  -5  21    3.21    6.25
  -7   5  22   -0.00    6.16
   7   5 -22    0.00    4.52
  -7  -5  22    0.00    5.17
  -7   5  23   -0.00    6.68
   7   5 -23    1.11    4.71
  -7  -5  23    2.82    6.51
  -7   5  24    3.57    6.38
   7   5 -24   12.27    6.86
  -7  -5  24    7.41    7.19
  -7   5  25   15.88    8.01
   7   5 -25   30.44    9.37
  -7  -5  25    3.77    7.05
  -7   5  26    6.43    7.11
   7   5 -26    0.52    5.12
  -7  -5  26    3.26    7.28
  -7   5  27   -0.00    6.94
   7   5 -27    2.59    6.18
  -7  -5  27   -0.00    6.36
  -7   5  28    3.79    6.48
   7   5 -28   -0.00    6.76
  -7  -5  28    0.00    5.64
  -7   5  29    3.06    7.78
   7   5 -29    9.92    7.68
  -7  -5  29   -0.00    8.11
  -7   5  30   21.49    9.36
   7   5 -30   15.18    8.35
  -7  -5  30    1.34    5.04
  -7   5  31    4.44    6.79
   7   5 -31    5.29    6.70
  -7  -5  31   -0.00    6.98
  -7   5  32    0.00    7.07
   7   5 -32   -0.00    6.31
  -7  -5  32   -0.00    7.04
  -7   5  33   10.44    7.27
  -7  -5  33    3.10    7.48
  -7   5  34   25.61   10.46
  -7  -5  34    0.00    6.67
  -7   5  35    2.95    6.13
  -7  -5  35    0.00    7.32
  -7   5  36   -0.00    6.39
  -7   6   1   65.69   13.67
  -7   6   1   45.47   11.37
   7   6  -1   81.00   10.55
   7   6  -1   66.22    9.72
  -7  -6   1   72.04    9.82
  -7  -6   1   52.59    6.70
  -7   6   2   65.18   13.38
  -7   6   2   34.40   10.17
   7  -6  -2   59.64   12.95
   7   6  -2   49.84    9.04
  -7  -6   2   46.56    8.54
  -7  -6   2   70.73    7.77
  -7   6   3   25.20    8.33
  -7   6   3   32.96    9.32
   7  -6  -3   23.28    8.52
   7   6  -3   24.27    6.71
  -7  -6   3   26.15    6.31
  -7  -6   3   31.91    5.18
  -7   6   4    0.00    4.75
  -7   6   4    7.98    5.69
   7  -6  -4    6.50    6.73
   7   6  -4   13.98    5.10
  -7  -6   4    6.10    3.66
  -7   6   5    0.34    4.26
  -7   6   5   -0.00    5.21
   7  -6  -5    1.58    5.70
   7   6  -5   -0.00    4.12
  -7  -6   5    0.85    3.43
  -7   6   6   76.61   14.60
   7  -6  -6   73.37   15.11
   7   6  -6   72.97   12.29
  -7  -6   6  106.12   13.71
  -7   6   7  115.56   18.99
   7  -6  -7  114.52   19.59
   7   6  -7  141.98   17.81
  -7  -6   7  138.32   17.73
  -7   6   8   28.92    9.06
   7  -6  -8   23.13    8.85
   7   6  -8   59.38   10.16
  -7  -6   8   40.05    8.80
  -7   6   9    0.10    4.73
  -7   6   9    4.86    5.22
   7  -6  -9    3.57    4.98
   7   6  -9    2.08    4.43
   7   6  -9    2.09    4.40
  -7  -6   9    2.29    3.97
  -7   6  10   46.77   11.83
  -7   6  10   64.23   13.33
   7  -6 -10   48.28   12.51
   7   6 -10   61.50   11.55
   7   6 -10   81.29   12.71
  -7  -6  10   79.05   12.81
  -7   6  11  109.46   18.18
  -7   6  11  111.31   18.23
   7  -6 -11  108.50   19.03
   7   6 -11  106.84   16.17
  -7  -6  11  115.73   17.13
  -7   6  12    8.07    6.29
  -7   6  12   16.70    7.13
   7  -6 -12    8.19    6.74
   7   6 -12    8.00    5.36
  -7  -6  12    3.12    5.16
  -7   6  13   10.73    6.95
  -7   6  13   17.60    7.59
   7  -6 -13   10.11    6.73
   7   6 -13    9.62    5.91
  -7  -6  13    0.00    4.78
  -7   6  14    0.00    5.67
  -7   6  14   16.38    7.32
   7  -6 -14    4.08    5.91
   7   6 -14   12.22    6.95
  -7  -6  14    7.09    5.87
  -7   6  15    1.52    4.31
  -7   6  15    2.55    5.29
   7  -6 -15    1.18    5.36
   7   6 -15    2.32    5.23
  -7   6  16   71.28   13.70
  -7   6  16   38.22   11.38
   7  -6 -16   57.43   13.74
   7   6 -16   32.07    9.70
  -7   6  17   46.31   11.84
   7   6 -17   46.21   11.57
  -7  -6  17   58.32   12.63
  -7   6  18   90.31   15.78
   7   6 -18   36.62   11.10
  -7  -6  18   52.25   12.83
  -7   6  19    6.16    6.46
   7   6 -19    4.49    6.13
  -7  -6  19    2.82    6.27
  -7   6  20    1.72    5.61
   7   6 -20   -0.00    5.58
  -7  -6  20    2.57    5.87
  -7   6  21    0.65    5.50
   7   6 -21    1.66    5.72
  -7  -6  21    5.46    6.11
  -7   6  22   28.72   10.11
   7   6 -22   23.25    9.43
  -7  -6  22   20.03    9.17
  -7   6  23    6.82    6.68
   7   6 -23   21.66    8.47
  -7  -6  23    1.06    6.75
  -7   6  24    8.80    6.73
   7   6 -24    4.29    5.77
  -7  -6  24   -0.00    6.25
  -7   6  25    1.41    5.13
   7   6 -25    2.96    5.47
  -7  -6  25   -0.00    6.14
  -7   6  26    5.23    6.45
   7   6 -26    3.90    6.27
  -7  -6  26    5.54    9.47
  -7   6  27    4.51    6.39
   7   6 -27   11.46    7.50
  -7  -6  27   11.84    8.44
  -7   6  28    8.27    6.74
   7   6 -28   -0.00    6.43
  -7  -6  28    7.96    8.46
  -7   6  29    0.94    6.15
   7   6 -29    3.68    6.28
  -7  -6  29    0.96    6.16
  -7   6  30    0.00    6.02
   7   6 -30   -0.00    5.69
  -7  -6  30   -0.00    6.55
  -7   6  31    4.08    6.10
  -7  -6  31   -0.00    7.74
  -7   6  32    5.00    7.15
   7   6 -32    7.00    7.67
  -7  -6  32    0.00    7.47
  -7   6  33    2.38    7.37
   7   6 -33    0.95    6.47
  -7  -6  33   -0.00    6.48
  -7   6  34   10.63    8.43
  -7  -6  34    0.00    6.20
  -7   6  35    5.32    7.00
  -7  -6  35    3.22    7.23
  -7   6  36   12.21    7.83
  -7   7   1    0.00    5.91
  -7   7   1    0.00    4.21
   7  -7  -1    0.67    4.51
   7   7  -1    6.03    3.42
  -7  -7   1   -0.00    2.60
  -7   7   2   29.32    9.34
  -7   7   2   30.38    9.39
   7  -7  -2   22.71    8.36
   7   7  -2   23.25    5.55
  -7  -7   2   23.92    5.47
  -7  -7   2   16.35    2.58
  -7   7   3   -0.00    5.95
  -7   7   3    3.48    5.58
   7  -7  -3    1.90    4.46
   7   7  -3    5.70    3.93
  -7  -7   3    9.34    3.99
  -7  -7   3    7.49    2.49
  -7   7   4  161.84   26.22
  -7   7   4  218.18   27.37
   7  -7  -4  203.32   27.22
   7  -7  -4  204.15   27.77
   7   7  -4  216.47   23.06
  -7  -7   4  203.95   23.04
  -7   7   5   74.77   15.23
  -7   7   5   87.27   15.62
  -7   7   5   80.40   15.04
   7  -7  -5   82.97   15.12
   7  -7  -5   83.38   15.87
   7   7  -5   74.21   11.48
   7   7  -5   67.20   11.20
  -7  -7   5   67.44   11.22
  -7   7   6   14.87    7.52
  -7   7   6    0.00    5.10
  -7   7   6   10.57    6.85
   7  -7  -6    0.82    4.79
   7  -7  -6   17.51    8.04
   7   7  -6    8.47    4.86
   7   7  -6    5.32    3.91
  -7  -7   6    0.00    3.50
  -7   7   7   70.63   14.14
  -7   7   7   67.73   13.82
   7  -7  -7   52.11   12.37
   7  -7  -7   44.17   12.08
   7   7  -7   51.76    9.80
   7   7  -7   55.43   10.34
  -7  -7   7   72.97   11.48
  -7   7   8   14.55    7.47
  -7   7   8    6.12    6.30
   7  -7  -8    5.99    6.76
   7  -7  -8   17.40    8.65
   7   7  -8    6.48    4.83
   7   7  -8    9.15    5.63
  -7  -7   8    9.43    5.40
  -7   7   9   42.71   11.44
  -7   7   9   20.84    8.48
   7  -7  -9   18.31    8.40
   7  -7  -9   19.71    8.11
   7   7  -9   20.65    7.22
   7   7  -9   22.42    6.92
  -7  -7   9   22.16    6.97
  -7   7  10   89.47   15.41
  -7   7  10   80.88   14.83
   7  -7 -10   35.13   10.95
   7  -7 -10   58.33   13.71
   7   7 -10   68.21   11.59
   7   7 -10   51.82   10.73
  -7  -7  10   70.86   12.31
  -7   7  11   30.27    9.33
  -7   7  11   17.65    8.19
   7  -7 -11   17.01    8.50
   7   7 -11    3.76    5.46
  -7  -7  11   11.33    6.39
  -7   7  12    7.40    7.43
  -7   7  12    2.18    5.94
   7  -7 -12    4.23    6.26
   7   7 -12    0.00    4.36
  -7  -7  12   14.02    6.86
  -7   7  13   20.50    8.54
   7  -7 -13    6.77    7.02
   7   7 -13   21.80    7.56
  -7  -7  13   24.94    8.40
  -7   7  14   90.30   18.30
   7   7 -14  142.88   19.23
  -7  -7  14  124.45   18.65
  -7   7  15    0.65    5.66
   7   7 -15    0.68    4.38
  -7   7  16    3.00    6.37
   7   7 -16    0.00    4.86
  -7   7  17   -0.00    5.46
   7   7 -17    0.00    4.86
  -7  -7  17    4.52    5.39
  -7   7  18    6.95    6.24
   7   7 -18    8.69    6.09
  -7  -7  18   12.69    7.58
  -7   7  19    2.17    4.66
   7   7 -19   -0.00    5.25
  -7  -7  19    1.04    6.26
  -7   7  20   26.52    9.22
   7   7 -20    7.30    6.40
  -7  -7  20    8.46    6.76
  -7   7  21   -0.00    3.97
   7   7 -21    3.67    5.13
  -7  -7  21   -0.00    6.87
  -7   7  22   -0.00    5.80
   7   7 -22    0.00    5.12
  -7  -7  22    0.00    7.42
  -7   7  23    9.45    6.91
   7   7 -23    6.59    6.39
  -7  -7  23    0.00    5.21
  -7   7  24    4.79    6.61
   7   7 -24    6.11    6.91
  -7  -7  24   12.98    7.89
  -7   7  25   -0.00    4.94
   7   7 -25    0.20    4.94
  -7  -7  25    0.74    6.63
  -7   7  26   20.15    8.76
   7   7 -26    5.66    6.32
  -7  -7  26    9.85    7.30
  -7   7  27    4.40    5.78
   7   7 -27    3.88    6.71
  -7  -7  27    0.00    5.17
  -7   7  28   -0.00    5.74
   7   7 -28    0.14    5.17
  -7  -7  28    3.82    6.55
  -7   7  29    7.64    7.12
   7   7 -29   -0.00    5.87
  -7  -7  29    7.09    9.24
  -7   7  30    6.43    7.56
   7   7 -30    5.77    6.94
  -7  -7  30   -0.00    6.83
  -7   7  31    1.78    6.13
   7   7 -31   -0.00    6.45
  -7  -7  31   -0.00    5.38
  -7   7  32   -0.00    6.55
   7   7 -32    1.55    5.59
  -7  -7  32    2.64    7.31
  -7   7  33    0.00    6.07
   7   7 -33   -0.00    6.13
  -7  -7  33   -0.00    7.02
  -7   7  34    0.00    6.35
   7   7 -34   -0.00    7.17
  -7  -7  34   -0.00    7.45
  -7   7  35    5.87    7.06
  -7   8   1   30.59   10.40
  -7   8   1   29.76    9.64
   7  -8  -1   40.55   11.29
   7   8  -1   38.31    6.77
  -7   8   2   77.00   15.40
  -7   8   2   63.04   13.37
   7  -8  -2   41.30   11.70
   7   8  -2   62.47    9.63
  -7  -8   2   72.49    9.83
  -7   8   3    0.00    5.48
  -7   8   3   -0.00    5.43
   7  -8  -3    6.48    6.50
   7   8  -3    4.65    3.61
  -7  -8   3    5.86    3.87
  -7   8   4   21.54    9.03
  -7   8   4   22.13    8.56
   7  -8  -4   20.12    8.65
   7   8  -4   25.08    6.13
  -7  -8   4   15.81    5.80
  -7   8   5   12.90    7.17
   7  -8  -5   12.67    7.15
   7  -8  -5    9.60    6.42
   7   8  -5    4.90    4.01
  -7  -8   5    9.02    4.59
  -7   8   6   22.77    9.26
  -7   8   6   44.27   11.12
   7  -8  -6   22.40    8.52
   7  -8  -6   20.94    9.18
   7   8  -6   21.32    6.33
  -7  -8   6   30.43    7.21
  -7   8   7   -0.00    6.35
  -7   8   7    0.00    5.16
   7  -8  -7   -0.00    5.20
   7  -8  -7    3.96    6.35
   7   8  -7   -0.00    3.48
   7   8  -7    4.42    4.23
  -7  -8   7    2.58    4.35
  -7   8   8   54.65   12.80
  -7   8   8   54.35   12.35
   7  -8  -8   24.10    9.58
   7  -8  -8   59.26   13.50
   7   8  -8   56.19    9.55
   7   8  -8   37.27    9.08
  -7  -8   8   38.47    9.14
  -7   8   9    2.44    5.32
   7  -8  -9    5.06    5.74
   7  -8  -9    0.00    5.50
   7   8  -9    4.01    4.23
   7   8  -9    1.91    4.41
  -7  -8   9   -0.00    4.42
  -7   8  10   15.97    8.14
   7  -8 -10   13.72    8.37
   7   8 -10    1.69    4.91
  -7  -8  10    9.17    5.56
  -7   8  11    3.24    6.47
   7  -8 -11    0.92    6.01
   7   8 -11    4.42    5.12
  -7  -8  11    1.36    4.49
  -7   8  12   76.10   15.92
   7  -8 -12  108.03   17.42
   7   8 -12   70.34   13.65
  -7  -8  12  109.84   16.48
  -7   8  13   -0.00    4.55
   7   8 -13   -0.00    4.28
  -7  -8  13    0.14    4.32
  -7   8  14   -0.00    5.43
   7   8 -14    3.29    3.91
  -7   8  15   -0.00    6.07
   7   8 -15    1.72    4.53
  -7   8  16   54.28   12.51
   7   8 -16   35.92    9.69
  -7  -8  16   29.90    9.96
  -7   8  17   -0.00    4.40
   7   8 -17    3.76    5.03
  -7  -8  17    1.62    5.74
  -7   8  18   16.01    8.49
   7   8 -18    6.35    6.71
  -7  -8  18    2.65    6.65
   7   8 -19   -0.00    6.03
  -7  -8  19    3.59    6.89
  -7   8  20    7.35    6.87
   7   8 -20    5.78    4.97
  -7  -8  20    5.32    6.46
  -7   8  21   -0.00    4.36
   7   8 -21    0.92    5.17
  -7  -8  21   -0.00    5.77
  -7   8  22   14.70    7.85
   7   8 -22   12.22    7.33
  -7  -8  22   14.86    7.91
  -7   8  23   14.23    8.39
   7   8 -23    9.91    6.43
  -7  -8  23    2.36    7.55
  -7   8  24    0.00    5.58
   7   8 -24    2.08    5.56
  -7  -8  24   -0.00    5.55
  -7   8  25   -0.00    4.80
   7   8 -25   -0.00    5.83
  -7  -8  25   -0.00    6.80
  -7   8  26   12.54    7.87
   7   8 -26    8.50    7.64
  -7  -8  26    2.13    6.66
  -7   8  27    0.00    6.12
   7   8 -27   -0.00    4.73
  -7  -8  27   -0.00    5.90
  -7   8  28   12.50    8.14
   7   8 -28    8.05    6.45
  -7  -8  28    4.47    6.61
  -7   8  29    0.44    5.50
   7   8 -29    3.59    6.23
  -7  -8  29   -0.00    6.79
  -7   8  30   -0.00    6.38
   7   8 -30   -0.00    5.53
  -7  -8  30   -0.00    7.59
  -7   8  31    0.63    5.22
   7   8 -31   -0.00    6.15
  -7  -8  31    0.00    6.31
  -7   8  32    0.00    5.38
   7   8 -32   -0.00    6.42
  -7  -8  32    0.00    7.50
  -7   8  33   -0.00    5.15
   7   8 -33    4.43    6.19
  -7  -8  33    0.00    8.37
  -7   8  34    3.34    5.01
   7   8 -34    0.91    6.28
  -7  -8  34    4.11    8.36
  -7   8  35   -0.00    6.41
   7   8 -35   -0.00    6.85
  -7   9   1    2.27    5.23
   7  -9  -1   -0.00    5.79
   7   9  -1    0.20    2.19
   7  -9  -2   18.33    8.66
   7   9  -2   32.02    6.44
   7  -9  -3   -0.00    4.79
   7   9  -3    5.41    3.62
   7  -9  -4   29.37   10.47
   7   9  -4   50.75    8.77
  -7   9   5    6.15    6.85
   7  -9  -5    3.79    6.30
   7   9  -5    3.66    4.21
  -7   9   6   27.52    9.31
   7  -9  -6   14.95    8.35
   7   9  -6   20.08    6.20
  -7   9   7    8.58    6.18
   7  -9  -7    3.81    6.86
   7   9  -7   12.81    5.42
  -7  -9   7    6.83    4.95
  -7   9   8   18.02    7.81
  -7   9   8   17.60    8.06
   7  -9  -8   19.99    8.91
   7   9  -8   23.23    6.83
  -7  -9   8   34.89    7.96
  -7   9   9   -0.00    6.20
   7  -9  -9    0.00    4.08
   7   9  -9    0.00    4.28
  -7  -9   9    5.17    5.32
  -7   9  10   72.34   15.95
   7  -9 -10   68.89   14.84
   7   9 -10   66.16   12.34
  -7  -9  10   95.33   14.46
  -7   9  11    0.00    5.25
   7  -9 -11   -0.00    5.67
   7   9 -11    0.23    4.21
  -7  -9  11    0.00    4.63
  -7   9  12   -0.00    5.95
   7  -9 -12    0.00    5.53
   7   9 -12   -0.00    5.57
  -7  -9  12   -0.00    4.94
  -7   9  13    0.00    5.84
   7  -9 -13    5.31    5.80
   7   9 -13    7.56    5.82
  -7  -9  13    2.63    4.75
  -7   9  14   52.63   12.35
   7  -9 -14   53.72   12.79
   7   9 -14   38.82   10.40
  -7   9  15    0.81    5.03
   7   9 -15    0.00    4.64
  -7   9  16   -0.00    5.06
   7   9 -16    5.23    5.76
  -7  -9  16    7.98    6.46
  -7   9  17    2.26    5.74
   7   9 -17   -0.00    5.16
  -7  -9  17    1.31    6.16
  -7   9  18   10.80    6.81
   7   9 -18   20.66    8.30
  -7  -9  18   13.33    7.80
  -7   9  19   -0.00    5.48
   7   9 -19   -0.00    5.77
  -7  -9  19    1.55    5.48
  -7   9  20   19.01    8.29
   7   9 -20   19.91    8.69
  -7  -9  20   10.02    7.54
  -7   9  21    2.82    5.58
   7   9 -21    1.61    4.23
  -7  -9  21   -0.00    5.52
  -7   9  22    1.34    5.03
   7   9 -22    0.00    5.61
  -7  -9  22   -0.00    5.77
  -7   9  23    4.62    5.27
   7   9 -23    0.81    4.78
  -7  -9  23    0.17    6.78
  -7   9  24    2.21    5.51
   7   9 -24   19.20    8.73
  -7  -9  24    6.96    7.00
  -7   9  25   -0.00    5.20
   7   9 -25    0.00    5.84
  -7  -9  25   -0.00    6.18
  -7   9  26    0.00    6.46
   7   9 -26    7.93    7.39
  -7  -9  26    0.00    6.59
  -7   9  27    5.71    7.02
   7   9 -27   -0.00    5.95
  -7  -9  27    0.00    5.79
  -7   9  28    0.16    5.21
   7   9 -28    0.77    5.17
  -7  -9  28    3.18    7.28
  -7   9  29   -0.00    5.13
   7   9 -29    0.00    6.30
  -7  -9  29    2.50    6.46
  -7   9  30    6.86    7.31
   7   9 -30    1.51    5.26
  -7  -9  30    1.00    5.89
  -7   9  31    4.88    6.79
   7   9 -31    2.21    6.04
  -7  -9  31    0.00    7.09
  -7   9  32    6.01    6.27
   7   9 -32    4.78    6.51
  -7  -9  32   -0.00    7.56
  -7   9  33   -0.00    5.74
   7   9 -33    7.88    7.46
  -7  -9  33    1.52    6.37
  -7   9  34   -0.00    5.98
   7   9 -34   -0.00    6.57
   7   9 -35   -0.00    5.65
  -7  10   1    0.47    5.62
   7 -10  -1    7.63    5.94
   7  10  -1    5.95    3.49
  -7  10   2    6.66    7.14
   7 -10  -2   15.04    8.70
   7  10  -2   33.40    6.41
  -7  10   3    1.09    5.00
   7 -10  -3   -0.00    4.55
   7  10  -3    2.16    2.95
  -7  10   4    1.68    6.19
   7 -10  -4   -0.00    4.50
   7  10  -4    7.75    3.82
  -7  10   5    3.28    5.50
   7 -10  -5    1.59    6.49
   7  10  -5    0.00    3.41
  -7  10   6   79.06   16.60
   7 -10  -6   84.00   16.44
   7  10  -6   79.29   12.22
  -7  10   7    0.00    5.42
   7 -10  -7   -0.00    4.70
   7  10  -7    2.69    4.06
  -7  10   8    0.00    5.35
   7 -10  -8   -0.00    4.46
   7  10  -8    0.00    3.55
  -7  10   9    4.05    5.31
  -7  10   9    6.10    6.01
   7 -10  -9    1.21    4.96
   7  10  -9    3.80    4.25
  -7  10  10    0.00    5.23
   7 -10 -10    1.31    5.22
   7  10 -10    3.79    4.29
  -7  10  11   -0.00    5.45
   7 -10 -11    1.11    5.48
   7  10 -11    0.00    4.16
  -7  10  12   40.63   11.58
   7 -10 -12   17.95    8.80
   7  10 -12   30.58    8.44
  -7 -10  12   23.96    8.41
  -7  10  13   -0.00    5.70
   7 -10 -13   -0.00    4.96
   7  10 -13    2.33    4.93
  -7  10  14    7.13    7.71
   7 -10 -14    4.08    6.06
   7  10 -14    8.37    5.35
  -7  10  15    9.65    6.81
   7 -10 -15   -0.00    4.97
   7  10 -15    5.75    4.59
  -7 -10  15    3.70    6.14
  -7  10  16   50.63   12.09
   7 -10 -16   20.68    8.94
   7  10 -16   31.74    9.15
  -7 -10  16   16.56    8.17
  -7  10  17   -0.00    5.87
   7  10 -17   -0.00    5.22
  -7 -10  17    0.14    5.30
  -7  10  18    3.99    6.40
   7  10 -18   19.09    7.73
  -7 -10  18    4.53    7.19
  -7  10  19    6.68    6.35
   7  10 -19   -0.00    5.04
  -7 -10  19    0.00    6.13
  -7  10  20    3.66    6.06
   7  10 -20    2.08    5.09
  -7 -10  20    9.55    7.96
  -7  10  21    8.13    6.61
   7  10 -21    1.53    5.87
  -7 -10  21    1.54    5.24
  -7  10  22   15.59    8.22
   7  10 -22   11.49    7.50
  -7 -10  22    6.52    7.52
  -7  10  23    2.90    4.82
   7  10 -23   -0.00    6.50
  -7 -10  23    2.10    6.02
  -7  10  24   -0.00    4.31
   7  10 -24    0.00    5.34
  -7 -10  24    2.75    5.44
  -7  10  25    1.52    5.84
   7  10 -25   -0.00    5.38
  -7 -10  25   -0.00    6.98
  -7  10  26    8.99    7.45
   7  10 -26    4.77    7.04
  -7 -10  26   -0.00    7.00
  -7  10  27    0.77    4.92
   7  10 -27    3.72    5.80
  -7 -10  27   -0.00    4.94
  -7  10  28    0.33    5.72
   7  10 -28   -0.00    5.34
  -7 -10  28   -0.00    6.67
  -7  10  29    2.32    5.75
   7  10 -29   -0.00    5.67
  -7 -10  29    0.00    5.56
  -7  10  30    7.03    7.12
   7  10 -30    6.22    7.78
  -7 -10  30    1.76    7.08
  -7  10  31    1.52    6.88
   7  10 -31   -0.00    5.75
  -7 -10  31    0.00    6.55
  -7  10  32    2.00    6.86
   7  10 -32    6.78    6.68
  -7 -10  32   -0.00    7.20
  -7  10  33   12.73    8.21
   7  10 -33    1.44    6.21
  -7  11   1    5.22    6.34
   7 -11  -1   -0.00    5.46
   7  11  -1    1.51    2.58
  -7  11   2   -0.00    5.02
   7 -11  -2    4.98    5.61
   7  11  -2    0.81    2.63
  -7  11   3    0.00    6.06
   7 -11  -3    0.00    4.60
   7  11  -3    2.56    3.11
  -7  11   4   19.04    9.85
   7 -11  -4    0.77    5.90
   7  11  -4   30.94    6.44
  -7  11   5    8.66    7.55
   7 -11  -5   16.13    7.72
   7  11  -5   10.11    4.46
  -7  11   6    6.23    7.84
   7 -11  -6   -0.00    6.06
   7  11  -6    2.24    3.71
  -7  11   7   16.17    8.32
   7 -11  -7   11.72    7.86
   7  11  -7    6.72    4.60
  -7  11   8    3.95    5.92
   7 -11  -8    1.62    4.81
   7  11  -8   11.94    5.27
  -7  11   9    2.82    4.68
   7 -11  -9    7.62    8.19
   7  11  -9    0.00    3.79
  -7  11  10    0.00    5.64
   7 -11 -10   23.59    9.46
   7  11 -10    9.11    5.71
  -7  11  11    5.80    6.18
  -7  11  11    0.07    4.00
   7 -11 -11    4.89    6.34
   7  11 -11    0.26    3.35
  -7  11  12    2.60    5.47
   7 -11 -12   -0.00    6.23
   7  11 -12    1.10    3.73
  -7  11  13   -0.00    5.17
   7 -11 -13   -0.00    5.14
   7  11 -13    1.62    4.91
  -7  11  14   17.05    8.62
   7 -11 -14   18.11    8.72
   7  11 -14    6.49    6.02
  -7  11  15    2.57    5.78
   7 -11 -15   -0.00    4.98
   7  11 -15    4.72    5.05
  -7  11  16    3.93    7.05
   7 -11 -16    0.00    5.37
   7  11 -16    4.33    4.87
  -7  11  17    5.94    6.22
   7 -11 -17   -0.00    6.68
   7  11 -17    1.29    4.60
  -7  11  18   17.47    8.38
   7 -11 -18   13.00    7.18
   7  11 -18   10.61    6.56
  -7  11  19    0.00    5.20
   7 -11 -19    1.94    4.87
   7  11 -19    0.00    5.62
  -7 -11  19    9.08    7.64
  -7  11  20    9.77    7.96
   7  11 -20    9.47    6.33
  -7 -11  20   10.55    7.87
  -7  11  21    1.94    5.65
   7  11 -21    5.69    6.58
  -7 -11  21   -0.00    6.10
  -7  11  22    3.45    5.73
   7  11 -22   -0.00    6.03
  -7 -11  22    1.61    6.27
  -7  11  23   -0.00    5.55
   7  11 -23   -0.00    5.20
  -7 -11  23    2.17    7.28
  -7  11  24   -0.00    5.54
   7  11 -24    5.77    6.84
  -7 -11  24   12.78    7.92
  -7  11  25    0.00    6.12
   7  11 -25   -0.00    4.50
  -7 -11  25   -0.00    6.96
  -7  11  26   -0.00    5.51
   7  11 -26    4.60    6.27
  -7 -11  26    1.96    7.04
  -7  11  27   -0.00    5.50
   7  11 -27    5.01    6.06
  -7 -11  27   -0.00    7.41
  -7  11  28   -0.00    5.46
   7  11 -28    2.15    5.73
  -7 -11  28   -0.00    5.98
  -7  11  29    9.24    6.91
   7  11 -29    1.26    5.15
  -7 -11  29   -0.00    8.00
  -7  11  30   -0.00    5.66
   7  11 -30    6.66    6.65
  -7 -11  30    1.29    6.82
  -7  11  31    0.15    6.97
  -7 -11  31    1.20    6.16
  -7  11  32    5.09    6.62
  -7  12   1    0.41    6.36
   7 -12  -1    3.27    6.82
   7  12  -1    1.33    2.17
  -7  12   2    4.45    6.57
   7 -12  -2   23.19    9.25
   7  12  -2    0.75    2.18
  -7  12   3   -0.00    5.38
   7 -12  -3    3.06    6.30
   7  12  -3    0.55    2.06
  -7  12   4   -0.00    6.00
   7 -12  -4   -0.00    7.15
   7  12  -4   -0.00    2.32
  -7  12   5    2.86    5.87
   7 -12  -5    4.99    6.16
   7  12  -5   11.09    4.34
  -7  12   6   23.61    9.65
   7 -12  -6   24.49    9.01
   7  12  -6   27.99    6.79
  -7  12   7    4.42    6.40
   7 -12  -7    0.95    4.56
   7  12  -7    1.01    3.40
  -7  12   8    1.81    5.71
   7 -12  -8    8.88    7.31
   7  12  -8   11.19    5.65
  -7  12   9   -0.00    5.58
   7 -12  -9   -0.00    5.29
   7  12  -9   -0.00    3.48
  -7  12  10    1.39    5.56
   7 -12 -10    0.00    5.50
   7  12 -10    7.39    5.21
  -7  12  11   -0.00    5.03
   7 -12 -11    2.19    6.52
   7  12 -11    0.93    3.62
  -7  12  12   14.15    7.65
   7 -12 -12   20.25    8.92
   7  12 -12   13.83    6.21
  -7  12  13   -0.00    5.52
   7 -12 -13   -0.00    4.60
   7  12 -13   -0.00    3.86
  -7  12  14    2.53    5.81
   7 -12 -14    2.45    4.79
   7  12 -14   -0.00    4.03
  -7  12  15    5.40    5.93
   7 -12 -15   -0.00    5.62
   7  12 -15    0.57    4.52
  -7  12  16   23.07    9.74
   7 -12 -16    3.33    6.89
   7  12 -16   12.93    6.07
  -7  12  17   -0.00    4.31
   7 -12 -17    4.22    5.90
   7  12 -17   -0.00    5.49
  -7  12  18    4.41    6.82
   7 -12 -18   13.44    8.06
   7  12 -18   -0.00    5.38
  -7  12  19   -0.00    6.23
   7 -12 -19    4.26    6.53
   7  12 -19   -0.00    4.85
  -7  12  20    3.55    7.65
   7 -12 -20    2.89    5.39
   7  12 -20    2.11    6.03
  -7  12  21    0.00    5.91
   7 -12 -21    1.95    5.70
   7  12 -21    0.00    4.25
  -7  12  22   11.81    7.89
   7 -12 -22    0.04    4.48
   7  12 -22    0.00    3.97
  -7  12  23   -0.00    6.81
   7  12 -23   -0.00    5.72
  -7  12  24    7.06    7.79
   7  12 -24    3.88    5.01
  -7  12  25    4.08    5.55
   7  12 -25    3.58    4.80
  -7  12  26    0.47    6.44
   7  12 -26   10.38    7.45
  -7  12  27    5.35    6.98
   7  12 -27   -0.00    6.35
  -7 -12  27   10.67    9.21
  -7  12  28    2.09    5.41
  -7 -12  28    5.80    7.28
  -7  12  29   -0.00    6.86
  -7 -12  29   -0.00    7.25
  -7  12  30    2.43    6.31
  -7 -12  30    2.45    7.60
  -7  13   1    6.38    6.86
   7 -13  -1    0.22    5.77
   7  13  -1   -0.00    2.51
  -7  13   2   -0.00    6.73
   7 -13  -2    5.91    6.89
   7  13  -2    4.66    3.44
  -7  13   3   11.88    7.92
   7 -13  -3    6.21    6.64
   7  13  -3   10.28    4.19
  -7  13   4   14.36    8.48
   7 -13  -4   16.74    8.47
   7  13  -4   24.73    5.90
  -7  13   5   -0.00    6.33
   7 -13  -5   10.30    7.28
   7  13  -5    1.75    2.59
  -7  13   6   -0.00    6.23
   7 -13  -6    1.66    5.30
   7  13  -6    2.37    3.25
  -7  13   7    0.00    6.92
   7 -13  -7    1.18    4.41
   7  13  -7   -0.00    2.50
  -7  13   8    9.14    7.39
   7 -13  -8    2.98    4.76
   7  13  -8    7.80    4.94
  -7  13   9    0.79    5.64
   7 -13  -9    0.58    5.40
   7  13  -9    1.97    4.19
  -7  13  10    2.39    5.29
   7 -13 -10    5.23    6.91
   7  13 -10   -0.00    4.30
  -7  13  11    1.33    5.95
   7 -13 -11    2.23    5.78
   7  13 -11    0.84    3.82
  -7  13  12    1.02    5.12
   7 -13 -12    1.88    6.04
   7  13 -12    0.00    3.84
  -7  13  13    9.08    7.32
   7 -13 -13    8.76    7.66
   7  13 -13    4.13    4.37
  -7  13  14    8.29    6.81
   7 -13 -14   16.78    8.37
   7  13 -14   14.15    6.90
   7 -13 -15    4.50    6.35
   7  13 -15   -0.00    4.54
  -7  13  16    1.69    5.71
   7 -13 -16   -0.00    5.45
   7  13 -16    0.63    4.30
  -7  13  17    0.91    5.83
   7 -13 -17   -0.00    5.64
   7  13 -17   -0.00    4.73
  -7  13  18    8.93    8.06
   7 -13 -18   -0.00    6.09
   7  13 -18    4.74    5.16
  -7  13  19   -0.00    6.02
   7 -13 -19   -0.00    5.33
   7  13 -19   -0.00    4.75
  -7  13  20    4.01    7.25
   7 -13 -20    0.00    5.89
   7  13 -20    5.02    5.85
  -7  13  21    0.66    6.63
   7 -13 -21   -0.00    5.83
   7  13 -21    3.65    4.84
  -7  13  22    2.64    7.01
   7 -13 -22   -0.00    6.65
   7  13 -22    1.55    5.59
  -7  13  23    0.49    6.60
   7 -13 -23    0.00    5.80
   7  13 -23    2.73    5.73
  -7  13  24   -0.00    6.20
   7 -13 -24    2.00    6.43
  -7  13  25   -0.00    5.71
   7 -13 -25   -0.00    4.85
  -7  13  26    0.00    6.24
  -7  14   1    2.17    5.83
   7 -14  -1    5.64    7.28
   7  14  -1    3.89    3.31
  -7  14   2    8.89    7.42
   7 -14  -2   11.37    7.46
   7  14  -2    7.21    3.65
  -7  14   3    1.45    5.63
   7 -14  -3    6.35    7.35
   7  14  -3   -0.00    2.60
  -7  14   4    0.84    6.37
   7 -14  -4    5.55    6.51
   7  14  -4    0.42    2.33
  -7  14   5    0.29    5.45
   7 -14  -5    3.64    6.20
   7  14  -5   -0.00    3.32
  -7  14   6   15.41    8.20
   7 -14  -6   -0.00    6.42
   7  14  -6    9.48    4.73
  -7  14   7   18.73    9.21
   7 -14  -7    8.18    7.43
   7  14  -7   16.03    5.65
  -7  14   8   -0.00    5.10
   7 -14  -8    2.59    4.67
   7  14  -8    9.04    4.62
  -7  14   9    2.35    7.48
   7 -14  -9   -0.00    4.43
   7  14  -9    4.45    4.27
  -7  14  10    0.00    4.73
   7 -14 -10    5.11    5.42
   7  14 -10    2.28    4.36
  -7  14  11   -0.00    4.98
   7 -14 -11   -0.00    4.85
   7  14 -11   -0.00    4.52
  -7  14  12    9.93    7.61
   7 -14 -12    8.66    6.58
   7  14 -12    3.44    4.79
  -7  14  13   -0.00    5.74
   7 -14 -13    3.29    5.79
   7  14 -13   -0.00    4.26
  -7  14  14   -0.00    5.79
   7 -14 -14   -0.00    5.71
   7  14 -14   -0.00    4.95
  -7  14  15    5.89    6.23
   7 -14 -15   -0.00    5.60
   7  14 -15    2.12    5.02
  -7  14  16    0.00    5.78
   7 -14 -16   -0.00    5.95
   7  14 -16   -0.00    3.79
   7 -14 -17   -0.00    5.09
   7  14 -17   -0.00    4.41
  -7  14  18    0.60    6.55
   7 -14 -18    3.96    6.62
   7  14 -18    0.00    4.96
  -7  14  19   -0.00    6.38
   7 -14 -19    7.35    7.18
   7  14 -19    7.86    5.69
  -7  14  20   -0.00    5.91
   7 -14 -20    1.07    5.60
  -7  14  21    0.31    5.25
   7 -14 -21   -0.00    6.05
  -7  14  22    1.78    6.40
  -7  15   1    1.40    5.10
   7 -15  -1   -0.00    5.30
   7  15  -1   -0.00    2.65
  -7  15   2   -0.00    5.30
   7 -15  -2    9.32    6.67
   7  15  -2    0.94    2.66
  -7  15   3    9.73    7.58
   7 -15  -3    8.11    7.59
   7  15  -3   13.45    4.85
  -7  15   4   -0.00    5.20
   7 -15  -4    8.79    6.97
   7  15  -4    2.86    3.52
  -7  15   5   -0.00    7.04
   7 -15  -5    1.33    6.13
   7  15  -5    0.00    2.80
  -7  15   6   -0.00    5.55
   7 -15  -6    0.00    5.48
   7  15  -6    4.20    3.58
  -7  15   7    1.48    6.98
   7 -15  -7    3.74    5.73
   7  15  -7    1.93    3.21
  -7  15   8    3.11    6.23
   7 -15  -8    3.79    5.72
   7  15  -8    0.00    3.39
  -7  15   9    6.07    7.31
   7 -15  -9    7.10    7.58
   7  15  -9    0.23    4.14
  -7  15  10    0.34    4.33
   7 -15 -10   -0.00    5.11
   7  15 -10   -0.00    3.30
  -7  15  11    0.00    5.96
   7 -15 -11    0.00    4.00
   7  15 -11    0.00    4.59
  -7  15  12   -0.00    4.98
   7 -15 -12    0.25    4.23
   7  15 -12   -0.00    4.62
  -7  15  13   -0.00    6.17
   7 -15 -13   -0.00    5.99
   7  15 -13    1.38    3.67
  -7  15  14    0.67    5.69
   7 -15 -14    0.78    5.18
   7  15 -14    3.92    4.34
  -7  15  15    0.00    5.80
   7 -15 -15    6.97    6.60
  -7  15  16   -0.00    5.20
   7 -15 -16   -0.00    6.23
  -7  15  17    1.03    5.32
  -7  16   1    9.68    7.40
   7 -16  -1    0.20    4.55
   7  16  -1    1.88    3.31
  -7  16   2    2.53    6.61
   7 -16  -2    0.77    5.33
   7  16  -2   -0.00    2.79
  -7  16   3    2.84    6.12
   7 -16  -3   -0.00    5.41
   7  16  -3   -0.00    3.30
  -7  16   4    6.57    7.12
   7 -16  -4    0.16    5.82
   7  16  -4   -0.00    2.71
  -7  16   5    0.38    5.79
   7 -16  -5   -0.00    6.42
   7  16  -5    1.40    3.11
  -7  16   6   -0.00    6.07
   7 -16  -6   -0.00    5.85
   7  16  -6    1.46    3.48
  -7  16   7    0.00    6.08
   7 -16  -7    8.01    7.81
   7  16  -7    0.75    3.03
  -7  16   8   -0.00    6.04
   7 -16  -8   -0.00    5.80
   7  16  -8    1.97    3.38
  -7  16   9    5.40    6.70
   7 -16  -9    1.14    5.22
   7  16  -9   -0.00    3.32
  -7  16  10    3.73    7.56
   7 -16 -10    1.23    6.40
  -7  16  11    0.24    6.61
   7 -16 -11    2.51    5.56
  -7  17   1    0.00    4.60
   7 -17  -1    0.00    5.39
   7  17  -1    4.54    3.52
   7 -17  -2   -0.00    5.94
   7  17  -2   -0.00    3.17
   7 -17  -3   -0.00    6.10
   7  17  -3    2.14    3.54
   7 -17  -4   -0.00    5.05
   7 -17  -5   -0.00    5.02
   7 -17  -6   -0.00    5.31
  -6   0   1    3.63    4.12
  -6   0   1    1.46    3.56
  -6   0   1    0.00    3.68
   6   0  -1    0.76    3.63
   6   0  -1    0.77    4.22
  -6   0   2  338.65   34.73
  -6   0   2  338.65   33.97
   6   0  -2  307.14   33.65
   6   0  -2  340.11   34.88
  -6   0   3   -0.00    3.96
  -6   0   3    0.41    3.52
   6   0  -3   -0.00    4.02
   6   0  -3    0.66    4.49
  -6   0   4   21.63    6.77
  -6   0   4   21.16    6.38
   6   0  -4   22.23    6.31
   6   0  -4   20.42    6.79
  -6   0   5    0.23    3.53
  -6   0   5    0.19    3.35
   6   0  -5   -0.00    4.08
   6   0  -5    1.21    3.90
  -6   0   6 1229.07  106.18
  -6   0   6 1214.07  105.22
   6   0  -6 1081.42  104.67
   6   0  -6 1074.06  105.58
  -6   0   7    0.16    4.13
  -6   0   7    1.50    4.06
   6   0  -7    0.43    3.75
   6   0  -7    0.00    4.31
  -6   0   8   27.86    7.78
  -6   0   8   19.72    6.34
   6   0  -8   26.21    6.74
   6   0  -8   15.82    6.70
  -6   0   9    2.98    4.27
  -6   0   9   -0.00    3.71
   6   0  -9    1.09    4.27
   6   0  -9   -0.00    3.95
  -6   0  10  182.91   23.57
  -6   0  10  201.47   23.31
   6   0 -10  203.87   23.53
   6   0 -10  183.53   23.68
  -6   0  11    2.22    4.66
  -6   0  11   -0.00    3.59
   6   0 -11   -0.00    4.60
   6   0 -11    0.00    4.28
  -6   0  12  236.99   28.75
  -6   0  12  229.35   27.64
   6   0 -12  278.33   30.28
  -6   0  13    6.27    5.29
  -6   0  13   -0.00    3.59
   6   0 -13    1.31    3.76
  -6   0  14   75.57   13.43
  -6   0  14   56.48   11.33
   6   0 -14   81.16   13.95
  -6   0  15   -0.00    4.73
   6   0 -15   -0.00    4.46
  -6   0  16  235.18   29.09
   6   0 -16  236.05   29.50
   6   0 -17   -0.00    4.96
   6   0 -18   77.65   15.08
  -6   0  19   -0.00    6.09
   6   0 -19    6.40    6.36
  -6   0  20   -0.00    5.58
   6   0 -20    1.05    4.50
  -6   0  21    0.00    5.31
   6   0 -21    7.04    6.75
  -6   0  22   75.75   15.68
   6   0 -22   89.09   17.04
  -6   0  23    0.61    5.97
   6   0 -23   -0.00    6.01
  -6   0  24    7.00    6.25
   6   0 -24    1.08    4.48
  -6   0  25    4.99    7.10
   6   0 -25    0.00    4.82
  -6   0  26   42.99   12.78
   6   0 -26   58.34   14.10
  -6   0  27   -0.00    5.67
   6   0 -27    8.44    6.92
  -6   0  28   17.59    9.37
  -6   0  29   -0.00    5.65
  -6   0  30    2.66    6.82
  -6   0  31    5.56    6.85
  -6   0  32   58.73   14.31
  -6   0  33    1.29    6.06
  -6   0  34    0.00    6.44
  -6   0  35    1.80    6.14
  -6   0  36   -0.00    6.17
  -6   0  37   -0.00    7.17
  -6   0  38    0.00    6.39
  -6   1   1    2.01    3.87
  -6   1   1    0.00    4.22
  -6   1   1    4.46    4.91
   6  -1  -1    1.75    3.96
   6  -1  -1    3.42    3.90
   6  -1  -1   -0.00    4.10
   6   1  -1    6.24    4.69
   6   1  -1    7.96    4.18
  -6  -1   1    0.76    4.20
  -6  -1   1    4.80    3.48
  -6   1   2  526.12   52.28
  -6   1   2  494.80   51.96
  -6   1   2  537.27   51.63
   6  -1  -2  521.04   51.37
   6  -1  -2  517.77   52.22
   6   1  -2  559.73   51.07
   6   1  -2  511.38   51.27
  -6  -1   2  525.14   51.23
  -6  -1   2  545.07   50.48
  -6   1   3   23.43    7.23
  -6   1   3   20.05    6.50
   6  -1  -3   23.05    6.78
   6  -1  -3   20.77    6.85
   6   1  -3   29.36    6.71
   6   1  -3   17.81    6.29
  -6  -1   3   23.45    6.44
  -6  -1   3   30.70    6.49
  -6   1   4  708.69   70.63
  -6   1   4  801.86   70.86
   6  -1  -4  765.88   70.46
   6  -1  -4  726.82   71.18
   6   1  -4  835.46   70.29
   6   1  -4  666.06   69.80
  -6  -1   4  717.60   69.88
  -6  -1   4  732.88   69.19
  -6   1   5   90.86   13.82
  -6   1   5   98.35   14.04
   6  -1  -5  101.60   13.94
   6  -1  -5   78.53   13.93
   6   1  -5   89.29   13.11
   6   1  -5   84.26   13.46
  -6  -1   5   93.34   13.66
  -6  -1   5  109.70   13.34
  -6   1   6   79.63   13.04
  -6   1   6   76.99   12.48
   6  -1  -6  104.15   13.79
   6  -1  -6   65.21   12.65
   6   1  -6   80.49   12.24
   6   1  -6  102.64   14.07
  -6  -1   6   74.07   12.60
  -6  -1   6   83.89   12.25
  -6   1   7  179.51   23.84
  -6   1   7  253.30   25.19
   6  -1  -7  234.24   24.65
   6  -1  -7  219.12   25.44
   6   1  -7  200.29   23.38
   6   1  -7  188.43   23.82
  -6  -1   7  185.01   23.52
  -6  -1   7  194.54   22.89
  -6   1   8  568.89   62.75
  -6   1   8  643.57   62.93
   6  -1  -8  654.82   62.92
   6  -1  -8  638.84   64.06
   6   1  -8  649.65   62.56
   6   1  -8  648.74   63.40
  -6  -1   8  716.41   63.95
  -6  -1   8  696.20   62.61
  -6   1   9   14.37    5.80
  -6   1   9   10.41    5.35
   6  -1  -9    9.70    5.36
   6  -1  -9   10.40    6.21
   6   1  -9    6.26    5.19
   6   1  -9   12.59    6.27
  -6  -1   9   16.56    6.44
  -6  -1   9    6.24    4.45
  -6   1  10   76.85   13.72
  -6   1  10  103.54   14.45
   6  -1 -10   86.39   13.50
   6  -1 -10   64.77   13.40
   6   1 -10  105.53   14.40
   6   1 -10   83.85   13.96
  -6  -1  10   87.57   13.87
  -6  -1  10  104.47   13.75
  -6   1  11    8.90    5.78
  -6   1  11   13.47    5.57
   6  -1 -11   10.65    5.86
   6   1 -11   22.80    7.09
   6   1 -11    5.59    4.75
  -6  -1  11   13.05    6.25
  -6  -1  11    8.32    5.04
  -6   1  12  279.62   29.92
  -6   1  12  289.00   29.36
   6  -1 -12  249.81   29.55
   6   1 -12  246.43   29.01
  -6  -1  12  182.79   27.04
  -6   1  13   35.38    9.63
  -6   1  13   43.78    9.36
   6  -1 -13   30.95    8.84
   6   1 -13   37.11    9.26
  -6  -1  13   60.64   11.39
  -6   1  14  139.69   19.76
  -6   1  14  163.56   19.95
   6  -1 -14  123.70   19.55
   6   1 -14  170.73   21.15
  -6  -1  14  106.16   18.20
  -6   1  15    6.81    5.09
  -6   1  15   18.19    6.54
   6  -1 -15    4.84    4.94
   6   1 -15    6.38    5.42
  -6  -1  15   11.16    6.04
  -6   1  16    5.86    4.68
   6  -1 -16    4.39    5.35
   6   1 -16    4.62    5.45
  -6  -1  16    3.12    5.17
   6  -1 -17    4.32    5.90
   6   1 -17    5.83    5.34
   6  -1 -18  152.88   23.75
   6   1 -18  192.26   24.75
  -6   1  19   26.23    9.57
   6  -1 -19   18.43    7.74
   6   1 -19   16.40    8.01
  -6  -1  19   23.31    8.36
  -6   1  20    2.61    5.36
   6  -1 -20    6.62    6.39
   6   1 -20    2.27    5.87
  -6  -1  20   -0.00    5.69
  -6   1  21   -0.00    5.12
   6  -1 -21    0.00    4.81
   6   1 -21    0.00    5.53
  -6  -1  21    3.07    6.60
  -6   1  22    5.34    6.31
   6  -1 -22   11.49    7.36
   6   1 -22   -0.00    5.36
  -6  -1  22    5.82    6.92
  -6   1  23    5.74    6.20
   6  -1 -23    1.11    5.42
   6   1 -23   14.18    7.49
  -6  -1  23    0.00    6.50
  -6   1  24   16.29    8.34
   6  -1 -24   14.25    8.32
   6   1 -24    0.00    4.95
  -6  -1  24   25.55    9.60
  -6   1  25   -0.00    5.10
   6  -1 -25    5.82    6.47
  -6  -1  25    3.45    5.70
  -6   1  26   -0.00    6.11
   6  -1 -26    0.00    5.31
  -6  -1  26    2.28    7.11
  -6  -1  27    7.06    6.54
  -6   1  28   22.51   10.26
  -6  -1  28   46.79   12.16
  -6   1  29   -0.00    6.39
  -6  -1  29   -0.00    5.47
  -6   1  30   11.69    8.86
  -6  -1  30   16.69    8.37
  -6   1  31   -0.00    6.58
  -6  -1  31    0.00    5.54
  -6   1  32    6.25    6.66
  -6  -1  32    8.17    7.61
  -6   1  33    3.21    5.72
  -6  -1  33   -0.00    6.75
  -6   1  34   15.77    9.44
  -6  -1  34   10.73    8.43
  -6   1  35    0.00    6.43
  -6  -1  35   -0.00    7.16
  -6   1  36   -0.00    6.98
  -6  -1  36    3.47    6.99
  -6   1  37   -0.00    5.67
  -6  -1  37    0.00    6.15
  -6   1  38    8.56    8.36
  -6  -1  38    0.00    6.74
  -6   2   1    0.00    4.76
  -6   2   1    5.21    4.54
  -6   2   1    0.00    3.90
   6  -2  -1    7.73    5.00
   6  -2  -1    6.84    4.50
   6  -2  -1    7.10    4.78
   6   2  -1    6.15    4.02
   6   2  -1    1.83    3.39
  -6  -2   1    6.61    4.30
  -6  -2   1    3.90    3.48
  -6  -2   1    4.61    3.51
  -6   2   2   16.24    6.65
  -6   2   2    8.24    5.08
  -6   2   2    6.80    5.12
   6  -2  -2   13.24    5.14
   6  -2  -2    9.80    5.37
   6  -2  -2   17.59    6.16
   6   2  -2   10.18    4.35
   6   2  -2   10.68    4.41
  -6  -2   2    8.32    4.22
  -6  -2   2    6.11    3.54
  -6   2   3    6.26    4.55
  -6   2   3    2.00    4.40
   6  -2  -3   -0.00    3.67
   6  -2  -3   -0.00    4.53
   6   2  -3    0.39    3.18
   6   2  -3    0.00    3.82
  -6  -2   3    2.52    3.51
  -6  -2   3   -0.00    2.46
  -6   2   4  107.64   13.79
  -6   2   4   69.96   11.52
   6  -2  -4   56.03   10.29
   6  -2  -4   73.32   11.90
   6   2  -4   64.36    9.84
   6   2  -4   63.15   10.45
  -6  -2   4   49.87    9.43
  -6  -2   4   49.94    8.95
  -6   2   5   16.91    6.02
  -6   2   5    6.97    4.80
   6  -2  -5    7.49    4.86
   6  -2  -5    6.60    4.91
   6   2  -5   12.96    5.32
   6   2  -5   10.36    5.54
  -6  -2   5    6.24    4.70
  -6  -2   5    7.29    4.01
  -6   2   6  281.81   33.49
  -6   2   6  341.83   34.20
   6  -2  -6  354.78   34.18
   6  -2  -6  338.69   35.05
   6   2  -6  315.22   32.57
   6   2  -6  300.55   32.91
  -6  -2   6  271.94   32.26
  -6  -2   6  306.05   31.79
  -6   2   7   56.00   10.85
  -6   2   7   54.92   10.08
   6  -2  -7   56.62   10.28
   6  -2  -7   68.93   11.83
   6   2  -7   35.68    8.58
   6   2  -7   63.21   10.51
  -6  -2   7   53.84    9.80
  -6  -2   7   32.23    7.58
  -6   2   8    6.49    5.51
  -6   2   8    6.39    4.62
   6  -2  -8    6.53    4.87
   6  -2  -8    0.39    4.20
   6   2  -8    9.98    5.51
   6   2  -8    7.25    4.53
  -6  -2   8    2.83    4.22
  -6  -2   8    2.19    3.17
  -6   2   9    1.15    4.97
  -6   2   9    0.00    4.26
   6  -2  -9    0.00    3.85
   6  -2  -9   -0.00    4.15
   6   2  -9   -0.00    3.84
   6   2  -9   -0.00    4.47
  -6  -2   9   -0.00    3.84
  -6  -2   9   -0.00    2.75
  -6   2  10  358.59   33.70
  -6   2  10  263.91   31.01
   6  -2 -10  274.11   32.50
   6   2 -10  258.76   30.38
   6   2 -10  299.63   31.80
  -6  -2  10  249.43   30.65
  -6   2  11  203.81   26.61
  -6   2  11  261.56   27.66
   6  -2 -11  234.92   28.12
   6   2 -11  221.33   26.12
   6   2 -11  192.87   25.84
  -6  -2  11  239.80   26.96
  -6   2  12   78.09   14.01
  -6   2  12   86.15   13.96
   6  -2 -12   96.45   15.68
   6   2 -12   75.81   13.51
  -6  -2  12   84.10   14.00
  -6   2  13   12.39    6.40
  -6   2  13    2.15    3.99
   6  -2 -13    7.97    5.71
   6   2 -13   20.91    6.59
  -6  -2  13    7.62    5.28
  -6   2  14  107.27   16.54
  -6   2  14  125.16   17.00
   6  -2 -14   96.03   16.48
   6   2 -14   98.51   16.01
  -6  -2  14   94.32   15.82
  -6   2  15   24.68    8.43
  -6   2  15   36.88    9.29
   6  -2 -15   29.07    8.73
   6   2 -15   28.48    8.50
  -6  -2  15   45.73   10.07
  -6   2  16   43.59   10.42
   6  -2 -16   66.07   12.66
   6   2 -16   59.52   12.17
  -6  -2  16   43.23   10.89
  -6   2  17   23.78    7.45
   6  -2 -17   11.34    6.44
   6   2 -17   23.86    8.25
  -6   2  18   16.69    7.19
   6  -2 -18   23.34    8.36
   6   2 -18    9.24    6.27
  -6   2  19   10.52    6.51
   6  -2 -19   14.73    7.56
   6   2 -19    8.60    6.83
  -6  -2  19   15.36    8.12
  -6   2  20  109.58   19.03
   6  -2 -20  142.67   21.16
   6   2 -20  151.59   21.35
  -6  -2  20   96.14   18.22
  -6   2  21    2.86    5.30
   6  -2 -21    4.56    5.84
   6   2 -21    0.00    5.42
  -6  -2  21    2.12    5.32
  -6   2  22   -0.00    5.59
   6  -2 -22   25.47    9.26
  -6  -2  22   23.53    8.59
  -6   2  23    6.45    6.61
   6  -2 -23   -0.00    5.91
  -6  -2  23   -0.00    5.98
  -6   2  24   -0.00    5.32
   6  -2 -24    0.00    5.02
  -6  -2  24    1.77    5.13
  -6   2  25    4.62    6.91
   6  -2 -25   16.05    8.37
  -6  -2  25   -0.00    6.35
  -6   2  26   25.57    9.82
  -6  -2  26   23.52   10.61
  -6   2  27   -0.00    6.89
   6   2 -27    8.08    6.80
  -6  -2  27    1.89    4.89
  -6   2  28    7.74    6.47
   6   2 -28    4.57    6.50
  -6  -2  28    5.29    6.72
  -6   2  29    5.44    6.62
   6   2 -29    7.04    6.65
  -6  -2  29    3.01    5.95
  -6   2  30    0.97    6.37
   6   2 -30    1.95    7.02
  -6  -2  30    4.25    6.71
  -6   2  31    7.65    7.16
  -6  -2  31   -0.00    5.55
  -6   2  32    3.17    6.54
  -6  -2  32    2.51    6.19
  -6   2  33   -0.00    5.48
  -6  -2  33    2.16    6.11
  -6   2  34   -0.00    5.53
  -6  -2  34    2.48    5.87
  -6   2  35    0.00    6.31
  -6  -2  35   -0.00    7.34
  -6   2  36    4.36    6.05
  -6  -2  36    8.00    8.64
  -6   2  37    5.66    7.78
  -6  -2  37    2.50    6.77
  -6   2  38    0.00    6.84
  -6   3   1    0.07    4.83
  -6   3   1    4.00    4.66
  -6   3   1    0.00    3.79
   6  -3  -1    2.66    4.95
   6  -3  -1    5.51    4.73
   6  -3  -1    4.15    4.81
   6   3  -1    0.00    2.97
   6   3  -1    1.53    3.00
  -6  -3   1    0.93    2.97
  -6  -3   1   -0.00    2.49
  -6  -3   1    1.98    2.50
  -6   3   2  139.38   18.24
  -6   3   2  115.43   17.02
  -6   3   2  121.35   16.78
   6  -3  -2  109.74   16.41
   6  -3  -2  122.41   16.46
   6  -3  -2   96.79   16.13
   6   3  -2  116.83   14.56
   6   3  -2  110.45   14.74
  -6  -3   2  138.83   15.40
  -6  -3   2  125.64   13.98
  -6   3   3  118.58   16.88
  -6   3   3  159.72   18.38
  -6   3   3  139.44   17.21
   6  -3  -3  115.96   16.52
   6  -3  -3  111.61   15.81
   6  -3  -3  130.32   17.57
   6   3  -3  106.87   14.20
   6   3  -3   92.89   14.15
  -6  -3   3  108.49   14.55
  -6  -3   3  110.97   13.56
  -6   3   4   28.83    7.74
  -6   3   4   49.06    9.16
   6  -3  -4   15.74    5.90
   6  -3  -4   39.94    9.43
   6   3  -4   24.61    6.41
   6   3  -4   22.22    6.64
  -6  -3   4   28.54    6.59
  -6  -3   4   33.27    6.10
  -6   3   5    0.00    4.75
  -6   3   5   11.77    5.81
   6  -3  -5   13.25    5.56
   6  -3  -5   12.85    5.91
   6   3  -5    7.18    3.93
   6   3  -5    8.36    5.00
  -6  -3   5    5.96    4.03
  -6  -3   5    2.99    3.19
  -6   3   6   23.24    6.98
  -6   3   6   16.80    6.42
   6  -3  -6   17.08    6.13
   6  -3  -6   19.18    6.93
   6   3  -6   10.64    5.23
   6   3  -6   12.77    5.38
  -6  -3   6   11.03    5.12
  -6  -3   6   17.57    4.85
  -6   3   7   28.01    8.07
  -6   3   7   21.71    6.67
   6  -3  -7   22.31    7.04
   6  -3  -7   26.32    8.25
   6   3  -7   13.06    5.46
   6   3  -7   27.60    6.73
  -6  -3   7   17.21    6.16
  -6  -3   7   14.59    4.94
  -6   3   8  344.93   37.64
   6  -3  -8  328.10   37.88
   6   3  -8  345.77   36.08
  -6  -3   8  356.99   36.56
  -6   3   9   54.82   11.29
   6  -3  -9   61.85   12.14
   6   3  -9   48.71    9.79
   6   3  -9   68.02   11.18
  -6  -3   9   67.57   11.41
  -6   3  10   40.22    8.92
  -6   3  10   41.15    9.33
   6  -3 -10   27.84    8.50
   6   3 -10   24.77    7.68
   6   3 -10   25.20    6.89
  -6  -3  10   28.66    7.77
  -6   3  11    5.70    5.40
  -6   3  11    6.77    5.02
   6  -3 -11    4.65    5.33
   6   3 -11    7.34    4.75
   6   3 -11    1.81    3.72
  -6  -3  11    2.17    4.15
  -6   3  12  133.47   16.66
  -6   3  12   83.74   13.97
   6  -3 -12   76.35   14.34
   6   3 -12   53.36   12.13
   6   3 -12   71.34   12.84
  -6  -3  12   76.86   13.16
  -6   3  13  109.84   17.19
  -6   3  13   99.52   16.35
   6  -3 -13  109.50   17.99
   6   3 -13  123.13   17.37
  -6  -3  13  121.84   17.34
  -6   3  14  145.02   20.46
  -6   3  14  152.79   20.37
   6  -3 -14  123.17   20.05
   6   3 -14  147.84   20.12
  -6  -3  14  133.07   19.65
  -6   3  15   12.60    6.54
   6  -3 -15   10.04    6.09
   6   3 -15   11.18    6.13
  -6  -3  15   12.18    5.98
  -6   3  16   13.61    6.57
   6  -3 -16    4.15    5.68
   6   3 -16   18.37    6.92
  -6  -3  16   18.83    7.88
  -6   3  17   55.54   11.66
   6  -3 -17   59.07   13.05
   6   3 -17   54.00   12.14
  -6   3  18   92.08   16.45
  -6   3  18  101.38   16.27
   6  -3 -18   84.74   16.58
  -6   3  19    8.84    7.55
  -6   3  19   23.80    8.28
   6  -3 -19   22.70    8.55
  -6  -3  19   19.52    8.07
  -6   3  20    5.22    6.02
  -6   3  20    0.31    3.85
   6  -3 -20    6.47    6.48
  -6  -3  20   -0.00    6.97
  -6   3  21   -0.00    5.17
   6  -3 -21   -0.00    5.30
  -6  -3  21   -0.00    5.64
  -6   3  22   37.10   10.72
   6  -3 -22   39.66   11.47
  -6  -3  22   42.04   11.67
  -6   3  23    7.59    7.00
   6  -3 -23   13.54    7.72
  -6  -3  23    5.27    7.11
  -6   3  24   26.40   10.66
   6   3 -24   41.46   11.79
  -6  -3  24   49.18   12.35
  -6   3  25    0.86    6.29
   6   3 -25    0.00    4.72
  -6  -3  25   -0.00    5.98
  -6   3  26    0.19    5.15
   6   3 -26    2.62    5.45
  -6  -3  26   -0.00    5.81
  -6   3  27   -0.00    5.12
   6   3 -27   -0.00    4.81
  -6  -3  27   -0.00    5.67
  -6   3  28   16.29    8.08
   6   3 -28    4.85    6.39
  -6  -3  28    5.02    7.38
  -6   3  29   14.93    8.10
   6   3 -29    0.00    5.65
  -6  -3  29    0.14    7.64
  -6   3  30   11.99    8.88
   6   3 -30    6.47    7.11
  -6  -3  30   36.36   11.51
  -6   3  31    0.00    5.04
   6   3 -31   -0.00    5.79
  -6  -3  31    0.00    6.38
  -6   3  32    6.77    7.94
  -6  -3  32   12.19    7.37
  -6   3  33   -0.00    5.24
  -6  -3  33   -0.00    5.72
  -6   3  34    8.65    7.77
  -6  -3  34   -0.00    7.39
  -6   3  35   -0.00    6.11
  -6  -3  35   -0.00    6.80
  -6   3  36    1.59    4.57
  -6  -3  36    6.30    7.07
  -6   3  37    2.86    6.48
  -6  -3  37    0.32    5.39
  -6   3  38    0.00    5.86
  -6   4   1  123.12   20.24
  -6   4   1  152.05   20.46
   6  -4  -1  173.33   21.56
   6  -4  -1  135.24   19.43
   6  -4  -1  156.58   21.18
   6   4  -1  169.18   17.93
   6   4  -1  157.05   18.05
  -6  -4   1  144.12   17.56
  -6  -4   1  189.46   16.81
  -6   4   2   16.14    7.07
  -6   4   2   16.77    6.47
  -6   4   2   14.32    6.01
   6  -4  -2   13.32    5.81
   6  -4  -2   23.84    7.02
   6  -4  -2   17.51    6.92
   6   4  -2    9.96    4.04
   6   4  -2    8.22    4.63
  -6  -4   2   16.69    4.99
  -6  -4   2   16.45    3.80
  -6   4   3    5.70    5.53
  -6   4   3   14.36    5.58
  -6   4   3    7.65    5.26
   6  -4  -3    1.79    4.34
   6  -4  -3    6.28    4.55
   6  -4  -3    0.00    4.28
   6   4  -3    7.13    3.86
   6   4  -3    5.15    3.90
  -6  -4   3    3.31    3.15
  -6  -4   3    3.92    2.73
  -6   4   4   17.38    6.95
  -6   4   4   18.73    6.73
   6  -4  -4   23.18    7.44
   6  -4  -4   11.40    5.82
   6   4  -4   16.73    4.99
   6   4  -4    6.37    4.15
  -6  -4   4   13.77    4.67
  -6  -4   4    0.29    2.66
  -6   4   5  205.73   25.16
  -6   4   5  185.69   24.11
   6  -4  -5  235.71   25.72
   6  -4  -5  202.14   25.34
   6   4  -5  224.69   23.09
   6   4  -5  184.37   22.09
  -6  -4   5  169.60   21.74
  -6  -4   5  201.06   20.97
  -6   4   6  179.62   25.41
  -6   4   6  183.94   25.29
   6  -4  -6  253.00   28.12
   6   4  -6  229.89   24.75
   6   4  -6  202.57   24.03
  -6  -4   6  271.05   25.61
  -6   4   7   51.18   10.77
  -6   4   7   62.59   11.42
   6  -4  -7   35.24    9.86
   6   4  -7   47.72    9.27
   6   4  -7   67.21   10.37
  -6  -4   7   56.01    9.96
  -6   4   8    1.55    4.66
  -6   4   8    4.87    5.06
   6  -4  -8    5.02    5.03
   6   4  -8   -0.00    3.87
   6   4  -8    5.85    4.46
  -6  -4   8    5.65    4.60
  -6   4   9   36.78    9.28
  -6   4   9   35.94    9.16
   6  -4  -9   44.84   10.20
   6   4  -9   42.21    9.24
   6   4  -9   44.43    8.95
  -6  -4   9   35.50    8.59
  -6   4  10   23.93    8.39
  -6   4  10   41.43    9.36
   6  -4 -10   41.56   10.33
   6   4 -10   38.42    8.55
   6   4 -10   36.39    8.22
  -6  -4  10   28.14    8.13
  -6   4  11  142.33   19.73
  -6   4  11  138.80   19.58
   6  -4 -11  107.40   18.81
   6   4 -11  134.97   18.80
   6   4 -11  130.78   18.33
  -6  -4  11  162.65   19.65
  -6   4  12   76.94   14.62
  -6   4  12  112.05   16.10
   6  -4 -12   88.57   15.66
   6   4 -12   86.48   14.37
  -6  -4  12   84.21   14.31
  -6   4  13   28.91    9.12
  -6   4  13   39.30    9.38
   6  -4 -13   24.75    8.56
   6   4 -13   22.80    7.86
  -6  -4  13   24.10    7.64
  -6   4  14    0.07    4.16
   6  -4 -14   -0.00    4.57
   6   4 -14   -0.00    4.74
  -6  -4  14    0.62    3.88
  -6   4  15   98.27   16.31
   6  -4 -15  125.20   18.70
  -6  -4  15   81.92   15.45
  -6   4  16  123.61   19.50
   6  -4 -16  154.81   22.08
  -6  -4  16  138.30   20.34
  -6   4  17   -0.00    5.01
  -6   4  17   14.40    6.72
   6  -4 -17   19.55    8.19
  -6   4  18   29.64    9.83
  -6   4  18   63.94   12.44
   6  -4 -18   43.84   11.54
  -6   4  19   87.71   16.17
  -6   4  19  103.19   16.38
   6  -4 -19   96.41   17.45
  -6  -4  19   57.04   13.94
  -6   4  20   67.89   14.82
  -6   4  20   81.72   15.49
   6  -4 -20   85.07   16.38
   6   4 -20   88.63   15.90
  -6  -4  20   59.02   14.47
  -6   4  21    2.13    5.51
  -6   4  21    2.04    4.38
   6  -4 -21    6.03    6.33
   6   4 -21    5.82    6.74
  -6  -4  21   -0.00    5.71
  -6   4  22    2.67    5.31
   6   4 -22    9.55    6.59
  -6  -4  22    1.81    6.52
  -6   4  23    2.96    5.84
   6   4 -23    0.51    4.58
  -6  -4  23    0.00    6.27
  -6   4  24    4.59    5.96
   6   4 -24    2.87    5.56
  -6  -4  24    1.85    6.87
  -6   4  25   -0.00    6.80
   6   4 -25   13.39    7.62
  -6  -4  25    1.73    6.66
  -6   4  26    7.37    6.45
   6   4 -26   24.97    9.75
  -6  -4  26    9.68    8.27
  -6   4  27   16.07    7.84
   6   4 -27    2.08    5.65
  -6  -4  27    6.16    7.17
  -6   4  28    4.94    6.43
   6   4 -28   11.37    7.34
  -6  -4  28   12.99    8.81
  -6   4  29   -0.00    5.70
   6   4 -29    1.41    5.52
  -6  -4  29    0.60    6.16
  -6   4  30    4.60    7.77
   6   4 -30    9.36    6.96
  -6  -4  30    6.00    6.88
  -6   4  31    0.26    6.84
   6   4 -31    2.03    5.54
  -6  -4  31   -0.00    5.32
  -6   4  32   10.39    8.38
  -6  -4  32    5.43    8.15
  -6   4  33    0.00    6.93
  -6  -4  33    9.05    6.83
  -6   4  34    3.89    7.20
  -6  -4  34    1.75    7.08
  -6   4  35    0.00    6.76
  -6  -4  35    8.70    7.84
  -6   4  36    1.78    6.04
  -6  -4  36   -0.00    7.17
  -6   4  37    0.00    6.32
  -6  -4  37    0.00    7.50
  -6   4  38    8.86    7.58
  -6   5   1    8.64    5.66
  -6   5   1   15.07    6.24
   6  -5  -1    9.93    6.28
   6  -5  -1   12.19    6.51
   6   5  -1   19.73    4.98
   6   5  -1   10.96    4.23
  -6  -5   1   12.35    4.28
  -6  -5   1   13.04    3.06
  -6  -5   1   16.18    3.02
  -6   5   2   97.33   15.64
  -6   5   2  131.11   16.33
   6  -5  -2   99.13   15.38
   6  -5  -2   88.35   15.02
   6   5  -2   99.45   12.25
   6   5  -2   86.45   11.57
  -6  -5   2   68.81   10.81
  -6  -5   2   80.02   10.00
  -6  -5   2   86.15    9.90
  -6   5   3  138.47   19.28
  -6   5   3  162.02   19.93
  -6   5   3   98.98   16.60
   6  -5  -3  136.52   18.59
   6  -5  -3  118.62   18.05
   6   5  -3  129.24   15.48
   6   5  -3  110.43   14.65
  -6  -5   3  111.72   14.72
  -6  -5   3  127.67   13.51
  -6   5   4   78.91   14.77
  -6   5   4   97.99   15.32
  -6   5   4   91.60   14.86
   6  -5  -4  126.13   16.84
   6  -5  -4   99.16   15.61
   6   5  -4   81.71   12.46
   6   5  -4   92.14   12.52
  -6  -5   4   87.12   12.38
  -6   5   5    0.00    4.83
  -6   5   5    0.24    3.99
   6  -5  -5    4.97    5.05
   6  -5  -5    3.61    4.91
   6   5  -5    0.00    3.27
   6   5  -5    4.51    3.58
  -6  -5   5    1.69    3.26
  -6   5   6    3.35    3.81
  -6   5   6    0.57    4.18
   6  -5  -6    5.80    5.50
   6  -5  -6    0.00    4.26
   6   5  -6    5.88    4.27
   6   5  -6   -0.00    2.94
  -6  -5   6    0.00    3.20
  -6   5   7   70.83   12.35
  -6   5   7   42.20   10.20
   6  -5  -7   74.52   13.33
   6   5  -7   66.05   10.42
   6   5  -7   46.55    9.29
  -6  -5   7   37.14    8.45
  -6   5   8   50.45   11.11
  -6   5   8   74.95   12.83
   6  -5  -8   57.82   11.85
   6   5  -8   43.70    9.16
   6   5  -8   50.21    9.46
  -6  -5   8   44.65    9.41
  -6   5   9   63.81   13.11
  -6   5   9  110.55   15.77
   6  -5  -9   86.26   14.74
   6   5  -9   75.99   12.24
   6   5  -9   70.18   11.86
  -6  -5   9   62.68   11.62
  -6   5  10   25.69    8.74
  -6   5  10   39.34    9.47
   6  -5 -10   28.63    8.89
   6   5 -10   43.50    9.17
   6   5 -10   34.06    8.45
  -6  -5  10   28.71    7.67
  -6   5  11    0.00    4.67
  -6   5  11   -0.00    3.84
   6  -5 -11    1.45    4.79
   6   5 -11    6.71    5.04
   6   5 -11    4.84    4.77
  -6  -5  11    7.06    5.35
  -6   5  12    8.61    6.19
   6  -5 -12   13.32    6.73
  -6  -5  12   10.77    5.97
  -6   5  13  227.53   27.98
   6  -5 -13  184.73   27.29
  -6  -5  13  245.91   27.83
  -6   5  14  252.80   29.78
   6  -5 -14  198.94   28.95
  -6  -5  14  243.26   28.75
  -6   5  15    2.90    5.26
   6  -5 -15   -0.00    5.65
  -6  -5  15    0.38    5.49
  -6   5  16   -0.00    5.27
  -6   5  16    8.72    6.61
   6  -5 -16   14.37    7.49
  -6   5  17    0.65    4.35
  -6   5  17   -0.00    4.58
   6  -5 -17   -0.00    6.06
   6   5 -17   -0.00    5.53
  -6   5  18  104.75   17.39
  -6   5  18   91.21   16.16
   6  -5 -18  141.28   20.16
   6   5 -18   57.89   13.93
  -6   5  19   24.70    9.27
  -6   5  19    6.57    6.05
   6  -5 -19   20.01    8.68
   6   5 -19   12.07    7.49
  -6  -5  19   22.36    9.55
  -6   5  20    0.17    5.68
   6   5 -20    1.43    5.25
  -6  -5  20    5.72    6.55
  -6   5  21    0.18    4.96
   6   5 -21   -0.00    4.89
  -6  -5  21   -0.00    5.41
  -6   5  22    0.00    5.79
   6   5 -22    2.74    5.85
  -6  -5  22    0.00    6.55
  -6   5  23   26.55    9.41
   6   5 -23   32.96   10.39
  -6  -5  23   34.17   11.32
  -6   5  24   17.88    8.09
   6   5 -24    8.87    8.33
  -6  -5  24    6.64    7.33
  -6   5  25    0.76    5.59
   6   5 -25    0.10    5.62
  -6  -5  25    2.14    6.01
  -6   5  26    3.25    5.97
   6   5 -26   -0.00    5.07
  -6  -5  26   -0.00    6.31
  -6   5  27    3.55    5.73
   6   5 -27    2.67    5.96
  -6  -5  27   21.15    9.68
  -6   5  28    5.69    5.90
   6   5 -28    7.00    7.24
  -6  -5  28    4.03    7.29
  -6   5  29   13.71    8.20
   6   5 -29    3.05    6.42
  -6  -5  29   10.18    7.80
  -6   5  30    0.00    6.11
   6   5 -30    4.74    6.84
  -6  -5  30    0.00    7.87
  -6   5  31   -0.00    5.79
   6   5 -31    0.00    5.11
  -6  -5  31   -0.00    6.71
  -6   5  32    0.11    6.45
   6   5 -32    2.56    6.41
  -6  -5  32    0.46    6.51
  -6   5  33    0.00    5.54
  -6  -5  33    2.24    7.76
  -6   5  34   25.18   10.69
  -6  -5  34    4.74    7.69
  -6   5  35   -0.00    7.03
  -6  -5  35    8.02    7.92
  -6   5  36    1.41    6.72
  -6  -5  36    1.34    7.14
  -6   5  37   -0.00    7.41
  -6   5  38    2.73    6.88
  -6   6   1  104.75   17.63
  -6   6   1  138.07   18.28
   6  -6  -1  155.27   19.83
   6   6  -1  112.72   13.56
   6   6  -1  136.23   14.08
  -6  -6   1  127.86   13.81
  -6  -6   1  103.25   10.52
  -6  -6   1  112.74   10.54
  -6   6   2   24.35    8.46
  -6   6   2   46.10   10.05
   6  -6  -2   19.54    8.00
   6  -6  -2   26.80    8.47
   6   6  -2   18.80    5.37
   6   6  -2   29.02    6.11
  -6  -6   2   23.75    5.45
  -6  -6   2   30.82    4.35
  -6  -6   2   30.40    4.21
  -6   6   3    8.62    5.78
  -6   6   3   15.77    6.57
   6  -6  -3    5.32    5.59
   6  -6  -3    1.87    4.78
   6   6  -3    0.00    2.98
   6   6  -3    9.25    3.84
  -6  -6   3    5.18    3.48
  -6   6   4   11.32    6.58
  -6   6   4   19.35    7.21
  -6   6   4   22.74    7.70
   6  -6  -4   14.37    6.67
   6  -6  -4   32.09    9.01
   6   6  -4   15.21    5.18
   6   6  -4   20.12    5.17
  -6  -6   4   14.82    4.74
  -6   6   5  126.54   18.85
  -6   6   5  107.92   17.24
   6  -6  -5   85.05   16.44
   6  -6  -5  125.97   18.70
   6   6  -5  150.75   16.18
   6   6  -5  109.05   14.76
  -6  -6   5  116.28   14.97
  -6   6   6   75.84   14.16
  -6   6   6   64.47   12.98
   6  -6  -6   93.06   14.97
   6  -6  -6   70.18   14.15
   6   6  -6  105.07   12.98
   6   6  -6   73.08   11.49
  -6  -6   6   70.16   11.44
  -6   6   7   55.48   11.91
  -6   6   7   59.79   12.05
   6  -6  -7   56.75   12.20
   6  -6  -7   70.60   13.46
   6   6  -7   44.63    9.36
   6   6  -7   45.66    9.38
  -6  -6   7   76.42   11.06
  -6   6   8   18.73    7.63
  -6   6   8   23.55    7.84
   6  -6  -8    7.74    6.38
   6   6  -8   12.38    5.37
  -6  -6   8   15.59    5.68
  -6   6   9   96.75   15.63
   6  -6  -9  107.93   16.57
   6   6  -9   61.50   11.64
  -6  -6   9   80.70   13.05
  -6   6  10   90.99   15.15
   6  -6 -10   68.45   14.38
   6   6 -10   81.80   12.94
  -6  -6  10   86.72   13.63
  -6   6  11   74.29   13.40
   6  -6 -11   45.44   12.35
   6   6 -11   69.81   11.34
  -6  -6  11   47.59   10.40
  -6   6  12   68.66   13.71
   6  -6 -12   66.93   13.85
  -6  -6  12   64.10   12.12
  -6   6  13   -0.00    4.37
   6  -6 -13    0.00    4.52
   6   6 -13    3.79    5.07
  -6  -6  13    0.15    4.71
  -6   6  14   -0.00    5.52
  -6   6  14    3.33    5.96
   6  -6 -14   -0.00    4.95
   6   6 -14   -0.00    3.55
  -6  -6  14    0.00    4.84
  -6   6  15   47.17   11.32
  -6   6  15   48.41   11.91
   6  -6 -15   62.01   13.59
   6   6 -15   50.39   11.18
  -6  -6  15   65.47   13.00
  -6   6  16    0.00    5.17
  -6   6  16   14.23    7.27
   6  -6 -16    9.69    6.37
   6   6 -16    3.12    4.96
  -6   6  17    3.62    6.57
   6  -6 -17   13.72    7.66
   6   6 -17   14.01    7.14
  -6   6  18   19.36    8.84
   6   6 -18   36.78    9.93
  -6  -6  18   31.81    9.64
  -6   6  19    6.25    6.72
   6   6 -19    9.27    5.98
  -6  -6  19   11.21    7.93
  -6   6  20    0.82    5.66
   6   6 -20    0.00    5.63
  -6  -6  20    1.72    5.75
  -6   6  21   16.26    7.77
   6   6 -21   10.02    6.65
  -6  -6  21   17.02    8.47
  -6   6  22   11.13    7.12
   6   6 -22    9.62    6.33
  -6  -6  22    7.06    7.06
  -6   6  23   13.34    7.23
   6   6 -23    5.92    5.89
  -6  -6  23   11.15    7.35
  -6   6  24    0.00    4.30
   6   6 -24    1.03    4.78
  -6  -6  24    2.40    6.07
  -6   6  25    7.53    6.57
   6   6 -25   35.76   10.77
  -6  -6  25    5.12    6.51
  -6   6  26   31.68   10.20
   6   6 -26   25.49    9.43
  -6  -6  26   19.15    9.61
  -6   6  27   16.28    8.04
   6   6 -27    9.36    7.67
  -6  -6  27    3.53    6.76
  -6   6  28    1.82    6.09
   6   6 -28    3.14    5.28
  -6  -6  28    1.26    6.07
  -6   6  29   -0.00    5.39
   6   6 -29    4.29    6.04
  -6  -6  29   -0.00    5.69
  -6   6  30   -0.00    5.59
   6   6 -30    3.77    6.02
  -6  -6  30    7.76    8.12
  -6   6  31    4.51    7.30
   6   6 -31    0.00    5.23
  -6  -6  31   11.80    8.79
  -6   6  32    0.00    7.00
   6   6 -32    1.53    5.50
  -6  -6  32    6.89    7.34
  -6   6  33    0.00    6.87
   6   6 -33    3.63    7.51
  -6  -6  33    1.69    7.28
  -6   6  34    8.74    7.58
  -6  -6  34   -0.00    5.62
  -6   6  35    0.00    6.01
  -6  -6  35    1.27    8.27
  -6   6  36   -0.00    5.61
  -6  -6  36   -0.00    7.34
  -6   6  37    5.70    6.57
  -6   7   1   22.71    8.13
  -6   7   1   26.11    8.24
   6   7  -1   17.20    4.10
   6   7  -1    8.38    3.89
  -6  -7   1   12.13    3.65
  -6   7   2    8.67    6.48
  -6   7   2   10.13    6.31
   6   7  -2    8.26    3.82
   6   7  -2   10.47    4.00
  -6  -7   2    6.36    3.57
  -6   7   3  194.31   26.85
  -6   7   3  155.58   24.87
   6   7  -3  232.09   22.39
   6   7  -3  208.28   22.31
  -6  -7   3  211.79   22.33
  -6   7   4   47.77   12.24
  -6   7   4   53.12   12.19
   6  -7  -4   82.86   14.60
   6   7  -4   68.14    9.75
   6   7  -4   60.63    9.68
  -6  -7   4   70.84   10.36
  -6   7   5   20.38    7.62
  -6   7   5   16.69    7.84
   6  -7  -5   18.56    7.70
   6   7  -5   18.99    5.19
  -6  -7   5   11.67    4.99
  -6   7   6   36.91    9.63
   6  -7  -6    6.80    7.14
   6   7  -6   25.67    6.18
  -6  -7   6   22.16    6.33
  -6   7   7   19.19    7.74
   6  -7  -7   16.56    7.74
   6   7  -7   19.97    5.87
  -6  -7   7   13.29    5.58
  -6   7   8   51.84   11.15
   6  -7  -8   26.10    8.64
   6   7  -8   28.68    7.03
  -6  -7   8   17.20    6.55
  -6   7   9  138.73   19.89
   6  -7  -9  135.40   20.17
   6   7  -9  111.03   15.91
  -6  -7   9  119.93   17.19
  -6   7  10    1.65    4.96
   6  -7 -10    1.58    5.27
   6   7 -10    0.00    3.86
   6   7 -10    0.00    4.19
  -6  -7  10   -0.00    4.83
  -6   7  11    0.00    4.81
   6  -7 -11   -0.00    4.55
   6   7 -11    2.87    3.98
   6   7 -11    0.00    3.70
  -6  -7  11    0.43    4.97
  -6   7  12   22.37    8.08
  -6   7  12   19.38    7.87
   6  -7 -12   27.68    9.22
   6   7 -12    7.55    5.28
  -6  -7  12    0.00    4.85
  -6   7  13  147.08   20.11
  -6   7  13   99.02   17.93
   6  -7 -13   91.17   17.73
   6   7 -13  123.14   17.76
  -6  -7  13  103.18   16.83
  -6   7  14    0.00    5.58
  -6   7  14    0.81    4.85
   6  -7 -14    7.60    6.71
   6   7 -14    1.87    4.63
  -6  -7  14    1.00    4.82
  -6   7  15    0.00    5.10
   6   7 -15    2.41    4.90
  -6  -7  15    0.00    6.37
  -6   7  16    0.45    4.98
   6   7 -16   -0.00    4.27
  -6   7  17    3.35    4.66
   6   7 -17    6.41    5.49
  -6   7  18   -0.00    5.24
   6   7 -18    4.45    5.39
  -6  -7  18    0.00    5.91
  -6   7  19   80.10   14.73
   6   7 -19   39.73   11.15
  -6  -7  19   46.62   12.22
  -6   7  20   -0.00    5.60
   6   7 -20    0.00    5.27
  -6  -7  20    0.37    6.66
  -6   7  21   -0.00    4.22
   6   7 -21    0.62    4.53
  -6  -7  21   -0.00    5.46
  -6   7  22    0.77    5.55
   6   7 -22    0.99    5.19
  -6  -7  22    1.53    5.72
  -6   7  23    4.83    6.29
   6   7 -23    9.30    6.20
  -6  -7  23   21.03    9.32
  -6   7  24    2.69    5.15
   6   7 -24   11.74    6.68
  -6  -7  24   -0.00    5.84
  -6   7  25   29.53    9.80
   6   7 -25   15.89    8.71
  -6  -7  25   10.69    8.16
  -6   7  26    0.50    5.49
   6   7 -26    6.20    6.02
  -6  -7  26    1.14    6.62
  -6   7  27    1.72    6.24
   6   7 -27   11.10    7.59
  -6  -7  27    4.87    7.53
  -6   7  28    1.66    5.66
   6   7 -28    7.43    7.01
  -6  -7  28    6.53    7.55
  -6   7  29    5.95    6.50
   6   7 -29    8.17    8.46
  -6  -7  29    8.11    7.50
  -6   7  30    2.13    6.72
   6   7 -30   -0.00    5.76
  -6  -7  30    2.61    7.75
  -6   7  31    2.86    6.08
   6   7 -31   -0.00    5.91
  -6  -7  31    0.31    6.26
  -6   7  32    1.68    6.50
   6   7 -32   13.35    8.27
  -6  -7  32    1.23    6.44
  -6   7  33    8.45    7.43
   6   7 -33    7.36    7.16
  -6  -7  33    0.21    5.63
  -6   7  34    4.42    7.22
   6   7 -34    0.18    5.82
  -6  -7  34   -0.00    6.68
  -6   7  35    1.68    6.24
  -6  -7  35    3.04    8.65
  -6   7  36    1.80    6.65
  -6   7  37   -0.00    6.05
  -6   8   1   99.03   18.35
  -6   8   1  121.96   18.85
   6   8  -1  107.65   12.90
  -6  -8   1  130.27   13.86
  -6   8   2    3.45    5.66
  -6   8   2    1.36    4.93
   6   8  -2    8.88    3.52
  -6  -8   2    6.67    3.62
  -6   8   3    1.58    4.90
  -6   8   3    1.11    4.36
   6   8  -3    1.87    2.67
  -6  -8   3   -0.00    2.96
  -6  -8   3    0.42    0.91
  -6  -8   3    0.56    0.91
  -6   8   4   -0.00    5.50
  -6   8   4   -0.00    4.37
   6   8  -4    5.71    3.51
  -6  -8   4   -0.00    2.92
  -6   8   5  212.56   26.21
  -6   8   5  161.66   23.99
   6   8  -5  168.01   19.65
  -6  -8   5  178.64   20.75
  -6   8   6    0.00    5.12
  -6   8   6    6.23    6.23
   6  -8  -6    3.81    6.07
   6   8  -6    2.19    3.72
   6   8  -6    3.94    3.68
  -6  -8   6    3.05    3.65
  -6   8   7   68.40   14.06
   6  -8  -7   73.26   14.38
   6   8  -7   69.35   10.54
   6   8  -7   63.35   10.81
  -6  -8   7   60.01   11.20
  -6   8   8   -0.00    6.61
  -6   8   8    5.03    5.27
   6  -8  -8    0.15    5.26
   6   8  -8    9.41    4.60
   6   8  -8    1.78    3.71
  -6  -8   8    8.38    4.79
  -6   8   9  117.28   18.53
  -6   8   9   78.71   16.26
   6  -8  -9  101.42   17.20
   6  -8  -9  123.40   19.24
   6   8  -9   93.97   13.88
   6   8  -9  101.43   14.76
  -6  -8   9  106.16   15.64
  -6   8  10   22.87    8.86
  -6   8  10   26.77    9.41
   6  -8 -10   33.76    9.86
   6  -8 -10   42.49   11.44
   6   8 -10   43.23    8.73
   6   8 -10   26.82    7.57
  -6  -8  10   40.12    9.75
  -6   8  11   59.41   13.41
   6  -8 -11   67.66   13.81
   6   8 -11   82.86   13.28
  -6  -8  11   78.05   13.67
  -6   8  12   11.01    6.32
   6   8 -12   14.98    6.16
  -6  -8  12    4.57    6.48
  -6   8  13    0.00    5.63
   6   8 -13    4.17    4.84
  -6  -8  13    8.06    5.57
  -6   8  14   -0.00    5.37
   6   8 -14    0.00    3.70
  -6  -8  14    5.08    6.30
  -6   8  15   77.44   15.24
   6   8 -15   71.40   13.38
  -6   8  16   -0.00    5.22
   6   8 -16    2.18    3.97
  -6   8  17   23.74    8.89
   6   8 -17   13.07    7.24
  -6  -8  17   10.39    7.79
  -6   8  18   -0.00    5.42
   6   8 -18    0.00    4.48
  -6  -8  18    6.71    7.08
  -6   8  19    5.35    5.66
   6   8 -19    6.45    6.02
  -6  -8  19    8.58    7.04
  -6   8  20   -0.00    4.58
   6   8 -20    0.00    4.60
  -6  -8  20   -0.00    6.81
  -6   8  21    0.00    5.60
   6   8 -21    8.67    6.10
  -6  -8  21    7.99    7.82
  -6   8  22    4.04    5.78
   6   8 -22   -0.00    5.46
  -6  -8  22    2.23    5.90
  -6   8  23   12.88    7.44
   6   8 -23    0.00    5.85
  -6  -8  23    2.92    6.82
  -6   8  24   -0.00    5.70
   6   8 -24   -0.00    5.07
  -6  -8  24    1.54    5.81
  -6   8  25   21.50    9.69
   6   8 -25    9.95    7.53
  -6  -8  25   23.59    9.57
  -6   8  26   -0.00    4.92
   6   8 -26    7.25    6.70
  -6  -8  26   10.70    7.97
  -6   8  27    1.58    5.67
   6   8 -27    6.80    7.27
  -6  -8  27   10.11    7.94
  -6   8  28   -0.00    6.24
   6   8 -28   -0.00    5.99
  -6  -8  28    0.00    8.12
  -6   8  29    0.42    6.29
   6   8 -29   10.77    7.44
  -6  -8  29   -0.00    7.35
  -6   8  30    4.73    6.46
   6   8 -30   -0.00    6.39
  -6  -8  30   -0.00    7.91
  -6   8  31    0.00    5.88
   6   8 -31   -0.00    5.77
  -6  -8  31    3.80    8.33
  -6   8  32    5.95    6.88
   6   8 -32   -0.00    6.53
  -6  -8  32    6.47    7.36
  -6   8  33    0.00    6.17
   6   8 -33    1.97    6.21
  -6  -8  33    6.95    9.58
  -6   8  34    2.40    5.28
   6   8 -34    7.02    7.12
  -6  -8  34    0.00    7.57
  -6   8  35    1.09    5.39
  -6   8  36   -0.00    5.64
  -6   8  37    0.00    6.17
  -6   9   1    6.25    6.31
   6  -9  -1   11.18    6.82
  -6   9   2    3.81    5.55
   6  -9  -2   12.86    6.78
   6   9  -2    3.01    2.49
  -6   9   3  111.71   17.52
   6  -9  -3   95.66   16.69
   6   9  -3   55.76   10.53
  -6  -9   3  130.45   13.51
  -6   9   4    8.87    6.51
   6  -9  -4    2.84    5.38
   6   9  -4    0.00    3.26
  -6  -9   4    7.49    4.46
   6  -9  -5   -0.00    5.42
   6   9  -5    1.12    2.99
  -6  -9   5    5.59    4.02
   6  -9  -6    9.94    6.14
   6   9  -6    0.85    3.79
  -6  -9   6    7.46    4.53
  -6   9   7   -0.00    4.62
   6  -9  -7    3.37    5.91
   6   9  -7    6.87    4.28
  -6  -9   7    6.90    5.15
  -6   9   8    1.47    4.77
   6  -9  -8    0.00    4.76
   6   9  -8    0.00    3.68
   6   9  -8    1.02    3.22
  -6  -9   8    1.05    4.29
  -6   9   9   51.54   13.00
   6  -9  -9   71.38   13.98
   6   9  -9   75.26   11.32
   6   9  -9   54.58   10.58
  -6  -9   9   63.76   11.97
  -6   9  10    2.90    5.51
   6  -9 -10   -0.00    4.91
   6   9 -10    0.00    3.40
   6   9 -10    1.73    4.23
  -6  -9  10    1.11    4.92
  -6   9  11    4.43    5.19
   6  -9 -11   -0.00    5.38
   6   9 -11    1.48    3.83
  -6  -9  11   -0.00    5.83
  -6   9  12    0.00    6.23
   6  -9 -12   -0.00    5.41
   6   9 -12    4.19    4.55
  -6  -9  12    0.00    5.16
  -6   9  13   61.36   13.59
   6  -9 -13   38.81   11.13
   6   9 -13   59.42   11.46
  -6  -9  13   87.46   14.99
  -6   9  14    6.53    6.15
   6   9 -14   -0.00    4.06
  -6   9  15    4.78    6.03
   6   9 -15   18.85    7.48
  -6   9  16    6.14    6.76
   6   9 -16    1.76    4.70
  -6   9  17    0.00    5.73
   6   9 -17    7.70    5.25
  -6  -9  17    3.66    6.65
  -6   9  18    7.90    6.71
   6   9 -18   -0.00    4.89
  -6  -9  18    0.00    5.94
  -6   9  19   30.84    9.98
   6   9 -19   33.00    9.85
  -6  -9  19   29.93   10.23
  -6   9  20    4.35    5.46
   6   9 -20    2.28    6.26
  -6  -9  20    5.45    7.60
  -6   9  21   -0.00    4.62
   6   9 -21    3.84    4.79
  -6  -9  21   -0.00    6.58
  -6   9  22   -0.00    4.79
   6   9 -22    5.38    6.07
  -6  -9  22   -0.00    6.75
  -6   9  23   31.73   10.21
   6   9 -23   19.96    9.20
  -6  -9  23   36.58   11.59
  -6   9  24    5.47    5.57
   6   9 -24   -0.00    5.01
  -6  -9  24    1.27    5.63
  -6   9  25    4.74    6.46
   6   9 -25    5.11    6.37
  -6  -9  25    6.68    8.20
  -6   9  26    8.06    6.73
   6   9 -26    0.28    4.55
  -6  -9  26    6.01    7.34
  -6   9  27   -0.00    5.78
   6   9 -27   -0.00    5.68
  -6  -9  27    1.23    7.28
  -6   9  28    0.00    6.35
   6   9 -28   -0.00    5.97
  -6  -9  28    0.74    6.30
  -6   9  29   18.89    9.08
   6   9 -29   17.64    9.24
  -6  -9  29   -0.00    8.87
  -6   9  30    6.48    6.57
   6   9 -30    0.00    6.08
  -6  -9  30    5.72    7.63
  -6   9  31    0.00    5.15
   6   9 -31   -0.00    5.33
  -6  -9  31    1.68    6.53
  -6   9  32    3.92    6.35
   6   9 -32    4.28    6.34
  -6  -9  32   10.01    8.16
  -6   9  33    5.76    6.75
   6   9 -33    4.56    6.54
  -6  -9  33    5.46    8.67
  -6   9  34    8.95    7.49
   6   9 -34    1.22    5.85
  -6  -9  34   -0.00    8.78
  -6   9  35    7.02    7.09
   6   9 -35    0.00    7.38
  -6   9  36   -0.00    5.40
  -6  10   1    7.04    6.95
   6 -10  -1   17.77    8.02
   6  10  -1   16.98    4.42
  -6  10   2    6.34    7.21
   6 -10  -2   11.47    7.05
   6  10  -2    4.29    3.15
  -6  10   3    1.80    5.90
   6 -10  -3    2.42    4.53
   6  10  -3    0.50    2.60
  -6  10   4    9.03    6.47
   6 -10  -4    9.70    6.37
   6  10  -4    0.80    3.00
  -6  10   5   26.06    9.33
   6 -10  -5    6.94    6.35
   6  10  -5   37.21    7.38
  -6  10   6   -0.00    5.06
   6 -10  -6   -0.00    5.44
   6  10  -6    4.10    4.14
  -6  10   7   13.19    7.62
   6 -10  -7   10.23    6.91
   6  10  -7    8.85    4.82
  -6  10   8    2.43    5.04
   6 -10  -8    2.05    5.50
   6  10  -8    3.00    3.87
  -6 -10   8    0.00    3.84
  -6  10   9   -0.00    4.26
  -6  10   9    1.93    4.60
   6 -10  -9    1.20    5.08
   6  10  -9    2.41    3.84
  -6 -10   9    0.53    5.27
  -6  10  10   -0.00    4.51
   6 -10 -10   -0.00    5.21
   6  10 -10    0.00    3.91
  -6 -10  10    3.26    4.85
  -6  10  11   63.91   14.28
   6 -10 -11   69.26   14.20
   6  10 -11   46.07   10.67
  -6 -10  11   86.23   14.48
  -6  10  12    3.20    5.89
   6 -10 -12    1.15    5.15
   6  10 -12   -0.00    3.69
  -6 -10  12    0.99    4.50
  -6  10  13   10.93    7.58
   6 -10 -13    4.73    6.09
   6  10 -13    8.29    5.41
  -6 -10  13    6.03    5.85
  -6  10  14   10.70    7.45
   6 -10 -14   -0.00    5.12
   6  10 -14    2.76    4.13
  -6  10  15   47.37   11.97
   6 -10 -15   14.96    7.82
   6  10 -15   24.09    8.10
  -6  10  16    0.72    5.67
   6  10 -16   11.69    6.34
  -6 -10  16    0.00    5.87
  -6  10  17   27.95    9.61
   6  10 -17   28.11    8.85
  -6 -10  17   15.74    8.59
  -6  10  18    7.13    5.90
   6  10 -18    7.01    5.38
  -6 -10  18    9.41    7.10
  -6  10  19    1.51    4.47
   6  10 -19   -0.00    4.47
  -6 -10  19   -0.00    6.27
  -6  10  20    0.45    4.36
   6  10 -20    4.04    5.14
  -6 -10  20   -0.00    5.68
  -6  10  21   45.83   11.67
   6  10 -21   14.84    7.79
  -6 -10  21   34.02   10.70
  -6  10  22    2.77    5.56
   6  10 -22   -0.00    3.74
  -6 -10  22   -0.00    6.72
  -6  10  23   -0.00    5.53
   6  10 -23    0.05    5.09
  -6 -10  23    0.92    5.76
  -6  10  24    1.12    4.35
   6  10 -24   -0.00    4.30
  -6 -10  24   -0.00    5.92
  -6  10  25   -0.00    5.79
   6  10 -25    0.31    4.49
  -6 -10  25    2.56    6.29
  -6  10  26    1.30    5.17
   6  10 -26    0.00    5.05
  -6 -10  26    0.00    5.86
  -6  10  27    0.00    4.78
   6  10 -27    3.28    5.74
  -6 -10  27    0.45    7.17
  -6  10  28   -0.00    6.73
   6  10 -28    1.39    5.55
  -6 -10  28   -0.00    6.53
  -6  10  29    3.61    5.32
   6  10 -29    2.97    6.39
  -6 -10  29    2.25    6.78
  -6  10  30   -0.00    5.69
   6  10 -30   -0.00    7.27
  -6 -10  30   -0.00    6.96
  -6  10  31    3.49    6.44
   6  10 -31    3.33    6.02
  -6 -10  31   13.73    9.18
  -6  10  32   -0.00    5.73
   6  10 -32    1.68    6.37
  -6 -10  32   -0.00    6.52
  -6  10  33    0.00    4.51
   6  10 -33    4.45    6.91
  -6 -10  33    5.91    8.47
  -6  10  34    6.53    6.72
   6  10 -34   -0.00    6.45
  -6  10  35   -0.00    6.38
   6  10 -35    4.66    6.61
  -6  11   1    0.91    5.74
   6 -11  -1    3.48    5.90
   6  11  -1    3.54    2.94
  -6  11   2    1.52    6.02
   6 -11  -2    1.77    4.72
   6  11  -2    4.06    3.37
  -6  11   3   26.46    9.82
   6 -11  -3   27.82    9.59
   6  11  -3   31.88    6.82
  -6  11   4   -0.00    5.20
   6 -11  -4    0.00    3.55
   6  11  -4   -0.00    2.20
  -6  11   5   -0.00    5.18
   6 -11  -5    0.00    4.22
   6  11  -5    2.86    3.68
  -6  11   6   -0.00    4.71
   6 -11  -6   -0.00    4.63
   6  11  -6    0.18    3.36
  -6  11   7    8.32    7.00
   6 -11  -7    1.98    5.86
   6  11  -7    5.47    4.33
  -6  11   8    6.79    5.97
   6 -11  -8   13.47    7.11
   6  11  -8   10.96    5.75
  -6  11   9   25.29    8.94
   6 -11  -9   12.26    7.85
   6  11  -9   17.23    6.33
  -6  11  10   -0.00    4.57
   6 -11 -10    9.81    6.86
   6  11 -10    2.45    4.58
  -6  11  11    1.85    5.08
   6 -11 -11    5.18    5.50
   6  11 -11    5.56    3.95
  -6  11  12   17.97    8.47
   6 -11 -12    4.36    6.35
   6  11 -12    1.79    3.66
  -6  11  13   21.83    9.12
   6 -11 -13   22.66    9.15
   6  11 -13   37.25    8.97
  -6  11  14    4.35    5.81
   6 -11 -14    1.97    4.19
   6  11 -14   -0.00    4.69
  -6  11  15   18.82    8.83
   6 -11 -15    7.76    6.09
   6  11 -15   -0.00    4.42
  -6 -11  15   13.80    8.27
  -6  11  16    4.06    6.16
   6 -11 -16    0.00    4.83
   6  11 -16   -0.00    4.30
  -6 -11  16    5.29    6.69
  -6  11  17    7.23    6.13
   6 -11 -17    4.08    6.15
   6  11 -17    0.00    4.84
  -6 -11  17   15.15    8.31
  -6  11  18   -0.00    5.44
   6 -11 -18   -0.00    5.09
   6  11 -18    2.99    5.13
  -6 -11  18    0.95    5.90
  -6  11  19   15.32    8.08
   6  11 -19   23.90    8.13
  -6 -11  19   20.61    9.15
  -6  11  20    4.35    7.13
   6  11 -20   -0.00    4.31
  -6 -11  20  -10.17    7.78
  -6  11  21    0.00    5.41
   6  11 -21   -0.00    4.58
  -6 -11  21    0.14    6.59
  -6  11  22   -0.00    5.96
   6  11 -22    5.41    5.66
  -6 -11  22    1.62    6.26
  -6  11  23   15.85    8.17
   6  11 -23    1.63    4.83
  -6 -11  23    0.40    5.71
  -6  11  24   -0.00    5.33
   6  11 -24    3.25    5.17
  -6 -11  24   -0.00    6.35
  -6  11  25   -0.00    5.90
   6  11 -25    0.00    4.51
  -6 -11  25    2.63    6.99
  -6  11  26   -0.00    5.83
   6  11 -26   -0.00    4.90
  -6 -11  26   -0.00    6.47
  -6  11  27    2.67    5.94
   6  11 -27   -0.00    6.17
  -6 -11  27    0.39    6.05
  -6  11  28    2.51    6.09
   6  11 -28    6.60    6.26
  -6 -11  28    0.00    8.75
  -6  11  29    8.77    6.84
   6  11 -29    0.00    5.90
  -6 -11  29   -0.00    5.75
  -6  11  30   -0.00    5.29
   6  11 -30   11.13    7.38
  -6 -11  30   -0.00    7.93
  -6  11  31   -0.00    5.45
   6  11 -31    7.60    7.38
  -6 -11  31   -0.00    6.46
  -6  11  32   -0.00    5.67
   6  11 -32    1.90    6.04
  -6 -11  32    3.21    7.53
  -6  12   1   23.29    9.77
   6 -12  -1   10.06    8.19
   6  12  -1   37.53    6.76
  -6  12   2    0.13    5.92
   6 -12  -2    0.59    6.13
   6  12  -2    0.54    2.80
  -6  12   3   -0.00    5.09
   6 -12  -3   -0.00    5.73
   6  12  -3    1.68    2.91
  -6  12   4    0.98    4.56
   6 -12  -4    2.22    4.90
   6  12  -4   -0.00    3.13
  -6  12   5   30.86   10.61
   6 -12  -5   14.55    7.37
   6  12  -5   18.46    6.12
  -6  12   6    0.00    5.45
   6 -12  -6    4.68    5.17
   6  12  -6   -0.00    4.22
  -6  12   7   -0.00    6.16
   6 -12  -7    5.48    5.18
   6  12  -7    7.43    4.67
  -6  12   8   -0.00    5.63
   6 -12  -8    2.91    6.04
   6  12  -8   -0.00    3.75
  -6  12   9    5.70    6.15
   6 -12  -9    2.76    6.27
   6  12  -9    1.90    3.81
  -6  12  10   -0.00    5.02
   6 -12 -10    0.60    4.93
   6  12 -10    0.23    3.83
  -6  12  11   14.44    8.02
   6 -12 -11   17.67    8.34
   6  12 -11   20.84    7.54
   6 -12 -12    2.40    6.00
   6  12 -12   -0.00    4.45
  -6  12  13    0.00    6.26
   6 -12 -13    0.00    5.16
   6  12 -13    7.09    5.51
  -6  12  14    0.00    5.20
   6 -12 -14    3.12    6.16
   6  12 -14    1.10    3.64
  -6  12  15    9.30    6.40
   6 -12 -15   11.51    7.29
   6  12 -15    9.00    6.01
  -6  12  16    6.73    6.69
   6 -12 -16    2.20    5.76
   6  12 -16    0.05    3.66
  -6  12  17    3.31    5.93
   6 -12 -17    8.69    7.09
   6  12 -17    5.48    5.97
  -6  12  18    0.00    7.25
   6 -12 -18   -0.00    5.28
   6  12 -18    0.00    5.07
  -6  12  19    0.00    5.56
   6 -12 -19    0.80    5.07
   6  12 -19    0.00    4.37
  -6  12  20   -0.00    4.89
   6 -12 -20    5.25    6.58
   6  12 -20    4.29    5.21
  -6 -12  20    4.70    7.45
  -6  12  21   20.80    9.07
   6 -12 -21    8.35    7.34
   6  12 -21    9.87    7.62
  -6 -12  21   18.03    9.52
  -6  12  22   -0.00    5.67
   6  12 -22   -0.00    5.92
  -6 -12  22    7.00    7.18
  -6  12  23    1.30    5.51
   6  12 -23    2.74    5.27
  -6 -12  23    0.70    6.02
  -6  12  24    2.24    6.50
   6  12 -24    0.00    5.36
  -6 -12  24    0.00    6.70
  -6  12  25    0.00    5.51
   6  12 -25   11.24    7.19
  -6 -12  25    3.58    7.25
  -6  12  26    1.34    5.78
   6  12 -26    0.00    5.90
  -6 -12  26   -0.00    7.04
  -6  12  27    0.00    5.88
   6  12 -27    0.86    6.24
  -6 -12  27    4.43    7.51
  -6  12  28   -0.00    4.81
   6  12 -28    7.64    7.32
  -6 -12  28    1.41    7.09
   6  12 -29   -0.00    5.80
  -6 -12  29   -0.00    7.28
  -6 -12  30   -0.00    6.95
  -6 -12  31   -0.00    6.03
  -6  13   1    0.00    6.06
   6 -13  -1   14.90    8.86
   6  13  -1   16.77    4.79
  -6  13   2    7.29    6.72
   6 -13  -2    0.00    4.63
   6  13  -2    2.22    3.02
  -6  13   3   29.32   10.73
   6 -13  -3   19.92    9.24
   6  13  -3   39.54    7.45
  -6  13   4    1.14    5.58
   6 -13  -4   17.10    8.68
   6  13  -4    9.92    4.67
  -6  13   5    1.22    6.52
   6 -13  -5    0.86    5.77
   6  13  -5    6.84    4.35
  -6  13   6    0.61    6.07
   6 -13  -6    4.07    5.72
   6  13  -6    3.09    3.84
  -6  13   7   10.25    7.58
   6 -13  -7    3.48    5.21
   6  13  -7   13.26    5.47
  -6  13   8    9.62    6.96
   6 -13  -8   -0.00    4.65
   6  13  -8    1.46    3.96
  -6  13   9   13.57    8.18
   6 -13  -9    9.12    7.10
   6  13  -9   18.39    6.40
  -6  13  10    7.97    7.11
   6 -13 -10   -0.00    4.95
   6  13 -10    0.00    4.20
  -6  13  11   -0.00    4.73
   6 -13 -11   -0.00    5.24
   6  13 -11   -0.00    3.71
  -6  13  12    5.40    5.16
   6 -13 -12   -0.00    5.85
   6  13 -12   10.18    5.89
  -6  13  13    0.00    4.77
   6 -13 -13    5.16    6.26
   6  13 -13    6.95    5.41
   6 -13 -14   -0.00    5.56
   6  13 -14   -0.00    4.60
   6 -13 -15    4.76    6.28
   6  13 -15    6.62    5.49
  -6  13  16    0.00    5.82
   6 -13 -16    1.79    5.20
   6  13 -16    2.25    5.09
  -6  13  17   10.24    7.74
   6 -13 -17   -0.00    4.71
   6  13 -17   -0.00    5.62
  -6  13  18    3.73    5.50
   6 -13 -18    4.65    5.96
   6  13 -18    0.90    4.27
  -6  13  19   14.08    7.90
   6 -13 -19   31.21    9.70
   6  13 -19    0.00    4.81
  -6  13  20    0.00    6.32
   6 -13 -20   -0.00    5.16
   6  13 -20    0.00    5.57
  -6  13  21    8.05    6.87
   6 -13 -21   -0.00    5.54
   6  13 -21    4.39    4.82
  -6  13  22   -0.00    6.55
   6 -13 -22   -0.00    5.48
   6  13 -22    0.00    5.58
  -6  13  23    7.30    8.00
   6  13 -23    1.18    5.77
  -6  13  24   -0.00    5.68
   6  13 -24   -0.00    5.72
   6  13 -25    2.00    5.55
  -6 -13  28    0.00    8.50
  -6 -13  29    3.13    8.03
  -6 -13  30   -0.00    7.57
  -6  14   1    9.93    8.55
   6 -14  -1   10.25    7.56
   6  14  -1    5.56    3.82
  -6  14   2    2.21    5.31
   6 -14  -2    4.27    6.45
   6  14  -2    3.12    3.05
  -6  14   3    3.44    6.80
   6 -14  -3   -0.00    4.50
   6  14  -3   -0.00    3.22
  -6  14   4    6.10    6.91
   6 -14  -4    3.65    5.77
   6  14  -4    1.97    3.50
  -6  14   5   13.76    7.87
   6 -14  -5    8.47    7.02
   6  14  -5   10.11    4.73
  -6  14   6    3.14    6.08
   6 -14  -6    0.00    5.61
   6  14  -6    7.30    4.47
  -6  14   7    0.00    5.98
   6 -14  -7    2.16    6.15
   6  14  -7    5.05    4.93
  -6  14   8    0.00    5.06
   6 -14  -8    0.00    5.50
   6  14  -8    0.22    4.06
  -6  14   9    1.38    6.63
   6 -14  -9    4.57    5.57
   6  14  -9   12.28    6.14
  -6  14  10    0.00    4.69
   6 -14 -10   -0.00    5.16
   6  14 -10    6.44    5.34
  -6  14  11    3.71    5.42
   6 -14 -11    2.27    4.10
   6  14 -11    2.79    4.65
  -6  14  12    0.00    5.16
   6 -14 -12   -0.00    4.26
   6  14 -12   12.13    6.13
  -6  14  13    0.14    4.30
   6 -14 -13    8.18    7.10
   6  14 -13    3.23    4.85
  -6  14  14   -0.00    4.70
   6 -14 -14    0.00    5.07
   6  14 -14    1.80    4.42
  -6  14  15    2.05    5.36
   6 -14 -15    1.15    5.26
   6  14 -15    9.17    5.94
   6 -14 -16   -0.00    5.81
   6  14 -16    3.46    5.79
   6 -14 -17    2.05    6.49
   6  14 -17   -0.00    5.09
  -6  14  18    0.00    4.87
   6 -14 -18   -0.00    5.48
   6  14 -18   -0.00    3.82
  -6  14  19   -0.00    7.03
   6  14 -19    0.00    5.29
   6  14 -20   -0.00    4.80
   6  14 -21    8.53    6.31
   6  14 -22    0.63    5.10
  -6  15   1   -0.00    5.16
   6 -15  -1    5.44    5.81
   6  15  -1    1.11    3.08
  -6  15   2    3.96    6.82
   6 -15  -2    7.18    6.07
   6  15  -2    3.62    3.41
  -6  15   3   -0.00    4.98
   6 -15  -3   -0.00    6.39
   6  15  -3    2.82    3.42
  -6  15   4   -0.00    6.26
   6 -15  -4    0.26    5.85
   6  15  -4    2.00    3.62
  -6  15   5   -0.00    5.31
   6 -15  -5   -0.00    6.17
   6  15  -5    0.22    3.43
  -6  15   6    2.06    5.51
   6 -15  -6    5.39    7.51
   6  15  -6    1.42    3.68
  -6  15   7    1.64    5.81
   6 -15  -7   -0.00    5.57
   6  15  -7    0.00    3.25
  -6  15   8    2.41    5.38
   6 -15  -8   -0.00    5.48
   6  15  -8    1.25    3.59
  -6  15   9    3.45    5.60
   6 -15  -9    0.08    4.49
   6  15  -9    5.43    5.26
  -6  15  10   -0.00    4.79
   6 -15 -10    0.00    5.42
   6  15 -10    0.00    4.10
  -6  15  11    2.03    6.71
   6 -15 -11    3.22    4.47
   6  15 -11    0.00    4.31
  -6  15  12    6.24    6.79
   6 -15 -12    3.05    4.45
   6  15 -12    7.50    5.22
  -6  15  13   -0.00    5.74
   6 -15 -13    5.18    5.87
   6  15 -13    2.43    5.01
  -6  15  14    0.00    5.79
   6  15 -14    7.83    5.61
  -6  15  15    4.96    5.71
   6  15 -15    1.23    3.73
  -6  15  16   -0.00    5.76
   6  15 -16    2.20    5.61
  -6  15  17    9.26    7.32
   6  15 -17    4.98    4.93
  -6  16   1    0.21    5.78
   6 -16  -1    0.18    5.57
   6  16  -1    3.37    3.42
  -6  16   2    0.07    6.65
   6 -16  -2    6.81    6.41
   6  16  -2   -0.00    2.77
  -6  16   3    0.00    5.65
   6 -16  -3    1.59    5.48
   6  16  -3   -0.00    3.33
  -6  16   4   -0.00    5.51
   6 -16  -4   -0.00    5.73
   6  16  -4    1.81    3.30
  -6  16   5   -0.00    7.01
   6 -16  -5    1.05    4.71
   6  16  -5    1.00    3.72
  -6  16   6   -0.00    5.69
   6 -16  -6   -0.00    5.41
   6  16  -6    4.02    4.38
  -6  16   7   -0.00    6.01
   6 -16  -7   -0.00    6.12
   6  16  -7    0.24    3.17
  -6  16   8    0.00    6.57
   6 -16  -8    0.49    5.12
   6  16  -8    3.38    4.51
  -6  16   9    0.00    5.77
   6  16  -9    4.36    4.25
  -6  16  10    3.78    5.76
   6  16 -10    1.23    4.50
  -6  16  11   -0.00    5.90
   6  16 -11    4.49    5.08
  -6  16  12    6.69    6.81
   6  16 -12    0.00    4.28
  -6  16  13    8.77    6.35
  -6  17   1    9.21    7.24
   6 -17  -1    0.21    5.93
   6  17  -1    1.75    3.31
  -6  17   2    0.00    5.70
   6 -17  -2   -0.00    5.98
   6  17  -2    0.00    3.42
  -6  17   3    5.52    6.26
   6 -17  -3   -0.00    5.35
   6  17  -3    0.00    3.17
  -6  17   4   -0.00    6.09
   6  17  -4   -0.00    3.62
  -6  17   5    3.33    6.70
   6  17  -5   -0.00    3.62
   6  17  -6    1.64    3.88
  -5   0   1   -0.00    3.23
  -5   0   1    2.66    3.17
  -5   0   1   -0.00    3.80
   5   0  -1    1.78    3.07
   5   0  -1   -0.00    2.70
  -5   0   2    0.89    3.32
  -5   0   2    0.21    2.95
   5   0  -2   -0.00    3.35
   5   0  -2    0.00    3.79
  -5   0   3   90.26   11.93
  -5   0   3   82.15   11.26
   5   0  -3   65.44   10.56
   5   0  -3   77.33   11.80
  -5   0   4    0.00    3.76
  -5   0   4    2.11    3.68
   5   0  -4    1.54    4.42
   5   0  -4    6.94    4.81
  -5   0   5 2489.86  200.70
  -5   0   5 2173.26  199.19
   5   0  -5 2205.21  199.37
   5   0  -5 2192.91  200.10
  -5   0   6   -0.00    3.13
  -5   0   6   -0.00    4.31
   5   0  -6   -0.00    3.84
   5   0  -6   -0.00    4.05
  -5   0   7   53.42    8.94
  -5   0   7    9.78    5.49
   5   0  -7   59.61    8.71
   5   0  -7    5.96    5.15
  -5   0   8   -0.00    4.16
  -5   0   8    2.47    4.06
   5   0  -8    2.66    4.21
   5   0  -8    1.80    4.60
  -5   0   9  463.32   46.24
  -5   0   9  467.41   45.72
   5   0  -9  438.77   45.48
   5   0  -9  467.54   46.71
  -5   0  10    4.13    4.87
  -5   0  10    0.00    3.67
   5   0 -10   -0.00    4.15
   5   0 -10    0.37    3.95
  -5   0  11   44.78    9.28
  -5   0  11   44.66    8.82
   5   0 -11   23.45    7.95
   5   0 -11   36.13    8.72
  -5   0  12    4.91    4.92
  -5   0  12   -0.00    3.18
   5   0 -12    0.19    3.57
   5   0 -12   -0.00    3.90
  -5   0  13    0.58    4.09
  -5   0  13    0.39    2.86
   5   0 -13    4.15    4.85
   5   0 -13   10.26    5.86
  -5   0  14    2.04    4.58
  -5   0  14    2.88    3.83
   5   0 -14    0.00    4.52
  -5   0  15  156.14   20.16
  -5   0  15  130.37   18.33
   5   0 -15  128.84   19.18
  -5   0  16    1.02    3.65
  -5   0  16    2.40    4.41
   5   0 -16   -0.00    4.83
  -5   0  17   68.32   13.10
  -5   0  17   68.59   12.34
   5   0 -17   69.36   13.19
  -5   0  18    0.42    4.67
   5   0 -18   -0.00    4.24
  -5   0  19  104.89   16.86
   5   0 -19  121.70   18.69
   5   0 -20    2.40    5.43
  -5   0  21  186.99   24.70
   5   0 -21  162.37   24.37
  -5   0  22    7.64    6.75
   5   0 -22   -0.00    4.63
  -5   0  23    0.65    5.13
   5   0 -23    0.62    5.20
  -5   0  24   -0.00    5.39
   5   0 -24   -0.00    6.28
  -5   0  25    7.01    7.28
   5   0 -25   39.96   11.63
  -5   0  26    0.00    5.39
   5   0 -26   -0.00    5.77
  -5   0  27   20.42    9.06
   5   0 -27    7.66    6.86
  -5   0  28    1.93    6.25
  -5   0  29    0.00    6.71
  -5   0  30    3.98    6.45
  -5   0  31   25.21    9.33
  -5   0  32    0.00    5.91
  -5   0  33    1.76    6.30
  -5   0  34    3.23    6.96
  -5   0  35    2.45    6.87
  -5   0  36    0.00    6.35
  -5   0  37    8.80    7.88
  -5   0  38   -0.00    7.38
  -5   0  39   -0.00    7.42
  -5   1   1  418.49   46.02
  -5   1   1  431.30   46.05
  -5   1   1  548.38   46.75
   5  -1  -1  456.31   46.27
   5  -1  -1  444.67   45.52
   5  -1  -1  502.24   46.86
   5   1  -1  496.65   45.19
   5   1  -1  477.85   45.66
  -5  -1   1  440.27   45.06
  -5  -1   1  516.97   45.10
  -5   1   2    4.53    4.40
  -5   1   2    2.10    3.59
   5  -1  -2    0.00    3.65
   5  -1  -2    3.99    4.33
   5   1  -2    3.41    3.35
   5   1  -2    0.00    3.99
  -5  -1   2    1.87    3.04
  -5  -1   2    3.91    3.33
  -5   1   3  466.10   46.06
  -5   1   3  512.89   46.18
   5  -1  -3  469.65   45.56
   5  -1  -3  436.07   45.91
   5   1  -3  447.24   44.72
   5   1  -3  413.09   44.82
  -5  -1   3  459.41   45.13
  -5  -1   3  544.20   45.29
  -5   1   4    9.21    5.37
  -5   1   4   11.32    5.04
   5  -1  -4   14.38    5.37
   5  -1  -4   14.04    5.65
   5   1  -4    0.00    3.58
   5   1  -4    7.49    4.63
  -5  -1   4    5.29    4.86
  -5  -1   4    7.36    3.89
  -5   1   5   97.10   14.16
  -5   1   5  112.71   14.30
   5  -1  -5  109.04   13.95
   5  -1  -5  105.94   14.64
   5   1  -5  105.38   13.38
   5   1  -5   83.84   13.25
  -5  -1   5   93.88   13.34
  -5  -1   5   89.87   12.73
  -5   1   6  420.35   48.44
   5  -1  -6  494.45   48.77
   5  -1  -6  577.15   50.78
   5   1  -6  586.67   49.27
   5   1  -6  521.80   49.24
  -5  -1   6  489.84   48.76
  -5  -1   6  457.48   47.73
  -5   1   7  609.69   57.40
  -5   1   7  597.41   56.77
   5  -1  -7  625.67   57.91
   5   1  -7  556.50   55.90
   5   1  -7  585.13   56.73
  -5  -1   7  523.41   55.97
  -5  -1   7  630.08   56.25
  -5   1   8    0.00    4.63
  -5   1   8   -0.00    4.51
   5  -1  -8    5.05    4.24
   5  -1  -8    3.38    4.99
   5   1  -8   -0.00    4.33
   5   1  -8    0.55    4.55
  -5  -1   8    0.89    4.38
  -5  -1   8    1.88    4.43
  -5   1   9   29.09    7.76
  -5   1   9   44.99    8.98
   5  -1  -9   38.05    8.40
   5  -1  -9   49.76    9.83
   5   1  -9   45.23    8.94
   5   1  -9   44.50    9.24
  -5  -1   9   45.24    9.03
[truncated: 875,165 more chars]
